# Supplementary material for: Translational Selection Is Ubiquitous in Prokaryotes
Source: PLoS Genet. 2010 Jun 24;6(6):e1001004. doi: 10.1371/journal.pgen.1001004 (PMC2891978; doi:10.1371/journal.pgen.1001004)
Supplement: Dataset S1 — OCU/non-OCU gene calls in 461 Bacterial and Archaeal genomes, and summary tables of genome properties and OCU preferences for specific codons. (4.77 MB ZIP) [file pgen.1001004.s001.zip]

Archive with 466 entries (464 files):
- Dataset_S1_Archaea/
- Dataset_S1_Archaea/Aeropyrum_pernix.arff.ocuGenes
- Dataset_S1_Archaea/Archaeoglobus_fulgidus.arff.ocuGenes
- Dataset_S1_Archaea/Caldivirga_maquilingensis_IC-167.arff.ocuGenes
- Dataset_S1_Archaea/Candidatus_Methanoregula_boonei_6A8.arff.ocuGenes
- Dataset_S1_Archaea/Haloarcula_marismortui_ATCC_43049.arff.ocuGenes
- Dataset_S1_Archaea/Halobacterium_sp.arff.ocuGenes
- Dataset_S1_Archaea/Haloquadratum_walsbyi.arff.ocuGenes
- Dataset_S1_Archaea/Hyperthermus_butylicus.arff.ocuGenes
- Dataset_S1_Archaea/Ignicoccus_hospitalis_KIN4_I.arff.ocuGenes
- Dataset_S1_Archaea/Metallosphaera_sedula_DSM_5348.arff.ocuGenes
- Dataset_S1_Archaea/Methanobacterium_thermoautotrophicum.arff.ocuGenes
- Dataset_S1_Archaea/Methanobrevibacter_smithii_ATCC_35061.arff.ocuGenes
- Dataset_S1_Archaea/Methanococcoides_burtonii_DSM_6242.arff.ocuGenes
- Dataset_S1_Archaea/Methanococcus_aeolicus_Nankai-3.arff.ocuGenes
- Dataset_S1_Archaea/Methanococcus_jannaschii.arff.ocuGenes
- Dataset_S1_Archaea/Methanococcus_maripaludis_S2.arff.ocuGenes
- Dataset_S1_Archaea/Methanococcus_vannielii_SB.arff.ocuGenes
- Dataset_S1_Archaea/Methanocorpusculum_labreanum_Z.arff.ocuGenes
- Dataset_S1_Archaea/Methanoculleus_marisnigri_JR1.arff.ocuGenes
- Dataset_S1_Archaea/Methanopyrus_kandleri.arff.ocuGenes
- Dataset_S1_Archaea/Methanosaeta_thermophila_PT.arff.ocuGenes
- Dataset_S1_Archaea/Methanosarcina_acetivorans.arff.ocuGenes
- Dataset_S1_Archaea/Methanosarcina_barkeri_fusaro.arff.ocuGenes
- Dataset_S1_Archaea/Methanosarcina_mazei.arff.ocuGenes
- Dataset_S1_Archaea/Methanosphaera_stadtmanae.arff.ocuGenes
- Dataset_S1_Archaea/Methanospirillum_hungatei_JF-1.arff.ocuGenes
- Dataset_S1_Archaea/Nanoarchaeum_equitans.arff.ocuGenes
- Dataset_S1_Archaea/Natronomonas_pharaonis.arff.ocuGenes
- Dataset_S1_Archaea/Nitrosopumilus_maritimus_SCM1.arff.ocuGenes
- Dataset_S1_Archaea/Picrophilus_torridus_DSM_9790.arff.ocuGenes
- Dataset_S1_Archaea/Pyrobaculum_aerophilum.arff.ocuGenes
- Dataset_S1_Archaea/Pyrobaculum_arsenaticum_DSM_13514.arff.ocuGenes
- Dataset_S1_Archaea/Pyrobaculum_calidifontis_JCM_11548.arff.ocuGenes
- Dataset_S1_Archaea/Pyrobaculum_islandicum_DSM_4184.arff.ocuGenes
- Dataset_S1_Archaea/Pyrococcus_abyssi.arff.ocuGenes
- Dataset_S1_Archaea/Pyrococcus_furiosus.arff.ocuGenes
- Dataset_S1_Archaea/Pyrococcus_horikoshii.arff.ocuGenes
- Dataset_S1_Archaea/Staphylothermus_marinus_F1.arff.ocuGenes
- Dataset_S1_Archaea/Sulfolobus_acidocaldarius_DSM_639.arff.ocuGenes
- Dataset_S1_Archaea/Sulfolobus_solfataricus.arff.ocuGenes
- Dataset_S1_Archaea/Sulfolobus_tokodaii.arff.ocuGenes
- Dataset_S1_Archaea/Thermococcus_kodakaraensis_KOD1.arff.ocuGenes
- Dataset_S1_Archaea/Thermofilum_pendens_Hrk_5.arff.ocuGenes
- Dataset_S1_Archaea/Thermoplasma_acidophilum.arff.ocuGenes
- Dataset_S1_Archaea/Thermoplasma_volcanium.arff.ocuGenes
- Dataset_S1_Archaea/uncultured_methanogenic_archaeon_RC-I.arff.ocuGenes
- Dataset_S1_Bacteria/
- Dataset_S1_Bacteria/Acaryochloris_marina_MBIC11017.arff.ocuGenes
- Dataset_S1_Bacteria/Acidiphilium_cryptum_JF-5.arff.ocuGenes
- Dataset_S1_Bacteria/Acidobacteria_bacterium_Ellin345.arff.ocuGenes
- Dataset_S1_Bacteria/Acidothermus_cellulolyticus_11B.arff.ocuGenes
- Dataset_S1_Bacteria/Acidovorax_avenae_citrulli_AAC00-1.arff.ocuGenes
- Dataset_S1_Bacteria/Acidovorax_JS42.arff.ocuGenes
- Dataset_S1_Bacteria/Acinetobacter_baumannii_ATCC_17978.arff.ocuGenes
- Dataset_S1_Bacteria/Acinetobacter_sp_ADP1.arff.ocuGenes
- Dataset_S1_Bacteria/Actinobacillus_pleuropneumoniae_L20.arff.ocuGenes
- Dataset_S1_Bacteria/Actinobacillus_succinogenes_130Z.arff.ocuGenes
- Dataset_S1_Bacteria/Aeromonas_hydrophila_ATCC_7966.arff.ocuGenes
- Dataset_S1_Bacteria/Aeromonas_salmonicida_A449.arff.ocuGenes
- Dataset_S1_Bacteria/Agrobacterium_tumefaciens_C58_Cereon.arff.ocuGenes
- Dataset_S1_Bacteria/Alcanivorax_borkumensis_SK2.arff.ocuGenes
- Dataset_S1_Bacteria/Alkalilimnicola_ehrlichei_MLHE-1.arff.ocuGenes
- Dataset_S1_Bacteria/Alkaliphilus_metalliredigens_QYMF.arff.ocuGenes
- Dataset_S1_Bacteria/Alkaliphilus_oremlandii_OhILAs.arff.ocuGenes
- Dataset_S1_Bacteria/Anabaena_variabilis_ATCC_29413.arff.ocuGenes
- Dataset_S1_Bacteria/Anaeromyxobacter_dehalogenans_2CP-C.arff.ocuGenes
- Dataset_S1_Bacteria/Anaeromyxobacter_Fw109-5.arff.ocuGenes
- Dataset_S1_Bacteria/Anaplasma_marginale_St_Maries.arff.ocuGenes
- Dataset_S1_Bacteria/Anaplasma_phagocytophilum_HZ.arff.ocuGenes
- Dataset_S1_Bacteria/Aquifex_aeolicus.arff.ocuGenes
- Dataset_S1_Bacteria/Arcobacter_butzleri_RM4018.arff.ocuGenes
- Dataset_S1_Bacteria/Arthrobacter_aurescens_TC1.arff.ocuGenes
- Dataset_S1_Bacteria/Arthrobacter_FB24.arff.ocuGenes
- Dataset_S1_Bacteria/Aster_yellows_witches-broom_phytoplasma_AYWB.arff.ocuGenes
- Dataset_S1_Bacteria/Azoarcus_BH72.arff.ocuGenes
- Dataset_S1_Bacteria/Azoarcus_sp_EbN1.arff.ocuGenes
- Dataset_S1_Bacteria/Azorhizobium_caulinodans_ORS_571.arff.ocuGenes
- Dataset_S1_Bacteria/Bacillus_amyloliquefaciens_FZB42.arff.ocuGenes
- Dataset_S1_Bacteria/Bacillus_anthracis_Ames.arff.ocuGenes
- Dataset_S1_Bacteria/Bacillus_cereus_ATCC_10987.arff.ocuGenes
- Dataset_S1_Bacteria/Bacillus_clausii_KSM-K16.arff.ocuGenes
- Dataset_S1_Bacteria/Bacillus_halodurans.arff.ocuGenes
- Dataset_S1_Bacteria/Bacillus_licheniformis_DSM_13.arff.ocuGenes
- Dataset_S1_Bacteria/Bacillus_pumilus_SAFR-032.arff.ocuGenes
- Dataset_S1_Bacteria/Bacillus_subtilis.arff.ocuGenes
- Dataset_S1_Bacteria/Bacillus_thuringiensis_konkukian.arff.ocuGenes
- Dataset_S1_Bacteria/Bacillus_weihenstephanensis_KBAB4.arff.ocuGenes
- Dataset_S1_Bacteria/Bacteroides_fragilis_NCTC_9434.arff.ocuGenes
- Dataset_S1_Bacteria/Bacteroides_thetaiotaomicron_VPI-5482.arff.ocuGenes
- Dataset_S1_Bacteria/Bacteroides_vulgatus_ATCC_8482.arff.ocuGenes
- Dataset_S1_Bacteria/Bartonella_bacilliformis_KC583.arff.ocuGenes
- Dataset_S1_Bacteria/Bartonella_henselae_Houston-1.arff.ocuGenes
- Dataset_S1_Bacteria/Bartonella_quintana_Toulouse.arff.ocuGenes
- Dataset_S1_Bacteria/Bartonella_tribocorum_CIP_105476.arff.ocuGenes
- Dataset_S1_Bacteria/Baumannia_cicadellinicola_Homalodisca_coagulata.arff.ocuGenes
- Dataset_S1_Bacteria/Bdellovibrio_bacteriovorus.arff.ocuGenes
- Dataset_S1_Bacteria/Bifidobacterium_adolescentis_ATCC_15703.arff.ocuGenes
- Dataset_S1_Bacteria/Bifidobacterium_longum.arff.ocuGenes
- Dataset_S1_Bacteria/Bordetella_bronchiseptica.arff.ocuGenes
- Dataset_S1_Bacteria/Bordetella_parapertussis.arff.ocuGenes
- Dataset_S1_Bacteria/Bordetella_pertussis.arff.ocuGenes
- Dataset_S1_Bacteria/Bordetella_petrii.arff.ocuGenes
- Dataset_S1_Bacteria/Borrelia_afzelii_PKo.arff.ocuGenes
- Dataset_S1_Bacteria/Borrelia_burgdorferi.arff.ocuGenes
- Dataset_S1_Bacteria/Borrelia_garinii_PBi.arff.ocuGenes
- Dataset_S1_Bacteria/Bradyrhizobium_BTAi1.arff.ocuGenes
- Dataset_S1_Bacteria/Bradyrhizobium_japonicum.arff.ocuGenes
- Dataset_S1_Bacteria/Bradyrhizobium_ORS278.arff.ocuGenes
- Dataset_S1_Bacteria/Brucella_abortus_9-941.arff.ocuGenes
- Dataset_S1_Bacteria/Brucella_canis_ATCC_23365.arff.ocuGenes
- Dataset_S1_Bacteria/Brucella_melitensis.arff.ocuGenes
- Dataset_S1_Bacteria/Brucella_ovis.arff.ocuGenes
- Dataset_S1_Bacteria/Brucella_suis_1330.arff.ocuGenes
- Dataset_S1_Bacteria/Buchnera_aphidicola_Sg.arff.ocuGenes
- Dataset_S1_Bacteria/Burkholderia_383.arff.ocuGenes
- Dataset_S1_Bacteria/Burkholderia_cenocepacia_AU_1054.arff.ocuGenes
- Dataset_S1_Bacteria/Burkholderia_cepacia_AMMD.arff.ocuGenes
- Dataset_S1_Bacteria/Burkholderia_mallei_ATCC_23344.arff.ocuGenes
- Dataset_S1_Bacteria/Burkholderia_multivorans_ATCC_17616.arff.ocuGenes
- Dataset_S1_Bacteria/Burkholderia_pseudomallei_K96243.arff.ocuGenes
- Dataset_S1_Bacteria/Burkholderia_thailandensis_E264.arff.ocuGenes
- Dataset_S1_Bacteria/Burkholderia_vietnamiensis_G4.arff.ocuGenes
- Dataset_S1_Bacteria/Burkholderia_xenovorans_LB400.arff.ocuGenes
- Dataset_S1_Bacteria/Caldicellulosiruptor_saccharolyticus_DSM_8903.arff.ocuGenes
- Dataset_S1_Bacteria/Campylobacter_concisus_13826.arff.ocuGenes
- Dataset_S1_Bacteria/Campylobacter_curvus_525_92.arff.ocuGenes
- Dataset_S1_Bacteria/Campylobacter_fetus_82-40.arff.ocuGenes
- Dataset_S1_Bacteria/Campylobacter_hominis_ATCC_BAA-381.arff.ocuGenes
- Dataset_S1_Bacteria/Campylobacter_jejuni_RM1221.arff.ocuGenes
- Dataset_S1_Bacteria/Candidatus_Blochmannia_floridanus.arff.ocuGenes
- Dataset_S1_Bacteria/Candidatus_Blochmannia_pennsylvanicus_BPEN.arff.ocuGenes
- Dataset_S1_Bacteria/Candidatus_Carsonella_ruddii_PV.arff.ocuGenes
- Dataset_S1_Bacteria/Candidatus_Desulfococcus_oleovorans_Hxd3.arff.ocuGenes
- Dataset_S1_Bacteria/Candidatus_Pelagibacter_ubique_HTCC1062.arff.ocuGenes
- Dataset_S1_Bacteria/Candidatus_Ruthia_magnifica_Cm_Calyptogena_magnifica_.arff.ocuGenes
- Dataset_S1_Bacteria/Candidatus_Sulcia_muelleri_GWSS.arff.ocuGenes
- Dataset_S1_Bacteria/Candidatus_Vesicomyosocius_okutanii_HA.arff.ocuGenes
- Dataset_S1_Bacteria/Carboxydothermus_hydrogenoformans_Z-2901.arff.ocuGenes
- Dataset_S1_Bacteria/Caulobacter_crescentus.arff.ocuGenes
- Dataset_S1_Bacteria/Chlamydia_muridarum.arff.ocuGenes
- Dataset_S1_Bacteria/Chlamydia_trachomatis.arff.ocuGenes
- Dataset_S1_Bacteria/Chlamydophila_abortus_S26_3.arff.ocuGenes
- Dataset_S1_Bacteria/Chlamydophila_caviae.arff.ocuGenes
- Dataset_S1_Bacteria/Chlamydophila_felis_Fe_C-56.arff.ocuGenes
- Dataset_S1_Bacteria/Chlamydophila_pneumoniae_AR39.arff.ocuGenes
- Dataset_S1_Bacteria/Chlorobium_chlorochromatii_CaD3.arff.ocuGenes
- Dataset_S1_Bacteria/Chlorobium_phaeobacteroides_DSM_266.arff.ocuGenes
- Dataset_S1_Bacteria/Chlorobium_tepidum_TLS.arff.ocuGenes
- Dataset_S1_Bacteria/Chloroflexus_aurantiacus_J_10_fl.arff.ocuGenes
- Dataset_S1_Bacteria/Chromobacterium_violaceum.arff.ocuGenes
- Dataset_S1_Bacteria/Chromohalobacter_salexigens_DSM_3043.arff.ocuGenes
- Dataset_S1_Bacteria/Clavibacter_michiganensis_NCPPB_382.arff.ocuGenes
- Dataset_S1_Bacteria/Clostridium_acetobutylicum.arff.ocuGenes
- Dataset_S1_Bacteria/Clostridium_beijerinckii_NCIMB_8052.arff.ocuGenes
- Dataset_S1_Bacteria/Clostridium_botulinum_A_Hall.arff.ocuGenes
- Dataset_S1_Bacteria/Clostridium_difficile_630.arff.ocuGenes
- Dataset_S1_Bacteria/Clostridium_kluyveri_DSM_555.arff.ocuGenes
- Dataset_S1_Bacteria/Clostridium_novyi_NT.arff.ocuGenes
- Dataset_S1_Bacteria/Clostridium_perfringens_ATCC_13124.arff.ocuGenes
- Dataset_S1_Bacteria/Clostridium_phytofermentans_ISDg.arff.ocuGenes
- Dataset_S1_Bacteria/Clostridium_tetani_E88.arff.ocuGenes
- Dataset_S1_Bacteria/Clostridium_thermocellum_ATCC_27405.arff.ocuGenes
- Dataset_S1_Bacteria/Colwellia_psychrerythraea_34H.arff.ocuGenes
- Dataset_S1_Bacteria/Corynebacterium_diphtheriae.arff.ocuGenes
- Dataset_S1_Bacteria/Corynebacterium_efficiens_YS-314.arff.ocuGenes
- Dataset_S1_Bacteria/Corynebacterium_glutamicum_ATCC_13032_Kitasato.arff.ocuGenes
- Dataset_S1_Bacteria/Corynebacterium_jeikeium_K411.arff.ocuGenes
- Dataset_S1_Bacteria/Coxiella_burnetii.arff.ocuGenes
- Dataset_S1_Bacteria/Cyanobacteria_bacterium_Yellowstone_A-Prime.arff.ocuGenes
- Dataset_S1_Bacteria/Cyanobacteria_bacterium_Yellowstone_B-Prime.arff.ocuGenes
- Dataset_S1_Bacteria/Cytophaga_hutchinsonii_ATCC_33406.arff.ocuGenes
- Dataset_S1_Bacteria/Dechloromonas_aromatica_RCB.arff.ocuGenes
- Dataset_S1_Bacteria/Dehalococcoides_BAV1.arff.ocuGenes
- Dataset_S1_Bacteria/Dehalococcoides_CBDB1.arff.ocuGenes
- Dataset_S1_Bacteria/Dehalococcoides_ethenogenes_195.arff.ocuGenes
- Dataset_S1_Bacteria/Deinococcus_geothermalis_DSM_11300.arff.ocuGenes
- Dataset_S1_Bacteria/Deinococcus_radiodurans.arff.ocuGenes
- Dataset_S1_Bacteria/Delftia_acidovorans_SPH-1.arff.ocuGenes
- Dataset_S1_Bacteria/Desulfitobacterium_hafniense_Y51.arff.ocuGenes
- Dataset_S1_Bacteria/Desulfotalea_psychrophila_LSv54.arff.ocuGenes
- Dataset_S1_Bacteria/Desulfotomaculum_reducens_MI-1.arff.ocuGenes
- Dataset_S1_Bacteria/Desulfovibrio_desulfuricans_G20.arff.ocuGenes
- Dataset_S1_Bacteria/Desulfovibrio_vulgaris_DP4.arff.ocuGenes
- Dataset_S1_Bacteria/Dichelobacter_nodosus_VCS1703A.arff.ocuGenes
- Dataset_S1_Bacteria/Dinoroseobacter_shibae_DFL_12.arff.ocuGenes
- Dataset_S1_Bacteria/Ehrlichia_canis_Jake.arff.ocuGenes
- Dataset_S1_Bacteria/Ehrlichia_chaffeensis_Arkansas.arff.ocuGenes
- Dataset_S1_Bacteria/Ehrlichia_ruminantium_str._Welgevonden.arff.ocuGenes
- Dataset_S1_Bacteria/Enterobacter_638.arff.ocuGenes
- Dataset_S1_Bacteria/Enterococcus_faecalis_V583.arff.ocuGenes
- Dataset_S1_Bacteria/Erwinia_carotovora_atroseptica_SCRI1043.arff.ocuGenes
- Dataset_S1_Bacteria/Erythrobacter_litoralis_HTCC2594.arff.ocuGenes
- Dataset_S1_Bacteria/Escherichia_coli_K12.arff.ocuGenes
- Dataset_S1_Bacteria/Fervidobacterium_nodosum_Rt17-B1.arff.ocuGenes
- Dataset_S1_Bacteria/Flavobacterium_johnsoniae_UW101.arff.ocuGenes
- Dataset_S1_Bacteria/Flavobacterium_psychrophilum_JIP02_86.arff.ocuGenes
- Dataset_S1_Bacteria/Francisella_tularensis_novicida_U112.arff.ocuGenes
- Dataset_S1_Bacteria/Francisella_tularensis_tularensis.arff.ocuGenes
- Dataset_S1_Bacteria/Frankia_alni_ACN14a.arff.ocuGenes
- Dataset_S1_Bacteria/Frankia_CcI3.arff.ocuGenes
- Dataset_S1_Bacteria/Frankia_EAN1pec.arff.ocuGenes
- Dataset_S1_Bacteria/Fusobacterium_nucleatum.arff.ocuGenes
- Dataset_S1_Bacteria/Geobacillus_kaustophilus_HTA426.arff.ocuGenes
- Dataset_S1_Bacteria/Geobacillus_thermodenitrificans_NG80-2.arff.ocuGenes
- Dataset_S1_Bacteria/Geobacter_metallireducens_GS-15.arff.ocuGenes
- Dataset_S1_Bacteria/Geobacter_sulfurreducens.arff.ocuGenes
- Dataset_S1_Bacteria/Geobacter_uraniumreducens_Rf4.arff.ocuGenes
- Dataset_S1_Bacteria/Gloeobacter_violaceus.arff.ocuGenes
- Dataset_S1_Bacteria/Gluconacetobacter_diazotrophicus_PAl_5.arff.ocuGenes
- Dataset_S1_Bacteria/Gluconobacter_oxydans_621H.arff.ocuGenes
- Dataset_S1_Bacteria/Gramella_forsetii_KT0803.arff.ocuGenes
- Dataset_S1_Bacteria/Granulobacter_bethesdensis_CGDNIH1.arff.ocuGenes
- Dataset_S1_Bacteria/Haemophilus_ducreyi_35000HP.arff.ocuGenes
- Dataset_S1_Bacteria/Haemophilus_influenzae.arff.ocuGenes
- Dataset_S1_Bacteria/Haemophilus_somnus_129PT.arff.ocuGenes
- Dataset_S1_Bacteria/Hahella_chejuensis_KCTC_2396.arff.ocuGenes
- Dataset_S1_Bacteria/Halorhodospira_halophila_SL1.arff.ocuGenes
- Dataset_S1_Bacteria/Helicobacter_acinonychis_Sheeba.arff.ocuGenes
- Dataset_S1_Bacteria/Helicobacter_hepaticus.arff.ocuGenes
- Dataset_S1_Bacteria/Helicobacter_pylori_26695.arff.ocuGenes
- Dataset_S1_Bacteria/Herminiimonas_arsenicoxydans.arff.ocuGenes
- Dataset_S1_Bacteria/Herpetosiphon_aurantiacus_ATCC_23779.arff.ocuGenes
- Dataset_S1_Bacteria/Hyphomonas_neptunium_ATCC_15444.arff.ocuGenes
- Dataset_S1_Bacteria/Idiomarina_loihiensis_L2TR.arff.ocuGenes
- Dataset_S1_Bacteria/Jannaschia_CCS1.arff.ocuGenes
- Dataset_S1_Bacteria/Janthinobacterium_Marseille.arff.ocuGenes
- Dataset_S1_Bacteria/Kineococcus_radiotolerans_SRS30216.arff.ocuGenes
- Dataset_S1_Bacteria/Klebsiella_pneumoniae_MGH_78578.arff.ocuGenes
- Dataset_S1_Bacteria/Lactobacillus_acidophilus_NCFM.arff.ocuGenes
- Dataset_S1_Bacteria/Lactobacillus_brevis_ATCC_367.arff.ocuGenes
- Dataset_S1_Bacteria/Lactobacillus_casei_ATCC_334.arff.ocuGenes
- Dataset_S1_Bacteria/Lactobacillus_delbrueckii_bulgaricus.arff.ocuGenes
- Dataset_S1_Bacteria/Lactobacillus_gasseri_ATCC_33323.arff.ocuGenes
- Dataset_S1_Bacteria/Lactobacillus_helveticus_DPC_4571.arff.ocuGenes
- Dataset_S1_Bacteria/Lactobacillus_johnsonii_NCC_533.arff.ocuGenes
- Dataset_S1_Bacteria/Lactobacillus_plantarum.arff.ocuGenes
- Dataset_S1_Bacteria/Lactobacillus_reuteri_F275.arff.ocuGenes
- Dataset_S1_Bacteria/Lactobacillus_sakei_23K.arff.ocuGenes
- Dataset_S1_Bacteria/Lactobacillus_salivarius_UCC118.arff.ocuGenes
- Dataset_S1_Bacteria/Lactococcus_lactis.arff.ocuGenes
- Dataset_S1_Bacteria/Lawsonia_intracellularis_PHE_MN1-00.arff.ocuGenes
- Dataset_S1_Bacteria/Legionella_pneumophila_Lens.arff.ocuGenes
- Dataset_S1_Bacteria/Leifsonia_xyli_xyli_CTCB0.arff.ocuGenes
- Dataset_S1_Bacteria/Leptospira_borgpetersenii_serovar_Hardjo-bovis_L550.arff.ocuGenes
- Dataset_S1_Bacteria/Leptospira_interrogans_serovar_Lai.arff.ocuGenes
- Dataset_S1_Bacteria/Leuconostoc_mesenteroides_ATCC_8293.arff.ocuGenes
- Dataset_S1_Bacteria/Listeria_innocua.arff.ocuGenes
- Dataset_S1_Bacteria/Listeria_monocytogenes.arff.ocuGenes
- Dataset_S1_Bacteria/Listeria_welshimeri_serovar_6b_SLCC5334.arff.ocuGenes
- Dataset_S1_Bacteria/Magnetococcus_MC-1.arff.ocuGenes
- Dataset_S1_Bacteria/Magnetospirillum_magneticum_AMB-1.arff.ocuGenes
- Dataset_S1_Bacteria/Mannheimia_succiniciproducens_MBEL55E.arff.ocuGenes
- Dataset_S1_Bacteria/Maricaulis_maris_MCS10.arff.ocuGenes
- Dataset_S1_Bacteria/Marinobacter_aquaeolei_VT8.arff.ocuGenes
- Dataset_S1_Bacteria/Marinomonas_MWYL1.arff.ocuGenes
- Dataset_S1_Bacteria/Mesoplasma_florum_L1.arff.ocuGenes
- Dataset_S1_Bacteria/Mesorhizobium_BNC1.arff.ocuGenes
- Dataset_S1_Bacteria/Mesorhizobium_loti.arff.ocuGenes
- Dataset_S1_Bacteria/Methylibium_petroleiphilum_PM1.arff.ocuGenes
- Dataset_S1_Bacteria/Methylobacillus_flagellatus_KT.arff.ocuGenes
- Dataset_S1_Bacteria/Methylobacterium_extorquens_PA1.arff.ocuGenes
- Dataset_S1_Bacteria/Methylococcus_capsulatus_Bath.arff.ocuGenes
- Dataset_S1_Bacteria/Moorella_thermoacetica_ATCC_39073.arff.ocuGenes
- Dataset_S1_Bacteria/Mycobacterium_avium_104.arff.ocuGenes
- Dataset_S1_Bacteria/Mycobacterium_bovis.arff.ocuGenes
- Dataset_S1_Bacteria/Mycobacterium_gilvum_PYR-GCK.arff.ocuGenes
- Dataset_S1_Bacteria/Mycobacterium_JLS.arff.ocuGenes
- Dataset_S1_Bacteria/Mycobacterium_KMS.arff.ocuGenes
- Dataset_S1_Bacteria/Mycobacterium_leprae.arff.ocuGenes
- Dataset_S1_Bacteria/Mycobacterium_MCS.arff.ocuGenes
- Dataset_S1_Bacteria/Mycobacterium_smegmatis_MC2_155.arff.ocuGenes
- Dataset_S1_Bacteria/Mycobacterium_tuberculosis_CDC1551.arff.ocuGenes
- Dataset_S1_Bacteria/Mycobacterium_ulcerans_Agy99.arff.ocuGenes
- Dataset_S1_Bacteria/Mycobacterium_vanbaalenii_PYR-1.arff.ocuGenes
- Dataset_S1_Bacteria/Mycoplasma_agalactiae_PG2.arff.ocuGenes
- Dataset_S1_Bacteria/Mycoplasma_capricolum_ATCC_27343.arff.ocuGenes
- Dataset_S1_Bacteria/Mycoplasma_gallisepticum.arff.ocuGenes
- Dataset_S1_Bacteria/Mycoplasma_genitalium.arff.ocuGenes
- Dataset_S1_Bacteria/Mycoplasma_hyopneumoniae_7448.arff.ocuGenes
- Dataset_S1_Bacteria/Mycoplasma_mobile_163K.arff.ocuGenes
- Dataset_S1_Bacteria/Mycoplasma_mycoides.arff.ocuGenes
- Dataset_S1_Bacteria/Mycoplasma_penetrans.arff.ocuGenes
- Dataset_S1_Bacteria/Mycoplasma_pneumoniae.arff.ocuGenes
- Dataset_S1_Bacteria/Mycoplasma_pulmonis.arff.ocuGenes
- Dataset_S1_Bacteria/Mycoplasma_synoviae_53.arff.ocuGenes
- Dataset_S1_Bacteria/Myxococcus_xanthus_DK_1622.arff.ocuGenes
- Dataset_S1_Bacteria/Neisseria_gonorrhoeae_FA_1090.arff.ocuGenes
- Dataset_S1_Bacteria/Neisseria_meningitidis_MC58.arff.ocuGenes
- Dataset_S1_Bacteria/Neorickettsia_sennetsu_Miyayama.arff.ocuGenes
- Dataset_S1_Bacteria/Nitratiruptor_SB155-2.arff.ocuGenes
- Dataset_S1_Bacteria/Nitrobacter_hamburgensis_X14.arff.ocuGenes
- Dataset_S1_Bacteria/Nitrobacter_winogradskyi_Nb-255.arff.ocuGenes
- Dataset_S1_Bacteria/Nitrosococcus_oceani_ATCC_19707.arff.ocuGenes
- Dataset_S1_Bacteria/Nitrosomonas_europaea.arff.ocuGenes
- Dataset_S1_Bacteria/Nitrosomonas_eutropha_C71.arff.ocuGenes
- Dataset_S1_Bacteria/Nitrosospira_multiformis_ATCC_25196.arff.ocuGenes
- Dataset_S1_Bacteria/Nocardia_farcinica_IFM10152.arff.ocuGenes
- Dataset_S1_Bacteria/Nocardioides_JS614.arff.ocuGenes
- Dataset_S1_Bacteria/Nostoc_sp.arff.ocuGenes
[truncated: 166 more entries]
