# Supplementary material for: Translational Selection Is Ubiquitous in Prokaryotes
Source: PLoS Genet. 2010 Jun 24;6(6):e1001004. doi: 10.1371/journal.pgen.1001004 (PMC2891978; doi:10.1371/journal.pgen.1001004)
Supplement: Dataset S1 — OCU/non-OCU gene calls in 461 Bacterial and Archaeal genomes, and summary tables of genome properties and OCU preferences for specific codons. (4.77 MB ZIP) [file pgen.1001004.s001.zip › Dataset_S1_Archaea/Aeropyrum_pernix.arff.ocuGenes]

GeneID	signTest_p	ocuProbWinCnt
1445301	1.000000e+00	0
1445300	1.000000e+00	4
1445303	9.995319e-01	14
1445302	1.000000e+00	5
1445297	1.013194e-01	30
1445299	9.999972e-01	10
1445298	1.621870e-08	44
1445309	1.000000e+00	5
1445308	1.529320e-04	38
1445311	7.673339e-03	34
1445310	8.986806e-01	21
1445305	9.966998e-01	16
1445304	1.611182e-01	29
1445307	1.000000e+00	0
1445306	9.999972e-01	10
1445284	1.000000e+00	1
1445285	8.881784e-16	50
1445286	6.640945e-01	24
1445287	1.000000e+00	3
1445283	9.999999e-01	8
1445292	9.986989e-01	15
1445293	9.999972e-01	10
1445294	1.000000e+00	6
1445295	9.999972e-01	10
1445288	1.000000e+00	0
1445271	1.000000e+00	3
1445270	1.000000e+00	1
1445268	8.881784e-16	50
1445267	8.881784e-16	50
1445266	7.673339e-03	34
1445265	1.000000e+00	5
1445264	9.986989e-01	15
1445279	1.000000e+00	0
1445278	2.399438e-01	28
1445276	1.000000e+00	5
1445274	9.999994e-01	9
1445273	3.245432e-02	32
1445272	1.013194e-01	30
1445252	9.995319e-01	14
1445250	9.405398e-01	20
1445251	1.000000e+00	0
1445248	5.817779e-07	42
1445249	3.300224e-03	35
1445262	1.000000e+00	1
1445263	9.998471e-01	13
1445261	9.999549e-01	12
1445258	8.881784e-16	50
1445259	1.049339e-07	43
1445256	7.600562e-01	23
1445257	8.881784e-16	50
1445361	8.881784e-16	50
1445360	1.000000e+00	5
1445363	4.510745e-05	39
1445362	1.049339e-07	43
1445365	8.881784e-16	50
1445364	1.013194e-01	30
1445367	1.621870e-08	44
1445366	3.359055e-01	27
1445369	5.561376e-01	25
1445368	8.881784e-16	50
1445371	9.405398e-01	20
1445370	1.000000e+00	1
1445373	4.510745e-05	39
1445372	2.104926e-09	45
1445375	1.049339e-07	43
1445374	9.986989e-01	15
1445344	9.966998e-01	16
1445345	9.923267e-01	17
1445346	8.881784e-16	50
1445348	2.104926e-09	45
1445349	9.999549e-01	12
1445351	9.999549e-01	12
1445352	9.995319e-01	14
1445354	1.000000e+00	4
1445356	1.049339e-07	43
1445357	4.529710e-14	49
1445358	9.999999e-01	8
1445359	8.881784e-16	50
1445331	9.998471e-01	13
1445330	4.438624e-01	26
1445329	9.999972e-01	10
1445328	2.807050e-06	41
1445335	1.000000e+00	0
1445334	1.000000e+00	2
1445333	1.000000e+00	0
1445332	4.681115e-04	37
1445339	4.438624e-01	26
1445337	9.998471e-01	13
1445336	1.000000e+00	0
1445342	1.000000e+00	7
1445341	1.000000e+00	7
1445340	2.230891e-10	46
1445315	9.923267e-01	17
1445312	8.388818e-01	22
1445313	2.399438e-01	28
1445318	2.399438e-01	28
1445319	2.104926e-09	45
1445316	8.881784e-16	50
1445317	9.405398e-01	20
1445322	8.881784e-16	50
1445320	9.986989e-01	15
1445321	1.000000e+00	4
1445326	8.881784e-16	50
1445324	2.230891e-10	46
1445325	1.000000e+00	0
1445180	7.600562e-01	23
1445181	8.881784e-16	50
1445182	2.807050e-06	41
1445183	3.359055e-01	27
1445176	9.405398e-01	20
1445177	1.000000e+00	7
1445178	8.881784e-16	50
1445179	1.641957e-02	33
1445172	8.881784e-16	50
1445173	9.675457e-01	19
1445174	1.000000e+00	4
1445168	8.881784e-16	50
1445169	8.881784e-16	50
1445170	1.854161e-11	47
1445165	9.675457e-01	19
1445164	8.881784e-16	50
1445167	7.673339e-03	34
1445166	1.301086e-03	36
1445160	2.104926e-09	45
1445163	1.000000e+00	1
1445162	5.946023e-02	31
1445157	8.881784e-16	50
1445156	1.000000e+00	4
1445159	4.510745e-05	39
1445158	8.881784e-16	50
1445152	1.000000e+00	6
1445155	2.807050e-06	41
1445154	1.000000e+00	5
1445150	2.399438e-01	28
1445151	4.529710e-14	49
1445148	9.675457e-01	19
1445149	3.359055e-01	27
1445147	5.561376e-01	25
1445144	9.999881e-01	11
1445145	8.388818e-01	22
1445142	1.000000e+00	1
1445143	1.049339e-07	43
1445141	9.999994e-01	9
1445136	6.640945e-01	24
1445134	4.438624e-01	26
1445133	8.881784e-16	50
1445132	8.881784e-16	50
1445131	3.300224e-03	35
1445130	1.000000e+00	4
1445129	1.621870e-08	44
1445128	1.000000e+00	4
1445127	8.881784e-16	50
1445126	1.000000e+00	1
1445125	8.881784e-16	50
1445124	9.986989e-01	15
1445123	9.998471e-01	13
1445122	9.999994e-01	9
1445120	1.000000e+00	5
1445240	1.000000e+00	5
1445241	1.641957e-02	33
1445242	1.000000e+00	2
1445243	9.405398e-01	20
1445244	9.999994e-01	9
1445246	1.000000e+00	0
1445247	9.966998e-01	16
1445232	1.000000e+00	4
1445233	1.611182e-01	29
1445234	9.675457e-01	19
1445235	1.000000e+00	0
1445236	1.000000e+00	0
1445237	4.529710e-14	49
1445238	1.049339e-07	43
1445225	8.881784e-16	50
1445224	1.000000e+00	3
1445227	1.000000e+00	7
1445226	1.000000e+00	6
1445229	9.999999e-01	8
1445228	9.999999e-01	8
1445231	1.000000e+00	1
1445230	2.104926e-09	45
1445217	8.881784e-16	50
1445216	6.640945e-01	24
1445219	1.000000e+00	1
1445218	1.133316e-12	48
1445221	1.000000e+00	3
1445220	1.000000e+00	5
1445223	1.133316e-12	48
1445222	9.835804e-01	18
1445210	8.881784e-16	50
1445211	9.986989e-01	15
1445208	1.301086e-03	36
1445209	1.000000e+00	6
1445214	1.000000e+00	1
1445215	1.000000e+00	0
1445212	3.359055e-01	27
1445213	1.611182e-01	29
1445202	9.998471e-01	13
1445200	4.529710e-14	49
1445206	1.000000e+00	4
1445205	8.881784e-16	50
1445195	4.529710e-14	49
1445194	1.301086e-03	36
1445193	1.621870e-08	44
1445192	8.881784e-16	50
1445199	8.881784e-16	50
1445198	5.817779e-07	42
1445197	9.999999e-01	8
1445196	1.133316e-12	48
1445187	1.000000e+00	0
1445186	7.600562e-01	23
1445185	1.854161e-11	47
1445184	8.881784e-16	50
1445191	1.000000e+00	0
1445190	2.230891e-10	46
1445188	3.300224e-03	35
1445030	8.881784e-16	50
1445031	1.611182e-01	29
1445028	8.881784e-16	50
1445029	9.835804e-01	18
1445026	8.881784e-16	50
1445027	9.999549e-01	12
1445024	4.529710e-14	49
1445025	8.881784e-16	50
1445038	9.986989e-01	15
1445039	1.000000e+00	1
1445036	2.230891e-10	46
1445037	1.000000e+00	4
1445034	9.835804e-01	18
1445033	1.133316e-12	48
1445047	9.999999e-01	8
1445046	1.000000e+00	3
1445045	1.854161e-11	47
1445044	9.999994e-01	9
1445043	1.000000e+00	0
1445041	9.999994e-01	9
1445055	8.881784e-16	50
1445054	9.986989e-01	15
1445053	1.000000e+00	0
1445052	9.999549e-01	12
1445051	8.986806e-01	21
1445050	4.529710e-14	49
1445049	1.000000e+00	0
1445048	1.529320e-04	38
1444996	8.881784e-16	50
1444997	7.600562e-01	23
1444998	8.881784e-16	50
1444999	1.000000e+00	0
1444992	8.881784e-16	50
1444993	2.807050e-06	41
1444994	8.881784e-16	50
1444995	8.881784e-16	50
1445004	1.529320e-04	38
1445005	5.561376e-01	25
1445000	9.995319e-01	14
1445001	8.881784e-16	50
1445002	8.881784e-16	50
1445003	1.133316e-12	48
1445013	8.881784e-16	50
1445012	7.600562e-01	23
1445015	2.807050e-06	41
1445009	9.923267e-01	17
1445011	8.881784e-16	50
1445010	4.529710e-14	49
1445021	4.438624e-01	26
1445020	1.301086e-03	36
1445023	1.000000e+00	1
1445022	9.835804e-01	18
1445017	2.230891e-10	46
1445016	8.881784e-16	50
1445019	5.561376e-01	25
1445018	8.881784e-16	50
1445090	1.000000e+00	1
1445089	1.000000e+00	0
1445094	9.405398e-01	20
1445095	1.133316e-12	48
1445093	9.999881e-01	11
1445098	4.529710e-14	49
1445099	1.000000e+00	2
1445096	2.230891e-10	46
1445097	3.245432e-02	32
1445102	1.000000e+00	0
1445100	1.000000e+00	0
1445101	4.510745e-05	39
1445107	8.881784e-16	50
1445106	8.881784e-16	50
1445105	1.000000e+00	5
1445104	9.999972e-01	10
1445111	1.854161e-11	47
1445108	9.986989e-01	15
1445115	8.881784e-16	50
1445114	1.000000e+00	7
1445113	1.000000e+00	6
1445112	8.881784e-16	50
1445119	1.000000e+00	6
1445118	1.000000e+00	3
1445117	4.529710e-14	49
1445116	8.388818e-01	22
1445058	1.529320e-04	38
1445059	9.999994e-01	9
1445060	1.000000e+00	2
1445061	1.000000e+00	6
1445062	1.000000e+00	0
1445064	1.000000e+00	0
1445066	1.000000e+00	2
1445068	8.881784e-16	50
1445069	2.104926e-09	45
1445071	2.104926e-09	45
1445073	4.681115e-04	37
1445072	8.881784e-16	50
1445074	1.000000e+00	3
1445076	1.000000e+00	2
1445079	1.049339e-07	43
1445078	5.946023e-02	31
1445081	6.640945e-01	24
1445080	9.995319e-01	14
1445083	9.405398e-01	20
1445082	5.817779e-07	42
1445085	4.529710e-14	49
1445084	4.438624e-01	26
1445087	3.300224e-03	35
1445086	8.881784e-16	50
1444911	1.000000e+00	2
1444910	9.999972e-01	10
1444909	9.999881e-01	11
1444908	1.000000e+00	6
1444907	9.986989e-01	15
1444906	3.300224e-03	35
1444905	1.000000e+00	6
1444904	8.881784e-16	50
1444903	1.000000e+00	6
1444902	1.000000e+00	6
1444901	1.000000e+00	6
1444900	9.986989e-01	15
1444899	8.881784e-16	50
1444898	9.999549e-01	12
1444897	9.999881e-01	11
1444896	4.529710e-14	49
1444926	4.438624e-01	26
1444927	1.529320e-04	38
1444925	1.854161e-11	47
1444922	8.881784e-16	50
1444923	2.807050e-06	41
1444920	1.000000e+00	1
1444918	6.640945e-01	24
1444917	9.835804e-01	18
1444914	1.000000e+00	7
1444915	1.000000e+00	5
1444912	1.611182e-01	29
1444913	9.999994e-01	9
1444877	8.881784e-16	50
1444876	4.529710e-14	49
1444873	1.000000e+00	0
1444875	9.999549e-01	12
1444874	4.438624e-01	26
1444869	1.000000e+00	5
1444868	1.000000e+00	2
1444871	4.529710e-14	49
1444870	1.641957e-02	33
1444865	8.881784e-16	50
1444864	1.000000e+00	0
1444866	8.881784e-16	50
1444892	1.000000e+00	6
1444893	1.000000e+00	1
1444894	8.881784e-16	50
1444895	1.000000e+00	3
1444888	4.529710e-14	49
1444889	8.881784e-16	50
1444890	9.966998e-01	16
1444891	9.999549e-01	12
1444884	1.000000e+00	0
1444885	1.854161e-11	47
1444886	1.621870e-08	44
1444887	9.999994e-01	9
1444880	9.998471e-01	13
1444881	8.986806e-01	21
1444882	1.000000e+00	4
1444971	8.986806e-01	21
1444970	3.245432e-02	32
1444969	9.986989e-01	15
1444968	2.104926e-09	45
1444973	8.881784e-16	50
1444972	9.923267e-01	17
1444961	7.600562e-01	23
1444967	1.000000e+00	2
1444965	1.000000e+00	4
1444964	8.881784e-16	50
1444986	7.673339e-03	34
1444987	9.998471e-01	13
1444984	8.881784e-16	50
1444985	8.881784e-16	50
1444990	1.013194e-01	30
1444991	1.000000e+00	5
1444989	3.245432e-02	32
1444978	8.881784e-16	50
1444976	8.881784e-16	50
1444982	9.999549e-01	12
1444980	8.388818e-01	22
1444936	1.000000e+00	1
1444939	1.000000e+00	0
1444942	1.013194e-01	30
1444929	8.881784e-16	50
1444931	2.104926e-09	45
1444933	2.230891e-10	46
1444935	1.301086e-03	36
1444934	5.817779e-07	42
1444953	1.193067e-05	40
1444954	1.000000e+00	1
1444955	1.000000e+00	0
1444957	1.854161e-11	47
1444958	1.301086e-03	36
1444959	9.405398e-01	20
1444944	8.881784e-16	50
1444945	8.881784e-16	50
1444947	8.881784e-16	50
1444949	1.000000e+00	0
4525260	8.881784e-16	50
1445779	1.000000e+00	0
4525261	8.881784e-16	50
1445777	8.881784e-16	50
1445776	2.230891e-10	46
4525263	1.641957e-02	33
4525256	8.881784e-16	50
4525257	8.881784e-16	50
1445782	8.881784e-16	50
1445781	1.000000e+00	3
4525259	8.881784e-16	50
1445780	9.923267e-01	17
4525252	9.986989e-01	15
1445787	1.000000e+00	0
4525253	9.999881e-01	11
1445786	1.000000e+00	2
1445785	9.405398e-01	20
1445784	8.881784e-16	50
4525255	8.881784e-16	50
1445791	1.000000e+00	2
1445790	4.529710e-14	49
4525249	1.049339e-07	43
1445789	1.000000e+00	0
4525250	8.881784e-16	50
4525251	8.881784e-16	50
4525277	1.000000e+00	3
1445762	9.835804e-01	18
4525276	8.881784e-16	50
1445763	5.946023e-02	31
1445760	8.881784e-16	50
4525278	2.104926e-09	45
1445761	2.230891e-10	46
4525273	8.881784e-16	50
1445766	9.999972e-01	10
1445767	1.641957e-02	33
1445764	1.611182e-01	29
4525275	8.881784e-16	50
1445765	9.405398e-01	20
4525268	8.881784e-16	50
1445771	9.835804e-01	18
4525271	8.881784e-16	50
1445769	2.399438e-01	28
4525270	8.881784e-16	50
4525265	1.133316e-12	48
1445774	5.946023e-02	31
4525264	9.999994e-01	9
1445775	1.301086e-03	36
1445772	1.000000e+00	0
4525266	9.405398e-01	20
1445773	1.000000e+00	3
4525294	1.000000e+00	2
1445809	1.000000e+00	1
4525295	5.561376e-01	25
1445808	1.000000e+00	1
1445811	9.998471e-01	13
1445810	4.529710e-14	49
4525290	8.881784e-16	50
1445813	1.000000e+00	1
1445812	1.000000e+00	0
4525291	8.881784e-16	50
4525288	8.881784e-16	50
4525289	2.399438e-01	28
1445814	1.000000e+00	0
4525286	8.881784e-16	50
4525287	8.881784e-16	50
4525284	8.881784e-16	50
4525285	8.881784e-16	50
1445821	1.193067e-05	40
4525280	8.881784e-16	50
1445823	1.000000e+00	0
4525281	8.881784e-16	50
1445822	1.000000e+00	6
4525311	8.881784e-16	50
1445792	1.000000e+00	3
1445793	1.621870e-08	44
4525310	7.600562e-01	23
1445794	1.013194e-01	30
4525309	8.881784e-16	50
4525308	8.881784e-16	50
1445795	1.000000e+00	2
1445796	2.230891e-10	46
4525307	8.881784e-16	50
1445797	1.000000e+00	6
4525306	8.881784e-16	50
4525304	8.881784e-16	50
1445799	9.999999e-01	8
4525303	8.881784e-16	50
4525302	1.000000e+00	1
4525301	1.854161e-11	47
1445803	9.999549e-01	12
4525299	8.881784e-16	50
1445805	9.998471e-01	13
4525298	8.881784e-16	50
4525297	1.133316e-12	48
1445806	8.881784e-16	50
1445807	1.000000e+00	0
4525296	8.881784e-16	50
1445847	8.881784e-16	50
1445846	9.966998e-01	16
1445845	8.881784e-16	50
4525195	8.881784e-16	50
1445844	4.438624e-01	26
1445843	2.230891e-10	46
4525197	1.301086e-03	36
1445842	5.561376e-01	25
4525198	4.681115e-04	37
1445841	2.104926e-09	45
4525199	9.835804e-01	18
1445840	1.854161e-11	47
1445855	1.049339e-07	43
1445853	4.529710e-14	49
1445852	2.104926e-09	45
1445851	2.104926e-09	45
1445850	9.923267e-01	17
1445849	8.881784e-16	50
1445848	8.881784e-16	50
4525211	8.881784e-16	50
1445829	1.854161e-11	47
1445826	8.881784e-16	50
1445827	1.049339e-07	43
1445824	1.013194e-01	30
4525214	1.000000e+00	2
1445825	1.193067e-05	40
4525201	8.881784e-16	50
1445838	2.104926e-09	45
4525200	4.529710e-14	49
1445839	4.529710e-14	49
1445836	3.300224e-03	35
1445837	4.529710e-14	49
4525202	8.881784e-16	50
1445834	8.881784e-16	50
4525205	8.881784e-16	50
1445835	2.104926e-09	45
1445832	8.881784e-16	50
4525207	8.881784e-16	50
1445877	1.000000e+00	7
1445879	4.510745e-05	39
4525225	8.881784e-16	50
1445878	1.621870e-08	44
1445873	6.640945e-01	24
4525231	8.881784e-16	50
1445875	3.359055e-01	27
1445874	4.529710e-14	49
1445885	5.817779e-07	42
4525219	8.881784e-16	50
1445884	3.300224e-03	35
1445887	8.881784e-16	50
4525216	8.881784e-16	50
1445886	8.388818e-01	22
4525217	8.881784e-16	50
4525222	1.133316e-12	48
1445881	1.133316e-12	48
1445883	1.854161e-11	47
4525220	8.881784e-16	50
4525221	8.881784e-16	50
1445882	9.999549e-01	12
4525243	8.881784e-16	50
4525242	5.946023e-02	31
1445861	1.000000e+00	2
1445862	4.529710e-14	49
4525241	1.049339e-07	43
1445856	1.621870e-08	44
4525247	9.675457e-01	19
1445857	2.399438e-01	28
4525244	8.881784e-16	50
1445869	1.000000e+00	7
1445870	9.999881e-01	11
4525232	4.529710e-14	49
1445871	1.301086e-03	36
1445864	1.000000e+00	2
4525236	8.881784e-16	50
1445867	8.986806e-01	21
1445658	8.881784e-16	50
1445659	1.000000e+00	0
1445657	1.013194e-01	30
1445662	1.000000e+00	4
1445663	1.000000e+00	2
1445660	8.881784e-16	50
1445661	1.000000e+00	1
1445650	1.193067e-05	40
1445651	8.881784e-16	50
1445648	5.817779e-07	42
1445654	1.000000e+00	0
1445655	1.000000e+00	0
1445652	1.000000e+00	1
1445653	1.000000e+00	0
1445643	4.529710e-14	49
1445640	1.529320e-04	38
1445647	4.529710e-14	49
1445646	1.000000e+00	3
1445645	1.000000e+00	5
1445644	1.621870e-08	44
1445635	4.529710e-14	49
1445634	2.807050e-06	41
1445633	8.881784e-16	50
1445639	9.675457e-01	19
1445638	9.405398e-01	20
1445637	1.529320e-04	38
1445636	4.529710e-14	49
1445688	1.000000e+00	5
1445689	9.999549e-01	12
1445690	1.301086e-03	36
1445691	9.999972e-01	10
1445692	8.881784e-16	50
1445693	9.995319e-01	14
1445694	1.193067e-05	40
1445695	1.000000e+00	4
1445680	1.000000e+00	0
1445681	9.999881e-01	11
1445682	8.881784e-16	50
1445683	9.999972e-01	10
1445684	1.529320e-04	38
1445685	1.000000e+00	0
1445686	4.438624e-01	26
1445687	1.000000e+00	2
1445673	1.000000e+00	6
1445672	9.999549e-01	12
1445675	9.998471e-01	13
1445674	1.000000e+00	0
1445677	8.881784e-16	50
1445676	9.999994e-01	9
1445679	8.881784e-16	50
1445678	1.621870e-08	44
1445665	1.000000e+00	7
1445664	1.000000e+00	0
1445667	1.000000e+00	0
1445666	1.000000e+00	1
1445669	1.133316e-12	48
1445668	1.000000e+00	0
1445671	1.301086e-03	36
1445670	1.133316e-12	48
1445727	1.133316e-12	48
1445724	8.881784e-16	50
1445725	9.923267e-01	17
1445722	2.104926e-09	45
1445723	1.000000e+00	1
1445720	8.881784e-16	50
1445721	2.807050e-06	41
1445719	1.000000e+00	7
1445716	1.000000e+00	0
1445714	8.881784e-16	50
1445715	4.510745e-05	39
1445712	9.998471e-01	13
1445711	4.510745e-05	39
1445710	8.881784e-16	50
1445709	5.817779e-07	42
1445706	6.640945e-01	24
1445705	8.881784e-16	50
1445704	9.999994e-01	9
1445703	4.529710e-14	49
1445702	1.000000e+00	2
1445701	1.000000e+00	6
1445700	9.675457e-01	19
1445699	8.881784e-16	50
1445698	8.881784e-16	50
1445696	1.049339e-07	43
1445756	1.133316e-12	48
1445758	4.529710e-14	49
1445759	8.881784e-16	50
1445752	5.946023e-02	31
1445753	1.000000e+00	0
1445754	8.881784e-16	50
1445755	2.104926e-09	45
1445748	1.000000e+00	3
1445749	1.000000e+00	1
1445750	1.000000e+00	1
1445751	1.000000e+00	0
1445744	1.000000e+00	3
1445745	2.399438e-01	28
1445746	9.923267e-01	17
1445747	1.000000e+00	0
1445741	1.000000e+00	0
1445743	1.000000e+00	0
1445737	1.000000e+00	0
1445736	9.999881e-01	11
1445739	1.000000e+00	0
1445738	1.000000e+00	0
1445733	1.000000e+00	1
1445732	1.000000e+00	0
1445734	2.399438e-01	28
1445729	1.000000e+00	6
1445728	8.881784e-16	50
1445731	1.000000e+00	0
1445730	9.986989e-01	15
1445504	5.817779e-07	42
1445505	8.881784e-16	50
1445506	9.923267e-01	17
1445507	8.388818e-01	22
1445508	3.359055e-01	27
1445509	3.359055e-01	27
1445510	1.133316e-12	48
1445511	1.133316e-12	48
1445512	4.529710e-14	49
1445513	1.000000e+00	7
1445514	9.675457e-01	19
1445515	9.999881e-01	11
1445516	9.999881e-01	11
1445517	9.995319e-01	14
1445518	1.000000e+00	7
1445519	8.881784e-16	50
1445521	4.529710e-14	49
1445523	1.133316e-12	48
1445525	4.529710e-14	49
1445524	1.611182e-01	29
1445527	1.301086e-03	36
1445526	5.817779e-07	42
1445531	4.529710e-14	49
1445530	5.561376e-01	25
1445533	1.013194e-01	30
1445535	8.881784e-16	50
1445538	8.881784e-16	50
1445539	9.995319e-01	14
1445536	8.881784e-16	50
1445537	8.881784e-16	50
1445540	8.881784e-16	50
1445541	1.000000e+00	0
1445547	8.881784e-16	50
1445545	9.405398e-01	20
1445550	8.881784e-16	50
1445548	4.529710e-14	49
1445549	1.000000e+00	4
1445555	8.881784e-16	50
1445554	3.359055e-01	27
1445553	9.999999e-01	8
1445552	8.881784e-16	50
1445559	1.049339e-07	43
1445557	9.986989e-01	15
1445563	1.641957e-02	33
1445561	1.000000e+00	1
1445560	8.881784e-16	50
1445564	8.881784e-16	50
1445573	4.529710e-14	49
1445574	8.881784e-16	50
1445571	9.966998e-01	16
1445580	9.923267e-01	17
1445581	8.881784e-16	50
1445582	7.600562e-01	23
1445583	8.881784e-16	50
1445576	4.529710e-14	49
1445577	8.881784e-16	50
1445578	1.854161e-11	47
1445579	8.881784e-16	50
1445589	1.133316e-12	48
1445588	7.600562e-01	23
1445591	9.405398e-01	20
1445590	8.881784e-16	50
1445585	4.510745e-05	39
1445584	4.681115e-04	37
1445587	9.966998e-01	16
1445597	9.675457e-01	19
1445596	1.301086e-03	36
1445599	1.133316e-12	48
1445598	2.230891e-10	46
1445593	3.300224e-03	35
1445592	7.600562e-01	23
1445595	1.000000e+00	7
1445594	9.835804e-01	18
1445606	2.807050e-06	41
1445607	8.986806e-01	21
1445604	8.881784e-16	50
1445605	4.529710e-14	49
1445602	8.881784e-16	50
1445603	1.133316e-12	48
1445600	9.999994e-01	9
1445601	8.881784e-16	50
1445614	8.881784e-16	50
1445615	3.359055e-01	27
1445610	1.000000e+00	1
1445611	5.561376e-01	25
1445608	8.881784e-16	50
1445609	9.995319e-01	14
1445623	7.600562e-01	23
1445622	1.049339e-07	43
1445621	8.986806e-01	21
1445620	8.881784e-16	50
1445618	2.104926e-09	45
1445617	2.807050e-06	41
1445616	2.807050e-06	41
1445631	9.999999e-01	8
1445630	9.966998e-01	16
1445629	1.133316e-12	48
1445628	2.230891e-10	46
1445627	2.807050e-06	41
1445624	9.999994e-01	9
1445385	1.000000e+00	0
1445384	8.881784e-16	50
1445387	8.881784e-16	50
1445386	1.000000e+00	0
1445388	8.881784e-16	50
1445391	1.000000e+00	3
1445390	1.000000e+00	2
1445377	1.000000e+00	3
1445376	3.245432e-02	32
1445378	9.998471e-01	13
1445381	4.510745e-05	39
1445380	2.230891e-10	46
1445382	1.621870e-08	44
1445401	4.510745e-05	39
1445403	9.999999e-01	8
1445404	8.881784e-16	50
1445405	5.817779e-07	42
1445406	3.300224e-03	35
1445407	9.835804e-01	18
1445392	1.000000e+00	0
1445393	1.000000e+00	7
1445395	5.817779e-07	42
1445396	1.000000e+00	1
1445397	1.193067e-05	40
1445399	8.881784e-16	50
1445419	1.000000e+00	3
1445418	9.999972e-01	10
1445417	1.013194e-01	30
1445416	9.998471e-01	13
1445423	8.986806e-01	21
1445422	1.301086e-03	36
1445421	1.000000e+00	5
1445420	1.049339e-07	43
1445411	1.000000e+00	4
1445410	4.438624e-01	26
1445409	2.104926e-09	45
1445408	4.510745e-05	39
1445415	9.999972e-01	10
1445413	4.681115e-04	37
1445435	9.966998e-01	16
1445432	8.881784e-16	50
1445433	1.049339e-07	43
1445438	9.999549e-01	12
1445439	1.000000e+00	7
1445436	4.529710e-14	49
1445437	4.438624e-01	26
1445426	2.230891e-10	46
1445427	1.621870e-08	44
1445425	4.681115e-04	37
1445431	9.999881e-01	11
1445428	1.000000e+00	6
1445429	1.000000e+00	0
1445453	1.013194e-01	30
4525330	9.998471e-01	13
4525331	8.881784e-16	50
1445452	2.104926e-09	45
1445455	8.881784e-16	50
4525328	1.000000e+00	4
1445454	1.000000e+00	6
4525329	8.881784e-16	50
1445449	4.681115e-04	37
1445448	1.193067e-05	40
4525332	7.600562e-01	23
1445451	8.881784e-16	50
4525333	8.881784e-16	50
1445450	1.000000e+00	2
1445445	9.986989e-01	15
1445444	1.000000e+00	2
1445447	1.000000e+00	0
1445446	8.881784e-16	50
1445441	1.000000e+00	0
1445440	8.881784e-16	50
1445443	1.000000e+00	1
1445442	8.881784e-16	50
1445468	8.388818e-01	22
4525315	9.999999e-01	8
1445469	9.923267e-01	17
4525314	2.104926e-09	45
1445470	2.104926e-09	45
1445471	5.946023e-02	31
4525312	2.104926e-09	45
4525319	8.881784e-16	50
1445465	9.999994e-01	9
4525317	1.000000e+00	7
1445466	9.966998e-01	16
4525316	8.881784e-16	50
1445467	9.999994e-01	9
1445461	1.000000e+00	4
4525322	8.881784e-16	50
1445462	2.230891e-10	46
4525321	8.881784e-16	50
1445463	2.230891e-10	46
4525320	8.881784e-16	50
1445456	8.881784e-16	50
4525327	8.881784e-16	50
1445457	1.641957e-02	33
4525326	8.881784e-16	50
4525325	8.881784e-16	50
1445458	8.881784e-16	50
4525324	1.854161e-11	47
1445459	1.000000e+00	0
1445485	9.999972e-01	10
1445484	2.230891e-10	46
1445482	1.133316e-12	48
1445481	9.995319e-01	14
1445480	9.995319e-01	14
1445478	1.000000e+00	3
1445477	2.807050e-06	41
1445476	8.881784e-16	50
1445475	2.399438e-01	28
1445474	8.881784e-16	50
1445473	1.000000e+00	6
1445472	9.999994e-01	9
1445502	4.681115e-04	37
1445503	8.881784e-16	50
1445501	1.133316e-12	48
1445498	2.104926e-09	45
1445499	9.999972e-01	10
1445496	1.000000e+00	7
1445497	1.000000e+00	5
1445494	1.000000e+00	1
1445495	4.438624e-01	26
1445492	4.529710e-14	49
1445493	4.681115e-04	37
1445490	1.611182e-01	29
1445491	9.675457e-01	19
1445488	8.881784e-16	50
1445489	8.881784e-16	50
1444831	8.881784e-16	50
1444830	1.529320e-04	38
1444829	8.881784e-16	50
1444828	2.807050e-06	41
1444824	9.835804e-01	18
1444823	1.529320e-04	38
1444822	9.995319e-01	14
1444821	1.000000e+00	3
1444820	8.881784e-16	50
1444819	8.881784e-16	50
1444817	1.611182e-01	29
1444816	8.881784e-16	50
1444814	8.881784e-16	50
1444815	1.641957e-02	33
1444810	1.000000e+00	0
1444811	1.000000e+00	2
1444808	1.000000e+00	0
1444809	8.881784e-16	50
1444806	5.946023e-02	31
1444807	1.000000e+00	0
1444804	8.881784e-16	50
1444805	1.000000e+00	0
1444802	9.999549e-01	12
1444800	1.000000e+00	1
1444861	4.529710e-14	49
1444860	8.881784e-16	50
1444862	8.881784e-16	50
1444856	4.529710e-14	49
1444859	8.881784e-16	50
1444852	8.881784e-16	50
1444854	8.881784e-16	50
1444849	9.999549e-01	12
1444851	2.104926e-09	45
1444844	8.881784e-16	50
1444846	1.133316e-12	48
1444840	1.000000e+00	0
1444841	9.835804e-01	18
1444842	8.881784e-16	50
1444836	9.999881e-01	11
1444837	1.000000e+00	4
1444838	1.000000e+00	1
1444839	9.998471e-01	13
1444834	8.881784e-16	50
1444835	4.510745e-05	39
1444764	1.000000e+00	0
1444755	9.923267e-01	17
1444753	1.611182e-01	29
1444752	8.881784e-16	50
1444759	1.000000e+00	1
1444758	9.999999e-01	8
1444757	8.881784e-16	50
1444756	9.835804e-01	18
1444746	1.854161e-11	47
1444747	8.881784e-16	50
1444744	8.881784e-16	50
1444745	8.881784e-16	50
1444750	8.881784e-16	50
1444748	8.881784e-16	50
1444738	1.000000e+00	3
1444739	1.000000e+00	2
1444736	3.245432e-02	32
1444737	1.621870e-08	44
1444742	9.835804e-01	18
1444743	2.807050e-06	41
1444740	1.000000e+00	1
1444793	1.000000e+00	0
1444795	1.000000e+00	0
1444797	1.133316e-12	48
1444799	8.881784e-16	50
1444798	1.000000e+00	7
1444785	4.438624e-01	26
1444784	1.133316e-12	48
1444787	1.000000e+00	0
1444789	9.835804e-01	18
1444791	9.999994e-01	9
1444777	8.881784e-16	50
1444779	8.881784e-16	50
1444780	1.000000e+00	0
1444782	9.999881e-01	11
1444783	4.529710e-14	49
1444768	1.000000e+00	0
1444770	1.000000e+00	0
1444771	7.673339e-03	34
1444773	8.881784e-16	50
1444774	2.104926e-09	45
1444694	1.193067e-05	40
1444695	2.399438e-01	28
1444692	6.640945e-01	24
1444693	1.641957e-02	33
1444690	9.999881e-01	11
1444691	8.881784e-16	50
1444689	9.675457e-01	19
1444702	9.923267e-01	17
1444703	4.529710e-14	49
1444701	1.000000e+00	2
1444698	2.230891e-10	46
1444696	8.881784e-16	50
1444697	1.000000e+00	4
1444679	7.673339e-03	34
1444676	1.000000e+00	0
1444675	8.881784e-16	50
1444674	1.854161e-11	47
1444673	9.999972e-01	10
1444672	8.881784e-16	50
1444687	9.999994e-01	9
1444686	5.817779e-07	42
1444685	2.230891e-10	46
1444684	8.881784e-16	50
1444683	1.301086e-03	36
1444682	5.561376e-01	25
1444681	2.230891e-10	46
1444680	1.529320e-04	38
1444724	1.000000e+00	0
1444725	1.000000e+00	0
1444726	1.000000e+00	0
1444727	1.000000e+00	1
1444720	1.000000e+00	4
1444722	1.000000e+00	0
1444723	1.000000e+00	0
1444732	1.000000e+00	1
1444733	8.388818e-01	22
1444735	1.000000e+00	2
1444729	9.999881e-01	11
1444730	1.000000e+00	5
1444731	1.000000e+00	1
1444709	1.000000e+00	1
1444711	8.881784e-16	50
1444705	3.359055e-01	27
1444704	1.000000e+00	1
1444707	9.999994e-01	9
1444706	8.881784e-16	50
1444717	1.000000e+00	2
1444719	9.998471e-01	13
1444718	1.000000e+00	0
1444712	1.000000e+00	0
1444715	8.881784e-16	50
1444626	1.000000e+00	0
1444627	1.301086e-03	36
1444624	8.881784e-16	50
1444625	1.000000e+00	3
1444631	8.388818e-01	22
1444629	8.881784e-16	50
1444634	1.000000e+00	1
1444635	1.000000e+00	7
1444632	5.817779e-07	42
1444633	1.611182e-01	29
1444639	1.301086e-03	36
1444636	8.881784e-16	50
1444637	1.000000e+00	0
1444611	1.000000e+00	0
1444615	1.000000e+00	1
1444614	8.881784e-16	50
1444613	5.561376e-01	25
1444612	2.807050e-06	41
1444619	1.000000e+00	1
1444618	2.399438e-01	28
1444617	1.000000e+00	4
1444616	1.000000e+00	1
1444622	2.807050e-06	41
1444621	9.923267e-01	17
1444657	1.133316e-12	48
1444658	9.675457e-01	19
1444659	7.600562e-01	23
1444660	1.193067e-05	40
1444664	8.881784e-16	50
1444665	1.000000e+00	4
1444667	1.013194e-01	30
1444669	9.966998e-01	16
1444640	7.600562e-01	23
1444643	8.881784e-16	50
1444642	1.000000e+00	3
1444645	8.881784e-16	50
1444644	1.854161e-11	47
1444647	4.438624e-01	26
1444646	1.013194e-01	30
1444649	2.104926e-09	45
1444648	3.245432e-02	32
1444651	1.000000e+00	0
1444650	8.881784e-16	50
1444652	1.013194e-01	30
1444654	8.881784e-16	50
1444556	1.000000e+00	0
1444557	4.438624e-01	26
1444558	1.000000e+00	4
1444552	1.854161e-11	47
1444553	8.881784e-16	50
1444554	1.000000e+00	0
1444555	1.000000e+00	0
1444549	9.966998e-01	16
1444550	9.999994e-01	9
1444545	8.881784e-16	50
1444547	1.641957e-02	33
1444573	1.000000e+00	0
1444572	1.000000e+00	0
1444575	1.000000e+00	0
1444574	2.399438e-01	28
1444569	1.000000e+00	0
1444568	1.000000e+00	0
1444571	1.000000e+00	0
1444570	1.000000e+00	0
1444565	1.000000e+00	0
1444564	1.000000e+00	1
1444567	1.000000e+00	0
1444566	1.000000e+00	1
1444561	1.000000e+00	0
1444560	1.000000e+00	0
1444563	1.000000e+00	0
1444590	2.399438e-01	28
1444591	1.641957e-02	33
1444588	1.000000e+00	0
1444589	1.000000e+00	0
1444586	8.881784e-16	50
1444587	4.510745e-05	39
1444584	1.000000e+00	0
1444582	9.999994e-01	9
1444583	1.000000e+00	3
1444580	1.000000e+00	0
1444578	1.000000e+00	3
1444576	1.000000e+00	0
1444577	1.000000e+00	6
1444606	9.998471e-01	13
1444605	1.000000e+00	2
1444604	4.529710e-14	49
1444603	1.000000e+00	2
1444602	1.000000e+00	0
1444601	8.881784e-16	50
1444600	1.193067e-05	40
1444599	9.966998e-01	16
1444598	9.999994e-01	9
1444597	1.193067e-05	40
1444595	1.000000e+00	1
1444594	9.999549e-01	12
1444593	1.000000e+00	1
1444592	1.000000e+00	2
1444491	9.999999e-01	8
1444492	8.881784e-16	50
1444494	8.881784e-16	50
1444505	4.529710e-14	49
1444506	8.881784e-16	50
1444510	4.529710e-14	49
1444497	1.621870e-08	44
1444496	8.881784e-16	50
1444499	8.881784e-16	50
1444501	8.881784e-16	50
1444500	8.881784e-16	50
1444503	8.881784e-16	50
1444502	8.881784e-16	50
1444523	8.881784e-16	50
1444520	8.881784e-16	50
1444521	4.529710e-14	49
1444526	9.675457e-01	19
1444527	9.405398e-01	20
1444525	8.881784e-16	50
1444514	8.881784e-16	50
1444515	4.529710e-14	49
1444519	8.881784e-16	50
1444516	8.881784e-16	50
1444517	8.881784e-16	50
1444539	1.611182e-01	29
1444538	9.405398e-01	20
1444537	1.301086e-03	36
1444536	1.193067e-05	40
1444543	1.000000e+00	0
1444542	2.230891e-10	46
1444541	8.881784e-16	50
1444540	8.881784e-16	50
1444531	9.999972e-01	10
1444530	7.673339e-03	34
1444529	9.999972e-01	10
1444528	4.681115e-04	37
1444535	9.999549e-01	12
1444534	1.000000e+00	2
1444533	1.000000e+00	6
1445969	8.881784e-16	50
1445968	1.611182e-01	29
1445971	1.000000e+00	7
1445975	9.998471e-01	13
1445974	9.986989e-01	15
1445977	1.000000e+00	0
1445979	9.923267e-01	17
1445978	1.000000e+00	4
1445980	9.966998e-01	16
1445983	5.946023e-02	31
1445952	8.881784e-16	50
1445953	9.405398e-01	20
1445954	9.675457e-01	19
1445956	8.881784e-16	50
1445958	1.000000e+00	3
1445961	8.881784e-16	50
1445962	4.529710e-14	49
1445963	8.881784e-16	50
1445964	9.995319e-01	14
1445965	8.881784e-16	50
1445966	9.995319e-01	14
1445967	1.854161e-11	47
1446003	4.438624e-01	26
1446002	1.000000e+00	7
1446001	9.999881e-01	11
1446000	1.000000e+00	4
1446007	3.245432e-02	32
1446006	1.000000e+00	0
1446005	8.881784e-16	50
1446004	8.881784e-16	50
1446011	1.000000e+00	6
1446009	8.881784e-16	50
1446008	5.946023e-02	31
1446015	8.881784e-16	50
1446014	1.000000e+00	0
1446013	9.999999e-01	8
1446012	1.000000e+00	3
1445986	5.561376e-01	25
1445987	9.999999e-01	8
1445984	7.600562e-01	23
1445985	3.300224e-03	35
1445990	1.000000e+00	2
1445991	1.000000e+00	6
1445989	9.998471e-01	13
1445994	8.881784e-16	50
1445995	1.000000e+00	0
1445992	5.561376e-01	25
1445993	1.000000e+00	0
1445998	1.000000e+00	0
1445996	5.561376e-01	25
1445997	9.998471e-01	13
1445909	1.000000e+00	4
1445908	1.854161e-11	47
1445911	2.230891e-10	46
1445910	8.881784e-16	50
1445905	2.807050e-06	41
1445904	5.561376e-01	25
1445907	8.881784e-16	50
1445906	1.133316e-12	48
1445917	1.000000e+00	1
1445916	1.000000e+00	0
1445919	1.000000e+00	0
1445918	1.000000e+00	2
1445913	1.641957e-02	33
1445912	9.999999e-01	8
1445914	2.104926e-09	45
1445892	1.133316e-12	48
1445893	1.000000e+00	1
1445891	1.000000e+00	2
1445900	8.881784e-16	50
1445901	3.359055e-01	27
1445902	1.621870e-08	44
1445897	1.133316e-12	48
1445898	9.999999e-01	8
1445899	9.923267e-01	17
1445943	1.000000e+00	0
1445942	8.881784e-16	50
1445941	4.529710e-14	49
1445939	8.388818e-01	22
1445938	1.000000e+00	1
1445937	1.000000e+00	0
1445951	8.881784e-16	50
1445950	1.000000e+00	1
1445949	9.966998e-01	16
1445948	1.000000e+00	7
1445947	1.000000e+00	3
1445946	8.881784e-16	50
1445945	1.000000e+00	2
1445944	1.000000e+00	1
1445926	7.600562e-01	23
1445925	8.881784e-16	50
1445922	1.611182e-01	29
1445923	9.999972e-01	10
1445920	9.966998e-01	16
1445921	4.529710e-14	49
1445934	1.621870e-08	44
1445932	4.510745e-05	39
1445933	1.000000e+00	0
1445930	9.405398e-01	20
1445931	1.000000e+00	0
1445928	9.675457e-01	19
1445929	1.000000e+00	1
1446104	9.835804e-01	18
1446105	1.000000e+00	6
1446106	1.000000e+00	6
1446108	1.854161e-11	47
1446109	2.807050e-06	41
1446110	9.999999e-01	8
1446111	1.854161e-11	47
1446097	4.529710e-14	49
1446098	1.854161e-11	47
1446099	9.999549e-01	12
1446100	9.995319e-01	14
1446101	1.133316e-12	48
1446102	4.681115e-04	37
1446103	9.995319e-01	14
1446089	9.999999e-01	8
1446088	1.000000e+00	0
1446090	8.986806e-01	21
1446093	9.998471e-01	13
1446092	2.807050e-06	41
1446095	1.621870e-08	44
1446081	9.986989e-01	15
1446080	1.000000e+00	1
1446083	1.000000e+00	0
1446085	7.673339e-03	34
1446084	1.000000e+00	6
1446087	9.986989e-01	15
1446086	1.000000e+00	1
1446138	1.000000e+00	0
1446139	8.881784e-16	50
1446136	5.561376e-01	25
1446137	8.881784e-16	50
1446142	5.946023e-02	31
1446143	2.399438e-01	28
1446141	9.995319e-01	14
1446130	1.000000e+00	3
1446131	1.000000e+00	0
1446128	1.000000e+00	0
1446129	4.529710e-14	49
1446134	4.438624e-01	26
1446135	1.000000e+00	2
1446133	4.510745e-05	39
1446123	1.000000e+00	1
1446122	1.000000e+00	0
1446121	5.561376e-01	25
1446127	5.817779e-07	42
1446126	4.510745e-05	39
1446125	1.000000e+00	1
1446124	1.000000e+00	1
1446115	8.881784e-16	50
1446114	9.986989e-01	15
1446113	1.301086e-03	36
1446112	5.817779e-07	42
1446119	7.673339e-03	34
1446118	8.986806e-01	21
1446117	8.881784e-16	50
1446045	1.000000e+00	0
1446046	1.000000e+00	1
1446040	9.999549e-01	12
1446041	1.000000e+00	2
1446042	6.640945e-01	24
1446043	4.510745e-05	39
1446036	8.881784e-16	50
1446037	8.881784e-16	50
1446038	1.000000e+00	1
1446032	1.000000e+00	0
1446033	1.000000e+00	1
1446034	1.000000e+00	3
1446035	1.000000e+00	3
1446029	1.000000e+00	0
1446028	8.881784e-16	50
1446031	1.000000e+00	0
1446030	1.013194e-01	30
1446025	1.611182e-01	29
1446024	1.000000e+00	4
1446027	1.000000e+00	0
1446026	1.193067e-05	40
1446021	9.998471e-01	13
1446020	1.000000e+00	1
1446023	8.881784e-16	50
1446022	1.000000e+00	5
1446017	1.000000e+00	3
1446016	9.995319e-01	14
1446019	8.881784e-16	50
1446018	9.986989e-01	15
1446078	9.999972e-01	10
1446079	1.013194e-01	30
1446076	1.193067e-05	40
1446077	8.881784e-16	50
1446074	1.000000e+00	0
1446075	8.881784e-16	50
1446072	1.611182e-01	29
1446070	1.529320e-04	38
1446071	1.133316e-12	48
1446068	1.049339e-07	43
1446069	8.881784e-16	50
1446066	9.999972e-01	10
1446065	9.995319e-01	14
1446063	2.230891e-10	46
1446062	9.998471e-01	13
1446061	2.104926e-09	45
1446060	1.854161e-11	47
1446058	1.000000e+00	4
1446057	2.807050e-06	41
1446056	8.881784e-16	50
1446055	1.529320e-04	38
1446054	1.641957e-02	33
1446053	1.133316e-12	48
1446051	7.600562e-01	23
1446050	1.133316e-12	48
1446049	1.013194e-01	30
1446048	9.675457e-01	19
1446210	8.388818e-01	22
1446211	1.000000e+00	0
1446208	5.817779e-07	42
1446209	1.000000e+00	0
1446214	1.000000e+00	0
1446215	1.000000e+00	4
1446213	9.966998e-01	16
1446218	9.966998e-01	16
1446219	1.000000e+00	4
1446217	1.854161e-11	47
1446222	8.388818e-01	22
1446223	9.998471e-01	13
1446220	1.000000e+00	0
1446221	1.000000e+00	0
1446227	1.000000e+00	4
1446226	1.000000e+00	0
1446225	9.999972e-01	10
1446231	1.000000e+00	0
1446230	8.881784e-16	50
1446229	1.854161e-11	47
1446228	4.681115e-04	37
1446235	1.049339e-07	43
1446234	8.881784e-16	50
1446232	1.621870e-08	44
1446239	9.923267e-01	17
1446238	8.881784e-16	50
1446236	8.881784e-16	50
1446240	8.881784e-16	50
1446241	1.854161e-11	47
1446242	9.835804e-01	18
1446243	1.049339e-07	43
1446244	1.000000e+00	1
1446245	5.817779e-07	42
1446246	1.000000e+00	7
1446247	1.000000e+00	1
1446248	9.966998e-01	16
1446249	9.405398e-01	20
1446251	9.966998e-01	16
1446252	1.000000e+00	1
1446253	2.230891e-10	46
1446255	2.399438e-01	28
1446257	4.510745e-05	39
1446256	1.000000e+00	2
1446259	1.000000e+00	1
1446258	7.673339e-03	34
1446261	8.881784e-16	50
1446260	8.881784e-16	50
1446263	1.000000e+00	2
1446262	1.000000e+00	2
1446265	1.000000e+00	7
1446264	8.881784e-16	50
1446266	1.000000e+00	0
1446269	2.399438e-01	28
1446268	1.013194e-01	30
1446271	1.000000e+00	7
1446270	1.000000e+00	1
1446150	4.529710e-14	49
1446151	1.000000e+00	0
1446148	8.986806e-01	21
1446149	1.193067e-05	40
1446146	1.000000e+00	5
1446147	1.013194e-01	30
1446144	1.000000e+00	5
1446145	1.000000e+00	1
1446158	3.245432e-02	32
1446159	3.359055e-01	27
1446156	8.881784e-16	50
1446157	8.881784e-16	50
1446154	4.529710e-14	49
1446155	9.923267e-01	17
1446152	4.510745e-05	39
1446153	1.000000e+00	0
1446167	1.000000e+00	7
1446165	2.230891e-10	46
1446164	1.000000e+00	2
1446163	4.681115e-04	37
1446162	9.998471e-01	13
1446161	8.881784e-16	50
1446160	4.438624e-01	26
1446175	8.881784e-16	50
1446174	7.673339e-03	34
1446173	9.675457e-01	19
1446172	1.854161e-11	47
1446171	5.817779e-07	42
1446170	1.000000e+00	4
1446169	4.529710e-14	49
1446168	9.986989e-01	15
1446180	1.000000e+00	6
1446181	1.000000e+00	3
1446182	1.000000e+00	5
1446183	1.529320e-04	38
1446176	1.000000e+00	1
1446177	8.881784e-16	50
1446178	9.835804e-01	18
1446179	9.923267e-01	17
1446189	1.000000e+00	0
1446190	8.881784e-16	50
1446191	9.999881e-01	11
1446184	1.621870e-08	44
1446185	1.000000e+00	4
1446186	1.000000e+00	0
1446197	4.681115e-04	37
1446196	8.881784e-16	50
1446199	4.438624e-01	26
1446198	1.000000e+00	4
1446193	1.000000e+00	6
1446192	8.881784e-16	50
1446195	8.881784e-16	50
1446194	9.999881e-01	11
1446205	1.000000e+00	4
1446204	1.000000e+00	0
1446207	9.999881e-01	11
1446206	9.999972e-01	10
1446201	1.000000e+00	7
1446200	9.405398e-01	20
1446203	1.000000e+00	0
1446202	8.986806e-01	21
1446347	1.529320e-04	38
1446344	9.999999e-01	8
1446351	2.399438e-01	28
1446350	1.621870e-08	44
1446349	7.600562e-01	23
1446348	9.999881e-01	11
1446338	1.000000e+00	7
1446337	9.995319e-01	14
1446336	1.301086e-03	36
1446340	1.000000e+00	0
1446362	8.881784e-16	50
1446360	8.881784e-16	50
1446361	1.133316e-12	48
1446366	8.881784e-16	50
1446367	8.881784e-16	50
1446364	1.621870e-08	44
1446365	4.529710e-14	49
1446355	1.611182e-01	29
1446352	4.529710e-14	49
1446353	2.104926e-09	45
1446358	8.881784e-16	50
1446359	1.854161e-11	47
1446377	8.881784e-16	50
1446376	8.881784e-16	50
1446379	4.438624e-01	26
1446378	8.881784e-16	50
1446381	1.000000e+00	2
1446380	4.510745e-05	39
1446383	3.359055e-01	27
1446382	8.881784e-16	50
1446371	1.013194e-01	30
1446370	1.611182e-01	29
1446373	1.621870e-08	44
1446372	5.817779e-07	42
1446375	1.854161e-11	47
1446374	9.999881e-01	11
1446287	9.999549e-01	12
1446286	1.000000e+00	4
1446284	9.999999e-01	8
1446283	9.923267e-01	17
1446282	8.881784e-16	50
1446280	1.000000e+00	0
1446278	1.000000e+00	4
1446276	1.000000e+00	0
1446275	1.000000e+00	0
1446274	1.000000e+00	1
1446273	9.999549e-01	12
1446272	1.000000e+00	0
1446302	1.000000e+00	7
1446303	9.999881e-01	11
1446300	1.013194e-01	30
1446301	9.999881e-01	11
1446299	4.529710e-14	49
1446296	8.881784e-16	50
1446297	4.529710e-14	49
1446295	1.000000e+00	4
1446292	1.000000e+00	6
1446293	8.881784e-16	50
1446290	1.000000e+00	0
1446291	1.000000e+00	0
1446288	9.999972e-01	10
1446289	8.881784e-16	50
1446319	3.245432e-02	32
1446318	2.399438e-01	28
1446313	1.000000e+00	0
1446309	1.000000e+00	1
1446308	1.000000e+00	0
1446311	3.359055e-01	27
1446310	1.000000e+00	3
1446305	3.245432e-02	32
1446304	8.881784e-16	50
1446307	1.000000e+00	5
1446306	9.999994e-01	9
1446333	5.946023e-02	31
1446334	8.881784e-16	50
1446335	1.133316e-12	48
1446328	1.000000e+00	3
1446329	1.049339e-07	43
1446330	8.881784e-16	50
1446324	4.510745e-05	39
1446325	9.405398e-01	20
1446326	1.000000e+00	0
1446327	9.675457e-01	19
1446320	1.000000e+00	0
1446321	1.000000e+00	1
1446322	1.000000e+00	7
1446323	1.000000e+00	4
