# Supplementary material for: Translational Selection Is Ubiquitous in Prokaryotes
Source: PLoS Genet. 2010 Jun 24;6(6):e1001004. doi: 10.1371/journal.pgen.1001004 (PMC2891978; doi:10.1371/journal.pgen.1001004)
Supplement: Dataset S1 — OCU/non-OCU gene calls in 461 Bacterial and Archaeal genomes, and summary tables of genome properties and OCU preferences for specific codons. (4.77 MB ZIP) [file pgen.1001004.s001.zip › Dataset_S1_Archaea/Archaeoglobus_fulgidus.arff.ocuGenes]

GeneID	signTest_p	ocuProbWinCnt
1484374	8.881784e-16	50
1484375	1.854161e-11	47
1484372	8.881784e-16	50
1484373	1.000000e+00	0
1484370	1.000000e+00	3
1484371	1.000000e+00	6
1484368	1.000000e+00	2
1484369	6.640945e-01	24
1484382	8.881784e-16	50
1484383	7.673339e-03	34
1484380	1.611182e-01	29
1484381	1.000000e+00	1
1484378	1.000000e+00	1
1484379	9.999881e-01	11
1484376	1.000000e+00	1
1484377	9.999881e-01	11
1484359	1.000000e+00	0
1484358	1.000000e+00	0
1484357	9.999994e-01	9
1484356	1.000000e+00	0
1484352	1.000000e+00	1
1484367	9.405398e-01	20
1484366	6.640945e-01	24
1484365	7.600562e-01	23
1484364	1.000000e+00	1
1484363	9.675457e-01	19
1484362	1.000000e+00	0
1484361	1.000000e+00	0
1484360	1.000000e+00	0
1484404	1.000000e+00	3
1484405	8.881784e-16	50
1484406	8.881784e-16	50
1484407	8.881784e-16	50
1484400	9.999999e-01	8
1484401	7.673339e-03	34
1484402	8.881784e-16	50
1484403	9.998471e-01	13
1484412	8.986806e-01	21
1484414	5.817779e-07	42
1484415	7.600562e-01	23
1484408	1.000000e+00	2
1484409	8.881784e-16	50
1484410	4.438624e-01	26
1484411	1.000000e+00	7
1484389	1.854161e-11	47
1484388	1.529320e-04	38
1484391	8.881784e-16	50
1484390	1.000000e+00	2
1484387	8.881784e-16	50
1484397	1.000000e+00	0
1484396	2.807050e-06	41
1484399	9.986989e-01	15
1484398	8.881784e-16	50
1484393	1.000000e+00	3
1484392	1.133316e-12	48
1484395	9.986989e-01	15
1484394	1.000000e+00	0
1484304	8.881784e-16	50
1484310	2.807050e-06	41
1484314	4.529710e-14	49
1484312	2.230891e-10	46
1484318	3.359055e-01	27
1484317	2.104926e-09	45
1484291	8.881784e-16	50
1484290	4.529710e-14	49
1484289	8.881784e-16	50
1484288	1.000000e+00	3
1484295	8.881784e-16	50
1484294	8.388818e-01	22
1484293	1.000000e+00	7
1484292	2.230891e-10	46
1484299	8.881784e-16	50
1484301	5.817779e-07	42
1484336	8.881784e-16	50
1484337	9.995319e-01	14
1484339	8.881784e-16	50
1484340	9.999972e-01	10
1484341	9.999972e-01	10
1484342	1.000000e+00	3
1484343	2.104926e-09	45
1484344	1.000000e+00	0
1484346	9.405398e-01	20
1484348	1.000000e+00	0
1484349	1.854161e-11	47
1484350	8.881784e-16	50
1484351	8.881784e-16	50
1484321	9.999999e-01	8
1484320	4.510745e-05	39
1484323	1.049339e-07	43
1484322	9.999994e-01	9
1484325	8.881784e-16	50
1484327	1.000000e+00	4
1484326	1.529320e-04	38
1484329	2.104926e-09	45
1484328	1.611182e-01	29
1484331	8.881784e-16	50
1484330	9.986989e-01	15
1484333	8.881784e-16	50
1484332	9.999881e-01	11
1484334	1.000000e+00	3
1484511	9.675457e-01	19
1484510	7.673339e-03	34
1484509	8.881784e-16	50
1484508	8.881784e-16	50
1484507	1.193067e-05	40
1484506	1.621870e-08	44
1484504	3.245432e-02	32
1484503	4.681115e-04	37
1484502	1.621870e-08	44
1484501	9.835804e-01	18
1484500	8.881784e-16	50
1484499	9.675457e-01	19
1484498	8.986806e-01	21
1484497	4.510745e-05	39
1484496	1.000000e+00	3
1484494	8.881784e-16	50
1484495	2.230891e-10	46
1484492	2.807050e-06	41
1484490	8.881784e-16	50
1484488	2.399438e-01	28
1484489	1.854161e-11	47
1484486	9.998471e-01	13
1484487	9.835804e-01	18
1484484	9.835804e-01	18
1484485	2.807050e-06	41
1484482	8.881784e-16	50
1484483	1.133316e-12	48
1484480	8.881784e-16	50
1484481	6.640945e-01	24
1484541	4.510745e-05	39
1484540	1.000000e+00	1
1484543	4.438624e-01	26
1484542	1.301086e-03	36
1484537	1.000000e+00	7
1484536	1.000000e+00	0
1484539	3.245432e-02	32
1484538	7.673339e-03	34
1484533	2.399438e-01	28
1484532	9.986989e-01	15
1484535	1.000000e+00	1
1484534	1.854161e-11	47
1484528	1.854161e-11	47
1484531	4.529710e-14	49
1484530	2.230891e-10	46
1484524	8.881784e-16	50
1484525	8.881784e-16	50
1484526	8.388818e-01	22
1484521	4.438624e-01	26
1484522	8.881784e-16	50
1484523	8.881784e-16	50
1484516	4.681115e-04	37
1484517	8.881784e-16	50
1484518	1.621870e-08	44
1484519	3.300224e-03	35
1484512	5.946023e-02	31
1484514	8.986806e-01	21
1484515	5.817779e-07	42
1484443	1.013194e-01	30
1484442	8.881784e-16	50
1484441	9.995319e-01	14
1484440	9.999881e-01	11
1484447	3.245432e-02	32
1484446	1.000000e+00	0
1484444	9.995319e-01	14
1484435	9.999999e-01	8
1484434	1.193067e-05	40
1484433	2.230891e-10	46
1484432	8.881784e-16	50
1484439	1.000000e+00	3
1484438	9.675457e-01	19
1484437	9.405398e-01	20
1484436	9.835804e-01	18
1484426	8.881784e-16	50
1484427	9.986989e-01	15
1484424	8.881784e-16	50
1484425	1.000000e+00	2
1484430	7.673339e-03	34
1484431	7.600562e-01	23
1484429	9.999549e-01	12
1484418	1.133316e-12	48
1484419	9.999881e-01	11
1484416	9.995319e-01	14
1484417	1.133316e-12	48
1484423	1.000000e+00	1
1484420	4.510745e-05	39
1484421	1.133316e-12	48
1484473	1.013194e-01	30
1484472	1.854161e-11	47
1484475	7.600562e-01	23
1484474	8.881784e-16	50
1484476	9.675457e-01	19
1484479	2.230891e-10	46
1484478	8.881784e-16	50
1484465	1.000000e+00	0
1484464	1.641957e-02	33
1484467	9.966998e-01	16
1484466	4.510745e-05	39
1484469	9.998471e-01	13
1484468	5.817779e-07	42
1484471	9.999994e-01	9
1484470	8.881784e-16	50
1484456	9.835804e-01	18
1484457	9.966998e-01	16
1484458	1.621870e-08	44
1484459	8.881784e-16	50
1484460	5.817779e-07	42
1484461	1.000000e+00	0
1484462	1.000000e+00	1
1484448	1.621870e-08	44
1484449	1.000000e+00	1
1484450	1.000000e+00	0
1484451	1.641957e-02	33
1484452	1.193067e-05	40
1484453	1.000000e+00	0
1484454	1.133316e-12	48
1484455	1.000000e+00	0
1484613	8.881784e-16	50
1484612	1.000000e+00	7
1484615	4.510745e-05	39
1484614	1.301086e-03	36
1484609	1.193067e-05	40
1484608	8.881784e-16	50
1484610	8.881784e-16	50
1484621	1.000000e+00	0
1484620	4.510745e-05	39
1484623	8.881784e-16	50
1484622	1.000000e+00	1
1484617	8.986806e-01	21
1484616	3.245432e-02	32
1484618	1.193067e-05	40
1484628	8.881784e-16	50
1484629	1.000000e+00	1
1484630	9.998471e-01	13
1484631	1.641957e-02	33
1484624	1.000000e+00	4
1484625	1.000000e+00	6
1484626	4.529710e-14	49
1484636	1.000000e+00	1
1484637	1.000000e+00	0
1484638	1.000000e+00	1
1484639	1.000000e+00	6
1484632	1.000000e+00	2
1484633	1.000000e+00	0
1484635	2.807050e-06	41
1484647	8.388818e-01	22
1484646	1.000000e+00	3
1484645	1.000000e+00	6
1484644	4.510745e-05	39
1484643	9.998471e-01	13
1484642	8.881784e-16	50
1484641	2.807050e-06	41
1484640	8.881784e-16	50
1484655	4.510745e-05	39
1484653	3.359055e-01	27
1484652	8.881784e-16	50
1484650	1.133316e-12	48
1484649	9.405398e-01	20
1484648	1.000000e+00	3
1484662	9.999972e-01	10
1484663	9.999999e-01	8
1484660	1.000000e+00	3
1484661	1.000000e+00	0
1484658	4.529710e-14	49
1484659	1.000000e+00	1
1484656	2.807050e-06	41
1484657	9.999994e-01	9
1484670	1.621870e-08	44
1484671	8.881784e-16	50
1484668	1.000000e+00	1
1484669	1.000000e+00	6
1484666	1.000000e+00	0
1484667	1.301086e-03	36
1484664	9.999999e-01	8
1484665	3.245432e-02	32
1484545	8.881784e-16	50
1484544	9.405398e-01	20
1484547	9.999972e-01	10
1484546	8.881784e-16	50
1484549	1.000000e+00	3
1484548	9.999999e-01	8
1484551	9.405398e-01	20
1484550	1.000000e+00	2
1484552	9.999994e-01	9
1484555	1.000000e+00	4
1484554	1.000000e+00	3
1484557	1.000000e+00	1
1484556	1.000000e+00	1
1484559	8.881784e-16	50
1484558	9.999972e-01	10
1484561	9.999999e-01	8
1484562	1.000000e+00	1
1484563	1.000000e+00	1
1484564	1.000000e+00	0
1484565	8.881784e-16	50
1484566	9.999994e-01	9
1484567	8.388818e-01	22
1484568	5.561376e-01	25
1484569	9.966998e-01	16
1484570	9.923267e-01	17
1484571	8.881784e-16	50
1484572	8.881784e-16	50
1484574	9.999994e-01	9
1484575	9.999972e-01	10
1484579	1.000000e+00	1
1484578	6.640945e-01	24
1484577	1.000000e+00	1
1484576	9.999994e-01	9
1484583	9.999972e-01	10
1484582	1.611182e-01	29
1484581	1.621870e-08	44
1484580	4.529710e-14	49
1484587	4.529710e-14	49
1484586	1.000000e+00	0
1484585	4.438624e-01	26
1484584	8.986806e-01	21
1484591	5.561376e-01	25
1484590	1.000000e+00	2
1484589	5.561376e-01	25
1484588	1.000000e+00	0
1484594	1.000000e+00	0
1484595	1.000000e+00	2
1484592	2.807050e-06	41
1484598	8.881784e-16	50
1484599	2.807050e-06	41
1484596	1.000000e+00	1
1484597	5.817779e-07	42
1484602	2.230891e-10	46
1484603	1.621870e-08	44
1484600	8.881784e-16	50
1484601	5.561376e-01	25
1484606	8.881784e-16	50
1484607	1.000000e+00	4
1484604	1.000000e+00	2
1484605	8.881784e-16	50
1484748	1.000000e+00	2
1484749	8.881784e-16	50
1484750	1.000000e+00	4
1484751	8.881784e-16	50
1484744	9.998471e-01	13
1484745	8.881784e-16	50
1484746	1.621870e-08	44
1484747	9.405398e-01	20
1484740	8.881784e-16	50
1484742	8.881784e-16	50
1484743	1.000000e+00	1
1484736	8.986806e-01	21
1484737	1.000000e+00	0
1484738	1.000000e+00	3
1484739	3.359055e-01	27
1484765	1.000000e+00	7
1484764	8.881784e-16	50
1484767	1.000000e+00	4
1484766	1.000000e+00	1
1484761	9.999881e-01	11
1484760	1.641957e-02	33
1484763	8.881784e-16	50
1484762	8.881784e-16	50
1484757	8.881784e-16	50
1484756	4.529710e-14	49
1484759	1.000000e+00	6
1484758	1.000000e+00	6
1484753	9.999881e-01	11
1484752	8.881784e-16	50
1484755	1.000000e+00	1
1484754	8.881784e-16	50
1484782	4.529710e-14	49
1484783	2.807050e-06	41
1484780	1.000000e+00	0
1484781	1.000000e+00	2
1484778	3.245432e-02	32
1484779	1.000000e+00	3
1484776	4.529710e-14	49
1484777	8.881784e-16	50
1484774	1.641957e-02	33
1484772	8.881784e-16	50
1484773	2.399438e-01	28
1484770	8.881784e-16	50
1484771	8.986806e-01	21
1484768	3.245432e-02	32
1484769	1.000000e+00	2
1484799	1.013194e-01	30
1484798	1.611182e-01	29
1484797	1.000000e+00	1
1484796	1.000000e+00	0
1484795	1.000000e+00	6
1484794	3.245432e-02	32
1484792	9.999999e-01	8
1484791	1.611182e-01	29
1484790	4.529710e-14	49
1484789	9.995319e-01	14
1484788	9.995319e-01	14
1484787	1.000000e+00	6
1484786	1.000000e+00	1
1484785	1.854161e-11	47
1484784	9.986989e-01	15
1484682	4.529710e-14	49
1484683	9.999972e-01	10
1484685	8.881784e-16	50
1484686	8.881784e-16	50
1484672	1.529320e-04	38
1484673	9.999972e-01	10
1484674	3.300224e-03	35
1484675	8.881784e-16	50
1484676	9.923267e-01	17
1484677	6.640945e-01	24
1484678	1.641957e-02	33
1484679	8.881784e-16	50
1484697	9.675457e-01	19
1484696	6.640945e-01	24
1484699	4.529710e-14	49
1484698	1.000000e+00	1
1484701	8.881784e-16	50
1484700	1.000000e+00	1
1484703	4.510745e-05	39
1484702	3.245432e-02	32
1484689	1.000000e+00	2
1484688	9.966998e-01	16
1484691	1.049339e-07	43
1484690	8.881784e-16	50
1484693	1.133316e-12	48
1484692	1.013194e-01	30
1484695	7.600562e-01	23
1484694	9.998471e-01	13
1484715	9.675457e-01	19
1484712	4.681115e-04	37
1484713	1.000000e+00	0
1484718	1.000000e+00	0
1484719	8.881784e-16	50
1484716	1.000000e+00	0
1484717	9.995319e-01	14
1484705	4.438624e-01	26
1484711	2.104926e-09	45
1484708	1.621870e-08	44
1484709	9.999881e-01	11
1484731	9.835804e-01	18
1484730	3.300224e-03	35
1484728	1.000000e+00	0
1484735	9.999881e-01	11
1484734	1.133316e-12	48
1484733	3.300224e-03	35
1484732	1.000000e+00	0
1484723	1.000000e+00	1
1484722	3.359055e-01	27
1484721	1.000000e+00	0
1484727	1.529320e-04	38
1484726	1.641957e-02	33
1484725	1.000000e+00	2
1484724	1.000000e+00	2
1483888	2.807050e-06	41
1483889	2.104926e-09	45
1483890	1.000000e+00	3
1483891	8.881784e-16	50
1483892	8.881784e-16	50
1483893	9.998471e-01	13
1483894	8.881784e-16	50
1483895	9.995319e-01	14
1483896	2.399438e-01	28
1483897	4.529710e-14	49
1483898	4.681115e-04	37
1483899	1.000000e+00	0
1483900	8.881784e-16	50
1483901	8.881784e-16	50
1483902	2.807050e-06	41
1483873	1.000000e+00	3
1483872	1.000000e+00	7
1483875	1.641957e-02	33
1483874	1.000000e+00	0
1483877	1.000000e+00	4
1483876	1.000000e+00	0
1483879	9.999999e-01	8
1483878	4.529710e-14	49
1483881	1.301086e-03	36
1483880	7.600562e-01	23
1483883	1.133316e-12	48
1483882	1.000000e+00	3
1483884	8.881784e-16	50
1483886	1.854161e-11	47
1483858	1.000000e+00	2
1483856	3.300224e-03	35
1483857	8.881784e-16	50
1483863	8.881784e-16	50
1483860	1.000000e+00	2
1483861	3.300224e-03	35
1483866	1.000000e+00	2
1483867	1.000000e+00	2
1483864	1.000000e+00	5
1483865	8.881784e-16	50
1483870	9.999881e-01	11
1483871	2.230891e-10	46
1483868	1.133316e-12	48
1483843	1.193067e-05	40
1483842	5.817779e-07	42
1483841	9.999994e-01	9
1483840	3.245432e-02	32
1483847	8.881784e-16	50
1483846	9.986989e-01	15
1483845	8.388818e-01	22
1483844	4.529710e-14	49
1483851	1.000000e+00	1
1483849	2.230891e-10	46
1483848	9.999999e-01	8
1483855	9.999549e-01	12
1483854	1.000000e+00	3
1483853	5.817779e-07	42
1483852	1.000000e+00	1
1483828	8.986806e-01	21
1483829	8.881784e-16	50
1483830	8.881784e-16	50
1483831	8.881784e-16	50
1483824	1.000000e+00	7
1483837	9.835804e-01	18
1483839	1.621870e-08	44
1483832	4.438624e-01	26
1483833	4.438624e-01	26
1483834	9.999881e-01	11
1483835	1.611182e-01	29
1483813	1.000000e+00	4
1483812	1.000000e+00	0
1483815	8.881784e-16	50
1483814	8.881784e-16	50
1483809	1.049339e-07	43
1483808	5.817779e-07	42
1483811	8.881784e-16	50
1483810	4.529710e-14	49
1483821	8.881784e-16	50
1483823	6.640945e-01	24
1483817	5.946023e-02	31
1483816	4.529710e-14	49
1483819	8.986806e-01	21
1483818	1.641957e-02	33
1483798	1.000000e+00	2
1483799	9.999994e-01	9
1483796	1.000000e+00	0
1483797	8.881784e-16	50
1483794	1.000000e+00	4
1483795	1.013194e-01	30
1483792	8.881784e-16	50
1483793	8.881784e-16	50
1483806	9.986989e-01	15
1483807	8.881784e-16	50
1483804	1.000000e+00	1
1483805	3.245432e-02	32
1483802	1.854161e-11	47
1483803	8.388818e-01	22
1483800	1.049339e-07	43
1483801	1.000000e+00	1
1483783	2.230891e-10	46
1483782	2.230891e-10	46
1483781	1.133316e-12	48
1483780	9.998471e-01	13
1483779	8.881784e-16	50
1483778	8.881784e-16	50
1483791	8.881784e-16	50
1483789	1.000000e+00	7
1483788	8.881784e-16	50
1483787	5.946023e-02	31
1483784	8.881784e-16	50
1484025	1.000000e+00	3
1484024	4.681115e-04	37
1484027	1.000000e+00	2
1484026	1.000000e+00	5
1484029	4.438624e-01	26
1484028	1.000000e+00	5
1484031	5.817779e-07	42
1484030	1.000000e+00	1
1484017	1.000000e+00	5
1484016	1.000000e+00	0
1484019	8.881784e-16	50
1484018	1.000000e+00	2
1484020	9.999994e-01	9
1484008	9.675457e-01	19
1484009	1.000000e+00	6
1484010	9.998471e-01	13
1484011	1.000000e+00	6
1484012	9.999999e-01	8
1484013	9.999549e-01	12
1484014	1.133316e-12	48
1484015	1.000000e+00	2
1484000	8.881784e-16	50
1484001	8.881784e-16	50
1484002	1.000000e+00	7
1484003	1.000000e+00	0
1484005	8.881784e-16	50
1484006	9.999999e-01	8
1484007	8.881784e-16	50
1483995	1.000000e+00	0
1483994	8.881784e-16	50
1483993	9.999994e-01	9
1483992	1.000000e+00	2
1483999	8.881784e-16	50
1483998	1.301086e-03	36
1483997	1.301086e-03	36
1483996	1.000000e+00	5
1483987	1.000000e+00	2
1483986	6.640945e-01	24
1483985	9.999972e-01	10
1483984	9.998471e-01	13
1483991	2.230891e-10	46
1483989	9.999972e-01	10
1483988	9.999999e-01	8
1483978	9.999972e-01	10
1483979	1.000000e+00	1
1483976	1.000000e+00	1
1483977	1.000000e+00	0
1483980	1.000000e+00	0
1483981	8.881784e-16	50
1483970	1.000000e+00	3
1483971	1.049339e-07	43
1483968	8.881784e-16	50
1483969	8.881784e-16	50
1483974	2.807050e-06	41
1483975	1.000000e+00	0
1483972	1.000000e+00	1
1483973	1.193067e-05	40
1483965	4.529710e-14	49
1483964	3.300224e-03	35
1483967	1.854161e-11	47
1483966	1.000000e+00	3
1483961	1.000000e+00	0
1483960	4.529710e-14	49
1483963	9.999994e-01	9
1483962	8.881784e-16	50
1483957	1.133316e-12	48
1483956	1.133316e-12	48
1483959	9.923267e-01	17
1483958	4.510745e-05	39
1483953	1.000000e+00	2
1483952	1.049339e-07	43
1483954	8.881784e-16	50
1483948	1.000000e+00	5
1483949	1.301086e-03	36
1483950	9.675457e-01	19
1483951	1.529320e-04	38
1483944	9.999994e-01	9
1483945	1.621870e-08	44
1483947	8.881784e-16	50
1483940	9.923267e-01	17
1483941	9.999972e-01	10
1483942	9.835804e-01	18
1483943	1.049339e-07	43
1483937	9.835804e-01	18
1483938	1.529320e-04	38
1483939	2.230891e-10	46
1483935	1.133316e-12	48
1483934	8.881784e-16	50
1483933	4.681115e-04	37
1483932	8.881784e-16	50
1483931	1.000000e+00	7
1483930	8.881784e-16	50
1483929	2.230891e-10	46
1483928	1.000000e+00	1
1483927	2.104926e-09	45
1483926	4.529710e-14	49
1483925	1.000000e+00	3
1483924	1.000000e+00	1
1483923	1.000000e+00	1
1483922	1.000000e+00	1
1483921	8.881784e-16	50
1483920	2.104926e-09	45
1483918	2.807050e-06	41
1483919	1.000000e+00	0
1483917	1.000000e+00	7
1483914	2.230891e-10	46
1483912	5.561376e-01	25
1483913	1.000000e+00	7
1483910	1.000000e+00	0
1483911	9.999549e-01	12
1483908	9.995319e-01	14
1483909	1.529320e-04	38
1483906	1.000000e+00	1
1483907	1.000000e+00	2
1483904	8.986806e-01	21
1483905	2.104926e-09	45
1484131	1.193067e-05	40
1484130	9.405398e-01	20
1484129	1.000000e+00	6
1484128	4.529710e-14	49
1484135	1.000000e+00	0
1484133	1.854161e-11	47
1484132	8.881784e-16	50
1484139	4.681115e-04	37
1484138	1.621870e-08	44
1484137	8.881784e-16	50
1484136	8.881784e-16	50
1484143	1.641957e-02	33
1484142	8.881784e-16	50
1484141	2.399438e-01	28
1484140	8.388818e-01	22
1484147	2.399438e-01	28
1484144	1.641957e-02	33
1484145	8.881784e-16	50
1484150	2.104926e-09	45
1484151	8.986806e-01	21
1484148	1.000000e+00	3
1484149	1.301086e-03	36
1484154	9.986989e-01	15
1484155	1.000000e+00	2
1484152	7.600562e-01	23
1484153	1.000000e+00	2
1484158	2.399438e-01	28
1484159	9.986989e-01	15
1484156	5.946023e-02	31
1484157	2.230891e-10	46
1484097	9.999972e-01	10
1484098	8.881784e-16	50
1484101	4.681115e-04	37
1484100	1.049339e-07	43
1484105	9.999881e-01	11
1484104	9.999994e-01	9
1484106	1.133316e-12	48
1484109	1.000000e+00	2
1484108	1.000000e+00	2
1484111	9.675457e-01	19
1484110	9.999994e-01	9
1484112	9.999999e-01	8
1484113	2.104926e-09	45
1484114	8.881784e-16	50
1484115	9.966998e-01	16
1484116	9.999881e-01	11
1484117	1.000000e+00	1
1484118	8.881784e-16	50
1484119	9.405398e-01	20
1484120	1.000000e+00	5
1484122	1.301086e-03	36
1484123	4.438624e-01	26
1484124	1.049339e-07	43
1484125	1.193067e-05	40
1484126	8.881784e-16	50
1484127	3.300224e-03	35
1484071	1.000000e+00	1
1484070	1.000000e+00	0
1484069	8.986806e-01	21
1484068	1.000000e+00	1
1484067	1.000000e+00	6
1484066	9.999999e-01	8
1484065	5.561376e-01	25
1484064	5.946023e-02	31
1484079	4.529710e-14	49
1484078	1.000000e+00	2
1484077	1.000000e+00	0
1484075	1.621870e-08	44
1484074	9.405398e-01	20
1484073	1.854161e-11	47
1484072	1.000000e+00	0
1484086	1.000000e+00	2
1484087	7.673339e-03	34
1484084	1.133316e-12	48
1484085	9.999549e-01	12
1484082	5.561376e-01	25
1484083	9.986989e-01	15
1484080	8.986806e-01	21
1484093	2.807050e-06	41
1484091	1.000000e+00	7
1484088	1.000000e+00	7
1484089	8.881784e-16	50
1484037	8.881784e-16	50
1484036	1.000000e+00	0
1484039	8.881784e-16	50
1484038	9.999972e-01	10
1484033	1.529320e-04	38
1484032	9.986989e-01	15
1484035	1.000000e+00	0
1484034	1.000000e+00	2
1484045	8.881784e-16	50
1484044	4.438624e-01	26
1484046	1.000000e+00	2
1484041	1.013194e-01	30
1484040	2.399438e-01	28
1484043	8.986806e-01	21
1484042	9.999972e-01	10
1484052	8.881784e-16	50
1484053	8.881784e-16	50
1484054	8.881784e-16	50
1484055	9.923267e-01	17
1484048	8.881784e-16	50
1484049	8.881784e-16	50
1484050	1.133316e-12	48
1484051	8.881784e-16	50
1484060	1.133316e-12	48
1484062	1.000000e+00	2
1484063	1.529320e-04	38
1484056	2.104926e-09	45
1484057	1.000000e+00	2
1484058	1.000000e+00	1
1484059	8.986806e-01	21
1484266	4.681115e-04	37
1484267	4.529710e-14	49
1484264	1.000000e+00	2
1484265	8.881784e-16	50
1484270	1.000000e+00	5
1484271	1.000000e+00	4
1484268	1.000000e+00	0
1484269	1.000000e+00	0
1484258	9.999994e-01	9
1484259	1.000000e+00	0
1484256	1.000000e+00	6
1484257	1.000000e+00	3
1484262	9.675457e-01	19
1484263	9.999549e-01	12
1484260	9.966998e-01	16
1484261	5.817779e-07	42
1484281	8.881784e-16	50
1484280	4.438624e-01	26
1484287	5.946023e-02	31
1484286	9.923267e-01	17
1484285	1.000000e+00	4
1484284	1.000000e+00	6
1484275	8.881784e-16	50
1484274	2.230891e-10	46
1484273	9.998471e-01	13
1484272	1.000000e+00	2
1484279	1.049339e-07	43
1484278	8.881784e-16	50
1484277	8.881784e-16	50
1484276	4.510745e-05	39
1484232	1.000000e+00	1
1484234	1.000000e+00	4
1484235	3.245432e-02	32
1484236	8.881784e-16	50
1484237	1.000000e+00	0
1484238	8.881784e-16	50
1484239	8.881784e-16	50
1484224	9.995319e-01	14
1484225	8.881784e-16	50
1484226	1.000000e+00	0
1484227	1.000000e+00	1
1484228	2.230891e-10	46
1484229	1.000000e+00	5
1484230	1.193067e-05	40
1484231	1.621870e-08	44
1484249	9.999549e-01	12
1484248	9.999994e-01	9
1484251	2.807050e-06	41
1484250	1.301086e-03	36
1484253	2.230891e-10	46
1484252	4.529710e-14	49
1484255	1.000000e+00	0
1484254	4.529710e-14	49
1484241	8.881784e-16	50
1484240	9.998471e-01	13
1484243	4.438624e-01	26
1484242	1.000000e+00	0
1484245	1.049339e-07	43
1484244	9.999881e-01	11
1484247	1.000000e+00	4
1484246	1.000000e+00	5
1484206	7.673339e-03	34
1484207	1.000000e+00	5
1484204	1.000000e+00	3
1484205	1.133316e-12	48
1484202	1.049339e-07	43
1484203	9.923267e-01	17
1484200	1.133316e-12	48
1484201	8.881784e-16	50
1484198	2.399438e-01	28
1484199	1.621870e-08	44
1484196	8.881784e-16	50
1484197	1.529320e-04	38
1484194	9.999881e-01	11
1484195	1.013194e-01	30
1484192	4.681115e-04	37
1484193	8.881784e-16	50
1484223	4.529710e-14	49
1484222	1.193067e-05	40
1484221	4.681115e-04	37
1484220	9.995319e-01	14
1484219	1.000000e+00	3
1484218	1.621870e-08	44
1484217	9.986989e-01	15
1484216	8.388818e-01	22
1484215	4.529710e-14	49
1484214	9.999881e-01	11
1484213	1.049339e-07	43
1484212	1.000000e+00	0
1484211	7.673339e-03	34
1484210	4.529710e-14	49
1484209	4.438624e-01	26
1484208	4.529710e-14	49
1484172	8.986806e-01	21
1484173	3.245432e-02	32
1484174	4.681115e-04	37
1484175	1.000000e+00	1
1484168	1.000000e+00	2
1484169	1.000000e+00	0
1484170	8.881784e-16	50
1484171	1.000000e+00	1
1484164	4.529710e-14	49
1484165	1.000000e+00	0
1484166	8.986806e-01	21
1484167	1.013194e-01	30
1484160	8.881784e-16	50
1484161	8.881784e-16	50
1484162	1.000000e+00	4
1484163	1.000000e+00	6
1484189	8.881784e-16	50
1484188	8.881784e-16	50
1484191	4.529710e-14	49
1484190	8.881784e-16	50
1484185	1.000000e+00	0
1484184	1.000000e+00	7
1484187	8.881784e-16	50
1484186	4.529710e-14	49
1484181	1.000000e+00	4
1484180	2.230891e-10	46
1484183	1.000000e+00	1
1484182	1.000000e+00	3
1484177	8.881784e-16	50
1484176	5.946023e-02	31
1484178	9.998471e-01	13
1483290	9.405398e-01	20
1483288	3.245432e-02	32
1483289	1.000000e+00	7
1483294	1.641957e-02	33
1483292	1.133316e-12	48
1483280	1.000000e+00	7
1483281	5.946023e-02	31
1483286	4.529710e-14	49
1483287	1.000000e+00	1
1483284	1.193067e-05	40
1483285	3.359055e-01	27
1483274	9.999994e-01	9
1483273	3.300224e-03	35
1483279	1.000000e+00	6
1483278	1.193067e-05	40
1483277	1.621870e-08	44
1483276	9.923267e-01	17
1483267	4.510745e-05	39
1483266	8.881784e-16	50
1483264	1.000000e+00	7
1483271	9.999994e-01	9
1483270	2.230891e-10	46
1483269	4.681115e-04	37
1483268	5.817779e-07	42
1483320	8.881784e-16	50
1483321	8.881784e-16	50
1483322	9.995319e-01	14
1483323	8.881784e-16	50
1483324	9.675457e-01	19
1483325	9.999999e-01	8
1483326	8.881784e-16	50
1483327	5.561376e-01	25
1483312	4.510745e-05	39
1483313	1.301086e-03	36
1483314	1.621870e-08	44
1483315	8.881784e-16	50
1483316	8.881784e-16	50
1483317	8.881784e-16	50
1483318	1.854161e-11	47
1483319	2.807050e-06	41
1483305	1.000000e+00	3
1483304	1.133316e-12	48
1483307	8.881784e-16	50
1483306	7.600562e-01	23
1483309	8.881784e-16	50
1483308	8.881784e-16	50
1483311	1.301086e-03	36
1483310	1.013194e-01	30
1483297	4.529710e-14	49
1483296	1.000000e+00	5
1483299	1.000000e+00	3
1483298	9.999994e-01	9
1483301	9.999999e-01	8
1483300	9.999549e-01	12
1483303	1.000000e+00	0
1483302	1.000000e+00	3
1483358	7.600562e-01	23
1483359	8.881784e-16	50
1483356	3.245432e-02	32
1483354	9.675457e-01	19
1483355	2.104926e-09	45
1483352	8.881784e-16	50
1483353	6.640945e-01	24
1483350	1.133316e-12	48
1483351	1.000000e+00	3
1483348	4.529710e-14	49
1483349	7.673339e-03	34
1483346	1.049339e-07	43
1483347	1.000000e+00	7
1483344	3.359055e-01	27
1483345	1.000000e+00	4
1483343	8.881784e-16	50
1483342	8.881784e-16	50
1483341	5.817779e-07	42
1483340	1.049339e-07	43
1483338	8.881784e-16	50
1483337	2.807050e-06	41
1483335	4.529710e-14	49
1483334	8.881784e-16	50
1483333	8.881784e-16	50
1483331	5.817779e-07	42
1483330	8.881784e-16	50
1483329	1.621870e-08	44
1483328	9.986989e-01	15
1483388	9.999999e-01	8
1483389	8.881784e-16	50
1483390	8.881784e-16	50
1483391	5.946023e-02	31
1483384	1.133316e-12	48
1483385	9.675457e-01	19
1483386	4.438624e-01	26
1483387	1.000000e+00	1
1483380	3.359055e-01	27
1483381	1.000000e+00	7
1483382	7.673339e-03	34
1483383	3.300224e-03	35
1483378	9.986989e-01	15
1483379	1.133316e-12	48
1483373	4.529710e-14	49
1483372	7.600562e-01	23
1483375	9.999972e-01	10
1483374	7.600562e-01	23
1483369	9.995319e-01	14
1483368	1.193067e-05	40
1483371	1.000000e+00	3
1483370	1.000000e+00	5
1483365	2.104926e-09	45
1483364	8.881784e-16	50
1483367	5.817779e-07	42
1483366	8.881784e-16	50
1483361	5.817779e-07	42
1483360	2.230891e-10	46
1483363	1.000000e+00	0
1483362	8.881784e-16	50
1483411	1.000000e+00	1
1483410	3.300224e-03	35
1483409	1.049339e-07	43
1483408	5.946023e-02	31
1483415	9.998471e-01	13
1483414	6.640945e-01	24
1483413	7.600562e-01	23
1483412	1.000000e+00	0
1483419	1.000000e+00	7
1483418	8.881784e-16	50
1483417	8.388818e-01	22
1483416	1.000000e+00	6
1483423	1.000000e+00	0
1483422	1.000000e+00	2
1483421	1.000000e+00	0
1483420	9.966998e-01	16
1483394	8.881784e-16	50
1483395	8.881784e-16	50
1483392	1.049339e-07	43
1483393	8.986806e-01	21
1483398	8.881784e-16	50
1483396	4.681115e-04	37
1483397	9.998471e-01	13
1483402	8.881784e-16	50
1483400	8.881784e-16	50
1483401	8.881784e-16	50
1483406	8.881784e-16	50
1483407	5.817779e-07	42
1483441	9.986989e-01	15
1483440	7.673339e-03	34
1483443	4.529710e-14	49
1483442	4.529710e-14	49
1483445	3.300224e-03	35
1483444	1.854161e-11	47
1483446	1.133316e-12	48
1483449	5.561376e-01	25
1483448	9.995319e-01	14
1483451	4.438624e-01	26
1483450	1.193067e-05	40
1483453	9.986989e-01	15
1483452	6.640945e-01	24
1483455	1.000000e+00	0
1483454	1.000000e+00	0
1483424	9.999549e-01	12
1483425	1.000000e+00	0
1483426	8.881784e-16	50
1483427	3.300224e-03	35
1483428	1.000000e+00	1
1483429	1.000000e+00	0
1483430	1.000000e+00	2
1483431	5.817779e-07	42
1483432	1.641957e-02	33
1483433	1.193067e-05	40
1483434	1.193067e-05	40
1483435	7.673339e-03	34
1483436	1.000000e+00	3
1483437	9.995319e-01	14
1483438	2.399438e-01	28
1483439	9.405398e-01	20
1483479	7.600562e-01	23
1483478	1.000000e+00	0
1483476	9.999972e-01	10
1483475	3.359055e-01	27
1483474	9.999881e-01	11
1483487	9.999999e-01	8
1483486	1.301086e-03	36
1483485	8.881784e-16	50
1483482	9.999881e-01	11
1483481	2.807050e-06	41
1483480	4.438624e-01	26
1483462	8.986806e-01	21
1483463	1.000000e+00	5
1483460	1.854161e-11	47
1483461	4.529710e-14	49
1483458	1.133316e-12	48
1483459	1.013194e-01	30
1483456	2.807050e-06	41
1483457	1.000000e+00	2
1483470	8.881784e-16	50
1483471	8.881784e-16	50
1483468	3.359055e-01	27
1483469	1.049339e-07	43
1483467	1.621870e-08	44
1483464	1.641957e-02	33
1483465	1.000000e+00	6
1483508	1.013194e-01	30
1483511	8.881784e-16	50
1483505	8.986806e-01	21
1483504	9.999881e-01	11
1483507	8.881784e-16	50
1483506	2.399438e-01	28
1483517	9.405398e-01	20
1483519	3.245432e-02	32
1483518	3.300224e-03	35
1483513	4.529710e-14	49
1483514	1.133316e-12	48
1483492	9.998471e-01	13
1483494	9.923267e-01	17
1483488	1.000000e+00	2
1483489	9.986989e-01	15
1483490	1.000000e+00	5
1483491	1.000000e+00	1
1483500	4.510745e-05	39
1483501	8.881784e-16	50
1483502	8.881784e-16	50
1483503	8.881784e-16	50
1483496	8.881784e-16	50
1483497	8.881784e-16	50
1483498	8.881784e-16	50
1483499	8.881784e-16	50
1483528	8.881784e-16	50
1483531	8.881784e-16	50
1483530	5.946023e-02	31
1483533	7.673339e-03	34
1483532	2.104926e-09	45
1483535	8.881784e-16	50
1483521	9.999972e-01	10
1483523	4.529710e-14	49
1483522	1.641957e-02	33
1483525	4.529710e-14	49
1483524	1.013194e-01	30
1483527	4.681115e-04	37
1483544	8.881784e-16	50
1483545	9.995319e-01	14
1483546	9.995319e-01	14
1483547	3.245432e-02	32
1483548	8.881784e-16	50
1483549	8.881784e-16	50
1483550	9.923267e-01	17
1483536	1.611182e-01	29
1483537	2.399438e-01	28
1483538	5.817779e-07	42
1483539	1.013194e-01	30
1483541	1.000000e+00	7
1483542	9.999972e-01	10
1483543	9.999549e-01	12
1483563	8.881784e-16	50
1483562	8.881784e-16	50
1483561	8.388818e-01	22
1483560	8.881784e-16	50
1483567	1.621870e-08	44
1483566	4.529710e-14	49
1483564	2.230891e-10	46
1483554	9.998471e-01	13
1483553	9.998471e-01	13
1483552	1.000000e+00	3
1483559	9.923267e-01	17
1483558	1.641957e-02	33
1483557	8.881784e-16	50
1483556	8.881784e-16	50
1483578	8.881784e-16	50
1483579	1.000000e+00	0
1483576	1.000000e+00	0
1483582	9.675457e-01	19
1483580	1.000000e+00	4
1483581	8.388818e-01	22
1483571	9.405398e-01	20
1483568	1.854161e-11	47
1483569	9.999999e-01	8
1483574	4.529710e-14	49
1483575	8.881784e-16	50
1483572	1.000000e+00	1
1483573	1.000000e+00	3
1483597	1.000000e+00	0
1483596	9.999972e-01	10
1483599	1.000000e+00	3
1483598	1.854161e-11	47
1483593	1.000000e+00	3
1483592	8.881784e-16	50
1483595	1.000000e+00	0
1483594	8.881784e-16	50
1483589	1.000000e+00	1
1483588	1.133316e-12	48
1483591	8.881784e-16	50
1483590	8.881784e-16	50
1483585	4.510745e-05	39
1483587	9.966998e-01	16
1483586	1.000000e+00	7
1483612	3.245432e-02	32
1483613	1.301086e-03	36
1483614	1.000000e+00	5
1483615	1.000000e+00	3
1483608	1.000000e+00	5
1483609	1.000000e+00	1
1483610	1.000000e+00	3
1483611	1.000000e+00	3
1483604	1.000000e+00	1
1483605	1.000000e+00	1
1483606	9.995319e-01	14
1483607	1.000000e+00	1
1483600	1.854161e-11	47
1483601	9.995319e-01	14
1483602	9.995319e-01	14
1483603	1.000000e+00	3
1483630	8.881784e-16	50
1483629	1.000000e+00	1
1483628	9.986989e-01	15
1483627	1.000000e+00	0
1483626	1.000000e+00	1
1483625	1.000000e+00	0
1483624	3.245432e-02	32
1483623	9.998471e-01	13
1483622	8.881784e-16	50
1483621	8.881784e-16	50
1483619	1.000000e+00	2
1483618	9.999972e-01	10
1483616	1.000000e+00	1
1483646	1.000000e+00	4
1483647	7.673339e-03	34
1483644	1.000000e+00	1
1483645	9.999881e-01	11
1483642	9.999999e-01	8
1483640	8.881784e-16	50
1483638	9.999999e-01	8
1483639	8.881784e-16	50
1483637	2.230891e-10	46
1483634	1.000000e+00	7
1483635	1.000000e+00	6
1483633	2.104926e-09	45
1483648	3.245432e-02	32
1483649	2.807050e-06	41
1483650	4.681115e-04	37
1483651	1.529320e-04	38
1483652	4.529710e-14	49
1483653	8.881784e-16	50
1483654	8.881784e-16	50
1483655	8.881784e-16	50
1483656	8.881784e-16	50
1483657	5.817779e-07	42
1483658	9.405398e-01	20
1483660	8.881784e-16	50
1483661	1.529320e-04	38
1483662	2.230891e-10	46
1483663	1.193067e-05	40
1483665	9.405398e-01	20
1483664	7.600562e-01	23
1483667	1.641957e-02	33
1483666	8.881784e-16	50
1483669	9.999881e-01	11
1483668	4.529710e-14	49
1483671	5.561376e-01	25
1483670	1.133316e-12	48
1483673	1.000000e+00	1
1483672	1.000000e+00	2
1483675	9.405398e-01	20
1483674	9.999549e-01	12
1483677	8.881784e-16	50
1483676	9.986989e-01	15
1483679	9.835804e-01	18
1483678	9.966998e-01	16
1483683	1.000000e+00	7
1483680	9.999994e-01	9
1483681	1.000000e+00	5
1483686	9.835804e-01	18
1483684	1.013194e-01	30
1483685	4.510745e-05	39
1483690	1.000000e+00	4
1483691	5.561376e-01	25
1483688	1.000000e+00	5
1483689	1.529320e-04	38
1483694	1.000000e+00	0
1483695	1.000000e+00	1
1483692	8.881784e-16	50
1483693	2.807050e-06	41
1483699	1.000000e+00	3
1483698	9.995319e-01	14
1483697	1.621870e-08	44
1483696	1.611182e-01	29
1483703	1.621870e-08	44
1483702	1.000000e+00	0
1483701	1.000000e+00	0
1483707	8.881784e-16	50
1483706	2.807050e-06	41
1483705	4.529710e-14	49
1483704	1.000000e+00	0
1483711	8.881784e-16	50
1483710	9.675457e-01	19
1483709	1.301086e-03	36
1483708	2.807050e-06	41
1483716	9.835804e-01	18
1483717	4.681115e-04	37
1483718	8.881784e-16	50
1483719	4.438624e-01	26
1483712	9.999881e-01	11
1483713	8.388818e-01	22
1483714	1.000000e+00	1
1483715	5.946023e-02	31
1483724	8.388818e-01	22
1483725	1.000000e+00	2
1483726	9.995319e-01	14
1483727	1.000000e+00	0
1483720	8.881784e-16	50
1483721	1.000000e+00	0
1483722	9.999999e-01	8
1483723	1.000000e+00	0
1483733	9.966998e-01	16
1483732	2.104926e-09	45
1483735	1.000000e+00	3
1483734	1.000000e+00	0
1483729	1.133316e-12	48
1483728	8.881784e-16	50
1483731	9.995319e-01	14
1483730	8.881784e-16	50
1483741	9.998471e-01	13
1483740	3.359055e-01	27
1483742	6.640945e-01	24
1483737	1.000000e+00	7
1483736	4.529710e-14	49
1483739	1.000000e+00	5
1483738	9.998471e-01	13
1483750	1.133316e-12	48
1483751	1.000000e+00	1
1483748	1.000000e+00	3
1483749	4.510745e-05	39
1483747	9.999881e-01	11
1483744	1.301086e-03	36
1483745	1.000000e+00	6
1483758	4.529710e-14	49
1483759	1.000000e+00	5
1483756	1.000000e+00	2
1483757	1.000000e+00	1
1483754	9.986989e-01	15
1483755	4.529710e-14	49
1483752	9.999972e-01	10
1483767	8.388818e-01	22
1483766	8.388818e-01	22
1483765	8.881784e-16	50
1483764	8.986806e-01	21
1483763	4.681115e-04	37
1483762	4.529710e-14	49
1483761	1.854161e-11	47
1483760	1.000000e+00	7
1483775	1.611182e-01	29
1483774	8.881784e-16	50
1483773	8.881784e-16	50
1483771	8.881784e-16	50
1483770	8.881784e-16	50
1483769	4.529710e-14	49
1483768	8.881784e-16	50
1483234	9.999549e-01	12
1483235	6.640945e-01	24
1483232	8.881784e-16	50
1483233	1.000000e+00	0
1483238	1.000000e+00	0
1483239	1.133316e-12	48
1483236	5.817779e-07	42
1483237	1.133316e-12	48
1483242	1.000000e+00	2
1483243	1.000000e+00	2
1483241	1.000000e+00	5
1483246	1.301086e-03	36
1483247	6.640945e-01	24
1483244	1.133316e-12	48
1483245	2.104926e-09	45
1483251	1.000000e+00	3
1483250	1.000000e+00	2
1483249	9.999999e-01	8
1483248	5.561376e-01	25
1483255	9.999881e-01	11
1483254	1.000000e+00	2
1483253	1.000000e+00	0
1483252	1.000000e+00	7
1483259	9.405398e-01	20
1483258	1.000000e+00	5
1483257	1.000000e+00	6
1483256	4.529710e-14	49
1483263	8.881784e-16	50
1483262	1.611182e-01	29
1483261	1.854161e-11	47
1483260	1.000000e+00	2
1483211	8.881784e-16	50
1483212	8.881784e-16	50
1483213	1.621870e-08	44
1483214	8.881784e-16	50
1483215	8.881784e-16	50
1483217	9.999994e-01	9
1483216	8.881784e-16	50
1483219	9.986989e-01	15
1483221	4.529710e-14	49
1483220	4.510745e-05	39
1483223	8.881784e-16	50
1483222	9.835804e-01	18
1483225	9.405398e-01	20
1483224	8.881784e-16	50
1483227	7.600562e-01	23
1483226	1.000000e+00	1
1483229	1.133316e-12	48
1483228	1.621870e-08	44
1483231	9.835804e-01	18
1483230	9.995319e-01	14
1485440	8.881784e-16	50
PID_161511071	1.000000e+00	3
1485446	8.881784e-16	50
1485447	1.621870e-08	44
PID_161511072	1.000000e+00	2
1485444	9.405398e-01	20
1485445	7.600562e-01	23
1485450	1.133316e-12	48
1485451	9.995319e-01	14
1485448	8.881784e-16	50
1485449	8.881784e-16	50
1485454	9.835804e-01	18
1485455	9.999972e-01	10
1485452	5.817779e-07	42
1485459	8.881784e-16	50
1485457	1.000000e+00	0
1485456	2.104926e-09	45
1485463	8.881784e-16	50
1485462	9.923267e-01	17
1485461	8.881784e-16	50
1485460	1.000000e+00	2
1485467	1.049339e-07	43
1485466	1.000000e+00	2
1485464	9.999994e-01	9
1485470	1.000000e+00	6
1485469	4.529710e-14	49
1485468	8.881784e-16	50
1485472	7.673339e-03	34
1485473	9.999994e-01	9
1485474	1.854161e-11	47
1485475	1.529320e-04	38
1485477	8.881784e-16	50
1485478	9.675457e-01	19
1485480	8.881784e-16	50
1485481	1.000000e+00	2
1485482	9.999972e-01	10
1485483	1.854161e-11	47
1485484	1.049339e-07	43
1485485	1.000000e+00	2
1485486	8.986806e-01	21
1485487	1.000000e+00	0
1485488	1.000000e+00	6
1485491	1.000000e+00	0
1485490	1.000000e+00	1
1485493	9.998471e-01	13
1485492	9.999881e-01	11
1485495	1.133316e-12	48
1485497	2.230891e-10	46
PID_161511074	8.881784e-16	50
1485496	2.230891e-10	46
PID_161511073	8.881784e-16	50
1485499	1.854161e-11	47
1485498	8.986806e-01	21
1485501	7.600562e-01	23
1485500	7.673339e-03	34
1485503	1.000000e+00	0
1485502	8.881784e-16	50
1485510	1.000000e+00	4
1485511	1.133316e-12	48
1485508	1.000000e+00	1
1485509	1.193067e-05	40
1485507	9.986989e-01	15
1485504	1.854161e-11	47
1485505	1.049339e-07	43
1485518	1.000000e+00	2
1485519	1.000000e+00	0
1485516	1.000000e+00	5
1485517	1.000000e+00	7
1485514	9.835804e-01	18
1485515	2.230891e-10	46
1485512	1.000000e+00	4
1485513	9.999972e-01	10
1485527	1.000000e+00	3
1485526	9.999881e-01	11
1485524	1.000000e+00	5
1485523	1.000000e+00	0
1485522	8.388818e-01	22
1485521	1.000000e+00	3
1485520	1.000000e+00	0
1485535	1.013194e-01	30
1485534	1.301086e-03	36
1485533	4.681115e-04	37
1485532	9.675457e-01	19
1485531	1.000000e+00	1
1485530	1.000000e+00	0
1485529	1.000000e+00	0
1485528	9.999999e-01	8
1485540	4.438624e-01	26
1485541	1.000000e+00	3
1485542	5.817779e-07	42
1485536	8.881784e-16	50
1485538	1.193067e-05	40
1485539	1.000000e+00	4
1485548	9.986989e-01	15
1485549	1.000000e+00	1
1485550	1.000000e+00	0
1485551	8.881784e-16	50
1485544	6.640945e-01	24
1485545	9.923267e-01	17
1485546	2.104926e-09	45
1485547	8.881784e-16	50
1485557	4.529710e-14	49
1485556	1.193067e-05	40
1485559	1.621870e-08	44
1485558	4.510745e-05	39
1485553	1.000000e+00	2
1485552	1.854161e-11	47
1485555	1.013194e-01	30
1485554	9.923267e-01	17
1485565	9.995319e-01	14
1485564	8.881784e-16	50
1485567	4.529710e-14	49
1485566	2.807050e-06	41
1485561	9.675457e-01	19
1485560	8.881784e-16	50
1485563	8.881784e-16	50
1485562	4.529710e-14	49
1485323	8.881784e-16	50
1485321	1.193067e-05	40
1485320	9.966998e-01	16
1485327	9.835804e-01	18
1485326	1.193067e-05	40
1485325	1.193067e-05	40
1485324	8.881784e-16	50
1485315	1.000000e+00	5
1485314	4.510745e-05	39
1485313	2.807050e-06	41
1485312	1.133316e-12	48
1485319	1.000000e+00	1
1485317	1.000000e+00	1
1485316	1.000000e+00	0
1485338	1.000000e+00	2
1485339	2.399438e-01	28
1485336	1.301086e-03	36
1485337	1.000000e+00	0
1485342	8.881784e-16	50
1485343	1.000000e+00	2
1485340	9.995319e-01	14
1485341	1.000000e+00	0
1485330	1.000000e+00	4
1485331	1.854161e-11	47
1485328	1.000000e+00	1
1485329	1.000000e+00	0
1485334	8.881784e-16	50
1485335	1.000000e+00	1
1485332	2.230891e-10	46
1485333	1.000000e+00	0
1485353	5.561376e-01	25
1485352	8.881784e-16	50
1485355	8.881784e-16	50
1485354	4.529710e-14	49
1485357	8.881784e-16	50
1485356	9.835804e-01	18
1485359	1.013194e-01	30
1485358	1.133316e-12	48
1485345	9.999994e-01	9
1485344	9.998471e-01	13
1485347	1.193067e-05	40
1485346	9.999972e-01	10
1485349	8.881784e-16	50
1485348	1.000000e+00	2
1485351	4.681115e-04	37
1485350	5.817779e-07	42
1485368	1.000000e+00	6
1485369	9.999972e-01	10
1485370	1.000000e+00	7
1485372	4.510745e-05	39
1485373	8.881784e-16	50
1485374	8.881784e-16	50
1485375	1.000000e+00	1
1485360	1.641957e-02	33
1485361	9.405398e-01	20
1485362	9.999881e-01	11
1485363	8.881784e-16	50
1485364	8.388818e-01	22
1485365	2.104926e-09	45
1485366	7.600562e-01	23
1485367	5.817779e-07	42
1485391	1.529320e-04	38
1485389	1.000000e+00	6
1485388	7.600562e-01	23
1485386	4.510745e-05	39
1485385	9.999972e-01	10
1485384	1.000000e+00	1
1485383	9.995319e-01	14
1485382	1.000000e+00	5
1485381	8.881784e-16	50
1485380	9.999549e-01	12
1485379	4.529710e-14	49
1485378	5.561376e-01	25
1485377	1.000000e+00	5
1485376	1.641957e-02	33
1485406	1.000000e+00	5
1485407	5.817779e-07	42
1485404	9.923267e-01	17
1485405	3.359055e-01	27
1485402	9.999549e-01	12
1485400	1.621870e-08	44
1485401	1.000000e+00	4
1485398	4.529710e-14	49
1485399	7.600562e-01	23
1485396	9.966998e-01	16
1485397	8.881784e-16	50
1485394	9.998471e-01	13
1485395	8.881784e-16	50
1485392	8.881784e-16	50
1485393	4.529710e-14	49
1485421	1.000000e+00	0
1485420	3.245432e-02	32
1485423	9.835804e-01	18
1485416	8.881784e-16	50
1485418	1.854161e-11	47
1485413	9.999994e-01	9
1485412	9.999994e-01	9
1485415	8.881784e-16	50
1485414	1.000000e+00	7
1485409	7.673339e-03	34
1485408	8.881784e-16	50
1485411	1.133316e-12	48
1485410	4.529710e-14	49
1485436	8.881784e-16	50
1485437	1.301086e-03	36
1485438	9.405398e-01	20
1485432	1.013194e-01	30
1485433	1.000000e+00	0
1485434	1.000000e+00	6
1485435	8.881784e-16	50
1485428	1.611182e-01	29
1485429	9.999994e-01	9
1485430	4.438624e-01	26
1485431	1.000000e+00	5
1485424	9.675457e-01	19
1485425	9.999549e-01	12
1485426	9.999972e-01	10
1485427	4.529710e-14	49
1485592	8.881784e-16	50
1485593	1.000000e+00	0
1485594	1.000000e+00	5
1485595	3.300224e-03	35
1485596	9.999881e-01	11
1485597	4.529710e-14	49
1485598	4.681115e-04	37
1485599	2.104926e-09	45
1485584	1.854161e-11	47
1485586	8.881784e-16	50
1485587	1.000000e+00	4
1485588	1.641957e-02	33
1485590	9.923267e-01	17
1485591	8.986806e-01	21
1485578	4.529710e-14	49
1485581	4.529710e-14	49
1485580	1.000000e+00	2
1485583	8.881784e-16	50
1485582	1.193067e-05	40
1485568	9.835804e-01	18
1485571	9.999994e-01	9
1485570	1.000000e+00	0
1485573	1.000000e+00	1
1485575	1.529320e-04	38
1485574	8.881784e-16	50
1485627	7.673339e-03	34
1485624	1.000000e+00	1
1485625	1.133316e-12	48
1485630	1.641957e-02	33
1485631	1.000000e+00	0
1485628	1.621870e-08	44
1485618	9.675457e-01	19
1485616	1.133316e-12	48
1485617	8.881784e-16	50
1485622	8.881784e-16	50
1485623	8.881784e-16	50
1485611	1.000000e+00	6
1485610	1.000000e+00	1
1485609	2.807050e-06	41
1485608	4.529710e-14	49
1485615	8.881784e-16	50
1485614	9.999999e-01	8
1485613	9.675457e-01	19
1485612	2.807050e-06	41
1485603	9.999999e-01	8
1485602	1.641957e-02	33
1485601	8.881784e-16	50
1485600	9.405398e-01	20
1485607	2.230891e-10	46
1485606	1.000000e+00	4
1485605	9.999994e-01	9
1485604	2.230891e-10	46
1485660	8.881784e-16	50
1485661	2.399438e-01	28
1485662	8.881784e-16	50
1485663	8.881784e-16	50
1485656	1.000000e+00	5
1485657	6.640945e-01	24
1485658	9.999972e-01	10
1485659	2.104926e-09	45
1485652	1.000000e+00	5
1485653	4.529710e-14	49
1485654	1.000000e+00	0
1485655	1.000000e+00	0
1485648	4.529710e-14	49
1485649	8.388818e-01	22
1485650	8.881784e-16	50
1485651	1.000000e+00	0
1485645	9.966998e-01	16
1485644	1.000000e+00	0
1485647	1.000000e+00	7
1485646	9.675457e-01	19
1485641	4.529710e-14	49
1485640	9.999994e-01	9
1485643	1.000000e+00	1
1485642	9.999972e-01	10
1485637	1.000000e+00	0
1485636	8.881784e-16	50
1485639	4.529710e-14	49
1485638	9.923267e-01	17
1485633	1.000000e+00	0
1485632	8.388818e-01	22
1485635	1.000000e+00	5
1485695	1.049339e-07	43
1485693	8.881784e-16	50
1485690	8.388818e-01	22
1485691	4.681115e-04	37
1485689	8.881784e-16	50
1485683	8.881784e-16	50
1485678	4.529710e-14	49
1485677	3.359055e-01	27
1485676	4.529710e-14	49
1485675	8.881784e-16	50
1485674	1.000000e+00	3
1485672	8.881784e-16	50
1485671	8.881784e-16	50
1485670	4.510745e-05	39
1485668	1.000000e+00	0
1485667	8.881784e-16	50
1485666	5.561376e-01	25
1485665	8.881784e-16	50
1485664	8.881784e-16	50
1484964	8.388818e-01	22
1484965	1.000000e+00	2
1484966	4.438624e-01	26
1484967	2.807050e-06	41
1484960	1.000000e+00	0
1484961	4.529710e-14	49
1484962	1.000000e+00	0
1484963	8.388818e-01	22
1484972	9.998471e-01	13
1484973	8.881784e-16	50
1484974	1.611182e-01	29
1484975	1.000000e+00	0
1484968	9.999549e-01	12
1484969	1.611182e-01	29
1484970	8.881784e-16	50
1484971	1.000000e+00	4
1484981	9.999999e-01	8
1484980	4.681115e-04	37
1484983	1.854161e-11	47
1484982	7.673339e-03	34
1484977	1.621870e-08	44
1484976	9.999994e-01	9
1484979	8.881784e-16	50
1484978	9.835804e-01	18
1484989	1.000000e+00	0
1484988	9.923267e-01	17
1484991	1.000000e+00	6
1484990	5.817779e-07	42
1484984	1.641957e-02	33
1484987	7.600562e-01	23
1484986	4.510745e-05	39
1484934	2.807050e-06	41
1484932	9.999549e-01	12
1484933	7.673339e-03	34
1484930	1.854161e-11	47
1484931	1.000000e+00	0
1484928	1.000000e+00	1
1484929	1.000000e+00	3
1484942	8.881784e-16	50
1484943	2.230891e-10	46
1484940	8.881784e-16	50
1484939	4.681115e-04	37
1484951	1.000000e+00	4
1484950	9.966998e-01	16
1484949	1.000000e+00	1
1484948	1.529320e-04	38
1484947	7.600562e-01	23
1484946	8.881784e-16	50
1484945	9.999994e-01	9
1484944	9.999994e-01	9
1484959	9.998471e-01	13
1484958	1.000000e+00	3
1484957	1.000000e+00	0
1484955	1.529320e-04	38
1484954	8.881784e-16	50
1484953	2.807050e-06	41
1484952	1.000000e+00	1
1485024	8.881784e-16	50
1485026	9.405398e-01	20
1485027	8.881784e-16	50
1485028	8.881784e-16	50
1485029	1.193067e-05	40
1485030	8.881784e-16	50
1485032	8.881784e-16	50
1485033	8.881784e-16	50
1485034	1.049339e-07	43
1485035	2.230891e-10	46
1485036	1.529320e-04	38
1485037	8.881784e-16	50
1485038	3.300224e-03	35
1485039	9.999881e-01	11
1485041	1.000000e+00	7
1485040	4.529710e-14	49
1485043	1.000000e+00	3
1485042	1.854161e-11	47
1485045	3.300224e-03	35
1485044	8.881784e-16	50
1485047	1.641957e-02	33
1485046	8.881784e-16	50
1485049	2.104926e-09	45
1485048	9.999549e-01	12
1485051	2.230891e-10	46
1485050	1.301086e-03	36
1485053	9.999549e-01	12
1485052	9.835804e-01	18
1485055	1.133316e-12	48
1485054	9.999972e-01	10
1484994	2.230891e-10	46
1484995	4.681115e-04	37
1484992	4.510745e-05	39
1484993	9.995319e-01	14
1484998	1.000000e+00	1
1484996	9.835804e-01	18
1484997	1.000000e+00	0
1485002	1.000000e+00	0
1485003	1.000000e+00	0
1485000	1.000000e+00	1
1485001	8.881784e-16	50
1485006	9.923267e-01	17
1485007	9.999999e-01	8
1485004	2.399438e-01	28
1485011	8.881784e-16	50
1485010	1.000000e+00	7
1485009	4.529710e-14	49
1485008	9.966998e-01	16
1485015	8.881784e-16	50
1485014	4.529710e-14	49
1485013	9.999549e-01	12
1485012	1.621870e-08	44
1485019	4.681115e-04	37
1485018	4.529710e-14	49
1485017	1.133316e-12	48
1485023	7.673339e-03	34
1485022	8.881784e-16	50
1485021	1.133316e-12	48
1485020	4.529710e-14	49
1484845	1.000000e+00	0
1484844	5.817779e-07	42
1484847	8.881784e-16	50
1484846	1.000000e+00	2
1484841	8.881784e-16	50
1484840	1.000000e+00	6
1484843	8.881784e-16	50
1484837	1.000000e+00	3
1484836	9.999549e-01	12
1484839	5.946023e-02	31
1484838	1.621870e-08	44
1484833	1.000000e+00	0
1484832	8.881784e-16	50
1484835	6.640945e-01	24
1484834	1.000000e+00	0
1484860	1.000000e+00	0
1484861	8.881784e-16	50
1484862	9.986989e-01	15
1484863	5.817779e-07	42
1484856	8.881784e-16	50
1484857	1.133316e-12	48
1484858	9.405398e-01	20
1484859	4.529710e-14	49
1484853	9.675457e-01	19
1484854	1.000000e+00	7
1484855	8.881784e-16	50
1484848	4.529710e-14	49
1484849	8.881784e-16	50
1484850	1.000000e+00	2
1484851	1.193067e-05	40
1484815	8.986806e-01	21
1484814	8.881784e-16	50
1484813	1.854161e-11	47
1484812	1.854161e-11	47
1484811	9.405398e-01	20
1484809	1.133316e-12	48
1484808	8.881784e-16	50
1484807	1.000000e+00	6
1484805	1.611182e-01	29
1484804	4.529710e-14	49
1484803	8.388818e-01	22
1484802	1.000000e+00	5
1484801	1.854161e-11	47
1484800	4.681115e-04	37
1484830	1.000000e+00	0
1484831	8.881784e-16	50
1484828	1.611182e-01	29
1484829	8.986806e-01	21
1484826	3.359055e-01	27
1484827	1.301086e-03	36
1484824	4.529710e-14	49
1484825	2.807050e-06	41
1484822	8.881784e-16	50
1484820	1.641957e-02	33
1484821	1.621870e-08	44
1484818	9.986989e-01	15
1484819	5.561376e-01	25
1484816	9.966998e-01	16
1484817	2.399438e-01	28
1484905	8.881784e-16	50
1484904	1.049339e-07	43
1484907	1.000000e+00	1
1484906	5.561376e-01	25
1484909	8.881784e-16	50
1484908	8.881784e-16	50
1484911	1.621870e-08	44
1484910	1.854161e-11	47
1484897	9.835804e-01	18
1484896	1.000000e+00	0
1484899	9.966998e-01	16
1484898	8.881784e-16	50
1484901	8.881784e-16	50
1484900	1.000000e+00	5
1484903	5.561376e-01	25
1484902	4.438624e-01	26
1484920	8.881784e-16	50
1484921	1.000000e+00	3
1484922	8.881784e-16	50
1484923	8.881784e-16	50
1484924	1.000000e+00	0
1484925	1.000000e+00	7
1484926	4.510745e-05	39
1484927	1.000000e+00	3
1484913	7.673339e-03	34
1484914	9.999972e-01	10
1484915	8.881784e-16	50
1484916	1.000000e+00	2
1484917	1.000000e+00	3
1484918	1.133316e-12	48
1484919	3.245432e-02	32
1484875	1.000000e+00	0
1484874	1.621870e-08	44
1484873	1.000000e+00	7
1484872	8.881784e-16	50
1484879	1.193067e-05	40
1484878	2.399438e-01	28
1484877	1.641957e-02	33
1484876	8.986806e-01	21
1484867	9.675457e-01	19
1484866	1.000000e+00	0
1484865	1.000000e+00	2
1484864	1.000000e+00	1
1484871	1.000000e+00	1
1484870	9.999549e-01	12
1484869	1.000000e+00	1
1484868	1.641957e-02	33
1484890	1.621870e-08	44
1484891	8.881784e-16	50
1484888	4.681115e-04	37
1484889	5.946023e-02	31
1484894	4.529710e-14	49
1484895	8.881784e-16	50
1484892	8.881784e-16	50
1484893	8.881784e-16	50
1484882	8.881784e-16	50
1484883	8.881784e-16	50
1484880	2.104926e-09	45
1484881	9.998471e-01	13
1484886	8.881784e-16	50
1484887	9.675457e-01	19
1484884	8.881784e-16	50
1484885	1.854161e-11	47
1485239	1.529320e-04	38
1485237	1.000000e+00	3
1485236	8.881784e-16	50
1485235	6.640945e-01	24
1485234	1.000000e+00	1
1485233	4.529710e-14	49
1485232	1.000000e+00	4
1485247	1.000000e+00	1
1485246	7.673339e-03	34
1485245	1.000000e+00	0
1485244	1.000000e+00	0
[truncated: 219 more rows]
