# Supplementary material for: Translational Selection Is Ubiquitous in Prokaryotes
Source: PLoS Genet. 2010 Jun 24;6(6):e1001004. doi: 10.1371/journal.pgen.1001004 (PMC2891978; doi:10.1371/journal.pgen.1001004)
Supplement: Dataset S1 — OCU/non-OCU gene calls in 461 Bacterial and Archaeal genomes, and summary tables of genome properties and OCU preferences for specific codons. (4.77 MB ZIP) [file pgen.1001004.s001.zip › Dataset_S1_Archaea/Caldivirga_maquilingensis_IC-167.arff.ocuGenes]

GeneID	signTest_p	ocuProbWinCnt
5708471	8.881784e-16	50
5708470	4.529710e-14	49
5708469	1.000000e+00	1
5708467	1.854161e-11	47
5708466	8.881784e-16	50
5708479	1.000000e+00	0
5708478	2.104926e-09	45
5708477	1.000000e+00	2
5708476	1.000000e+00	0
5708475	9.923267e-01	17
5708474	4.529710e-14	49
5708472	9.999999e-01	8
5708454	1.000000e+00	2
5708455	1.133316e-12	48
5708452	1.000000e+00	0
5708453	1.000000e+00	6
5708450	1.000000e+00	0
5708451	1.000000e+00	1
5708448	4.529710e-14	49
5708449	8.881784e-16	50
5708463	8.881784e-16	50
5708460	9.999999e-01	8
5708461	1.000000e+00	0
5708458	3.359055e-01	27
5708459	8.881784e-16	50
5708457	1.000000e+00	0
5708437	1.000000e+00	0
5708436	9.999999e-01	8
5708439	1.133316e-12	48
5708438	8.881784e-16	50
5708435	9.405398e-01	20
5708445	9.923267e-01	17
5708444	1.013194e-01	30
5708447	1.621870e-08	44
5708446	1.000000e+00	4
5708441	9.835804e-01	18
5708440	1.000000e+00	0
5708443	1.193067e-05	40
5708442	1.000000e+00	1
5708531	8.881784e-16	50
5708530	8.881784e-16	50
5708529	9.999994e-01	9
5708528	8.881784e-16	50
5708535	1.000000e+00	0
5708534	1.000000e+00	0
5708533	1.000000e+00	0
5708532	1.854161e-11	47
5708539	8.881784e-16	50
5708538	1.854161e-11	47
5708537	9.999881e-01	11
5708536	1.000000e+00	5
5708543	1.000000e+00	3
5708541	8.881784e-16	50
5708540	3.359055e-01	27
5708514	8.881784e-16	50
5708515	1.000000e+00	2
5708512	1.193067e-05	40
5708513	3.359055e-01	27
5708518	1.000000e+00	5
5708519	8.881784e-16	50
5708516	4.529710e-14	49
5708517	8.881784e-16	50
5708522	9.999994e-01	9
5708523	1.000000e+00	5
5708520	2.230891e-10	46
5708521	9.986989e-01	15
5708526	1.621870e-08	44
5708524	9.999994e-01	9
5708525	2.807050e-06	41
5708497	8.881784e-16	50
5708499	1.854161e-11	47
5708498	1.000000e+00	6
5708501	8.881784e-16	50
5708500	1.000000e+00	0
5708503	7.600562e-01	23
5708502	4.529710e-14	49
5708505	1.854161e-11	47
5708504	9.995319e-01	14
5708507	2.104926e-09	45
5708506	1.611182e-01	29
5708509	1.193067e-05	40
5708508	1.000000e+00	3
5708510	1.000000e+00	4
5708480	1.000000e+00	1
5708481	9.995319e-01	14
5708482	8.881784e-16	50
5708483	1.049339e-07	43
5708484	1.000000e+00	2
5708485	8.881784e-16	50
5708486	8.881784e-16	50
5708487	1.133316e-12	48
5708488	1.000000e+00	0
5708489	1.000000e+00	0
5708490	9.986989e-01	15
5708491	4.529710e-14	49
5708492	1.854161e-11	47
5708493	9.999549e-01	12
5708494	8.881784e-16	50
5708495	1.000000e+00	0
5708708	1.133316e-12	48
5708709	1.000000e+00	3
5708710	4.681115e-04	37
5708711	4.529710e-14	49
5708704	1.854161e-11	47
5708705	8.881784e-16	50
5708706	1.000000e+00	5
5708716	1.000000e+00	1
5708718	9.999881e-01	11
5708719	1.000000e+00	1
5708712	1.000000e+00	0
5708713	2.104926e-09	45
5708714	8.881784e-16	50
5708725	1.000000e+00	0
5708727	9.998471e-01	13
5708726	1.000000e+00	7
5708721	1.000000e+00	2
5708720	7.600562e-01	23
5708722	1.000000e+00	0
5708733	1.013194e-01	30
5708732	1.000000e+00	1
5708735	1.000000e+00	0
5708734	9.999999e-01	8
5708729	1.611182e-01	29
5708728	5.561376e-01	25
5708730	1.000000e+00	0
5708678	2.104926e-09	45
5708676	1.000000e+00	1
5708677	3.359055e-01	27
5708674	1.000000e+00	0
5708672	4.529710e-14	49
5708673	9.966998e-01	16
5708686	9.999881e-01	11
5708687	2.104926e-09	45
5708684	1.854161e-11	47
5708685	1.854161e-11	47
5708682	1.000000e+00	4
5708683	9.998471e-01	13
5708680	8.881784e-16	50
5708681	1.000000e+00	3
5708695	1.000000e+00	0
5708694	1.000000e+00	0
5708693	1.000000e+00	3
5708692	1.000000e+00	1
5708691	5.561376e-01	25
5708690	2.104926e-09	45
5708689	3.359055e-01	27
5708688	9.966998e-01	16
5708703	9.999549e-01	12
5708702	8.881784e-16	50
5708701	6.640945e-01	24
5708700	1.000000e+00	0
5708699	8.881784e-16	50
5708698	1.000000e+00	0
5708697	1.529320e-04	38
5708696	1.000000e+00	0
5708768	1.000000e+00	0
5708769	2.399438e-01	28
5708770	1.000000e+00	7
5708772	1.000000e+00	1
5708773	1.000000e+00	0
5708774	1.000000e+00	1
5708775	1.000000e+00	0
5708776	8.881784e-16	50
5708777	8.881784e-16	50
5708778	8.881784e-16	50
5708780	1.000000e+00	0
5708781	1.000000e+00	1
5708782	8.881784e-16	50
5708783	8.881784e-16	50
5708785	1.193067e-05	40
5708784	1.000000e+00	0
5708787	1.641957e-02	33
5708786	1.000000e+00	4
5708789	4.529710e-14	49
5708788	9.999999e-01	8
5708791	8.881784e-16	50
5708790	4.529710e-14	49
5708793	9.999994e-01	9
5708792	4.681115e-04	37
5708795	8.881784e-16	50
5708794	8.881784e-16	50
5708797	4.529710e-14	49
5708796	1.621870e-08	44
5708799	1.621870e-08	44
5708798	9.966998e-01	16
5708738	7.600562e-01	23
5708739	9.999881e-01	11
5708736	9.998471e-01	13
5708737	9.995319e-01	14
5708742	8.881784e-16	50
5708743	9.986989e-01	15
5708740	1.000000e+00	1
5708741	9.999549e-01	12
5708746	8.881784e-16	50
5708747	8.881784e-16	50
5708744	1.000000e+00	1
5708745	8.388818e-01	22
5708750	2.230891e-10	46
5708751	9.923267e-01	17
5708748	8.881784e-16	50
5708749	1.000000e+00	0
5708755	8.881784e-16	50
5708753	8.881784e-16	50
5708752	1.000000e+00	0
5708759	1.000000e+00	4
5708758	9.999549e-01	12
5708757	5.946023e-02	31
5708756	1.000000e+00	2
5708763	8.388818e-01	22
5708762	8.881784e-16	50
5708761	1.611182e-01	29
5708760	1.000000e+00	7
5708767	1.000000e+00	1
5708765	1.000000e+00	1
5708764	1.000000e+00	1
5708589	1.000000e+00	2
5708588	1.000000e+00	4
5708591	1.000000e+00	0
5708590	8.881784e-16	50
5708585	9.999999e-01	8
5708584	1.621870e-08	44
5708587	8.881784e-16	50
5708586	1.000000e+00	2
5708581	1.000000e+00	1
5708580	4.529710e-14	49
5708583	1.000000e+00	0
5708582	1.621870e-08	44
5708577	9.966998e-01	16
5708576	4.438624e-01	26
5708579	1.000000e+00	5
5708604	1.000000e+00	5
5708605	9.999999e-01	8
5708606	8.986806e-01	21
5708607	1.000000e+00	3
5708600	1.000000e+00	1
5708601	8.881784e-16	50
5708602	9.835804e-01	18
5708603	1.193067e-05	40
5708596	1.854161e-11	47
5708597	1.000000e+00	0
5708598	1.000000e+00	0
5708599	4.529710e-14	49
5708592	1.000000e+00	6
5708593	8.881784e-16	50
5708594	9.999994e-01	9
5708559	1.621870e-08	44
5708558	1.854161e-11	47
5708557	8.881784e-16	50
5708556	1.000000e+00	2
5708555	1.000000e+00	1
5708554	1.000000e+00	0
5708553	1.000000e+00	4
5708552	1.000000e+00	0
5708551	2.230891e-10	46
5708550	8.881784e-16	50
5708549	8.881784e-16	50
5708548	1.301086e-03	36
5708547	1.000000e+00	1
5708546	1.000000e+00	6
5708545	1.000000e+00	0
5708544	1.000000e+00	3
5708574	4.510745e-05	39
5708575	1.529320e-04	38
5708572	8.881784e-16	50
5708573	8.881784e-16	50
5708570	8.881784e-16	50
5708571	8.881784e-16	50
5708568	9.999549e-01	12
5708569	1.000000e+00	2
5708566	9.995319e-01	14
5708567	1.133316e-12	48
5708564	8.881784e-16	50
5708565	1.000000e+00	3
5708562	5.946023e-02	31
5708563	9.999881e-01	11
5708560	1.000000e+00	6
5708649	5.946023e-02	31
5708648	4.681115e-04	37
5708651	1.000000e+00	1
5708650	8.881784e-16	50
5708653	1.000000e+00	7
5708652	9.999881e-01	11
5708655	1.000000e+00	7
5708654	1.000000e+00	0
5708641	1.000000e+00	1
5708640	8.881784e-16	50
5708643	1.000000e+00	1
5708642	8.881784e-16	50
5708645	9.986989e-01	15
5708644	1.000000e+00	1
5708647	9.995319e-01	14
5708646	1.000000e+00	5
5708664	8.881784e-16	50
5708665	7.600562e-01	23
5708666	9.675457e-01	19
5708667	1.000000e+00	0
5708668	4.529710e-14	49
5708669	1.000000e+00	3
5708670	1.000000e+00	5
5708671	1.000000e+00	6
5708656	8.881784e-16	50
5708657	4.529710e-14	49
5708658	1.000000e+00	0
5708659	9.835804e-01	18
5708660	1.000000e+00	4
5708661	1.000000e+00	0
5708662	1.000000e+00	2
5708663	9.999994e-01	9
5708619	1.000000e+00	0
5708618	1.000000e+00	2
5708617	1.000000e+00	0
5708616	9.405398e-01	20
5708623	9.999994e-01	9
5708622	5.817779e-07	42
5708621	8.881784e-16	50
5708620	1.049339e-07	43
5708611	1.000000e+00	3
5708610	2.399438e-01	28
5708609	1.000000e+00	0
5708608	1.000000e+00	0
5708615	9.999999e-01	8
5708614	3.359055e-01	27
5708613	1.000000e+00	6
5708612	4.438624e-01	26
5708634	7.600562e-01	23
5708635	4.529710e-14	49
5708632	9.999994e-01	9
5708633	1.529320e-04	38
5708638	9.999972e-01	10
5708639	1.854161e-11	47
5708636	1.000000e+00	0
5708637	3.359055e-01	27
5708626	5.946023e-02	31
5708627	1.000000e+00	1
5708624	1.000000e+00	0
5708630	8.881784e-16	50
5708631	4.529710e-14	49
5708628	1.000000e+00	5
5708629	1.529320e-04	38
5709563	1.000000e+00	0
5709562	1.000000e+00	2
5709561	1.000000e+00	0
5709560	1.000000e+00	0
5709567	8.881784e-16	50
5709566	1.000000e+00	1
5709565	1.000000e+00	7
5709555	8.388818e-01	22
5709554	8.881784e-16	50
5709553	1.000000e+00	7
5709559	1.000000e+00	0
5709558	9.999994e-01	9
5709557	4.529710e-14	49
5709556	9.923267e-01	17
5709546	1.000000e+00	2
5709547	1.000000e+00	0
5709544	8.881784e-16	50
5709545	1.000000e+00	0
5709550	1.000000e+00	6
5709551	8.881784e-16	50
5709548	8.881784e-16	50
5709549	9.999549e-01	12
5709538	8.881784e-16	50
5709539	1.000000e+00	1
5709536	1.000000e+00	1
5709537	1.000000e+00	0
5709542	1.000000e+00	5
5709543	1.000000e+00	3
5709540	1.000000e+00	0
5709541	8.881784e-16	50
5709529	1.000000e+00	3
5709528	9.986989e-01	15
5709531	8.881784e-16	50
5709530	9.995319e-01	14
5709533	1.000000e+00	0
5709532	8.388818e-01	22
5709535	1.000000e+00	0
5709534	1.000000e+00	2
5709521	1.000000e+00	0
5709520	9.999549e-01	12
5709523	9.999999e-01	8
5709522	1.621870e-08	44
5709525	8.986806e-01	21
5709524	1.000000e+00	0
5709527	9.995319e-01	14
5709526	8.881784e-16	50
5709513	9.835804e-01	18
5709515	9.675457e-01	19
5709516	1.000000e+00	2
5709517	1.621870e-08	44
5709518	1.000000e+00	0
5709519	1.611182e-01	29
5709504	9.999881e-01	11
5709505	1.000000e+00	3
5709506	1.000000e+00	0
5709508	1.049339e-07	43
5709509	1.000000e+00	0
5709510	8.881784e-16	50
5709511	1.621870e-08	44
5709503	9.999549e-01	12
5709502	1.049339e-07	43
5709501	1.000000e+00	0
5709499	8.881784e-16	50
5709498	1.621870e-08	44
5709497	1.000000e+00	0
5709496	9.999549e-01	12
5709495	2.807050e-06	41
5709494	1.000000e+00	0
5709493	1.000000e+00	1
5709490	9.966998e-01	16
5709489	9.999972e-01	10
5709488	1.301086e-03	36
5709486	1.854161e-11	47
5709487	9.999972e-01	10
5709484	1.000000e+00	0
5709485	9.999881e-01	11
5709482	8.881784e-16	50
5709483	1.000000e+00	0
5709480	1.000000e+00	1
5709481	8.881784e-16	50
5709478	4.438624e-01	26
5709479	1.611182e-01	29
5709477	1.000000e+00	6
5709474	3.245432e-02	32
5709475	1.621870e-08	44
5709472	8.388818e-01	22
5709473	1.000000e+00	2
5709469	1.854161e-11	47
5709468	1.000000e+00	5
5709471	4.529710e-14	49
5709470	1.000000e+00	2
5709464	8.881784e-16	50
5709467	1.133316e-12	48
5709466	5.817779e-07	42
5709461	1.000000e+00	6
5709460	1.000000e+00	0
5709463	1.000000e+00	3
5709462	8.881784e-16	50
5709457	1.000000e+00	2
5709456	1.000000e+00	0
5709459	1.000000e+00	1
5709458	8.881784e-16	50
5709452	9.999994e-01	9
5709453	1.000000e+00	0
5709454	9.995319e-01	14
5709455	4.529710e-14	49
5709448	1.000000e+00	0
5709449	9.986989e-01	15
5709450	1.000000e+00	6
5709451	8.881784e-16	50
5709444	1.000000e+00	0
5709445	9.986989e-01	15
5709446	9.405398e-01	20
5709447	7.600562e-01	23
5709440	8.881784e-16	50
5709441	9.986989e-01	15
5709442	1.000000e+00	1
5709443	1.000000e+00	0
5709426	9.999999e-01	8
5709427	1.000000e+00	6
5709424	9.405398e-01	20
5709425	1.000000e+00	0
5709430	1.641957e-02	33
5709431	1.000000e+00	1
5709428	8.881784e-16	50
5709429	1.611182e-01	29
5709434	9.405398e-01	20
5709435	9.999972e-01	10
5709432	8.881784e-16	50
5709433	1.000000e+00	2
5709438	8.881784e-16	50
5709439	2.807050e-06	41
5709436	1.641957e-02	33
5709437	8.881784e-16	50
5709411	1.611182e-01	29
5709410	9.835804e-01	18
5709409	1.000000e+00	3
5709408	1.000000e+00	2
5709415	1.133316e-12	48
5709414	1.000000e+00	0
5709413	8.986806e-01	21
5709412	9.999881e-01	11
5709419	1.000000e+00	6
5709418	5.561376e-01	25
5709417	4.681115e-04	37
5709416	1.854161e-11	47
5709423	3.245432e-02	32
5709422	1.000000e+00	5
5709421	1.000000e+00	0
5709420	4.681115e-04	37
5709392	1.000000e+00	0
5709393	1.133316e-12	48
5709394	1.000000e+00	1
5709395	9.999549e-01	12
5709396	9.999999e-01	8
5709397	5.561376e-01	25
5709398	1.611182e-01	29
5709399	9.966998e-01	16
5709400	1.000000e+00	0
5709401	1.000000e+00	1
5709403	1.000000e+00	6
5709404	1.611182e-01	29
5709405	8.881784e-16	50
5709406	1.000000e+00	6
5709407	1.000000e+00	5
5709377	5.561376e-01	25
5709376	1.000000e+00	0
5709379	5.561376e-01	25
5709378	8.881784e-16	50
5709381	5.561376e-01	25
5709380	1.000000e+00	6
5709383	1.000000e+00	7
5709385	9.999549e-01	12
5709384	1.000000e+00	4
5709387	7.600562e-01	23
5709386	1.529320e-04	38
5709389	1.000000e+00	5
5709388	1.000000e+00	1
5709391	1.000000e+00	6
5709390	8.881784e-16	50
5709366	8.881784e-16	50
5709367	1.000000e+00	2
5709364	1.000000e+00	0
5709365	1.611182e-01	29
5709362	8.881784e-16	50
5709363	1.000000e+00	0
5709360	1.000000e+00	5
5709361	1.000000e+00	3
5709374	1.000000e+00	4
5709372	1.000000e+00	2
5709373	1.000000e+00	0
5709370	1.000000e+00	4
5709371	2.807050e-06	41
5709368	1.000000e+00	5
5709369	4.529710e-14	49
5709351	8.881784e-16	50
5709350	1.049339e-07	43
5709349	9.675457e-01	19
5709348	9.835804e-01	18
5709346	7.600562e-01	23
5709345	9.966998e-01	16
5709344	9.835804e-01	18
5709359	8.881784e-16	50
5709358	3.359055e-01	27
5709357	1.000000e+00	5
5709356	3.245432e-02	32
5709355	1.000000e+00	3
5709354	9.999549e-01	12
5709352	1.000000e+00	0
5709332	1.000000e+00	0
5709333	9.986989e-01	15
5709334	5.817779e-07	42
5709335	1.000000e+00	2
5709328	1.000000e+00	0
5709329	1.000000e+00	1
5709330	4.529710e-14	49
5709340	9.998471e-01	13
5709341	1.000000e+00	0
5709342	1.000000e+00	0
5709343	1.000000e+00	0
5709336	2.104926e-09	45
5709337	1.000000e+00	7
5709338	1.000000e+00	0
5709339	1.000000e+00	0
5709317	1.000000e+00	0
5709316	9.675457e-01	19
5709319	9.405398e-01	20
5709318	8.881784e-16	50
5709313	1.000000e+00	1
5709312	1.000000e+00	2
5709315	1.000000e+00	4
5709314	8.881784e-16	50
5709325	9.998471e-01	13
5709324	9.999549e-01	12
5709327	1.000000e+00	0
5709326	9.999994e-01	9
5709321	9.675457e-01	19
5709320	1.000000e+00	5
5709323	1.000000e+00	2
5709322	7.673339e-03	34
5709800	9.675457e-01	19
5709801	1.000000e+00	1
5709802	9.999994e-01	9
5709804	4.681115e-04	37
5709805	1.000000e+00	2
5709806	9.999972e-01	10
5709807	1.133316e-12	48
5709792	4.529710e-14	49
5709793	1.000000e+00	7
5709794	1.000000e+00	0
5709795	8.881784e-16	50
5709796	5.817779e-07	42
5709797	4.681115e-04	37
5709798	1.000000e+00	1
5709799	1.000000e+00	6
5709817	8.881784e-16	50
5709816	1.000000e+00	2
5709819	3.359055e-01	27
5709818	8.881784e-16	50
5709821	9.999999e-01	8
5709820	1.000000e+00	0
5709822	8.881784e-16	50
5709809	1.000000e+00	1
5709808	7.600562e-01	23
5709811	9.999994e-01	9
5709810	9.986989e-01	15
5709813	1.000000e+00	0
5709812	1.000000e+00	1
5709814	1.000000e+00	2
5709770	2.104926e-09	45
5709771	8.881784e-16	50
5709768	5.817779e-07	42
5709769	5.946023e-02	31
5709774	8.881784e-16	50
5709775	9.999881e-01	11
5709772	1.000000e+00	3
5709773	1.000000e+00	0
5709762	1.000000e+00	3
5709763	9.675457e-01	19
5709760	1.000000e+00	7
5709761	1.611182e-01	29
5709766	1.301086e-03	36
5709767	1.000000e+00	2
5709764	9.966998e-01	16
5709765	1.000000e+00	1
5709787	2.399438e-01	28
5709786	8.388818e-01	22
5709785	1.193067e-05	40
5709784	1.000000e+00	6
5709791	1.000000e+00	0
5709790	5.561376e-01	25
5709789	1.000000e+00	0
5709788	1.000000e+00	0
5709779	8.881784e-16	50
5709778	1.000000e+00	0
5709777	1.000000e+00	0
5709776	9.995319e-01	14
5709783	8.881784e-16	50
5709782	1.000000e+00	0
5709781	1.000000e+00	0
5709780	9.999999e-01	8
5709740	1.000000e+00	0
5709741	2.399438e-01	28
5709742	8.881784e-16	50
5709743	2.104926e-09	45
5709736	8.881784e-16	50
5709737	4.529710e-14	49
5709738	9.405398e-01	20
5709739	1.000000e+00	3
5709732	1.000000e+00	2
5709733	8.881784e-16	50
5709734	8.881784e-16	50
5709728	1.000000e+00	0
5709729	1.049339e-07	43
5709730	1.000000e+00	1
5709731	1.000000e+00	4
5709757	1.000000e+00	0
5709756	1.000000e+00	0
5709759	1.000000e+00	4
5709758	1.000000e+00	5
5709753	9.966998e-01	16
5709752	9.986989e-01	15
5709755	4.529710e-14	49
5709754	1.000000e+00	4
5709749	9.923267e-01	17
5709748	1.000000e+00	0
5709751	1.000000e+00	5
5709750	9.986989e-01	15
5709745	4.529710e-14	49
5709747	9.966998e-01	16
5709746	1.000000e+00	3
5709710	3.359055e-01	27
5709711	1.000000e+00	0
5709708	1.000000e+00	5
5709709	8.881784e-16	50
5709707	8.881784e-16	50
5709704	8.881784e-16	50
5709705	2.807050e-06	41
5709702	2.807050e-06	41
5709703	8.881784e-16	50
5709700	9.999972e-01	10
5709701	1.000000e+00	0
5709698	9.999972e-01	10
5709699	1.000000e+00	1
5709696	1.000000e+00	2
5709697	1.000000e+00	5
5709727	1.000000e+00	1
5709726	1.013194e-01	30
5709725	8.881784e-16	50
5709724	1.000000e+00	1
5709723	8.881784e-16	50
5709722	9.999972e-01	10
5709721	9.999999e-01	8
5709720	6.640945e-01	24
5709719	8.881784e-16	50
5709718	1.000000e+00	0
5709717	1.000000e+00	4
5709716	8.881784e-16	50
5709715	8.881784e-16	50
5709714	9.999549e-01	12
5709713	8.881784e-16	50
5709712	8.881784e-16	50
5709665	2.230891e-10	46
5709664	5.561376e-01	25
5709667	9.966998e-01	16
5709666	1.641957e-02	33
5709669	4.438624e-01	26
5709668	1.000000e+00	0
5709671	1.000000e+00	0
5709670	1.000000e+00	1
5709673	8.881784e-16	50
5709672	9.675457e-01	19
5709675	3.359055e-01	27
5709674	9.999972e-01	10
5709677	1.000000e+00	0
5709676	9.999972e-01	10
5709679	8.881784e-16	50
5709680	8.881784e-16	50
5709682	1.000000e+00	1
5709683	7.673339e-03	34
5709684	8.881784e-16	50
5709685	9.405398e-01	20
5709686	8.881784e-16	50
5709687	9.999881e-01	11
5709688	1.529320e-04	38
5709689	1.000000e+00	0
5709691	1.000000e+00	3
5709692	8.881784e-16	50
5709693	9.966998e-01	16
5709695	1.000000e+00	0
5709635	7.600562e-01	23
5709634	7.600562e-01	23
5709633	1.301086e-03	36
5709632	1.611182e-01	29
5709638	4.438624e-01	26
5709637	1.529320e-04	38
5709636	9.405398e-01	20
5709643	1.049339e-07	43
5709642	1.000000e+00	0
5709641	1.301086e-03	36
5709647	2.807050e-06	41
5709646	1.301086e-03	36
5709645	1.000000e+00	7
5709644	1.133316e-12	48
5709650	1.000000e+00	0
5709651	9.999881e-01	11
5709648	5.561376e-01	25
5709649	9.999549e-01	12
5709654	9.999549e-01	12
5709655	1.133316e-12	48
5709652	9.835804e-01	18
5709653	1.000000e+00	4
5709658	8.881784e-16	50
5709659	2.230891e-10	46
5709656	1.529320e-04	38
5709662	8.881784e-16	50
5709663	8.881784e-16	50
5709660	1.000000e+00	3
5709661	4.529710e-14	49
5709605	8.881784e-16	50
5709604	9.675457e-01	19
5709606	8.881784e-16	50
5709601	3.300224e-03	35
5709600	1.013194e-01	30
5709603	1.000000e+00	2
5709602	1.611182e-01	29
5709613	8.881784e-16	50
5709612	8.881784e-16	50
5709615	4.529710e-14	49
5709614	9.923267e-01	17
5709609	8.881784e-16	50
5709608	1.133316e-12	48
5709611	8.881784e-16	50
5709610	1.133316e-12	48
5709620	9.999881e-01	11
5709622	1.854161e-11	47
5709623	1.000000e+00	5
5709616	8.881784e-16	50
5709617	1.854161e-11	47
5709618	3.245432e-02	32
5709619	8.881784e-16	50
5709628	1.133316e-12	48
5709629	1.000000e+00	0
5709630	2.230891e-10	46
5709624	1.000000e+00	3
5709625	9.835804e-01	18
5709626	8.881784e-16	50
5709627	8.881784e-16	50
5709575	1.000000e+00	2
5709573	1.000000e+00	0
5709571	4.510745e-05	39
5709570	1.000000e+00	0
5709569	1.000000e+00	2
5709568	8.881784e-16	50
5709583	1.000000e+00	1
5709582	1.000000e+00	0
5709581	1.133316e-12	48
5709580	1.000000e+00	1
5709579	1.000000e+00	4
5709578	1.621870e-08	44
5709577	1.013194e-01	30
5709576	1.000000e+00	0
5709590	8.881784e-16	50
5709591	1.000000e+00	0
5709589	9.999549e-01	12
5709586	1.000000e+00	0
5709584	8.881784e-16	50
5709585	1.000000e+00	3
5709598	8.881784e-16	50
5709599	9.998471e-01	13
5709596	1.000000e+00	1
5709597	9.923267e-01	17
5709594	1.000000e+00	0
5709595	8.881784e-16	50
5709592	9.999972e-01	10
5709593	9.999549e-01	12
5709021	8.881784e-16	50
5709020	4.529710e-14	49
5709023	9.999972e-01	10
5709017	9.999999e-01	8
5709016	1.000000e+00	3
5709019	1.000000e+00	0
5709018	1.000000e+00	3
5709013	9.999972e-01	10
5709015	9.999881e-01	11
5709014	1.000000e+00	2
5709009	9.999881e-01	11
5709008	1.013194e-01	30
5709011	9.999972e-01	10
5709010	1.000000e+00	0
5709004	5.946023e-02	31
5709005	8.881784e-16	50
5709007	8.881784e-16	50
5709000	8.881784e-16	50
5709001	9.999972e-01	10
5709002	8.881784e-16	50
5709003	9.999999e-01	8
5708996	8.881784e-16	50
5708997	4.681115e-04	37
5708999	4.529710e-14	49
5708993	8.881784e-16	50
5708994	3.359055e-01	27
5708995	9.999881e-01	11
5709054	8.881784e-16	50
5709052	1.000000e+00	0
5709051	8.881784e-16	50
5709050	9.675457e-01	19
5709049	8.881784e-16	50
5709047	2.399438e-01	28
5709046	1.013194e-01	30
5709045	4.529710e-14	49
5709043	8.881784e-16	50
5709042	9.675457e-01	19
5709041	8.881784e-16	50
5709038	4.529710e-14	49
5709039	1.000000e+00	3
5709036	1.000000e+00	2
5709037	9.675457e-01	19
5709034	4.681115e-04	37
5709032	1.013194e-01	30
5709033	1.000000e+00	1
5709030	1.000000e+00	0
5709031	9.998471e-01	13
5709028	9.999994e-01	9
5709029	1.000000e+00	3
5709026	8.388818e-01	22
5709027	8.881784e-16	50
5709024	6.640945e-01	24
5709025	2.230891e-10	46
5708953	1.000000e+00	0
5708955	4.529710e-14	49
5708954	1.000000e+00	0
5708957	7.673339e-03	34
5708956	4.510745e-05	39
5708959	1.000000e+00	2
5708958	4.529710e-14	49
5708945	1.854161e-11	47
5708944	1.000000e+00	4
5708947	9.835804e-01	18
5708946	9.999999e-01	8
5708949	1.133316e-12	48
5708948	5.561376e-01	25
5708951	1.000000e+00	0
5708950	1.193067e-05	40
5708936	8.986806e-01	21
5708937	1.529320e-04	38
5708938	7.673339e-03	34
5708940	1.611182e-01	29
5708941	2.104926e-09	45
5708943	1.193067e-05	40
5708928	1.049339e-07	43
5708930	9.999999e-01	8
5708931	1.000000e+00	5
5708932	1.854161e-11	47
5708933	9.986989e-01	15
5708934	3.300224e-03	35
5708935	8.881784e-16	50
5708987	9.999994e-01	9
5708986	1.000000e+00	0
5708985	1.013194e-01	30
5708984	1.000000e+00	0
5708990	8.881784e-16	50
5708989	1.000000e+00	1
5708988	1.000000e+00	1
5708979	1.000000e+00	2
5708978	1.000000e+00	0
5708977	4.529710e-14	49
5708976	8.881784e-16	50
5708983	1.000000e+00	3
5708980	9.999549e-01	12
5708971	9.405398e-01	20
5708968	9.966998e-01	16
5708969	1.000000e+00	3
5708975	1.000000e+00	2
5708972	8.881784e-16	50
5708973	8.881784e-16	50
5708962	1.000000e+00	4
5708963	1.621870e-08	44
5708960	1.133316e-12	48
5708961	4.529710e-14	49
5708966	1.529320e-04	38
5708967	4.529710e-14	49
5708964	8.881784e-16	50
5708965	9.986989e-01	15
5708884	1.000000e+00	0
5708885	1.000000e+00	0
5708886	2.807050e-06	41
5708887	8.881784e-16	50
5708880	8.881784e-16	50
5708882	1.611182e-01	29
5708883	1.000000e+00	0
5708892	1.000000e+00	3
5708893	1.000000e+00	0
5708894	9.999994e-01	9
5708888	1.611182e-01	29
5708889	8.881784e-16	50
5708890	8.881784e-16	50
5708891	9.966998e-01	16
5708869	7.600562e-01	23
5708868	1.049339e-07	43
5708871	3.359055e-01	27
5708870	8.881784e-16	50
5708865	1.013194e-01	30
5708864	1.621870e-08	44
5708867	9.405398e-01	20
5708866	1.000000e+00	1
5708877	1.000000e+00	7
5708876	1.000000e+00	0
5708879	1.000000e+00	3
5708873	9.986989e-01	15
5708872	1.000000e+00	0
5708875	8.881784e-16	50
5708874	1.133316e-12	48
5708918	1.000000e+00	4
5708919	1.133316e-12	48
5708916	1.193067e-05	40
5708917	9.999999e-01	8
5708914	8.388818e-01	22
5708915	9.999994e-01	9
5708912	8.881784e-16	50
5708913	9.986989e-01	15
5708927	1.000000e+00	3
5708924	1.000000e+00	2
5708925	9.999549e-01	12
5708922	8.881784e-16	50
5708923	8.881784e-16	50
5708920	8.986806e-01	21
5708921	3.359055e-01	27
5708903	8.881784e-16	50
5708902	1.000000e+00	5
5708901	1.000000e+00	0
5708900	9.998471e-01	13
5708899	1.000000e+00	0
5708898	9.999881e-01	11
5708897	1.000000e+00	0
5708896	1.000000e+00	1
5708911	1.301086e-03	36
5708910	1.000000e+00	3
5708909	2.807050e-06	41
5708908	1.133316e-12	48
5708907	1.000000e+00	2
5708906	1.000000e+00	0
5708905	1.000000e+00	0
5708904	1.000000e+00	6
5708816	1.000000e+00	0
5708817	9.999994e-01	9
5708818	8.881784e-16	50
5708820	9.986989e-01	15
5708821	4.681115e-04	37
5708822	1.133316e-12	48
5708823	4.529710e-14	49
5708824	9.995319e-01	14
5708825	2.104926e-09	45
5708826	2.230891e-10	46
5708827	1.000000e+00	0
5708828	1.000000e+00	2
5708829	1.000000e+00	0
5708830	1.000000e+00	4
5708831	1.000000e+00	0
5708801	9.999549e-01	12
5708800	1.000000e+00	5
5708803	8.881784e-16	50
5708802	1.000000e+00	6
5708805	5.561376e-01	25
5708804	1.611182e-01	29
5708807	8.881784e-16	50
5708806	1.133316e-12	48
5708809	1.000000e+00	0
5708808	8.881784e-16	50
5708811	8.881784e-16	50
5708810	1.000000e+00	7
5708813	1.621870e-08	44
5708812	1.013194e-01	30
5708815	9.999881e-01	11
5708814	9.999994e-01	9
5708850	8.881784e-16	50
5708851	5.561376e-01	25
5708848	1.000000e+00	3
5708849	1.854161e-11	47
5708854	1.854161e-11	47
5708855	1.000000e+00	2
5708852	8.881784e-16	50
5708853	1.000000e+00	0
5708858	4.529710e-14	49
5708859	1.000000e+00	7
5708856	4.438624e-01	26
5708857	8.881784e-16	50
5708862	9.966998e-01	16
5708863	1.000000e+00	0
5708861	9.835804e-01	18
5708835	1.854161e-11	47
5708834	1.000000e+00	0
5708833	1.000000e+00	1
5708832	2.807050e-06	41
5708839	1.000000e+00	1
5708838	7.600562e-01	23
5708837	1.000000e+00	0
5708836	4.529710e-14	49
5708843	9.995319e-01	14
5708842	1.000000e+00	3
5708841	9.986989e-01	15
5708840	1.000000e+00	0
5708847	1.000000e+00	1
5708846	2.807050e-06	41
5708845	1.854161e-11	47
5708844	9.998471e-01	13
5709262	1.000000e+00	0
5709263	1.854161e-11	47
5709260	1.000000e+00	0
5709261	7.600562e-01	23
5709259	8.881784e-16	50
5709256	1.000000e+00	1
5709257	6.640945e-01	24
5709254	1.000000e+00	0
5709255	1.000000e+00	0
5709252	1.133316e-12	48
5709253	9.405398e-01	20
5709250	1.641957e-02	33
5709248	8.881784e-16	50
5709249	8.881784e-16	50
5709279	1.529320e-04	38
5709278	8.881784e-16	50
5709277	1.000000e+00	0
5709276	9.835804e-01	18
5709275	8.881784e-16	50
5709274	1.000000e+00	1
5709273	1.193067e-05	40
5709272	9.998471e-01	13
5709271	1.000000e+00	0
5709270	8.881784e-16	50
5709269	3.245432e-02	32
5709268	9.405398e-01	20
5709267	1.000000e+00	0
5709266	1.000000e+00	0
5709265	9.675457e-01	19
5709264	5.561376e-01	25
5709292	1.013194e-01	30
5709293	9.405398e-01	20
5709294	1.000000e+00	3
5709295	8.881784e-16	50
5709288	1.611182e-01	29
5709289	8.881784e-16	50
5709290	9.966998e-01	16
5709291	9.986989e-01	15
5709284	1.000000e+00	0
5709285	1.049339e-07	43
5709286	1.000000e+00	2
5709287	1.000000e+00	3
5709280	2.230891e-10	46
5709281	9.999881e-01	11
5709282	4.529710e-14	49
5709283	1.000000e+00	6
5709309	5.817779e-07	42
5709308	1.000000e+00	1
5709311	8.881784e-16	50
5709310	9.986989e-01	15
5709305	9.999881e-01	11
5709304	3.245432e-02	32
5709307	3.300224e-03	35
5709306	1.854161e-11	47
5709301	2.104926e-09	45
5709300	9.835804e-01	18
5709303	1.133316e-12	48
5709302	4.529710e-14	49
5709297	1.000000e+00	0
5709296	1.621870e-08	44
5709299	1.000000e+00	1
5709298	1.000000e+00	0
5709195	1.133316e-12	48
5709192	1.000000e+00	0
5709193	1.000000e+00	0
5709198	9.999549e-01	12
5709199	1.049339e-07	43
5709196	8.881784e-16	50
5709197	4.529710e-14	49
5709186	1.000000e+00	0
5709187	8.881784e-16	50
5709184	5.817779e-07	42
5709185	1.611182e-01	29
5709190	9.995319e-01	14
5709191	9.999994e-01	9
5709188	8.881784e-16	50
5709189	1.641957e-02	33
5709211	1.000000e+00	6
5709210	9.999994e-01	9
5709209	1.854161e-11	47
5709208	1.049339e-07	43
5709215	1.049339e-07	43
5709214	1.611182e-01	29
5709213	8.986806e-01	21
5709212	4.529710e-14	49
5709202	1.000000e+00	7
5709201	9.986989e-01	15
5709200	1.133316e-12	48
5709207	1.133316e-12	48
5709206	8.388818e-01	22
5709205	1.000000e+00	1
5709204	2.230891e-10	46
5709224	8.881784e-16	50
5709225	1.301086e-03	36
5709227	1.000000e+00	1
5709228	1.621870e-08	44
5709229	1.000000e+00	0
5709230	1.000000e+00	2
5709231	9.999999e-01	8
5709216	9.675457e-01	19
5709217	3.300224e-03	35
5709218	1.000000e+00	7
5709219	1.000000e+00	3
5709220	1.000000e+00	4
5709221	1.000000e+00	0
5709222	1.000000e+00	2
5709223	1.854161e-11	47
5709241	1.000000e+00	0
5709240	9.999972e-01	10
5709243	9.998471e-01	13
5709242	1.133316e-12	48
5709245	8.881784e-16	50
5709244	1.000000e+00	4
5709247	2.807050e-06	41
5709246	5.817779e-07	42
5709233	8.881784e-16	50
5709235	4.529710e-14	49
5709234	9.999881e-01	11
5709237	1.000000e+00	0
5709236	9.999549e-01	12
5709239	9.999999e-01	8
5709238	1.000000e+00	1
5709126	8.881784e-16	50
5709125	2.230891e-10	46
5709124	8.881784e-16	50
5709123	1.000000e+00	2
5709122	1.000000e+00	3
5709121	1.000000e+00	2
5709120	1.000000e+00	0
5709135	1.000000e+00	0
5709134	1.000000e+00	0
5709133	1.000000e+00	6
5709132	4.529710e-14	49
5709131	1.000000e+00	1
5709130	8.881784e-16	50
5709129	1.529320e-04	38
5709128	1.049339e-07	43
5709142	1.000000e+00	6
5709143	9.999549e-01	12
5709140	1.611182e-01	29
5709141	1.000000e+00	5
5709138	8.986806e-01	21
5709139	1.049339e-07	43
5709136	4.681115e-04	37
5709137	8.986806e-01	21
5709150	1.000000e+00	0
5709151	1.000000e+00	1
5709148	8.881784e-16	50
5709149	1.529320e-04	38
5709146	1.000000e+00	1
5709147	9.999999e-01	8
5709144	8.881784e-16	50
5709145	2.104926e-09	45
5709157	4.529710e-14	49
5709156	1.641957e-02	33
5709159	1.529320e-04	38
5709158	1.049339e-07	43
5709153	1.013194e-01	30
5709152	1.013194e-01	30
5709154	1.000000e+00	0
5709165	9.999881e-01	11
5709167	9.999999e-01	8
5709166	1.611182e-01	29
5709161	1.000000e+00	7
5709160	1.193067e-05	40
5709162	2.399438e-01	28
5709172	9.675457e-01	19
5709174	1.000000e+00	2
5709175	1.000000e+00	0
5709168	4.529710e-14	49
5709169	1.000000e+00	1
5709170	4.529710e-14	49
5709180	8.881784e-16	50
5709181	9.999994e-01	9
5709182	1.013194e-01	30
5709176	8.881784e-16	50
5709177	2.104926e-09	45
5709178	1.854161e-11	47
5709179	1.000000e+00	1
5709059	1.000000e+00	0
5709058	1.000000e+00	0
5709057	5.817779e-07	42
5709056	1.000000e+00	1
5709063	1.000000e+00	0
5709062	5.561376e-01	25
5709061	1.000000e+00	0
5709060	8.881784e-16	50
5709067	2.230891e-10	46
5709066	5.817779e-07	42
5709064	7.673339e-03	34
5709071	1.000000e+00	2
5709070	1.000000e+00	1
5709069	9.999999e-01	8
5709068	7.673339e-03	34
5709074	8.881784e-16	50
5709075	9.999972e-01	10
5709072	1.000000e+00	0
5709073	1.000000e+00	0
5709078	1.000000e+00	1
5709079	1.000000e+00	2
5709076	7.673339e-03	34
5709077	1.000000e+00	0
5709083	1.000000e+00	0
5709080	1.000000e+00	5
5709081	2.104926e-09	45
5709086	2.230891e-10	46
5709084	1.000000e+00	0
5709085	5.817779e-07	42
5709089	8.881784e-16	50
5709088	5.946023e-02	31
5709091	8.881784e-16	50
5709090	8.881784e-16	50
5709092	8.986806e-01	21
5709095	1.000000e+00	2
5709094	8.881784e-16	50
5709097	8.881784e-16	50
5709096	8.881784e-16	50
5709099	1.000000e+00	0
5709098	3.359055e-01	27
5709101	9.405398e-01	20
5709100	9.405398e-01	20
5709103	8.881784e-16	50
5709102	1.000000e+00	1
5709104	7.600562e-01	23
5709105	1.000000e+00	2
5709106	1.000000e+00	0
5709107	1.854161e-11	47
5709109	1.621870e-08	44
5709110	1.000000e+00	1
5709111	9.405398e-01	20
5709112	1.000000e+00	0
5709113	8.881784e-16	50
5709114	1.000000e+00	0
5709115	1.000000e+00	6
5709116	8.388818e-01	22
5709117	8.881784e-16	50
5709118	1.000000e+00	0
5709119	1.000000e+00	0
5710207	8.881784e-16	50
5710205	4.529710e-14	49
5710204	8.881784e-16	50
5710203	8.881784e-16	50
5710202	1.000000e+00	0
5710201	1.133316e-12	48
5710200	9.999881e-01	11
5710198	8.881784e-16	50
5710197	1.000000e+00	0
5710196	2.230891e-10	46
5710195	1.193067e-05	40
5710194	9.995319e-01	14
5710193	8.881784e-16	50
5710192	8.881784e-16	50
5710190	9.999999e-01	8
5710191	8.881784e-16	50
5710188	8.881784e-16	50
5710189	9.995319e-01	14
5710186	1.133316e-12	48
5710187	1.049339e-07	43
5710184	1.000000e+00	0
5710182	8.881784e-16	50
5710183	4.529710e-14	49
5710180	4.529710e-14	49
5710181	1.049339e-07	43
5710178	1.193067e-05	40
5710179	1.611182e-01	29
5710176	4.529710e-14	49
5710177	1.000000e+00	6
5710173	5.946023e-02	31
5710172	1.000000e+00	3
5710175	1.000000e+00	0
5710174	1.000000e+00	1
5710169	8.986806e-01	21
5710168	9.995319e-01	14
5710171	1.000000e+00	0
5710165	2.230891e-10	46
5710164	8.881784e-16	50
5710167	1.000000e+00	0
5710166	8.881784e-16	50
5710161	9.995319e-01	14
5710160	1.000000e+00	0
5710162	1.000000e+00	6
5710156	8.881784e-16	50
5710157	1.000000e+00	0
5710158	9.986989e-01	15
5710159	1.000000e+00	0
5710152	1.000000e+00	1
5710153	9.999972e-01	10
5710154	9.998471e-01	13
5710155	9.999549e-01	12
5710148	2.807050e-06	41
5710149	4.510745e-05	39
5710150	1.000000e+00	1
5710151	1.000000e+00	0
5710144	9.835804e-01	18
5710145	9.405398e-01	20
5710146	1.000000e+00	4
5710147	8.881784e-16	50
5710139	1.000000e+00	0
5710138	9.999549e-01	12
5710137	1.000000e+00	3
5710143	7.600562e-01	23
5710142	1.000000e+00	4
5710141	1.854161e-11	47
5710140	2.399438e-01	28
5710131	8.881784e-16	50
5710130	8.881784e-16	50
5710129	4.529710e-14	49
5710135	9.999994e-01	9
5710134	1.000000e+00	0
5710133	1.000000e+00	2
5710132	1.854161e-11	47
5710122	1.000000e+00	2
5710123	1.000000e+00	0
5710120	1.000000e+00	0
5710121	8.881784e-16	50
5710126	8.881784e-16	50
5710127	4.438624e-01	26
5710124	8.881784e-16	50
5710125	1.000000e+00	1
5710114	1.611182e-01	29
5710115	8.881784e-16	50
5710112	1.000000e+00	2
5710113	2.104926e-09	45
5710118	1.000000e+00	0
5710119	8.388818e-01	22
5710116	1.000000e+00	0
5710117	1.000000e+00	0
5710105	2.230891e-10	46
5710104	8.881784e-16	50
5710107	1.013194e-01	30
5710106	1.529320e-04	38
5710109	1.000000e+00	0
5710108	1.000000e+00	0
5710111	8.881784e-16	50
5710110	1.000000e+00	0
5710097	1.000000e+00	1
5710096	1.000000e+00	3
5710099	8.881784e-16	50
5710098	7.600562e-01	23
5710101	5.561376e-01	25
5710100	2.399438e-01	28
5710103	1.854161e-11	47
5710102	9.999549e-01	12
5710088	1.000000e+00	0
5710089	1.000000e+00	6
5710090	4.529710e-14	49
5710092	1.000000e+00	0
5710093	9.999549e-01	12
5710094	8.881784e-16	50
5710095	8.881784e-16	50
5710080	9.999999e-01	8
5710081	1.000000e+00	0
5710082	1.000000e+00	0
5710083	1.641957e-02	33
5710084	3.359055e-01	27
5710085	8.881784e-16	50
5710086	9.999972e-01	10
5710087	8.881784e-16	50
5710326	1.000000e+00	0
5710327	2.104926e-09	45
5710325	1.000000e+00	0
5710322	1.000000e+00	3
5710323	1.611182e-01	29
5710320	9.995319e-01	14
5710321	9.675457e-01	19
5710334	2.230891e-10	46
5710335	8.881784e-16	50
5710332	8.881784e-16	50
5710330	8.881784e-16	50
5710331	9.999549e-01	12
5710328	3.245432e-02	32
5710311	1.000000e+00	0
5710309	8.881784e-16	50
5710308	1.000000e+00	3
5710307	4.681115e-04	37
5710306	7.673339e-03	34
5710305	2.807050e-06	41
5710304	1.000000e+00	0
5710319	1.000000e+00	1
5710318	1.621870e-08	44
5710317	1.000000e+00	3
5710316	1.000000e+00	2
5710315	1.000000e+00	4
5710314	1.000000e+00	6
5710313	1.000000e+00	1
5710312	5.946023e-02	31
5710292	4.529710e-14	49
5710293	9.999994e-01	9
5710294	9.999972e-01	10
5710295	7.673339e-03	34
5710288	1.621870e-08	44
5710289	2.104926e-09	45
5710290	8.388818e-01	22
5710291	8.881784e-16	50
5710300	1.000000e+00	0
5710301	8.881784e-16	50
5710302	1.000000e+00	4
5710303	1.000000e+00	5
5710296	1.000000e+00	0
5710297	1.000000e+00	0
5710298	4.529710e-14	49
5710299	1.000000e+00	0
5710277	9.999994e-01	9
5710276	8.881784e-16	50
5710279	8.881784e-16	50
5710278	9.995319e-01	14
5710273	4.438624e-01	26
5710275	4.529710e-14	49
5710274	1.000000e+00	0
5710285	9.999549e-01	12
5710284	1.000000e+00	4
5710287	3.359055e-01	27
5710286	2.399438e-01	28
5710281	2.399438e-01	28
5710280	1.000000e+00	1
5710283	7.673339e-03	34
5710282	8.881784e-16	50
5710258	1.000000e+00	1
5710259	9.999972e-01	10
5710256	1.000000e+00	0
5710262	4.529710e-14	49
5710263	4.438624e-01	26
5710260	9.999972e-01	10
5710266	2.230891e-10	46
5710267	8.881784e-16	50
5710264	8.881784e-16	50
5710265	9.923267e-01	17
5710270	9.999999e-01	8
5710271	2.230891e-10	46
5710268	1.049339e-07	43
5710269	4.529710e-14	49
5710243	8.881784e-16	50
5710242	1.000000e+00	0
5710241	1.000000e+00	0
5710240	1.000000e+00	0
5710247	1.000000e+00	0
5710245	8.881784e-16	50
5710244	8.881784e-16	50
5710251	9.998471e-01	13
5710250	1.000000e+00	0
5710249	8.881784e-16	50
5710248	1.000000e+00	2
5710255	1.000000e+00	5
5710253	1.000000e+00	2
5710252	9.995319e-01	14
5710224	1.000000e+00	0
5710225	5.817779e-07	42
5710226	6.640945e-01	24
5710227	8.986806e-01	21
5710228	1.000000e+00	1
5710229	1.000000e+00	3
5710230	8.986806e-01	21
5710231	1.000000e+00	6
5710232	1.000000e+00	0
5710233	2.399438e-01	28
5710235	1.000000e+00	0
5710236	1.000000e+00	4
5710237	1.000000e+00	0
5710238	8.881784e-16	50
5710239	1.000000e+00	1
5710209	8.986806e-01	21
5710208	1.854161e-11	47
5710211	1.000000e+00	0
5710210	8.388818e-01	22
5710213	4.529710e-14	49
5710212	1.854161e-11	47
5710215	9.966998e-01	16
5710214	9.999999e-01	8
5710217	1.529320e-04	38
5710216	9.999999e-01	8
5710219	9.999549e-01	12
5710218	9.999881e-01	11
5710221	1.000000e+00	5
5710223	4.529710e-14	49
5710222	1.000000e+00	3
5709932	1.000000e+00	4
5709933	8.881784e-16	50
5709934	1.000000e+00	0
5709935	9.999972e-01	10
5709928	1.000000e+00	1
5709930	1.621870e-08	44
5709931	9.675457e-01	19
5709924	1.000000e+00	6
5709925	1.000000e+00	6
5709926	1.049339e-07	43
5709921	8.881784e-16	50
5709922	8.881784e-16	50
5709923	9.999994e-01	9
5709949	8.881784e-16	50
5709948	8.986806e-01	21
5709951	9.999972e-01	10
5709950	1.049339e-07	43
5709945	8.881784e-16	50
5709944	1.000000e+00	0
5709947	1.000000e+00	1
5709946	1.000000e+00	2
5709940	2.399438e-01	28
5709943	1.000000e+00	6
5709942	8.881784e-16	50
5709937	9.998471e-01	13
5709936	4.529710e-14	49
5709939	8.881784e-16	50
5709938	8.881784e-16	50
5709902	9.999549e-01	12
5709903	1.000000e+00	1
5709900	3.300224e-03	35
5709901	1.000000e+00	2
5709898	8.881784e-16	50
5709899	1.000000e+00	1
5709896	4.529710e-14	49
5709897	1.000000e+00	0
5709894	1.000000e+00	0
5709895	1.611182e-01	29
5709892	9.405398e-01	20
5709893	8.881784e-16	50
5709890	1.133316e-12	48
5709891	5.946023e-02	31
5709888	8.881784e-16	50
5709889	1.000000e+00	2
5709919	1.000000e+00	0
5709918	1.000000e+00	0
5709917	1.000000e+00	0
5709916	1.000000e+00	0
5709915	1.000000e+00	0
5709913	8.881784e-16	50
5709912	2.104926e-09	45
5709911	8.881784e-16	50
5709910	1.000000e+00	2
5709908	8.881784e-16	50
5709907	1.193067e-05	40
5709906	1.854161e-11	47
5709905	9.999549e-01	12
5709904	1.000000e+00	0
5709864	8.881784e-16	50
5709865	8.881784e-16	50
5709866	1.000000e+00	0
5709867	1.000000e+00	2
5709868	1.301086e-03	36
5709869	2.807050e-06	41
5709870	8.881784e-16	50
5709871	1.000000e+00	1
5709856	9.999999e-01	8
5709858	8.881784e-16	50
5709859	2.399438e-01	28
5709860	1.193067e-05	40
5709861	9.405398e-01	20
5709862	8.881784e-16	50
5709863	8.881784e-16	50
5709881	9.999994e-01	9
5709880	8.881784e-16	50
5709883	8.881784e-16	50
5709882	9.966998e-01	16
5709885	1.000000e+00	7
5709884	7.673339e-03	34
5709887	1.000000e+00	7
5709886	7.673339e-03	34
5709873	9.966998e-01	16
5709872	8.881784e-16	50
5709875	9.923267e-01	17
5709874	1.000000e+00	6
5709877	1.000000e+00	1
5709876	1.000000e+00	0
5709879	8.881784e-16	50
5709878	9.998471e-01	13
5709834	9.998471e-01	13
5709835	1.000000e+00	6
5709832	9.995319e-01	14
5709833	9.998471e-01	13
5709838	9.986989e-01	15
5709839	1.000000e+00	4
5709836	8.881784e-16	50
5709826	1.000000e+00	0
5709827	1.000000e+00	0
5709824	8.881784e-16	50
5709825	1.611182e-01	29
5709830	1.611182e-01	29
5709831	1.000000e+00	2
5709828	4.438624e-01	26
5709851	1.301086e-03	36
5709850	1.854161e-11	47
5709849	7.600562e-01	23
5709848	1.000000e+00	0
5709855	9.999994e-01	9
5709854	5.817779e-07	42
5709853	1.000000e+00	0
5709852	5.561376e-01	25
5709843	5.946023e-02	31
5709842	9.998471e-01	13
5709841	9.923267e-01	17
5709840	4.529710e-14	49
5709847	1.621870e-08	44
5709846	9.999972e-01	10
5709845	1.000000e+00	5
5709844	3.359055e-01	27
5710053	8.881784e-16	50
5710052	1.000000e+00	1
5710055	8.881784e-16	50
5710049	8.881784e-16	50
5710048	4.529710e-14	49
5710051	1.000000e+00	0
5710050	1.049339e-07	43
5710061	1.000000e+00	2
5710060	9.999549e-01	12
5710063	8.881784e-16	50
5710062	9.999999e-01	8
5710057	3.359055e-01	27
5710056	8.881784e-16	50
5710059	1.000000e+00	4
5710058	8.881784e-16	50
5710068	2.399438e-01	28
5710069	1.621870e-08	44
5710070	8.986806e-01	21
5710071	9.675457e-01	19
5710065	1.000000e+00	2
5710066	8.881784e-16	50
5710067	1.013194e-01	30
5710076	1.000000e+00	2
5710077	1.000000e+00	0
5710078	1.000000e+00	0
5710079	8.881784e-16	50
5710072	1.000000e+00	6
5710073	6.640945e-01	24
5710074	8.388818e-01	22
5710075	1.000000e+00	1
5710023	2.230891e-10	46
5710022	8.881784e-16	50
5710021	1.049339e-07	43
5710020	4.681115e-04	37
5710019	1.000000e+00	6
5710018	4.510745e-05	39
5710017	1.000000e+00	6
5710016	3.245432e-02	32
5710031	9.675457e-01	19
5710030	8.881784e-16	50
5710028	4.529710e-14	49
5710027	1.000000e+00	0
5710026	1.000000e+00	0
5710025	3.300224e-03	35
5710024	1.000000e+00	0
5710038	4.681115e-04	37
5710036	1.000000e+00	2
5710037	1.000000e+00	1
5710034	1.000000e+00	3
5710035	8.986806e-01	21
5710032	8.881784e-16	50
5710033	4.529710e-14	49
5710046	9.999881e-01	11
5710047	8.881784e-16	50
5710044	2.104926e-09	45
5710045	7.673339e-03	34
5710042	3.359055e-01	27
5710043	5.561376e-01	25
5710040	4.529710e-14	49
5710041	1.000000e+00	0
5709985	8.881784e-16	50
5709984	9.986989e-01	15
5709986	8.881784e-16	50
5709989	1.000000e+00	5
5709988	1.193067e-05	40
5709991	1.000000e+00	5
5709990	1.529320e-04	38
5709993	4.438624e-01	26
5709992	1.000000e+00	3
5709995	2.807050e-06	41
5709997	1.193067e-05	40
5709996	9.999999e-01	8
5709999	8.881784e-16	50
5709998	9.999972e-01	10
5710002	8.881784e-16	50
5710003	1.000000e+00	1
5710004	1.301086e-03	36
5710005	1.000000e+00	4
5710006	9.999549e-01	12
5710007	1.000000e+00	0
5710008	8.388818e-01	22
5710009	8.881784e-16	50
5710010	9.986989e-01	15
5710011	1.854161e-11	47
5710012	8.881784e-16	50
5710013	8.881784e-16	50
5710014	1.000000e+00	4
5710015	8.388818e-01	22
5709954	4.529710e-14	49
5709953	1.193067e-05	40
5709952	8.881784e-16	50
5709959	1.000000e+00	0
5709958	1.000000e+00	1
5709956	8.881784e-16	50
5709962	9.999972e-01	10
5709961	1.000000e+00	2
5709960	1.000000e+00	0
5709967	8.986806e-01	21
5709966	8.881784e-16	50
5709965	1.000000e+00	4
5709964	8.881784e-16	50
5709970	1.611182e-01	29
5709971	8.881784e-16	50
5709968	1.000000e+00	1
5709969	1.529320e-04	38
5709974	1.000000e+00	6
5709975	1.000000e+00	0
5709972	4.529710e-14	49
5709973	4.438624e-01	26
5709978	9.966998e-01	16
5709979	1.000000e+00	6
5709976	1.000000e+00	0
5709977	9.999972e-01	10
5709982	8.881784e-16	50
5709983	6.640945e-01	24
5709980	1.000000e+00	4
5709981	1.000000e+00	1
5710410	8.881784e-16	50
5710411	4.681115e-04	37
5710408	8.881784e-16	50
5710409	1.000000e+00	0
5710414	1.000000e+00	2
5710415	1.013194e-01	30
5710412	8.881784e-16	50
5710413	1.000000e+00	3
5710402	1.000000e+00	1
5710403	7.673339e-03	34
5710400	1.000000e+00	0
5710401	1.000000e+00	1
5710407	4.510745e-05	39
5710404	1.193067e-05	40
5710405	1.000000e+00	0
5710427	1.000000e+00	4
5710426	1.000000e+00	0
5710425	9.995319e-01	14
5710424	8.881784e-16	50
5710431	1.641957e-02	33
5710430	1.000000e+00	7
5710429	9.995319e-01	14
5710428	1.000000e+00	1
5710419	8.881784e-16	50
5710418	9.995319e-01	14
5710417	8.881784e-16	50
5710416	1.000000e+00	0
5710423	1.000000e+00	4
5710422	1.000000e+00	3
5710421	8.881784e-16	50
5710420	9.995319e-01	14
5710440	4.529710e-14	49
5710441	8.881784e-16	50
5710442	1.000000e+00	0
5710443	1.000000e+00	2
5710444	1.000000e+00	5
5710445	8.881784e-16	50
5710446	1.000000e+00	0
5710447	8.881784e-16	50
5710432	8.881784e-16	50
5710433	3.359055e-01	27
5710434	9.999881e-01	11
5710435	8.881784e-16	50
5710437	1.000000e+00	0
5710438	1.000000e+00	1
5710439	1.013194e-01	30
5710457	1.000000e+00	0
5710456	1.133316e-12	48
5710458	9.966998e-01	16
5710461	1.000000e+00	1
5710460	9.675457e-01	19
5710463	8.881784e-16	50
5710462	5.817779e-07	42
5710449	1.133316e-12	48
5710451	1.000000e+00	3
5710450	8.881784e-16	50
5710453	1.000000e+00	4
5710452	8.881784e-16	50
5710455	1.193067e-05	40
5710454	1.000000e+00	0
5710350	1.000000e+00	0
5710351	9.966998e-01	16
5710348	1.000000e+00	0
5710346	9.999994e-01	9
5710347	1.000000e+00	1
5710344	1.000000e+00	1
5710342	7.600562e-01	23
5710343	3.245432e-02	32
5710340	1.000000e+00	6
5710341	9.986989e-01	15
5710338	2.230891e-10	46
5710339	9.675457e-01	19
5710336	1.000000e+00	1
5710337	1.000000e+00	3
5710367	4.438624e-01	26
5710366	1.000000e+00	7
5710365	1.000000e+00	1
5710364	9.999881e-01	11
5710363	1.611182e-01	29
5710362	8.881784e-16	50
5710361	1.621870e-08	44
5710360	1.000000e+00	0
5710359	1.000000e+00	0
5710358	1.000000e+00	7
5710357	8.388818e-01	22
5710356	1.000000e+00	1
5710355	8.881784e-16	50
5710354	1.000000e+00	0
5710353	1.000000e+00	1
5710352	1.000000e+00	3
5710380	9.995319e-01	14
5710381	8.881784e-16	50
5710382	8.881784e-16	50
5710383	1.854161e-11	47
5710376	1.641957e-02	33
5710377	1.000000e+00	1
5710378	2.807050e-06	41
5710379	8.881784e-16	50
5710372	8.881784e-16	50
5710373	9.995319e-01	14
5710375	8.881784e-16	50
5710368	1.000000e+00	0
5710369	1.000000e+00	1
5710370	1.000000e+00	1
5710371	9.835804e-01	18
5710397	9.999994e-01	9
5710396	1.000000e+00	4
5710399	1.133316e-12	48
5710398	9.986989e-01	15
5710393	9.999549e-01	12
5710392	1.000000e+00	0
5710395	1.854161e-11	47
5710394	1.000000e+00	0
5710389	1.000000e+00	5
5710388	1.000000e+00	3
5710391	9.999999e-01	8
5710390	1.000000e+00	5
5710385	8.881784e-16	50
5710384	8.881784e-16	50
5710387	1.000000e+00	1
5710386	1.013194e-01	30
5710471	8.881784e-16	50
5710470	1.000000e+00	0
5710469	1.611182e-01	29
5710468	1.000000e+00	4
5710467	2.807050e-06	41
5710466	1.611182e-01	29
5710465	1.301086e-03	36
5710464	1.000000e+00	3
5710479	9.675457e-01	19
5710478	1.000000e+00	0
5710477	1.193067e-05	40
5710476	9.966998e-01	16
5710473	1.049339e-07	43
5710472	1.133316e-12	48
