# Supplementary material for: Translational Selection Is Ubiquitous in Prokaryotes
Source: PLoS Genet. 2010 Jun 24;6(6):e1001004. doi: 10.1371/journal.pgen.1001004 (PMC2891978; doi:10.1371/journal.pgen.1001004)
Supplement: Dataset S1 — OCU/non-OCU gene calls in 461 Bacterial and Archaeal genomes, and summary tables of genome properties and OCU preferences for specific codons. (4.77 MB ZIP) [file pgen.1001004.s001.zip › Dataset_S1_Archaea/Candidatus_Methanoregula_boonei_6A8.arff.ocuGenes]

GeneID	signTest_p	ocuProbWinCnt
5409789	1.000000e+00	0
5409788	1.000000e+00	3
5409791	1.000000e+00	1
5409790	1.000000e+00	0
5409785	1.529320e-04	38
5409784	1.000000e+00	0
5409787	1.000000e+00	0
5409786	8.881784e-16	50
5409781	9.675457e-01	19
5409780	1.000000e+00	5
5409783	8.881784e-16	50
5409782	1.000000e+00	0
5409777	1.000000e+00	0
5409776	1.000000e+00	0
5409779	1.000000e+00	0
5409778	1.000000e+00	0
5409772	9.999994e-01	9
5409773	1.000000e+00	2
5409774	1.000000e+00	0
5409775	4.510745e-05	39
5409769	1.000000e+00	3
5409770	1.000000e+00	0
5409771	9.835804e-01	18
5409767	1.000000e+00	3
5409958	1.000000e+00	2
5409959	9.999994e-01	9
5409956	9.966998e-01	16
5409957	9.999881e-01	11
5409954	7.673339e-03	34
5409955	2.807050e-06	41
5409952	1.000000e+00	1
5409953	8.881784e-16	50
5409966	1.000000e+00	4
5409967	9.999549e-01	12
5409964	1.000000e+00	0
5409965	9.966998e-01	16
5409963	1.000000e+00	2
5409960	9.999994e-01	9
5409961	5.817779e-07	42
5409975	8.881784e-16	50
5409974	1.000000e+00	3
5409973	1.000000e+00	1
5409972	9.923267e-01	17
5409971	1.000000e+00	6
5409970	8.881784e-16	50
5409969	8.881784e-16	50
5409968	9.999972e-01	10
5409983	1.000000e+00	0
5409982	1.000000e+00	0
5409981	8.881784e-16	50
5409980	9.966998e-01	16
5409979	9.405398e-01	20
5409977	2.104926e-09	45
5409976	9.999994e-01	9
5409925	2.104926e-09	45
5409926	1.000000e+00	3
5409927	9.999999e-01	8
5409920	9.999999e-01	8
5409921	1.000000e+00	5
5409922	1.000000e+00	5
5409923	8.881784e-16	50
5409932	9.999549e-01	12
5409933	8.881784e-16	50
5409934	1.000000e+00	0
5409935	8.881784e-16	50
5409928	1.000000e+00	0
5409929	8.881784e-16	50
5409930	1.000000e+00	0
5409931	1.000000e+00	3
5409941	1.000000e+00	0
5409940	9.405398e-01	20
5409942	8.881784e-16	50
5409937	8.881784e-16	50
5409936	1.000000e+00	0
5409939	1.000000e+00	3
5409938	9.999999e-01	8
5409949	9.999549e-01	12
5409948	9.966998e-01	16
5409951	4.438624e-01	26
5409950	8.881784e-16	50
5409944	4.529710e-14	49
5409947	7.673339e-03	34
5409946	1.000000e+00	3
5410018	1.000000e+00	1
5410019	8.881784e-16	50
5410016	8.881784e-16	50
5410017	1.000000e+00	4
5410022	9.923267e-01	17
5410023	1.193067e-05	40
5410020	8.881784e-16	50
5410021	8.881784e-16	50
5410026	1.000000e+00	4
5410027	8.881784e-16	50
5410024	4.681115e-04	37
5410025	1.000000e+00	2
5410030	1.000000e+00	6
5410031	1.193067e-05	40
5410028	1.000000e+00	0
5410029	1.000000e+00	4
5410035	1.000000e+00	5
5410034	8.881784e-16	50
5410033	1.000000e+00	1
5410032	1.000000e+00	2
5410039	3.245432e-02	32
5410038	1.049339e-07	43
5410037	1.000000e+00	5
5410036	1.133316e-12	48
5410043	1.000000e+00	0
5410042	5.817779e-07	42
5410041	1.000000e+00	4
5410040	8.881784e-16	50
5410047	1.000000e+00	6
5410046	9.966998e-01	16
5410045	1.000000e+00	6
5410044	1.000000e+00	2
5409984	4.529710e-14	49
5409985	8.881784e-16	50
5409986	4.529710e-14	49
5409987	1.000000e+00	1
5409988	9.835804e-01	18
5409989	9.999972e-01	10
5409990	8.881784e-16	50
5409991	9.999972e-01	10
5409992	1.000000e+00	0
5409993	9.999999e-01	8
5409994	8.881784e-16	50
5409995	1.000000e+00	4
5409996	1.000000e+00	7
5409997	1.000000e+00	0
5409998	1.000000e+00	1
5409999	1.000000e+00	2
5410001	1.000000e+00	0
5410000	1.000000e+00	0
5410003	9.835804e-01	18
5410002	5.946023e-02	31
5410005	1.529320e-04	38
5410004	1.013194e-01	30
5410007	9.675457e-01	19
5410006	5.561376e-01	25
5410009	5.817779e-07	42
5410008	1.049339e-07	43
5410011	1.000000e+00	6
5410013	9.998471e-01	13
5410012	1.000000e+00	1
5410015	8.881784e-16	50
5410014	5.817779e-07	42
5409839	8.881784e-16	50
5409838	8.881784e-16	50
5409837	8.881784e-16	50
5409836	8.881784e-16	50
5409835	9.675457e-01	19
5409834	8.881784e-16	50
5409833	4.529710e-14	49
5409832	8.881784e-16	50
5409831	1.529320e-04	38
5409830	8.881784e-16	50
5409829	3.359055e-01	27
5409828	1.133316e-12	48
5409827	1.000000e+00	7
5409826	8.881784e-16	50
5409825	2.807050e-06	41
5409824	9.998471e-01	13
5409854	8.881784e-16	50
5409855	8.881784e-16	50
5409852	4.529710e-14	49
5409853	8.881784e-16	50
5409850	4.510745e-05	39
5409851	4.438624e-01	26
5409848	8.881784e-16	50
5409849	1.000000e+00	0
5409846	1.000000e+00	0
5409847	1.000000e+00	0
5409844	1.013194e-01	30
5409845	1.000000e+00	0
5409842	8.881784e-16	50
5409843	9.999972e-01	10
5409840	8.881784e-16	50
5409805	1.000000e+00	5
5409804	1.000000e+00	2
5409807	9.999972e-01	10
5409806	8.881784e-16	50
5409801	9.999994e-01	9
5409800	1.611182e-01	29
5409803	1.133316e-12	48
5409802	1.000000e+00	3
5409797	1.000000e+00	2
5409796	8.881784e-16	50
5409798	1.529320e-04	38
5409793	1.000000e+00	3
5409792	9.999972e-01	10
5409795	2.230891e-10	46
5409794	1.133316e-12	48
5409820	1.854161e-11	47
5409821	1.133316e-12	48
5409822	1.000000e+00	2
5409823	4.529710e-14	49
5409816	1.611182e-01	29
5409818	9.405398e-01	20
5409819	1.000000e+00	1
5409812	8.881784e-16	50
5409813	1.000000e+00	0
5409814	1.193067e-05	40
5409808	9.999549e-01	12
5409809	9.999549e-01	12
5409810	8.881784e-16	50
5409899	1.000000e+00	5
5409898	9.999549e-01	12
5409897	2.230891e-10	46
5409896	9.999549e-01	12
5409903	9.923267e-01	17
5409902	1.000000e+00	0
5409901	1.000000e+00	1
5409900	1.000000e+00	1
5409891	1.133316e-12	48
5409890	4.510745e-05	39
5409889	1.621870e-08	44
5409888	9.999999e-01	8
5409895	8.881784e-16	50
5409894	4.529710e-14	49
5409893	9.999549e-01	12
5409892	8.881784e-16	50
5409914	9.999549e-01	12
5409912	9.999994e-01	9
5409913	9.999881e-01	11
5409918	8.881784e-16	50
5409919	1.000000e+00	5
5409916	1.000000e+00	4
5409917	4.529710e-14	49
5409906	1.000000e+00	0
5409907	1.000000e+00	0
5409904	1.000000e+00	0
5409905	9.999549e-01	12
5409910	1.000000e+00	0
5409911	1.000000e+00	0
5409908	1.000000e+00	0
5409909	1.000000e+00	0
5409865	8.881784e-16	50
5409864	1.000000e+00	1
5409867	8.986806e-01	21
5409866	9.999994e-01	9
5409869	1.000000e+00	5
5409868	1.000000e+00	7
5409871	4.438624e-01	26
5409870	1.000000e+00	0
5409857	1.000000e+00	1
5409856	9.995319e-01	14
5409859	1.000000e+00	4
5409858	1.193067e-05	40
5409861	9.999999e-01	8
5409860	1.000000e+00	0
5409863	1.000000e+00	6
5409862	1.000000e+00	1
5409881	1.000000e+00	6
5409882	8.881784e-16	50
5409883	9.998471e-01	13
5409884	8.881784e-16	50
5409885	8.881784e-16	50
5409886	1.000000e+00	3
5409887	8.881784e-16	50
5409872	1.000000e+00	7
5409873	1.000000e+00	4
5409874	2.807050e-06	41
5409875	1.000000e+00	0
5409876	9.995319e-01	14
5409877	8.881784e-16	50
5409878	1.854161e-11	47
5409879	5.946023e-02	31
5410229	1.529320e-04	38
5410228	1.013194e-01	30
5410231	7.673339e-03	34
5410230	4.529710e-14	49
5410225	9.999972e-01	10
5410227	9.966998e-01	16
5410226	8.881784e-16	50
5410237	1.000000e+00	7
5410236	1.000000e+00	2
5410239	1.000000e+00	2
5410238	1.000000e+00	0
5410233	8.881784e-16	50
5410235	9.999972e-01	10
5410234	1.000000e+00	3
5410212	1.000000e+00	2
5410213	8.881784e-16	50
5410214	3.245432e-02	32
5410215	2.230891e-10	46
5410208	8.881784e-16	50
5410210	1.000000e+00	0
5410211	8.881784e-16	50
5410220	1.000000e+00	0
5410221	3.300224e-03	35
5410222	8.881784e-16	50
5410223	8.881784e-16	50
5410216	4.529710e-14	49
5410218	1.000000e+00	0
5410219	1.000000e+00	0
5410199	8.881784e-16	50
5410198	1.641957e-02	33
5410197	1.000000e+00	6
5410196	1.133316e-12	48
5410195	8.881784e-16	50
5410194	8.881784e-16	50
5410193	8.881784e-16	50
5410192	8.881784e-16	50
5410207	1.049339e-07	43
5410206	6.640945e-01	24
5410205	8.881784e-16	50
5410204	9.999549e-01	12
5410203	8.881784e-16	50
5410202	1.641957e-02	33
5410201	8.881784e-16	50
5410200	1.000000e+00	1
5410182	1.000000e+00	1
5410180	8.388818e-01	22
5410181	1.000000e+00	6
5410178	8.881784e-16	50
5410179	8.881784e-16	50
5410176	1.000000e+00	3
5410177	9.999994e-01	9
5410190	1.000000e+00	3
5410191	2.104926e-09	45
5410188	9.835804e-01	18
5410189	8.881784e-16	50
5410186	1.000000e+00	3
5410187	6.640945e-01	24
5410184	1.000000e+00	2
5410185	9.999999e-01	8
5410289	1.000000e+00	2
5410288	1.000000e+00	2
5410291	9.995319e-01	14
5410290	1.611182e-01	29
5410293	8.881784e-16	50
5410292	9.405398e-01	20
5410295	1.854161e-11	47
5410294	8.881784e-16	50
5410297	4.529710e-14	49
5410296	8.881784e-16	50
5410299	2.230891e-10	46
5410298	6.640945e-01	24
5410301	1.000000e+00	0
5410300	5.817779e-07	42
5410303	1.000000e+00	0
5410302	1.013194e-01	30
5410272	1.301086e-03	36
5410273	9.995319e-01	14
5410274	1.133316e-12	48
5410275	9.999549e-01	12
5410276	1.000000e+00	2
5410277	1.000000e+00	1
5410278	1.000000e+00	2
5410279	1.000000e+00	7
5410280	2.399438e-01	28
5410281	1.013194e-01	30
5410282	1.000000e+00	1
5410283	1.049339e-07	43
5410284	1.621870e-08	44
5410285	1.000000e+00	4
5410286	8.881784e-16	50
5410287	1.000000e+00	6
5410259	1.000000e+00	2
5410258	1.133316e-12	48
5410257	1.000000e+00	0
5410256	1.133316e-12	48
5410263	1.000000e+00	2
5410262	9.998471e-01	13
5410261	1.000000e+00	2
5410260	1.000000e+00	4
5410267	1.000000e+00	1
5410266	4.438624e-01	26
5410265	1.133316e-12	48
5410264	1.000000e+00	0
5410271	9.999999e-01	8
5410270	1.000000e+00	1
5410269	1.000000e+00	3
5410268	1.000000e+00	2
5410242	7.673339e-03	34
5410243	8.986806e-01	21
5410240	8.881784e-16	50
5410241	9.999994e-01	9
5410247	1.000000e+00	0
5410244	3.245432e-02	32
5410245	1.000000e+00	6
5410250	1.000000e+00	0
5410251	1.000000e+00	0
5410248	1.000000e+00	0
5410249	1.000000e+00	0
5410254	8.881784e-16	50
5410255	5.817779e-07	42
5410252	1.000000e+00	0
5410253	1.000000e+00	2
5410108	1.000000e+00	2
5410109	1.000000e+00	2
5410110	8.881784e-16	50
5410111	8.881784e-16	50
5410104	8.881784e-16	50
5410105	9.999972e-01	10
5410106	4.529710e-14	49
5410107	9.999999e-01	8
5410100	1.000000e+00	3
5410101	1.000000e+00	4
5410102	3.300224e-03	35
5410103	5.561376e-01	25
5410096	2.230891e-10	46
5410097	1.000000e+00	3
5410098	8.881784e-16	50
5410099	1.000000e+00	7
5410093	5.561376e-01	25
5410092	8.881784e-16	50
5410095	2.399438e-01	28
5410094	9.999994e-01	9
5410089	9.923267e-01	17
5410088	1.000000e+00	4
5410091	1.000000e+00	0
5410090	1.621870e-08	44
5410085	1.854161e-11	47
5410084	1.641957e-02	33
5410087	1.000000e+00	0
5410086	1.000000e+00	4
5410081	8.881784e-16	50
5410080	4.529710e-14	49
5410083	8.986806e-01	21
5410082	8.881784e-16	50
5410078	8.881784e-16	50
5410079	9.835804e-01	18
5410076	8.881784e-16	50
5410077	4.529710e-14	49
5410074	7.600562e-01	23
5410075	1.000000e+00	4
5410072	1.000000e+00	3
5410073	1.000000e+00	0
5410070	8.881784e-16	50
5410071	1.529320e-04	38
5410068	1.000000e+00	7
5410069	1.000000e+00	1
5410066	1.000000e+00	0
5410064	1.000000e+00	1
5410065	8.881784e-16	50
5410063	1.000000e+00	1
5410062	1.000000e+00	1
5410060	8.986806e-01	21
5410059	4.529710e-14	49
5410057	1.000000e+00	2
5410056	9.966998e-01	16
5410055	1.000000e+00	0
5410054	9.835804e-01	18
5410053	1.000000e+00	0
5410052	1.000000e+00	0
5410051	9.999881e-01	11
5410050	1.000000e+00	0
5410049	1.000000e+00	4
5410048	1.000000e+00	0
5410168	8.881784e-16	50
5410169	8.881784e-16	50
5410170	7.673339e-03	34
5410171	9.675457e-01	19
5410172	9.999999e-01	8
5410173	1.000000e+00	1
5410175	8.881784e-16	50
5410160	1.133316e-12	48
5410162	1.000000e+00	1
5410163	4.681115e-04	37
5410164	8.881784e-16	50
5410165	9.923267e-01	17
5410166	2.230891e-10	46
5410167	1.641957e-02	33
5410155	1.000000e+00	1
5410154	9.986989e-01	15
5410157	1.000000e+00	0
5410156	9.986989e-01	15
5410159	1.000000e+00	7
5410158	2.104926e-09	45
5410145	8.881784e-16	50
5410144	8.881784e-16	50
5410147	2.104926e-09	45
5410146	2.230891e-10	46
5410149	8.881784e-16	50
5410148	9.835804e-01	18
5410151	1.000000e+00	0
5410150	8.881784e-16	50
5410138	2.399438e-01	28
5410139	9.999994e-01	9
5410136	9.999994e-01	9
5410137	9.675457e-01	19
5410142	8.881784e-16	50
5410143	1.000000e+00	1
5410140	1.000000e+00	3
5410141	4.529710e-14	49
5410130	1.000000e+00	5
5410131	1.854161e-11	47
5410129	4.438624e-01	26
5410134	9.835804e-01	18
5410135	1.000000e+00	1
5410132	1.000000e+00	0
5410133	1.000000e+00	1
5410123	9.999972e-01	10
5410122	1.000000e+00	3
5410121	8.881784e-16	50
5410120	1.000000e+00	2
5410126	9.999994e-01	9
5410125	1.000000e+00	0
5410124	1.000000e+00	1
5410115	8.881784e-16	50
5410114	8.881784e-16	50
5410113	1.000000e+00	3
5410112	1.000000e+00	5
5410119	1.049339e-07	43
5410118	8.881784e-16	50
5410117	8.881784e-16	50
5410116	1.000000e+00	7
5410432	2.807050e-06	41
5410434	1.000000e+00	2
5410435	1.000000e+00	0
5410436	1.000000e+00	1
5410437	1.000000e+00	3
5410438	1.000000e+00	1
5410439	9.835804e-01	18
5410440	8.881784e-16	50
5410441	1.000000e+00	0
5410443	8.881784e-16	50
5410445	4.529710e-14	49
5410446	8.881784e-16	50
5410447	1.000000e+00	5
5410449	8.881784e-16	50
5410448	4.529710e-14	49
5410451	1.000000e+00	7
5410453	8.881784e-16	50
5410452	8.881784e-16	50
5410455	9.923267e-01	17
5410454	5.561376e-01	25
5410457	1.193067e-05	40
5410456	1.000000e+00	0
5410459	1.000000e+00	2
5410458	1.301086e-03	36
5410461	4.529710e-14	49
5410460	1.000000e+00	0
5410463	1.133316e-12	48
5410462	1.133316e-12	48
5410466	1.000000e+00	2
5410467	1.000000e+00	1
5410464	9.999999e-01	8
5410465	9.999972e-01	10
5410470	9.999999e-01	8
5410471	1.000000e+00	1
5410468	1.000000e+00	3
5410469	9.999994e-01	9
5410474	1.133316e-12	48
5410472	1.049339e-07	43
5410473	9.995319e-01	14
5410478	8.986806e-01	21
5410476	1.000000e+00	2
5410477	9.999994e-01	9
5410483	1.000000e+00	1
5410482	1.000000e+00	0
5410481	1.133316e-12	48
5410480	1.133316e-12	48
5410487	1.000000e+00	2
5410486	1.000000e+00	1
5410485	1.000000e+00	0
5410491	9.923267e-01	17
5410490	1.133316e-12	48
5410489	9.675457e-01	19
5410488	1.621870e-08	44
5410495	1.000000e+00	1
5410494	1.000000e+00	0
5410493	8.881784e-16	50
5410492	8.881784e-16	50
5410500	9.923267e-01	17
5410501	1.000000e+00	1
5410502	8.881784e-16	50
5410503	5.817779e-07	42
5410496	2.807050e-06	41
5410497	1.000000e+00	4
5410498	5.561376e-01	25
5410499	9.999549e-01	12
5410508	9.999999e-01	8
5410511	1.000000e+00	4
5410504	2.230891e-10	46
5410505	8.881784e-16	50
5410506	1.000000e+00	2
5410507	8.881784e-16	50
5410517	1.000000e+00	1
5410516	1.000000e+00	3
5410519	1.000000e+00	4
5410518	1.000000e+00	1
5410513	8.881784e-16	50
5410512	8.881784e-16	50
5410515	1.000000e+00	0
5410514	3.245432e-02	32
5410525	5.946023e-02	31
5410524	1.000000e+00	0
5410526	8.986806e-01	21
5410521	9.966998e-01	16
5410520	1.000000e+00	2
5410523	8.881784e-16	50
5410522	2.230891e-10	46
5410535	8.881784e-16	50
5410532	9.999999e-01	8
5410533	8.881784e-16	50
5410530	3.245432e-02	32
5410531	4.681115e-04	37
5410528	8.881784e-16	50
5410529	6.640945e-01	24
5410542	1.000000e+00	1
5410543	9.999972e-01	10
5410540	9.998471e-01	13
5410541	8.881784e-16	50
5410538	5.561376e-01	25
5410539	9.675457e-01	19
5410536	2.399438e-01	28
5410537	8.881784e-16	50
5410548	4.529710e-14	49
5410547	8.881784e-16	50
5410546	1.000000e+00	3
5410545	5.817779e-07	42
5410544	9.999999e-01	8
5410558	8.881784e-16	50
5410557	8.881784e-16	50
5410555	1.000000e+00	0
5410554	1.000000e+00	6
5410552	1.000000e+00	0
5410313	9.999549e-01	12
5410312	1.133316e-12	48
5410315	9.999549e-01	12
5410314	1.529320e-04	38
5410317	1.193067e-05	40
5410316	8.881784e-16	50
5410318	1.133316e-12	48
5410305	1.000000e+00	0
5410304	1.000000e+00	0
5410307	8.881784e-16	50
5410306	1.000000e+00	0
5410309	1.000000e+00	5
5410308	8.881784e-16	50
5410311	1.000000e+00	7
5410310	8.881784e-16	50
5410328	1.000000e+00	4
5410329	4.529710e-14	49
5410330	9.986989e-01	15
5410331	1.133316e-12	48
5410332	7.673339e-03	34
5410333	1.000000e+00	5
5410334	8.881784e-16	50
5410335	9.999994e-01	9
5410320	8.881784e-16	50
5410321	9.966998e-01	16
5410323	9.835804e-01	18
5410324	1.000000e+00	2
5410325	9.999972e-01	10
5410326	9.999972e-01	10
5410327	1.000000e+00	3
5410347	1.000000e+00	7
5410346	8.881784e-16	50
5410345	5.946023e-02	31
5410344	9.923267e-01	17
5410351	1.529320e-04	38
5410350	1.000000e+00	6
5410349	8.881784e-16	50
5410348	4.681115e-04	37
5410339	3.359055e-01	27
5410338	8.881784e-16	50
5410337	5.561376e-01	25
5410336	4.529710e-14	49
5410343	8.881784e-16	50
5410342	7.600562e-01	23
5410341	9.999549e-01	12
5410340	1.000000e+00	0
5410362	1.000000e+00	0
5410363	8.881784e-16	50
5410360	1.854161e-11	47
5410361	8.881784e-16	50
5410366	8.881784e-16	50
5410367	1.854161e-11	47
5410364	1.000000e+00	5
5410365	9.999994e-01	9
5410354	1.000000e+00	1
5410355	8.881784e-16	50
5410352	7.673339e-03	34
5410353	1.133316e-12	48
5410358	1.000000e+00	0
5410359	2.807050e-06	41
5410356	1.000000e+00	1
5410357	1.000000e+00	3
5410381	1.000000e+00	0
5410380	7.673339e-03	34
5410383	1.000000e+00	3
5410382	1.000000e+00	0
5410377	1.000000e+00	5
5410376	1.000000e+00	4
5410379	8.881784e-16	50
5410378	5.561376e-01	25
5410373	1.049339e-07	43
5410372	1.000000e+00	5
5410375	1.854161e-11	47
5410374	7.600562e-01	23
5410369	1.529320e-04	38
5410368	1.000000e+00	0
5410371	9.405398e-01	20
5410370	1.000000e+00	7
5410396	8.881784e-16	50
5410397	1.000000e+00	7
5410398	4.510745e-05	39
5410399	1.000000e+00	0
5410392	9.999999e-01	8
5410394	1.000000e+00	0
5410395	1.000000e+00	4
5410388	1.000000e+00	0
5410389	1.000000e+00	0
5410390	1.000000e+00	5
5410391	9.999999e-01	8
5410384	1.000000e+00	0
5410385	1.000000e+00	3
5410386	1.000000e+00	0
5410387	1.000000e+00	0
5410415	9.999999e-01	8
5410414	8.881784e-16	50
5410413	8.881784e-16	50
5410412	1.000000e+00	1
5410411	9.405398e-01	20
5410410	8.881784e-16	50
5410409	1.000000e+00	0
5410408	1.000000e+00	0
5410407	1.000000e+00	1
5410406	4.529710e-14	49
5410405	9.998471e-01	13
5410404	1.611182e-01	29
5410403	9.998471e-01	13
5410402	1.000000e+00	1
5410401	1.133316e-12	48
5410430	9.923267e-01	17
5410431	1.000000e+00	2
5410428	1.000000e+00	0
5410429	2.399438e-01	28
5410426	1.000000e+00	7
5410427	1.000000e+00	0
5410424	9.998471e-01	13
5410425	1.000000e+00	0
5410422	7.600562e-01	23
5410423	1.000000e+00	0
5410420	1.301086e-03	36
5410421	8.388818e-01	22
5410418	8.881784e-16	50
5410419	1.000000e+00	3
5410416	1.000000e+00	0
5410417	8.881784e-16	50
5410707	9.995319e-01	14
5410705	8.881784e-16	50
5410704	9.999994e-01	9
5410710	4.529710e-14	49
5410709	9.999999e-01	8
5410708	1.000000e+00	6
5410715	1.049339e-07	43
5410714	8.881784e-16	50
5410713	1.000000e+00	7
5410712	8.881784e-16	50
5410719	8.881784e-16	50
5410718	1.000000e+00	7
5410717	1.133316e-12	48
5410716	1.641957e-02	33
5410690	2.399438e-01	28
5410691	1.641957e-02	33
5410688	9.923267e-01	17
5410689	1.000000e+00	0
5410694	1.000000e+00	0
5410695	9.999549e-01	12
5410692	1.000000e+00	1
5410693	9.999999e-01	8
5410698	1.000000e+00	0
5410699	1.000000e+00	1
5410696	9.995319e-01	14
5410697	1.000000e+00	0
5410702	1.000000e+00	0
5410703	1.000000e+00	1
5410700	1.621870e-08	44
5410701	4.510745e-05	39
5410737	1.049339e-07	43
5410739	3.359055e-01	27
5410738	8.881784e-16	50
5410741	2.807050e-06	41
5410740	9.966998e-01	16
5410743	8.881784e-16	50
5410742	8.881784e-16	50
5410745	5.561376e-01	25
5410744	1.621870e-08	44
5410747	1.000000e+00	5
5410749	9.999881e-01	11
5410748	9.999881e-01	11
5410751	3.245432e-02	32
5410750	4.529710e-14	49
5410720	1.854161e-11	47
5410721	3.300224e-03	35
5410723	1.000000e+00	7
5410724	8.881784e-16	50
5410725	1.193067e-05	40
5410726	1.049339e-07	43
5410727	1.000000e+00	1
5410728	8.881784e-16	50
5410729	3.359055e-01	27
5410731	5.946023e-02	31
5410732	4.529710e-14	49
5410733	9.995319e-01	14
5410734	9.999881e-01	11
5410735	1.000000e+00	2
5410775	1.641957e-02	33
5410774	8.881784e-16	50
5410773	8.881784e-16	50
5410771	8.881784e-16	50
5410770	8.881784e-16	50
5410769	9.999972e-01	10
5410768	4.529710e-14	49
5410783	1.000000e+00	1
5410782	8.388818e-01	22
5410781	2.807050e-06	41
5410780	9.999549e-01	12
5410778	1.000000e+00	0
5410777	8.881784e-16	50
5410776	8.881784e-16	50
5410758	8.881784e-16	50
5410759	8.881784e-16	50
5410756	8.881784e-16	50
5410757	8.881784e-16	50
5410754	9.835804e-01	18
5410755	8.881784e-16	50
5410753	1.000000e+00	0
5410766	1.000000e+00	0
5410767	9.998471e-01	13
5410764	8.881784e-16	50
5410765	1.000000e+00	4
5410762	1.000000e+00	2
5410763	1.000000e+00	2
5410760	2.230891e-10	46
5410761	9.998471e-01	13
5410805	8.881784e-16	50
5410804	1.000000e+00	5
5410806	8.881784e-16	50
5410801	1.000000e+00	2
5410800	5.817779e-07	42
5410803	1.193067e-05	40
5410802	1.000000e+00	7
5410812	8.881784e-16	50
5410815	8.881784e-16	50
5410814	4.529710e-14	49
5410809	1.301086e-03	36
5410808	1.000000e+00	0
5410811	1.000000e+00	1
5410810	8.388818e-01	22
5410788	1.000000e+00	2
5410789	1.000000e+00	0
5410790	1.133316e-12	48
5410791	7.673339e-03	34
5410784	1.000000e+00	6
5410785	1.000000e+00	1
5410786	1.000000e+00	0
5410787	6.640945e-01	24
5410796	1.000000e+00	4
5410798	5.561376e-01	25
5410799	1.000000e+00	3
5410793	1.000000e+00	1
5410794	8.986806e-01	21
5410795	1.133316e-12	48
5410586	4.529710e-14	49
5410587	1.000000e+00	0
5410585	8.881784e-16	50
5410590	1.000000e+00	1
5410591	1.000000e+00	3
5410588	1.621870e-08	44
5410589	1.000000e+00	2
5410578	8.881784e-16	50
5410579	9.966998e-01	16
5410576	7.673339e-03	34
5410577	6.640945e-01	24
5410582	1.000000e+00	0
5410583	1.000000e+00	7
5410580	1.133316e-12	48
5410581	2.807050e-06	41
5410571	8.881784e-16	50
5410570	2.230891e-10	46
5410569	9.923267e-01	17
5410568	7.600562e-01	23
5410575	8.881784e-16	50
5410574	1.000000e+00	2
5410573	8.986806e-01	21
5410572	9.999881e-01	11
5410563	2.230891e-10	46
5410562	2.399438e-01	28
5410561	1.000000e+00	3
5410560	7.673339e-03	34
5410567	5.561376e-01	25
5410566	2.230891e-10	46
5410565	1.641957e-02	33
5410564	8.881784e-16	50
5410616	9.999994e-01	9
5410617	2.104926e-09	45
5410618	7.600562e-01	23
5410619	9.999999e-01	8
5410620	8.881784e-16	50
5410621	4.529710e-14	49
5410622	4.529710e-14	49
5410623	9.995319e-01	14
5410608	1.000000e+00	1
5410609	1.000000e+00	0
5410610	1.000000e+00	0
5410611	1.854161e-11	47
5410612	1.133316e-12	48
5410613	4.529710e-14	49
5410614	8.881784e-16	50
5410615	8.881784e-16	50
5410601	4.438624e-01	26
5410600	2.230891e-10	46
5410603	8.881784e-16	50
5410602	9.405398e-01	20
5410605	1.000000e+00	1
5410604	2.399438e-01	28
5410607	1.000000e+00	0
5410606	1.000000e+00	0
5410593	9.995319e-01	14
5410592	1.000000e+00	0
5410595	8.881784e-16	50
5410594	8.881784e-16	50
5410597	8.881784e-16	50
5410599	3.300224e-03	35
5410598	9.998471e-01	13
5410654	1.000000e+00	3
5410655	9.999549e-01	12
5410652	6.640945e-01	24
5410653	1.000000e+00	3
5410650	1.000000e+00	7
5410651	8.881784e-16	50
5410648	3.245432e-02	32
5410649	1.000000e+00	5
5410647	1.000000e+00	4
5410644	9.999881e-01	11
5410645	5.946023e-02	31
5410642	8.881784e-16	50
5410643	7.673339e-03	34
5410640	1.000000e+00	7
5410641	1.000000e+00	0
5410639	8.881784e-16	50
5410638	9.999994e-01	9
5410637	9.923267e-01	17
5410636	2.104926e-09	45
5410635	8.881784e-16	50
5410634	9.998471e-01	13
5410633	9.999549e-01	12
5410632	3.245432e-02	32
5410631	1.000000e+00	0
5410630	9.405398e-01	20
5410629	8.388818e-01	22
5410628	6.640945e-01	24
5410626	3.359055e-01	27
5410625	9.999994e-01	9
5410624	1.529320e-04	38
5410684	3.359055e-01	27
5410685	8.881784e-16	50
5410686	1.000000e+00	5
5410687	1.000000e+00	0
5410682	4.681115e-04	37
5410683	2.104926e-09	45
5410676	1.000000e+00	3
5410677	2.104926e-09	45
5410678	8.388818e-01	22
5410672	4.438624e-01	26
5410673	1.000000e+00	5
5410674	1.000000e+00	7
5410675	3.245432e-02	32
5410669	9.999881e-01	11
5410668	1.000000e+00	7
5410671	2.104926e-09	45
5410670	1.000000e+00	4
5410665	9.999994e-01	9
5410664	1.013194e-01	30
5410667	8.881784e-16	50
5410666	8.881784e-16	50
5410661	1.000000e+00	1
5410660	8.881784e-16	50
5410663	5.817779e-07	42
5410662	1.193067e-05	40
5410657	2.807050e-06	41
5410656	1.000000e+00	0
5410659	8.881784e-16	50
5410658	9.986989e-01	15
5411138	1.621870e-08	44
5411139	1.000000e+00	5
5411136	1.000000e+00	1
5411137	8.881784e-16	50
5411142	1.000000e+00	3
5411143	1.013194e-01	30
5411140	9.999549e-01	12
5411141	9.999994e-01	9
5411146	8.881784e-16	50
5411147	2.104926e-09	45
5411145	1.000000e+00	2
5411150	9.675457e-01	19
5411151	1.621870e-08	44
5411148	3.300224e-03	35
5411149	8.881784e-16	50
5411154	5.817779e-07	42
5411153	1.193067e-05	40
5411152	1.133316e-12	48
5411159	9.999549e-01	12
5411158	9.999999e-01	8
5411157	8.881784e-16	50
5411156	8.881784e-16	50
5411163	9.986989e-01	15
5411162	1.000000e+00	1
5411161	1.000000e+00	1
5411160	8.881784e-16	50
5411167	1.000000e+00	2
5411166	1.000000e+00	0
5411165	1.301086e-03	36
5411164	9.998471e-01	13
5411168	1.000000e+00	1
5411169	1.000000e+00	0
5411170	1.000000e+00	0
5411171	1.301086e-03	36
5411172	1.000000e+00	0
5411173	1.000000e+00	1
5411174	9.999549e-01	12
5411175	1.049339e-07	43
5411176	8.388818e-01	22
5411177	1.000000e+00	6
5411178	1.000000e+00	0
5411179	1.000000e+00	1
5411180	1.000000e+00	2
5411181	1.000000e+00	5
5411182	9.999994e-01	9
5411183	1.000000e+00	4
5411185	9.986989e-01	15
5411184	9.998471e-01	13
5411187	1.049339e-07	43
5411189	9.999999e-01	8
5411188	8.881784e-16	50
5411191	1.000000e+00	7
5411190	8.388818e-01	22
5411193	9.999881e-01	11
5411192	9.999994e-01	9
5411195	9.923267e-01	17
5411197	8.881784e-16	50
5411196	8.881784e-16	50
5411199	1.000000e+00	0
5411198	1.000000e+00	2
5411078	1.000000e+00	0
5411079	1.000000e+00	0
5411076	1.000000e+00	0
5411077	1.000000e+00	0
5411074	1.000000e+00	0
5411075	1.000000e+00	0
5411072	1.000000e+00	1
5411073	1.000000e+00	0
5411086	1.193067e-05	40
5411084	8.881784e-16	50
5411085	8.881784e-16	50
5411082	1.000000e+00	5
5411083	1.000000e+00	0
5411080	8.388818e-01	22
5411095	1.133316e-12	48
5411094	1.000000e+00	3
5411093	8.881784e-16	50
5411092	8.881784e-16	50
5411090	2.399438e-01	28
5411089	9.998471e-01	13
5411103	9.999972e-01	10
5411102	1.000000e+00	2
5411101	8.881784e-16	50
5411100	9.998471e-01	13
5411099	1.000000e+00	3
5411098	8.881784e-16	50
5411097	1.000000e+00	0
5411096	1.000000e+00	3
5411108	1.000000e+00	0
5411109	2.399438e-01	28
5411110	2.230891e-10	46
5411111	8.881784e-16	50
5411104	1.000000e+00	5
5411105	1.193067e-05	40
5411106	3.245432e-02	32
5411107	1.000000e+00	3
5411116	1.000000e+00	0
5411117	1.000000e+00	0
5411118	1.000000e+00	0
5411119	1.000000e+00	0
5411112	8.881784e-16	50
5411113	4.529710e-14	49
5411115	3.245432e-02	32
5411125	8.881784e-16	50
5411124	8.881784e-16	50
5411127	9.675457e-01	19
5411126	1.000000e+00	0
5411121	9.999999e-01	8
5411120	1.000000e+00	0
5411123	5.817779e-07	42
5411122	1.000000e+00	2
5411133	1.000000e+00	5
5411132	4.529710e-14	49
5411135	1.133316e-12	48
5411129	1.854161e-11	47
5411128	1.000000e+00	1
5411131	8.881784e-16	50
5411130	8.881784e-16	50
5411275	1.000000e+00	7
5411273	8.881784e-16	50
5411272	1.000000e+00	0
5411279	1.000000e+00	0
5411278	8.881784e-16	50
5411277	8.881784e-16	50
5411276	1.133316e-12	48
5411267	1.000000e+00	0
5411266	9.835804e-01	18
5411265	1.000000e+00	1
5411264	1.000000e+00	0
5411271	1.000000e+00	0
5411270	1.000000e+00	4
5411269	1.000000e+00	3
5411268	1.000000e+00	3
5411290	5.817779e-07	42
5411291	1.000000e+00	7
5411288	8.881784e-16	50
5411289	1.049339e-07	43
5411294	8.881784e-16	50
5411295	8.881784e-16	50
5411292	1.000000e+00	0
5411293	8.881784e-16	50
5411282	1.000000e+00	4
5411283	9.986989e-01	15
5411280	4.510745e-05	39
5411286	2.104926e-09	45
5411287	1.854161e-11	47
5411284	4.438624e-01	26
5411285	1.000000e+00	0
5411305	7.600562e-01	23
5411304	8.986806e-01	21
5411306	9.998471e-01	13
5411309	1.000000e+00	2
5411308	2.230891e-10	46
5411311	5.561376e-01	25
5411310	1.000000e+00	1
5411297	8.881784e-16	50
5411296	1.000000e+00	2
5411299	1.000000e+00	1
5411298	4.438624e-01	26
5411301	8.881784e-16	50
5411300	1.621870e-08	44
5411303	8.881784e-16	50
5411302	9.675457e-01	19
5411321	2.104926e-09	45
5411322	8.881784e-16	50
5411324	3.359055e-01	27
5411325	1.000000e+00	5
5411326	1.854161e-11	47
5411327	8.388818e-01	22
5411312	5.561376e-01	25
5411313	9.986989e-01	15
5411314	8.881784e-16	50
5411315	4.529710e-14	49
5411316	8.881784e-16	50
5411317	1.854161e-11	47
5411318	4.529710e-14	49
5411319	4.529710e-14	49
5411215	1.000000e+00	2
5411214	2.807050e-06	41
5411213	1.854161e-11	47
5411212	8.881784e-16	50
5411211	9.999972e-01	10
5411210	1.000000e+00	5
5411209	1.000000e+00	0
5411208	1.000000e+00	1
5411207	1.000000e+00	1
5411206	9.999972e-01	10
5411205	4.681115e-04	37
5411204	9.999549e-01	12
5411203	4.529710e-14	49
5411202	2.399438e-01	28
5411201	1.000000e+00	0
5411200	9.923267e-01	17
5411230	9.999994e-01	9
5411231	1.000000e+00	0
5411228	1.000000e+00	0
5411229	8.881784e-16	50
5411226	1.000000e+00	0
5411224	1.641957e-02	33
5411225	1.000000e+00	1
5411222	3.300224e-03	35
5411223	1.854161e-11	47
5411220	1.000000e+00	0
5411221	1.000000e+00	0
5411219	1.000000e+00	0
5411216	1.000000e+00	5
5411217	9.966998e-01	16
5411245	8.881784e-16	50
5411244	4.529710e-14	49
5411247	9.966998e-01	16
5411246	1.854161e-11	47
5411241	1.133316e-12	48
5411240	4.529710e-14	49
5411243	1.000000e+00	5
5411242	1.854161e-11	47
5411237	4.529710e-14	49
5411236	1.000000e+00	4
5411239	9.966998e-01	16
5411238	8.881784e-16	50
5411233	1.000000e+00	1
5411232	1.000000e+00	1
5411235	4.681115e-04	37
5411234	1.000000e+00	0
5411260	9.923267e-01	17
5411261	1.000000e+00	3
5411262	2.230891e-10	46
5411263	1.000000e+00	1
5411256	1.000000e+00	7
5411257	1.000000e+00	5
5411258	1.641957e-02	33
5411259	8.881784e-16	50
5411252	1.000000e+00	1
5411253	1.000000e+00	2
5411254	7.600562e-01	23
5411255	9.998471e-01	13
5411248	1.000000e+00	1
5411250	8.881784e-16	50
5410897	4.510745e-05	39
5410896	9.405398e-01	20
5410899	9.999999e-01	8
5410898	1.000000e+00	0
5410901	9.966998e-01	16
5410900	8.881784e-16	50
5410903	1.000000e+00	0
5410902	1.000000e+00	0
5410905	1.000000e+00	3
5410904	1.000000e+00	3
5410907	4.529710e-14	49
5410906	3.359055e-01	27
5410909	2.807050e-06	41
5410908	1.000000e+00	4
5410911	9.998471e-01	13
5410910	1.000000e+00	6
5410880	8.881784e-16	50
5410881	8.881784e-16	50
5410882	4.438624e-01	26
5410883	1.000000e+00	0
5410884	8.388818e-01	22
5410885	1.000000e+00	0
5410886	1.000000e+00	7
5410887	9.675457e-01	19
5410888	1.000000e+00	5
5410889	8.881784e-16	50
5410890	2.807050e-06	41
5410891	1.049339e-07	43
5410892	1.049339e-07	43
5410893	1.000000e+00	1
5410894	1.013194e-01	30
5410895	7.600562e-01	23
5410931	9.998471e-01	13
5410929	1.000000e+00	1
5410928	5.946023e-02	31
5410935	1.000000e+00	3
5410934	1.000000e+00	2
5410933	7.600562e-01	23
5410932	8.986806e-01	21
5410939	1.000000e+00	2
5410938	5.561376e-01	25
5410937	1.000000e+00	4
5410936	8.881784e-16	50
5410943	9.998471e-01	13
5410942	1.000000e+00	5
5410941	1.000000e+00	3
5410940	9.986989e-01	15
5410914	1.000000e+00	0
5410915	8.881784e-16	50
5410912	3.300224e-03	35
5410918	1.000000e+00	0
5410919	1.000000e+00	2
5410916	1.000000e+00	0
5410917	5.946023e-02	31
5410922	2.104926e-09	45
5410923	4.529710e-14	49
5410920	2.230891e-10	46
5410921	1.000000e+00	3
5410926	9.995319e-01	14
5410927	1.000000e+00	3
5410924	5.561376e-01	25
5410925	8.881784e-16	50
5410837	1.000000e+00	1
5410836	1.000000e+00	5
5410839	9.999999e-01	8
5410838	1.641957e-02	33
5410833	1.000000e+00	2
5410832	1.000000e+00	7
5410835	5.817779e-07	42
5410834	1.000000e+00	1
5410845	1.000000e+00	0
5410844	1.000000e+00	0
5410847	6.640945e-01	24
5410841	8.881784e-16	50
5410840	1.000000e+00	1
5410843	8.881784e-16	50
5410820	1.000000e+00	1
5410822	9.999881e-01	11
5410823	1.000000e+00	1
5410816	8.881784e-16	50
5410828	1.000000e+00	1
5410829	9.999972e-01	10
5410830	1.611182e-01	29
5410831	1.000000e+00	6
5410824	4.510745e-05	39
5410825	1.000000e+00	0
5410826	9.405398e-01	20
5410827	1.000000e+00	1
5410871	1.000000e+00	3
5410870	9.998471e-01	13
5410869	8.881784e-16	50
5410868	1.621870e-08	44
5410867	8.986806e-01	21
5410866	2.230891e-10	46
5410865	8.881784e-16	50
5410864	9.923267e-01	17
5410879	8.881784e-16	50
5410878	1.000000e+00	2
5410877	3.359055e-01	27
5410876	1.000000e+00	1
5410875	9.999999e-01	8
5410874	1.000000e+00	0
5410873	8.881784e-16	50
5410872	8.881784e-16	50
5410854	1.000000e+00	4
5410855	7.600562e-01	23
5410852	1.133316e-12	48
5410853	1.000000e+00	6
5410850	2.230891e-10	46
5410851	9.999994e-01	9
5410848	1.000000e+00	2
5410849	8.881784e-16	50
5410863	1.000000e+00	4
5410860	9.999972e-01	10
5410861	9.923267e-01	17
5410858	1.000000e+00	2
5410859	8.881784e-16	50
5410856	2.399438e-01	28
5410857	8.388818e-01	22
5411032	4.529710e-14	49
5411033	9.675457e-01	19
5411034	1.000000e+00	0
5411035	9.995319e-01	14
5411036	8.881784e-16	50
5411037	8.881784e-16	50
5411038	1.000000e+00	4
5411039	1.000000e+00	4
5411025	7.600562e-01	23
5411026	4.529710e-14	49
5411027	8.881784e-16	50
5411028	9.995319e-01	14
5411029	1.000000e+00	5
5411030	1.000000e+00	2
5411031	1.000000e+00	0
5411017	1.529320e-04	38
5411016	2.399438e-01	28
5411019	1.133316e-12	48
5411018	4.529710e-14	49
5411020	4.529710e-14	49
5411023	9.675457e-01	19
5411022	1.000000e+00	6
5411009	1.000000e+00	0
5411011	1.000000e+00	0
5411010	1.000000e+00	0
5411013	9.835804e-01	18
5411012	1.000000e+00	0
5411015	8.881784e-16	50
5411066	8.881784e-16	50
5411064	3.300224e-03	35
5411065	1.000000e+00	0
5411070	1.000000e+00	5
5411071	5.561376e-01	25
5411068	1.000000e+00	0
5411069	1.000000e+00	2
5411058	1.000000e+00	7
5411059	9.999999e-01	8
5411056	8.881784e-16	50
5411057	1.000000e+00	0
5411062	9.923267e-01	17
5411060	1.193067e-05	40
5411061	1.301086e-03	36
5411050	1.000000e+00	0
5411049	4.438624e-01	26
5411048	1.000000e+00	3
5411055	1.000000e+00	0
5411054	8.881784e-16	50
5411053	1.000000e+00	7
5411052	9.999994e-01	9
5411043	1.000000e+00	1
5411042	7.600562e-01	23
5411041	8.881784e-16	50
5411040	1.000000e+00	3
5411047	9.999972e-01	10
5411046	9.923267e-01	17
5411045	1.000000e+00	2
5411044	1.000000e+00	1
5410972	1.000000e+00	0
5410973	1.000000e+00	0
5410974	1.000000e+00	3
5410975	4.438624e-01	26
5410968	1.301086e-03	36
5410969	1.000000e+00	0
5410970	1.000000e+00	0
5410971	1.000000e+00	0
5410964	1.000000e+00	0
5410965	8.881784e-16	50
5410966	1.000000e+00	0
5410967	1.000000e+00	0
5410961	8.388818e-01	22
5410962	8.881784e-16	50
5410963	1.133316e-12	48
5410956	9.923267e-01	17
5410959	8.881784e-16	50
5410958	2.807050e-06	41
5410953	1.611182e-01	29
5410952	9.675457e-01	19
5410955	9.999549e-01	12
5410954	2.230891e-10	46
5410949	5.817779e-07	42
5410948	1.049339e-07	43
5410951	4.529710e-14	49
5410950	9.995319e-01	14
5410945	2.230891e-10	46
5410944	1.301086e-03	36
5410947	4.529710e-14	49
5410946	8.881784e-16	50
5411006	1.000000e+00	0
5411007	1.000000e+00	0
5411004	1.000000e+00	0
5411005	1.000000e+00	0
5411002	1.000000e+00	0
5411003	9.995319e-01	14
5411000	4.681115e-04	37
5411001	1.000000e+00	0
5410998	8.881784e-16	50
5410999	1.000000e+00	0
5410996	1.133316e-12	48
5410997	4.681115e-04	37
5410994	5.817779e-07	42
5410995	8.881784e-16	50
5410992	8.881784e-16	50
5410993	1.000000e+00	1
5410991	1.000000e+00	1
5410990	9.966998e-01	16
5410989	1.013194e-01	30
5410988	9.999972e-01	10
5410987	1.854161e-11	47
5410986	1.000000e+00	0
5410985	9.995319e-01	14
5410984	1.000000e+00	0
5410983	1.000000e+00	0
5410982	3.359055e-01	27
5410981	8.881784e-16	50
5410980	1.000000e+00	1
5410979	5.946023e-02	31
5410978	1.000000e+00	2
5410977	9.999999e-01	8
5410976	7.600562e-01	23
5411684	3.245432e-02	32
5411685	9.675457e-01	19
5411686	4.529710e-14	49
5411680	1.000000e+00	0
5411681	8.881784e-16	50
5411682	9.986989e-01	15
5411683	5.817779e-07	42
5411692	7.673339e-03	34
5411693	8.881784e-16	50
5411694	8.881784e-16	50
5411695	8.881784e-16	50
5411688	8.881784e-16	50
5411689	8.388818e-01	22
5411690	7.673339e-03	34
5411691	1.000000e+00	5
5411701	7.673339e-03	34
5411700	8.881784e-16	50
5411703	2.104926e-09	45
5411702	1.000000e+00	3
5411697	8.881784e-16	50
5411696	8.881784e-16	50
5411699	8.881784e-16	50
5411698	4.529710e-14	49
5411709	1.000000e+00	7
5411708	1.000000e+00	3
5411711	8.881784e-16	50
5411710	1.854161e-11	47
5411705	1.000000e+00	0
5411704	7.600562e-01	23
5411707	4.529710e-14	49
5411706	4.510745e-05	39
5411654	1.133316e-12	48
5411655	1.000000e+00	3
5411652	1.000000e+00	1
5411653	9.999972e-01	10
5411650	8.881784e-16	50
5411651	9.999549e-01	12
5411648	1.000000e+00	1
5411649	1.000000e+00	0
5411662	1.000000e+00	1
5411663	1.621870e-08	44
5411660	1.000000e+00	0
5411658	1.000000e+00	1
5411659	1.000000e+00	0
5411656	8.881784e-16	50
5411671	9.999994e-01	9
5411670	4.529710e-14	49
5411669	1.000000e+00	0
5411668	1.000000e+00	0
5411667	1.000000e+00	0
5411666	8.881784e-16	50
5411679	1.049339e-07	43
5411678	4.529710e-14	49
5411677	1.000000e+00	0
5411676	1.000000e+00	0
5411675	9.675457e-01	19
5411674	8.881784e-16	50
5411673	9.999549e-01	12
5411672	1.000000e+00	1
5411616	1.000000e+00	3
5411617	9.835804e-01	18
5411618	1.301086e-03	36
5411619	1.000000e+00	0
5411620	8.881784e-16	50
5411621	1.000000e+00	7
5411622	2.104926e-09	45
5411624	2.807050e-06	41
5411625	8.388818e-01	22
5411626	9.999994e-01	9
5411627	2.230891e-10	46
5411628	8.881784e-16	50
5411629	1.000000e+00	5
5411630	1.013194e-01	30
5411631	9.986989e-01	15
5411633	8.881784e-16	50
5411632	5.817779e-07	42
5411635	8.881784e-16	50
5411634	3.300224e-03	35
5411637	1.000000e+00	0
5411636	1.000000e+00	2
5411639	9.999999e-01	8
5411641	9.923267e-01	17
5411640	1.000000e+00	4
5411643	1.000000e+00	1
5411642	1.000000e+00	1
5411645	6.640945e-01	24
5411644	8.388818e-01	22
5411647	1.000000e+00	3
5411646	9.675457e-01	19
5411587	1.000000e+00	2
5411584	9.405398e-01	20
5411585	1.193067e-05	40
5411590	8.881784e-16	50
5411591	5.561376e-01	25
5411588	9.999881e-01	11
5411589	1.000000e+00	0
5411594	1.000000e+00	1
5411595	1.000000e+00	0
5411592	9.405398e-01	20
5411593	1.000000e+00	0
5411598	9.999972e-01	10
5411599	9.999549e-01	12
5411596	1.000000e+00	5
5411597	1.000000e+00	3
5411603	1.000000e+00	0
5411602	1.621870e-08	44
5411601	1.000000e+00	0
5411600	1.000000e+00	0
5411607	1.000000e+00	2
5411606	1.000000e+00	2
5411605	8.881784e-16	50
5411604	4.510745e-05	39
5411611	1.000000e+00	1
5411610	3.300224e-03	35
5411609	1.000000e+00	1
5411608	3.300224e-03	35
5411615	1.000000e+00	4
5411614	1.000000e+00	2
5411613	9.986989e-01	15
5411612	1.000000e+00	1
5411821	8.881784e-16	50
5411820	9.999994e-01	9
5411823	9.999999e-01	8
5411822	1.000000e+00	3
5411817	1.000000e+00	4
5411816	3.245432e-02	32
5411819	9.405398e-01	20
5411818	8.881784e-16	50
5411813	8.881784e-16	50
5411812	9.999881e-01	11
5411815	1.000000e+00	0
5411814	5.561376e-01	25
5411809	9.835804e-01	18
5411808	8.881784e-16	50
5411811	1.000000e+00	2
5411810	4.529710e-14	49
5411836	9.986989e-01	15
5411838	8.881784e-16	50
5411839	1.000000e+00	7
5411833	9.995319e-01	14
5411834	1.000000e+00	0
5411835	8.881784e-16	50
5411828	1.000000e+00	1
5411829	8.881784e-16	50
5411830	1.000000e+00	5
5411831	8.881784e-16	50
5411824	8.388818e-01	22
5411825	1.000000e+00	7
5411826	3.245432e-02	32
5411789	8.881784e-16	50
5411788	4.438624e-01	26
5411787	1.000000e+00	1
5411786	8.881784e-16	50
5411785	1.000000e+00	0
5411784	4.529710e-14	49
5411783	1.000000e+00	3
5411782	8.881784e-16	50
5411781	9.999881e-01	11
5411780	1.000000e+00	6
5411779	9.999994e-01	9
5411778	8.881784e-16	50
5411777	8.881784e-16	50
5411776	8.881784e-16	50
5411806	1.000000e+00	2
5411807	9.999999e-01	8
5411804	4.510745e-05	39
5411805	9.675457e-01	19
5411802	8.881784e-16	50
5411803	9.675457e-01	19
5411800	1.000000e+00	6
5411801	1.049339e-07	43
5411798	1.000000e+00	2
5411799	9.966998e-01	16
5411796	8.881784e-16	50
5411797	1.529320e-04	38
5411794	1.000000e+00	0
5411792	8.881784e-16	50
5411793	1.000000e+00	4
5411753	1.000000e+00	7
5411752	1.000000e+00	2
5411755	3.245432e-02	32
5411754	1.000000e+00	0
5411757	8.881784e-16	50
5411756	1.000000e+00	0
5411759	9.675457e-01	19
5411758	1.000000e+00	1
5411745	1.000000e+00	1
5411744	4.438624e-01	26
5411747	1.000000e+00	5
5411746	1.000000e+00	6
5411749	4.510745e-05	39
5411748	1.000000e+00	0
5411751	1.000000e+00	4
5411750	9.986989e-01	15
5411768	8.881784e-16	50
5411769	2.230891e-10	46
5411770	5.817779e-07	42
5411771	1.000000e+00	1
5411772	1.133316e-12	48
5411773	1.641957e-02	33
5411774	9.999549e-01	12
5411775	4.529710e-14	49
5411760	1.000000e+00	2
5411761	1.000000e+00	4
5411762	1.000000e+00	1
5411763	1.000000e+00	3
5411764	1.000000e+00	0
5411765	1.049339e-07	43
5411766	8.881784e-16	50
5411767	8.881784e-16	50
5411723	8.881784e-16	50
5411722	2.807050e-06	41
5411721	1.133316e-12	48
5411720	8.881784e-16	50
5411727	8.881784e-16	50
5411726	3.300224e-03	35
5411725	9.986989e-01	15
5411724	8.881784e-16	50
5411715	3.245432e-02	32
5411714	8.986806e-01	21
5411713	7.600562e-01	23
5411712	9.999999e-01	8
5411719	5.817779e-07	42
5411718	4.529710e-14	49
5411717	6.640945e-01	24
5411716	8.881784e-16	50
5411738	9.999549e-01	12
5411739	1.000000e+00	2
5411736	9.999549e-01	12
5411737	8.881784e-16	50
5411742	6.640945e-01	24
5411743	9.999972e-01	10
5411741	1.000000e+00	0
5411730	3.359055e-01	27
5411731	3.300224e-03	35
5411728	6.640945e-01	24
5411729	1.000000e+00	1
5411734	8.986806e-01	21
5411735	1.301086e-03	36
5411732	9.923267e-01	17
5411733	2.104926e-09	45
5411447	1.000000e+00	2
5411446	1.000000e+00	0
5411445	3.300224e-03	35
5411444	1.000000e+00	0
5411443	1.000000e+00	0
5411442	4.438624e-01	26
5411441	9.999994e-01	9
5411440	1.000000e+00	3
5411455	9.999549e-01	12
5411454	8.881784e-16	50
5411452	1.000000e+00	4
5411451	1.611182e-01	29
5411450	1.000000e+00	6
5411448	1.000000e+00	1
5411430	9.999972e-01	10
5411431	1.000000e+00	5
5411428	4.529710e-14	49
5411429	4.529710e-14	49
5411426	5.817779e-07	42
5411427	8.881784e-16	50
5411424	9.999881e-01	11
5411425	8.881784e-16	50
5411438	1.621870e-08	44
5411439	1.133316e-12	48
5411436	9.998471e-01	13
5411437	8.881784e-16	50
5411434	1.854161e-11	47
5411435	8.881784e-16	50
5411432	1.000000e+00	0
5411433	1.000000e+00	5
5411413	1.854161e-11	47
5411412	9.999549e-01	12
5411415	9.999972e-01	10
5411414	8.881784e-16	50
5411409	8.881784e-16	50
5411411	7.600562e-01	23
5411410	1.000000e+00	3
5411421	9.998471e-01	13
5411420	1.000000e+00	5
5411423	8.881784e-16	50
5411422	3.359055e-01	27
5411417	6.640945e-01	24
5411419	8.881784e-16	50
5411418	1.000000e+00	3
5411396	9.998471e-01	13
5411397	1.000000e+00	1
5411398	1.000000e+00	0
5411399	1.000000e+00	0
5411392	8.881784e-16	50
5411393	2.807050e-06	41
5411394	1.000000e+00	6
5411395	1.000000e+00	0
5411404	1.000000e+00	3
5411405	8.986806e-01	21
5411406	1.854161e-11	47
5411407	1.000000e+00	5
5411400	1.000000e+00	0
5411401	1.000000e+00	0
5411402	1.000000e+00	1
5411403	9.999549e-01	12
5411379	1.000000e+00	2
5411377	8.881784e-16	50
5411376	1.000000e+00	3
5411383	1.000000e+00	6
5411381	1.049339e-07	43
5411380	9.995319e-01	14
5411387	1.621870e-08	44
5411386	8.881784e-16	50
5411385	4.529710e-14	49
5411384	8.881784e-16	50
5411391	1.000000e+00	7
5411390	1.000000e+00	3
5411389	1.000000e+00	5
5411388	5.561376e-01	25
5411362	1.000000e+00	0
5411363	1.000000e+00	0
5411360	1.000000e+00	1
5411361	1.000000e+00	1
5411366	1.133316e-12	48
5411367	1.000000e+00	0
5411364	1.000000e+00	1
5411365	1.000000e+00	0
5411370	1.000000e+00	0
5411371	1.000000e+00	5
5411368	1.000000e+00	4
5411369	1.000000e+00	6
5411374	1.000000e+00	0
5411372	1.000000e+00	2
5411373	1.000000e+00	4
5411345	1.000000e+00	4
5411344	9.999999e-01	8
5411347	9.998471e-01	13
5411346	1.000000e+00	0
5411349	9.986989e-01	15
5411348	1.000000e+00	2
5411351	1.000000e+00	0
5411353	1.000000e+00	3
5411352	1.000000e+00	0
5411355	1.000000e+00	0
5411354	1.000000e+00	1
5411357	1.000000e+00	0
5411356	1.000000e+00	0
5411359	1.000000e+00	0
5411358	1.000000e+00	1
5411328	3.245432e-02	32
5411329	8.881784e-16	50
5411330	1.133316e-12	48
5411331	8.881784e-16	50
5411332	9.999881e-01	11
5411334	1.000000e+00	1
5411335	1.000000e+00	0
5411336	8.881784e-16	50
5411337	5.946023e-02	31
5411338	1.641957e-02	33
5411339	1.529320e-04	38
5411340	9.999972e-01	10
5411341	5.946023e-02	31
5411342	9.675457e-01	19
5411343	1.529320e-04	38
5411582	8.881784e-16	50
5411580	8.388818e-01	22
5411581	4.438624e-01	26
5411578	4.529710e-14	49
5411579	4.529710e-14	49
5411576	8.881784e-16	50
5411577	8.881784e-16	50
5411574	9.966998e-01	16
5411575	2.807050e-06	41
5411572	1.000000e+00	1
5411570	1.000000e+00	3
5411571	1.000000e+00	5
5411568	1.000000e+00	1
5411569	1.000000e+00	1
5411567	1.000000e+00	1
5411566	1.000000e+00	0
5411565	9.835804e-01	18
5411564	9.999994e-01	9
5411563	1.000000e+00	0
5411562	2.807050e-06	41
5411561	2.399438e-01	28
5411560	9.999881e-01	11
5411559	1.000000e+00	1
5411558	9.999994e-01	9
5411557	9.405398e-01	20
5411556	1.000000e+00	1
5411555	1.000000e+00	4
5411554	8.881784e-16	50
5411553	8.881784e-16	50
5411552	8.881784e-16	50
5411548	1.000000e+00	0
5411549	1.000000e+00	1
5411550	1.000000e+00	2
5411551	1.000000e+00	0
5411544	4.681115e-04	37
5411545	6.640945e-01	24
5411546	1.000000e+00	0
5411547	3.300224e-03	35
5411540	8.388818e-01	22
5411541	1.000000e+00	0
5411542	1.000000e+00	0
5411543	9.998471e-01	13
5411536	1.641957e-02	33
5411537	1.049339e-07	43
5411538	1.049339e-07	43
5411539	1.301086e-03	36
5411533	2.807050e-06	41
5411532	9.999881e-01	11
5411535	7.673339e-03	34
5411529	5.817779e-07	42
5411528	1.854161e-11	47
5411531	8.388818e-01	22
5411530	1.000000e+00	5
5411525	4.510745e-05	39
5411524	8.881784e-16	50
5411527	9.923267e-01	17
5411526	1.000000e+00	5
5411521	1.000000e+00	1
5411520	9.999999e-01	8
5411523	8.881784e-16	50
5411522	4.529710e-14	49
5411514	3.300224e-03	35
5411512	8.881784e-16	50
5411513	2.230891e-10	46
5411518	1.000000e+00	2
5411519	9.999999e-01	8
5411516	4.529710e-14	49
5411517	2.104926e-09	45
5411507	1.000000e+00	4
5411504	1.000000e+00	2
5411505	5.946023e-02	31
5411510	1.000000e+00	2
5411511	8.881784e-16	50
5411508	1.000000e+00	6
5411509	5.561376e-01	25
5411499	1.000000e+00	6
5411498	1.000000e+00	1
5411497	9.999881e-01	11
5411496	1.000000e+00	0
5411503	9.999881e-01	11
5411502	2.104926e-09	45
5411501	9.835804e-01	18
5411500	1.000000e+00	2
5411491	2.399438e-01	28
5411490	9.999972e-01	10
5411489	9.923267e-01	17
5411488	4.438624e-01	26
5411495	1.000000e+00	5
5411494	8.881784e-16	50
5411493	2.230891e-10	46
5411492	1.000000e+00	1
5411480	8.881784e-16	50
5411481	4.529710e-14	49
5411482	8.881784e-16	50
5411483	9.675457e-01	19
5411484	8.881784e-16	50
5411485	4.529710e-14	49
5411486	1.529320e-04	38
5411487	8.986806e-01	21
5411473	8.881784e-16	50
5411475	8.881784e-16	50
5411476	2.399438e-01	28
5411477	2.807050e-06	41
5411478	1.000000e+00	1
5411479	9.999994e-01	9
5411465	1.000000e+00	6
5411464	8.881784e-16	50
5411467	4.529710e-14	49
5411466	1.000000e+00	5
5411469	1.049339e-07	43
5411468	1.049339e-07	43
5411471	4.529710e-14	49
5411470	8.881784e-16	50
5411457	1.000000e+00	1
5411456	8.881784e-16	50
5411459	1.611182e-01	29
5411458	9.998471e-01	13
5411461	1.000000e+00	1
5411460	9.999972e-01	10
5411463	1.000000e+00	5
5411462	1.000000e+00	0
5412110	1.641957e-02	33
5412111	8.881784e-16	50
5412108	1.000000e+00	7
5412109	1.000000e+00	1
5412106	9.999881e-01	11
5412104	1.000000e+00	0
5412105	1.000000e+00	7
5412102	8.881784e-16	50
5412103	1.000000e+00	0
5412100	1.000000e+00	7
5412098	1.000000e+00	0
5412099	5.946023e-02	31
5412096	1.000000e+00	0
5412097	9.999994e-01	9
5412127	1.000000e+00	7
5412126	9.999549e-01	12
5412125	1.000000e+00	2
5412124	1.000000e+00	0
5412123	9.999881e-01	11
5412121	2.230891e-10	46
5412120	9.675457e-01	19
5412118	8.881784e-16	50
5412117	3.245432e-02	32
5412116	1.621870e-08	44
5412115	2.399438e-01	28
5412114	2.230891e-10	46
5412113	1.000000e+00	1
5412112	1.000000e+00	2
5412140	4.529710e-14	49
5412141	3.245432e-02	32
5412142	1.000000e+00	0
5412143	8.881784e-16	50
5412136	9.835804e-01	18
5412137	1.000000e+00	0
5412138	1.000000e+00	1
5412139	2.104926e-09	45
5412132	1.000000e+00	4
5412133	1.000000e+00	0
5412134	9.986989e-01	15
5412135	9.999999e-01	8
5412128	1.000000e+00	0
5412129	1.000000e+00	0
5412130	1.000000e+00	0
5412131	1.000000e+00	0
5412157	4.681115e-04	37
5412156	1.000000e+00	2
5412159	1.000000e+00	1
5412158	1.000000e+00	1
5412153	1.000000e+00	5
5412152	8.881784e-16	50
5412155	1.000000e+00	1
5412154	4.529710e-14	49
5412149	6.640945e-01	24
5412148	1.000000e+00	5
5412151	1.000000e+00	0
5412150	1.000000e+00	0
5412145	1.301086e-03	36
5412144	8.881784e-16	50
5412147	4.438624e-01	26
5412146	4.529710e-14	49
5412170	8.986806e-01	21
5412171	8.881784e-16	50
5412168	4.529710e-14	49
5412169	8.986806e-01	21
[truncated: 353 more rows]
