# Supplementary material for: Translational Selection Is Ubiquitous in Prokaryotes
Source: PLoS Genet. 2010 Jun 24;6(6):e1001004. doi: 10.1371/journal.pgen.1001004 (PMC2891978; doi:10.1371/journal.pgen.1001004)
Supplement: Dataset S1 — OCU/non-OCU gene calls in 461 Bacterial and Archaeal genomes, and summary tables of genome properties and OCU preferences for specific codons. (4.77 MB ZIP) [file pgen.1001004.s001.zip › Dataset_S1_Archaea/Haloarcula_marismortui_ATCC_43049.arff.ocuGenes]

GeneID	signTest_p	ocuProbWinCnt
3129666	1.013194e-01	30
3129667	1.000000e+00	4
3129664	1.000000e+00	0
3129665	1.049339e-07	43
3129670	1.000000e+00	2
3129671	1.000000e+00	7
3129668	2.104926e-09	45
3129669	1.301086e-03	36
3129674	1.000000e+00	0
3129675	4.681115e-04	37
3129672	4.529710e-14	49
3129673	9.675457e-01	19
3129678	8.986806e-01	21
3129677	1.000000e+00	0
3129683	8.881784e-16	50
3129682	1.000000e+00	1
3129680	4.529710e-14	49
3129687	7.673339e-03	34
3129685	1.000000e+00	1
3129684	1.000000e+00	0
3129691	1.000000e+00	3
3129690	1.000000e+00	7
3129689	1.000000e+00	0
3129688	1.000000e+00	7
3129695	2.104926e-09	45
3129694	4.529710e-14	49
3129693	5.817779e-07	42
3129692	9.999994e-01	9
3129696	1.000000e+00	6
3129697	1.000000e+00	0
3129698	9.999999e-01	8
3129699	8.881784e-16	50
3129700	1.049339e-07	43
3129701	1.000000e+00	1
3129702	1.000000e+00	4
3129704	9.675457e-01	19
3129705	2.230891e-10	46
3129706	1.000000e+00	0
3129707	1.000000e+00	0
3129708	8.881784e-16	50
3129709	1.854161e-11	47
3129710	1.133316e-12	48
3129711	4.438624e-01	26
3129713	4.529710e-14	49
3129712	8.881784e-16	50
3129715	6.640945e-01	24
3129714	1.000000e+00	0
3129717	1.000000e+00	6
3129716	9.999999e-01	8
3129719	9.999999e-01	8
3129718	9.999881e-01	11
3129721	1.000000e+00	5
3129720	8.881784e-16	50
3129723	1.000000e+00	0
3129722	1.000000e+00	1
3129724	1.000000e+00	7
3129727	9.999994e-01	9
3129726	9.999972e-01	10
3129606	9.999999e-01	8
3129607	9.999881e-01	11
3129604	9.999999e-01	8
3129605	1.000000e+00	1
3129603	5.946023e-02	31
3129600	6.640945e-01	24
3129601	8.881784e-16	50
3129615	8.881784e-16	50
3129612	1.641957e-02	33
3129613	1.000000e+00	1
3129610	1.000000e+00	0
3129611	8.881784e-16	50
3129608	1.000000e+00	0
3129609	8.881784e-16	50
3129623	1.000000e+00	5
3129622	1.000000e+00	3
3129621	9.675457e-01	19
3129620	8.881784e-16	50
3129619	7.600562e-01	23
3129618	2.807050e-06	41
3129617	8.388818e-01	22
3129616	4.438624e-01	26
3129631	1.000000e+00	1
3129630	9.998471e-01	13
3129628	8.881784e-16	50
3129627	1.000000e+00	0
3129626	1.000000e+00	1
3129625	9.999972e-01	10
3129624	1.000000e+00	4
3129636	2.399438e-01	28
3129637	1.000000e+00	0
3129638	1.000000e+00	2
3129632	9.999994e-01	9
3129633	1.621870e-08	44
3129634	8.881784e-16	50
3129635	5.561376e-01	25
3129644	2.230891e-10	46
3129645	1.000000e+00	2
3129646	9.999972e-01	10
3129640	1.193067e-05	40
3129641	9.835804e-01	18
3129643	8.881784e-16	50
3129653	2.807050e-06	41
3129652	1.000000e+00	7
3129655	1.000000e+00	4
3129654	4.529710e-14	49
3129651	1.000000e+00	0
3129650	3.245432e-02	32
3129660	1.000000e+00	0
3129663	8.881784e-16	50
3129662	1.013194e-01	30
3129657	8.881784e-16	50
3129656	1.000000e+00	0
3129659	1.000000e+00	1
3129803	1.301086e-03	36
3129801	1.000000e+00	0
3129800	9.998471e-01	13
3129807	5.561376e-01	25
3129806	8.388818e-01	22
3129805	1.000000e+00	2
3129804	9.999972e-01	10
3129795	1.000000e+00	6
3129794	1.000000e+00	7
3129793	4.529710e-14	49
3129792	8.881784e-16	50
3129799	9.999994e-01	9
3129798	9.675457e-01	19
3129797	1.000000e+00	3
3129796	4.529710e-14	49
3129819	1.000000e+00	6
3129816	1.000000e+00	0
3129817	1.000000e+00	3
3129822	2.104926e-09	45
3129823	1.000000e+00	5
3129820	1.000000e+00	0
3129821	9.999549e-01	12
3129810	1.000000e+00	3
3129811	1.641957e-02	33
3129808	1.641957e-02	33
3129809	1.000000e+00	0
3129814	8.881784e-16	50
3129815	4.438624e-01	26
3129833	9.966998e-01	16
3129832	8.881784e-16	50
3129835	9.999994e-01	9
3129834	9.999999e-01	8
3129836	1.133316e-12	48
3129839	1.049339e-07	43
3129838	1.611182e-01	29
3129825	8.388818e-01	22
3129824	8.881784e-16	50
3129827	4.510745e-05	39
3129826	8.881784e-16	50
3129829	8.881784e-16	50
3129831	8.881784e-16	50
3129830	5.561376e-01	25
3129848	1.000000e+00	3
3129849	1.000000e+00	2
3129850	9.998471e-01	13
3129851	1.000000e+00	4
3129852	9.999549e-01	12
3129853	1.013194e-01	30
3129854	4.681115e-04	37
3129855	3.245432e-02	32
3129841	2.399438e-01	28
3129842	1.049339e-07	43
3129844	9.835804e-01	18
3129845	1.000000e+00	1
3129846	1.000000e+00	7
3129847	3.300224e-03	35
3129743	1.000000e+00	6
3129742	8.881784e-16	50
3129741	9.999999e-01	8
3129740	1.000000e+00	3
3129739	1.000000e+00	0
3129738	1.854161e-11	47
3129737	5.817779e-07	42
3129736	8.881784e-16	50
3129734	8.881784e-16	50
3129733	1.000000e+00	0
3129731	1.000000e+00	5
3129730	8.986806e-01	21
3129729	1.000000e+00	0
3129728	1.000000e+00	0
3129758	1.000000e+00	1
3129757	1.000000e+00	7
3129754	1.854161e-11	47
3129755	9.986989e-01	15
3129752	8.881784e-16	50
3129753	2.230891e-10	46
3129750	1.854161e-11	47
3129751	1.000000e+00	0
3129748	1.529320e-04	38
3129749	3.300224e-03	35
3129746	1.000000e+00	6
3129747	1.000000e+00	7
3129744	1.000000e+00	1
3129773	1.000000e+00	1
3129772	1.000000e+00	6
3129775	1.000000e+00	2
3129774	1.000000e+00	0
3129769	9.999994e-01	9
3129771	1.000000e+00	0
3129770	9.999999e-01	8
3129765	1.641957e-02	33
3129764	1.049339e-07	43
3129767	1.000000e+00	3
3129766	1.000000e+00	0
3129761	9.999994e-01	9
3129760	8.881784e-16	50
3129763	4.529710e-14	49
3129762	1.000000e+00	6
3129788	2.807050e-06	41
3129789	1.000000e+00	0
3129790	1.000000e+00	2
3129791	1.000000e+00	0
3129784	1.000000e+00	0
3129785	8.881784e-16	50
3129786	8.881784e-16	50
3129787	1.000000e+00	6
3129781	8.986806e-01	21
3129782	1.000000e+00	1
3129783	1.000000e+00	1
3129776	4.681115e-04	37
3129777	1.000000e+00	0
3129778	1.000000e+00	0
3129779	5.946023e-02	31
3129425	2.399438e-01	28
3129424	2.104926e-09	45
3129427	1.049339e-07	43
3129426	9.999972e-01	10
3129429	1.301086e-03	36
3129428	1.641957e-02	33
3129431	1.000000e+00	5
3129430	1.000000e+00	1
3129433	2.399438e-01	28
3129432	1.000000e+00	0
3129435	1.000000e+00	0
3129434	9.405398e-01	20
3129437	1.000000e+00	2
3129436	1.000000e+00	4
3129439	1.000000e+00	0
3129438	1.000000e+00	2
3129408	1.049339e-07	43
3129409	1.529320e-04	38
3129410	9.998471e-01	13
3129411	4.510745e-05	39
3129412	9.999994e-01	9
3129413	1.000000e+00	7
3129414	8.881784e-16	50
3129416	1.000000e+00	2
3129417	1.000000e+00	5
3129418	5.817779e-07	42
3129419	1.000000e+00	2
3129420	9.998471e-01	13
3129421	1.000000e+00	3
3129422	3.359055e-01	27
3129459	1.000000e+00	3
3129458	1.133316e-12	48
3129457	1.193067e-05	40
3129456	1.000000e+00	0
3129463	9.675457e-01	19
3129462	1.000000e+00	5
3129461	1.621870e-08	44
3129467	1.000000e+00	1
3129466	2.230891e-10	46
3129464	1.000000e+00	4
3129471	3.359055e-01	27
3129470	9.966998e-01	16
3129469	1.000000e+00	1
3129468	2.807050e-06	41
3129442	1.000000e+00	0
3129443	9.986989e-01	15
3129440	9.405398e-01	20
3129441	1.000000e+00	3
3129446	1.000000e+00	3
3129447	1.000000e+00	1
3129444	8.881784e-16	50
3129445	3.359055e-01	27
3129450	1.854161e-11	47
3129451	4.510745e-05	39
3129448	4.529710e-14	49
3129449	1.000000e+00	1
3129454	1.000000e+00	0
3129455	1.000000e+00	0
3129453	2.104926e-09	45
3129365	1.000000e+00	0
3129364	8.881784e-16	50
3129367	8.881784e-16	50
3129361	8.881784e-16	50
3129360	9.999972e-01	10
3129363	1.000000e+00	1
3129373	9.923267e-01	17
3129372	9.999549e-01	12
3129375	1.854161e-11	47
3129374	1.133316e-12	48
3129369	8.881784e-16	50
3129371	1.000000e+00	4
3129370	1.000000e+00	2
3129349	8.881784e-16	50
3129350	3.245432e-02	32
3129345	8.881784e-16	50
3129346	1.000000e+00	2
3129347	1.000000e+00	5
3129356	5.817779e-07	42
3129357	1.000000e+00	2
3129358	1.000000e+00	0
3129359	1.000000e+00	3
3129352	9.995319e-01	14
3129353	1.049339e-07	43
3129354	8.388818e-01	22
3129355	3.359055e-01	27
3129399	1.000000e+00	1
3129398	3.359055e-01	27
3129397	1.000000e+00	7
3129396	2.399438e-01	28
3129395	1.621870e-08	44
3129393	1.854161e-11	47
3129407	8.388818e-01	22
3129406	9.999972e-01	10
3129405	8.881784e-16	50
3129404	1.000000e+00	1
3129403	2.104926e-09	45
3129402	1.000000e+00	0
3129400	8.881784e-16	50
3129382	1.000000e+00	2
3129383	1.000000e+00	0
3129380	4.529710e-14	49
3129381	1.000000e+00	0
3129378	2.104926e-09	45
3129379	1.000000e+00	3
3129377	8.881784e-16	50
3129390	9.835804e-01	18
3129391	8.881784e-16	50
3129388	1.000000e+00	0
3129389	8.881784e-16	50
3129386	4.510745e-05	39
3129384	1.000000e+00	0
3129385	1.000000e+00	2
3129560	1.133316e-12	48
3129561	1.000000e+00	1
3129562	1.000000e+00	3
3129563	1.000000e+00	3
3129564	1.000000e+00	2
3129565	9.986989e-01	15
3129567	2.230891e-10	46
3129552	1.000000e+00	1
3129553	1.133316e-12	48
3129554	9.999999e-01	8
3129556	8.881784e-16	50
3129557	1.000000e+00	5
3129558	1.621870e-08	44
3129559	8.881784e-16	50
3129545	1.000000e+00	2
3129544	9.405398e-01	20
3129546	8.881784e-16	50
3129548	1.854161e-11	47
3129551	1.000000e+00	5
3129550	8.881784e-16	50
3129536	9.999881e-01	11
3129539	8.881784e-16	50
3129538	1.000000e+00	0
3129541	1.000000e+00	4
3129543	1.000000e+00	1
3129594	1.000000e+00	1
3129595	1.621870e-08	44
3129592	4.681115e-04	37
3129593	8.881784e-16	50
3129598	5.946023e-02	31
3129599	4.438624e-01	26
3129597	9.995319e-01	14
3129586	1.854161e-11	47
3129587	1.000000e+00	2
3129584	1.621870e-08	44
3129585	9.405398e-01	20
3129591	9.405398e-01	20
3129588	1.529320e-04	38
3129589	9.999994e-01	9
3129579	9.999999e-01	8
3129578	8.881784e-16	50
3129576	1.000000e+00	0
3129583	1.000000e+00	7
3129582	1.000000e+00	5
3129581	3.300224e-03	35
3129580	1.000000e+00	6
3129571	1.133316e-12	48
3129570	1.000000e+00	0
3129569	1.000000e+00	0
3129568	1.000000e+00	1
3129574	5.817779e-07	42
3129572	8.881784e-16	50
3129500	8.881784e-16	50
3129501	1.000000e+00	0
3129503	1.000000e+00	5
3129496	1.000000e+00	3
3129497	1.000000e+00	2
3129492	7.600562e-01	23
3129493	5.817779e-07	42
3129494	1.000000e+00	2
3129495	9.999994e-01	9
3129489	9.966998e-01	16
3129490	1.000000e+00	0
3129491	1.000000e+00	5
3129485	1.000000e+00	0
3129484	1.000000e+00	7
3129487	1.000000e+00	0
3129486	1.000000e+00	4
3129481	1.529320e-04	38
3129480	9.998471e-01	13
3129483	4.438624e-01	26
3129482	8.881784e-16	50
3129477	1.000000e+00	2
3129476	9.999994e-01	9
3129479	1.000000e+00	0
3129478	1.000000e+00	2
3129473	1.000000e+00	1
3129472	1.000000e+00	2
3129475	8.986806e-01	21
3129474	8.881784e-16	50
3129534	1.000000e+00	0
3129535	9.999972e-01	10
3129532	8.881784e-16	50
3129533	1.000000e+00	0
3129530	7.600562e-01	23
3129531	1.529320e-04	38
3129528	8.881784e-16	50
3129529	9.999999e-01	8
3129526	1.013194e-01	30
3129527	5.561376e-01	25
3129524	8.388818e-01	22
3129525	8.881784e-16	50
3129522	8.881784e-16	50
3129523	8.881784e-16	50
3129520	1.000000e+00	5
3129521	8.881784e-16	50
3129519	4.529710e-14	49
3129518	2.399438e-01	28
3129517	7.600562e-01	23
3129516	2.230891e-10	46
3129515	2.104926e-09	45
3129514	1.000000e+00	4
3129513	8.881784e-16	50
3129512	8.881784e-16	50
3129511	8.881784e-16	50
3129510	1.621870e-08	44
3129509	8.881784e-16	50
3129508	1.000000e+00	0
3129507	9.405398e-01	20
3129506	8.881784e-16	50
3129505	4.681115e-04	37
3129504	1.000000e+00	0
3130212	1.000000e+00	3
3130213	9.999549e-01	12
3130215	7.600562e-01	23
3130208	8.881784e-16	50
3130209	9.999549e-01	12
3130210	1.000000e+00	6
3130211	2.104926e-09	45
3130221	9.675457e-01	19
3130222	1.000000e+00	2
3130223	8.881784e-16	50
3130216	1.000000e+00	5
3130217	4.529710e-14	49
3130218	1.000000e+00	5
3130219	9.999972e-01	10
3130229	8.881784e-16	50
3130228	9.675457e-01	19
3130231	1.000000e+00	0
3130230	7.673339e-03	34
3130225	2.230891e-10	46
3130224	1.000000e+00	3
3130227	4.529710e-14	49
3130226	1.000000e+00	5
3130237	1.000000e+00	1
3130236	9.999994e-01	9
3130239	1.000000e+00	2
3130233	1.000000e+00	3
3130232	1.000000e+00	0
3130235	9.999999e-01	8
3130234	1.000000e+00	2
3130183	1.000000e+00	1
3130180	1.000000e+00	1
3130181	2.399438e-01	28
3130179	8.881784e-16	50
3130176	8.881784e-16	50
3130177	9.675457e-01	19
3130191	4.438624e-01	26
3130188	2.399438e-01	28
3130189	8.881784e-16	50
3130186	1.301086e-03	36
3130187	1.000000e+00	0
3130184	8.881784e-16	50
3130185	1.000000e+00	2
3130199	1.621870e-08	44
3130198	2.807050e-06	41
3130197	3.300224e-03	35
3130196	9.999549e-01	12
3130195	5.561376e-01	25
3130194	2.230891e-10	46
3130192	1.000000e+00	4
3130207	4.510745e-05	39
3130206	1.000000e+00	0
3130205	1.000000e+00	2
3130204	6.640945e-01	24
3130203	8.881784e-16	50
3130202	8.881784e-16	50
3130201	7.600562e-01	23
3130200	1.000000e+00	0
3130144	9.999881e-01	11
3130145	8.881784e-16	50
3130146	9.966998e-01	16
3130148	4.529710e-14	49
3130149	1.000000e+00	2
3130150	1.000000e+00	0
3130151	4.510745e-05	39
3130152	1.000000e+00	4
3130153	5.817779e-07	42
3130155	8.388818e-01	22
3130156	1.000000e+00	5
3130157	4.438624e-01	26
3130158	1.000000e+00	3
3130159	1.621870e-08	44
3130161	2.230891e-10	46
3130160	2.399438e-01	28
3130163	3.245432e-02	32
3130162	1.000000e+00	2
3130165	9.999881e-01	11
3130164	9.986989e-01	15
3130167	1.000000e+00	2
3130166	1.000000e+00	6
3130169	2.399438e-01	28
3130168	1.000000e+00	3
3130171	1.000000e+00	6
3130173	1.000000e+00	1
3130172	1.000000e+00	1
3130175	1.000000e+00	0
3130174	8.881784e-16	50
3130114	8.388818e-01	22
3130115	4.438624e-01	26
3130112	1.000000e+00	0
3130113	1.013194e-01	30
3130118	8.388818e-01	22
3130119	1.000000e+00	2
3130116	2.807050e-06	41
3130117	3.245432e-02	32
3130122	1.000000e+00	5
3130123	1.000000e+00	0
3130120	9.405398e-01	20
3130121	8.986806e-01	21
3130126	1.193067e-05	40
3130127	1.000000e+00	1
3130124	1.000000e+00	1
3130125	1.000000e+00	0
3130129	1.000000e+00	5
3130128	1.000000e+00	3
3130135	1.529320e-04	38
3130134	1.000000e+00	2
3130133	9.999999e-01	8
3130132	1.000000e+00	0
3130139	1.000000e+00	1
3130138	1.000000e+00	1
3130137	1.000000e+00	0
3130136	9.998471e-01	13
3130143	9.999881e-01	11
3130142	9.998471e-01	13
3130141	2.807050e-06	41
3130140	9.405398e-01	20
3130349	1.000000e+00	0
3130348	1.000000e+00	1
3130351	1.000000e+00	1
3130350	8.881784e-16	50
3130345	1.000000e+00	7
3130344	8.881784e-16	50
3130347	1.000000e+00	0
3130346	9.986989e-01	15
3130341	1.000000e+00	0
3130340	5.946023e-02	31
3130343	8.388818e-01	22
3130342	1.000000e+00	7
3130337	1.133316e-12	48
3130336	1.301086e-03	36
3130339	8.881784e-16	50
3130338	9.405398e-01	20
3130364	4.510745e-05	39
3130365	6.640945e-01	24
3130366	9.995319e-01	14
3130367	1.641957e-02	33
3130360	1.000000e+00	7
3130361	1.000000e+00	5
3130362	1.013194e-01	30
3130363	1.000000e+00	0
3130356	4.438624e-01	26
3130357	9.999972e-01	10
3130358	1.000000e+00	2
3130359	9.995319e-01	14
3130352	1.000000e+00	3
3130353	8.881784e-16	50
3130354	9.999994e-01	9
3130355	9.999994e-01	9
3130318	1.000000e+00	4
3130317	1.000000e+00	2
3130316	8.881784e-16	50
3130315	1.013194e-01	30
3130314	1.000000e+00	2
3130313	8.881784e-16	50
3130312	8.881784e-16	50
3130311	9.999972e-01	10
3130310	1.133316e-12	48
3130309	1.000000e+00	6
3130308	1.000000e+00	6
3130307	1.529320e-04	38
3130306	9.999999e-01	8
3130305	8.881784e-16	50
3130304	1.000000e+00	0
3130334	1.000000e+00	2
3130335	1.000000e+00	0
3130332	1.193067e-05	40
3130333	1.193067e-05	40
3130331	1.000000e+00	7
3130328	8.986806e-01	21
3130326	1.000000e+00	3
3130327	8.881784e-16	50
3130324	1.000000e+00	0
3130325	8.881784e-16	50
3130322	9.999972e-01	10
3130323	5.561376e-01	25
3130320	9.923267e-01	17
3130321	1.000000e+00	3
3130281	1.000000e+00	1
3130280	1.000000e+00	0
3130282	8.881784e-16	50
3130285	1.000000e+00	2
3130284	1.000000e+00	3
3130287	1.000000e+00	0
3130286	1.000000e+00	3
3130273	9.999881e-01	11
3130272	1.000000e+00	0
3130275	1.000000e+00	4
3130274	2.230891e-10	46
3130277	1.000000e+00	7
3130276	1.000000e+00	0
3130279	8.881784e-16	50
3130278	9.999972e-01	10
3130296	8.881784e-16	50
3130297	9.998471e-01	13
3130298	1.000000e+00	3
3130299	5.946023e-02	31
3130301	8.881784e-16	50
3130303	2.104926e-09	45
3130288	8.881784e-16	50
3130289	1.000000e+00	1
3130290	1.000000e+00	6
3130291	1.000000e+00	4
3130292	1.133316e-12	48
3130293	1.000000e+00	5
3130294	1.000000e+00	1
3130295	1.621870e-08	44
3130251	1.000000e+00	0
3130250	4.438624e-01	26
3130249	8.881784e-16	50
3130248	9.998471e-01	13
3130255	1.000000e+00	1
3130254	1.000000e+00	1
3130253	1.000000e+00	0
3130252	1.000000e+00	0
3130243	9.999881e-01	11
3130242	8.881784e-16	50
3130241	1.000000e+00	2
3130240	8.881784e-16	50
3130246	1.854161e-11	47
3130245	8.881784e-16	50
3130244	7.673339e-03	34
3130266	8.881784e-16	50
3130267	8.881784e-16	50
3130264	1.000000e+00	5
3130265	1.000000e+00	7
3130270	1.000000e+00	3
3130271	1.000000e+00	0
3130268	1.000000e+00	1
3130269	9.998471e-01	13
3130259	9.675457e-01	19
3130256	1.000000e+00	0
3130257	8.881784e-16	50
3130262	9.999994e-01	9
3130263	1.000000e+00	1
3130260	1.049339e-07	43
3130261	1.000000e+00	3
3129975	3.245432e-02	32
3129974	9.998471e-01	13
3129973	1.013194e-01	30
3129972	9.998471e-01	13
3129971	1.529320e-04	38
3129970	1.000000e+00	1
3129969	2.399438e-01	28
3129968	1.000000e+00	1
3129983	9.998471e-01	13
3129982	8.881784e-16	50
3129981	9.675457e-01	19
3129980	1.854161e-11	47
3129979	1.000000e+00	0
3129978	1.049339e-07	43
3129977	8.881784e-16	50
3129976	4.529710e-14	49
3129958	1.000000e+00	4
3129959	1.000000e+00	7
3129956	1.000000e+00	0
3129957	1.854161e-11	47
3129954	3.245432e-02	32
3129955	7.673339e-03	34
3129952	9.999972e-01	10
3129953	1.000000e+00	1
3129966	1.621870e-08	44
3129967	1.000000e+00	2
3129964	9.995319e-01	14
3129965	1.000000e+00	4
3129962	9.999881e-01	11
3129963	9.675457e-01	19
3129961	1.000000e+00	0
3129943	1.854161e-11	47
3129942	9.999999e-01	8
3129937	1.000000e+00	4
3129939	9.999549e-01	12
3129938	9.999999e-01	8
3129949	1.854161e-11	47
3129948	2.230891e-10	46
3129951	5.561376e-01	25
3129950	9.998471e-01	13
3129945	1.000000e+00	0
3129944	9.835804e-01	18
3129947	1.000000e+00	0
3129946	1.000000e+00	6
3129924	1.013194e-01	30
3129925	1.301086e-03	36
3129926	1.000000e+00	0
3129927	1.000000e+00	3
3129920	1.000000e+00	2
3129921	4.510745e-05	39
3129922	8.881784e-16	50
3129923	1.000000e+00	0
3129933	9.986989e-01	15
3129934	9.999972e-01	10
3129935	3.245432e-02	32
3129928	1.000000e+00	0
3129929	8.881784e-16	50
3129930	1.000000e+00	2
3129931	8.881784e-16	50
3129907	9.405398e-01	20
3129906	1.000000e+00	0
3129905	9.999549e-01	12
3129904	1.000000e+00	0
3129911	8.881784e-16	50
3129910	1.000000e+00	3
3129909	1.000000e+00	4
3129908	1.000000e+00	5
3129913	3.245432e-02	32
3129919	7.600562e-01	23
3129918	1.000000e+00	6
3129917	3.245432e-02	32
3129916	1.641957e-02	33
3129890	4.438624e-01	26
3129891	1.000000e+00	5
3129888	3.359055e-01	27
3129889	1.000000e+00	6
3129894	8.881784e-16	50
3129895	8.881784e-16	50
3129892	8.881784e-16	50
3129893	8.881784e-16	50
3129899	7.600562e-01	23
3129896	1.000000e+00	3
3129897	1.529320e-04	38
3129903	1.000000e+00	1
3129900	1.000000e+00	7
3129901	1.854161e-11	47
3129873	1.000000e+00	1
3129875	8.881784e-16	50
3129877	1.000000e+00	7
3129876	1.000000e+00	4
3129879	2.230891e-10	46
3129878	5.817779e-07	42
3129881	8.388818e-01	22
3129880	1.000000e+00	2
3129883	1.000000e+00	4
3129882	9.966998e-01	16
3129885	4.510745e-05	39
3129884	9.999549e-01	12
3129887	9.995319e-01	14
3129886	1.000000e+00	1
3129856	9.923267e-01	17
3129857	8.881784e-16	50
3129858	8.881784e-16	50
3129859	1.000000e+00	1
3129860	9.999549e-01	12
3129861	2.104926e-09	45
3129863	4.681115e-04	37
3129865	8.881784e-16	50
3129866	1.000000e+00	0
3129867	1.854161e-11	47
3129868	4.529710e-14	49
3129869	1.000000e+00	1
3129870	1.000000e+00	2
3129871	2.104926e-09	45
3130110	3.359055e-01	27
3130111	1.013194e-01	30
3130108	1.000000e+00	4
3130109	1.000000e+00	1
3130106	1.000000e+00	1
3130104	1.000000e+00	1
3130105	3.300224e-03	35
3130102	1.000000e+00	0
3130103	5.817779e-07	42
3130100	9.995319e-01	14
3130101	2.807050e-06	41
3130098	8.881784e-16	50
3130099	1.000000e+00	0
3130097	4.529710e-14	49
3130095	8.881784e-16	50
3130094	2.104926e-09	45
3130093	1.049339e-07	43
3130091	1.000000e+00	0
3130090	1.000000e+00	1
3130089	1.000000e+00	6
3130088	9.966998e-01	16
3130087	1.621870e-08	44
3130086	9.675457e-01	19
3130085	1.000000e+00	4
3130084	1.000000e+00	6
3130083	9.995319e-01	14
3130082	1.000000e+00	7
3130081	3.300224e-03	35
3130080	1.000000e+00	3
3130076	1.000000e+00	3
3130077	1.000000e+00	3
3130078	2.807050e-06	41
3130079	8.881784e-16	50
3130072	1.000000e+00	1
3130073	8.881784e-16	50
3130074	4.529710e-14	49
3130075	1.000000e+00	0
3130068	1.641957e-02	33
3130069	1.013194e-01	30
3130070	1.000000e+00	6
3130071	1.000000e+00	1
3130064	1.301086e-03	36
3130065	1.000000e+00	6
3130066	1.854161e-11	47
3130067	2.230891e-10	46
3130061	1.000000e+00	3
3130060	1.000000e+00	4
3130063	1.000000e+00	1
3130062	9.999999e-01	8
3130057	1.000000e+00	0
3130056	1.000000e+00	3
3130059	9.986989e-01	15
3130053	1.000000e+00	1
3130052	1.000000e+00	1
3130055	9.999994e-01	9
3130054	1.000000e+00	5
3130049	2.807050e-06	41
3130048	9.999994e-01	9
3130051	9.999972e-01	10
3130050	9.966998e-01	16
3130042	2.230891e-10	46
3130043	8.986806e-01	21
3130040	5.561376e-01	25
3130041	1.000000e+00	2
3130046	8.881784e-16	50
3130045	4.510745e-05	39
3130034	1.000000e+00	1
3130032	5.561376e-01	25
3130033	9.999972e-01	10
3130038	2.230891e-10	46
3130039	1.000000e+00	0
3130036	1.000000e+00	4
3130037	1.000000e+00	2
3130027	1.000000e+00	0
3130026	1.000000e+00	0
3130025	1.000000e+00	6
3130024	4.529710e-14	49
3130031	1.000000e+00	1
3130030	2.104926e-09	45
3130029	9.999972e-01	10
3130028	8.881784e-16	50
3130019	1.854161e-11	47
3130018	1.000000e+00	4
3130017	1.000000e+00	4
3130016	1.000000e+00	5
3130023	9.675457e-01	19
3130022	9.923267e-01	17
3130021	1.529320e-04	38
3130020	4.510745e-05	39
3130008	1.193067e-05	40
3130009	1.854161e-11	47
3130010	1.000000e+00	0
3130011	7.600562e-01	23
3130012	1.000000e+00	2
3130014	9.835804e-01	18
3130015	1.000000e+00	7
3130000	2.230891e-10	46
3130001	9.986989e-01	15
3130003	9.835804e-01	18
3130004	1.000000e+00	1
3130005	8.881784e-16	50
3130006	1.000000e+00	0
3130007	7.673339e-03	34
3129993	8.881784e-16	50
3129992	1.000000e+00	1
3129995	1.000000e+00	7
3129997	8.881784e-16	50
3129996	1.000000e+00	7
3129998	1.000000e+00	0
3129985	4.438624e-01	26
3129984	1.621870e-08	44
3129987	1.000000e+00	0
3129986	9.999994e-01	9
3129989	9.999972e-01	10
3129988	1.133316e-12	48
3129991	8.881784e-16	50
3129990	1.000000e+00	0
3130638	1.000000e+00	6
3130639	1.621870e-08	44
3130636	9.923267e-01	17
3130637	1.854161e-11	47
3130634	1.013194e-01	30
3130632	5.946023e-02	31
3130633	3.359055e-01	27
3130630	9.923267e-01	17
3130631	8.881784e-16	50
3130628	2.399438e-01	28
3130629	1.000000e+00	0
3130626	1.000000e+00	0
3130627	1.000000e+00	0
3130624	1.000000e+00	0
3130625	1.000000e+00	0
3130655	8.881784e-16	50
3130654	9.995319e-01	14
3130653	1.611182e-01	29
3130652	1.621870e-08	44
3130650	1.000000e+00	6
3130649	9.675457e-01	19
3130647	8.881784e-16	50
3130646	1.000000e+00	6
3130645	8.881784e-16	50
3130644	1.000000e+00	2
3130642	8.881784e-16	50
3130641	4.529710e-14	49
3130640	1.049339e-07	43
3130668	9.998471e-01	13
3130669	3.245432e-02	32
3130670	1.013194e-01	30
3130671	9.835804e-01	18
3130664	1.000000e+00	3
3130666	2.399438e-01	28
3130667	5.817779e-07	42
3130660	2.104926e-09	45
3130661	8.881784e-16	50
3130662	1.611182e-01	29
3130663	9.999972e-01	10
3130656	1.000000e+00	1
3130657	1.000000e+00	7
3130658	8.986806e-01	21
3130659	7.673339e-03	34
3130685	1.000000e+00	0
3130684	1.000000e+00	0
3130687	4.529710e-14	49
3130686	1.000000e+00	3
3130683	1.000000e+00	0
3130682	1.000000e+00	1
3130677	2.104926e-09	45
3130676	9.405398e-01	20
3130679	7.673339e-03	34
3130678	2.104926e-09	45
3130673	4.529710e-14	49
3130672	8.881784e-16	50
3130675	8.881784e-16	50
3130674	9.835804e-01	18
3130699	1.000000e+00	7
3130696	1.013194e-01	30
3130697	8.881784e-16	50
3130702	9.998471e-01	13
3130703	1.133316e-12	48
3130700	8.881784e-16	50
3130701	1.013194e-01	30
3130690	1.000000e+00	1
3130691	5.946023e-02	31
3130688	6.640945e-01	24
3130689	1.000000e+00	4
3130692	6.640945e-01	24
3130693	9.966998e-01	16
3130715	1.000000e+00	0
3130714	8.881784e-16	50
3130713	1.000000e+00	4
3130712	1.854161e-11	47
3130717	4.529710e-14	49
3130716	7.673339e-03	34
3130707	1.000000e+00	1
3130706	8.881784e-16	50
3130705	4.510745e-05	39
3130704	9.999549e-01	12
3130711	1.000000e+00	5
3130710	1.049339e-07	43
3130709	1.133316e-12	48
3130708	1.529320e-04	38
3130728	9.999994e-01	9
3130729	8.881784e-16	50
3130732	2.230891e-10	46
3130733	8.881784e-16	50
3130734	1.000000e+00	7
3130735	9.999972e-01	10
3130720	1.013194e-01	30
3130721	1.000000e+00	6
3130722	9.998471e-01	13
3130723	1.000000e+00	0
3130725	8.388818e-01	22
3130726	5.817779e-07	42
3130727	1.049339e-07	43
3130745	1.000000e+00	1
3130744	9.999549e-01	12
3130747	8.881784e-16	50
3130746	8.881784e-16	50
3130749	8.881784e-16	50
3130748	4.681115e-04	37
3130751	3.359055e-01	27
3130750	9.998471e-01	13
3130736	3.245432e-02	32
3130739	1.301086e-03	36
3130738	5.946023e-02	31
3130741	1.000000e+00	4
3130740	9.986989e-01	15
3130743	9.966998e-01	16
3130742	1.000000e+00	6
3130759	9.998471e-01	13
3130758	1.000000e+00	5
3130757	9.999999e-01	8
3130756	8.881784e-16	50
3130755	1.013194e-01	30
3130753	1.854161e-11	47
3130767	8.881784e-16	50
3130765	8.881784e-16	50
3130764	1.000000e+00	5
3130762	1.000000e+00	0
3130761	1.000000e+00	5
3130774	1.000000e+00	5
3130775	9.999881e-01	11
3130772	4.529710e-14	49
3130773	8.881784e-16	50
3130770	1.049339e-07	43
3130771	9.675457e-01	19
3130769	1.000000e+00	3
3130782	1.611182e-01	29
3130780	1.000000e+00	6
3130781	8.881784e-16	50
3130778	8.881784e-16	50
3130779	8.881784e-16	50
3130776	1.000000e+00	2
3130777	1.049339e-07	43
3130789	7.600562e-01	23
3130788	1.000000e+00	1
3130791	1.133316e-12	48
3130790	8.881784e-16	50
3130785	6.640945e-01	24
3130784	8.881784e-16	50
3130786	1.000000e+00	7
3130797	9.999549e-01	12
3130796	5.561376e-01	25
3130799	8.388818e-01	22
3130798	4.529710e-14	49
3130793	1.193067e-05	40
3130795	1.000000e+00	3
3130794	2.104926e-09	45
3130804	1.000000e+00	0
3130805	1.000000e+00	5
3130806	8.881784e-16	50
3130807	9.923267e-01	17
3130800	1.013194e-01	30
3130801	1.000000e+00	3
3130803	8.881784e-16	50
3130812	1.000000e+00	2
3130813	1.000000e+00	3
3130814	1.000000e+00	3
3130815	1.000000e+00	1
3130808	9.999549e-01	12
3130809	1.193067e-05	40
3130810	8.388818e-01	22
3130811	9.405398e-01	20
3130818	1.621870e-08	44
3130817	4.438624e-01	26
3130816	9.405398e-01	20
3130823	8.881784e-16	50
3130822	1.013194e-01	30
3130821	5.817779e-07	42
3130820	8.388818e-01	22
3130827	9.999549e-01	12
3130826	2.230891e-10	46
3130825	9.999994e-01	9
3130831	1.641957e-02	33
3130830	8.881784e-16	50
3130829	1.000000e+00	0
3130828	9.835804e-01	18
3130834	1.000000e+00	4
3130835	4.681115e-04	37
3130832	9.966998e-01	16
3130833	8.881784e-16	50
3130839	4.438624e-01	26
3130836	9.999999e-01	8
3130837	1.000000e+00	5
3130843	4.529710e-14	49
3130840	8.881784e-16	50
3130841	8.881784e-16	50
3130847	9.966998e-01	16
3130844	1.000000e+00	4
3130845	9.966998e-01	16
3130848	2.807050e-06	41
3130851	9.675457e-01	19
3130850	1.000000e+00	0
3130853	8.881784e-16	50
3130852	4.681115e-04	37
3130855	8.881784e-16	50
3130854	8.881784e-16	50
3130857	2.399438e-01	28
3130859	2.230891e-10	46
3130861	1.854161e-11	47
3130860	1.000000e+00	5
3130863	1.854161e-11	47
3130862	8.881784e-16	50
3130864	4.438624e-01	26
3130865	4.529710e-14	49
3130866	9.999972e-01	10
3130867	1.000000e+00	3
3130868	1.133316e-12	48
3130869	1.000000e+00	1
3130870	9.999549e-01	12
3130871	1.000000e+00	5
3130872	9.966998e-01	16
3130873	9.986989e-01	15
3130875	9.835804e-01	18
3130876	1.000000e+00	1
3130877	1.000000e+00	1
3130879	1.529320e-04	38
3130397	2.104926e-09	45
3130396	4.510745e-05	39
3130399	1.000000e+00	1
3130398	8.881784e-16	50
3130393	1.000000e+00	4
3130392	1.193067e-05	40
3130395	1.000000e+00	4
3130394	9.995319e-01	14
3130389	1.000000e+00	0
3130391	2.807050e-06	41
3130390	9.999999e-01	8
3130385	8.388818e-01	22
3130384	8.881784e-16	50
3130387	1.000000e+00	1
3130386	1.000000e+00	2
3130380	9.999999e-01	8
3130381	9.675457e-01	19
3130382	1.000000e+00	1
3130383	8.881784e-16	50
3130376	8.881784e-16	50
3130377	9.999972e-01	10
3130378	1.000000e+00	4
3130379	9.999881e-01	11
3130372	1.000000e+00	3
3130373	2.230891e-10	46
3130374	1.000000e+00	7
3130375	1.000000e+00	0
3130368	9.999999e-01	8
3130369	1.000000e+00	0
3130370	1.000000e+00	2
3130371	9.923267e-01	17
3130431	9.999999e-01	8
3130430	1.000000e+00	1
3130429	1.000000e+00	0
3130427	8.881784e-16	50
3130426	1.000000e+00	3
3130425	1.000000e+00	3
3130424	8.986806e-01	21
3130423	8.388818e-01	22
3130422	8.881784e-16	50
3130421	1.000000e+00	4
3130420	9.999881e-01	11
3130419	1.611182e-01	29
3130418	9.405398e-01	20
3130417	1.000000e+00	0
3130414	1.000000e+00	1
3130415	1.133316e-12	48
3130412	1.000000e+00	0
3130413	1.193067e-05	40
3130411	8.881784e-16	50
3130408	9.835804e-01	18
3130409	1.000000e+00	4
3130406	9.999549e-01	12
3130407	8.881784e-16	50
3130404	1.000000e+00	0
3130405	8.388818e-01	22
3130402	1.000000e+00	0
3130403	1.000000e+00	0
3130400	9.966998e-01	16
3130401	2.807050e-06	41
3130456	1.000000e+00	0
3130459	9.835804e-01	18
3130458	5.946023e-02	31
3130461	1.000000e+00	0
3130463	9.999999e-01	8
3130462	9.966998e-01	16
3130448	9.986989e-01	15
3130453	1.000000e+00	2
3130452	9.966998e-01	16
3130455	1.000000e+00	7
3130454	8.881784e-16	50
3130440	8.881784e-16	50
3130441	8.881784e-16	50
3130442	8.881784e-16	50
3130443	4.510745e-05	39
3130444	8.881784e-16	50
3130445	1.854161e-11	47
3130446	1.000000e+00	0
3130447	8.881784e-16	50
3130434	1.000000e+00	2
3130435	8.881784e-16	50
3130436	8.881784e-16	50
3130437	9.995319e-01	14
3130438	1.000000e+00	1
3130439	1.000000e+00	1
3130491	2.399438e-01	28
3130490	1.000000e+00	1
3130489	8.881784e-16	50
3130488	3.300224e-03	35
3130494	1.000000e+00	3
3130493	7.673339e-03	34
3130492	8.881784e-16	50
3130483	8.388818e-01	22
3130482	5.817779e-07	42
3130481	1.000000e+00	0
3130480	5.946023e-02	31
3130487	1.133316e-12	48
3130486	9.998471e-01	13
3130484	8.881784e-16	50
3130474	5.946023e-02	31
3130475	9.835804e-01	18
3130472	8.881784e-16	50
3130479	1.000000e+00	6
3130476	7.673339e-03	34
3130477	1.000000e+00	3
3130466	9.675457e-01	19
3130467	1.000000e+00	5
3130465	2.230891e-10	46
3130471	9.998471e-01	13
3130468	9.999999e-01	8
3130469	1.193067e-05	40
3130516	5.817779e-07	42
3130517	1.013194e-01	30
3130518	1.000000e+00	1
3130519	1.000000e+00	2
3130512	1.000000e+00	4
3130514	9.966998e-01	16
3130515	1.000000e+00	3
3130525	1.000000e+00	1
3130526	5.946023e-02	31
3130527	4.681115e-04	37
3130520	9.923267e-01	17
3130521	1.000000e+00	0
3130523	9.998471e-01	13
3130501	1.000000e+00	2
3130500	3.245432e-02	32
3130503	9.999549e-01	12
3130502	5.561376e-01	25
3130497	9.999972e-01	10
3130496	8.881784e-16	50
3130498	1.000000e+00	6
3130509	1.000000e+00	6
3130508	4.529710e-14	49
3130511	1.000000e+00	6
3130510	2.104926e-09	45
3130505	9.995319e-01	14
3130504	5.817779e-07	42
3130507	8.881784e-16	50
3130550	1.000000e+00	0
3130551	5.946023e-02	31
3130548	9.835804e-01	18
3130546	1.000000e+00	2
3130547	8.881784e-16	50
3130544	9.835804e-01	18
3130545	1.000000e+00	1
3130558	1.000000e+00	5
3130556	1.049339e-07	43
3130554	8.881784e-16	50
3130555	1.854161e-11	47
3130552	1.000000e+00	0
3130553	1.000000e+00	3
3130535	9.966998e-01	16
3130534	8.881784e-16	50
3130533	1.301086e-03	36
3130532	9.405398e-01	20
3130531	4.529710e-14	49
3130530	9.995319e-01	14
3130529	8.881784e-16	50
3130528	4.510745e-05	39
3130543	9.675457e-01	19
3130542	1.000000e+00	0
3130541	9.999994e-01	9
3130540	9.999994e-01	9
3130539	7.600562e-01	23
3130538	1.000000e+00	0
3130537	2.399438e-01	28
3130536	1.133316e-12	48
3130576	9.405398e-01	20
3130577	9.999972e-01	10
3130578	4.510745e-05	39
3130579	4.510745e-05	39
3130580	9.966998e-01	16
3130581	1.000000e+00	1
3130582	8.388818e-01	22
3130583	9.999994e-01	9
3130584	3.359055e-01	27
3130586	8.881784e-16	50
3130587	8.881784e-16	50
3130589	1.000000e+00	0
3130590	8.881784e-16	50
3130591	4.529710e-14	49
3130561	8.881784e-16	50
3130563	5.561376e-01	25
3130565	1.013194e-01	30
3130564	9.999999e-01	8
3130567	8.881784e-16	50
3130566	9.675457e-01	19
3130569	8.881784e-16	50
3130568	9.675457e-01	19
3130571	8.881784e-16	50
3130570	1.000000e+00	0
3130573	1.000000e+00	0
3130572	3.245432e-02	32
3130575	1.000000e+00	7
3130574	8.881784e-16	50
3130610	1.000000e+00	0
3130611	9.995319e-01	14
3130608	1.000000e+00	0
3130609	9.999994e-01	9
3130614	1.000000e+00	3
3130615	9.995319e-01	14
3130612	9.966998e-01	16
3130613	8.881784e-16	50
3130618	1.000000e+00	2
3130619	1.000000e+00	3
3130616	9.999881e-01	11
3130617	1.000000e+00	3
3130622	1.000000e+00	2
3130623	1.000000e+00	0
3130620	4.529710e-14	49
3130621	1.000000e+00	0
3130595	9.999994e-01	9
3130594	1.000000e+00	7
3130593	1.000000e+00	6
3130592	9.999999e-01	8
3130599	4.529710e-14	49
3130598	4.438624e-01	26
3130597	1.133316e-12	48
3130596	1.000000e+00	1
3130603	9.405398e-01	20
3130602	1.641957e-02	33
3130601	8.881784e-16	50
3130600	1.000000e+00	0
3130607	1.000000e+00	5
3130606	1.000000e+00	0
3130605	5.817779e-07	42
3130604	7.600562e-01	23
3130931	1.000000e+00	6
3130930	5.561376e-01	25
3130929	1.000000e+00	2
3130928	9.999549e-01	12
3130933	8.881784e-16	50
3130932	1.000000e+00	3
3130922	9.835804e-01	18
3130920	1.641957e-02	33
3130921	1.000000e+00	4
3130926	1.641957e-02	33
3130927	1.621870e-08	44
3130924	9.998471e-01	13
3130925	9.966998e-01	16
3130914	9.999972e-01	10
3130915	2.807050e-06	41
3130912	1.000000e+00	0
3130913	1.000000e+00	6
3130918	9.986989e-01	15
3130919	8.986806e-01	21
3130916	1.000000e+00	0
3130905	1.000000e+00	2
3130904	1.193067e-05	40
3130907	8.881784e-16	50
3130906	1.000000e+00	0
3130909	9.999881e-01	11
3130908	9.995319e-01	14
3130910	1.621870e-08	44
3130896	1.000000e+00	7
3130899	9.995319e-01	14
3130901	6.640945e-01	24
3130900	9.923267e-01	17
3130903	8.881784e-16	50
3130902	1.000000e+00	0
3130888	1.000000e+00	5
3130889	1.000000e+00	6
3130890	5.561376e-01	25
3130891	1.013194e-01	30
3130892	1.000000e+00	5
3130893	8.881784e-16	50
3130894	1.000000e+00	3
3130895	1.000000e+00	7
3130880	9.995319e-01	14
3130881	5.561376e-01	25
3130882	8.881784e-16	50
3130883	8.881784e-16	50
3130884	7.600562e-01	23
3130885	2.104926e-09	45
3130887	9.405398e-01	20
3126994	9.999994e-01	9
3126993	9.995319e-01	14
3126992	4.529710e-14	49
3126999	1.000000e+00	7
3126998	8.881784e-16	50
3126997	1.000000e+00	4
3126996	1.133316e-12	48
3127003	8.388818e-01	22
3127001	4.529710e-14	49
3127000	1.000000e+00	6
3127007	9.999994e-01	9
3127006	8.881784e-16	50
3127005	4.529710e-14	49
3127004	1.000000e+00	0
3126978	5.946023e-02	31
3126979	1.049339e-07	43
3126976	9.986989e-01	15
3126977	2.230891e-10	46
3126980	9.999972e-01	10
3126981	9.999994e-01	9
3126986	2.230891e-10	46
3126987	8.881784e-16	50
3126984	4.529710e-14	49
3126985	8.986806e-01	21
3126990	1.854161e-11	47
3126991	1.000000e+00	2
3126988	9.998471e-01	13
3126989	1.854161e-11	47
3127025	4.438624e-01	26
3127024	1.049339e-07	43
3127027	1.000000e+00	2
3127026	8.881784e-16	50
3127029	1.133316e-12	48
3127028	1.000000e+00	5
3127031	4.510745e-05	39
3127030	8.881784e-16	50
3127033	4.529710e-14	49
3127032	2.399438e-01	28
3127035	1.000000e+00	7
3127037	9.998471e-01	13
3127036	7.673339e-03	34
3127039	9.999999e-01	8
3127038	8.881784e-16	50
3127008	1.000000e+00	0
3127009	2.230891e-10	46
3127010	1.000000e+00	0
3127012	9.835804e-01	18
3127013	4.529710e-14	49
3127014	8.881784e-16	50
3127016	9.999972e-01	10
3127017	8.881784e-16	50
3127018	1.000000e+00	5
3127019	9.999972e-01	10
3127020	8.881784e-16	50
3127022	1.611182e-01	29
3127023	1.000000e+00	0
3126935	4.529710e-14	49
3126934	9.675457e-01	19
3126931	1.000000e+00	1
3126930	1.000000e+00	6
3126929	1.000000e+00	4
3126928	1.000000e+00	6
3126943	1.000000e+00	7
3126942	1.049339e-07	43
3126941	4.681115e-04	37
3126940	8.986806e-01	21
3126939	8.881784e-16	50
3126938	8.881784e-16	50
3126937	1.000000e+00	6
3126936	1.000000e+00	2
3126918	8.388818e-01	22
3126919	5.946023e-02	31
3126916	8.881784e-16	50
3126917	8.881784e-16	50
3126914	9.998471e-01	13
3126915	8.881784e-16	50
3126912	9.999549e-01	12
3126913	1.641957e-02	33
3126926	1.621870e-08	44
3126924	8.881784e-16	50
3126925	1.301086e-03	36
3126922	9.999881e-01	11
3126923	8.881784e-16	50
3126920	4.510745e-05	39
3126921	9.998471e-01	13
3126965	9.835804e-01	18
3126964	1.000000e+00	1
3126967	9.405398e-01	20
3126966	1.000000e+00	5
3126961	1.000000e+00	5
3126960	9.995319e-01	14
3126963	2.230891e-10	46
3126962	1.000000e+00	2
3126973	8.881784e-16	50
3126972	8.881784e-16	50
3126975	1.000000e+00	0
3126974	1.000000e+00	1
3126969	1.000000e+00	3
3126968	2.230891e-10	46
3126971	4.529710e-14	49
3126948	9.923267e-01	17
3126949	8.881784e-16	50
3126950	8.881784e-16	50
3126951	9.986989e-01	15
3126944	1.529320e-04	38
3126945	1.854161e-11	47
3126946	7.600562e-01	23
3126947	9.986989e-01	15
3126956	9.986989e-01	15
3126957	8.881784e-16	50
3126959	1.000000e+00	4
3126952	1.000000e+00	0
3126953	7.673339e-03	34
3126954	9.999994e-01	9
3126955	9.835804e-01	18
3126874	9.999972e-01	10
3126875	5.561376e-01	25
3126873	2.230891e-10	46
3126878	1.621870e-08	44
3126876	8.881784e-16	50
3126877	9.986989e-01	15
3126866	1.000000e+00	4
3126867	1.000000e+00	3
3126864	1.000000e+00	4
3126865	9.999549e-01	12
3126870	8.881784e-16	50
3126871	2.807050e-06	41
3126868	1.611182e-01	29
3126859	6.640945e-01	24
3126858	1.193067e-05	40
3126857	4.529710e-14	49
3126856	8.881784e-16	50
3126863	1.049339e-07	43
3126862	5.561376e-01	25
3126861	1.000000e+00	1
3126860	7.600562e-01	23
3126851	2.399438e-01	28
3126850	1.049339e-07	43
3126848	1.000000e+00	4
3126855	1.000000e+00	4
3126854	9.986989e-01	15
3126852	1.013194e-01	30
3126904	1.641957e-02	33
3126905	3.359055e-01	27
3126906	9.999999e-01	8
3126907	8.881784e-16	50
3126908	9.999881e-01	11
3126909	8.881784e-16	50
3126910	9.835804e-01	18
3126911	9.995319e-01	14
3126896	8.881784e-16	50
3126897	8.881784e-16	50
3126898	9.999549e-01	12
3126899	1.133316e-12	48
3126900	8.986806e-01	21
3126901	1.000000e+00	6
3126902	8.881784e-16	50
3126889	9.999994e-01	9
3126888	1.193067e-05	40
3126891	3.359055e-01	27
3126892	1.000000e+00	5
3126895	9.675457e-01	19
3126894	2.230891e-10	46
3126881	8.881784e-16	50
3126880	5.561376e-01	25
3126883	8.881784e-16	50
3126884	9.998471e-01	13
3126886	8.881784e-16	50
3126814	1.000000e+00	3
3126815	8.881784e-16	50
3126812	8.881784e-16	50
3126813	1.000000e+00	5
3126810	3.359055e-01	27
3126808	9.966998e-01	16
3126809	8.881784e-16	50
3126806	1.000000e+00	5
3126807	4.529710e-14	49
3126804	3.359055e-01	27
3126805	9.995319e-01	14
3126802	9.405398e-01	20
3126803	9.999999e-01	8
3126800	9.986989e-01	15
3126801	8.881784e-16	50
3126799	2.230891e-10	46
3126798	9.999549e-01	12
3126797	8.881784e-16	50
3126796	5.561376e-01	25
3126794	9.999994e-01	9
3126793	1.000000e+00	5
3126792	3.300224e-03	35
3126791	9.999994e-01	9
3126790	8.986806e-01	21
3126789	8.881784e-16	50
3126788	9.998471e-01	13
3126787	8.881784e-16	50
3126786	1.529320e-04	38
3126785	1.000000e+00	4
3126784	2.104926e-09	45
3126844	2.230891e-10	46
3126845	1.000000e+00	0
3126846	9.999999e-01	8
3126847	1.000000e+00	1
3126840	1.000000e+00	1
3126841	1.133316e-12	48
3126842	1.000000e+00	1
3126843	1.000000e+00	0
3126836	4.529710e-14	49
3126837	1.000000e+00	0
3126838	1.854161e-11	47
3126839	1.193067e-05	40
3126833	1.000000e+00	0
3126834	3.300224e-03	35
3126835	9.999881e-01	11
3126829	1.133316e-12	48
3126828	1.000000e+00	4
3126831	8.881784e-16	50
3126830	1.049339e-07	43
3126825	2.399438e-01	28
3126824	2.807050e-06	41
3126826	1.133316e-12	48
3126821	7.673339e-03	34
3126823	4.529710e-14	49
3126822	1.000000e+00	2
3126817	8.881784e-16	50
3126816	9.999999e-01	8
3126819	4.529710e-14	49
3126818	7.673339e-03	34
3127233	8.881784e-16	50
3127234	6.640945e-01	24
3127235	1.000000e+00	0
3127236	8.881784e-16	50
3127237	1.000000e+00	4
3127238	1.611182e-01	29
3127239	8.881784e-16	50
3127240	8.881784e-16	50
3127241	1.193067e-05	40
3127242	1.854161e-11	47
3127243	1.854161e-11	47
3127244	4.510745e-05	39
3127245	5.946023e-02	31
3127246	8.881784e-16	50
3127249	8.986806e-01	21
3127248	6.640945e-01	24
3127251	9.986989e-01	15
3127250	7.600562e-01	23
3127253	8.881784e-16	50
3127252	1.000000e+00	0
3127255	1.000000e+00	0
3127254	9.986989e-01	15
3127256	1.000000e+00	4
3127259	1.611182e-01	29
3127258	1.000000e+00	5
3127261	1.000000e+00	5
3127260	2.399438e-01	28
3127263	3.245432e-02	32
3127262	1.000000e+00	0
3127266	1.000000e+00	4
3127267	8.881784e-16	50
3127264	9.999972e-01	10
3127265	1.000000e+00	5
3127270	6.640945e-01	24
3127271	1.000000e+00	5
3127268	9.995319e-01	14
3127269	1.000000e+00	4
3127275	8.881784e-16	50
3127272	9.675457e-01	19
3127273	1.000000e+00	4
3127278	9.999881e-01	11
3127279	5.561376e-01	25
3127276	1.301086e-03	36
3127277	9.999999e-01	8
3127283	2.399438e-01	28
3127282	9.405398e-01	20
3127281	2.807050e-06	41
3127280	8.881784e-16	50
3127287	1.000000e+00	4
3127286	1.611182e-01	29
3127285	5.561376e-01	25
3127284	1.000000e+00	5
3127291	3.359055e-01	27
3127289	8.881784e-16	50
3127288	2.230891e-10	46
3127295	1.854161e-11	47
3127293	9.986989e-01	15
3127292	9.999881e-01	11
3127172	9.675457e-01	19
3127173	1.000000e+00	0
3127174	9.995319e-01	14
3127175	4.529710e-14	49
3127168	9.966998e-01	16
3127169	9.966998e-01	16
3127170	9.999972e-01	10
3127180	1.000000e+00	0
3127181	1.000000e+00	5
3127182	1.000000e+00	3
3127183	7.600562e-01	23
3127176	9.835804e-01	18
3127177	1.000000e+00	6
3127178	9.995319e-01	14
3127179	1.000000e+00	6
3127189	8.881784e-16	50
3127188	1.000000e+00	1
3127191	3.359055e-01	27
3127190	9.675457e-01	19
3127185	1.000000e+00	3
3127184	1.000000e+00	7
3127187	2.230891e-10	46
3127186	9.405398e-01	20
3127197	4.529710e-14	49
3127196	8.881784e-16	50
3127199	9.998471e-01	13
3127198	1.000000e+00	3
3127193	1.611182e-01	29
3127192	8.881784e-16	50
3127195	1.000000e+00	7
3127194	9.405398e-01	20
3127206	9.966998e-01	16
3127207	9.999994e-01	9
3127204	1.000000e+00	6
3127205	1.049339e-07	43
3127202	1.000000e+00	0
3127203	1.000000e+00	1
3127200	7.600562e-01	23
3127201	1.000000e+00	4
3127214	9.986989e-01	15
3127215	1.641957e-02	33
3127212	1.000000e+00	6
3127213	1.000000e+00	4
3127210	1.000000e+00	7
3127211	9.999999e-01	8
3127208	9.986989e-01	15
3127223	8.881784e-16	50
3127222	9.999999e-01	8
3127221	8.881784e-16	50
3127220	9.998471e-01	13
3127219	1.000000e+00	0
3127218	8.388818e-01	22
3127217	2.104926e-09	45
3127216	1.000000e+00	5
3127231	1.193067e-05	40
3127230	1.000000e+00	1
3127229	2.230891e-10	46
3127228	9.405398e-01	20
3127227	8.881784e-16	50
3127226	9.999999e-01	8
3127225	9.995319e-01	14
3127224	4.438624e-01	26
3127113	8.986806e-01	21
3127112	1.000000e+00	6
3127115	1.000000e+00	0
3127114	1.854161e-11	47
3127117	1.301086e-03	36
3127116	1.000000e+00	7
3127119	9.998471e-01	13
3127118	1.000000e+00	1
3127105	9.999972e-01	10
3127104	1.000000e+00	0
3127107	1.000000e+00	3
3127106	1.000000e+00	0
3127109	1.611182e-01	29
3127108	9.999994e-01	9
3127111	1.000000e+00	4
3127110	1.000000e+00	4
3127128	1.000000e+00	3
3127129	1.000000e+00	1
3127130	9.966998e-01	16
3127131	5.946023e-02	31
3127132	9.966998e-01	16
3127133	8.388818e-01	22
3127134	1.049339e-07	43
3127135	1.000000e+00	0
3127120	2.104926e-09	45
3127121	1.000000e+00	7
3127122	8.881784e-16	50
3127123	9.835804e-01	18
3127124	1.529320e-04	38
3127125	9.999999e-01	8
3127126	1.000000e+00	0
3127127	4.681115e-04	37
3127147	5.561376e-01	25
3127146	1.000000e+00	6
3127145	1.000000e+00	0
3127144	9.923267e-01	17
3127151	1.000000e+00	2
3127149	9.999881e-01	11
3127148	1.000000e+00	3
3127139	1.193067e-05	40
3127138	4.529710e-14	49
3127137	1.000000e+00	2
3127136	1.000000e+00	6
3127142	1.611182e-01	29
3127141	1.013194e-01	30
3127140	1.000000e+00	3
3127162	9.999999e-01	8
3127163	6.640945e-01	24
3127160	1.133316e-12	48
3127161	1.000000e+00	5
3127166	9.995319e-01	14
3127167	1.000000e+00	4
3127164	1.621870e-08	44
3127165	1.000000e+00	0
3127155	8.986806e-01	21
3127152	1.013194e-01	30
3127153	1.000000e+00	3
3127158	3.300224e-03	35
3127159	9.923267e-01	17
3127156	1.000000e+00	0
3127157	1.000000e+00	0
3127053	1.000000e+00	0
3127052	9.675457e-01	19
3127055	8.881784e-16	50
3127054	1.000000e+00	5
3127049	9.998471e-01	13
3127051	1.854161e-11	47
3127050	9.995319e-01	14
3127045	9.986989e-01	15
3127044	1.013194e-01	30
3127047	9.999972e-01	10
3127041	9.923267e-01	17
3127040	8.881784e-16	50
3127043	1.133316e-12	48
3127042	1.000000e+00	1
3127068	4.529710e-14	49
3127069	8.881784e-16	50
3127070	8.881784e-16	50
3127071	1.000000e+00	0
3127064	8.881784e-16	50
3127065	9.966998e-01	16
3127066	8.881784e-16	50
3127067	1.641957e-02	33
3127060	8.881784e-16	50
3127061	1.133316e-12	48
3127063	1.301086e-03	36
3127056	1.013194e-01	30
3127058	4.438624e-01	26
3127059	4.529710e-14	49
3127087	3.300224e-03	35
3127086	9.999549e-01	12
3127085	1.000000e+00	7
3127084	1.000000e+00	0
3127083	1.000000e+00	1
3127082	1.000000e+00	7
3127081	1.000000e+00	5
3127080	4.529710e-14	49
3127079	2.399438e-01	28
3127078	1.133316e-12	48
3127077	4.681115e-04	37
3127076	1.000000e+00	0
3127073	1.000000e+00	5
3127072	7.673339e-03	34
3127102	9.995319e-01	14
3127103	9.999999e-01	8
3127100	4.529710e-14	49
3127101	1.000000e+00	0
3127098	1.000000e+00	0
3127099	9.998471e-01	13
3127096	5.817779e-07	42
3127097	1.854161e-11	47
3127094	1.000000e+00	0
3127095	1.193067e-05	40
3127092	9.923267e-01	17
3127093	7.600562e-01	23
3127088	1.013194e-01	30
3127089	1.611182e-01	29
PID_161723234	8.881784e-16	50
PID_161723233	2.807050e-06	41
PID_161723235	1.000000e+00	0
PID_161723228	9.998471e-01	13
PID_161723231	1.000000e+00	1
PID_161723232	1.000000e+00	2
PID_161723229	1.000000e+00	0
PID_161723230	8.881784e-16	50
3126758	8.881784e-16	50
3126759	1.000000e+00	4
3126756	1.000000e+00	2
3126757	8.881784e-16	50
3126754	1.301086e-03	36
3126755	8.881784e-16	50
3126752	1.000000e+00	6
3126753	1.193067e-05	40
3126766	1.000000e+00	0
3126767	8.881784e-16	50
3126764	1.000000e+00	3
3126765	1.000000e+00	5
3126762	9.999881e-01	11
3126763	1.000000e+00	3
3126760	1.854161e-11	47
3126761	8.881784e-16	50
3126775	1.049339e-07	43
3126774	4.681115e-04	37
3126773	8.881784e-16	50
3126772	1.000000e+00	3
3126771	1.000000e+00	3
3126770	1.621870e-08	44
3126768	1.000000e+00	1
3126783	1.641957e-02	33
3126782	4.681115e-04	37
3126781	3.300224e-03	35
3126780	4.529710e-14	49
3126779	8.388818e-01	22
3126778	8.881784e-16	50
3126777	8.881784e-16	50
3126776	9.405398e-01	20
3126724	1.000000e+00	2
3126725	1.000000e+00	1
3126726	4.438624e-01	26
3126727	1.000000e+00	2
3126722	1.301086e-03	36
3126723	8.881784e-16	50
3126732	1.529320e-04	38
3126735	1.133316e-12	48
3126729	1.000000e+00	0
3126731	9.405398e-01	20
3126741	1.000000e+00	7
3126740	2.104926e-09	45
3126743	8.388818e-01	22
3126737	9.835804e-01	18
3126736	3.300224e-03	35
3126739	1.000000e+00	0
3126738	1.000000e+00	0
3126749	9.998471e-01	13
3126748	3.300224e-03	35
3126751	1.000000e+00	2
3126750	8.881784e-16	50
3126745	1.000000e+00	4
3126744	2.104926e-09	45
3126747	5.946023e-02	31
3126691	8.881784e-16	50
3126689	1.049339e-07	43
3126694	1.000000e+00	4
3126695	8.881784e-16	50
3126692	8.986806e-01	21
3126693	8.881784e-16	50
3126698	9.999549e-01	12
3126699	1.621870e-08	44
3126696	1.133316e-12	48
3126697	4.681115e-04	37
3126702	2.104926e-09	45
3126703	5.561376e-01	25
3126700	8.881784e-16	50
3126701	8.881784e-16	50
3126707	8.881784e-16	50
3126706	8.881784e-16	50
3126705	7.673339e-03	34
3126704	4.529710e-14	49
3126711	9.995319e-01	14
3126710	9.999549e-01	12
3126709	9.999881e-01	11
3126708	1.000000e+00	5
3126715	1.000000e+00	1
3126714	4.438624e-01	26
3126713	1.854161e-11	47
3126712	1.854161e-11	47
3126719	1.000000e+00	0
3126716	1.000000e+00	3
3126656	1.611182e-01	29
3126657	9.998471e-01	13
3126658	1.854161e-11	47
3126659	8.881784e-16	50
3126662	8.881784e-16	50
3126663	8.881784e-16	50
3126665	4.529710e-14	49
3126666	9.999881e-01	11
3126667	9.999999e-01	8
3126669	4.438624e-01	26
3126671	3.245432e-02	32
3126673	1.133316e-12	48
3126672	8.881784e-16	50
3126675	8.881784e-16	50
3126674	9.966998e-01	16
3126677	7.600562e-01	23
3126679	9.405398e-01	20
3126678	8.881784e-16	50
3126681	9.923267e-01	17
3126680	8.881784e-16	50
3126682	9.995319e-01	14
3126685	1.000000e+00	2
3126684	8.881784e-16	50
3126687	1.000000e+00	2
3126686	4.510745e-05	39
3126639	8.881784e-16	50
3126638	1.133316e-12	48
3126637	3.300224e-03	35
3126636	8.881784e-16	50
3126634	9.405398e-01	20
3126633	3.359055e-01	27
3126655	9.998471e-01	13
3126652	1.000000e+00	7
[truncated: 1,861 more rows]
