# Supplementary material for: Translational Selection Is Ubiquitous in Prokaryotes
Source: PLoS Genet. 2010 Jun 24;6(6):e1001004. doi: 10.1371/journal.pgen.1001004 (PMC2891978; doi:10.1371/journal.pgen.1001004)
Supplement: Dataset S1 — OCU/non-OCU gene calls in 461 Bacterial and Archaeal genomes, and summary tables of genome properties and OCU preferences for specific codons. (4.77 MB ZIP) [file pgen.1001004.s001.zip › Dataset_S1_Archaea/Halobacterium_sp.arff.ocuGenes]

GeneID	signTest_p	ocuProbWinCnt
1449093	8.881784e-16	50
1449092	5.817779e-07	42
1449095	4.529710e-14	49
1449094	4.529710e-14	49
1449089	4.681115e-04	37
1449088	1.854161e-11	47
1449091	1.193067e-05	40
1449090	5.817779e-07	42
1449101	4.529710e-14	49
1449103	8.881784e-16	50
1449102	1.854161e-11	47
1449097	1.133316e-12	48
1449096	2.807050e-06	41
1449099	1.529320e-04	38
1449098	4.510745e-05	39
1449108	8.881784e-16	50
1449109	1.133316e-12	48
1449104	2.104926e-09	45
1449105	1.133316e-12	48
1449106	8.881784e-16	50
1449116	8.881784e-16	50
1449117	4.529710e-14	49
1449118	1.133316e-12	48
1449112	2.807050e-06	41
1449113	8.881784e-16	50
1449114	1.049339e-07	43
1449115	8.881784e-16	50
1449127	1.000000e+00	0
1449126	8.986806e-01	21
1449125	1.000000e+00	1
1449124	9.998471e-01	13
1449123	8.986806e-01	21
1449122	1.000000e+00	0
1449121	9.999549e-01	12
1449120	9.923267e-01	17
1449135	8.881784e-16	50
1449134	1.854161e-11	47
1449133	8.881784e-16	50
1449132	8.881784e-16	50
1449131	8.881784e-16	50
1449130	5.817779e-07	42
1449129	1.529320e-04	38
1449128	8.881784e-16	50
1449142	1.854161e-11	47
1449143	1.049339e-07	43
1449140	2.230891e-10	46
1449141	5.817779e-07	42
1449138	8.881784e-16	50
1449136	8.881784e-16	50
1449137	1.133316e-12	48
1449150	2.807050e-06	41
1449151	4.529710e-14	49
1449148	9.999549e-01	12
1449149	4.529710e-14	49
1449146	1.193067e-05	40
1449147	1.000000e+00	0
1449144	1.000000e+00	0
1449145	9.675457e-01	19
1449153	2.230891e-10	46
1449152	1.621870e-08	44
1449155	1.000000e+00	5
1449154	3.300224e-03	35
1449157	8.881784e-16	50
1449156	9.835804e-01	18
1449159	1.133316e-12	48
1449158	1.049339e-07	43
1449161	8.881784e-16	50
1449160	7.600562e-01	23
1449163	2.807050e-06	41
1449162	1.301086e-03	36
1449164	1.621870e-08	44
1449167	8.881784e-16	50
1449166	3.245432e-02	32
1449168	7.600562e-01	23
1449169	2.399438e-01	28
1449170	8.881784e-16	50
1449171	1.854161e-11	47
1449174	8.881784e-16	50
1449175	1.611182e-01	29
1449176	8.881784e-16	50
1449177	2.230891e-10	46
1449178	8.881784e-16	50
1449179	1.193067e-05	40
1449180	9.675457e-01	19
1449181	4.510745e-05	39
1449182	9.835804e-01	18
1449183	1.301086e-03	36
1449187	1.301086e-03	36
1449186	2.399438e-01	28
1449185	1.000000e+00	6
1449184	8.388818e-01	22
1449191	8.881784e-16	50
1449190	5.946023e-02	31
1449189	9.966998e-01	16
1449188	4.529710e-14	49
1449195	8.881784e-16	50
1449194	4.529710e-14	49
1449193	1.193067e-05	40
1449192	2.399438e-01	28
1449199	1.301086e-03	36
1449198	8.881784e-16	50
1449197	1.013194e-01	30
1449196	1.854161e-11	47
1449202	2.104926e-09	45
1449203	8.881784e-16	50
1449200	8.881784e-16	50
1449206	2.807050e-06	41
1449207	1.529320e-04	38
1449204	4.510745e-05	39
1449205	3.245432e-02	32
1449211	8.881784e-16	50
1449208	4.529710e-14	49
1449215	3.245432e-02	32
1449212	5.946023e-02	31
1448972	1.049339e-07	43
1448974	3.300224e-03	35
1448975	1.000000e+00	7
1448968	1.193067e-05	40
1448969	8.881784e-16	50
1448970	2.807050e-06	41
1448971	2.230891e-10	46
1448964	1.000000e+00	5
1448965	8.881784e-16	50
1448966	9.999549e-01	12
1448960	2.104926e-09	45
1448961	1.611182e-01	29
1448963	9.999881e-01	11
1448989	4.529710e-14	49
1448988	4.529710e-14	49
1448991	1.529320e-04	38
1448990	9.405398e-01	20
1448985	1.621870e-08	44
1448984	1.611182e-01	29
1448986	9.999881e-01	11
1448981	8.881784e-16	50
1448980	2.807050e-06	41
1448983	1.854161e-11	47
1448982	2.399438e-01	28
1448977	1.193067e-05	40
1448976	1.000000e+00	6
1448979	8.388818e-01	22
1448978	1.000000e+00	2
1449006	1.301086e-03	36
1449007	9.995319e-01	14
1449004	8.881784e-16	50
1449005	8.881784e-16	50
1449002	7.673339e-03	34
1448998	5.817779e-07	42
1448999	1.133316e-12	48
1448996	9.966998e-01	16
1448997	1.000000e+00	2
1448994	9.999549e-01	12
1448995	9.986989e-01	15
1448992	9.999549e-01	12
1448993	5.946023e-02	31
1449023	4.529710e-14	49
1449022	8.881784e-16	50
1449021	9.999999e-01	8
1449020	3.245432e-02	32
1449019	9.999881e-01	11
1449018	1.000000e+00	4
1449017	8.881784e-16	50
1449016	1.854161e-11	47
1449015	1.854161e-11	47
1449014	2.807050e-06	41
1449013	8.881784e-16	50
1449012	9.999994e-01	9
1449011	8.881784e-16	50
1449010	1.000000e+00	0
1449009	8.881784e-16	50
1449008	8.881784e-16	50
1449032	2.807050e-06	41
1449033	1.000000e+00	7
1449034	1.049339e-07	43
1449035	1.000000e+00	0
1449036	9.999881e-01	11
1449037	4.529710e-14	49
1449038	9.405398e-01	20
1449024	9.999994e-01	9
1449025	4.438624e-01	26
1449026	9.999972e-01	10
1449027	2.807050e-06	41
1449028	1.133316e-12	48
1449029	1.854161e-11	47
1449030	9.405398e-01	20
1449031	9.405398e-01	20
1449049	4.529710e-14	49
1449048	4.510745e-05	39
1449051	1.621870e-08	44
1449050	1.000000e+00	4
1449053	9.405398e-01	20
1449052	2.230891e-10	46
1449055	4.529710e-14	49
1449054	1.641957e-02	33
1449041	5.946023e-02	31
1449040	9.986989e-01	15
1449043	9.998471e-01	13
1449042	3.359055e-01	27
1449045	9.999881e-01	11
1449044	1.641957e-02	33
1449047	8.881784e-16	50
1449046	2.807050e-06	41
1449066	1.013194e-01	30
1449067	1.000000e+00	0
1449064	9.835804e-01	18
1449065	9.999549e-01	12
1449070	1.000000e+00	4
1449071	9.998471e-01	13
1449068	4.529710e-14	49
1449069	1.000000e+00	5
1449058	1.611182e-01	29
1449059	7.673339e-03	34
1449056	1.854161e-11	47
1449057	8.986806e-01	21
1449062	8.881784e-16	50
1449063	6.640945e-01	24
1449060	8.881784e-16	50
1449061	9.999972e-01	10
1449083	5.817779e-07	42
1449082	1.049339e-07	43
1449081	1.133316e-12	48
1449080	2.807050e-06	41
1449087	8.881784e-16	50
1449086	8.881784e-16	50
1449085	8.881784e-16	50
1449084	8.881784e-16	50
1449075	9.835804e-01	18
1449074	8.881784e-16	50
1449073	8.881784e-16	50
1449072	1.000000e+00	0
1449079	1.193067e-05	40
1449078	4.681115e-04	37
1449077	1.000000e+00	2
1449076	9.966998e-01	16
1449366	8.881784e-16	50
1449367	8.881784e-16	50
1449364	4.529710e-14	49
1449365	8.986806e-01	21
1449362	8.881784e-16	50
1449363	8.881784e-16	50
1449360	8.881784e-16	50
1449361	1.621870e-08	44
1449375	8.881784e-16	50
1449372	4.510745e-05	39
1449373	2.399438e-01	28
1449370	8.881784e-16	50
1449371	1.133316e-12	48
1449368	8.881784e-16	50
1449369	8.881784e-16	50
1449351	8.881784e-16	50
1449350	1.621870e-08	44
1449349	1.193067e-05	40
1449348	8.881784e-16	50
1449347	1.854161e-11	47
1449346	1.621870e-08	44
1449345	4.681115e-04	37
1449359	4.529710e-14	49
1449358	4.510745e-05	39
1449357	1.529320e-04	38
1449356	1.641957e-02	33
1449355	1.133316e-12	48
1449354	4.681115e-04	37
1449353	8.881784e-16	50
1449352	1.049339e-07	43
1449396	2.807050e-06	41
1449397	8.881784e-16	50
1449398	8.881784e-16	50
1449399	4.529710e-14	49
1449393	2.104926e-09	45
1449394	4.529710e-14	49
1449395	4.510745e-05	39
1449404	2.230891e-10	46
1449406	2.230891e-10	46
1449400	2.807050e-06	41
1449401	2.230891e-10	46
1449402	1.854161e-11	47
1449403	5.817779e-07	42
1449381	3.245432e-02	32
1449380	8.881784e-16	50
1449383	8.881784e-16	50
1449382	1.854161e-11	47
1449377	4.529710e-14	49
1449376	2.104926e-09	45
1449389	1.621870e-08	44
1449388	8.881784e-16	50
1449391	4.681115e-04	37
1449385	8.881784e-16	50
1449384	1.854161e-11	47
1449387	4.529710e-14	49
1449386	4.529710e-14	49
1449427	1.133316e-12	48
1449424	8.881784e-16	50
1449425	1.049339e-07	43
1449430	2.104926e-09	45
1449431	4.510745e-05	39
1449428	9.675457e-01	19
1449429	4.510745e-05	39
1449434	8.881784e-16	50
1449435	1.133316e-12	48
1449432	2.230891e-10	46
1449433	3.245432e-02	32
1449436	3.300224e-03	35
1449437	1.529320e-04	38
1449411	8.881784e-16	50
1449410	5.817779e-07	42
1449409	8.881784e-16	50
1449408	8.881784e-16	50
1449415	1.049339e-07	43
1449414	5.561376e-01	25
1449413	4.510745e-05	39
1449412	5.946023e-02	31
1449419	8.881784e-16	50
1449418	1.133316e-12	48
1449417	5.946023e-02	31
1449423	8.881784e-16	50
1449422	1.301086e-03	36
1449421	8.881784e-16	50
1449420	1.529320e-04	38
1449441	8.881784e-16	50
1449440	2.807050e-06	41
1449445	1.193067e-05	40
1449444	8.881784e-16	50
1449447	1.529320e-04	38
1449446	3.300224e-03	35
1449448	1.193067e-05	40
1449246	4.529710e-14	49
1449245	1.193067e-05	40
1449244	1.854161e-11	47
1449243	2.807050e-06	41
1449242	5.817779e-07	42
1449241	4.529710e-14	49
1449240	2.399438e-01	28
1449239	1.621870e-08	44
1449238	4.510745e-05	39
1449237	1.641957e-02	33
1449235	4.510745e-05	39
1449234	1.854161e-11	47
1449233	8.881784e-16	50
1449232	1.621870e-08	44
1449230	2.807050e-06	41
1449231	8.881784e-16	50
1449228	1.621870e-08	44
1449229	1.133316e-12	48
1449227	2.807050e-06	41
1449224	1.301086e-03	36
1449225	5.817779e-07	42
1449222	1.621870e-08	44
1449223	3.300224e-03	35
1449220	1.049339e-07	43
1449221	1.193067e-05	40
1449218	8.881784e-16	50
1449219	1.641957e-02	33
1449216	2.399438e-01	28
1449217	1.133316e-12	48
1449276	1.621870e-08	44
1449279	5.817779e-07	42
1449278	5.817779e-07	42
1449273	3.300224e-03	35
1449272	5.817779e-07	42
1449275	1.193067e-05	40
1449274	1.621870e-08	44
1449269	2.104926e-09	45
1449268	1.301086e-03	36
1449271	1.049339e-07	43
1449270	2.399438e-01	28
1449265	8.881784e-16	50
1449264	2.230891e-10	46
1449267	4.529710e-14	49
1449266	8.881784e-16	50
1449260	8.881784e-16	50
1449261	1.301086e-03	36
1449262	8.881784e-16	50
1449263	4.529710e-14	49
1449256	2.807050e-06	41
1449258	5.817779e-07	42
1449259	3.359055e-01	27
1449253	7.673339e-03	34
1449254	1.133316e-12	48
1449255	2.807050e-06	41
1449248	8.881784e-16	50
1449249	2.104926e-09	45
1449250	5.561376e-01	25
1449307	9.835804e-01	18
1449306	2.104926e-09	45
1449305	4.681115e-04	37
1449304	4.681115e-04	37
1449311	8.986806e-01	21
1449310	3.300224e-03	35
1449299	2.230891e-10	46
1449298	8.881784e-16	50
1449297	8.881784e-16	50
1449296	1.641957e-02	33
1449303	1.301086e-03	36
1449302	5.946023e-02	31
1449301	8.881784e-16	50
1449300	8.881784e-16	50
1449290	2.104926e-09	45
1449291	7.673339e-03	34
1449288	2.807050e-06	41
1449294	2.230891e-10	46
1449292	2.230891e-10	46
1449293	1.133316e-12	48
1449283	3.300224e-03	35
1449280	1.193067e-05	40
1449281	1.854161e-11	47
1449286	8.881784e-16	50
1449287	8.881784e-16	50
1449284	1.621870e-08	44
1449285	7.673339e-03	34
1449337	8.881784e-16	50
1449339	8.881784e-16	50
1449338	8.881784e-16	50
1449341	8.881784e-16	50
1449343	1.854161e-11	47
1449342	7.673339e-03	34
1449328	1.133316e-12	48
1449333	5.817779e-07	42
1449332	5.817779e-07	42
1449335	2.807050e-06	41
1449320	3.245432e-02	32
1449321	9.999549e-01	12
1449322	1.013194e-01	30
1449323	8.881784e-16	50
1449324	2.230891e-10	46
1449325	8.881784e-16	50
1449326	8.881784e-16	50
1449327	8.881784e-16	50
1449312	7.673339e-03	34
1449313	3.245432e-02	32
1449315	1.611182e-01	29
1449316	5.946023e-02	31
1449317	4.681115e-04	37
1449318	2.230891e-10	46
PID_161349973	1.049339e-07	43
PID_161349974	8.881784e-16	50
PID_161349975	2.807050e-06	41
PID_161349976	1.000000e+00	0
PID_161349972	2.230891e-10	46
PID_161349982	7.600562e-01	23
PID_161349983	8.881784e-16	50
PID_161349984	1.000000e+00	0
PID_161349977	9.923267e-01	17
PID_161349978	1.000000e+00	1
PID_161349979	1.000000e+00	4
PID_161349980	1.000000e+00	1
PID_161349986	9.999994e-01	9
PID_161349985	7.600562e-01	23
1448137	8.881784e-16	50
1448136	1.133316e-12	48
1448139	2.230891e-10	46
1448138	1.000000e+00	6
1448141	9.966998e-01	16
1448140	1.854161e-11	47
1448143	2.807050e-06	41
1448142	1.529320e-04	38
1448129	9.675457e-01	19
1448128	9.999881e-01	11
1448131	5.817779e-07	42
1448133	4.529710e-14	49
1448132	1.133316e-12	48
1448135	8.881784e-16	50
1448134	8.881784e-16	50
1448152	1.000000e+00	7
1448153	2.399438e-01	28
1448154	9.999994e-01	9
1448155	4.529710e-14	49
1448156	1.854161e-11	47
1448157	2.230891e-10	46
1448158	2.104926e-09	45
1448159	1.301086e-03	36
1448144	1.000000e+00	1
1448145	1.000000e+00	0
1448146	9.923267e-01	17
1448147	1.000000e+00	0
1448148	2.230891e-10	46
1448149	1.000000e+00	6
1448150	5.561376e-01	25
1448151	4.529710e-14	49
1448171	8.881784e-16	50
1448170	5.946023e-02	31
1448169	8.881784e-16	50
1448168	1.049339e-07	43
1448175	1.529320e-04	38
1448174	7.600562e-01	23
1448173	4.529710e-14	49
1448172	9.999994e-01	9
1448163	1.133316e-12	48
1448161	8.881784e-16	50
1448160	1.621870e-08	44
1448167	8.881784e-16	50
1448166	8.388818e-01	22
1448165	2.807050e-06	41
1448164	5.817779e-07	42
1448186	1.000000e+00	0
1448184	5.946023e-02	31
1448185	1.000000e+00	3
1448190	4.529710e-14	49
1448191	2.230891e-10	46
1448188	9.999972e-01	10
1448189	9.995319e-01	14
1448178	1.133316e-12	48
1448179	3.359055e-01	27
1448176	8.881784e-16	50
1448177	9.999999e-01	8
1448182	6.640945e-01	24
1448183	1.000000e+00	0
1448180	3.359055e-01	27
1448181	9.999972e-01	10
1448077	9.999881e-01	11
1448076	8.881784e-16	50
1448079	3.359055e-01	27
1448078	1.133316e-12	48
1448073	1.000000e+00	3
1448072	8.881784e-16	50
1448075	3.245432e-02	32
1448074	2.230891e-10	46
1448069	4.681115e-04	37
1448068	1.000000e+00	5
1448071	8.881784e-16	50
1448067	8.881784e-16	50
1448066	1.000000e+00	6
1448092	1.301086e-03	36
1448093	1.000000e+00	1
1448088	8.881784e-16	50
1448089	1.000000e+00	4
1448090	1.193067e-05	40
1448084	1.193067e-05	40
1448085	2.104926e-09	45
1448086	9.986989e-01	15
1448080	8.388818e-01	22
1448082	4.529710e-14	49
1448083	8.881784e-16	50
1448111	1.000000e+00	1
1448109	8.881784e-16	50
1448108	1.000000e+00	0
1448107	1.193067e-05	40
1448105	1.000000e+00	3
1448104	1.000000e+00	0
1448103	1.000000e+00	1
1448102	1.000000e+00	0
1448101	1.641957e-02	33
1448100	8.881784e-16	50
1448099	1.000000e+00	1
1448098	9.999999e-01	8
1448097	1.000000e+00	4
1448096	1.000000e+00	1
1448126	2.230891e-10	46
1448127	8.881784e-16	50
1448124	1.193067e-05	40
1448125	8.388818e-01	22
1448122	7.600562e-01	23
1448123	9.835804e-01	18
1448120	1.000000e+00	0
1448118	8.881784e-16	50
1448119	4.510745e-05	39
1448116	1.000000e+00	4
1448117	9.999881e-01	11
1448114	1.000000e+00	0
1448115	1.000000e+00	3
1448112	1.000000e+00	1
1448113	1.529320e-04	38
1448000	9.835804e-01	18
1448002	4.529710e-14	49
1448003	9.986989e-01	15
1448005	1.049339e-07	43
1448006	1.854161e-11	47
1448007	8.881784e-16	50
1448008	1.000000e+00	6
1448010	8.881784e-16	50
1448011	5.946023e-02	31
1448012	1.621870e-08	44
1448013	9.999999e-01	8
1448015	8.881784e-16	50
1448017	4.681115e-04	37
1448016	8.881784e-16	50
1448019	7.673339e-03	34
1448018	2.807050e-06	41
1448021	4.529710e-14	49
1448020	1.529320e-04	38
1448023	1.301086e-03	36
1448022	9.405398e-01	20
1448025	4.510745e-05	39
1448024	8.881784e-16	50
1448027	1.000000e+00	3
1448026	1.000000e+00	6
1448029	8.881784e-16	50
1448028	3.300224e-03	35
1448031	8.388818e-01	22
1448030	9.995319e-01	14
1448034	5.946023e-02	31
1448035	1.193067e-05	40
1448032	1.000000e+00	2
1448033	4.438624e-01	26
1448038	8.881784e-16	50
1448039	4.529710e-14	49
1448036	1.529320e-04	38
1448042	9.999881e-01	11
1448043	1.854161e-11	47
1448040	2.230891e-10	46
1448041	9.675457e-01	19
1448046	9.675457e-01	19
1448047	5.946023e-02	31
1448044	1.000000e+00	5
1448051	1.000000e+00	2
1448050	6.640945e-01	24
1448049	8.881784e-16	50
1448048	8.881784e-16	50
1448055	1.000000e+00	2
1448054	1.621870e-08	44
1448053	1.000000e+00	2
1448059	1.000000e+00	5
1448058	4.438624e-01	26
1448057	1.000000e+00	0
1448056	1.000000e+00	1
1448063	2.230891e-10	46
1448062	4.510745e-05	39
1448061	1.854161e-11	47
1448060	1.000000e+00	3
1447940	8.881784e-16	50
1447942	2.399438e-01	28
1447943	4.681115e-04	37
1447936	8.881784e-16	50
1447938	7.600562e-01	23
1447948	1.000000e+00	2
1447949	9.999994e-01	9
1447950	9.999994e-01	9
1447951	8.881784e-16	50
1447944	9.998471e-01	13
1447945	8.881784e-16	50
1447946	1.000000e+00	3
1447947	1.854161e-11	47
1447958	8.881784e-16	50
1447953	8.881784e-16	50
1447952	2.230891e-10	46
1447955	9.999881e-01	11
1447954	9.405398e-01	20
1447964	8.881784e-16	50
1447967	8.881784e-16	50
1447966	3.359055e-01	27
1447961	9.999972e-01	10
1447960	8.881784e-16	50
1447963	7.673339e-03	34
1447962	8.881784e-16	50
1447974	5.561376e-01	25
1447975	9.405398e-01	20
1447972	1.641957e-02	33
1447973	5.817779e-07	42
1447970	1.854161e-11	47
1447971	8.881784e-16	50
1447968	2.104926e-09	45
1447969	8.881784e-16	50
1447982	2.399438e-01	28
1447983	8.881784e-16	50
1447980	1.000000e+00	5
1447981	5.561376e-01	25
1447978	1.641957e-02	33
1447979	9.986989e-01	15
1447976	1.049339e-07	43
1447977	6.640945e-01	24
1447991	1.133316e-12	48
1447990	1.621870e-08	44
1447989	1.000000e+00	2
1447988	8.881784e-16	50
1447987	1.000000e+00	4
1447986	1.000000e+00	6
1447985	1.000000e+00	3
1447984	1.000000e+00	1
1447999	1.000000e+00	6
1447998	9.999994e-01	9
1447997	1.000000e+00	0
1447996	1.000000e+00	5
1447995	8.881784e-16	50
1447993	1.000000e+00	2
1447992	1.133316e-12	48
1448410	9.995319e-01	14
1448411	2.104926e-09	45
1448408	8.881784e-16	50
1448409	4.529710e-14	49
1448414	1.000000e+00	1
1448412	7.600562e-01	23
1448402	1.854161e-11	47
1448403	1.000000e+00	3
1448401	8.881784e-16	50
1448406	1.133316e-12	48
1448404	1.301086e-03	36
1448405	9.995319e-01	14
1448395	1.000000e+00	3
1448394	1.641957e-02	33
1448393	7.600562e-01	23
1448392	1.133316e-12	48
1448399	1.529320e-04	38
1448398	1.000000e+00	7
1448387	1.013194e-01	30
1448386	8.881784e-16	50
1448385	8.881784e-16	50
1448384	6.640945e-01	24
1448391	1.000000e+00	0
1448390	9.923267e-01	17
1448389	1.000000e+00	3
1448388	1.301086e-03	36
1448440	1.000000e+00	1
1448441	6.640945e-01	24
1448443	9.999972e-01	10
1448444	8.881784e-16	50
1448445	9.986989e-01	15
1448446	2.104926e-09	45
1448447	1.000000e+00	5
1448432	3.359055e-01	27
1448433	1.000000e+00	2
1448434	8.881784e-16	50
1448435	1.000000e+00	6
1448436	1.013194e-01	30
1448437	1.000000e+00	0
1448438	8.881784e-16	50
1448439	8.881784e-16	50
1448425	9.986989e-01	15
1448427	1.000000e+00	2
1448426	8.881784e-16	50
1448428	8.881784e-16	50
1448431	8.881784e-16	50
1448430	1.049339e-07	43
1448417	8.881784e-16	50
1448416	1.193067e-05	40
1448419	9.999549e-01	12
1448418	4.529710e-14	49
1448421	4.529710e-14	49
1448420	9.923267e-01	17
1448422	1.000000e+00	5
1448350	1.854161e-11	47
1448351	1.000000e+00	3
1448349	8.881784e-16	50
1448346	2.399438e-01	28
1448347	1.854161e-11	47
1448344	9.923267e-01	17
1448342	4.510745e-05	39
1448343	2.104926e-09	45
1448340	5.817779e-07	42
1448338	9.999549e-01	12
1448339	9.675457e-01	19
1448337	8.881784e-16	50
1448335	1.854161e-11	47
1448334	5.817779e-07	42
1448333	1.611182e-01	29
1448331	9.995319e-01	14
1448330	4.529710e-14	49
1448329	9.999881e-01	11
1448328	1.000000e+00	4
1448327	4.438624e-01	26
1448326	1.133316e-12	48
1448325	8.881784e-16	50
1448323	9.999972e-01	10
1448322	8.881784e-16	50
1448321	8.881784e-16	50
1448380	1.000000e+00	6
1448381	9.986989e-01	15
1448382	1.611182e-01	29
1448383	1.529320e-04	38
1448376	1.000000e+00	5
1448377	1.621870e-08	44
1448378	1.000000e+00	6
1448379	9.995319e-01	14
1448372	6.640945e-01	24
1448373	1.000000e+00	1
1448374	1.000000e+00	2
1448375	1.000000e+00	4
1448368	1.611182e-01	29
1448369	9.986989e-01	15
1448370	1.000000e+00	0
1448371	9.966998e-01	16
1448365	8.881784e-16	50
1448364	1.000000e+00	7
1448366	9.998471e-01	13
1448361	1.000000e+00	5
1448360	5.946023e-02	31
1448363	2.104926e-09	45
1448362	7.600562e-01	23
1448357	1.193067e-05	40
1448356	5.561376e-01	25
1448359	6.640945e-01	24
1448358	1.013194e-01	30
1448353	9.999549e-01	12
1448352	3.359055e-01	27
1448355	9.998471e-01	13
1448354	8.881784e-16	50
1448275	9.999999e-01	8
1448274	9.923267e-01	17
1448273	8.388818e-01	22
1448272	3.300224e-03	35
1448279	1.000000e+00	2
1448278	1.000000e+00	6
1448277	1.000000e+00	7
1448276	1.621870e-08	44
1448283	6.640945e-01	24
1448282	1.133316e-12	48
1448281	1.000000e+00	1
1448280	1.000000e+00	2
1448287	1.193067e-05	40
1448286	8.881784e-16	50
1448285	8.881784e-16	50
1448284	1.000000e+00	4
1448258	1.000000e+00	0
1448259	1.854161e-11	47
1448256	1.193067e-05	40
1448257	1.000000e+00	3
1448262	1.000000e+00	2
1448263	9.999972e-01	10
1448260	1.000000e+00	0
1448261	1.000000e+00	0
1448266	8.881784e-16	50
1448264	4.510745e-05	39
1448265	1.854161e-11	47
1448270	4.510745e-05	39
1448271	8.881784e-16	50
1448269	1.641957e-02	33
1448305	1.000000e+00	5
1448304	1.611182e-01	29
1448306	2.104926e-09	45
1448309	8.881784e-16	50
1448308	1.000000e+00	4
1448311	1.000000e+00	1
1448310	2.104926e-09	45
1448313	2.230891e-10	46
1448312	4.438624e-01	26
1448315	1.000000e+00	0
1448314	9.999881e-01	11
1448317	1.000000e+00	7
1448316	4.529710e-14	49
1448319	8.881784e-16	50
1448318	8.881784e-16	50
1448288	9.999549e-01	12
1448289	1.529320e-04	38
1448290	1.301086e-03	36
1448291	9.986989e-01	15
1448292	1.854161e-11	47
1448293	1.133316e-12	48
1448294	8.881784e-16	50
1448295	1.000000e+00	2
1448296	1.133316e-12	48
1448297	1.621870e-08	44
1448298	9.995319e-01	14
1448299	1.133316e-12	48
1448300	9.995319e-01	14
1448301	1.000000e+00	5
1448302	8.881784e-16	50
1448303	4.529710e-14	49
1448215	9.986989e-01	15
1448214	2.807050e-06	41
1448213	8.881784e-16	50
1448212	8.881784e-16	50
1448211	8.881784e-16	50
1448210	1.301086e-03	36
1448209	8.881784e-16	50
1448208	2.807050e-06	41
1448223	9.999994e-01	9
1448222	9.999994e-01	9
1448221	1.013194e-01	30
1448220	8.881784e-16	50
1448219	1.000000e+00	2
1448218	4.529710e-14	49
1448217	9.405398e-01	20
1448198	1.013194e-01	30
1448196	8.388818e-01	22
1448194	1.000000e+00	0
1448195	2.230891e-10	46
1448192	1.621870e-08	44
1448207	5.817779e-07	42
1448205	5.817779e-07	42
1448202	2.104926e-09	45
1448203	8.881784e-16	50
1448200	2.230891e-10	46
1448201	4.529710e-14	49
1448245	1.000000e+00	0
1448247	1.000000e+00	0
1448246	3.359055e-01	27
1448241	1.000000e+00	0
1448240	1.000000e+00	0
1448243	1.000000e+00	0
1448242	1.000000e+00	0
1448253	1.000000e+00	5
1448255	1.621870e-08	44
1448254	1.000000e+00	1
1448249	1.000000e+00	0
1448248	1.000000e+00	0
1448250	1.000000e+00	0
1448228	2.230891e-10	46
1448229	1.000000e+00	0
1448230	1.000000e+00	2
1448231	1.000000e+00	0
1448225	1.133316e-12	48
1448226	1.000000e+00	0
1448227	9.966998e-01	16
1448236	1.000000e+00	0
1448237	1.000000e+00	6
1448238	1.000000e+00	0
1448239	1.000000e+00	3
1448232	1.000000e+00	0
1448233	1.000000e+00	0
1448234	1.000000e+00	0
1448687	9.675457e-01	19
1448686	9.966998e-01	16
1448684	1.621870e-08	44
1448683	2.104926e-09	45
1448682	2.104926e-09	45
1448681	9.405398e-01	20
1448680	9.998471e-01	13
1448679	1.621870e-08	44
1448678	8.881784e-16	50
1448677	8.881784e-16	50
1448676	3.245432e-02	32
1448674	5.817779e-07	42
1448673	9.995319e-01	14
1448672	8.388818e-01	22
1448702	1.854161e-11	47
1448703	1.000000e+00	1
1448700	8.881784e-16	50
1448701	1.193067e-05	40
1448698	9.999972e-01	10
1448699	1.000000e+00	0
1448696	9.999999e-01	8
1448697	1.133316e-12	48
1448694	8.881784e-16	50
1448695	8.881784e-16	50
1448693	5.946023e-02	31
1448690	8.881784e-16	50
1448688	9.986989e-01	15
1448689	1.000000e+00	5
1448653	8.881784e-16	50
1448652	8.881784e-16	50
1448655	4.529710e-14	49
1448654	4.529710e-14	49
1448649	1.000000e+00	5
1448648	7.600562e-01	23
1448651	1.000000e+00	5
1448650	1.000000e+00	7
1448645	1.000000e+00	1
1448644	1.000000e+00	0
1448647	1.000000e+00	0
1448646	1.133316e-12	48
1448641	1.000000e+00	4
1448640	1.000000e+00	6
1448643	1.000000e+00	1
1448642	9.999994e-01	9
1448668	1.854161e-11	47
1448669	1.049339e-07	43
1448670	2.807050e-06	41
1448671	9.966998e-01	16
1448664	9.999994e-01	9
1448665	1.611182e-01	29
1448666	1.529320e-04	38
1448667	8.881784e-16	50
1448661	4.681115e-04	37
1448662	8.986806e-01	21
1448663	7.600562e-01	23
1448656	8.881784e-16	50
1448657	1.529320e-04	38
1448658	4.510745e-05	39
1448659	8.881784e-16	50
1448619	1.000000e+00	4
1448618	2.104926e-09	45
1448617	8.881784e-16	50
1448616	8.881784e-16	50
1448623	8.881784e-16	50
1448622	8.881784e-16	50
1448621	5.817779e-07	42
1448620	8.881784e-16	50
1448610	1.000000e+00	7
1448609	9.675457e-01	19
1448608	1.000000e+00	6
1448615	8.881784e-16	50
1448614	8.881784e-16	50
1448613	1.193067e-05	40
1448634	4.681115e-04	37
1448635	5.946023e-02	31
1448632	2.399438e-01	28
1448633	9.986989e-01	15
1448638	1.301086e-03	36
1448639	1.000000e+00	6
1448636	9.999881e-01	11
1448637	8.881784e-16	50
1448627	3.359055e-01	27
1448624	8.881784e-16	50
1448630	8.881784e-16	50
1448628	5.561376e-01	25
1448629	8.881784e-16	50
1448585	4.510745e-05	39
1448587	3.300224e-03	35
1448586	8.881784e-16	50
1448589	9.923267e-01	17
1448588	1.621870e-08	44
1448591	1.641957e-02	33
1448590	4.510745e-05	39
1448577	1.049339e-07	43
1448576	8.881784e-16	50
1448579	5.817779e-07	42
1448578	1.000000e+00	4
1448581	8.881784e-16	50
1448583	8.881784e-16	50
1448582	1.049339e-07	43
1448600	5.561376e-01	25
1448601	2.230891e-10	46
1448604	5.817779e-07	42
1448605	1.000000e+00	0
1448606	8.388818e-01	22
1448607	1.000000e+00	2
1448592	1.133316e-12	48
1448593	9.999999e-01	8
1448594	9.999999e-01	8
1448595	9.995319e-01	14
1448596	1.133316e-12	48
1448597	4.529710e-14	49
1448598	9.835804e-01	18
1448599	1.000000e+00	7
1448550	8.881784e-16	50
1448551	2.104926e-09	45
1448548	8.881784e-16	50
1448549	1.133316e-12	48
1448544	1.193067e-05	40
1448545	9.986989e-01	15
1448558	1.529320e-04	38
1448559	1.000000e+00	6
1448557	1.854161e-11	47
1448554	9.999881e-01	11
1448555	1.000000e+00	1
1448552	9.675457e-01	19
1448553	5.946023e-02	31
1448567	8.881784e-16	50
1448566	1.133316e-12	48
1448565	9.999999e-01	8
1448564	1.529320e-04	38
1448563	9.835804e-01	18
1448562	5.817779e-07	42
1448561	8.881784e-16	50
1448560	8.881784e-16	50
1448575	4.438624e-01	26
1448574	5.946023e-02	31
1448573	1.133316e-12	48
1448571	9.995319e-01	14
1448570	1.133316e-12	48
1448569	9.999881e-01	11
1448568	9.999972e-01	10
1448516	1.000000e+00	5
1448517	1.000000e+00	0
1448518	1.000000e+00	1
1448519	1.000000e+00	0
1448513	8.881784e-16	50
1448514	4.681115e-04	37
1448515	1.133316e-12	48
1448524	1.000000e+00	6
1448525	8.388818e-01	22
1448527	4.529710e-14	49
1448520	1.301086e-03	36
1448521	1.000000e+00	2
1448522	8.388818e-01	22
1448523	3.300224e-03	35
1448532	8.388818e-01	22
1448535	9.966998e-01	16
1448534	4.438624e-01	26
1448528	7.673339e-03	34
1448531	8.881784e-16	50
1448530	8.881784e-16	50
1448541	4.529710e-14	49
1448540	8.881784e-16	50
1448543	8.881784e-16	50
1448542	8.881784e-16	50
1448537	9.405398e-01	20
1448536	3.300224e-03	35
1448539	1.641957e-02	33
1448482	1.000000e+00	0
1448483	9.999999e-01	8
1448480	9.999549e-01	12
1448481	8.881784e-16	50
1448486	1.013194e-01	30
1448487	1.000000e+00	4
1448484	4.681115e-04	37
1448485	1.000000e+00	7
1448490	1.301086e-03	36
1448491	4.438624e-01	26
1448488	1.000000e+00	2
1448489	1.000000e+00	4
1448494	1.621870e-08	44
1448495	3.359055e-01	27
1448492	9.999994e-01	9
1448493	8.881784e-16	50
1448498	1.854161e-11	47
1448497	3.300224e-03	35
1448503	8.986806e-01	21
1448502	9.986989e-01	15
1448501	1.193067e-05	40
1448507	1.000000e+00	5
1448506	9.986989e-01	15
1448504	1.301086e-03	36
1448510	8.881784e-16	50
1448448	1.000000e+00	6
1448449	9.999549e-01	12
1448450	2.399438e-01	28
1448451	2.104926e-09	45
1448452	4.529710e-14	49
1448454	9.998471e-01	13
1448455	8.881784e-16	50
1448457	4.438624e-01	26
1448458	8.881784e-16	50
1448459	9.966998e-01	16
1448460	4.438624e-01	26
1448461	1.000000e+00	5
1448462	1.621870e-08	44
1448463	1.000000e+00	1
1448465	1.049339e-07	43
1448464	4.681115e-04	37
1448467	1.000000e+00	1
1448466	1.529320e-04	38
1448469	1.000000e+00	1
1448468	9.999972e-01	10
1448471	1.000000e+00	1
1448470	8.881784e-16	50
1448473	8.881784e-16	50
1448472	1.133316e-12	48
1448475	1.000000e+00	1
1448474	1.000000e+00	2
1448477	1.000000e+00	1
1448476	1.000000e+00	0
1448479	1.000000e+00	2
1448478	1.000000e+00	4
1448956	1.000000e+00	5
1448957	8.881784e-16	50
1448958	8.881784e-16	50
1448959	1.000000e+00	6
1448952	1.133316e-12	48
1448953	1.013194e-01	30
1448954	8.881784e-16	50
1448955	1.611182e-01	29
1448948	8.881784e-16	50
1448949	1.000000e+00	0
1448950	4.529710e-14	49
1448951	1.000000e+00	5
1448944	4.529710e-14	49
1448945	2.104926e-09	45
1448946	4.529710e-14	49
1448941	8.881784e-16	50
1448940	1.854161e-11	47
1448943	4.529710e-14	49
1448942	1.854161e-11	47
1448937	1.641957e-02	33
1448939	4.529710e-14	49
1448938	4.438624e-01	26
1448932	8.881784e-16	50
1448935	1.854161e-11	47
1448934	4.681115e-04	37
1448929	8.881784e-16	50
1448928	1.854161e-11	47
1448931	1.133316e-12	48
1448930	4.510745e-05	39
1448926	8.881784e-16	50
1448927	8.881784e-16	50
1448924	8.881784e-16	50
1448925	1.013194e-01	30
1448923	4.529710e-14	49
1448920	9.999994e-01	9
1448921	1.611182e-01	29
1448918	6.640945e-01	24
1448919	8.388818e-01	22
1448916	1.049339e-07	43
1448917	9.923267e-01	17
1448915	8.881784e-16	50
1448912	9.986989e-01	15
1448913	8.881784e-16	50
1448911	8.986806e-01	21
1448910	7.600562e-01	23
1448909	1.000000e+00	7
1448908	3.359055e-01	27
1448907	1.000000e+00	6
1448906	1.000000e+00	6
1448903	8.881784e-16	50
1448902	1.000000e+00	6
1448901	9.966998e-01	16
1448900	9.999994e-01	9
1448899	9.923267e-01	17
1448898	1.641957e-02	33
1448897	1.000000e+00	5
1448896	9.966998e-01	16
1448888	1.641957e-02	33
1448889	5.817779e-07	42
1448890	1.301086e-03	36
1448891	1.000000e+00	3
1448892	1.000000e+00	0
1448893	1.000000e+00	0
1448894	4.681115e-04	37
1448895	1.000000e+00	3
1448880	1.611182e-01	29
1448881	8.881784e-16	50
1448882	8.881784e-16	50
1448883	9.999881e-01	11
1448884	9.999999e-01	8
1448885	4.438624e-01	26
1448886	1.000000e+00	0
1448887	6.640945e-01	24
1448875	1.000000e+00	7
1448879	1.000000e+00	4
1448865	1.133316e-12	48
1448864	1.611182e-01	29
1448867	2.399438e-01	28
1448866	8.388818e-01	22
1448869	8.881784e-16	50
1448868	2.399438e-01	28
1448858	8.881784e-16	50
1448859	8.881784e-16	50
1448856	2.807050e-06	41
1448857	1.133316e-12	48
1448862	8.881784e-16	50
1448863	9.675457e-01	19
1448860	8.881784e-16	50
1448861	8.881784e-16	50
1448850	1.000000e+00	1
1448848	1.000000e+00	2
1448849	1.000000e+00	3
1448854	9.998471e-01	13
1448855	9.835804e-01	18
1448852	1.000000e+00	7
1448853	7.673339e-03	34
1448843	1.000000e+00	4
1448841	8.881784e-16	50
1448840	8.881784e-16	50
1448847	1.000000e+00	1
1448846	9.999549e-01	12
1448845	3.245432e-02	32
1448844	9.999972e-01	10
1448835	9.999549e-01	12
1448834	1.854161e-11	47
1448833	1.529320e-04	38
1448839	1.000000e+00	3
1448838	2.230891e-10	46
1448837	9.999972e-01	10
1448836	9.405398e-01	20
1448821	4.681115e-04	37
1448820	6.640945e-01	24
1448823	8.388818e-01	22
1448817	6.640945e-01	24
1448816	7.673339e-03	34
1448819	1.000000e+00	2
1448818	1.193067e-05	40
1448829	9.995319e-01	14
1448830	3.245432e-02	32
1448825	8.881784e-16	50
1448827	2.230891e-10	46
1448826	4.529710e-14	49
1448804	3.359055e-01	27
1448805	3.245432e-02	32
1448806	9.999994e-01	9
1448807	1.000000e+00	4
1448800	8.881784e-16	50
1448801	8.881784e-16	50
1448802	8.881784e-16	50
1448803	8.881784e-16	50
1448812	1.000000e+00	5
1448813	2.230891e-10	46
1448814	1.000000e+00	7
1448815	1.193067e-05	40
1448808	1.529320e-04	38
1448809	6.640945e-01	24
1448810	1.000000e+00	2
1448811	8.388818e-01	22
1448791	9.835804e-01	18
1448790	2.104926e-09	45
1448789	9.675457e-01	19
1448788	1.000000e+00	1
1448787	9.999881e-01	11
1448786	4.438624e-01	26
1448785	1.000000e+00	0
1448784	9.405398e-01	20
1448799	2.399438e-01	28
1448798	5.817779e-07	42
1448797	8.881784e-16	50
1448796	8.881784e-16	50
1448795	9.999881e-01	11
1448793	1.000000e+00	7
1448792	8.881784e-16	50
1448774	1.854161e-11	47
1448775	1.049339e-07	43
1448772	8.881784e-16	50
1448773	8.881784e-16	50
1448770	5.561376e-01	25
1448771	7.600562e-01	23
1448769	1.193067e-05	40
1448782	8.881784e-16	50
1448783	9.999881e-01	11
1448781	8.881784e-16	50
1448778	3.359055e-01	27
1448779	1.301086e-03	36
1448776	4.529710e-14	49
1448777	8.388818e-01	22
1448753	8.881784e-16	50
1448752	4.529710e-14	49
1448755	9.405398e-01	20
1448754	4.529710e-14	49
1448757	1.529320e-04	38
1448756	9.999549e-01	12
1448759	9.999994e-01	9
1448758	1.000000e+00	2
1448761	9.835804e-01	18
1448760	3.359055e-01	27
1448763	8.881784e-16	50
1448762	3.245432e-02	32
1448765	8.881784e-16	50
1448764	1.854161e-11	47
1448767	8.881784e-16	50
1448766	9.999994e-01	9
1448736	8.881784e-16	50
1448737	8.881784e-16	50
1448738	9.923267e-01	17
1448739	8.986806e-01	21
1448741	4.681115e-04	37
1448742	1.000000e+00	6
1448743	8.881784e-16	50
1448744	4.529710e-14	49
1448745	9.923267e-01	17
1448746	8.881784e-16	50
1448747	5.946023e-02	31
1448749	8.881784e-16	50
1448750	2.104926e-09	45
1448751	1.013194e-01	30
1448723	8.881784e-16	50
1448722	8.881784e-16	50
1448721	7.600562e-01	23
1448720	1.013194e-01	30
1448727	2.230891e-10	46
1448726	1.133316e-12	48
1448725	8.881784e-16	50
1448724	8.881784e-16	50
1448731	5.817779e-07	42
1448730	9.999881e-01	11
1448729	1.049339e-07	43
1448728	4.510745e-05	39
1448735	1.000000e+00	7
1448734	4.529710e-14	49
1448733	9.675457e-01	19
1448732	9.999999e-01	8
1448706	9.999972e-01	10
1448707	4.681115e-04	37
1448704	1.000000e+00	6
1448705	9.405398e-01	20
1448710	4.681115e-04	37
1448711	8.881784e-16	50
1448708	8.881784e-16	50
1448709	1.621870e-08	44
1448715	2.104926e-09	45
1448712	1.133316e-12	48
1448713	1.133316e-12	48
1448718	1.621870e-08	44
1448719	5.817779e-07	42
1448716	9.999881e-01	11
1448717	8.881784e-16	50
1446941	8.881784e-16	50
1446940	1.641957e-02	33
1446943	7.673339e-03	34
1446942	8.881784e-16	50
1446937	1.133316e-12	48
1446936	8.881784e-16	50
1446939	4.529710e-14	49
1446938	4.681115e-04	37
1446933	1.621870e-08	44
1446932	1.193067e-05	40
1446935	3.245432e-02	32
1446934	4.681115e-04	37
1446929	8.881784e-16	50
1446928	1.854161e-11	47
1446931	4.529710e-14	49
1446930	2.230891e-10	46
1446924	4.681115e-04	37
1446925	8.881784e-16	50
1446926	4.510745e-05	39
1446927	1.621870e-08	44
1446920	5.946023e-02	31
1446921	1.301086e-03	36
1446922	1.611182e-01	29
1446923	5.817779e-07	42
1446916	1.133316e-12	48
1446917	2.807050e-06	41
1446918	1.854161e-11	47
1446919	4.529710e-14	49
1446912	4.529710e-14	49
1446913	8.881784e-16	50
1446914	1.621870e-08	44
1446915	1.854161e-11	47
1446975	2.230891e-10	46
1446974	2.104926e-09	45
1446973	1.133316e-12	48
1446972	1.133316e-12	48
1446971	8.881784e-16	50
1446970	8.881784e-16	50
1446969	1.193067e-05	40
1446968	8.881784e-16	50
1446967	4.438624e-01	26
1446966	2.807050e-06	41
1446964	8.881784e-16	50
1446963	8.881784e-16	50
1446962	8.881784e-16	50
1446958	2.230891e-10	46
1446959	4.510745e-05	39
1446956	3.300224e-03	35
1446957	3.245432e-02	32
1446954	9.923267e-01	17
1446955	1.611182e-01	29
1446952	1.193067e-05	40
1446953	9.966998e-01	16
1446950	4.510745e-05	39
1446951	8.881784e-16	50
1446948	2.807050e-06	41
1446949	1.193067e-05	40
1446946	1.049339e-07	43
1446947	2.807050e-06	41
1446944	1.529320e-04	38
1446945	5.946023e-02	31
1447001	3.300224e-03	35
1447000	1.133316e-12	48
1447003	5.817779e-07	42
1447002	1.529320e-04	38
1447005	2.399438e-01	28
1447004	7.600562e-01	23
1447007	1.621870e-08	44
1447006	1.193067e-05	40
1446993	1.529320e-04	38
1446992	2.807050e-06	41
1446995	1.529320e-04	38
1446994	3.245432e-02	32
1446997	1.529320e-04	38
1446996	1.854161e-11	47
1446999	5.817779e-07	42
1446998	1.854161e-11	47
1446984	1.854161e-11	47
1446985	8.881784e-16	50
1446986	8.881784e-16	50
1446987	3.300224e-03	35
1446988	1.529320e-04	38
1446989	2.399438e-01	28
1446990	1.641957e-02	33
1446991	8.881784e-16	50
1446976	2.104926e-09	45
1446977	1.301086e-03	36
1446978	2.230891e-10	46
1446979	8.881784e-16	50
1446981	1.854161e-11	47
1446982	8.881784e-16	50
1446983	8.881784e-16	50
1447035	1.000000e+00	7
1447034	1.000000e+00	1
1447032	8.881784e-16	50
1447039	9.995319e-01	14
1447038	7.600562e-01	23
1447037	9.986989e-01	15
1447036	3.245432e-02	32
1447027	1.000000e+00	1
1447026	1.000000e+00	1
1447025	9.999994e-01	9
1447024	1.000000e+00	1
1447031	1.000000e+00	2
1447030	8.881784e-16	50
1447029	1.049339e-07	43
1447028	3.300224e-03	35
1447018	1.049339e-07	43
1447022	8.388818e-01	22
1447023	5.561376e-01	25
1447020	4.529710e-14	49
1447021	3.359055e-01	27
1447010	8.881784e-16	50
1447008	8.881784e-16	50
1447014	2.104926e-09	45
1447015	2.230891e-10	46
1447013	8.881784e-16	50
1447061	2.807050e-06	41
1447062	8.881784e-16	50
1447063	1.611182e-01	29
1447056	1.301086e-03	36
1447057	1.529320e-04	38
1447059	8.881784e-16	50
1447068	1.193067e-05	40
1447070	8.881784e-16	50
1447071	1.854161e-11	47
1447064	1.641957e-02	33
1447067	8.881784e-16	50
1447045	8.388818e-01	22
1447044	4.529710e-14	49
1447047	8.881784e-16	50
1447046	2.230891e-10	46
1447040	4.529710e-14	49
1447043	1.621870e-08	44
1447042	7.673339e-03	34
1447053	1.049339e-07	43
1447052	1.000000e+00	6
1447055	8.881784e-16	50
1447054	8.881784e-16	50
1447051	1.049339e-07	43
1447094	2.104926e-09	45
1447095	5.946023e-02	31
1447092	8.881784e-16	50
1447090	1.000000e+00	1
1447091	1.301086e-03	36
1447088	1.049339e-07	43
1447089	9.405398e-01	20
1447102	1.000000e+00	1
1447103	9.998471e-01	13
1447100	4.529710e-14	49
1447101	1.000000e+00	3
1447098	1.000000e+00	4
1447099	9.999881e-01	11
1447096	1.000000e+00	0
1447097	1.000000e+00	4
1447079	8.881784e-16	50
1447078	1.621870e-08	44
1447077	1.000000e+00	5
1447075	1.133316e-12	48
1447073	1.621870e-08	44
1447072	8.881784e-16	50
1447087	1.000000e+00	1
1447086	1.000000e+00	0
1447085	9.999881e-01	11
1447084	1.049339e-07	43
1447083	1.013194e-01	30
1447082	9.999881e-01	11
1447081	1.000000e+00	3
1447080	1.611182e-01	29
1447120	8.881784e-16	50
1447121	3.245432e-02	32
1447122	2.807050e-06	41
1447123	8.881784e-16	50
1447124	2.230891e-10	46
1447125	8.881784e-16	50
1447126	2.807050e-06	41
1447128	8.881784e-16	50
1447129	1.049339e-07	43
1447130	8.881784e-16	50
1447131	2.230891e-10	46
1447133	1.133316e-12	48
1447134	3.300224e-03	35
1447135	1.301086e-03	36
1447105	8.881784e-16	50
1447104	9.999972e-01	10
1447107	9.405398e-01	20
1447106	1.133316e-12	48
1447109	9.999999e-01	8
1447108	1.301086e-03	36
1447111	1.133316e-12	48
1447110	1.000000e+00	3
1447112	2.807050e-06	41
1447114	8.881784e-16	50
1447117	1.000000e+00	7
1447116	8.881784e-16	50
1447119	8.881784e-16	50
1447118	3.300224e-03	35
1447154	5.946023e-02	31
1447155	2.399438e-01	28
1447152	1.529320e-04	38
1447153	1.000000e+00	3
1447159	9.998471e-01	13
1447156	1.611182e-01	29
1447157	9.986989e-01	15
1447162	8.881784e-16	50
1447163	2.104926e-09	45
1447160	9.966998e-01	16
1447161	1.193067e-05	40
1447166	1.000000e+00	1
1447167	7.600562e-01	23
1447165	9.995319e-01	14
1447138	4.510745e-05	39
1447137	4.438624e-01	26
1447136	2.104926e-09	45
1447143	9.999549e-01	12
1447142	4.681115e-04	37
1447141	2.807050e-06	41
1447140	9.998471e-01	13
1447146	1.621870e-08	44
1447145	1.049339e-07	43
1447144	6.640945e-01	24
1447151	1.000000e+00	0
1447150	9.835804e-01	18
1447148	8.881784e-16	50
1447182	8.881784e-16	50
1447183	1.133316e-12	48
1447180	1.000000e+00	1
1447181	8.881784e-16	50
1447178	7.673339e-03	34
1447176	8.881784e-16	50
1447177	1.000000e+00	1
1447174	1.000000e+00	5
1447175	1.000000e+00	6
1447172	1.000000e+00	2
1447173	1.854161e-11	47
1447170	9.835804e-01	18
1447171	8.986806e-01	21
1447168	5.946023e-02	31
1447169	9.999999e-01	8
1447199	8.881784e-16	50
1447198	9.923267e-01	17
1447197	8.881784e-16	50
1447196	8.881784e-16	50
1447195	1.000000e+00	0
1447194	1.000000e+00	0
1447193	8.881784e-16	50
1447192	1.000000e+00	2
1447191	4.438624e-01	26
1447190	1.000000e+00	1
1447189	9.923267e-01	17
1447188	1.000000e+00	1
1447187	1.000000e+00	5
1447186	4.529710e-14	49
1447185	8.881784e-16	50
1447184	8.881784e-16	50
1447212	9.995319e-01	14
1447213	9.835804e-01	18
1447214	8.881784e-16	50
1447215	1.641957e-02	33
1447209	9.835804e-01	18
1447210	9.835804e-01	18
1447211	1.193067e-05	40
1447204	4.529710e-14	49
1447205	3.359055e-01	27
1447206	3.300224e-03	35
1447207	1.133316e-12	48
1447200	1.133316e-12	48
1447201	8.881784e-16	50
1447202	1.193067e-05	40
1447203	1.000000e+00	2
1447229	1.621870e-08	44
1447228	8.881784e-16	50
1447231	8.881784e-16	50
1447230	1.000000e+00	4
1447225	9.835804e-01	18
1447224	8.881784e-16	50
1447227	9.835804e-01	18
1447221	8.881784e-16	50
1447220	1.000000e+00	1
1447222	1.000000e+00	6
1447217	1.049339e-07	43
1447216	1.133316e-12	48
1447219	1.000000e+00	4
1447218	9.405398e-01	20
1447242	1.611182e-01	29
1447243	1.000000e+00	7
1447240	8.881784e-16	50
1447246	8.881784e-16	50
1447247	9.966998e-01	16
1447244	2.807050e-06	41
1447245	2.230891e-10	46
1447234	1.000000e+00	4
1447235	1.049339e-07	43
1447232	4.529710e-14	49
1447233	5.817779e-07	42
1447238	4.510745e-05	39
1447239	8.881784e-16	50
1447236	4.529710e-14	49
1447237	2.230891e-10	46
1447258	9.998471e-01	13
1447257	2.230891e-10	46
1447256	1.000000e+00	2
1447263	1.000000e+00	0
1447262	9.999549e-01	12
1447261	8.881784e-16	50
1447251	2.230891e-10	46
1447250	1.854161e-11	47
1447249	1.133316e-12	48
1447248	1.000000e+00	3
1447255	8.881784e-16	50
1447254	8.881784e-16	50
1447253	9.675457e-01	19
1447252	5.817779e-07	42
1447272	8.881784e-16	50
1447274	1.049339e-07	43
1447275	1.000000e+00	1
1447276	4.529710e-14	49
1447277	7.673339e-03	34
1447278	8.881784e-16	50
1447279	1.000000e+00	3
1447264	9.923267e-01	17
1447265	5.946023e-02	31
1447266	1.000000e+00	1
1447267	1.000000e+00	5
1447268	1.000000e+00	1
1447269	1.000000e+00	0
1447270	1.000000e+00	0
1447271	9.999972e-01	10
1447289	8.881784e-16	50
1447288	1.000000e+00	2
1447291	9.675457e-01	19
1447290	9.999999e-01	8
1447293	9.995319e-01	14
1447292	1.133316e-12	48
1447295	9.966998e-01	16
1447294	1.000000e+00	6
1447281	9.966998e-01	16
1447280	2.104926e-09	45
1447283	8.881784e-16	50
1447282	5.817779e-07	42
1447285	1.133316e-12	48
1447284	8.881784e-16	50
1447287	1.000000e+00	1
1447286	3.300224e-03	35
1447303	1.529320e-04	38
1447302	5.946023e-02	31
1447301	9.995319e-01	14
1447300	5.561376e-01	25
1447299	9.999999e-01	8
1447298	2.399438e-01	28
1447297	4.681115e-04	37
1447296	8.881784e-16	50
1447311	9.998471e-01	13
1447310	1.000000e+00	1
1447309	4.510745e-05	39
1447308	1.000000e+00	4
1447307	8.881784e-16	50
1447306	8.881784e-16	50
1447305	4.438624e-01	26
1447304	8.881784e-16	50
1447318	8.881784e-16	50
1447319	1.049339e-07	43
1447316	1.000000e+00	0
1447317	1.621870e-08	44
1447314	4.529710e-14	49
1447315	4.529710e-14	49
1447312	1.621870e-08	44
1447326	2.104926e-09	45
1447327	1.000000e+00	2
1447324	8.881784e-16	50
1447325	1.049339e-07	43
1447322	1.000000e+00	6
1447323	1.000000e+00	2
1447320	1.611182e-01	29
1447321	8.881784e-16	50
1447333	8.388818e-01	22
1447332	1.854161e-11	47
1447335	4.681115e-04	37
1447334	3.359055e-01	27
1447329	3.300224e-03	35
1447328	1.013194e-01	30
1447331	9.986989e-01	15
1447330	1.000000e+00	6
1447340	9.966998e-01	16
1447342	4.529710e-14	49
1447337	1.000000e+00	5
1447336	4.438624e-01	26
1447339	7.673339e-03	34
1447338	4.529710e-14	49
1447348	7.600562e-01	23
1447349	8.881784e-16	50
1447345	9.835804e-01	18
1447347	5.561376e-01	25
1447356	1.621870e-08	44
1447357	8.881784e-16	50
1447358	8.881784e-16	50
1447352	3.245432e-02	32
1447353	1.133316e-12	48
1447354	8.881784e-16	50
1447355	4.529710e-14	49
1447363	8.881784e-16	50
1447362	7.600562e-01	23
1447361	4.529710e-14	49
1447360	8.881784e-16	50
1447367	1.621870e-08	44
1447366	4.529710e-14	49
1447365	9.966998e-01	16
1447364	4.510745e-05	39
1447371	1.000000e+00	0
1447370	9.835804e-01	18
1447369	1.000000e+00	7
1447368	9.998471e-01	13
1447374	1.000000e+00	3
1447372	5.561376e-01	25
1447378	1.000000e+00	4
1447379	8.986806e-01	21
1447377	2.230891e-10	46
1447382	1.000000e+00	1
1447383	1.000000e+00	2
1447381	4.529710e-14	49
1447386	4.529710e-14	49
1447387	1.000000e+00	3
1447385	5.946023e-02	31
1447390	7.673339e-03	34
1447391	9.995319e-01	14
1447388	7.673339e-03	34
1447393	2.230891e-10	46
1447392	2.230891e-10	46
1447395	4.529710e-14	49
1447394	3.300224e-03	35
1447397	8.881784e-16	50
1447396	2.807050e-06	41
1447399	7.673339e-03	34
1447398	9.835804e-01	18
1447401	4.529710e-14	49
1447400	1.529320e-04	38
1447403	5.817779e-07	42
1447402	1.133316e-12	48
1447405	9.923267e-01	17
1447404	1.621870e-08	44
1447407	4.529710e-14	49
1447406	3.300224e-03	35
1447408	9.999549e-01	12
1447409	8.881784e-16	50
1447410	7.673339e-03	34
1447412	8.881784e-16	50
1447413	1.000000e+00	6
1447414	1.000000e+00	7
1447415	1.529320e-04	38
1447416	8.881784e-16	50
1447417	8.388818e-01	22
1447419	8.881784e-16	50
1447420	1.854161e-11	47
1447421	4.529710e-14	49
1447422	9.966998e-01	16
1447423	1.854161e-11	47
1447483	5.817779e-07	42
1447482	1.854161e-11	47
1447481	8.881784e-16	50
1447480	1.193067e-05	40
1447487	9.986989e-01	15
1447486	1.301086e-03	36
1447485	8.881784e-16	50
1447484	1.049339e-07	43
1447475	1.529320e-04	38
1447474	9.923267e-01	17
1447473	9.998471e-01	13
1447472	1.621870e-08	44
1447479	1.000000e+00	1
1447478	3.300224e-03	35
1447477	9.999994e-01	9
1447476	1.000000e+00	0
1447466	1.000000e+00	7
1447467	2.104926e-09	45
1447464	4.529710e-14	49
1447465	1.854161e-11	47
1447470	8.881784e-16	50
1447471	9.675457e-01	19
1447468	9.986989e-01	15
1447469	9.999881e-01	11
1447458	1.301086e-03	36
1447459	1.133316e-12	48
1447457	9.999994e-01	9
1447462	8.881784e-16	50
1447463	3.300224e-03	35
1447460	1.301086e-03	36
1447448	8.881784e-16	50
1447451	2.230891e-10	46
1447450	8.881784e-16	50
1447453	9.999972e-01	10
1447452	3.359055e-01	27
1447455	4.681115e-04	37
1447454	1.000000e+00	4
1447441	1.000000e+00	3
1447440	1.013194e-01	30
1447443	8.881784e-16	50
1447442	1.611182e-01	29
1447445	9.999994e-01	9
1447444	5.817779e-07	42
1447447	1.133316e-12	48
1447446	5.946023e-02	31
1447432	9.999999e-01	8
1447433	1.000000e+00	0
1447434	1.133316e-12	48
1447435	4.529710e-14	49
1447436	1.000000e+00	3
1447437	9.675457e-01	19
1447438	9.999972e-01	10
1447439	4.529710e-14	49
1447425	1.133316e-12	48
1447427	1.854161e-11	47
1447428	9.923267e-01	17
1447429	1.013194e-01	30
1447430	8.881784e-16	50
1447431	4.529710e-14	49
1447551	8.881784e-16	50
1447550	8.986806e-01	21
1447549	6.640945e-01	24
1447548	1.193067e-05	40
1447545	1.000000e+00	3
1447543	9.999999e-01	8
1447542	1.133316e-12	48
1447540	3.359055e-01	27
1447539	3.300224e-03	35
1447538	4.681115e-04	37
1447537	5.817779e-07	42
1447536	9.675457e-01	19
1447534	9.999549e-01	12
1447535	2.104926e-09	45
1447532	8.881784e-16	50
1447533	5.946023e-02	31
1447530	1.000000e+00	1
1447531	8.881784e-16	50
1447528	1.000000e+00	0
1447529	1.000000e+00	2
1447526	5.817779e-07	42
1447527	1.000000e+00	2
1447524	1.641957e-02	33
1447525	2.230891e-10	46
1447523	8.881784e-16	50
1447520	9.999999e-01	8
1447521	8.881784e-16	50
1447517	1.193067e-05	40
1447516	9.835804e-01	18
1447519	8.881784e-16	50
1447518	1.301086e-03	36
1447513	4.529710e-14	49
1447512	1.000000e+00	1
1447515	8.881784e-16	50
1447514	1.193067e-05	40
1447509	8.881784e-16	50
1447508	9.999999e-01	8
1447511	2.399438e-01	28
1447510	4.438624e-01	26
1447505	4.510745e-05	39
1447504	4.529710e-14	49
1447507	8.986806e-01	21
1447506	1.000000e+00	6
1447500	8.881784e-16	50
1447501	1.013194e-01	30
1447502	1.013194e-01	30
1447503	1.000000e+00	6
1447496	8.388818e-01	22
1447497	5.817779e-07	42
1447498	8.881784e-16	50
1447499	3.300224e-03	35
1447492	1.000000e+00	3
1447494	8.881784e-16	50
1447495	8.881784e-16	50
1447488	5.561376e-01	25
1447489	1.133316e-12	48
1447491	8.986806e-01	21
1447602	4.529710e-14	49
1447603	2.104926e-09	45
1447600	1.529320e-04	38
1447606	8.881784e-16	50
1447607	2.807050e-06	41
1447604	1.529320e-04	38
1447605	8.986806e-01	21
1447610	6.640945e-01	24
1447611	1.000000e+00	0
1447608	3.245432e-02	32
1447609	8.881784e-16	50
1447614	4.529710e-14	49
1447612	8.881784e-16	50
1447613	8.986806e-01	21
1447587	1.000000e+00	4
1447586	1.000000e+00	3
1447585	7.600562e-01	23
1447591	8.881784e-16	50
1447590	8.881784e-16	50
1447589	1.133316e-12	48
1447588	8.881784e-16	50
1447595	4.529710e-14	49
1447594	2.807050e-06	41
1447593	8.881784e-16	50
1447592	9.999549e-01	12
1447599	8.881784e-16	50
1447598	8.881784e-16	50
1447597	8.881784e-16	50
1447596	2.230891e-10	46
1447568	1.133316e-12	48
1447569	4.529710e-14	49
1447571	8.881784e-16	50
1447572	1.000000e+00	5
1447573	1.000000e+00	4
1447574	9.986989e-01	15
1447575	4.510745e-05	39
1447576	4.529710e-14	49
1447577	9.995319e-01	14
1447578	1.000000e+00	7
1447579	6.640945e-01	24
1447580	1.193067e-05	40
1447581	1.000000e+00	3
1447582	1.000000e+00	0
1447583	1.000000e+00	6
1447553	9.999881e-01	11
1447552	4.510745e-05	39
1447555	9.923267e-01	17
1447557	1.000000e+00	7
1447556	1.000000e+00	2
1447558	1.049339e-07	43
1447561	8.881784e-16	50
1447560	1.000000e+00	7
1447563	1.000000e+00	1
1447565	1.133316e-12	48
1447564	1.000000e+00	7
1447567	9.995319e-01	14
1447566	1.301086e-03	36
1447670	1.193067e-05	40
1447671	1.000000e+00	4
1447669	4.529710e-14	49
1447666	4.529710e-14	49
1447667	3.300224e-03	35
1447664	2.399438e-01	28
1447665	9.999881e-01	11
1447678	1.000000e+00	0
1447679	1.000000e+00	3
1447676	8.881784e-16	50
1447677	1.301086e-03	36
1447674	8.881784e-16	50
1447675	8.881784e-16	50
1447672	1.000000e+00	3
1447673	9.923267e-01	17
1447655	1.000000e+00	6
1447654	1.641957e-02	33
1447653	9.999881e-01	11
1447652	1.000000e+00	4
1447651	9.999972e-01	10
[truncated: 392 more rows]
