# Supplementary material for: Translational Selection Is Ubiquitous in Prokaryotes
Source: PLoS Genet. 2010 Jun 24;6(6):e1001004. doi: 10.1371/journal.pgen.1001004 (PMC2891978; doi:10.1371/journal.pgen.1001004)
Supplement: Dataset S1 — OCU/non-OCU gene calls in 461 Bacterial and Archaeal genomes, and summary tables of genome properties and OCU preferences for specific codons. (4.77 MB ZIP) [file pgen.1001004.s001.zip › Dataset_S1_Archaea/Haloquadratum_walsbyi.arff.ocuGenes]

GeneID	signTest_p	ocuProbWinCnt
4171430	9.998471e-01	13
4171428	8.388818e-01	22
4171429	8.881784e-16	50
4171426	1.000000e+00	7
4171427	9.998471e-01	13
4171424	8.881784e-16	50
4171425	8.881784e-16	50
4171396	1.000000e+00	4
4171397	1.133316e-12	48
4171398	1.000000e+00	6
4171399	9.923267e-01	17
4171392	8.881784e-16	50
4171393	7.673339e-03	34
4171394	1.000000e+00	4
4171395	1.000000e+00	2
4171404	2.230891e-10	46
4171405	4.510745e-05	39
4171406	1.854161e-11	47
4171407	1.133316e-12	48
4171400	1.301086e-03	36
4171401	9.999881e-01	11
4171402	9.999999e-01	8
4171403	1.000000e+00	3
4171413	8.881784e-16	50
4171412	4.510745e-05	39
4171415	1.013194e-01	30
4171414	8.881784e-16	50
4171409	7.600562e-01	23
4171408	4.529710e-14	49
4171411	1.000000e+00	1
4171421	8.881784e-16	50
4171420	1.013194e-01	30
4171422	8.881784e-16	50
4171417	4.529710e-14	49
4171416	1.621870e-08	44
4171419	7.600562e-01	23
PID_162138286	8.881784e-16	50
4192095	8.881784e-16	50
4194376	5.817779e-07	42
4192094	1.301086e-03	36
4194377	8.881784e-16	50
4192093	1.611182e-01	29
4194378	9.999549e-01	12
4192092	8.881784e-16	50
4194379	8.388818e-01	22
4192091	4.510745e-05	39
4194380	1.133316e-12	48
4192090	1.000000e+00	0
4194381	4.529710e-14	49
4194382	8.881784e-16	50
4192089	1.000000e+00	0
4194383	4.529710e-14	49
4192088	1.193067e-05	40
4194368	1.854161e-11	47
4192087	8.881784e-16	50
4194369	3.245432e-02	32
4194370	8.881784e-16	50
4194371	9.999999e-01	8
4192084	9.999549e-01	12
4194372	8.881784e-16	50
4194373	4.681115e-04	37
4194374	1.000000e+00	7
4192081	9.999972e-01	10
4194375	4.529710e-14	49
4192080	8.881784e-16	50
4192078	9.995319e-01	14
4194393	9.999549e-01	12
4194392	9.986989e-01	15
4192079	1.000000e+00	1
4194395	3.359055e-01	27
4192076	9.675457e-01	19
4194394	8.986806e-01	21
4192077	8.881784e-16	50
4192074	1.000000e+00	4
4194397	9.999881e-01	11
4194396	1.000000e+00	0
4192075	1.000000e+00	0
4194399	1.000000e+00	3
4194398	9.675457e-01	19
4192073	3.300224e-03	35
4194385	1.000000e+00	6
4194384	1.000000e+00	2
4192071	1.000000e+00	7
4194387	9.995319e-01	14
4192068	4.529710e-14	49
4194386	8.388818e-01	22
4192069	9.995319e-01	14
4192066	7.600562e-01	23
4194389	8.881784e-16	50
4194388	1.049339e-07	43
4192064	7.600562e-01	23
4194391	5.817779e-07	42
4192065	5.946023e-02	31
4194390	1.000000e+00	3
4194410	9.995319e-01	14
4192124	8.881784e-16	50
4194411	8.881784e-16	50
4192127	8.881784e-16	50
4194408	7.600562e-01	23
4192126	9.835804e-01	18
4194409	9.999549e-01	12
4194414	1.013194e-01	30
4192121	8.881784e-16	50
4194415	1.000000e+00	2
4192120	1.049339e-07	43
4194412	9.995319e-01	14
4192123	4.529710e-14	49
4194413	4.529710e-14	49
4194402	8.881784e-16	50
4192117	8.881784e-16	50
4194403	8.986806e-01	21
4194400	1.854161e-11	47
4192119	4.529710e-14	49
4194401	8.881784e-16	50
4194406	1.000000e+00	3
4192113	8.388818e-01	22
4194407	1.000000e+00	0
4192112	9.998471e-01	13
4194404	9.998471e-01	13
4192115	1.854161e-11	47
4194405	1.133316e-12	48
4192114	8.881784e-16	50
4192108	1.000000e+00	5
4194427	1.000000e+00	1
4194426	8.881784e-16	50
4192109	8.881784e-16	50
4194425	8.881784e-16	50
4192110	1.000000e+00	2
4194424	8.881784e-16	50
4192111	9.675457e-01	19
4192104	8.881784e-16	50
4194431	4.529710e-14	49
4194430	1.000000e+00	2
4192105	8.881784e-16	50
4192106	3.300224e-03	35
4194429	9.835804e-01	18
4192107	1.000000e+00	3
4194428	9.999972e-01	10
4194419	1.000000e+00	3
4192100	1.133316e-12	48
4192101	1.193067e-05	40
4194418	8.388818e-01	22
4192102	2.104926e-09	45
4194417	9.998471e-01	13
4192103	7.600562e-01	23
4194416	5.561376e-01	25
4192096	8.881784e-16	50
4194423	9.999972e-01	10
4192097	1.000000e+00	4
4194422	8.881784e-16	50
4194421	1.000000e+00	2
4192098	2.104926e-09	45
4194420	1.000000e+00	2
4192099	8.881784e-16	50
4194316	2.399438e-01	28
4194317	1.000000e+00	0
4194318	1.000000e+00	6
4194319	9.986989e-01	15
4194312	8.881784e-16	50
4194313	4.529710e-14	49
4194314	5.561376e-01	25
4194315	9.999549e-01	12
4194308	5.817779e-07	42
4194309	1.133316e-12	48
4194310	9.999549e-01	12
4194311	9.995319e-01	14
4194304	1.000000e+00	1
4194305	1.000000e+00	5
4194306	9.998471e-01	13
4194307	5.817779e-07	42
4194333	1.000000e+00	3
4194332	9.999999e-01	8
4194335	1.000000e+00	2
4194334	1.000000e+00	5
4194329	1.000000e+00	7
4194331	1.049339e-07	43
4194330	9.923267e-01	17
4194325	1.000000e+00	0
4194324	1.000000e+00	6
4194327	9.675457e-01	19
4194326	1.000000e+00	6
4194321	8.881784e-16	50
4194320	4.529710e-14	49
4194323	1.000000e+00	0
4194322	1.000000e+00	1
4194350	8.881784e-16	50
4194351	1.133316e-12	48
4194348	9.998471e-01	13
4194349	1.133316e-12	48
4194346	1.000000e+00	6
4194347	9.675457e-01	19
4194344	8.881784e-16	50
4194345	9.999999e-01	8
4194342	8.388818e-01	22
4194343	5.946023e-02	31
4194340	3.300224e-03	35
4194341	1.133316e-12	48
4194338	1.193067e-05	40
4194339	2.230891e-10	46
4194336	1.000000e+00	7
4194337	9.675457e-01	19
4194367	1.000000e+00	1
4194366	5.561376e-01	25
4194365	1.000000e+00	7
4194364	7.673339e-03	34
4194363	1.641957e-02	33
4194362	9.995319e-01	14
4194361	1.641957e-02	33
4194360	1.000000e+00	0
4194359	1.000000e+00	1
4194358	1.000000e+00	5
4194357	4.529710e-14	49
4194356	1.621870e-08	44
4194355	1.000000e+00	3
4194354	9.966998e-01	16
4194353	1.000000e+00	4
4194352	3.245432e-02	32
4192214	1.193067e-05	40
4194497	8.881784e-16	50
4192215	1.000000e+00	0
4194496	9.999994e-01	9
4194499	9.966998e-01	16
4192213	2.104926e-09	45
4194498	8.881784e-16	50
4192210	1.000000e+00	0
4194501	5.946023e-02	31
4192211	1.000000e+00	6
4194500	1.013194e-01	30
4192208	2.230891e-10	46
4194503	1.000000e+00	2
4194502	1.000000e+00	3
4192209	9.986989e-01	15
4194505	9.995319e-01	14
4192222	1.000000e+00	2
4194504	1.000000e+00	1
4192223	8.881784e-16	50
4194507	6.640945e-01	24
4194506	1.000000e+00	0
4194509	1.000000e+00	0
4192218	5.946023e-02	31
4194508	9.675457e-01	19
4194511	7.673339e-03	34
4192216	1.000000e+00	0
4194510	1.000000e+00	7
4192217	2.104926e-09	45
4194512	3.300224e-03	35
4192198	1.000000e+00	3
4194513	1.133316e-12	48
4192197	9.675457e-01	19
4194514	5.946023e-02	31
4192196	6.640945e-01	24
4194515	1.049339e-07	43
4192195	8.881784e-16	50
4194516	8.881784e-16	50
4192194	2.399438e-01	28
4194517	8.881784e-16	50
4192193	2.104926e-09	45
4194518	2.104926e-09	45
4192192	4.529710e-14	49
4194519	8.881784e-16	50
4192207	1.854161e-11	47
4194520	9.999999e-01	8
4194521	9.999999e-01	8
4192206	1.301086e-03	36
4192205	1.013194e-01	30
4194522	9.999972e-01	10
4192204	9.405398e-01	20
4194523	1.000000e+00	2
4192203	1.193067e-05	40
4194524	9.923267e-01	17
4192202	4.438624e-01	26
4194525	2.230891e-10	46
4192201	9.923267e-01	17
4194526	1.049339e-07	43
4194527	1.000000e+00	1
4194531	9.999972e-01	10
4192244	8.881784e-16	50
4194530	5.946023e-02	31
4192245	2.807050e-06	41
4194529	1.000000e+00	4
4192246	4.529710e-14	49
4194528	9.998471e-01	13
4194535	9.998471e-01	13
4192240	4.681115e-04	37
4194534	9.999881e-01	11
4192241	2.807050e-06	41
4194533	1.000000e+00	5
4192242	4.529710e-14	49
4194532	1.000000e+00	1
4192243	9.998471e-01	13
4194539	8.881784e-16	50
4194538	1.000000e+00	1
4192253	1.000000e+00	4
4194537	2.399438e-01	28
4192254	9.995319e-01	14
4192255	1.000000e+00	5
4194536	1.000000e+00	0
4194543	9.999881e-01	11
4194542	9.999881e-01	11
4192249	2.230891e-10	46
4194541	1.000000e+00	3
4192250	5.946023e-02	31
4194540	8.881784e-16	50
4192251	3.245432e-02	32
4192229	9.998471e-01	13
4194546	9.995319e-01	14
4194547	1.000000e+00	0
4192228	3.245432e-02	32
4194544	1.013194e-01	30
4192231	7.673339e-03	34
4194545	1.000000e+00	3
4192230	1.000000e+00	7
4194550	8.881784e-16	50
4192225	4.529710e-14	49
4192224	9.995319e-01	14
4194551	8.881784e-16	50
4192227	1.301086e-03	36
4194548	1.000000e+00	0
4194549	1.133316e-12	48
4192226	9.999999e-01	8
4194554	8.881784e-16	50
4192237	9.999881e-01	11
4194555	8.881784e-16	50
4192236	1.000000e+00	2
4194552	5.946023e-02	31
4192239	1.301086e-03	36
4194553	9.999881e-01	11
4192238	1.133316e-12	48
4192233	8.881784e-16	50
4194558	3.245432e-02	32
4194559	1.000000e+00	0
4192232	1.049339e-07	43
4194556	2.399438e-01	28
4192235	7.600562e-01	23
4194557	5.946023e-02	31
4192234	1.854161e-11	47
4194437	9.998471e-01	13
4192146	1.133316e-12	48
4194436	1.854161e-11	47
4192147	4.510745e-05	39
4194439	9.999999e-01	8
4192144	4.529710e-14	49
4194438	9.986989e-01	15
4192145	7.673339e-03	34
4194433	2.230891e-10	46
4192150	8.881784e-16	50
4194432	1.000000e+00	2
4192151	1.641957e-02	33
4194435	1.611182e-01	29
4192148	1.013194e-01	30
4194434	9.405398e-01	20
4192149	1.133316e-12	48
4194445	1.000000e+00	2
4192154	1.000000e+00	4
4194444	9.966998e-01	16
4192155	1.000000e+00	6
4192152	1.301086e-03	36
4194447	1.641957e-02	33
4194446	9.966998e-01	16
4192153	8.881784e-16	50
4194441	1.854161e-11	47
4192158	5.817779e-07	42
4194440	2.230891e-10	46
4192159	1.013194e-01	30
4194443	8.881784e-16	50
4192156	1.000000e+00	6
4194442	9.999994e-01	9
4194452	9.999881e-01	11
4194453	2.399438e-01	28
4194454	1.000000e+00	2
4194455	1.000000e+00	5
4194448	1.049339e-07	43
4192135	1.013194e-01	30
4194449	9.999549e-01	12
4192134	9.999999e-01	8
4194450	1.000000e+00	5
4192133	1.611182e-01	29
4194451	1.854161e-11	47
4194460	1.000000e+00	3
4192139	4.529710e-14	49
4194461	1.000000e+00	7
4192138	8.881784e-16	50
4194462	9.999999e-01	8
4192137	9.999972e-01	10
4192136	8.881784e-16	50
4194463	1.000000e+00	0
4192143	4.529710e-14	49
4194456	9.999999e-01	8
4192142	2.230891e-10	46
4194457	1.301086e-03	36
4192141	1.000000e+00	0
4194458	9.966998e-01	16
4192140	9.998471e-01	13
4194459	9.999972e-01	10
4192176	8.881784e-16	50
4194471	1.000000e+00	0
4194470	8.388818e-01	22
4192177	1.133316e-12	48
4194469	1.000000e+00	5
4192178	8.881784e-16	50
4194468	3.300224e-03	35
4194467	1.000000e+00	0
4192180	2.104926e-09	45
4194466	1.000000e+00	2
4194465	6.640945e-01	24
4194464	1.000000e+00	6
4192183	8.881784e-16	50
4194479	1.000000e+00	1
4192184	1.133316e-12	48
4194478	5.561376e-01	25
4192185	1.621870e-08	44
4194477	1.000000e+00	4
4192187	9.995319e-01	14
4194475	8.388818e-01	22
4192188	1.000000e+00	0
4194474	1.000000e+00	2
4192189	6.640945e-01	24
4192190	8.986806e-01	21
4194473	8.388818e-01	22
4194472	1.000000e+00	0
4192191	9.999994e-01	9
4194486	8.986806e-01	21
4192160	8.986806e-01	21
4194487	9.999881e-01	11
4192163	4.510745e-05	39
4194484	9.998471e-01	13
4192162	6.640945e-01	24
4194485	1.000000e+00	1
4194482	1.000000e+00	0
4192165	1.000000e+00	0
4194483	1.000000e+00	0
4192164	5.817779e-07	42
4192167	1.641957e-02	33
4194480	3.300224e-03	35
4192166	9.999999e-01	8
4194481	1.000000e+00	0
4194494	9.405398e-01	20
4192169	9.999881e-01	11
4194495	1.000000e+00	0
4192168	1.193067e-05	40
4194492	1.000000e+00	6
4192171	8.881784e-16	50
4194493	9.999994e-01	9
4192170	8.881784e-16	50
4194490	2.399438e-01	28
4192173	1.000000e+00	4
4194491	9.999999e-01	8
4192172	1.000000e+00	1
4194488	9.998471e-01	13
4192175	1.000000e+00	0
4194489	1.000000e+00	1
4192174	4.681115e-04	37
4194651	8.881784e-16	50
4194649	5.817779e-07	42
4194648	8.881784e-16	50
4194655	4.529710e-14	49
4194654	1.000000e+00	0
4194652	1.000000e+00	0
4194643	8.881784e-16	50
4194642	1.049339e-07	43
4194641	2.807050e-06	41
4194647	9.998471e-01	13
4194646	4.529710e-14	49
4194634	9.999999e-01	8
4194635	1.000000e+00	0
4194632	7.600562e-01	23
4194633	1.000000e+00	0
4194638	9.986989e-01	15
4194636	1.049339e-07	43
4194626	1.000000e+00	0
4194627	1.000000e+00	0
4194631	1.000000e+00	0
4194628	1.000000e+00	0
4194629	8.881784e-16	50
4194681	4.510745e-05	39
4194680	7.673339e-03	34
4194683	9.999994e-01	9
4194682	1.000000e+00	1
4194685	9.999994e-01	9
4194687	1.000000e+00	1
4194673	1.529320e-04	38
4194672	2.104926e-09	45
4194675	1.000000e+00	7
4194674	9.995319e-01	14
4194677	4.529710e-14	49
4194676	1.000000e+00	2
4194679	1.854161e-11	47
4194678	8.881784e-16	50
4194664	1.000000e+00	4
4194665	8.881784e-16	50
4194666	9.998471e-01	13
4194667	1.000000e+00	1
4194668	8.881784e-16	50
4194669	1.013194e-01	30
4194670	2.230891e-10	46
4194671	1.000000e+00	6
4194656	8.881784e-16	50
4194657	8.881784e-16	50
4194660	1.000000e+00	0
4194661	8.881784e-16	50
4194662	1.000000e+00	2
4194663	1.000000e+00	0
4194591	1.621870e-08	44
4194590	9.995319e-01	14
4194589	2.104926e-09	45
4194588	1.621870e-08	44
4194585	9.675457e-01	19
4194584	4.681115e-04	37
4194583	1.621870e-08	44
4194582	8.881784e-16	50
4194581	1.000000e+00	4
4194580	1.854161e-11	47
4194579	9.999881e-01	11
4194578	1.000000e+00	2
4194577	1.000000e+00	3
4194576	1.000000e+00	7
4194574	4.438624e-01	26
4194575	1.000000e+00	7
4194572	1.000000e+00	4
4194573	1.000000e+00	3
4194570	9.986989e-01	15
4194571	1.000000e+00	7
4194568	9.999972e-01	10
4194569	9.999881e-01	11
4194566	9.999994e-01	9
4194567	8.881784e-16	50
4194564	1.000000e+00	0
4194565	1.000000e+00	1
4194562	1.000000e+00	6
4194563	1.000000e+00	4
4194560	1.000000e+00	2
4194561	2.230891e-10	46
4194621	8.881784e-16	50
4194620	1.000000e+00	0
4194622	8.881784e-16	50
4194617	1.000000e+00	0
4194619	8.881784e-16	50
4194618	1.000000e+00	1
4194613	1.000000e+00	0
4194612	1.000000e+00	0
4194614	1.000000e+00	0
4194609	1.000000e+00	2
4194608	1.000000e+00	0
4194611	8.881784e-16	50
4194610	1.000000e+00	0
4194604	1.000000e+00	0
4194605	1.000000e+00	5
4194606	8.881784e-16	50
4194607	1.000000e+00	0
4194600	8.881784e-16	50
4194601	5.946023e-02	31
4194602	2.399438e-01	28
4194603	2.104926e-09	45
4194596	9.999999e-01	8
4194597	3.300224e-03	35
4194598	9.999881e-01	11
4194599	1.000000e+00	1
4194592	3.245432e-02	32
4194593	8.881784e-16	50
4194594	1.000000e+00	0
4194595	9.998471e-01	13
4194770	6.640945e-01	24
4194771	1.621870e-08	44
4194768	1.000000e+00	3
4194769	4.510745e-05	39
4194774	1.621870e-08	44
4194775	8.881784e-16	50
4194772	1.013194e-01	30
4194773	1.000000e+00	2
4194778	8.881784e-16	50
4194779	8.881784e-16	50
4194776	1.133316e-12	48
4194777	8.881784e-16	50
4194782	8.881784e-16	50
4194783	1.000000e+00	1
4194781	7.600562e-01	23
4194755	1.641957e-02	33
4194754	1.301086e-03	36
4194753	1.301086e-03	36
4194752	1.641957e-02	33
4194759	4.438624e-01	26
4194758	1.000000e+00	1
4194757	5.561376e-01	25
4194756	8.881784e-16	50
4194763	8.388818e-01	22
4194762	1.000000e+00	1
4194761	8.881784e-16	50
4194760	9.999549e-01	12
4194767	1.000000e+00	3
4194766	1.611182e-01	29
4194765	9.999881e-01	11
4194764	4.510745e-05	39
4194800	8.881784e-16	50
4194801	4.510745e-05	39
4194802	9.405398e-01	20
4194803	1.000000e+00	3
4194804	1.000000e+00	3
4194805	4.529710e-14	49
4194806	9.966998e-01	16
4194785	1.133316e-12	48
4194784	9.999972e-01	10
4194787	9.999999e-01	8
4194786	1.000000e+00	5
4194789	1.621870e-08	44
4194788	5.817779e-07	42
4194791	9.835804e-01	18
4194790	1.000000e+00	3
4194793	9.405398e-01	20
4194792	1.000000e+00	1
4194795	8.881784e-16	50
4194794	9.999972e-01	10
4194797	1.000000e+00	2
4194796	4.529710e-14	49
4194799	1.611182e-01	29
4194798	1.000000e+00	4
4194710	4.438624e-01	26
4194711	4.681115e-04	37
4194708	1.621870e-08	44
4194709	2.230891e-10	46
4194706	1.000000e+00	1
4194707	1.000000e+00	6
4194704	8.881784e-16	50
4194705	9.998471e-01	13
4194718	1.000000e+00	0
4194719	1.000000e+00	0
4194716	2.104926e-09	45
4194717	9.999549e-01	12
4194714	9.923267e-01	17
4194715	9.923267e-01	17
4194712	3.359055e-01	27
4194713	8.881784e-16	50
4194695	9.999881e-01	11
4194694	1.000000e+00	0
4194693	1.641957e-02	33
4194692	1.000000e+00	3
4194691	3.359055e-01	27
4194690	1.000000e+00	1
4194689	9.986989e-01	15
4194688	9.986989e-01	15
4194703	1.000000e+00	1
4194702	1.013194e-01	30
4194701	1.000000e+00	0
4194700	9.998471e-01	13
4194699	8.881784e-16	50
4194698	8.986806e-01	21
4194697	1.000000e+00	0
4194696	1.000000e+00	7
4194740	2.807050e-06	41
4194741	9.999549e-01	12
4194742	1.301086e-03	36
4194743	1.000000e+00	2
4194736	9.995319e-01	14
4194737	1.000000e+00	6
4194738	1.000000e+00	7
4194739	3.359055e-01	27
4194748	1.000000e+00	5
4194749	1.000000e+00	1
4194750	9.835804e-01	18
4194751	9.966998e-01	16
4194744	2.230891e-10	46
4194745	1.000000e+00	4
4194746	9.986989e-01	15
4194747	8.881784e-16	50
4194725	4.438624e-01	26
4194724	8.881784e-16	50
4194727	4.529710e-14	49
4194726	8.986806e-01	21
4194721	1.000000e+00	6
4194720	9.995319e-01	14
4194723	4.510745e-05	39
4194722	8.388818e-01	22
4194733	1.000000e+00	2
4194732	2.230891e-10	46
4194735	4.510745e-05	39
4194734	1.000000e+00	2
4194729	4.529710e-14	49
4194728	1.000000e+00	7
4194731	8.881784e-16	50
4194730	1.133316e-12	48
4194926	1.000000e+00	2
4194927	9.999994e-01	9
4194924	9.999881e-01	11
4194925	1.000000e+00	0
4194922	8.881784e-16	50
4194923	1.854161e-11	47
4194920	4.529710e-14	49
4194921	8.881784e-16	50
4194918	2.230891e-10	46
4194919	4.529710e-14	49
4194916	8.881784e-16	50
4194917	8.881784e-16	50
4194914	8.881784e-16	50
4194915	1.611182e-01	29
4194912	8.881784e-16	50
4194913	8.881784e-16	50
4194938	1.611182e-01	29
4194937	5.561376e-01	25
4194935	9.675457e-01	19
4194934	1.013194e-01	30
4194933	9.405398e-01	20
4194932	9.835804e-01	18
4194931	9.999881e-01	11
4194930	1.000000e+00	4
4194929	9.966998e-01	16
4194928	1.000000e+00	1
4194892	1.854161e-11	47
4194893	9.998471e-01	13
4194894	9.999881e-01	11
4194895	1.013194e-01	30
4194888	3.300224e-03	35
4194889	1.854161e-11	47
4194890	1.301086e-03	36
4194891	3.245432e-02	32
4194884	1.529320e-04	38
4194885	7.600562e-01	23
4194886	1.621870e-08	44
4194887	1.000000e+00	7
4194880	8.388818e-01	22
4194881	1.000000e+00	0
4194882	1.000000e+00	0
4194883	8.881784e-16	50
4194909	8.881784e-16	50
4194908	1.193067e-05	40
4194911	8.881784e-16	50
4194910	1.000000e+00	0
4194905	1.000000e+00	0
4194904	8.881784e-16	50
4194907	9.966998e-01	16
4194906	7.600562e-01	23
4194901	8.881784e-16	50
4194900	8.881784e-16	50
4194903	2.104926e-09	45
4194902	1.049339e-07	43
4194897	9.405398e-01	20
4194896	8.388818e-01	22
4194899	8.881784e-16	50
4194898	9.999999e-01	8
4194858	8.881784e-16	50
4194859	2.230891e-10	46
4194856	1.000000e+00	1
4194857	1.000000e+00	2
4194862	8.881784e-16	50
4194863	1.301086e-03	36
4194860	3.245432e-02	32
4194861	9.999881e-01	11
4194851	8.881784e-16	50
4194854	8.881784e-16	50
4194855	9.998471e-01	13
4194852	1.000000e+00	7
4194853	1.611182e-01	29
4194875	4.529710e-14	49
4194874	2.807050e-06	41
4194873	4.681115e-04	37
4194872	8.881784e-16	50
4194879	1.000000e+00	2
4194878	9.998471e-01	13
4194877	1.000000e+00	4
4194867	3.245432e-02	32
4194866	8.881784e-16	50
4194865	1.000000e+00	5
4194864	6.640945e-01	24
4194871	4.529710e-14	49
4194870	8.881784e-16	50
4194869	1.000000e+00	5
4194868	8.881784e-16	50
4193162	3.359055e-01	27
4193161	9.405398e-01	20
4193160	1.000000e+00	3
4193167	2.807050e-06	41
4193166	9.986989e-01	15
4193165	1.000000e+00	7
4193155	1.000000e+00	0
4193153	3.359055e-01	27
4193159	1.621870e-08	44
4193158	9.405398e-01	20
4193157	1.000000e+00	1
4193156	4.529710e-14	49
4193178	1.049339e-07	43
4193177	9.995319e-01	14
4193182	7.673339e-03	34
4193183	8.881784e-16	50
4193180	1.000000e+00	1
4193181	8.881784e-16	50
4193171	9.405398e-01	20
4193168	1.049339e-07	43
4193169	9.923267e-01	17
4193174	1.000000e+00	2
4193175	1.000000e+00	2
4193172	9.675457e-01	19
4193173	1.000000e+00	6
4193193	1.000000e+00	5
4193192	1.000000e+00	0
4193194	1.000000e+00	0
4193197	1.049339e-07	43
4193196	8.881784e-16	50
4193199	8.388818e-01	22
4193198	8.388818e-01	22
4193185	1.301086e-03	36
4193184	1.133316e-12	48
4193187	1.049339e-07	43
4193186	7.673339e-03	34
4193188	4.529710e-14	49
4193191	1.000000e+00	0
4193209	8.881784e-16	50
4193210	8.881784e-16	50
4193211	3.245432e-02	32
4193212	1.854161e-11	47
4193215	4.529710e-14	49
4193200	5.817779e-07	42
4193201	2.104926e-09	45
4193202	8.881784e-16	50
4193203	4.529710e-14	49
4193204	8.881784e-16	50
4193205	4.529710e-14	49
4193206	4.529710e-14	49
4193207	1.529320e-04	38
4193231	3.359055e-01	27
4193230	1.000000e+00	5
4193229	4.438624e-01	26
4193228	1.013194e-01	30
4193227	7.673339e-03	34
4193226	9.966998e-01	16
4193225	4.681115e-04	37
4193224	1.133316e-12	48
4193222	9.999549e-01	12
4193220	8.881784e-16	50
4193217	4.529710e-14	49
4193246	1.641957e-02	33
4193247	8.881784e-16	50
4193244	2.104926e-09	45
4193245	1.049339e-07	43
4193242	8.881784e-16	50
4193243	8.881784e-16	50
4193241	4.681115e-04	37
4193238	7.673339e-03	34
4193239	8.881784e-16	50
4193236	9.999994e-01	9
4193237	8.881784e-16	50
4193234	4.510745e-05	39
4193235	1.529320e-04	38
4193232	9.995319e-01	14
4193261	2.807050e-06	41
4193260	8.986806e-01	21
4193263	9.998471e-01	13
4193262	9.999972e-01	10
4193257	8.881784e-16	50
4193256	8.986806e-01	21
4193259	1.854161e-11	47
4193258	1.000000e+00	3
4193253	8.881784e-16	50
4193252	8.388818e-01	22
4193255	9.999881e-01	11
4193254	1.854161e-11	47
4193249	3.300224e-03	35
4193248	9.999994e-01	9
4193251	8.881784e-16	50
4193250	2.807050e-06	41
4193276	8.881784e-16	50
4193277	1.854161e-11	47
4193278	9.995319e-01	14
4193279	7.673339e-03	34
4193272	1.000000e+00	1
4193273	8.881784e-16	50
4193274	8.881784e-16	50
4193275	8.881784e-16	50
4193268	9.999999e-01	8
4193269	1.854161e-11	47
4193270	1.193067e-05	40
4193271	4.529710e-14	49
4193264	2.104926e-09	45
4193265	1.621870e-08	44
4193266	8.881784e-16	50
4193267	9.999972e-01	10
4193030	8.881784e-16	50
4193031	8.881784e-16	50
4193028	8.881784e-16	50
4193029	1.000000e+00	2
4193034	8.986806e-01	21
4193035	9.995319e-01	14
4193032	8.881784e-16	50
4193033	1.000000e+00	0
4193038	8.881784e-16	50
4193039	9.986989e-01	15
4193036	1.000000e+00	3
4193037	1.133316e-12	48
4193043	1.301086e-03	36
4193042	9.999994e-01	9
4193041	8.881784e-16	50
4193040	2.230891e-10	46
4193047	2.399438e-01	28
4193046	9.999994e-01	9
4193045	4.681115e-04	37
4193044	1.000000e+00	0
4193051	1.000000e+00	5
4193049	9.966998e-01	16
4193055	2.230891e-10	46
4193054	1.854161e-11	47
4193053	1.000000e+00	5
4193052	8.881784e-16	50
4193056	8.881784e-16	50
4193057	8.881784e-16	50
4193058	8.881784e-16	50
4193059	1.133316e-12	48
4193060	9.999549e-01	12
4193061	4.529710e-14	49
4193062	8.881784e-16	50
4193063	8.881784e-16	50
4193064	8.881784e-16	50
4193065	2.104926e-09	45
4193066	1.000000e+00	1
4193067	8.881784e-16	50
4193068	9.986989e-01	15
4193070	1.000000e+00	0
4193071	7.600562e-01	23
4193073	7.600562e-01	23
4193072	1.000000e+00	3
4193075	6.640945e-01	24
4193074	3.300224e-03	35
4193077	1.000000e+00	3
4193076	9.999994e-01	9
4193078	4.529710e-14	49
4193081	8.881784e-16	50
4193080	8.881784e-16	50
4193083	7.600562e-01	23
4193082	8.881784e-16	50
4193085	1.000000e+00	0
4193084	1.301086e-03	36
4193087	8.881784e-16	50
4193086	1.621870e-08	44
4193094	4.529710e-14	49
4193092	8.881784e-16	50
4193093	8.881784e-16	50
4193090	1.301086e-03	36
4193091	1.854161e-11	47
4193088	1.000000e+00	1
4193089	1.000000e+00	4
4193102	1.000000e+00	3
4193101	8.881784e-16	50
4193098	4.529710e-14	49
4193099	9.835804e-01	18
4193096	9.999881e-01	11
4193097	8.881784e-16	50
4193109	8.881784e-16	50
4193107	8.881784e-16	50
4193106	1.000000e+00	1
4193104	2.399438e-01	28
4193119	1.854161e-11	47
4193117	8.881784e-16	50
4193116	4.529710e-14	49
4193124	4.510745e-05	39
4193125	8.881784e-16	50
4193126	8.881784e-16	50
4193120	1.000000e+00	2
4193121	1.133316e-12	48
4193122	1.193067e-05	40
4193123	9.966998e-01	16
4193132	9.995319e-01	14
4193133	1.000000e+00	7
4193134	5.817779e-07	42
4193135	9.999994e-01	9
4193128	4.510745e-05	39
4193129	1.854161e-11	47
4193130	2.230891e-10	46
4193131	1.000000e+00	6
4193141	2.104926e-09	45
4193140	8.881784e-16	50
4193143	1.000000e+00	0
4193142	1.854161e-11	47
4193136	9.999549e-01	12
4193139	1.000000e+00	7
4193149	1.000000e+00	0
4193148	1.000000e+00	1
4193151	6.640945e-01	24
4193150	4.529710e-14	49
4193144	2.807050e-06	41
4193146	9.999972e-01	10
4192920	4.529710e-14	49
4192921	8.881784e-16	50
4192922	1.529320e-04	38
4192923	1.000000e+00	3
4192924	9.999999e-01	8
4192925	6.640945e-01	24
4192926	9.999972e-01	10
4192927	8.881784e-16	50
4192913	9.923267e-01	17
4192914	2.104926e-09	45
4192915	1.000000e+00	0
4192916	1.000000e+00	6
4192917	8.881784e-16	50
4192919	9.999994e-01	9
4192904	4.510745e-05	39
4192907	9.966998e-01	16
4192906	9.675457e-01	19
4192909	8.881784e-16	50
4192908	1.000000e+00	3
4192910	1.000000e+00	3
4192897	1.049339e-07	43
4192899	1.000000e+00	5
4192898	9.675457e-01	19
4192901	5.561376e-01	25
4192903	9.405398e-01	20
4192902	4.529710e-14	49
4192954	2.399438e-01	28
4192955	2.230891e-10	46
4192952	8.881784e-16	50
4192958	9.923267e-01	17
4192956	9.999972e-01	10
4192957	8.986806e-01	21
4192950	8.881784e-16	50
4192951	4.529710e-14	49
4192949	8.881784e-16	50
4192939	8.881784e-16	50
4192938	1.133316e-12	48
4192937	1.000000e+00	3
4192936	8.881784e-16	50
4192943	8.881784e-16	50
4192942	1.611182e-01	29
4192941	1.000000e+00	0
4192940	1.621870e-08	44
4192931	9.999994e-01	9
4192930	5.946023e-02	31
4192929	8.881784e-16	50
4192928	9.675457e-01	19
4192935	1.000000e+00	1
4192934	8.881784e-16	50
4192933	8.881784e-16	50
4192988	8.881784e-16	50
4192990	1.133316e-12	48
4192991	1.301086e-03	36
4192985	8.881784e-16	50
4192986	4.529710e-14	49
4192987	8.881784e-16	50
4192976	8.881784e-16	50
4192977	6.640945e-01	24
4192978	3.359055e-01	27
4192979	1.000000e+00	1
4192973	8.881784e-16	50
4192972	1.000000e+00	4
4192975	5.561376e-01	25
4192974	1.000000e+00	1
4192969	1.000000e+00	5
4192971	1.301086e-03	36
4192970	4.529710e-14	49
4192967	1.621870e-08	44
4192961	8.881784e-16	50
4192963	5.817779e-07	42
4192962	1.000000e+00	2
4193022	4.510745e-05	39
4193023	8.881784e-16	50
4193020	9.986989e-01	15
4193021	8.881784e-16	50
4193018	8.881784e-16	50
4193016	7.673339e-03	34
4193017	5.817779e-07	42
4193015	1.000000e+00	1
4193010	8.986806e-01	21
4193011	4.510745e-05	39
4193008	1.000000e+00	4
4193009	1.049339e-07	43
4193007	1.000000e+00	0
4193006	8.881784e-16	50
4193005	5.946023e-02	31
4193004	3.245432e-02	32
4193003	1.000000e+00	2
4193002	1.000000e+00	2
4193001	1.621870e-08	44
4193000	2.104926e-09	45
4192999	1.000000e+00	1
4192998	1.000000e+00	4
4192997	8.881784e-16	50
4192996	9.835804e-01	18
4192995	9.986989e-01	15
4192994	2.230891e-10	46
4192993	9.999994e-01	9
4192992	8.881784e-16	50
4192785	2.230891e-10	46
4192784	8.881784e-16	50
4192787	8.881784e-16	50
4192789	8.881784e-16	50
4192788	2.104926e-09	45
4192790	8.881784e-16	50
4192793	8.881784e-16	50
4192792	9.966998e-01	16
4192797	8.881784e-16	50
4192798	9.835804e-01	18
4192769	4.529710e-14	49
4192771	8.881784e-16	50
4192772	8.881784e-16	50
4192773	8.881784e-16	50
4192774	8.881784e-16	50
4192775	8.881784e-16	50
4192776	4.529710e-14	49
4192777	1.529320e-04	38
4192778	8.881784e-16	50
4192779	1.013194e-01	30
4192780	8.881784e-16	50
4192781	7.600562e-01	23
4192782	4.529710e-14	49
4192819	1.000000e+00	4
4192818	1.000000e+00	7
4192816	8.881784e-16	50
4192823	5.946023e-02	31
4192820	9.999999e-01	8
4192827	1.000000e+00	2
4192826	9.999999e-01	8
4192825	1.000000e+00	0
4192824	8.881784e-16	50
4192831	9.986989e-01	15
4192830	8.881784e-16	50
4192829	5.817779e-07	42
4192828	1.000000e+00	1
4192802	7.600562e-01	23
4192803	1.854161e-11	47
4192800	4.529710e-14	49
4192801	1.133316e-12	48
4192806	9.923267e-01	17
4192807	1.049339e-07	43
4192804	1.133316e-12	48
4192805	4.529710e-14	49
4192810	8.881784e-16	50
4192811	8.881784e-16	50
4192809	1.854161e-11	47
4192814	8.986806e-01	21
4192815	9.999972e-01	10
4192812	9.966998e-01	16
4192813	1.013194e-01	30
4192855	4.510745e-05	39
4192849	9.986989e-01	15
4192848	2.399438e-01	28
4192851	1.000000e+00	6
4192850	8.881784e-16	50
4192861	1.854161e-11	47
4192860	8.881784e-16	50
4192863	4.529710e-14	49
4192862	8.881784e-16	50
4192857	8.881784e-16	50
4192856	5.946023e-02	31
4192859	1.621870e-08	44
4192837	8.881784e-16	50
4192838	9.986989e-01	15
4192839	9.405398e-01	20
4192832	1.193067e-05	40
4192833	9.999549e-01	12
4192834	1.133316e-12	48
4192844	8.881784e-16	50
4192846	3.300224e-03	35
4192847	8.881784e-16	50
4192841	9.675457e-01	19
4192842	1.000000e+00	7
4192887	1.621870e-08	44
4192885	9.835804e-01	18
4192883	3.300224e-03	35
4192882	1.621870e-08	44
4192881	8.881784e-16	50
4192880	8.881784e-16	50
4192894	8.881784e-16	50
4192892	9.995319e-01	14
4192891	8.881784e-16	50
4192889	9.995319e-01	14
4192888	9.995319e-01	14
4192869	8.881784e-16	50
4192866	1.854161e-11	47
4192867	2.104926e-09	45
4192864	8.881784e-16	50
4192865	4.529710e-14	49
4192878	8.881784e-16	50
4192879	1.000000e+00	3
4192685	5.561376e-01	25
4192684	1.000000e+00	1
4192687	9.675457e-01	19
4192686	9.675457e-01	19
4192681	8.881784e-16	50
4192680	8.881784e-16	50
4192683	1.000000e+00	1
4192682	1.000000e+00	1
4192677	9.675457e-01	19
4192676	1.000000e+00	0
4192679	1.000000e+00	1
4192678	1.000000e+00	1
4192672	1.641957e-02	33
4192675	1.000000e+00	0
4192674	1.000000e+00	1
4192700	1.621870e-08	44
4192701	4.529710e-14	49
4192702	3.300224e-03	35
4192703	8.881784e-16	50
4192696	8.881784e-16	50
4192697	8.881784e-16	50
4192698	8.881784e-16	50
4192699	1.611182e-01	29
4192692	7.673339e-03	34
4192694	7.673339e-03	34
4192695	1.621870e-08	44
4192689	8.881784e-16	50
4192690	1.529320e-04	38
4192691	1.049339e-07	43
4192655	6.640945e-01	24
4192654	1.193067e-05	40
4192653	8.881784e-16	50
4192652	9.675457e-01	19
4192651	2.399438e-01	28
4192648	1.193067e-05	40
4192647	1.529320e-04	38
4192646	9.405398e-01	20
4192645	9.835804e-01	18
4192644	1.193067e-05	40
4192643	1.000000e+00	2
4192642	9.999972e-01	10
4192670	8.881784e-16	50
4192671	4.529710e-14	49
4192668	8.881784e-16	50
4192669	8.881784e-16	50
4192666	1.133316e-12	48
4192667	1.133316e-12	48
4192664	1.133316e-12	48
4192665	1.854161e-11	47
4192660	6.640945e-01	24
4192661	5.946023e-02	31
4192658	1.854161e-11	47
4192659	1.133316e-12	48
4192656	9.835804e-01	18
4192657	2.230891e-10	46
4192744	6.640945e-01	24
4192747	1.000000e+00	4
4192746	8.881784e-16	50
4192749	8.986806e-01	21
4192748	1.529320e-04	38
4192751	1.621870e-08	44
4192750	8.881784e-16	50
4192741	9.999881e-01	11
4192740	8.881784e-16	50
4192743	1.193067e-05	40
4192760	8.881784e-16	50
4192761	1.854161e-11	47
4192762	2.230891e-10	46
4192764	8.881784e-16	50
4192765	8.881784e-16	50
4192766	5.817779e-07	42
4192767	8.881784e-16	50
4192752	4.438624e-01	26
4192753	8.881784e-16	50
4192759	8.881784e-16	50
4192712	2.104926e-09	45
4192719	1.133316e-12	48
4192718	8.881784e-16	50
4192717	8.881784e-16	50
4192707	6.640945e-01	24
4192706	1.621870e-08	44
4192705	8.881784e-16	50
4192704	8.881784e-16	50
4192711	8.881784e-16	50
4192710	8.881784e-16	50
4192709	1.133316e-12	48
4192708	5.817779e-07	42
4192730	8.881784e-16	50
4192731	1.133316e-12	48
4192728	8.881784e-16	50
4192729	8.881784e-16	50
4192734	1.133316e-12	48
4192732	8.881784e-16	50
4192733	8.881784e-16	50
4192722	1.133316e-12	48
4192721	8.881784e-16	50
4192726	8.881784e-16	50
4192727	8.881784e-16	50
4192724	1.621870e-08	44
4192725	8.881784e-16	50
4192548	1.621870e-08	44
4192549	8.881784e-16	50
4192544	3.300224e-03	35
4192545	5.817779e-07	42
4192547	8.881784e-16	50
4192556	1.049339e-07	43
4192557	5.561376e-01	25
4192558	8.881784e-16	50
4192559	6.640945e-01	24
4192552	8.881784e-16	50
4192553	1.641957e-02	33
4192554	4.681115e-04	37
4192555	8.881784e-16	50
4192565	1.133316e-12	48
4192564	7.600562e-01	23
4192566	3.300224e-03	35
4192561	8.881784e-16	50
4192560	4.529710e-14	49
4192563	1.000000e+00	7
4192562	3.359055e-01	27
4192572	8.881784e-16	50
4192569	1.133316e-12	48
4192568	4.529710e-14	49
4192571	5.946023e-02	31
4192570	9.999994e-01	9
4192518	5.817779e-07	42
4192519	4.529710e-14	49
4192516	4.510745e-05	39
4192517	4.529710e-14	49
4192514	2.230891e-10	46
4192515	8.881784e-16	50
4192513	9.999549e-01	12
4192526	8.881784e-16	50
4192527	1.000000e+00	3
4192524	1.000000e+00	0
4192525	1.000000e+00	3
4192522	4.529710e-14	49
4192523	1.000000e+00	4
4192520	1.000000e+00	2
4192521	1.000000e+00	3
4192535	2.104926e-09	45
4192534	8.881784e-16	50
4192533	9.966998e-01	16
4192532	1.000000e+00	3
4192530	2.104926e-09	45
4192543	4.529710e-14	49
4192542	1.641957e-02	33
4192541	1.133316e-12	48
4192540	8.881784e-16	50
4192539	9.999549e-01	12
4192537	8.881784e-16	50
4192536	9.986989e-01	15
4192608	9.405398e-01	20
4192609	9.835804e-01	18
4192610	9.995319e-01	14
4192612	2.230891e-10	46
4192613	8.881784e-16	50
4192614	1.000000e+00	1
4192615	1.000000e+00	5
4192616	4.438624e-01	26
4192622	2.230891e-10	46
4192625	8.881784e-16	50
4192624	2.230891e-10	46
4192627	8.881784e-16	50
4192626	2.807050e-06	41
4192628	5.946023e-02	31
4192631	1.049339e-07	43
4192630	9.999549e-01	12
4192632	8.881784e-16	50
4192635	2.230891e-10	46
4192637	9.999549e-01	12
4192638	1.000000e+00	1
4192579	8.881784e-16	50
4192580	9.999881e-01	11
4192581	1.133316e-12	48
4192586	1.000000e+00	5
4192587	8.881784e-16	50
4192585	1.133316e-12	48
4192590	4.510745e-05	39
4192591	4.510745e-05	39
4192588	1.529320e-04	38
4192589	4.529710e-14	49
4192595	5.817779e-07	42
4192594	8.881784e-16	50
4192593	8.881784e-16	50
4192592	4.529710e-14	49
4192599	8.881784e-16	50
4192598	1.611182e-01	29
4192597	9.986989e-01	15
4192603	9.995319e-01	14
4192602	8.881784e-16	50
4192601	8.881784e-16	50
4192600	1.049339e-07	43
4192607	5.817779e-07	42
4192606	1.000000e+00	7
4192605	1.854161e-11	47
4192438	1.000000e+00	3
4192439	1.000000e+00	5
4192436	1.611182e-01	29
4192437	1.000000e+00	1
4192434	1.000000e+00	7
4192432	9.675457e-01	19
4192433	1.621870e-08	44
4192431	1.000000e+00	1
4192429	4.510745e-05	39
4192428	8.881784e-16	50
4192427	1.000000e+00	0
4192426	1.133316e-12	48
4192425	7.600562e-01	23
4192424	9.999881e-01	11
4192423	5.946023e-02	31
4192422	8.881784e-16	50
4192420	4.438624e-01	26
4192418	8.881784e-16	50
4192417	8.881784e-16	50
4192416	8.881784e-16	50
4192414	1.000000e+00	2
4192415	1.193067e-05	40
4192408	2.230891e-10	46
4192409	1.000000e+00	3
4192410	1.000000e+00	0
4192411	1.000000e+00	2
4192404	8.881784e-16	50
4192405	1.133316e-12	48
4192406	4.529710e-14	49
4192407	8.881784e-16	50
4192400	7.600562e-01	23
4192401	1.854161e-11	47
4192403	8.881784e-16	50
4192397	8.881784e-16	50
4192396	4.681115e-04	37
4192399	4.529710e-14	49
4192398	2.230891e-10	46
4192393	1.000000e+00	5
4192392	2.399438e-01	28
4192395	2.104926e-09	45
4192394	8.881784e-16	50
4192389	9.986989e-01	15
4192388	4.529710e-14	49
4192390	1.621870e-08	44
4192385	1.000000e+00	0
4192384	7.600562e-01	23
4192386	1.000000e+00	0
4192506	8.881784e-16	50
4192507	2.230891e-10	46
4192510	1.000000e+00	3
4192511	3.245432e-02	32
4192508	1.000000e+00	1
4192509	9.986989e-01	15
4192498	8.881784e-16	50
4192499	4.438624e-01	26
4192496	8.881784e-16	50
4192502	8.881784e-16	50
4192500	1.000000e+00	1
4192501	1.000000e+00	2
4192491	8.881784e-16	50
4192490	8.881784e-16	50
4192489	2.399438e-01	28
4192495	1.000000e+00	1
4192494	1.049339e-07	43
4192493	1.529320e-04	38
4192492	1.000000e+00	4
4192487	8.881784e-16	50
4192486	8.881784e-16	50
4192485	9.999549e-01	12
4192472	9.999972e-01	10
4192473	1.000000e+00	3
4192474	1.000000e+00	2
4192475	1.854161e-11	47
4192477	1.621870e-08	44
4192466	8.881784e-16	50
4192467	9.835804e-01	18
4192468	9.923267e-01	17
4192469	1.049339e-07	43
4192470	9.999994e-01	9
4192471	1.000000e+00	3
4192457	8.881784e-16	50
4192456	1.000000e+00	0
4192459	9.999972e-01	10
4192458	9.999881e-01	11
4192461	8.881784e-16	50
4192460	1.000000e+00	2
4192449	8.881784e-16	50
4192448	9.835804e-01	18
4192450	8.881784e-16	50
4192311	8.881784e-16	50
4192309	3.300224e-03	35
4192307	8.881784e-16	50
4192306	5.817779e-07	42
4192319	3.300224e-03	35
4192318	8.881784e-16	50
4192317	8.881784e-16	50
4192316	4.529710e-14	49
4192313	1.000000e+00	2
4192312	8.881784e-16	50
4192294	9.999972e-01	10
4192292	1.621870e-08	44
4192293	3.300224e-03	35
4192290	9.966998e-01	16
4192291	9.999999e-01	8
4192288	9.675457e-01	19
4192289	4.529710e-14	49
4192302	9.986989e-01	15
4192301	9.995319e-01	14
4192298	9.999881e-01	11
4192299	8.881784e-16	50
4192296	8.881784e-16	50
4192297	4.438624e-01	26
4192277	4.529710e-14	49
4192279	4.510745e-05	39
4192278	1.133316e-12	48
4192273	1.611182e-01	29
4192272	3.300224e-03	35
4192275	4.529710e-14	49
4192274	8.881784e-16	50
4192285	1.854161e-11	47
4192284	9.999972e-01	10
4192286	4.529710e-14	49
4192281	9.995319e-01	14
4192280	5.817779e-07	42
4192283	8.881784e-16	50
4192282	4.529710e-14	49
4192260	1.133316e-12	48
4192261	9.999972e-01	10
4192263	8.881784e-16	50
4192257	1.049339e-07	43
4192258	9.999972e-01	10
4192259	9.999994e-01	9
4192264	1.013194e-01	30
4192371	8.881784e-16	50
4192370	4.681115e-04	37
4192369	4.529710e-14	49
4192368	8.881784e-16	50
4192375	9.999972e-01	10
4192374	1.013194e-01	30
4192373	4.510745e-05	39
4192372	1.000000e+00	6
4192379	1.133316e-12	48
4192378	1.193067e-05	40
4192377	4.529710e-14	49
4192376	9.999549e-01	12
4192383	1.641957e-02	33
4192382	1.193067e-05	40
4192381	9.995319e-01	14
4192380	9.966998e-01	16
4192358	8.881784e-16	50
4192359	1.000000e+00	0
4192357	1.000000e+00	4
4192362	1.000000e+00	2
4192363	1.000000e+00	6
4192360	9.999999e-01	8
4192361	8.881784e-16	50
4192366	8.881784e-16	50
4192367	1.133316e-12	48
4192364	1.133316e-12	48
4192365	1.000000e+00	4
4192337	8.881784e-16	50
4192336	4.681115e-04	37
4192339	1.611182e-01	29
4192341	8.881784e-16	50
4192340	9.999994e-01	9
4192343	1.000000e+00	5
4192342	8.881784e-16	50
4192345	1.000000e+00	1
4192344	8.881784e-16	50
4192347	1.854161e-11	47
4192346	5.561376e-01	25
4192349	5.946023e-02	31
4192348	1.301086e-03	36
4192350	1.000000e+00	5
4192320	5.817779e-07	42
4192321	9.923267e-01	17
4192322	4.529710e-14	49
4192323	1.000000e+00	0
4192324	1.000000e+00	6
4192325	9.998471e-01	13
4192326	8.986806e-01	21
4192327	9.835804e-01	18
4192328	3.245432e-02	32
4192329	8.881784e-16	50
4192330	8.881784e-16	50
4192331	7.673339e-03	34
4192332	1.000000e+00	5
4192333	1.133316e-12	48
4192334	1.013194e-01	30
4192335	8.881784e-16	50
4194247	1.621870e-08	44
4194246	9.923267e-01	17
4194245	1.000000e+00	2
4194244	1.000000e+00	4
4194243	1.000000e+00	1
4194242	9.999881e-01	11
4194241	9.405398e-01	20
4194240	9.835804e-01	18
4194255	1.641957e-02	33
4194254	1.000000e+00	0
4194253	1.000000e+00	3
4194252	8.881784e-16	50
4194251	1.000000e+00	7
4194250	1.000000e+00	0
4194249	9.998471e-01	13
4194248	2.230891e-10	46
4194262	8.881784e-16	50
4194263	6.640945e-01	24
4194260	9.999994e-01	9
4194261	9.966998e-01	16
4194258	1.621870e-08	44
4194259	1.000000e+00	4
4194256	1.193067e-05	40
4194257	2.104926e-09	45
4194270	1.000000e+00	5
4194271	1.193067e-05	40
4194268	9.999549e-01	12
4194269	1.000000e+00	4
4194266	1.000000e+00	0
4194267	9.966998e-01	16
4194264	1.000000e+00	6
4194265	1.000000e+00	0
4194277	1.193067e-05	40
4194276	8.881784e-16	50
4194279	9.999549e-01	12
4194278	8.881784e-16	50
4194273	1.000000e+00	7
4194272	9.998471e-01	13
4194275	8.986806e-01	21
4194274	1.000000e+00	4
4194285	1.133316e-12	48
4194284	2.230891e-10	46
4194287	1.854161e-11	47
4194286	5.817779e-07	42
4194281	9.923267e-01	17
4194280	1.621870e-08	44
4194283	1.000000e+00	3
4194282	9.999549e-01	12
4194292	1.000000e+00	0
4194293	7.673339e-03	34
4194294	1.000000e+00	5
4194295	1.301086e-03	36
4194288	5.946023e-02	31
4194289	1.133316e-12	48
4194290	1.000000e+00	2
4194291	4.529710e-14	49
4194300	9.999994e-01	9
4194301	9.999881e-01	11
4194302	9.998471e-01	13
4194303	9.998471e-01	13
4194296	1.000000e+00	0
4194297	5.946023e-02	31
4194298	8.388818e-01	22
4194299	9.999972e-01	10
4194179	1.611182e-01	29
4194178	2.399438e-01	28
4194177	1.000000e+00	4
4194176	9.999994e-01	9
4194183	1.049339e-07	43
4194182	2.230891e-10	46
4194180	5.817779e-07	42
4194187	1.000000e+00	0
4194186	1.000000e+00	1
4194185	1.000000e+00	5
4194184	2.104926e-09	45
4194191	4.529710e-14	49
4194190	9.998471e-01	13
4194189	1.000000e+00	6
4194188	1.000000e+00	0
4194194	9.995319e-01	14
4194195	1.000000e+00	7
4194192	8.881784e-16	50
4194198	2.104926e-09	45
4194199	4.529710e-14	49
4194196	9.405398e-01	20
4194197	2.230891e-10	46
4194202	2.230891e-10	46
4194203	4.510745e-05	39
4194200	4.529710e-14	49
4194201	1.000000e+00	4
4194206	9.835804e-01	18
4194207	1.000000e+00	2
4194204	1.133316e-12	48
4194205	1.000000e+00	1
4194209	1.000000e+00	2
4194208	1.000000e+00	6
4194211	1.193067e-05	40
4194210	9.999881e-01	11
4194213	8.881784e-16	50
4194212	2.399438e-01	28
4194215	1.000000e+00	2
4194214	9.999999e-01	8
4194217	8.881784e-16	50
4194216	1.301086e-03	36
4194219	9.999999e-01	8
4194218	4.529710e-14	49
4194221	9.675457e-01	19
4194220	4.510745e-05	39
4194223	1.000000e+00	4
4194222	1.000000e+00	5
4194224	9.999972e-01	10
4194225	4.529710e-14	49
4194226	9.998471e-01	13
4194227	9.999881e-01	11
4194228	2.230891e-10	46
4194229	9.835804e-01	18
4194230	5.561376e-01	25
4194231	1.000000e+00	7
4194232	8.881784e-16	50
4194233	7.673339e-03	34
4194234	2.230891e-10	46
4194235	8.881784e-16	50
4194236	8.881784e-16	50
4194237	8.881784e-16	50
4194238	8.881784e-16	50
4194239	1.000000e+00	2
4194126	1.000000e+00	6
4194127	9.986989e-01	15
4194124	1.000000e+00	5
4194125	1.000000e+00	3
4194122	1.133316e-12	48
4194123	2.230891e-10	46
4194120	9.995319e-01	14
4194121	4.529710e-14	49
4194118	9.995319e-01	14
4194119	8.881784e-16	50
4194116	1.529320e-04	38
4194117	1.000000e+00	2
4194114	1.000000e+00	0
4194115	7.600562e-01	23
4194112	1.000000e+00	4
4194113	1.000000e+00	5
4194143	1.529320e-04	38
4194142	8.881784e-16	50
4194141	2.230891e-10	46
4194140	1.000000e+00	6
4194139	2.230891e-10	46
4194138	8.881784e-16	50
4194137	8.881784e-16	50
4194136	1.621870e-08	44
4194135	1.000000e+00	5
4194134	9.998471e-01	13
4194133	1.000000e+00	2
4194132	9.966998e-01	16
4194131	8.986806e-01	21
4194130	1.000000e+00	1
4194129	8.881784e-16	50
4194128	1.193067e-05	40
4194156	1.000000e+00	2
4194157	1.000000e+00	0
4194158	8.881784e-16	50
4194159	9.675457e-01	19
4194152	9.999881e-01	11
4194153	1.000000e+00	4
4194154	1.000000e+00	3
4194155	9.675457e-01	19
4194148	1.000000e+00	3
4194149	4.529710e-14	49
4194150	8.388818e-01	22
4194151	1.000000e+00	3
4194144	1.133316e-12	48
4194145	5.946023e-02	31
4194146	1.000000e+00	4
4194147	9.999994e-01	9
4194173	1.000000e+00	4
4194172	1.000000e+00	1
4194175	4.510745e-05	39
4194174	1.000000e+00	0
4194169	1.000000e+00	2
4194168	9.999972e-01	10
4194171	5.946023e-02	31
4194170	1.000000e+00	3
4194165	8.388818e-01	22
4194164	8.881784e-16	50
4194167	9.675457e-01	19
4194166	1.000000e+00	1
4194161	1.000000e+00	0
4194160	1.000000e+00	2
4194163	9.835804e-01	18
4194162	4.438624e-01	26
4194058	1.000000e+00	4
4194059	1.133316e-12	48
4194056	1.000000e+00	0
4194057	8.881784e-16	50
4194062	2.104926e-09	45
4194063	4.438624e-01	26
4194060	4.438624e-01	26
4194061	1.049339e-07	43
4194050	1.000000e+00	2
4194051	1.854161e-11	47
4194048	1.621870e-08	44
4194049	1.000000e+00	0
4194054	1.641957e-02	33
4194055	2.230891e-10	46
4194052	8.388818e-01	22
4194053	1.000000e+00	2
4194075	1.000000e+00	5
4194074	9.999881e-01	11
4194073	1.000000e+00	7
4194072	1.000000e+00	3
4194079	9.995319e-01	14
4194077	4.510745e-05	39
4194076	4.438624e-01	26
4194067	9.966998e-01	16
4194066	8.881784e-16	50
4194065	8.881784e-16	50
4194064	8.881784e-16	50
4194071	1.854161e-11	47
4194070	8.881784e-16	50
4194069	1.000000e+00	4
4194068	1.000000e+00	4
4194088	9.405398e-01	20
4194089	8.881784e-16	50
4194090	1.000000e+00	7
4194091	1.000000e+00	3
4194092	1.013194e-01	30
4194093	1.000000e+00	5
4194094	9.986989e-01	15
4194095	2.399438e-01	28
4194080	1.301086e-03	36
4194081	8.881784e-16	50
4194082	8.986806e-01	21
4194083	8.881784e-16	50
4194084	8.881784e-16	50
4194085	1.049339e-07	43
4194086	9.999999e-01	8
4194105	1.000000e+00	2
4194104	1.000000e+00	5
4194107	9.999994e-01	9
4194106	5.561376e-01	25
4194109	1.000000e+00	4
4194108	1.000000e+00	2
4194111	1.000000e+00	3
4194110	1.000000e+00	0
4194097	1.133316e-12	48
4194096	9.923267e-01	17
4194099	9.675457e-01	19
4194098	4.681115e-04	37
4194101	1.000000e+00	7
4194100	8.881784e-16	50
4194103	1.000000e+00	4
4194102	1.301086e-03	36
4194004	8.881784e-16	50
4194005	6.640945e-01	24
4194006	4.681115e-04	37
4194007	5.561376e-01	25
4194000	1.641957e-02	33
4194001	1.000000e+00	2
4194002	1.000000e+00	0
4194003	7.673339e-03	34
4194013	9.835804e-01	18
4194014	1.000000e+00	4
4194015	9.966998e-01	16
4194008	4.438624e-01	26
4194009	8.388818e-01	22
4194010	9.966998e-01	16
4194011	9.675457e-01	19
4193989	1.000000e+00	5
4193988	2.230891e-10	46
4193991	8.881784e-16	50
4193990	4.529710e-14	49
4193985	9.995319e-01	14
4193984	8.881784e-16	50
4193987	1.000000e+00	0
4193986	9.923267e-01	17
4193997	9.405398e-01	20
4193996	1.013194e-01	30
4193999	7.600562e-01	23
4193998	2.104926e-09	45
4193993	1.000000e+00	5
4193992	1.000000e+00	1
4193995	9.923267e-01	17
4193994	1.000000e+00	4
4194038	1.000000e+00	2
4194039	1.000000e+00	7
4194036	8.881784e-16	50
4194037	1.000000e+00	4
4194034	1.611182e-01	29
4194035	5.561376e-01	25
4194032	7.600562e-01	23
4194033	1.611182e-01	29
4194046	1.000000e+00	4
4194047	1.000000e+00	0
4194044	9.998471e-01	13
4194045	1.854161e-11	47
4194042	2.230891e-10	46
4194043	1.621870e-08	44
4194040	8.881784e-16	50
4194041	8.881784e-16	50
4194023	1.049339e-07	43
4194022	9.405398e-01	20
4194021	1.193067e-05	40
4194020	9.966998e-01	16
4194019	1.000000e+00	1
4194018	9.999999e-01	8
4194017	4.438624e-01	26
4194016	1.000000e+00	0
4194031	6.640945e-01	24
4194030	1.000000e+00	2
4194029	4.438624e-01	26
4194028	1.641957e-02	33
4194027	1.000000e+00	2
4194026	9.998471e-01	13
4194025	5.946023e-02	31
4194024	9.675457e-01	19
4193936	1.000000e+00	2
4193937	9.999972e-01	10
4193938	8.881784e-16	50
4193939	9.966998e-01	16
4193940	8.986806e-01	21
4193941	9.999972e-01	10
4193942	5.817779e-07	42
4193943	1.000000e+00	0
4193944	1.000000e+00	6
4193945	1.000000e+00	7
4193946	9.998471e-01	13
4193947	8.881784e-16	50
4193948	7.673339e-03	34
4193949	3.300224e-03	35
4193950	1.301086e-03	36
4193951	1.133316e-12	48
4193921	9.986989e-01	15
4193920	1.000000e+00	2
4193923	9.999881e-01	11
4193922	8.881784e-16	50
4193925	9.999999e-01	8
4193924	4.529710e-14	49
4193927	8.881784e-16	50
4193926	1.000000e+00	0
4193929	1.000000e+00	3
4193928	1.000000e+00	2
4193931	5.561376e-01	25
4193930	2.104926e-09	45
4193933	9.405398e-01	20
4193932	9.999994e-01	9
4193935	9.999994e-01	9
4193934	9.986989e-01	15
4193970	1.000000e+00	0
4193971	1.854161e-11	47
4193968	1.529320e-04	38
4193969	1.193067e-05	40
4193974	9.923267e-01	17
4193975	8.881784e-16	50
4193972	4.529710e-14	49
4193973	4.438624e-01	26
4193978	8.881784e-16	50
4193979	8.881784e-16	50
4193976	8.881784e-16	50
4193977	1.133316e-12	48
4193982	8.881784e-16	50
4193983	8.881784e-16	50
4193980	2.807050e-06	41
4193981	8.881784e-16	50
4193955	9.999549e-01	12
4193954	1.000000e+00	0
4193953	1.000000e+00	7
4193952	8.881784e-16	50
4193959	8.881784e-16	50
4193958	1.000000e+00	0
4193957	8.986806e-01	21
4193956	9.999999e-01	8
4193963	8.388818e-01	22
4193962	1.000000e+00	6
4193961	1.000000e+00	2
4193960	8.881784e-16	50
4193967	4.529710e-14	49
4193966	5.946023e-02	31
4193965	1.000000e+00	2
4193964	9.999994e-01	9
4193885	1.000000e+00	3
4193884	8.881784e-16	50
4193887	1.000000e+00	0
4193886	2.399438e-01	28
4193881	1.000000e+00	0
4193880	1.133316e-12	48
4193883	1.000000e+00	0
4193882	4.681115e-04	37
4193877	7.600562e-01	23
4193876	1.611182e-01	29
4193879	8.881784e-16	50
4193878	9.675457e-01	19
4193872	1.000000e+00	2
4193874	9.835804e-01	18
4193868	9.923267e-01	17
4193869	1.000000e+00	2
4193870	2.230891e-10	46
4193871	8.986806e-01	21
4193864	1.000000e+00	0
4193865	9.405398e-01	20
4193866	9.405398e-01	20
4193867	1.000000e+00	5
4193860	8.881784e-16	50
4193861	8.881784e-16	50
4193862	5.561376e-01	25
4193863	9.986989e-01	15
4193856	9.986989e-01	15
4193857	1.000000e+00	4
4193858	9.835804e-01	18
4193859	3.245432e-02	32
4193919	1.000000e+00	0
4193918	1.000000e+00	1
4193917	1.000000e+00	5
4193916	8.881784e-16	50
4193915	8.388818e-01	22
4193914	1.000000e+00	3
4193913	9.999972e-01	10
4193912	5.817779e-07	42
4193911	9.998471e-01	13
4193910	7.600562e-01	23
4193909	1.000000e+00	5
4193908	9.998471e-01	13
4193907	1.193067e-05	40
4193906	8.881784e-16	50
4193905	8.881784e-16	50
4193904	4.438624e-01	26
4193902	2.399438e-01	28
4193903	1.000000e+00	1
4193900	9.998471e-01	13
4193901	8.881784e-16	50
4193898	9.675457e-01	19
4193899	9.999999e-01	8
4193896	9.999994e-01	9
4193897	1.000000e+00	0
4193894	1.000000e+00	2
4193895	8.388818e-01	22
4193892	1.193067e-05	40
4193893	6.640945e-01	24
4193890	4.681115e-04	37
4193891	9.966998e-01	16
4193888	9.405398e-01	20
4193889	1.000000e+00	1
4193817	9.986989e-01	15
4193816	4.529710e-14	49
4193819	4.510745e-05	39
4193818	9.999994e-01	9
4193821	9.999999e-01	8
[truncated: 466 more rows]
