# Supplementary material for: Translational Selection Is Ubiquitous in Prokaryotes
Source: PLoS Genet. 2010 Jun 24;6(6):e1001004. doi: 10.1371/journal.pgen.1001004 (PMC2891978; doi:10.1371/journal.pgen.1001004)
Supplement: Dataset S1 — OCU/non-OCU gene calls in 461 Bacterial and Archaeal genomes, and summary tables of genome properties and OCU preferences for specific codons. (4.77 MB ZIP) [file pgen.1001004.s001.zip › Dataset_S1_Archaea/Hyperthermus_butylicus.arff.ocuGenes]

GeneID	signTest_p	ocuProbWinCnt
4782743	1.000000e+00	3
4782740	1.000000e+00	0
4782741	8.881784e-16	50
4782739	5.817779e-07	42
4782736	5.946023e-02	31
4782737	4.529710e-14	49
4782750	8.881784e-16	50
4782751	9.675457e-01	19
4782748	8.881784e-16	50
4782746	1.000000e+00	4
4782744	9.999999e-01	8
4782745	8.881784e-16	50
4782727	1.000000e+00	4
4782726	1.000000e+00	4
4782725	9.999881e-01	11
4782724	8.881784e-16	50
4782723	1.621870e-08	44
4782722	9.986989e-01	15
4782721	1.529320e-04	38
4782720	4.529710e-14	49
4782735	8.881784e-16	50
4782734	1.529320e-04	38
4782733	1.049339e-07	43
4782732	1.049339e-07	43
4782731	1.049339e-07	43
4782730	8.881784e-16	50
4782729	5.817779e-07	42
4782728	8.881784e-16	50
4782772	8.881784e-16	50
4782773	2.807050e-06	41
4782774	8.881784e-16	50
4782775	1.000000e+00	2
4782768	2.230891e-10	46
4782769	3.245432e-02	32
4782770	1.000000e+00	0
4782771	1.000000e+00	3
4782780	1.000000e+00	0
4782781	1.000000e+00	3
4782782	1.000000e+00	1
4782783	1.000000e+00	5
4782776	1.000000e+00	6
4782777	9.966998e-01	16
4782778	8.881784e-16	50
4782779	1.000000e+00	0
4782757	8.881784e-16	50
4782756	9.999994e-01	9
4782759	8.881784e-16	50
4782758	1.000000e+00	6
4782753	5.817779e-07	42
4782752	9.405398e-01	20
4782755	9.966998e-01	16
4782754	1.621870e-08	44
4782765	1.301086e-03	36
4782764	6.640945e-01	24
4782767	1.000000e+00	0
4782766	1.000000e+00	0
4782761	8.881784e-16	50
4782760	1.000000e+00	0
4782763	1.000000e+00	1
4782802	1.133316e-12	48
4782803	2.399438e-01	28
4782801	1.133316e-12	48
4782806	9.999881e-01	11
4782807	4.529710e-14	49
4782804	8.881784e-16	50
4782805	8.881784e-16	50
4782810	1.000000e+00	5
4782811	4.438624e-01	26
4782808	1.000000e+00	6
4782809	1.000000e+00	0
4782814	4.510745e-05	39
4782815	9.999994e-01	9
4782812	9.405398e-01	20
4782787	1.000000e+00	5
4782786	5.817779e-07	42
4782785	9.999994e-01	9
4782784	9.835804e-01	18
4782791	8.881784e-16	50
4782790	8.881784e-16	50
4782789	1.000000e+00	3
4782788	8.881784e-16	50
4782795	8.881784e-16	50
4782794	1.621870e-08	44
4782793	9.999999e-01	8
4782792	1.000000e+00	6
4782797	1.000000e+00	3
4782796	8.881784e-16	50
4782832	4.529710e-14	49
4782833	8.881784e-16	50
4782834	8.881784e-16	50
4782835	1.529320e-04	38
4782836	8.881784e-16	50
4782837	8.881784e-16	50
4782838	8.881784e-16	50
4782839	4.529710e-14	49
4782840	8.881784e-16	50
4782841	1.133316e-12	48
4782842	1.000000e+00	6
4782843	8.881784e-16	50
4782844	5.946023e-02	31
4782845	8.881784e-16	50
4782846	1.000000e+00	0
4782847	9.999881e-01	11
4782817	4.438624e-01	26
4782816	8.881784e-16	50
4782819	4.529710e-14	49
4782818	1.000000e+00	5
4782821	3.245432e-02	32
4782820	1.193067e-05	40
4782823	1.000000e+00	1
4782822	8.881784e-16	50
4782825	1.049339e-07	43
4782824	1.641957e-02	33
4782827	8.881784e-16	50
4782829	1.000000e+00	0
4782828	8.881784e-16	50
4782831	8.881784e-16	50
4782830	8.881784e-16	50
4782623	8.881784e-16	50
4782622	1.000000e+00	3
4782621	8.881784e-16	50
4782620	1.049339e-07	43
4782619	4.529710e-14	49
4782618	4.681115e-04	37
4782617	1.621870e-08	44
4782616	1.000000e+00	4
4782615	4.529710e-14	49
4782614	1.000000e+00	1
4782613	9.995319e-01	14
4782612	4.529710e-14	49
4782611	4.510745e-05	39
4782610	8.881784e-16	50
4782609	8.881784e-16	50
4782608	8.881784e-16	50
4782606	1.000000e+00	6
4782607	9.999972e-01	10
4782604	8.881784e-16	50
4782605	2.807050e-06	41
4782602	8.881784e-16	50
4782603	1.000000e+00	0
4782601	8.881784e-16	50
4782598	5.946023e-02	31
4782599	8.881784e-16	50
4782596	9.999972e-01	10
4782595	1.000000e+00	1
4782592	5.817779e-07	42
4782593	8.881784e-16	50
4782653	8.881784e-16	50
4782655	1.854161e-11	47
4782654	1.000000e+00	0
4782649	5.561376e-01	25
4782648	1.854161e-11	47
4782651	1.621870e-08	44
4782650	1.621870e-08	44
4782645	1.000000e+00	2
4782644	1.193067e-05	40
4782647	8.881784e-16	50
4782646	9.675457e-01	19
4782641	1.854161e-11	47
4782640	1.000000e+00	5
4782643	9.999881e-01	11
4782642	1.133316e-12	48
4782636	1.193067e-05	40
4782637	9.998471e-01	13
4782638	9.995319e-01	14
4782639	8.881784e-16	50
4782632	1.000000e+00	1
4782633	9.999972e-01	10
4782634	8.881784e-16	50
4782635	1.000000e+00	1
4782628	8.881784e-16	50
4782629	1.000000e+00	1
4782630	8.881784e-16	50
4782631	1.000000e+00	2
4782624	1.000000e+00	3
4782626	9.995319e-01	14
4782627	9.999994e-01	9
4782683	1.000000e+00	4
4782682	1.000000e+00	0
4782680	1.000000e+00	1
4782687	8.881784e-16	50
4782686	4.529710e-14	49
4782685	1.000000e+00	0
4782684	1.049339e-07	43
4782675	8.881784e-16	50
4782674	2.104926e-09	45
4782673	8.881784e-16	50
4782672	4.681115e-04	37
4782679	8.881784e-16	50
4782678	8.881784e-16	50
4782677	8.986806e-01	21
4782676	6.640945e-01	24
4782666	1.000000e+00	1
4782667	8.881784e-16	50
4782664	1.133316e-12	48
4782665	9.999972e-01	10
4782670	8.881784e-16	50
4782671	8.881784e-16	50
4782668	8.881784e-16	50
4782669	1.000000e+00	0
4782658	7.600562e-01	23
4782659	8.881784e-16	50
4782656	1.000000e+00	2
4782657	1.000000e+00	0
4782663	2.104926e-09	45
4782660	8.881784e-16	50
4782661	1.854161e-11	47
4782713	9.998471e-01	13
4782712	8.881784e-16	50
4782715	1.000000e+00	4
4782714	8.881784e-16	50
4782717	8.881784e-16	50
4782716	3.359055e-01	27
4782719	1.000000e+00	3
4782705	8.881784e-16	50
4782704	8.881784e-16	50
4782706	1.000000e+00	3
4782709	4.529710e-14	49
4782708	8.881784e-16	50
4782711	1.049339e-07	43
4782710	1.000000e+00	6
4782696	9.999972e-01	10
4782697	1.000000e+00	1
4782698	1.133316e-12	48
4782700	8.881784e-16	50
4782701	7.600562e-01	23
4782702	1.133316e-12	48
4782703	9.405398e-01	20
4782688	1.000000e+00	1
4782689	4.529710e-14	49
4782690	1.000000e+00	0
4782692	9.405398e-01	20
4782693	8.881784e-16	50
4782694	8.881784e-16	50
4782695	5.561376e-01	25
4782981	7.673339e-03	34
4782980	1.000000e+00	0
4782983	8.881784e-16	50
4782982	4.510745e-05	39
4782977	8.881784e-16	50
4782976	1.000000e+00	1
4782979	9.405398e-01	20
4782978	8.881784e-16	50
4782988	9.999972e-01	10
4782985	9.966998e-01	16
4782984	8.881784e-16	50
4782987	8.881784e-16	50
4782986	1.000000e+00	3
4782860	1.000000e+00	3
4782861	2.399438e-01	28
4782862	1.000000e+00	2
4782863	1.000000e+00	0
4782856	1.013194e-01	30
4782857	8.881784e-16	50
4782858	1.854161e-11	47
4782859	4.510745e-05	39
4782852	8.986806e-01	21
4782853	1.000000e+00	0
4782854	4.529710e-14	49
4782855	1.000000e+00	7
4782849	9.835804e-01	18
4782850	8.881784e-16	50
4782851	8.388818e-01	22
4782877	1.000000e+00	1
4782876	8.881784e-16	50
4782879	1.000000e+00	2
4782878	1.000000e+00	0
4782873	1.013194e-01	30
4782872	8.881784e-16	50
4782875	8.881784e-16	50
4782874	1.000000e+00	7
4782868	9.995319e-01	14
4782871	1.000000e+00	0
4782865	9.966998e-01	16
4782864	9.835804e-01	18
4782867	8.881784e-16	50
4782866	8.881784e-16	50
4782894	8.881784e-16	50
4782895	1.621870e-08	44
4782892	4.529710e-14	49
4782893	1.611182e-01	29
4782890	6.640945e-01	24
4782891	9.995319e-01	14
4782888	1.000000e+00	4
4782889	5.946023e-02	31
4782886	1.000000e+00	0
4782887	1.529320e-04	38
4782884	8.881784e-16	50
4782885	9.923267e-01	17
4782882	1.000000e+00	2
4782883	1.301086e-03	36
4782880	4.681115e-04	37
4782881	1.641957e-02	33
4782911	1.854161e-11	47
4782909	1.854161e-11	47
4782908	1.854161e-11	47
4782907	1.854161e-11	47
4782905	1.000000e+00	1
4782904	8.881784e-16	50
4782903	9.835804e-01	18
4782902	8.881784e-16	50
4782900	1.000000e+00	0
4782898	8.881784e-16	50
4782897	8.881784e-16	50
4782896	4.529710e-14	49
4782920	8.881784e-16	50
4782921	8.881784e-16	50
4782922	1.621870e-08	44
4782923	9.999994e-01	9
4782924	1.000000e+00	0
4782925	3.359055e-01	27
4782926	1.000000e+00	3
4782927	8.881784e-16	50
4782912	5.946023e-02	31
4782913	8.881784e-16	50
4782914	5.817779e-07	42
4782915	5.946023e-02	31
4782916	4.438624e-01	26
4782917	4.529710e-14	49
4782919	6.640945e-01	24
4782937	2.399438e-01	28
4782936	9.986989e-01	15
4782939	9.966998e-01	16
4782938	8.881784e-16	50
4782941	1.000000e+00	2
4782940	1.000000e+00	5
4782943	9.986989e-01	15
4782942	2.104926e-09	45
4782929	8.881784e-16	50
4782930	9.999999e-01	8
4782933	1.641957e-02	33
4782932	9.995319e-01	14
4782935	4.438624e-01	26
4782934	3.245432e-02	32
4782954	4.529710e-14	49
4782955	1.000000e+00	5
4782952	1.000000e+00	1
4782953	6.640945e-01	24
4782958	8.881784e-16	50
4782959	4.529710e-14	49
4782956	1.133316e-12	48
4782957	1.611182e-01	29
4782946	8.881784e-16	50
4782947	1.133316e-12	48
4782944	1.641957e-02	33
4782945	3.359055e-01	27
4782950	3.300224e-03	35
4782951	9.675457e-01	19
4782948	9.999999e-01	8
4782949	1.000000e+00	4
4782971	6.640945e-01	24
4782970	1.000000e+00	0
4782969	9.999994e-01	9
4782968	4.681115e-04	37
4782975	5.946023e-02	31
4782974	9.999881e-01	11
4782973	9.999549e-01	12
4782972	1.000000e+00	0
4782963	2.104926e-09	45
4782962	1.000000e+00	2
4782961	8.881784e-16	50
4782960	8.881784e-16	50
4782967	1.049339e-07	43
4782966	1.133316e-12	48
4782965	1.000000e+00	7
4782256	8.881784e-16	50
4782257	5.817779e-07	42
4782258	8.881784e-16	50
4782259	1.000000e+00	0
4782260	4.681115e-04	37
4782261	2.230891e-10	46
4782262	4.681115e-04	37
4782263	1.301086e-03	36
4782264	1.000000e+00	6
4782265	4.510745e-05	39
4782266	9.999972e-01	10
4782267	1.000000e+00	0
4782268	8.388818e-01	22
4782269	1.000000e+00	0
4782270	9.986989e-01	15
4782271	1.621870e-08	44
4782241	1.000000e+00	0
4782243	8.881784e-16	50
4782242	7.673339e-03	34
4782245	3.359055e-01	27
4782244	8.881784e-16	50
4782247	1.049339e-07	43
4782246	1.301086e-03	36
4782249	2.104926e-09	45
4782248	2.104926e-09	45
4782251	1.000000e+00	0
4782250	8.881784e-16	50
4782253	1.000000e+00	0
4782252	8.881784e-16	50
4782255	4.510745e-05	39
4782254	1.854161e-11	47
4782226	8.881784e-16	50
4782227	9.999972e-01	10
4782224	1.000000e+00	5
4782225	1.301086e-03	36
4782230	1.000000e+00	0
4782231	1.000000e+00	2
4782228	8.881784e-16	50
4782229	9.999881e-01	11
4782234	9.995319e-01	14
4782235	1.000000e+00	2
4782232	2.399438e-01	28
4782233	9.995319e-01	14
4782238	5.561376e-01	25
4782239	9.999972e-01	10
4782236	5.946023e-02	31
4782237	1.049339e-07	43
4782211	1.000000e+00	0
4782210	9.986989e-01	15
4782209	5.946023e-02	31
4782208	1.854161e-11	47
4782215	7.673339e-03	34
4782214	1.000000e+00	6
4782213	1.000000e+00	2
4782212	1.000000e+00	0
4782219	8.881784e-16	50
4782218	9.998471e-01	13
4782217	8.881784e-16	50
4782216	1.000000e+00	2
4782223	2.230891e-10	46
4782222	8.881784e-16	50
4782221	9.999999e-01	8
4782220	8.881784e-16	50
4782325	3.245432e-02	32
4782326	7.600562e-01	23
4782320	9.999881e-01	11
4782321	1.000000e+00	7
4782322	8.881784e-16	50
4782323	8.986806e-01	21
4782332	2.230891e-10	46
4782333	2.104926e-09	45
4782334	9.995319e-01	14
4782335	1.013194e-01	30
4782328	4.510745e-05	39
4782329	1.133316e-12	48
4782330	5.817779e-07	42
4782331	8.881784e-16	50
4782309	8.881784e-16	50
4782308	8.881784e-16	50
4782310	1.193067e-05	40
4782305	3.300224e-03	35
4782304	4.529710e-14	49
4782307	1.000000e+00	0
4782317	7.673339e-03	34
4782316	4.529710e-14	49
4782319	8.388818e-01	22
4782318	8.881784e-16	50
4782313	8.881784e-16	50
4782312	8.881784e-16	50
4782314	1.133316e-12	48
4782294	8.881784e-16	50
4782295	1.000000e+00	0
4782292	1.301086e-03	36
4782293	2.399438e-01	28
4782290	1.013194e-01	30
4782291	8.881784e-16	50
4782288	1.301086e-03	36
4782289	1.000000e+00	6
4782302	8.881784e-16	50
4782303	4.529710e-14	49
4782300	4.529710e-14	49
4782301	4.681115e-04	37
4782299	9.986989e-01	15
4782296	8.881784e-16	50
4782297	9.986989e-01	15
4782278	8.881784e-16	50
4782277	1.000000e+00	0
4782276	1.000000e+00	0
4782275	1.000000e+00	0
4782274	1.000000e+00	0
4782273	8.881784e-16	50
4782272	9.835804e-01	18
4782287	7.673339e-03	34
4782286	2.104926e-09	45
4782285	1.000000e+00	7
4782284	8.881784e-16	50
4782283	1.000000e+00	6
4782282	8.986806e-01	21
4782281	9.835804e-01	18
4782280	1.000000e+00	0
4782137	1.854161e-11	47
4782136	2.230891e-10	46
4782139	2.399438e-01	28
4782138	8.881784e-16	50
4782141	1.529320e-04	38
4782140	8.881784e-16	50
4782143	8.881784e-16	50
4782142	4.529710e-14	49
4782129	1.000000e+00	3
4782128	4.681115e-04	37
4782131	1.133316e-12	48
4782130	1.000000e+00	0
4782133	9.999549e-01	12
4782135	1.000000e+00	2
4782134	8.881784e-16	50
4782120	1.133316e-12	48
4782121	2.230891e-10	46
4782122	8.881784e-16	50
4782123	1.000000e+00	5
4782124	9.923267e-01	17
4782125	1.000000e+00	0
4782126	8.881784e-16	50
4782127	1.000000e+00	0
4782112	1.133316e-12	48
4782113	8.881784e-16	50
4782114	8.881784e-16	50
4782115	2.399438e-01	28
4782116	8.881784e-16	50
4782117	8.881784e-16	50
4782118	1.000000e+00	6
4782119	1.000000e+00	7
4782107	1.621870e-08	44
4782106	1.133316e-12	48
4782105	5.817779e-07	42
4782104	5.561376e-01	25
4782111	5.561376e-01	25
4782110	3.359055e-01	27
4782109	9.966998e-01	16
4782108	1.000000e+00	6
4782099	4.529710e-14	49
4782097	9.999549e-01	12
4782096	1.529320e-04	38
4782103	9.405398e-01	20
4782102	8.881784e-16	50
4782101	7.600562e-01	23
4782100	1.000000e+00	5
4782090	1.529320e-04	38
4782091	5.817779e-07	42
4782088	7.673339e-03	34
4782089	8.881784e-16	50
4782094	8.881784e-16	50
4782095	1.301086e-03	36
4782092	8.881784e-16	50
4782093	8.881784e-16	50
4782082	1.000000e+00	5
4782083	1.000000e+00	0
4782080	8.881784e-16	50
4782086	2.104926e-09	45
4782087	1.049339e-07	43
4782084	9.405398e-01	20
4782205	1.000000e+00	1
4782204	9.405398e-01	20
4782207	8.881784e-16	50
4782206	1.000000e+00	2
4782201	1.049339e-07	43
4782200	1.000000e+00	4
4782203	8.881784e-16	50
4782202	8.881784e-16	50
4782197	8.881784e-16	50
4782196	1.000000e+00	4
4782199	8.881784e-16	50
4782193	1.000000e+00	1
4782192	4.681115e-04	37
4782195	8.881784e-16	50
4782194	9.999994e-01	9
4782188	1.000000e+00	1
4782189	9.405398e-01	20
4782190	9.999999e-01	8
4782191	1.000000e+00	6
4782184	7.600562e-01	23
4782185	9.835804e-01	18
4782186	8.881784e-16	50
4782187	4.529710e-14	49
4782180	8.881784e-16	50
4782181	8.388818e-01	22
4782183	4.681115e-04	37
4782176	1.854161e-11	47
4782177	8.881784e-16	50
4782178	9.995319e-01	14
4782179	2.807050e-06	41
4782175	2.104926e-09	45
4782174	9.986989e-01	15
4782173	4.529710e-14	49
4782172	9.999881e-01	11
4782171	5.946023e-02	31
4782170	1.529320e-04	38
4782169	2.230891e-10	46
4782168	1.000000e+00	7
4782167	8.881784e-16	50
4782166	9.998471e-01	13
4782165	4.438624e-01	26
4782164	4.529710e-14	49
4782163	9.405398e-01	20
4782161	8.881784e-16	50
4782160	5.817779e-07	42
4782158	4.529710e-14	49
4782159	8.881784e-16	50
4782156	5.817779e-07	42
4782157	1.000000e+00	5
4782155	5.561376e-01	25
4782152	1.049339e-07	43
4782153	9.405398e-01	20
4782150	1.133316e-12	48
4782151	9.999994e-01	9
4782148	8.881784e-16	50
4782149	3.300224e-03	35
4782147	1.000000e+00	0
4782144	1.000000e+00	0
4782145	8.881784e-16	50
4782499	9.986989e-01	15
4782498	1.000000e+00	7
4782497	8.881784e-16	50
4782496	1.854161e-11	47
4782503	9.998471e-01	13
4782502	9.923267e-01	17
4782501	1.529320e-04	38
4782500	4.681115e-04	37
4782507	1.000000e+00	0
4782506	4.529710e-14	49
4782505	5.561376e-01	25
4782504	8.881784e-16	50
4782511	1.133316e-12	48
4782510	9.999999e-01	8
4782508	9.998471e-01	13
4782514	8.881784e-16	50
4782515	4.438624e-01	26
4782512	1.133316e-12	48
4782513	2.104926e-09	45
4782518	1.529320e-04	38
4782516	9.923267e-01	17
4782517	8.881784e-16	50
4782522	2.104926e-09	45
4782523	2.230891e-10	46
4782520	1.000000e+00	1
4782521	9.999972e-01	10
4782526	9.999999e-01	8
4782527	1.000000e+00	1
4782524	1.049339e-07	43
4782525	1.000000e+00	1
4782465	1.000000e+00	0
4782464	8.881784e-16	50
4782467	1.000000e+00	4
4782466	1.529320e-04	38
4782469	9.998471e-01	13
4782468	8.881784e-16	50
4782471	8.881784e-16	50
4782470	1.641957e-02	33
4782473	1.854161e-11	47
4782472	9.998471e-01	13
4782475	1.000000e+00	6
4782474	8.881784e-16	50
4782477	9.999549e-01	12
4782476	4.510745e-05	39
4782479	8.881784e-16	50
4782478	8.881784e-16	50
4782480	8.881784e-16	50
4782481	9.405398e-01	20
4782483	8.881784e-16	50
4782484	5.817779e-07	42
4782486	1.049339e-07	43
4782487	8.881784e-16	50
4782488	8.881784e-16	50
4782489	1.000000e+00	0
4782490	8.881784e-16	50
4782491	4.681115e-04	37
4782492	1.133316e-12	48
4782493	8.881784e-16	50
4782494	8.881784e-16	50
4782495	1.621870e-08	44
4782566	4.681115e-04	37
4782565	8.881784e-16	50
4782564	8.881784e-16	50
4782563	8.881784e-16	50
4782562	4.510745e-05	39
4782561	8.881784e-16	50
4782560	1.133316e-12	48
4782574	8.881784e-16	50
4782573	1.621870e-08	44
4782572	1.000000e+00	0
4782571	9.675457e-01	19
4782570	4.438624e-01	26
4782569	8.881784e-16	50
4782568	8.881784e-16	50
4782582	9.999972e-01	10
4782583	2.399438e-01	28
4782580	9.999972e-01	10
4782578	8.881784e-16	50
4782579	4.681115e-04	37
4782576	1.611182e-01	29
4782577	9.999881e-01	11
4782590	1.621870e-08	44
4782591	8.881784e-16	50
4782588	8.986806e-01	21
4782586	8.881784e-16	50
4782584	8.881784e-16	50
4782585	2.807050e-06	41
4782533	1.000000e+00	1
4782532	9.986989e-01	15
4782535	8.881784e-16	50
4782534	4.529710e-14	49
4782529	9.998471e-01	13
4782528	9.998471e-01	13
4782531	1.854161e-11	47
4782530	1.000000e+00	0
4782541	1.000000e+00	0
4782540	2.807050e-06	41
4782543	4.510745e-05	39
4782542	9.999549e-01	12
4782537	5.946023e-02	31
4782536	2.104926e-09	45
4782539	1.000000e+00	5
4782538	4.681115e-04	37
4782548	7.673339e-03	34
4782549	1.000000e+00	4
4782550	8.881784e-16	50
4782551	7.673339e-03	34
4782544	8.881784e-16	50
4782545	8.881784e-16	50
4782547	4.529710e-14	49
4782556	9.999549e-01	12
4782557	8.881784e-16	50
4782558	9.995319e-01	14
4782559	1.000000e+00	0
4782552	5.561376e-01	25
4782553	1.000000e+00	4
4782554	8.986806e-01	21
4782555	1.000000e+00	2
4782378	1.000000e+00	7
4782379	2.807050e-06	41
4782376	1.621870e-08	44
4782377	4.529710e-14	49
4782382	2.104926e-09	45
4782383	1.621870e-08	44
4782380	1.000000e+00	6
4782381	9.966998e-01	16
4782370	1.000000e+00	0
4782371	1.000000e+00	0
4782368	1.000000e+00	4
4782369	8.881784e-16	50
4782374	8.881784e-16	50
4782375	8.881784e-16	50
4782372	2.104926e-09	45
4782373	2.230891e-10	46
4782395	1.013194e-01	30
4782394	8.881784e-16	50
4782393	1.621870e-08	44
4782392	5.561376e-01	25
4782399	1.049339e-07	43
4782398	1.000000e+00	0
4782397	1.854161e-11	47
4782396	8.881784e-16	50
4782387	8.388818e-01	22
4782385	2.230891e-10	46
4782384	1.000000e+00	0
4782390	8.881784e-16	50
4782389	8.881784e-16	50
4782388	2.230891e-10	46
4782344	8.881784e-16	50
4782345	8.881784e-16	50
4782346	8.881784e-16	50
4782347	1.301086e-03	36
4782349	8.881784e-16	50
4782350	1.854161e-11	47
4782336	1.000000e+00	2
4782337	1.641957e-02	33
4782338	1.000000e+00	5
4782339	1.000000e+00	1
4782340	9.675457e-01	19
4782341	4.438624e-01	26
4782342	4.529710e-14	49
4782343	1.000000e+00	0
4782361	9.835804e-01	18
4782360	1.301086e-03	36
4782363	1.000000e+00	0
4782362	2.399438e-01	28
4782365	8.881784e-16	50
4782364	1.854161e-11	47
4782367	2.104926e-09	45
4782366	5.561376e-01	25
4782352	1.000000e+00	5
4782354	9.835804e-01	18
4782357	8.881784e-16	50
4782356	9.923267e-01	17
4782359	8.881784e-16	50
4782358	8.881784e-16	50
4782446	1.000000e+00	5
4782447	9.923267e-01	17
4782444	4.510745e-05	39
4782445	9.995319e-01	14
4782440	5.817779e-07	42
4782441	1.000000e+00	0
4782439	1.611182e-01	29
4782436	1.000000e+00	1
4782437	8.881784e-16	50
4782434	8.881784e-16	50
4782435	1.000000e+00	3
4782432	1.013194e-01	30
4782463	1.000000e+00	0
4782461	1.133316e-12	48
4782460	1.000000e+00	7
4782459	9.835804e-01	18
4782458	1.000000e+00	0
4782457	9.999549e-01	12
4782456	8.881784e-16	50
4782455	8.881784e-16	50
4782454	2.399438e-01	28
4782453	8.881784e-16	50
4782452	1.193067e-05	40
4782451	4.438624e-01	26
4782450	1.000000e+00	3
4782449	8.881784e-16	50
4782448	1.133316e-12	48
4782412	1.529320e-04	38
4782413	8.986806e-01	21
4782414	1.000000e+00	0
4782415	8.881784e-16	50
4782409	1.000000e+00	5
4782410	1.000000e+00	2
4782411	1.000000e+00	5
4782404	8.881784e-16	50
4782405	4.438624e-01	26
4782407	1.000000e+00	3
4782400	1.000000e+00	3
4782401	2.807050e-06	41
4782402	2.230891e-10	46
4782403	1.000000e+00	0
4782429	2.230891e-10	46
4782428	7.600562e-01	23
4782431	8.881784e-16	50
4782430	1.000000e+00	2
4782425	9.675457e-01	19
4782424	8.881784e-16	50
4782427	8.881784e-16	50
4782426	8.881784e-16	50
4782420	1.000000e+00	1
4782423	8.881784e-16	50
4782417	5.817779e-07	42
4782416	4.529710e-14	49
4782419	1.000000e+00	0
4782418	2.230891e-10	46
4781634	1.000000e+00	2
4781635	8.881784e-16	50
4781632	1.000000e+00	0
4781633	8.388818e-01	22
4781638	1.000000e+00	1
4781639	4.529710e-14	49
4781636	1.133316e-12	48
4781637	9.999972e-01	10
4781643	9.998471e-01	13
4781640	9.999972e-01	10
4781641	8.881784e-16	50
4781646	9.999549e-01	12
4781644	1.000000e+00	2
4781645	5.946023e-02	31
4781651	1.000000e+00	1
4781650	6.640945e-01	24
4781649	9.999972e-01	10
4781655	1.013194e-01	30
4781654	1.000000e+00	5
4781653	9.995319e-01	14
4781652	8.881784e-16	50
4781659	1.000000e+00	5
4781658	8.881784e-16	50
4781657	4.510745e-05	39
4781656	9.675457e-01	19
4781663	8.881784e-16	50
4781662	1.000000e+00	0
4781660	8.881784e-16	50
4781664	3.300224e-03	35
4781665	9.835804e-01	18
4781666	1.000000e+00	2
4781667	1.854161e-11	47
4781668	8.881784e-16	50
4781669	9.999972e-01	10
4781670	9.999972e-01	10
4781671	1.621870e-08	44
4781672	8.881784e-16	50
4781673	1.133316e-12	48
4781674	1.000000e+00	3
4781675	1.000000e+00	3
4781676	1.000000e+00	0
4781677	3.245432e-02	32
4781678	8.881784e-16	50
4781679	1.000000e+00	3
4781681	9.999999e-01	8
4781680	1.000000e+00	0
4781683	4.529710e-14	49
4781682	1.133316e-12	48
4781685	9.986989e-01	15
4781684	1.000000e+00	3
4781687	8.881784e-16	50
4781686	8.881784e-16	50
4781689	9.675457e-01	19
4781688	1.193067e-05	40
4781691	1.000000e+00	3
4781690	1.000000e+00	2
4781693	8.881784e-16	50
4781692	9.999549e-01	12
4781695	7.673339e-03	34
4781694	8.881784e-16	50
4781574	8.881784e-16	50
4781575	1.000000e+00	2
4781572	8.881784e-16	50
4781573	1.854161e-11	47
4781570	1.000000e+00	0
4781571	8.881784e-16	50
4781569	4.681115e-04	37
4781582	5.946023e-02	31
4781583	8.881784e-16	50
4781580	8.881784e-16	50
4781581	5.561376e-01	25
4781578	4.529710e-14	49
4781579	9.966998e-01	16
4781576	1.301086e-03	36
4781577	8.881784e-16	50
4781591	1.193067e-05	40
4781590	9.835804e-01	18
4781589	9.835804e-01	18
4781588	8.881784e-16	50
4781587	1.621870e-08	44
4781586	8.881784e-16	50
4781585	8.881784e-16	50
4781584	9.966998e-01	16
4781598	9.999549e-01	12
4781597	7.600562e-01	23
4781596	4.529710e-14	49
4781595	8.881784e-16	50
4781594	7.600562e-01	23
4781593	1.000000e+00	7
4781592	8.388818e-01	22
4781604	1.000000e+00	5
4781605	1.854161e-11	47
4781606	4.529710e-14	49
4781607	9.986989e-01	15
4781600	8.881784e-16	50
4781601	1.000000e+00	2
4781602	9.998471e-01	13
4781603	1.133316e-12	48
4781612	2.399438e-01	28
4781613	5.817779e-07	42
4781614	1.000000e+00	2
4781615	8.881784e-16	50
4781608	2.230891e-10	46
4781609	5.817779e-07	42
4781610	8.881784e-16	50
4781611	1.133316e-12	48
4781621	1.000000e+00	0
4781620	1.000000e+00	0
4781623	1.000000e+00	0
4781622	1.000000e+00	0
4781617	8.881784e-16	50
4781616	1.000000e+00	1
4781619	3.359055e-01	27
4781618	9.835804e-01	18
4781629	1.000000e+00	6
4781628	8.881784e-16	50
4781631	1.000000e+00	1
4781630	9.995319e-01	14
4781625	8.881784e-16	50
4781627	2.104926e-09	45
4781771	1.000000e+00	2
4781770	8.881784e-16	50
4781769	1.641957e-02	33
4781768	2.104926e-09	45
4781775	1.000000e+00	1
4781774	1.641957e-02	33
4781773	1.621870e-08	44
4781772	1.301086e-03	36
4781763	1.000000e+00	6
4781762	1.013194e-01	30
4781761	1.000000e+00	1
4781760	4.529710e-14	49
4781767	4.529710e-14	49
4781766	8.881784e-16	50
4781765	1.000000e+00	1
4781764	9.835804e-01	18
4781786	9.998471e-01	13
4781787	4.529710e-14	49
4781784	1.000000e+00	0
4781785	9.998471e-01	13
4781790	4.681115e-04	37
4781791	4.438624e-01	26
4781788	7.600562e-01	23
4781778	8.881784e-16	50
4781779	8.881784e-16	50
4781776	7.600562e-01	23
4781777	8.986806e-01	21
4781782	8.881784e-16	50
4781783	1.133316e-12	48
4781780	8.881784e-16	50
4781781	8.881784e-16	50
4781801	8.881784e-16	50
4781800	8.881784e-16	50
4781803	8.881784e-16	50
4781805	8.388818e-01	22
4781804	8.881784e-16	50
4781807	4.510745e-05	39
4781806	8.881784e-16	50
4781793	8.881784e-16	50
4781792	1.000000e+00	4
4781795	7.600562e-01	23
4781794	9.835804e-01	18
4781796	1.133316e-12	48
4781799	8.881784e-16	50
4781816	1.000000e+00	3
4781817	8.881784e-16	50
4781818	1.049339e-07	43
4781819	1.000000e+00	2
4781820	2.399438e-01	28
4781821	2.807050e-06	41
4781822	1.000000e+00	3
4781823	1.854161e-11	47
4781808	1.013194e-01	30
4781809	1.000000e+00	6
4781810	8.881784e-16	50
4781811	9.999881e-01	11
4781812	1.133316e-12	48
4781813	1.133316e-12	48
4781814	2.104926e-09	45
4781815	4.510745e-05	39
4781711	1.000000e+00	1
4781710	1.000000e+00	1
4781709	9.999999e-01	8
4781708	9.986989e-01	15
4781707	9.923267e-01	17
4781706	9.966998e-01	16
4781705	9.999972e-01	10
4781704	2.807050e-06	41
4781703	1.000000e+00	1
4781702	9.999972e-01	10
4781701	9.999549e-01	12
4781700	1.621870e-08	44
4781699	8.986806e-01	21
4781698	1.000000e+00	3
4781697	1.000000e+00	5
4781696	8.881784e-16	50
4781726	1.000000e+00	6
4781727	9.998471e-01	13
4781724	1.000000e+00	0
4781725	8.881784e-16	50
4781723	8.986806e-01	21
4781720	1.000000e+00	3
4781721	7.600562e-01	23
4781718	5.817779e-07	42
4781719	4.510745e-05	39
4781716	2.807050e-06	41
4781717	9.999881e-01	11
4781714	8.881784e-16	50
4781715	8.881784e-16	50
4781712	9.405398e-01	20
4781713	5.817779e-07	42
4781741	4.529710e-14	49
4781740	2.230891e-10	46
4781743	9.835804e-01	18
4781742	8.881784e-16	50
4781737	1.641957e-02	33
4781736	1.000000e+00	2
4781739	1.013194e-01	30
4781738	3.359055e-01	27
4781733	9.986989e-01	15
4781732	9.998471e-01	13
4781735	8.881784e-16	50
4781734	1.000000e+00	7
4781729	1.000000e+00	1
4781731	8.881784e-16	50
4781730	8.881784e-16	50
4781756	9.675457e-01	19
4781757	9.675457e-01	19
4781758	2.104926e-09	45
4781759	8.881784e-16	50
4781752	8.881784e-16	50
4781753	8.881784e-16	50
4781754	8.881784e-16	50
4781755	1.000000e+00	0
4781748	4.529710e-14	49
4781749	8.881784e-16	50
4781750	8.881784e-16	50
4781751	8.881784e-16	50
4781744	8.881784e-16	50
4781745	1.000000e+00	5
4781746	8.881784e-16	50
4781747	8.881784e-16	50
4781905	1.133316e-12	48
4781904	8.881784e-16	50
4781907	8.881784e-16	50
4781906	4.529710e-14	49
4781909	8.881784e-16	50
4781908	8.881784e-16	50
4781911	8.881784e-16	50
4781910	1.000000e+00	3
4781913	1.000000e+00	7
4781912	7.600562e-01	23
4781915	9.999999e-01	8
4781917	1.854161e-11	47
4781916	1.133316e-12	48
4781919	8.881784e-16	50
4781918	9.835804e-01	18
4781888	2.230891e-10	46
4781889	8.881784e-16	50
4781890	3.245432e-02	32
4781891	1.133316e-12	48
4781892	8.881784e-16	50
4781893	1.611182e-01	29
4781894	6.640945e-01	24
4781895	1.641957e-02	33
4781896	9.999972e-01	10
4781897	9.986989e-01	15
4781898	1.611182e-01	29
4781899	9.998471e-01	13
4781900	8.881784e-16	50
4781901	1.621870e-08	44
4781902	1.000000e+00	1
4781903	9.405398e-01	20
4781939	1.641957e-02	33
4781938	8.881784e-16	50
4781937	4.529710e-14	49
4781936	5.817779e-07	42
4781943	2.230891e-10	46
4781942	3.359055e-01	27
4781941	8.881784e-16	50
4781940	1.854161e-11	47
4781947	1.301086e-03	36
4781946	8.881784e-16	50
4781945	1.193067e-05	40
4781944	2.399438e-01	28
4781951	2.104926e-09	45
4781948	4.438624e-01	26
4781923	2.104926e-09	45
4781920	8.881784e-16	50
4781921	4.529710e-14	49
4781926	9.986989e-01	15
4781927	1.000000e+00	0
4781924	1.621870e-08	44
4781925	1.854161e-11	47
4781930	1.013194e-01	30
4781931	1.000000e+00	1
4781928	1.000000e+00	5
4781929	8.881784e-16	50
4781934	1.000000e+00	0
4781935	9.999549e-01	12
4781932	8.881784e-16	50
4781933	9.835804e-01	18
4781845	2.104926e-09	45
4781844	1.621870e-08	44
4781847	9.986989e-01	15
4781846	1.049339e-07	43
4781841	5.946023e-02	31
4781840	8.881784e-16	50
4781843	8.881784e-16	50
4781842	9.999972e-01	10
4781853	1.529320e-04	38
4781852	1.854161e-11	47
4781855	1.854161e-11	47
4781854	8.881784e-16	50
4781849	1.611182e-01	29
4781851	8.881784e-16	50
4781850	7.600562e-01	23
4781828	2.104926e-09	45
4781829	8.881784e-16	50
4781830	2.104926e-09	45
4781831	1.621870e-08	44
4781824	8.881784e-16	50
4781825	8.881784e-16	50
4781827	8.881784e-16	50
4781838	1.000000e+00	2
4781839	8.881784e-16	50
4781832	9.999881e-01	11
4781833	2.807050e-06	41
4781834	1.000000e+00	0
4781835	8.881784e-16	50
4781879	1.641957e-02	33
4781878	1.529320e-04	38
4781877	4.529710e-14	49
4781876	1.133316e-12	48
4781875	9.995319e-01	14
4781874	9.966998e-01	16
4781873	1.000000e+00	3
4781872	7.673339e-03	34
4781886	8.881784e-16	50
4781885	1.641957e-02	33
4781884	1.000000e+00	0
4781883	4.529710e-14	49
4781882	8.881784e-16	50
4781881	9.999972e-01	10
4781880	8.881784e-16	50
4781862	1.000000e+00	6
4781863	1.000000e+00	0
4781860	1.000000e+00	2
4781861	8.881784e-16	50
4781856	4.529710e-14	49
4781857	8.881784e-16	50
4781871	1.000000e+00	1
4781868	1.000000e+00	5
4781869	1.133316e-12	48
4781866	8.881784e-16	50
4781867	1.621870e-08	44
4781865	4.529710e-14	49
4782040	8.881784e-16	50
4782041	2.230891e-10	46
4782043	1.133316e-12	48
4782044	8.881784e-16	50
4782045	4.438624e-01	26
4782046	2.807050e-06	41
4782047	8.881784e-16	50
4782032	1.854161e-11	47
4782033	1.854161e-11	47
4782034	2.807050e-06	41
4782035	9.998471e-01	13
4782036	1.193067e-05	40
4782037	1.000000e+00	4
4782038	9.966998e-01	16
4782025	1.641957e-02	33
4782024	8.881784e-16	50
4782027	1.000000e+00	4
4782026	1.000000e+00	7
4782029	8.881784e-16	50
4782028	8.881784e-16	50
4782031	9.998471e-01	13
4782030	1.000000e+00	2
4782017	4.510745e-05	39
4782016	1.049339e-07	43
4782019	8.388818e-01	22
4782018	2.104926e-09	45
4782021	2.230891e-10	46
4782020	9.405398e-01	20
4782023	9.999999e-01	8
4782022	8.881784e-16	50
4782075	1.000000e+00	0
4782072	6.640945e-01	24
4782078	1.049339e-07	43
4782079	1.013194e-01	30
4782076	1.013194e-01	30
4782066	1.000000e+00	1
4782067	9.405398e-01	20
4782064	8.881784e-16	50
4782065	9.999994e-01	9
4782070	1.000000e+00	0
4782071	9.999999e-01	8
4782068	8.986806e-01	21
4782069	9.405398e-01	20
4782059	6.640945e-01	24
4782058	4.529710e-14	49
4782057	9.923267e-01	17
4782056	9.675457e-01	19
4782063	1.000000e+00	7
4782062	1.000000e+00	7
4782061	1.000000e+00	3
4782060	5.946023e-02	31
4782051	9.966998e-01	16
4782050	1.000000e+00	0
4782049	9.405398e-01	20
4782048	8.881784e-16	50
4782055	8.881784e-16	50
4782054	4.510745e-05	39
4782053	1.000000e+00	0
4782052	4.681115e-04	37
4781980	2.399438e-01	28
4781981	5.561376e-01	25
4781982	9.966998e-01	16
4781983	4.529710e-14	49
4781976	8.881784e-16	50
4781977	1.000000e+00	0
4781978	8.881784e-16	50
4781979	1.000000e+00	2
4781972	8.881784e-16	50
4781973	9.675457e-01	19
4781975	9.835804e-01	18
4781968	1.854161e-11	47
4781969	1.000000e+00	3
4781970	1.000000e+00	0
4781971	8.881784e-16	50
4781965	8.881784e-16	50
4781964	3.359055e-01	27
4781967	8.881784e-16	50
4781966	4.510745e-05	39
4781961	3.359055e-01	27
4781960	2.104926e-09	45
4781963	8.881784e-16	50
4781962	9.999994e-01	9
4781957	8.881784e-16	50
4781956	9.999549e-01	12
4781959	9.999999e-01	8
4781958	1.000000e+00	1
4781952	9.999994e-01	9
4781955	8.881784e-16	50
4781954	1.000000e+00	7
4782014	1.000000e+00	0
4782015	9.999972e-01	10
4782012	1.621870e-08	44
4782013	1.000000e+00	1
4782010	8.881784e-16	50
4782008	1.000000e+00	3
4782009	9.999994e-01	9
4782006	8.881784e-16	50
4782007	9.986989e-01	15
4782004	1.000000e+00	6
4782005	9.675457e-01	19
4782002	9.999881e-01	11
4782000	8.881784e-16	50
4781999	1.000000e+00	7
4781997	9.986989e-01	15
4781996	1.049339e-07	43
4781994	9.999999e-01	8
4781993	2.230891e-10	46
4781992	1.193067e-05	40
4781991	1.133316e-12	48
4781990	9.999549e-01	12
4781988	2.807050e-06	41
4781986	8.881784e-16	50
4781985	8.881784e-16	50
4781984	1.000000e+00	2
4781431	4.529710e-14	49
4781430	8.881784e-16	50
4781429	3.300224e-03	35
4781428	8.881784e-16	50
4781427	4.438624e-01	26
4781426	8.881784e-16	50
4781425	9.986989e-01	15
4781424	9.835804e-01	18
4781439	1.621870e-08	44
4781438	9.835804e-01	18
4781437	9.675457e-01	19
4781436	9.999999e-01	8
4781435	1.133316e-12	48
4781434	8.881784e-16	50
4781433	1.000000e+00	1
4781414	1.000000e+00	0
4781415	8.881784e-16	50
4781412	9.999881e-01	11
4781413	2.230891e-10	46
4781410	9.998471e-01	13
4781411	7.600562e-01	23
4781408	5.817779e-07	42
4781409	8.881784e-16	50
4781422	4.529710e-14	49
4781423	1.000000e+00	1
4781420	5.561376e-01	25
4781421	9.999999e-01	8
4781418	8.881784e-16	50
4781419	1.133316e-12	48
4781416	8.881784e-16	50
4781417	1.611182e-01	29
4781397	8.881784e-16	50
4781396	4.529710e-14	49
4781399	4.510745e-05	39
4781398	8.881784e-16	50
4781393	2.807050e-06	41
4781392	4.529710e-14	49
4781395	4.438624e-01	26
4781394	1.000000e+00	3
4781405	1.000000e+00	2
4781404	8.881784e-16	50
4781407	9.999999e-01	8
4781406	2.230891e-10	46
4781401	8.388818e-01	22
4781400	2.230891e-10	46
4781403	4.529710e-14	49
4781402	9.675457e-01	19
4781381	8.881784e-16	50
4781382	1.854161e-11	47
4781383	8.881784e-16	50
4781376	1.193067e-05	40
4781378	9.999994e-01	9
4781379	8.881784e-16	50
4781388	8.881784e-16	50
4781389	1.621870e-08	44
4781390	2.807050e-06	41
4781391	8.881784e-16	50
4781384	9.999549e-01	12
4781385	9.995319e-01	14
4781386	8.881784e-16	50
4781387	4.438624e-01	26
4781363	4.438624e-01	26
4781362	1.000000e+00	0
4781361	1.854161e-11	47
4781360	4.529710e-14	49
4781367	4.681115e-04	37
4781366	1.000000e+00	5
4781365	4.438624e-01	26
4781364	8.881784e-16	50
4781371	4.529710e-14	49
4781370	8.881784e-16	50
4781369	1.000000e+00	4
4781368	2.807050e-06	41
4781375	1.000000e+00	3
4781374	9.999549e-01	12
4781373	1.000000e+00	6
4781372	8.881784e-16	50
4781346	9.405398e-01	20
4781347	3.300224e-03	35
4781344	4.529710e-14	49
4781350	1.193067e-05	40
4781351	1.000000e+00	6
4781348	9.986989e-01	15
4781349	8.881784e-16	50
4781354	8.881784e-16	50
4781355	1.641957e-02	33
4781352	1.133316e-12	48
4781353	8.881784e-16	50
4781358	1.000000e+00	6
4781356	8.881784e-16	50
4781357	8.881784e-16	50
4781329	9.999549e-01	12
4781328	1.133316e-12	48
4781331	1.301086e-03	36
4781330	1.611182e-01	29
4781333	8.881784e-16	50
4781332	4.529710e-14	49
4781335	9.999881e-01	11
4781334	8.881784e-16	50
4781337	8.881784e-16	50
4781336	8.881784e-16	50
4781339	2.104926e-09	45
4781338	1.301086e-03	36
4781341	1.193067e-05	40
4781340	1.854161e-11	47
4781343	3.245432e-02	32
4781342	1.641957e-02	33
4781317	4.529710e-14	49
4781318	8.881784e-16	50
4781319	2.104926e-09	45
4781320	5.817779e-07	42
4781321	1.000000e+00	4
4781322	8.881784e-16	50
4781323	1.013194e-01	30
4781324	1.000000e+00	6
4781325	8.881784e-16	50
4781326	2.230891e-10	46
4781327	9.986989e-01	15
4781566	1.000000e+00	0
4781567	1.854161e-11	47
4781564	8.881784e-16	50
4781565	1.000000e+00	6
4781562	5.946023e-02	31
4781563	3.359055e-01	27
4781560	1.000000e+00	1
4781561	8.986806e-01	21
4781557	1.133316e-12	48
4781554	8.881784e-16	50
4781555	8.881784e-16	50
4781552	8.881784e-16	50
4781553	1.529320e-04	38
4781551	8.881784e-16	50
4781550	1.000000e+00	0
4781548	1.000000e+00	0
4781547	1.000000e+00	2
4781546	8.881784e-16	50
4781545	9.835804e-01	18
4781544	1.000000e+00	0
4781543	1.000000e+00	1
4781542	8.881784e-16	50
4781541	3.359055e-01	27
4781540	1.000000e+00	0
4781539	4.529710e-14	49
4781537	1.000000e+00	0
4781536	1.000000e+00	0
4781533	1.000000e+00	1
4781534	9.999994e-01	9
4781535	1.529320e-04	38
4781528	8.881784e-16	50
4781529	1.000000e+00	7
4781530	9.998471e-01	13
4781531	1.049339e-07	43
4781524	2.104926e-09	45
4781525	8.881784e-16	50
4781526	8.881784e-16	50
4781527	9.966998e-01	16
4781520	8.881784e-16	50
4781521	8.881784e-16	50
4781522	1.854161e-11	47
4781523	1.000000e+00	0
4781517	8.881784e-16	50
4781516	1.000000e+00	0
4781519	1.000000e+00	1
4781518	1.611182e-01	29
4781513	8.881784e-16	50
4781512	1.000000e+00	6
4781515	8.986806e-01	21
4781514	1.000000e+00	0
4781509	7.600562e-01	23
4781508	1.000000e+00	0
4781511	1.133316e-12	48
4781510	1.000000e+00	2
4781505	1.641957e-02	33
4781507	1.000000e+00	2
4781506	1.000000e+00	1
4781498	1.049339e-07	43
4781499	1.000000e+00	1
4781496	1.049339e-07	43
4781497	8.881784e-16	50
4781502	2.230891e-10	46
4781503	8.881784e-16	50
4781500	1.000000e+00	4
4781490	1.000000e+00	4
4781491	1.301086e-03	36
4781488	1.000000e+00	3
4781489	8.881784e-16	50
4781494	9.999972e-01	10
4781495	8.986806e-01	21
4781492	8.881784e-16	50
4781493	9.999881e-01	11
4781483	1.000000e+00	6
4781482	5.946023e-02	31
4781481	8.881784e-16	50
4781480	8.881784e-16	50
4781487	1.049339e-07	43
4781486	1.000000e+00	0
4781485	8.881784e-16	50
4781484	8.881784e-16	50
4781475	1.000000e+00	0
4781474	1.000000e+00	0
4781473	8.881784e-16	50
4781472	8.881784e-16	50
4781479	8.881784e-16	50
4781477	6.640945e-01	24
4781476	4.438624e-01	26
4781464	9.986989e-01	15
4781465	1.000000e+00	3
4781466	2.807050e-06	41
4781467	8.881784e-16	50
4781468	3.300224e-03	35
4781469	1.193067e-05	40
4781470	1.529320e-04	38
4781471	1.854161e-11	47
4781456	8.881784e-16	50
4781457	9.986989e-01	15
4781458	1.000000e+00	5
4781459	8.881784e-16	50
4781460	1.000000e+00	0
4781461	9.999549e-01	12
4781462	3.359055e-01	27
4781463	3.245432e-02	32
4781449	1.013194e-01	30
4781448	8.881784e-16	50
4781451	9.995319e-01	14
4781450	4.529710e-14	49
4781453	9.998471e-01	13
4781452	3.245432e-02	32
4781455	2.104926e-09	45
4781454	1.000000e+00	4
4781441	8.881784e-16	50
4781440	8.881784e-16	50
4781443	7.600562e-01	23
4781442	1.000000e+00	1
4781445	1.000000e+00	1
4781444	1.000000e+00	7
4781447	1.049339e-07	43
4781446	9.998471e-01	13
