# Supplementary material for: Translational Selection Is Ubiquitous in Prokaryotes
Source: PLoS Genet. 2010 Jun 24;6(6):e1001004. doi: 10.1371/journal.pgen.1001004 (PMC2891978; doi:10.1371/journal.pgen.1001004)
Supplement: Dataset S1 — OCU/non-OCU gene calls in 461 Bacterial and Archaeal genomes, and summary tables of genome properties and OCU preferences for specific codons. (4.77 MB ZIP) [file pgen.1001004.s001.zip › Dataset_S1_Archaea/Ignicoccus_hospitalis_KIN4_I.arff.ocuGenes]

GeneID	signTest_p	ocuProbWinCnt
5563135	1.049339e-07	43
5563134	9.923267e-01	17
5563133	4.681115e-04	37
5563132	1.000000e+00	0
5563131	9.999549e-01	12
5563130	1.000000e+00	7
5563129	5.817779e-07	42
5563128	8.881784e-16	50
5563127	5.817779e-07	42
5563126	1.193067e-05	40
5563125	1.000000e+00	0
5563124	8.881784e-16	50
5563123	8.881784e-16	50
5563122	8.881784e-16	50
5563120	9.999972e-01	10
5563118	8.881784e-16	50
5563119	1.000000e+00	0
5563116	9.405398e-01	20
5563117	1.000000e+00	0
5563114	8.881784e-16	50
5563112	9.835804e-01	18
5563113	8.881784e-16	50
5563110	8.881784e-16	50
5563111	5.817779e-07	42
5563108	1.000000e+00	4
5563109	1.301086e-03	36
5563106	1.000000e+00	2
5563107	1.000000e+00	7
5563104	1.854161e-11	47
5563105	2.807050e-06	41
5563101	1.000000e+00	0
5563100	8.881784e-16	50
5563097	1.621870e-08	44
5563096	1.000000e+00	0
5563099	1.000000e+00	0
5563098	8.881784e-16	50
5563092	8.881784e-16	50
5563095	1.000000e+00	7
5563094	8.881784e-16	50
5563089	8.881784e-16	50
5563088	1.000000e+00	3
5563091	3.359055e-01	27
5563090	8.881784e-16	50
5563084	6.640945e-01	24
5563085	1.000000e+00	0
5563086	8.986806e-01	21
5563087	1.133316e-12	48
5563080	8.881784e-16	50
5563081	2.230891e-10	46
5563082	1.000000e+00	4
5563083	4.529710e-14	49
5563076	1.000000e+00	0
5563078	4.529710e-14	49
5563072	1.000000e+00	0
5563073	8.881784e-16	50
5563074	1.000000e+00	0
5563067	1.000000e+00	0
5563066	1.000000e+00	1
5563065	1.049339e-07	43
5563064	8.881784e-16	50
5563070	9.923267e-01	17
5563069	1.000000e+00	1
5563068	7.600562e-01	23
5563058	1.000000e+00	3
5563057	9.999994e-01	9
5563056	8.881784e-16	50
5563063	9.999881e-01	11
5563062	4.681115e-04	37
5563061	8.881784e-16	50
5563060	8.388818e-01	22
5563051	8.881784e-16	50
5563048	5.817779e-07	42
5563049	1.000000e+00	0
5563055	8.881784e-16	50
5563052	1.000000e+00	1
5563053	9.999549e-01	12
5563042	1.049339e-07	43
5563043	8.881784e-16	50
5563040	1.193067e-05	40
5563041	7.673339e-03	34
5563046	1.854161e-11	47
5563047	8.881784e-16	50
5563044	9.995319e-01	14
5563045	2.104926e-09	45
5563033	9.986989e-01	15
5563035	8.881784e-16	50
5563034	1.000000e+00	1
5563037	1.000000e+00	0
5563036	1.000000e+00	0
5563039	2.104926e-09	45
5563038	9.999994e-01	9
5563025	2.807050e-06	41
5563024	8.881784e-16	50
5563027	8.881784e-16	50
5563026	1.000000e+00	0
5563029	9.923267e-01	17
5563028	1.000000e+00	0
5563031	8.881784e-16	50
5563030	1.000000e+00	2
5563016	1.000000e+00	1
5563017	1.000000e+00	0
5563018	8.881784e-16	50
5563019	8.881784e-16	50
5563020	1.000000e+00	0
5563021	8.881784e-16	50
5563022	8.388818e-01	22
5563023	1.000000e+00	0
5563008	8.881784e-16	50
5563009	2.104926e-09	45
5563010	6.640945e-01	24
5563011	2.399438e-01	28
5563012	5.817779e-07	42
5563013	1.000000e+00	0
5563014	9.405398e-01	20
5563015	9.998471e-01	13
5562999	8.881784e-16	50
5562996	1.000000e+00	0
5562997	8.881784e-16	50
5562994	5.817779e-07	42
5562995	8.881784e-16	50
5562992	4.529710e-14	49
5563006	1.000000e+00	3
5563007	8.881784e-16	50
5563005	7.600562e-01	23
5563002	1.621870e-08	44
5563003	1.000000e+00	3
5563000	1.529320e-04	38
5563001	5.817779e-07	42
5562983	8.881784e-16	50
5562982	3.359055e-01	27
5562981	7.600562e-01	23
5562980	8.881784e-16	50
5562979	1.000000e+00	3
5562978	8.881784e-16	50
5562977	1.000000e+00	7
5562976	8.881784e-16	50
5562990	8.881784e-16	50
5562989	8.881784e-16	50
5562988	8.881784e-16	50
5562987	1.000000e+00	0
5562984	8.881784e-16	50
5562964	8.986806e-01	21
5562965	5.946023e-02	31
5562966	1.000000e+00	1
5562967	2.230891e-10	46
5562960	1.133316e-12	48
5562961	1.000000e+00	0
5562963	9.999549e-01	12
5562972	8.881784e-16	50
5562973	1.000000e+00	0
5562974	2.104926e-09	45
5562975	8.881784e-16	50
5562968	1.000000e+00	3
5562969	2.230891e-10	46
5562970	1.000000e+00	0
5562971	4.438624e-01	26
5562949	1.000000e+00	5
5562948	1.193067e-05	40
5562951	1.000000e+00	4
5562950	1.000000e+00	3
5562945	9.986989e-01	15
5562944	7.673339e-03	34
5562947	1.133316e-12	48
5562946	8.881784e-16	50
5562957	4.529710e-14	49
5562956	7.673339e-03	34
5562959	1.854161e-11	47
5562958	8.881784e-16	50
5562953	1.133316e-12	48
5562952	1.000000e+00	0
5562955	1.133316e-12	48
5562954	8.881784e-16	50
5562931	1.000000e+00	6
5562928	8.881784e-16	50
5562929	1.000000e+00	2
5562935	1.000000e+00	2
5562933	4.438624e-01	26
5562938	1.000000e+00	2
5562939	1.000000e+00	0
5562936	8.881784e-16	50
5562937	8.388818e-01	22
5562942	2.230891e-10	46
5562943	9.999999e-01	8
5562940	1.000000e+00	1
5562941	8.881784e-16	50
5562915	1.000000e+00	1
5562914	1.000000e+00	4
5562913	1.000000e+00	2
5562912	8.881784e-16	50
5562919	9.999972e-01	10
5562918	4.510745e-05	39
5562917	1.000000e+00	0
5562923	4.438624e-01	26
5562922	8.881784e-16	50
5562920	1.000000e+00	0
5562927	8.881784e-16	50
5562925	4.529710e-14	49
5562896	1.000000e+00	0
5562897	9.835804e-01	18
5562898	1.000000e+00	0
5562899	4.510745e-05	39
5562900	1.000000e+00	3
5562901	4.529710e-14	49
5562902	1.000000e+00	2
5562903	1.621870e-08	44
5562904	8.881784e-16	50
5562905	1.000000e+00	0
5562906	1.000000e+00	3
5562907	8.881784e-16	50
5562908	4.438624e-01	26
5562909	8.881784e-16	50
5562910	1.000000e+00	0
5562911	1.000000e+00	3
5562881	1.000000e+00	1
5562880	4.529710e-14	49
5562883	8.881784e-16	50
5562885	3.300224e-03	35
5562884	8.881784e-16	50
5562887	5.817779e-07	42
5562886	9.999994e-01	9
5562889	8.881784e-16	50
5562888	8.881784e-16	50
5562891	1.611182e-01	29
5562890	1.000000e+00	0
5562893	4.529710e-14	49
5562892	1.000000e+00	1
5562895	8.881784e-16	50
5562894	1.000000e+00	0
5563169	1.000000e+00	6
5563168	4.529710e-14	49
5563171	4.510745e-05	39
5563170	7.673339e-03	34
5563173	1.000000e+00	6
5563172	1.000000e+00	0
5563174	4.529710e-14	49
5563177	9.999999e-01	8
5563176	1.000000e+00	0
5563179	1.000000e+00	0
5563178	1.000000e+00	4
5563183	1.000000e+00	0
5563182	1.000000e+00	4
5563184	1.000000e+00	5
5563186	1.000000e+00	0
5563187	6.640945e-01	24
5563188	1.000000e+00	0
5563189	2.807050e-06	41
5563139	8.881784e-16	50
5563138	1.000000e+00	0
5563137	1.000000e+00	7
5563143	1.000000e+00	4
5563142	1.000000e+00	5
5563141	1.529320e-04	38
5563140	8.388818e-01	22
5563147	8.881784e-16	50
5563146	1.000000e+00	0
5563145	1.000000e+00	4
5563144	2.399438e-01	28
5563151	1.000000e+00	0
5563150	8.881784e-16	50
5563149	1.000000e+00	0
5563148	9.999994e-01	9
5563154	8.881784e-16	50
5563155	9.995319e-01	14
5563153	8.881784e-16	50
5563158	1.133316e-12	48
5563159	1.000000e+00	0
5563156	1.000000e+00	1
5563157	3.245432e-02	32
5563162	1.529320e-04	38
5563163	8.881784e-16	50
5563160	8.881784e-16	50
5563166	4.529710e-14	49
5563167	8.881784e-16	50
5563165	4.510745e-05	39
5562585	1.000000e+00	0
5562584	9.405398e-01	20
5562587	9.835804e-01	18
5562586	1.000000e+00	6
5562589	8.881784e-16	50
5562588	9.999999e-01	8
5562591	1.000000e+00	3
5562590	9.998471e-01	13
5562577	1.000000e+00	0
5562576	9.999994e-01	9
5562579	9.999972e-01	10
5562578	2.807050e-06	41
5562581	1.000000e+00	3
5562580	1.000000e+00	0
5562583	9.986989e-01	15
5562582	1.000000e+00	5
5562568	9.999881e-01	11
5562569	1.000000e+00	5
5562570	1.000000e+00	5
5562571	1.000000e+00	1
5562572	2.104926e-09	45
5562573	8.986806e-01	21
5562574	5.946023e-02	31
5562575	4.510745e-05	39
5562560	1.000000e+00	0
5562561	1.000000e+00	2
5562562	1.000000e+00	2
5562563	3.300224e-03	35
5562564	1.000000e+00	0
5562565	1.000000e+00	0
5562566	1.000000e+00	6
5562567	1.529320e-04	38
5562619	4.681115e-04	37
5562618	2.104926e-09	45
5562617	4.529710e-14	49
5562616	1.133316e-12	48
5562623	9.995319e-01	14
5562622	5.946023e-02	31
5562621	1.000000e+00	1
5562620	8.881784e-16	50
5562611	8.881784e-16	50
5562610	9.999999e-01	8
5562609	8.881784e-16	50
5562608	8.881784e-16	50
5562615	8.881784e-16	50
5562614	9.835804e-01	18
5562613	9.999881e-01	11
5562612	1.000000e+00	0
5562602	1.000000e+00	0
5562603	8.881784e-16	50
5562600	8.881784e-16	50
5562601	5.817779e-07	42
5562606	1.000000e+00	0
5562607	1.000000e+00	3
5562604	1.133316e-12	48
5562605	8.881784e-16	50
5562594	1.000000e+00	0
5562592	4.529710e-14	49
5562593	2.230891e-10	46
5562599	1.049339e-07	43
5562596	1.000000e+00	1
5562597	1.000000e+00	7
5562525	2.399438e-01	28
5562524	1.000000e+00	7
5562527	8.881784e-16	50
5562526	9.923267e-01	17
5562520	5.817779e-07	42
5562523	8.881784e-16	50
5562522	4.681115e-04	37
5562517	8.881784e-16	50
5562516	1.000000e+00	1
5562519	4.510745e-05	39
5562518	1.000000e+00	0
5562513	1.013194e-01	30
5562512	9.999881e-01	11
5562515	8.881784e-16	50
5562514	4.529710e-14	49
5562508	8.881784e-16	50
5562509	1.000000e+00	5
5562510	8.881784e-16	50
5562511	9.999881e-01	11
5562504	1.000000e+00	0
5562505	1.049339e-07	43
5562506	1.000000e+00	3
5562507	1.000000e+00	1
5562500	1.000000e+00	3
5562501	1.000000e+00	0
5562502	8.881784e-16	50
5562503	2.807050e-06	41
5562496	1.000000e+00	0
5562497	4.529710e-14	49
5562498	1.000000e+00	0
5562499	5.946023e-02	31
5562559	9.999999e-01	8
5562558	4.529710e-14	49
5562557	1.000000e+00	0
5562556	1.000000e+00	2
5562555	1.621870e-08	44
5562554	8.881784e-16	50
5562553	8.388818e-01	22
5562552	1.000000e+00	2
5562551	1.000000e+00	0
5562550	1.000000e+00	1
5562549	9.923267e-01	17
5562548	1.000000e+00	1
5562547	8.881784e-16	50
5562546	8.881784e-16	50
5562545	8.881784e-16	50
5562544	9.999999e-01	8
5562542	2.104926e-09	45
5562543	1.000000e+00	7
5562540	9.923267e-01	17
5562541	3.359055e-01	27
5562538	9.999994e-01	9
5562539	8.881784e-16	50
5562536	1.000000e+00	0
5562532	8.881784e-16	50
5562533	4.529710e-14	49
5562530	1.529320e-04	38
5562531	9.999994e-01	9
5562528	8.881784e-16	50
5562529	1.000000e+00	3
5562448	1.000000e+00	2
5562449	9.999999e-01	8
5562450	8.881784e-16	50
5562451	8.881784e-16	50
5562452	2.104926e-09	45
5562453	1.000000e+00	6
5562454	1.000000e+00	0
5562455	1.049339e-07	43
5562456	1.000000e+00	1
5562457	8.881784e-16	50
5562458	8.881784e-16	50
5562459	9.999972e-01	10
5562460	1.000000e+00	0
5562462	1.000000e+00	2
5562463	9.675457e-01	19
5562433	9.999972e-01	10
5562435	8.881784e-16	50
5562434	8.881784e-16	50
5562436	8.881784e-16	50
5562439	1.000000e+00	0
5562438	8.986806e-01	21
5562441	1.000000e+00	3
5562440	1.000000e+00	0
5562443	9.966998e-01	16
5562445	8.881784e-16	50
5562444	8.881784e-16	50
5562447	8.881784e-16	50
5562446	9.999881e-01	11
5562482	8.881784e-16	50
5562483	1.013194e-01	30
5562480	8.881784e-16	50
5562481	1.049339e-07	43
5562486	1.000000e+00	0
5562487	1.000000e+00	1
5562484	8.881784e-16	50
5562485	5.561376e-01	25
5562490	1.000000e+00	0
5562491	9.986989e-01	15
5562488	1.000000e+00	5
5562489	1.000000e+00	0
5562494	4.529710e-14	49
5562495	2.104926e-09	45
5562492	1.000000e+00	0
5562493	1.000000e+00	0
5562467	4.510745e-05	39
5562466	2.230891e-10	46
5562465	1.000000e+00	0
5562464	8.881784e-16	50
5562471	8.881784e-16	50
5562470	8.986806e-01	21
5562469	4.438624e-01	26
5562468	1.000000e+00	0
5562475	8.881784e-16	50
5562474	5.817779e-07	42
5562473	8.881784e-16	50
5562472	8.881784e-16	50
5562478	9.999999e-01	8
5562477	1.000000e+00	0
5562476	1.000000e+00	0
5562388	1.301086e-03	36
5562389	1.000000e+00	7
5562390	1.000000e+00	5
5562391	2.399438e-01	28
5562384	8.881784e-16	50
5562385	1.000000e+00	0
5562386	1.000000e+00	0
5562387	6.640945e-01	24
5562396	8.881784e-16	50
5562397	1.133316e-12	48
5562398	3.245432e-02	32
5562399	4.529710e-14	49
5562393	4.529710e-14	49
5562394	9.923267e-01	17
5562395	9.995319e-01	14
5562373	4.529710e-14	49
5562372	2.230891e-10	46
5562375	1.000000e+00	1
5562374	8.881784e-16	50
5562369	1.000000e+00	0
5562368	1.000000e+00	5
5562371	8.881784e-16	50
5562370	5.817779e-07	42
5562381	8.881784e-16	50
5562380	4.681115e-04	37
5562383	1.000000e+00	3
5562382	9.998471e-01	13
5562377	1.000000e+00	2
5562376	1.854161e-11	47
5562379	8.881784e-16	50
5562378	5.817779e-07	42
5562420	8.881784e-16	50
5562421	1.000000e+00	5
5562418	1.000000e+00	2
5562419	1.000000e+00	1
5562416	9.835804e-01	18
5562430	8.881784e-16	50
5562431	1.000000e+00	0
5562428	9.966998e-01	16
5562429	1.000000e+00	0
5562426	1.000000e+00	2
5562427	1.000000e+00	0
5562424	1.000000e+00	0
5562425	1.000000e+00	2
5562407	1.000000e+00	0
5562406	1.000000e+00	0
5562404	1.000000e+00	0
5562402	9.999994e-01	9
5562401	1.000000e+00	3
5562400	8.881784e-16	50
5562415	1.641957e-02	33
5562414	4.681115e-04	37
5562413	1.000000e+00	1
5562412	1.000000e+00	2
5562411	1.000000e+00	0
5562410	9.986989e-01	15
5562409	1.000000e+00	0
5562826	1.000000e+00	7
5562827	1.000000e+00	1
5562824	1.000000e+00	5
5562825	1.000000e+00	1
5562830	1.000000e+00	0
5562831	1.000000e+00	0
5562828	1.000000e+00	2
5562829	9.999881e-01	11
5562818	1.000000e+00	0
5562819	1.133316e-12	48
5562816	1.000000e+00	1
5562817	8.881784e-16	50
5562822	4.529710e-14	49
5562823	9.923267e-01	17
5562820	1.000000e+00	0
5562843	9.999881e-01	11
5562842	2.230891e-10	46
5562841	1.000000e+00	0
5562840	4.438624e-01	26
5562847	5.946023e-02	31
5562846	1.000000e+00	0
5562845	2.104926e-09	45
5562844	1.000000e+00	0
5562835	1.611182e-01	29
5562834	8.881784e-16	50
5562833	1.000000e+00	0
5562832	1.000000e+00	0
5562839	4.529710e-14	49
5562838	8.881784e-16	50
5562836	8.881784e-16	50
5562856	8.881784e-16	50
5562857	1.000000e+00	0
5562859	1.641957e-02	33
5562860	1.611182e-01	29
5562861	9.999549e-01	12
5562862	1.000000e+00	0
5562863	8.881784e-16	50
5562848	8.881784e-16	50
5562849	8.881784e-16	50
5562850	8.881784e-16	50
5562851	8.881784e-16	50
5562852	6.640945e-01	24
5562853	8.881784e-16	50
5562854	1.000000e+00	0
5562855	9.999999e-01	8
5562873	1.000000e+00	3
5562872	1.000000e+00	0
5562875	5.561376e-01	25
5562874	1.000000e+00	0
5562877	1.000000e+00	0
5562879	9.999999e-01	8
5562878	1.854161e-11	47
5562865	9.999881e-01	11
5562867	9.923267e-01	17
5562866	1.000000e+00	0
5562869	1.049339e-07	43
5562868	1.000000e+00	7
5562870	1.193067e-05	40
5562766	8.881784e-16	50
5562767	1.000000e+00	0
5562764	9.999881e-01	11
5562765	4.510745e-05	39
5562762	8.881784e-16	50
5562763	5.817779e-07	42
5562760	1.000000e+00	4
5562761	8.881784e-16	50
5562758	8.881784e-16	50
5562759	2.230891e-10	46
5562756	5.817779e-07	42
5562757	9.999999e-01	8
5562754	8.881784e-16	50
5562755	7.600562e-01	23
5562752	1.000000e+00	0
5562753	1.000000e+00	0
5562783	1.000000e+00	0
5562781	8.881784e-16	50
5562780	1.854161e-11	47
5562779	9.999994e-01	9
5562778	1.000000e+00	0
5562777	9.999999e-01	8
5562776	7.600562e-01	23
5562775	8.881784e-16	50
5562774	7.600562e-01	23
5562773	1.000000e+00	7
5562772	9.999881e-01	11
5562771	8.881784e-16	50
5562770	9.998471e-01	13
5562769	2.104926e-09	45
5562768	1.000000e+00	2
5562797	8.881784e-16	50
5562798	8.881784e-16	50
5562799	9.999999e-01	8
5562792	1.000000e+00	0
5562793	1.000000e+00	0
5562794	4.529710e-14	49
5562795	1.000000e+00	0
5562788	9.995319e-01	14
5562789	1.000000e+00	5
5562790	1.000000e+00	2
5562791	1.000000e+00	0
5562784	1.000000e+00	6
5562785	1.301086e-03	36
5562786	8.881784e-16	50
5562787	1.000000e+00	3
5562813	8.881784e-16	50
5562812	1.000000e+00	0
5562815	1.000000e+00	2
5562814	9.986989e-01	15
5562809	1.000000e+00	3
5562808	1.133316e-12	48
5562811	9.995319e-01	14
5562810	1.621870e-08	44
5562805	8.881784e-16	50
5562804	1.000000e+00	3
5562807	1.000000e+00	0
5562806	1.000000e+00	7
5562800	1.611182e-01	29
5562803	1.000000e+00	4
5562802	1.133316e-12	48
5562691	4.510745e-05	39
5562690	9.405398e-01	20
5562689	8.881784e-16	50
5562688	1.000000e+00	5
5562695	8.881784e-16	50
5562693	1.854161e-11	47
5562692	9.966998e-01	16
5562699	4.529710e-14	49
5562698	1.529320e-04	38
5562697	4.529710e-14	49
5562703	8.881784e-16	50
5562702	4.529710e-14	49
5562701	1.000000e+00	7
5562700	2.104926e-09	45
5562706	8.881784e-16	50
5562704	1.013194e-01	30
5562705	1.000000e+00	1
5562710	4.438624e-01	26
5562711	8.881784e-16	50
5562708	1.000000e+00	0
5562709	9.999549e-01	12
5562714	1.000000e+00	0
5562715	1.000000e+00	1
5562712	9.835804e-01	18
5562713	1.000000e+00	3
5562718	2.230891e-10	46
5562719	1.000000e+00	0
5562716	8.388818e-01	22
5562717	2.399438e-01	28
5562720	4.681115e-04	37
5562723	8.881784e-16	50
5562722	4.510745e-05	39
5562725	1.000000e+00	1
5562724	1.000000e+00	0
5562727	1.621870e-08	44
5562726	3.245432e-02	32
5562729	1.193067e-05	40
5562728	9.999999e-01	8
5562731	1.000000e+00	4
5562730	1.193067e-05	40
5562733	8.881784e-16	50
5562732	4.681115e-04	37
5562735	1.000000e+00	7
5562734	1.000000e+00	0
5562736	8.881784e-16	50
5562737	1.000000e+00	0
5562738	8.881784e-16	50
5562739	8.881784e-16	50
5562740	1.000000e+00	0
5562741	8.881784e-16	50
5562742	8.881784e-16	50
5562743	1.000000e+00	0
5562745	1.000000e+00	0
5562746	9.998471e-01	13
5562747	9.986989e-01	15
5562748	7.600562e-01	23
5562749	1.854161e-11	47
5562750	1.000000e+00	1
5562751	7.600562e-01	23
5562631	4.681115e-04	37
5562630	1.000000e+00	0
5562629	1.301086e-03	36
5562628	9.835804e-01	18
5562627	9.999881e-01	11
5562626	9.675457e-01	19
5562625	8.881784e-16	50
5562624	9.923267e-01	17
5562639	1.000000e+00	2
5562638	8.388818e-01	22
5562637	8.881784e-16	50
5562636	2.230891e-10	46
5562635	8.881784e-16	50
5562634	4.510745e-05	39
5562633	1.000000e+00	0
5562632	1.000000e+00	4
5562646	3.300224e-03	35
5562647	9.998471e-01	13
5562644	8.881784e-16	50
5562645	1.621870e-08	44
5562642	1.000000e+00	6
5562643	1.000000e+00	0
5562640	8.881784e-16	50
5562641	9.998471e-01	13
5562654	1.013194e-01	30
5562652	7.600562e-01	23
5562653	1.000000e+00	3
5562650	8.881784e-16	50
5562651	7.600562e-01	23
5562648	1.301086e-03	36
5562649	1.000000e+00	0
5562661	1.000000e+00	0
5562660	1.000000e+00	0
5562663	1.000000e+00	0
5562657	1.000000e+00	3
5562656	1.621870e-08	44
5562659	8.881784e-16	50
5562658	1.000000e+00	0
5562669	8.881784e-16	50
5562668	1.000000e+00	3
5562671	1.301086e-03	36
5562670	4.529710e-14	49
5562665	7.673339e-03	34
5562664	8.881784e-16	50
5562667	9.995319e-01	14
5562666	1.000000e+00	3
5562676	8.881784e-16	50
5562677	8.881784e-16	50
5562678	1.193067e-05	40
5562679	1.000000e+00	0
5562672	9.999972e-01	10
5562674	1.000000e+00	6
5562675	1.193067e-05	40
5562684	1.000000e+00	7
5562686	1.000000e+00	3
5562687	9.923267e-01	17
5562680	1.611182e-01	29
5562681	1.611182e-01	29
5562682	3.300224e-03	35
5562683	1.000000e+00	0
5561723	8.881784e-16	50
5561722	1.000000e+00	4
5561721	1.000000e+00	0
5561720	1.000000e+00	7
5561727	9.675457e-01	19
5561726	9.999972e-01	10
5561725	8.881784e-16	50
5561724	9.966998e-01	16
5561715	8.881784e-16	50
5561714	1.000000e+00	2
5561713	1.000000e+00	0
5561712	8.986806e-01	21
5561717	1.000000e+00	3
5561716	1.854161e-11	47
5561706	2.104926e-09	45
5561704	9.835804e-01	18
5561705	5.561376e-01	25
5561710	8.881784e-16	50
5561708	1.000000e+00	0
5561709	1.000000e+00	0
5561698	1.000000e+00	0
5561699	9.999999e-01	8
5561702	1.000000e+00	0
5561703	8.881784e-16	50
5561700	4.529710e-14	49
5561701	9.999999e-01	8
5561842	1.000000e+00	0
5561843	1.000000e+00	0
5561840	9.405398e-01	20
5561841	4.438624e-01	26
5561846	1.301086e-03	36
5561847	1.000000e+00	0
5561844	1.000000e+00	3
5561845	7.673339e-03	34
5561850	8.881784e-16	50
5561851	1.611182e-01	29
5561848	8.986806e-01	21
5561849	1.000000e+00	2
5561854	1.000000e+00	5
5561852	1.000000e+00	0
5561827	8.881784e-16	50
5561826	1.000000e+00	2
5561825	1.133316e-12	48
5561824	4.438624e-01	26
5561831	1.000000e+00	0
5561830	1.000000e+00	0
5561828	1.133316e-12	48
5561835	8.881784e-16	50
5561833	1.000000e+00	5
5561832	8.881784e-16	50
5561839	1.000000e+00	0
5561838	1.000000e+00	0
5561837	1.000000e+00	1
5561808	9.995319e-01	14
5561809	8.881784e-16	50
5561810	9.966998e-01	16
5561811	9.995319e-01	14
5561812	9.999994e-01	9
5561813	8.881784e-16	50
5561815	1.000000e+00	6
5561816	1.621870e-08	44
5561817	2.399438e-01	28
5561818	1.000000e+00	0
5561819	8.881784e-16	50
5561821	9.999881e-01	11
5561822	8.388818e-01	22
5561823	1.000000e+00	0
5561793	1.000000e+00	0
5561792	1.000000e+00	1
5561795	9.999549e-01	12
5561794	2.230891e-10	46
5561797	1.000000e+00	0
5561796	2.807050e-06	41
5561798	8.881784e-16	50
5561801	4.510745e-05	39
5561800	9.999999e-01	8
5561803	8.881784e-16	50
5561802	1.000000e+00	2
5561805	1.000000e+00	2
5561804	3.245432e-02	32
5561807	5.946023e-02	31
5561806	9.999881e-01	11
5561782	1.000000e+00	4
5561783	1.000000e+00	0
5561780	1.000000e+00	0
5561778	8.881784e-16	50
5561779	1.193067e-05	40
5561776	9.923267e-01	17
5561777	1.621870e-08	44
5561790	1.000000e+00	0
5561791	9.923267e-01	17
5561788	8.881784e-16	50
5561789	4.529710e-14	49
5561786	9.986989e-01	15
5561787	8.881784e-16	50
5561784	1.000000e+00	0
5561785	9.998471e-01	13
5561767	1.000000e+00	0
5561766	8.881784e-16	50
5561765	1.000000e+00	5
5561764	1.000000e+00	1
5561763	1.000000e+00	0
5561761	4.529710e-14	49
5561760	2.807050e-06	41
5561775	8.881784e-16	50
5561774	1.000000e+00	1
5561773	1.000000e+00	5
5561772	8.881784e-16	50
5561771	1.000000e+00	0
5561770	1.000000e+00	0
5561769	1.000000e+00	0
5561768	9.405398e-01	20
5561748	1.621870e-08	44
5561749	1.000000e+00	0
5561750	1.000000e+00	3
5561751	7.600562e-01	23
5561745	8.881784e-16	50
5561746	1.000000e+00	0
5561747	1.000000e+00	2
5561756	9.675457e-01	19
5561757	8.881784e-16	50
5561758	5.817779e-07	42
5561759	8.881784e-16	50
5561752	8.881784e-16	50
5561753	3.359055e-01	27
5561754	3.245432e-02	32
5561755	1.000000e+00	0
5561733	1.000000e+00	1
5561734	1.000000e+00	6
5561728	9.999881e-01	11
5561731	9.923267e-01	17
5561730	1.000000e+00	4
5561741	1.000000e+00	7
5561740	8.881784e-16	50
5561743	1.000000e+00	0
5561742	8.881784e-16	50
5561737	1.000000e+00	1
5561736	1.000000e+00	6
5561739	8.881784e-16	50
5561738	8.881784e-16	50
5562205	4.529710e-14	49
5562204	1.000000e+00	1
5562207	1.000000e+00	7
5562206	1.000000e+00	0
5562201	1.000000e+00	2
5562200	1.000000e+00	0
5562203	9.999549e-01	12
5562202	9.999999e-01	8
5562197	8.986806e-01	21
5562196	8.881784e-16	50
5562199	8.881784e-16	50
5562198	1.301086e-03	36
5562193	1.000000e+00	0
5562192	4.529710e-14	49
5562194	8.881784e-16	50
5562188	5.946023e-02	31
5562189	4.529710e-14	49
5562191	9.675457e-01	19
5562184	1.000000e+00	0
5562185	1.049339e-07	43
5562186	1.000000e+00	0
5562187	1.000000e+00	6
5562180	1.000000e+00	0
5562181	1.013194e-01	30
5562182	9.835804e-01	18
5562183	8.881784e-16	50
5562176	8.881784e-16	50
5562177	1.000000e+00	0
5562178	1.133316e-12	48
5562179	1.000000e+00	0
5562239	1.529320e-04	38
5562238	1.000000e+00	4
5562236	9.966998e-01	16
5562235	1.000000e+00	4
5562234	1.000000e+00	7
5562233	4.438624e-01	26
5562232	1.000000e+00	0
5562230	9.999972e-01	10
5562229	1.000000e+00	0
5562228	2.104926e-09	45
5562227	1.641957e-02	33
5562226	8.881784e-16	50
5562225	3.359055e-01	27
5562224	1.621870e-08	44
5562222	1.000000e+00	0
5562223	9.986989e-01	15
5562220	5.817779e-07	42
5562218	1.000000e+00	1
5562219	1.000000e+00	0
5562216	1.000000e+00	1
5562217	1.000000e+00	0
5562214	6.640945e-01	24
5562215	1.000000e+00	0
5562212	8.881784e-16	50
5562213	1.013194e-01	30
5562210	9.999994e-01	9
5562211	1.000000e+00	2
5562208	1.000000e+00	0
5562209	1.000000e+00	1
5562137	1.000000e+00	0
5562136	1.000000e+00	0
5562139	1.000000e+00	0
5562141	3.245432e-02	32
5562140	1.000000e+00	0
5562143	8.881784e-16	50
5562142	1.000000e+00	2
5562129	1.000000e+00	0
5562128	1.000000e+00	1
5562131	1.000000e+00	2
5562130	8.881784e-16	50
5562133	1.000000e+00	4
5562132	8.881784e-16	50
5562135	2.230891e-10	46
5562120	2.104926e-09	45
5562121	8.881784e-16	50
5562123	1.049339e-07	43
5562124	4.438624e-01	26
5562125	1.301086e-03	36
5562126	7.673339e-03	34
5562127	2.104926e-09	45
5562112	8.881784e-16	50
5562113	1.000000e+00	0
5562114	1.000000e+00	0
5562116	1.000000e+00	1
5562117	9.835804e-01	18
5562118	8.881784e-16	50
5562119	1.000000e+00	5
5562171	1.000000e+00	6
5562170	1.000000e+00	6
5562168	1.000000e+00	0
5562175	8.388818e-01	22
5562174	9.999972e-01	10
5562173	9.998471e-01	13
5562172	1.000000e+00	3
5562163	9.995319e-01	14
5562161	8.881784e-16	50
5562160	9.675457e-01	19
5562167	1.000000e+00	0
5562166	8.881784e-16	50
5562165	1.000000e+00	0
5562164	9.999549e-01	12
5562154	1.000000e+00	0
5562155	8.881784e-16	50
5562152	1.000000e+00	2
5562153	1.000000e+00	0
5562158	1.000000e+00	0
5562159	8.881784e-16	50
5562157	1.000000e+00	0
5562146	9.999994e-01	9
5562147	1.000000e+00	0
5562144	1.000000e+00	6
5562145	1.000000e+00	0
5562150	1.621870e-08	44
5562151	1.013194e-01	30
5562149	1.000000e+00	0
5562324	1.000000e+00	3
5562325	1.000000e+00	6
5562326	1.000000e+00	4
5562327	1.000000e+00	0
5562320	4.529710e-14	49
5562321	1.000000e+00	5
5562322	1.013194e-01	30
5562323	1.000000e+00	0
5562332	1.854161e-11	47
5562333	8.881784e-16	50
5562334	9.966998e-01	16
5562335	1.000000e+00	0
5562328	8.881784e-16	50
5562329	1.000000e+00	0
5562330	9.999972e-01	10
5562331	1.000000e+00	0
5562309	1.000000e+00	1
5562308	9.835804e-01	18
5562311	8.881784e-16	50
5562310	4.438624e-01	26
5562305	1.133316e-12	48
5562304	8.881784e-16	50
5562307	2.104926e-09	45
5562306	9.966998e-01	16
5562317	8.986806e-01	21
5562316	1.000000e+00	4
5562319	1.000000e+00	0
5562318	1.000000e+00	0
5562313	8.881784e-16	50
5562315	9.998471e-01	13
5562314	8.881784e-16	50
5562358	9.999881e-01	11
5562359	1.000000e+00	0
5562356	8.881784e-16	50
5562357	1.000000e+00	1
5562354	6.640945e-01	24
5562355	1.000000e+00	2
5562352	8.388818e-01	22
5562353	1.000000e+00	0
5562366	1.000000e+00	2
5562367	8.881784e-16	50
5562364	1.000000e+00	1
5562365	1.000000e+00	1
5562362	8.881784e-16	50
5562363	3.300224e-03	35
5562361	4.529710e-14	49
5562343	8.986806e-01	21
5562341	1.000000e+00	4
5562340	1.000000e+00	0
5562339	1.000000e+00	1
5562338	9.995319e-01	14
5562337	1.854161e-11	47
5562336	5.561376e-01	25
5562351	1.000000e+00	0
5562350	1.611182e-01	29
5562349	1.000000e+00	0
5562348	9.999999e-01	8
5562347	1.000000e+00	6
5562346	8.881784e-16	50
5562345	8.881784e-16	50
5562344	4.438624e-01	26
5562256	1.000000e+00	3
5562257	1.641957e-02	33
5562258	1.641957e-02	33
5562259	1.621870e-08	44
5562260	1.000000e+00	2
5562261	5.561376e-01	25
5562262	1.621870e-08	44
5562263	1.000000e+00	0
5562264	1.013194e-01	30
5562265	1.000000e+00	2
5562266	1.000000e+00	2
5562267	8.881784e-16	50
5562268	1.000000e+00	0
5562270	9.998471e-01	13
5562271	1.000000e+00	3
5562241	1.000000e+00	0
5562240	8.881784e-16	50
5562243	1.000000e+00	0
5562242	1.000000e+00	4
5562245	1.000000e+00	0
5562244	2.807050e-06	41
5562247	1.000000e+00	0
5562246	1.000000e+00	5
5562249	8.881784e-16	50
5562248	1.000000e+00	0
5562251	2.104926e-09	45
5562250	1.000000e+00	2
5562253	1.000000e+00	0
5562252	1.000000e+00	0
5562255	9.999549e-01	12
5562254	4.529710e-14	49
5562290	1.854161e-11	47
5562291	9.999549e-01	12
5562288	8.881784e-16	50
5562289	4.438624e-01	26
5562294	4.529710e-14	49
5562295	1.000000e+00	1
5562292	8.881784e-16	50
5562293	8.881784e-16	50
5562298	8.881784e-16	50
5562299	8.881784e-16	50
5562297	8.881784e-16	50
5562302	8.388818e-01	22
5562303	1.193067e-05	40
5562300	1.000000e+00	0
5562301	9.835804e-01	18
5562275	1.000000e+00	1
5562274	4.529710e-14	49
5562273	1.000000e+00	3
5562272	9.995319e-01	14
5562279	1.000000e+00	1
5562278	1.000000e+00	0
5562277	9.999972e-01	10
5562276	1.000000e+00	0
5562283	9.999549e-01	12
5562282	1.000000e+00	0
5562281	1.000000e+00	0
5562280	9.966998e-01	16
5562287	1.000000e+00	5
5562286	1.000000e+00	0
5562285	1.000000e+00	1
5562284	1.000000e+00	3
5561934	1.000000e+00	1
5561935	8.881784e-16	50
5561932	1.000000e+00	0
5561933	1.000000e+00	0
5561930	1.641957e-02	33
5561928	4.510745e-05	39
5561929	9.999549e-01	12
5561926	1.000000e+00	1
5561927	1.000000e+00	1
5561924	1.000000e+00	4
5561925	8.881784e-16	50
5561922	9.998471e-01	13
5561923	1.133316e-12	48
5561920	1.000000e+00	0
5561921	1.000000e+00	1
5561951	1.000000e+00	2
5561950	1.000000e+00	1
5561949	1.000000e+00	0
5561948	2.807050e-06	41
5561947	1.000000e+00	1
5561945	1.000000e+00	1
5561944	9.835804e-01	18
5561943	8.881784e-16	50
5561942	1.000000e+00	1
5561941	1.000000e+00	0
5561940	8.881784e-16	50
5561939	8.881784e-16	50
5561938	9.986989e-01	15
5561937	1.000000e+00	4
5561936	4.681115e-04	37
5561964	8.881784e-16	50
5561965	2.230891e-10	46
5561966	1.000000e+00	0
5561960	8.881784e-16	50
5561961	1.854161e-11	47
5561962	4.510745e-05	39
5561963	9.999972e-01	10
5561956	1.000000e+00	0
5561958	5.561376e-01	25
5561959	1.000000e+00	0
5561952	4.529710e-14	49
5561953	9.405398e-01	20
5561954	8.881784e-16	50
5561955	1.133316e-12	48
5561981	1.000000e+00	1
5561980	2.807050e-06	41
5561983	4.510745e-05	39
5561982	4.510745e-05	39
5561977	1.000000e+00	0
5561976	3.300224e-03	35
5561979	1.000000e+00	7
5561973	1.854161e-11	47
5561975	7.673339e-03	34
5561974	1.000000e+00	1
5561969	8.881784e-16	50
5561968	8.881784e-16	50
5561971	8.881784e-16	50
5561970	8.388818e-01	22
5561866	1.301086e-03	36
5561867	9.999972e-01	10
5561864	1.000000e+00	0
5561865	9.999881e-01	11
5561870	2.104926e-09	45
5561871	1.000000e+00	7
5561868	1.000000e+00	0
5561858	1.000000e+00	0
5561859	8.881784e-16	50
5561857	8.986806e-01	21
5561862	2.104926e-09	45
5561863	4.529710e-14	49
5561860	8.881784e-16	50
5561861	2.230891e-10	46
5561883	8.881784e-16	50
5561882	9.995319e-01	14
5561881	9.999549e-01	12
5561880	8.881784e-16	50
5561887	9.999972e-01	10
5561886	9.995319e-01	14
5561885	1.000000e+00	0
5561884	1.000000e+00	7
5561875	1.000000e+00	1
5561874	6.640945e-01	24
5561873	4.510745e-05	39
5561872	1.611182e-01	29
5561879	9.966998e-01	16
5561878	9.999972e-01	10
5561877	1.000000e+00	2
5561876	1.000000e+00	0
5561896	8.881784e-16	50
5561897	1.000000e+00	5
5561898	1.000000e+00	7
5561899	8.881784e-16	50
5561901	8.881784e-16	50
5561902	1.000000e+00	1
5561903	1.000000e+00	0
5561888	9.995319e-01	14
5561890	3.300224e-03	35
5561891	3.300224e-03	35
5561892	1.000000e+00	4
5561893	8.986806e-01	21
5561894	9.999994e-01	9
5561895	4.438624e-01	26
5561913	9.999881e-01	11
5561912	4.681115e-04	37
5561915	1.000000e+00	5
5561914	1.000000e+00	0
5561917	1.621870e-08	44
5561919	3.245432e-02	32
5561918	8.881784e-16	50
5561905	8.881784e-16	50
5561904	1.000000e+00	2
5561907	6.640945e-01	24
5561906	8.881784e-16	50
5561909	9.835804e-01	18
5561908	8.881784e-16	50
5561911	8.881784e-16	50
5561910	1.000000e+00	0
5562055	1.529320e-04	38
5562054	8.881784e-16	50
5562053	9.675457e-01	19
5562052	3.359055e-01	27
5562051	7.600562e-01	23
5562050	9.999994e-01	9
5562049	1.000000e+00	0
5562048	5.817779e-07	42
5562063	1.133316e-12	48
5562062	8.881784e-16	50
5562061	1.000000e+00	0
5562060	1.000000e+00	5
5562059	8.881784e-16	50
5562058	1.000000e+00	0
5562057	2.104926e-09	45
5562056	1.000000e+00	1
5562070	1.000000e+00	0
5562071	7.600562e-01	23
5562069	1.000000e+00	3
5562066	1.000000e+00	0
5562067	8.881784e-16	50
5562064	1.000000e+00	0
5562065	1.621870e-08	44
5562078	8.881784e-16	50
5562079	1.000000e+00	1
5562076	1.000000e+00	7
5562077	8.881784e-16	50
5562075	8.881784e-16	50
5562072	5.817779e-07	42
5562073	1.000000e+00	0
5562085	2.399438e-01	28
5562084	1.000000e+00	0
5562087	1.000000e+00	3
5562086	1.000000e+00	0
5562080	8.881784e-16	50
5562083	8.881784e-16	50
5562082	8.881784e-16	50
5562093	4.529710e-14	49
5562092	9.405398e-01	20
5562095	1.000000e+00	6
5562094	9.835804e-01	18
5562089	1.000000e+00	3
5562088	1.000000e+00	0
5562091	9.998471e-01	13
5562100	1.641957e-02	33
5562101	7.673339e-03	34
5562102	1.000000e+00	2
5562103	9.835804e-01	18
5562097	8.881784e-16	50
5562098	1.000000e+00	1
5562099	1.000000e+00	1
5562108	1.000000e+00	5
5562109	1.621870e-08	44
5562110	3.245432e-02	32
5562111	4.510745e-05	39
5562104	4.529710e-14	49
5562105	8.881784e-16	50
5562106	9.999999e-01	8
5562107	5.561376e-01	25
5561987	1.000000e+00	0
5561986	1.000000e+00	0
5561985	2.807050e-06	41
5561984	1.193067e-05	40
5561991	1.000000e+00	1
5561990	1.301086e-03	36
5561989	8.881784e-16	50
5561988	1.000000e+00	1
5561995	1.854161e-11	47
5561994	1.000000e+00	2
5561993	8.881784e-16	50
5561992	1.000000e+00	0
5561999	1.000000e+00	1
5561998	1.000000e+00	7
5561997	9.986989e-01	15
5561996	9.999999e-01	8
5562002	1.000000e+00	0
5562003	5.946023e-02	31
5562000	8.881784e-16	50
5562001	2.104926e-09	45
5562006	1.000000e+00	4
5562005	1.000000e+00	0
5562008	8.986806e-01	21
5562014	1.000000e+00	0
5562015	1.000000e+00	3
5562012	3.245432e-02	32
5562017	4.529710e-14	49
5562016	8.881784e-16	50
5562019	1.000000e+00	6
5562018	9.923267e-01	17
5562021	2.399438e-01	28
5562020	1.000000e+00	0
5562023	1.000000e+00	4
5562022	9.999972e-01	10
5562025	1.133316e-12	48
5562024	8.881784e-16	50
5562027	1.000000e+00	1
5562026	3.245432e-02	32
5562029	1.000000e+00	1
5562028	1.000000e+00	1
5562031	5.561376e-01	25
5562030	8.881784e-16	50
5562032	4.529710e-14	49
5562033	1.000000e+00	0
5562034	3.359055e-01	27
5562035	1.000000e+00	0
5562036	5.946023e-02	31
5562037	1.000000e+00	1
5562038	9.998471e-01	13
5562039	1.000000e+00	5
5562040	1.621870e-08	44
5562041	1.000000e+00	4
5562042	1.013194e-01	30
5562043	8.881784e-16	50
5562044	8.881784e-16	50
5562045	9.966998e-01	16
5562046	9.675457e-01	19
5562047	9.998471e-01	13
