# Supplementary material for: Translational Selection Is Ubiquitous in Prokaryotes
Source: PLoS Genet. 2010 Jun 24;6(6):e1001004. doi: 10.1371/journal.pgen.1001004 (PMC2891978; doi:10.1371/journal.pgen.1001004)
Supplement: Dataset S1 — OCU/non-OCU gene calls in 461 Bacterial and Archaeal genomes, and summary tables of genome properties and OCU preferences for specific codons. (4.77 MB ZIP) [file pgen.1001004.s001.zip › Dataset_S1_Archaea/Metallosphaera_sedula_DSM_5348.arff.ocuGenes]

GeneID	signTest_p	ocuProbWinCnt
5103944	1.000000e+00	0
5103945	1.000000e+00	0
5103946	9.995319e-01	14
5103948	2.230891e-10	46
5103949	1.000000e+00	0
5103950	8.881784e-16	50
5103936	1.049339e-07	43
5103937	4.438624e-01	26
5103938	1.000000e+00	0
5103939	1.000000e+00	5
5103940	9.999999e-01	8
5103941	1.000000e+00	1
5103942	7.600562e-01	23
5103943	1.000000e+00	0
5103961	1.000000e+00	1
5103963	1.854161e-11	47
5103965	1.000000e+00	2
5103964	9.986989e-01	15
5103967	9.999994e-01	9
5103966	9.999994e-01	9
5103953	8.881784e-16	50
5103954	1.854161e-11	47
5103957	8.881784e-16	50
5103956	4.529710e-14	49
5103959	9.999999e-01	8
5103958	5.946023e-02	31
5103978	2.104926e-09	45
5103979	9.923267e-01	17
5103976	9.995319e-01	14
5103977	4.529710e-14	49
5103982	9.405398e-01	20
5103983	1.000000e+00	1
5103980	9.999999e-01	8
5103981	9.998471e-01	13
5103971	7.673339e-03	34
5103968	1.000000e+00	1
5103969	8.881784e-16	50
5103974	6.640945e-01	24
5103975	8.881784e-16	50
5103972	3.359055e-01	27
5103973	5.946023e-02	31
5103995	8.881784e-16	50
5103994	8.881784e-16	50
5103993	8.881784e-16	50
5103992	4.510745e-05	39
5103999	8.881784e-16	50
5103998	4.529710e-14	49
5103997	8.881784e-16	50
5103996	4.529710e-14	49
5103987	1.000000e+00	5
5103986	1.000000e+00	3
5103985	1.000000e+00	3
5103984	1.000000e+00	1
5103991	2.104926e-09	45
5103990	1.854161e-11	47
5103989	8.881784e-16	50
5103988	1.000000e+00	3
5103884	8.881784e-16	50
5103885	4.529710e-14	49
5103887	9.999994e-01	9
5103880	8.881784e-16	50
5103881	8.881784e-16	50
5103882	8.881784e-16	50
5103883	8.881784e-16	50
5103876	1.049339e-07	43
5103877	1.000000e+00	7
5103878	1.641957e-02	33
5103879	8.881784e-16	50
5103872	1.641957e-02	33
5103873	1.529320e-04	38
5103874	9.986989e-01	15
5103875	9.986989e-01	15
5103901	1.000000e+00	1
5103900	1.000000e+00	3
5103903	1.000000e+00	1
5103902	1.000000e+00	1
5103897	1.000000e+00	0
5103896	1.641957e-02	33
5103899	1.000000e+00	0
5103898	1.000000e+00	2
5103893	8.881784e-16	50
5103892	9.999972e-01	10
5103895	1.000000e+00	2
5103894	1.611182e-01	29
5103889	1.854161e-11	47
5103888	8.881784e-16	50
5103891	9.998471e-01	13
5103890	2.230891e-10	46
5103918	1.000000e+00	0
5103919	1.000000e+00	1
5103916	1.000000e+00	0
5103917	1.000000e+00	1
5103914	1.000000e+00	7
5103915	1.000000e+00	0
5103912	1.000000e+00	0
5103910	1.000000e+00	0
5103911	1.000000e+00	0
5103908	1.000000e+00	0
5103909	1.000000e+00	2
5103907	1.000000e+00	0
5103904	1.000000e+00	1
5103905	1.000000e+00	0
5103935	1.000000e+00	0
5103934	1.000000e+00	1
5103933	1.000000e+00	4
5103932	1.000000e+00	6
5103931	1.000000e+00	5
5103930	8.986806e-01	21
5103929	1.000000e+00	2
5103928	9.998471e-01	13
5103927	7.600562e-01	23
5103926	8.881784e-16	50
5103925	8.881784e-16	50
5103924	1.854161e-11	47
5103923	9.999994e-01	9
5103922	7.600562e-01	23
5103920	1.000000e+00	4
5104064	8.881784e-16	50
5104067	3.245432e-02	32
5104066	9.999549e-01	12
5104069	8.881784e-16	50
5104068	8.881784e-16	50
5104071	5.561376e-01	25
5104070	8.881784e-16	50
5104073	4.529710e-14	49
5104072	1.000000e+00	1
5104075	8.881784e-16	50
5104076	9.999972e-01	10
5104079	1.000000e+00	3
5104078	9.998471e-01	13
5104080	1.000000e+00	0
5104081	1.000000e+00	0
5104082	1.000000e+00	1
5104083	1.000000e+00	2
5104084	4.681115e-04	37
5104085	1.049339e-07	43
5104086	1.000000e+00	0
5104087	1.000000e+00	0
5104088	1.000000e+00	0
5104089	9.999994e-01	9
5104090	1.193067e-05	40
5104091	8.881784e-16	50
5104092	1.854161e-11	47
5104093	3.359055e-01	27
5104094	1.000000e+00	0
5104095	8.881784e-16	50
5104099	1.854161e-11	47
5104098	1.000000e+00	5
5104097	8.881784e-16	50
5104096	8.881784e-16	50
5104103	1.133316e-12	48
5104100	1.854161e-11	47
5104107	9.999994e-01	9
5104106	4.529710e-14	49
5104105	8.881784e-16	50
5104104	9.835804e-01	18
5104111	8.881784e-16	50
5104110	8.881784e-16	50
5104109	4.438624e-01	26
5104108	4.529710e-14	49
5104114	8.881784e-16	50
5104115	9.999549e-01	12
5104112	1.000000e+00	5
5104119	4.529710e-14	49
5104116	3.359055e-01	27
5104117	8.881784e-16	50
5104122	1.133316e-12	48
5104123	1.193067e-05	40
5104120	8.881784e-16	50
5104121	4.438624e-01	26
5104126	2.230891e-10	46
5104127	9.835804e-01	18
5104124	9.999994e-01	9
5104125	8.388818e-01	22
5104005	5.817779e-07	42
5104004	2.807050e-06	41
5104007	8.881784e-16	50
5104006	2.104926e-09	45
5104001	8.986806e-01	21
5104000	4.529710e-14	49
5104003	4.510745e-05	39
5104002	1.611182e-01	29
5104013	8.881784e-16	50
5104012	8.881784e-16	50
5104015	8.881784e-16	50
5104014	1.133316e-12	48
5104009	8.881784e-16	50
5104008	8.881784e-16	50
5104011	8.881784e-16	50
5104020	5.946023e-02	31
5104021	1.049339e-07	43
5104022	7.600562e-01	23
5104023	1.854161e-11	47
5104016	8.881784e-16	50
5104017	1.854161e-11	47
5104018	8.881784e-16	50
5104019	1.133316e-12	48
5104028	1.621870e-08	44
5104029	3.359055e-01	27
5104030	1.000000e+00	6
5104031	8.881784e-16	50
5104024	8.881784e-16	50
5104026	9.675457e-01	19
5104027	1.000000e+00	5
5104038	4.529710e-14	49
5104037	1.854161e-11	47
5104036	8.388818e-01	22
5104035	1.854161e-11	47
5104034	8.881784e-16	50
5104033	1.133316e-12	48
5104032	9.986989e-01	15
5104047	8.881784e-16	50
5104045	9.998471e-01	13
5104044	4.510745e-05	39
5104043	8.881784e-16	50
5104042	1.013194e-01	30
5104041	4.510745e-05	39
5104040	9.405398e-01	20
5104054	1.611182e-01	29
5104055	2.104926e-09	45
5104052	9.999994e-01	9
5104053	4.529710e-14	49
5104050	9.923267e-01	17
5104051	1.000000e+00	6
5104048	8.881784e-16	50
5104049	1.621870e-08	44
5104062	8.881784e-16	50
5104063	8.881784e-16	50
5104060	1.854161e-11	47
5104061	8.881784e-16	50
5104058	8.881784e-16	50
5104059	9.999881e-01	11
5104056	5.817779e-07	42
5104057	9.999972e-01	10
5103707	9.999994e-01	9
5103706	1.000000e+00	5
5103704	9.998471e-01	13
5103711	1.133316e-12	48
5103710	8.881784e-16	50
5103709	8.388818e-01	22
5103708	8.881784e-16	50
5103699	1.529320e-04	38
5103698	8.881784e-16	50
5103697	1.641957e-02	33
5103696	1.133316e-12	48
5103703	4.529710e-14	49
5103702	3.245432e-02	32
5103701	2.807050e-06	41
5103700	8.986806e-01	21
5103690	2.230891e-10	46
5103691	1.049339e-07	43
5103688	1.000000e+00	6
5103689	8.881784e-16	50
5103694	9.986989e-01	15
5103695	4.529710e-14	49
5103692	9.999881e-01	11
5103693	1.000000e+00	5
5103682	1.000000e+00	0
5103683	4.529710e-14	49
5103680	1.000000e+00	0
5103681	9.999881e-01	11
5103686	1.641957e-02	33
5103687	1.000000e+00	3
5103684	2.230891e-10	46
5103685	1.000000e+00	4
5103737	8.881784e-16	50
5103736	1.301086e-03	36
5103738	8.881784e-16	50
5103741	1.854161e-11	47
5103740	8.881784e-16	50
5103743	8.388818e-01	22
5103742	1.301086e-03	36
5103729	1.000000e+00	4
5103728	1.133316e-12	48
5103731	8.881784e-16	50
5103730	1.000000e+00	0
5103733	1.000000e+00	3
5103732	9.999994e-01	9
5103735	3.359055e-01	27
5103734	8.881784e-16	50
5103720	2.230891e-10	46
5103721	8.881784e-16	50
5103722	8.881784e-16	50
5103724	2.104926e-09	45
5103725	8.881784e-16	50
5103726	8.881784e-16	50
5103727	1.000000e+00	6
5103712	9.835804e-01	18
5103713	7.673339e-03	34
5103714	1.133316e-12	48
5103715	1.049339e-07	43
5103716	6.640945e-01	24
5103717	8.881784e-16	50
5103718	9.966998e-01	16
5103719	8.881784e-16	50
5103647	5.561376e-01	25
5103646	5.817779e-07	42
5103645	4.529710e-14	49
5103644	8.881784e-16	50
5103643	8.881784e-16	50
5103642	8.881784e-16	50
5103641	9.986989e-01	15
5103640	8.881784e-16	50
5103639	1.000000e+00	0
5103638	1.000000e+00	1
5103637	1.000000e+00	2
5103636	7.600562e-01	23
5103635	8.881784e-16	50
5103634	1.000000e+00	0
5103633	8.986806e-01	21
5103632	1.000000e+00	3
5103630	3.300224e-03	35
5103631	9.999999e-01	8
5103628	1.000000e+00	1
5103629	8.986806e-01	21
5103626	1.000000e+00	5
5103627	1.013194e-01	30
5103624	9.999994e-01	9
5103625	1.000000e+00	5
5103622	9.999881e-01	11
5103623	1.133316e-12	48
5103620	8.881784e-16	50
5103621	8.881784e-16	50
5103618	1.301086e-03	36
5103619	4.681115e-04	37
5103616	8.881784e-16	50
5103617	8.881784e-16	50
5103677	2.399438e-01	28
5103676	8.881784e-16	50
5103679	9.835804e-01	18
5103678	1.000000e+00	1
5103673	8.388818e-01	22
5103672	9.923267e-01	17
5103675	7.600562e-01	23
5103674	7.600562e-01	23
5103669	9.999972e-01	10
5103668	8.881784e-16	50
5103671	3.300224e-03	35
5103670	9.999549e-01	12
5103665	1.000000e+00	7
5103664	4.529710e-14	49
5103667	2.399438e-01	28
5103666	1.133316e-12	48
5103660	8.881784e-16	50
5103661	1.193067e-05	40
5103662	9.835804e-01	18
5103656	8.881784e-16	50
5103658	1.000000e+00	0
5103659	9.999881e-01	11
5103652	1.000000e+00	0
5103654	4.529710e-14	49
5103655	1.000000e+00	1
5103648	2.104926e-09	45
5103649	1.000000e+00	5
5103650	8.881784e-16	50
5103651	8.881784e-16	50
5103826	1.000000e+00	5
5103827	9.986989e-01	15
5103824	8.881784e-16	50
5103825	8.881784e-16	50
5103830	1.000000e+00	0
5103831	1.000000e+00	6
5103828	9.999972e-01	10
5103834	1.000000e+00	3
5103835	9.999994e-01	9
5103832	1.000000e+00	0
5103833	1.000000e+00	0
5103838	1.000000e+00	1
5103839	4.529710e-14	49
5103836	9.835804e-01	18
5103837	9.999972e-01	10
5103811	8.881784e-16	50
5103810	3.300224e-03	35
5103809	6.640945e-01	24
5103808	8.881784e-16	50
5103815	8.881784e-16	50
5103814	8.881784e-16	50
5103813	8.881784e-16	50
5103812	8.881784e-16	50
5103819	8.881784e-16	50
5103818	8.881784e-16	50
5103817	1.000000e+00	4
5103816	2.230891e-10	46
5103823	2.104926e-09	45
5103822	8.986806e-01	21
5103821	8.881784e-16	50
5103820	1.193067e-05	40
5103856	1.000000e+00	1
5103857	9.835804e-01	18
5103858	1.854161e-11	47
5103859	8.881784e-16	50
5103860	1.013194e-01	30
5103861	1.000000e+00	2
5103862	4.510745e-05	39
5103863	4.529710e-14	49
5103864	5.817779e-07	42
5103865	1.000000e+00	1
5103866	1.000000e+00	3
5103867	3.359055e-01	27
5103868	8.881784e-16	50
5103869	8.881784e-16	50
5103870	8.388818e-01	22
5103871	8.881784e-16	50
5103841	1.000000e+00	0
5103840	4.529710e-14	49
5103843	9.966998e-01	16
5103842	8.388818e-01	22
5103845	1.000000e+00	1
5103844	9.999972e-01	10
5103847	9.999994e-01	9
5103846	8.881784e-16	50
5103849	9.999972e-01	10
5103848	1.000000e+00	5
5103851	1.301086e-03	36
5103850	1.000000e+00	7
5103853	7.600562e-01	23
5103852	4.529710e-14	49
5103766	1.000000e+00	2
5103767	1.000000e+00	2
5103764	8.881784e-16	50
5103765	1.621870e-08	44
5103762	8.881784e-16	50
5103763	9.999972e-01	10
5103760	1.000000e+00	2
5103761	9.999999e-01	8
5103774	8.881784e-16	50
5103775	1.000000e+00	2
5103772	1.641957e-02	33
5103773	1.000000e+00	0
5103770	1.193067e-05	40
5103771	8.881784e-16	50
5103768	9.999972e-01	10
5103769	5.817779e-07	42
5103751	1.193067e-05	40
5103750	3.359055e-01	27
5103749	1.000000e+00	0
5103748	1.000000e+00	2
5103747	1.301086e-03	36
5103746	6.640945e-01	24
5103745	1.000000e+00	5
5103744	8.986806e-01	21
5103759	8.881784e-16	50
5103758	9.835804e-01	18
5103757	9.405398e-01	20
5103756	1.000000e+00	6
5103755	8.881784e-16	50
5103754	9.999999e-01	8
5103753	2.807050e-06	41
5103752	1.854161e-11	47
5103796	9.999972e-01	10
5103797	1.193067e-05	40
5103798	9.998471e-01	13
5103799	8.881784e-16	50
5103792	2.104926e-09	45
5103793	1.000000e+00	7
5103794	1.000000e+00	1
5103795	1.000000e+00	5
5103804	5.817779e-07	42
5103805	1.193067e-05	40
5103806	9.405398e-01	20
5103807	1.133316e-12	48
5103800	8.881784e-16	50
5103801	5.817779e-07	42
5103802	9.999549e-01	12
5103803	8.881784e-16	50
5103781	1.000000e+00	1
5103780	8.881784e-16	50
5103783	1.641957e-02	33
5103782	1.000000e+00	4
5103777	8.881784e-16	50
5103776	9.675457e-01	19
5103779	8.388818e-01	22
5103778	2.104926e-09	45
5103789	4.529710e-14	49
5103788	4.529710e-14	49
5103791	9.999999e-01	8
5103790	1.013194e-01	30
5103785	1.000000e+00	7
5103784	4.529710e-14	49
5103787	8.881784e-16	50
5103786	2.104926e-09	45
5104494	9.405398e-01	20
5104495	1.611182e-01	29
5104492	2.230891e-10	46
5104493	9.995319e-01	14
5104490	8.881784e-16	50
5104491	1.621870e-08	44
5104488	1.133316e-12	48
5104489	8.881784e-16	50
5104486	2.230891e-10	46
5104487	4.438624e-01	26
5104484	9.966998e-01	16
5104485	8.881784e-16	50
5104482	1.133316e-12	48
5104483	9.998471e-01	13
5104480	8.881784e-16	50
5104481	1.133316e-12	48
5104511	4.529710e-14	49
5104510	1.000000e+00	4
5104509	8.881784e-16	50
5104508	8.881784e-16	50
5104507	8.881784e-16	50
5104506	1.013194e-01	30
5104505	4.529710e-14	49
5104504	1.133316e-12	48
5104503	8.881784e-16	50
5104502	7.673339e-03	34
5104501	8.881784e-16	50
5104500	1.301086e-03	36
5104499	8.881784e-16	50
5104498	4.529710e-14	49
5104497	9.923267e-01	17
5104496	1.529320e-04	38
5104460	4.529710e-14	49
5104461	1.611182e-01	29
5104462	7.600562e-01	23
5104463	4.529710e-14	49
5104456	9.999972e-01	10
5104457	5.561376e-01	25
5104458	1.000000e+00	7
5104459	4.681115e-04	37
5104452	8.881784e-16	50
5104453	3.300224e-03	35
5104454	1.000000e+00	2
5104455	1.621870e-08	44
5104448	9.999881e-01	11
5104449	5.817779e-07	42
5104450	1.193067e-05	40
5104451	1.854161e-11	47
5104477	1.049339e-07	43
5104476	9.995319e-01	14
5104478	9.923267e-01	17
5104473	1.013194e-01	30
5104472	8.881784e-16	50
5104475	8.986806e-01	21
5104474	9.999549e-01	12
5104469	8.881784e-16	50
5104468	8.881784e-16	50
5104471	2.399438e-01	28
5104470	9.999881e-01	11
5104465	9.995319e-01	14
5104464	8.881784e-16	50
5104467	4.438624e-01	26
5104466	7.673339e-03	34
5104426	9.675457e-01	19
5104427	8.881784e-16	50
5104424	1.000000e+00	1
5104425	1.621870e-08	44
5104430	9.999999e-01	8
5104431	1.000000e+00	0
5104428	1.000000e+00	4
5104429	9.998471e-01	13
5104418	9.998471e-01	13
5104419	1.000000e+00	2
5104416	1.000000e+00	0
5104417	1.000000e+00	0
5104422	1.000000e+00	2
5104423	5.561376e-01	25
5104420	1.000000e+00	1
5104443	2.104926e-09	45
5104442	8.881784e-16	50
5104441	8.881784e-16	50
5104440	1.013194e-01	30
5104447	1.641957e-02	33
5104444	9.923267e-01	17
5104435	4.529710e-14	49
5104434	9.999994e-01	9
5104433	1.000000e+00	6
5104432	7.673339e-03	34
5104439	1.611182e-01	29
5104438	2.399438e-01	28
5104437	9.998471e-01	13
5104436	1.000000e+00	4
5104392	2.104926e-09	45
5104393	8.881784e-16	50
5104394	9.923267e-01	17
5104395	5.946023e-02	31
5104396	8.881784e-16	50
5104397	1.641957e-02	33
5104398	5.946023e-02	31
5104399	2.399438e-01	28
5104384	9.835804e-01	18
5104385	9.923267e-01	17
5104386	8.881784e-16	50
5104387	3.359055e-01	27
5104388	4.529710e-14	49
5104389	1.000000e+00	2
5104390	8.986806e-01	21
5104391	1.529320e-04	38
5104409	2.230891e-10	46
5104408	2.807050e-06	41
5104411	1.133316e-12	48
5104410	8.881784e-16	50
5104413	1.000000e+00	2
5104412	1.854161e-11	47
5104415	1.000000e+00	3
5104414	9.995319e-01	14
5104401	8.881784e-16	50
5104403	4.529710e-14	49
5104402	8.881784e-16	50
5104405	6.640945e-01	24
5104404	9.999972e-01	10
5104407	8.881784e-16	50
5104406	1.000000e+00	3
5104615	8.881784e-16	50
5104614	8.881784e-16	50
5104613	8.881784e-16	50
5104611	8.881784e-16	50
5104610	2.399438e-01	28
5104609	9.999994e-01	9
5104608	8.881784e-16	50
5104623	1.000000e+00	6
5104622	1.000000e+00	3
5104621	8.881784e-16	50
5104620	8.881784e-16	50
5104619	8.881784e-16	50
5104618	4.529710e-14	49
5104617	8.881784e-16	50
5104616	5.817779e-07	42
5104630	4.529710e-14	49
5104631	1.000000e+00	0
5104628	1.000000e+00	0
5104629	1.000000e+00	6
5104627	9.986989e-01	15
5104624	8.986806e-01	21
5104625	9.999881e-01	11
5104636	5.817779e-07	42
5104634	8.881784e-16	50
5104635	9.999972e-01	10
5104632	1.000000e+00	0
5104633	8.881784e-16	50
5104581	8.881784e-16	50
5104580	8.881784e-16	50
5104583	9.405398e-01	20
5104582	8.881784e-16	50
5104577	4.529710e-14	49
5104576	9.835804e-01	18
5104579	8.881784e-16	50
5104578	8.881784e-16	50
5104589	1.641957e-02	33
5104588	1.000000e+00	1
5104591	1.000000e+00	0
5104590	1.000000e+00	7
5104585	8.881784e-16	50
5104584	2.230891e-10	46
5104587	8.881784e-16	50
5104586	8.881784e-16	50
5104597	1.529320e-04	38
5104598	8.881784e-16	50
5104599	9.995319e-01	14
5104592	8.388818e-01	22
5104593	9.999881e-01	11
5104594	4.529710e-14	49
5104595	2.104926e-09	45
5104604	8.881784e-16	50
5104605	8.881784e-16	50
5104606	8.881784e-16	50
5104607	8.881784e-16	50
5104600	1.641957e-02	33
5104601	8.881784e-16	50
5104602	2.230891e-10	46
5104603	9.405398e-01	20
5104547	8.881784e-16	50
5104546	8.881784e-16	50
5104545	9.999549e-01	12
5104544	1.301086e-03	36
5104551	1.000000e+00	1
5104550	9.999994e-01	9
5104549	1.000000e+00	6
5104548	1.000000e+00	4
5104555	1.000000e+00	1
5104554	1.000000e+00	1
5104553	1.000000e+00	0
5104552	1.000000e+00	0
5104559	8.881784e-16	50
5104558	2.230891e-10	46
5104557	1.000000e+00	4
5104556	9.999549e-01	12
5104562	3.300224e-03	35
5104563	1.000000e+00	1
5104560	8.986806e-01	21
5104561	1.529320e-04	38
5104566	1.133316e-12	48
5104567	9.986989e-01	15
5104564	8.881784e-16	50
5104565	4.529710e-14	49
5104570	8.881784e-16	50
5104571	9.966998e-01	16
5104568	4.438624e-01	26
5104569	1.000000e+00	1
5104574	1.000000e+00	3
5104575	1.193067e-05	40
5104572	1.000000e+00	4
5104573	1.000000e+00	4
5104513	9.999972e-01	10
5104512	8.881784e-16	50
5104515	1.621870e-08	44
5104514	4.529710e-14	49
5104517	2.104926e-09	45
5104519	8.881784e-16	50
5104518	1.133316e-12	48
5104521	8.881784e-16	50
5104520	8.881784e-16	50
5104523	8.881784e-16	50
5104525	5.817779e-07	42
5104524	8.881784e-16	50
5104527	3.245432e-02	32
5104526	8.388818e-01	22
5104528	9.675457e-01	19
5104529	1.854161e-11	47
5104530	9.998471e-01	13
5104531	1.000000e+00	3
5104532	1.133316e-12	48
5104533	8.881784e-16	50
5104534	9.999972e-01	10
5104535	5.561376e-01	25
5104537	8.881784e-16	50
5104538	1.000000e+00	6
5104539	4.529710e-14	49
5104540	1.621870e-08	44
5104541	4.681115e-04	37
5104542	1.000000e+00	4
5104543	1.000000e+00	6
5104253	8.881784e-16	50
5104252	1.000000e+00	0
5104255	9.999549e-01	12
5104254	5.561376e-01	25
5104249	1.000000e+00	3
5104248	9.986989e-01	15
5104251	1.000000e+00	7
5104244	8.881784e-16	50
5104247	1.000000e+00	5
5104246	8.881784e-16	50
5104241	8.881784e-16	50
5104242	3.359055e-01	27
5104236	8.881784e-16	50
5104239	8.881784e-16	50
5104232	1.641957e-02	33
5104233	8.881784e-16	50
5104235	1.529320e-04	38
5104228	3.245432e-02	32
5104229	1.000000e+00	3
5104230	8.881784e-16	50
5104231	2.807050e-06	41
5104224	1.301086e-03	36
5104225	1.049339e-07	43
5104226	1.641957e-02	33
5104227	1.000000e+00	3
5104223	8.881784e-16	50
5104222	8.881784e-16	50
5104221	1.133316e-12	48
5104220	7.673339e-03	34
5104219	1.000000e+00	3
5104218	8.881784e-16	50
5104217	8.881784e-16	50
5104216	8.881784e-16	50
5104215	2.230891e-10	46
5104214	1.621870e-08	44
5104213	8.881784e-16	50
5104211	1.621870e-08	44
5104210	1.000000e+00	1
5104208	9.998471e-01	13
5104207	1.000000e+00	4
5104204	8.881784e-16	50
5104202	1.133316e-12	48
5104203	8.881784e-16	50
5104200	1.000000e+00	0
5104201	9.999999e-01	8
5104198	8.881784e-16	50
5104196	4.529710e-14	49
5104197	8.881784e-16	50
5104194	8.881784e-16	50
5104195	1.000000e+00	0
5104192	5.817779e-07	42
5104193	1.133316e-12	48
5104185	4.529710e-14	49
5104184	8.881784e-16	50
5104189	8.881784e-16	50
5104177	8.881784e-16	50
5104179	8.881784e-16	50
5104181	9.999549e-01	12
5104180	1.049339e-07	43
5104182	8.881784e-16	50
5104169	1.000000e+00	3
5104170	9.999549e-01	12
5104171	8.881784e-16	50
5104173	8.881784e-16	50
5104175	1.000000e+00	2
5104160	8.881784e-16	50
5104161	4.529710e-14	49
5104162	8.881784e-16	50
5104163	7.673339e-03	34
5104164	4.529710e-14	49
5104165	7.600562e-01	23
5104166	3.245432e-02	32
5104167	1.000000e+00	1
5104155	9.966998e-01	16
5104154	9.999549e-01	12
5104153	9.999881e-01	11
5104152	9.995319e-01	14
5104159	5.561376e-01	25
5104158	4.529710e-14	49
5104157	2.104926e-09	45
5104156	1.000000e+00	7
5104147	2.104926e-09	45
5104146	4.438624e-01	26
5104145	1.000000e+00	0
5104144	1.000000e+00	6
5104151	8.881784e-16	50
5104150	8.881784e-16	50
5104149	9.999549e-01	12
5104148	7.600562e-01	23
5104138	2.104926e-09	45
5104139	3.359055e-01	27
5104136	8.881784e-16	50
5104137	8.881784e-16	50
5104142	4.510745e-05	39
5104143	1.000000e+00	0
5104140	9.986989e-01	15
5104141	9.999881e-01	11
5104130	8.881784e-16	50
5104131	1.529320e-04	38
5104129	9.986989e-01	15
5104134	1.000000e+00	4
5104135	1.000000e+00	2
5104132	1.000000e+00	4
5104133	1.193067e-05	40
5104372	8.881784e-16	50
5104373	5.946023e-02	31
5104374	2.230891e-10	46
5104375	8.986806e-01	21
5104368	8.881784e-16	50
5104369	1.133316e-12	48
5104370	8.881784e-16	50
5104371	8.881784e-16	50
5104380	8.881784e-16	50
5104383	3.300224e-03	35
5104376	1.133316e-12	48
5104377	2.807050e-06	41
5104378	8.881784e-16	50
5104379	8.881784e-16	50
5104357	8.881784e-16	50
5104356	8.881784e-16	50
5104359	4.529710e-14	49
5104358	8.881784e-16	50
5104353	7.600562e-01	23
5104352	8.881784e-16	50
5104355	8.881784e-16	50
5104354	2.104926e-09	45
5104365	1.529320e-04	38
5104364	1.301086e-03	36
5104367	1.854161e-11	47
5104366	2.807050e-06	41
5104361	8.881784e-16	50
5104360	8.881784e-16	50
5104363	5.946023e-02	31
5104362	8.881784e-16	50
5104342	3.300224e-03	35
5104343	8.881784e-16	50
5104340	1.000000e+00	3
5104341	1.000000e+00	0
5104338	8.881784e-16	50
5104339	1.000000e+00	3
5104336	8.986806e-01	21
5104337	1.000000e+00	3
5104350	4.529710e-14	49
5104351	8.881784e-16	50
5104349	4.529710e-14	49
5104346	8.881784e-16	50
5104347	8.881784e-16	50
5104344	6.640945e-01	24
5104345	2.399438e-01	28
5104327	8.881784e-16	50
5104326	8.881784e-16	50
5104325	1.133316e-12	48
5104324	4.681115e-04	37
5104323	8.881784e-16	50
5104322	8.881784e-16	50
5104321	1.000000e+00	2
5104320	8.881784e-16	50
5104335	1.000000e+00	5
5104334	1.133316e-12	48
5104333	9.999549e-01	12
5104332	1.641957e-02	33
5104331	1.854161e-11	47
5104330	5.946023e-02	31
5104328	8.881784e-16	50
5104304	1.000000e+00	5
5104305	4.529710e-14	49
5104306	9.999999e-01	8
5104307	9.999881e-01	11
5104308	8.881784e-16	50
5104309	1.193067e-05	40
5104310	9.999999e-01	8
5104311	1.641957e-02	33
5104314	1.000000e+00	0
5104316	9.923267e-01	17
5104317	5.946023e-02	31
5104318	1.000000e+00	7
5104319	9.999549e-01	12
5104289	1.621870e-08	44
5104288	1.000000e+00	4
5104291	9.999994e-01	9
5104290	5.561376e-01	25
5104292	1.000000e+00	7
5104295	8.881784e-16	50
5104294	9.999994e-01	9
5104297	9.999881e-01	11
5104296	9.999549e-01	12
5104299	1.000000e+00	0
5104298	1.000000e+00	0
5104300	4.681115e-04	37
5104303	9.999972e-01	10
5104302	9.999972e-01	10
5104274	8.881784e-16	50
5104275	1.000000e+00	0
5104278	8.881784e-16	50
5104279	4.529710e-14	49
5104276	8.881784e-16	50
5104277	9.986989e-01	15
5104282	9.998471e-01	13
5104283	8.881784e-16	50
5104280	9.998471e-01	13
5104286	9.999881e-01	11
5104287	9.923267e-01	17
5104285	9.999999e-01	8
5104259	9.999999e-01	8
5104258	1.854161e-11	47
5104257	8.881784e-16	50
5104256	9.995319e-01	14
5104263	2.230891e-10	46
5104262	9.986989e-01	15
5104261	1.000000e+00	1
5104260	2.104926e-09	45
5104267	9.675457e-01	19
5104266	4.438624e-01	26
5104265	8.881784e-16	50
5104264	1.854161e-11	47
5104271	1.000000e+00	4
5104270	1.000000e+00	2
5104269	8.881784e-16	50
5104268	8.881784e-16	50
5104900	1.000000e+00	4
5104903	1.000000e+00	4
5104896	1.000000e+00	7
5104897	5.946023e-02	31
5104898	1.611182e-01	29
5104899	1.000000e+00	7
5104908	8.881784e-16	50
5104909	5.817779e-07	42
5104911	2.104926e-09	45
5104904	1.000000e+00	6
5104905	1.000000e+00	7
5104906	9.999994e-01	9
5104907	8.881784e-16	50
5104917	1.621870e-08	44
5104916	8.881784e-16	50
5104919	4.510745e-05	39
5104918	1.621870e-08	44
5104913	9.999994e-01	9
5104912	9.986989e-01	15
5104915	1.000000e+00	7
5104914	9.986989e-01	15
5104925	1.049339e-07	43
5104924	9.923267e-01	17
5104927	1.000000e+00	4
5104926	1.000000e+00	4
5104921	8.881784e-16	50
5104920	8.881784e-16	50
5104922	8.881784e-16	50
5104934	9.999549e-01	12
5104935	1.000000e+00	2
5104932	8.881784e-16	50
5104933	9.998471e-01	13
5104930	1.854161e-11	47
5104931	1.000000e+00	6
5104928	8.881784e-16	50
5104929	1.193067e-05	40
5104942	7.600562e-01	23
5104943	8.881784e-16	50
5104940	8.881784e-16	50
5104941	1.000000e+00	2
5104938	8.881784e-16	50
5104939	9.998471e-01	13
5104936	1.000000e+00	1
5104937	4.681115e-04	37
5104951	5.561376e-01	25
5104949	9.999549e-01	12
5104948	1.000000e+00	0
5104947	4.529710e-14	49
5104946	1.000000e+00	2
5104945	7.600562e-01	23
5104944	1.000000e+00	2
5104959	1.000000e+00	1
5104958	9.835804e-01	18
5104957	1.193067e-05	40
5104955	8.881784e-16	50
5104954	9.966998e-01	16
5104952	8.881784e-16	50
5104960	1.000000e+00	5
5104961	8.881784e-16	50
5104962	7.673339e-03	34
5104963	1.000000e+00	6
5104965	4.529710e-14	49
5104966	9.999994e-01	9
5104967	1.000000e+00	0
5104968	1.193067e-05	40
5104969	9.986989e-01	15
5104970	9.986989e-01	15
5104971	1.000000e+00	1
5104973	1.000000e+00	2
5104974	4.529710e-14	49
5104977	1.000000e+00	0
5104979	2.230891e-10	46
5104978	3.300224e-03	35
5104981	9.995319e-01	14
5104980	8.881784e-16	50
5104983	8.881784e-16	50
5104982	1.193067e-05	40
5104985	8.881784e-16	50
5104987	8.881784e-16	50
5104986	8.881784e-16	50
5104989	8.881784e-16	50
5104988	8.881784e-16	50
5104991	8.881784e-16	50
5104990	8.881784e-16	50
5104995	8.881784e-16	50
5104992	8.881784e-16	50
5104998	1.854161e-11	47
5104996	8.986806e-01	21
5105002	1.611182e-01	29
5105003	2.399438e-01	28
5105000	1.013194e-01	30
5105001	8.881784e-16	50
5105006	8.881784e-16	50
5105007	8.881784e-16	50
5105004	3.300224e-03	35
5105005	2.807050e-06	41
5105011	8.881784e-16	50
5105010	1.049339e-07	43
5105009	8.881784e-16	50
5105008	8.881784e-16	50
5105015	4.681115e-04	37
5105014	8.881784e-16	50
5105013	9.675457e-01	19
5105012	8.881784e-16	50
5105019	5.561376e-01	25
5105018	2.807050e-06	41
5105017	9.999881e-01	11
5105016	1.000000e+00	3
5105023	2.807050e-06	41
5105022	2.104926e-09	45
5105021	1.000000e+00	4
5105020	1.133316e-12	48
5105037	7.673339e-03	34
5105036	1.529320e-04	38
5105039	9.405398e-01	20
5105038	2.230891e-10	46
5105033	8.881784e-16	50
5105032	4.510745e-05	39
5105035	8.881784e-16	50
5105034	8.881784e-16	50
5105029	1.000000e+00	4
5105028	1.854161e-11	47
5105031	8.881784e-16	50
5105030	4.438624e-01	26
5105025	8.881784e-16	50
5105024	8.881784e-16	50
5105027	1.641957e-02	33
5105026	8.881784e-16	50
5105052	1.854161e-11	47
5105053	1.000000e+00	3
5105054	1.000000e+00	7
5105055	9.999999e-01	8
5105048	8.881784e-16	50
5105049	2.230891e-10	46
5105050	9.995319e-01	14
5105051	7.673339e-03	34
5105044	1.000000e+00	7
5105045	8.881784e-16	50
5105046	1.854161e-11	47
5105047	9.966998e-01	16
5105040	9.986989e-01	15
5105041	9.405398e-01	20
5105042	1.621870e-08	44
5105043	6.640945e-01	24
5105071	9.923267e-01	17
5105070	1.000000e+00	2
5105069	1.000000e+00	0
5105068	1.000000e+00	2
5105067	1.000000e+00	1
5105066	1.000000e+00	3
5105065	1.000000e+00	0
5105064	6.640945e-01	24
5105063	8.881784e-16	50
5105062	1.000000e+00	0
5105061	9.999549e-01	12
5105060	1.000000e+00	0
5105059	1.854161e-11	47
5105058	1.000000e+00	3
5105057	1.000000e+00	3
5105056	1.641957e-02	33
5105086	1.193067e-05	40
5105087	4.529710e-14	49
5105085	3.359055e-01	27
5105082	1.000000e+00	4
5105083	9.923267e-01	17
5105080	8.881784e-16	50
5105081	7.600562e-01	23
5105078	1.000000e+00	2
5105076	8.881784e-16	50
5105074	4.529710e-14	49
5105075	8.881784e-16	50
5105072	2.230891e-10	46
5105073	8.881784e-16	50
5105097	5.817779e-07	42
5105096	1.013194e-01	30
5105099	3.359055e-01	27
5105098	5.817779e-07	42
5105101	1.611182e-01	29
5105100	4.510745e-05	39
5105103	8.881784e-16	50
5105102	7.600562e-01	23
5105089	9.999881e-01	11
5105088	4.510745e-05	39
5105091	4.529710e-14	49
5105090	8.881784e-16	50
5105093	2.104926e-09	45
5105095	8.881784e-16	50
5105094	8.881784e-16	50
5105112	5.817779e-07	42
5105113	3.359055e-01	27
5105114	8.881784e-16	50
5105115	8.881784e-16	50
5105116	8.881784e-16	50
5105117	4.529710e-14	49
5105118	1.000000e+00	2
5105119	2.807050e-06	41
5105104	8.881784e-16	50
5105105	8.881784e-16	50
5105106	9.405398e-01	20
5105107	1.529320e-04	38
5105108	8.881784e-16	50
5105109	8.881784e-16	50
5105110	8.881784e-16	50
5105111	1.000000e+00	0
5105131	9.999994e-01	9
5105130	9.999994e-01	9
5105129	6.640945e-01	24
5105128	8.881784e-16	50
5105135	1.049339e-07	43
5105134	4.529710e-14	49
5105133	8.881784e-16	50
5105132	8.881784e-16	50
5105123	4.529710e-14	49
5105122	8.881784e-16	50
5105121	8.881784e-16	50
5105120	3.245432e-02	32
5105127	9.986989e-01	15
5105126	4.529710e-14	49
5105125	1.013194e-01	30
5105124	4.529710e-14	49
5105146	2.807050e-06	41
5105147	8.881784e-16	50
5105144	5.817779e-07	42
5105145	1.013194e-01	30
5105150	2.807050e-06	41
5105151	9.966998e-01	16
5105148	8.881784e-16	50
5105149	2.399438e-01	28
5105138	1.000000e+00	4
5105139	9.835804e-01	18
5105136	1.000000e+00	6
5105137	1.000000e+00	1
5105142	1.854161e-11	47
5105143	2.104926e-09	45
5105140	1.000000e+00	0
5105141	5.817779e-07	42
5104663	5.946023e-02	31
5104662	1.000000e+00	0
5104661	2.807050e-06	41
5104660	8.881784e-16	50
5104659	8.881784e-16	50
5104658	2.104926e-09	45
5104656	1.000000e+00	4
5104671	8.881784e-16	50
5104670	1.621870e-08	44
5104669	8.881784e-16	50
5104668	1.000000e+00	2
5104667	8.881784e-16	50
5104666	1.000000e+00	0
5104665	1.000000e+00	6
5104664	1.000000e+00	1
5104646	1.000000e+00	0
5104647	9.999972e-01	10
5104644	9.999999e-01	8
5104645	8.986806e-01	21
5104642	7.600562e-01	23
5104643	1.000000e+00	5
5104640	1.000000e+00	7
5104641	9.999999e-01	8
5104654	9.999972e-01	10
5104655	2.230891e-10	46
5104652	9.999972e-01	10
5104653	9.995319e-01	14
5104650	1.049339e-07	43
5104651	2.807050e-06	41
5104648	8.881784e-16	50
5104649	4.529710e-14	49
5104693	8.881784e-16	50
5104692	1.000000e+00	1
5104695	1.000000e+00	1
5104688	8.881784e-16	50
5104691	1.000000e+00	3
5104690	4.529710e-14	49
5104701	9.999972e-01	10
5104700	9.998471e-01	13
5104703	1.000000e+00	0
5104702	1.000000e+00	7
5104697	4.510745e-05	39
5104696	4.438624e-01	26
5104699	9.675457e-01	19
5104698	4.510745e-05	39
5104676	4.529710e-14	49
5104677	4.529710e-14	49
5104678	5.946023e-02	31
5104679	8.881784e-16	50
5104672	9.966998e-01	16
5104673	8.881784e-16	50
5104674	9.999994e-01	9
5104675	4.529710e-14	49
5104684	9.999999e-01	8
5104685	4.529710e-14	49
5104687	1.000000e+00	2
5104680	8.881784e-16	50
5104681	9.923267e-01	17
5104682	1.000000e+00	3
5104683	1.000000e+00	2
5104723	8.881784e-16	50
5104722	2.230891e-10	46
5104721	8.881784e-16	50
5104720	1.193067e-05	40
5104727	2.399438e-01	28
5104726	4.529710e-14	49
5104725	4.529710e-14	49
5104724	3.300224e-03	35
5104731	1.000000e+00	4
5104730	3.300224e-03	35
5104729	8.881784e-16	50
5104728	8.881784e-16	50
5104735	7.673339e-03	34
5104734	9.995319e-01	14
5104733	4.510745e-05	39
5104732	8.881784e-16	50
5104706	1.000000e+00	0
5104707	1.000000e+00	6
5104704	9.999972e-01	10
5104710	8.986806e-01	21
5104711	2.807050e-06	41
5104708	1.621870e-08	44
5104709	5.946023e-02	31
5104714	1.000000e+00	1
5104712	1.000000e+00	3
5104713	9.999972e-01	10
5104718	8.881784e-16	50
5104719	5.946023e-02	31
5104716	1.000000e+00	6
5104717	1.854161e-11	47
5104753	1.000000e+00	0
5104752	9.405398e-01	20
5104755	1.000000e+00	4
5104754	1.000000e+00	4
5104757	9.923267e-01	17
5104756	8.881784e-16	50
5104759	5.561376e-01	25
5104758	9.999549e-01	12
5104761	1.193067e-05	40
5104760	1.013194e-01	30
5104763	3.300224e-03	35
5104765	9.966998e-01	16
5104764	4.529710e-14	49
5104767	9.999994e-01	9
5104736	4.529710e-14	49
5104737	8.881784e-16	50
5104738	2.807050e-06	41
5104739	1.641957e-02	33
5104740	2.230891e-10	46
5104741	1.529320e-04	38
5104743	1.000000e+00	3
5104745	3.300224e-03	35
5104746	8.881784e-16	50
5104747	3.359055e-01	27
5104748	3.245432e-02	32
5104749	8.881784e-16	50
5104750	1.000000e+00	0
5104751	8.881784e-16	50
5104799	1.013194e-01	30
5104796	8.881784e-16	50
5104797	1.854161e-11	47
5104794	9.999972e-01	10
5104795	9.999994e-01	9
5104792	1.000000e+00	1
5104793	9.986989e-01	15
5104790	1.000000e+00	4
5104791	1.000000e+00	0
5104788	1.013194e-01	30
5104789	9.835804e-01	18
5104786	2.807050e-06	41
5104787	7.673339e-03	34
5104784	1.000000e+00	0
5104785	7.673339e-03	34
5104783	1.000000e+00	2
5104781	1.000000e+00	7
5104780	1.000000e+00	6
5104779	5.561376e-01	25
5104778	9.999999e-01	8
5104777	1.000000e+00	6
5104776	9.998471e-01	13
5104775	1.000000e+00	1
5104774	6.640945e-01	24
5104773	1.193067e-05	40
5104772	9.999549e-01	12
5104771	9.999881e-01	11
5104770	2.230891e-10	46
5104769	9.675457e-01	19
5104828	7.600562e-01	23
5104829	8.881784e-16	50
5104830	1.000000e+00	1
5104824	8.388818e-01	22
5104825	1.133316e-12	48
5104826	1.000000e+00	5
5104827	1.000000e+00	7
5104820	8.881784e-16	50
5104821	1.621870e-08	44
5104822	9.986989e-01	15
5104823	9.835804e-01	18
5104816	1.611182e-01	29
5104817	1.000000e+00	6
5104818	4.681115e-04	37
5104819	9.999881e-01	11
5104813	8.881784e-16	50
5104812	8.881784e-16	50
5104815	1.049339e-07	43
5104814	1.000000e+00	1
5104809	2.104926e-09	45
5104808	8.881784e-16	50
5104811	8.881784e-16	50
5104810	9.835804e-01	18
5104805	8.881784e-16	50
5104804	8.881784e-16	50
5104807	8.881784e-16	50
5104806	8.881784e-16	50
5104801	9.999994e-01	9
5104800	8.881784e-16	50
5104803	8.881784e-16	50
5104802	9.999549e-01	12
5104858	1.000000e+00	6
5104859	1.000000e+00	3
5104856	1.854161e-11	47
5104857	1.000000e+00	1
5104862	1.000000e+00	3
5104863	8.881784e-16	50
5104850	8.881784e-16	50
5104851	1.000000e+00	0
5104848	8.881784e-16	50
5104849	8.881784e-16	50
5104854	1.000000e+00	0
5104855	1.000000e+00	0
5104852	8.986806e-01	21
5104853	8.881784e-16	50
5104843	1.000000e+00	0
5104842	8.881784e-16	50
5104841	9.405398e-01	20
5104840	1.000000e+00	0
5104847	1.000000e+00	1
5104846	1.000000e+00	1
5104844	1.000000e+00	1
5104835	1.000000e+00	2
5104834	9.998471e-01	13
5104833	4.681115e-04	37
5104832	4.681115e-04	37
5104839	9.999549e-01	12
5104838	1.000000e+00	4
5104836	1.000000e+00	0
5104888	1.000000e+00	0
5104889	1.000000e+00	4
5104890	1.000000e+00	3
5104891	1.000000e+00	0
5104892	1.000000e+00	0
5104893	1.000000e+00	0
5104894	1.000000e+00	0
5104895	1.000000e+00	0
5104881	1.000000e+00	1
5104882	1.000000e+00	0
5104883	1.000000e+00	1
5104884	1.000000e+00	0
5104885	1.000000e+00	4
5104886	1.000000e+00	2
5104887	1.000000e+00	0
5104873	1.000000e+00	0
5104875	1.000000e+00	0
5104874	1.000000e+00	0
5104877	1.000000e+00	0
5104876	1.000000e+00	6
5104879	1.000000e+00	1
5104878	1.000000e+00	0
5104865	8.881784e-16	50
5104864	7.673339e-03	34
5104867	8.881784e-16	50
5104866	1.000000e+00	3
5104869	1.000000e+00	3
5104868	1.000000e+00	4
5104871	8.881784e-16	50
5104870	1.000000e+00	6
5105442	9.986989e-01	15
5105443	2.230891e-10	46
5105440	2.807050e-06	41
5105441	1.193067e-05	40
5105446	8.881784e-16	50
5105447	9.999549e-01	12
5105444	1.529320e-04	38
5105445	1.013194e-01	30
5105450	8.881784e-16	50
5105451	8.881784e-16	50
5105448	9.998471e-01	13
5105449	4.529710e-14	49
5105454	4.438624e-01	26
5105455	8.881784e-16	50
5105452	8.881784e-16	50
5105453	1.611182e-01	29
5105459	1.000000e+00	6
5105458	9.966998e-01	16
5105457	9.966998e-01	16
5105456	9.999999e-01	8
5105463	2.104926e-09	45
5105462	8.881784e-16	50
5105461	7.600562e-01	23
5105460	3.359055e-01	27
5105467	8.881784e-16	50
5105466	9.999972e-01	10
5105465	1.000000e+00	6
5105464	9.999994e-01	9
5105471	5.946023e-02	31
5105470	1.000000e+00	2
5105469	1.854161e-11	47
5105408	8.881784e-16	50
5105409	8.881784e-16	50
5105410	2.230891e-10	46
5105411	9.999881e-01	11
5105412	8.881784e-16	50
5105413	8.881784e-16	50
5105414	1.000000e+00	3
5105417	1.049339e-07	43
5105418	4.510745e-05	39
5105419	8.881784e-16	50
5105420	8.881784e-16	50
5105422	1.621870e-08	44
5105423	6.640945e-01	24
5105425	8.881784e-16	50
5105424	1.000000e+00	6
5105427	2.230891e-10	46
5105426	1.000000e+00	4
5105429	8.881784e-16	50
5105428	5.946023e-02	31
5105430	8.881784e-16	50
5105433	9.999881e-01	11
5105432	5.946023e-02	31
5105435	1.529320e-04	38
5105434	4.438624e-01	26
5105437	1.000000e+00	5
5105436	2.807050e-06	41
5105439	7.673339e-03	34
5105438	3.300224e-03	35
5105510	8.881784e-16	50
5105511	1.621870e-08	44
5105508	1.301086e-03	36
5105509	8.881784e-16	50
5105506	4.529710e-14	49
5105507	2.807050e-06	41
5105504	9.923267e-01	17
5105505	8.881784e-16	50
5105518	1.000000e+00	0
5105519	1.000000e+00	2
5105516	1.000000e+00	5
5105517	9.835804e-01	18
5105514	1.000000e+00	6
5105515	9.966998e-01	16
5105512	8.881784e-16	50
5105513	5.817779e-07	42
5105527	1.049339e-07	43
5105526	1.000000e+00	3
5105525	1.000000e+00	0
5105524	1.000000e+00	3
5105523	9.675457e-01	19
5105522	1.133316e-12	48
5105521	2.230891e-10	46
5105520	1.000000e+00	7
5105535	9.998471e-01	13
5105534	1.000000e+00	2
5105533	9.999881e-01	11
5105532	9.999994e-01	9
5105531	4.529710e-14	49
5105530	1.641957e-02	33
5105529	8.881784e-16	50
5105528	2.230891e-10	46
5105476	1.000000e+00	3
5105477	4.681115e-04	37
5105478	8.881784e-16	50
5105479	1.000000e+00	3
5105473	1.854161e-11	47
5105474	1.621870e-08	44
5105475	8.881784e-16	50
5105484	1.641957e-02	33
5105485	8.881784e-16	50
5105486	1.049339e-07	43
5105487	9.998471e-01	13
5105480	1.000000e+00	7
5105481	1.000000e+00	4
5105482	1.000000e+00	2
5105483	3.245432e-02	32
5105493	1.000000e+00	5
5105492	8.881784e-16	50
5105495	1.000000e+00	1
5105494	9.835804e-01	18
5105489	9.999881e-01	11
5105488	1.611182e-01	29
5105491	1.000000e+00	2
5105490	1.000000e+00	3
5105501	1.000000e+00	2
5105500	8.881784e-16	50
5105503	8.881784e-16	50
5105502	9.998471e-01	13
5105496	8.881784e-16	50
5105499	4.529710e-14	49
5105498	3.359055e-01	27
5105579	2.104926e-09	45
5105578	8.881784e-16	50
5105577	2.399438e-01	28
5105576	9.999881e-01	11
5105583	1.133316e-12	48
5105582	8.881784e-16	50
5105581	1.133316e-12	48
5105580	3.245432e-02	32
5105571	2.104926e-09	45
5105570	9.999999e-01	8
5105569	9.999999e-01	8
5105568	9.923267e-01	17
5105575	9.999994e-01	9
5105574	9.999999e-01	8
5105573	1.000000e+00	4
5105572	9.923267e-01	17
5105594	1.621870e-08	44
5105595	4.510745e-05	39
5105592	8.881784e-16	50
5105598	8.881784e-16	50
5105599	1.133316e-12	48
5105596	9.675457e-01	19
5105586	1.621870e-08	44
5105587	9.999994e-01	9
5105584	1.000000e+00	5
5105585	6.640945e-01	24
5105590	1.000000e+00	5
5105588	1.000000e+00	7
5105589	1.000000e+00	0
5105545	1.854161e-11	47
5105544	8.881784e-16	50
5105547	5.561376e-01	25
5105546	8.881784e-16	50
5105549	9.999999e-01	8
5105548	1.641957e-02	33
5105551	1.013194e-01	30
5105550	4.529710e-14	49
5105537	1.000000e+00	6
5105536	9.999972e-01	10
5105539	2.399438e-01	28
5105538	9.835804e-01	18
5105541	1.000000e+00	4
5105540	1.000000e+00	5
5105543	1.000000e+00	2
5105542	9.675457e-01	19
5105560	4.438624e-01	26
5105561	1.133316e-12	48
5105562	2.807050e-06	41
5105563	1.049339e-07	43
5105564	9.999999e-01	8
5105565	9.998471e-01	13
5105566	1.621870e-08	44
5105567	4.529710e-14	49
5105552	6.640945e-01	24
5105553	4.438624e-01	26
5105554	8.986806e-01	21
5105555	7.673339e-03	34
5105556	5.561376e-01	25
5105557	1.854161e-11	47
5105558	1.611182e-01	29
5105559	8.881784e-16	50
5105613	4.681115e-04	37
5105612	1.000000e+00	7
5105609	1.000000e+00	1
5105608	2.230891e-10	46
5105611	4.438624e-01	26
5105610	9.999999e-01	8
5105605	1.854161e-11	47
5105604	8.881784e-16	50
5105607	1.000000e+00	4
5105606	1.133316e-12	48
5105601	8.881784e-16	50
5105600	1.529320e-04	38
5105603	4.510745e-05	39
5105602	1.049339e-07	43
5105201	5.946023e-02	31
5105200	8.881784e-16	50
5105202	8.881784e-16	50
5105205	9.966998e-01	16
5105204	9.999549e-01	12
5105207	1.133316e-12	48
5105206	9.405398e-01	20
5105209	7.673339e-03	34
5105208	8.388818e-01	22
5105211	1.000000e+00	4
5105210	1.000000e+00	7
5105213	8.881784e-16	50
5105212	4.529710e-14	49
5105215	4.529710e-14	49
5105184	4.510745e-05	39
5105185	1.000000e+00	0
5105186	9.835804e-01	18
5105187	9.999881e-01	11
5105188	9.999999e-01	8
5105189	1.000000e+00	0
5105190	8.881784e-16	50
5105191	1.621870e-08	44
5105193	8.388818e-01	22
5105194	1.000000e+00	7
5105195	8.881784e-16	50
5105196	8.881784e-16	50
5105197	8.881784e-16	50
5105199	9.999994e-01	9
5105171	8.881784e-16	50
5105170	1.000000e+00	2
5105169	1.000000e+00	4
5105168	8.881784e-16	50
5105175	9.966998e-01	16
5105174	9.675457e-01	19
5105173	3.359055e-01	27
5105172	2.104926e-09	45
5105179	1.000000e+00	2
5105178	1.000000e+00	0
5105177	9.999881e-01	11
5105176	1.000000e+00	0
5105183	3.245432e-02	32
5105181	9.999999e-01	8
5105180	7.600562e-01	23
5105154	1.611182e-01	29
5105155	9.999549e-01	12
5105152	1.000000e+00	1
5105153	9.923267e-01	17
5105159	1.000000e+00	7
5105156	1.000000e+00	3
5105157	1.854161e-11	47
5105162	9.999549e-01	12
5105163	8.388818e-01	22
5105160	4.529710e-14	49
5105161	4.529710e-14	49
5105166	8.881784e-16	50
5105164	1.621870e-08	44
5105165	1.000000e+00	0
5105269	8.881784e-16	50
5105268	1.013194e-01	30
5105271	7.673339e-03	34
5105270	8.881784e-16	50
5105265	1.000000e+00	3
5105267	8.881784e-16	50
5105266	1.854161e-11	47
5105277	9.923267e-01	17
5105276	8.881784e-16	50
5105279	9.835804e-01	18
5105278	1.000000e+00	5
5105273	2.230891e-10	46
5105272	8.881784e-16	50
5105275	8.881784e-16	50
5105274	1.133316e-12	48
5105253	8.881784e-16	50
5105254	9.835804e-01	18
5105248	9.923267e-01	17
5105249	8.881784e-16	50
5105251	9.405398e-01	20
5105260	4.438624e-01	26
5105261	8.881784e-16	50
5105262	3.359055e-01	27
5105263	8.881784e-16	50
5105257	1.193067e-05	40
5105258	1.641957e-02	33
5105259	1.529320e-04	38
5105239	8.881784e-16	50
5105238	8.881784e-16	50
5105237	1.854161e-11	47
5105236	1.000000e+00	5
5105235	9.986989e-01	15
5105234	8.881784e-16	50
5105233	1.301086e-03	36
5105232	9.986989e-01	15
5105247	5.946023e-02	31
5105246	1.854161e-11	47
5105245	1.000000e+00	6
5105244	1.854161e-11	47
5105243	8.881784e-16	50
5105242	4.529710e-14	49
5105241	4.529710e-14	49
5105240	8.881784e-16	50
5105222	9.999994e-01	9
5105223	1.641957e-02	33
5105220	8.881784e-16	50
5105221	1.000000e+00	5
5105218	1.301086e-03	36
5105219	9.999549e-01	12
5105216	1.000000e+00	3
5105217	1.529320e-04	38
5105230	4.529710e-14	49
5105231	1.641957e-02	33
5105228	1.000000e+00	4
5105229	1.133316e-12	48
5105226	8.881784e-16	50
5105227	8.881784e-16	50
5105224	8.881784e-16	50
5105225	1.611182e-01	29
5105336	1.000000e+00	4
5105337	8.986806e-01	21
5105338	8.881784e-16	50
5105339	1.000000e+00	7
5105340	1.000000e+00	4
5105341	9.835804e-01	18
5105342	8.881784e-16	50
5105343	9.999972e-01	10
5105328	2.399438e-01	28
5105329	9.999999e-01	8
5105330	1.000000e+00	4
5105331	9.999999e-01	8
5105332	9.999972e-01	10
5105333	1.000000e+00	5
5105334	8.881784e-16	50
5105335	7.673339e-03	34
5105321	1.049339e-07	43
5105320	4.529710e-14	49
5105323	8.881784e-16	50
5105322	4.529710e-14	49
5105325	1.529320e-04	38
5105327	8.881784e-16	50
5105326	8.881784e-16	50
5105313	8.881784e-16	50
5105312	1.133316e-12	48
5105315	8.881784e-16	50
5105314	9.999881e-01	11
5105317	8.881784e-16	50
5105316	8.881784e-16	50
5105319	8.881784e-16	50
5105318	4.529710e-14	49
5105306	8.881784e-16	50
5105307	9.999999e-01	8
5105304	8.881784e-16	50
5105305	1.854161e-11	47
5105310	3.300224e-03	35
5105311	1.000000e+00	0
5105308	1.133316e-12	48
5105309	1.000000e+00	7
5105298	1.000000e+00	3
5105299	2.104926e-09	45
5105296	9.986989e-01	15
5105297	1.000000e+00	0
5105302	9.995319e-01	14
5105303	1.133316e-12	48
5105300	1.000000e+00	1
5105301	1.641957e-02	33
5105291	4.438624e-01	26
5105290	4.510745e-05	39
5105289	4.529710e-14	49
5105288	4.529710e-14	49
5105295	7.673339e-03	34
5105294	3.359055e-01	27
5105293	2.399438e-01	28
5105292	1.000000e+00	6
5105283	1.000000e+00	1
5105282	2.399438e-01	28
5105281	2.399438e-01	28
5105280	8.881784e-16	50
5105287	9.966998e-01	16
5105286	9.998471e-01	13
5105285	7.600562e-01	23
5105284	1.000000e+00	3
5105404	1.641957e-02	33
5105406	9.835804e-01	18
5105407	8.881784e-16	50
5105400	8.881784e-16	50
5105401	8.881784e-16	50
5105402	1.133316e-12	48
5105403	9.405398e-01	20
5105396	8.881784e-16	50
5105397	4.529710e-14	49
5105398	8.881784e-16	50
5105399	1.611182e-01	29
5105392	8.881784e-16	50
5105389	8.881784e-16	50
5105388	8.881784e-16	50
5105385	4.681115e-04	37
5105384	9.675457e-01	19
5105386	9.999972e-01	10
5105381	5.561376e-01	25
5105380	8.881784e-16	50
5105383	8.881784e-16	50
5105382	1.000000e+00	7
5105377	9.835804e-01	18
5105376	7.600562e-01	23
5105379	9.966998e-01	16
5105378	1.000000e+00	3
5105374	3.245432e-02	32
5105375	8.881784e-16	50
5105372	9.986989e-01	15
5105373	9.999549e-01	12
5105370	8.881784e-16	50
5105371	9.966998e-01	16
5105368	1.000000e+00	2
5105369	2.104926e-09	45
5105367	8.881784e-16	50
5105365	1.000000e+00	7
5105362	4.438624e-01	26
5105363	9.999994e-01	9
5105360	1.854161e-11	47
5105358	7.673339e-03	34
5105357	1.301086e-03	36
5105356	9.995319e-01	14
5105355	1.611182e-01	29
5105354	9.999994e-01	9
5105353	8.881784e-16	50
5105352	3.245432e-02	32
5105351	1.193067e-05	40
5105350	1.133316e-12	48
5105349	9.923267e-01	17
5105348	1.000000e+00	1
5105347	1.641957e-02	33
5105346	1.193067e-05	40
5105345	1.193067e-05	40
5105344	9.995319e-01	14
5103308	9.999999e-01	8
5103309	8.881784e-16	50
5103310	1.000000e+00	7
5103311	5.946023e-02	31
5103304	2.807050e-06	41
5103305	3.300224e-03	35
5103306	9.986989e-01	15
5103307	4.510745e-05	39
5103300	1.000000e+00	0
5103301	1.000000e+00	0
5103302	1.854161e-11	47
5103303	1.193067e-05	40
5103296	1.854161e-11	47
5103297	9.675457e-01	19
5103298	2.230891e-10	46
5103299	8.986806e-01	21
5103325	9.999972e-01	10
5103324	8.881784e-16	50
5103326	8.881784e-16	50
5103320	9.923267e-01	17
5103323	8.881784e-16	50
5103322	3.300224e-03	35
5103317	1.621870e-08	44
5103316	1.000000e+00	3
5103319	9.999999e-01	8
5103318	5.946023e-02	31
5103313	5.817779e-07	42
5103312	1.000000e+00	2
5103315	4.529710e-14	49
5103314	1.000000e+00	4
5103342	8.881784e-16	50
5103343	8.881784e-16	50
5103340	2.230891e-10	46
5103338	8.881784e-16	50
5103339	1.133316e-12	48
5103336	2.104926e-09	45
5103337	8.881784e-16	50
5103334	5.946023e-02	31
5103335	4.529710e-14	49
5103332	1.529320e-04	38
5103333	1.621870e-08	44
5103330	9.999994e-01	9
5103331	8.881784e-16	50
5103328	9.999881e-01	11
5103329	1.000000e+00	5
5103359	8.881784e-16	50
5103358	7.600562e-01	23
5103357	8.881784e-16	50
5103356	4.529710e-14	49
5103355	1.854161e-11	47
5103354	9.999881e-01	11
5103353	1.641957e-02	33
5103352	4.529710e-14	49
5103351	1.000000e+00	7
5103350	1.133316e-12	48
5103349	1.854161e-11	47
5103348	2.807050e-06	41
5103347	1.621870e-08	44
5103346	8.881784e-16	50
5103345	8.881784e-16	50
5103344	1.133316e-12	48
5103275	5.946023e-02	31
5103278	1.049339e-07	43
5103279	9.966998e-01	16
5103276	8.881784e-16	50
5103277	1.611182e-01	29
5103291	1.621870e-08	44
5103290	4.510745e-05	39
5103289	1.000000e+00	2
5103288	8.881784e-16	50
5103295	4.529710e-14	49
5103293	8.881784e-16	50
5103292	1.854161e-11	47
5103283	1.854161e-11	47
5103282	8.881784e-16	50
5103281	1.193067e-05	40
5103280	8.881784e-16	50
5103287	8.881784e-16	50
5103286	8.881784e-16	50
5103285	1.193067e-05	40
5103284	4.510745e-05	39
5103582	9.999881e-01	11
5103581	8.986806e-01	21
5103580	1.133316e-12	48
5103579	9.999994e-01	9
5103578	1.000000e+00	6
5103577	7.673339e-03	34
5103576	9.999549e-01	12
5103575	9.675457e-01	19
5103574	4.529710e-14	49
5103573	3.300224e-03	35
5103572	1.000000e+00	6
5103571	9.986989e-01	15
5103570	4.510745e-05	39
5103569	1.854161e-11	47
5103568	9.999881e-01	11
5103566	9.999972e-01	10
5103567	8.881784e-16	50
5103565	9.999881e-01	11
5103562	1.611182e-01	29
5103563	8.881784e-16	50
5103560	4.529710e-14	49
5103561	2.807050e-06	41
5103558	1.854161e-11	47
5103559	8.881784e-16	50
5103556	9.966998e-01	16
5103557	1.000000e+00	0
5103554	1.133316e-12	48
5103552	9.966998e-01	16
5103553	1.000000e+00	0
5103613	2.104926e-09	45
5103612	2.807050e-06	41
5103615	7.600562e-01	23
5103614	8.881784e-16	50
5103609	1.133316e-12	48
5103608	4.529710e-14	49
5103611	4.529710e-14	49
5103610	9.966998e-01	16
5103605	1.193067e-05	40
5103604	1.529320e-04	38
5103607	8.881784e-16	50
5103606	8.881784e-16	50
5103601	8.986806e-01	21
5103600	1.000000e+00	2
5103603	8.881784e-16	50
5103602	8.881784e-16	50
5103596	9.966998e-01	16
5103597	9.999999e-01	8
5103598	2.230891e-10	46
5103599	1.000000e+00	1
5103592	7.673339e-03	34
5103594	1.000000e+00	6
5103595	1.854161e-11	47
5103588	8.881784e-16	50
5103589	3.245432e-02	32
5103590	1.301086e-03	36
5103591	1.621870e-08	44
5103584	8.881784e-16	50
5103585	8.881784e-16	50
5103586	8.881784e-16	50
5103587	9.999549e-01	12
5103515	9.923267e-01	17
5103514	2.807050e-06	41
5103513	1.133316e-12	48
5103512	8.881784e-16	50
5103518	5.817779e-07	42
5103517	8.881784e-16	50
5103516	8.881784e-16	50
5103507	8.881784e-16	50
5103506	8.881784e-16	50
5103505	8.881784e-16	50
5103504	9.986989e-01	15
5103511	1.000000e+00	5
5103510	5.817779e-07	42
5103509	1.000000e+00	4
5103508	1.611182e-01	29
5103498	4.681115e-04	37
[truncated: 171 more rows]
