# Supplementary material for: Translational Selection Is Ubiquitous in Prokaryotes
Source: PLoS Genet. 2010 Jun 24;6(6):e1001004. doi: 10.1371/journal.pgen.1001004 (PMC2891978; doi:10.1371/journal.pgen.1001004)
Supplement: Dataset S1 — OCU/non-OCU gene calls in 461 Bacterial and Archaeal genomes, and summary tables of genome properties and OCU preferences for specific codons. (4.77 MB ZIP) [file pgen.1001004.s001.zip › Dataset_S1_Archaea/Methanobacterium_thermoautotrophicum.arff.ocuGenes]

GeneID	signTest_p	ocuProbWinCnt
1470296	9.986989e-01	15
1470297	2.104926e-09	45
1470298	2.230891e-10	46
1470299	9.999549e-01	12
1470300	6.640945e-01	24
1470301	2.807050e-06	41
1470302	1.000000e+00	5
1470303	1.000000e+00	2
1470288	9.986989e-01	15
1470289	8.881784e-16	50
1470290	9.999881e-01	11
1470291	9.999999e-01	8
1470292	1.000000e+00	7
1470293	1.193067e-05	40
1470294	4.438624e-01	26
1470295	1.000000e+00	0
1470281	8.881784e-16	50
1470282	4.529710e-14	49
1470285	2.104926e-09	45
1470284	9.675457e-01	19
1470287	2.399438e-01	28
1470286	7.600562e-01	23
1470273	1.000000e+00	0
1470272	9.999972e-01	10
1470275	9.986989e-01	15
1470274	8.881784e-16	50
1470277	8.881784e-16	50
1470276	7.673339e-03	34
1470279	7.600562e-01	23
1470278	1.854161e-11	47
1470330	2.230891e-10	46
1470331	1.000000e+00	2
1470328	1.000000e+00	2
1470329	9.999999e-01	8
1470334	2.807050e-06	41
1470335	9.999549e-01	12
1470332	4.529710e-14	49
1470333	1.000000e+00	3
1470322	1.000000e+00	1
1470323	1.000000e+00	1
1470320	1.000000e+00	0
1470321	1.000000e+00	0
1470326	9.998471e-01	13
1470324	1.611182e-01	29
1470315	4.438624e-01	26
1470314	6.640945e-01	24
1470313	1.854161e-11	47
1470312	1.000000e+00	1
1470319	1.000000e+00	3
1470318	1.000000e+00	0
1470317	1.000000e+00	1
1470307	1.000000e+00	0
1470306	1.013194e-01	30
1470305	1.000000e+00	7
1470304	1.000000e+00	4
1470311	2.399438e-01	28
1470310	1.854161e-11	47
1470309	9.999881e-01	11
1470308	1.000000e+00	0
1470236	1.000000e+00	3
1470237	7.673339e-03	34
1470238	3.359055e-01	27
1470232	1.000000e+00	1
1470233	1.621870e-08	44
1470234	9.835804e-01	18
1470235	1.000000e+00	2
1470228	8.881784e-16	50
1470230	9.999994e-01	9
1470224	8.881784e-16	50
1470225	1.000000e+00	6
1470227	9.999549e-01	12
1470221	4.529710e-14	49
1470220	1.000000e+00	1
1470223	1.854161e-11	47
1470222	1.000000e+00	2
1470216	8.881784e-16	50
1470219	1.854161e-11	47
1470213	1.000000e+00	4
1470212	9.999994e-01	9
1470214	1.000000e+00	2
1470209	1.133316e-12	48
1470208	1.000000e+00	4
1470211	5.561376e-01	25
1470210	1.854161e-11	47
1470270	1.000000e+00	6
1470271	4.438624e-01	26
1470268	1.000000e+00	3
1470269	4.529710e-14	49
1470266	8.881784e-16	50
1470267	1.000000e+00	1
1470264	7.600562e-01	23
1470265	8.881784e-16	50
1470262	4.510745e-05	39
1470263	4.681115e-04	37
1470260	9.999881e-01	11
1470258	8.881784e-16	50
1470259	8.881784e-16	50
1470256	8.881784e-16	50
1470257	9.405398e-01	20
1470255	4.510745e-05	39
1470254	1.193067e-05	40
1470253	1.000000e+00	0
1470252	1.133316e-12	48
1470251	1.133316e-12	48
1470250	1.000000e+00	0
1470249	9.835804e-01	18
1470248	5.561376e-01	25
1470247	4.529710e-14	49
1470246	9.999972e-01	10
1470245	1.000000e+00	6
1470244	9.999999e-01	8
1470243	9.986989e-01	15
1470242	4.529710e-14	49
1470241	1.000000e+00	4
1470240	1.854161e-11	47
1470417	1.000000e+00	7
1470416	9.405398e-01	20
1470419	8.881784e-16	50
1470418	1.000000e+00	6
1470421	9.999994e-01	9
1470420	9.923267e-01	17
1470423	1.133316e-12	48
1470422	8.881784e-16	50
1470425	4.529710e-14	49
1470424	8.881784e-16	50
1470427	8.881784e-16	50
1470426	5.946023e-02	31
1470429	1.611182e-01	29
1470430	7.600562e-01	23
1470400	1.000000e+00	5
1470401	1.641957e-02	33
1470402	1.000000e+00	3
1470403	9.998471e-01	13
1470404	9.999999e-01	8
1470405	4.438624e-01	26
1470406	1.301086e-03	36
1470407	1.000000e+00	6
1470408	8.881784e-16	50
1470409	3.300224e-03	35
1470410	8.881784e-16	50
1470411	9.405398e-01	20
1470412	9.923267e-01	17
1470413	1.301086e-03	36
1470414	7.673339e-03	34
1470415	1.000000e+00	7
1470451	1.854161e-11	47
1470450	4.529710e-14	49
1470449	9.995319e-01	14
1470448	1.000000e+00	4
1470455	1.854161e-11	47
1470454	9.405398e-01	20
1470453	9.999999e-01	8
1470452	9.675457e-01	19
1470459	1.000000e+00	0
1470458	1.000000e+00	0
1470457	9.995319e-01	14
1470456	6.640945e-01	24
1470463	1.000000e+00	0
1470462	1.000000e+00	1
1470461	1.000000e+00	3
1470460	1.000000e+00	0
1470434	5.817779e-07	42
1470432	9.999994e-01	9
1470433	9.999549e-01	12
1470438	1.000000e+00	4
1470439	1.000000e+00	7
1470436	8.881784e-16	50
1470437	9.999972e-01	10
1470442	3.359055e-01	27
1470443	8.881784e-16	50
1470440	1.133316e-12	48
1470441	8.881784e-16	50
1470447	1.621870e-08	44
1470444	3.359055e-01	27
1470445	8.881784e-16	50
1470357	8.881784e-16	50
1470356	9.986989e-01	15
1470359	5.817779e-07	42
1470358	9.923267e-01	17
1470352	4.529710e-14	49
1470355	8.881784e-16	50
1470354	1.611182e-01	29
1470365	4.438624e-01	26
1470364	9.986989e-01	15
1470367	9.998471e-01	13
1470366	9.966998e-01	16
1470361	8.881784e-16	50
1470360	4.529710e-14	49
1470363	1.301086e-03	36
1470362	1.013194e-01	30
1470340	1.000000e+00	3
1470341	9.999881e-01	11
1470342	1.000000e+00	4
1470343	1.133316e-12	48
1470336	4.529710e-14	49
1470337	9.999994e-01	9
1470338	9.999994e-01	9
1470339	1.000000e+00	0
1470348	8.881784e-16	50
1470349	8.881784e-16	50
1470350	1.049339e-07	43
1470351	1.621870e-08	44
1470344	8.881784e-16	50
1470345	4.529710e-14	49
1470346	8.881784e-16	50
1470347	8.881784e-16	50
1470391	8.881784e-16	50
1470390	1.133316e-12	48
1470389	9.999549e-01	12
1470388	1.000000e+00	0
1470387	7.673339e-03	34
1470386	8.881784e-16	50
1470385	4.681115e-04	37
1470384	1.000000e+00	7
1470399	1.854161e-11	47
1470398	9.999881e-01	11
1470396	8.986806e-01	21
1470395	2.230891e-10	46
1470394	1.621870e-08	44
1470393	3.300224e-03	35
1470392	9.835804e-01	18
1470374	8.881784e-16	50
1470375	1.000000e+00	4
1470372	1.000000e+00	2
1470373	1.529320e-04	38
1470371	8.881784e-16	50
1470368	8.881784e-16	50
1470369	1.854161e-11	47
1470382	9.999881e-01	11
1470383	9.675457e-01	19
1470380	9.999999e-01	8
1470381	1.000000e+00	0
1470378	9.835804e-01	18
1470379	1.000000e+00	6
1470377	8.881784e-16	50
1470027	8.881784e-16	50
1470026	8.881784e-16	50
1470025	8.881784e-16	50
1470024	1.000000e+00	7
1470030	8.881784e-16	50
1470019	4.681115e-04	37
1470018	8.881784e-16	50
1470017	4.681115e-04	37
1470016	8.881784e-16	50
1470023	9.999549e-01	12
1470022	8.881784e-16	50
1470021	1.301086e-03	36
1470020	1.854161e-11	47
1470042	4.529710e-14	49
1470040	1.049339e-07	43
1470041	8.881784e-16	50
1470047	8.881784e-16	50
1470044	4.529710e-14	49
1470045	8.881784e-16	50
1470034	1.133316e-12	48
1470035	8.881784e-16	50
1470032	8.881784e-16	50
1470033	8.881784e-16	50
1470038	8.881784e-16	50
1470039	8.881784e-16	50
1470036	9.999972e-01	10
1470037	8.881784e-16	50
1470057	8.881784e-16	50
1470056	2.104926e-09	45
1470058	1.133316e-12	48
1470061	1.133316e-12	48
1470063	8.881784e-16	50
1470062	5.561376e-01	25
1470048	1.301086e-03	36
1470051	8.881784e-16	50
1470055	8.881784e-16	50
1470054	2.807050e-06	41
1470072	9.999994e-01	9
1470073	9.995319e-01	14
1470074	8.881784e-16	50
1470075	1.000000e+00	6
1470076	4.529710e-14	49
1470077	9.995319e-01	14
1470078	2.399438e-01	28
1470064	3.300224e-03	35
1470065	1.000000e+00	6
1470066	1.000000e+00	3
1470067	1.621870e-08	44
1470068	1.000000e+00	2
1470070	4.529710e-14	49
1470071	8.881784e-16	50
1469967	1.000000e+00	5
1469966	1.000000e+00	0
1469965	1.000000e+00	0
1469964	1.000000e+00	2
1469963	1.000000e+00	0
1469982	1.000000e+00	0
1469983	1.000000e+00	0
1469980	1.000000e+00	0
1469981	1.000000e+00	0
1469978	1.000000e+00	0
1469976	1.000000e+00	0
1469977	1.000000e+00	1
1469974	1.000000e+00	0
1469975	1.000000e+00	0
1469972	1.000000e+00	3
1469973	1.000000e+00	0
1469970	1.000000e+00	0
1469968	1.000000e+00	0
1469969	1.000000e+00	0
1469997	9.999994e-01	9
1469996	9.999549e-01	12
1469999	1.000000e+00	0
1469998	2.230891e-10	46
1469992	1.000000e+00	2
1469994	1.000000e+00	0
1469989	1.000000e+00	0
1469988	1.000000e+00	0
1469991	4.510745e-05	39
1469990	1.000000e+00	0
1469985	1.000000e+00	2
1469984	1.000000e+00	0
1469987	1.000000e+00	3
1469986	1.000000e+00	1
1470012	8.388818e-01	22
1470013	1.000000e+00	3
1470014	8.881784e-16	50
1470015	1.193067e-05	40
1470008	1.000000e+00	1
1470009	1.000000e+00	1
1470010	9.999881e-01	11
1470011	6.640945e-01	24
1470005	1.000000e+00	3
1470006	8.881784e-16	50
1470007	1.000000e+00	2
1470000	3.245432e-02	32
1470001	9.999972e-01	10
1470146	8.388818e-01	22
1470144	1.000000e+00	1
1470145	3.245432e-02	32
1470151	8.881784e-16	50
1470148	8.881784e-16	50
1470149	1.000000e+00	7
1470154	9.999881e-01	11
1470155	9.835804e-01	18
1470152	4.510745e-05	39
1470153	5.561376e-01	25
1470159	1.000000e+00	2
1470156	1.000000e+00	0
1470157	9.999999e-01	8
1470162	4.681115e-04	37
1470161	8.881784e-16	50
1470160	1.000000e+00	0
1470167	1.193067e-05	40
1470166	1.000000e+00	2
1470165	1.000000e+00	2
1470164	1.000000e+00	5
1470171	1.000000e+00	1
1470170	2.104926e-09	45
1470169	9.998471e-01	13
1470168	8.881784e-16	50
1470175	9.999881e-01	11
1470174	1.000000e+00	2
1470173	1.000000e+00	3
1470172	1.000000e+00	1
1470176	1.621870e-08	44
1470178	1.000000e+00	0
1470179	4.529710e-14	49
1470180	8.881784e-16	50
1470181	9.835804e-01	18
1470182	1.000000e+00	7
1470183	3.300224e-03	35
1470184	1.000000e+00	5
1470185	8.881784e-16	50
1470186	1.000000e+00	1
1470187	1.529320e-04	38
1470188	9.995319e-01	14
1470189	1.000000e+00	2
1470190	1.000000e+00	4
1470191	8.388818e-01	22
1470193	1.854161e-11	47
1470192	4.529710e-14	49
1470195	4.681115e-04	37
1470194	8.986806e-01	21
1470197	9.835804e-01	18
1470196	9.995319e-01	14
1470199	1.000000e+00	0
1470198	1.000000e+00	0
1470201	1.000000e+00	0
1470200	9.999999e-01	8
1470203	9.999999e-01	8
1470202	1.000000e+00	4
1470205	1.000000e+00	2
1470204	1.000000e+00	4
1470207	1.000000e+00	0
1470206	8.881784e-16	50
1470087	2.399438e-01	28
1470084	8.388818e-01	22
1470085	9.999994e-01	9
1470083	8.881784e-16	50
1470080	3.359055e-01	27
1470081	1.301086e-03	36
1470094	4.438624e-01	26
1470095	8.881784e-16	50
1470093	9.999999e-01	8
1470090	1.854161e-11	47
1470091	2.230891e-10	46
1470088	9.923267e-01	17
1470089	2.230891e-10	46
1470103	7.600562e-01	23
1470102	8.881784e-16	50
1470101	1.000000e+00	6
1470100	5.817779e-07	42
1470099	9.835804e-01	18
1470098	8.881784e-16	50
1470097	3.359055e-01	27
1470096	8.881784e-16	50
1470111	8.881784e-16	50
1470110	8.881784e-16	50
1470109	1.000000e+00	6
1470108	2.399438e-01	28
1470107	2.807050e-06	41
1470106	9.675457e-01	19
1470104	1.000000e+00	4
1470118	9.999999e-01	8
1470119	1.854161e-11	47
1470112	1.000000e+00	1
1470113	7.600562e-01	23
1470114	1.013194e-01	30
1470115	8.881784e-16	50
1470124	1.000000e+00	5
1470125	1.000000e+00	1
1470126	4.529710e-14	49
1470127	9.999972e-01	10
1470120	4.438624e-01	26
1470121	5.946023e-02	31
1470122	9.998471e-01	13
1470123	4.529710e-14	49
1470133	2.399438e-01	28
1470132	1.000000e+00	2
1470135	1.000000e+00	1
1470134	1.000000e+00	5
1470129	1.301086e-03	36
1470128	1.000000e+00	2
1470131	7.673339e-03	34
1470130	8.881784e-16	50
1470141	1.000000e+00	4
1470140	2.807050e-06	41
1470143	1.000000e+00	2
1470142	4.529710e-14	49
1470137	1.000000e+00	1
1470136	1.000000e+00	1
1470139	1.000000e+00	3
1470138	8.881784e-16	50
1471164	8.881784e-16	50
1471165	8.881784e-16	50
1471166	8.881784e-16	50
1471167	8.881784e-16	50
1471160	2.807050e-06	41
1471161	4.438624e-01	26
1471162	9.995319e-01	14
1471163	9.986989e-01	15
1471156	9.998471e-01	13
1471157	9.999972e-01	10
1471159	2.104926e-09	45
1471152	9.966998e-01	16
1471153	1.621870e-08	44
1471154	1.193067e-05	40
1471155	1.049339e-07	43
1471149	8.881784e-16	50
1471148	8.881784e-16	50
1471151	1.013194e-01	30
1471150	9.835804e-01	18
1471145	1.854161e-11	47
1471144	9.835804e-01	18
1471147	8.881784e-16	50
1471146	8.881784e-16	50
1471141	9.999994e-01	9
1471140	8.881784e-16	50
1471143	9.999972e-01	10
1471142	1.000000e+00	0
1471137	8.881784e-16	50
1471136	1.000000e+00	1
1471139	1.000000e+00	0
1471138	1.000000e+00	4
1471134	1.013194e-01	30
1471135	4.681115e-04	37
1471132	1.000000e+00	1
1471133	1.193067e-05	40
1471130	9.923267e-01	17
1471131	2.230891e-10	46
1471129	5.561376e-01	25
1471126	9.999999e-01	8
1471127	1.611182e-01	29
1471124	8.881784e-16	50
1471125	9.999999e-01	8
1471122	1.000000e+00	0
1471123	1.000000e+00	5
1471120	9.835804e-01	18
1471121	1.000000e+00	2
1471119	9.405398e-01	20
1471118	1.000000e+00	3
1471117	1.000000e+00	3
1471116	9.675457e-01	19
1471115	1.611182e-01	29
1471114	8.881784e-16	50
1471113	5.946023e-02	31
1471112	1.000000e+00	0
1471111	9.999881e-01	11
1471110	9.995319e-01	14
1471109	1.000000e+00	0
1471108	1.000000e+00	0
1471107	4.529710e-14	49
1471106	9.835804e-01	18
1471105	8.388818e-01	22
1471104	9.835804e-01	18
1471224	7.673339e-03	34
1471225	1.000000e+00	4
1471226	1.049339e-07	43
1471227	4.529710e-14	49
1471228	9.995319e-01	14
1471230	8.881784e-16	50
1471231	9.999994e-01	9
1471216	9.999972e-01	10
1471217	1.621870e-08	44
1471218	1.000000e+00	3
1471219	1.133316e-12	48
1471220	1.301086e-03	36
1471221	1.049339e-07	43
1471222	1.133316e-12	48
1471223	8.881784e-16	50
1471209	9.675457e-01	19
1471208	8.881784e-16	50
1471210	1.301086e-03	36
1471213	1.000000e+00	7
1471212	4.529710e-14	49
1471215	8.881784e-16	50
1471214	9.999994e-01	9
1471201	9.999994e-01	9
1471200	1.301086e-03	36
1471203	4.510745e-05	39
1471202	8.881784e-16	50
1471205	9.966998e-01	16
1471204	2.399438e-01	28
1471207	1.000000e+00	2
1471206	1.133316e-12	48
1471194	1.611182e-01	29
1471195	9.923267e-01	17
1471192	1.000000e+00	2
1471193	9.999881e-01	11
1471196	1.000000e+00	4
1471197	5.946023e-02	31
1471186	1.000000e+00	1
1471187	1.611182e-01	29
1471184	8.881784e-16	50
1471185	8.881784e-16	50
1471190	8.881784e-16	50
1471191	4.529710e-14	49
1471189	1.000000e+00	4
1471179	2.230891e-10	46
1471178	9.999994e-01	9
1471177	9.999999e-01	8
1471176	8.881784e-16	50
1471183	1.641957e-02	33
1471182	1.000000e+00	5
1471181	8.881784e-16	50
1471180	9.986989e-01	15
1471171	1.000000e+00	5
1471170	9.835804e-01	18
1471169	9.995319e-01	14
1471168	6.640945e-01	24
1471175	1.000000e+00	2
1471174	4.438624e-01	26
1471173	8.881784e-16	50
1471172	1.641957e-02	33
1471029	8.881784e-16	50
1471028	1.000000e+00	4
1471031	4.529710e-14	49
1471030	1.000000e+00	1
1471025	6.640945e-01	24
1471027	8.881784e-16	50
1471037	8.986806e-01	21
1471036	1.000000e+00	0
1471039	1.000000e+00	1
1471038	1.000000e+00	2
1471033	1.000000e+00	2
1471032	6.640945e-01	24
1471035	9.986989e-01	15
1471034	1.854161e-11	47
1471012	8.881784e-16	50
1471013	1.000000e+00	5
1471014	8.881784e-16	50
1471015	8.881784e-16	50
1471008	9.835804e-01	18
1471011	1.049339e-07	43
1471022	1.000000e+00	1
1471023	8.388818e-01	22
1471016	8.881784e-16	50
1471017	4.529710e-14	49
1471018	7.673339e-03	34
1471019	5.817779e-07	42
1470999	2.807050e-06	41
1470998	8.881784e-16	50
1470997	3.359055e-01	27
1470996	9.835804e-01	18
1470995	1.000000e+00	4
1470994	1.000000e+00	2
1470993	8.881784e-16	50
1470992	9.999972e-01	10
1471006	1.000000e+00	3
1471005	1.133316e-12	48
1471003	9.999972e-01	10
1471002	1.000000e+00	4
1471001	1.000000e+00	5
1471000	1.000000e+00	2
1470982	1.000000e+00	1
1470983	1.000000e+00	5
1470980	9.835804e-01	18
1470981	9.999999e-01	8
1470978	9.835804e-01	18
1470979	1.000000e+00	0
1470977	9.405398e-01	20
1470990	1.049339e-07	43
1470991	7.600562e-01	23
1470988	8.881784e-16	50
1470989	4.529710e-14	49
1470986	1.000000e+00	6
1470987	7.673339e-03	34
1470985	2.399438e-01	28
1471089	9.405398e-01	20
1471088	1.000000e+00	1
1471091	1.000000e+00	0
1471090	1.000000e+00	1
1471093	4.681115e-04	37
1471092	1.000000e+00	3
1471095	7.600562e-01	23
1471094	1.621870e-08	44
1471097	1.000000e+00	6
1471096	1.000000e+00	1
1471099	9.999999e-01	8
1471098	8.881784e-16	50
1471101	1.301086e-03	36
1471100	1.000000e+00	2
1471103	1.000000e+00	4
1471102	9.999994e-01	9
1471072	4.510745e-05	39
1471073	9.999994e-01	9
1471074	9.405398e-01	20
1471075	1.621870e-08	44
1471076	9.966998e-01	16
1471077	1.529320e-04	38
1471078	1.000000e+00	2
1471080	1.000000e+00	0
1471081	9.999972e-01	10
1471082	8.881784e-16	50
1471085	1.000000e+00	0
1471086	1.000000e+00	6
1471087	1.000000e+00	0
1471059	1.000000e+00	3
1471057	8.881784e-16	50
1471056	8.881784e-16	50
1471063	1.000000e+00	4
1471062	2.104926e-09	45
1471060	1.854161e-11	47
1471067	5.561376e-01	25
1471066	8.388818e-01	22
1471065	1.000000e+00	6
1471064	1.000000e+00	1
1471071	1.000000e+00	0
1471070	9.923267e-01	17
1471069	7.673339e-03	34
1471068	8.881784e-16	50
1471042	8.881784e-16	50
1471043	1.013194e-01	30
1471040	8.881784e-16	50
1471041	1.854161e-11	47
1471046	5.946023e-02	31
1471047	9.999549e-01	12
1471044	1.301086e-03	36
1471051	1.000000e+00	2
1471048	8.881784e-16	50
1471049	4.529710e-14	49
1471054	9.835804e-01	18
1471055	1.000000e+00	6
1471052	9.999972e-01	10
1471053	2.807050e-06	41
1471407	8.388818e-01	22
1471406	1.529320e-04	38
1471405	1.133316e-12	48
1471404	9.995319e-01	14
1471403	7.673339e-03	34
1471402	9.995319e-01	14
1471401	2.807050e-06	41
1471400	1.133316e-12	48
1471399	6.640945e-01	24
1471398	9.966998e-01	16
1471397	4.529710e-14	49
1471396	8.881784e-16	50
1471395	9.966998e-01	16
1471394	1.301086e-03	36
1471393	2.807050e-06	41
1471392	1.000000e+00	5
1471422	1.000000e+00	7
1471423	1.000000e+00	6
1471420	1.000000e+00	3
1471421	9.405398e-01	20
1471418	9.999999e-01	8
1471419	1.000000e+00	1
1471416	8.881784e-16	50
1471417	1.013194e-01	30
1471414	8.881784e-16	50
1471415	4.438624e-01	26
1471412	8.881784e-16	50
1471413	9.999881e-01	11
1471410	9.999972e-01	10
1471411	1.000000e+00	4
1471408	1.000000e+00	3
1471409	1.000000e+00	3
1471373	1.000000e+00	1
1471372	8.388818e-01	22
1471375	1.529320e-04	38
1471374	9.999972e-01	10
1471369	8.881784e-16	50
1471368	1.000000e+00	3
1471371	1.000000e+00	0
1471370	9.966998e-01	16
1471365	5.817779e-07	42
1471364	8.881784e-16	50
1471367	8.881784e-16	50
1471366	2.807050e-06	41
1471361	2.104926e-09	45
1471360	8.881784e-16	50
1471363	8.881784e-16	50
1471362	2.807050e-06	41
1471388	1.193067e-05	40
1471389	9.986989e-01	15
1471390	1.854161e-11	47
1471384	3.359055e-01	27
1471385	8.881784e-16	50
1471386	1.000000e+00	0
1471380	5.946023e-02	31
1471381	9.999994e-01	9
1471382	4.529710e-14	49
1471383	5.817779e-07	42
1471376	2.807050e-06	41
1471377	4.681115e-04	37
1471378	1.641957e-02	33
1471379	5.817779e-07	42
1471467	4.529710e-14	49
1471466	8.881784e-16	50
1471465	1.000000e+00	2
1471464	6.640945e-01	24
1471471	1.529320e-04	38
1471470	9.405398e-01	20
1471459	1.000000e+00	1
1471458	1.000000e+00	6
1471457	1.000000e+00	4
1471463	2.399438e-01	28
1471462	1.000000e+00	0
1471461	1.000000e+00	0
1471460	1.000000e+00	1
1471482	1.301086e-03	36
1471483	3.245432e-02	32
1471480	9.999881e-01	11
1471481	9.999972e-01	10
1471486	1.621870e-08	44
1471487	9.999994e-01	9
1471484	3.245432e-02	32
1471474	1.854161e-11	47
1471475	1.000000e+00	6
1471472	2.230891e-10	46
1471473	2.104926e-09	45
1471478	1.000000e+00	3
1471479	9.999999e-01	8
1471476	1.000000e+00	3
1471477	1.000000e+00	4
1471433	2.807050e-06	41
1471432	1.000000e+00	7
1471435	1.529320e-04	38
1471434	1.000000e+00	4
1471437	9.405398e-01	20
1471436	1.000000e+00	6
1471439	1.193067e-05	40
1471438	1.000000e+00	0
1471425	5.561376e-01	25
1471424	5.817779e-07	42
1471427	9.999994e-01	9
1471426	1.000000e+00	0
1471429	5.817779e-07	42
1471428	1.000000e+00	6
1471431	9.986989e-01	15
1471430	9.999972e-01	10
1471448	5.561376e-01	25
1471449	2.399438e-01	28
1471450	9.835804e-01	18
1471441	1.000000e+00	5
1471442	8.388818e-01	22
1471443	1.049339e-07	43
1471444	1.000000e+00	7
1471445	9.405398e-01	20
1471446	9.999881e-01	11
1471447	1.000000e+00	7
1471270	8.881784e-16	50
1471271	2.104926e-09	45
1471268	3.300224e-03	35
1471269	2.230891e-10	46
1471266	1.641957e-02	33
1471267	8.881784e-16	50
1471264	1.000000e+00	3
1471265	8.881784e-16	50
1471278	8.881784e-16	50
1471279	1.013194e-01	30
1471276	1.000000e+00	3
1471277	8.881784e-16	50
1471274	1.000000e+00	2
1471275	1.000000e+00	0
1471272	8.881784e-16	50
1471273	8.881784e-16	50
1471287	6.640945e-01	24
1471286	7.673339e-03	34
1471285	9.835804e-01	18
1471284	4.681115e-04	37
1471283	1.301086e-03	36
1471282	4.510745e-05	39
1471281	1.000000e+00	2
1471280	3.359055e-01	27
1471295	9.405398e-01	20
1471294	8.881784e-16	50
1471293	3.245432e-02	32
1471292	1.000000e+00	0
1471291	9.999994e-01	9
1471290	1.000000e+00	0
1471289	9.999994e-01	9
1471236	1.301086e-03	36
1471237	4.529710e-14	49
1471238	7.600562e-01	23
1471239	9.999994e-01	9
1471234	1.000000e+00	4
1471235	1.000000e+00	6
1471244	4.529710e-14	49
1471245	3.359055e-01	27
1471246	8.986806e-01	21
1471247	4.529710e-14	49
1471240	6.640945e-01	24
1471241	9.923267e-01	17
1471242	9.999999e-01	8
1471243	9.405398e-01	20
1471253	1.611182e-01	29
1471252	8.881784e-16	50
1471255	4.529710e-14	49
1471254	2.104926e-09	45
1471249	9.998471e-01	13
1471248	1.000000e+00	6
1471251	8.986806e-01	21
1471250	4.529710e-14	49
1471261	9.999549e-01	12
1471260	6.640945e-01	24
1471263	1.133316e-12	48
1471262	4.529710e-14	49
1471257	1.641957e-02	33
1471256	1.301086e-03	36
1471259	1.000000e+00	3
1471258	1.133316e-12	48
1471330	8.881784e-16	50
1471331	1.621870e-08	44
1471328	8.388818e-01	22
1471329	5.946023e-02	31
1471334	1.301086e-03	36
1471332	8.881784e-16	50
1471333	9.966998e-01	16
1471338	5.561376e-01	25
1471339	1.193067e-05	40
1471336	1.000000e+00	5
1471337	3.245432e-02	32
1471342	4.529710e-14	49
1471343	8.881784e-16	50
1471340	2.104926e-09	45
1471341	5.561376e-01	25
1471347	9.923267e-01	17
1471346	9.675457e-01	19
1471345	2.230891e-10	46
1471344	8.881784e-16	50
1471351	1.000000e+00	3
1471350	1.000000e+00	2
1471349	4.510745e-05	39
1471348	9.923267e-01	17
1471355	1.000000e+00	2
1471352	2.399438e-01	28
1471359	8.881784e-16	50
1471358	1.621870e-08	44
1471357	4.510745e-05	39
1471296	9.999549e-01	12
1471297	8.881784e-16	50
1471298	4.681115e-04	37
1471299	1.529320e-04	38
1471300	1.000000e+00	7
1471301	9.999999e-01	8
1471302	8.881784e-16	50
1471305	1.000000e+00	6
1471306	8.881784e-16	50
1471307	8.881784e-16	50
1471308	9.999999e-01	8
1471309	4.681115e-04	37
1471310	1.000000e+00	4
1471311	1.049339e-07	43
1471313	8.881784e-16	50
1471312	5.561376e-01	25
1471315	2.104926e-09	45
1471314	4.529710e-14	49
1471317	8.881784e-16	50
1471319	9.999881e-01	11
1471318	8.881784e-16	50
1471321	9.986989e-01	15
1471320	1.000000e+00	3
1471323	1.049339e-07	43
1471322	4.529710e-14	49
1471325	1.193067e-05	40
1471324	1.133316e-12	48
1471327	1.193067e-05	40
1471326	6.640945e-01	24
1470618	9.675457e-01	19
1470619	4.529710e-14	49
1470616	9.835804e-01	18
1470617	1.000000e+00	0
1470622	1.000000e+00	4
1470623	8.881784e-16	50
1470620	8.881784e-16	50
1470621	4.510745e-05	39
1470610	8.881784e-16	50
1470611	3.245432e-02	32
1470608	9.999881e-01	11
1470614	9.999972e-01	10
1470615	2.807050e-06	41
1470612	9.835804e-01	18
1470613	1.000000e+00	0
1470602	1.621870e-08	44
1470600	8.881784e-16	50
1470607	1.000000e+00	1
1470606	9.999549e-01	12
1470605	1.133316e-12	48
1470604	1.641957e-02	33
1470595	1.013194e-01	30
1470594	9.986989e-01	15
1470593	8.986806e-01	21
1470592	7.600562e-01	23
1470598	4.529710e-14	49
1470597	8.881784e-16	50
1470596	8.881784e-16	50
1470648	1.133316e-12	48
1470649	7.600562e-01	23
1470650	1.301086e-03	36
1470651	1.621870e-08	44
1470652	8.881784e-16	50
1470653	4.529710e-14	49
1470654	3.300224e-03	35
1470655	9.966998e-01	16
1470640	1.000000e+00	4
1470641	9.405398e-01	20
1470642	8.881784e-16	50
1470643	9.995319e-01	14
1470644	1.000000e+00	2
1470645	1.013194e-01	30
1470646	1.000000e+00	1
1470647	8.388818e-01	22
1470633	1.621870e-08	44
1470632	1.000000e+00	2
1470635	1.301086e-03	36
1470634	1.641957e-02	33
1470637	9.999972e-01	10
1470636	1.621870e-08	44
1470639	8.881784e-16	50
1470638	8.881784e-16	50
1470625	5.561376e-01	25
1470624	8.881784e-16	50
1470627	8.881784e-16	50
1470626	4.529710e-14	49
1470629	9.999972e-01	10
1470631	8.881784e-16	50
1470630	9.966998e-01	16
1470686	9.999999e-01	8
1470687	9.995319e-01	14
1470684	7.600562e-01	23
1470685	1.000000e+00	5
1470682	1.000000e+00	6
1470683	2.399438e-01	28
1470680	1.000000e+00	3
1470681	5.946023e-02	31
1470678	1.013194e-01	30
1470676	1.000000e+00	0
1470677	9.999999e-01	8
1470674	2.230891e-10	46
1470675	1.000000e+00	1
1470672	8.881784e-16	50
1470673	8.881784e-16	50
1470671	1.193067e-05	40
1470670	1.621870e-08	44
1470669	3.245432e-02	32
1470668	9.995319e-01	14
1470667	9.999549e-01	12
1470666	1.000000e+00	6
1470665	1.000000e+00	1
1470664	4.529710e-14	49
1470663	8.881784e-16	50
1470662	6.640945e-01	24
1470661	8.388818e-01	22
1470660	4.438624e-01	26
1470659	7.600562e-01	23
1470658	4.510745e-05	39
1470657	9.999994e-01	9
1470656	9.999994e-01	9
1470716	9.999994e-01	9
1470717	1.193067e-05	40
1470718	9.995319e-01	14
1470719	1.611182e-01	29
1470712	6.640945e-01	24
1470713	1.621870e-08	44
1470714	9.999549e-01	12
1470715	1.000000e+00	1
1470708	1.000000e+00	0
1470709	1.000000e+00	4
1470710	8.881784e-16	50
1470711	1.000000e+00	2
1470704	1.000000e+00	3
1470705	1.000000e+00	4
1470706	1.000000e+00	0
1470707	9.923267e-01	17
1470701	8.881784e-16	50
1470700	9.998471e-01	13
1470703	9.998471e-01	13
1470697	2.399438e-01	28
1470696	1.193067e-05	40
1470699	9.995319e-01	14
1470698	9.835804e-01	18
1470693	8.881784e-16	50
1470692	9.966998e-01	16
1470695	9.675457e-01	19
1470694	1.133316e-12	48
1470689	8.881784e-16	50
1470688	1.013194e-01	30
1470691	2.230891e-10	46
1470690	8.881784e-16	50
1470482	4.529710e-14	49
1470481	8.881784e-16	50
1470480	8.881784e-16	50
1470487	8.881784e-16	50
1470485	5.946023e-02	31
1470484	1.621870e-08	44
1470491	5.561376e-01	25
1470490	1.000000e+00	5
1470489	5.561376e-01	25
1470495	8.881784e-16	50
1470494	8.881784e-16	50
1470493	9.999994e-01	9
1470492	9.675457e-01	19
1470466	9.999972e-01	10
1470467	5.561376e-01	25
1470464	1.049339e-07	43
1470465	1.013194e-01	30
1470470	8.881784e-16	50
1470471	1.000000e+00	6
1470468	1.529320e-04	38
1470469	8.881784e-16	50
1470474	5.817779e-07	42
1470475	9.999881e-01	11
1470472	5.561376e-01	25
1470473	9.999549e-01	12
1470478	8.881784e-16	50
1470479	8.881784e-16	50
1470476	8.881784e-16	50
1470477	8.986806e-01	21
1470513	8.881784e-16	50
1470512	9.999881e-01	11
1470515	4.510745e-05	39
1470517	3.300224e-03	35
1470516	8.881784e-16	50
1470519	4.510745e-05	39
1470521	1.854161e-11	47
1470520	1.529320e-04	38
1470523	1.000000e+00	2
1470522	2.399438e-01	28
1470525	5.946023e-02	31
1470524	3.359055e-01	27
1470527	1.133316e-12	48
1470496	8.881784e-16	50
1470497	1.000000e+00	6
1470498	9.999549e-01	12
1470499	4.529710e-14	49
1470500	8.881784e-16	50
1470501	9.998471e-01	13
1470502	1.000000e+00	3
1470503	9.986989e-01	15
1470504	2.399438e-01	28
1470505	8.881784e-16	50
1470506	9.999972e-01	10
1470507	7.673339e-03	34
1470508	9.995319e-01	14
1470509	1.000000e+00	5
1470511	9.999881e-01	11
1470551	1.641957e-02	33
1470550	1.013194e-01	30
1470549	9.999881e-01	11
1470548	9.999881e-01	11
1470547	9.999994e-01	9
1470546	9.966998e-01	16
1470545	1.000000e+00	3
1470544	4.438624e-01	26
1470559	4.529710e-14	49
1470558	4.529710e-14	49
1470557	8.881784e-16	50
1470556	8.881784e-16	50
1470555	5.817779e-07	42
1470554	1.854161e-11	47
1470553	1.529320e-04	38
1470552	1.049339e-07	43
1470534	8.881784e-16	50
1470535	8.881784e-16	50
1470532	8.881784e-16	50
1470533	8.881784e-16	50
1470530	8.881784e-16	50
1470531	2.807050e-06	41
1470528	8.881784e-16	50
1470542	8.881784e-16	50
1470543	4.529710e-14	49
1470540	1.854161e-11	47
1470541	7.600562e-01	23
1470538	9.999549e-01	12
1470539	8.881784e-16	50
1470537	2.104926e-09	45
1470581	3.300224e-03	35
1470580	9.995319e-01	14
1470583	1.621870e-08	44
1470582	8.881784e-16	50
1470577	4.529710e-14	49
1470576	4.529710e-14	49
1470579	2.230891e-10	46
1470578	8.881784e-16	50
1470589	8.881784e-16	50
1470588	8.881784e-16	50
1470591	8.881784e-16	50
1470584	9.999549e-01	12
1470587	2.104926e-09	45
1470586	8.881784e-16	50
1470564	8.881784e-16	50
1470565	4.529710e-14	49
1470566	2.230891e-10	46
1470567	9.675457e-01	19
1470561	8.881784e-16	50
1470562	9.405398e-01	20
1470563	9.405398e-01	20
1470572	1.000000e+00	5
1470573	1.529320e-04	38
1470574	1.611182e-01	29
1470575	3.245432e-02	32
1470569	4.529710e-14	49
1470570	8.881784e-16	50
1470571	9.998471e-01	13
1470857	7.673339e-03	34
1470859	1.000000e+00	4
1470858	2.807050e-06	41
1470861	1.000000e+00	2
1470860	2.807050e-06	41
1470862	1.000000e+00	5
1470849	1.000000e+00	3
1470848	1.000000e+00	0
1470850	9.966998e-01	16
1470853	1.000000e+00	5
1470852	9.999972e-01	10
1470855	1.000000e+00	2
1470854	2.104926e-09	45
1470872	3.300224e-03	35
1470873	3.300224e-03	35
1470874	1.000000e+00	2
1470875	4.510745e-05	39
1470876	3.359055e-01	27
1470877	9.405398e-01	20
1470878	9.923267e-01	17
1470864	9.998471e-01	13
1470865	4.438624e-01	26
1470866	8.881784e-16	50
1470867	5.817779e-07	42
1470868	1.529320e-04	38
1470869	9.995319e-01	14
1470870	4.681115e-04	37
1470871	1.133316e-12	48
1470891	5.817779e-07	42
1470890	8.881784e-16	50
1470889	9.999999e-01	8
1470888	8.388818e-01	22
1470895	1.049339e-07	43
1470894	8.986806e-01	21
1470893	2.230891e-10	46
1470892	1.000000e+00	1
1470882	9.923267e-01	17
1470881	9.998471e-01	13
1470880	2.230891e-10	46
1470887	1.000000e+00	0
1470886	9.999549e-01	12
1470885	8.881784e-16	50
1470884	1.133316e-12	48
1470906	4.510745e-05	39
1470907	8.881784e-16	50
1470905	9.923267e-01	17
1470910	1.000000e+00	1
1470911	9.923267e-01	17
1470908	1.854161e-11	47
1470909	8.881784e-16	50
1470898	9.999994e-01	9
1470899	9.999972e-01	10
1470896	2.399438e-01	28
1470897	1.013194e-01	30
1470902	1.000000e+00	0
1470903	1.013194e-01	30
1470900	9.675457e-01	19
1470901	9.999549e-01	12
1470925	1.854161e-11	47
1470924	1.000000e+00	0
1470927	1.000000e+00	1
1470926	1.000000e+00	2
1470921	4.529710e-14	49
1470920	1.000000e+00	0
1470923	1.000000e+00	3
1470922	1.000000e+00	0
1470917	1.000000e+00	4
1470916	9.995319e-01	14
1470919	1.301086e-03	36
1470918	8.881784e-16	50
1470913	9.998471e-01	13
1470912	9.995319e-01	14
1470915	4.681115e-04	37
1470914	4.529710e-14	49
1470940	9.835804e-01	18
1470941	1.000000e+00	3
1470943	4.510745e-05	39
1470937	1.000000e+00	1
1470938	9.923267e-01	17
1470939	8.881784e-16	50
1470932	1.049339e-07	43
1470933	1.611182e-01	29
1470934	1.000000e+00	2
1470935	1.000000e+00	4
1470928	1.000000e+00	6
1470929	1.000000e+00	1
1470931	1.000000e+00	2
1470959	1.000000e+00	5
1470958	3.300224e-03	35
1470957	7.600562e-01	23
1470956	1.854161e-11	47
1470955	8.986806e-01	21
1470954	8.388818e-01	22
1470953	8.881784e-16	50
1470952	8.881784e-16	50
1470951	4.529710e-14	49
1470950	9.999549e-01	12
1470949	1.000000e+00	4
1470948	5.817779e-07	42
1470947	5.561376e-01	25
1470946	9.999994e-01	9
1470945	9.986989e-01	15
1470970	1.611182e-01	29
1470968	2.104926e-09	45
1470969	1.621870e-08	44
1470966	8.881784e-16	50
1470967	8.986806e-01	21
1470964	8.881784e-16	50
1470965	8.881784e-16	50
1470962	9.995319e-01	14
1470963	8.881784e-16	50
1470961	4.681115e-04	37
1470720	1.000000e+00	5
1470721	1.854161e-11	47
1470723	1.529320e-04	38
1470724	8.986806e-01	21
1470725	1.000000e+00	1
1470726	4.438624e-01	26
1470727	1.193067e-05	40
1470728	1.000000e+00	0
1470729	1.641957e-02	33
1470730	1.000000e+00	1
1470731	1.000000e+00	7
1470732	4.681115e-04	37
1470733	9.999881e-01	11
1470734	8.881784e-16	50
1470737	8.881784e-16	50
1470736	1.133316e-12	48
1470739	1.000000e+00	0
1470738	5.561376e-01	25
1470741	2.807050e-06	41
1470740	1.000000e+00	2
1470743	4.681115e-04	37
1470742	9.998471e-01	13
1470745	1.000000e+00	3
1470744	1.000000e+00	5
1470746	1.000000e+00	2
1470749	1.854161e-11	47
1470748	9.999881e-01	11
1470751	1.000000e+00	1
1470750	3.245432e-02	32
1470754	9.999549e-01	12
1470755	1.000000e+00	0
1470753	9.995319e-01	14
1470758	1.000000e+00	5
1470759	4.438624e-01	26
1470756	4.510745e-05	39
1470757	1.000000e+00	7
1470763	9.405398e-01	20
1470760	1.529320e-04	38
1470761	1.000000e+00	0
1470766	9.999999e-01	8
1470767	8.881784e-16	50
1470764	9.998471e-01	13
1470765	1.000000e+00	5
1470771	1.621870e-08	44
1470770	1.000000e+00	1
1470769	1.000000e+00	0
1470768	1.000000e+00	0
1470774	1.854161e-11	47
1470772	4.529710e-14	49
1470779	9.998471e-01	13
1470778	1.000000e+00	6
1470777	4.510745e-05	39
1470776	4.438624e-01	26
1470783	1.301086e-03	36
1470782	5.817779e-07	42
1470780	1.000000e+00	1
1470788	9.999881e-01	11
1470789	9.999994e-01	9
1470790	1.000000e+00	6
1470791	8.881784e-16	50
1470784	8.881784e-16	50
1470785	1.000000e+00	3
1470786	2.399438e-01	28
1470787	9.999999e-01	8
1470796	1.049339e-07	43
1470797	9.999972e-01	10
1470798	1.000000e+00	1
1470799	4.510745e-05	39
1470792	2.104926e-09	45
1470793	1.000000e+00	1
1470794	1.000000e+00	3
1470795	1.000000e+00	2
1470807	1.193067e-05	40
1470801	9.835804e-01	18
1470800	1.000000e+00	0
1470803	3.245432e-02	32
1470802	1.000000e+00	0
1470813	9.999881e-01	11
1470812	8.881784e-16	50
1470815	8.881784e-16	50
1470814	8.986806e-01	21
1470809	2.399438e-01	28
1470808	2.399438e-01	28
1470811	1.000000e+00	3
1470810	8.881784e-16	50
1470822	8.881784e-16	50
1470823	8.881784e-16	50
1470820	9.998471e-01	13
1470821	4.529710e-14	49
1470818	2.104926e-09	45
1470819	2.230891e-10	46
1470816	5.817779e-07	42
1470817	5.561376e-01	25
1470830	9.405398e-01	20
1470831	8.881784e-16	50
1470829	4.529710e-14	49
1470826	2.399438e-01	28
1470827	4.510745e-05	39
1470824	1.301086e-03	36
1470825	8.881784e-16	50
1470837	8.881784e-16	50
1470836	9.675457e-01	19
1470834	1.049339e-07	43
1470832	3.245432e-02	32
1470847	9.999881e-01	11
1470846	1.000000e+00	2
1470845	1.611182e-01	29
1470844	9.999881e-01	11
1470843	9.998471e-01	13
1470842	1.000000e+00	4
1471702	1.133316e-12	48
1471703	5.561376e-01	25
1471698	8.881784e-16	50
1471699	4.438624e-01	26
1471696	8.881784e-16	50
1471697	8.881784e-16	50
1471710	9.966998e-01	16
1471711	9.998471e-01	13
1471708	8.881784e-16	50
1471706	1.193067e-05	40
1471707	8.881784e-16	50
1471704	9.966998e-01	16
1471705	4.510745e-05	39
1471687	8.881784e-16	50
1471686	8.881784e-16	50
1471685	4.529710e-14	49
1471695	1.000000e+00	3
1471694	1.301086e-03	36
1471693	8.881784e-16	50
1471692	1.854161e-11	47
1471691	8.881784e-16	50
1471690	4.529710e-14	49
1471689	8.881784e-16	50
1471688	9.995319e-01	14
1471732	8.881784e-16	50
1471733	8.881784e-16	50
1471734	4.529710e-14	49
1471735	4.529710e-14	49
1471728	8.881784e-16	50
1471729	2.399438e-01	28
1471730	1.529320e-04	38
1471731	9.995319e-01	14
1471740	1.000000e+00	3
1471741	9.835804e-01	18
1471742	9.405398e-01	20
1471743	1.854161e-11	47
1471736	4.510745e-05	39
1471737	8.881784e-16	50
1471739	8.881784e-16	50
1471717	8.881784e-16	50
1471716	1.000000e+00	3
1471719	5.817779e-07	42
1471718	1.000000e+00	4
1471713	9.999881e-01	11
1471712	8.881784e-16	50
1471715	9.999999e-01	8
1471714	1.000000e+00	7
1471725	1.621870e-08	44
1471724	5.561376e-01	25
1471727	1.013194e-01	30
1471726	8.881784e-16	50
1471721	8.881784e-16	50
1471720	5.817779e-07	42
1471723	1.854161e-11	47
1471722	6.640945e-01	24
1471634	1.854161e-11	47
1471635	1.529320e-04	38
1471632	3.359055e-01	27
1471633	1.000000e+00	6
1471638	1.133316e-12	48
1471639	1.000000e+00	2
1471636	8.881784e-16	50
1471637	5.561376e-01	25
1471642	8.881784e-16	50
1471643	1.000000e+00	4
1471640	9.999549e-01	12
1471641	1.000000e+00	1
1471646	9.999994e-01	9
1471647	8.881784e-16	50
1471644	8.881784e-16	50
1471645	9.998471e-01	13
1471619	9.999549e-01	12
1471618	1.133316e-12	48
1471617	1.133316e-12	48
1471616	1.000000e+00	0
1471623	1.529320e-04	38
1471622	1.133316e-12	48
1471621	1.000000e+00	0
1471620	1.000000e+00	2
1471627	1.049339e-07	43
1471626	1.301086e-03	36
1471625	1.133316e-12	48
1471624	9.999972e-01	10
1471631	1.049339e-07	43
1471630	8.881784e-16	50
1471629	1.000000e+00	3
1471628	1.000000e+00	4
1471664	9.923267e-01	17
1471666	1.000000e+00	7
1471667	8.881784e-16	50
1471668	8.986806e-01	21
1471669	9.995319e-01	14
1471670	4.529710e-14	49
1471672	9.999549e-01	12
1471673	2.230891e-10	46
1471674	8.881784e-16	50
1471675	8.881784e-16	50
1471678	8.881784e-16	50
1471679	1.193067e-05	40
1471649	9.999881e-01	11
1471648	9.405398e-01	20
1471651	2.104926e-09	45
1471653	8.881784e-16	50
1471652	1.529320e-04	38
1471655	8.881784e-16	50
1471654	1.000000e+00	5
1471657	1.641957e-02	33
1471659	1.301086e-03	36
1471658	8.881784e-16	50
1471661	9.999549e-01	12
1471660	9.998471e-01	13
1471663	4.529710e-14	49
1471662	9.999549e-01	12
1471583	8.881784e-16	50
1471582	9.999972e-01	10
1471581	3.300224e-03	35
1471580	1.000000e+00	3
1471579	1.000000e+00	2
1471578	1.000000e+00	1
1471576	8.881784e-16	50
1471575	4.529710e-14	49
1471574	8.881784e-16	50
1471573	8.881784e-16	50
1471572	8.881784e-16	50
1471571	8.881784e-16	50
1471570	1.854161e-11	47
1471569	8.881784e-16	50
1471568	2.399438e-01	28
1471567	8.881784e-16	50
1471564	8.881784e-16	50
1471565	2.807050e-06	41
1471562	2.399438e-01	28
1471563	1.000000e+00	0
1471560	2.399438e-01	28
1471561	9.675457e-01	19
1471558	1.621870e-08	44
1471559	8.881784e-16	50
1471556	9.835804e-01	18
1471557	1.000000e+00	4
1471554	9.999549e-01	12
1471555	1.000000e+00	6
1471552	2.104926e-09	45
1471553	9.999994e-01	9
1471613	9.999881e-01	11
1471612	1.000000e+00	1
1471615	1.000000e+00	3
1471614	1.000000e+00	4
1471609	2.807050e-06	41
1471608	8.986806e-01	21
1471611	1.000000e+00	7
1471610	5.817779e-07	42
1471605	1.049339e-07	43
1471604	3.359055e-01	27
1471607	1.000000e+00	1
1471606	1.000000e+00	2
1471601	1.000000e+00	6
1471600	4.529710e-14	49
1471603	1.611182e-01	29
1471602	1.000000e+00	1
1471596	9.995319e-01	14
1471597	7.600562e-01	23
1471598	9.999999e-01	8
1471599	5.817779e-07	42
1471593	1.000000e+00	5
1471594	9.966998e-01	16
1471595	8.881784e-16	50
1471588	1.000000e+00	5
1471589	1.133316e-12	48
1471590	1.000000e+00	7
1471591	1.854161e-11	47
1471584	9.405398e-01	20
1471585	8.881784e-16	50
1471586	8.881784e-16	50
1471587	9.835804e-01	18
1471515	4.438624e-01	26
1471514	8.881784e-16	50
1471513	9.998471e-01	13
1471512	1.000000e+00	5
1471519	9.999881e-01	11
1471518	8.881784e-16	50
1471517	1.000000e+00	3
1471516	6.640945e-01	24
1471507	9.923267e-01	17
1471506	9.405398e-01	20
1471505	8.881784e-16	50
1471504	1.193067e-05	40
1471510	8.881784e-16	50
1471509	1.133316e-12	48
1471508	5.946023e-02	31
1471498	7.600562e-01	23
1471499	4.529710e-14	49
1471496	1.854161e-11	47
1471497	8.881784e-16	50
1471502	1.000000e+00	0
1471503	2.104926e-09	45
1471500	5.561376e-01	25
1471501	6.640945e-01	24
1471490	1.000000e+00	7
1471491	8.881784e-16	50
1471488	8.881784e-16	50
1471489	1.611182e-01	29
1471494	7.600562e-01	23
1471495	9.999549e-01	12
1471492	1.301086e-03	36
1471493	1.529320e-04	38
1471545	1.000000e+00	0
1471544	8.881784e-16	50
1471547	4.681115e-04	37
1471546	1.854161e-11	47
1471549	4.529710e-14	49
1471548	8.986806e-01	21
1471551	9.675457e-01	19
1471550	8.881784e-16	50
1471537	8.881784e-16	50
1471539	9.966998e-01	16
1471538	8.881784e-16	50
1471541	1.301086e-03	36
1471540	8.881784e-16	50
1471543	8.881784e-16	50
1471542	8.881784e-16	50
1471528	9.999881e-01	11
1471529	9.999999e-01	8
1471530	9.999972e-01	10
1471531	8.881784e-16	50
1471532	1.000000e+00	1
1471533	8.881784e-16	50
1471534	1.000000e+00	7
1471535	1.000000e+00	1
1471520	1.000000e+00	3
1471521	9.986989e-01	15
1471522	9.998471e-01	13
1471523	1.133316e-12	48
1471524	9.986989e-01	15
1471526	1.000000e+00	3
1471527	8.881784e-16	50
1471873	1.000000e+00	2
1471872	1.000000e+00	1
1471874	1.641957e-02	33
1471877	4.438624e-01	26
1471876	1.000000e+00	0
1471878	1.000000e+00	5
1471881	8.881784e-16	50
1471880	9.986989e-01	15
1471820	3.300224e-03	35
1471821	1.000000e+00	0
1471822	8.881784e-16	50
1471823	8.881784e-16	50
1471816	1.611182e-01	29
1471817	8.881784e-16	50
1471818	1.000000e+00	1
1471819	1.000000e+00	3
1471812	9.995319e-01	14
1471813	1.000000e+00	6
1471814	1.000000e+00	1
1471815	9.999994e-01	9
1471808	9.999999e-01	8
1471809	9.999994e-01	9
1471810	4.529710e-14	49
1471811	9.999881e-01	11
1471837	2.230891e-10	46
1471836	8.986806e-01	21
1471839	8.881784e-16	50
1471838	9.995319e-01	14
1471833	9.835804e-01	18
1471832	4.529710e-14	49
1471835	1.000000e+00	4
1471834	4.438624e-01	26
1471829	6.640945e-01	24
1471828	4.529710e-14	49
1471831	1.000000e+00	5
1471830	2.104926e-09	45
1471825	8.881784e-16	50
1471824	8.881784e-16	50
1471827	1.133316e-12	48
1471826	4.529710e-14	49
1471854	9.998471e-01	13
1471855	4.681115e-04	37
1471852	1.000000e+00	0
1471853	1.000000e+00	1
1471850	4.529710e-14	49
1471851	9.995319e-01	14
1471848	9.998471e-01	13
1471849	1.000000e+00	0
1471846	1.621870e-08	44
1471847	8.881784e-16	50
1471844	1.133316e-12	48
1471845	1.000000e+00	3
1471842	1.000000e+00	1
1471843	9.998471e-01	13
1471840	1.133316e-12	48
1471871	1.000000e+00	0
1471870	6.640945e-01	24
1471869	1.000000e+00	2
1471868	1.000000e+00	1
1471867	5.946023e-02	31
1471866	1.000000e+00	7
1471865	1.000000e+00	0
1471864	2.399438e-01	28
1471863	9.999994e-01	9
1471862	8.881784e-16	50
1471861	1.013194e-01	30
1471860	1.000000e+00	5
1471859	1.000000e+00	0
1471858	1.000000e+00	1
1471857	1.000000e+00	0
1471856	1.000000e+00	0
1471752	8.881784e-16	50
1471753	1.000000e+00	4
1471754	1.529320e-04	38
1471755	1.000000e+00	4
1471756	9.675457e-01	19
1471757	8.881784e-16	50
1471758	9.986989e-01	15
1471759	2.104926e-09	45
1471744	8.881784e-16	50
1471745	9.966998e-01	16
1471746	9.999999e-01	8
1471747	4.529710e-14	49
1471748	8.881784e-16	50
1471749	5.561376e-01	25
1471750	9.923267e-01	17
1471751	1.000000e+00	5
1471769	1.133316e-12	48
1471768	4.510745e-05	39
1471771	1.000000e+00	3
1471770	9.999972e-01	10
1471773	8.881784e-16	50
1471772	8.881784e-16	50
1471775	9.999549e-01	12
1471774	1.000000e+00	2
1471761	1.000000e+00	5
1471760	4.529710e-14	49
1471763	1.000000e+00	7
1471762	1.000000e+00	4
1471765	1.000000e+00	3
1471764	9.999999e-01	8
1471767	9.999549e-01	12
1471766	1.000000e+00	2
1471786	8.881784e-16	50
1471787	1.641957e-02	33
1471784	1.000000e+00	0
1471785	1.000000e+00	1
1471790	5.946023e-02	31
1471791	1.000000e+00	2
1471788	1.049339e-07	43
1471789	1.000000e+00	1
1471778	4.529710e-14	49
1471779	9.999994e-01	9
1471776	1.000000e+00	5
1471777	1.000000e+00	1
1471782	1.000000e+00	0
1471783	9.999881e-01	11
1471780	2.104926e-09	45
1471781	3.245432e-02	32
1471803	1.000000e+00	6
1471802	4.529710e-14	49
1471801	9.998471e-01	13
1471800	8.881784e-16	50
1471807	1.000000e+00	7
1471806	9.835804e-01	18
1471805	1.000000e+00	1
1471804	1.000000e+00	4
1471795	1.611182e-01	29
1471794	1.000000e+00	0
1471793	9.966998e-01	16
1471792	7.600562e-01	23
1471799	1.529320e-04	38
1471798	9.675457e-01	19
1471797	1.641957e-02	33
