# Supplementary material for: Translational Selection Is Ubiquitous in Prokaryotes
Source: PLoS Genet. 2010 Jun 24;6(6):e1001004. doi: 10.1371/journal.pgen.1001004 (PMC2891978; doi:10.1371/journal.pgen.1001004)
Supplement: Dataset S1 — OCU/non-OCU gene calls in 461 Bacterial and Archaeal genomes, and summary tables of genome properties and OCU preferences for specific codons. (4.77 MB ZIP) [file pgen.1001004.s001.zip › Dataset_S1_Archaea/Methanobrevibacter_smithii_ATCC_35061.arff.ocuGenes]

GeneID	signTest_p	ocuProbWinCnt
5215993	1.000000e+00	0
5215995	9.923267e-01	17
5215994	8.881784e-16	50
5215997	1.000000e+00	6
5215996	2.230891e-10	46
5215999	8.881784e-16	50
5215998	1.000000e+00	0
5215985	1.000000e+00	6
5215984	9.999881e-01	11
5215987	8.881784e-16	50
5215989	1.193067e-05	40
5215991	8.881784e-16	50
5215990	8.881784e-16	50
5215976	1.000000e+00	0
5215977	1.000000e+00	4
5215978	1.854161e-11	47
5215979	1.000000e+00	3
5215980	1.000000e+00	5
5215981	1.000000e+00	0
5215982	1.000000e+00	0
5215983	1.611182e-01	29
5215968	1.000000e+00	0
5215969	1.000000e+00	0
5215970	1.000000e+00	0
5215971	9.923267e-01	17
5215972	4.529710e-14	49
5215973	1.000000e+00	4
5215974	1.000000e+00	1
5215963	3.359055e-01	27
5215962	1.000000e+00	0
5215961	1.000000e+00	0
5215960	1.000000e+00	1
5215967	8.881784e-16	50
5215966	7.673339e-03	34
5215964	1.000000e+00	1
5215955	1.000000e+00	0
5215954	1.000000e+00	0
5215953	1.000000e+00	0
5215952	9.999881e-01	11
5215959	8.881784e-16	50
5215958	4.681115e-04	37
5215956	1.000000e+00	0
5215947	8.881784e-16	50
5215944	1.000000e+00	2
5215945	1.000000e+00	0
5215950	8.881784e-16	50
5215948	1.611182e-01	29
5215949	8.881784e-16	50
5215938	8.881784e-16	50
5215939	8.881784e-16	50
5215936	1.000000e+00	2
5215937	4.529710e-14	49
5215942	1.000000e+00	0
5215943	9.999549e-01	12
5215940	8.881784e-16	50
5215941	1.000000e+00	1
5215933	1.000000e+00	2
5215932	1.000000e+00	0
5215935	9.986989e-01	15
5215934	4.510745e-05	39
5215929	8.881784e-16	50
5215928	1.000000e+00	6
5215931	1.000000e+00	1
5215930	8.388818e-01	22
5215925	4.438624e-01	26
5215924	5.817779e-07	42
5215927	1.013194e-01	30
5215926	8.881784e-16	50
5215921	2.104926e-09	45
5215920	1.301086e-03	36
5215916	1.133316e-12	48
5215917	4.529710e-14	49
5215918	1.000000e+00	2
5215919	9.999999e-01	8
5215912	1.000000e+00	0
5215915	1.000000e+00	1
5215909	5.561376e-01	25
5215910	1.000000e+00	7
5215911	8.881784e-16	50
5215904	9.675457e-01	19
5215905	9.999972e-01	10
5215906	1.000000e+00	2
5215907	1.000000e+00	1
5215903	1.000000e+00	6
5215902	8.881784e-16	50
5215901	1.133316e-12	48
5215900	9.986989e-01	15
5215899	9.995319e-01	14
5215898	8.881784e-16	50
5215897	1.133316e-12	48
5215896	9.999994e-01	9
5215895	9.999994e-01	9
5215894	9.923267e-01	17
5215893	8.881784e-16	50
5215892	4.529710e-14	49
5215891	1.000000e+00	1
5215890	1.193067e-05	40
5215889	1.621870e-08	44
5215888	1.000000e+00	1
5215886	1.000000e+00	0
5215887	1.000000e+00	0
5215884	1.000000e+00	5
5215885	9.999549e-01	12
5215882	8.388818e-01	22
5215883	1.000000e+00	1
5215880	1.000000e+00	3
5215881	9.999972e-01	10
5215878	1.000000e+00	0
5215879	1.000000e+00	1
5215876	8.881784e-16	50
5215877	8.881784e-16	50
5215875	8.881784e-16	50
5215873	8.881784e-16	50
5215856	1.000000e+00	0
5215858	1.000000e+00	4
5215859	1.000000e+00	1
5215860	1.000000e+00	1
5215861	9.999999e-01	8
5215864	2.807050e-06	41
5215865	9.999994e-01	9
5215866	1.000000e+00	1
5215867	1.000000e+00	4
5215868	1.000000e+00	0
5215869	1.000000e+00	2
5215870	4.529710e-14	49
5215841	8.881784e-16	50
5215840	3.245432e-02	32
5215843	1.000000e+00	5
5215845	1.000000e+00	5
5215844	8.881784e-16	50
5215847	1.000000e+00	2
5215846	1.000000e+00	3
5215849	8.388818e-01	22
5215848	8.881784e-16	50
5215851	4.529710e-14	49
5215850	1.000000e+00	4
5215853	1.000000e+00	0
5215852	1.854161e-11	47
5215855	1.000000e+00	0
5215854	1.000000e+00	4
5215826	1.000000e+00	0
5215827	1.000000e+00	0
5215824	1.000000e+00	0
5215825	8.881784e-16	50
5215831	3.245432e-02	32
5215828	1.000000e+00	0
5215834	1.049339e-07	43
5215835	8.881784e-16	50
5215832	1.000000e+00	0
5215833	1.000000e+00	0
5215838	1.000000e+00	2
5215839	8.881784e-16	50
5215836	8.881784e-16	50
5215837	8.881784e-16	50
5215811	8.881784e-16	50
5215810	8.881784e-16	50
5215809	8.881784e-16	50
5215808	8.881784e-16	50
5215815	1.000000e+00	4
5215814	9.999994e-01	9
5215813	1.000000e+00	5
5215819	9.999999e-01	8
5215818	2.807050e-06	41
5215817	1.000000e+00	4
5215816	9.998471e-01	13
5215823	1.000000e+00	0
5215822	1.000000e+00	0
5215821	1.000000e+00	0
5215820	1.000000e+00	0
5215796	1.000000e+00	5
5215797	1.000000e+00	4
5215798	9.986989e-01	15
5215799	9.999999e-01	8
5215792	9.923267e-01	17
5215793	1.000000e+00	4
5215794	1.000000e+00	0
5215795	9.999994e-01	9
5215804	8.881784e-16	50
5215807	8.881784e-16	50
5215800	1.000000e+00	7
5215801	1.000000e+00	1
5215802	9.999994e-01	9
5215803	1.133316e-12	48
5215781	1.000000e+00	0
5215780	2.104926e-09	45
5215783	1.000000e+00	0
5215782	9.999972e-01	10
5215777	1.000000e+00	4
5215776	1.000000e+00	2
5215779	8.881784e-16	50
5215789	8.881784e-16	50
5215788	1.000000e+00	1
5215791	8.881784e-16	50
5215790	1.000000e+00	2
5215785	8.881784e-16	50
5215784	1.000000e+00	3
5215787	1.000000e+00	0
5215786	1.854161e-11	47
5215766	1.000000e+00	7
5215767	1.000000e+00	1
5215764	1.000000e+00	2
5215765	7.600562e-01	23
5215762	9.999999e-01	8
5215763	1.000000e+00	1
5215760	8.881784e-16	50
5215761	1.000000e+00	3
5215774	1.133316e-12	48
5215775	1.000000e+00	6
5215772	1.000000e+00	2
5215773	9.835804e-01	18
5215771	1.000000e+00	6
5215768	8.881784e-16	50
5215769	2.104926e-09	45
5215751	9.998471e-01	13
5215750	1.000000e+00	0
5215749	9.999972e-01	10
5215748	8.388818e-01	22
5215747	1.000000e+00	5
5215746	1.000000e+00	1
5215745	1.000000e+00	0
5215759	9.998471e-01	13
5215758	9.998471e-01	13
5215757	9.675457e-01	19
5215754	1.000000e+00	0
5215753	1.000000e+00	0
5215752	8.881784e-16	50
5216234	1.000000e+00	2
5216235	9.995319e-01	14
5216232	1.000000e+00	1
5216233	1.000000e+00	0
5216238	1.000000e+00	0
5216239	7.600562e-01	23
5216236	1.000000e+00	0
5216237	1.000000e+00	1
5216226	1.000000e+00	0
5216227	9.998471e-01	13
5216224	1.000000e+00	0
5216225	1.529320e-04	38
5216230	1.000000e+00	4
5216231	1.000000e+00	0
5216229	1.049339e-07	43
5216251	2.807050e-06	41
5216250	8.881784e-16	50
5216249	8.881784e-16	50
5216248	8.881784e-16	50
5216255	1.000000e+00	1
5216254	1.000000e+00	7
5216253	1.000000e+00	0
5216252	1.000000e+00	3
5216243	1.000000e+00	7
5216242	1.133316e-12	48
5216241	8.881784e-16	50
5216240	9.999994e-01	9
5216247	8.881784e-16	50
5216245	8.881784e-16	50
5216244	8.881784e-16	50
5216200	8.881784e-16	50
5216201	1.013194e-01	30
5216202	8.881784e-16	50
5216205	3.300224e-03	35
5216207	1.000000e+00	0
5216193	9.999999e-01	8
5216194	1.000000e+00	1
5216195	1.000000e+00	4
5216196	1.000000e+00	7
5216197	1.000000e+00	6
5216198	1.000000e+00	1
5216217	9.999972e-01	10
5216216	9.998471e-01	13
5216219	3.359055e-01	27
5216218	1.000000e+00	0
5216221	5.817779e-07	42
5216220	6.640945e-01	24
5216222	1.000000e+00	4
5216209	8.881784e-16	50
5216208	1.000000e+00	0
5216211	9.966998e-01	16
5216213	1.000000e+00	6
5216212	1.000000e+00	1
5216215	8.881784e-16	50
5216214	5.946023e-02	31
5216174	4.529710e-14	49
5216175	9.999994e-01	9
5216172	9.995319e-01	14
5216173	9.966998e-01	16
5216170	1.000000e+00	0
5216171	9.966998e-01	16
5216168	4.438624e-01	26
5216169	1.000000e+00	2
5216167	1.193067e-05	40
5216164	8.881784e-16	50
5216165	1.013194e-01	30
5216162	1.000000e+00	1
5216163	1.000000e+00	0
5216160	1.000000e+00	5
5216161	1.000000e+00	2
5216191	1.000000e+00	0
5216190	7.600562e-01	23
5216189	9.986989e-01	15
5216188	1.000000e+00	0
5216187	5.561376e-01	25
5216186	9.999972e-01	10
5216185	8.881784e-16	50
5216184	1.000000e+00	0
5216183	1.000000e+00	1
5216182	1.000000e+00	2
5216180	1.000000e+00	0
5216179	5.946023e-02	31
5216178	8.881784e-16	50
5216177	5.817779e-07	42
5216176	1.000000e+00	0
5216140	8.881784e-16	50
5216141	1.000000e+00	0
5216142	9.998471e-01	13
5216143	2.807050e-06	41
5216136	8.881784e-16	50
5216137	1.301086e-03	36
5216138	8.881784e-16	50
5216139	1.000000e+00	7
5216132	4.529710e-14	49
5216128	1.000000e+00	0
5216129	1.133316e-12	48
5216130	1.000000e+00	5
5216131	9.675457e-01	19
5216157	1.000000e+00	2
5216156	8.881784e-16	50
5216159	1.133316e-12	48
5216158	1.641957e-02	33
5216153	5.946023e-02	31
5216152	1.000000e+00	1
5216155	1.193067e-05	40
5216154	9.835804e-01	18
5216149	2.104926e-09	45
5216148	8.881784e-16	50
5216151	8.881784e-16	50
5216150	4.510745e-05	39
5216145	1.000000e+00	5
5216144	7.673339e-03	34
5216146	1.193067e-05	40
5216099	1.133316e-12	48
5216098	9.999881e-01	11
5216097	1.000000e+00	0
5216096	1.000000e+00	0
5216103	1.000000e+00	1
5216102	1.000000e+00	0
5216101	1.000000e+00	3
5216100	9.999994e-01	9
5216107	9.923267e-01	17
5216106	9.999549e-01	12
5216105	8.881784e-16	50
5216104	1.000000e+00	0
5216111	9.923267e-01	17
5216110	1.621870e-08	44
5216109	3.245432e-02	32
5216108	1.000000e+00	3
5216114	1.000000e+00	5
5216112	9.998471e-01	13
5216113	1.000000e+00	0
5216118	1.000000e+00	4
5216119	1.854161e-11	47
5216116	1.000000e+00	2
5216117	1.000000e+00	0
5216122	1.000000e+00	0
5216123	1.000000e+00	3
5216120	8.881784e-16	50
5216126	1.529320e-04	38
5216127	5.561376e-01	25
5216124	1.621870e-08	44
5216125	1.000000e+00	0
5216065	1.000000e+00	1
5216064	1.000000e+00	0
5216067	1.000000e+00	4
5216066	1.000000e+00	7
5216069	5.946023e-02	31
5216068	8.881784e-16	50
5216071	9.999549e-01	12
5216070	1.000000e+00	1
5216073	1.049339e-07	43
5216072	1.000000e+00	0
5216075	1.621870e-08	44
5216074	8.881784e-16	50
5216077	4.529710e-14	49
5216076	1.000000e+00	2
5216079	9.999972e-01	10
5216078	1.000000e+00	6
5216080	1.000000e+00	3
5216081	1.000000e+00	5
5216082	2.399438e-01	28
5216083	9.999549e-01	12
5216085	1.000000e+00	1
5216086	1.000000e+00	4
5216087	8.881784e-16	50
5216088	9.999999e-01	8
5216089	8.881784e-16	50
5216090	9.999549e-01	12
5216091	3.359055e-01	27
5216092	1.000000e+00	0
5216093	1.000000e+00	0
5216094	4.529710e-14	49
5216095	1.000000e+00	0
5216039	1.000000e+00	0
5216038	1.000000e+00	1
5216035	9.986989e-01	15
5216034	1.000000e+00	0
5216033	9.999999e-01	8
5216032	8.388818e-01	22
5216047	7.600562e-01	23
5216046	1.000000e+00	1
5216045	1.193067e-05	40
5216044	1.000000e+00	0
5216043	1.000000e+00	0
5216042	1.000000e+00	2
5216041	1.000000e+00	3
5216040	8.881784e-16	50
5216054	1.000000e+00	4
5216055	1.000000e+00	3
5216052	8.881784e-16	50
5216053	2.104926e-09	45
5216051	1.000000e+00	3
5216048	1.000000e+00	5
5216049	1.000000e+00	0
5216062	1.000000e+00	5
5216063	1.000000e+00	1
5216060	1.000000e+00	4
5216061	1.000000e+00	0
5216058	9.675457e-01	19
5216059	9.405398e-01	20
5216056	1.133316e-12	48
5216057	4.438624e-01	26
5216005	4.529710e-14	49
5216004	9.966998e-01	16
5216007	9.999994e-01	9
5216006	9.675457e-01	19
5216001	1.000000e+00	1
5216003	8.881784e-16	50
5216002	5.946023e-02	31
5216013	1.000000e+00	4
5216012	9.998471e-01	13
5216015	9.995319e-01	14
5216014	4.681115e-04	37
5216009	8.881784e-16	50
5216008	7.673339e-03	34
5216011	1.854161e-11	47
5216020	5.817779e-07	42
5216021	8.881784e-16	50
5216022	4.529710e-14	49
5216023	3.359055e-01	27
5216016	1.013194e-01	30
5216017	1.000000e+00	0
5216018	1.000000e+00	0
5216019	1.301086e-03	36
5216029	1.641957e-02	33
5216030	2.104926e-09	45
5216031	8.986806e-01	21
5216024	5.946023e-02	31
5216025	1.000000e+00	5
5216026	1.000000e+00	1
5216027	8.881784e-16	50
5215708	9.999972e-01	10
5215711	8.881784e-16	50
5215710	8.881784e-16	50
5215705	1.000000e+00	0
5215704	3.300224e-03	35
5215707	1.000000e+00	4
5215706	1.000000e+00	6
5215703	8.881784e-16	50
5215726	1.000000e+00	4
5215727	1.000000e+00	2
5215724	1.000000e+00	3
5215725	1.000000e+00	5
5215722	9.998471e-01	13
5215723	9.966998e-01	16
5215720	5.946023e-02	31
5215721	1.000000e+00	0
5215718	1.000000e+00	0
5215716	1.000000e+00	0
5215717	1.000000e+00	0
5215714	8.881784e-16	50
5215715	8.881784e-16	50
5215712	8.881784e-16	50
5215713	8.881784e-16	50
5215743	1.000000e+00	3
5215741	1.000000e+00	6
5215740	1.000000e+00	2
5215739	5.817779e-07	42
5215738	1.013194e-01	30
5215737	1.133316e-12	48
5215736	1.000000e+00	1
5215735	4.529710e-14	49
5215734	1.000000e+00	6
5215733	8.388818e-01	22
5215732	1.000000e+00	7
5215731	9.998471e-01	13
5215730	4.529710e-14	49
5215729	7.673339e-03	34
5216813	9.999881e-01	11
5216812	1.529320e-04	38
5216815	5.817779e-07	42
5216814	9.966998e-01	16
5216809	1.000000e+00	1
5216808	9.999881e-01	11
5216811	6.640945e-01	24
5216804	1.000000e+00	1
5216807	1.000000e+00	6
5216806	8.881784e-16	50
5216801	1.000000e+00	0
5216800	1.000000e+00	2
5216803	7.600562e-01	23
5216802	1.000000e+00	0
5216828	9.405398e-01	20
5216829	1.529320e-04	38
5216830	3.300224e-03	35
5216831	2.807050e-06	41
5216824	1.133316e-12	48
5216825	9.966998e-01	16
5216826	8.881784e-16	50
5216827	9.966998e-01	16
5216820	1.000000e+00	6
5216821	8.881784e-16	50
5216816	1.000000e+00	0
5216819	8.881784e-16	50
5216783	1.000000e+00	7
5216782	1.529320e-04	38
5216781	1.000000e+00	3
5216780	9.998471e-01	13
5216779	1.000000e+00	1
5216778	1.000000e+00	0
5216775	8.881784e-16	50
5216774	9.999994e-01	9
5216773	5.946023e-02	31
5216771	2.230891e-10	46
5216770	1.000000e+00	5
5216768	1.049339e-07	43
5216798	1.000000e+00	2
5216799	4.529710e-14	49
5216796	1.000000e+00	0
5216797	1.000000e+00	3
5216794	9.999549e-01	12
5216795	1.621870e-08	44
5216792	1.611182e-01	29
5216793	1.000000e+00	6
5216790	2.399438e-01	28
5216788	1.000000e+00	4
5216789	1.000000e+00	2
5216786	1.000000e+00	1
5216787	1.000000e+00	0
5216784	1.000000e+00	2
5216785	9.999999e-01	8
5216872	2.104926e-09	45
5216875	1.133316e-12	48
5216874	9.995319e-01	14
5216877	2.104926e-09	45
5216876	1.529320e-04	38
5216879	1.000000e+00	1
5216864	8.881784e-16	50
5216867	8.881784e-16	50
5216866	9.986989e-01	15
5216869	8.881784e-16	50
5216868	9.966998e-01	16
5216871	8.881784e-16	50
5216870	8.881784e-16	50
5216888	4.510745e-05	39
5216889	1.000000e+00	6
5216890	1.000000e+00	5
5216891	1.000000e+00	0
5216892	1.000000e+00	0
5216893	1.049339e-07	43
5216894	1.000000e+00	1
5216880	1.000000e+00	0
5216881	9.835804e-01	18
5216882	8.881784e-16	50
5216883	1.000000e+00	2
5216884	1.641957e-02	33
5216885	1.000000e+00	0
5216886	1.000000e+00	0
5216887	1.000000e+00	0
5216843	1.000000e+00	0
5216842	8.881784e-16	50
5216841	1.000000e+00	2
5216840	3.300224e-03	35
5216847	1.000000e+00	0
5216844	1.854161e-11	47
5216835	8.881784e-16	50
5216834	8.881784e-16	50
5216833	4.529710e-14	49
5216832	8.881784e-16	50
5216839	9.999549e-01	12
5216838	1.000000e+00	0
5216837	9.675457e-01	19
5216836	1.049339e-07	43
5216858	3.245432e-02	32
5216859	1.049339e-07	43
5216856	1.641957e-02	33
5216857	1.000000e+00	2
5216862	8.986806e-01	21
5216863	1.301086e-03	36
5216860	9.675457e-01	19
5216861	9.999549e-01	12
5216850	3.359055e-01	27
5216851	1.000000e+00	6
5216848	1.000000e+00	2
5216849	8.881784e-16	50
5216854	4.681115e-04	37
5216855	1.000000e+00	0
5216852	1.000000e+00	0
5216853	1.000000e+00	0
5216932	1.000000e+00	7
5216933	1.000000e+00	0
5216934	1.000000e+00	0
5216935	1.000000e+00	2
5216928	1.000000e+00	0
5216929	8.881784e-16	50
5216930	1.000000e+00	2
5216931	8.881784e-16	50
5216940	1.000000e+00	0
5216941	1.000000e+00	0
5216942	1.000000e+00	5
5216943	9.995319e-01	14
5216936	8.881784e-16	50
5216937	1.193067e-05	40
5216938	1.000000e+00	0
5216939	1.000000e+00	0
5216949	1.000000e+00	1
5216948	1.000000e+00	3
5216951	1.133316e-12	48
5216950	9.995319e-01	14
5216945	1.000000e+00	6
5216944	1.000000e+00	7
5216947	1.013194e-01	30
5216946	1.641957e-02	33
5216957	1.000000e+00	0
5216956	9.999994e-01	9
5216959	4.529710e-14	49
5216958	8.881784e-16	50
5216953	1.000000e+00	4
5216952	1.000000e+00	3
5216955	1.049339e-07	43
5216954	9.675457e-01	19
5216902	1.000000e+00	3
5216903	9.986989e-01	15
5216901	1.000000e+00	4
5216898	5.561376e-01	25
5216899	5.817779e-07	42
5216896	1.611182e-01	29
5216910	2.807050e-06	41
5216911	1.000000e+00	0
5216908	3.300224e-03	35
5216909	5.817779e-07	42
5216906	9.999972e-01	10
5216907	1.000000e+00	7
5216904	1.000000e+00	5
5216905	2.399438e-01	28
5216919	9.999999e-01	8
5216918	1.133316e-12	48
5216917	9.998471e-01	13
5216916	9.999972e-01	10
5216915	1.000000e+00	0
5216914	9.405398e-01	20
5216913	8.881784e-16	50
5216912	1.000000e+00	1
5216927	1.000000e+00	1
5216925	1.000000e+00	0
5216924	1.000000e+00	0
5216923	1.000000e+00	0
5216922	1.000000e+00	2
5216921	6.640945e-01	24
5216920	1.000000e+00	0
5216992	4.438624e-01	26
5216993	1.000000e+00	6
5216994	1.000000e+00	7
5216995	4.438624e-01	26
5216996	1.000000e+00	0
5216997	1.000000e+00	6
5216998	1.000000e+00	0
5216999	1.000000e+00	0
5217000	1.000000e+00	4
5217001	1.000000e+00	0
5217002	1.000000e+00	0
5217003	8.881784e-16	50
5217004	8.881784e-16	50
5217005	1.000000e+00	6
5217006	1.000000e+00	1
5217007	9.835804e-01	18
5217009	1.000000e+00	5
5217008	8.881784e-16	50
5217011	1.000000e+00	0
5217010	9.986989e-01	15
5217013	1.000000e+00	0
5217012	1.000000e+00	0
5217015	8.986806e-01	21
5217014	8.881784e-16	50
5217017	1.000000e+00	2
5217016	3.245432e-02	32
5217019	8.881784e-16	50
5217021	7.600562e-01	23
5217020	4.529710e-14	49
5217023	1.000000e+00	0
5217022	1.000000e+00	0
5216962	1.000000e+00	0
5216963	7.673339e-03	34
5216960	1.133316e-12	48
5216961	1.000000e+00	0
5216966	9.986989e-01	15
5216967	1.000000e+00	3
5216964	6.640945e-01	24
5216965	1.000000e+00	1
5216970	1.000000e+00	0
5216971	1.000000e+00	0
5216968	8.881784e-16	50
5216969	9.835804e-01	18
5216974	1.000000e+00	0
5216975	1.000000e+00	0
5216972	8.881784e-16	50
5216973	8.881784e-16	50
5216979	1.000000e+00	2
5216978	1.000000e+00	0
5216977	1.000000e+00	2
5216983	9.998471e-01	13
5216982	9.405398e-01	20
5216981	1.000000e+00	1
5216980	1.000000e+00	5
5216987	8.881784e-16	50
5216986	8.881784e-16	50
5216984	8.881784e-16	50
5216991	3.359055e-01	27
5216990	1.000000e+00	2
5216989	1.000000e+00	1
5216988	7.600562e-01	23
5217086	1.000000e+00	0
5217087	9.999999e-01	8
5217084	9.923267e-01	17
5217085	4.510745e-05	39
5217082	1.000000e+00	3
5217083	1.000000e+00	6
5217081	1.000000e+00	0
5217078	9.998471e-01	13
5217076	1.000000e+00	0
5217077	1.000000e+00	2
5217074	1.000000e+00	0
5217075	1.000000e+00	0
5217072	1.000000e+00	0
5217073	1.000000e+00	0
5217071	1.000000e+00	0
5217070	1.000000e+00	1
5217069	1.000000e+00	3
5217068	8.881784e-16	50
5217067	1.000000e+00	0
5217065	1.000000e+00	0
5217064	1.000000e+00	0
5217063	2.104926e-09	45
5217062	8.881784e-16	50
5217061	8.881784e-16	50
5217060	3.300224e-03	35
5217059	9.966998e-01	16
5217058	8.881784e-16	50
5217057	1.133316e-12	48
5217056	1.621870e-08	44
5217052	9.999549e-01	12
5217053	1.000000e+00	3
5217054	8.881784e-16	50
5217055	1.000000e+00	1
5217048	1.000000e+00	1
5217049	1.000000e+00	0
5217050	1.000000e+00	3
5217051	1.193067e-05	40
5217044	5.817779e-07	42
5217045	8.881784e-16	50
5217046	8.881784e-16	50
5217047	1.000000e+00	0
5217040	8.881784e-16	50
5217041	2.230891e-10	46
5217043	8.881784e-16	50
5217037	4.438624e-01	26
5217036	1.049339e-07	43
5217039	1.611182e-01	29
5217038	9.999999e-01	8
5217029	9.675457e-01	19
5217028	1.000000e+00	0
5217031	8.388818e-01	22
5217030	8.388818e-01	22
5217025	9.999972e-01	10
5217024	8.388818e-01	22
5217027	9.405398e-01	20
5217026	1.133316e-12	48
5217146	9.995319e-01	14
5217147	1.301086e-03	36
5217144	1.000000e+00	0
5217145	1.000000e+00	1
5217150	8.986806e-01	21
5217151	1.000000e+00	3
5217148	8.881784e-16	50
5217149	8.388818e-01	22
5217138	2.104926e-09	45
5217139	5.817779e-07	42
5217136	1.133316e-12	48
5217137	5.817779e-07	42
5217142	1.611182e-01	29
5217140	8.881784e-16	50
5217141	8.881784e-16	50
5217131	1.000000e+00	3
5217130	1.000000e+00	1
5217129	1.000000e+00	2
5217128	1.000000e+00	0
5217135	1.000000e+00	1
5217134	1.000000e+00	1
5217133	1.000000e+00	0
5217132	7.673339e-03	34
5217123	1.000000e+00	0
5217122	1.000000e+00	0
5217121	1.000000e+00	0
5217120	1.000000e+00	0
5217127	1.000000e+00	0
5217126	1.000000e+00	0
5217125	1.000000e+00	0
5217124	1.000000e+00	0
5217112	1.000000e+00	2
5217113	1.000000e+00	3
5217114	1.000000e+00	3
5217115	8.881784e-16	50
5217116	1.000000e+00	6
5217117	8.881784e-16	50
5217118	1.133316e-12	48
5217119	7.600562e-01	23
5217104	2.230891e-10	46
5217105	1.000000e+00	4
5217106	9.405398e-01	20
5217108	1.000000e+00	4
5217109	1.000000e+00	0
5217110	3.300224e-03	35
5217111	2.104926e-09	45
5217097	3.245432e-02	32
5217096	1.529320e-04	38
5217101	7.600562e-01	23
5217100	1.000000e+00	5
5217103	8.881784e-16	50
5217089	1.000000e+00	0
5217088	4.529710e-14	49
5217091	1.000000e+00	0
5217090	1.000000e+00	0
5217093	9.999549e-01	12
5217095	1.000000e+00	0
5217094	1.000000e+00	0
5217207	1.000000e+00	1
5217206	1.000000e+00	0
5217205	1.000000e+00	0
5217204	1.000000e+00	0
5217203	1.000000e+00	2
5217202	1.000000e+00	2
5217201	1.000000e+00	0
5217200	1.000000e+00	0
5217215	9.999994e-01	9
5217213	1.000000e+00	0
5217212	1.000000e+00	0
5217211	1.133316e-12	48
5217210	9.998471e-01	13
5217209	1.000000e+00	4
5217208	1.000000e+00	0
5217190	1.133316e-12	48
5217191	8.881784e-16	50
5217188	8.881784e-16	50
5217189	2.807050e-06	41
5217186	8.881784e-16	50
5217187	8.881784e-16	50
5217184	8.881784e-16	50
5217185	8.881784e-16	50
5217198	1.611182e-01	29
5217199	8.881784e-16	50
5217196	1.133316e-12	48
5217197	9.999881e-01	11
5217194	9.999999e-01	8
5217195	1.000000e+00	1
5217193	1.000000e+00	1
5217173	1.000000e+00	7
5217172	1.000000e+00	6
5217175	1.000000e+00	7
5217174	9.675457e-01	19
5217171	1.000000e+00	6
5217170	1.000000e+00	5
5217183	1.000000e+00	2
5217177	1.000000e+00	6
5217178	3.300224e-03	35
5217157	1.000000e+00	2
5217158	8.881784e-16	50
5217159	1.000000e+00	5
5217152	9.966998e-01	16
5217153	8.881784e-16	50
5217154	9.999972e-01	10
5217155	2.807050e-06	41
5217164	8.881784e-16	50
5217165	3.300224e-03	35
5217166	1.000000e+00	3
5217167	9.405398e-01	20
5217161	8.881784e-16	50
5217162	8.881784e-16	50
5217163	9.999999e-01	8
5217267	3.300224e-03	35
5217266	1.000000e+00	0
5217265	1.000000e+00	0
5217264	1.000000e+00	0
5217271	8.881784e-16	50
5217270	1.000000e+00	0
5217269	1.000000e+00	0
5217268	1.000000e+00	0
5217275	8.388818e-01	22
5217274	9.998471e-01	13
5217273	1.000000e+00	4
5217279	9.999999e-01	8
5217278	9.999994e-01	9
5217277	1.000000e+00	0
5217276	8.881784e-16	50
5217250	1.000000e+00	0
5217251	1.000000e+00	1
5217248	1.000000e+00	0
5217249	1.000000e+00	6
5217254	2.807050e-06	41
5217255	1.000000e+00	2
5217253	4.510745e-05	39
5217258	1.000000e+00	0
5217259	9.999972e-01	10
5217256	8.881784e-16	50
5217257	1.000000e+00	1
5217263	1.000000e+00	6
5217260	1.000000e+00	4
5217261	1.000000e+00	0
5217233	5.817779e-07	42
5217235	9.675457e-01	19
5217237	1.000000e+00	0
5217236	1.000000e+00	3
5217239	5.561376e-01	25
5217238	1.000000e+00	1
5217240	1.000000e+00	4
5217243	1.301086e-03	36
5217242	8.881784e-16	50
5217245	1.000000e+00	2
5217244	1.000000e+00	2
5217247	8.881784e-16	50
5217246	8.881784e-16	50
5217216	9.999549e-01	12
5217217	1.000000e+00	0
5217218	9.999972e-01	10
5217219	1.000000e+00	0
5217220	8.881784e-16	50
5217221	1.000000e+00	1
5217222	1.000000e+00	0
5217223	9.986989e-01	15
5217224	1.133316e-12	48
5217225	8.881784e-16	50
5217226	1.000000e+00	0
5217227	1.000000e+00	1
5217228	1.621870e-08	44
5217229	1.000000e+00	0
5217230	1.000000e+00	0
5217231	1.000000e+00	0
5216267	2.399438e-01	28
5216266	1.000000e+00	1
5216265	8.881784e-16	50
5216264	1.000000e+00	0
5216271	9.999999e-01	8
5216270	1.000000e+00	5
5216269	8.881784e-16	50
5216268	3.359055e-01	27
5216259	1.000000e+00	0
5216258	5.946023e-02	31
5216257	1.000000e+00	3
5216256	1.000000e+00	0
5216263	1.000000e+00	0
5216262	4.438624e-01	26
5216261	1.000000e+00	1
5216260	1.000000e+00	0
5216282	1.013194e-01	30
5216283	1.000000e+00	5
5216280	9.986989e-01	15
5216281	9.405398e-01	20
5216286	9.966998e-01	16
5216287	1.000000e+00	6
5216285	9.966998e-01	16
5216274	1.000000e+00	0
5216275	1.000000e+00	5
5216272	1.000000e+00	4
5216273	9.999999e-01	8
5216278	1.621870e-08	44
5216279	1.301086e-03	36
5216276	8.881784e-16	50
5216277	8.881784e-16	50
5216297	1.000000e+00	0
5216296	9.995319e-01	14
5216299	8.881784e-16	50
5216300	4.438624e-01	26
5216303	8.881784e-16	50
5216302	9.995319e-01	14
5216288	1.000000e+00	3
5216291	8.881784e-16	50
5216290	4.529710e-14	49
5216293	9.999994e-01	9
5216292	4.681115e-04	37
5216295	7.600562e-01	23
5216294	9.986989e-01	15
5216312	9.999972e-01	10
5216313	2.230891e-10	46
5216314	8.881784e-16	50
5216315	1.854161e-11	47
5216316	2.230891e-10	46
5216317	8.881784e-16	50
5216318	4.529710e-14	49
5216319	9.966998e-01	16
5216304	4.529710e-14	49
5216305	8.881784e-16	50
5216307	1.854161e-11	47
5216308	8.881784e-16	50
5216309	9.999549e-01	12
5216310	9.999972e-01	10
5216311	1.133316e-12	48
5216335	1.000000e+00	0
5216334	1.000000e+00	0
5216333	1.000000e+00	0
5216332	9.998471e-01	13
5216331	1.000000e+00	0
5216330	1.000000e+00	0
5216328	5.817779e-07	42
5216327	1.000000e+00	1
5216326	1.000000e+00	0
5216325	5.817779e-07	42
5216324	9.998471e-01	13
5216323	9.999549e-01	12
5216322	1.000000e+00	3
5216321	1.000000e+00	7
5216320	1.000000e+00	5
5216351	8.881784e-16	50
5216348	1.000000e+00	2
5216349	2.104926e-09	45
5216346	9.999999e-01	8
5216347	8.881784e-16	50
5216344	1.049339e-07	43
5216345	1.000000e+00	0
5216342	8.881784e-16	50
5216343	4.438624e-01	26
5216340	1.000000e+00	1
5216341	1.000000e+00	3
5216339	9.999972e-01	10
5216336	8.881784e-16	50
5216337	8.881784e-16	50
5216365	1.000000e+00	2
5216364	9.999549e-01	12
5216367	1.000000e+00	1
5216366	1.000000e+00	7
5216361	1.000000e+00	0
5216360	1.000000e+00	7
5216363	5.817779e-07	42
5216362	1.000000e+00	6
5216357	1.000000e+00	0
5216356	9.966998e-01	16
5216359	9.999999e-01	8
5216358	8.881784e-16	50
5216353	1.193067e-05	40
5216352	8.881784e-16	50
5216355	1.000000e+00	0
5216354	2.104926e-09	45
5216380	1.000000e+00	2
5216381	1.000000e+00	5
5216382	1.611182e-01	29
5216383	1.000000e+00	5
5216377	1.000000e+00	0
5216379	1.000000e+00	4
5216372	1.000000e+00	5
5216373	3.245432e-02	32
5216374	9.999999e-01	8
5216368	1.000000e+00	5
5216370	9.999972e-01	10
5216371	8.881784e-16	50
5216386	8.881784e-16	50
5216387	7.600562e-01	23
5216384	4.438624e-01	26
5216385	8.881784e-16	50
5216390	1.000000e+00	0
5216391	1.000000e+00	2
5216394	1.000000e+00	0
5216395	1.000000e+00	0
5216393	1.000000e+00	0
5216398	1.000000e+00	0
5216399	8.881784e-16	50
5216396	8.881784e-16	50
5216397	9.405398e-01	20
5216403	1.000000e+00	0
5216402	1.000000e+00	1
5216401	1.000000e+00	0
5216400	8.881784e-16	50
5216407	9.923267e-01	17
5216406	9.999999e-01	8
5216405	1.000000e+00	0
5216404	1.000000e+00	1
5216411	9.999972e-01	10
5216410	1.000000e+00	3
5216409	1.000000e+00	3
5216408	8.881784e-16	50
5216415	7.600562e-01	23
5216414	1.000000e+00	1
5216413	1.000000e+00	0
5216412	1.000000e+00	0
5216416	8.881784e-16	50
5216417	1.000000e+00	0
5216420	9.966998e-01	16
5216423	8.881784e-16	50
5216424	9.923267e-01	17
5216425	1.000000e+00	1
5216426	9.999881e-01	11
5216427	1.000000e+00	0
5216429	1.641957e-02	33
5216430	1.000000e+00	1
5216431	8.881784e-16	50
5216433	8.881784e-16	50
5216435	1.000000e+00	3
5216434	1.000000e+00	0
5216437	1.000000e+00	5
5216436	8.881784e-16	50
5216439	1.621870e-08	44
5216438	9.999549e-01	12
5216441	1.000000e+00	4
5216440	1.000000e+00	1
5216443	4.529710e-14	49
5216442	8.881784e-16	50
5216445	9.923267e-01	17
5216444	1.641957e-02	33
5216447	9.999881e-01	11
5216446	9.999549e-01	12
5216454	8.881784e-16	50
5216455	9.923267e-01	17
5216452	1.000000e+00	3
5216453	8.881784e-16	50
5216450	1.000000e+00	0
5216451	1.000000e+00	0
5216448	1.000000e+00	2
5216449	9.999994e-01	9
5216462	1.000000e+00	1
5216463	1.193067e-05	40
5216460	1.000000e+00	1
5216461	8.881784e-16	50
5216458	2.399438e-01	28
5216459	1.000000e+00	6
5216456	8.881784e-16	50
5216457	1.000000e+00	1
5216471	1.000000e+00	2
5216470	1.000000e+00	1
5216469	1.000000e+00	6
5216468	2.399438e-01	28
5216467	9.986989e-01	15
5216466	5.946023e-02	31
5216465	1.854161e-11	47
5216464	8.881784e-16	50
5216479	9.966998e-01	16
5216478	2.807050e-06	41
5216477	1.000000e+00	3
5216476	1.000000e+00	6
5216475	1.000000e+00	0
5216474	1.000000e+00	3
5216472	8.881784e-16	50
5216484	1.621870e-08	44
5216485	1.133316e-12	48
5216487	4.510745e-05	39
5216480	1.000000e+00	0
5216481	1.000000e+00	2
5216482	1.000000e+00	0
5216483	8.881784e-16	50
5216492	1.301086e-03	36
5216493	1.000000e+00	0
5216494	1.013194e-01	30
5216495	3.359055e-01	27
5216488	1.000000e+00	1
5216489	1.000000e+00	2
5216490	1.000000e+00	2
5216491	1.000000e+00	4
5216501	1.133316e-12	48
5216500	1.049339e-07	43
5216503	3.245432e-02	32
5216502	4.510745e-05	39
5216497	3.300224e-03	35
5216499	8.881784e-16	50
5216498	1.000000e+00	1
5216509	1.000000e+00	1
5216508	9.999999e-01	8
5216511	1.000000e+00	1
5216510	1.000000e+00	0
5216505	1.000000e+00	0
5216504	2.104926e-09	45
5216507	1.000000e+00	3
5216506	9.999994e-01	9
5216536	1.133316e-12	48
5216537	1.000000e+00	1
5216538	1.000000e+00	3
5216539	3.359055e-01	27
5216540	1.000000e+00	1
5216541	1.000000e+00	0
5216543	1.000000e+00	0
5216528	1.000000e+00	0
5216529	1.000000e+00	0
5216530	4.438624e-01	26
5216531	8.881784e-16	50
5216532	8.881784e-16	50
5216533	1.000000e+00	0
5216534	1.000000e+00	1
5216535	9.835804e-01	18
5216521	9.998471e-01	13
5216520	8.881784e-16	50
5216523	4.529710e-14	49
5216522	1.000000e+00	2
5216525	9.999999e-01	8
5216524	1.000000e+00	2
5216527	8.881784e-16	50
5216526	1.000000e+00	0
5216513	9.999972e-01	10
5216512	1.000000e+00	0
5216514	1.000000e+00	0
5216516	1.000000e+00	3
5216519	4.529710e-14	49
5216518	8.881784e-16	50
5216570	9.966998e-01	16
5216571	8.881784e-16	50
5216568	8.881784e-16	50
5216569	8.881784e-16	50
5216574	9.995319e-01	14
5216575	9.999994e-01	9
5216572	8.881784e-16	50
5216573	9.999972e-01	10
5216562	9.999972e-01	10
5216563	1.000000e+00	1
5216560	1.000000e+00	3
5216561	1.000000e+00	0
5216566	1.000000e+00	1
5216567	9.675457e-01	19
5216564	1.000000e+00	6
5216565	1.000000e+00	1
5216555	8.881784e-16	50
5216554	1.013194e-01	30
5216553	4.510745e-05	39
5216552	1.000000e+00	3
5216559	8.881784e-16	50
5216558	5.817779e-07	42
5216556	8.986806e-01	21
5216547	3.300224e-03	35
5216546	8.881784e-16	50
5216545	1.000000e+00	0
5216544	3.245432e-02	32
5216551	1.000000e+00	0
5216550	4.529710e-14	49
5216549	1.000000e+00	1
5216548	1.000000e+00	1
5216604	9.999972e-01	10
5216605	8.881784e-16	50
5216606	2.104926e-09	45
5216607	7.673339e-03	34
5216600	5.561376e-01	25
5216601	8.881784e-16	50
5216602	8.881784e-16	50
5216603	3.300224e-03	35
5216596	8.881784e-16	50
5216597	9.986989e-01	15
5216598	9.835804e-01	18
5216599	9.999994e-01	9
5216592	9.999972e-01	10
5216593	1.000000e+00	3
5216594	1.049339e-07	43
5216595	9.999999e-01	8
5216589	5.817779e-07	42
5216588	1.000000e+00	0
5216591	1.000000e+00	3
5216590	8.881784e-16	50
5216585	1.000000e+00	0
5216584	1.000000e+00	0
5216587	9.986989e-01	15
5216586	1.000000e+00	0
5216580	8.881784e-16	50
5216583	9.986989e-01	15
5216582	9.999881e-01	11
5216577	1.529320e-04	38
5216576	1.000000e+00	0
5216579	1.000000e+00	2
5216578	1.000000e+00	3
5216638	8.881784e-16	50
5216639	9.835804e-01	18
5216636	8.881784e-16	50
5216637	1.611182e-01	29
5216634	9.995319e-01	14
5216635	4.438624e-01	26
5216632	4.438624e-01	26
5216633	1.611182e-01	29
5216630	9.999549e-01	12
5216631	1.000000e+00	2
5216628	8.881784e-16	50
5216629	4.510745e-05	39
5216626	9.999999e-01	8
5216627	1.193067e-05	40
5216624	9.999994e-01	9
5216625	1.000000e+00	6
5216623	1.000000e+00	1
5216621	1.000000e+00	7
5216620	1.000000e+00	2
5216619	1.000000e+00	2
5216618	1.000000e+00	5
5216617	1.000000e+00	0
5216616	1.000000e+00	0
5216615	1.000000e+00	5
5216614	1.000000e+00	2
5216613	8.881784e-16	50
5216612	1.000000e+00	4
5216611	1.854161e-11	47
5216610	1.000000e+00	0
5216609	4.529710e-14	49
5216608	5.561376e-01	25
5216657	2.807050e-06	41
5216656	1.000000e+00	7
5216659	1.000000e+00	6
5216658	1.000000e+00	6
5216661	9.999999e-01	8
5216660	1.000000e+00	5
5216663	9.999881e-01	11
5216662	1.000000e+00	2
5216665	1.000000e+00	1
5216664	9.999972e-01	10
5216667	1.000000e+00	4
5216666	9.966998e-01	16
5216669	1.000000e+00	0
5216668	1.000000e+00	0
5216671	6.640945e-01	24
5216670	6.640945e-01	24
5216640	8.986806e-01	21
5216641	1.049339e-07	43
5216642	1.611182e-01	29
5216643	9.995319e-01	14
5216644	9.986989e-01	15
5216645	9.999994e-01	9
5216646	1.000000e+00	0
5216647	9.923267e-01	17
5216648	2.104926e-09	45
5216650	9.999972e-01	10
5216653	1.000000e+00	0
5216654	9.995319e-01	14
5216655	1.301086e-03	36
5216691	1.301086e-03	36
5216690	8.881784e-16	50
5216689	9.999881e-01	11
5216688	8.881784e-16	50
5216695	1.000000e+00	7
5216694	9.998471e-01	13
5216693	1.000000e+00	0
5216692	6.640945e-01	24
5216699	1.000000e+00	0
5216698	8.881784e-16	50
5216697	8.881784e-16	50
5216696	4.529710e-14	49
5216703	1.000000e+00	0
5216701	1.000000e+00	1
5216700	1.000000e+00	0
5216675	1.000000e+00	2
5216672	1.049339e-07	43
5216673	1.641957e-02	33
5216678	1.000000e+00	0
5216679	1.000000e+00	0
5216676	8.881784e-16	50
5216677	1.000000e+00	0
5216682	1.000000e+00	4
5216683	1.000000e+00	0
5216680	9.995319e-01	14
5216681	1.000000e+00	3
5216686	1.000000e+00	7
5216687	8.881784e-16	50
5216684	1.000000e+00	0
5216685	1.000000e+00	0
5216724	1.000000e+00	7
5216727	8.881784e-16	50
5216726	8.881784e-16	50
5216721	1.000000e+00	0
5216720	2.230891e-10	46
5216723	1.000000e+00	3
5216722	1.611182e-01	29
5216733	8.881784e-16	50
5216732	8.881784e-16	50
5216735	4.529710e-14	49
5216729	5.561376e-01	25
5216731	1.000000e+00	0
5216730	9.999994e-01	9
5216708	2.104926e-09	45
5216709	8.388818e-01	22
5216710	1.000000e+00	1
5216711	8.881784e-16	50
5216704	2.399438e-01	28
5216705	1.000000e+00	1
5216706	1.000000e+00	0
5216707	1.000000e+00	1
5216716	8.388818e-01	22
5216717	8.881784e-16	50
5216712	5.561376e-01	25
5216714	1.049339e-07	43
5216715	4.438624e-01	26
5216759	1.000000e+00	0
5216758	9.966998e-01	16
5216757	1.000000e+00	2
5216756	9.999999e-01	8
5216755	3.300224e-03	35
5216754	8.881784e-16	50
5216753	1.000000e+00	2
5216752	1.049339e-07	43
5216767	1.000000e+00	0
5216766	1.000000e+00	4
5216765	3.300224e-03	35
5216764	8.881784e-16	50
5216762	9.966998e-01	16
5216761	8.881784e-16	50
5216760	1.000000e+00	0
5216743	9.998471e-01	13
5216740	1.133316e-12	48
5216741	7.600562e-01	23
5216738	1.000000e+00	3
5216739	9.995319e-01	14
5216736	5.817779e-07	42
5216737	8.881784e-16	50
5216751	1.000000e+00	4
5216749	8.881784e-16	50
5216746	1.000000e+00	3
5216744	4.681115e-04	37
5216745	1.000000e+00	4
PID_162330297	1.000000e+00	4
5217349	1.000000e+00	3
5217348	8.881784e-16	50
5217347	1.000000e+00	1
5217346	9.999549e-01	12
5217345	9.999549e-01	12
5217344	1.000000e+00	0
5217359	8.881784e-16	50
5217358	1.000000e+00	4
5217357	6.640945e-01	24
5217355	9.986989e-01	15
5217354	8.881784e-16	50
5217353	1.000000e+00	0
5217352	1.000000e+00	1
5217367	1.000000e+00	4
5217364	7.600562e-01	23
5217362	1.000000e+00	5
5217363	4.510745e-05	39
5217360	5.561376e-01	25
5217361	1.000000e+00	2
5217374	1.000000e+00	0
5217375	1.000000e+00	4
5217372	8.881784e-16	50
5217373	9.998471e-01	13
5217370	1.000000e+00	4
5217371	1.000000e+00	0
5217369	4.529710e-14	49
5217381	1.000000e+00	0
5217380	9.999972e-01	10
5217383	1.000000e+00	1
5217382	1.000000e+00	0
5217376	1.000000e+00	0
5217379	1.000000e+00	1
5217378	5.817779e-07	42
5217389	1.000000e+00	7
5217388	8.881784e-16	50
5217391	1.000000e+00	0
5217390	1.000000e+00	0
5217385	1.133316e-12	48
5217384	4.529710e-14	49
5217387	1.000000e+00	0
5217396	1.000000e+00	0
5217397	1.000000e+00	0
5217398	1.000000e+00	6
5217399	1.000000e+00	1
5217392	5.817779e-07	42
5217393	1.000000e+00	1
5217394	1.133316e-12	48
5217395	9.999994e-01	9
5217404	2.230891e-10	46
5217405	2.230891e-10	46
5217406	9.835804e-01	18
5217407	9.999972e-01	10
5217400	1.000000e+00	1
5217401	9.923267e-01	17
5217402	1.000000e+00	0
5217283	8.881784e-16	50
5217282	1.000000e+00	2
5217281	3.245432e-02	32
5217280	1.000000e+00	5
5217287	5.817779e-07	42
5217286	7.673339e-03	34
5217285	5.817779e-07	42
5217284	1.000000e+00	0
5217291	1.000000e+00	0
5217290	6.640945e-01	24
5217289	9.998471e-01	13
5217288	1.000000e+00	7
5217295	9.986989e-01	15
5217294	8.881784e-16	50
5217292	1.000000e+00	5
5217298	9.986989e-01	15
5217296	8.881784e-16	50
5217297	4.529710e-14	49
5217303	8.881784e-16	50
5217300	8.881784e-16	50
5217301	8.881784e-16	50
5217306	8.881784e-16	50
5217307	8.881784e-16	50
5217304	8.881784e-16	50
5217305	8.881784e-16	50
5217310	2.399438e-01	28
5217311	8.881784e-16	50
5217308	8.881784e-16	50
5217309	1.000000e+00	3
5217313	1.000000e+00	1
5217312	1.000000e+00	0
5217315	1.000000e+00	1
5217314	1.133316e-12	48
5217317	1.000000e+00	1
5217319	8.881784e-16	50
5217318	9.995319e-01	14
5217321	1.000000e+00	1
5217320	1.000000e+00	6
5217323	2.399438e-01	28
5217322	7.600562e-01	23
5217325	1.000000e+00	0
5217324	9.986989e-01	15
5217327	1.000000e+00	0
5217326	8.881784e-16	50
5217328	1.000000e+00	0
5217329	1.000000e+00	0
5217330	1.000000e+00	1
5217331	1.000000e+00	2
5217332	1.000000e+00	6
5217333	1.000000e+00	0
5217334	1.000000e+00	1
5217335	1.000000e+00	0
5217336	8.881784e-16	50
5217337	1.000000e+00	0
5217338	1.000000e+00	1
5217339	1.000000e+00	2
5217340	1.000000e+00	2
5217342	1.000000e+00	0
5217343	1.000000e+00	0
5217486	1.000000e+00	2
5217487	1.000000e+00	0
5217484	8.881784e-16	50
5217485	1.000000e+00	5
5217482	9.998471e-01	13
5217483	1.000000e+00	4
5217480	1.000000e+00	2
5217481	1.000000e+00	4
5217478	1.000000e+00	0
5217479	1.000000e+00	0
5217476	4.438624e-01	26
5217477	1.000000e+00	0
5217474	8.881784e-16	50
5217475	1.000000e+00	7
5217472	1.000000e+00	2
5217473	1.000000e+00	4
5217503	8.986806e-01	21
5217502	1.000000e+00	0
5217501	1.000000e+00	0
5217500	4.529710e-14	49
5217498	8.881784e-16	50
5217497	1.000000e+00	1
5217496	1.621870e-08	44
5217494	3.245432e-02	32
5217493	1.000000e+00	0
5217492	8.881784e-16	50
5217491	1.621870e-08	44
5217490	1.000000e+00	1
5217489	8.881784e-16	50
5217488	1.000000e+00	0
5217516	1.000000e+00	0
5217517	1.000000e+00	0
5217518	1.000000e+00	0
5217519	1.000000e+00	7
5217512	8.881784e-16	50
5217513	1.000000e+00	0
5217514	1.000000e+00	0
5217515	1.000000e+00	0
5217508	3.359055e-01	27
5217509	1.000000e+00	3
5217511	3.359055e-01	27
5217504	1.000000e+00	0
5217505	8.986806e-01	21
5217507	1.621870e-08	44
5217533	1.000000e+00	2
5217532	8.881784e-16	50
5217534	4.438624e-01	26
5217529	1.301086e-03	36
5217528	1.000000e+00	4
5217531	1.000000e+00	6
5217530	9.999881e-01	11
5217525	1.301086e-03	36
5217524	4.529710e-14	49
5217527	1.000000e+00	2
5217526	1.000000e+00	5
5217521	9.999881e-01	11
5217520	7.600562e-01	23
5217523	1.193067e-05	40
5217522	1.301086e-03	36
5217418	1.000000e+00	1
5217416	1.000000e+00	1
5217422	1.000000e+00	2
5217423	8.881784e-16	50
5217420	1.000000e+00	5
5217421	1.000000e+00	5
5217410	9.999881e-01	11
5217411	8.881784e-16	50
5217408	2.230891e-10	46
5217409	1.000000e+00	5
5217414	1.000000e+00	0
5217415	9.999881e-01	11
5217412	1.000000e+00	2
5217413	2.104926e-09	45
5217435	9.995319e-01	14
5217434	7.600562e-01	23
5217433	8.881784e-16	50
5217432	1.000000e+00	5
5217439	1.000000e+00	2
5217438	8.881784e-16	50
5217437	8.881784e-16	50
5217436	8.388818e-01	22
5217427	9.999999e-01	8
5217426	5.561376e-01	25
5217425	8.881784e-16	50
5217424	9.835804e-01	18
5217431	8.881784e-16	50
5217430	1.301086e-03	36
5217429	1.000000e+00	2
5217428	1.000000e+00	5
5217448	1.000000e+00	0
5217449	3.245432e-02	32
5217450	8.881784e-16	50
5217451	5.946023e-02	31
5217452	1.000000e+00	0
5217453	1.000000e+00	0
5217454	3.359055e-01	27
5217455	1.000000e+00	0
5217440	8.986806e-01	21
5217441	1.000000e+00	3
5217442	1.301086e-03	36
5217443	3.359055e-01	27
5217444	8.881784e-16	50
5217446	4.510745e-05	39
5217447	8.881784e-16	50
5217464	8.881784e-16	50
5217467	8.388818e-01	22
5217466	1.000000e+00	7
5217468	9.998471e-01	13
5217471	1.000000e+00	1
5217457	1.000000e+00	7
5217456	8.881784e-16	50
5217459	4.438624e-01	26
5217458	1.000000e+00	2
5217461	1.000000e+00	0
5217463	1.133316e-12	48
5217536	4.529710e-14	49
5217539	9.999881e-01	11
5217538	8.881784e-16	50
