# Supplementary material for: Translational Selection Is Ubiquitous in Prokaryotes
Source: PLoS Genet. 2010 Jun 24;6(6):e1001004. doi: 10.1371/journal.pgen.1001004 (PMC2891978; doi:10.1371/journal.pgen.1001004)
Supplement: Dataset S1 — OCU/non-OCU gene calls in 461 Bacterial and Archaeal genomes, and summary tables of genome properties and OCU preferences for specific codons. (4.77 MB ZIP) [file pgen.1001004.s001.zip › Dataset_S1_Archaea/Methanococcoides_burtonii_DSM_6242.arff.ocuGenes]

GeneID	signTest_p	ocuProbWinCnt
3997137	7.600562e-01	23
3998196	1.000000e+00	7
3997136	1.000000e+00	7
3998199	8.881784e-16	50
3997139	9.998471e-01	13
3998198	1.000000e+00	6
3997138	1.000000e+00	4
3998193	1.000000e+00	4
3997141	1.000000e+00	1
3997140	9.999999e-01	8
3998195	9.999972e-01	10
3997143	8.881784e-16	50
3998194	9.999999e-01	8
3997145	9.999972e-01	10
3998205	1.000000e+00	0
3998204	1.000000e+00	0
3997147	9.835804e-01	18
3998207	1.049339e-07	43
3997146	1.000000e+00	5
3998206	4.681115e-04	37
3997149	9.966998e-01	16
3998201	9.999994e-01	9
3997151	1.301086e-03	36
3998203	1.000000e+00	0
3998202	1.000000e+00	0
3997150	1.000000e+00	0
3998180	1.301086e-03	36
3998181	1.000000e+00	7
3997121	1.013194e-01	30
3998182	8.881784e-16	50
3997122	9.405398e-01	20
3998183	8.881784e-16	50
3997123	8.881784e-16	50
3998176	1.000000e+00	6
3997124	8.881784e-16	50
3998177	2.230891e-10	46
3997125	1.000000e+00	4
3998178	9.999549e-01	12
3997126	8.881784e-16	50
3998179	9.995319e-01	14
3997127	1.013194e-01	30
3998188	5.561376e-01	25
3997128	9.986989e-01	15
3998189	4.529710e-14	49
3998190	1.000000e+00	0
3997130	8.881784e-16	50
3998191	8.881784e-16	50
3997131	1.133316e-12	48
3997132	7.600562e-01	23
3998184	9.999972e-01	10
3997133	1.621870e-08	44
3998185	1.000000e+00	0
3997134	1.621870e-08	44
3998186	1.000000e+00	2
3997135	9.998471e-01	13
3998187	8.881784e-16	50
3997171	1.000000e+00	0
3998167	5.561376e-01	25
3997170	1.000000e+00	0
3998166	1.000000e+00	5
3998165	1.000000e+00	7
3997168	8.881784e-16	50
3998164	1.529320e-04	38
3997175	3.359055e-01	27
3998163	1.000000e+00	1
3997174	1.000000e+00	0
3998162	9.966998e-01	16
3997173	1.000000e+00	0
3998161	1.000000e+00	1
3997172	8.881784e-16	50
3998160	1.000000e+00	1
3997179	1.000000e+00	2
3998175	4.681115e-04	37
3997178	9.998471e-01	13
3998174	1.000000e+00	2
3997177	1.000000e+00	0
3998173	1.000000e+00	6
3997176	8.881784e-16	50
3998172	1.000000e+00	1
3998171	1.000000e+00	0
3997183	9.405398e-01	20
3998170	9.966998e-01	16
3997182	8.881784e-16	50
3997181	1.000000e+00	0
3998169	1.000000e+00	1
3997180	1.000000e+00	1
3998168	1.193067e-05	40
3997154	1.000000e+00	5
3997155	4.529710e-14	49
3998151	9.999972e-01	10
3997152	1.013194e-01	30
3997153	1.000000e+00	0
3998149	1.000000e+00	6
3997158	1.000000e+00	4
3998146	1.000000e+00	2
3997159	8.881784e-16	50
3998147	1.000000e+00	4
3998144	9.835804e-01	18
3997156	1.000000e+00	0
3998145	9.835804e-01	18
3997157	1.000000e+00	0
3997162	1.000000e+00	3
3998159	1.000000e+00	3
3997163	9.999881e-01	11
3998156	8.388818e-01	22
3997160	1.000000e+00	5
3998157	1.000000e+00	3
3997161	1.000000e+00	1
3998154	1.000000e+00	0
3997166	8.881784e-16	50
3998155	9.998471e-01	13
3997167	1.000000e+00	5
3997164	2.104926e-09	45
3998153	9.986989e-01	15
3997165	1.000000e+00	0
3997077	1.000000e+00	0
3998129	1.000000e+00	2
3997076	9.923267e-01	17
3998128	1.000000e+00	4
3997079	7.600562e-01	23
3998131	5.561376e-01	25
3997078	1.000000e+00	6
3998130	1.854161e-11	47
3997073	1.000000e+00	3
3998133	9.966998e-01	16
3997072	1.000000e+00	3
3997075	1.854161e-11	47
3997074	9.923267e-01	17
3998134	8.986806e-01	21
3997085	9.986989e-01	15
3998136	8.881784e-16	50
3997087	9.998471e-01	13
3998138	9.986989e-01	15
3998141	1.000000e+00	6
3997081	9.998471e-01	13
3998140	1.000000e+00	4
3997080	1.000000e+00	1
3998143	2.807050e-06	41
3997083	8.881784e-16	50
3998142	9.986989e-01	15
3997082	1.000000e+00	4
3997060	9.405398e-01	20
3998112	8.986806e-01	21
3997061	8.881784e-16	50
3998113	1.854161e-11	47
3997062	1.301086e-03	36
3998114	4.529710e-14	49
3997063	1.000000e+00	5
3998115	1.301086e-03	36
3997056	8.881784e-16	50
3998116	9.675457e-01	19
3997057	8.881784e-16	50
3998117	7.600562e-01	23
3998118	8.881784e-16	50
3997059	9.999972e-01	10
3998119	9.405398e-01	20
3997068	8.881784e-16	50
3998120	1.301086e-03	36
3997069	8.881784e-16	50
3998121	1.641957e-02	33
3997070	1.049339e-07	43
3998122	1.641957e-02	33
3997071	1.854161e-11	47
3998124	9.999881e-01	11
3997065	9.995319e-01	14
3998126	1.000000e+00	2
3997067	8.881784e-16	50
3998127	1.000000e+00	2
3997111	9.999549e-01	12
3998099	8.881784e-16	50
3998098	9.995319e-01	14
3997109	1.013194e-01	30
3998097	1.000000e+00	1
3998096	9.675457e-01	19
3998103	1.621870e-08	44
3997106	4.529710e-14	49
3998102	2.104926e-09	45
3997105	1.133316e-12	48
3998101	8.881784e-16	50
3998107	1.611182e-01	29
3997119	1.000000e+00	7
3998106	9.999972e-01	10
3997118	1.193067e-05	40
3997117	9.998471e-01	13
3998105	8.881784e-16	50
3997116	9.999994e-01	9
3998104	1.000000e+00	5
3997115	9.405398e-01	20
3998111	8.881784e-16	50
3997114	1.000000e+00	6
3998110	9.999972e-01	10
3997113	8.881784e-16	50
3998109	9.923267e-01	17
3998108	9.835804e-01	18
3997112	2.399438e-01	28
3997094	9.998471e-01	13
3998082	4.438624e-01	26
3997095	8.881784e-16	50
3998083	4.681115e-04	37
3997092	9.999549e-01	12
3998080	1.000000e+00	4
3998081	9.998471e-01	13
3997090	1.854161e-11	47
3998086	3.359055e-01	27
3997091	7.673339e-03	34
3998087	8.881784e-16	50
3997088	8.881784e-16	50
3998084	1.000000e+00	0
3997089	2.807050e-06	41
3998090	8.881784e-16	50
3997102	9.999881e-01	11
3998091	1.000000e+00	1
3998088	9.998471e-01	13
3997100	8.388818e-01	22
3998089	1.000000e+00	2
3997101	9.966998e-01	16
3998094	9.995319e-01	14
3997098	1.301086e-03	36
3998095	5.946023e-02	31
3997099	4.510745e-05	39
3998092	1.013194e-01	30
3997096	1.133316e-12	48
3998093	3.359055e-01	27
3997097	9.999549e-01	12
3998076	1.000000e+00	1
3997016	1.000000e+00	6
3998077	1.013194e-01	30
3997017	9.995319e-01	14
3998078	1.000000e+00	4
3998079	5.561376e-01	25
3997019	1.000000e+00	1
3998072	8.881784e-16	50
3997020	1.000000e+00	3
3998073	1.000000e+00	1
3997021	2.399438e-01	28
3998074	1.000000e+00	2
3997022	9.999994e-01	9
3997023	5.946023e-02	31
3998075	1.000000e+00	1
3998068	9.999999e-01	8
3997008	1.611182e-01	29
3998069	7.673339e-03	34
3997009	9.986989e-01	15
3998070	8.881784e-16	50
3997010	9.966998e-01	16
3998071	9.405398e-01	20
3997011	1.000000e+00	2
3997012	8.881784e-16	50
3997013	8.881784e-16	50
3998066	1.049339e-07	43
3997014	8.881784e-16	50
3998067	8.986806e-01	21
3997015	8.881784e-16	50
3997001	9.999549e-01	12
3998060	8.881784e-16	50
3997000	1.133316e-12	48
3997002	8.881784e-16	50
3998057	2.807050e-06	41
3997005	1.000000e+00	1
3998056	9.999972e-01	10
3997004	1.000000e+00	0
3998059	9.999994e-01	9
3998058	4.529710e-14	49
3998053	9.999972e-01	10
3996993	8.881784e-16	50
3998052	9.999549e-01	12
3996992	1.000000e+00	2
3998055	2.399438e-01	28
3996995	8.986806e-01	21
3998054	9.405398e-01	20
3996994	9.999994e-01	9
3996997	6.640945e-01	24
3998048	1.013194e-01	30
3996996	1.000000e+00	0
3996999	1.000000e+00	0
3998050	5.946023e-02	31
3996998	1.529320e-04	38
3997050	1.301086e-03	36
3998047	9.966998e-01	16
3997051	9.999999e-01	8
3998044	7.600562e-01	23
3997048	1.000000e+00	4
3998045	9.999994e-01	9
3997049	9.999972e-01	10
3997054	8.881784e-16	50
3998043	5.817779e-07	42
3997055	8.881784e-16	50
3998040	1.000000e+00	6
3997052	9.999994e-01	9
3998041	1.193067e-05	40
3997042	9.999994e-01	9
3998038	4.438624e-01	26
3998039	8.881784e-16	50
3997043	8.881784e-16	50
3997040	9.835804e-01	18
3998036	1.529320e-04	38
3997041	9.966998e-01	16
3998037	4.529710e-14	49
3997046	1.000000e+00	0
3997047	1.000000e+00	4
3998035	1.000000e+00	7
3997044	9.999999e-01	8
3998032	1.000000e+00	0
3997045	1.000000e+00	0
3997035	9.998471e-01	13
3998031	7.600562e-01	23
3997034	1.193067e-05	40
3998030	9.999994e-01	9
3997033	1.000000e+00	5
3998029	8.986806e-01	21
3997032	1.013194e-01	30
3998028	9.675457e-01	19
3997039	8.388818e-01	22
3998027	9.999972e-01	10
3997038	2.230891e-10	46
3998026	9.999549e-01	12
3998025	9.998471e-01	13
3998024	2.230891e-10	46
3998023	1.000000e+00	6
3997026	8.881784e-16	50
3998022	1.133316e-12	48
3997025	8.881784e-16	50
3998021	1.621870e-08	44
3997024	9.999549e-01	12
3998020	8.881784e-16	50
3997031	9.998471e-01	13
3998019	4.681115e-04	37
3997030	5.946023e-02	31
3998018	4.510745e-05	39
3998017	1.193067e-05	40
3998016	8.881784e-16	50
3996956	1.000000e+00	5
3998009	8.881784e-16	50
3998010	8.881784e-16	50
3996958	1.000000e+00	6
3998011	9.995319e-01	14
3996959	9.995319e-01	14
3998012	8.881784e-16	50
3996952	1.000000e+00	5
3998013	8.881784e-16	50
3996953	4.529710e-14	49
3998014	9.999549e-01	12
3996954	2.104926e-09	45
3998015	5.561376e-01	25
3996955	5.817779e-07	42
3996948	9.999881e-01	11
3998000	7.600562e-01	23
3996949	1.000000e+00	2
3998001	9.999999e-01	8
3996950	8.388818e-01	22
3996951	1.000000e+00	4
3998003	8.881784e-16	50
3996944	4.681115e-04	37
3996945	2.104926e-09	45
3998005	1.000000e+00	4
3996946	8.881784e-16	50
3998006	3.300224e-03	35
3998007	8.881784e-16	50
3996947	7.600562e-01	23
3996941	1.000000e+00	0
3997993	1.000000e+00	3
3996940	1.000000e+00	0
3997992	4.529710e-14	49
3996943	9.986989e-01	15
3997995	9.835804e-01	18
3996942	1.013194e-01	30
3996937	8.881784e-16	50
3997997	1.000000e+00	0
3996936	1.000000e+00	0
3996939	1.000000e+00	2
3997999	1.000000e+00	6
3996938	1.000000e+00	1
3997998	1.000000e+00	6
3996933	1.000000e+00	0
3997985	9.999999e-01	8
3996932	1.000000e+00	0
3997984	8.881784e-16	50
3996935	7.600562e-01	23
3997987	9.999994e-01	9
3996934	1.000000e+00	0
3997986	9.966998e-01	16
3996929	1.000000e+00	6
3997989	9.966998e-01	16
3996928	1.000000e+00	0
3997988	1.611182e-01	29
3997991	1.611182e-01	29
3996931	8.881784e-16	50
3997990	8.986806e-01	21
3996930	8.881784e-16	50
3996990	3.359055e-01	27
3997978	1.000000e+00	5
3996991	8.881784e-16	50
3997979	5.561376e-01	25
3996988	8.881784e-16	50
3997976	1.000000e+00	3
3996989	8.881784e-16	50
3997977	9.999881e-01	11
3996986	4.438624e-01	26
3997982	1.133316e-12	48
3996987	8.881784e-16	50
3997983	8.881784e-16	50
3996984	1.000000e+00	5
3997980	1.013194e-01	30
3996985	8.881784e-16	50
3997981	8.881784e-16	50
3996982	8.881784e-16	50
3997970	1.133316e-12	48
3996983	9.998471e-01	13
3997971	4.529710e-14	49
3997968	9.835804e-01	18
3997969	9.835804e-01	18
3996978	2.104926e-09	45
3997974	9.835804e-01	18
3996979	9.986989e-01	15
3997975	4.510745e-05	39
3996976	1.000000e+00	0
3997972	8.881784e-16	50
3996977	1.000000e+00	5
3997973	8.881784e-16	50
3997963	1.000000e+00	1
3996974	9.995319e-01	14
3997962	1.000000e+00	5
3996973	1.000000e+00	2
3997961	1.000000e+00	0
3996972	4.510745e-05	39
3997960	1.000000e+00	6
3996971	1.000000e+00	1
3997967	9.999549e-01	12
3996970	1.000000e+00	3
3997966	8.881784e-16	50
3996969	8.881784e-16	50
3997965	1.000000e+00	1
3996968	1.000000e+00	5
3997964	1.000000e+00	0
3996967	4.529710e-14	49
3997955	1.000000e+00	3
3996966	1.000000e+00	1
3997954	4.529710e-14	49
3996965	9.675457e-01	19
3997952	9.986989e-01	15
3996963	9.999881e-01	11
3997959	5.817779e-07	42
3996962	8.881784e-16	50
3997958	8.881784e-16	50
3997957	1.000000e+00	3
3996961	9.986989e-01	15
3996960	9.998471e-01	13
3997926	9.999999e-01	8
3997924	1.000000e+00	1
3996864	6.640945e-01	24
3997925	9.999881e-01	11
3996865	2.807050e-06	41
3996870	8.881784e-16	50
3997922	9.966998e-01	16
3996871	8.881784e-16	50
3997923	1.000000e+00	4
3996868	2.230891e-10	46
3996869	3.359055e-01	27
3997921	8.881784e-16	50
3997934	8.881784e-16	50
3996874	1.049339e-07	43
3997935	1.000000e+00	0
3996875	8.881784e-16	50
3997932	9.923267e-01	17
3997933	4.529710e-14	49
3996873	1.000000e+00	4
3997930	9.999549e-01	12
3996878	6.640945e-01	24
3997931	8.881784e-16	50
3996879	9.998471e-01	13
3997928	1.854161e-11	47
3996876	4.438624e-01	26
3997929	1.000000e+00	6
3996877	9.986989e-01	15
3997943	8.881784e-16	50
3996883	1.000000e+00	3
3997942	4.438624e-01	26
3996882	1.000000e+00	4
3997941	4.529710e-14	49
3996881	1.000000e+00	0
3997940	8.881784e-16	50
3996880	9.999999e-01	8
3997939	9.999972e-01	10
3996887	1.000000e+00	0
3997938	7.673339e-03	34
3996886	9.675457e-01	19
3997937	1.000000e+00	2
3996885	8.388818e-01	22
3997936	3.300224e-03	35
3996884	1.301086e-03	36
3997951	9.999881e-01	11
3996891	1.621870e-08	44
3996890	9.995319e-01	14
3996889	1.133316e-12	48
3997949	8.881784e-16	50
3996888	1.000000e+00	2
3997948	9.966998e-01	16
3997947	4.529710e-14	49
3996895	1.133316e-12	48
3997946	1.000000e+00	0
3996894	1.000000e+00	7
3997945	7.673339e-03	34
3996893	9.995319e-01	14
3997944	1.000000e+00	2
3996896	1.000000e+00	0
3997892	2.104926e-09	45
3996897	9.999994e-01	9
3997893	1.000000e+00	7
3996898	1.000000e+00	6
3997894	9.995319e-01	14
3996899	1.000000e+00	1
3997895	1.133316e-12	48
3996900	1.854161e-11	47
3997888	9.999972e-01	10
3996901	9.999881e-01	11
3997889	9.999549e-01	12
3996902	2.230891e-10	46
3997890	1.000000e+00	3
3996903	1.000000e+00	6
3997891	8.881784e-16	50
3997900	9.835804e-01	18
3996905	1.000000e+00	0
3997901	1.000000e+00	3
3996906	1.000000e+00	0
3997902	7.673339e-03	34
3996907	1.049339e-07	43
3997903	5.561376e-01	25
3997896	9.999999e-01	8
3996909	1.000000e+00	0
3997897	4.529710e-14	49
3996910	1.000000e+00	0
3996911	1.000000e+00	0
3997899	1.000000e+00	4
3996913	9.999972e-01	10
3997909	9.999972e-01	10
3996912	1.000000e+00	0
3997908	4.529710e-14	49
3997911	8.881784e-16	50
3996914	1.000000e+00	0
3997910	9.966998e-01	16
3996917	1.000000e+00	0
3997905	9.999972e-01	10
3996916	9.999994e-01	9
3997904	8.881784e-16	50
3996919	1.000000e+00	2
3997907	9.999549e-01	12
3996918	1.000000e+00	0
3997906	3.245432e-02	32
3996921	1.000000e+00	0
3997917	9.966998e-01	16
3996920	1.000000e+00	0
3996923	1.193067e-05	40
3996922	9.999972e-01	10
3997918	8.881784e-16	50
3996925	8.881784e-16	50
3997913	4.529710e-14	49
3997912	1.529320e-04	38
3996927	9.999994e-01	9
3996926	9.999549e-01	12
3996806	1.000000e+00	0
3997858	1.000000e+00	5
3996807	8.881784e-16	50
3996804	9.675457e-01	19
3997856	1.000000e+00	1
3996805	1.000000e+00	1
3997857	9.986989e-01	15
3996802	9.923267e-01	17
3997862	8.881784e-16	50
3997863	3.359055e-01	27
3997860	9.986989e-01	15
3996814	8.881784e-16	50
3997866	1.000000e+00	0
3996815	8.881784e-16	50
3997867	1.000000e+00	4
3996812	9.966998e-01	16
3997864	1.000000e+00	0
3996813	9.999994e-01	9
3997865	1.000000e+00	0
3996810	6.640945e-01	24
3996811	9.999999e-01	8
3997871	1.133316e-12	48
3996808	9.995319e-01	14
3997868	1.000000e+00	0
3996809	9.986989e-01	15
3997869	1.000000e+00	0
3997875	1.000000e+00	1
3996823	7.600562e-01	23
3997874	1.000000e+00	5
3996822	4.529710e-14	49
3996821	5.817779e-07	42
3997873	3.300224e-03	35
3996820	1.133316e-12	48
3997872	1.000000e+00	6
3997879	9.923267e-01	17
3996819	4.529710e-14	49
3997878	9.999994e-01	9
3996818	1.854161e-11	47
3997877	9.995319e-01	14
3997876	1.000000e+00	0
3996816	8.986806e-01	21
3996831	8.881784e-16	50
3996830	9.999999e-01	8
3997881	2.807050e-06	41
3996829	9.999994e-01	9
3997880	9.999994e-01	9
3996828	1.000000e+00	6
3997887	8.881784e-16	50
3996827	1.000000e+00	1
3997886	8.881784e-16	50
3996826	1.000000e+00	3
3997885	1.133316e-12	48
3996825	1.000000e+00	2
3997884	1.013194e-01	30
3996824	1.000000e+00	0
3997824	1.000000e+00	4
3996837	1.000000e+00	0
3997825	1.000000e+00	0
3996838	1.000000e+00	3
3997826	1.000000e+00	5
3996839	1.000000e+00	0
3997827	1.000000e+00	5
3996832	1.000000e+00	0
3997828	1.000000e+00	1
3996833	1.000000e+00	2
3997829	1.000000e+00	2
3996834	1.000000e+00	0
3997830	1.000000e+00	0
3997831	1.000000e+00	0
3996844	1.854161e-11	47
3997832	1.000000e+00	1
3996845	1.000000e+00	0
3997833	1.000000e+00	0
3996846	8.881784e-16	50
3997834	2.230891e-10	46
3997835	8.881784e-16	50
3997836	9.999549e-01	12
3997837	1.000000e+00	0
3996842	4.438624e-01	26
3997838	1.000000e+00	1
3996843	1.000000e+00	0
3997839	1.000000e+00	0
3997841	1.000000e+00	0
3996853	9.405398e-01	20
3997840	1.000000e+00	5
3996852	9.835804e-01	18
3997843	1.000000e+00	4
3996855	1.000000e+00	7
3997842	1.000000e+00	0
3996854	1.529320e-04	38
3996849	1.000000e+00	3
3997845	1.000000e+00	3
3996848	8.986806e-01	21
3996851	5.946023e-02	31
3997847	3.245432e-02	32
3996850	8.881784e-16	50
3997846	1.611182e-01	29
3996861	9.999972e-01	10
3997849	8.881784e-16	50
3996860	8.881784e-16	50
3997848	1.854161e-11	47
3996863	1.000000e+00	2
3997851	9.999999e-01	8
3996862	1.000000e+00	0
3997850	1.000000e+00	0
3996857	1.301086e-03	36
3997853	1.000000e+00	6
3996856	4.529710e-14	49
3997852	1.000000e+00	0
3996859	1.000000e+00	3
3997855	9.999994e-01	9
3996858	8.881784e-16	50
3997854	1.000000e+00	0
3997807	4.681115e-04	37
3996747	9.999549e-01	12
3997806	1.000000e+00	5
3996746	1.049339e-07	43
3997805	9.999994e-01	9
3996745	8.881784e-16	50
3997803	1.000000e+00	6
3997802	1.000000e+00	0
3997801	7.673339e-03	34
3996749	9.999994e-01	9
3997800	9.923267e-01	17
3996748	1.611182e-01	29
3996739	5.946023e-02	31
3997799	1.000000e+00	2
3996738	1.193067e-05	40
3997798	1.000000e+00	3
3996737	8.881784e-16	50
3997797	4.681115e-04	37
3996736	1.000000e+00	3
3997796	8.881784e-16	50
3996743	8.881784e-16	50
3997795	9.998471e-01	13
3996742	8.881784e-16	50
3996741	8.881784e-16	50
3997793	2.230891e-10	46
3996740	7.673339e-03	34
3997792	2.399438e-01	28
3997822	1.000000e+00	0
3996763	1.000000e+00	5
3996760	9.998471e-01	13
3997820	1.000000e+00	6
3996761	1.000000e+00	2
3997821	1.000000e+00	3
3997818	9.999999e-01	8
3996766	1.000000e+00	5
3997819	9.999881e-01	11
3996767	1.000000e+00	3
3997816	1.000000e+00	0
3996764	9.995319e-01	14
3997817	1.000000e+00	0
3996765	9.998471e-01	13
3997814	4.510745e-05	39
3996754	1.000000e+00	1
3997815	1.000000e+00	2
3996752	8.881784e-16	50
3997813	2.399438e-01	28
3996753	2.807050e-06	41
3997810	1.611182e-01	29
3996758	9.998471e-01	13
3997811	1.000000e+00	1
3996759	9.999972e-01	10
3997808	9.999881e-01	11
3996756	8.881784e-16	50
3997809	4.510745e-05	39
3996757	9.986989e-01	15
3997773	4.529710e-14	49
3996776	4.529710e-14	49
3997772	1.000000e+00	2
3997775	1.000000e+00	5
3997774	8.881784e-16	50
3996781	9.998471e-01	13
3997769	1.000000e+00	2
3996780	5.946023e-02	31
3997768	8.881784e-16	50
3996783	1.854161e-11	47
3997771	8.881784e-16	50
3996782	9.999881e-01	11
3997770	1.611182e-01	29
3996769	1.000000e+00	0
3997764	9.966998e-01	16
3996771	9.999881e-01	11
3997767	8.881784e-16	50
3996770	1.000000e+00	5
3997766	1.000000e+00	6
3996772	4.510745e-05	39
3997763	1.000000e+00	7
3996774	1.000000e+00	7
3997788	9.923267e-01	17
3997789	1.000000e+00	5
3996794	1.049339e-07	43
3997790	6.640945e-01	24
3996795	9.999994e-01	9
3997791	7.600562e-01	23
3996796	9.675457e-01	19
3997784	9.999999e-01	8
3996797	9.966998e-01	16
3997785	1.000000e+00	1
3996798	1.133316e-12	48
3996799	8.881784e-16	50
3997787	1.000000e+00	7
3996784	3.300224e-03	35
3997780	1.000000e+00	7
3996785	1.000000e+00	6
3997781	1.000000e+00	4
3996786	8.881784e-16	50
3997782	1.529320e-04	38
3997783	1.000000e+00	3
3996787	2.807050e-06	41
3996788	8.881784e-16	50
3997776	5.561376e-01	25
3996789	1.000000e+00	3
3997777	1.000000e+00	3
3996790	8.881784e-16	50
3997778	1.641957e-02	33
3996791	1.133316e-12	48
3997779	2.104926e-09	45
3997739	1.854161e-11	47
3996687	1.301086e-03	36
3997738	1.193067e-05	40
3996686	8.881784e-16	50
3997737	9.995319e-01	14
3996685	8.881784e-16	50
3996684	9.986989e-01	15
3996682	8.881784e-16	50
3997742	1.133316e-12	48
3997741	1.000000e+00	6
3996681	9.986989e-01	15
3997740	4.529710e-14	49
3997731	8.388818e-01	22
3997730	1.000000e+00	7
3996678	8.881784e-16	50
3997729	1.049339e-07	43
3996677	4.529710e-14	49
3997728	1.000000e+00	6
3997735	7.673339e-03	34
3997734	1.000000e+00	7
3997733	5.561376e-01	25
3996673	9.923267e-01	17
3997732	1.000000e+00	2
3996672	5.561376e-01	25
3997754	2.399438e-01	28
3996702	8.388818e-01	22
3997755	3.245432e-02	32
3996703	1.000000e+00	2
3997752	9.966998e-01	16
3996700	1.000000e+00	4
3997753	1.854161e-11	47
3996701	9.999549e-01	12
3996698	1.000000e+00	4
3996699	8.881784e-16	50
3997756	4.510745e-05	39
3996696	1.000000e+00	0
3996697	9.999549e-01	12
3996694	2.807050e-06	41
3997746	4.510745e-05	39
3997747	9.999881e-01	11
3996695	1.000000e+00	7
3996692	3.300224e-03	35
3997744	1.000000e+00	3
3996693	9.999972e-01	10
3997750	1.000000e+00	4
3996690	9.923267e-01	17
3997751	9.675457e-01	19
3996691	9.998471e-01	13
3997748	1.000000e+00	2
3997749	1.000000e+00	0
3996689	1.000000e+00	2
3996717	1.000000e+00	0
3997705	1.000000e+00	7
3996716	1.641957e-02	33
3997704	3.359055e-01	27
3996719	8.881784e-16	50
3997707	9.999881e-01	11
3996718	8.881784e-16	50
3997706	1.000000e+00	0
3997709	1.000000e+00	4
3996713	1.301086e-03	36
3996712	1.000000e+00	2
3997708	1.000000e+00	0
3997711	1.133316e-12	48
3996715	1.000000e+00	0
3997710	9.999881e-01	11
3996714	1.000000e+00	0
3997697	1.301086e-03	36
3996709	1.529320e-04	38
3997696	1.611182e-01	29
3996708	4.529710e-14	49
3997699	1.000000e+00	3
3996711	9.999994e-01	9
3997698	9.835804e-01	18
3996710	1.000000e+00	1
3996705	1.000000e+00	0
3997701	7.673339e-03	34
3997700	1.000000e+00	2
3996704	1.000000e+00	0
3996707	1.000000e+00	0
3997703	2.230891e-10	46
3996706	1.000000e+00	0
3997702	1.000000e+00	3
3997720	8.388818e-01	22
3996732	9.999972e-01	10
3997721	8.881784e-16	50
3996733	1.000000e+00	1
3997722	9.995319e-01	14
3996734	8.881784e-16	50
3996735	7.673339e-03	34
3997724	1.000000e+00	1
3996728	1.000000e+00	2
3997725	1.000000e+00	0
3996729	9.995319e-01	14
3997726	8.881784e-16	50
3996730	1.000000e+00	6
3997727	8.881784e-16	50
3996731	1.000000e+00	7
3997712	8.881784e-16	50
3997713	7.673339e-03	34
3996725	1.000000e+00	1
3997715	4.438624e-01	26
3996727	1.000000e+00	5
3997716	3.245432e-02	32
3996720	9.995319e-01	14
3997717	8.881784e-16	50
3997718	9.999549e-01	12
3996722	1.000000e+00	0
3997719	9.999972e-01	10
3996723	1.000000e+00	3
3997687	4.510745e-05	39
3998675	5.561376e-01	25
3997686	9.999972e-01	10
3998674	1.000000e+00	4
3998673	1.641957e-02	33
3997684	9.999999e-01	8
3998672	1.000000e+00	7
3997683	8.881784e-16	50
3998679	1.000000e+00	4
3997682	4.510745e-05	39
3998678	1.000000e+00	2
3997681	8.881784e-16	50
3998677	1.529320e-04	38
3997680	9.675457e-01	19
3998676	9.999881e-01	11
3997695	1.000000e+00	0
3998683	9.986989e-01	15
3997694	8.986806e-01	21
3998682	5.561376e-01	25
3997693	1.000000e+00	5
3998681	1.000000e+00	4
3997692	1.000000e+00	0
3998680	9.999999e-01	8
3997691	1.000000e+00	0
3998687	1.000000e+00	6
3997690	1.000000e+00	2
3998686	1.621870e-08	44
3997689	8.881784e-16	50
3998685	1.301086e-03	36
3997688	1.000000e+00	6
3998684	1.000000e+00	6
3997670	4.681115e-04	37
3998659	1.000000e+00	2
3998656	1.000000e+00	7
3997669	8.881784e-16	50
3998657	1.000000e+00	5
3998662	1.000000e+00	1
3997666	1.854161e-11	47
3998663	1.000000e+00	0
3997667	1.621870e-08	44
3998660	1.611182e-01	29
3997664	9.675457e-01	19
3998661	1.000000e+00	6
3997665	1.000000e+00	6
3997678	1.000000e+00	4
3998666	9.999972e-01	10
3997679	5.817779e-07	42
3998667	1.000000e+00	4
3997676	4.438624e-01	26
3998664	1.000000e+00	5
3997677	8.881784e-16	50
3998665	8.881784e-16	50
3997674	8.986806e-01	21
3998670	6.640945e-01	24
3997675	8.881784e-16	50
3998671	1.000000e+00	4
3997672	1.000000e+00	0
3998668	1.000000e+00	0
3997673	1.000000e+00	0
3998669	1.000000e+00	0
3997653	1.000000e+00	0
3998705	3.245432e-02	32
3997652	1.529320e-04	38
3998704	1.000000e+00	3
3997655	8.881784e-16	50
3998707	1.000000e+00	3
3997654	1.000000e+00	0
3998706	1.000000e+00	0
3997649	1.000000e+00	7
3998708	1.621870e-08	44
3997648	1.000000e+00	3
3997651	1.621870e-08	44
3998711	9.835804e-01	18
3998710	8.388818e-01	22
3998713	7.600562e-01	23
3997661	1.000000e+00	7
3998712	8.986806e-01	21
3997660	8.881784e-16	50
3998715	4.510745e-05	39
3997663	9.999972e-01	10
3998714	9.986989e-01	15
3997662	4.510745e-05	39
3998717	1.000000e+00	3
3998716	1.000000e+00	2
3997659	1.000000e+00	1
3998718	1.000000e+00	4
3997658	9.999549e-01	12
3997636	8.881784e-16	50
3998688	9.998471e-01	13
3998689	1.000000e+00	7
3997638	9.998471e-01	13
3998690	2.399438e-01	28
3997639	1.301086e-03	36
3998691	8.881784e-16	50
3997632	1.000000e+00	4
3998692	2.807050e-06	41
3997633	1.000000e+00	2
3998693	1.000000e+00	0
3997634	1.000000e+00	3
3998694	1.000000e+00	0
3997635	8.881784e-16	50
3998695	1.000000e+00	2
3997644	1.000000e+00	3
3998696	9.986989e-01	15
3997645	1.000000e+00	4
3998697	8.986806e-01	21
3997646	3.245432e-02	32
3998698	3.245432e-02	32
3998699	1.000000e+00	1
3997640	1.000000e+00	7
3998700	1.000000e+00	0
3997641	7.600562e-01	23
3998701	9.999999e-01	8
3998702	1.000000e+00	3
3997643	9.998471e-01	13
3998703	1.000000e+00	6
3997619	8.881784e-16	50
3998615	1.133316e-12	48
3997618	8.881784e-16	50
3998614	1.193067e-05	40
3998613	1.000000e+00	3
3997617	8.881784e-16	50
3998612	1.013194e-01	30
3997616	1.000000e+00	1
3998611	4.510745e-05	39
3997623	9.966998e-01	16
3997622	9.986989e-01	15
3998609	9.999999e-01	8
3997621	1.000000e+00	3
3997620	8.881784e-16	50
3997627	1.000000e+00	5
3997626	9.998471e-01	13
3998622	9.998471e-01	13
3997625	1.000000e+00	2
3998621	8.881784e-16	50
3997624	1.193067e-05	40
3998620	9.835804e-01	18
3997631	1.000000e+00	1
3998619	8.881784e-16	50
3998618	4.681115e-04	37
3997629	1.000000e+00	2
3998617	1.133316e-12	48
3997628	1.000000e+00	4
3998616	8.881784e-16	50
3998598	1.000000e+00	4
3997602	9.999881e-01	11
3998599	1.000000e+00	3
3997603	3.245432e-02	32
3998596	1.000000e+00	3
3998597	1.000000e+00	0
3997601	5.817779e-07	42
3998594	3.245432e-02	32
3997606	8.881784e-16	50
3997607	1.000000e+00	7
3998592	9.923267e-01	17
3998593	1.611182e-01	29
3997605	8.881784e-16	50
3997610	1.000000e+00	1
3998607	8.881784e-16	50
3997611	8.881784e-16	50
3998604	1.000000e+00	1
3997608	1.000000e+00	6
3998605	9.999881e-01	11
3998602	2.807050e-06	41
3998603	1.000000e+00	4
3998600	1.641957e-02	33
3998601	7.673339e-03	34
3997613	3.245432e-02	32
3998645	9.835804e-01	18
3997585	1.013194e-01	30
3998644	1.000000e+00	5
3997584	1.000000e+00	2
3998647	4.529710e-14	49
3997587	8.881784e-16	50
3998646	1.000000e+00	3
3997586	1.641957e-02	33
3997589	7.673339e-03	34
3998640	9.999881e-01	11
3997588	5.561376e-01	25
3998643	1.000000e+00	2
3997591	8.881784e-16	50
3997593	9.405398e-01	20
3997592	9.995319e-01	14
3997595	7.600562e-01	23
3998655	1.000000e+00	5
3997594	9.835804e-01	18
3998654	1.133316e-12	48
3998649	8.881784e-16	50
3997597	2.104926e-09	45
3998648	9.998471e-01	13
3997596	1.000000e+00	6
3997599	9.923267e-01	17
3998651	9.999999e-01	8
3997598	8.881784e-16	50
3998650	9.999881e-01	11
3998628	1.000000e+00	5
3997568	1.000000e+00	7
3998629	5.561376e-01	25
3997569	9.999999e-01	8
3997570	4.529710e-14	49
3998631	5.817779e-07	42
3997571	9.999549e-01	12
3998624	3.245432e-02	32
3997572	1.000000e+00	7
3998625	1.000000e+00	4
3997573	2.230891e-10	46
3998626	9.995319e-01	14
3997574	2.807050e-06	41
3997575	8.986806e-01	21
3997576	1.000000e+00	2
3998637	1.000000e+00	7
3997577	3.300224e-03	35
3998638	9.986989e-01	15
3997578	9.999972e-01	10
3998639	1.000000e+00	5
3997579	1.000000e+00	0
3997580	8.881784e-16	50
3998633	9.835804e-01	18
3997581	8.881784e-16	50
3998634	1.000000e+00	6
3997582	9.999549e-01	12
3998635	8.881784e-16	50
3997583	9.995319e-01	14
3998554	8.986806e-01	21
3997566	1.000000e+00	7
3998555	2.230891e-10	46
3997567	2.399438e-01	28
3997564	8.881784e-16	50
3998552	9.999972e-01	10
3998553	1.000000e+00	6
3997565	9.999999e-01	8
3997562	9.986989e-01	15
3998558	4.529710e-14	49
3997563	1.000000e+00	5
3998559	9.999972e-01	10
3997560	9.999994e-01	9
3998556	4.529710e-14	49
3997561	1.000000e+00	2
3998557	9.986989e-01	15
3997558	8.986806e-01	21
3998546	1.000000e+00	2
3997559	2.807050e-06	41
3998547	8.881784e-16	50
3997556	1.000000e+00	0
3998544	9.995319e-01	14
3997557	4.529710e-14	49
3998545	1.000000e+00	2
3997554	1.000000e+00	0
3998550	1.133316e-12	48
3997555	1.000000e+00	0
3998551	9.998471e-01	13
3997552	1.000000e+00	1
3998548	8.986806e-01	21
3998549	9.999999e-01	8
3997551	1.000000e+00	6
3998539	9.405398e-01	20
3997550	1.000000e+00	0
3998538	9.999549e-01	12
3997549	1.193067e-05	40
3998537	9.986989e-01	15
3997548	1.000000e+00	1
3997547	8.986806e-01	21
3998543	1.000000e+00	1
3997546	1.529320e-04	38
3998542	1.000000e+00	2
3998541	9.995319e-01	14
3998540	1.000000e+00	5
3997543	3.359055e-01	27
3998531	8.881784e-16	50
3997542	2.230891e-10	46
3998530	1.000000e+00	7
3997541	1.000000e+00	3
3998529	9.405398e-01	20
3997540	1.000000e+00	1
3998528	9.995319e-01	14
3997539	9.405398e-01	20
3998535	9.995319e-01	14
3998534	6.640945e-01	24
3997538	1.000000e+00	5
3998533	1.000000e+00	4
3997537	7.600562e-01	23
3998532	1.000000e+00	5
3997536	5.561376e-01	25
3998584	1.133316e-12	48
3997532	9.999881e-01	11
3998585	1.013194e-01	30
3997533	1.000000e+00	0
3998586	9.923267e-01	17
3998587	1.000000e+00	1
3997535	1.000000e+00	1
3997528	9.995319e-01	14
3998589	1.000000e+00	3
3997529	1.301086e-03	36
3998590	9.995319e-01	14
3997530	4.529710e-14	49
3998591	4.681115e-04	37
3997531	2.807050e-06	41
3998576	9.966998e-01	16
3997524	2.104926e-09	45
3998577	1.000000e+00	5
3997525	1.000000e+00	6
3998578	2.230891e-10	46
3997526	4.681115e-04	37
3997527	1.000000e+00	3
3998580	8.881784e-16	50
3997520	3.245432e-02	32
3998581	1.621870e-08	44
3998582	2.104926e-09	45
3997522	1.000000e+00	1
3998583	1.133316e-12	48
3997523	4.529710e-14	49
3998569	8.881784e-16	50
3997517	1.000000e+00	5
3998568	8.881784e-16	50
3997516	7.600562e-01	23
3998571	1.000000e+00	5
3997519	1.133316e-12	48
3998570	1.000000e+00	7
3997518	1.193067e-05	40
3998573	8.881784e-16	50
3997513	1.000000e+00	7
3998572	8.881784e-16	50
3997512	8.881784e-16	50
3998575	8.881784e-16	50
3997515	9.835804e-01	18
3998574	9.675457e-01	19
3997514	8.881784e-16	50
3998561	4.529710e-14	49
3997509	1.000000e+00	1
3998560	1.000000e+00	1
3997508	9.999999e-01	8
3998563	8.881784e-16	50
3997511	1.621870e-08	44
3998562	9.995319e-01	14
3997510	1.000000e+00	6
3998565	1.000000e+00	2
3997505	9.995319e-01	14
3998564	8.881784e-16	50
3997504	9.835804e-01	18
3998567	8.881784e-16	50
3997507	1.000000e+00	0
3998566	8.881784e-16	50
3997506	8.881784e-16	50
3998494	1.854161e-11	47
3997498	1.000000e+00	2
3998495	1.000000e+00	0
3998492	1.000000e+00	5
3997496	1.000000e+00	3
3998493	1.000000e+00	1
3997497	9.999972e-01	10
3998490	1.000000e+00	3
3997502	1.000000e+00	3
3998491	1.000000e+00	0
3997503	1.000000e+00	3
3998488	4.681115e-04	37
3997500	9.966998e-01	16
3998489	1.000000e+00	0
3997501	1.000000e+00	1
3998486	8.388818e-01	22
3997490	9.995319e-01	14
3998487	1.000000e+00	6
3997491	4.438624e-01	26
3998484	1.000000e+00	1
3997488	9.998471e-01	13
3998485	1.000000e+00	2
3997489	9.966998e-01	16
3998483	1.000000e+00	1
3997495	9.999999e-01	8
3998480	9.999999e-01	8
3997492	9.405398e-01	20
3997493	9.995319e-01	14
3998479	1.013194e-01	30
3997483	8.881784e-16	50
3998478	1.000000e+00	5
3997482	8.881784e-16	50
3997481	5.946023e-02	31
3998475	9.999999e-01	8
3997487	9.995319e-01	14
3997486	9.999881e-01	11
3997485	9.966998e-01	16
3998472	1.000000e+00	5
3997484	9.999549e-01	12
3998470	1.000000e+00	1
3997474	5.817779e-07	42
3998468	8.881784e-16	50
3997472	1.000000e+00	4
3998467	8.881784e-16	50
3997479	9.998471e-01	13
3998466	2.104926e-09	45
3998465	9.995319e-01	14
3997477	1.000000e+00	5
3998464	1.000000e+00	5
3997476	1.000000e+00	3
3997464	8.881784e-16	50
3998524	8.881784e-16	50
3997465	9.999549e-01	12
3998525	9.999994e-01	9
3997466	9.999881e-01	11
3998526	9.998471e-01	13
3997467	1.000000e+00	1
3998527	1.000000e+00	0
3997468	8.881784e-16	50
3998520	9.998471e-01	13
3998521	8.881784e-16	50
3997470	1.000000e+00	4
3998522	1.000000e+00	2
3997471	1.000000e+00	1
3998523	9.999994e-01	9
3997457	1.000000e+00	3
3998517	8.881784e-16	50
3997458	9.998471e-01	13
3998518	1.133316e-12	48
3997459	8.881784e-16	50
3997460	6.640945e-01	24
3998512	1.000000e+00	7
3997461	8.881784e-16	50
3998513	9.999972e-01	10
3997462	5.817779e-07	42
3998514	4.438624e-01	26
3997463	9.999994e-01	9
3998515	2.807050e-06	41
3997448	9.405398e-01	20
3997451	9.999994e-01	9
3998510	9.999972e-01	10
3997450	9.999994e-01	9
3997453	9.966998e-01	16
3998505	8.881784e-16	50
3997452	5.817779e-07	42
3998504	9.999994e-01	9
3997455	1.000000e+00	5
3998507	1.000000e+00	4
3997454	1.000000e+00	0
3997441	9.999999e-01	8
3998500	1.000000e+00	3
3997440	9.999994e-01	9
3997443	1.611182e-01	29
3998502	9.966998e-01	16
3997442	8.881784e-16	50
3998497	1.000000e+00	3
3997445	9.966998e-01	16
3998496	1.000000e+00	0
3997444	1.000000e+00	4
3998499	1.000000e+00	1
3997447	1.000000e+00	2
3998498	1.000000e+00	1
3997446	7.673339e-03	34
3998400	1.000000e+00	2
3997412	9.999972e-01	10
3998401	9.966998e-01	16
3997413	1.049339e-07	43
3998402	9.986989e-01	15
3997414	1.000000e+00	5
3998403	1.000000e+00	7
3997415	1.013194e-01	30
3998404	8.986806e-01	21
3997408	1.000000e+00	4
3998405	4.529710e-14	49
3997409	1.000000e+00	0
3998406	8.881784e-16	50
3997410	1.000000e+00	0
3998407	9.999994e-01	9
3997411	8.881784e-16	50
3998408	8.881784e-16	50
3997420	4.529710e-14	49
3998409	1.000000e+00	5
3997421	9.999881e-01	11
3998410	1.000000e+00	2
3998411	8.881784e-16	50
3997423	8.881784e-16	50
3997416	6.640945e-01	24
3998413	9.999972e-01	10
3997417	1.133316e-12	48
3998414	1.133316e-12	48
3997418	1.000000e+00	2
3998415	4.438624e-01	26
3997419	9.995319e-01	14
3997429	1.000000e+00	5
3997428	1.000000e+00	7
3997431	8.881784e-16	50
3997430	1.133316e-12	48
3998421	1.049339e-07	43
3997425	1.000000e+00	1
3997424	8.881784e-16	50
3998423	1.013194e-01	30
3997427	3.359055e-01	27
3998422	4.529710e-14	49
3997426	9.675457e-01	19
3998425	8.881784e-16	50
3997437	1.621870e-08	44
3998424	8.881784e-16	50
3997436	2.230891e-10	46
3997439	8.986806e-01	21
3998427	8.881784e-16	50
3997438	8.881784e-16	50
3998426	4.529710e-14	49
3997433	4.510745e-05	39
3998429	8.881784e-16	50
3997432	1.133316e-12	48
3998428	8.388818e-01	22
3997435	4.529710e-14	49
3998431	1.013194e-01	30
3998430	9.999994e-01	9
3998434	9.999999e-01	8
3997383	7.673339e-03	34
3998435	9.923267e-01	17
3997380	8.881784e-16	50
3998432	1.193067e-05	40
3997381	1.000000e+00	1
3998433	8.881784e-16	50
3997378	1.000000e+00	4
3997379	9.966998e-01	16
3998439	9.986989e-01	15
3997376	1.000000e+00	2
3998436	5.817779e-07	42
3997377	1.000000e+00	3
3997390	3.245432e-02	32
3998442	1.000000e+00	6
3997391	9.995319e-01	14
3998443	1.000000e+00	2
3998440	1.013194e-01	30
3997389	2.807050e-06	41
3998441	1.000000e+00	1
3997386	9.999549e-01	12
3998446	8.881784e-16	50
3997387	5.817779e-07	42
3998447	1.000000e+00	3
3997384	1.000000e+00	2
3998444	1.000000e+00	0
3997385	9.405398e-01	20
3998445	1.611182e-01	29
3997399	3.359055e-01	27
3998451	9.999999e-01	8
3997398	4.529710e-14	49
3998449	1.000000e+00	0
3997396	1.529320e-04	38
3998448	1.000000e+00	1
3997395	1.000000e+00	6
3997394	2.230891e-10	46
3998454	1.000000e+00	3
3998453	1.000000e+00	2
3997392	1.000000e+00	3
3998459	1.133316e-12	48
3997406	8.986806e-01	21
3998458	9.999881e-01	11
3997405	1.000000e+00	7
3998457	1.133316e-12	48
3997404	4.510745e-05	39
3998456	8.881784e-16	50
3998463	8.881784e-16	50
3997403	8.881784e-16	50
3997402	8.881784e-16	50
3998462	8.881784e-16	50
3997401	1.000000e+00	7
3998461	9.998471e-01	13
3997400	9.999999e-01	8
3998460	9.405398e-01	20
3997344	8.881784e-16	50
3998340	1.000000e+00	6
3997345	8.881784e-16	50
3998341	1.000000e+00	3
3997346	8.881784e-16	50
3998342	1.000000e+00	3
3997347	8.881784e-16	50
3998343	1.000000e+00	1
3997348	8.881784e-16	50
3997349	9.986989e-01	15
3998337	9.835804e-01	18
3997350	1.000000e+00	6
3998338	1.000000e+00	1
3997351	2.230891e-10	46
3998339	1.000000e+00	0
3997352	4.510745e-05	39
3998348	8.881784e-16	50
3997353	3.359055e-01	27
3998349	1.000000e+00	1
3997354	4.529710e-14	49
3998350	9.999999e-01	8
3997355	9.405398e-01	20
3998351	4.438624e-01	26
3998344	1.000000e+00	0
3997357	8.881784e-16	50
3998345	1.000000e+00	2
3997358	1.049339e-07	43
3998346	9.998471e-01	13
3997359	3.245432e-02	32
3998347	4.529710e-14	49
3997361	9.999994e-01	9
3998357	1.000000e+00	1
3997360	4.438624e-01	26
3998356	1.000000e+00	1
3997363	8.881784e-16	50
3998359	1.000000e+00	2
3997362	1.000000e+00	5
3998358	1.193067e-05	40
3997365	5.561376e-01	25
3998353	8.881784e-16	50
3998352	1.000000e+00	0
3997367	8.881784e-16	50
3998355	1.000000e+00	4
3997366	9.999549e-01	12
3998354	1.000000e+00	6
3997369	1.000000e+00	2
3998365	8.881784e-16	50
3997368	3.245432e-02	32
3997371	9.999881e-01	11
3997370	9.999549e-01	12
3998366	9.999972e-01	10
3997373	8.881784e-16	50
3998361	9.675457e-01	19
3997372	1.000000e+00	2
3998360	4.510745e-05	39
3998363	4.529710e-14	49
3997374	1.301086e-03	36
3998362	8.881784e-16	50
3997314	9.923267e-01	17
3998374	2.230891e-10	46
3997315	1.193067e-05	40
3998375	4.529710e-14	49
3997312	9.999999e-01	8
3998372	1.611182e-01	29
3997313	9.999549e-01	12
3998373	1.000000e+00	0
3997318	1.049339e-07	43
3998370	1.000000e+00	2
3997319	9.999972e-01	10
3998371	1.000000e+00	5
3997316	1.000000e+00	5
3998368	4.529710e-14	49
3997317	9.405398e-01	20
3998369	4.529710e-14	49
3997322	1.000000e+00	3
3998382	3.359055e-01	27
3997323	1.000000e+00	1
3998383	8.881784e-16	50
3997320	6.640945e-01	24
3998380	4.529710e-14	49
3997321	1.000000e+00	7
3998381	8.881784e-16	50
3997326	1.000000e+00	0
3997327	9.999881e-01	11
3998379	5.561376e-01	25
3997324	9.675457e-01	19
3998376	1.000000e+00	5
3997325	9.999999e-01	8
3998377	4.529710e-14	49
3997331	1.301086e-03	36
3998391	9.999999e-01	8
3998390	1.000000e+00	2
3998389	1.000000e+00	2
3997329	7.600562e-01	23
3998388	1.000000e+00	1
3997328	2.807050e-06	41
3998387	9.405398e-01	20
3997335	8.881784e-16	50
3998386	4.681115e-04	37
3998385	4.510745e-05	39
3997333	8.881784e-16	50
3998384	1.000000e+00	6
3997332	2.399438e-01	28
3998399	1.000000e+00	0
3997339	9.999994e-01	9
3998398	9.999999e-01	8
3997338	1.000000e+00	6
3998397	1.000000e+00	1
3997337	8.881784e-16	50
3998396	3.245432e-02	32
3997336	1.000000e+00	7
3998395	1.000000e+00	1
3997343	8.881784e-16	50
3998394	4.529710e-14	49
3998393	1.000000e+00	3
3997341	8.881784e-16	50
3998392	8.881784e-16	50
3997340	1.000000e+00	2
3998281	8.881784e-16	50
3997293	9.999549e-01	12
3998280	4.529710e-14	49
3997292	8.388818e-01	22
3998283	9.999972e-01	10
3997295	1.000000e+00	6
3998282	1.621870e-08	44
3997294	2.399438e-01	28
3998285	2.807050e-06	41
3997289	4.529710e-14	49
3998284	9.998471e-01	13
3997288	1.013194e-01	30
3998287	8.881784e-16	50
3997291	9.999972e-01	10
3997290	7.673339e-03	34
3998273	1.000000e+00	7
3997285	8.388818e-01	22
3998272	1.133316e-12	48
3997284	9.999999e-01	8
3997287	8.881784e-16	50
3998274	9.999549e-01	12
3997281	1.000000e+00	1
3998276	1.193067e-05	40
3997280	1.000000e+00	0
3998279	1.611182e-01	29
3997283	9.675457e-01	19
3997282	5.946023e-02	31
3998296	7.600562e-01	23
3997308	1.000000e+00	5
3998297	4.438624e-01	26
3997309	1.000000e+00	7
3998298	1.000000e+00	3
3997310	8.881784e-16	50
3998299	9.999881e-01	11
3997311	1.000000e+00	4
3998300	1.049339e-07	43
3997304	9.986989e-01	15
3998301	1.000000e+00	5
3997305	1.000000e+00	3
3998302	8.881784e-16	50
3997306	9.986989e-01	15
3997307	2.104926e-09	45
3998288	8.881784e-16	50
3997300	8.881784e-16	50
3998289	1.000000e+00	0
3997301	1.000000e+00	2
3998290	9.405398e-01	20
3997302	3.359055e-01	27
3998291	8.881784e-16	50
3997303	1.133316e-12	48
3998292	9.998471e-01	13
3998293	9.405398e-01	20
3997297	1.000000e+00	6
3998294	1.641957e-02	33
3997298	8.986806e-01	21
3998295	6.640945e-01	24
3997299	1.000000e+00	4
3998315	1.611182e-01	29
3998314	8.986806e-01	21
3997262	4.510745e-05	39
3998313	8.986806e-01	21
3997261	9.999549e-01	12
3998312	9.998471e-01	13
3997260	1.529320e-04	38
3998319	2.104926e-09	45
3997259	9.675457e-01	19
3997258	4.510745e-05	39
3998317	5.561376e-01	25
3997257	8.388818e-01	22
3997256	9.986989e-01	15
3997255	1.000000e+00	2
3998307	9.675457e-01	19
3998306	1.000000e+00	6
3998305	1.000000e+00	3
3997252	1.000000e+00	0
3998304	1.000000e+00	3
3997251	1.133316e-12	48
3998311	4.529710e-14	49
3997250	1.000000e+00	4
3998310	1.529320e-04	38
3997249	8.881784e-16	50
3998309	1.000000e+00	4
3997248	1.854161e-11	47
3998330	1.000000e+00	7
3997278	9.999994e-01	9
3998331	1.000000e+00	3
3997279	9.999881e-01	11
3998328	9.405398e-01	20
3997276	1.000000e+00	1
3998329	9.835804e-01	18
3997277	9.999549e-01	12
3998334	9.995319e-01	14
3997274	9.835804e-01	18
3997275	8.388818e-01	22
3998332	1.000000e+00	5
3998333	1.000000e+00	2
3997273	1.000000e+00	3
3998322	9.835804e-01	18
3998323	1.854161e-11	47
3997271	1.641957e-02	33
3998320	1.854161e-11	47
3997268	8.881784e-16	50
3998321	1.301086e-03	36
3997269	1.641957e-02	33
3998326	1.000000e+00	7
3997266	8.881784e-16	50
3998327	1.049339e-07	43
3998324	1.641957e-02	33
3997264	1.000000e+00	4
3998325	3.300224e-03	35
3997265	8.881784e-16	50
3997224	8.881784e-16	50
3998220	1.000000e+00	1
3997227	9.923267e-01	17
3998223	8.881784e-16	50
3997226	8.881784e-16	50
3998222	1.000000e+00	2
3997229	1.000000e+00	0
3998217	8.986806e-01	21
3997228	9.999549e-01	12
3998216	9.675457e-01	19
3997231	1.000000e+00	6
3997230	1.000000e+00	6
3997217	1.000000e+00	2
3998213	1.641957e-02	33
3997216	4.529710e-14	49
3998212	1.000000e+00	2
3997219	1.000000e+00	0
3998215	9.923267e-01	17
3998214	8.881784e-16	50
3997221	1.000000e+00	0
3998209	1.000000e+00	0
3997220	1.000000e+00	2
3998208	1.000000e+00	3
3997223	9.999994e-01	9
3998211	1.000000e+00	0
3997222	1.000000e+00	3
3998210	9.835804e-01	18
3997240	1.000000e+00	3
3997241	1.611182e-01	29
3998237	4.510745e-05	39
3997242	8.881784e-16	50
3998238	1.193067e-05	40
3998232	9.999549e-01	12
3997245	8.881784e-16	50
3998233	5.946023e-02	31
3997246	1.000000e+00	7
3998234	9.999999e-01	8
3997247	9.405398e-01	20
3998235	9.999549e-01	12
3997232	8.986806e-01	21
3998228	1.000000e+00	0
3997233	5.946023e-02	31
3998229	1.000000e+00	2
3997234	1.641957e-02	33
3998230	1.000000e+00	0
3998231	1.000000e+00	7
3997236	1.000000e+00	2
3997237	8.881784e-16	50
3998225	1.000000e+00	0
3998226	2.230891e-10	46
3997239	1.000000e+00	0
3998227	8.881784e-16	50
3997195	9.999999e-01	8
3998255	1.000000e+00	4
3997194	8.986806e-01	21
3998254	8.881784e-16	50
3997193	9.999999e-01	8
3998253	5.946023e-02	31
3998252	1.000000e+00	3
3997199	8.881784e-16	50
3998251	2.104926e-09	45
3997198	1.049339e-07	43
3998250	1.193067e-05	40
3997197	1.000000e+00	4
3997196	1.000000e+00	5
3998248	1.000000e+00	2
3997187	3.245432e-02	32
3997186	1.000000e+00	2
3998246	1.000000e+00	2
3997185	8.881784e-16	50
3998245	9.999549e-01	12
3997184	1.000000e+00	1
3998244	1.611182e-01	29
3997191	1.301086e-03	36
3998243	2.104926e-09	45
3998242	9.405398e-01	20
3997189	9.966998e-01	16
3998241	3.300224e-03	35
3997188	1.000000e+00	0
3998270	4.529710e-14	49
3997210	1.854161e-11	47
3998271	1.000000e+00	7
3997211	1.049339e-07	43
3998268	9.999881e-01	11
3997208	8.881784e-16	50
3998269	1.000000e+00	2
3997209	1.000000e+00	2
3998266	9.995319e-01	14
3998267	1.000000e+00	1
3998264	8.881784e-16	50
3997212	1.000000e+00	1
3998265	1.013194e-01	30
3997213	1.000000e+00	3
3997202	9.405398e-01	20
3998263	3.245432e-02	32
3998260	4.438624e-01	26
3997200	1.000000e+00	6
3998261	9.999994e-01	9
3997201	1.000000e+00	2
3998258	8.881784e-16	50
3997206	9.998471e-01	13
3998259	9.999881e-01	11
3997207	8.881784e-16	50
3997204	9.998471e-01	13
3998257	2.104926e-09	45
3997205	7.673339e-03	34
3999024	8.881784e-16	50
3999025	1.000000e+00	4
PID_161611176	1.000000e+00	2
3999026	8.881784e-16	50
3999027	8.881784e-16	50
3999028	1.000000e+00	0
3999029	8.986806e-01	21
3999030	9.405398e-01	20
3999031	1.000000e+00	0
3999032	1.000000e+00	6
3999033	1.000000e+00	6
3999034	9.999881e-01	11
3999035	9.998471e-01	13
3999036	1.000000e+00	0
3999009	2.807050e-06	41
3999008	8.881784e-16	50
3999011	8.881784e-16	50
3999010	1.854161e-11	47
3999013	1.000000e+00	0
3999012	1.000000e+00	2
3999015	3.245432e-02	32
3999014	1.301086e-03	36
3999017	1.000000e+00	6
3999016	9.998471e-01	13
3999019	1.854161e-11	47
3999018	1.000000e+00	2
3999021	5.946023e-02	31
3999020	9.675457e-01	19
3999023	1.641957e-02	33
3999022	1.000000e+00	7
3998995	1.133316e-12	48
3998992	1.000000e+00	0
3998998	9.835804e-01	18
3998999	1.000000e+00	7
3998996	9.999881e-01	11
3998997	1.000000e+00	0
3999002	1.000000e+00	4
3999003	1.000000e+00	0
3999000	8.881784e-16	50
3999001	9.998471e-01	13
3999006	9.998471e-01	13
3999007	8.881784e-16	50
3999004	1.000000e+00	2
3999005	1.000000e+00	3
3998977	9.995319e-01	14
3998976	3.300224e-03	35
3998983	1.000000e+00	0
3998982	1.000000e+00	0
3998981	8.881784e-16	50
3998987	1.000000e+00	4
3998986	8.881784e-16	50
3998985	1.000000e+00	0
3998984	1.000000e+00	0
3998991	1.000000e+00	0
3998990	1.000000e+00	0
3998989	1.000000e+00	0
3998988	1.000000e+00	0
3998890	8.881784e-16	50
3998891	8.881784e-16	50
3998889	2.807050e-06	41
3998894	1.000000e+00	7
3998895	9.405398e-01	20
3998892	8.881784e-16	50
3998893	8.881784e-16	50
3998882	1.000000e+00	0
3998880	5.561376e-01	25
3998881	1.000000e+00	1
3998886	7.673339e-03	34
3998887	1.000000e+00	4
3998884	1.000000e+00	3
3998885	1.000000e+00	2
3998907	1.013194e-01	30
3998906	8.881784e-16	50
3998905	8.881784e-16	50
3998911	1.133316e-12	48
3998910	1.013194e-01	30
3998909	1.133316e-12	48
3998908	4.529710e-14	49
3998899	1.133316e-12	48
3998897	9.966998e-01	16
3998903	2.807050e-06	41
3998902	4.529710e-14	49
3998901	4.529710e-14	49
3998900	8.881784e-16	50
3998857	8.881784e-16	50
3998858	9.999549e-01	12
3998859	1.000000e+00	7
3998861	1.000000e+00	1
3998862	1.133316e-12	48
3998863	1.000000e+00	5
3998848	1.000000e+00	1
3998849	9.835804e-01	18
3998850	1.049339e-07	43
3998851	8.881784e-16	50
3998852	8.881784e-16	50
3998853	9.999999e-01	8
3998854	9.986989e-01	15
3998855	9.999972e-01	10
3998873	8.881784e-16	50
3998872	1.000000e+00	0
3998875	9.986989e-01	15
3998874	1.000000e+00	2
3998877	1.000000e+00	0
3998876	1.000000e+00	0
3998879	9.999999e-01	8
3998878	1.000000e+00	1
3998865	1.000000e+00	1
3998864	1.000000e+00	2
3998867	9.998471e-01	13
3998869	4.681115e-04	37
3998868	9.999881e-01	11
3998871	4.529710e-14	49
3998870	1.000000e+00	7
3998958	8.881784e-16	50
3998959	8.881784e-16	50
3998956	9.986989e-01	15
3998957	1.000000e+00	1
3998954	1.000000e+00	3
3998952	1.000000e+00	0
3998953	9.995319e-01	14
3998950	1.000000e+00	0
3998951	1.000000e+00	0
3998948	1.000000e+00	1
3998946	1.529320e-04	38
3998947	1.611182e-01	29
3998945	4.529710e-14	49
3998975	2.807050e-06	41
3998974	1.000000e+00	0
3998973	1.000000e+00	0
3998972	1.000000e+00	0
3998971	7.673339e-03	34
3998970	1.000000e+00	0
3998968	9.999972e-01	10
3998967	2.230891e-10	46
3998966	1.000000e+00	6
3998965	9.999999e-01	8
3998964	1.000000e+00	0
3998963	1.000000e+00	0
3998962	1.301086e-03	36
3998924	1.000000e+00	0
3998925	1.000000e+00	0
3998926	8.881784e-16	50
3998927	1.000000e+00	0
3998920	1.000000e+00	0
3998921	1.000000e+00	0
3998922	1.000000e+00	0
3998923	1.000000e+00	0
3998916	1.301086e-03	36
3998917	8.881784e-16	50
3998918	9.999999e-01	8
3998919	1.000000e+00	3
3998912	1.000000e+00	2
3998913	9.999972e-01	10
3998914	9.835804e-01	18
3998915	9.999881e-01	11
3998941	9.999999e-01	8
3998940	1.611182e-01	29
3998943	1.000000e+00	6
3998942	3.300224e-03	35
3998937	1.000000e+00	3
3998936	1.000000e+00	6
3998939	1.000000e+00	2
3998938	8.881784e-16	50
3998929	9.986989e-01	15
3998928	1.000000e+00	1
3998755	4.510745e-05	39
3998754	6.640945e-01	24
3998753	2.230891e-10	46
3998752	1.301086e-03	36
3998757	9.999994e-01	9
3998756	8.881784e-16	50
3998763	1.000000e+00	3
3998761	1.000000e+00	1
3998767	8.881784e-16	50
3998766	1.000000e+00	4
3998765	9.999972e-01	10
3998764	4.681115e-04	37
3998770	9.995319e-01	14
3998771	1.000000e+00	7
3998768	1.133316e-12	48
3998769	4.510745e-05	39
3998774	8.881784e-16	50
3998775	8.881784e-16	50
3998772	1.000000e+00	0
3998773	2.807050e-06	41
3998778	4.438624e-01	26
3998779	1.000000e+00	5
3998776	1.000000e+00	3
3998777	9.986989e-01	15
3998782	9.923267e-01	17
3998780	9.998471e-01	13
3998781	1.000000e+00	5
3998721	1.611182e-01	29
3998720	1.000000e+00	2
3998723	8.881784e-16	50
3998722	9.966998e-01	16
3998725	1.000000e+00	0
3998724	1.000000e+00	0
3998727	9.835804e-01	18
3998726	9.998471e-01	13
3998729	1.000000e+00	3
3998728	9.999999e-01	8
3998731	1.611182e-01	29
3998730	1.000000e+00	3
3998733	1.133316e-12	48
3998735	9.986989e-01	15
3998734	1.049339e-07	43
3998736	9.999549e-01	12
3998737	8.881784e-16	50
3998738	8.881784e-16	50
3998739	8.881784e-16	50
3998740	8.881784e-16	50
3998741	8.881784e-16	50
3998742	5.561376e-01	25
3998743	4.529710e-14	49
3998744	1.133316e-12	48
3998745	1.000000e+00	2
3998746	9.998471e-01	13
3998747	9.999881e-01	11
3998748	1.000000e+00	4
[truncated: 173 more rows]
