# Supplementary material for: Translational Selection Is Ubiquitous in Prokaryotes
Source: PLoS Genet. 2010 Jun 24;6(6):e1001004. doi: 10.1371/journal.pgen.1001004 (PMC2891978; doi:10.1371/journal.pgen.1001004)
Supplement: Dataset S1 — OCU/non-OCU gene calls in 461 Bacterial and Archaeal genomes, and summary tables of genome properties and OCU preferences for specific codons. (4.77 MB ZIP) [file pgen.1001004.s001.zip › Dataset_S1_Archaea/Methanococcus_aeolicus_Nankai-3.arff.ocuGenes]

GeneID	signTest_p	ocuProbWinCnt
5327722	4.681115e-04	37
5327723	4.529710e-14	49
5327720	8.881784e-16	50
5327726	8.881784e-16	50
5327727	8.881784e-16	50
5327724	1.000000e+00	3
5327725	8.881784e-16	50
5327714	1.000000e+00	0
5327715	9.999881e-01	11
5327712	1.000000e+00	7
5327713	9.835804e-01	18
5327718	1.000000e+00	0
5327719	2.104926e-09	45
5327716	1.000000e+00	1
5327717	1.000000e+00	0
5327739	1.000000e+00	6
5327738	1.000000e+00	1
5327737	4.529710e-14	49
5327736	9.999994e-01	9
5327743	1.000000e+00	5
5327741	1.611182e-01	29
5327740	8.881784e-16	50
5327731	7.600562e-01	23
5327730	8.881784e-16	50
5327729	3.359055e-01	27
5327728	1.000000e+00	0
5327735	4.529710e-14	49
5327734	4.529710e-14	49
5327733	8.881784e-16	50
5327732	1.000000e+00	0
5327688	9.999972e-01	10
5327689	8.881784e-16	50
5327690	1.000000e+00	0
5327691	1.000000e+00	1
5327692	1.621870e-08	44
5327693	9.835804e-01	18
5327694	1.611182e-01	29
5327695	1.000000e+00	1
5327680	9.986989e-01	15
5327681	8.881784e-16	50
5327682	1.000000e+00	0
5327683	4.529710e-14	49
5327684	9.995319e-01	14
5327685	1.000000e+00	1
5327686	1.000000e+00	0
5327705	8.881784e-16	50
5327707	8.986806e-01	21
5327709	1.013194e-01	30
5327708	1.000000e+00	1
5327711	1.000000e+00	3
5327710	1.000000e+00	0
5327697	1.000000e+00	0
5327696	8.881784e-16	50
5327699	9.923267e-01	17
5327698	9.999549e-01	12
5327701	1.000000e+00	0
5327703	1.000000e+00	0
5327702	8.881784e-16	50
5327660	8.881784e-16	50
5327661	1.000000e+00	0
5327658	1.000000e+00	6
5327659	9.999549e-01	12
5327656	1.000000e+00	0
5327657	8.881784e-16	50
5327654	1.000000e+00	5
5327655	9.923267e-01	17
5327652	1.000000e+00	2
5327653	1.000000e+00	0
5327651	4.529710e-14	49
5327648	8.881784e-16	50
5327649	4.529710e-14	49
5327679	1.133316e-12	48
5327678	9.999881e-01	11
5327677	1.000000e+00	0
5327676	4.529710e-14	49
5327675	4.529710e-14	49
5327673	1.133316e-12	48
5327672	1.049339e-07	43
5327671	1.854161e-11	47
5327670	1.000000e+00	1
5327669	1.049339e-07	43
5327668	2.230891e-10	46
5327667	3.245432e-02	32
5327666	1.000000e+00	0
5327665	8.881784e-16	50
5327664	1.000000e+00	4
5327628	1.000000e+00	0
5327629	9.986989e-01	15
5327630	1.000000e+00	0
5327631	1.000000e+00	0
5327624	1.000000e+00	0
5327625	9.999549e-01	12
5327626	2.104926e-09	45
5327627	1.000000e+00	5
5327620	4.529710e-14	49
5327621	1.000000e+00	0
5327622	1.641957e-02	33
5327623	8.986806e-01	21
5327616	1.000000e+00	0
5327617	1.000000e+00	0
5327618	8.881784e-16	50
5327619	8.881784e-16	50
5327645	1.000000e+00	0
5327644	1.000000e+00	3
5327647	1.000000e+00	0
5327646	8.881784e-16	50
5327641	9.999994e-01	9
5327640	1.000000e+00	0
5327642	7.600562e-01	23
5327637	1.000000e+00	1
5327636	1.000000e+00	1
5327639	8.881784e-16	50
5327638	4.529710e-14	49
5327632	4.681115e-04	37
5327635	8.881784e-16	50
5327634	1.000000e+00	7
5327783	1.000000e+00	0
5327782	8.881784e-16	50
5327781	1.000000e+00	0
5327780	9.999549e-01	12
5327779	1.000000e+00	1
5327778	1.000000e+00	0
5327777	9.999881e-01	11
5327776	1.000000e+00	0
5327749	9.999549e-01	12
5327748	9.999972e-01	10
5327751	1.000000e+00	5
5327750	1.000000e+00	0
5327745	1.000000e+00	0
5327744	9.999972e-01	10
5327747	1.000000e+00	2
5327746	8.881784e-16	50
5327756	1.000000e+00	6
5327759	9.405398e-01	20
5327758	5.561376e-01	25
5327753	1.000000e+00	1
5327752	1.000000e+00	5
5327754	1.000000e+00	1
5327764	8.881784e-16	50
5327765	1.000000e+00	1
5327766	1.000000e+00	0
5327767	2.104926e-09	45
5327760	2.807050e-06	41
5327762	1.000000e+00	3
5327763	1.000000e+00	2
5327772	1.000000e+00	1
5327773	1.621870e-08	44
5327774	1.000000e+00	0
5327775	1.193067e-05	40
5327768	4.529710e-14	49
5327769	9.999549e-01	12
5327770	1.611182e-01	29
5327771	1.000000e+00	0
5327481	1.000000e+00	3
5327480	1.000000e+00	0
5327483	3.245432e-02	32
5327482	1.000000e+00	0
5327485	1.000000e+00	0
5327484	1.000000e+00	1
5327487	1.000000e+00	2
5327486	3.245432e-02	32
5327473	1.000000e+00	0
5327472	8.881784e-16	50
5327475	9.999549e-01	12
5327474	1.000000e+00	4
5327477	9.999999e-01	8
5327476	1.000000e+00	3
5327479	1.000000e+00	0
5327478	9.999994e-01	9
5327464	1.000000e+00	0
5327465	9.999549e-01	12
5327466	1.000000e+00	1
5327467	8.881784e-16	50
5327468	1.854161e-11	47
5327469	1.000000e+00	0
5327470	9.986989e-01	15
5327456	1.000000e+00	0
5327457	1.193067e-05	40
5327458	1.000000e+00	2
5327461	1.000000e+00	1
5327463	1.000000e+00	6
5327451	8.881784e-16	50
5327450	1.000000e+00	0
5327449	6.640945e-01	24
5327448	9.999999e-01	8
5327455	1.000000e+00	0
5327453	1.000000e+00	6
5327452	8.881784e-16	50
5327443	1.000000e+00	0
5327442	1.000000e+00	5
5327441	8.881784e-16	50
5327440	1.000000e+00	5
5327447	8.881784e-16	50
5327446	1.000000e+00	0
5327445	7.673339e-03	34
5327444	8.881784e-16	50
5327434	9.999972e-01	10
5327435	1.621870e-08	44
5327432	1.000000e+00	0
5327438	8.881784e-16	50
5327439	1.529320e-04	38
5327436	9.966998e-01	16
5327437	1.000000e+00	0
5327426	1.000000e+00	0
5327427	8.881784e-16	50
5327424	3.245432e-02	32
5327425	8.881784e-16	50
5327431	1.000000e+00	0
5327428	1.000000e+00	2
5327429	8.881784e-16	50
5327421	9.999994e-01	9
5327420	1.013194e-01	30
5327423	1.000000e+00	4
5327422	8.881784e-16	50
5327417	1.000000e+00	0
5327416	1.000000e+00	6
5327419	1.000000e+00	1
5327413	6.640945e-01	24
5327412	4.438624e-01	26
5327415	1.529320e-04	38
5327414	1.000000e+00	0
5327409	5.561376e-01	25
5327408	1.000000e+00	7
5327411	8.881784e-16	50
5327410	1.000000e+00	0
5327404	1.000000e+00	1
5327405	8.881784e-16	50
5327406	9.999994e-01	9
5327407	1.000000e+00	0
5327400	1.000000e+00	6
5327401	4.529710e-14	49
5327402	1.000000e+00	7
5327403	1.000000e+00	0
5327396	9.405398e-01	20
5327397	8.881784e-16	50
5327398	1.000000e+00	5
5327399	9.405398e-01	20
5327392	8.986806e-01	21
5327393	1.000000e+00	0
5327394	1.000000e+00	0
5327395	8.881784e-16	50
5327391	8.881784e-16	50
5327390	1.000000e+00	0
5327389	2.230891e-10	46
5327388	8.881784e-16	50
5327387	1.000000e+00	0
5327386	9.999972e-01	10
5327385	1.529320e-04	38
5327384	1.000000e+00	0
5327383	9.995319e-01	14
5327382	1.000000e+00	5
5327381	1.133316e-12	48
5327380	3.300224e-03	35
5327379	1.611182e-01	29
5327378	9.986989e-01	15
5327377	1.000000e+00	0
5327376	1.000000e+00	1
5327374	1.193067e-05	40
5327375	9.405398e-01	20
5327373	1.000000e+00	2
5327370	4.438624e-01	26
5327368	8.881784e-16	50
5327369	2.104926e-09	45
5327366	1.000000e+00	1
5327367	9.999999e-01	8
5327364	1.000000e+00	1
5327365	9.966998e-01	16
5327362	1.000000e+00	0
5327363	1.000000e+00	1
5327360	4.681115e-04	37
5327361	1.000000e+00	0
5327600	8.881784e-16	50
5327601	9.986989e-01	15
5327602	1.000000e+00	0
5327603	2.807050e-06	41
5327605	1.000000e+00	1
5327606	7.600562e-01	23
5327607	1.000000e+00	4
5327608	1.611182e-01	29
5327609	5.561376e-01	25
5327610	1.000000e+00	0
5327613	4.438624e-01	26
5327614	4.510745e-05	39
5327585	9.998471e-01	13
5327584	1.000000e+00	0
5327589	9.999972e-01	10
5327588	1.049339e-07	43
5327591	1.000000e+00	2
5327593	1.000000e+00	0
5327592	8.881784e-16	50
5327595	8.881784e-16	50
5327594	1.000000e+00	0
5327597	1.301086e-03	36
5327596	1.193067e-05	40
5327599	1.193067e-05	40
5327598	1.000000e+00	0
5327570	1.000000e+00	0
5327568	2.230891e-10	46
5327569	9.999994e-01	9
5327574	8.881784e-16	50
5327575	1.000000e+00	6
5327572	1.000000e+00	0
5327573	8.881784e-16	50
5327578	1.641957e-02	33
5327576	1.641957e-02	33
5327577	1.000000e+00	0
5327583	9.999972e-01	10
5327580	1.000000e+00	0
5327581	1.000000e+00	1
5327555	1.000000e+00	0
5327553	9.835804e-01	18
5327552	8.881784e-16	50
5327559	4.529710e-14	49
5327558	1.000000e+00	0
5327557	1.000000e+00	0
5327556	8.881784e-16	50
5327563	8.881784e-16	50
5327562	1.000000e+00	0
5327561	1.000000e+00	0
5327560	1.000000e+00	1
5327567	1.000000e+00	4
5327566	1.000000e+00	0
5327565	1.000000e+00	0
5327564	1.854161e-11	47
5327540	8.881784e-16	50
5327541	9.999549e-01	12
5327542	1.000000e+00	0
5327543	8.881784e-16	50
5327536	1.000000e+00	1
5327537	1.000000e+00	5
5327538	1.000000e+00	2
5327548	2.230891e-10	46
5327549	5.946023e-02	31
5327550	2.807050e-06	41
5327551	1.000000e+00	2
5327544	1.000000e+00	0
5327545	1.000000e+00	3
5327546	1.000000e+00	0
5327547	8.881784e-16	50
5327525	2.399438e-01	28
5327524	1.000000e+00	1
5327527	9.999881e-01	11
5327526	9.998471e-01	13
5327521	8.881784e-16	50
5327520	1.000000e+00	0
5327523	1.000000e+00	5
5327522	1.013194e-01	30
5327533	1.000000e+00	0
5327532	9.999994e-01	9
5327535	1.000000e+00	0
5327534	1.529320e-04	38
5327529	1.000000e+00	0
5327528	1.000000e+00	0
5327531	9.405398e-01	20
5327530	1.000000e+00	7
5327510	8.881784e-16	50
5327511	1.000000e+00	0
5327508	2.807050e-06	41
5327509	4.438624e-01	26
5327506	1.000000e+00	3
5327507	1.000000e+00	3
5327504	1.000000e+00	0
5327505	9.999999e-01	8
5327518	1.000000e+00	5
5327519	3.300224e-03	35
5327516	1.000000e+00	0
5327517	1.000000e+00	0
5327512	9.995319e-01	14
5327513	1.000000e+00	0
5327495	9.999999e-01	8
5327494	1.000000e+00	2
5327492	1.000000e+00	4
5327490	1.000000e+00	0
5327489	3.359055e-01	27
5327488	9.998471e-01	13
5327503	1.000000e+00	0
5327502	1.000000e+00	0
5327501	1.000000e+00	0
5327500	8.881784e-16	50
5327499	8.881784e-16	50
5327498	9.675457e-01	19
5327497	1.000000e+00	0
5327496	1.133316e-12	48
5327180	1.000000e+00	1
5327181	7.600562e-01	23
5327182	1.000000e+00	2
5327183	1.000000e+00	0
5327176	9.999999e-01	8
5327177	1.133316e-12	48
5327178	1.000000e+00	4
5327179	9.835804e-01	18
5327172	1.301086e-03	36
5327173	9.999999e-01	8
5327174	1.000000e+00	0
5327175	1.000000e+00	1
5327168	4.681115e-04	37
5327169	1.301086e-03	36
5327170	1.000000e+00	0
5327171	1.000000e+00	0
5327197	9.835804e-01	18
5327196	1.301086e-03	36
5327199	1.000000e+00	0
5327198	1.611182e-01	29
5327193	1.000000e+00	0
5327192	1.000000e+00	0
5327195	8.881784e-16	50
5327194	1.000000e+00	0
5327188	1.000000e+00	4
5327191	1.000000e+00	0
5327190	1.000000e+00	5
5327185	5.946023e-02	31
5327184	1.000000e+00	0
5327187	1.000000e+00	0
5327186	1.000000e+00	0
5327214	1.621870e-08	44
5327215	1.000000e+00	2
5327212	9.675457e-01	19
5327210	1.000000e+00	4
5327211	1.013194e-01	30
5327208	1.000000e+00	0
5327209	8.881784e-16	50
5327206	1.000000e+00	0
5327207	1.529320e-04	38
5327204	1.000000e+00	4
5327205	1.000000e+00	0
5327202	8.881784e-16	50
5327203	1.000000e+00	0
5327200	9.998471e-01	13
5327201	1.000000e+00	3
5327231	5.817779e-07	42
5327230	8.388818e-01	22
5327228	1.049339e-07	43
5327227	1.000000e+00	5
5327226	9.995319e-01	14
5327225	1.000000e+00	7
5327224	8.881784e-16	50
5327223	4.510745e-05	39
5327222	1.000000e+00	1
5327221	3.300224e-03	35
5327220	1.000000e+00	3
5327219	1.000000e+00	0
5327218	8.881784e-16	50
5327217	9.999999e-01	8
5327216	1.000000e+00	3
5327112	1.000000e+00	0
5327115	9.999881e-01	11
5327116	1.000000e+00	3
5327118	8.881784e-16	50
5327119	5.561376e-01	25
5327105	1.000000e+00	2
5327106	1.000000e+00	0
5327107	1.000000e+00	0
5327108	1.000000e+00	6
5327109	8.881784e-16	50
5327110	2.104926e-09	45
5327111	1.000000e+00	7
5327129	1.000000e+00	0
5327128	8.881784e-16	50
5327131	1.000000e+00	1
5327130	2.104926e-09	45
5327133	1.000000e+00	0
5327132	1.000000e+00	0
5327135	1.000000e+00	0
5327134	1.000000e+00	0
5327121	1.000000e+00	1
5327120	1.000000e+00	0
5327123	1.000000e+00	0
5327122	1.000000e+00	0
5327125	1.000000e+00	0
5327124	8.881784e-16	50
5327127	7.673339e-03	34
5327126	1.000000e+00	0
5327146	8.986806e-01	21
5327147	1.854161e-11	47
5327144	9.835804e-01	18
5327145	1.000000e+00	1
5327150	1.000000e+00	0
5327148	1.000000e+00	1
5327149	1.000000e+00	1
5327138	8.881784e-16	50
5327139	1.000000e+00	2
5327136	4.529710e-14	49
5327137	1.000000e+00	0
5327142	2.399438e-01	28
5327143	1.000000e+00	0
5327140	8.881784e-16	50
5327141	1.000000e+00	6
5327163	1.000000e+00	0
5327162	1.000000e+00	0
5327161	1.000000e+00	1
5327160	1.301086e-03	36
5327167	9.999881e-01	11
5327166	8.881784e-16	50
5327164	1.000000e+00	0
5327155	9.995319e-01	14
5327154	1.000000e+00	1
5327153	1.000000e+00	5
5327152	1.000000e+00	0
5327159	1.000000e+00	0
5327158	9.923267e-01	17
5327157	1.000000e+00	2
5327156	8.986806e-01	21
5327300	4.529710e-14	49
5327303	1.000000e+00	0
5327302	1.000000e+00	1
5327297	8.881784e-16	50
5327296	9.999994e-01	9
5327299	1.529320e-04	38
5327298	1.000000e+00	0
5327309	1.000000e+00	0
5327308	1.000000e+00	0
5327311	8.881784e-16	50
5327310	9.405398e-01	20
5327305	4.681115e-04	37
5327307	9.986989e-01	15
5327306	1.000000e+00	0
5327318	1.000000e+00	1
5327319	1.000000e+00	0
5327312	9.835804e-01	18
5327313	1.000000e+00	5
5327314	1.000000e+00	0
5327315	1.000000e+00	0
5327324	1.000000e+00	2
5327325	1.000000e+00	1
5327326	4.438624e-01	26
5327327	1.000000e+00	0
5327321	8.881784e-16	50
5327322	1.000000e+00	1
5327323	1.000000e+00	0
5327335	1.000000e+00	0
5327334	8.881784e-16	50
5327333	1.000000e+00	0
5327332	1.000000e+00	3
5327330	2.104926e-09	45
5327329	1.000000e+00	0
5327328	1.854161e-11	47
5327343	7.673339e-03	34
5327342	1.000000e+00	0
5327341	8.881784e-16	50
5327340	8.881784e-16	50
5327339	8.881784e-16	50
5327338	8.881784e-16	50
5327337	1.000000e+00	0
5327336	4.681115e-04	37
5327350	1.000000e+00	0
5327351	1.000000e+00	0
5327348	9.966998e-01	16
5327349	1.301086e-03	36
5327346	5.946023e-02	31
5327347	4.529710e-14	49
5327344	9.999994e-01	9
5327345	1.000000e+00	0
5327358	9.999999e-01	8
5327359	9.986989e-01	15
5327356	1.000000e+00	0
5327357	1.000000e+00	3
5327354	9.405398e-01	20
5327355	8.881784e-16	50
5327353	8.881784e-16	50
5327233	1.000000e+00	0
5327232	1.000000e+00	0
5327235	1.000000e+00	0
5327234	1.000000e+00	0
5327237	1.301086e-03	36
5327236	9.999549e-01	12
5327239	9.999999e-01	8
5327238	1.000000e+00	0
5327241	8.881784e-16	50
5327240	1.000000e+00	1
5327243	1.049339e-07	43
5327242	8.881784e-16	50
5327245	1.000000e+00	7
5327247	1.000000e+00	0
5327246	7.673339e-03	34
5327248	7.600562e-01	23
5327249	7.673339e-03	34
5327250	1.000000e+00	0
5327251	1.000000e+00	0
5327252	8.881784e-16	50
5327253	1.000000e+00	0
5327254	1.000000e+00	1
5327255	8.881784e-16	50
5327256	8.986806e-01	21
5327257	9.923267e-01	17
5327258	2.399438e-01	28
5327259	1.000000e+00	0
5327260	4.681115e-04	37
5327261	1.000000e+00	0
5327262	1.000000e+00	0
5327263	1.000000e+00	0
5327267	1.000000e+00	2
5327266	1.000000e+00	0
5327265	1.013194e-01	30
5327270	1.000000e+00	0
5327269	2.230891e-10	46
5327268	1.000000e+00	1
5327275	8.881784e-16	50
5327274	8.881784e-16	50
5327272	2.807050e-06	41
5327279	1.000000e+00	0
5327278	1.000000e+00	4
5327277	1.854161e-11	47
5327276	1.000000e+00	0
5327282	9.966998e-01	16
5327283	1.000000e+00	2
5327280	8.388818e-01	22
5327281	8.881784e-16	50
5327286	1.000000e+00	0
5327287	1.000000e+00	2
5327285	1.000000e+00	2
5327290	1.000000e+00	0
5327291	1.621870e-08	44
5327288	1.000000e+00	0
5327289	1.000000e+00	0
5327294	8.881784e-16	50
5327295	8.388818e-01	22
5327292	1.000000e+00	0
5327293	1.000000e+00	0
5326943	1.000000e+00	1
5326942	1.000000e+00	0
5326941	8.881784e-16	50
5326940	1.000000e+00	0
5326939	1.000000e+00	0
5326938	1.000000e+00	1
5326937	9.999549e-01	12
5326936	9.999999e-01	8
5326934	8.881784e-16	50
5326933	2.399438e-01	28
5326932	1.000000e+00	0
5326931	5.946023e-02	31
5326930	8.881784e-16	50
5326929	2.104926e-09	45
5326928	1.000000e+00	0
5326926	1.000000e+00	0
5326927	1.000000e+00	2
5326924	4.529710e-14	49
5326925	1.000000e+00	0
5326922	9.999881e-01	11
5326920	1.133316e-12	48
5326921	1.000000e+00	2
5326918	1.000000e+00	1
5326916	8.881784e-16	50
5326917	1.000000e+00	0
5326914	1.000000e+00	0
5326915	1.000000e+00	0
5326913	1.000000e+00	5
5326973	1.000000e+00	0
5326972	1.000000e+00	1
5326975	1.000000e+00	6
5326974	8.881784e-16	50
5326969	1.000000e+00	0
5326968	8.881784e-16	50
5326971	1.641957e-02	33
5326970	1.000000e+00	0
5326965	1.000000e+00	1
5326964	9.998471e-01	13
5326967	1.000000e+00	0
5326966	9.999972e-01	10
5326961	9.999881e-01	11
5326960	1.000000e+00	0
5326956	8.881784e-16	50
5326957	1.000000e+00	7
5326958	8.881784e-16	50
5326953	1.000000e+00	0
5326954	1.000000e+00	0
5326948	9.999994e-01	9
5326949	1.000000e+00	0
5326950	9.675457e-01	19
5326951	1.000000e+00	0
5326944	1.000000e+00	0
5326945	1.000000e+00	0
5326946	8.881784e-16	50
5326947	1.000000e+00	5
5326875	2.807050e-06	41
5326874	1.133316e-12	48
5326873	9.835804e-01	18
5326872	1.000000e+00	0
5326877	1.000000e+00	1
5326876	1.193067e-05	40
5326867	1.000000e+00	2
5326866	8.881784e-16	50
5326864	1.000000e+00	0
5326871	1.000000e+00	0
5326870	8.881784e-16	50
5326869	9.995319e-01	14
5326868	1.049339e-07	43
5326858	9.675457e-01	19
5326859	1.854161e-11	47
5326856	1.000000e+00	2
5326857	1.000000e+00	0
5326862	1.000000e+00	1
5326863	8.881784e-16	50
5326860	1.000000e+00	0
5326850	5.561376e-01	25
5326851	1.000000e+00	2
5326848	1.000000e+00	0
5326854	1.000000e+00	0
5326852	1.000000e+00	0
5326853	1.000000e+00	6
5326905	1.000000e+00	1
5326904	8.881784e-16	50
5326907	1.000000e+00	0
5326906	8.881784e-16	50
5326909	1.000000e+00	0
5326908	1.000000e+00	6
5326911	9.995319e-01	14
5326897	4.681115e-04	37
5326896	8.881784e-16	50
5326899	9.999999e-01	8
5326898	9.966998e-01	16
5326900	1.000000e+00	1
5326903	1.529320e-04	38
5326902	4.681115e-04	37
5326888	1.000000e+00	1
5326890	1.000000e+00	0
5326891	8.881784e-16	50
5326892	1.000000e+00	0
5326893	1.000000e+00	1
5326894	1.000000e+00	5
5326895	1.000000e+00	0
5326880	1.000000e+00	1
5326881	8.881784e-16	50
5326882	1.000000e+00	0
5326883	1.854161e-11	47
5326884	9.995319e-01	14
5326885	1.000000e+00	4
5326886	1.000000e+00	0
5326887	1.000000e+00	1
5327062	1.000000e+00	0
5327063	8.881784e-16	50
5327060	1.000000e+00	0
5327061	9.966998e-01	16
5327058	1.000000e+00	1
5327059	1.621870e-08	44
5327056	1.000000e+00	0
5327057	1.000000e+00	7
5327070	1.000000e+00	0
5327071	1.000000e+00	0
5327068	8.881784e-16	50
5327069	9.995319e-01	14
5327066	1.000000e+00	0
5327064	8.881784e-16	50
5327065	2.104926e-09	45
5327046	1.000000e+00	1
5327045	1.000000e+00	0
5327044	1.000000e+00	3
5327043	1.000000e+00	4
5327042	1.000000e+00	3
5327041	1.000000e+00	0
5327040	1.000000e+00	0
5327055	1.000000e+00	0
5327054	1.000000e+00	0
5327053	7.600562e-01	23
5327052	1.000000e+00	1
5327051	1.529320e-04	38
5327050	9.923267e-01	17
5327049	1.133316e-12	48
5327048	1.000000e+00	0
5327092	1.000000e+00	3
5327093	1.000000e+00	7
5327094	1.000000e+00	0
5327095	1.000000e+00	1
5327088	1.000000e+00	1
5327089	1.000000e+00	0
5327090	1.000000e+00	0
5327091	1.000000e+00	0
5327100	1.621870e-08	44
5327101	1.000000e+00	1
5327102	1.000000e+00	6
5327103	1.013194e-01	30
5327096	1.000000e+00	0
5327097	1.000000e+00	5
5327098	1.000000e+00	5
5327099	1.000000e+00	0
5327077	9.999972e-01	10
5327076	8.881784e-16	50
5327079	1.000000e+00	1
5327078	1.000000e+00	1
5327073	3.300224e-03	35
5327075	2.399438e-01	28
5327074	9.998471e-01	13
5327085	9.999549e-01	12
5327084	8.881784e-16	50
5327087	1.000000e+00	0
5327086	1.193067e-05	40
5327081	8.881784e-16	50
5327080	1.000000e+00	3
5327083	1.000000e+00	0
5327082	1.000000e+00	0
5326994	1.000000e+00	0
5326995	1.000000e+00	7
5326992	1.000000e+00	0
5326993	1.000000e+00	0
5326998	1.000000e+00	0
5326999	1.000000e+00	0
5326996	8.881784e-16	50
5326997	1.013194e-01	30
5327002	1.000000e+00	0
5327003	1.000000e+00	0
5327000	8.881784e-16	50
5327001	4.529710e-14	49
5327006	8.986806e-01	21
5327007	1.000000e+00	0
5327004	1.000000e+00	1
5327005	2.104926e-09	45
5326979	1.000000e+00	0
5326978	9.999549e-01	12
5326977	8.881784e-16	50
5326976	1.000000e+00	0
5326983	1.000000e+00	0
5326982	7.600562e-01	23
5326981	1.000000e+00	0
5326980	1.000000e+00	1
5326987	1.133316e-12	48
5326985	1.301086e-03	36
5326984	1.000000e+00	1
5326991	2.230891e-10	46
5326990	1.000000e+00	0
5326989	1.000000e+00	6
5326988	8.881784e-16	50
5327024	8.881784e-16	50
5327025	1.000000e+00	0
5327026	1.000000e+00	0
5327027	1.000000e+00	1
5327028	1.000000e+00	1
5327029	1.000000e+00	0
5327030	8.881784e-16	50
5327031	1.133316e-12	48
5327032	9.999994e-01	9
5327033	1.000000e+00	5
5327034	8.881784e-16	50
5327035	3.359055e-01	27
5327036	9.998471e-01	13
5327037	1.000000e+00	0
5327038	1.000000e+00	0
5327039	1.000000e+00	1
5327009	1.854161e-11	47
5327008	9.999881e-01	11
5327011	8.881784e-16	50
5327010	1.000000e+00	0
5327013	1.133316e-12	48
5327012	1.000000e+00	1
5327015	1.621870e-08	44
5327014	1.000000e+00	0
5327017	9.999972e-01	10
5327018	1.000000e+00	0
5327021	8.881784e-16	50
5327020	8.881784e-16	50
5327023	1.000000e+00	4
5327022	9.999999e-01	8
5326782	1.000000e+00	0
5326783	8.881784e-16	50
5326780	1.000000e+00	0
5326781	1.000000e+00	1
5326778	1.621870e-08	44
5326779	1.000000e+00	3
5326776	8.881784e-16	50
5326777	1.000000e+00	0
5326774	1.000000e+00	2
5326775	2.104926e-09	45
5326772	8.881784e-16	50
5326773	1.000000e+00	5
5326770	1.000000e+00	4
5326771	8.881784e-16	50
5326768	1.000000e+00	1
5326769	1.000000e+00	3
5326767	1.301086e-03	36
5326766	1.000000e+00	3
5326765	1.000000e+00	0
5326764	1.000000e+00	2
5326763	1.000000e+00	5
5326762	1.000000e+00	0
5326761	2.807050e-06	41
5326759	3.300224e-03	35
5326758	1.000000e+00	1
5326756	1.000000e+00	3
5326755	5.946023e-02	31
5326754	1.000000e+00	4
5326753	1.000000e+00	0
5326752	9.999549e-01	12
5326748	1.641957e-02	33
5326749	8.881784e-16	50
5326750	1.000000e+00	0
5326751	8.881784e-16	50
5326744	1.000000e+00	0
5326745	1.000000e+00	0
5326746	1.000000e+00	0
5326747	9.999549e-01	12
5326741	1.000000e+00	0
5326742	1.000000e+00	6
5326743	8.881784e-16	50
5326736	1.000000e+00	1
5326737	1.000000e+00	0
5326738	1.000000e+00	1
5326739	1.000000e+00	3
5326733	1.000000e+00	0
5326732	1.000000e+00	1
5326735	1.000000e+00	2
5326734	1.854161e-11	47
5326729	1.000000e+00	4
5326728	1.854161e-11	47
5326731	9.405398e-01	20
5326730	9.995319e-01	14
5326725	1.000000e+00	0
5326724	1.000000e+00	2
5326726	1.000000e+00	1
5326720	9.998471e-01	13
5326723	1.641957e-02	33
5326842	6.640945e-01	24
5326840	1.000000e+00	0
5326841	9.999549e-01	12
5326846	5.817779e-07	42
5326847	1.000000e+00	0
5326844	8.881784e-16	50
5326845	8.881784e-16	50
5326834	9.998471e-01	13
5326835	1.000000e+00	3
5326832	1.000000e+00	2
5326833	1.133316e-12	48
5326838	1.000000e+00	7
5326839	1.641957e-02	33
5326836	8.881784e-16	50
5326837	1.000000e+00	0
5326827	9.999999e-01	8
5326826	1.000000e+00	0
5326824	4.529710e-14	49
5326831	8.881784e-16	50
5326829	1.000000e+00	0
5326828	1.000000e+00	6
5326819	1.000000e+00	4
5326818	8.881784e-16	50
5326817	1.049339e-07	43
5326816	1.000000e+00	0
5326823	9.999999e-01	8
5326822	9.986989e-01	15
5326821	1.000000e+00	0
5326820	1.000000e+00	2
5326808	1.000000e+00	5
5326809	1.000000e+00	0
5326810	1.000000e+00	1
5326811	8.881784e-16	50
5326812	1.000000e+00	0
5326813	8.881784e-16	50
5326814	1.301086e-03	36
5326815	1.000000e+00	2
5326800	2.399438e-01	28
5326801	9.999994e-01	9
5326802	1.000000e+00	5
5326803	1.000000e+00	0
5326805	1.000000e+00	6
5326806	9.999549e-01	12
5326807	8.881784e-16	50
5326793	1.000000e+00	1
5326792	8.881784e-16	50
5326794	9.835804e-01	18
5326797	9.999999e-01	8
5326796	1.000000e+00	0
5326798	1.000000e+00	0
5326785	1.000000e+00	0
5326784	1.000000e+00	1
5326787	1.000000e+00	1
5326786	9.999972e-01	10
5326789	1.000000e+00	0
5326788	1.000000e+00	0
5326791	1.000000e+00	0
5326790	1.000000e+00	0
5326647	1.000000e+00	0
5326646	1.000000e+00	1
5326645	1.049339e-07	43
5326644	1.854161e-11	47
5326643	8.388818e-01	22
5326642	8.881784e-16	50
5326641	1.049339e-07	43
5326640	1.000000e+00	0
5326655	1.000000e+00	0
5326653	1.000000e+00	1
5326652	1.000000e+00	0
5326651	1.000000e+00	0
5326649	1.000000e+00	2
5326648	8.881784e-16	50
5326631	1.000000e+00	6
5326628	1.000000e+00	0
5326629	1.000000e+00	0
5326626	1.000000e+00	0
5326627	1.000000e+00	0
5326624	8.881784e-16	50
5326625	5.561376e-01	25
5326638	4.529710e-14	49
5326639	1.000000e+00	0
5326636	1.000000e+00	0
5326637	1.000000e+00	0
5326634	8.881784e-16	50
5326635	1.000000e+00	6
5326632	1.000000e+00	1
5326633	8.986806e-01	21
5326613	1.000000e+00	0
5326612	1.000000e+00	0
5326615	4.529710e-14	49
5326614	9.999881e-01	11
5326609	2.399438e-01	28
5326608	1.854161e-11	47
5326611	1.133316e-12	48
5326610	1.000000e+00	0
5326621	4.510745e-05	39
5326620	1.000000e+00	0
5326623	8.881784e-16	50
5326622	1.641957e-02	33
5326617	8.881784e-16	50
5326616	4.529710e-14	49
5326619	1.000000e+00	0
5326618	1.000000e+00	6
5326596	9.986989e-01	15
5326597	1.000000e+00	1
5326598	1.000000e+00	0
5326599	1.193067e-05	40
5326592	1.000000e+00	0
5326593	1.000000e+00	0
5326594	1.000000e+00	0
5326595	1.049339e-07	43
5326604	2.807050e-06	41
5326605	1.000000e+00	0
5326606	1.000000e+00	0
5326607	8.881784e-16	50
5326600	1.000000e+00	6
5326601	1.000000e+00	0
5326602	9.966998e-01	16
5326603	8.388818e-01	22
5326707	8.881784e-16	50
5326706	8.881784e-16	50
5326705	9.966998e-01	16
5326704	1.000000e+00	0
5326711	1.000000e+00	3
5326710	1.000000e+00	0
5326709	1.854161e-11	47
5326708	1.000000e+00	2
5326715	1.000000e+00	2
5326714	1.000000e+00	0
5326712	2.230891e-10	46
5326719	8.881784e-16	50
5326717	1.000000e+00	2
5326716	8.881784e-16	50
5326690	1.000000e+00	0
5326691	1.301086e-03	36
5326688	1.000000e+00	0
5326689	1.000000e+00	0
5326694	1.000000e+00	2
5326695	3.359055e-01	27
5326692	8.881784e-16	50
5326693	1.611182e-01	29
5326698	1.000000e+00	6
5326699	1.000000e+00	6
5326696	1.000000e+00	0
5326697	1.000000e+00	0
5326702	9.999999e-01	8
5326703	8.881784e-16	50
5326700	8.881784e-16	50
5326701	9.986989e-01	15
5326673	1.000000e+00	5
5326672	1.193067e-05	40
5326675	1.000000e+00	1
5326674	9.675457e-01	19
5326677	1.133316e-12	48
5326676	1.000000e+00	0
5326679	1.000000e+00	0
5326678	8.881784e-16	50
5326681	9.986989e-01	15
5326680	9.998471e-01	13
5326683	1.000000e+00	1
5326682	1.000000e+00	5
5326685	1.000000e+00	2
5326684	1.000000e+00	4
5326687	1.000000e+00	0
5326686	1.000000e+00	0
5326656	1.000000e+00	0
5326657	1.000000e+00	0
5326658	1.000000e+00	7
5326659	1.000000e+00	0
5326661	9.999994e-01	9
5326662	5.561376e-01	25
5326664	8.881784e-16	50
5326665	1.000000e+00	0
5326666	8.881784e-16	50
5326667	9.995319e-01	14
5326668	1.000000e+00	0
5326669	9.999999e-01	8
5326670	1.000000e+00	2
5326671	1.000000e+00	1
5326509	1.000000e+00	3
5326508	5.561376e-01	25
5326511	1.000000e+00	0
5326510	1.000000e+00	0
5326505	1.000000e+00	0
5326504	1.133316e-12	48
5326506	1.000000e+00	0
5326501	1.000000e+00	0
5326500	1.000000e+00	0
5326503	1.133316e-12	48
5326502	1.000000e+00	3
5326497	8.881784e-16	50
5326496	9.835804e-01	18
5326499	1.000000e+00	2
5326524	1.000000e+00	0
5326525	6.640945e-01	24
5326526	1.000000e+00	0
5326527	8.881784e-16	50
5326520	1.301086e-03	36
5326521	1.000000e+00	7
5326522	1.133316e-12	48
5326523	4.529710e-14	49
5326516	1.611182e-01	29
5326517	1.000000e+00	0
5326518	1.000000e+00	0
5326519	1.000000e+00	0
5326512	8.881784e-16	50
5326513	1.000000e+00	3
5326514	1.133316e-12	48
5326515	1.000000e+00	2
5326479	1.000000e+00	0
5326478	1.000000e+00	0
5326476	1.000000e+00	0
5326474	9.999994e-01	9
5326472	1.000000e+00	0
5326471	1.000000e+00	0
5326470	9.986989e-01	15
5326469	1.000000e+00	3
5326468	8.881784e-16	50
5326467	8.881784e-16	50
5326466	1.854161e-11	47
5326465	9.675457e-01	19
5326464	1.000000e+00	0
5326494	1.000000e+00	0
5326495	1.000000e+00	0
5326492	1.193067e-05	40
5326493	1.621870e-08	44
5326490	1.000000e+00	3
5326491	1.000000e+00	0
5326488	8.881784e-16	50
5326489	1.000000e+00	0
5326487	8.881784e-16	50
5326484	1.000000e+00	2
5326485	9.995319e-01	14
5326483	9.986989e-01	15
5326480	1.000000e+00	2
5326481	1.000000e+00	0
5326569	1.000000e+00	0
5326568	8.881784e-16	50
5326570	1.000000e+00	0
5326573	1.641957e-02	33
5326572	5.817779e-07	42
5326575	4.510745e-05	39
5326574	1.000000e+00	0
5326561	4.510745e-05	39
5326560	1.000000e+00	0
5326563	1.000000e+00	0
5326562	1.000000e+00	0
5326565	1.000000e+00	0
5326564	1.000000e+00	0
5326567	1.000000e+00	2
5326566	1.000000e+00	0
5326584	9.675457e-01	19
5326585	1.000000e+00	2
5326586	9.966998e-01	16
5326587	8.881784e-16	50
5326588	1.000000e+00	0
5326589	1.000000e+00	5
5326590	1.000000e+00	0
5326591	1.000000e+00	0
5326576	1.000000e+00	0
5326577	1.000000e+00	0
5326579	2.104926e-09	45
5326580	1.000000e+00	2
5326581	9.999994e-01	9
5326582	9.923267e-01	17
5326583	9.999972e-01	10
5326539	8.986806e-01	21
5326538	1.000000e+00	2
5326537	1.000000e+00	0
5326536	1.000000e+00	0
5326543	1.000000e+00	4
5326542	1.000000e+00	0
5326541	1.000000e+00	0
5326540	1.000000e+00	0
5326531	8.986806e-01	21
5326530	1.000000e+00	0
5326529	1.000000e+00	2
5326528	1.000000e+00	0
5326535	1.013194e-01	30
5326534	1.000000e+00	0
5326533	1.000000e+00	0
5326532	1.000000e+00	0
5326554	1.000000e+00	0
5326552	1.000000e+00	0
5326553	1.000000e+00	0
5326558	1.000000e+00	0
5326559	8.881784e-16	50
5326556	1.000000e+00	0
5326557	9.999881e-01	11
5326546	4.529710e-14	49
5326547	8.881784e-16	50
5326544	2.104926e-09	45
5326550	8.881784e-16	50
5326551	1.000000e+00	5
5326548	1.000000e+00	0
5326549	1.854161e-11	47
5326373	1.000000e+00	3
5326374	1.000000e+00	0
5326375	1.000000e+00	0
5326368	8.881784e-16	50
5326369	1.000000e+00	1
5326370	1.000000e+00	0
5326371	9.999999e-01	8
5326380	1.000000e+00	3
5326381	7.673339e-03	34
5326382	1.000000e+00	4
5326383	8.881784e-16	50
5326376	1.000000e+00	0
5326378	1.854161e-11	47
5326379	9.966998e-01	16
5326389	9.999999e-01	8
5326388	9.835804e-01	18
5326391	1.000000e+00	0
5326390	9.405398e-01	20
5326385	1.000000e+00	0
5326384	1.133316e-12	48
5326387	1.854161e-11	47
5326386	2.399438e-01	28
5326397	1.000000e+00	0
5326396	4.529710e-14	49
5326399	1.000000e+00	0
5326398	4.438624e-01	26
5326393	1.000000e+00	0
5326392	1.000000e+00	1
5326395	1.000000e+00	0
5326394	9.999994e-01	9
5326342	1.193067e-05	40
5326343	1.000000e+00	1
5326338	8.881784e-16	50
5326339	1.000000e+00	0
5326336	9.999999e-01	8
5326337	9.675457e-01	19
5326350	5.561376e-01	25
5326351	1.000000e+00	0
5326348	1.000000e+00	0
5326349	1.000000e+00	2
5326346	1.000000e+00	5
5326347	1.000000e+00	0
5326344	1.133316e-12	48
5326345	1.000000e+00	3
5326358	1.529320e-04	38
5326357	1.049339e-07	43
5326356	9.999994e-01	9
5326355	8.986806e-01	21
5326354	1.000000e+00	1
5326353	8.388818e-01	22
5326352	1.000000e+00	3
5326367	1.000000e+00	0
5326366	1.000000e+00	0
5326365	9.405398e-01	20
5326364	1.000000e+00	0
5326363	1.000000e+00	4
5326362	8.881784e-16	50
5326361	1.000000e+00	0
5326432	9.966998e-01	16
5326433	1.000000e+00	1
5326434	3.359055e-01	27
5326435	9.966998e-01	16
5326436	1.000000e+00	0
5326437	1.000000e+00	0
5326438	1.000000e+00	0
5326440	8.986806e-01	21
5326441	8.881784e-16	50
5326442	1.000000e+00	0
5326445	4.529710e-14	49
5326446	1.000000e+00	0
5326447	9.999881e-01	11
5326449	1.000000e+00	7
5326448	1.000000e+00	0
5326450	1.049339e-07	43
5326453	9.986989e-01	15
5326452	8.881784e-16	50
5326455	8.881784e-16	50
5326454	1.000000e+00	0
5326457	1.000000e+00	0
5326456	1.000000e+00	0
5326459	8.881784e-16	50
5326458	1.641957e-02	33
5326461	8.881784e-16	50
5326463	7.600562e-01	23
5326462	1.193067e-05	40
5326402	9.995319e-01	14
5326403	1.000000e+00	0
5326400	1.000000e+00	2
5326401	1.000000e+00	0
5326406	1.000000e+00	0
5326407	8.881784e-16	50
5326404	9.995319e-01	14
5326405	1.000000e+00	0
5326410	1.000000e+00	0
5326411	8.881784e-16	50
5326408	1.013194e-01	30
5326409	1.000000e+00	0
5326414	1.049339e-07	43
5326415	8.881784e-16	50
5326412	1.000000e+00	0
5326413	4.529710e-14	49
5326419	9.999549e-01	12
5326418	1.000000e+00	0
5326417	9.999972e-01	10
5326416	9.999881e-01	11
5326423	1.000000e+00	0
5326422	9.999972e-01	10
5326421	1.133316e-12	48
5326420	1.000000e+00	0
5326427	1.049339e-07	43
5326426	1.000000e+00	0
5326425	9.999881e-01	11
5326424	8.881784e-16	50
5326431	1.000000e+00	3
5326430	1.000000e+00	0
5326429	7.673339e-03	34
5326428	4.438624e-01	26
5326232	8.881784e-16	50
5326233	1.000000e+00	0
5326234	3.300224e-03	35
5326235	1.000000e+00	0
5326236	1.000000e+00	0
5326237	8.881784e-16	50
5326238	9.923267e-01	17
5326266	1.000000e+00	0
5326267	9.999881e-01	11
5326265	1.000000e+00	1
5326270	1.000000e+00	0
5326271	1.000000e+00	0
5326268	1.000000e+00	0
5326269	1.000000e+00	0
5326258	1.000000e+00	2
5326259	1.000000e+00	0
5326256	1.000000e+00	1
5326257	2.807050e-06	41
5326262	1.000000e+00	3
5326263	9.966998e-01	16
5326261	1.000000e+00	0
5326251	1.000000e+00	2
5326250	1.000000e+00	3
5326249	1.000000e+00	0
5326248	1.000000e+00	0
5326254	9.966998e-01	16
5326253	1.000000e+00	1
5326252	1.000000e+00	7
5326243	8.881784e-16	50
5326242	1.000000e+00	1
5326241	4.529710e-14	49
5326240	9.999994e-01	9
5326247	1.000000e+00	4
5326245	1.000000e+00	5
5326300	6.640945e-01	24
5326301	1.000000e+00	0
5326302	1.000000e+00	1
5326303	1.000000e+00	0
5326296	1.000000e+00	6
5326297	1.000000e+00	3
5326298	1.000000e+00	5
5326299	9.999999e-01	8
5326292	1.854161e-11	47
5326293	1.000000e+00	2
5326294	1.000000e+00	0
5326295	9.999881e-01	11
5326288	1.000000e+00	0
5326289	1.000000e+00	0
5326290	8.881784e-16	50
5326291	8.388818e-01	22
5326285	8.881784e-16	50
5326284	9.675457e-01	19
5326287	8.881784e-16	50
5326286	8.986806e-01	21
5326281	1.000000e+00	0
5326280	4.529710e-14	49
5326283	8.881784e-16	50
5326282	8.881784e-16	50
5326277	9.999881e-01	11
5326276	8.881784e-16	50
5326279	1.000000e+00	0
5326278	4.529710e-14	49
5326273	1.000000e+00	3
5326272	1.000000e+00	0
5326275	1.000000e+00	0
5326274	1.000000e+00	4
5326334	8.881784e-16	50
5326335	1.000000e+00	0
5326332	9.999972e-01	10
5326333	1.000000e+00	0
5326330	9.999999e-01	8
5326331	1.000000e+00	0
5326328	1.000000e+00	3
5326329	1.000000e+00	1
5326326	8.881784e-16	50
5326327	9.999549e-01	12
5326324	8.881784e-16	50
5326325	2.399438e-01	28
PID_162329870	1.000000e+00	3
5326322	1.000000e+00	2
5326323	4.510745e-05	39
5326320	1.000000e+00	0
5326321	1.000000e+00	2
5326319	1.000000e+00	1
5326318	1.000000e+00	0
5326317	8.881784e-16	50
5326316	1.529320e-04	38
5326314	1.000000e+00	0
5326313	9.966998e-01	16
5326312	1.000000e+00	0
5326310	1.000000e+00	0
5326309	1.000000e+00	2
5326308	9.966998e-01	16
5326307	1.000000e+00	0
5326306	8.881784e-16	50
5326305	1.000000e+00	3
5326304	1.611182e-01	29
