# Supplementary material for: Translational Selection Is Ubiquitous in Prokaryotes
Source: PLoS Genet. 2010 Jun 24;6(6):e1001004. doi: 10.1371/journal.pgen.1001004 (PMC2891978; doi:10.1371/journal.pgen.1001004)
Supplement: Dataset S1 — OCU/non-OCU gene calls in 461 Bacterial and Archaeal genomes, and summary tables of genome properties and OCU preferences for specific codons. (4.77 MB ZIP) [file pgen.1001004.s001.zip › Dataset_S1_Archaea/Methanococcus_jannaschii.arff.ocuGenes]

GeneID	signTest_p	ocuProbWinCnt
1452547	1.000000e+00	1
1452546	9.999972e-01	10
1452545	9.995319e-01	14
1452544	1.000000e+00	0
1452551	1.000000e+00	0
1452550	1.000000e+00	0
1452549	1.000000e+00	0
1452548	1.000000e+00	0
1452555	1.854161e-11	47
1452554	1.000000e+00	0
1452553	1.000000e+00	0
1452552	1.000000e+00	0
1452559	1.000000e+00	0
1452558	1.000000e+00	0
1452557	1.000000e+00	0
1452556	8.881784e-16	50
1452562	1.000000e+00	0
1452563	1.000000e+00	0
1452560	1.000000e+00	5
1452561	1.000000e+00	1
1452566	1.000000e+00	0
1452567	1.193067e-05	40
1452564	4.529710e-14	49
1452565	8.881784e-16	50
1452570	1.000000e+00	5
1452571	9.923267e-01	17
1452568	1.000000e+00	0
1452569	1.000000e+00	0
1452574	2.230891e-10	46
1452575	1.000000e+00	0
1452572	1.000000e+00	0
1452573	1.000000e+00	0
1452577	1.000000e+00	6
1452576	1.000000e+00	0
1452579	8.881784e-16	50
1452578	4.529710e-14	49
1452581	1.000000e+00	0
1452583	1.000000e+00	0
1452582	1.000000e+00	0
1452585	1.000000e+00	3
1452584	8.881784e-16	50
1452587	9.995319e-01	14
1452586	1.000000e+00	0
1452589	1.611182e-01	29
1452588	9.966998e-01	16
1452591	2.807050e-06	41
1452590	1.000000e+00	0
1452592	1.000000e+00	1
1452593	1.000000e+00	0
1452595	1.000000e+00	0
1452596	7.600562e-01	23
1452597	8.881784e-16	50
1452598	8.881784e-16	50
1452599	4.529710e-14	49
1452600	1.049339e-07	43
1452601	1.000000e+00	0
1452602	1.000000e+00	1
1452605	1.000000e+00	2
1452606	8.881784e-16	50
1452607	1.000000e+00	0
1452608	1.000000e+00	0
1452479	1.000000e+00	1
1452478	1.611182e-01	29
1452477	8.881784e-16	50
1452476	4.529710e-14	49
1452475	9.998471e-01	13
1452474	9.675457e-01	19
1452473	1.000000e+00	5
1452472	1.013194e-01	30
1452471	1.000000e+00	7
1452470	1.000000e+00	7
1452469	1.000000e+00	0
1452468	9.405398e-01	20
1452467	1.000000e+00	5
1452466	8.881784e-16	50
1452465	2.230891e-10	46
1452464	1.000000e+00	0
1452462	1.000000e+00	3
1452463	9.995319e-01	14
1452460	1.611182e-01	29
1452461	8.881784e-16	50
1452456	8.881784e-16	50
1452457	1.000000e+00	0
1452454	4.529710e-14	49
1452455	8.986806e-01	21
1452452	1.000000e+00	0
1452453	9.835804e-01	18
1452450	1.000000e+00	1
1452451	8.881784e-16	50
1452448	1.000000e+00	2
1452449	9.999881e-01	11
1452445	1.000000e+00	4
1452444	1.000000e+00	7
1452447	8.881784e-16	50
1452446	2.104926e-09	45
1452441	1.000000e+00	1
1452440	5.561376e-01	25
1452443	1.000000e+00	0
1452442	8.881784e-16	50
1452437	1.301086e-03	36
1452436	9.999549e-01	12
1452439	1.000000e+00	5
1452438	8.881784e-16	50
1452433	1.000000e+00	6
1452432	1.621870e-08	44
1452435	7.673339e-03	34
1452434	3.300224e-03	35
1452428	1.000000e+00	0
1452429	9.675457e-01	19
1452430	4.438624e-01	26
1452431	1.854161e-11	47
1452424	8.881784e-16	50
1452425	1.000000e+00	3
1452426	1.000000e+00	2
1452427	1.000000e+00	0
1452420	1.000000e+00	1
1452421	7.600562e-01	23
1452422	9.999972e-01	10
1452423	8.881784e-16	50
1452416	8.881784e-16	50
1452417	1.000000e+00	1
1452418	8.881784e-16	50
1452419	1.000000e+00	0
1452539	1.000000e+00	0
1452538	1.000000e+00	0
1452537	1.000000e+00	0
1452536	9.999999e-01	8
1452543	1.000000e+00	0
1452542	1.000000e+00	0
1452541	1.000000e+00	0
1452540	1.000000e+00	0
1452529	1.000000e+00	0
1452528	1.000000e+00	3
1452535	1.000000e+00	0
1452534	1.000000e+00	0
1452533	1.000000e+00	0
1452532	1.000000e+00	0
1452522	2.104926e-09	45
1452523	1.000000e+00	4
1452520	1.000000e+00	0
1452521	9.999881e-01	11
1452526	1.049339e-07	43
1452527	2.230891e-10	46
1452524	1.854161e-11	47
1452525	1.000000e+00	0
1452514	1.000000e+00	0
1452515	1.000000e+00	0
1452512	8.881784e-16	50
1452513	1.000000e+00	0
1452518	1.000000e+00	0
1452519	1.000000e+00	0
1452516	1.000000e+00	0
1452505	8.881784e-16	50
1452504	7.600562e-01	23
1452507	9.999972e-01	10
1452506	8.881784e-16	50
1452509	1.000000e+00	5
1452508	1.000000e+00	1
1452511	9.986989e-01	15
1452510	8.881784e-16	50
1452497	9.999999e-01	8
1452496	1.611182e-01	29
1452499	9.999999e-01	8
1452498	9.998471e-01	13
1452501	8.881784e-16	50
1452500	8.881784e-16	50
1452503	4.681115e-04	37
1452502	1.854161e-11	47
1452489	8.881784e-16	50
1452490	1.000000e+00	0
1452491	1.000000e+00	0
1452492	3.359055e-01	27
1452493	1.000000e+00	0
1452494	1.000000e+00	0
1452495	1.000000e+00	0
1452480	1.000000e+00	0
1452481	8.881784e-16	50
1452483	1.000000e+00	0
1452484	7.600562e-01	23
1452485	1.000000e+00	0
1452486	1.000000e+00	3
1452487	1.000000e+00	0
1452342	1.000000e+00	7
1452343	2.104926e-09	45
1452340	8.881784e-16	50
1452341	8.881784e-16	50
1452338	3.245432e-02	32
1452336	8.881784e-16	50
1452337	1.000000e+00	1
1452350	9.923267e-01	17
1452351	1.000000e+00	4
1452348	1.000000e+00	5
1452349	1.000000e+00	4
1452346	8.881784e-16	50
1452347	4.510745e-05	39
1452344	2.230891e-10	46
1452345	1.000000e+00	3
1452327	1.000000e+00	2
1452326	1.000000e+00	0
1452325	1.000000e+00	0
1452324	1.000000e+00	0
1452323	8.881784e-16	50
1452322	1.000000e+00	0
1452321	1.000000e+00	0
1452320	1.000000e+00	0
1452335	1.000000e+00	5
1452334	8.881784e-16	50
1452333	1.000000e+00	2
1452332	1.000000e+00	7
1452331	9.999549e-01	12
1452330	2.104926e-09	45
1452329	1.000000e+00	0
1452328	1.641957e-02	33
1452309	1.000000e+00	4
1452310	1.000000e+00	0
1452311	1.000000e+00	0
1452304	1.000000e+00	0
1452305	8.881784e-16	50
1452306	1.049339e-07	43
1452307	1.049339e-07	43
1452316	1.611182e-01	29
1452317	1.000000e+00	0
1452318	1.000000e+00	0
1452319	1.000000e+00	0
1452312	4.681115e-04	37
1452313	9.999549e-01	12
1452314	1.000000e+00	0
1452315	1.000000e+00	0
1452293	5.946023e-02	31
1452292	8.881784e-16	50
1452295	1.000000e+00	5
1452294	8.881784e-16	50
1452288	6.640945e-01	24
1452291	1.000000e+00	4
1452290	1.000000e+00	3
1452301	1.000000e+00	0
1452300	1.000000e+00	4
1452302	1.000000e+00	3
1452297	1.000000e+00	0
1452296	1.301086e-03	36
1452299	1.000000e+00	3
1452298	3.359055e-01	27
1452402	9.923267e-01	17
1452403	8.881784e-16	50
1452400	1.000000e+00	1
1452401	1.000000e+00	2
1452406	1.000000e+00	0
1452407	1.000000e+00	2
1452404	1.000000e+00	0
3021223	9.998471e-01	13
1452405	1.000000e+00	3
1452410	9.675457e-01	19
1452411	1.000000e+00	3
1452408	1.000000e+00	4
1452409	1.000000e+00	1
1452414	1.000000e+00	0
1452415	1.000000e+00	2
1452412	1.000000e+00	0
1452413	1.000000e+00	0
1452387	1.000000e+00	0
1452386	1.000000e+00	0
1452385	1.621870e-08	44
1452384	1.000000e+00	7
1452391	1.000000e+00	0
1452390	1.000000e+00	2
1452389	9.986989e-01	15
1452388	1.000000e+00	0
1452395	1.000000e+00	0
1452394	1.000000e+00	0
1452393	1.000000e+00	0
1452392	1.000000e+00	0
1452399	1.000000e+00	0
1452398	1.133316e-12	48
1452397	1.000000e+00	0
1452396	7.600562e-01	23
1452368	1.000000e+00	2
1452369	1.000000e+00	0
1452370	2.399438e-01	28
1452371	1.000000e+00	0
1452372	1.000000e+00	0
1452374	1.000000e+00	0
1452375	1.000000e+00	0
1452376	1.000000e+00	0
1452377	1.000000e+00	0
1452378	1.000000e+00	0
1452379	1.000000e+00	0
1452380	3.245432e-02	32
1452381	1.000000e+00	0
1452382	1.000000e+00	0
1452383	1.000000e+00	1
1452353	1.000000e+00	0
1452352	9.999999e-01	8
1452355	9.966998e-01	16
1452354	1.000000e+00	1
1452357	1.000000e+00	1
1452356	9.966998e-01	16
1452359	1.133316e-12	48
1452358	1.000000e+00	0
1452361	2.807050e-06	41
1452360	9.999999e-01	8
1452363	1.000000e+00	0
1452362	1.000000e+00	2
1452365	1.000000e+00	4
1452364	1.000000e+00	1
1452367	4.529710e-14	49
1452366	8.881784e-16	50
1452204	1.000000e+00	0
1452205	1.000000e+00	0
1452206	1.000000e+00	5
1452207	1.000000e+00	0
1452200	1.000000e+00	0
1452201	1.000000e+00	0
1452202	1.000000e+00	0
1452203	1.000000e+00	0
1452196	1.000000e+00	0
1452197	1.000000e+00	3
1452198	1.000000e+00	0
1452199	3.359055e-01	27
1452192	9.999994e-01	9
1452193	1.000000e+00	0
1452194	1.000000e+00	1
1452195	9.999994e-01	9
1452221	1.000000e+00	0
1452220	1.000000e+00	0
1452223	1.000000e+00	0
1452222	9.999994e-01	9
1452217	9.999994e-01	9
1452216	1.000000e+00	0
1452219	1.000000e+00	0
1452218	9.999881e-01	11
1452213	1.000000e+00	2
1452212	1.000000e+00	0
1452215	1.000000e+00	6
1452214	1.000000e+00	0
1452209	2.807050e-06	41
1452208	1.193067e-05	40
1452211	1.000000e+00	0
1452210	5.817779e-07	42
1452174	1.000000e+00	0
1452175	4.681115e-04	37
1452172	1.000000e+00	0
1452173	1.000000e+00	0
1452170	1.000000e+00	0
1452171	8.881784e-16	50
1452168	1.000000e+00	0
1452169	8.881784e-16	50
1452166	9.999549e-01	12
1452167	8.388818e-01	22
1452164	1.013194e-01	30
1452165	1.000000e+00	5
1452162	1.000000e+00	0
1452163	1.000000e+00	4
1452160	1.000000e+00	0
1452161	1.000000e+00	0
1452191	1.000000e+00	0
1452190	1.000000e+00	0
1452189	1.000000e+00	5
1452188	1.000000e+00	0
1452187	1.000000e+00	0
1452186	1.000000e+00	0
1452185	1.000000e+00	0
1452184	9.923267e-01	17
1452183	1.000000e+00	0
1452182	1.000000e+00	0
1452181	1.000000e+00	0
1452180	1.000000e+00	0
1452179	1.000000e+00	0
1452178	1.000000e+00	1
1452177	1.000000e+00	0
1452176	1.000000e+00	2
1452264	9.986989e-01	15
1452265	5.946023e-02	31
1452266	1.000000e+00	1
1452268	1.000000e+00	3
1452269	8.881784e-16	50
1452270	1.000000e+00	2
1452271	7.600562e-01	23
1452256	1.000000e+00	2
1452257	9.995319e-01	14
1452258	3.359055e-01	27
1452259	1.000000e+00	0
1452260	1.000000e+00	6
1452261	2.807050e-06	41
1452262	8.881784e-16	50
1452263	1.000000e+00	5
1452281	1.000000e+00	2
1452280	1.000000e+00	3
1452282	8.881784e-16	50
1452285	8.881784e-16	50
1452284	1.000000e+00	1
1452287	7.673339e-03	34
1452286	8.388818e-01	22
1452273	9.966998e-01	16
1452272	1.621870e-08	44
1452275	1.621870e-08	44
1452274	9.999999e-01	8
1452277	1.049339e-07	43
1452276	9.923267e-01	17
1452279	1.641957e-02	33
1452278	4.510745e-05	39
1452234	1.000000e+00	0
1452235	2.807050e-06	41
1452232	2.230891e-10	46
1452233	6.640945e-01	24
1452238	5.817779e-07	42
1452239	8.986806e-01	21
1452236	1.193067e-05	40
1452237	9.835804e-01	18
1452226	8.881784e-16	50
1452227	8.881784e-16	50
1452224	1.000000e+00	0
1452225	1.000000e+00	0
1452230	1.000000e+00	2
1452231	1.000000e+00	1
1452228	1.000000e+00	1
1452229	1.000000e+00	0
1452251	1.000000e+00	1
1452250	1.000000e+00	0
1452249	8.881784e-16	50
1452248	1.000000e+00	0
1452255	1.000000e+00	0
1452254	4.438624e-01	26
1452253	4.681115e-04	37
1452252	1.000000e+00	2
1452243	8.881784e-16	50
1452242	8.881784e-16	50
1452241	1.000000e+00	5
1452240	1.000000e+00	2
1452247	4.529710e-14	49
1452246	1.000000e+00	1
1452245	8.881784e-16	50
1452244	6.640945e-01	24
1452069	1.133316e-12	48
1452068	8.881784e-16	50
1452071	1.133316e-12	48
1452070	9.675457e-01	19
1452065	8.881784e-16	50
1452064	3.300224e-03	35
1452067	4.529710e-14	49
1452066	8.881784e-16	50
1452077	1.000000e+00	2
1452076	1.000000e+00	1
1452079	9.405398e-01	20
1452078	8.881784e-16	50
1452073	1.000000e+00	0
1452072	1.000000e+00	0
1452075	1.000000e+00	0
1452074	4.529710e-14	49
1452084	9.405398e-01	20
1452085	1.000000e+00	5
1452086	1.013194e-01	30
1452087	1.000000e+00	2
1452080	1.000000e+00	1
1452081	1.000000e+00	0
1452082	9.999999e-01	8
1452083	1.000000e+00	0
1452092	1.000000e+00	1
1452093	1.000000e+00	0
1452094	8.881784e-16	50
1452095	1.000000e+00	0
1452088	5.817779e-07	42
1452089	6.640945e-01	24
1452090	1.000000e+00	0
1452091	1.000000e+00	0
1452039	1.000000e+00	2
1452038	1.133316e-12	48
1452037	1.000000e+00	1
1452036	1.000000e+00	0
1452035	1.000000e+00	0
1452034	8.388818e-01	22
1452033	9.999881e-01	11
1452032	1.000000e+00	1
1452047	4.529710e-14	49
1452046	1.000000e+00	5
1452045	9.675457e-01	19
1452044	8.881784e-16	50
1452043	1.000000e+00	2
1452042	8.881784e-16	50
1452040	1.000000e+00	2
1452054	8.881784e-16	50
1452055	2.230891e-10	46
1452052	8.881784e-16	50
1452050	1.000000e+00	1
1452051	1.000000e+00	1
1452062	1.000000e+00	2
1452063	1.049339e-07	43
1452060	1.000000e+00	0
1452061	1.000000e+00	4
1452058	9.966998e-01	16
1452059	1.000000e+00	0
1452056	1.000000e+00	1
1452057	1.000000e+00	0
1452129	1.000000e+00	0
1452128	1.000000e+00	0
1452131	1.000000e+00	0
1452130	1.000000e+00	0
1452133	1.000000e+00	2
1452132	1.000000e+00	0
1452135	1.000000e+00	1
1452134	5.561376e-01	25
1452136	1.133316e-12	48
1452139	1.000000e+00	1
1452138	1.000000e+00	0
1452141	1.000000e+00	0
1452140	8.881784e-16	50
1452142	9.966998e-01	16
1452144	1.000000e+00	1
1452145	1.000000e+00	4
1452146	9.923267e-01	17
1452147	1.000000e+00	4
1452148	6.640945e-01	24
1452149	9.986989e-01	15
1452150	1.000000e+00	2
1452151	1.133316e-12	48
1452152	1.000000e+00	0
1452153	1.000000e+00	0
1452154	1.000000e+00	0
1452155	1.000000e+00	0
1452157	1.000000e+00	4
1452158	8.881784e-16	50
1452159	1.000000e+00	4
1452099	9.999972e-01	10
1452098	8.881784e-16	50
1452101	1.000000e+00	0
1452100	9.999549e-01	12
1452107	8.881784e-16	50
1452106	9.999972e-01	10
1452105	1.000000e+00	4
1452104	1.000000e+00	3
1452111	2.230891e-10	46
1452110	1.000000e+00	0
1452109	1.000000e+00	5
1452108	9.923267e-01	17
1452114	1.000000e+00	0
1452115	1.049339e-07	43
1452112	8.881784e-16	50
1452113	8.881784e-16	50
1452118	1.000000e+00	0
1452119	1.013194e-01	30
1452116	1.000000e+00	0
1452117	1.621870e-08	44
1452122	1.000000e+00	0
1452123	1.000000e+00	2
1452120	1.000000e+00	1
1452121	4.681115e-04	37
1452127	1.000000e+00	1
1452124	8.881784e-16	50
1452125	1.000000e+00	0
1451853	9.999999e-01	8
1451852	1.000000e+00	2
1451855	9.675457e-01	19
1451854	9.999549e-01	12
1451848	1.000000e+00	1
1451851	1.854161e-11	47
1451850	8.881784e-16	50
1451845	1.000000e+00	4
1451844	1.000000e+00	1
1451847	1.000000e+00	0
1451846	9.986989e-01	15
1451841	5.817779e-07	42
1451840	1.000000e+00	0
1451843	1.000000e+00	0
1451842	1.000000e+00	0
1451868	8.881784e-16	50
1451869	1.000000e+00	0
1451870	1.000000e+00	0
1451871	1.000000e+00	0
1451864	1.000000e+00	0
1451865	6.640945e-01	24
1451866	1.000000e+00	0
1451867	1.000000e+00	1
1451860	8.881784e-16	50
1451861	1.000000e+00	0
1451862	1.000000e+00	7
1451863	1.000000e+00	0
1451856	1.000000e+00	0
1451857	8.881784e-16	50
1451858	8.881784e-16	50
1451859	1.000000e+00	0
1451887	8.881784e-16	50
1451886	1.000000e+00	0
1451885	1.000000e+00	3
1451883	1.000000e+00	0
1451882	9.923267e-01	17
1451881	8.881784e-16	50
1451880	8.881784e-16	50
1451879	1.000000e+00	1
1451878	9.923267e-01	17
1451877	1.000000e+00	1
1451876	1.000000e+00	1
1451875	1.000000e+00	0
1451874	1.000000e+00	0
1451872	1.000000e+00	5
1451902	9.999881e-01	11
1451903	1.000000e+00	0
1451900	1.000000e+00	0
1451901	2.399438e-01	28
1451898	1.000000e+00	2
1451899	1.000000e+00	0
1451896	8.881784e-16	50
1451897	1.000000e+00	0
1451894	1.000000e+00	4
1451895	7.600562e-01	23
1451892	9.999549e-01	12
1451893	9.405398e-01	20
1451890	1.000000e+00	0
1451891	9.999881e-01	11
1451889	8.881784e-16	50
1451785	4.510745e-05	39
1451784	1.000000e+00	0
1451787	1.000000e+00	0
1451786	1.000000e+00	0
1451789	1.000000e+00	0
1451788	1.000000e+00	4
1451791	1.000000e+00	0
1451790	1.000000e+00	0
1451777	1.000000e+00	3
1451776	1.000000e+00	0
1451779	1.000000e+00	0
1451778	1.000000e+00	0
1451781	2.807050e-06	41
1451780	8.881784e-16	50
1451783	1.000000e+00	2
1451782	1.000000e+00	0
1451800	4.438624e-01	26
1451801	1.000000e+00	0
1451802	1.000000e+00	2
1451803	8.881784e-16	50
1451804	1.000000e+00	2
1451805	8.881784e-16	50
1451806	1.000000e+00	0
1451807	2.807050e-06	41
1451792	1.000000e+00	0
1451793	9.999994e-01	9
1451794	9.405398e-01	20
1451795	1.000000e+00	1
1451796	1.000000e+00	0
1451797	1.000000e+00	0
1451798	9.999994e-01	9
1451799	9.675457e-01	19
1451819	5.561376e-01	25
1451818	5.561376e-01	25
1451817	1.000000e+00	0
1451816	2.399438e-01	28
1451823	2.399438e-01	28
1451820	1.000000e+00	2
1451811	1.000000e+00	6
1451810	1.000000e+00	3
1451809	1.000000e+00	7
1451808	8.881784e-16	50
1451815	8.881784e-16	50
1451814	8.881784e-16	50
1451813	1.000000e+00	2
1451812	1.000000e+00	0
1451834	1.000000e+00	0
1451835	1.000000e+00	0
1451832	1.000000e+00	0
1451833	5.946023e-02	31
1451838	1.000000e+00	0
1451836	1.000000e+00	1
1451837	1.000000e+00	0
1451830	2.230891e-10	46
1451831	1.000000e+00	4
1451972	1.000000e+00	2
1451973	1.000000e+00	0
1451974	1.000000e+00	7
1451975	1.000000e+00	4
1451968	3.245432e-02	32
1451969	9.999999e-01	8
1451970	8.881784e-16	50
1451971	9.998471e-01	13
1451980	9.999994e-01	9
1451981	5.817779e-07	42
1451982	1.529320e-04	38
1451983	9.999972e-01	10
1451976	1.193067e-05	40
1451977	1.000000e+00	3
1451978	5.817779e-07	42
1451979	8.881784e-16	50
1451989	1.000000e+00	0
1451988	1.000000e+00	3
1451991	1.000000e+00	0
1451990	1.000000e+00	0
1451985	5.946023e-02	31
1451984	9.999549e-01	12
1451987	8.881784e-16	50
1451986	8.881784e-16	50
1451997	1.000000e+00	0
1451996	3.300224e-03	35
1451999	1.000000e+00	5
1451998	1.000000e+00	1
1451993	1.000000e+00	0
1451992	9.675457e-01	19
1451995	1.000000e+00	0
1452006	1.133316e-12	48
1452007	1.000000e+00	0
1452004	1.000000e+00	1
1452005	1.000000e+00	0
1452002	1.000000e+00	0
1452003	1.000000e+00	0
1452000	5.561376e-01	25
1452001	1.000000e+00	3
1452014	1.133316e-12	48
1452015	1.000000e+00	2
1452012	1.000000e+00	0
1452013	9.999972e-01	10
1452010	1.049339e-07	43
1452011	1.000000e+00	0
1452008	1.000000e+00	0
1452009	1.000000e+00	0
1452023	1.000000e+00	0
1452022	1.000000e+00	1
1452020	1.000000e+00	0
1452019	9.966998e-01	16
1452017	5.561376e-01	25
1452016	1.000000e+00	0
1452031	5.946023e-02	31
1452030	1.000000e+00	2
1452029	1.000000e+00	0
1452028	1.621870e-08	44
1452027	8.881784e-16	50
1452026	1.000000e+00	0
1452025	8.881784e-16	50
1452024	1.000000e+00	2
1451904	9.923267e-01	17
1451905	1.611182e-01	29
1451906	1.000000e+00	5
1451907	1.000000e+00	3
1451908	8.881784e-16	50
1451909	9.999999e-01	8
1451910	1.000000e+00	2
1451911	1.000000e+00	0
1451912	2.230891e-10	46
1451913	1.000000e+00	0
1451914	1.000000e+00	2
1451915	1.000000e+00	1
1451916	7.673339e-03	34
1451917	1.000000e+00	0
1451918	9.999881e-01	11
1451919	1.000000e+00	0
1451921	1.000000e+00	0
1451920	1.000000e+00	1
1451923	1.000000e+00	7
1451922	1.000000e+00	0
1451925	1.000000e+00	1
1451924	1.000000e+00	1
1451927	1.000000e+00	5
1451926	9.923267e-01	17
1451929	1.000000e+00	2
1451928	2.399438e-01	28
1451931	1.000000e+00	6
1451930	9.999972e-01	10
1451933	1.000000e+00	6
1451932	8.881784e-16	50
1451935	1.000000e+00	0
1451934	1.000000e+00	3
1451938	1.000000e+00	6
1451939	1.000000e+00	0
1451937	1.133316e-12	48
1451942	2.230891e-10	46
1451943	8.881784e-16	50
1451940	1.000000e+00	0
1451941	8.881784e-16	50
1451946	1.000000e+00	0
1451947	1.000000e+00	0
1451944	8.881784e-16	50
1451945	9.405398e-01	20
1451950	1.854161e-11	47
1451951	1.000000e+00	0
1451948	1.000000e+00	0
1451949	1.529320e-04	38
1451955	1.000000e+00	0
1451954	1.000000e+00	6
1451953	1.000000e+00	0
1451952	1.000000e+00	0
1451959	1.000000e+00	0
1451958	1.000000e+00	0
1451957	1.000000e+00	0
1451956	1.000000e+00	0
1451963	1.000000e+00	0
1451962	1.000000e+00	3
1451961	1.000000e+00	1
1451960	1.000000e+00	0
1451967	1.000000e+00	5
1451966	3.245432e-02	32
1451965	1.000000e+00	0
1451964	1.000000e+00	0
1451615	4.529710e-14	49
1451612	8.881784e-16	50
1451613	1.611182e-01	29
1451610	8.881784e-16	50
1451611	9.999972e-01	10
1451608	1.000000e+00	0
1451609	9.999999e-01	8
1451606	9.999881e-01	11
1451607	8.881784e-16	50
1451604	1.049339e-07	43
1451605	8.881784e-16	50
1451602	8.881784e-16	50
1451603	3.300224e-03	35
1451600	9.923267e-01	17
1451601	9.675457e-01	19
1451598	1.000000e+00	0
1451597	1.000000e+00	2
1451596	1.000000e+00	3
1451595	1.000000e+00	0
1451594	1.133316e-12	48
1451593	9.999994e-01	9
1451592	1.013194e-01	30
1451591	1.000000e+00	0
1451590	1.000000e+00	1
1451589	1.000000e+00	0
1451644	2.807050e-06	41
1451645	8.881784e-16	50
1451646	1.000000e+00	4
1451647	1.000000e+00	4
1451640	1.641957e-02	33
1451641	4.529710e-14	49
1451642	8.881784e-16	50
1451636	9.405398e-01	20
1451637	8.986806e-01	21
1451638	2.807050e-06	41
1451639	1.000000e+00	2
1451632	9.986989e-01	15
1451633	1.000000e+00	1
1451634	1.000000e+00	0
1451635	1.000000e+00	0
1451628	1.611182e-01	29
1451631	1.000000e+00	2
1451630	1.000000e+00	6
1451625	8.881784e-16	50
1451624	9.966998e-01	16
1451627	8.986806e-01	21
1451626	9.405398e-01	20
1451621	3.245432e-02	32
1451620	1.000000e+00	6
1451623	8.881784e-16	50
1451622	9.835804e-01	18
1451616	9.675457e-01	19
1451619	8.881784e-16	50
1451618	4.529710e-14	49
1451546	1.000000e+00	0
1451547	1.000000e+00	1
1451544	1.000000e+00	0
1451545	1.000000e+00	0
1451550	1.000000e+00	0
1451551	1.000000e+00	0
1451548	1.000000e+00	2
1451549	1.000000e+00	0
1451538	1.000000e+00	0
1451539	8.881784e-16	50
1451536	1.000000e+00	0
1451537	1.000000e+00	0
1451542	1.000000e+00	0
1451543	5.561376e-01	25
1451540	1.000000e+00	0
1451541	1.000000e+00	0
1451531	1.000000e+00	0
1451530	1.000000e+00	2
1451529	1.000000e+00	0
1451528	1.000000e+00	0
1451535	1.000000e+00	0
1451534	9.999549e-01	12
1451533	1.000000e+00	0
1451532	1.000000e+00	0
1451523	8.881784e-16	50
1451522	9.675457e-01	19
1451521	8.881784e-16	50
1451520	1.000000e+00	0
1451527	1.000000e+00	0
1451525	8.881784e-16	50
1451524	1.000000e+00	0
1451576	9.999994e-01	9
1451577	1.000000e+00	3
1451578	2.104926e-09	45
1451568	1.000000e+00	0
1451569	1.000000e+00	0
1451570	9.999881e-01	11
1451571	1.621870e-08	44
1451572	1.000000e+00	0
1451573	1.000000e+00	0
1451574	9.999972e-01	10
1451561	1.000000e+00	0
1451560	1.000000e+00	0
1451563	1.000000e+00	1
1451562	9.835804e-01	18
1451565	1.000000e+00	1
1451564	4.438624e-01	26
1451567	1.000000e+00	4
1451566	1.000000e+00	0
1451553	1.000000e+00	0
1451552	1.000000e+00	0
1451554	1.000000e+00	0
1451557	2.807050e-06	41
1451556	1.000000e+00	0
1451558	8.881784e-16	50
1451735	8.881784e-16	50
1451734	8.881784e-16	50
1451733	8.881784e-16	50
1451732	5.561376e-01	25
1451731	8.881784e-16	50
1451730	8.881784e-16	50
1451729	1.000000e+00	0
1451728	1.000000e+00	0
1451743	5.946023e-02	31
1451742	8.881784e-16	50
1451741	8.881784e-16	50
1451739	8.881784e-16	50
1451738	3.359055e-01	27
1451737	2.104926e-09	45
1451736	8.881784e-16	50
1451718	9.999994e-01	9
1451719	1.000000e+00	0
1451716	1.000000e+00	0
1451717	1.000000e+00	0
1451714	1.000000e+00	0
1451715	1.000000e+00	0
1451712	1.000000e+00	0
1451713	1.000000e+00	0
1451726	1.000000e+00	0
1451727	1.000000e+00	0
1451722	2.104926e-09	45
1451723	1.000000e+00	0
1451720	1.000000e+00	5
1451721	1.000000e+00	0
1451765	9.998471e-01	13
1451764	9.995319e-01	14
1451767	1.000000e+00	0
1451761	9.999881e-01	11
1451760	9.999999e-01	8
1451763	8.881784e-16	50
1451762	5.561376e-01	25
1451773	1.000000e+00	0
1451772	1.000000e+00	1
1451775	1.000000e+00	0
1451774	1.000000e+00	0
1451769	1.000000e+00	0
1451768	4.529710e-14	49
1451771	2.807050e-06	41
1451770	1.000000e+00	2
1451748	8.881784e-16	50
1451749	5.561376e-01	25
1451750	1.133316e-12	48
1451751	9.995319e-01	14
1451744	8.881784e-16	50
1451745	6.640945e-01	24
1451746	9.923267e-01	17
1451747	5.561376e-01	25
1451756	1.000000e+00	5
1451757	8.881784e-16	50
1451758	9.999549e-01	12
1451759	1.000000e+00	3
1451752	8.881784e-16	50
1451753	8.881784e-16	50
1451754	9.405398e-01	20
1451755	1.621870e-08	44
1451667	1.013194e-01	30
1451666	1.000000e+00	3
1451665	6.640945e-01	24
1451664	1.000000e+00	0
1451671	2.807050e-06	41
1451670	1.000000e+00	4
1451669	9.986989e-01	15
1451668	2.807050e-06	41
1451675	9.986989e-01	15
1451674	3.245432e-02	32
1451673	8.881784e-16	50
1451672	1.000000e+00	3
1451679	1.000000e+00	0
1451678	9.999549e-01	12
1451677	1.000000e+00	6
1451676	9.999881e-01	11
1451650	1.000000e+00	2
1451651	5.946023e-02	31
1451648	9.966998e-01	16
1451649	1.000000e+00	1
1451654	8.881784e-16	50
1451655	1.000000e+00	1
1451652	1.000000e+00	5
1451653	1.000000e+00	1
1451658	9.923267e-01	17
1451659	1.000000e+00	7
1451656	1.301086e-03	36
1451657	8.881784e-16	50
1451662	8.881784e-16	50
1451663	1.000000e+00	0
1451660	8.881784e-16	50
1451661	9.998471e-01	13
1451697	1.000000e+00	0
1451696	1.000000e+00	0
1451699	1.000000e+00	7
1451698	1.000000e+00	1
1451701	1.000000e+00	1
1451700	1.000000e+00	7
1451702	8.881784e-16	50
1451705	8.881784e-16	50
1451707	1.000000e+00	0
1451706	1.000000e+00	0
1451709	1.000000e+00	0
1451708	8.881784e-16	50
1451710	2.230891e-10	46
1451680	1.000000e+00	0
1451681	1.000000e+00	1
1451682	1.000000e+00	7
1451683	1.000000e+00	0
1451684	2.104926e-09	45
1451685	2.104926e-09	45
1451686	1.000000e+00	0
1451687	1.000000e+00	0
1451688	1.000000e+00	0
1451689	1.000000e+00	0
1451690	9.675457e-01	19
1451691	1.000000e+00	0
1451692	1.000000e+00	7
1451693	1.000000e+00	0
1451694	1.000000e+00	0
1451695	1.000000e+00	0
1451371	8.881784e-16	50
1451370	8.881784e-16	50
1451369	7.673339e-03	34
1451368	9.999972e-01	10
1451375	1.000000e+00	0
1451374	9.999999e-01	8
1451373	1.000000e+00	0
1451372	9.995319e-01	14
1451363	1.000000e+00	2
1451362	1.000000e+00	0
1451361	2.104926e-09	45
1451360	8.881784e-16	50
1451367	1.000000e+00	0
1451366	1.000000e+00	5
1451365	1.000000e+00	0
1451364	1.000000e+00	0
1451386	9.966998e-01	16
1451387	9.999881e-01	11
1451384	1.000000e+00	3
1451390	8.881784e-16	50
1451391	4.529710e-14	49
1451388	2.104926e-09	45
1451378	1.000000e+00	0
1451379	1.000000e+00	0
1451376	1.000000e+00	2
1451377	1.000000e+00	0
1451382	9.966998e-01	16
1451383	4.510745e-05	39
1451380	8.881784e-16	50
1451381	1.000000e+00	1
1451337	1.301086e-03	36
1451336	4.529710e-14	49
1451339	8.881784e-16	50
1451338	1.133316e-12	48
1451341	1.000000e+00	0
1451340	1.000000e+00	0
1451343	1.000000e+00	0
1451342	1.000000e+00	0
1451329	1.000000e+00	3
1451328	1.000000e+00	6
1451331	1.000000e+00	0
1451330	1.000000e+00	7
1451333	1.000000e+00	6
1451332	1.000000e+00	0
1451335	1.000000e+00	1
1451334	1.000000e+00	0
1451352	5.946023e-02	31
1451353	1.000000e+00	0
1451354	2.399438e-01	28
1451355	1.000000e+00	0
1451356	1.000000e+00	2
1451357	1.000000e+00	0
1451358	1.000000e+00	1
1451359	1.000000e+00	0
1451344	8.881784e-16	50
1451345	1.000000e+00	0
1451346	1.000000e+00	0
1451347	1.000000e+00	0
1451348	1.000000e+00	0
1451349	1.000000e+00	0
1451350	9.999972e-01	10
1451351	1.000000e+00	2
1451311	1.000000e+00	0
1451309	1.000000e+00	0
1451308	1.000000e+00	1
1451307	1.000000e+00	4
1451306	1.000000e+00	0
1451305	8.881784e-16	50
1451304	1.000000e+00	0
1451303	1.000000e+00	0
1451302	1.000000e+00	3
1451301	1.000000e+00	0
1451300	1.000000e+00	0
1451299	1.000000e+00	0
1451298	1.000000e+00	0
1451297	8.881784e-16	50
1451296	1.000000e+00	0
1451326	1.000000e+00	0
1451327	8.881784e-16	50
1451325	1.000000e+00	0
1451322	8.881784e-16	50
1451323	5.561376e-01	25
1451321	8.881784e-16	50
1451318	1.000000e+00	0
1451319	1.000000e+00	0
1451316	1.000000e+00	5
1451317	1.000000e+00	0
1451314	1.301086e-03	36
1451315	1.000000e+00	0
1451312	1.000000e+00	0
1451313	9.999881e-01	11
1451277	1.000000e+00	1
1451276	8.881784e-16	50
1451279	1.000000e+00	0
1451278	1.000000e+00	0
1451273	9.999549e-01	12
1451272	1.000000e+00	0
1451275	9.923267e-01	17
1451274	1.000000e+00	0
1451269	1.000000e+00	1
1451268	9.999881e-01	11
1451271	1.000000e+00	0
1451270	1.000000e+00	0
1451265	5.946023e-02	31
1451264	8.881784e-16	50
1451267	1.000000e+00	6
1451266	1.000000e+00	0
1451292	9.675457e-01	19
1451293	9.999881e-01	11
1451294	3.300224e-03	35
1451295	4.681115e-04	37
1451288	1.000000e+00	0
1451289	1.621870e-08	44
1451290	1.000000e+00	0
1451284	1.000000e+00	6
1451285	9.986989e-01	15
1451286	4.681115e-04	37
1451287	9.995319e-01	14
1451280	1.000000e+00	0
1451281	1.000000e+00	0
1451282	1.000000e+00	0
1451491	1.000000e+00	0
1451488	1.000000e+00	3
1451489	1.000000e+00	3
1451494	9.986989e-01	15
1451495	1.000000e+00	1
1451492	5.946023e-02	31
1451493	1.000000e+00	5
1451498	1.000000e+00	0
1451499	1.000000e+00	2
1451496	1.000000e+00	0
1451497	1.000000e+00	0
1451502	1.000000e+00	2
1451503	3.245432e-02	32
1451500	1.000000e+00	1
1451501	1.000000e+00	5
1451507	1.000000e+00	0
1451506	1.000000e+00	7
1451505	8.881784e-16	50
1451504	9.986989e-01	15
1451511	8.881784e-16	50
1451510	1.000000e+00	4
1451509	9.999999e-01	8
1451508	9.999972e-01	10
1451515	1.000000e+00	0
1451514	8.881784e-16	50
1451512	1.529320e-04	38
1451519	1.000000e+00	0
1451518	1.133316e-12	48
1451517	1.000000e+00	0
1451516	1.000000e+00	0
1451456	2.399438e-01	28
1451457	1.000000e+00	0
1451458	8.881784e-16	50
1451459	1.000000e+00	0
1451461	1.000000e+00	0
1451462	1.000000e+00	0
1451463	1.000000e+00	1
1451464	9.999549e-01	12
1451465	1.000000e+00	4
1451466	1.000000e+00	0
1451467	1.000000e+00	0
1451468	1.000000e+00	0
1451469	1.000000e+00	1
1451470	1.000000e+00	0
1451471	1.000000e+00	0
1451473	2.104926e-09	45
1451472	8.881784e-16	50
1451475	1.000000e+00	0
1451474	1.000000e+00	0
1451477	1.000000e+00	0
1451476	1.000000e+00	2
1451479	1.000000e+00	0
1451478	1.000000e+00	2
1451481	8.881784e-16	50
1451480	8.881784e-16	50
1451483	1.000000e+00	0
1451482	1.013194e-01	30
1451485	1.000000e+00	0
1451484	1.000000e+00	5
1451487	1.000000e+00	0
1451486	1.000000e+00	0
1451430	1.000000e+00	0
1451431	1.000000e+00	0
1451428	1.000000e+00	0
1451429	1.000000e+00	1
1451426	1.000000e+00	5
1451424	1.000000e+00	2
1451425	6.640945e-01	24
1451438	1.000000e+00	2
1451439	8.881784e-16	50
1451436	8.881784e-16	50
1451437	1.000000e+00	0
1451434	1.000000e+00	0
1451435	1.000000e+00	0
1451432	9.835804e-01	18
1451433	1.000000e+00	3
1451447	8.881784e-16	50
1451446	8.881784e-16	50
1451445	9.999999e-01	8
1451444	9.986989e-01	15
1451443	9.999549e-01	12
1451442	1.000000e+00	1
1451441	1.000000e+00	1
1451440	9.999549e-01	12
1451455	1.000000e+00	0
1451454	1.000000e+00	0
1451453	1.000000e+00	0
1451452	1.133316e-12	48
1451451	5.946023e-02	31
1451450	1.000000e+00	0
1451449	9.835804e-01	18
1451396	1.000000e+00	5
1451397	1.000000e+00	0
1451399	1.000000e+00	0
1451392	1.641957e-02	33
1451393	9.999549e-01	12
1451394	1.000000e+00	1
1451395	5.946023e-02	31
1451404	9.999549e-01	12
1451405	1.000000e+00	0
1451406	1.000000e+00	0
1451407	1.000000e+00	0
1451400	1.000000e+00	0
1451401	1.000000e+00	2
1451402	1.000000e+00	7
1451403	1.000000e+00	0
1451413	1.000000e+00	0
1451412	9.675457e-01	19
1451415	9.999994e-01	9
1451414	4.529710e-14	49
1451409	1.000000e+00	3
1451408	8.881784e-16	50
1451410	9.986989e-01	15
1451421	9.999999e-01	8
1451420	1.000000e+00	2
1451423	4.681115e-04	37
1451422	1.000000e+00	1
1451417	1.000000e+00	0
1451416	1.000000e+00	1
1451419	4.529710e-14	49
1451418	1.000000e+00	1
1451128	1.000000e+00	0
1451129	9.999999e-01	8
1451130	1.000000e+00	0
1451131	1.000000e+00	5
1451132	1.000000e+00	0
1451133	8.881784e-16	50
1451134	1.000000e+00	0
1451135	8.881784e-16	50
1451120	1.000000e+00	7
1451121	9.999549e-01	12
1451122	8.881784e-16	50
1451123	8.881784e-16	50
1451125	1.000000e+00	0
1451126	8.881784e-16	50
1451127	1.000000e+00	0
1451113	1.000000e+00	2
1451112	1.000000e+00	0
1451115	1.000000e+00	0
1451114	1.000000e+00	0
1451117	1.000000e+00	7
1451116	1.000000e+00	0
1451119	8.881784e-16	50
1451118	1.000000e+00	3
1451105	1.000000e+00	5
1451107	1.193067e-05	40
1451106	1.000000e+00	0
1451109	1.000000e+00	5
1451108	1.000000e+00	0
1451111	1.000000e+00	0
1451098	1.000000e+00	0
1451097	8.881784e-16	50
1451102	1.000000e+00	0
1451103	8.881784e-16	50
1451100	9.999972e-01	10
1451101	1.000000e+00	0
1451091	1.000000e+00	4
1451088	5.561376e-01	25
1451089	1.000000e+00	0
1451094	8.881784e-16	50
1451095	3.300224e-03	35
1451092	9.999999e-01	8
1451093	1.854161e-11	47
1451083	1.000000e+00	5
1451082	1.529320e-04	38
1451081	1.611182e-01	29
1451080	1.000000e+00	0
1451087	1.000000e+00	0
1451086	1.000000e+00	1
1451085	1.000000e+00	6
1451084	1.000000e+00	0
1451074	1.000000e+00	2
1451073	8.881784e-16	50
1451072	1.621870e-08	44
1451079	9.675457e-01	19
1451078	9.999881e-01	11
1451077	8.881784e-16	50
1451076	1.000000e+00	0
1451068	8.881784e-16	50
1451069	1.193067e-05	40
1451070	8.881784e-16	50
1451071	8.881784e-16	50
1451064	8.881784e-16	50
1451065	9.999881e-01	11
1451066	8.881784e-16	50
1451067	8.881784e-16	50
1451060	6.640945e-01	24
1451061	9.923267e-01	17
1451062	8.881784e-16	50
1451063	2.104926e-09	45
1451056	1.193067e-05	40
1451057	9.999972e-01	10
1451058	4.529710e-14	49
1451059	1.000000e+00	2
1451053	1.000000e+00	6
1451052	1.000000e+00	1
1451055	9.999972e-01	10
1451054	8.986806e-01	21
1451049	8.881784e-16	50
1451051	1.000000e+00	6
1451050	7.600562e-01	23
1451047	1.000000e+00	0
1451041	4.510745e-05	39
1451040	1.000000e+00	0
1451043	8.881784e-16	50
1451042	8.881784e-16	50
1451038	8.881784e-16	50
1451039	8.881784e-16	50
1451037	8.881784e-16	50
1451034	1.000000e+00	0
1451035	1.000000e+00	0
1451033	1.000000e+00	0
1451028	1.000000e+00	0
1451029	1.000000e+00	0
1451026	9.998471e-01	13
1451027	8.881784e-16	50
1451024	1.301086e-03	36
1451025	1.000000e+00	3
1451023	8.881784e-16	50
1451022	1.000000e+00	0
1451021	1.000000e+00	0
1451020	4.529710e-14	49
1451019	8.881784e-16	50
1451018	1.000000e+00	1
1451017	1.000000e+00	0
1451016	1.000000e+00	0
1451014	1.000000e+00	2
1451013	1.000000e+00	0
1451012	1.000000e+00	0
1451011	1.000000e+00	0
1451010	1.000000e+00	1
1451009	1.000000e+00	0
1451008	1.000000e+00	3
1451249	1.000000e+00	0
1451248	9.999994e-01	9
1451251	8.881784e-16	50
1451252	1.000000e+00	1
1451254	1.000000e+00	2
1451257	1.000000e+00	0
1451259	1.000000e+00	0
1451260	3.300224e-03	35
1451263	1.000000e+00	0
1451262	8.881784e-16	50
1451232	1.000000e+00	0
1451233	1.000000e+00	0
1451234	9.999999e-01	8
1451235	1.000000e+00	1
1451236	1.000000e+00	0
1451237	4.529710e-14	49
1451238	1.000000e+00	0
1451239	1.000000e+00	4
1451240	1.000000e+00	0
1451241	1.000000e+00	0
1451242	1.000000e+00	0
1451243	8.881784e-16	50
1451244	2.807050e-06	41
1451245	1.641957e-02	33
1451246	1.000000e+00	0
1451247	1.641957e-02	33
1451218	4.529710e-14	49
1451217	1.000000e+00	0
1451216	6.640945e-01	24
1451223	1.000000e+00	0
1451222	1.000000e+00	0
1451221	1.611182e-01	29
1451220	1.000000e+00	0
1451227	1.000000e+00	0
1451226	4.510745e-05	39
1451225	5.817779e-07	42
1451224	1.000000e+00	0
1451231	9.999999e-01	8
1451230	8.881784e-16	50
1451229	1.000000e+00	3
1451202	1.529320e-04	38
1451203	8.881784e-16	50
1451200	1.000000e+00	0
1451201	1.000000e+00	0
1451206	5.817779e-07	42
1451207	7.600562e-01	23
1451204	9.999881e-01	11
1451205	1.000000e+00	0
1451210	2.230891e-10	46
1451208	5.561376e-01	25
1451209	1.000000e+00	1
1451214	1.000000e+00	5
1451215	2.807050e-06	41
1451212	4.529710e-14	49
1451213	8.881784e-16	50
1451189	8.881784e-16	50
1451188	9.999881e-01	11
1451191	9.923267e-01	17
1451190	8.881784e-16	50
1451185	1.000000e+00	0
1451184	9.999549e-01	12
1451187	1.000000e+00	0
1451186	1.621870e-08	44
1451197	8.881784e-16	50
1451196	9.999972e-01	10
1451199	1.000000e+00	0
1451198	1.621870e-08	44
1451193	1.529320e-04	38
1451192	8.881784e-16	50
1451195	1.000000e+00	2
1451194	8.881784e-16	50
1451172	9.999972e-01	10
1451173	8.881784e-16	50
1451174	3.245432e-02	32
1451175	1.000000e+00	2
1451168	1.000000e+00	3
1451169	1.000000e+00	2
1451170	4.438624e-01	26
1451171	4.438624e-01	26
1451180	1.000000e+00	2
1451181	8.881784e-16	50
1451183	1.529320e-04	38
1451176	1.529320e-04	38
1451177	8.881784e-16	50
1451178	8.881784e-16	50
1451179	7.600562e-01	23
1451159	9.995319e-01	14
1451158	1.049339e-07	43
1451157	8.881784e-16	50
1451156	1.000000e+00	0
1451155	1.000000e+00	0
1451154	8.881784e-16	50
1451153	1.000000e+00	2
1451152	1.000000e+00	0
1451167	1.133316e-12	48
1451166	8.881784e-16	50
1451165	8.881784e-16	50
1451164	1.000000e+00	0
1451163	8.881784e-16	50
1451162	8.881784e-16	50
1451160	1.000000e+00	0
1451142	9.923267e-01	17
1451143	1.000000e+00	0
1451140	8.881784e-16	50
1451141	1.000000e+00	7
1451138	1.000000e+00	0
1451139	1.000000e+00	0
1451136	1.000000e+00	4
1451137	1.000000e+00	1
1451150	2.104926e-09	45
1451151	1.000000e+00	0
1451148	1.000000e+00	0
1451149	1.000000e+00	0
1451146	1.000000e+00	0
1451147	1.621870e-08	44
1451144	9.999994e-01	9
1451145	1.000000e+00	0
1450791	1.000000e+00	0
1450790	1.000000e+00	0
1450789	9.999999e-01	8
1450788	1.000000e+00	4
1450795	4.510745e-05	39
1450794	1.000000e+00	0
1450793	1.000000e+00	0
1450792	1.000000e+00	3
1450799	1.000000e+00	0
1450798	1.000000e+00	0
1450797	9.999881e-01	11
1450796	1.000000e+00	0
1450802	1.000000e+00	0
1450803	7.600562e-01	23
1450800	1.000000e+00	4
1450801	1.000000e+00	0
1450806	1.611182e-01	29
1450807	1.000000e+00	0
1450804	9.999881e-01	11
1450805	1.000000e+00	0
1450810	1.000000e+00	0
1450811	9.986989e-01	15
1450808	1.000000e+00	5
1450809	1.000000e+00	0
1450814	1.000000e+00	0
1450815	1.000000e+00	6
1450812	1.000000e+00	1
1450813	9.986989e-01	15
1450821	1.000000e+00	0
1450820	1.000000e+00	0
1450823	1.000000e+00	0
1450822	1.000000e+00	0
1450817	1.000000e+00	1
1450816	1.000000e+00	0
1450819	1.000000e+00	0
1450818	2.399438e-01	28
1450829	1.000000e+00	0
1450828	1.000000e+00	0
1450831	9.999549e-01	12
1450830	8.881784e-16	50
1450825	1.000000e+00	0
1450824	1.000000e+00	0
1450827	1.000000e+00	0
1450826	1.000000e+00	0
1450836	1.000000e+00	0
1450837	1.000000e+00	0
1450838	1.000000e+00	0
1450839	1.000000e+00	0
1450832	8.881784e-16	50
1450833	1.000000e+00	5
1450834	1.000000e+00	0
1450835	1.000000e+00	3
1450844	1.000000e+00	0
1450845	1.000000e+00	0
1450846	9.999999e-01	8
1450847	9.923267e-01	17
1450840	1.000000e+00	1
1450841	9.999881e-01	11
1450842	1.000000e+00	0
1450843	1.000000e+00	0
1450855	5.946023e-02	31
1450853	9.995319e-01	14
1450852	9.999994e-01	9
1450851	1.301086e-03	36
1450850	1.000000e+00	0
1450849	1.000000e+00	0
1450848	1.000000e+00	0
1450863	1.000000e+00	2
1450862	9.675457e-01	19
1450861	9.675457e-01	19
1450860	1.000000e+00	0
1450859	1.000000e+00	0
1450858	1.000000e+00	0
1450857	1.000000e+00	0
1450856	1.000000e+00	0
1450870	1.133316e-12	48
1450871	1.000000e+00	0
1450868	1.000000e+00	0
1450869	1.133316e-12	48
1450866	1.000000e+00	0
1450867	8.881784e-16	50
1450864	9.966998e-01	16
1450865	3.359055e-01	27
1450878	8.881784e-16	50
1450879	1.000000e+00	0
1450876	1.641957e-02	33
1450877	1.000000e+00	4
1450874	8.881784e-16	50
1450875	1.000000e+00	0
1450872	4.681115e-04	37
1450873	1.000000e+00	0
1450888	8.881784e-16	50
1450889	1.000000e+00	1
1450890	8.881784e-16	50
1450891	1.193067e-05	40
1450892	3.359055e-01	27
1450893	1.013194e-01	30
1450894	1.000000e+00	3
1450895	9.999972e-01	10
1450880	1.000000e+00	0
1450881	1.000000e+00	0
1450882	1.000000e+00	0
1450883	1.000000e+00	0
1450884	1.000000e+00	2
1450885	1.000000e+00	4
1450886	7.600562e-01	23
1450887	9.995319e-01	14
1450905	1.000000e+00	0
1450904	1.000000e+00	0
1450907	1.000000e+00	0
1450906	6.640945e-01	24
1450909	9.966998e-01	16
1450908	1.000000e+00	0
1450910	8.881784e-16	50
1450897	4.510745e-05	39
1450896	1.000000e+00	0
1450899	9.999994e-01	9
1450898	8.881784e-16	50
1450901	1.000000e+00	0
1450900	8.881784e-16	50
1450903	1.000000e+00	1
1450902	1.854161e-11	47
1450922	8.881784e-16	50
1450923	9.923267e-01	17
1450920	8.881784e-16	50
1450921	8.881784e-16	50
1450926	1.000000e+00	7
1450927	9.966998e-01	16
1450924	4.529710e-14	49
1450925	7.673339e-03	34
1450914	1.000000e+00	0
1450915	1.000000e+00	7
1450912	8.881784e-16	50
1450913	1.000000e+00	0
1450918	1.000000e+00	4
1450919	8.881784e-16	50
1450916	5.817779e-07	42
1450917	3.359055e-01	27
1450939	1.000000e+00	2
1450938	1.000000e+00	1
1450936	8.881784e-16	50
1450941	9.835804e-01	18
1450940	1.000000e+00	0
1450931	1.000000e+00	0
1450930	1.000000e+00	1
1450929	1.000000e+00	3
1450928	1.000000e+00	1
1450935	9.999999e-01	8
1450934	1.000000e+00	0
1450933	1.000000e+00	0
1450932	7.673339e-03	34
1450956	9.999881e-01	11
1450957	4.529710e-14	49
1450958	1.000000e+00	2
1450952	1.000000e+00	0
1450953	2.399438e-01	28
1450954	1.133316e-12	48
1450948	1.000000e+00	0
1450949	1.000000e+00	0
1450950	1.000000e+00	1
1450951	5.817779e-07	42
1450944	1.000000e+00	0
1450945	1.000000e+00	0
1450946	1.000000e+00	0
1450947	1.000000e+00	0
1450973	9.986989e-01	15
1450972	1.000000e+00	3
1450975	1.000000e+00	3
1450974	1.000000e+00	0
1450969	7.673339e-03	34
1450968	3.300224e-03	35
1450971	6.640945e-01	24
1450970	9.999972e-01	10
1450965	1.000000e+00	1
1450964	1.000000e+00	1
1450967	8.881784e-16	50
1450966	4.529710e-14	49
1450961	1.000000e+00	7
1450960	1.049339e-07	43
1450963	5.561376e-01	25
1450962	1.000000e+00	0
1450991	1.000000e+00	0
1450988	1.000000e+00	0
1450989	1.133316e-12	48
1450986	4.510745e-05	39
1450987	1.000000e+00	1
1450984	5.946023e-02	31
1450985	2.807050e-06	41
1450983	8.881784e-16	50
1450980	1.133316e-12	48
1450981	9.923267e-01	17
1450978	1.000000e+00	1
1450979	1.000000e+00	1
1450976	1.000000e+00	6
1450977	9.999881e-01	11
1451007	9.923267e-01	17
1451006	1.000000e+00	0
1451005	1.000000e+00	0
1451004	8.881784e-16	50
1451000	9.923267e-01	17
1450999	8.881784e-16	50
1450998	4.438624e-01	26
1450997	9.998471e-01	13
1450996	3.359055e-01	27
1450995	1.000000e+00	0
1450994	1.621870e-08	44
1450992	1.000000e+00	0
