# Supplementary material for: Translational Selection Is Ubiquitous in Prokaryotes
Source: PLoS Genet. 2010 Jun 24;6(6):e1001004. doi: 10.1371/journal.pgen.1001004 (PMC2891978; doi:10.1371/journal.pgen.1001004)
Supplement: Dataset S1 — OCU/non-OCU gene calls in 461 Bacterial and Archaeal genomes, and summary tables of genome properties and OCU preferences for specific codons. (4.77 MB ZIP) [file pgen.1001004.s001.zip › Dataset_S1_Archaea/Methanococcus_maripaludis_S2.arff.ocuGenes]

GeneID	signTest_p	ocuProbWinCnt
2761870	1.000000e+00	1
2761871	8.881784e-16	50
2761868	1.000000e+00	0
2761869	1.301086e-03	36
2761866	1.000000e+00	3
2761867	1.000000e+00	0
2761864	1.000000e+00	7
2761865	9.999994e-01	9
2761862	1.000000e+00	4
2761863	1.000000e+00	0
2761860	1.000000e+00	0
2761861	1.000000e+00	5
2761858	1.000000e+00	0
2761859	9.999999e-01	8
2761856	9.995319e-01	14
2761857	8.881784e-16	50
2761887	1.000000e+00	0
2761886	1.000000e+00	0
2761885	1.000000e+00	1
2761884	3.300224e-03	35
2761883	1.000000e+00	0
2761882	2.104926e-09	45
2761881	9.998471e-01	13
2761880	1.133316e-12	48
2761879	4.438624e-01	26
2761877	1.133316e-12	48
2761876	9.999972e-01	10
2761875	8.881784e-16	50
2761874	1.000000e+00	4
2761872	1.000000e+00	0
2761900	1.000000e+00	0
2761901	8.881784e-16	50
2761902	1.000000e+00	0
2761903	1.000000e+00	3
2761896	1.000000e+00	1
2761897	1.000000e+00	4
2761898	1.000000e+00	0
2761899	4.529710e-14	49
2761892	1.000000e+00	0
2761893	3.359055e-01	27
2761894	1.000000e+00	4
2761895	8.881784e-16	50
2761888	1.000000e+00	1
2761889	1.000000e+00	3
2761890	1.000000e+00	0
2761917	1.000000e+00	0
2761916	1.000000e+00	0
2761919	8.881784e-16	50
2761918	1.000000e+00	7
2761912	3.245432e-02	32
2761915	8.881784e-16	50
2761909	8.881784e-16	50
2761908	4.681115e-04	37
2761911	5.946023e-02	31
2761910	8.881784e-16	50
2761905	8.881784e-16	50
2761907	1.000000e+00	0
2761906	9.999999e-01	8
2761930	7.600562e-01	23
2761931	1.000000e+00	0
2761928	1.000000e+00	2
2761929	1.000000e+00	1
2761934	8.881784e-16	50
2761935	1.000000e+00	0
2761932	9.999994e-01	9
2761933	1.000000e+00	0
2761922	1.000000e+00	0
2761923	1.000000e+00	0
2761920	9.999972e-01	10
2761921	1.000000e+00	0
2761926	1.000000e+00	0
2761927	9.999972e-01	10
2761924	1.000000e+00	0
2761925	1.000000e+00	1
2761947	9.966998e-01	16
2761946	1.000000e+00	2
2761945	1.000000e+00	0
2761944	8.881784e-16	50
2761951	8.881784e-16	50
2761950	1.000000e+00	6
2761949	1.000000e+00	0
2761948	1.529320e-04	38
2761938	9.999549e-01	12
2761937	1.000000e+00	0
2761936	1.000000e+00	0
2761943	1.000000e+00	0
2761942	1.000000e+00	1
2761941	1.000000e+00	0
2761940	8.881784e-16	50
2761960	5.561376e-01	25
2761961	1.133316e-12	48
2761962	9.999999e-01	8
2761964	4.529710e-14	49
2761965	4.438624e-01	26
2761966	1.000000e+00	0
2761967	1.000000e+00	0
2761953	1.000000e+00	0
2761955	1.000000e+00	0
2761956	1.611182e-01	29
2761957	1.000000e+00	1
2761958	4.529710e-14	49
2761959	1.193067e-05	40
2761977	1.000000e+00	0
2761976	9.999999e-01	8
2761979	1.000000e+00	0
2761978	1.000000e+00	0
2761981	9.835804e-01	18
2761980	8.881784e-16	50
2761983	1.000000e+00	5
2761982	1.000000e+00	6
2761969	8.881784e-16	50
2761968	8.881784e-16	50
2761971	1.000000e+00	0
2761970	1.301086e-03	36
2761973	1.133316e-12	48
2761972	1.000000e+00	1
2761975	9.999881e-01	11
2761974	9.405398e-01	20
2761735	9.986989e-01	15
2761734	1.000000e+00	0
2761733	8.881784e-16	50
2761732	1.000000e+00	0
2761730	8.881784e-16	50
2761729	1.000000e+00	1
2761728	1.000000e+00	5
2761743	1.000000e+00	5
2761742	8.881784e-16	50
2761741	1.000000e+00	2
2761740	1.000000e+00	3
2761739	1.000000e+00	1
2761738	1.000000e+00	0
2761737	8.881784e-16	50
2761736	1.000000e+00	0
2761750	1.000000e+00	6
2761751	1.000000e+00	0
2761748	1.000000e+00	4
2761746	1.000000e+00	5
2761747	1.000000e+00	0
2761744	1.000000e+00	0
2761745	1.000000e+00	0
2761758	3.245432e-02	32
2761759	1.000000e+00	0
2761756	1.000000e+00	0
2761757	1.000000e+00	0
2761754	1.000000e+00	6
2761755	1.000000e+00	0
2761752	9.995319e-01	14
2761753	1.000000e+00	7
2761765	1.000000e+00	0
2761764	1.000000e+00	2
2761767	1.000000e+00	0
2761766	1.000000e+00	0
2761760	9.998471e-01	13
2761763	1.000000e+00	0
2761762	9.405398e-01	20
2761773	8.881784e-16	50
2761772	1.000000e+00	0
2761775	9.998471e-01	13
2761774	9.986989e-01	15
2761769	1.000000e+00	0
2761768	1.000000e+00	1
2761771	5.561376e-01	25
2761780	1.000000e+00	0
2761781	1.000000e+00	3
2761782	1.611182e-01	29
2761783	9.675457e-01	19
2761777	3.300224e-03	35
2761778	9.998471e-01	13
2761779	1.000000e+00	0
2761788	9.999881e-01	11
2761789	2.230891e-10	46
2761790	1.000000e+00	3
2761791	2.807050e-06	41
2761784	1.000000e+00	7
2761785	1.000000e+00	1
2761786	1.000000e+00	3
2761787	1.000000e+00	1
2761795	9.999549e-01	12
2761794	9.999881e-01	11
2761792	1.000000e+00	1
2761799	1.000000e+00	0
2761798	1.000000e+00	3
2761797	1.000000e+00	5
2761796	6.640945e-01	24
2761803	1.000000e+00	0
2761801	8.881784e-16	50
2761800	1.000000e+00	2
2761807	1.000000e+00	0
2761806	6.640945e-01	24
2761804	1.000000e+00	6
2761810	9.999549e-01	12
2761811	1.000000e+00	1
2761808	1.000000e+00	0
2761809	1.000000e+00	0
2761814	1.000000e+00	2
2761815	1.854161e-11	47
2761812	1.000000e+00	0
2761813	1.000000e+00	0
2761818	1.000000e+00	0
2761816	1.000000e+00	1
2761817	1.000000e+00	5
2761822	1.000000e+00	1
2761823	1.000000e+00	2
2761820	1.000000e+00	0
2761821	8.881784e-16	50
2761825	9.966998e-01	16
2761824	1.133316e-12	48
2761827	1.000000e+00	0
2761826	1.000000e+00	0
2761829	9.923267e-01	17
2761828	1.000000e+00	0
2761831	1.000000e+00	0
2761830	1.000000e+00	2
2761833	1.000000e+00	2
2761832	9.999549e-01	12
2761835	1.000000e+00	0
2761834	1.000000e+00	0
2761837	4.510745e-05	39
2761836	9.999999e-01	8
2761839	9.923267e-01	17
2761838	1.000000e+00	1
2761840	1.000000e+00	0
2761841	1.000000e+00	1
2761842	1.000000e+00	0
2761843	1.000000e+00	1
2761844	1.000000e+00	2
2761845	1.000000e+00	0
2761846	9.998471e-01	13
2761847	1.000000e+00	0
2761848	1.000000e+00	0
2761849	1.000000e+00	3
2761850	1.000000e+00	6
2761851	1.611182e-01	29
2761852	9.999994e-01	9
2761853	1.000000e+00	0
2761854	1.000000e+00	0
2761855	1.000000e+00	0
2762140	1.000000e+00	0
2762143	5.817779e-07	42
2762142	1.000000e+00	0
2762137	1.000000e+00	2
2762136	1.000000e+00	1
2762139	8.881784e-16	50
2762138	1.000000e+00	3
2762133	1.000000e+00	2
2762132	8.881784e-16	50
2762135	8.881784e-16	50
2762129	1.000000e+00	0
2762128	1.000000e+00	0
2762131	1.193067e-05	40
2762130	1.000000e+00	0
2762125	1.000000e+00	1
2762126	1.000000e+00	0
2762127	1.000000e+00	0
2762120	1.000000e+00	2
2762121	1.000000e+00	6
2762123	1.000000e+00	2
2762117	9.835804e-01	18
2762118	1.000000e+00	1
2762119	1.000000e+00	0
2762112	1.000000e+00	5
2762113	9.999549e-01	12
2762114	1.000000e+00	0
2762115	1.000000e+00	0
2762175	8.881784e-16	50
2762174	1.641957e-02	33
2762173	1.000000e+00	1
2762172	8.881784e-16	50
2762171	1.049339e-07	43
2762170	1.000000e+00	1
2762169	1.000000e+00	3
2762168	1.000000e+00	5
2762167	1.000000e+00	0
2762166	1.000000e+00	2
2762165	1.000000e+00	6
2762164	1.000000e+00	1
2762163	1.000000e+00	4
2762162	1.000000e+00	2
2762161	1.301086e-03	36
2762160	1.000000e+00	4
2762158	9.999994e-01	9
2762159	1.013194e-01	30
2762156	1.000000e+00	0
2762157	1.000000e+00	0
2762154	9.986989e-01	15
2762155	8.881784e-16	50
2762152	9.923267e-01	17
2762153	1.000000e+00	4
2762150	1.000000e+00	1
2762148	4.529710e-14	49
2762149	8.881784e-16	50
2762146	1.133316e-12	48
2762147	1.000000e+00	0
2762144	1.000000e+00	0
2762145	8.881784e-16	50
2762201	2.807050e-06	41
2762200	5.946023e-02	31
2762203	9.999972e-01	10
2762202	1.000000e+00	0
2762205	1.000000e+00	6
2762204	1.000000e+00	0
2762207	2.230891e-10	46
2762206	1.000000e+00	2
2762193	1.000000e+00	1
2762192	1.000000e+00	4
2762195	1.000000e+00	2
2762194	1.000000e+00	5
2762196	1.000000e+00	0
2762199	8.881784e-16	50
2762198	1.000000e+00	3
2762184	8.881784e-16	50
2762185	8.881784e-16	50
2762186	1.000000e+00	0
2762187	1.854161e-11	47
2762188	1.000000e+00	1
2762189	9.999881e-01	11
2762190	9.835804e-01	18
2762191	1.000000e+00	1
2762176	1.000000e+00	1
2762177	1.000000e+00	0
2762178	1.000000e+00	0
2762179	1.000000e+00	0
2762180	1.854161e-11	47
2762181	8.881784e-16	50
2762182	1.000000e+00	0
2762183	1.000000e+00	0
2762235	1.000000e+00	1
2762234	8.881784e-16	50
2762232	1.000000e+00	0
2762239	1.000000e+00	0
2762238	1.000000e+00	4
2762237	1.000000e+00	2
2762236	1.000000e+00	0
2762227	1.000000e+00	0
2762226	1.000000e+00	0
2762224	1.000000e+00	4
2762231	1.854161e-11	47
2762230	1.000000e+00	0
2762229	1.000000e+00	1
2762228	5.561376e-01	25
2762218	1.000000e+00	0
2762219	1.000000e+00	0
2762216	9.835804e-01	18
2762217	8.881784e-16	50
2762222	1.000000e+00	0
2762223	1.193067e-05	40
2762221	9.405398e-01	20
2762210	1.000000e+00	0
2762211	1.000000e+00	0
2762208	1.000000e+00	0
2762209	1.000000e+00	0
2762214	1.000000e+00	0
2762215	1.000000e+00	1
2762212	1.000000e+00	5
2762213	9.999994e-01	9
2762004	1.000000e+00	0
2762006	1.000000e+00	1
2762007	8.881784e-16	50
2762000	1.000000e+00	0
2762001	8.986806e-01	21
2762002	8.881784e-16	50
2762012	1.000000e+00	1
2762013	1.000000e+00	0
2762014	2.807050e-06	41
2762015	1.000000e+00	2
2762008	1.000000e+00	0
2762009	1.000000e+00	0
2762010	1.000000e+00	2
2762011	1.000000e+00	7
2761988	1.000000e+00	2
2761991	1.000000e+00	0
2761990	1.000000e+00	0
2761984	1.000000e+00	5
2761987	1.000000e+00	2
2761986	1.000000e+00	1
2761999	9.999881e-01	11
2761998	1.000000e+00	0
2761993	1.000000e+00	5
2761992	1.133316e-12	48
2761995	3.359055e-01	27
2761994	1.000000e+00	0
2762038	1.000000e+00	5
2762039	1.000000e+00	0
2762036	1.000000e+00	1
2762037	1.000000e+00	1
2762034	1.000000e+00	3
2762035	1.000000e+00	3
2762032	1.000000e+00	3
2762033	1.000000e+00	0
2762047	1.000000e+00	4
2762044	1.000000e+00	2
2762045	1.000000e+00	0
2762042	1.000000e+00	0
2762043	1.000000e+00	6
2762040	1.000000e+00	0
2762041	1.000000e+00	1
2762023	8.881784e-16	50
2762022	1.000000e+00	0
2762021	8.881784e-16	50
2762020	1.000000e+00	2
2762019	9.986989e-01	15
2762017	1.000000e+00	0
2762016	8.881784e-16	50
2762031	1.000000e+00	2
2762030	1.000000e+00	0
2762029	9.923267e-01	17
2762028	1.000000e+00	3
2762027	1.000000e+00	0
2762026	1.000000e+00	0
2762025	1.000000e+00	0
2762024	1.000000e+00	0
2762064	1.000000e+00	0
2762065	1.000000e+00	0
2762066	1.000000e+00	0
2762067	1.000000e+00	5
2762068	1.000000e+00	0
2762069	1.000000e+00	1
2762070	8.881784e-16	50
2762071	1.000000e+00	0
2762072	1.000000e+00	1
2762073	8.881784e-16	50
2762074	1.000000e+00	0
2762075	1.000000e+00	5
2762076	8.881784e-16	50
2762077	1.000000e+00	0
2762078	1.000000e+00	0
2762079	1.000000e+00	0
2762049	8.881784e-16	50
2762048	8.881784e-16	50
2762051	1.000000e+00	0
2762050	1.000000e+00	5
2762053	9.405398e-01	20
2762052	1.000000e+00	2
2762055	1.000000e+00	0
2762054	1.000000e+00	0
2762057	1.000000e+00	1
2762056	1.000000e+00	4
2762059	9.999972e-01	10
2762058	1.000000e+00	0
2762061	1.000000e+00	2
2762063	1.000000e+00	0
2762062	1.000000e+00	0
2762098	1.000000e+00	0
2762099	1.000000e+00	0
2762096	8.881784e-16	50
2762097	8.388818e-01	22
2762102	2.230891e-10	46
2762103	8.881784e-16	50
2762100	9.998471e-01	13
2762101	1.000000e+00	0
2762106	1.000000e+00	0
2762107	1.000000e+00	0
2762104	9.835804e-01	18
2762105	9.675457e-01	19
2762110	1.000000e+00	1
2762111	9.835804e-01	18
2762108	1.000000e+00	3
2762109	1.000000e+00	0
2762083	1.000000e+00	0
2762082	1.000000e+00	7
2762081	8.881784e-16	50
2762080	1.000000e+00	0
2762087	1.000000e+00	1
2762086	9.999549e-01	12
2762084	1.000000e+00	0
2762091	4.510745e-05	39
2762090	9.999999e-01	8
2762089	8.881784e-16	50
2762088	1.000000e+00	1
2762095	1.000000e+00	2
2762094	1.000000e+00	0
2762093	1.000000e+00	0
2762092	8.881784e-16	50
2762408	1.000000e+00	0
2762409	1.000000e+00	2
2762410	1.000000e+00	0
2762411	1.000000e+00	5
2762412	1.000000e+00	7
2762413	1.000000e+00	0
2762414	7.673339e-03	34
2762415	9.966998e-01	16
2762401	1.000000e+00	7
2762402	1.000000e+00	0
2762403	2.399438e-01	28
2762404	8.881784e-16	50
2762405	1.133316e-12	48
2762406	1.000000e+00	5
2762425	1.000000e+00	0
2762424	1.000000e+00	0
2762427	1.000000e+00	0
2762426	1.000000e+00	0
2762429	1.000000e+00	2
2762428	4.438624e-01	26
2762431	1.133316e-12	48
2762430	8.881784e-16	50
2762417	1.000000e+00	1
2762416	4.438624e-01	26
2762419	1.000000e+00	0
2762418	1.000000e+00	0
2762421	1.000000e+00	2
2762420	1.000000e+00	3
2762423	1.000000e+00	0
2762422	1.000000e+00	1
2762378	1.000000e+00	0
2762379	8.881784e-16	50
2762377	1.000000e+00	0
2762382	1.000000e+00	0
2762383	1.000000e+00	0
2762380	5.561376e-01	25
2762381	1.000000e+00	0
2762370	1.000000e+00	0
2762371	8.881784e-16	50
2762368	1.000000e+00	3
2762369	2.230891e-10	46
2762375	3.300224e-03	35
2762372	1.000000e+00	0
2762373	1.000000e+00	0
2762395	8.881784e-16	50
2762394	1.000000e+00	0
2762393	1.000000e+00	4
2762392	8.881784e-16	50
2762398	1.000000e+00	0
2762397	8.881784e-16	50
2762396	1.000000e+00	1
2762386	1.000000e+00	0
2762385	1.000000e+00	0
2762384	4.529710e-14	49
2762391	3.359055e-01	27
2762390	1.000000e+00	0
2762389	1.000000e+00	0
2762476	8.881784e-16	50
2762477	1.000000e+00	1
2762479	1.000000e+00	0
2762472	1.000000e+00	4
2762473	1.000000e+00	0
2762474	1.000000e+00	7
2762475	1.000000e+00	6
2762468	1.000000e+00	0
2762469	2.230891e-10	46
2762470	4.529710e-14	49
2762471	1.000000e+00	0
2762464	1.000000e+00	1
2762465	5.561376e-01	25
2762466	9.999549e-01	12
2762467	6.640945e-01	24
2762493	1.000000e+00	1
2762492	1.000000e+00	3
2762495	1.000000e+00	0
2762494	1.000000e+00	0
2762489	1.000000e+00	0
2762488	1.854161e-11	47
2762491	1.000000e+00	0
2762490	1.000000e+00	2
2762485	1.000000e+00	1
2762484	8.881784e-16	50
2762487	1.529320e-04	38
2762486	8.881784e-16	50
2762481	1.000000e+00	2
2762480	1.000000e+00	1
2762483	4.529710e-14	49
2762482	1.000000e+00	0
2762446	9.999999e-01	8
2762447	1.000000e+00	2
2762444	1.000000e+00	0
2762442	1.000000e+00	2
2762443	1.000000e+00	0
2762440	1.000000e+00	0
2762441	1.000000e+00	0
2762438	1.000000e+00	0
2762436	8.881784e-16	50
2762437	8.881784e-16	50
2762435	4.438624e-01	26
2762432	1.000000e+00	0
2762433	8.881784e-16	50
2762463	1.000000e+00	2
2762462	8.881784e-16	50
2762461	1.000000e+00	2
2762460	1.000000e+00	1
2762459	9.999994e-01	9
2762458	1.000000e+00	0
2762457	2.230891e-10	46
2762456	1.000000e+00	3
2762455	1.000000e+00	6
2762454	1.000000e+00	0
2762453	1.000000e+00	0
2762452	1.000000e+00	3
2762451	1.000000e+00	4
2762450	9.999999e-01	8
2762449	1.000000e+00	2
2762448	1.000000e+00	0
2762273	1.000000e+00	0
2762272	1.000000e+00	1
2762275	1.000000e+00	5
2762274	2.399438e-01	28
2762277	9.923267e-01	17
2762276	1.000000e+00	0
2762279	1.000000e+00	6
2762278	1.000000e+00	1
2762281	1.000000e+00	0
2762280	1.000000e+00	0
2762283	1.000000e+00	7
2762282	9.999999e-01	8
2762285	1.000000e+00	0
2762284	1.000000e+00	0
2762287	2.230891e-10	46
2762286	1.000000e+00	5
2762288	8.881784e-16	50
2762289	1.000000e+00	1
2762290	8.881784e-16	50
2762291	8.881784e-16	50
2762292	1.000000e+00	3
2762293	1.000000e+00	0
2762294	1.000000e+00	4
2762297	1.049339e-07	43
2762298	9.999881e-01	11
2762299	1.000000e+00	6
2762300	8.881784e-16	50
2762301	8.881784e-16	50
2762302	9.966998e-01	16
2762303	1.000000e+00	2
2762243	1.621870e-08	44
2762241	1.000000e+00	3
2762240	1.000000e+00	0
2762247	1.000000e+00	4
2762245	7.600562e-01	23
2762244	9.999999e-01	8
2762251	1.000000e+00	0
2762250	1.000000e+00	0
2762249	1.000000e+00	0
2762248	1.854161e-11	47
2762255	1.000000e+00	0
2762254	1.000000e+00	1
2762253	1.000000e+00	0
2762252	1.000000e+00	0
2762258	1.000000e+00	0
2762259	9.999549e-01	12
2762256	7.673339e-03	34
2762257	1.000000e+00	3
2762262	1.000000e+00	5
2762263	1.000000e+00	0
2762260	5.946023e-02	31
2762261	7.673339e-03	34
2762267	9.999994e-01	9
2762264	1.000000e+00	1
2762265	1.000000e+00	1
2762270	1.000000e+00	0
2762271	9.835804e-01	18
2762268	3.245432e-02	32
2762269	1.000000e+00	1
2762341	1.000000e+00	0
2762340	1.000000e+00	1
2762343	8.881784e-16	50
2762342	1.000000e+00	0
2762337	1.000000e+00	0
2762336	1.000000e+00	0
2762339	1.000000e+00	0
2762338	1.000000e+00	0
2762349	1.000000e+00	2
2762348	8.881784e-16	50
2762351	1.000000e+00	4
2762350	1.000000e+00	0
2762345	9.986989e-01	15
2762344	1.000000e+00	0
2762347	8.881784e-16	50
2762346	9.999994e-01	9
2762356	7.600562e-01	23
2762357	1.000000e+00	2
2762358	1.000000e+00	1
2762359	1.000000e+00	6
2762352	1.000000e+00	1
2762353	1.000000e+00	0
2762354	1.000000e+00	1
2762355	1.000000e+00	0
2762364	1.000000e+00	0
2762365	1.000000e+00	1
2762366	1.000000e+00	3
2762367	8.388818e-01	22
2762360	1.000000e+00	0
2762361	1.000000e+00	0
2762362	1.000000e+00	0
2762363	8.986806e-01	21
2762311	8.881784e-16	50
2762310	1.000000e+00	1
2762309	1.000000e+00	0
2762308	1.000000e+00	0
2762307	8.881784e-16	50
2762306	8.881784e-16	50
2762305	1.000000e+00	6
2762304	9.998471e-01	13
2762319	1.000000e+00	3
2762318	8.881784e-16	50
2762317	1.000000e+00	0
2762316	1.301086e-03	36
2762315	1.000000e+00	0
2762314	1.000000e+00	0
2762313	5.561376e-01	25
2762312	1.000000e+00	0
2762326	1.000000e+00	0
2762327	1.000000e+00	3
2762324	1.000000e+00	6
2762325	8.881784e-16	50
2762322	1.000000e+00	0
2762323	8.881784e-16	50
2762320	1.000000e+00	1
2762321	4.529710e-14	49
2762334	1.000000e+00	0
2762335	4.529710e-14	49
2762332	1.000000e+00	0
2762333	1.000000e+00	2
2762330	1.000000e+00	3
2762331	9.999881e-01	11
2762328	1.000000e+00	6
2762329	1.000000e+00	0
2762683	1.000000e+00	5
2762682	8.881784e-16	50
2762681	1.000000e+00	0
2762680	4.510745e-05	39
2762687	1.000000e+00	4
2762686	1.000000e+00	0
2762685	1.000000e+00	0
2762684	1.000000e+00	0
2762675	9.995319e-01	14
2762674	1.000000e+00	3
2762672	1.000000e+00	0
2762679	1.000000e+00	0
2762678	1.000000e+00	0
2762677	8.881784e-16	50
2762676	1.000000e+00	2
2762667	1.000000e+00	0
2762664	9.999994e-01	9
2762670	4.529710e-14	49
2762671	1.000000e+00	0
2762668	1.000000e+00	0
2762669	5.561376e-01	25
2762658	1.000000e+00	0
2762659	9.966998e-01	16
2762656	1.529320e-04	38
2762657	4.529710e-14	49
2762662	1.000000e+00	0
2762663	1.000000e+00	0
2762660	1.000000e+00	0
2762661	1.000000e+00	1
2762649	1.000000e+00	3
2762648	1.529320e-04	38
2762651	1.301086e-03	36
2762650	9.999549e-01	12
2762653	1.000000e+00	0
2762652	1.000000e+00	2
2762655	8.881784e-16	50
2762654	1.000000e+00	7
2762641	1.621870e-08	44
2762643	1.000000e+00	0
2762642	8.986806e-01	21
2762645	1.000000e+00	0
2762644	4.529710e-14	49
2762647	1.000000e+00	3
2762646	1.000000e+00	0
2762632	1.000000e+00	0
2762633	1.000000e+00	2
2762634	8.881784e-16	50
2762635	8.881784e-16	50
2762636	8.881784e-16	50
2762637	1.000000e+00	0
2762638	2.230891e-10	46
2762639	1.000000e+00	1
2762625	1.000000e+00	0
2762626	1.000000e+00	0
2762627	1.000000e+00	0
2762628	8.881784e-16	50
2762629	4.681115e-04	37
2762630	1.000000e+00	1
2762631	1.000000e+00	7
2762751	1.000000e+00	0
2762750	5.561376e-01	25
2762749	9.999881e-01	11
2762748	1.000000e+00	1
2762747	1.000000e+00	4
2762746	1.000000e+00	1
2762745	1.000000e+00	0
2762744	9.999999e-01	8
2762743	5.561376e-01	25
2762741	1.000000e+00	0
2762740	8.881784e-16	50
2762739	1.000000e+00	0
2762738	1.000000e+00	0
2762737	1.000000e+00	0
2762736	1.000000e+00	3
2762735	1.621870e-08	44
2762732	9.999999e-01	8
2762733	8.881784e-16	50
2762730	1.000000e+00	0
2762731	9.835804e-01	18
2762728	1.000000e+00	5
2762726	8.881784e-16	50
2762727	4.510745e-05	39
2762724	8.881784e-16	50
2762725	1.000000e+00	0
2762722	9.999549e-01	12
2762723	1.000000e+00	0
2762720	1.000000e+00	0
2762717	1.000000e+00	0
2762719	8.881784e-16	50
2762718	1.000000e+00	0
2762713	2.399438e-01	28
2762712	1.000000e+00	6
2762714	1.000000e+00	6
2762709	1.854161e-11	47
2762708	9.999994e-01	9
2762711	1.000000e+00	4
2762710	1.000000e+00	7
2762705	3.245432e-02	32
2762704	8.881784e-16	50
2762707	1.000000e+00	0
2762706	1.000000e+00	1
2762700	9.405398e-01	20
2762701	1.000000e+00	2
2762702	1.000000e+00	1
2762703	8.881784e-16	50
2762696	1.133316e-12	48
2762697	1.000000e+00	1
2762698	1.193067e-05	40
2762699	1.000000e+00	1
2762692	1.000000e+00	0
2762693	1.000000e+00	0
2762694	1.000000e+00	3
2762695	5.946023e-02	31
2762688	6.640945e-01	24
2762689	1.000000e+00	7
2762690	1.000000e+00	0
2762691	1.000000e+00	3
2762546	1.000000e+00	0
2762547	1.000000e+00	0
2762544	9.998471e-01	13
2762545	1.000000e+00	1
2762550	8.881784e-16	50
2762551	4.510745e-05	39
2762548	8.881784e-16	50
2762549	1.000000e+00	2
2762554	1.000000e+00	1
2762555	1.000000e+00	0
2762552	8.881784e-16	50
2762553	8.388818e-01	22
2762558	9.966998e-01	16
2762559	8.881784e-16	50
2762556	1.000000e+00	1
2762557	1.000000e+00	0
2762531	9.835804e-01	18
2762530	1.133316e-12	48
2762529	1.000000e+00	1
2762528	1.000000e+00	0
2762534	4.510745e-05	39
2762533	1.000000e+00	0
2762532	8.881784e-16	50
2762539	4.510745e-05	39
2762538	1.000000e+00	0
2762537	1.000000e+00	1
2762536	1.000000e+00	2
2762543	1.000000e+00	7
2762542	1.000000e+00	0
2762541	1.000000e+00	5
2762540	1.193067e-05	40
2762512	1.000000e+00	5
2762513	1.000000e+00	0
2762514	1.000000e+00	0
2762515	1.000000e+00	0
2762516	1.000000e+00	1
2762517	1.000000e+00	3
2762518	8.881784e-16	50
2762519	1.000000e+00	0
2762520	1.000000e+00	0
2762521	1.000000e+00	6
2762522	1.000000e+00	0
2762523	1.000000e+00	7
2762524	1.000000e+00	0
2762526	1.000000e+00	1
2762527	1.000000e+00	0
2762497	9.999881e-01	11
2762496	1.000000e+00	1
2762499	1.000000e+00	0
2762498	1.013194e-01	30
2762501	1.000000e+00	7
2762500	1.000000e+00	0
2762503	9.999881e-01	11
2762502	8.881784e-16	50
2762505	1.000000e+00	0
2762504	1.000000e+00	0
2762507	4.529710e-14	49
2762506	1.000000e+00	0
2762509	1.000000e+00	0
2762508	1.000000e+00	1
2762511	9.986989e-01	15
2762510	9.986989e-01	15
2762614	1.000000e+00	0
2762615	1.000000e+00	2
2762612	1.000000e+00	1
2762613	1.854161e-11	47
2762610	1.000000e+00	0
2762611	1.000000e+00	6
2762609	8.881784e-16	50
2762622	3.359055e-01	27
2762623	1.000000e+00	0
2762620	9.999994e-01	9
2762621	1.000000e+00	0
2762618	1.000000e+00	0
2762619	1.000000e+00	2
2762616	1.000000e+00	0
2762617	1.000000e+00	1
2762599	1.000000e+00	0
2762598	1.000000e+00	1
2762597	1.000000e+00	0
2762596	4.510745e-05	39
2762595	1.000000e+00	0
2762594	1.000000e+00	0
2762593	1.000000e+00	0
2762592	1.000000e+00	0
2762607	5.817779e-07	42
2762606	7.600562e-01	23
2762605	1.000000e+00	0
2762604	1.000000e+00	0
2762603	1.000000e+00	6
2762602	1.000000e+00	0
2762601	1.000000e+00	0
2762600	1.000000e+00	1
2762580	1.000000e+00	0
2762581	9.999881e-01	11
2762582	1.000000e+00	0
2762583	8.881784e-16	50
2762576	1.000000e+00	0
2762577	2.104926e-09	45
2762578	1.000000e+00	4
2762579	1.000000e+00	0
2762588	1.000000e+00	0
2762589	1.000000e+00	0
2762590	1.000000e+00	0
2762584	1.000000e+00	0
2762585	9.966998e-01	16
2762586	1.000000e+00	1
2762587	1.000000e+00	0
2762565	9.966998e-01	16
2762564	1.000000e+00	0
2762567	9.405398e-01	20
2762566	1.000000e+00	0
2762561	1.000000e+00	0
2762560	9.999994e-01	9
2762563	8.881784e-16	50
2762562	1.000000e+00	0
2762573	1.000000e+00	3
2762572	1.000000e+00	2
2762575	1.000000e+00	0
2762574	9.835804e-01	18
2762569	1.000000e+00	0
2762571	8.881784e-16	50
2761169	4.529710e-14	49
2761168	1.000000e+00	0
2761171	8.881784e-16	50
2761170	5.561376e-01	25
2761173	1.621870e-08	44
2761172	1.000000e+00	0
2761175	1.000000e+00	1
2761174	1.000000e+00	0
2761177	1.000000e+00	0
2761176	1.000000e+00	2
2761179	1.000000e+00	0
2761178	8.881784e-16	50
2761181	8.881784e-16	50
2761180	8.881784e-16	50
2761183	1.000000e+00	2
2761182	1.000000e+00	1
2761152	9.995319e-01	14
2761153	4.438624e-01	26
2761154	1.000000e+00	4
2761155	9.999999e-01	8
2761156	1.133316e-12	48
2761157	1.000000e+00	0
2761158	1.000000e+00	5
2761159	8.881784e-16	50
2761160	8.881784e-16	50
2761161	1.621870e-08	44
2761162	1.000000e+00	0
2761163	8.881784e-16	50
2761164	4.529710e-14	49
2761165	1.000000e+00	0
2761166	8.881784e-16	50
2761167	1.000000e+00	0
2761203	1.000000e+00	0
2761202	1.000000e+00	7
2761201	1.000000e+00	7
2761200	1.000000e+00	0
2761207	1.000000e+00	0
2761206	9.999972e-01	10
2761205	9.999972e-01	10
2761204	1.000000e+00	3
2761210	4.681115e-04	37
2761209	1.000000e+00	6
2761215	8.881784e-16	50
2761214	5.561376e-01	25
2761213	8.881784e-16	50
2761212	9.995319e-01	14
2761186	1.000000e+00	3
2761184	1.000000e+00	5
2761185	8.881784e-16	50
2761190	1.000000e+00	1
2761191	1.000000e+00	0
2761188	1.000000e+00	0
2761189	1.000000e+00	6
2761194	1.000000e+00	7
2761195	1.000000e+00	0
2761192	1.000000e+00	0
2761198	1.000000e+00	1
2761199	1.000000e+00	3
2761196	9.835804e-01	18
2761197	1.000000e+00	2
2761109	9.986989e-01	15
2761108	1.000000e+00	0
2761111	4.438624e-01	26
2761110	1.000000e+00	2
2761105	1.000000e+00	1
2761104	1.000000e+00	1
2761107	9.999994e-01	9
2761106	1.854161e-11	47
2761117	9.999881e-01	11
2761116	1.000000e+00	0
2761118	1.000000e+00	3
2761113	8.881784e-16	50
2761114	8.881784e-16	50
2761092	8.881784e-16	50
2761093	9.999994e-01	9
2761094	1.000000e+00	0
2761095	1.000000e+00	1
2761089	1.000000e+00	1
2761090	8.881784e-16	50
2761091	1.000000e+00	0
2761100	1.000000e+00	0
2761101	1.000000e+00	0
2761102	8.881784e-16	50
2761103	9.999972e-01	10
2761096	1.611182e-01	29
2761097	1.000000e+00	0
2761098	1.000000e+00	3
2761099	1.000000e+00	0
2761143	1.000000e+00	0
2761142	1.000000e+00	0
2761141	1.000000e+00	1
2761140	8.881784e-16	50
2761139	1.000000e+00	0
2761138	1.611182e-01	29
2761137	8.881784e-16	50
2761136	1.000000e+00	3
2761151	9.405398e-01	20
2761150	8.881784e-16	50
2761149	8.881784e-16	50
2761148	1.854161e-11	47
2761147	8.881784e-16	50
2761146	8.881784e-16	50
2761145	9.999549e-01	12
2761144	1.000000e+00	0
2761126	9.999994e-01	9
2761127	1.000000e+00	0
2761124	1.000000e+00	0
2761125	9.966998e-01	16
2761122	1.000000e+00	0
2761123	1.000000e+00	1
2761120	1.000000e+00	2
2761121	1.000000e+00	0
2761134	8.881784e-16	50
2761135	1.000000e+00	1
2761132	1.000000e+00	1
2761133	1.000000e+00	3
2761130	1.000000e+00	1
2761131	1.000000e+00	3
2761129	1.000000e+00	0
2761049	1.000000e+00	2
2761050	1.000000e+00	0
2761051	9.986989e-01	15
2761052	5.946023e-02	31
2761053	1.000000e+00	4
2761054	1.000000e+00	4
2761055	1.000000e+00	2
2761040	1.000000e+00	0
2761041	1.000000e+00	0
2761042	1.000000e+00	0
2761043	1.000000e+00	0
2761045	1.000000e+00	1
2761046	1.000000e+00	0
2761047	1.000000e+00	0
2761032	1.000000e+00	0
2761035	1.000000e+00	0
2761037	1.000000e+00	1
2761036	1.000000e+00	0
2761039	1.000000e+00	0
2761038	1.000000e+00	3
2761025	1.000000e+00	0
2761027	1.000000e+00	2
2761026	1.000000e+00	0
2761029	9.999549e-01	12
2761028	8.881784e-16	50
2761031	1.000000e+00	0
2761030	1.000000e+00	4
2761082	1.000000e+00	0
2761083	1.000000e+00	0
2761080	1.854161e-11	47
2761081	9.999881e-01	11
2761086	1.000000e+00	0
2761087	1.854161e-11	47
2761084	4.529710e-14	49
2761085	8.881784e-16	50
2761074	1.621870e-08	44
2761075	8.881784e-16	50
2761072	1.000000e+00	0
2761073	1.133316e-12	48
2761078	9.923267e-01	17
2761079	1.000000e+00	4
2761076	1.000000e+00	5
2761077	1.000000e+00	0
2761065	1.000000e+00	0
2761064	1.000000e+00	2
2761071	9.999881e-01	11
2761070	1.000000e+00	0
2761069	1.000000e+00	0
2761068	3.300224e-03	35
2761059	1.000000e+00	0
2761058	4.681115e-04	37
2761057	1.000000e+00	2
2761056	1.000000e+00	0
2761063	1.000000e+00	0
2761062	1.000000e+00	5
2761061	1.000000e+00	5
2761060	1.000000e+00	7
2761444	9.966998e-01	16
2761445	1.000000e+00	0
2761446	6.640945e-01	24
2761447	1.000000e+00	5
2761440	1.000000e+00	4
2761441	1.000000e+00	7
2761442	1.000000e+00	0
2761443	1.000000e+00	0
2761452	1.000000e+00	2
2761453	1.000000e+00	1
2761454	1.000000e+00	2
2761455	1.000000e+00	0
2761448	8.881784e-16	50
2761450	9.986989e-01	15
2761451	1.000000e+00	5
2761461	1.000000e+00	0
2761460	1.000000e+00	2
2761463	7.600562e-01	23
2761462	1.000000e+00	5
2761457	1.000000e+00	0
2761456	9.998471e-01	13
2761459	1.000000e+00	0
2761458	3.300224e-03	35
2761469	8.881784e-16	50
2761468	1.000000e+00	0
2761471	9.966998e-01	16
2761470	1.000000e+00	6
2761465	1.000000e+00	1
2761464	1.000000e+00	0
2761467	9.966998e-01	16
2761466	1.000000e+00	0
2761414	1.000000e+00	0
2761415	9.923267e-01	17
2761412	1.000000e+00	0
2761413	1.000000e+00	3
2761410	8.881784e-16	50
2761411	8.881784e-16	50
2761408	1.000000e+00	3
2761409	1.000000e+00	0
2761422	1.000000e+00	1
2761423	4.529710e-14	49
2761420	1.000000e+00	2
2761421	9.999549e-01	12
2761418	1.000000e+00	0
2761419	1.000000e+00	7
2761416	4.529710e-14	49
2761417	1.000000e+00	0
2761431	9.998471e-01	13
2761430	1.000000e+00	0
2761429	1.000000e+00	1
2761428	9.999999e-01	8
2761426	1.000000e+00	0
2761424	1.000000e+00	0
2761439	8.881784e-16	50
2761437	9.999881e-01	11
2761436	1.000000e+00	1
2761435	1.133316e-12	48
2761434	1.000000e+00	0
2761433	9.999994e-01	9
2761432	1.000000e+00	1
2761376	9.999881e-01	11
2761377	1.000000e+00	0
2761378	1.000000e+00	2
2761379	9.923267e-01	17
2761380	4.529710e-14	49
2761381	1.000000e+00	0
2761382	9.986989e-01	15
2761383	1.000000e+00	0
2761384	1.000000e+00	1
2761387	1.000000e+00	0
2761388	9.999549e-01	12
2761389	1.000000e+00	0
2761390	1.000000e+00	0
2761391	1.000000e+00	0
2761393	9.995319e-01	14
2761392	9.835804e-01	18
2761395	1.000000e+00	3
2761394	9.995319e-01	14
2761397	1.000000e+00	0
2761396	8.881784e-16	50
2761399	1.000000e+00	0
2761398	9.999549e-01	12
2761401	1.000000e+00	4
2761400	8.881784e-16	50
2761403	1.000000e+00	0
2761402	1.000000e+00	0
2761405	1.641957e-02	33
2761404	9.966998e-01	16
2761407	1.000000e+00	5
2761406	1.000000e+00	0
2761346	9.986989e-01	15
2761347	1.000000e+00	0
2761344	1.000000e+00	0
2761345	9.986989e-01	15
2761351	8.881784e-16	50
2761349	9.995319e-01	14
2761355	1.000000e+00	0
2761352	9.999549e-01	12
2761353	1.000000e+00	1
2761358	1.000000e+00	1
2761357	1.193067e-05	40
2761363	4.510745e-05	39
2761362	1.000000e+00	2
2761361	1.000000e+00	1
2761360	1.000000e+00	1
2761367	1.000000e+00	7
2761366	1.000000e+00	0
2761365	1.000000e+00	0
2761371	1.000000e+00	1
2761370	1.000000e+00	4
2761369	1.000000e+00	0
2761375	9.999999e-01	8
2761374	1.000000e+00	2
2761373	9.675457e-01	19
2761372	1.000000e+00	0
2761324	1.000000e+00	0
2761327	5.946023e-02	31
2761326	1.000000e+00	0
2761321	1.000000e+00	0
2761320	1.000000e+00	0
2761323	1.000000e+00	3
2761322	8.881784e-16	50
2761317	1.000000e+00	1
2761316	1.000000e+00	2
2761319	1.000000e+00	7
2761318	1.621870e-08	44
2761313	8.881784e-16	50
2761312	4.438624e-01	26
2761315	9.999881e-01	11
2761314	8.881784e-16	50
2761340	2.399438e-01	28
2761342	1.000000e+00	0
2761343	8.881784e-16	50
2761336	1.000000e+00	0
2761337	1.000000e+00	0
2761338	1.000000e+00	0
2761339	9.999999e-01	8
2761332	8.881784e-16	50
2761333	1.000000e+00	0
2761334	1.000000e+00	4
2761335	8.881784e-16	50
2761328	1.000000e+00	0
2761329	1.000000e+00	0
2761330	1.000000e+00	0
2761331	1.000000e+00	0
2761295	8.881784e-16	50
2761294	8.881784e-16	50
2761293	8.881784e-16	50
2761291	1.000000e+00	1
2761290	1.000000e+00	0
2761289	9.986989e-01	15
2761288	1.000000e+00	7
2761287	1.000000e+00	0
2761286	1.000000e+00	0
2761285	1.000000e+00	0
2761284	1.000000e+00	0
2761283	1.000000e+00	5
2761282	1.000000e+00	0
2761281	8.881784e-16	50
2761280	1.000000e+00	5
2761310	8.881784e-16	50
2761311	9.405398e-01	20
2761308	5.817779e-07	42
2761309	1.000000e+00	0
2761306	1.000000e+00	0
2761307	9.998471e-01	13
2761304	1.000000e+00	0
2761305	1.000000e+00	0
2761302	8.881784e-16	50
2761303	1.000000e+00	0
2761300	8.881784e-16	50
2761301	1.000000e+00	1
2761298	1.000000e+00	0
2761299	1.000000e+00	0
2761296	1.000000e+00	0
2761297	1.000000e+00	5
2761257	7.673339e-03	34
2761256	1.000000e+00	5
2761258	1.000000e+00	0
2761261	1.000000e+00	0
2761260	1.000000e+00	0
2761263	8.881784e-16	50
2761262	1.000000e+00	0
2761249	1.000000e+00	3
2761248	9.995319e-01	14
2761251	1.000000e+00	1
2761250	1.000000e+00	0
2761253	1.000000e+00	0
2761252	1.000000e+00	4
2761255	1.000000e+00	3
2761272	9.923267e-01	17
2761274	1.000000e+00	7
2761275	1.000000e+00	0
2761276	1.000000e+00	0
2761277	1.000000e+00	0
2761278	1.000000e+00	0
2761279	1.000000e+00	0
2761264	9.966998e-01	16
2761265	1.000000e+00	0
2761266	9.998471e-01	13
2761267	1.000000e+00	0
2761268	1.000000e+00	4
2761269	1.000000e+00	1
2761270	1.000000e+00	4
2761271	1.000000e+00	3
2761227	2.399438e-01	28
2761226	1.000000e+00	1
2761225	1.000000e+00	1
2761224	1.000000e+00	0
2761231	1.000000e+00	0
2761230	1.000000e+00	5
2761229	1.000000e+00	4
2761228	5.817779e-07	42
2761219	1.000000e+00	0
2761218	3.300224e-03	35
2761217	9.966998e-01	16
2761216	1.000000e+00	0
2761223	1.000000e+00	1
2761222	1.000000e+00	0
2761221	1.000000e+00	0
2761242	1.000000e+00	0
2761243	1.000000e+00	0
2761241	1.000000e+00	0
2761246	9.999881e-01	11
2761247	1.000000e+00	0
2761244	1.000000e+00	0
2761245	1.000000e+00	1
2761232	8.881784e-16	50
2761233	8.881784e-16	50
2761238	9.999999e-01	8
2761239	1.000000e+00	2
2761236	9.999972e-01	10
2761237	1.000000e+00	3
2761719	1.000000e+00	1
2761718	8.881784e-16	50
2761717	1.000000e+00	0
2761716	1.000000e+00	0
2761715	1.000000e+00	0
2761714	1.000000e+00	0
2761712	8.881784e-16	50
2761727	1.000000e+00	0
2761726	8.881784e-16	50
2761725	9.986989e-01	15
2761724	1.000000e+00	3
2761723	1.000000e+00	0
2761722	1.000000e+00	0
2761721	1.000000e+00	0
2761720	1.000000e+00	0
2761702	1.000000e+00	0
2761703	1.000000e+00	0
2761700	1.000000e+00	3
2761701	1.000000e+00	0
2761698	1.000000e+00	0
2761699	1.000000e+00	4
2761696	1.000000e+00	0
2761697	8.986806e-01	21
2761710	8.881784e-16	50
2761711	1.000000e+00	0
2761708	1.000000e+00	5
2761709	1.000000e+00	4
2761706	5.817779e-07	42
2761707	1.000000e+00	4
2761704	1.000000e+00	0
2761705	8.881784e-16	50
2761684	1.000000e+00	1
2761687	3.300224e-03	35
2761686	1.000000e+00	0
2761681	1.000000e+00	1
2761680	1.000000e+00	0
2761683	1.000000e+00	0
2761682	1.000000e+00	2
2761693	1.000000e+00	5
2761692	1.000000e+00	0
2761695	9.999994e-01	9
2761689	1.000000e+00	2
2761688	1.193067e-05	40
2761691	1.000000e+00	0
2761690	9.999999e-01	8
2761668	8.881784e-16	50
2761669	9.986989e-01	15
2761670	8.881784e-16	50
2761664	1.000000e+00	1
2761665	9.405398e-01	20
2761666	1.000000e+00	1
2761667	4.438624e-01	26
2761676	1.621870e-08	44
2761677	1.000000e+00	0
2761678	1.000000e+00	0
2761679	1.854161e-11	47
2761672	2.230891e-10	46
2761673	9.995319e-01	14
2761674	2.230891e-10	46
2761675	1.000000e+00	4
2761651	1.000000e+00	3
2761650	1.000000e+00	1
2761648	1.000000e+00	0
2761655	1.000000e+00	0
2761654	1.000000e+00	1
2761653	1.000000e+00	2
2761652	9.999999e-01	8
2761659	1.000000e+00	0
2761658	1.000000e+00	0
2761657	1.000000e+00	0
2761656	2.807050e-06	41
2761663	1.000000e+00	3
2761662	2.104926e-09	45
2761661	1.854161e-11	47
2761660	1.621870e-08	44
2761634	1.000000e+00	0
2761635	1.000000e+00	0
2761632	1.621870e-08	44
2761638	9.986989e-01	15
2761639	1.000000e+00	0
2761636	1.000000e+00	1
2761637	9.999881e-01	11
2761642	1.000000e+00	0
2761643	1.000000e+00	0
2761640	1.000000e+00	0
2761641	1.000000e+00	0
2761646	1.000000e+00	4
2761647	9.923267e-01	17
2761644	1.000000e+00	0
2761645	2.104926e-09	45
2761617	1.000000e+00	0
2761616	9.999999e-01	8
2761619	8.881784e-16	50
2761618	5.561376e-01	25
2761620	1.000000e+00	1
2761623	9.999549e-01	12
2761622	1.000000e+00	0
2761625	8.881784e-16	50
2761624	1.000000e+00	0
2761627	1.000000e+00	3
2761626	1.000000e+00	3
2761629	1.000000e+00	0
2761628	1.000000e+00	4
2761631	1.000000e+00	1
2761630	1.000000e+00	0
2761601	1.529320e-04	38
2761602	8.881784e-16	50
2761603	1.000000e+00	0
2761604	1.000000e+00	0
2761605	1.000000e+00	1
2761606	1.000000e+00	0
2761607	8.881784e-16	50
2761608	1.000000e+00	0
2761609	1.000000e+00	0
2761611	2.230891e-10	46
2761612	1.000000e+00	0
2761613	1.000000e+00	1
2761598	1.000000e+00	0
2761599	8.881784e-16	50
2761596	9.999881e-01	11
2761597	1.000000e+00	0
2761594	1.000000e+00	0
2761595	1.000000e+00	0
2761592	1.000000e+00	0
2761593	1.000000e+00	3
2761590	1.000000e+00	0
2761591	8.881784e-16	50
2761588	8.881784e-16	50
2761589	1.000000e+00	0
2761586	1.000000e+00	0
2761587	8.881784e-16	50
2761584	1.000000e+00	7
2761585	1.000000e+00	2
2761583	1.000000e+00	0
2761582	1.000000e+00	1
2761581	1.000000e+00	0
2761580	1.000000e+00	0
2761579	1.000000e+00	0
2761578	1.000000e+00	7
2761577	1.854161e-11	47
2761576	1.000000e+00	0
2761575	1.641957e-02	33
2761573	9.999994e-01	9
2761572	8.881784e-16	50
2761571	1.000000e+00	0
2761569	9.995319e-01	14
2761568	8.881784e-16	50
2761564	4.510745e-05	39
2761565	1.000000e+00	1
2761566	1.000000e+00	0
2761567	1.133316e-12	48
2761560	8.881784e-16	50
2761562	1.000000e+00	4
2761563	1.000000e+00	0
2761556	1.000000e+00	0
2761557	1.000000e+00	0
2761558	5.561376e-01	25
2761559	9.998471e-01	13
2761552	1.000000e+00	1
2761553	1.000000e+00	2
2761554	9.986989e-01	15
2761555	2.230891e-10	46
2761549	1.000000e+00	0
2761548	1.000000e+00	0
2761551	1.000000e+00	1
2761550	1.000000e+00	0
2761545	1.000000e+00	5
2761544	1.000000e+00	1
2761547	8.881784e-16	50
2761546	9.998471e-01	13
2761541	2.807050e-06	41
2761540	1.000000e+00	0
2761543	8.881784e-16	50
2761542	1.000000e+00	0
2761537	1.000000e+00	7
2761536	1.000000e+00	0
2761539	1.000000e+00	1
2761538	8.881784e-16	50
2761530	1.000000e+00	0
2761531	1.000000e+00	0
2761528	9.835804e-01	18
2761529	1.301086e-03	36
2761535	1.000000e+00	0
2761532	9.999999e-01	8
2761533	8.881784e-16	50
2761522	4.510745e-05	39
2761523	1.000000e+00	3
2761520	9.999881e-01	11
2761521	8.881784e-16	50
2761526	1.000000e+00	0
2761524	1.000000e+00	6
2761525	1.000000e+00	0
2761515	1.000000e+00	0
2761514	1.000000e+00	0
2761513	1.000000e+00	3
2761512	8.881784e-16	50
2761519	8.881784e-16	50
2761518	1.000000e+00	0
2761517	9.999999e-01	8
2761516	1.000000e+00	0
2761507	1.000000e+00	1
2761506	7.600562e-01	23
2761505	8.881784e-16	50
2761511	8.881784e-16	50
2761510	1.000000e+00	0
2761509	8.881784e-16	50
2761508	1.000000e+00	4
2761497	1.000000e+00	1
2761498	1.000000e+00	0
2761499	9.675457e-01	19
2761502	1.000000e+00	6
2761503	1.000000e+00	0
2761488	1.000000e+00	1
2761489	8.881784e-16	50
2761490	1.000000e+00	5
2761491	1.000000e+00	3
2761492	9.923267e-01	17
2761493	1.000000e+00	0
2761494	9.999881e-01	11
2761495	1.000000e+00	3
2761481	9.675457e-01	19
2761480	1.000000e+00	0
2761483	1.193067e-05	40
2761482	1.000000e+00	2
2761485	1.000000e+00	3
2761484	3.245432e-02	32
2761487	8.881784e-16	50
2761486	1.000000e+00	1
2761472	1.000000e+00	0
2761474	1.000000e+00	0
2761477	1.000000e+00	0
2761476	1.000000e+00	0
2761479	1.000000e+00	0
2761478	8.388818e-01	22
2762782	9.966998e-01	16
2762783	1.000000e+00	6
2762780	8.881784e-16	50
2762781	8.881784e-16	50
2762778	1.000000e+00	6
2762779	1.641957e-02	33
2762776	1.000000e+00	0
2762777	1.000000e+00	0
2762774	1.000000e+00	0
2762775	1.000000e+00	0
2762772	9.995319e-01	14
2762773	1.000000e+00	0
2762770	1.000000e+00	1
2762771	8.881784e-16	50
2762768	8.881784e-16	50
2762769	9.999999e-01	8
2762767	1.000000e+00	2
2762766	1.000000e+00	0
2762765	1.000000e+00	0
2762764	1.301086e-03	36
2762763	1.000000e+00	0
2762761	1.000000e+00	0
2762760	1.000000e+00	0
2762759	1.621870e-08	44
2762758	8.881784e-16	50
2762755	1.000000e+00	1
2762754	1.000000e+00	0
2762752	1.049339e-07	43
2762793	1.000000e+00	6
2762792	1.000000e+00	4
2762795	1.000000e+00	2
2762794	1.000000e+00	0
2762789	4.529710e-14	49
2762788	9.999999e-01	8
2762791	1.000000e+00	4
2762790	9.998471e-01	13
2762785	1.000000e+00	1
2762784	1.000000e+00	0
2762787	1.000000e+00	0
2762786	9.999999e-01	8
PID_161621698	1.000000e+00	1
PID_161621699	1.000000e+00	4
PID_161621700	1.000000e+00	0
