# Supplementary material for: Translational Selection Is Ubiquitous in Prokaryotes
Source: PLoS Genet. 2010 Jun 24;6(6):e1001004. doi: 10.1371/journal.pgen.1001004 (PMC2891978; doi:10.1371/journal.pgen.1001004)
Supplement: Dataset S1 — OCU/non-OCU gene calls in 461 Bacterial and Archaeal genomes, and summary tables of genome properties and OCU preferences for specific codons. (4.77 MB ZIP) [file pgen.1001004.s001.zip › Dataset_S1_Archaea/Methanococcus_vannielii_SB.arff.ocuGenes]

GeneID	signTest_p	ocuProbWinCnt
5325810	1.000000e+00	4
5325811	2.807050e-06	41
5325808	9.999999e-01	8
5325809	1.301086e-03	36
5325814	9.923267e-01	17
5325815	1.000000e+00	0
5325812	8.881784e-16	50
5325818	1.000000e+00	0
5325819	1.000000e+00	0
5325816	1.000000e+00	0
5325817	1.000000e+00	4
5325822	9.999881e-01	11
5325823	8.881784e-16	50
5325820	1.000000e+00	0
5325821	1.000000e+00	0
5325794	1.000000e+00	0
5325793	1.000000e+00	0
5325792	3.245432e-02	32
5325799	8.881784e-16	50
5325798	8.881784e-16	50
5325797	1.854161e-11	47
5325803	9.998471e-01	13
5325802	1.000000e+00	0
5325801	1.000000e+00	6
5325800	8.881784e-16	50
5325807	1.000000e+00	7
5325806	1.000000e+00	6
5325805	8.881784e-16	50
5325804	8.881784e-16	50
5325776	9.999999e-01	8
5325777	1.000000e+00	0
5325778	1.000000e+00	0
5325779	9.999994e-01	9
5325780	8.881784e-16	50
5325781	8.881784e-16	50
5325782	8.881784e-16	50
5325783	1.000000e+00	0
5325784	1.000000e+00	0
5325785	1.000000e+00	1
5325787	1.000000e+00	5
5325789	1.000000e+00	4
5325791	1.000000e+00	0
5325761	1.000000e+00	1
5325760	8.881784e-16	50
5325763	1.000000e+00	0
5325762	1.000000e+00	0
5325765	8.881784e-16	50
5325764	1.000000e+00	0
5325766	1.000000e+00	0
5325769	7.600562e-01	23
5325768	1.000000e+00	0
5325771	1.000000e+00	0
5325770	1.000000e+00	1
5325773	1.000000e+00	0
5325772	1.000000e+00	0
5325775	1.000000e+00	6
5325774	8.881784e-16	50
5325750	1.000000e+00	0
5325751	9.986989e-01	15
5325748	1.000000e+00	5
5325749	1.000000e+00	0
5325746	1.000000e+00	3
5325747	1.000000e+00	0
5325744	1.000000e+00	1
5325745	9.999999e-01	8
5325758	1.000000e+00	0
5325759	1.000000e+00	2
5325756	1.000000e+00	0
5325754	1.000000e+00	1
5325755	1.000000e+00	0
5325752	4.529710e-14	49
5325753	1.000000e+00	0
5325735	1.000000e+00	0
5325734	9.999994e-01	9
5325733	1.000000e+00	1
5325732	1.000000e+00	1
5325731	1.000000e+00	0
5325730	1.000000e+00	0
5325729	8.881784e-16	50
5325743	1.000000e+00	1
5325742	1.854161e-11	47
5325741	1.000000e+00	0
5325740	1.000000e+00	0
5325739	2.399438e-01	28
5325738	8.881784e-16	50
5325737	9.966998e-01	16
5325736	1.000000e+00	0
5325717	1.000000e+00	0
5325718	1.000000e+00	0
5325712	1.000000e+00	1
5325713	1.000000e+00	0
5325714	1.000000e+00	1
5325715	3.245432e-02	32
5325724	1.000000e+00	3
5325725	8.881784e-16	50
5325726	1.000000e+00	0
5325720	9.999549e-01	12
5325721	1.000000e+00	0
5325722	2.230891e-10	46
5325723	8.881784e-16	50
5325701	1.000000e+00	0
5325700	1.000000e+00	0
5325703	1.000000e+00	0
5325702	1.000000e+00	1
5325697	1.000000e+00	0
5325696	3.300224e-03	35
5325699	8.881784e-16	50
5325698	8.881784e-16	50
5325709	1.000000e+00	4
5325708	1.000000e+00	1
5325711	1.000000e+00	0
5325710	1.000000e+00	6
5325705	1.000000e+00	3
5325704	1.000000e+00	0
5325707	8.881784e-16	50
5325706	1.000000e+00	0
5325691	9.835804e-01	18
5325690	1.000000e+00	0
5325689	1.000000e+00	0
5325688	1.000000e+00	0
5325695	2.807050e-06	41
5325694	1.000000e+00	1
5325692	1.000000e+00	4
5325683	1.000000e+00	0
5325682	1.000000e+00	0
5325681	1.000000e+00	5
5325680	1.000000e+00	0
5325687	1.000000e+00	1
5325686	1.000000e+00	0
5325685	1.000000e+00	0
5325684	1.000000e+00	0
5325674	1.000000e+00	2
5325675	1.000000e+00	1
5325672	1.000000e+00	3
5325673	1.000000e+00	5
5325678	9.998471e-01	13
5325679	1.000000e+00	0
5325676	9.986989e-01	15
5325677	1.000000e+00	4
5325666	9.835804e-01	18
5325667	2.104926e-09	45
5325664	8.881784e-16	50
5325665	1.000000e+00	0
5325670	5.817779e-07	42
5325671	1.000000e+00	5
5325668	1.000000e+00	2
5325669	1.000000e+00	0
5325659	1.000000e+00	0
5325658	8.881784e-16	50
5325661	8.881784e-16	50
5325660	4.529710e-14	49
5325663	1.000000e+00	2
5325662	1.000000e+00	1
5325649	1.000000e+00	0
5325648	3.245432e-02	32
5325651	1.000000e+00	0
5325650	9.999549e-01	12
5325653	1.000000e+00	0
5325652	1.000000e+00	0
5325655	8.881784e-16	50
5325654	1.000000e+00	0
5325640	1.000000e+00	0
5325641	1.000000e+00	0
5325642	1.000000e+00	7
5325644	2.399438e-01	28
5325646	8.881784e-16	50
5325647	8.881784e-16	50
5325632	1.000000e+00	2
5325633	9.986989e-01	15
5325634	8.986806e-01	21
5325635	1.641957e-02	33
5325636	7.673339e-03	34
5325637	1.000000e+00	0
5325638	1.000000e+00	0
5325639	1.000000e+00	0
5325631	8.881784e-16	50
5325630	1.000000e+00	4
5325629	1.000000e+00	1
5325628	5.946023e-02	31
5325627	9.986989e-01	15
5325626	1.000000e+00	2
5325625	1.000000e+00	0
5325624	1.000000e+00	0
5325623	1.000000e+00	0
5325622	8.881784e-16	50
5325621	1.000000e+00	2
5325620	1.000000e+00	0
5325619	1.000000e+00	0
5325618	1.000000e+00	1
5325617	1.000000e+00	3
5325616	1.000000e+00	1
5325614	8.881784e-16	50
5325615	1.000000e+00	0
5325612	1.000000e+00	3
5325613	9.923267e-01	17
5325610	1.000000e+00	0
5325611	9.999999e-01	8
5325608	1.854161e-11	47
5325606	1.000000e+00	0
5325604	1.000000e+00	0
5325602	1.000000e+00	0
5325603	1.000000e+00	0
5325600	1.000000e+00	4
5325601	1.000000e+00	0
5325597	9.999549e-01	12
5325596	1.301086e-03	36
5325599	1.000000e+00	0
5325598	1.000000e+00	0
5325593	1.000000e+00	7
5325592	1.133316e-12	48
5325595	1.000000e+00	0
5325594	9.999549e-01	12
5325589	2.104926e-09	45
5325588	1.000000e+00	4
5325591	8.881784e-16	50
5325590	1.000000e+00	3
5325585	1.133316e-12	48
5325584	1.000000e+00	0
5325587	1.000000e+00	0
5325586	1.000000e+00	1
5325580	1.000000e+00	0
5325581	1.000000e+00	1
5325582	4.529710e-14	49
5325583	1.133316e-12	48
5325576	9.999549e-01	12
5325577	1.000000e+00	7
5325578	1.000000e+00	0
5325579	2.104926e-09	45
5325572	1.000000e+00	5
5325573	1.000000e+00	0
5325574	9.999881e-01	11
5325575	1.000000e+00	0
5325568	1.000000e+00	0
5325569	8.881784e-16	50
5325571	1.013194e-01	30
5325537	1.000000e+00	0
5325536	1.000000e+00	0
5325539	1.000000e+00	0
5325538	1.000000e+00	0
5325541	1.000000e+00	6
5325540	2.104926e-09	45
5325543	8.881784e-16	50
5325542	5.561376e-01	25
5325545	9.999881e-01	11
5325544	1.000000e+00	4
5325547	8.881784e-16	50
5325546	3.359055e-01	27
5325549	1.000000e+00	0
5325548	1.000000e+00	5
5325550	1.000000e+00	0
5325552	1.854161e-11	47
5325554	1.000000e+00	0
5325555	1.000000e+00	0
5325556	1.000000e+00	0
5325557	1.000000e+00	0
5325559	1.000000e+00	3
5325560	1.000000e+00	0
5325561	9.999994e-01	9
5325562	1.000000e+00	0
5325563	1.000000e+00	0
5325564	1.000000e+00	0
5325565	1.000000e+00	2
5325566	1.000000e+00	0
5325567	1.000000e+00	0
5325507	1.000000e+00	0
5325506	1.000000e+00	2
5325505	8.881784e-16	50
5325504	1.641957e-02	33
5325511	9.999549e-01	12
5325510	8.881784e-16	50
5325509	8.881784e-16	50
5325508	1.000000e+00	0
5325515	7.673339e-03	34
5325514	1.000000e+00	0
5325513	1.000000e+00	0
5325512	8.881784e-16	50
5325518	1.000000e+00	0
5325517	1.133316e-12	48
5325516	1.000000e+00	0
5325522	1.000000e+00	0
5325520	1.193067e-05	40
5325521	9.999881e-01	11
5325526	8.881784e-16	50
5325527	1.000000e+00	3
5325524	1.000000e+00	0
5325530	1.000000e+00	0
5325531	9.999972e-01	10
5325528	1.000000e+00	0
5325529	1.000000e+00	0
5325535	1.000000e+00	0
5325532	1.000000e+00	2
5325477	8.881784e-16	50
5325476	9.998471e-01	13
5325478	9.998471e-01	13
5325473	1.000000e+00	0
5325472	1.000000e+00	0
5325475	1.000000e+00	0
5325474	1.000000e+00	1
5325485	1.000000e+00	0
5325484	9.405398e-01	20
5325487	9.675457e-01	19
5325486	1.000000e+00	0
5325481	1.000000e+00	0
5325480	1.000000e+00	0
5325483	8.881784e-16	50
5325492	1.000000e+00	0
5325493	1.000000e+00	6
5325494	1.000000e+00	3
5325495	1.000000e+00	1
5325488	1.000000e+00	0
5325489	9.999999e-01	8
5325490	1.000000e+00	2
5325491	1.000000e+00	1
5325500	1.621870e-08	44
5325501	1.000000e+00	0
5325502	1.000000e+00	1
5325503	1.000000e+00	0
5325496	1.013194e-01	30
5325497	1.000000e+00	4
5325498	1.000000e+00	3
5325499	9.999994e-01	9
5325447	9.999999e-01	8
5325446	1.000000e+00	0
5325445	1.000000e+00	0
5325444	1.000000e+00	2
5325442	8.881784e-16	50
5325441	1.000000e+00	0
5325440	2.807050e-06	41
5325455	1.000000e+00	0
5325454	1.000000e+00	0
5325453	1.000000e+00	0
5325452	1.000000e+00	0
5325451	1.000000e+00	1
5325450	1.133316e-12	48
5325449	9.999972e-01	10
5325448	8.881784e-16	50
5325462	1.000000e+00	0
5325463	2.104926e-09	45
5325460	1.000000e+00	3
5325461	1.000000e+00	0
5325458	1.000000e+00	0
5325459	6.640945e-01	24
5325456	1.000000e+00	0
5325457	9.995319e-01	14
5325471	1.000000e+00	0
5325468	1.000000e+00	0
5325466	9.995319e-01	14
5325465	2.230891e-10	46
5325416	1.000000e+00	0
5325417	1.000000e+00	0
5325418	7.673339e-03	34
5325420	1.000000e+00	0
5325421	8.986806e-01	21
5325422	8.881784e-16	50
5325423	1.000000e+00	1
5325408	1.000000e+00	1
5325409	9.675457e-01	19
5325410	1.000000e+00	1
5325411	8.881784e-16	50
5325412	2.399438e-01	28
5325414	1.000000e+00	0
5325415	1.000000e+00	0
5325433	1.000000e+00	0
5325432	1.000000e+00	1
5325435	1.000000e+00	0
5325434	1.000000e+00	0
5325437	1.000000e+00	0
5325436	1.000000e+00	1
5325439	1.000000e+00	6
5325438	1.000000e+00	5
5325424	1.000000e+00	0
5325427	8.881784e-16	50
5325429	1.000000e+00	0
5325428	1.000000e+00	0
5325431	1.000000e+00	0
5325430	1.000000e+00	0
5325386	8.881784e-16	50
5325387	8.881784e-16	50
5325384	1.000000e+00	4
5325385	1.000000e+00	0
5325390	1.000000e+00	0
5325391	1.000000e+00	0
5325388	1.000000e+00	0
5325389	1.133316e-12	48
5325378	9.995319e-01	14
5325379	1.000000e+00	5
5325376	9.999994e-01	9
5325377	1.000000e+00	3
5325382	8.881784e-16	50
5325383	1.000000e+00	6
5325380	2.104926e-09	45
5325381	8.881784e-16	50
5325403	1.000000e+00	0
5325402	9.923267e-01	17
5325401	1.000000e+00	1
5325400	9.923267e-01	17
5325407	1.000000e+00	2
5325406	1.000000e+00	0
5325405	1.000000e+00	3
5325404	1.000000e+00	0
5325395	9.995319e-01	14
5325394	5.817779e-07	42
5325392	1.000000e+00	0
5325399	1.000000e+00	0
5325398	1.133316e-12	48
5325397	1.000000e+00	1
5325396	4.529710e-14	49
5325356	9.998471e-01	13
5325357	9.999999e-01	8
5325358	8.388818e-01	22
5325359	1.000000e+00	0
5325352	8.881784e-16	50
5325353	8.881784e-16	50
5325354	1.000000e+00	0
5325355	9.995319e-01	14
5325349	9.998471e-01	13
5325350	8.881784e-16	50
5325351	9.999994e-01	9
5325344	9.986989e-01	15
5325345	1.000000e+00	2
5325347	7.600562e-01	23
5325373	1.000000e+00	2
5325372	1.000000e+00	2
5325369	1.641957e-02	33
5325368	1.000000e+00	0
5325371	5.817779e-07	42
5325370	8.881784e-16	50
5325364	4.529710e-14	49
5325367	6.640945e-01	24
5325366	1.000000e+00	0
5325361	4.529710e-14	49
5325360	1.000000e+00	0
5325363	1.193067e-05	40
5325362	9.999994e-01	9
5325326	1.000000e+00	5
5325327	1.000000e+00	0
5325324	8.881784e-16	50
5325325	1.049339e-07	43
5325322	9.998471e-01	13
5325323	8.881784e-16	50
5325320	9.835804e-01	18
5325321	1.000000e+00	0
5325318	7.600562e-01	23
5325319	1.000000e+00	3
5325316	1.000000e+00	1
5325317	1.000000e+00	6
5325314	8.881784e-16	50
5325315	1.000000e+00	6
5325312	4.529710e-14	49
5325313	1.000000e+00	1
5325343	1.000000e+00	0
5325342	1.000000e+00	0
5325341	1.621870e-08	44
5325340	8.881784e-16	50
5325339	1.000000e+00	4
5325338	2.104926e-09	45
5325337	1.000000e+00	2
5325336	1.000000e+00	1
5325335	1.000000e+00	0
5325334	1.000000e+00	1
5325333	1.000000e+00	0
5325332	1.000000e+00	0
5325331	1.000000e+00	0
5325330	8.881784e-16	50
5325329	1.000000e+00	1
5325328	9.999972e-01	10
5325268	1.000000e+00	0
5325269	9.999549e-01	12
5325270	1.000000e+00	1
5325271	1.000000e+00	0
5325264	1.000000e+00	4
5325265	9.999881e-01	11
5325267	1.000000e+00	0
5325276	1.000000e+00	0
5325277	4.529710e-14	49
5325278	1.000000e+00	5
5325279	1.000000e+00	5
5325272	1.000000e+00	0
5325273	1.000000e+00	0
5325275	8.881784e-16	50
5325253	1.641957e-02	33
5325252	1.000000e+00	0
5325255	1.193067e-05	40
5325254	8.881784e-16	50
5325249	1.000000e+00	0
5325248	9.999549e-01	12
5325251	1.000000e+00	2
5325250	1.000000e+00	0
5325261	8.881784e-16	50
5325262	4.529710e-14	49
5325257	8.881784e-16	50
5325256	1.000000e+00	5
5325259	1.621870e-08	44
5325258	1.000000e+00	4
5325302	1.000000e+00	0
5325303	1.000000e+00	0
5325300	1.301086e-03	36
5325301	1.000000e+00	0
5325298	9.995319e-01	14
5325299	1.000000e+00	2
5325296	1.000000e+00	0
5325297	1.000000e+00	0
5325310	1.000000e+00	0
5325311	2.399438e-01	28
5325308	1.000000e+00	0
5325309	1.000000e+00	0
5325306	1.000000e+00	4
5325304	1.000000e+00	1
5325305	9.675457e-01	19
5325286	9.999994e-01	9
5325285	8.881784e-16	50
5325284	1.000000e+00	0
5325283	1.000000e+00	2
5325282	1.000000e+00	7
5325281	1.301086e-03	36
5325280	9.995319e-01	14
5325295	1.000000e+00	2
5325294	1.000000e+00	0
5325293	1.133316e-12	48
5325292	4.510745e-05	39
5325291	1.000000e+00	6
5325290	9.995319e-01	14
5325289	1.000000e+00	1
5325288	1.000000e+00	1
5325200	1.529320e-04	38
5325201	4.529710e-14	49
5325203	1.000000e+00	0
5325204	1.000000e+00	2
5325205	1.000000e+00	0
5325206	9.999994e-01	9
5325207	1.000000e+00	3
5325208	1.000000e+00	0
5325209	8.881784e-16	50
5325210	1.000000e+00	0
5325211	1.000000e+00	0
5325212	2.807050e-06	41
5325214	1.000000e+00	0
5325215	9.999972e-01	10
5325185	1.000000e+00	0
5325184	1.000000e+00	1
5325187	1.000000e+00	0
5325186	1.000000e+00	0
5325189	1.000000e+00	1
5325188	1.000000e+00	0
5325191	1.000000e+00	0
5325190	1.000000e+00	0
5325193	1.000000e+00	0
5325192	1.000000e+00	0
5325195	5.561376e-01	25
5325194	1.000000e+00	1
5325197	1.000000e+00	7
5325196	1.000000e+00	0
5325199	1.000000e+00	1
5325198	1.000000e+00	1
5325234	1.854161e-11	47
5325235	9.995319e-01	14
5325232	1.000000e+00	0
5325233	1.000000e+00	0
5325239	1.000000e+00	4
5325236	1.000000e+00	0
5325237	1.000000e+00	0
5325243	1.641957e-02	33
5325240	1.000000e+00	0
5325241	1.000000e+00	1
5325246	1.000000e+00	2
5325247	1.000000e+00	1
5325244	1.000000e+00	2
5325245	1.000000e+00	0
5325219	4.438624e-01	26
5325218	4.681115e-04	37
5325217	1.000000e+00	0
5325216	1.000000e+00	1
5325223	9.675457e-01	19
5325222	1.000000e+00	2
5325221	1.000000e+00	0
5325220	8.388818e-01	22
5325227	1.000000e+00	0
5325226	1.000000e+00	1
5325225	1.000000e+00	0
5325224	7.673339e-03	34
5325231	1.000000e+00	0
5325230	9.923267e-01	17
5325229	1.000000e+00	5
5325228	1.000000e+00	0
5325149	1.000000e+00	1
5325148	9.405398e-01	20
5325151	1.000000e+00	1
5325150	8.881784e-16	50
5325145	1.000000e+00	5
5325147	1.000000e+00	0
5325146	1.000000e+00	0
5325141	1.000000e+00	6
5325140	2.104926e-09	45
5325143	1.000000e+00	0
5325137	9.999549e-01	12
5325136	1.000000e+00	2
5325139	1.000000e+00	5
5325138	1.000000e+00	1
5325132	1.000000e+00	0
5325133	1.854161e-11	47
5325134	1.000000e+00	0
5325135	1.000000e+00	0
5325128	1.000000e+00	1
5325129	1.000000e+00	2
5325130	8.881784e-16	50
5325131	1.000000e+00	0
5325125	1.000000e+00	3
5325126	8.986806e-01	21
5325127	9.835804e-01	18
5325120	1.000000e+00	0
5325121	8.881784e-16	50
5325122	1.000000e+00	0
5325123	1.000000e+00	1
5325183	1.000000e+00	0
5325181	1.000000e+00	1
5325180	1.000000e+00	3
5325179	8.881784e-16	50
5325178	1.000000e+00	1
5325177	1.000000e+00	0
5325176	1.000000e+00	6
5325175	1.000000e+00	1
5325174	1.000000e+00	0
5325172	8.881784e-16	50
5325171	1.013194e-01	30
5325170	1.000000e+00	1
5325169	9.999972e-01	10
5325168	1.000000e+00	0
5325166	1.000000e+00	0
5325167	9.966998e-01	16
5325164	4.510745e-05	39
5325165	1.000000e+00	2
5325162	1.000000e+00	5
5325163	6.640945e-01	24
5325160	1.000000e+00	1
5325161	1.000000e+00	0
5325159	1.000000e+00	0
5325156	8.881784e-16	50
5325157	1.000000e+00	0
5325155	8.881784e-16	50
5325152	1.000000e+00	5
5325153	8.881784e-16	50
5325081	1.000000e+00	0
5325080	8.881784e-16	50
5325083	1.000000e+00	7
5325082	1.000000e+00	2
5325085	1.000000e+00	0
5325084	1.000000e+00	5
5325087	1.000000e+00	1
5325086	1.000000e+00	4
5325073	9.999881e-01	11
5325072	1.000000e+00	0
5325074	1.000000e+00	0
5325077	1.000000e+00	0
5325076	1.000000e+00	0
5325079	4.529710e-14	49
5325078	1.000000e+00	0
5325064	1.611182e-01	29
5325065	1.000000e+00	1
5325066	1.000000e+00	0
5325067	1.000000e+00	0
5325069	1.000000e+00	0
5325070	1.000000e+00	0
5325071	1.000000e+00	7
5325056	1.000000e+00	0
5325057	1.000000e+00	2
5325058	1.000000e+00	0
5325059	1.000000e+00	0
5325060	1.000000e+00	0
5325061	1.000000e+00	0
5325062	1.000000e+00	0
5325063	1.000000e+00	0
5325115	9.999972e-01	10
5325113	1.000000e+00	0
5325112	1.000000e+00	0
5325119	1.000000e+00	0
5325118	8.881784e-16	50
5325117	1.000000e+00	0
5325116	9.999881e-01	11
5325107	1.000000e+00	0
5325106	1.000000e+00	5
5325105	1.000000e+00	0
5325104	1.000000e+00	0
5325111	1.000000e+00	0
5325110	1.000000e+00	0
5325109	1.000000e+00	0
5325108	1.000000e+00	0
5325098	1.000000e+00	1
5325099	8.881784e-16	50
5325096	1.000000e+00	0
5325097	1.000000e+00	0
5325102	1.000000e+00	1
5325103	1.000000e+00	0
5325100	1.000000e+00	0
5325101	1.000000e+00	3
5325091	1.000000e+00	0
5325088	1.000000e+00	2
5325089	1.000000e+00	0
5325095	1.000000e+00	0
5325092	1.000000e+00	0
5325093	1.000000e+00	0
5324999	1.000000e+00	0
5324998	1.133316e-12	48
5324997	8.881784e-16	50
5324996	1.000000e+00	6
5324995	5.561376e-01	25
5324993	8.881784e-16	50
5324992	1.000000e+00	0
5325007	7.600562e-01	23
5325006	1.000000e+00	0
5325005	1.000000e+00	0
5325004	9.986989e-01	15
5325003	1.000000e+00	0
5325002	1.000000e+00	6
5325001	1.000000e+00	1
5325000	1.000000e+00	0
5325014	1.000000e+00	2
5325015	8.881784e-16	50
5325012	1.000000e+00	2
5325013	9.999994e-01	9
5325010	5.817779e-07	42
5325011	1.133316e-12	48
5325008	1.000000e+00	1
5325009	1.000000e+00	0
5325022	8.881784e-16	50
5325023	8.881784e-16	50
5325020	8.881784e-16	50
5325021	1.133316e-12	48
5325018	9.405398e-01	20
5325016	1.000000e+00	0
5325017	1.000000e+00	1
5325029	1.301086e-03	36
5325028	1.000000e+00	1
5325031	3.245432e-02	32
5325030	5.946023e-02	31
5325025	1.000000e+00	0
5325024	1.000000e+00	0
5325027	8.881784e-16	50
5325026	2.104926e-09	45
5325037	1.000000e+00	7
5325036	1.000000e+00	4
5325039	1.000000e+00	0
5325038	1.000000e+00	2
5325032	1.000000e+00	3
5325035	1.000000e+00	0
5325044	9.998471e-01	13
5325045	8.881784e-16	50
5325046	8.881784e-16	50
5325047	9.986989e-01	15
5325040	1.000000e+00	0
5325041	1.000000e+00	0
5325042	1.000000e+00	0
5325043	8.986806e-01	21
5325052	9.999881e-01	11
5325054	2.230891e-10	46
5325048	1.000000e+00	0
5325049	1.000000e+00	0
5325050	1.000000e+00	0
5325051	1.000000e+00	0
5324931	9.999994e-01	9
5324930	1.000000e+00	0
5324929	1.000000e+00	0
5324928	1.000000e+00	0
5324935	5.817779e-07	42
5324934	1.000000e+00	0
5324933	9.999994e-01	9
5324932	1.000000e+00	2
5324939	1.000000e+00	6
5324938	9.835804e-01	18
5324937	1.000000e+00	3
5324936	9.999972e-01	10
5324943	1.000000e+00	0
5324942	9.999972e-01	10
5324941	1.000000e+00	1
5324946	1.000000e+00	0
5324947	9.999994e-01	9
5324944	1.000000e+00	0
5324945	4.529710e-14	49
5324950	1.000000e+00	0
5324951	1.301086e-03	36
5324948	9.835804e-01	18
5324949	1.000000e+00	5
5324954	1.000000e+00	3
5324955	5.946023e-02	31
5324952	1.000000e+00	0
5324953	1.000000e+00	2
5324956	1.000000e+00	7
5324957	1.000000e+00	3
5324961	1.000000e+00	2
5324960	1.000000e+00	0
5324963	1.000000e+00	1
5324962	1.000000e+00	0
5324965	1.000000e+00	0
5324964	1.000000e+00	0
5324967	1.000000e+00	0
5324966	1.000000e+00	6
5324969	8.881784e-16	50
5324968	1.854161e-11	47
5324971	1.000000e+00	0
5324972	1.000000e+00	0
5324975	1.000000e+00	1
5324976	1.000000e+00	0
5324977	1.000000e+00	0
5324978	8.881784e-16	50
5324979	1.000000e+00	0
5324980	1.529320e-04	38
5324982	1.000000e+00	4
5324983	8.881784e-16	50
5324984	1.000000e+00	0
5324985	1.000000e+00	0
5324986	1.301086e-03	36
5324987	1.000000e+00	1
5324988	1.000000e+00	0
5324989	1.000000e+00	0
5324990	9.998471e-01	13
5324991	8.881784e-16	50
5324878	1.000000e+00	0
5324879	8.881784e-16	50
5324876	1.000000e+00	2
5324874	1.000000e+00	0
5324875	1.000000e+00	0
5324872	1.000000e+00	0
5324873	1.000000e+00	4
5324870	1.000000e+00	3
5324871	1.000000e+00	0
5324868	4.438624e-01	26
5324866	4.529710e-14	49
5324867	1.000000e+00	4
5324864	1.000000e+00	1
5324865	1.000000e+00	3
5324895	1.000000e+00	0
5324894	1.000000e+00	0
5324893	1.000000e+00	0
5324891	1.000000e+00	0
5324889	1.000000e+00	0
5324888	8.881784e-16	50
5324887	1.000000e+00	0
5324886	1.000000e+00	0
5324884	8.881784e-16	50
5324883	1.000000e+00	0
5324882	1.000000e+00	1
5324881	4.529710e-14	49
5324880	1.000000e+00	1
5324908	9.999972e-01	10
5324909	1.000000e+00	1
5324910	9.999999e-01	8
5324911	1.000000e+00	0
5324904	1.000000e+00	3
5324905	8.881784e-16	50
5324907	8.881784e-16	50
5324900	1.000000e+00	1
5324901	1.000000e+00	0
5324902	1.000000e+00	2
5324903	1.000000e+00	6
5324897	1.000000e+00	0
5324898	1.000000e+00	0
5324899	1.854161e-11	47
5324925	1.000000e+00	0
5324924	1.000000e+00	0
5324927	1.000000e+00	2
5324926	1.193067e-05	40
5324921	1.000000e+00	0
5324920	1.000000e+00	1
5324923	4.529710e-14	49
5324922	2.230891e-10	46
5324917	8.881784e-16	50
5324916	1.000000e+00	7
5324919	8.881784e-16	50
5324918	1.000000e+00	3
5324912	4.529710e-14	49
5324915	9.999972e-01	10
5324914	8.881784e-16	50
5324811	9.999881e-01	11
5324814	1.000000e+00	0
5324815	1.000000e+00	0
5324812	1.000000e+00	0
5324813	1.000000e+00	1
5324802	1.000000e+00	0
5324803	1.000000e+00	0
5324800	1.000000e+00	0
5324801	1.000000e+00	0
5324806	1.000000e+00	0
5324807	9.999994e-01	9
5324804	1.000000e+00	0
5324805	9.986989e-01	15
5324827	1.000000e+00	2
5324826	1.000000e+00	1
5324825	1.000000e+00	0
5324824	1.000000e+00	0
5324831	1.000000e+00	0
5324830	1.000000e+00	4
5324829	8.881784e-16	50
5324819	1.000000e+00	0
5324818	1.000000e+00	2
5324817	1.000000e+00	0
5324816	1.000000e+00	3
5324823	1.000000e+00	0
5324822	1.000000e+00	2
5324821	1.000000e+00	0
5324820	1.000000e+00	0
5324840	1.000000e+00	6
5324841	9.999972e-01	10
5324842	9.995319e-01	14
5324843	1.000000e+00	0
5324844	8.881784e-16	50
5324845	1.000000e+00	7
5324846	1.000000e+00	6
5324847	1.000000e+00	1
5324832	1.000000e+00	0
5324833	1.000000e+00	1
5324834	1.000000e+00	0
5324835	8.881784e-16	50
5324836	1.854161e-11	47
5324839	1.000000e+00	6
5324857	9.999881e-01	11
5324856	9.998471e-01	13
5324859	1.000000e+00	0
5324858	1.000000e+00	1
5324861	1.000000e+00	0
5324860	9.923267e-01	17
5324863	1.000000e+00	0
5324862	1.000000e+00	0
5324849	1.000000e+00	0
5324848	9.999994e-01	9
5324851	1.000000e+00	2
5324850	4.681115e-04	37
5324853	8.881784e-16	50
5324852	9.999972e-01	10
5324855	1.000000e+00	0
5324854	4.529710e-14	49
5326216	1.000000e+00	0
5326209	1.000000e+00	1
5326208	1.000000e+00	0
5326211	1.133316e-12	48
5326210	1.000000e+00	0
5326213	9.995319e-01	14
5326212	1.000000e+00	0
5326215	1.000000e+00	0
5326214	1.000000e+00	1
5326097	1.000000e+00	6
5326096	1.000000e+00	1
5326099	1.000000e+00	4
5326098	1.000000e+00	2
5326101	8.881784e-16	50
5326100	1.621870e-08	44
5326103	1.000000e+00	6
5326102	5.561376e-01	25
5326105	1.000000e+00	0
5326107	1.000000e+00	0
5326106	1.000000e+00	1
5326109	1.000000e+00	0
5326108	1.000000e+00	0
5326111	1.000000e+00	0
5326110	1.000000e+00	0
5326080	1.000000e+00	2
5326081	1.000000e+00	0
5326082	1.049339e-07	43
5326084	8.881784e-16	50
5326085	1.000000e+00	0
5326086	1.000000e+00	0
5326088	1.049339e-07	43
5326089	1.000000e+00	0
5326090	1.000000e+00	0
5326091	1.000000e+00	0
5326094	1.000000e+00	7
5326131	9.998471e-01	13
5326130	1.000000e+00	6
5326129	1.000000e+00	0
5326128	3.245432e-02	32
5326135	1.000000e+00	0
5326134	1.000000e+00	0
5326133	8.881784e-16	50
5326132	1.000000e+00	0
5326139	1.000000e+00	1
5326138	1.000000e+00	0
5326137	9.999549e-01	12
5326136	1.000000e+00	0
5326143	9.966998e-01	16
5326142	1.000000e+00	0
5326141	1.000000e+00	0
5326140	1.000000e+00	0
5326114	1.000000e+00	0
5326115	1.000000e+00	1
5326112	1.000000e+00	3
5326118	4.510745e-05	39
5326119	1.000000e+00	0
5326122	1.000000e+00	1
5326123	1.000000e+00	2
5326120	3.300224e-03	35
5326121	1.000000e+00	1
5326127	1.000000e+00	0
5326124	2.807050e-06	41
5326125	1.000000e+00	1
5326165	1.000000e+00	0
5326164	1.000000e+00	0
5326167	8.881784e-16	50
5326161	1.000000e+00	0
5326160	1.000000e+00	0
5326163	9.675457e-01	19
5326162	1.000000e+00	0
5326173	8.881784e-16	50
5326172	4.438624e-01	26
5326175	1.000000e+00	0
5326174	3.359055e-01	27
5326169	9.995319e-01	14
5326168	8.881784e-16	50
5326171	8.881784e-16	50
5326170	8.881784e-16	50
5326148	1.000000e+00	1
5326149	1.000000e+00	0
5326150	8.881784e-16	50
5326151	5.817779e-07	42
5326144	1.000000e+00	2
5326145	8.388818e-01	22
5326146	1.000000e+00	6
5326147	1.000000e+00	0
5326156	8.881784e-16	50
5326157	8.881784e-16	50
5326158	8.881784e-16	50
5326159	1.000000e+00	0
5326152	4.529710e-14	49
5326153	1.000000e+00	3
5326154	8.881784e-16	50
5326155	8.881784e-16	50
5326199	8.986806e-01	21
5326198	8.881784e-16	50
5326197	8.881784e-16	50
5326196	1.000000e+00	5
5326194	1.000000e+00	2
5326192	1.000000e+00	1
5326206	1.000000e+00	0
5326205	9.986989e-01	15
5326204	1.000000e+00	0
5326203	8.881784e-16	50
5326201	1.000000e+00	0
5326200	1.000000e+00	1
5326182	1.000000e+00	1
5326183	1.000000e+00	0
5326180	1.000000e+00	0
5326181	9.835804e-01	18
5326178	1.000000e+00	0
5326179	1.000000e+00	0
5326176	1.000000e+00	0
5326177	7.600562e-01	23
5326190	1.854161e-11	47
5326191	9.999549e-01	12
5326188	8.881784e-16	50
5326189	8.881784e-16	50
5326186	1.000000e+00	0
5326187	8.881784e-16	50
5326184	1.000000e+00	0
5326185	1.000000e+00	0
5325963	2.399438e-01	28
5325962	1.000000e+00	0
5325961	1.000000e+00	1
5325960	1.000000e+00	1
5325967	1.854161e-11	47
5325965	1.000000e+00	0
5325964	1.000000e+00	0
5325955	1.000000e+00	2
5325954	1.000000e+00	0
5325953	1.000000e+00	0
5325952	8.881784e-16	50
5325959	8.881784e-16	50
5325958	1.000000e+00	2
5325957	1.000000e+00	0
5325956	1.000000e+00	2
5325979	1.000000e+00	4
5325976	5.946023e-02	31
5325977	1.000000e+00	1
5325982	1.133316e-12	48
5325983	1.000000e+00	0
5325980	1.000000e+00	0
5325981	1.000000e+00	0
5325970	1.000000e+00	0
5325971	1.000000e+00	2
5325969	1.000000e+00	0
5325974	1.621870e-08	44
5325975	1.000000e+00	0
5325972	8.881784e-16	50
5325973	8.881784e-16	50
5325993	1.301086e-03	36
5325992	1.854161e-11	47
5325995	1.000000e+00	0
5325994	1.000000e+00	0
5325997	1.000000e+00	0
5325996	1.000000e+00	1
5325999	1.000000e+00	0
5325998	1.000000e+00	0
5325985	8.881784e-16	50
5325984	1.000000e+00	0
5325987	1.000000e+00	5
5325986	1.000000e+00	6
5325989	1.000000e+00	0
5325988	1.000000e+00	5
5325991	9.998471e-01	13
5325990	1.000000e+00	3
5326008	2.399438e-01	28
5326009	9.986989e-01	15
5326010	8.881784e-16	50
5326011	1.000000e+00	3
5326012	8.881784e-16	50
5326013	1.000000e+00	0
5326014	1.000000e+00	2
5326015	1.000000e+00	0
5326000	1.000000e+00	0
5326001	9.999972e-01	10
5326002	1.000000e+00	0
5326003	1.621870e-08	44
5326004	8.881784e-16	50
5326006	1.000000e+00	0
5326007	1.000000e+00	1
5326031	1.000000e+00	5
5326030	8.881784e-16	50
5326029	1.000000e+00	1
5326028	1.000000e+00	1
5326027	1.000000e+00	0
5326026	2.399438e-01	28
5326025	1.000000e+00	0
5326024	1.000000e+00	0
5326023	8.881784e-16	50
5326022	2.104926e-09	45
5326021	1.000000e+00	0
5326020	8.881784e-16	50
5326019	8.881784e-16	50
5326017	1.000000e+00	0
5326016	1.000000e+00	0
5326046	1.000000e+00	4
5326047	1.000000e+00	0
5326044	1.000000e+00	0
5326045	1.000000e+00	0
5326042	9.835804e-01	18
5326043	9.999972e-01	10
5326040	9.999881e-01	11
5326041	1.000000e+00	7
5326038	1.000000e+00	3
5326039	8.881784e-16	50
5326036	1.000000e+00	5
5326037	1.000000e+00	0
5326034	1.000000e+00	0
5326035	1.000000e+00	0
5326032	1.000000e+00	0
5326033	1.000000e+00	0
5326061	1.000000e+00	0
5326060	4.438624e-01	26
5326063	1.000000e+00	1
5326062	1.000000e+00	0
5326057	1.000000e+00	1
5326056	1.000000e+00	0
5326059	1.000000e+00	0
5326058	1.000000e+00	4
5326053	1.000000e+00	0
5326052	5.561376e-01	25
5326055	9.999972e-01	10
5326054	1.000000e+00	1
5326049	7.673339e-03	34
5326048	1.000000e+00	7
5326050	9.999881e-01	11
5326076	1.133316e-12	48
5326077	1.000000e+00	2
5326078	1.000000e+00	2
5326079	1.000000e+00	0
5326072	1.000000e+00	0
5326073	1.000000e+00	0
5326074	1.000000e+00	0
5326075	1.000000e+00	0
5326068	1.000000e+00	0
5326069	1.133316e-12	48
5326070	1.000000e+00	0
5326071	1.000000e+00	0
5326064	1.000000e+00	0
5326065	9.405398e-01	20
5326066	1.000000e+00	0
5325826	1.000000e+00	0
5325827	1.000000e+00	0
5325824	9.999994e-01	9
5325830	1.000000e+00	0
5325831	1.000000e+00	1
5325828	1.000000e+00	0
5325829	1.000000e+00	0
5325834	1.000000e+00	3
5325835	1.000000e+00	0
5325832	1.000000e+00	0
5325833	1.000000e+00	0
5325838	1.000000e+00	0
5325839	9.998471e-01	13
5325836	1.000000e+00	0
5325837	9.923267e-01	17
5325843	1.000000e+00	0
5325842	1.000000e+00	2
5325841	1.000000e+00	1
5325840	1.000000e+00	2
5325847	8.881784e-16	50
5325846	1.000000e+00	0
5325845	1.000000e+00	0
5325844	1.000000e+00	0
5325851	1.000000e+00	0
5325855	9.675457e-01	19
5325854	1.000000e+00	0
5325853	7.600562e-01	23
5325852	7.673339e-03	34
5325856	1.000000e+00	1
5325857	1.000000e+00	0
5325858	9.999972e-01	10
5325859	9.998471e-01	13
5325860	8.881784e-16	50
5325861	1.000000e+00	0
5325862	1.000000e+00	0
5325863	1.000000e+00	0
5325864	1.000000e+00	0
5325865	1.193067e-05	40
5325866	9.999881e-01	11
5325867	8.986806e-01	21
5325868	1.000000e+00	0
5325869	1.000000e+00	4
5325870	1.000000e+00	0
5325871	1.000000e+00	0
5325873	1.000000e+00	0
5325872	1.000000e+00	3
5325875	1.000000e+00	0
5325874	1.000000e+00	0
5325877	8.881784e-16	50
5325876	1.000000e+00	1
5325879	1.000000e+00	0
5325878	1.000000e+00	0
5325881	8.881784e-16	50
5325880	8.881784e-16	50
5325883	1.000000e+00	0
5325882	9.405398e-01	20
5325885	1.000000e+00	0
5325884	1.000000e+00	0
5325887	1.000000e+00	0
5325886	1.000000e+00	0
5325894	1.854161e-11	47
5325895	1.000000e+00	0
5325892	9.999549e-01	12
5325893	3.300224e-03	35
5325891	1.000000e+00	0
5325888	1.000000e+00	0
5325889	1.000000e+00	7
5325902	2.230891e-10	46
5325903	1.000000e+00	0
5325900	8.881784e-16	50
5325901	1.000000e+00	0
5325898	8.881784e-16	50
5325899	1.000000e+00	3
5325896	1.000000e+00	0
5325897	1.000000e+00	1
5325911	8.881784e-16	50
5325910	9.986989e-01	15
5325909	1.000000e+00	0
5325908	1.000000e+00	0
5325907	1.000000e+00	0
5325906	1.000000e+00	0
5325905	1.000000e+00	3
5325904	1.000000e+00	0
5325919	1.000000e+00	1
5325918	1.000000e+00	1
5325917	1.000000e+00	0
5325916	1.000000e+00	4
5325915	2.399438e-01	28
5325914	1.000000e+00	3
5325913	1.641957e-02	33
5325912	1.000000e+00	6
5325924	9.999999e-01	8
5325925	9.998471e-01	13
5325926	2.104926e-09	45
5325920	1.000000e+00	2
5325921	1.000000e+00	1
5325922	1.000000e+00	0
5325923	1.000000e+00	1
5325932	9.986989e-01	15
5325933	1.000000e+00	1
5325934	2.104926e-09	45
5325935	5.561376e-01	25
5325928	8.986806e-01	21
5325930	1.000000e+00	3
5325931	1.000000e+00	4
5325941	1.133316e-12	48
5325940	9.998471e-01	13
5325937	1.000000e+00	0
5325936	1.000000e+00	2
5325939	1.000000e+00	4
5325938	9.999999e-01	8
5325949	1.854161e-11	47
5325948	8.881784e-16	50
5325951	4.510745e-05	39
5325950	1.000000e+00	0
5325947	1.000000e+00	7
5324509	2.399438e-01	28
5324508	8.881784e-16	50
5324511	8.881784e-16	50
5324510	8.881784e-16	50
5324505	8.881784e-16	50
5324504	8.881784e-16	50
5324507	8.881784e-16	50
5324506	8.881784e-16	50
5324501	8.881784e-16	50
5324500	1.000000e+00	0
5324503	8.881784e-16	50
5324502	8.881784e-16	50
5324497	4.529710e-14	49
5324496	8.881784e-16	50
5324499	1.000000e+00	1
5324498	8.881784e-16	50
5324492	8.881784e-16	50
5324493	4.529710e-14	49
5324494	8.881784e-16	50
5324495	1.000000e+00	0
5324488	1.000000e+00	0
5324489	1.000000e+00	1
5324490	1.000000e+00	0
5324491	1.000000e+00	0
5324484	1.000000e+00	0
5324485	1.000000e+00	0
5324487	1.000000e+00	2
5324480	1.000000e+00	0
5324481	1.000000e+00	0
5324482	1.000000e+00	6
5324483	1.000000e+00	0
5324543	1.000000e+00	0
5324542	1.000000e+00	0
5324541	1.000000e+00	0
5324540	1.000000e+00	0
5324539	1.000000e+00	0
5324538	1.000000e+00	0
5324537	1.000000e+00	1
5324536	1.000000e+00	0
5324535	1.000000e+00	0
5324534	8.881784e-16	50
5324533	9.405398e-01	20
5324532	1.000000e+00	5
5324531	1.000000e+00	0
5324530	1.000000e+00	0
5324529	1.854161e-11	47
5324528	9.999994e-01	9
5324526	1.000000e+00	0
5324527	1.854161e-11	47
5324524	1.000000e+00	0
5324525	1.000000e+00	0
5324522	1.000000e+00	1
5324523	1.000000e+00	0
5324520	9.999994e-01	9
5324521	1.000000e+00	1
5324514	1.000000e+00	0
5324515	9.999994e-01	9
5324512	2.104926e-09	45
5324513	1.000000e+00	0
5324475	1.000000e+00	1
5324474	7.600562e-01	23
5324473	1.000000e+00	0
5324472	9.966998e-01	16
5324479	1.000000e+00	0
5324478	8.881784e-16	50
5324477	1.000000e+00	1
5324476	1.000000e+00	0
5324467	8.881784e-16	50
5324466	1.000000e+00	0
5324470	8.881784e-16	50
5324469	9.998471e-01	13
5324468	3.300224e-03	35
5324750	1.000000e+00	0
5324751	1.000000e+00	1
5324748	9.995319e-01	14
5324749	1.000000e+00	0
5324746	1.000000e+00	0
5324747	1.000000e+00	7
5324744	9.999999e-01	8
5324745	1.000000e+00	2
5324742	1.000000e+00	0
5324743	9.998471e-01	13
5324740	1.000000e+00	2
5324741	1.000000e+00	0
5324739	1.000000e+00	7
5324736	1.000000e+00	0
5324737	1.000000e+00	4
5324767	1.000000e+00	1
5324766	1.000000e+00	0
5324765	1.000000e+00	0
5324764	1.000000e+00	0
5324763	1.000000e+00	1
5324762	1.000000e+00	4
5324761	9.986989e-01	15
5324760	1.000000e+00	0
5324758	9.923267e-01	17
5324757	9.999994e-01	9
5324756	1.000000e+00	1
5324755	5.946023e-02	31
5324754	1.000000e+00	0
5324753	1.621870e-08	44
5324752	9.986989e-01	15
5324780	1.000000e+00	0
5324781	1.133316e-12	48
5324783	1.000000e+00	0
5324776	1.000000e+00	0
5324777	1.000000e+00	0
5324778	1.000000e+00	0
5324779	1.000000e+00	0
5324772	1.000000e+00	0
5324773	1.000000e+00	2
5324774	1.000000e+00	0
5324775	9.999994e-01	9
5324768	1.000000e+00	1
5324769	3.300224e-03	35
5324770	8.881784e-16	50
5324771	1.000000e+00	3
5324797	1.000000e+00	0
5324796	1.000000e+00	0
5324799	1.000000e+00	0
5324798	1.000000e+00	0
5324793	1.000000e+00	0
5324792	1.000000e+00	1
5324794	1.000000e+00	3
5324789	1.000000e+00	1
5324788	1.000000e+00	1
5324791	1.000000e+00	0
5324790	8.881784e-16	50
5324785	1.000000e+00	0
5324784	9.966998e-01	16
5324787	8.881784e-16	50
5324786	1.000000e+00	0
5324682	1.000000e+00	0
5324680	1.000000e+00	3
5324681	9.995319e-01	14
5324686	1.000000e+00	4
5324687	8.881784e-16	50
5324684	4.529710e-14	49
5324685	8.881784e-16	50
5324674	1.000000e+00	0
5324675	1.000000e+00	0
5324672	1.000000e+00	0
5324673	1.000000e+00	0
5324678	1.000000e+00	0
5324679	4.529710e-14	49
5324676	1.000000e+00	0
5324677	1.000000e+00	0
5324699	1.000000e+00	0
5324698	8.881784e-16	50
5324697	1.000000e+00	0
5324696	1.193067e-05	40
5324703	1.000000e+00	0
5324702	8.881784e-16	50
5324701	1.000000e+00	0
5324700	1.000000e+00	1
5324691	9.923267e-01	17
5324690	1.000000e+00	0
5324689	2.230891e-10	46
5324688	1.193067e-05	40
5324695	1.000000e+00	0
5324694	1.013194e-01	30
5324693	1.133316e-12	48
5324712	9.999999e-01	8
5324713	1.000000e+00	0
5324714	1.000000e+00	1
5324716	1.000000e+00	0
5324717	1.000000e+00	0
5324718	1.000000e+00	1
5324719	9.999972e-01	10
5324704	1.000000e+00	3
5324705	8.881784e-16	50
5324706	1.000000e+00	0
5324707	1.000000e+00	0
5324708	1.000000e+00	0
5324709	1.000000e+00	2
5324710	1.641957e-02	33
5324711	9.675457e-01	19
5324729	2.399438e-01	28
5324728	1.000000e+00	1
5324731	9.675457e-01	19
5324730	8.881784e-16	50
5324732	9.999994e-01	9
5324735	1.000000e+00	6
5324721	1.000000e+00	2
5324720	1.000000e+00	0
5324723	1.000000e+00	0
5324722	8.881784e-16	50
5324725	1.000000e+00	0
5324724	1.000000e+00	2
5324727	2.230891e-10	46
5324726	1.000000e+00	0
5324615	1.000000e+00	0
5324614	1.000000e+00	0
5324613	1.000000e+00	0
5324612	1.000000e+00	7
5324611	2.230891e-10	46
5324608	1.013194e-01	30
5324623	1.000000e+00	0
5324622	1.000000e+00	1
5324621	9.923267e-01	17
5324619	1.000000e+00	0
5324618	1.000000e+00	0
5324616	1.000000e+00	0
5324630	1.000000e+00	2
5324631	1.000000e+00	1
5324628	1.000000e+00	5
5324629	1.000000e+00	3
5324627	1.000000e+00	2
5324624	1.000000e+00	0
5324625	1.000000e+00	3
5324638	1.000000e+00	0
5324639	1.000000e+00	0
5324636	9.999972e-01	10
5324634	2.230891e-10	46
5324635	9.999999e-01	8
5324632	1.000000e+00	7
5324633	1.000000e+00	0
5324645	7.600562e-01	23
5324644	8.881784e-16	50
5324646	1.000000e+00	0
5324641	1.000000e+00	0
5324640	1.000000e+00	0
5324642	2.399438e-01	28
5324653	1.000000e+00	0
5324652	1.000000e+00	0
5324655	1.000000e+00	0
5324654	9.999881e-01	11
5324649	1.000000e+00	0
5324648	9.999881e-01	11
5324651	1.000000e+00	0
5324650	9.966998e-01	16
5324660	8.881784e-16	50
5324661	8.881784e-16	50
5324662	1.000000e+00	0
5324663	1.000000e+00	1
5324657	1.000000e+00	4
5324658	1.529320e-04	38
5324659	1.000000e+00	0
5324668	1.000000e+00	0
5324669	1.000000e+00	0
5324671	1.000000e+00	0
5324664	1.000000e+00	0
5324666	1.000000e+00	0
5324667	1.000000e+00	0
5324547	1.000000e+00	2
5324546	1.000000e+00	0
5324545	1.854161e-11	47
5324544	1.000000e+00	0
5324550	9.999994e-01	9
5324549	1.133316e-12	48
5324548	1.000000e+00	1
5324555	1.000000e+00	0
5324554	1.000000e+00	0
5324553	1.000000e+00	0
5324552	1.000000e+00	0
5324559	1.000000e+00	3
5324558	1.000000e+00	0
5324557	8.881784e-16	50
5324556	9.998471e-01	13
5324562	1.000000e+00	0
5324563	9.923267e-01	17
5324560	1.000000e+00	3
5324561	9.998471e-01	13
5324566	9.999994e-01	9
5324567	4.510745e-05	39
5324564	1.000000e+00	1
5324565	8.881784e-16	50
5324570	5.561376e-01	25
5324571	5.561376e-01	25
5324568	1.000000e+00	3
5324569	1.000000e+00	0
5324574	1.000000e+00	2
5324572	8.881784e-16	50
5324573	1.000000e+00	1
5324577	9.999999e-01	8
5324576	1.000000e+00	0
5324579	1.000000e+00	1
5324578	1.000000e+00	5
5324581	1.000000e+00	0
5324580	9.835804e-01	18
5324583	4.529710e-14	49
5324582	1.000000e+00	0
5324585	1.000000e+00	0
5324584	1.000000e+00	1
5324587	1.000000e+00	0
5324586	1.000000e+00	0
5324589	1.000000e+00	1
5324588	4.438624e-01	26
5324591	1.000000e+00	0
5324592	1.000000e+00	0
5324593	1.000000e+00	0
5324594	1.000000e+00	0
5324595	1.133316e-12	48
5324596	1.854161e-11	47
5324597	1.000000e+00	0
5324598	1.000000e+00	0
5324599	1.000000e+00	0
5324600	1.000000e+00	2
5324601	1.000000e+00	0
5324602	1.000000e+00	4
5324603	1.000000e+00	0
5324604	1.000000e+00	0
5324605	1.013194e-01	30
5324606	1.000000e+00	1
5324607	8.881784e-16	50
