# Supplementary material for: Translational Selection Is Ubiquitous in Prokaryotes
Source: PLoS Genet. 2010 Jun 24;6(6):e1001004. doi: 10.1371/journal.pgen.1001004 (PMC2891978; doi:10.1371/journal.pgen.1001004)
Supplement: Dataset S1 — OCU/non-OCU gene calls in 461 Bacterial and Archaeal genomes, and summary tables of genome properties and OCU preferences for specific codons. (4.77 MB ZIP) [file pgen.1001004.s001.zip › Dataset_S1_Archaea/Methanocorpusculum_labreanum_Z.arff.ocuGenes]

GeneID	signTest_p	ocuProbWinCnt
PID_162319793	8.881784e-16	50
4795466	8.881784e-16	50
4795467	1.000000e+00	0
4795465	9.675457e-01	19
4795470	1.000000e+00	0
4795471	1.000000e+00	0
4795468	1.000000e+00	7
4795469	1.000000e+00	1
4795458	1.854161e-11	47
4795459	5.946023e-02	31
4795456	1.000000e+00	3
4795457	1.000000e+00	2
4795462	7.600562e-01	23
4795463	1.000000e+00	2
4795460	8.881784e-16	50
4795461	5.817779e-07	42
4795483	1.133316e-12	48
4795482	5.817779e-07	42
4795481	1.000000e+00	0
4795480	1.000000e+00	5
4795487	8.881784e-16	50
4795486	9.986989e-01	15
4795485	9.998471e-01	13
4795484	1.854161e-11	47
4795475	1.133316e-12	48
4795474	2.230891e-10	46
4795473	1.000000e+00	0
4795472	1.000000e+00	0
4795479	2.399438e-01	28
4795478	1.000000e+00	3
4795476	1.000000e+00	6
4795496	1.000000e+00	5
4795497	1.000000e+00	4
4795498	4.529710e-14	49
4795499	2.230891e-10	46
4795500	1.000000e+00	0
4795501	1.529320e-04	38
4795502	2.104926e-09	45
4795503	1.000000e+00	1
4795489	9.986989e-01	15
4795490	1.000000e+00	7
4795491	1.000000e+00	3
4795492	1.000000e+00	1
4795493	1.000000e+00	0
4795494	9.999999e-01	8
4795495	1.000000e+00	0
4795513	1.000000e+00	0
4795512	9.835804e-01	18
4795515	9.999994e-01	9
4795514	8.881784e-16	50
4795517	1.000000e+00	2
4795516	9.405398e-01	20
4795519	1.000000e+00	0
4795518	9.999549e-01	12
4795505	9.999994e-01	9
4795504	4.529710e-14	49
4795507	2.104926e-09	45
4795506	7.600562e-01	23
4795509	1.000000e+00	1
4795508	1.000000e+00	3
4795510	1.000000e+00	0
4795406	3.359055e-01	27
4795407	1.000000e+00	0
4795404	1.000000e+00	1
4795405	9.999972e-01	10
4795402	1.000000e+00	6
4795403	1.000000e+00	0
4795400	9.835804e-01	18
4795401	1.000000e+00	0
4795398	1.000000e+00	0
4795399	1.000000e+00	0
4795396	8.881784e-16	50
4795397	8.881784e-16	50
4795394	1.000000e+00	2
4795395	1.000000e+00	0
4795392	1.000000e+00	0
4795393	1.000000e+00	6
4795422	1.000000e+00	0
4795421	1.000000e+00	2
4795420	1.000000e+00	0
4795419	1.000000e+00	0
4795418	8.881784e-16	50
4795417	1.000000e+00	1
4795416	4.510745e-05	39
4795415	8.881784e-16	50
4795414	9.999549e-01	12
4795412	1.000000e+00	3
4795411	6.640945e-01	24
4795410	4.529710e-14	49
4795409	8.881784e-16	50
4795408	9.999881e-01	11
4795436	1.133316e-12	48
4795437	1.000000e+00	7
4795438	7.600562e-01	23
4795439	1.000000e+00	6
4795432	9.999999e-01	8
4795433	1.000000e+00	0
4795434	9.999549e-01	12
4795435	9.986989e-01	15
4795428	2.230891e-10	46
4795429	1.000000e+00	2
4795430	9.999549e-01	12
4795424	9.986989e-01	15
4795425	4.510745e-05	39
4795426	1.000000e+00	7
4795427	1.000000e+00	0
4795453	2.230891e-10	46
4795452	1.000000e+00	0
4795455	9.835804e-01	18
4795454	3.359055e-01	27
4795449	1.854161e-11	47
4795448	7.673339e-03	34
4795451	8.881784e-16	50
4795450	1.000000e+00	1
4795445	1.133316e-12	48
4795444	8.388818e-01	22
4795447	9.999999e-01	8
4795446	9.999972e-01	10
4795441	1.000000e+00	0
4795440	4.510745e-05	39
4795443	1.000000e+00	0
4795442	1.013194e-01	30
4795587	1.000000e+00	5
4795586	9.999881e-01	11
4795585	8.881784e-16	50
4795584	1.000000e+00	0
4795591	1.000000e+00	6
4795590	1.000000e+00	4
4795589	1.000000e+00	0
4795588	1.000000e+00	0
4795595	1.000000e+00	0
4795594	1.000000e+00	1
4795593	1.000000e+00	3
4795592	8.881784e-16	50
4795598	1.000000e+00	0
4795597	8.881784e-16	50
4795596	1.000000e+00	0
4795602	9.405398e-01	20
4795603	2.104926e-09	45
4795600	8.881784e-16	50
4795601	1.000000e+00	4
4795606	1.000000e+00	1
4795607	1.000000e+00	6
4795604	1.529320e-04	38
4795605	1.000000e+00	0
4795610	8.881784e-16	50
4795611	1.854161e-11	47
4795608	4.529710e-14	49
4795609	8.881784e-16	50
4795614	4.438624e-01	26
4795615	1.000000e+00	2
4795612	8.881784e-16	50
4795613	9.835804e-01	18
4795617	1.000000e+00	0
4795616	9.999999e-01	8
4795619	1.000000e+00	0
4795618	8.881784e-16	50
4795621	8.986806e-01	21
4795620	9.999999e-01	8
4795623	7.600562e-01	23
4795622	8.881784e-16	50
4795625	1.000000e+00	2
4795624	1.000000e+00	0
4795627	9.986989e-01	15
4795626	1.000000e+00	0
4795629	1.000000e+00	0
4795631	1.854161e-11	47
4795630	1.000000e+00	1
4795632	1.000000e+00	4
4795633	1.000000e+00	0
4795634	1.000000e+00	1
4795635	9.995319e-01	14
4795636	9.999549e-01	12
4795637	9.923267e-01	17
4795638	1.000000e+00	0
4795639	8.881784e-16	50
4795640	1.000000e+00	0
4795641	1.193067e-05	40
4795642	1.000000e+00	4
4795643	1.000000e+00	0
4795644	1.000000e+00	1
4795645	1.000000e+00	0
4795646	1.000000e+00	6
4795647	1.000000e+00	5
4795527	1.000000e+00	0
4795526	8.881784e-16	50
4795525	8.881784e-16	50
4795524	1.000000e+00	0
4795523	1.000000e+00	6
4795522	6.640945e-01	24
4795521	1.000000e+00	1
4795520	1.000000e+00	0
4795535	1.000000e+00	0
4795534	1.000000e+00	4
4795533	8.881784e-16	50
4795532	2.230891e-10	46
4795531	1.000000e+00	0
4795530	1.000000e+00	0
4795529	1.000000e+00	0
4795542	1.000000e+00	0
4795543	5.561376e-01	25
4795541	1.000000e+00	0
4795538	1.000000e+00	5
4795539	8.881784e-16	50
4795536	9.999999e-01	8
4795537	1.000000e+00	1
4795550	1.000000e+00	0
4795551	8.881784e-16	50
4795549	1.000000e+00	1
4795546	8.881784e-16	50
4795544	1.000000e+00	0
4795545	9.675457e-01	19
4795557	1.000000e+00	2
4795556	3.359055e-01	27
4795559	2.807050e-06	41
4795558	1.000000e+00	2
4795553	8.881784e-16	50
4795552	3.300224e-03	35
4795555	1.000000e+00	4
4795554	6.640945e-01	24
4795565	9.999549e-01	12
4795564	1.133316e-12	48
4795567	8.881784e-16	50
4795566	8.881784e-16	50
4795561	1.000000e+00	0
4795560	9.405398e-01	20
4795563	1.000000e+00	0
4795562	2.230891e-10	46
4795572	8.881784e-16	50
4795573	1.000000e+00	0
4795574	8.881784e-16	50
4795575	8.881784e-16	50
4795568	1.000000e+00	2
4795569	8.881784e-16	50
4795570	1.000000e+00	0
4795571	1.000000e+00	0
4795580	2.104926e-09	45
4795581	1.000000e+00	4
4795582	8.881784e-16	50
4795583	2.230891e-10	46
4795576	1.000000e+00	0
4795577	1.000000e+00	1
4795578	1.000000e+00	3
4795579	8.881784e-16	50
4795737	8.881784e-16	50
4795736	1.000000e+00	0
4795739	1.000000e+00	0
4795738	1.000000e+00	0
4795741	1.000000e+00	1
4795743	8.388818e-01	22
4795742	1.000000e+00	0
4795729	1.000000e+00	0
4795728	7.673339e-03	34
4795731	6.640945e-01	24
4795730	9.999994e-01	9
4795733	8.881784e-16	50
4795732	2.104926e-09	45
4795735	1.000000e+00	0
4795734	1.000000e+00	1
4795720	1.000000e+00	0
4795721	1.000000e+00	0
4795722	1.000000e+00	2
4795723	1.000000e+00	0
4795724	1.000000e+00	4
4795725	2.104926e-09	45
4795726	1.000000e+00	0
4795727	1.000000e+00	0
4795712	1.000000e+00	1
4795713	1.000000e+00	6
4795714	1.000000e+00	6
4795715	4.529710e-14	49
4795717	1.000000e+00	7
4795719	9.999994e-01	9
4795771	1.000000e+00	1
4795770	1.641957e-02	33
4795769	8.881784e-16	50
4795768	1.000000e+00	0
4795775	9.998471e-01	13
4795774	1.000000e+00	0
4795773	1.000000e+00	0
4795772	9.999881e-01	11
4795763	9.999549e-01	12
4795762	1.000000e+00	0
4795761	1.000000e+00	0
4795760	1.000000e+00	0
4795767	1.000000e+00	1
4795766	1.000000e+00	0
4795765	1.000000e+00	0
4795764	8.881784e-16	50
4795754	8.881784e-16	50
4795752	1.000000e+00	1
4795753	4.529710e-14	49
4795758	1.000000e+00	0
4795759	1.000000e+00	0
4795756	9.923267e-01	17
4795757	1.000000e+00	0
4795746	2.399438e-01	28
4795747	1.000000e+00	0
4795744	3.300224e-03	35
4795750	9.999994e-01	9
4795751	1.000000e+00	2
4795748	9.999972e-01	10
4795749	1.000000e+00	6
4795677	1.000000e+00	0
4795676	3.300224e-03	35
4795679	1.000000e+00	0
4795678	1.000000e+00	0
4795673	1.000000e+00	0
4795672	1.000000e+00	4
4795675	9.999972e-01	10
4795674	2.807050e-06	41
4795669	1.000000e+00	7
4795668	9.999549e-01	12
4795671	9.405398e-01	20
4795670	9.999999e-01	8
4795665	1.000000e+00	5
4795664	1.000000e+00	0
4795667	1.000000e+00	0
4795666	1.000000e+00	2
4795660	1.000000e+00	0
4795661	1.133316e-12	48
4795662	1.000000e+00	0
4795663	6.640945e-01	24
4795656	1.000000e+00	0
4795657	1.000000e+00	7
4795658	8.881784e-16	50
4795652	9.999549e-01	12
4795653	1.000000e+00	0
4795654	1.000000e+00	1
4795655	9.998471e-01	13
4795648	9.999994e-01	9
4795649	1.000000e+00	3
4795650	1.000000e+00	0
4795651	1.000000e+00	0
4795711	2.807050e-06	41
4795710	8.881784e-16	50
4795709	2.104926e-09	45
4795708	1.000000e+00	3
4795706	8.881784e-16	50
4795705	1.000000e+00	0
4795704	1.000000e+00	2
4795703	8.881784e-16	50
4795702	1.000000e+00	0
4795700	8.881784e-16	50
4795698	1.000000e+00	1
4795697	1.000000e+00	0
4795696	8.881784e-16	50
4795694	1.000000e+00	1
4795695	1.000000e+00	0
4795692	1.193067e-05	40
4795693	8.881784e-16	50
4795690	1.049339e-07	43
4795691	1.133316e-12	48
4795688	9.995319e-01	14
4795689	1.000000e+00	1
4795686	1.000000e+00	0
4795687	1.000000e+00	1
4795684	9.999972e-01	10
4795685	9.999999e-01	8
4795682	8.881784e-16	50
4795683	1.000000e+00	5
4795680	1.000000e+00	0
4795681	1.000000e+00	0
4795856	8.881784e-16	50
4795857	1.193067e-05	40
4795858	8.881784e-16	50
4795859	1.000000e+00	5
4795860	1.000000e+00	7
4795861	1.000000e+00	0
4795862	1.000000e+00	0
4795863	1.000000e+00	7
4795864	7.600562e-01	23
4795865	4.529710e-14	49
4795866	9.966998e-01	16
4795867	1.000000e+00	0
4795868	9.835804e-01	18
4795869	1.000000e+00	3
4795870	8.881784e-16	50
4795871	8.881784e-16	50
4795841	1.000000e+00	0
4795840	8.881784e-16	50
4795843	1.301086e-03	36
4795842	8.881784e-16	50
4795845	1.000000e+00	0
4795844	9.405398e-01	20
4795847	1.000000e+00	0
4795846	5.817779e-07	42
4795849	1.000000e+00	0
4795848	1.000000e+00	3
4795851	8.881784e-16	50
4795850	9.835804e-01	18
4795853	1.000000e+00	0
4795852	4.529710e-14	49
4795855	1.000000e+00	0
4795854	1.000000e+00	0
4795890	1.000000e+00	1
4795891	1.000000e+00	0
4795888	8.881784e-16	50
4795889	9.999999e-01	8
4795894	1.133316e-12	48
4795895	1.000000e+00	0
4795892	1.000000e+00	0
4795893	1.000000e+00	0
4795898	2.104926e-09	45
4795899	9.405398e-01	20
4795896	1.013194e-01	30
4795897	1.133316e-12	48
4795903	1.854161e-11	47
4795900	1.000000e+00	3
4795901	1.000000e+00	4
4795875	1.000000e+00	0
4795873	9.405398e-01	20
4795872	1.000000e+00	7
4795879	8.881784e-16	50
4795878	1.000000e+00	3
4795877	8.881784e-16	50
4795883	4.438624e-01	26
4795882	1.193067e-05	40
4795881	1.000000e+00	0
4795887	1.000000e+00	0
4795886	9.995319e-01	14
4795885	1.000000e+00	2
4795884	1.133316e-12	48
4795796	1.000000e+00	0
4795797	1.000000e+00	7
4795798	9.675457e-01	19
4795799	1.000000e+00	0
4795792	1.000000e+00	4
4795793	5.946023e-02	31
4795794	1.000000e+00	2
4795795	1.000000e+00	1
4795804	1.049339e-07	43
4795805	1.000000e+00	0
4795806	1.000000e+00	0
4795800	1.000000e+00	0
4795801	1.000000e+00	3
4795802	1.000000e+00	0
4795803	1.000000e+00	2
4795781	4.529710e-14	49
4795783	2.807050e-06	41
4795782	1.000000e+00	1
4795777	1.000000e+00	0
4795776	1.000000e+00	0
4795778	3.300224e-03	35
4795789	8.881784e-16	50
4795788	7.600562e-01	23
4795791	1.000000e+00	0
4795790	1.000000e+00	0
4795785	9.998471e-01	13
4795787	8.881784e-16	50
4795786	1.000000e+00	0
4795831	1.000000e+00	6
4795828	1.000000e+00	4
4795829	1.000000e+00	1
4795826	1.000000e+00	0
4795827	1.000000e+00	0
4795824	1.133316e-12	48
4795825	9.966998e-01	16
4795838	8.881784e-16	50
4795839	1.000000e+00	0
4795836	1.000000e+00	0
4795837	1.000000e+00	3
4795832	1.611182e-01	29
4795833	8.388818e-01	22
4795815	1.529320e-04	38
4795814	9.835804e-01	18
4795813	1.000000e+00	1
4795812	8.881784e-16	50
4795811	1.000000e+00	1
4795810	8.881784e-16	50
4795809	9.999881e-01	11
4795808	1.133316e-12	48
4795823	8.881784e-16	50
4795822	1.000000e+00	3
4795821	1.611182e-01	29
4795820	9.999881e-01	11
4795819	1.000000e+00	0
4795818	9.999881e-01	11
4795817	9.999881e-01	11
4796012	8.881784e-16	50
4796013	3.245432e-02	32
4796014	1.000000e+00	3
4796015	1.049339e-07	43
4796008	1.000000e+00	1
4796009	1.000000e+00	1
4796010	1.854161e-11	47
4796011	2.807050e-06	41
4796004	1.000000e+00	2
4796005	1.000000e+00	6
4796006	1.000000e+00	0
4796007	9.675457e-01	19
4796000	8.881784e-16	50
4796001	1.000000e+00	3
4796002	1.000000e+00	5
4796003	1.000000e+00	0
4796029	1.000000e+00	5
4796028	1.000000e+00	0
4796031	8.881784e-16	50
4796030	1.000000e+00	0
4796025	1.000000e+00	2
4796024	9.966998e-01	16
4796027	7.673339e-03	34
4796026	1.000000e+00	6
4796021	1.000000e+00	0
4796020	8.881784e-16	50
4796023	3.359055e-01	27
4796022	1.000000e+00	1
4796017	1.000000e+00	2
4796016	1.000000e+00	1
4796019	1.000000e+00	2
4796018	1.000000e+00	5
4795982	1.000000e+00	1
4795983	9.995319e-01	14
4795980	1.000000e+00	0
4795981	8.388818e-01	22
4795978	7.600562e-01	23
4795979	1.193067e-05	40
4795976	1.000000e+00	2
4795977	1.000000e+00	0
4795974	1.000000e+00	0
4795975	1.133316e-12	48
4795972	2.807050e-06	41
4795973	1.000000e+00	0
4795970	1.000000e+00	1
4795971	1.000000e+00	7
4795969	1.000000e+00	0
4795999	1.000000e+00	0
4795998	4.529710e-14	49
4795997	9.999972e-01	10
4795996	1.301086e-03	36
4795995	1.641957e-02	33
4795994	9.405398e-01	20
4795993	8.881784e-16	50
4795992	8.881784e-16	50
4795991	3.359055e-01	27
4795989	1.000000e+00	0
4795988	2.104926e-09	45
4795987	1.000000e+00	5
4795986	1.000000e+00	0
4795985	8.881784e-16	50
4795984	1.000000e+00	1
4795944	2.807050e-06	41
4795945	1.000000e+00	1
4795946	8.881784e-16	50
4795947	1.000000e+00	4
4795948	1.000000e+00	0
4795949	9.966998e-01	16
4795951	8.881784e-16	50
4795936	1.133316e-12	48
4795937	1.000000e+00	1
4795938	1.000000e+00	1
4795939	1.000000e+00	3
4795940	1.000000e+00	0
4795941	1.133316e-12	48
4795942	1.000000e+00	0
4795943	6.640945e-01	24
4795961	1.000000e+00	0
4795960	1.000000e+00	1
4795963	8.881784e-16	50
4795962	1.000000e+00	3
4795965	4.681115e-04	37
4795964	1.000000e+00	1
4795967	3.359055e-01	27
4795966	1.000000e+00	3
4795953	9.405398e-01	20
4795952	8.881784e-16	50
4795955	9.995319e-01	14
4795954	1.133316e-12	48
4795957	1.000000e+00	0
4795956	1.000000e+00	0
4795959	8.881784e-16	50
4795958	1.000000e+00	0
4795914	1.000000e+00	2
4795915	1.000000e+00	0
4795912	1.000000e+00	0
4795913	1.000000e+00	0
4795918	1.000000e+00	4
4795919	9.999999e-01	8
4795916	1.000000e+00	1
4795917	9.405398e-01	20
4795906	9.999999e-01	8
4795907	1.000000e+00	0
4795904	1.000000e+00	7
4795905	1.000000e+00	0
4795910	1.000000e+00	0
4795911	4.510745e-05	39
4795908	4.529710e-14	49
4795909	8.881784e-16	50
4795931	8.881784e-16	50
4795929	9.995319e-01	14
4795928	1.000000e+00	1
4795935	1.000000e+00	7
4795934	1.000000e+00	0
4795933	9.923267e-01	17
4795932	1.000000e+00	0
4795923	1.000000e+00	0
4795922	1.000000e+00	0
4795921	1.000000e+00	1
4795920	1.000000e+00	2
4795927	9.999999e-01	8
4795926	8.881784e-16	50
4795925	1.000000e+00	3
4795924	3.359055e-01	27
4796133	1.000000e+00	0
4796132	1.000000e+00	1
4796135	1.133316e-12	48
4796134	1.000000e+00	0
4796129	2.807050e-06	41
4796128	1.000000e+00	4
4796131	1.000000e+00	1
4796130	9.675457e-01	19
4796141	9.999881e-01	11
4796140	1.000000e+00	0
4796143	9.999994e-01	9
4796142	1.000000e+00	0
4796137	9.405398e-01	20
4796136	1.000000e+00	1
4796139	1.000000e+00	0
4796138	8.881784e-16	50
4796148	9.675457e-01	19
4796149	3.359055e-01	27
4796150	1.000000e+00	7
4796151	8.881784e-16	50
4796144	8.881784e-16	50
4796145	7.600562e-01	23
4796146	1.000000e+00	0
4796156	1.133316e-12	48
4796157	1.000000e+00	0
4796158	9.999549e-01	12
4796159	1.000000e+00	0
4796152	9.999881e-01	11
4796153	1.000000e+00	0
4796154	9.999972e-01	10
4796155	1.854161e-11	47
4796103	8.881784e-16	50
4796102	1.000000e+00	1
4796101	1.000000e+00	7
4796100	1.000000e+00	0
4796099	8.881784e-16	50
4796098	8.388818e-01	22
4796096	2.399438e-01	28
4796111	2.230891e-10	46
4796110	1.133316e-12	48
4796109	1.000000e+00	0
4796108	8.881784e-16	50
4796107	1.000000e+00	0
4796106	8.881784e-16	50
4796105	9.999881e-01	11
4796104	1.000000e+00	0
4796118	1.013194e-01	30
4796119	9.995319e-01	14
4796116	1.000000e+00	4
4796114	4.681115e-04	37
4796115	1.000000e+00	1
4796112	1.000000e+00	6
4796113	9.999549e-01	12
4796126	8.881784e-16	50
4796127	9.835804e-01	18
4796124	9.995319e-01	14
4796125	8.881784e-16	50
4796122	4.681115e-04	37
4796123	1.000000e+00	4
4796120	1.000000e+00	0
4796065	1.000000e+00	0
4796064	1.000000e+00	4
4796067	8.881784e-16	50
4796066	1.000000e+00	0
4796069	1.621870e-08	44
4796071	1.000000e+00	5
4796070	5.817779e-07	42
4796073	4.510745e-05	39
4796072	1.000000e+00	3
4796075	1.000000e+00	1
4796074	1.000000e+00	0
4796077	1.000000e+00	6
4796076	1.000000e+00	0
4796079	8.881784e-16	50
4796078	8.881784e-16	50
4796080	8.986806e-01	21
4796081	8.881784e-16	50
4796082	1.000000e+00	4
4796083	8.881784e-16	50
4796084	8.881784e-16	50
4796085	1.000000e+00	6
4796086	1.000000e+00	0
4796088	1.000000e+00	0
4796089	9.999994e-01	9
4796090	2.807050e-06	41
4796091	1.000000e+00	4
4796093	1.000000e+00	5
4796095	1.000000e+00	2
4796035	9.923267e-01	17
4796034	1.000000e+00	2
4796033	1.000000e+00	3
4796032	1.000000e+00	0
4796039	1.000000e+00	1
4796038	8.881784e-16	50
4796037	1.000000e+00	1
4796036	1.000000e+00	3
4796043	7.673339e-03	34
4796042	1.000000e+00	3
4796041	1.854161e-11	47
4796047	1.000000e+00	4
4796046	8.881784e-16	50
4796045	1.000000e+00	0
4796044	1.000000e+00	3
4796050	8.881784e-16	50
4796051	1.000000e+00	5
4796048	8.881784e-16	50
4796049	3.300224e-03	35
4796054	8.881784e-16	50
4796055	1.000000e+00	4
4796052	2.104926e-09	45
4796053	9.405398e-01	20
4796058	1.000000e+00	0
4796059	1.000000e+00	6
4796056	1.000000e+00	2
4796057	1.000000e+00	2
4796062	1.000000e+00	7
4796063	9.999999e-01	8
4796060	8.881784e-16	50
4796061	1.000000e+00	0
4796194	1.000000e+00	0
4796195	1.000000e+00	0
4796192	8.881784e-16	50
4796193	1.000000e+00	0
4796196	4.529710e-14	49
4796185	4.510745e-05	39
4796184	1.611182e-01	29
4796187	1.000000e+00	0
4796186	8.881784e-16	50
4796189	1.133316e-12	48
4796188	8.881784e-16	50
4796191	1.049339e-07	43
4796190	1.000000e+00	6
4796177	1.013194e-01	30
4796176	4.438624e-01	26
4796179	7.673339e-03	34
4796178	1.000000e+00	2
4796181	1.000000e+00	1
4796180	3.359055e-01	27
4796183	8.881784e-16	50
4796182	8.881784e-16	50
4796168	4.681115e-04	37
4796169	8.881784e-16	50
4796170	3.300224e-03	35
4796171	7.673339e-03	34
4796172	9.999881e-01	11
4796173	1.000000e+00	2
4796174	5.817779e-07	42
4796175	4.438624e-01	26
4796160	9.999881e-01	11
4796161	1.000000e+00	0
4796162	1.000000e+00	0
4796163	9.835804e-01	18
4796164	9.999972e-01	10
4796165	3.359055e-01	27
4796166	1.000000e+00	4
4796167	1.000000e+00	1
4794382	5.817779e-07	42
4794383	1.000000e+00	0
4794380	1.000000e+00	1
4794381	4.510745e-05	39
4794378	1.641957e-02	33
4794379	6.640945e-01	24
4794391	9.675457e-01	19
4794389	9.998471e-01	13
4794388	1.000000e+00	2
4794387	1.000000e+00	0
4794386	8.881784e-16	50
4794385	4.529710e-14	49
4794384	1.000000e+00	2
4794399	1.000000e+00	1
4794398	1.000000e+00	1
4794397	1.000000e+00	0
4794396	1.529320e-04	38
4794395	1.000000e+00	1
4794394	1.000000e+00	0
4794393	1.000000e+00	0
4794392	1.000000e+00	2
4794404	1.013194e-01	30
4794405	8.881784e-16	50
4794406	1.000000e+00	3
4794407	1.000000e+00	0
4794400	1.000000e+00	0
4794401	1.000000e+00	0
4794402	1.000000e+00	0
4794403	1.854161e-11	47
4794412	1.000000e+00	0
4794413	8.881784e-16	50
4794414	9.999999e-01	8
4794415	1.193067e-05	40
4794408	1.529320e-04	38
4794409	9.999999e-01	8
4794410	1.000000e+00	0
4794411	9.923267e-01	17
4794421	1.301086e-03	36
4794420	8.881784e-16	50
4794423	1.000000e+00	0
4794422	1.641957e-02	33
4794417	8.881784e-16	50
4794416	1.000000e+00	4
4794419	1.000000e+00	0
4794418	1.000000e+00	0
4794428	2.807050e-06	41
4794430	4.438624e-01	26
4794425	8.881784e-16	50
4794424	2.230891e-10	46
4794427	1.000000e+00	0
4794426	9.675457e-01	19
4794434	9.999994e-01	9
4794435	1.000000e+00	1
4794433	9.405398e-01	20
4794438	1.000000e+00	0
4794439	1.000000e+00	0
4794436	1.529320e-04	38
4794437	9.675457e-01	19
4794442	1.000000e+00	1
4794443	4.681115e-04	37
4794440	1.000000e+00	0
4794441	3.245432e-02	32
4794446	1.000000e+00	0
4794447	2.104926e-09	45
4794444	1.529320e-04	38
4794445	1.000000e+00	1
4794451	1.000000e+00	0
4794450	8.881784e-16	50
4794449	9.995319e-01	14
4794448	8.881784e-16	50
4794455	1.000000e+00	0
4794454	1.000000e+00	5
4794453	1.000000e+00	0
4794459	1.000000e+00	2
4794458	8.881784e-16	50
4794457	1.621870e-08	44
4794463	5.561376e-01	25
4794462	2.104926e-09	45
4794461	1.000000e+00	0
4794460	8.881784e-16	50
4794464	1.000000e+00	1
4794465	3.359055e-01	27
4794466	8.881784e-16	50
4794467	1.000000e+00	0
4794468	1.000000e+00	1
4794469	1.000000e+00	0
4794470	1.641957e-02	33
4794471	1.000000e+00	1
4794472	1.000000e+00	0
4794473	2.399438e-01	28
4794474	1.000000e+00	2
4794475	1.000000e+00	1
4794476	1.000000e+00	0
4794477	1.000000e+00	5
4794478	9.999999e-01	8
4794479	1.000000e+00	2
4794481	1.641957e-02	33
4794480	8.881784e-16	50
4794483	1.000000e+00	5
4794482	5.561376e-01	25
4794485	9.998471e-01	13
4794484	1.000000e+00	1
4794487	1.000000e+00	0
4794486	1.000000e+00	1
4794489	9.995319e-01	14
4794488	1.301086e-03	36
4794491	1.000000e+00	1
4794490	4.529710e-14	49
4794493	9.999999e-01	8
4794492	1.000000e+00	0
4794495	4.681115e-04	37
4794494	1.000000e+00	0
4794511	1.000000e+00	0
4794509	9.999972e-01	10
4794508	1.000000e+00	2
4794506	1.000000e+00	4
4794503	1.641957e-02	33
4794502	9.405398e-01	20
4794501	4.529710e-14	49
4794500	4.529710e-14	49
4794499	5.946023e-02	31
4794498	8.881784e-16	50
4794497	1.000000e+00	2
4794496	1.641957e-02	33
4794526	9.999881e-01	11
4794527	1.000000e+00	2
4794524	1.000000e+00	1
4794525	9.986989e-01	15
4794522	9.999972e-01	10
4794523	5.561376e-01	25
4794520	4.438624e-01	26
4794521	9.835804e-01	18
4794519	1.000000e+00	1
4794516	1.000000e+00	2
4794517	8.881784e-16	50
4794514	1.000000e+00	1
4794515	8.881784e-16	50
4794512	9.999972e-01	10
4794513	1.000000e+00	5
4794541	4.510745e-05	39
4794540	4.510745e-05	39
4794543	1.000000e+00	4
4794542	1.000000e+00	0
4794537	8.881784e-16	50
4794536	4.438624e-01	26
4794539	1.000000e+00	0
4794538	8.881784e-16	50
4794533	2.399438e-01	28
4794535	1.000000e+00	2
4794534	8.388818e-01	22
4794529	1.000000e+00	0
4794531	2.399438e-01	28
4794530	1.000000e+00	0
4794556	9.999999e-01	8
4794557	1.000000e+00	0
4794558	1.000000e+00	4
4794559	9.923267e-01	17
4794553	1.000000e+00	0
4794554	1.000000e+00	3
4794555	6.640945e-01	24
4794548	1.000000e+00	1
4794550	1.611182e-01	29
4794551	8.881784e-16	50
4794544	3.300224e-03	35
4794545	7.600562e-01	23
4794546	9.999994e-01	9
4794547	1.000000e+00	0
4794571	1.000000e+00	7
4794570	1.000000e+00	3
4794569	1.000000e+00	0
4794568	1.000000e+00	1
4794575	8.881784e-16	50
4794574	9.405398e-01	20
4794573	8.881784e-16	50
4794572	1.000000e+00	0
4794563	1.000000e+00	3
4794562	4.438624e-01	26
4794561	1.013194e-01	30
4794560	1.000000e+00	1
4794567	1.000000e+00	0
4794566	8.881784e-16	50
4794565	1.000000e+00	3
4794564	1.000000e+00	6
4794586	1.000000e+00	6
4794587	1.000000e+00	0
4794584	9.405398e-01	20
4794585	5.817779e-07	42
4794590	1.611182e-01	29
4794591	1.000000e+00	7
4794588	9.999999e-01	8
4794589	1.000000e+00	0
4794578	1.000000e+00	0
4794579	8.881784e-16	50
4794576	1.000000e+00	0
4794577	1.000000e+00	0
4794582	8.881784e-16	50
4794583	1.000000e+00	0
4794580	8.881784e-16	50
4794581	3.245432e-02	32
4794601	1.854161e-11	47
4794600	4.529710e-14	49
4794603	2.230891e-10	46
4794602	1.529320e-04	38
4794605	1.013194e-01	30
4794604	1.000000e+00	2
4794607	1.000000e+00	0
4794606	1.000000e+00	3
4794593	1.000000e+00	0
4794592	1.000000e+00	0
4794595	6.640945e-01	24
4794594	8.881784e-16	50
4794597	1.000000e+00	5
4794596	1.193067e-05	40
4794599	1.000000e+00	7
4794598	4.681115e-04	37
4794616	8.881784e-16	50
4794617	8.881784e-16	50
4794619	2.104926e-09	45
4794620	1.000000e+00	1
4794621	8.388818e-01	22
4794622	1.000000e+00	0
4794623	1.000000e+00	2
4794609	8.881784e-16	50
4794610	2.807050e-06	41
4794611	1.000000e+00	0
4794612	9.999994e-01	9
4794613	9.999549e-01	12
4794614	9.999549e-01	12
4794645	1.000000e+00	0
4794644	1.000000e+00	0
4794647	1.000000e+00	6
4794641	2.807050e-06	41
4794640	9.999999e-01	8
4794643	1.013194e-01	30
4794642	1.000000e+00	5
4794653	8.881784e-16	50
4794655	1.000000e+00	1
4794654	8.881784e-16	50
4794649	8.881784e-16	50
4794648	8.881784e-16	50
4794651	8.881784e-16	50
4794650	1.133316e-12	48
4794628	1.000000e+00	1
4794629	1.000000e+00	0
4794630	8.881784e-16	50
4794631	9.999994e-01	9
4794624	1.301086e-03	36
4794625	8.986806e-01	21
4794626	8.881784e-16	50
4794627	1.000000e+00	0
4794636	1.000000e+00	0
4794637	8.881784e-16	50
4794638	1.000000e+00	3
4794639	9.999999e-01	8
4794633	1.000000e+00	0
4794634	1.641957e-02	33
4794635	1.000000e+00	3
4794678	1.000000e+00	0
4794677	5.561376e-01	25
4794676	1.049339e-07	43
4794674	8.881784e-16	50
4794673	1.000000e+00	1
4794672	9.999549e-01	12
4794687	9.966998e-01	16
4794686	8.881784e-16	50
4794685	8.881784e-16	50
4794684	1.000000e+00	0
4794683	1.000000e+00	1
4794682	4.529710e-14	49
4794681	9.999881e-01	11
4794680	1.000000e+00	0
4794662	1.000000e+00	2
4794660	1.000000e+00	5
4794661	2.104926e-09	45
4794658	1.049339e-07	43
4794659	8.881784e-16	50
4794656	1.000000e+00	2
4794657	1.000000e+00	1
4794670	1.000000e+00	0
4794671	1.000000e+00	1
4794668	3.300224e-03	35
4794669	8.881784e-16	50
4794667	1.000000e+00	0
4794664	2.399438e-01	28
4794665	1.000000e+00	4
4794704	1.000000e+00	3
4794707	3.245432e-02	32
4794706	1.000000e+00	0
4794709	1.000000e+00	0
4794708	4.510745e-05	39
4794711	1.000000e+00	0
4794713	1.000000e+00	1
4794712	9.999999e-01	8
4794715	9.966998e-01	16
4794714	8.881784e-16	50
4794717	8.881784e-16	50
4794716	8.986806e-01	21
4794719	1.000000e+00	4
4794718	8.881784e-16	50
4794688	2.104926e-09	45
4794689	1.000000e+00	4
4794690	8.881784e-16	50
4794691	4.510745e-05	39
4794692	1.000000e+00	2
4794693	1.000000e+00	5
4794694	1.000000e+00	0
4794695	1.000000e+00	4
4794696	1.000000e+00	0
4794697	8.881784e-16	50
4794698	8.881784e-16	50
4794699	1.000000e+00	0
4794700	1.000000e+00	1
4794701	1.000000e+00	0
4794702	1.000000e+00	0
4794703	1.000000e+00	3
4794739	1.000000e+00	1
4794738	1.000000e+00	0
4794737	1.000000e+00	0
4794736	5.946023e-02	31
4794742	9.986989e-01	15
4794741	8.881784e-16	50
4794740	1.621870e-08	44
4794747	4.529710e-14	49
4794746	9.999994e-01	9
4794745	2.230891e-10	46
4794744	1.000000e+00	0
4794751	9.966998e-01	16
4794750	1.000000e+00	4
4794749	1.000000e+00	0
4794748	8.881784e-16	50
4794722	1.000000e+00	0
4794723	1.000000e+00	0
4794720	1.000000e+00	2
4794721	1.000000e+00	0
4794726	1.000000e+00	0
4794727	1.000000e+00	3
4794724	8.881784e-16	50
4794730	9.999881e-01	11
4794731	1.000000e+00	0
4794729	9.999999e-01	8
4794734	1.000000e+00	7
4794735	8.881784e-16	50
4794732	1.000000e+00	1
4794733	5.817779e-07	42
4794780	2.807050e-06	41
4794781	1.000000e+00	2
4794782	9.675457e-01	19
4794783	9.405398e-01	20
4794776	1.611182e-01	29
4794777	1.000000e+00	0
4794778	1.000000e+00	0
4794779	9.999999e-01	8
4794772	1.000000e+00	1
4794773	1.000000e+00	0
4794774	2.807050e-06	41
4794775	1.641957e-02	33
4794768	7.673339e-03	34
4794769	1.000000e+00	5
4794770	9.923267e-01	17
4794771	1.000000e+00	0
4794765	1.000000e+00	1
4794764	1.000000e+00	0
4794767	8.986806e-01	21
4794766	8.881784e-16	50
4794761	1.000000e+00	4
4794763	9.923267e-01	17
4794762	1.000000e+00	0
4794757	1.000000e+00	7
4794756	1.000000e+00	2
4794759	1.000000e+00	0
4794758	1.000000e+00	1
4794753	1.000000e+00	0
4794752	1.641957e-02	33
4794755	2.807050e-06	41
4794754	1.000000e+00	0
4794814	9.999881e-01	11
4794812	9.999999e-01	8
4794813	1.000000e+00	0
4794810	1.000000e+00	6
4794811	9.986989e-01	15
4794808	2.104926e-09	45
4794809	1.000000e+00	0
4794806	1.000000e+00	0
4794807	1.000000e+00	0
4794804	9.966998e-01	16
4794805	1.000000e+00	1
4794802	1.049339e-07	43
4794803	1.000000e+00	1
4794800	1.641957e-02	33
4794801	9.966998e-01	16
4794799	1.000000e+00	0
4794798	1.000000e+00	0
4794797	9.999881e-01	11
4794796	2.104926e-09	45
4794795	1.000000e+00	0
4794794	8.881784e-16	50
4794793	1.641957e-02	33
4794790	9.998471e-01	13
4794789	1.000000e+00	0
4794788	8.881784e-16	50
4794787	1.000000e+00	1
4794785	1.000000e+00	0
4794784	1.000000e+00	0
4794840	1.000000e+00	0
4794841	8.881784e-16	50
4794843	1.000000e+00	0
4794844	9.999549e-01	12
4794846	1.000000e+00	0
4794847	1.000000e+00	0
4794832	8.881784e-16	50
4794833	1.000000e+00	0
4794834	1.000000e+00	0
4794836	1.000000e+00	6
4794837	1.000000e+00	0
4794838	9.405398e-01	20
4794839	1.000000e+00	0
4794825	1.000000e+00	0
4794824	1.000000e+00	2
4794827	1.529320e-04	38
4794826	1.000000e+00	3
4794829	1.611182e-01	29
4794828	8.881784e-16	50
4794831	9.998471e-01	13
4794830	9.405398e-01	20
4794817	1.000000e+00	2
4794816	1.621870e-08	44
4794819	9.966998e-01	16
4794818	1.000000e+00	5
4794821	1.000000e+00	3
4794820	1.133316e-12	48
4794823	1.000000e+00	3
4794822	8.881784e-16	50
4794874	1.000000e+00	0
4794875	1.000000e+00	6
4794872	1.000000e+00	5
4794873	1.641957e-02	33
4794878	1.000000e+00	0
4794876	1.000000e+00	4
4794877	1.000000e+00	0
4794866	9.675457e-01	19
4794867	8.986806e-01	21
4794864	1.000000e+00	0
4794870	1.000000e+00	0
4794871	1.000000e+00	7
4794868	1.000000e+00	0
4794869	1.000000e+00	0
4794859	5.946023e-02	31
4794858	1.013194e-01	30
4794857	1.000000e+00	0
4794856	1.049339e-07	43
4794863	4.529710e-14	49
4794862	1.000000e+00	0
4794861	1.854161e-11	47
4794860	1.000000e+00	0
4794851	1.000000e+00	0
4794850	1.000000e+00	0
4794849	1.000000e+00	0
4794848	1.000000e+00	1
4794855	1.000000e+00	4
4794854	1.000000e+00	7
4794853	1.000000e+00	7
4794852	1.000000e+00	0
4794912	1.000000e+00	3
4794913	9.923267e-01	17
4794914	1.000000e+00	0
4794915	1.000000e+00	2
4794916	8.881784e-16	50
4794917	1.000000e+00	1
4794919	8.881784e-16	50
4794921	1.000000e+00	0
4794922	8.881784e-16	50
4794923	1.000000e+00	0
4794924	1.000000e+00	0
4794925	1.000000e+00	0
4794926	1.000000e+00	4
4794927	1.000000e+00	2
4794929	8.881784e-16	50
4794928	2.807050e-06	41
4794931	1.000000e+00	6
4794930	1.000000e+00	1
4794933	1.000000e+00	3
4794932	8.881784e-16	50
4794934	1.000000e+00	7
4794937	1.013194e-01	30
4794936	1.000000e+00	0
4794938	8.881784e-16	50
4794941	1.000000e+00	5
4794940	8.881784e-16	50
4794943	9.835804e-01	18
4794942	1.000000e+00	7
4794882	8.881784e-16	50
4794883	1.000000e+00	2
4794880	1.000000e+00	0
4794881	8.881784e-16	50
4794886	9.405398e-01	20
4794887	1.000000e+00	7
4794890	9.986989e-01	15
4794891	1.529320e-04	38
4794888	8.388818e-01	22
4794889	1.000000e+00	0
4794894	1.301086e-03	36
4794895	1.000000e+00	3
4794892	1.000000e+00	6
4794893	9.999994e-01	9
4794899	4.529710e-14	49
4794898	8.881784e-16	50
4794897	2.104926e-09	45
4794896	1.000000e+00	0
4794903	1.611182e-01	29
4794902	6.640945e-01	24
4794901	1.000000e+00	0
4794900	1.000000e+00	7
4794907	1.000000e+00	1
4794906	8.881784e-16	50
4794905	1.000000e+00	2
4794904	1.000000e+00	0
4794911	7.600562e-01	23
4794910	7.673339e-03	34
4794909	1.000000e+00	0
4794908	6.640945e-01	24
4794980	1.000000e+00	2
4794981	1.000000e+00	1
4794982	9.999999e-01	8
4794983	1.621870e-08	44
4794977	1.854161e-11	47
4794978	3.245432e-02	32
4794979	1.000000e+00	1
4794988	1.000000e+00	0
4794990	8.881784e-16	50
4794991	4.438624e-01	26
4794984	1.000000e+00	1
4794985	1.000000e+00	1
4794986	1.000000e+00	0
4794987	1.000000e+00	1
4794997	9.999972e-01	10
4794996	1.000000e+00	0
4794999	8.881784e-16	50
4794998	4.529710e-14	49
4794993	9.999972e-01	10
4794992	8.881784e-16	50
4794995	1.000000e+00	0
4794994	4.529710e-14	49
4795005	8.881784e-16	50
4795004	1.000000e+00	1
4795007	1.000000e+00	0
4795006	7.600562e-01	23
4795001	1.000000e+00	0
4795000	1.000000e+00	0
4795003	4.529710e-14	49
4795002	8.881784e-16	50
4794950	8.881784e-16	50
4794951	9.999999e-01	8
4794948	7.600562e-01	23
4794946	8.986806e-01	21
4794947	1.000000e+00	4
4794944	1.000000e+00	1
4794945	1.000000e+00	4
4794958	8.881784e-16	50
4794959	1.000000e+00	6
4794956	1.193067e-05	40
4794957	8.388818e-01	22
4794954	1.000000e+00	2
4794955	1.000000e+00	3
4794953	9.999994e-01	9
4794967	1.641957e-02	33
4794966	8.881784e-16	50
4794965	1.854161e-11	47
4794964	8.881784e-16	50
4794962	3.300224e-03	35
4794961	9.999999e-01	8
4794960	1.000000e+00	1
4794975	4.529710e-14	49
4794974	9.999994e-01	9
4794973	4.529710e-14	49
4794972	1.000000e+00	1
4794971	1.000000e+00	0
4794970	8.881784e-16	50
4794969	1.000000e+00	0
4794968	1.000000e+00	4
4795049	8.881784e-16	50
4795048	1.000000e+00	0
4795051	1.133316e-12	48
4795053	1.000000e+00	0
4795052	9.999881e-01	11
4795054	1.000000e+00	4
4795041	1.000000e+00	3
4795040	1.529320e-04	38
4795043	8.388818e-01	22
4795042	8.881784e-16	50
4795045	1.000000e+00	6
4795047	7.600562e-01	23
4795046	1.621870e-08	44
4795064	1.013194e-01	30
4795065	1.000000e+00	2
4795066	1.000000e+00	0
4795067	1.000000e+00	1
4795068	8.881784e-16	50
4795069	1.000000e+00	0
4795070	2.104926e-09	45
4795071	9.998471e-01	13
4795056	8.881784e-16	50
4795057	1.529320e-04	38
4795058	9.999972e-01	10
4795059	1.193067e-05	40
4795060	9.405398e-01	20
4795061	4.529710e-14	49
4795062	1.000000e+00	0
4795063	8.388818e-01	22
4795019	1.000000e+00	0
4795018	9.999999e-01	8
4795017	1.000000e+00	1
4795016	1.000000e+00	1
4795023	8.881784e-16	50
4795022	8.881784e-16	50
4795021	4.529710e-14	49
4795020	8.881784e-16	50
4795011	1.000000e+00	1
4795010	2.230891e-10	46
4795009	1.000000e+00	3
4795008	1.000000e+00	3
4795015	8.881784e-16	50
4795014	1.000000e+00	0
4795012	1.000000e+00	0
4795034	1.000000e+00	3
4795035	1.854161e-11	47
4795032	2.104926e-09	45
4795033	2.104926e-09	45
4795038	9.999549e-01	12
4795039	9.835804e-01	18
4795036	3.359055e-01	27
4795037	7.600562e-01	23
4795026	1.301086e-03	36
4795027	1.000000e+00	3
4795025	1.000000e+00	0
4795030	1.000000e+00	6
4795031	9.675457e-01	19
4795028	1.000000e+00	1
4795029	1.000000e+00	5
4795117	1.000000e+00	0
4795116	8.881784e-16	50
4795119	1.000000e+00	0
4795118	1.000000e+00	0
4795113	1.000000e+00	5
4795112	1.000000e+00	2
4795115	1.000000e+00	0
4795109	1.000000e+00	0
4795108	1.193067e-05	40
4795111	1.000000e+00	0
4795110	1.000000e+00	7
4795105	1.000000e+00	1
4795104	1.000000e+00	1
4795107	8.881784e-16	50
4795106	1.000000e+00	1
4795132	8.881784e-16	50
4795133	1.000000e+00	0
4795134	8.881784e-16	50
4795135	8.881784e-16	50
4795128	8.881784e-16	50
4795129	4.529710e-14	49
4795130	1.000000e+00	0
4795131	9.998471e-01	13
4795124	9.999994e-01	9
4795126	8.881784e-16	50
4795127	2.230891e-10	46
4795120	1.000000e+00	0
4795121	1.000000e+00	0
4795122	9.923267e-01	17
4795123	1.133316e-12	48
4795087	1.000000e+00	0
4795086	1.000000e+00	0
4795085	1.000000e+00	7
4795084	1.000000e+00	0
4795083	1.000000e+00	1
4795082	9.998471e-01	13
4795081	1.000000e+00	3
4795080	4.510745e-05	39
4795079	2.230891e-10	46
4795078	1.000000e+00	1
4795077	8.881784e-16	50
4795076	1.301086e-03	36
4795075	9.999994e-01	9
4795074	1.000000e+00	0
4795073	4.529710e-14	49
4795072	9.998471e-01	13
4795102	1.000000e+00	2
4795103	1.000000e+00	1
4795100	1.000000e+00	4
4795101	1.000000e+00	0
4795098	8.881784e-16	50
4795099	1.000000e+00	2
4795096	9.835804e-01	18
4795097	1.000000e+00	1
4795094	1.000000e+00	2
4795095	1.000000e+00	6
4795092	1.000000e+00	0
4795093	1.000000e+00	0
4795090	9.923267e-01	17
4795091	1.000000e+00	1
4795088	1.000000e+00	1
4795187	8.881784e-16	50
4795186	8.881784e-16	50
4795185	1.000000e+00	0
4795184	1.000000e+00	2
4795191	1.854161e-11	47
4795190	3.245432e-02	32
4795189	1.000000e+00	0
4795195	5.946023e-02	31
4795193	9.405398e-01	20
4795192	1.641957e-02	33
4795199	5.817779e-07	42
4795198	1.000000e+00	5
4795197	1.000000e+00	0
4795196	1.000000e+00	3
4795170	1.000000e+00	0
4795171	1.000000e+00	0
4795168	1.000000e+00	2
4795169	3.245432e-02	32
4795175	7.673339e-03	34
4795173	1.000000e+00	3
4795178	1.000000e+00	0
4795179	1.000000e+00	0
4795176	1.000000e+00	1
4795182	1.000000e+00	0
4795183	1.000000e+00	0
4795180	7.600562e-01	23
4795153	1.000000e+00	4
4795152	1.000000e+00	1
4795155	1.000000e+00	0
4795154	8.881784e-16	50
4795157	1.000000e+00	6
4795156	1.000000e+00	2
4795159	8.881784e-16	50
4795160	9.999881e-01	11
4795163	2.399438e-01	28
4795162	1.000000e+00	0
4795165	1.000000e+00	0
4795164	1.000000e+00	6
4795167	8.881784e-16	50
4795136	7.600562e-01	23
4795137	8.881784e-16	50
4795139	9.405398e-01	20
4795140	4.681115e-04	37
4795141	1.000000e+00	6
4795142	1.000000e+00	1
4795143	9.986989e-01	15
4795144	1.000000e+00	4
4795145	1.000000e+00	1
4795146	1.000000e+00	2
4795147	1.000000e+00	1
4795148	9.999972e-01	10
4795149	1.000000e+00	0
4795150	8.881784e-16	50
4795151	1.000000e+00	0
4795255	1.000000e+00	1
4795254	1.000000e+00	0
4795253	1.000000e+00	1
4795252	8.881784e-16	50
4795251	1.000000e+00	1
4795250	4.529710e-14	49
4795249	9.999972e-01	10
4795248	8.881784e-16	50
4795263	8.881784e-16	50
4795262	9.999994e-01	9
4795261	1.049339e-07	43
4795260	4.529710e-14	49
4795259	1.000000e+00	0
4795258	4.438624e-01	26
4795257	1.000000e+00	7
4795256	3.359055e-01	27
4795238	8.881784e-16	50
4795239	2.399438e-01	28
4795236	4.529710e-14	49
4795237	8.881784e-16	50
4795234	1.000000e+00	0
4795235	1.000000e+00	2
4795232	8.986806e-01	21
4795233	8.881784e-16	50
4795246	1.000000e+00	1
4795247	9.675457e-01	19
4795244	9.923267e-01	17
4795245	1.000000e+00	1
4795242	8.881784e-16	50
4795243	1.000000e+00	4
4795240	1.000000e+00	5
4795241	1.049339e-07	43
4795221	1.000000e+00	0
4795223	1.621870e-08	44
4795222	1.000000e+00	0
4795217	1.000000e+00	0
4795216	1.000000e+00	0
4795219	9.966998e-01	16
4795218	2.230891e-10	46
4795229	1.000000e+00	1
4795228	9.999994e-01	9
4795231	9.995319e-01	14
4795230	8.881784e-16	50
4795225	4.529710e-14	49
4795224	8.881784e-16	50
4795227	9.998471e-01	13
4795226	9.999999e-01	8
4795204	9.999994e-01	9
4795205	1.000000e+00	1
4795206	9.999972e-01	10
4795207	5.817779e-07	42
4795200	9.999994e-01	9
4795201	9.999999e-01	8
4795202	8.881784e-16	50
4795203	1.000000e+00	6
4795212	1.000000e+00	0
4795213	1.000000e+00	0
4795214	1.000000e+00	1
4795215	9.675457e-01	19
4795208	9.999549e-01	12
4795209	1.000000e+00	0
4795210	1.000000e+00	3
4795211	1.000000e+00	1
4795322	9.999549e-01	12
4795323	1.000000e+00	2
4795320	1.000000e+00	1
4795321	1.000000e+00	0
4795327	1.000000e+00	0
4795324	1.000000e+00	3
4795325	1.000000e+00	2
4795314	1.000000e+00	0
4795312	1.000000e+00	4
4795313	1.000000e+00	6
4795318	1.000000e+00	7
4795319	1.000000e+00	1
4795316	1.000000e+00	1
4795317	1.301086e-03	36
4795307	1.000000e+00	0
4795304	1.000000e+00	0
4795311	1.000000e+00	0
4795310	1.000000e+00	0
4795309	9.999972e-01	10
4795308	9.986989e-01	15
4795299	1.000000e+00	2
4795298	9.675457e-01	19
4795297	1.000000e+00	0
4795303	1.000000e+00	0
4795302	1.000000e+00	2
4795301	1.000000e+00	1
4795300	1.529320e-04	38
4795288	3.245432e-02	32
4795289	1.000000e+00	5
4795290	1.000000e+00	0
4795291	8.986806e-01	21
4795292	1.000000e+00	3
4795293	1.000000e+00	0
4795294	3.245432e-02	32
4795295	8.881784e-16	50
4795280	9.999549e-01	12
4795281	8.881784e-16	50
4795282	1.621870e-08	44
4795284	1.000000e+00	2
4795286	5.946023e-02	31
4795287	1.000000e+00	0
4795273	2.807050e-06	41
4795272	1.000000e+00	2
4795275	8.881784e-16	50
4795274	1.000000e+00	2
4795277	1.049339e-07	43
4795276	1.000000e+00	1
4795279	1.000000e+00	0
4795278	1.049339e-07	43
4795265	9.999999e-01	8
4795264	1.000000e+00	0
4795267	1.000000e+00	0
4795266	1.000000e+00	0
4795268	4.529710e-14	49
4795271	1.193067e-05	40
4795270	1.000000e+00	1
4795390	1.854161e-11	47
4795391	9.995319e-01	14
4795388	8.881784e-16	50
4795386	1.000000e+00	2
4795387	1.013194e-01	30
4795384	3.245432e-02	32
4795385	8.388818e-01	22
4795382	2.104926e-09	45
4795383	8.881784e-16	50
4795380	1.000000e+00	6
4795381	9.966998e-01	16
4795378	1.000000e+00	2
4795379	8.881784e-16	50
4795376	3.300224e-03	35
4795375	1.000000e+00	0
4795374	1.049339e-07	43
4795373	1.000000e+00	0
4795372	8.881784e-16	50
4795371	9.999881e-01	11
4795370	1.000000e+00	0
4795369	1.000000e+00	0
4795368	1.000000e+00	6
4795367	1.000000e+00	0
4795366	1.000000e+00	0
4795364	1.000000e+00	1
4795363	5.561376e-01	25
4795362	1.000000e+00	1
4795361	1.000000e+00	2
4795360	1.000000e+00	4
4795356	9.999881e-01	11
4795357	1.000000e+00	0
4795358	9.405398e-01	20
4795359	9.835804e-01	18
4795352	1.000000e+00	1
4795353	1.000000e+00	0
4795354	7.600562e-01	23
4795355	8.881784e-16	50
4795348	4.529710e-14	49
4795349	9.998471e-01	13
4795350	1.000000e+00	1
4795351	9.999999e-01	8
4795344	8.881784e-16	50
4795345	1.000000e+00	0
4795346	1.049339e-07	43
4795347	1.641957e-02	33
4795341	1.000000e+00	2
4795340	1.000000e+00	0
4795343	1.000000e+00	1
4795342	1.000000e+00	2
4795337	9.999972e-01	10
4795336	1.000000e+00	0
4795339	1.000000e+00	0
4795338	9.835804e-01	18
4795332	1.000000e+00	3
4795335	8.881784e-16	50
4795329	1.000000e+00	0
4795328	2.104926e-09	45
4795331	1.000000e+00	4
4795330	9.999549e-01	12
