# Supplementary material for: Translational Selection Is Ubiquitous in Prokaryotes
Source: PLoS Genet. 2010 Jun 24;6(6):e1001004. doi: 10.1371/journal.pgen.1001004 (PMC2891978; doi:10.1371/journal.pgen.1001004)
Supplement: Dataset S1 — OCU/non-OCU gene calls in 461 Bacterial and Archaeal genomes, and summary tables of genome properties and OCU preferences for specific codons. (4.77 MB ZIP) [file pgen.1001004.s001.zip › Dataset_S1_Archaea/Methanoculleus_marisnigri_JR1.arff.ocuGenes]

GeneID	signTest_p	ocuProbWinCnt
4847776	1.000000e+00	1
4847777	1.000000e+00	4
4847778	1.000000e+00	2
4847779	9.999881e-01	11
4847780	1.193067e-05	40
4847781	8.986806e-01	21
4847782	2.230891e-10	46
4847783	8.881784e-16	50
4847784	3.245432e-02	32
4847785	1.000000e+00	6
4847786	9.999999e-01	8
4847787	9.986989e-01	15
4847788	1.000000e+00	0
4847789	1.000000e+00	1
4847790	1.000000e+00	2
4847791	9.966998e-01	16
4847793	1.133316e-12	48
4847792	8.881784e-16	50
4847795	8.986806e-01	21
4847794	9.405398e-01	20
4847797	1.000000e+00	5
4847796	8.881784e-16	50
4847799	3.300224e-03	35
4847798	1.000000e+00	0
4847800	1.000000e+00	2
4847803	9.999999e-01	8
4847802	4.529710e-14	49
4847805	9.998471e-01	13
4847807	4.510745e-05	39
4847806	1.000000e+00	3
4847746	3.359055e-01	27
4847747	3.300224e-03	35
4847744	1.193067e-05	40
4847745	1.000000e+00	1
4847751	8.881784e-16	50
4847749	8.881784e-16	50
4847754	1.000000e+00	2
4847755	8.881784e-16	50
4847752	7.600562e-01	23
4847758	8.881784e-16	50
4847759	1.000000e+00	3
4847756	1.000000e+00	0
4847757	1.000000e+00	2
4847763	8.881784e-16	50
4847762	8.881784e-16	50
4847761	1.641957e-02	33
4847767	1.000000e+00	3
4847766	9.923267e-01	17
4847765	1.000000e+00	0
4847764	4.510745e-05	39
4847771	1.000000e+00	1
4847770	9.999994e-01	9
4847769	1.000000e+00	0
4847775	1.133316e-12	48
4847774	1.529320e-04	38
4847773	1.000000e+00	1
4847772	1.000000e+00	4
4847844	1.000000e+00	1
4847846	7.600562e-01	23
4847847	3.245432e-02	32
4847840	1.000000e+00	3
4847841	8.986806e-01	21
4847842	1.000000e+00	1
4847843	9.999549e-01	12
4847852	3.245432e-02	32
4847853	7.673339e-03	34
4847854	1.000000e+00	6
4847848	1.000000e+00	3
4847849	1.000000e+00	1
4847850	1.000000e+00	1
4847851	4.681115e-04	37
4847861	8.881784e-16	50
4847860	1.000000e+00	1
4847863	1.000000e+00	0
4847862	1.000000e+00	2
4847857	8.881784e-16	50
4847856	8.881784e-16	50
4847859	1.000000e+00	0
4847868	8.881784e-16	50
4847870	1.000000e+00	1
4847865	6.640945e-01	24
4847864	1.000000e+00	3
4847867	9.405398e-01	20
4847866	4.529710e-14	49
4847814	9.835804e-01	18
4847812	1.301086e-03	36
4847813	8.388818e-01	22
4847810	1.529320e-04	38
4847808	8.881784e-16	50
4847809	2.230891e-10	46
4847822	9.995319e-01	14
4847823	8.881784e-16	50
4847820	1.000000e+00	1
4847821	1.000000e+00	0
4847818	1.000000e+00	1
4847819	4.529710e-14	49
4847816	8.881784e-16	50
4847817	1.000000e+00	1
4847831	1.000000e+00	0
4847830	8.388818e-01	22
4847829	1.000000e+00	3
4847828	7.600562e-01	23
4847827	1.000000e+00	1
4847826	1.000000e+00	5
4847825	8.881784e-16	50
4847824	1.000000e+00	1
4847839	8.881784e-16	50
4847838	9.966998e-01	16
4847837	1.000000e+00	7
4847836	9.995319e-01	14
4847835	8.881784e-16	50
4847834	8.881784e-16	50
4847833	8.881784e-16	50
4847832	1.000000e+00	3
4847657	8.881784e-16	50
4847656	2.104926e-09	45
4847659	9.999972e-01	10
4847658	8.881784e-16	50
4847661	1.000000e+00	3
4847660	1.000000e+00	4
4847663	9.999549e-01	12
4847662	8.881784e-16	50
4847649	9.998471e-01	13
4847648	1.000000e+00	3
4847651	1.000000e+00	3
4847650	1.000000e+00	3
4847653	1.000000e+00	3
4847655	5.946023e-02	31
4847654	1.000000e+00	6
4847673	1.000000e+00	1
4847675	3.300224e-03	35
4847676	9.999994e-01	9
4847677	8.881784e-16	50
4847678	1.000000e+00	1
4847679	1.000000e+00	0
4847664	9.999549e-01	12
4847665	8.881784e-16	50
4847666	1.133316e-12	48
4847668	1.000000e+00	2
4847669	1.621870e-08	44
4847670	8.881784e-16	50
4847671	1.000000e+00	2
4847627	9.999549e-01	12
4847626	1.621870e-08	44
4847625	1.133316e-12	48
4847624	7.673339e-03	34
4847631	1.000000e+00	0
4847630	4.529710e-14	49
4847629	1.000000e+00	0
4847628	6.640945e-01	24
4847619	9.999881e-01	11
4847618	1.133316e-12	48
4847617	3.245432e-02	32
4847616	9.999994e-01	9
4847623	7.600562e-01	23
4847622	8.881784e-16	50
4847621	1.000000e+00	6
4847620	8.986806e-01	21
4847642	2.104926e-09	45
4847640	9.675457e-01	19
4847641	1.000000e+00	0
4847647	8.881784e-16	50
4847645	5.561376e-01	25
4847634	9.675457e-01	19
4847635	2.807050e-06	41
4847632	1.000000e+00	7
4847633	8.881784e-16	50
4847638	8.881784e-16	50
4847639	1.000000e+00	3
4847636	1.000000e+00	6
4847637	1.000000e+00	0
4847724	8.881784e-16	50
4847727	1.000000e+00	1
4847726	1.000000e+00	4
4847721	1.641957e-02	33
4847720	1.000000e+00	5
4847723	1.000000e+00	1
4847722	8.881784e-16	50
4847717	8.881784e-16	50
4847716	9.923267e-01	17
4847719	1.000000e+00	1
4847718	8.881784e-16	50
4847713	8.881784e-16	50
4847712	1.000000e+00	5
4847715	9.998471e-01	13
4847714	1.000000e+00	0
4847740	8.881784e-16	50
4847741	1.301086e-03	36
4847742	7.600562e-01	23
4847743	8.881784e-16	50
4847736	8.881784e-16	50
4847737	1.000000e+00	5
4847738	1.611182e-01	29
4847739	5.561376e-01	25
4847732	1.000000e+00	1
4847733	1.000000e+00	0
4847734	1.000000e+00	1
4847735	4.529710e-14	49
4847728	1.049339e-07	43
4847729	1.641957e-02	33
4847730	1.000000e+00	6
4847731	1.133316e-12	48
4847695	5.561376e-01	25
4847694	1.000000e+00	0
4847693	1.000000e+00	0
4847692	3.300224e-03	35
4847691	5.817779e-07	42
4847690	1.000000e+00	7
4847689	1.000000e+00	1
4847688	4.681115e-04	37
4847687	4.529710e-14	49
4847686	8.881784e-16	50
4847684	1.000000e+00	0
4847683	9.999972e-01	10
4847682	1.000000e+00	1
4847681	1.000000e+00	5
4847680	1.000000e+00	0
4847710	1.000000e+00	0
4847711	1.000000e+00	2
4847708	1.621870e-08	44
4847709	2.399438e-01	28
4847706	1.000000e+00	5
4847707	1.193067e-05	40
4847704	1.000000e+00	0
4847705	1.000000e+00	2
4847702	1.000000e+00	1
4847703	1.000000e+00	0
4847700	4.438624e-01	26
4847701	1.049339e-07	43
4847698	3.300224e-03	35
4847699	1.301086e-03	36
4847696	9.999549e-01	12
4847697	1.000000e+00	0
4848051	4.529710e-14	49
4848050	9.999881e-01	11
4848049	1.000000e+00	1
4848048	1.621870e-08	44
4848055	1.000000e+00	0
4848054	1.000000e+00	3
4848052	4.510745e-05	39
4848059	8.881784e-16	50
4848058	8.881784e-16	50
4848057	1.193067e-05	40
4848056	9.986989e-01	15
4848063	1.049339e-07	43
4848062	1.000000e+00	0
4848061	2.230891e-10	46
4848060	1.000000e+00	0
4848035	1.000000e+00	0
4848032	1.000000e+00	3
4848033	1.000000e+00	0
4848038	9.835804e-01	18
4848039	8.881784e-16	50
4848037	1.133316e-12	48
4848042	8.881784e-16	50
4848040	1.000000e+00	6
4848041	8.881784e-16	50
4848047	8.881784e-16	50
4848044	9.835804e-01	18
4848045	1.000000e+00	2
4848017	9.923267e-01	17
4848016	9.999549e-01	12
4848019	1.000000e+00	1
4848018	1.000000e+00	6
4848021	1.133316e-12	48
4848023	1.000000e+00	7
4848022	1.000000e+00	0
4848025	1.000000e+00	3
4848024	8.881784e-16	50
4848027	1.529320e-04	38
4848026	1.000000e+00	5
4848029	8.388818e-01	22
4848028	2.104926e-09	45
4848031	1.049339e-07	43
4848030	8.881784e-16	50
4848000	1.854161e-11	47
4848001	1.000000e+00	0
4848002	1.854161e-11	47
4848003	8.881784e-16	50
4848004	8.881784e-16	50
4848005	1.000000e+00	0
4848006	9.999972e-01	10
4848007	9.999972e-01	10
4848009	1.193067e-05	40
4848010	1.000000e+00	1
4848012	8.986806e-01	21
4848013	1.529320e-04	38
4848014	1.000000e+00	3
4848015	9.995319e-01	14
4848119	1.000000e+00	1
4848118	1.000000e+00	6
4848117	9.405398e-01	20
4848116	1.000000e+00	5
4848115	1.000000e+00	0
4848114	1.000000e+00	1
4848113	1.049339e-07	43
4848112	1.000000e+00	0
4848127	8.881784e-16	50
4848126	9.998471e-01	13
4848125	9.999999e-01	8
4848123	7.600562e-01	23
4848122	4.510745e-05	39
4848121	4.529710e-14	49
4848120	8.881784e-16	50
4848102	8.881784e-16	50
4848103	1.000000e+00	0
4848100	4.438624e-01	26
4848101	1.854161e-11	47
4848098	5.817779e-07	42
4848099	8.881784e-16	50
4848096	9.999999e-01	8
4848097	1.000000e+00	2
4848110	9.999549e-01	12
4848111	9.999999e-01	8
4848108	9.835804e-01	18
4848109	1.000000e+00	0
4848106	1.000000e+00	1
4848107	8.881784e-16	50
4848104	9.998471e-01	13
4848105	1.000000e+00	7
4848085	1.000000e+00	2
4848084	8.881784e-16	50
4848087	1.000000e+00	3
4848086	1.000000e+00	0
4848081	8.881784e-16	50
4848080	1.193067e-05	40
4848083	9.405398e-01	20
4848082	1.000000e+00	5
4848093	1.000000e+00	7
4848092	1.621870e-08	44
4848095	9.966998e-01	16
4848094	1.000000e+00	1
4848089	1.621870e-08	44
4848088	4.438624e-01	26
4848091	1.000000e+00	0
4848090	1.000000e+00	3
4848068	2.104926e-09	45
4848069	8.881784e-16	50
4848070	9.995319e-01	14
4848071	2.807050e-06	41
4848064	4.529710e-14	49
4848065	1.000000e+00	2
4848067	1.000000e+00	4
4848076	1.000000e+00	0
4848077	7.673339e-03	34
4848078	1.000000e+00	0
4848079	9.995319e-01	14
4848072	4.529710e-14	49
4848073	1.000000e+00	0
4848074	8.881784e-16	50
4848075	6.640945e-01	24
4847930	9.999999e-01	8
4847931	9.835804e-01	18
4847929	9.999999e-01	8
4847934	9.999972e-01	10
4847935	2.104926e-09	45
4847932	1.000000e+00	0
4847933	8.881784e-16	50
4847922	9.999881e-01	11
4847923	9.675457e-01	19
4847920	4.438624e-01	26
4847921	8.388818e-01	22
4847926	1.000000e+00	0
4847924	5.946023e-02	31
4847925	8.881784e-16	50
4847915	8.881784e-16	50
4847913	1.000000e+00	5
4847912	1.000000e+00	0
4847916	1.000000e+00	4
4847907	1.854161e-11	47
4847906	5.817779e-07	42
4847905	7.600562e-01	23
4847904	1.621870e-08	44
4847911	1.000000e+00	0
4847910	7.600562e-01	23
4847908	1.000000e+00	0
4847896	8.881784e-16	50
4847897	3.300224e-03	35
4847898	8.881784e-16	50
4847899	1.000000e+00	4
4847900	1.000000e+00	2
4847901	1.000000e+00	1
4847902	8.881784e-16	50
4847903	6.640945e-01	24
4847888	1.301086e-03	36
4847889	1.854161e-11	47
4847890	1.000000e+00	1
4847891	1.529320e-04	38
4847892	1.641957e-02	33
4847893	8.881784e-16	50
4847894	8.881784e-16	50
4847895	1.854161e-11	47
4847881	1.000000e+00	0
4847880	1.000000e+00	1
4847883	9.998471e-01	13
4847882	2.230891e-10	46
4847885	9.999549e-01	12
4847884	5.817779e-07	42
4847887	4.681115e-04	37
4847886	8.986806e-01	21
4847873	1.000000e+00	2
4847872	1.000000e+00	0
4847875	9.405398e-01	20
4847874	9.835804e-01	18
4847877	4.438624e-01	26
4847876	1.000000e+00	5
4847879	8.881784e-16	50
4847878	1.000000e+00	6
4847998	2.104926e-09	45
4847999	1.000000e+00	0
4847997	1.000000e+00	4
4847994	8.881784e-16	50
4847995	1.000000e+00	6
4847992	1.000000e+00	0
4847993	1.000000e+00	4
4847990	1.000000e+00	0
4847991	1.000000e+00	4
4847988	1.000000e+00	0
4847989	1.621870e-08	44
4847986	8.881784e-16	50
4847987	1.000000e+00	2
4847984	4.510745e-05	39
4847985	1.000000e+00	2
4847983	8.881784e-16	50
4847982	7.673339e-03	34
4847981	9.966998e-01	16
4847980	9.999972e-01	10
4847979	7.673339e-03	34
4847978	5.946023e-02	31
4847977	3.300224e-03	35
4847976	1.000000e+00	0
4847975	1.301086e-03	36
4847974	8.881784e-16	50
4847972	4.529710e-14	49
4847971	9.835804e-01	18
4847970	1.621870e-08	44
4847969	1.000000e+00	0
4847968	2.807050e-06	41
4847964	1.000000e+00	2
4847965	1.000000e+00	3
4847966	1.000000e+00	3
4847960	8.881784e-16	50
4847961	3.359055e-01	27
4847962	2.104926e-09	45
4847963	8.881784e-16	50
4847956	1.000000e+00	0
4847957	7.673339e-03	34
4847958	8.881784e-16	50
4847959	1.000000e+00	0
4847952	8.881784e-16	50
4847953	1.529320e-04	38
4847954	9.923267e-01	17
4847955	1.133316e-12	48
4847949	1.193067e-05	40
4847948	1.000000e+00	0
4847951	1.000000e+00	3
4847950	1.013194e-01	30
4847945	1.000000e+00	0
4847944	2.399438e-01	28
4847947	2.230891e-10	46
4847946	4.529710e-14	49
4847941	8.881784e-16	50
4847940	1.854161e-11	47
4847943	2.807050e-06	41
4847942	1.000000e+00	0
4847937	8.881784e-16	50
4847936	4.529710e-14	49
4847938	1.000000e+00	2
4848262	1.000000e+00	1
4848263	1.000000e+00	1
4848260	1.000000e+00	0
4848261	3.359055e-01	27
4848258	8.881784e-16	50
4848259	8.881784e-16	50
4848256	8.388818e-01	22
4848257	9.999999e-01	8
4848270	8.881784e-16	50
4848271	3.359055e-01	27
4848268	1.000000e+00	3
4848269	8.881784e-16	50
4848266	9.999994e-01	9
4848267	8.881784e-16	50
4848264	8.881784e-16	50
4848265	1.133316e-12	48
4848279	8.881784e-16	50
4848278	8.881784e-16	50
4848277	1.000000e+00	0
4848276	1.000000e+00	1
4848275	1.000000e+00	1
4848274	8.881784e-16	50
4848273	8.881784e-16	50
4848272	8.881784e-16	50
4848287	1.049339e-07	43
4848286	2.230891e-10	46
4848285	9.999994e-01	9
4848284	1.000000e+00	0
4848282	1.000000e+00	0
4848281	1.000000e+00	0
4848280	8.881784e-16	50
4848292	8.881784e-16	50
4848293	4.510745e-05	39
4848294	8.881784e-16	50
4848295	1.000000e+00	7
4848288	2.807050e-06	41
4848289	1.000000e+00	7
4848290	1.000000e+00	1
4848291	3.245432e-02	32
4848300	8.881784e-16	50
4848301	1.000000e+00	7
4848302	8.881784e-16	50
4848303	9.998471e-01	13
4848296	8.881784e-16	50
4848298	5.561376e-01	25
4848309	1.000000e+00	7
4848311	9.998471e-01	13
4848310	8.881784e-16	50
4848305	1.000000e+00	5
4848304	5.817779e-07	42
4848307	7.600562e-01	23
4848306	4.529710e-14	49
4848317	1.000000e+00	2
4848316	1.133316e-12	48
4848318	8.881784e-16	50
4848313	4.529710e-14	49
4848312	1.000000e+00	7
4848314	1.000000e+00	3
4848322	8.881784e-16	50
4848323	9.999999e-01	8
4848320	7.600562e-01	23
4848321	9.998471e-01	13
4848326	4.510745e-05	39
4848327	8.881784e-16	50
4848324	1.049339e-07	43
4848325	4.529710e-14	49
4848330	2.104926e-09	45
4848331	8.881784e-16	50
4848328	1.000000e+00	7
4848335	9.999994e-01	9
4848332	8.881784e-16	50
4848333	1.854161e-11	47
4848339	7.673339e-03	34
4848337	1.000000e+00	2
4848336	9.999549e-01	12
4848343	2.399438e-01	28
4848342	1.000000e+00	7
4848340	1.641957e-02	33
4848347	1.000000e+00	3
4848346	4.529710e-14	49
4848344	1.000000e+00	1
4848351	8.881784e-16	50
4848350	9.995319e-01	14
4848349	1.133316e-12	48
4848348	8.881784e-16	50
4848352	8.881784e-16	50
4848353	4.529710e-14	49
4848354	8.881784e-16	50
4848355	7.673339e-03	34
4848358	1.301086e-03	36
4848359	9.999972e-01	10
4848360	4.438624e-01	26
4848361	8.881784e-16	50
4848362	8.881784e-16	50
4848363	1.641957e-02	33
4848364	9.998471e-01	13
4848365	7.600562e-01	23
4848366	8.986806e-01	21
4848367	8.881784e-16	50
4848368	8.881784e-16	50
4848371	1.000000e+00	3
4848370	9.675457e-01	19
4848373	9.999881e-01	11
4848372	5.946023e-02	31
4848375	8.881784e-16	50
4848374	9.999999e-01	8
4848377	8.881784e-16	50
4848376	2.104926e-09	45
4848379	8.881784e-16	50
4848378	8.881784e-16	50
4848381	4.681115e-04	37
4848380	1.000000e+00	5
4848383	8.881784e-16	50
4848382	8.881784e-16	50
4848143	1.000000e+00	2
4848142	4.529710e-14	49
4848141	1.000000e+00	5
4848140	9.999881e-01	11
4848139	1.611182e-01	29
4848138	1.000000e+00	0
4848137	4.529710e-14	49
4848136	1.854161e-11	47
4848135	8.881784e-16	50
4848134	8.881784e-16	50
4848133	8.881784e-16	50
4848131	8.881784e-16	50
4848130	1.000000e+00	0
4848128	1.854161e-11	47
4848158	8.881784e-16	50
4848159	1.000000e+00	0
4848156	1.133316e-12	48
4848157	2.230891e-10	46
4848154	1.611182e-01	29
4848155	9.999972e-01	10
4848152	9.995319e-01	14
4848153	4.529710e-14	49
4848150	8.881784e-16	50
4848151	7.600562e-01	23
4848149	9.999549e-01	12
4848146	1.000000e+00	0
4848147	8.881784e-16	50
4848144	3.245432e-02	32
4848145	1.000000e+00	0
4848173	8.881784e-16	50
4848172	4.529710e-14	49
4848175	9.999994e-01	9
4848174	5.817779e-07	42
4848169	2.807050e-06	41
4848168	1.049339e-07	43
4848171	1.000000e+00	1
4848170	1.000000e+00	2
4848165	5.817779e-07	42
4848167	8.881784e-16	50
4848166	9.999881e-01	11
4848160	4.529710e-14	49
4848163	1.000000e+00	0
4848162	8.881784e-16	50
4848188	1.000000e+00	0
4848190	1.000000e+00	6
4848191	1.000000e+00	7
4848184	1.000000e+00	0
4848185	3.300224e-03	35
4848186	5.946023e-02	31
4848187	9.999881e-01	11
4848180	1.000000e+00	3
4848181	1.000000e+00	1
4848182	1.000000e+00	5
4848183	1.621870e-08	44
4848176	9.999549e-01	12
4848178	2.230891e-10	46
4848179	8.881784e-16	50
4848203	9.995319e-01	14
4848202	8.388818e-01	22
4848201	4.681115e-04	37
4848200	1.000000e+00	1
4848207	1.000000e+00	0
4848206	9.995319e-01	14
4848205	1.000000e+00	5
4848204	9.998471e-01	13
4848195	1.000000e+00	0
4848192	2.807050e-06	41
4848199	1.000000e+00	0
4848198	1.000000e+00	3
4848197	8.881784e-16	50
4848196	4.681115e-04	37
4848219	9.966998e-01	16
4848216	1.133316e-12	48
4848217	7.673339e-03	34
4848222	8.881784e-16	50
4848223	1.000000e+00	0
4848220	1.000000e+00	0
4848221	4.681115e-04	37
4848210	8.881784e-16	50
4848211	1.000000e+00	3
4848208	1.000000e+00	2
4848209	1.000000e+00	0
4848214	1.000000e+00	0
4848215	7.600562e-01	23
4848212	1.049339e-07	43
4848213	9.999549e-01	12
4848233	8.881784e-16	50
4848232	1.000000e+00	0
4848234	1.000000e+00	1
4848237	1.000000e+00	1
4848236	1.000000e+00	3
4848239	9.999881e-01	11
4848238	2.230891e-10	46
4848225	1.000000e+00	1
4848224	9.999999e-01	8
4848227	1.000000e+00	2
4848226	1.000000e+00	1
4848229	1.000000e+00	3
4848228	3.245432e-02	32
4848231	9.999549e-01	12
4848230	1.000000e+00	0
4848248	1.000000e+00	0
4848249	9.999994e-01	9
4848250	8.881784e-16	50
4848251	8.881784e-16	50
4848252	1.000000e+00	3
4848253	2.807050e-06	41
4848254	1.000000e+00	0
4848255	1.000000e+00	0
4848241	8.881784e-16	50
4848242	9.999999e-01	8
4848243	1.000000e+00	1
4848244	4.681115e-04	37
4848245	3.300224e-03	35
4848246	1.000000e+00	3
4848247	9.923267e-01	17
4848412	9.923267e-01	17
4848413	5.561376e-01	25
4848414	1.000000e+00	0
4848415	1.529320e-04	38
4848408	1.000000e+00	7
4848410	8.881784e-16	50
4848411	9.675457e-01	19
4848404	8.881784e-16	50
4848406	9.995319e-01	14
4848407	8.881784e-16	50
4848400	1.000000e+00	0
4848401	1.000000e+00	5
4848402	8.388818e-01	22
4848403	2.399438e-01	28
4848397	8.881784e-16	50
4848396	8.881784e-16	50
4848399	1.000000e+00	6
4848398	9.999549e-01	12
4848393	1.854161e-11	47
4848392	1.000000e+00	4
4848395	5.946023e-02	31
4848394	1.000000e+00	2
4848389	8.881784e-16	50
4848388	8.881784e-16	50
4848391	1.000000e+00	5
4848390	1.000000e+00	0
4848385	1.000000e+00	0
4848384	9.999549e-01	12
4848387	6.640945e-01	24
4848386	1.000000e+00	5
4848446	9.675457e-01	19
4848447	1.000000e+00	4
4848444	1.000000e+00	5
4848445	1.000000e+00	0
4848442	1.000000e+00	0
4848443	8.881784e-16	50
4848440	1.049339e-07	43
4848441	8.881784e-16	50
4848438	1.000000e+00	0
4848439	8.881784e-16	50
4848436	1.000000e+00	1
4848437	7.600562e-01	23
4848434	4.681115e-04	37
4848435	1.529320e-04	38
4848432	4.438624e-01	26
4848431	8.881784e-16	50
4848430	8.881784e-16	50
4848429	8.881784e-16	50
4848428	7.673339e-03	34
4848427	8.881784e-16	50
4848426	1.000000e+00	0
4848425	8.881784e-16	50
4848423	8.881784e-16	50
4848422	4.529710e-14	49
4848421	9.998471e-01	13
4848420	8.881784e-16	50
4848419	8.881784e-16	50
4848418	8.881784e-16	50
4848417	1.000000e+00	0
4848416	1.049339e-07	43
4848449	1.000000e+00	1
4848448	1.000000e+00	1
4848451	1.133316e-12	48
4848450	8.881784e-16	50
4848452	1.000000e+00	2
PID_162138876	2.807050e-06	41
4845934	9.999999e-01	8
4845933	1.000000e+00	1
4845932	9.999972e-01	10
4845930	1.000000e+00	2
4845929	4.529710e-14	49
4845928	8.881784e-16	50
4845926	8.881784e-16	50
4845925	9.986989e-01	15
4845924	9.999999e-01	8
4845923	1.000000e+00	3
4845922	8.881784e-16	50
4845921	8.881784e-16	50
4845920	9.835804e-01	18
4845951	8.881784e-16	50
4845948	1.529320e-04	38
4845949	4.529710e-14	49
4845946	1.301086e-03	36
4845947	8.881784e-16	50
4845944	1.000000e+00	1
4845945	1.000000e+00	2
4845942	9.999994e-01	9
4845943	8.881784e-16	50
4845940	9.999549e-01	12
4845941	2.230891e-10	46
4845938	1.000000e+00	0
4845939	2.230891e-10	46
4845936	8.881784e-16	50
4845937	1.000000e+00	0
4845901	9.999994e-01	9
4845900	1.621870e-08	44
4845903	1.133316e-12	48
4845902	1.000000e+00	0
4845899	8.881784e-16	50
4845898	1.000000e+00	0
4845916	1.000000e+00	1
4845917	9.999999e-01	8
4845918	1.000000e+00	1
4845919	8.881784e-16	50
4845912	4.529710e-14	49
4845913	1.000000e+00	4
4845914	8.881784e-16	50
4845915	8.881784e-16	50
4845908	1.000000e+00	0
4845909	3.359055e-01	27
4845910	2.104926e-09	45
4845911	8.881784e-16	50
4845904	5.946023e-02	31
4845906	1.133316e-12	48
4845907	1.000000e+00	1
4845986	1.000000e+00	0
4845987	8.881784e-16	50
4845984	1.000000e+00	2
4845985	8.881784e-16	50
4845990	1.000000e+00	0
4845991	8.881784e-16	50
4845988	3.300224e-03	35
4845989	1.133316e-12	48
4845994	1.000000e+00	2
4845995	7.673339e-03	34
4845992	1.000000e+00	2
4845993	1.000000e+00	0
4845998	2.399438e-01	28
4845999	9.675457e-01	19
4845996	8.881784e-16	50
4845997	1.000000e+00	6
4846003	4.529710e-14	49
4846002	1.000000e+00	2
4846001	1.000000e+00	1
4846000	8.881784e-16	50
4846007	1.000000e+00	3
4846006	1.000000e+00	5
4846004	4.529710e-14	49
4846011	1.000000e+00	3
4846010	1.000000e+00	4
4846009	1.000000e+00	1
4846008	9.999999e-01	8
4846015	1.000000e+00	1
4846014	1.000000e+00	1
4846013	1.641957e-02	33
4845953	1.000000e+00	0
4845954	8.881784e-16	50
4845955	4.529710e-14	49
4845956	9.966998e-01	16
4845957	1.000000e+00	7
4845958	8.881784e-16	50
4845960	1.000000e+00	4
4845961	2.807050e-06	41
4845962	1.000000e+00	0
4845963	1.013194e-01	30
4845965	4.510745e-05	39
4845967	8.881784e-16	50
4845969	8.881784e-16	50
4845968	3.245432e-02	32
4845971	9.999972e-01	10
4845970	8.881784e-16	50
4845973	1.000000e+00	7
4845972	1.000000e+00	0
4845975	8.881784e-16	50
4845974	1.133316e-12	48
4845977	8.388818e-01	22
4845976	1.000000e+00	0
4845979	1.000000e+00	0
4845978	9.999549e-01	12
4845981	8.881784e-16	50
4845980	8.881784e-16	50
4845983	9.995319e-01	14
4846054	1.000000e+00	0
4846055	1.000000e+00	6
4846052	5.561376e-01	25
4846053	8.881784e-16	50
4846050	8.881784e-16	50
4846051	8.881784e-16	50
4846049	1.193067e-05	40
4846062	3.245432e-02	32
4846063	1.000000e+00	1
4846061	2.230891e-10	46
4846058	5.817779e-07	42
4846059	1.000000e+00	1
4846056	1.000000e+00	5
4846057	1.000000e+00	7
4846071	1.000000e+00	0
4846070	7.600562e-01	23
4846069	9.835804e-01	18
4846068	8.881784e-16	50
4846067	9.999994e-01	9
4846066	1.133316e-12	48
4846064	8.881784e-16	50
4846079	1.621870e-08	44
4846078	1.000000e+00	0
4846077	8.881784e-16	50
4846076	1.000000e+00	0
4846075	9.999994e-01	9
4846074	1.000000e+00	6
4846073	1.000000e+00	0
4846072	9.999994e-01	9
4846020	1.000000e+00	4
4846022	1.000000e+00	1
4846023	1.000000e+00	3
4846016	1.000000e+00	0
4846017	1.000000e+00	7
4846018	1.000000e+00	2
4846019	8.881784e-16	50
4846028	8.881784e-16	50
4846029	1.000000e+00	0
4846030	1.000000e+00	1
4846031	9.675457e-01	19
4846024	1.000000e+00	1
4846025	1.854161e-11	47
4846026	9.923267e-01	17
4846027	3.245432e-02	32
4846037	9.999881e-01	11
4846036	1.000000e+00	0
4846039	7.600562e-01	23
4846038	8.881784e-16	50
4846033	1.000000e+00	3
4846032	1.000000e+00	3
4846035	1.854161e-11	47
4846045	2.230891e-10	46
4846044	4.529710e-14	49
4846047	1.000000e+00	1
4846046	9.999972e-01	10
4846041	1.000000e+00	2
4846040	9.966998e-01	16
4846043	1.000000e+00	0
4846042	1.000000e+00	0
4846110	9.999881e-01	11
4846111	1.000000e+00	1
4846109	4.529710e-14	49
4846107	1.000000e+00	5
4846104	1.000000e+00	0
4846105	7.673339e-03	34
4846102	9.405398e-01	20
4846103	9.998471e-01	13
4846100	8.881784e-16	50
4846101	9.675457e-01	19
4846098	8.881784e-16	50
4846099	9.995319e-01	14
4846096	9.999972e-01	10
4846097	4.529710e-14	49
4846095	8.881784e-16	50
4846094	1.000000e+00	4
4846093	1.000000e+00	7
4846092	8.881784e-16	50
4846091	1.000000e+00	4
4846090	1.000000e+00	0
4846089	1.000000e+00	1
4846088	8.881784e-16	50
4846086	1.049339e-07	43
4846084	1.854161e-11	47
4846083	8.881784e-16	50
4846082	1.000000e+00	0
4846081	1.000000e+00	0
4846080	8.881784e-16	50
4846140	8.881784e-16	50
4846141	8.881784e-16	50
4846142	1.000000e+00	2
4846136	2.104926e-09	45
4846138	2.230891e-10	46
4846139	1.529320e-04	38
4846132	8.881784e-16	50
4846133	9.923267e-01	17
4846134	1.621870e-08	44
4846135	1.000000e+00	6
4846128	1.000000e+00	4
4846129	1.000000e+00	5
4846130	8.881784e-16	50
4846131	2.399438e-01	28
4846125	7.600562e-01	23
4846124	1.854161e-11	47
4846127	8.881784e-16	50
4846126	8.881784e-16	50
4846121	1.000000e+00	1
4846120	1.000000e+00	4
4846123	1.000000e+00	4
4846122	1.049339e-07	43
4846117	5.817779e-07	42
4846116	1.000000e+00	0
4846118	8.881784e-16	50
4846113	5.946023e-02	31
4846112	9.998471e-01	13
4846115	1.000000e+00	2
4846114	1.013194e-01	30
4846170	9.999972e-01	10
4846171	1.529320e-04	38
4846168	9.999549e-01	12
4846169	9.835804e-01	18
4846174	1.000000e+00	5
4846175	8.881784e-16	50
4846172	1.133316e-12	48
4846173	1.000000e+00	1
4846162	1.013194e-01	30
4846163	4.510745e-05	39
4846160	1.000000e+00	0
4846166	9.923267e-01	17
4846167	7.600562e-01	23
4846164	9.675457e-01	19
4846165	3.359055e-01	27
4846155	8.881784e-16	50
4846154	3.359055e-01	27
4846153	2.399438e-01	28
4846152	8.986806e-01	21
4846159	9.835804e-01	18
4846158	1.000000e+00	0
4846157	1.301086e-03	36
4846156	2.807050e-06	41
4846147	8.881784e-16	50
4846145	1.641957e-02	33
4846144	8.881784e-16	50
4846151	8.881784e-16	50
4846150	8.881784e-16	50
4846149	1.000000e+00	4
4846148	8.881784e-16	50
4846200	1.000000e+00	0
4846201	8.881784e-16	50
4846202	1.049339e-07	43
4846203	1.000000e+00	3
4846204	1.000000e+00	0
4846206	1.000000e+00	3
4846207	1.000000e+00	6
4846192	8.881784e-16	50
4846193	8.881784e-16	50
4846194	9.999999e-01	8
4846195	9.923267e-01	17
4846197	1.000000e+00	0
4846198	8.881784e-16	50
4846199	1.000000e+00	0
4846185	1.000000e+00	5
4846184	9.999999e-01	8
4846187	1.000000e+00	0
4846186	1.854161e-11	47
4846188	7.673339e-03	34
4846191	2.104926e-09	45
4846190	1.000000e+00	0
4846177	1.000000e+00	0
4846176	1.641957e-02	33
4846179	1.000000e+00	0
4846178	1.000000e+00	3
4846181	1.000000e+00	2
4846180	1.000000e+00	1
4846183	1.000000e+00	4
4846182	9.986989e-01	15
4846231	5.561376e-01	25
4846229	1.000000e+00	7
4846228	1.000000e+00	1
4846227	1.000000e+00	2
4846226	1.000000e+00	1
4846225	1.000000e+00	2
4846224	9.995319e-01	14
4846239	9.675457e-01	19
4846238	1.000000e+00	1
4846237	9.998471e-01	13
4846236	1.000000e+00	0
4846235	5.817779e-07	42
4846234	5.817779e-07	42
4846233	1.049339e-07	43
4846232	9.995319e-01	14
4846214	8.881784e-16	50
4846215	4.529710e-14	49
4846212	8.881784e-16	50
4846213	8.881784e-16	50
4846210	1.000000e+00	0
4846211	1.641957e-02	33
4846208	1.000000e+00	5
4846209	8.881784e-16	50
4846222	1.000000e+00	6
4846223	1.133316e-12	48
4846220	9.999999e-01	8
4846221	1.854161e-11	47
4846218	1.000000e+00	0
4846219	9.835804e-01	18
4846216	1.013194e-01	30
4846217	8.881784e-16	50
4846261	1.000000e+00	0
4846260	1.000000e+00	7
4846263	1.000000e+00	4
4846257	9.405398e-01	20
4846256	1.000000e+00	1
4846259	9.999994e-01	9
4846258	1.301086e-03	36
4846269	1.621870e-08	44
4846268	1.854161e-11	47
4846271	1.000000e+00	0
4846270	2.230891e-10	46
4846265	1.000000e+00	2
4846264	1.000000e+00	0
4846267	1.000000e+00	1
4846266	1.000000e+00	0
4846244	2.399438e-01	28
4846245	8.881784e-16	50
4846246	1.000000e+00	2
4846247	6.640945e-01	24
4846240	8.881784e-16	50
4846241	4.529710e-14	49
4846242	1.000000e+00	0
4846243	1.193067e-05	40
4846252	1.000000e+00	3
4846253	8.881784e-16	50
4846254	1.000000e+00	1
4846255	8.881784e-16	50
4846249	1.000000e+00	2
4846250	6.640945e-01	24
4846251	1.000000e+00	7
4846291	9.966998e-01	16
4846290	8.881784e-16	50
4846289	1.000000e+00	4
4846288	8.881784e-16	50
4846295	1.641957e-02	33
4846294	9.999999e-01	8
4846293	9.995319e-01	14
4846299	8.881784e-16	50
4846298	1.000000e+00	0
4846296	1.000000e+00	4
4846303	9.999881e-01	11
4846301	4.529710e-14	49
4846300	1.000000e+00	2
4846275	1.000000e+00	6
4846272	1.000000e+00	3
4846273	1.000000e+00	4
4846278	8.986806e-01	21
4846279	1.621870e-08	44
4846276	9.999881e-01	11
4846277	1.000000e+00	1
4846282	7.673339e-03	34
4846283	8.881784e-16	50
4846280	1.000000e+00	3
4846286	8.881784e-16	50
4846287	8.881784e-16	50
4846284	8.881784e-16	50
4846321	9.675457e-01	19
4846320	8.881784e-16	50
4846323	1.000000e+00	5
4846322	8.881784e-16	50
4846325	9.999994e-01	9
4846327	1.000000e+00	2
4846326	1.854161e-11	47
4846331	5.561376e-01	25
4846330	9.923267e-01	17
4846333	1.000000e+00	7
4846332	8.881784e-16	50
4846335	1.000000e+00	1
4846304	4.529710e-14	49
4846305	1.000000e+00	2
4846306	1.000000e+00	5
4846307	1.000000e+00	3
4846308	8.881784e-16	50
4846309	1.000000e+00	0
4846310	1.000000e+00	1
4846311	1.000000e+00	1
4846312	1.000000e+00	0
4846313	2.399438e-01	28
4846314	9.923267e-01	17
4846315	1.000000e+00	0
4846316	1.000000e+00	4
4846317	4.529710e-14	49
4846318	3.359055e-01	27
4846319	9.999999e-01	8
4846349	8.881784e-16	50
4846351	1.000000e+00	0
4846350	4.529710e-14	49
4846345	9.995319e-01	14
4846344	8.881784e-16	50
4846347	1.000000e+00	0
4846346	1.621870e-08	44
4846341	9.999999e-01	8
4846340	8.881784e-16	50
4846343	1.000000e+00	0
4846342	1.000000e+00	0
4846337	1.000000e+00	0
4846336	1.000000e+00	0
4846339	1.000000e+00	5
4846338	8.881784e-16	50
4846364	4.510745e-05	39
4846365	1.193067e-05	40
4846366	1.000000e+00	5
4846367	8.881784e-16	50
4846360	9.999549e-01	12
4846361	9.999994e-01	9
4846362	9.966998e-01	16
4846363	1.621870e-08	44
4846356	4.529710e-14	49
4846357	9.835804e-01	18
4846358	9.405398e-01	20
4846359	1.000000e+00	0
4846352	1.000000e+00	0
4846353	8.881784e-16	50
4846354	1.000000e+00	6
4846355	8.881784e-16	50
4846383	1.133316e-12	48
4846382	1.133316e-12	48
4846381	8.388818e-01	22
4846380	6.640945e-01	24
4846379	9.405398e-01	20
4846378	8.881784e-16	50
4846377	4.438624e-01	26
4846376	1.049339e-07	43
4846375	1.193067e-05	40
4846374	8.881784e-16	50
4846372	1.000000e+00	0
4846371	1.000000e+00	0
4846369	8.881784e-16	50
4846368	8.881784e-16	50
4846399	1.000000e+00	0
4846396	2.230891e-10	46
4846397	1.000000e+00	0
4846394	2.104926e-09	45
4846395	7.673339e-03	34
4846392	1.000000e+00	0
4846393	2.104926e-09	45
4846390	8.881784e-16	50
4846391	8.881784e-16	50
4846388	1.621870e-08	44
4846389	1.013194e-01	30
4846386	8.881784e-16	50
4846387	1.000000e+00	0
4846384	1.000000e+00	2
4846385	1.000000e+00	0
4846409	1.000000e+00	0
4846408	9.995319e-01	14
4846411	1.000000e+00	4
4846410	8.881784e-16	50
4846412	8.881784e-16	50
4846415	5.817779e-07	42
4846414	1.000000e+00	1
4846401	8.881784e-16	50
4846400	1.000000e+00	3
4846403	8.881784e-16	50
4846402	9.675457e-01	19
4846405	1.000000e+00	0
4846404	1.000000e+00	0
4846407	9.999549e-01	12
4846406	9.998471e-01	13
4846424	1.000000e+00	1
4846425	8.881784e-16	50
4846426	1.000000e+00	0
4846428	8.986806e-01	21
4846430	9.966998e-01	16
4846431	1.049339e-07	43
4846416	5.561376e-01	25
4846417	8.881784e-16	50
4846418	1.000000e+00	0
4846419	1.000000e+00	0
4846420	9.998471e-01	13
4846421	8.881784e-16	50
4846422	1.000000e+00	0
4846423	1.854161e-11	47
4846443	4.529710e-14	49
4846442	2.230891e-10	46
4846441	1.854161e-11	47
4846440	8.881784e-16	50
4846446	3.245432e-02	32
4846445	8.881784e-16	50
4846444	8.388818e-01	22
4846435	1.000000e+00	1
4846434	9.675457e-01	19
4846433	9.986989e-01	15
4846432	1.000000e+00	5
4846439	1.000000e+00	0
4846438	1.854161e-11	47
4846437	5.561376e-01	25
4846436	4.510745e-05	39
4846458	1.000000e+00	0
4846459	1.000000e+00	7
4846456	8.881784e-16	50
4846457	1.193067e-05	40
4846462	1.000000e+00	0
4846463	5.817779e-07	42
4846460	4.438624e-01	26
4846450	8.881784e-16	50
4846451	1.000000e+00	7
4846448	9.998471e-01	13
4846449	1.000000e+00	1
4846454	1.000000e+00	0
4846455	1.621870e-08	44
4846452	1.133316e-12	48
4846453	1.000000e+00	0
4846468	9.999994e-01	9
4846469	1.000000e+00	3
4846470	1.000000e+00	0
4846471	1.000000e+00	0
4846464	1.611182e-01	29
4846465	4.681115e-04	37
4846466	8.881784e-16	50
4846467	4.529710e-14	49
4846476	4.529710e-14	49
4846478	1.000000e+00	7
4846472	6.640945e-01	24
4846473	8.881784e-16	50
4846474	9.835804e-01	18
4846484	1.611182e-01	29
4846487	8.881784e-16	50
4846486	2.230891e-10	46
4846481	1.854161e-11	47
4846480	8.881784e-16	50
4846483	1.000000e+00	1
4846482	1.621870e-08	44
4846493	1.000000e+00	2
4846492	1.000000e+00	2
4846495	1.000000e+00	5
4846494	1.000000e+00	2
4846489	1.000000e+00	2
4846488	1.000000e+00	0
4846491	9.998471e-01	13
4846490	1.000000e+00	4
4846502	1.000000e+00	7
4846503	8.388818e-01	22
4846500	9.999972e-01	10
4846501	1.000000e+00	7
4846498	1.000000e+00	1
4846499	9.835804e-01	18
4846496	4.529710e-14	49
4846497	1.000000e+00	0
4846511	8.881784e-16	50
4846508	1.000000e+00	3
4846509	2.104926e-09	45
4846507	1.000000e+00	5
4846504	8.881784e-16	50
4846505	1.611182e-01	29
4846519	1.529320e-04	38
4846518	1.000000e+00	1
4846517	1.621870e-08	44
4846516	8.881784e-16	50
4846515	9.999999e-01	8
4846513	1.000000e+00	4
4846512	8.881784e-16	50
4846527	4.529710e-14	49
4846526	1.000000e+00	1
4846525	8.881784e-16	50
4846524	1.000000e+00	1
4846523	9.999881e-01	11
4846522	4.681115e-04	37
4846521	1.013194e-01	30
4846528	9.999994e-01	9
4846529	1.000000e+00	3
4846530	1.000000e+00	3
4846531	8.881784e-16	50
4846532	2.399438e-01	28
4846533	8.881784e-16	50
4846534	1.000000e+00	0
4846535	5.946023e-02	31
4846536	1.000000e+00	0
4846537	8.986806e-01	21
4846538	1.000000e+00	0
4846539	8.881784e-16	50
4846540	8.881784e-16	50
4846541	8.388818e-01	22
4846542	1.000000e+00	3
4846543	9.999972e-01	10
4846545	1.000000e+00	0
4846544	9.999972e-01	10
4846547	1.000000e+00	6
4846546	1.000000e+00	3
4846548	1.013194e-01	30
4846551	9.999549e-01	12
4846553	4.529710e-14	49
4846555	8.881784e-16	50
4846554	1.000000e+00	0
4846557	1.133316e-12	48
4846556	6.640945e-01	24
4846559	2.399438e-01	28
4846558	1.000000e+00	0
4846562	8.881784e-16	50
4846563	2.104926e-09	45
4846560	8.881784e-16	50
4846561	5.561376e-01	25
4846567	1.000000e+00	1
4846564	8.881784e-16	50
4846565	8.388818e-01	22
4846570	8.881784e-16	50
4846571	8.881784e-16	50
4846568	1.000000e+00	1
4846569	1.133316e-12	48
4846574	9.999999e-01	8
4846575	8.388818e-01	22
4846572	9.999881e-01	11
4846573	3.300224e-03	35
4846579	4.529710e-14	49
4846578	8.881784e-16	50
4846577	1.049339e-07	43
4846576	1.000000e+00	0
4846583	1.854161e-11	47
4846582	9.835804e-01	18
4846581	3.300224e-03	35
4846580	1.013194e-01	30
4846587	8.388818e-01	22
4846586	9.999972e-01	10
4846585	1.000000e+00	2
4846584	1.000000e+00	1
4846591	1.641957e-02	33
4846590	1.049339e-07	43
4846589	8.881784e-16	50
4846588	1.529320e-04	38
4846708	1.133316e-12	48
4846709	1.000000e+00	0
4846710	1.000000e+00	0
4846711	8.881784e-16	50
4846704	9.999999e-01	8
4846706	1.000000e+00	0
4846716	1.000000e+00	7
4846717	2.807050e-06	41
4846718	1.000000e+00	0
4846719	8.881784e-16	50
4846712	8.881784e-16	50
4846713	8.881784e-16	50
4846715	1.000000e+00	4
4846693	8.881784e-16	50
4846692	1.133316e-12	48
4846695	8.881784e-16	50
4846694	8.881784e-16	50
4846689	1.000000e+00	2
4846688	9.999999e-01	8
4846691	8.881784e-16	50
4846701	8.881784e-16	50
4846700	1.000000e+00	5
4846703	9.966998e-01	16
4846702	1.000000e+00	2
4846699	1.013194e-01	30
4846698	2.230891e-10	46
4846678	8.881784e-16	50
4846679	1.000000e+00	3
4846674	1.854161e-11	47
4846675	1.000000e+00	2
4846672	1.000000e+00	2
4846673	1.854161e-11	47
4846686	1.000000e+00	0
4846687	9.835804e-01	18
4846684	8.881784e-16	50
4846685	1.000000e+00	0
4846683	9.999881e-01	11
4846680	9.999994e-01	9
4846681	9.999881e-01	11
4846663	8.881784e-16	50
4846662	8.881784e-16	50
4846661	1.000000e+00	0
4846660	8.881784e-16	50
4846659	9.966998e-01	16
4846658	8.881784e-16	50
4846657	1.000000e+00	3
4846656	9.999999e-01	8
4846671	8.881784e-16	50
4846670	2.104926e-09	45
4846669	1.000000e+00	0
4846668	8.881784e-16	50
4846667	7.600562e-01	23
4846666	1.133316e-12	48
4846665	4.529710e-14	49
4846664	1.000000e+00	1
4846640	1.000000e+00	1
4846641	9.999994e-01	9
4846642	9.835804e-01	18
4846643	1.000000e+00	6
4846644	4.529710e-14	49
4846645	9.966998e-01	16
4846647	4.529710e-14	49
4846649	9.999999e-01	8
4846650	5.817779e-07	42
4846651	1.000000e+00	2
4846652	1.000000e+00	1
4846653	1.000000e+00	4
4846654	1.000000e+00	1
4846655	1.000000e+00	6
4846625	8.881784e-16	50
4846624	8.388818e-01	22
4846627	1.000000e+00	0
4846626	1.049339e-07	43
4846629	8.986806e-01	21
4846628	1.641957e-02	33
4846630	9.999549e-01	12
4846633	4.438624e-01	26
4846632	9.999994e-01	9
4846635	1.000000e+00	3
4846637	9.999994e-01	9
4846639	1.000000e+00	0
4846638	1.000000e+00	1
4846610	8.881784e-16	50
4846611	9.999549e-01	12
4846608	1.000000e+00	1
4846614	1.000000e+00	0
4846615	9.999549e-01	12
4846612	1.000000e+00	6
4846613	1.000000e+00	0
4846618	1.000000e+00	5
4846619	8.881784e-16	50
4846616	8.881784e-16	50
4846617	3.359055e-01	27
4846622	8.881784e-16	50
4846623	1.000000e+00	1
4846620	9.966998e-01	16
4846621	8.881784e-16	50
4846595	1.000000e+00	5
4846594	1.000000e+00	3
4846593	7.600562e-01	23
4846592	1.000000e+00	0
4846599	8.881784e-16	50
4846598	4.529710e-14	49
4846597	1.000000e+00	5
4846596	5.817779e-07	42
4846603	5.817779e-07	42
4846602	1.000000e+00	1
4846601	1.000000e+00	0
4846600	1.000000e+00	2
4846607	9.986989e-01	15
4846605	1.000000e+00	4
4846604	8.881784e-16	50
4846844	8.881784e-16	50
4846847	9.999549e-01	12
4846846	1.000000e+00	1
4846841	1.133316e-12	48
4846840	1.000000e+00	3
4846843	7.600562e-01	23
4846842	1.000000e+00	6
4846837	8.881784e-16	50
4846836	9.986989e-01	15
4846839	1.000000e+00	4
4846838	8.881784e-16	50
4846833	1.000000e+00	0
4846832	1.000000e+00	0
4846835	1.854161e-11	47
4846834	9.999999e-01	8
4846828	1.133316e-12	48
4846830	1.000000e+00	1
4846831	1.854161e-11	47
4846824	1.000000e+00	0
4846825	9.923267e-01	17
4846826	8.881784e-16	50
4846827	1.000000e+00	1
4846820	1.000000e+00	3
4846821	9.995319e-01	14
4846822	1.000000e+00	0
4846823	1.000000e+00	0
4846816	8.881784e-16	50
4846817	1.000000e+00	6
4846818	1.000000e+00	4
4846815	2.399438e-01	28
4846814	8.881784e-16	50
4846813	8.881784e-16	50
4846812	1.000000e+00	5
4846811	8.388818e-01	22
4846810	9.835804e-01	18
4846809	9.999994e-01	9
4846808	1.049339e-07	43
4846807	1.000000e+00	0
4846806	1.000000e+00	2
4846805	9.999972e-01	10
4846804	4.529710e-14	49
4846803	9.675457e-01	19
4846801	1.000000e+00	4
4846800	9.986989e-01	15
4846798	1.193067e-05	40
4846799	1.000000e+00	0
4846796	4.510745e-05	39
4846794	1.854161e-11	47
4846795	1.000000e+00	1
4846792	2.807050e-06	41
4846793	1.133316e-12	48
4846790	9.999881e-01	11
4846791	4.510745e-05	39
4846788	8.881784e-16	50
4846789	1.000000e+00	5
4846786	8.881784e-16	50
4846787	2.399438e-01	28
4846784	9.966998e-01	16
4846785	1.049339e-07	43
4846777	1.013194e-01	30
4846776	9.999994e-01	9
4846779	1.133316e-12	48
4846778	1.000000e+00	0
4846781	1.000000e+00	3
4846780	8.881784e-16	50
4846783	9.999881e-01	11
4846782	8.881784e-16	50
4846768	8.881784e-16	50
4846771	4.510745e-05	39
4846770	5.817779e-07	42
4846773	1.000000e+00	6
4846772	1.000000e+00	0
4846775	1.000000e+00	7
4846774	4.529710e-14	49
4846760	5.817779e-07	42
4846761	1.000000e+00	0
4846762	9.999999e-01	8
4846763	8.881784e-16	50
4846764	1.000000e+00	0
4846765	8.881784e-16	50
4846766	9.999881e-01	11
4846767	8.881784e-16	50
4846752	8.881784e-16	50
4846753	1.621870e-08	44
4846755	8.881784e-16	50
4846756	1.000000e+00	0
4846758	1.000000e+00	2
4846759	8.388818e-01	22
4846747	8.881784e-16	50
4846745	1.000000e+00	6
4846744	1.000000e+00	3
4846751	8.881784e-16	50
4846749	1.133316e-12	48
4846748	8.881784e-16	50
4846739	1.000000e+00	2
4846738	1.000000e+00	2
4846737	1.000000e+00	0
4846736	8.388818e-01	22
4846743	1.000000e+00	3
4846742	9.999994e-01	9
4846741	1.000000e+00	3
4846730	1.193067e-05	40
4846731	1.000000e+00	1
4846728	4.529710e-14	49
4846729	8.881784e-16	50
4846734	1.000000e+00	0
4846735	8.881784e-16	50
4846732	1.000000e+00	4
4846733	1.000000e+00	6
4846722	9.405398e-01	20
4846723	2.230891e-10	46
4846720	9.675457e-01	19
4846721	8.388818e-01	22
4846726	7.600562e-01	23
4846724	5.817779e-07	42
4846725	1.000000e+00	2
4846951	9.999999e-01	8
4846950	1.000000e+00	1
4846949	1.000000e+00	0
4846948	1.000000e+00	0
4846947	1.000000e+00	1
4846946	1.000000e+00	3
4846945	1.000000e+00	3
4846944	1.000000e+00	0
4846959	1.000000e+00	5
4846958	1.000000e+00	0
4846957	9.999972e-01	10
4846956	8.881784e-16	50
4846954	1.000000e+00	2
4846953	1.000000e+00	1
4846952	3.245432e-02	32
4846966	1.000000e+00	0
4846967	9.998471e-01	13
4846964	1.854161e-11	47
4846965	9.675457e-01	19
4846962	1.000000e+00	0
4846963	1.000000e+00	5
4846960	4.529710e-14	49
4846961	1.000000e+00	3
4846974	9.998471e-01	13
4846975	8.388818e-01	22
4846972	1.000000e+00	0
4846973	1.000000e+00	0
4846970	5.817779e-07	42
4846971	1.000000e+00	2
4846968	2.104926e-09	45
4846969	9.675457e-01	19
4846917	4.510745e-05	39
4846916	1.000000e+00	0
4846919	8.881784e-16	50
4846918	1.000000e+00	0
4846913	5.817779e-07	42
4846912	8.881784e-16	50
4846915	1.000000e+00	1
4846914	2.230891e-10	46
4846925	5.946023e-02	31
4846924	9.999881e-01	11
4846926	8.881784e-16	50
4846921	1.000000e+00	0
4846920	8.881784e-16	50
4846923	1.621870e-08	44
4846922	1.000000e+00	0
4846934	8.881784e-16	50
4846935	1.529320e-04	38
4846928	1.000000e+00	0
4846929	1.621870e-08	44
4846931	8.881784e-16	50
4846940	9.999994e-01	9
4846941	9.998471e-01	13
4846942	8.881784e-16	50
4846943	7.673339e-03	34
4846936	1.000000e+00	2
4846937	9.999881e-01	11
4846938	4.529710e-14	49
4846939	1.000000e+00	4
4846883	3.245432e-02	32
4846882	8.881784e-16	50
4846881	1.000000e+00	0
4846886	9.999999e-01	8
4846885	1.854161e-11	47
4846884	9.999972e-01	10
4846891	4.529710e-14	49
4846890	1.000000e+00	7
4846889	1.000000e+00	3
4846888	1.000000e+00	2
4846895	3.245432e-02	32
4846894	4.510745e-05	39
4846893	8.881784e-16	50
4846892	8.881784e-16	50
4846898	8.881784e-16	50
4846899	1.000000e+00	0
4846896	9.675457e-01	19
4846897	1.013194e-01	30
4846902	1.000000e+00	1
4846903	1.000000e+00	0
4846900	8.986806e-01	21
4846901	1.000000e+00	7
4846906	1.000000e+00	5
4846904	8.881784e-16	50
4846910	8.881784e-16	50
4846911	1.000000e+00	1
4846908	1.000000e+00	0
4846909	1.611182e-01	29
4846849	5.561376e-01	25
4846848	9.998471e-01	13
4846851	1.000000e+00	4
4846850	1.000000e+00	2
4846853	1.000000e+00	0
4846852	1.621870e-08	44
4846855	1.000000e+00	6
4846854	3.300224e-03	35
4846857	1.000000e+00	3
4846856	8.881784e-16	50
4846859	8.881784e-16	50
4846858	1.000000e+00	0
4846861	1.000000e+00	6
4846860	9.999972e-01	10
4846862	1.000000e+00	7
4846864	1.000000e+00	2
4846866	9.835804e-01	18
4846867	9.999881e-01	11
4846868	1.000000e+00	5
4846869	1.000000e+00	7
4846870	1.000000e+00	5
4846872	1.000000e+00	2
4846873	9.999549e-01	12
4846874	1.000000e+00	6
4846875	1.000000e+00	0
4846877	1.000000e+00	7
4846878	9.923267e-01	17
4846879	2.104926e-09	45
4847086	1.000000e+00	5
4847084	9.999972e-01	10
4847085	9.995319e-01	14
4847082	4.529710e-14	49
4847083	9.405398e-01	20
4847080	1.000000e+00	6
4847081	1.000000e+00	2
4847078	9.999881e-01	11
4847079	8.881784e-16	50
4847076	9.675457e-01	19
4847077	9.999549e-01	12
4847074	1.000000e+00	0
4847075	1.000000e+00	6
4847072	1.000000e+00	0
4847073	2.399438e-01	28
4847103	8.881784e-16	50
4847102	9.405398e-01	20
4847101	8.881784e-16	50
4847100	9.999994e-01	9
4847099	1.000000e+00	0
4847098	1.000000e+00	1
4847097	1.000000e+00	7
4847096	1.000000e+00	0
4847095	1.000000e+00	0
4847094	2.104926e-09	45
4847093	1.000000e+00	2
4847092	1.000000e+00	5
4847091	1.529320e-04	38
4847090	1.000000e+00	3
4847088	8.881784e-16	50
4847052	1.529320e-04	38
4847053	9.999994e-01	9
4847054	1.000000e+00	0
4847055	1.301086e-03	36
4847048	1.000000e+00	2
4847049	1.193067e-05	40
4847050	1.000000e+00	5
4847051	1.000000e+00	3
4847044	1.013194e-01	30
4847045	4.529710e-14	49
4847046	9.999549e-01	12
4847047	8.881784e-16	50
4847040	8.881784e-16	50
4847041	5.817779e-07	42
4847042	6.640945e-01	24
4847043	1.000000e+00	1
4847069	1.049339e-07	43
4847068	9.999881e-01	11
4847071	1.000000e+00	0
4847070	9.999549e-01	12
4847065	1.854161e-11	47
4847067	1.000000e+00	0
4847066	9.995319e-01	14
4847061	1.854161e-11	47
4847060	1.000000e+00	5
4847063	2.104926e-09	45
4847062	1.000000e+00	6
4847057	1.000000e+00	0
4847056	1.000000e+00	0
4847059	1.000000e+00	0
4847058	1.000000e+00	0
4847018	1.000000e+00	6
4847019	1.000000e+00	0
4847016	8.881784e-16	50
4847017	9.999881e-01	11
4847022	9.405398e-01	20
4847023	9.999999e-01	8
4847020	8.881784e-16	50
4847021	2.230891e-10	46
4847010	4.529710e-14	49
4847008	8.881784e-16	50
4847009	9.999999e-01	8
4847014	1.000000e+00	0
4847015	8.881784e-16	50
4847012	1.000000e+00	0
4847013	5.817779e-07	42
4847035	1.000000e+00	6
4847034	1.000000e+00	0
4847033	1.000000e+00	4
4847032	4.438624e-01	26
4847038	2.104926e-09	45
4847037	1.000000e+00	4
4847036	9.995319e-01	14
4847027	9.405398e-01	20
4847026	1.000000e+00	0
4847025	1.611182e-01	29
4847024	1.000000e+00	4
4847031	5.946023e-02	31
4847030	9.999549e-01	12
4847029	4.510745e-05	39
4847028	5.561376e-01	25
4846984	9.999999e-01	8
4846985	1.000000e+00	3
4846986	8.881784e-16	50
4846988	1.000000e+00	0
4846989	1.000000e+00	1
4846990	2.807050e-06	41
4846991	1.000000e+00	2
4846977	8.986806e-01	21
4846978	8.881784e-16	50
4846979	9.999881e-01	11
4846980	1.000000e+00	6
4846981	1.854161e-11	47
4846982	1.854161e-11	47
4846983	2.230891e-10	46
4847001	8.881784e-16	50
4847000	9.675457e-01	19
4847003	1.000000e+00	0
4847002	1.013194e-01	30
4847005	9.675457e-01	19
4847004	4.529710e-14	49
4847007	1.000000e+00	5
4847006	4.438624e-01	26
4846993	8.881784e-16	50
4846995	1.049339e-07	43
4846994	9.999972e-01	10
4846996	9.405398e-01	20
4846999	1.000000e+00	0
4846998	1.049339e-07	43
4847186	1.000000e+00	0
4847187	1.000000e+00	0
4847185	1.000000e+00	0
4847190	8.881784e-16	50
4847191	1.000000e+00	4
4847188	1.000000e+00	5
4847189	1.000000e+00	0
4847194	8.881784e-16	50
4847195	1.529320e-04	38
4847192	2.230891e-10	46
4847193	1.301086e-03	36
4847198	8.881784e-16	50
4847199	3.245432e-02	32
4847196	9.999999e-01	8
4847197	1.000000e+00	5
4847170	1.000000e+00	0
4847169	9.923267e-01	17
4847168	8.986806e-01	21
4847175	7.600562e-01	23
4847174	1.000000e+00	7
4847173	1.000000e+00	6
4847172	9.999999e-01	8
4847179	8.881784e-16	50
4847178	1.000000e+00	3
4847177	9.995319e-01	14
4847176	1.000000e+00	0
4847183	1.000000e+00	3
4847182	1.000000e+00	6
4847181	9.966998e-01	16
4847180	9.999881e-01	11
4847216	4.529710e-14	49
4847217	2.807050e-06	41
4847218	2.104926e-09	45
4847219	9.999994e-01	9
4847220	8.881784e-16	50
4847221	9.999994e-01	9
4847222	9.999549e-01	12
4847223	7.673339e-03	34
4847224	2.807050e-06	41
4847225	1.000000e+00	5
4847226	8.881784e-16	50
4847227	5.946023e-02	31
4847228	4.510745e-05	39
4847229	1.854161e-11	47
4847230	9.923267e-01	17
4847231	8.881784e-16	50
4847201	4.529710e-14	49
4847200	1.000000e+00	4
4847203	1.000000e+00	0
4847202	9.966998e-01	16
4847205	3.245432e-02	32
4847207	1.000000e+00	4
4847206	2.104926e-09	45
4847209	1.013194e-01	30
4847208	1.000000e+00	4
4847211	1.000000e+00	0
4847210	1.000000e+00	5
4847213	2.104926e-09	45
4847212	4.529710e-14	49
4847215	9.995319e-01	14
4847214	1.611182e-01	29
4847126	8.881784e-16	50
4847127	1.854161e-11	47
4847124	1.000000e+00	6
4847122	1.000000e+00	7
4847123	1.000000e+00	0
4847120	1.000000e+00	3
4847121	1.529320e-04	38
4847134	2.104926e-09	45
4847135	1.000000e+00	6
4847132	1.133316e-12	48
4847133	1.000000e+00	1
4847130	3.245432e-02	32
4847131	1.000000e+00	4
4847128	9.999999e-01	8
4847129	1.000000e+00	5
4847111	9.966998e-01	16
4847110	5.817779e-07	42
4847109	1.000000e+00	1
4847108	9.999972e-01	10
4847107	1.000000e+00	0
4847106	6.640945e-01	24
4847105	9.999999e-01	8
4847104	1.000000e+00	2
4847118	1.000000e+00	6
4847117	9.966998e-01	16
4847116	8.881784e-16	50
4847115	1.000000e+00	4
4847114	9.405398e-01	20
4847113	1.000000e+00	0
4847112	1.854161e-11	47
4847156	4.529710e-14	49
4847157	5.817779e-07	42
4847159	8.986806e-01	21
4847152	9.999549e-01	12
4847153	8.986806e-01	21
4847154	8.881784e-16	50
4847155	1.000000e+00	1
4847164	1.000000e+00	1
4847165	4.529710e-14	49
4847166	1.000000e+00	1
4847167	8.881784e-16	50
4847160	8.881784e-16	50
4847161	1.000000e+00	0
4847163	1.000000e+00	1
4847141	7.673339e-03	34
4847140	8.881784e-16	50
4847143	8.881784e-16	50
4847142	9.999994e-01	9
4847137	4.529710e-14	49
4847136	9.923267e-01	17
4847139	3.359055e-01	27
4847138	1.000000e+00	0
4847149	9.675457e-01	19
4847148	9.675457e-01	19
4847151	1.000000e+00	4
4847150	8.881784e-16	50
4847145	1.000000e+00	2
4847144	8.881784e-16	50
4847147	1.000000e+00	3
4847323	1.000000e+00	3
4847321	1.000000e+00	6
4847327	1.000000e+00	5
4847326	9.995319e-01	14
4847325	4.681115e-04	37
4847324	1.000000e+00	4
4847315	1.133316e-12	48
4847314	1.000000e+00	2
4847313	1.000000e+00	0
4847319	4.510745e-05	39
4847318	1.000000e+00	3
4847317	1.000000e+00	5
4847316	5.817779e-07	42
4847306	8.881784e-16	50
4847307	1.000000e+00	2
4847304	1.000000e+00	3
4847305	1.000000e+00	2
4847310	9.999999e-01	8
4847311	2.399438e-01	28
4847308	1.854161e-11	47
4847309	1.000000e+00	3
4847298	3.359055e-01	27
[truncated: 329 more rows]
