# Supplementary material for: Translational Selection Is Ubiquitous in Prokaryotes
Source: PLoS Genet. 2010 Jun 24;6(6):e1001004. doi: 10.1371/journal.pgen.1001004 (PMC2891978; doi:10.1371/journal.pgen.1001004)
Supplement: Dataset S1 — OCU/non-OCU gene calls in 461 Bacterial and Archaeal genomes, and summary tables of genome properties and OCU preferences for specific codons. (4.77 MB ZIP) [file pgen.1001004.s001.zip › Dataset_S1_Archaea/Methanopyrus_kandleri.arff.ocuGenes]

GeneID	signTest_p	ocuProbWinCnt
1476605	1.529320e-04	38
1476604	1.193067e-05	40
1476606	1.611182e-01	29
1476601	8.881784e-16	50
1476600	7.673339e-03	34
1476603	9.986989e-01	15
1476602	3.359055e-01	27
1476597	2.104926e-09	45
1476596	7.673339e-03	34
1476599	9.998471e-01	13
1476598	9.999972e-01	10
1477806	9.835804e-01	18
1477807	8.986806e-01	21
1477804	1.133316e-12	48
1477805	5.817779e-07	42
1477802	2.807050e-06	41
1477803	1.000000e+00	3
1477800	2.230891e-10	46
1477801	8.881784e-16	50
1477798	8.881784e-16	50
1477799	8.881784e-16	50
1477796	9.835804e-01	18
1477797	8.881784e-16	50
1477794	1.000000e+00	1
1477795	1.000000e+00	0
1477792	9.675457e-01	19
1477793	1.000000e+00	0
1477823	1.000000e+00	1
1477822	4.510745e-05	39
1477821	1.000000e+00	0
1477820	1.854161e-11	47
1477819	1.000000e+00	7
1477818	1.000000e+00	4
1477816	1.000000e+00	0
1477815	1.000000e+00	4
1477814	1.000000e+00	1
1477813	1.000000e+00	0
1477812	1.621870e-08	44
1477811	1.000000e+00	0
1477810	1.000000e+00	3
1477809	1.000000e+00	7
1477808	8.881784e-16	50
1477773	1.854161e-11	47
1477774	8.881784e-16	50
1477775	8.881784e-16	50
1477768	4.510745e-05	39
1477769	1.193067e-05	40
1477770	1.621870e-08	44
1477771	1.000000e+00	0
1477764	1.000000e+00	3
1477765	8.881784e-16	50
1477766	9.999999e-01	8
1477767	8.388818e-01	22
1477760	4.529710e-14	49
1477761	8.986806e-01	21
1477762	2.104926e-09	45
1477763	1.000000e+00	1
1477789	5.561376e-01	25
1477788	1.000000e+00	0
1477791	1.000000e+00	3
1477790	2.807050e-06	41
1477785	1.000000e+00	1
1477784	1.000000e+00	0
1477787	1.133316e-12	48
1477786	1.000000e+00	1
1477781	1.854161e-11	47
1477780	3.300224e-03	35
1477783	8.881784e-16	50
1477782	2.807050e-06	41
1477777	8.881784e-16	50
1477776	8.881784e-16	50
1477779	4.529710e-14	49
1477778	8.881784e-16	50
1477866	1.854161e-11	47
1477867	9.999549e-01	12
1477864	1.133316e-12	48
1477865	1.301086e-03	36
1477870	8.881784e-16	50
1477871	1.854161e-11	47
1477868	1.000000e+00	1
1477869	8.388818e-01	22
1477858	8.881784e-16	50
1477859	9.966998e-01	16
1477856	8.881784e-16	50
1477857	8.881784e-16	50
1477862	1.301086e-03	36
1477863	8.881784e-16	50
1477860	8.881784e-16	50
1477861	2.104926e-09	45
1477883	9.405398e-01	20
1477882	5.817779e-07	42
1477881	2.104926e-09	45
1477880	8.881784e-16	50
1477887	1.000000e+00	6
1477886	1.000000e+00	0
1477885	9.966998e-01	16
1477884	1.000000e+00	0
1477874	9.966998e-01	16
1477873	9.998471e-01	13
1477872	6.640945e-01	24
1477879	1.854161e-11	47
1477878	1.000000e+00	4
1477877	9.999549e-01	12
1477876	8.881784e-16	50
1477832	8.881784e-16	50
1477833	4.529710e-14	49
1477834	1.000000e+00	5
1477835	1.000000e+00	2
1477836	8.881784e-16	50
1477837	8.881784e-16	50
1477839	8.881784e-16	50
1477824	1.000000e+00	4
1477825	1.000000e+00	0
1477826	2.399438e-01	28
1477827	9.998471e-01	13
1477828	1.049339e-07	43
1477829	7.600562e-01	23
1477830	2.230891e-10	46
1477831	9.405398e-01	20
1477848	1.621870e-08	44
1477851	1.854161e-11	47
1477850	8.881784e-16	50
1477853	8.388818e-01	22
1477852	8.881784e-16	50
1477855	1.641957e-02	33
1477854	1.013194e-01	30
1477841	9.966998e-01	16
1477840	8.881784e-16	50
1477843	1.193067e-05	40
1477842	8.881784e-16	50
1477845	8.881784e-16	50
1477844	8.881784e-16	50
1477847	1.049339e-07	43
1477846	9.995319e-01	14
1477671	9.995319e-01	14
1477670	5.561376e-01	25
1477669	8.388818e-01	22
1477668	1.049339e-07	43
1477667	1.301086e-03	36
1477666	9.675457e-01	19
1477665	1.000000e+00	6
1477664	8.881784e-16	50
1477679	9.999994e-01	9
1477678	8.881784e-16	50
1477677	4.529710e-14	49
1477676	9.999972e-01	10
1477675	1.000000e+00	6
1477674	8.881784e-16	50
1477673	1.000000e+00	3
1477686	1.000000e+00	0
1477687	1.000000e+00	0
1477684	1.000000e+00	5
1477685	1.000000e+00	2
1477682	8.881784e-16	50
1477683	1.000000e+00	3
1477680	7.673339e-03	34
1477694	1.000000e+00	0
1477695	1.000000e+00	0
1477692	2.104926e-09	45
1477693	1.000000e+00	1
1477690	1.000000e+00	0
1477691	1.000000e+00	0
1477688	1.000000e+00	0
1477689	9.999994e-01	9
1477637	4.510745e-05	39
1477636	2.104926e-09	45
1477639	4.510745e-05	39
1477638	1.000000e+00	1
1477633	4.529710e-14	49
1477632	2.230891e-10	46
1477635	8.881784e-16	50
1477634	2.104926e-09	45
1477645	8.881784e-16	50
1477644	8.881784e-16	50
1477647	1.000000e+00	1
1477646	8.986806e-01	21
1477641	4.529710e-14	49
1477640	9.999994e-01	9
1477643	1.000000e+00	2
1477642	9.999972e-01	10
1477652	1.000000e+00	4
1477654	1.000000e+00	2
1477655	2.807050e-06	41
1477648	1.013194e-01	30
1477649	1.000000e+00	3
1477650	1.000000e+00	0
1477651	1.049339e-07	43
1477660	2.230891e-10	46
1477661	1.000000e+00	3
1477662	4.529710e-14	49
1477663	9.999972e-01	10
1477656	9.405398e-01	20
1477657	4.529710e-14	49
1477658	5.561376e-01	25
1477659	8.881784e-16	50
1477731	4.529710e-14	49
1477730	7.600562e-01	23
1477729	9.675457e-01	19
1477728	1.000000e+00	7
1477735	8.881784e-16	50
1477734	9.986989e-01	15
1477733	2.807050e-06	41
1477732	8.986806e-01	21
1477739	9.999549e-01	12
1477738	1.301086e-03	36
1477737	1.000000e+00	7
1477736	1.000000e+00	2
1477743	9.966998e-01	16
1477742	1.000000e+00	2
1477741	3.300224e-03	35
1477740	1.000000e+00	0
1477746	6.640945e-01	24
1477747	1.000000e+00	1
1477745	1.000000e+00	0
1477750	2.104926e-09	45
1477751	5.817779e-07	42
1477748	1.000000e+00	7
1477749	1.000000e+00	6
1477754	1.000000e+00	0
1477755	8.881784e-16	50
1477752	8.881784e-16	50
1477753	4.529710e-14	49
1477758	8.881784e-16	50
1477759	1.000000e+00	0
1477756	5.561376e-01	25
1477757	8.881784e-16	50
1477697	5.817779e-07	42
1477696	9.986989e-01	15
1477699	9.995319e-01	14
1477698	1.000000e+00	2
1477701	8.881784e-16	50
1477700	1.000000e+00	0
1477703	2.104926e-09	45
1477702	4.681115e-04	37
1477705	1.000000e+00	0
1477704	1.000000e+00	0
1477707	1.000000e+00	0
1477706	1.000000e+00	4
1477709	4.510745e-05	39
1477708	1.013194e-01	30
1477711	1.000000e+00	7
1477710	1.000000e+00	0
1477712	1.000000e+00	6
1477713	1.000000e+00	0
1477714	1.000000e+00	0
1477715	2.104926e-09	45
1477716	1.000000e+00	2
1477717	8.881784e-16	50
1477718	9.999999e-01	8
1477719	1.000000e+00	0
1477720	8.881784e-16	50
1477722	1.000000e+00	0
1477724	1.000000e+00	0
1477725	3.359055e-01	27
1477726	1.000000e+00	5
1477727	1.000000e+00	0
1478077	9.999994e-01	9
1478076	9.995319e-01	14
1478079	1.000000e+00	2
1478078	1.000000e+00	0
1478072	8.881784e-16	50
1478075	1.000000e+00	0
1478074	1.000000e+00	3
1478069	1.000000e+00	0
1478068	8.881784e-16	50
1478071	1.000000e+00	5
1478070	9.999881e-01	11
1478065	1.000000e+00	0
1478064	1.611182e-01	29
1478067	4.510745e-05	39
1478066	9.995319e-01	14
1478060	1.000000e+00	0
1478061	1.000000e+00	0
1478062	3.300224e-03	35
1478063	1.193067e-05	40
1478056	8.881784e-16	50
1478057	1.000000e+00	0
1478058	4.510745e-05	39
1478059	1.000000e+00	0
1478052	1.000000e+00	3
1478053	7.600562e-01	23
1478054	1.000000e+00	4
1478055	9.999549e-01	12
1478048	1.049339e-07	43
1478049	1.133316e-12	48
1478051	9.998471e-01	13
1478046	8.881784e-16	50
1478045	9.675457e-01	19
1478044	9.999881e-01	11
1478043	9.966998e-01	16
1478042	3.359055e-01	27
1478041	8.881784e-16	50
1478038	1.000000e+00	3
1478037	1.000000e+00	0
1478036	1.000000e+00	0
1478035	9.999881e-01	11
1478034	1.000000e+00	0
1478033	1.000000e+00	1
1478032	1.000000e+00	0
1478030	9.405398e-01	20
1478031	1.000000e+00	0
1478028	9.986989e-01	15
1478029	1.000000e+00	2
1478026	1.000000e+00	2
1478027	8.881784e-16	50
1478024	9.986989e-01	15
1478025	8.881784e-16	50
1478022	1.000000e+00	4
1478023	1.000000e+00	3
1478020	1.000000e+00	1
1478021	1.000000e+00	0
1478018	8.881784e-16	50
1478019	1.000000e+00	1
1478016	1.000000e+00	2
1478017	9.999999e-01	8
1478137	5.561376e-01	25
1478136	9.405398e-01	20
1478139	1.000000e+00	4
1478138	1.000000e+00	0
1478141	9.998471e-01	13
1478140	8.881784e-16	50
1478143	1.000000e+00	3
1478142	9.998471e-01	13
1478129	1.000000e+00	0
1478128	1.000000e+00	0
1478131	1.000000e+00	0
1478130	1.000000e+00	0
1478133	1.000000e+00	0
1478132	5.817779e-07	42
1478135	1.000000e+00	0
1478134	1.000000e+00	0
1478120	8.881784e-16	50
1478121	8.881784e-16	50
1478122	8.881784e-16	50
1478123	8.881784e-16	50
1478124	8.881784e-16	50
1478125	9.999999e-01	8
1478126	3.245432e-02	32
1478127	1.000000e+00	0
1478112	1.000000e+00	0
1478113	8.881784e-16	50
1478114	4.438624e-01	26
1478115	9.999994e-01	9
1478116	8.881784e-16	50
1478117	1.193067e-05	40
1478118	8.881784e-16	50
1478119	9.999999e-01	8
1478107	2.230891e-10	46
1478106	8.881784e-16	50
1478105	1.621870e-08	44
1478104	1.000000e+00	1
1478111	9.675457e-01	19
1478110	1.133316e-12	48
1478109	8.881784e-16	50
1478108	8.881784e-16	50
1478099	4.529710e-14	49
1478098	1.000000e+00	0
1478097	1.133316e-12	48
1478096	1.000000e+00	0
1478103	1.301086e-03	36
1478102	1.000000e+00	0
1478101	1.000000e+00	0
1478100	1.000000e+00	2
1478090	1.133316e-12	48
1478091	7.600562e-01	23
1478088	1.000000e+00	0
1478094	1.049339e-07	43
1478095	1.000000e+00	0
1478092	1.611182e-01	29
1478093	1.854161e-11	47
1478083	1.000000e+00	0
1478081	1.133316e-12	48
1478086	1.000000e+00	3
1478087	1.611182e-01	29
1478084	5.561376e-01	25
1478085	1.000000e+00	0
1477940	3.359055e-01	27
1477941	2.230891e-10	46
1477942	8.881784e-16	50
1477943	8.881784e-16	50
1477937	2.807050e-06	41
1477938	1.133316e-12	48
1477948	7.673339e-03	34
1477949	1.000000e+00	2
1477950	1.000000e+00	7
1477951	1.611182e-01	29
1477944	1.000000e+00	7
1477945	9.995319e-01	14
1477946	1.000000e+00	3
1477947	9.405398e-01	20
1477925	1.000000e+00	7
1477924	1.049339e-07	43
1477927	6.640945e-01	24
1477926	8.881784e-16	50
1477921	1.049339e-07	43
1477920	1.049339e-07	43
1477923	8.881784e-16	50
1477922	1.133316e-12	48
1477933	4.529710e-14	49
1477935	5.946023e-02	31
1477934	9.999972e-01	10
1477929	9.999549e-01	12
1477928	1.049339e-07	43
1477931	1.529320e-04	38
1477930	8.881784e-16	50
1477910	9.999999e-01	8
1477911	1.529320e-04	38
1477908	1.193067e-05	40
1477909	8.388818e-01	22
1477906	1.000000e+00	7
1477907	9.995319e-01	14
1477904	9.923267e-01	17
1477905	8.881784e-16	50
1477918	8.881784e-16	50
1477919	8.881784e-16	50
1477917	8.881784e-16	50
1477914	1.854161e-11	47
1477915	8.881784e-16	50
1477912	9.675457e-01	19
1477913	7.600562e-01	23
1477895	8.881784e-16	50
1477894	1.193067e-05	40
1477893	7.600562e-01	23
1477892	9.986989e-01	15
1477891	8.986806e-01	21
1477890	1.000000e+00	0
1477889	1.854161e-11	47
1477888	6.640945e-01	24
1477903	1.000000e+00	0
1477902	1.621870e-08	44
1477901	1.000000e+00	1
1477900	9.995319e-01	14
1477899	1.529320e-04	38
1477898	1.000000e+00	2
1477897	8.881784e-16	50
1477896	9.405398e-01	20
1478000	1.000000e+00	0
1478001	4.529710e-14	49
1478002	1.000000e+00	7
1478003	4.529710e-14	49
1478004	8.881784e-16	50
1478005	8.881784e-16	50
1478006	8.986806e-01	21
1478007	2.399438e-01	28
1478008	8.388818e-01	22
1478009	9.995319e-01	14
1478010	1.000000e+00	4
1478011	1.000000e+00	4
1478012	1.000000e+00	1
1478013	6.640945e-01	24
1478014	4.529710e-14	49
1478015	1.000000e+00	4
1477985	1.621870e-08	44
1477984	8.881784e-16	50
1477987	9.675457e-01	19
1477986	1.133316e-12	48
1477989	9.995319e-01	14
1477988	9.999999e-01	8
1477991	1.854161e-11	47
1477990	8.881784e-16	50
1477993	1.529320e-04	38
1477992	1.854161e-11	47
1477995	1.000000e+00	2
1477994	9.999549e-01	12
1477997	5.946023e-02	31
1477996	8.881784e-16	50
1477999	9.966998e-01	16
1477998	1.000000e+00	2
1477970	3.300224e-03	35
1477971	5.946023e-02	31
1477968	3.245432e-02	32
1477969	2.104926e-09	45
1477974	1.000000e+00	5
1477975	1.611182e-01	29
1477972	8.881784e-16	50
1477973	1.529320e-04	38
1477978	4.529710e-14	49
1477979	8.881784e-16	50
1477976	9.995319e-01	14
1477977	1.000000e+00	4
1477982	1.000000e+00	0
1477983	4.529710e-14	49
1477980	1.611182e-01	29
1477981	9.999881e-01	11
1477954	8.881784e-16	50
1477953	1.000000e+00	5
1477952	2.807050e-06	41
1477959	1.133316e-12	48
1477957	4.529710e-14	49
1477956	9.966998e-01	16
1477963	9.995319e-01	14
1477962	8.881784e-16	50
1477961	1.641957e-02	33
1477960	2.230891e-10	46
1477967	1.049339e-07	43
1477966	1.301086e-03	36
1477965	4.529710e-14	49
1477964	2.230891e-10	46
1478280	1.000000e+00	7
1478281	1.049339e-07	43
1478282	1.133316e-12	48
1478283	9.999999e-01	8
1478284	8.881784e-16	50
1478285	1.013194e-01	30
1478286	9.966998e-01	16
1478272	8.881784e-16	50
1478273	1.000000e+00	0
1478274	1.000000e+00	0
1478275	4.529710e-14	49
1478276	9.405398e-01	20
1478277	1.000000e+00	7
1478278	1.000000e+00	5
1478279	9.966998e-01	16
1478145	1.000000e+00	4
1478147	1.000000e+00	0
1478146	8.881784e-16	50
1478149	9.675457e-01	19
1478148	9.999999e-01	8
1478151	7.673339e-03	34
1478150	8.881784e-16	50
1478153	1.000000e+00	5
1478152	8.881784e-16	50
1478155	9.999994e-01	9
1478154	9.998471e-01	13
1478157	1.000000e+00	7
1478159	1.000000e+00	0
1478158	1.000000e+00	1
1478160	1.000000e+00	0
1478161	4.529710e-14	49
1478162	2.807050e-06	41
1478163	8.881784e-16	50
1478164	1.000000e+00	0
1478165	1.000000e+00	1
1478166	4.510745e-05	39
1478167	8.881784e-16	50
1478168	1.000000e+00	1
1478169	1.193067e-05	40
1478170	1.000000e+00	0
1478171	5.561376e-01	25
1478172	9.999999e-01	8
1478173	8.881784e-16	50
1478179	1.000000e+00	3
1478178	1.000000e+00	0
1478177	1.000000e+00	1
1478176	1.000000e+00	0
1478183	8.388818e-01	22
1478182	1.000000e+00	4
1478181	1.854161e-11	47
1478180	1.000000e+00	0
1478187	1.000000e+00	1
1478186	8.881784e-16	50
1478185	1.000000e+00	1
1478184	1.000000e+00	0
1478191	9.966998e-01	16
1478190	1.000000e+00	4
1478189	1.000000e+00	2
1478188	8.881784e-16	50
1478194	1.000000e+00	3
1478195	9.966998e-01	16
1478192	9.835804e-01	18
1478193	8.881784e-16	50
1478198	1.000000e+00	7
1478199	1.000000e+00	0
1478196	4.681115e-04	37
1478197	5.946023e-02	31
1478202	1.000000e+00	5
1478200	9.923267e-01	17
1478201	1.000000e+00	4
1478206	8.881784e-16	50
1478207	9.835804e-01	18
1478204	4.681115e-04	37
1478205	1.000000e+00	3
1478212	9.923267e-01	17
1478215	8.881784e-16	50
1478214	4.529710e-14	49
1478209	1.000000e+00	4
1478208	1.000000e+00	0
1478211	1.000000e+00	1
1478210	9.923267e-01	17
1478221	1.000000e+00	7
1478220	1.611182e-01	29
1478223	1.000000e+00	5
1478222	9.995319e-01	14
1478217	1.000000e+00	3
1478216	9.995319e-01	14
1478219	9.835804e-01	18
1478218	1.000000e+00	0
1478228	2.230891e-10	46
1478229	4.438624e-01	26
1478230	6.640945e-01	24
1478231	9.923267e-01	17
1478224	4.529710e-14	49
1478225	1.000000e+00	4
1478226	1.529320e-04	38
1478227	8.881784e-16	50
1478236	1.000000e+00	3
1478237	3.245432e-02	32
1478238	1.000000e+00	0
1478232	5.946023e-02	31
1478233	1.000000e+00	2
1478234	9.999994e-01	9
1478235	9.998471e-01	13
1478247	1.000000e+00	0
1478246	1.000000e+00	0
1478245	1.000000e+00	0
1478244	1.000000e+00	0
1478243	1.000000e+00	0
1478242	1.000000e+00	4
1478241	1.000000e+00	3
1478240	1.000000e+00	3
1478255	4.529710e-14	49
1478254	1.301086e-03	36
1478253	8.986806e-01	21
1478252	3.300224e-03	35
1478251	1.000000e+00	5
1478250	1.000000e+00	0
1478249	1.000000e+00	0
1478248	1.000000e+00	5
1478262	1.000000e+00	0
1478263	8.881784e-16	50
1478260	1.000000e+00	0
1478261	1.000000e+00	0
1478258	9.999999e-01	8
1478259	1.000000e+00	0
1478256	1.000000e+00	2
1478257	1.000000e+00	0
1478270	8.881784e-16	50
1478271	8.881784e-16	50
1478268	1.854161e-11	47
1478269	8.881784e-16	50
1478266	9.999972e-01	10
1478267	1.000000e+00	0
1478264	8.881784e-16	50
1478265	1.049339e-07	43
1476834	1.000000e+00	1
1476832	9.986989e-01	15
1476833	1.000000e+00	0
1476838	1.000000e+00	7
1476839	9.999881e-01	11
1476836	9.405398e-01	20
1476837	1.854161e-11	47
1476842	9.986989e-01	15
1476843	1.000000e+00	0
1476840	8.881784e-16	50
1476841	1.000000e+00	6
1476846	1.000000e+00	4
1476847	1.000000e+00	0
1476844	1.133316e-12	48
1476845	7.673339e-03	34
1476851	1.000000e+00	2
1476850	1.000000e+00	0
1476849	8.881784e-16	50
1476848	1.000000e+00	0
1476855	9.999994e-01	9
1476854	1.000000e+00	0
1476853	1.000000e+00	1
1476852	6.640945e-01	24
1476859	1.000000e+00	3
1476858	1.000000e+00	0
1476857	9.999549e-01	12
1476856	1.000000e+00	0
1476863	8.986806e-01	21
1476861	9.405398e-01	20
1476860	6.640945e-01	24
1476800	9.986989e-01	15
1476804	1.000000e+00	3
1476805	1.000000e+00	4
1476806	1.000000e+00	0
1476807	3.300224e-03	35
1476808	1.000000e+00	1
1476809	1.000000e+00	2
1476810	1.000000e+00	5
1476811	9.405398e-01	20
1476812	1.013194e-01	30
1476813	1.000000e+00	0
1476814	1.000000e+00	0
1476815	1.000000e+00	0
1476817	1.000000e+00	0
1476816	8.881784e-16	50
1476819	8.881784e-16	50
1476818	1.000000e+00	0
1476821	4.681115e-04	37
1476820	1.000000e+00	0
1476823	1.621870e-08	44
1476822	1.133316e-12	48
1476825	1.000000e+00	0
1476824	1.000000e+00	2
1476827	1.000000e+00	2
1476826	9.986989e-01	15
1476829	7.673339e-03	34
1476828	8.881784e-16	50
1476831	1.193067e-05	40
1476830	5.561376e-01	25
1476774	9.999999e-01	8
1476775	1.000000e+00	3
1476772	8.881784e-16	50
1476773	1.000000e+00	6
1476770	1.000000e+00	6
1476771	8.881784e-16	50
1476768	8.986806e-01	21
1476769	8.881784e-16	50
1476782	8.881784e-16	50
1476783	9.999994e-01	9
1476780	9.675457e-01	19
1476781	8.881784e-16	50
1476779	4.438624e-01	26
1476776	1.000000e+00	0
1476777	1.000000e+00	7
1476791	1.000000e+00	0
1476789	4.529710e-14	49
1476788	9.999994e-01	9
1476787	2.104926e-09	45
1476786	1.000000e+00	1
1476785	1.000000e+00	0
1476784	9.998471e-01	13
1476799	1.000000e+00	0
1476798	9.999999e-01	8
1476797	1.621870e-08	44
1476796	1.000000e+00	7
1476795	4.529710e-14	49
1476794	1.000000e+00	6
1476793	8.881784e-16	50
1476792	9.999881e-01	11
1476740	4.529710e-14	49
1476741	1.013194e-01	30
1476743	8.881784e-16	50
1476736	4.529710e-14	49
1476737	8.881784e-16	50
1476738	8.881784e-16	50
1476739	8.881784e-16	50
1476748	5.946023e-02	31
1476749	1.000000e+00	7
1476750	9.995319e-01	14
1476751	1.000000e+00	0
1476744	4.529710e-14	49
1476745	1.133316e-12	48
1476746	1.193067e-05	40
1476757	4.529710e-14	49
1476756	8.881784e-16	50
1476759	8.881784e-16	50
1476758	8.881784e-16	50
1476753	8.881784e-16	50
1476752	8.881784e-16	50
1476755	8.881784e-16	50
1476754	4.529710e-14	49
1476765	1.000000e+00	3
1476764	1.000000e+00	0
1476767	8.881784e-16	50
1476766	8.986806e-01	21
1476761	8.881784e-16	50
1476760	8.881784e-16	50
1476763	8.881784e-16	50
1476715	1.000000e+00	0
1476714	9.999994e-01	9
1476713	8.881784e-16	50
1476712	1.000000e+00	6
1476719	9.999994e-01	9
1476718	1.000000e+00	5
1476717	1.000000e+00	2
1476716	8.881784e-16	50
1476707	9.999999e-01	8
1476706	9.999994e-01	9
1476705	2.399438e-01	28
1476704	2.807050e-06	41
1476711	8.881784e-16	50
1476710	4.681115e-04	37
1476709	8.881784e-16	50
1476708	9.923267e-01	17
1476730	9.998471e-01	13
1476731	8.881784e-16	50
1476728	8.881784e-16	50
1476729	1.000000e+00	2
1476734	8.881784e-16	50
1476735	1.000000e+00	4
1476732	1.000000e+00	1
1476733	1.000000e+00	1
1476722	1.000000e+00	0
1476723	9.999999e-01	8
1476720	1.301086e-03	36
1476721	9.999881e-01	11
1476726	8.881784e-16	50
1476727	9.999549e-01	12
1476724	8.881784e-16	50
1476725	1.621870e-08	44
1476681	1.000000e+00	4
1476680	8.881784e-16	50
1476683	1.000000e+00	4
1476682	8.881784e-16	50
1476685	9.998471e-01	13
1476684	1.000000e+00	3
1476687	5.946023e-02	31
1476686	9.999994e-01	9
1476673	8.881784e-16	50
1476672	9.966998e-01	16
1476675	9.999972e-01	10
1476674	1.133316e-12	48
1476677	4.529710e-14	49
1476676	1.611182e-01	29
1476679	8.881784e-16	50
1476696	9.999549e-01	12
1476697	9.999881e-01	11
1476698	1.000000e+00	4
1476699	8.881784e-16	50
1476700	1.000000e+00	4
1476701	8.881784e-16	50
1476702	8.881784e-16	50
1476703	1.529320e-04	38
1476688	8.881784e-16	50
1476689	1.854161e-11	47
1476690	1.000000e+00	7
1476691	1.049339e-07	43
1476692	2.230891e-10	46
1476693	8.881784e-16	50
1476694	8.881784e-16	50
1476695	8.881784e-16	50
1476655	9.999549e-01	12
1476654	8.986806e-01	21
1476653	9.999881e-01	11
1476652	1.193067e-05	40
1476651	9.999994e-01	9
1476650	4.681115e-04	37
1476649	1.621870e-08	44
1476647	1.000000e+00	4
1476646	1.301086e-03	36
1476645	1.000000e+00	0
1476644	8.881784e-16	50
1476643	9.999881e-01	11
1476642	9.675457e-01	19
1476641	1.611182e-01	29
1476640	8.881784e-16	50
1476670	1.000000e+00	5
1476671	8.881784e-16	50
1476668	3.359055e-01	27
1476669	3.245432e-02	32
1476666	9.986989e-01	15
1476667	9.986989e-01	15
1476664	1.000000e+00	3
1476665	9.999881e-01	11
1476662	3.245432e-02	32
1476663	9.986989e-01	15
1476660	8.881784e-16	50
1476661	1.133316e-12	48
1476658	1.000000e+00	2
1476659	7.600562e-01	23
1476656	9.986989e-01	15
1476657	8.881784e-16	50
1476621	1.000000e+00	0
1476620	3.359055e-01	27
1476623	8.881784e-16	50
1476622	4.529710e-14	49
1476617	9.998471e-01	13
1476616	8.881784e-16	50
1476619	9.675457e-01	19
1476618	1.000000e+00	4
1476613	2.807050e-06	41
1476612	5.946023e-02	31
1476615	2.399438e-01	28
1476614	2.230891e-10	46
1476609	1.000000e+00	1
1476608	9.995319e-01	14
1476611	4.529710e-14	49
1476610	9.999999e-01	8
1476636	1.133316e-12	48
1476637	1.193067e-05	40
1476638	5.946023e-02	31
1476639	8.881784e-16	50
1476632	1.000000e+00	0
1476633	8.881784e-16	50
1476634	1.000000e+00	2
1476635	1.000000e+00	3
1476628	1.000000e+00	1
1476629	1.000000e+00	3
1476630	1.000000e+00	7
1476631	1.000000e+00	1
1476624	8.881784e-16	50
1476625	8.881784e-16	50
1476626	9.835804e-01	18
1476627	1.000000e+00	0
1477104	1.000000e+00	2
1477107	8.881784e-16	50
1477106	1.000000e+00	0
1477109	1.000000e+00	0
1477108	8.881784e-16	50
1477111	1.000000e+00	0
1477110	1.133316e-12	48
1477113	9.999999e-01	8
1477112	1.000000e+00	7
1477115	8.881784e-16	50
1477114	8.881784e-16	50
1477117	1.854161e-11	47
1477116	1.000000e+00	0
1477119	4.529710e-14	49
1477118	8.881784e-16	50
1477088	1.000000e+00	0
1477089	4.438624e-01	26
1477090	1.000000e+00	0
1477091	8.881784e-16	50
1477092	1.000000e+00	0
1477093	1.000000e+00	2
1477094	9.999972e-01	10
1477095	7.600562e-01	23
1477096	1.000000e+00	0
1477097	6.640945e-01	24
1477098	8.881784e-16	50
1477099	9.999999e-01	8
1477100	5.561376e-01	25
1477101	1.000000e+00	4
1477102	8.881784e-16	50
1477103	9.999972e-01	10
1477075	1.013194e-01	30
1477074	8.881784e-16	50
1477073	1.000000e+00	0
1477072	9.405398e-01	20
1477079	9.923267e-01	17
1477078	1.000000e+00	0
1477077	1.000000e+00	0
1477076	9.835804e-01	18
1477083	1.000000e+00	0
1477082	1.000000e+00	0
1477081	1.000000e+00	0
1477080	1.000000e+00	0
1477087	1.000000e+00	0
1477085	8.881784e-16	50
1477084	1.000000e+00	4
1477058	9.966998e-01	16
1477059	9.923267e-01	17
1477056	8.881784e-16	50
1477057	1.133316e-12	48
1477062	1.000000e+00	0
1477063	8.881784e-16	50
1477060	1.301086e-03	36
1477061	1.000000e+00	5
1477066	1.000000e+00	0
1477067	1.854161e-11	47
1477064	1.000000e+00	5
1477065	9.999881e-01	11
1477070	1.621870e-08	44
1477071	6.640945e-01	24
1477068	8.881784e-16	50
1477069	8.881784e-16	50
1477045	8.881784e-16	50
1477044	4.529710e-14	49
1477047	8.881784e-16	50
1477046	2.230891e-10	46
1477041	8.881784e-16	50
1477040	8.881784e-16	50
1477043	9.675457e-01	19
1477042	1.133316e-12	48
1477053	1.621870e-08	44
1477052	9.998471e-01	13
1477055	8.881784e-16	50
1477054	9.675457e-01	19
1477049	1.000000e+00	4
1477048	2.230891e-10	46
1477051	4.529710e-14	49
1477050	1.000000e+00	1
1477028	1.049339e-07	43
1477029	1.000000e+00	3
1477030	8.881784e-16	50
1477031	5.946023e-02	31
1477025	9.999994e-01	9
1477026	5.946023e-02	31
1477027	9.999972e-01	10
1477036	1.854161e-11	47
1477037	8.881784e-16	50
1477038	9.999972e-01	10
1477039	1.854161e-11	47
1477032	9.999999e-01	8
1477033	1.000000e+00	0
1477034	9.966998e-01	16
1477035	9.923267e-01	17
1477015	9.675457e-01	19
1477014	1.000000e+00	1
1477013	1.854161e-11	47
1477012	1.000000e+00	4
1477011	1.000000e+00	0
1477010	1.000000e+00	0
1477009	9.999972e-01	10
1477008	1.000000e+00	1
1477023	1.000000e+00	3
1477022	1.000000e+00	2
1477021	1.611182e-01	29
1477020	4.529710e-14	49
1477019	4.510745e-05	39
1477018	9.923267e-01	17
1477017	4.681115e-04	37
1477016	1.133316e-12	48
1476998	1.301086e-03	36
1476999	1.000000e+00	0
1476996	1.000000e+00	4
1476997	9.986989e-01	15
1476994	1.000000e+00	0
1476995	9.998471e-01	13
1476992	6.640945e-01	24
1476993	1.000000e+00	0
1477006	8.881784e-16	50
1477007	7.600562e-01	23
1477004	9.675457e-01	19
1477005	1.000000e+00	3
1477002	1.000000e+00	1
1477003	9.999549e-01	12
1477000	8.881784e-16	50
1477001	1.000000e+00	1
1476984	1.611182e-01	29
1476985	4.681115e-04	37
1476986	8.881784e-16	50
1476987	1.193067e-05	40
1476988	1.000000e+00	2
1476989	1.000000e+00	0
1476990	1.000000e+00	0
1476991	1.000000e+00	0
1476976	8.881784e-16	50
1476977	9.999881e-01	11
1476978	1.854161e-11	47
1476979	8.881784e-16	50
1476980	8.881784e-16	50
1476981	4.529710e-14	49
1476982	1.000000e+00	1
1476983	8.881784e-16	50
1476969	1.529320e-04	38
1476968	8.881784e-16	50
1476971	1.611182e-01	29
1476970	4.510745e-05	39
1476973	9.986989e-01	15
1476972	1.133316e-12	48
1476975	9.999994e-01	9
1476974	8.881784e-16	50
1476961	8.881784e-16	50
1476960	8.881784e-16	50
1476963	1.000000e+00	1
1476962	8.881784e-16	50
1476964	9.999994e-01	9
1476967	1.000000e+00	2
1476966	8.986806e-01	21
1476954	6.640945e-01	24
1476955	1.000000e+00	1
1476952	1.000000e+00	0
1476953	9.835804e-01	18
1476958	1.000000e+00	1
1476959	1.000000e+00	0
1476956	9.405398e-01	20
1476957	9.999549e-01	12
1476946	1.000000e+00	0
1476947	1.854161e-11	47
1476945	8.881784e-16	50
1476950	1.000000e+00	0
1476951	1.000000e+00	1
1476948	1.000000e+00	1
1476949	9.999999e-01	8
1476939	1.000000e+00	0
1476938	1.000000e+00	2
1476937	1.000000e+00	2
1476936	1.000000e+00	0
1476943	8.881784e-16	50
1476942	8.881784e-16	50
1476941	1.000000e+00	0
1476940	1.000000e+00	0
1476931	1.000000e+00	0
1476930	1.000000e+00	0
1476929	7.600562e-01	23
1476928	8.881784e-16	50
1476935	1.000000e+00	0
1476934	8.881784e-16	50
1476933	1.000000e+00	7
1476932	8.881784e-16	50
1476924	1.000000e+00	3
1476925	1.000000e+00	4
1476926	1.000000e+00	4
1476927	1.000000e+00	2
1476920	6.640945e-01	24
1476921	1.000000e+00	1
1476922	1.000000e+00	6
1476916	9.999972e-01	10
1476917	2.104926e-09	45
1476918	2.399438e-01	28
1476919	1.000000e+00	0
1476912	9.998471e-01	13
1476913	5.817779e-07	42
1476914	1.000000e+00	2
1476915	1.133316e-12	48
1476909	1.000000e+00	1
1476908	4.438624e-01	26
1476911	8.881784e-16	50
1476905	2.230891e-10	46
1476904	1.611182e-01	29
1476907	1.000000e+00	2
1476906	1.000000e+00	5
1476901	8.881784e-16	50
1476900	9.999999e-01	8
1476903	1.000000e+00	7
1476902	1.000000e+00	6
1476897	2.399438e-01	28
1476896	9.999881e-01	11
1476899	4.438624e-01	26
1476898	1.000000e+00	5
1476894	1.000000e+00	1
1476895	1.000000e+00	4
1476892	8.881784e-16	50
1476893	8.881784e-16	50
1476890	1.000000e+00	1
1476891	8.881784e-16	50
1476888	1.000000e+00	0
1476889	1.000000e+00	5
1476886	8.881784e-16	50
1476887	8.881784e-16	50
1476884	9.999972e-01	10
1476885	9.995319e-01	14
1476882	8.881784e-16	50
1476883	9.999994e-01	9
1476880	9.999972e-01	10
1476881	4.510745e-05	39
1476879	1.000000e+00	4
1476878	1.000000e+00	7
1476877	9.835804e-01	18
1476876	9.999881e-01	11
1476875	9.999881e-01	11
1476874	4.529710e-14	49
1476873	1.301086e-03	36
1476872	9.999549e-01	12
1476871	1.000000e+00	6
1476870	1.000000e+00	2
1476869	1.049339e-07	43
1476868	9.675457e-01	19
1476867	8.881784e-16	50
1476866	8.881784e-16	50
1476865	5.817779e-07	42
1476864	8.881784e-16	50
1477316	1.000000e+00	0
1477317	1.000000e+00	0
1477318	1.000000e+00	1
1477319	1.000000e+00	0
1477312	9.999881e-01	11
1477313	9.999999e-01	8
1477314	1.000000e+00	4
1477315	8.881784e-16	50
1477324	1.000000e+00	1
1477325	8.881784e-16	50
1477326	1.000000e+00	0
1477327	9.999881e-01	11
1477320	1.000000e+00	4
1477321	1.000000e+00	0
1477322	4.529710e-14	49
1477323	1.000000e+00	1
1477333	1.000000e+00	0
1477332	1.000000e+00	3
1477335	1.000000e+00	0
1477334	1.000000e+00	0
1477329	1.000000e+00	0
1477328	1.611182e-01	29
1477331	9.998471e-01	13
1477330	9.995319e-01	14
1477341	1.000000e+00	0
1477340	5.561376e-01	25
1477343	3.359055e-01	27
1477342	9.995319e-01	14
1477337	1.000000e+00	1
1477336	1.000000e+00	0
1477339	4.438624e-01	26
1477338	1.000000e+00	0
1477350	1.000000e+00	1
1477351	9.999994e-01	9
1477348	1.611182e-01	29
1477349	4.529710e-14	49
1477346	9.995319e-01	14
1477347	9.999972e-01	10
1477344	1.000000e+00	0
1477345	9.999549e-01	12
1477358	5.946023e-02	31
1477359	8.881784e-16	50
1477357	8.881784e-16	50
1477354	9.999972e-01	10
1477355	3.300224e-03	35
1477352	1.000000e+00	0
1477353	9.999549e-01	12
1477367	2.230891e-10	46
1477365	9.923267e-01	17
1477364	1.000000e+00	7
1477363	8.881784e-16	50
1477362	8.881784e-16	50
1477361	8.881784e-16	50
1477360	1.133316e-12	48
1477375	1.611182e-01	29
1477374	1.000000e+00	4
1477373	1.000000e+00	0
1477372	8.881784e-16	50
1477371	3.245432e-02	32
1477370	1.000000e+00	0
1477369	1.013194e-01	30
1477368	8.881784e-16	50
1477248	8.881784e-16	50
1477249	1.000000e+00	2
1477250	1.000000e+00	0
1477251	1.641957e-02	33
1477252	4.529710e-14	49
1477253	9.986989e-01	15
1477254	4.529710e-14	49
1477255	1.000000e+00	3
1477256	1.013194e-01	30
1477257	9.405398e-01	20
1477258	2.104926e-09	45
1477259	9.405398e-01	20
1477260	9.999549e-01	12
1477261	1.000000e+00	3
1477262	2.807050e-06	41
1477263	1.621870e-08	44
1477265	8.881784e-16	50
1477264	3.300224e-03	35
1477267	9.986989e-01	15
1477266	6.640945e-01	24
1477269	8.881784e-16	50
1477268	3.359055e-01	27
1477271	1.000000e+00	4
1477270	1.193067e-05	40
1477273	1.013194e-01	30
1477272	3.245432e-02	32
1477275	9.999881e-01	11
1477274	9.835804e-01	18
1477277	8.881784e-16	50
1477276	4.529710e-14	49
1477279	1.000000e+00	0
1477278	1.621870e-08	44
1477282	3.245432e-02	32
1477283	1.133316e-12	48
1477280	4.438624e-01	26
1477281	1.000000e+00	2
1477286	8.881784e-16	50
1477284	1.854161e-11	47
1477285	8.881784e-16	50
1477290	4.529710e-14	49
1477291	4.681115e-04	37
1477289	8.881784e-16	50
1477294	8.388818e-01	22
1477295	9.405398e-01	20
1477292	9.999999e-01	8
1477293	1.000000e+00	1
1477299	3.300224e-03	35
1477298	9.999881e-01	11
1477297	8.881784e-16	50
1477296	8.881784e-16	50
1477303	8.881784e-16	50
1477301	8.881784e-16	50
1477300	8.881784e-16	50
1477307	1.000000e+00	2
1477306	8.881784e-16	50
1477305	1.000000e+00	0
1477304	9.999881e-01	11
1477311	1.000000e+00	4
1477310	9.923267e-01	17
1477309	5.561376e-01	25
1477308	1.000000e+00	5
1477197	1.013194e-01	30
1477196	1.193067e-05	40
1477199	5.817779e-07	42
1477198	4.529710e-14	49
1477193	8.881784e-16	50
1477192	1.641957e-02	33
1477195	8.881784e-16	50
1477194	8.881784e-16	50
1477189	9.999549e-01	12
1477191	4.529710e-14	49
1477190	8.881784e-16	50
1477185	9.966998e-01	16
1477184	1.000000e+00	7
1477187	4.681115e-04	37
1477186	3.300224e-03	35
1477212	9.999549e-01	12
1477213	1.000000e+00	1
1477214	8.881784e-16	50
1477215	1.854161e-11	47
1477208	2.104926e-09	45
1477209	9.995319e-01	14
1477210	4.529710e-14	49
1477211	8.881784e-16	50
1477204	2.807050e-06	41
1477205	8.881784e-16	50
1477206	4.529710e-14	49
1477207	8.881784e-16	50
1477200	1.000000e+00	5
1477201	1.193067e-05	40
1477202	8.881784e-16	50
1477203	8.881784e-16	50
1477231	8.881784e-16	50
1477230	1.133316e-12	48
1477229	1.193067e-05	40
1477228	4.529710e-14	49
1477227	5.817779e-07	42
1477225	9.835804e-01	18
1477224	8.881784e-16	50
1477223	2.104926e-09	45
1477222	9.998471e-01	13
1477221	9.999972e-01	10
1477219	2.399438e-01	28
1477218	8.881784e-16	50
1477217	9.923267e-01	17
1477216	9.999549e-01	12
1477246	2.230891e-10	46
1477247	1.529320e-04	38
1477244	2.104926e-09	45
1477245	9.995319e-01	14
1477242	1.133316e-12	48
1477243	8.881784e-16	50
1477241	8.881784e-16	50
1477238	8.881784e-16	50
1477236	9.675457e-01	19
1477237	9.999999e-01	8
1477235	4.529710e-14	49
1477232	9.999881e-01	11
1477233	4.529710e-14	49
1477129	5.817779e-07	42
1477128	9.999999e-01	8
1477131	4.529710e-14	49
1477130	8.881784e-16	50
1477133	8.881784e-16	50
1477132	5.561376e-01	25
1477135	1.000000e+00	0
1477134	9.405398e-01	20
1477121	1.000000e+00	3
1477120	8.881784e-16	50
1477122	9.999881e-01	11
1477125	6.640945e-01	24
1477124	2.104926e-09	45
1477127	9.999999e-01	8
1477126	4.529710e-14	49
1477144	1.529320e-04	38
1477145	1.621870e-08	44
1477146	1.133316e-12	48
1477147	9.986989e-01	15
1477148	1.000000e+00	7
1477149	7.600562e-01	23
1477150	8.881784e-16	50
1477151	1.000000e+00	6
1477136	1.000000e+00	0
1477137	1.000000e+00	0
1477138	4.438624e-01	26
1477139	1.301086e-03	36
1477140	1.000000e+00	0
1477142	1.000000e+00	0
1477163	8.881784e-16	50
1477162	4.529710e-14	49
1477161	8.881784e-16	50
1477160	8.881784e-16	50
1477167	8.881784e-16	50
1477166	1.000000e+00	5
1477165	8.881784e-16	50
1477164	9.405398e-01	20
1477155	1.013194e-01	30
1477154	8.881784e-16	50
1477153	1.133316e-12	48
1477152	8.881784e-16	50
1477159	1.641957e-02	33
1477158	5.817779e-07	42
1477157	1.000000e+00	6
1477156	2.807050e-06	41
1477178	1.013194e-01	30
1477179	4.529710e-14	49
1477176	8.881784e-16	50
1477177	3.300224e-03	35
1477182	7.673339e-03	34
1477183	1.000000e+00	3
1477180	7.673339e-03	34
1477181	9.999549e-01	12
1477170	1.000000e+00	2
1477171	1.000000e+00	2
1477168	1.000000e+00	3
1477169	1.000000e+00	6
1477174	8.881784e-16	50
1477175	5.561376e-01	25
1477172	9.995319e-01	14
1477173	9.998471e-01	13
1477591	8.881784e-16	50
1477590	8.881784e-16	50
1477589	9.405398e-01	20
1477588	3.300224e-03	35
1477587	5.561376e-01	25
1477586	8.881784e-16	50
1477585	8.881784e-16	50
1477584	8.881784e-16	50
1477599	8.881784e-16	50
1477598	7.673339e-03	34
1477597	1.000000e+00	3
1477596	8.881784e-16	50
1477595	8.388818e-01	22
1477594	6.640945e-01	24
1477592	1.133316e-12	48
1477574	1.000000e+00	1
1477575	8.881784e-16	50
1477572	1.000000e+00	1
1477573	1.133316e-12	48
1477570	1.529320e-04	38
1477571	4.529710e-14	49
1477568	9.835804e-01	18
1477569	1.000000e+00	3
1477582	3.300224e-03	35
1477583	8.388818e-01	22
1477580	1.000000e+00	5
1477581	1.621870e-08	44
1477578	1.000000e+00	6
1477579	8.881784e-16	50
1477576	4.529710e-14	49
1477577	1.000000e+00	2
1477621	8.881784e-16	50
1477620	8.881784e-16	50
1477623	8.881784e-16	50
1477616	8.881784e-16	50
1477629	4.438624e-01	26
1477628	8.881784e-16	50
1477631	1.529320e-04	38
1477630	4.529710e-14	49
1477625	8.881784e-16	50
1477624	2.399438e-01	28
1477627	8.881784e-16	50
1477626	8.881784e-16	50
1477604	4.529710e-14	49
1477606	9.999999e-01	8
1477607	8.881784e-16	50
1477600	1.854161e-11	47
1477601	5.561376e-01	25
1477602	2.230891e-10	46
1477603	9.675457e-01	19
1477612	1.000000e+00	0
1477613	3.245432e-02	32
1477615	2.230891e-10	46
1477608	1.000000e+00	5
1477609	8.881784e-16	50
1477610	8.881784e-16	50
1477611	2.230891e-10	46
1477522	8.881784e-16	50
1477521	1.133316e-12	48
1477520	1.000000e+00	6
1477527	3.245432e-02	32
1477526	1.000000e+00	5
1477525	1.000000e+00	7
1477531	8.881784e-16	50
1477530	8.881784e-16	50
1477529	1.000000e+00	0
1477528	1.000000e+00	3
1477535	1.193067e-05	40
1477534	4.681115e-04	37
1477533	4.438624e-01	26
1477532	3.359055e-01	27
1477506	1.000000e+00	7
1477507	1.000000e+00	0
1477504	8.881784e-16	50
1477505	1.000000e+00	0
1477510	1.000000e+00	0
1477508	6.640945e-01	24
1477509	1.000000e+00	0
1477514	2.399438e-01	28
1477515	1.000000e+00	2
1477512	8.881784e-16	50
1477513	1.000000e+00	7
1477518	1.000000e+00	1
1477519	1.529320e-04	38
1477516	1.000000e+00	5
1477517	1.000000e+00	7
1477553	1.621870e-08	44
1477552	1.854161e-11	47
1477555	1.000000e+00	0
1477554	8.881784e-16	50
1477557	1.013194e-01	30
1477556	1.000000e+00	7
1477558	8.881784e-16	50
1477561	1.000000e+00	0
1477563	1.000000e+00	2
1477562	2.807050e-06	41
1477565	8.881784e-16	50
1477564	8.881784e-16	50
1477567	2.230891e-10	46
1477566	9.998471e-01	13
1477536	1.000000e+00	3
1477537	1.000000e+00	1
1477538	1.000000e+00	4
1477539	1.000000e+00	0
1477540	1.000000e+00	5
1477541	1.000000e+00	7
1477542	3.245432e-02	32
1477543	3.300224e-03	35
1477544	1.000000e+00	2
1477545	1.000000e+00	6
1477546	1.000000e+00	1
1477547	1.000000e+00	2
1477548	1.000000e+00	6
1477549	8.881784e-16	50
1477550	8.881784e-16	50
1477551	1.000000e+00	4
1477470	1.133316e-12	48
1477471	9.405398e-01	20
1477468	8.881784e-16	50
1477469	8.881784e-16	50
1477466	1.000000e+00	2
1477467	9.675457e-01	19
1477464	1.000000e+00	1
1477465	9.999972e-01	10
1477462	2.399438e-01	28
1477463	1.000000e+00	0
1477460	1.000000e+00	2
1477461	1.193067e-05	40
1477458	8.881784e-16	50
1477459	1.000000e+00	0
1477456	1.000000e+00	0
1477457	1.000000e+00	0
1477455	1.000000e+00	2
1477454	1.000000e+00	0
1477453	1.000000e+00	2
1477452	1.000000e+00	0
1477451	1.000000e+00	0
1477450	1.000000e+00	0
1477449	1.000000e+00	6
1477448	3.245432e-02	32
1477446	1.000000e+00	1
1477445	1.854161e-11	47
1477444	1.000000e+00	5
1477443	8.986806e-01	21
1477442	1.000000e+00	0
1477441	4.681115e-04	37
1477440	8.881784e-16	50
1477500	2.104926e-09	45
1477501	1.000000e+00	1
1477502	1.000000e+00	2
1477503	1.000000e+00	1
1477496	1.000000e+00	1
1477497	1.000000e+00	0
1477498	1.000000e+00	1
1477499	1.000000e+00	0
1477492	1.000000e+00	1
1477493	1.000000e+00	1
1477494	1.000000e+00	0
1477495	1.000000e+00	0
1477489	1.301086e-03	36
1477490	1.000000e+00	0
1477491	1.000000e+00	0
1477485	1.000000e+00	4
1477484	1.000000e+00	1
1477486	2.807050e-06	41
1477481	2.230891e-10	46
1477480	4.529710e-14	49
1477483	1.000000e+00	5
1477482	3.359055e-01	27
1477477	1.000000e+00	1
1477476	3.300224e-03	35
1477479	9.923267e-01	17
1477478	1.133316e-12	48
1477473	1.301086e-03	36
1477472	1.000000e+00	5
1477475	1.133316e-12	48
1477474	3.245432e-02	32
1477402	8.881784e-16	50
1477403	1.000000e+00	0
1477400	1.000000e+00	1
1477401	9.999881e-01	11
1477406	1.000000e+00	0
1477407	1.000000e+00	0
1477404	1.000000e+00	2
1477405	4.438624e-01	26
1477394	9.675457e-01	19
1477395	3.245432e-02	32
1477392	9.999972e-01	10
1477393	8.881784e-16	50
1477398	4.529710e-14	49
1477399	1.013194e-01	30
1477396	1.000000e+00	5
1477397	1.854161e-11	47
1477387	1.854161e-11	47
1477386	9.995319e-01	14
1477385	9.986989e-01	15
1477384	4.529710e-14	49
1477391	1.000000e+00	7
1477390	1.000000e+00	7
1477389	1.133316e-12	48
1477388	9.923267e-01	17
1477379	9.923267e-01	17
1477378	9.986989e-01	15
1477377	9.999549e-01	12
1477376	1.000000e+00	1
1477383	1.621870e-08	44
1477382	1.000000e+00	0
1477381	9.999999e-01	8
1477380	1.000000e+00	1
1477432	1.000000e+00	0
1477433	1.000000e+00	0
1477434	9.999999e-01	8
1477435	1.000000e+00	0
1477436	1.000000e+00	3
1477437	1.000000e+00	1
1477438	1.000000e+00	2
1477439	8.881784e-16	50
1477424	2.399438e-01	28
1477425	1.000000e+00	1
1477426	1.301086e-03	36
1477427	1.133316e-12	48
1477428	4.529710e-14	49
1477429	1.000000e+00	2
1477430	1.000000e+00	0
1477431	1.000000e+00	0
1477417	1.000000e+00	0
1477416	1.000000e+00	3
1477419	4.681115e-04	37
1477418	1.000000e+00	0
1477421	1.000000e+00	1
1477420	1.000000e+00	3
1477423	1.013194e-01	30
1477422	7.673339e-03	34
1477409	1.000000e+00	0
1477408	1.000000e+00	3
1477411	1.000000e+00	0
1477410	1.000000e+00	0
1477413	1.000000e+00	0
1477412	1.000000e+00	0
1477415	9.998471e-01	13
1477414	1.000000e+00	0
