# Supplementary material for: Translational Selection Is Ubiquitous in Prokaryotes
Source: PLoS Genet. 2010 Jun 24;6(6):e1001004. doi: 10.1371/journal.pgen.1001004 (PMC2891978; doi:10.1371/journal.pgen.1001004)
Supplement: Dataset S1 — OCU/non-OCU gene calls in 461 Bacterial and Archaeal genomes, and summary tables of genome properties and OCU preferences for specific codons. (4.77 MB ZIP) [file pgen.1001004.s001.zip › Dataset_S1_Archaea/Methanosaeta_thermophila_PT.arff.ocuGenes]

GeneID	signTest_p	ocuProbWinCnt
4463008	9.999999e-01	8
4463009	1.641957e-02	33
4463010	9.999549e-01	12
4463011	9.405398e-01	20
4463012	4.529710e-14	49
4463013	4.529710e-14	49
4463014	1.000000e+00	2
4463015	8.881784e-16	50
4463016	8.881784e-16	50
4463017	2.104926e-09	45
4463018	3.245432e-02	32
4463019	4.529710e-14	49
4463020	1.000000e+00	1
4463021	1.000000e+00	0
4463022	1.000000e+00	1
4463023	1.000000e+00	1
4463025	5.946023e-02	31
4463024	1.193067e-05	40
4463027	1.000000e+00	2
4463026	1.000000e+00	0
4463029	9.999881e-01	11
4463028	9.999994e-01	9
4463031	1.193067e-05	40
4463030	1.000000e+00	1
4463033	4.529710e-14	49
4463032	7.600562e-01	23
4463035	8.986806e-01	21
4463034	9.999881e-01	11
4463036	9.923267e-01	17
4462978	1.000000e+00	1
4462979	9.923267e-01	17
4462976	9.999881e-01	11
4462977	1.000000e+00	1
4462982	1.000000e+00	5
4462983	1.133316e-12	48
4462980	8.881784e-16	50
4462981	8.881784e-16	50
4462986	2.230891e-10	46
4462987	8.881784e-16	50
4462984	2.807050e-06	41
4462985	1.133316e-12	48
4462990	8.881784e-16	50
4462988	2.399438e-01	28
4462989	8.881784e-16	50
4462995	8.881784e-16	50
4462994	5.817779e-07	42
4462993	9.966998e-01	16
4462992	1.193067e-05	40
4462999	4.438624e-01	26
4462998	1.000000e+00	6
4462997	3.245432e-02	32
4462996	8.881784e-16	50
4463003	8.881784e-16	50
4463002	7.600562e-01	23
4463001	2.230891e-10	46
4463000	1.133316e-12	48
4463007	1.000000e+00	4
4463006	1.301086e-03	36
4463005	9.999994e-01	9
4463004	1.529320e-04	38
4463076	8.881784e-16	50
4463077	1.000000e+00	3
4463078	1.000000e+00	3
4463079	9.999549e-01	12
4463072	8.881784e-16	50
4463073	5.561376e-01	25
4463074	8.881784e-16	50
4463075	4.529710e-14	49
4463084	9.986989e-01	15
4463085	1.000000e+00	7
4463086	2.807050e-06	41
4463087	1.000000e+00	2
4463080	5.946023e-02	31
4463081	4.681115e-04	37
4463082	6.640945e-01	24
4463083	1.000000e+00	3
4463093	9.986989e-01	15
4463092	1.000000e+00	1
4463095	8.881784e-16	50
4463094	1.000000e+00	0
4463089	9.675457e-01	19
4463088	3.300224e-03	35
4463091	1.000000e+00	1
4463090	1.000000e+00	6
4463101	9.998471e-01	13
4463100	9.999972e-01	10
4463103	1.000000e+00	3
4463102	1.000000e+00	0
4463099	9.999972e-01	10
4463098	9.999549e-01	12
4463046	8.881784e-16	50
4463047	8.881784e-16	50
4463044	8.881784e-16	50
4463045	1.133316e-12	48
4463042	1.000000e+00	6
4463043	1.049339e-07	43
4463041	8.881784e-16	50
4463054	1.000000e+00	0
4463055	2.104926e-09	45
4463052	1.301086e-03	36
4463053	1.133316e-12	48
4463050	1.000000e+00	2
4463051	6.640945e-01	24
4463048	4.529710e-14	49
4463049	8.881784e-16	50
4463063	8.881784e-16	50
4463062	8.881784e-16	50
4463061	8.881784e-16	50
4463060	8.881784e-16	50
4463059	8.881784e-16	50
4463058	4.529710e-14	49
4463057	1.000000e+00	5
4463056	7.673339e-03	34
4463071	8.881784e-16	50
4463070	8.881784e-16	50
4463069	9.999999e-01	8
4463068	5.817779e-07	42
4463067	2.230891e-10	46
4463066	1.193067e-05	40
4463065	4.510745e-05	39
4463064	8.881784e-16	50
4462888	1.000000e+00	3
4462891	9.405398e-01	20
4462890	9.923267e-01	17
4462893	9.999994e-01	9
4462892	9.999994e-01	9
4462895	8.881784e-16	50
4462894	9.999972e-01	10
4462881	1.193067e-05	40
4462880	9.995319e-01	14
4462883	9.405398e-01	20
4462882	8.881784e-16	50
4462885	4.529710e-14	49
4462884	8.881784e-16	50
4462887	2.230891e-10	46
4462886	9.999994e-01	9
4462904	1.193067e-05	40
4462905	8.388818e-01	22
4462906	9.999549e-01	12
4462907	9.835804e-01	18
4462908	9.999994e-01	9
4462910	1.621870e-08	44
4462911	1.854161e-11	47
4462896	8.881784e-16	50
4462897	4.438624e-01	26
4462898	8.881784e-16	50
4462899	1.000000e+00	0
4462900	1.854161e-11	47
4462901	9.923267e-01	17
4462902	1.611182e-01	29
4462903	2.399438e-01	28
4462859	8.881784e-16	50
4462858	1.000000e+00	2
4462857	1.000000e+00	6
4462856	1.000000e+00	1
4462863	1.000000e+00	0
4462862	1.000000e+00	0
4462861	1.000000e+00	5
4462851	9.999549e-01	12
4462850	1.000000e+00	1
4462849	8.881784e-16	50
4462848	9.835804e-01	18
4462853	3.300224e-03	35
4462874	4.529710e-14	49
4462875	2.230891e-10	46
4462872	1.641957e-02	33
4462873	1.000000e+00	5
4462878	1.000000e+00	1
4462879	7.673339e-03	34
4462876	9.986989e-01	15
4462877	1.000000e+00	0
4462866	1.000000e+00	6
4462867	1.000000e+00	1
4462864	1.000000e+00	1
4462865	1.000000e+00	1
4462870	3.245432e-02	32
4462871	1.854161e-11	47
4462868	1.000000e+00	1
4462869	8.881784e-16	50
4462957	1.000000e+00	1
4462956	1.193067e-05	40
4462959	1.000000e+00	6
4462958	8.881784e-16	50
4462953	1.621870e-08	44
4462952	8.881784e-16	50
4462955	9.999972e-01	10
4462954	8.986806e-01	21
4462949	8.388818e-01	22
4462948	2.230891e-10	46
4462951	9.405398e-01	20
4462950	1.133316e-12	48
4462945	8.986806e-01	21
4462944	8.881784e-16	50
4462947	4.438624e-01	26
4462946	8.881784e-16	50
4462972	9.986989e-01	15
4462973	1.000000e+00	5
4462974	1.000000e+00	1
4462975	9.995319e-01	14
4462968	1.641957e-02	33
4462969	4.529710e-14	49
4462970	8.881784e-16	50
4462971	9.999881e-01	11
4462964	1.000000e+00	0
4462965	8.881784e-16	50
4462966	9.999549e-01	12
4462967	1.000000e+00	2
4462960	9.995319e-01	14
4462961	8.881784e-16	50
4462962	4.510745e-05	39
4462963	8.881784e-16	50
4462926	1.000000e+00	0
4462925	1.000000e+00	5
4462924	1.000000e+00	0
4462923	9.999549e-01	12
4462922	1.000000e+00	0
4462921	1.000000e+00	1
4462920	1.000000e+00	3
4462919	1.000000e+00	3
4462918	9.999994e-01	9
4462917	1.000000e+00	0
4462916	1.000000e+00	0
4462915	1.000000e+00	0
4462913	1.000000e+00	0
4462912	1.000000e+00	0
4462942	9.835804e-01	18
4462943	4.438624e-01	26
4462940	9.999994e-01	9
4462941	8.881784e-16	50
4462938	9.999549e-01	12
4462939	1.133316e-12	48
4462936	2.230891e-10	46
4462937	8.881784e-16	50
4462934	8.881784e-16	50
4462935	9.986989e-01	15
4462932	9.999972e-01	10
4462933	1.000000e+00	3
4462930	3.245432e-02	32
4462931	1.000000e+00	7
4462929	1.641957e-02	33
4462771	4.510745e-05	39
4462770	1.641957e-02	33
4462769	2.807050e-06	41
4462768	8.881784e-16	50
4462775	8.881784e-16	50
4462774	5.561376e-01	25
4462773	9.405398e-01	20
4462772	9.999549e-01	12
4462779	9.999994e-01	9
4462778	9.999549e-01	12
4462777	1.000000e+00	1
4462776	9.999881e-01	11
4462783	9.923267e-01	17
4462782	3.359055e-01	27
4462781	9.675457e-01	19
4462780	1.133316e-12	48
4462754	8.881784e-16	50
4462755	2.104926e-09	45
4462752	9.995319e-01	14
4462753	5.561376e-01	25
4462758	2.104926e-09	45
4462759	9.999881e-01	11
4462756	1.049339e-07	43
4462757	9.999972e-01	10
4462762	8.881784e-16	50
4462763	9.999999e-01	8
4462760	1.621870e-08	44
4462766	1.049339e-07	43
4462767	9.998471e-01	13
4462764	1.000000e+00	5
4462765	9.405398e-01	20
4462737	4.510745e-05	39
4462736	9.999994e-01	9
4462739	8.881784e-16	50
4462738	1.000000e+00	2
4462741	1.193067e-05	40
4462740	1.133316e-12	48
4462743	8.881784e-16	50
4462742	2.104926e-09	45
4462745	8.881784e-16	50
4462744	7.600562e-01	23
4462747	4.529710e-14	49
4462746	3.245432e-02	32
4462749	4.529710e-14	49
4462748	8.881784e-16	50
4462751	5.817779e-07	42
4462750	3.300224e-03	35
4462720	9.999549e-01	12
4462721	9.675457e-01	19
4462722	5.946023e-02	31
4462723	9.675457e-01	19
4462724	8.881784e-16	50
4462725	1.000000e+00	6
4462726	1.000000e+00	5
4462727	6.640945e-01	24
4462728	1.641957e-02	33
4462729	8.881784e-16	50
4462730	1.133316e-12	48
4462731	5.817779e-07	42
4462732	8.881784e-16	50
4462733	1.133316e-12	48
4462734	8.881784e-16	50
4462839	8.881784e-16	50
4462838	8.881784e-16	50
4462837	1.049339e-07	43
4462836	1.133316e-12	48
4462835	1.000000e+00	7
4462834	1.000000e+00	3
4462833	1.000000e+00	3
4462832	9.999972e-01	10
4462847	6.640945e-01	24
4462846	1.854161e-11	47
4462845	9.999994e-01	9
4462844	1.133316e-12	48
4462843	9.405398e-01	20
4462842	8.881784e-16	50
4462841	4.438624e-01	26
4462840	4.529710e-14	49
4462822	8.881784e-16	50
4462823	1.000000e+00	3
4462820	8.881784e-16	50
4462821	9.999972e-01	10
4462818	4.529710e-14	49
4462819	8.881784e-16	50
4462816	8.881784e-16	50
4462817	2.230891e-10	46
4462830	1.000000e+00	6
4462831	1.000000e+00	2
4462828	1.854161e-11	47
4462829	9.966998e-01	16
4462826	8.881784e-16	50
4462827	1.000000e+00	1
4462824	1.000000e+00	0
4462825	9.995319e-01	14
4462805	9.405398e-01	20
4462804	8.881784e-16	50
4462807	9.999999e-01	8
4462801	1.000000e+00	7
4462800	1.854161e-11	47
4462803	8.881784e-16	50
4462802	8.881784e-16	50
4462813	4.529710e-14	49
4462812	8.881784e-16	50
4462815	8.881784e-16	50
4462814	1.133316e-12	48
4462809	8.881784e-16	50
4462808	1.641957e-02	33
4462811	7.673339e-03	34
4462810	7.673339e-03	34
4462788	9.405398e-01	20
4462789	1.000000e+00	6
4462790	1.000000e+00	3
4462791	8.881784e-16	50
4462784	9.999994e-01	9
4462785	1.000000e+00	4
4462786	9.405398e-01	20
4462787	1.133316e-12	48
4462796	8.881784e-16	50
4462797	1.000000e+00	2
4462798	4.529710e-14	49
4462799	1.000000e+00	4
4462792	9.999999e-01	8
4462793	8.388818e-01	22
4462794	9.999972e-01	10
4462795	1.621870e-08	44
4462650	8.986806e-01	21
4462651	8.881784e-16	50
4462648	1.000000e+00	1
4462649	4.510745e-05	39
4462654	8.881784e-16	50
4462655	1.000000e+00	4
4462652	1.013194e-01	30
4462653	8.881784e-16	50
4462642	1.000000e+00	1
4462643	1.133316e-12	48
4462640	6.640945e-01	24
4462641	9.999972e-01	10
4462646	4.529710e-14	49
4462647	1.000000e+00	1
4462644	4.529710e-14	49
4462645	8.881784e-16	50
4462635	4.529710e-14	49
4462634	8.881784e-16	50
4462633	8.881784e-16	50
4462632	8.881784e-16	50
4462638	1.854161e-11	47
4462637	1.000000e+00	7
4462636	1.049339e-07	43
4462627	1.301086e-03	36
4462625	1.000000e+00	0
4462624	1.000000e+00	0
4462631	1.049339e-07	43
4462630	1.000000e+00	2
4462629	1.000000e+00	5
4462628	1.000000e+00	0
4462616	8.881784e-16	50
4462617	1.000000e+00	3
4462618	9.995319e-01	14
4462619	9.999994e-01	9
4462620	9.966998e-01	16
4462621	7.600562e-01	23
4462622	1.000000e+00	3
4462623	3.300224e-03	35
4462609	9.999881e-01	11
4462610	9.995319e-01	14
4462611	1.529320e-04	38
4462612	1.641957e-02	33
4462613	3.300224e-03	35
4462614	8.986806e-01	21
4462615	5.817779e-07	42
4462601	8.881784e-16	50
4462600	9.995319e-01	14
4462603	1.133316e-12	48
4462602	1.193067e-05	40
4462605	8.881784e-16	50
4462604	1.000000e+00	1
4462607	8.881784e-16	50
4462606	1.000000e+00	7
4462593	1.000000e+00	2
4462592	1.000000e+00	0
4462595	1.000000e+00	0
4462594	7.600562e-01	23
4462597	1.000000e+00	5
4462596	1.000000e+00	1
4462599	1.641957e-02	33
4462598	8.881784e-16	50
4462718	1.000000e+00	3
4462719	3.359055e-01	27
4462716	8.881784e-16	50
4462717	9.999972e-01	10
4462714	5.817779e-07	42
4462715	8.986806e-01	21
4462712	4.529710e-14	49
4462713	1.000000e+00	1
4462710	6.640945e-01	24
4462711	3.245432e-02	32
4462708	8.881784e-16	50
4462709	4.529710e-14	49
4462706	1.000000e+00	2
4462707	1.000000e+00	3
4462705	2.230891e-10	46
4462703	5.817779e-07	42
4462702	1.000000e+00	4
4462701	9.999881e-01	11
4462700	8.881784e-16	50
4462699	9.998471e-01	13
4462698	2.230891e-10	46
4462697	9.999999e-01	8
4462695	8.881784e-16	50
4462694	3.245432e-02	32
4462693	1.013194e-01	30
4462692	8.881784e-16	50
4462691	8.881784e-16	50
4462690	8.388818e-01	22
4462689	2.230891e-10	46
4462688	4.510745e-05	39
4462684	1.133316e-12	48
4462685	9.923267e-01	17
4462686	5.817779e-07	42
4462687	8.881784e-16	50
4462680	8.881784e-16	50
4462681	8.881784e-16	50
4462682	8.881784e-16	50
4462683	5.817779e-07	42
4462676	1.000000e+00	0
4462677	1.000000e+00	6
4462678	1.000000e+00	4
4462679	1.854161e-11	47
4462672	1.000000e+00	0
4462673	1.000000e+00	0
4462675	1.000000e+00	0
4462669	1.000000e+00	0
4462668	1.000000e+00	0
4462671	1.000000e+00	0
4462670	1.000000e+00	0
4462665	7.600562e-01	23
4462664	9.966998e-01	16
4462667	1.000000e+00	0
4462666	8.881784e-16	50
4462661	5.561376e-01	25
4462660	1.049339e-07	43
4462663	1.000000e+00	0
4462662	1.000000e+00	0
4462657	1.854161e-11	47
4462656	9.998471e-01	13
4462659	8.881784e-16	50
4462658	9.405398e-01	20
4463488	8.986806e-01	21
4463373	1.193067e-05	40
4463372	9.966998e-01	16
4463371	1.000000e+00	2
4463370	1.854161e-11	47
4463369	8.881784e-16	50
4463368	8.881784e-16	50
4463367	1.000000e+00	6
4463366	1.000000e+00	2
4463365	8.881784e-16	50
4463364	8.881784e-16	50
4463363	5.817779e-07	42
4463362	1.000000e+00	5
4463361	1.621870e-08	44
4463360	1.854161e-11	47
4463390	8.881784e-16	50
4463391	1.000000e+00	7
4463388	1.000000e+00	1
4463389	2.230891e-10	46
4463386	2.807050e-06	41
4463387	1.854161e-11	47
4463384	1.621870e-08	44
4463385	1.529320e-04	38
4463383	9.999999e-01	8
4463405	9.966998e-01	16
4463407	1.000000e+00	3
4463406	1.000000e+00	0
4463400	9.999972e-01	10
4463403	3.245432e-02	32
4463402	4.681115e-04	37
4463397	9.923267e-01	17
4463396	1.000000e+00	4
4463399	1.000000e+00	0
4463398	1.000000e+00	4
4463393	1.000000e+00	4
4463392	1.000000e+00	2
4463395	9.675457e-01	19
4463394	1.000000e+00	7
4463420	8.881784e-16	50
4463421	5.946023e-02	31
4463422	4.438624e-01	26
4463423	1.854161e-11	47
4463416	1.133316e-12	48
4463417	8.881784e-16	50
4463418	8.881784e-16	50
4463419	1.133316e-12	48
4463412	1.000000e+00	0
4463413	1.000000e+00	0
4463414	1.000000e+00	3
4463415	1.000000e+00	0
4463408	1.000000e+00	0
4463409	9.995319e-01	14
4463410	1.000000e+00	4
4463411	1.000000e+00	7
4463435	9.835804e-01	18
4463434	1.854161e-11	47
4463433	3.359055e-01	27
4463432	9.999999e-01	8
4463439	1.193067e-05	40
4463438	8.881784e-16	50
4463437	9.999549e-01	12
4463436	1.000000e+00	4
4463427	2.807050e-06	41
4463426	9.995319e-01	14
4463425	1.193067e-05	40
4463424	8.986806e-01	21
4463431	3.359055e-01	27
4463430	9.999549e-01	12
4463429	1.529320e-04	38
4463428	1.854161e-11	47
4463450	1.133316e-12	48
4463451	9.835804e-01	18
4463448	1.000000e+00	5
4463449	1.000000e+00	3
4463454	1.000000e+00	2
4463455	1.000000e+00	5
4463452	7.600562e-01	23
4463453	1.013194e-01	30
4463442	9.999972e-01	10
4463443	9.966998e-01	16
4463441	4.438624e-01	26
4463446	1.854161e-11	47
4463447	1.621870e-08	44
4463444	1.000000e+00	1
4463445	9.923267e-01	17
4463465	1.000000e+00	6
4463467	2.807050e-06	41
4463466	1.000000e+00	5
4463469	9.405398e-01	20
4463468	4.529710e-14	49
4463471	9.675457e-01	19
4463470	8.881784e-16	50
4463457	8.881784e-16	50
4463456	4.529710e-14	49
4463459	9.998471e-01	13
4463458	3.300224e-03	35
4463461	1.000000e+00	1
4463460	2.104926e-09	45
4463463	8.881784e-16	50
4463462	1.000000e+00	5
4463480	8.881784e-16	50
4463481	8.881784e-16	50
4463482	8.881784e-16	50
4463483	8.881784e-16	50
4463484	8.881784e-16	50
4463485	1.529320e-04	38
4463486	1.000000e+00	2
4463487	1.000000e+00	6
4463472	9.966998e-01	16
4463473	5.817779e-07	42
4463474	1.000000e+00	7
4463475	8.986806e-01	21
4463476	2.399438e-01	28
4463477	9.998471e-01	13
4463478	3.245432e-02	32
4463479	8.881784e-16	50
4463253	8.881784e-16	50
4463252	8.881784e-16	50
4463255	9.999994e-01	9
4463254	8.881784e-16	50
4463249	1.000000e+00	2
4463248	3.300224e-03	35
4463251	8.881784e-16	50
4463261	9.999549e-01	12
4463263	9.999881e-01	11
4463262	8.881784e-16	50
4463257	4.681115e-04	37
4463256	1.000000e+00	2
4463259	1.013194e-01	30
4463258	5.817779e-07	42
4463236	1.000000e+00	1
4463237	4.510745e-05	39
4463238	1.000000e+00	2
4463239	1.000000e+00	0
4463232	9.986989e-01	15
4463233	1.000000e+00	4
4463234	9.986989e-01	15
4463235	1.000000e+00	0
4463244	8.881784e-16	50
4463245	8.881784e-16	50
4463246	1.000000e+00	1
4463247	4.438624e-01	26
4463240	2.399438e-01	28
4463241	1.000000e+00	1
4463242	2.104926e-09	45
4463243	5.817779e-07	42
4463287	9.835804e-01	18
4463286	8.881784e-16	50
4463285	1.000000e+00	6
4463284	1.000000e+00	6
4463283	1.000000e+00	0
4463282	9.999972e-01	10
4463281	2.399438e-01	28
4463280	6.640945e-01	24
4463295	9.995319e-01	14
4463294	1.000000e+00	2
4463293	9.999999e-01	8
4463292	8.388818e-01	22
4463291	1.000000e+00	0
4463290	1.611182e-01	29
4463289	3.245432e-02	32
4463288	9.999999e-01	8
4463270	1.133316e-12	48
4463271	8.881784e-16	50
4463268	1.000000e+00	1
4463269	8.881784e-16	50
4463266	2.230891e-10	46
4463267	2.104926e-09	45
4463264	1.000000e+00	4
4463265	1.133316e-12	48
4463278	8.881784e-16	50
4463279	4.438624e-01	26
4463276	3.245432e-02	32
4463277	7.673339e-03	34
4463274	2.807050e-06	41
4463275	1.621870e-08	44
4463272	8.881784e-16	50
4463273	2.807050e-06	41
4463313	1.000000e+00	1
4463312	1.000000e+00	1
4463315	1.000000e+00	0
4463314	4.510745e-05	39
4463317	8.881784e-16	50
4463316	3.245432e-02	32
4463319	1.611182e-01	29
4463318	1.854161e-11	47
4463321	4.529710e-14	49
4463320	9.999994e-01	9
4463323	8.986806e-01	21
4463322	1.000000e+00	3
4463324	8.881784e-16	50
4463327	1.000000e+00	1
4463326	6.640945e-01	24
4463296	9.835804e-01	18
4463297	1.000000e+00	6
4463298	9.966998e-01	16
4463300	1.000000e+00	4
4463301	9.998471e-01	13
4463302	1.000000e+00	5
4463303	2.807050e-06	41
4463305	9.995319e-01	14
4463306	9.923267e-01	17
4463307	1.854161e-11	47
4463308	8.881784e-16	50
4463309	1.000000e+00	0
4463310	9.923267e-01	17
4463311	1.000000e+00	0
4463347	1.854161e-11	47
4463346	4.681115e-04	37
4463345	5.946023e-02	31
4463344	1.000000e+00	5
4463351	9.999881e-01	11
4463350	4.681115e-04	37
4463349	9.675457e-01	19
4463348	9.405398e-01	20
4463355	7.600562e-01	23
4463354	2.399438e-01	28
4463353	1.529320e-04	38
4463352	9.995319e-01	14
4463359	4.681115e-04	37
4463358	1.000000e+00	2
4463357	1.301086e-03	36
4463356	8.881784e-16	50
4463330	9.999881e-01	11
4463331	8.881784e-16	50
4463328	9.405398e-01	20
4463329	1.000000e+00	1
4463334	1.621870e-08	44
4463335	1.133316e-12	48
4463332	1.000000e+00	4
4463333	2.399438e-01	28
4463338	1.854161e-11	47
4463339	8.881784e-16	50
4463336	8.881784e-16	50
4463337	8.881784e-16	50
4463342	9.405398e-01	20
4463343	4.438624e-01	26
4463340	8.881784e-16	50
4463341	3.300224e-03	35
4463132	4.529710e-14	49
4463133	4.529710e-14	49
4463134	2.230891e-10	46
4463135	3.300224e-03	35
4463128	9.999549e-01	12
4463129	1.854161e-11	47
4463130	6.640945e-01	24
4463131	1.000000e+00	6
4463124	5.817779e-07	42
4463125	9.999994e-01	9
4463127	8.881784e-16	50
4463120	1.641957e-02	33
4463121	8.881784e-16	50
4463122	8.881784e-16	50
4463123	9.999549e-01	12
4463117	8.881784e-16	50
4463116	1.049339e-07	43
4463119	8.881784e-16	50
4463118	8.881784e-16	50
4463113	8.881784e-16	50
4463112	4.529710e-14	49
4463115	8.986806e-01	21
4463114	1.000000e+00	4
4463109	8.986806e-01	21
4463108	9.923267e-01	17
4463111	8.881784e-16	50
4463110	1.529320e-04	38
4463105	1.013194e-01	30
4463104	1.000000e+00	0
4463107	1.000000e+00	6
4463106	8.986806e-01	21
4463166	9.675457e-01	19
4463167	8.986806e-01	21
4463156	8.881784e-16	50
4463157	7.600562e-01	23
4463154	4.681115e-04	37
4463155	1.621870e-08	44
4463152	8.881784e-16	50
4463153	1.000000e+00	0
4463151	1.000000e+00	1
4463150	1.000000e+00	7
4463149	1.529320e-04	38
4463148	1.193067e-05	40
4463147	4.681115e-04	37
4463146	5.946023e-02	31
4463145	1.000000e+00	7
4463144	1.529320e-04	38
4463143	1.013194e-01	30
4463142	4.681115e-04	37
4463141	8.881784e-16	50
4463140	8.881784e-16	50
4463139	1.000000e+00	5
4463138	1.000000e+00	3
4463137	4.510745e-05	39
4463136	9.999994e-01	9
4463192	1.854161e-11	47
4463193	8.881784e-16	50
4463194	1.049339e-07	43
4463195	8.881784e-16	50
4463196	9.986989e-01	15
4463197	9.999999e-01	8
4463198	1.000000e+00	2
4463199	8.881784e-16	50
4463184	5.946023e-02	31
4463185	9.998471e-01	13
4463186	1.000000e+00	0
4463187	1.000000e+00	5
4463188	9.675457e-01	19
4463189	8.881784e-16	50
4463190	8.881784e-16	50
4463191	7.673339e-03	34
4463177	9.923267e-01	17
4463176	9.835804e-01	18
4463179	4.529710e-14	49
4463178	9.923267e-01	17
4463181	1.000000e+00	0
4463180	1.000000e+00	0
4463183	9.999881e-01	11
4463182	1.013194e-01	30
4463169	4.529710e-14	49
4463171	9.835804e-01	18
4463170	9.999994e-01	9
4463173	2.104926e-09	45
4463172	1.301086e-03	36
4463175	2.807050e-06	41
4463174	1.000000e+00	7
4463226	6.640945e-01	24
4463227	1.611182e-01	29
4463224	1.193067e-05	40
4463225	9.999999e-01	8
4463230	1.000000e+00	0
4463231	1.000000e+00	0
4463228	1.000000e+00	0
4463229	9.999999e-01	8
4463218	1.000000e+00	0
4463219	1.013194e-01	30
4463216	8.388818e-01	22
4463217	9.999549e-01	12
4463222	3.300224e-03	35
4463223	1.000000e+00	0
4463220	3.245432e-02	32
4463221	3.359055e-01	27
4463211	4.529710e-14	49
4463210	3.359055e-01	27
4463209	2.399438e-01	28
4463208	1.000000e+00	3
4463215	8.881784e-16	50
4463214	8.881784e-16	50
4463213	8.881784e-16	50
4463203	1.854161e-11	47
4463202	8.881784e-16	50
4463201	1.611182e-01	29
4463200	1.000000e+00	0
4463207	8.881784e-16	50
4463206	1.611182e-01	29
4463205	1.000000e+00	3
4463204	4.681115e-04	37
4461940	2.104926e-09	45
4461941	1.000000e+00	2
4461942	1.000000e+00	0
4461943	1.000000e+00	2
4461936	1.000000e+00	6
4461937	1.621870e-08	44
4461938	1.000000e+00	1
4461939	1.000000e+00	1
4461948	1.000000e+00	1
4461949	9.923267e-01	17
4461950	2.230891e-10	46
4461951	8.881784e-16	50
4461944	7.600562e-01	23
4461945	7.600562e-01	23
4461946	9.675457e-01	19
4461947	9.923267e-01	17
4461925	1.641957e-02	33
4461924	4.438624e-01	26
4461927	4.529710e-14	49
4461926	1.000000e+00	5
4461921	1.301086e-03	36
4461920	1.000000e+00	0
4461923	4.510745e-05	39
4461922	4.529710e-14	49
4461933	2.399438e-01	28
4461932	1.000000e+00	1
4461935	1.854161e-11	47
4461934	4.529710e-14	49
4461929	4.529710e-14	49
4461928	8.881784e-16	50
4461931	9.999549e-01	12
4461930	8.388818e-01	22
4461910	7.600562e-01	23
4461911	9.999881e-01	11
4461908	3.359055e-01	27
4461909	1.133316e-12	48
4461906	8.881784e-16	50
4461907	8.881784e-16	50
4461904	1.000000e+00	1
4461905	1.854161e-11	47
4461919	2.399438e-01	28
4461916	1.854161e-11	47
4461917	8.881784e-16	50
4461914	1.000000e+00	7
4461915	1.000000e+00	2
4461912	2.104926e-09	45
4461913	8.881784e-16	50
4461895	1.000000e+00	0
4461894	8.881784e-16	50
4461893	1.641957e-02	33
4461892	8.881784e-16	50
4461891	8.881784e-16	50
4461889	8.881784e-16	50
4461888	1.854161e-11	47
4461903	1.000000e+00	2
4461902	8.881784e-16	50
4461901	9.405398e-01	20
4461900	9.999549e-01	12
4461899	1.013194e-01	30
4461898	1.000000e+00	7
4461897	9.998471e-01	13
4461896	8.881784e-16	50
4461872	1.000000e+00	4
4461873	9.998471e-01	13
4461874	1.000000e+00	2
4461875	3.245432e-02	32
4461876	9.405398e-01	20
4461877	1.000000e+00	0
4461878	1.000000e+00	0
4461879	1.000000e+00	5
4461880	8.881784e-16	50
4461881	3.359055e-01	27
4461882	1.000000e+00	2
4461883	8.881784e-16	50
4461884	9.966998e-01	16
4461885	4.510745e-05	39
4461887	3.359055e-01	27
4461857	1.621870e-08	44
4461856	1.000000e+00	2
4461859	1.000000e+00	5
4461860	2.399438e-01	28
4461863	9.999999e-01	8
4461862	1.000000e+00	4
4461865	9.999999e-01	8
4461864	9.999972e-01	10
4461867	8.881784e-16	50
4461866	1.000000e+00	0
4461869	8.881784e-16	50
4461868	8.388818e-01	22
4461871	1.133316e-12	48
4461870	8.881784e-16	50
4461842	1.000000e+00	5
4461843	1.000000e+00	3
4461840	8.881784e-16	50
4461841	1.000000e+00	5
4461846	8.881784e-16	50
4461847	9.999994e-01	9
4461844	9.675457e-01	19
4461845	1.000000e+00	1
4461850	8.881784e-16	50
4461851	9.999999e-01	8
4461848	8.881784e-16	50
4461849	1.000000e+00	3
4461854	9.998471e-01	13
4461855	1.621870e-08	44
4461852	8.881784e-16	50
4461853	2.807050e-06	41
4461827	7.673339e-03	34
4461826	4.510745e-05	39
4461825	3.359055e-01	27
4461824	1.000000e+00	6
4461831	9.675457e-01	19
4461830	1.854161e-11	47
4461829	7.600562e-01	23
4461828	1.000000e+00	1
4461835	1.000000e+00	1
4461834	1.000000e+00	2
4461833	2.807050e-06	41
4461832	8.881784e-16	50
4461839	1.621870e-08	44
4461838	5.946023e-02	31
4461837	9.675457e-01	19
4461836	7.600562e-01	23
4462077	1.000000e+00	1
4462076	1.000000e+00	7
4462079	8.388818e-01	22
4462078	8.881784e-16	50
4462073	8.881784e-16	50
4462072	1.000000e+00	0
4462075	1.000000e+00	0
4462074	1.000000e+00	4
4462069	9.966998e-01	16
4462068	3.245432e-02	32
4462071	1.000000e+00	1
4462070	9.999999e-01	8
4462065	1.000000e+00	1
4462064	1.641957e-02	33
4462067	8.881784e-16	50
4462066	8.881784e-16	50
4462060	1.000000e+00	2
4462061	8.881784e-16	50
4462062	1.621870e-08	44
4462063	1.133316e-12	48
4462056	3.300224e-03	35
4462057	9.405398e-01	20
4462058	8.881784e-16	50
4462059	9.999972e-01	10
4462052	1.013194e-01	30
4462053	8.881784e-16	50
4462054	1.000000e+00	3
4462055	1.611182e-01	29
4462048	1.133316e-12	48
4462049	3.359055e-01	27
4462050	2.230891e-10	46
4462051	1.301086e-03	36
4462047	2.807050e-06	41
4462045	8.881784e-16	50
4462044	9.966998e-01	16
4462043	3.245432e-02	32
4462042	9.999972e-01	10
4462041	8.881784e-16	50
4462040	3.359055e-01	27
4462039	1.621870e-08	44
4462038	4.529710e-14	49
4462037	1.611182e-01	29
4462036	2.230891e-10	46
4462035	1.000000e+00	1
4462034	1.000000e+00	1
4462033	1.013194e-01	30
4462032	1.013194e-01	30
4462030	1.000000e+00	4
4462031	8.881784e-16	50
4462028	9.999881e-01	11
4462029	3.245432e-02	32
4462026	9.998471e-01	13
4462027	1.000000e+00	3
4462024	1.529320e-04	38
4462025	8.881784e-16	50
4462022	1.529320e-04	38
4462023	2.230891e-10	46
4462020	9.986989e-01	15
4462021	7.673339e-03	34
4462018	8.881784e-16	50
4462019	4.510745e-05	39
4462016	9.999999e-01	8
4462017	1.000000e+00	5
4462009	9.835804e-01	18
4462008	8.881784e-16	50
4462011	8.881784e-16	50
4462013	1.000000e+00	6
4462012	6.640945e-01	24
4462015	9.999549e-01	12
4462014	5.946023e-02	31
4462001	9.999972e-01	10
4462000	1.854161e-11	47
4462003	1.854161e-11	47
4462007	8.881784e-16	50
4462006	1.621870e-08	44
4461992	9.675457e-01	19
4461993	8.881784e-16	50
4461994	1.611182e-01	29
4461995	8.881784e-16	50
4461996	3.245432e-02	32
4461997	1.611182e-01	29
4461998	6.640945e-01	24
4461999	8.986806e-01	21
4461984	9.999994e-01	9
4461985	1.133316e-12	48
4461986	1.000000e+00	1
4461987	1.000000e+00	3
4461988	1.000000e+00	0
4461989	1.000000e+00	1
4461990	2.807050e-06	41
4461991	8.881784e-16	50
4461979	4.529710e-14	49
4461978	8.881784e-16	50
4461977	5.817779e-07	42
4461976	9.986989e-01	15
4461982	1.193067e-05	40
4461981	9.999972e-01	10
4461980	7.600562e-01	23
4461971	7.673339e-03	34
4461970	9.999881e-01	11
4461969	8.881784e-16	50
4461968	8.881784e-16	50
4461975	8.881784e-16	50
4461974	1.000000e+00	4
4461973	8.881784e-16	50
4461972	1.000000e+00	2
4461963	8.881784e-16	50
4461960	8.881784e-16	50
4461967	8.881784e-16	50
4461964	1.000000e+00	5
4461965	8.986806e-01	21
4461954	9.998471e-01	13
4461955	1.621870e-08	44
4461952	3.245432e-02	32
4461953	8.881784e-16	50
4461958	8.881784e-16	50
4461959	9.995319e-01	14
4461956	9.998471e-01	13
4461957	9.998471e-01	13
4461806	9.998471e-01	13
4461807	1.000000e+00	4
4461804	1.611182e-01	29
4461805	5.561376e-01	25
4461802	6.640945e-01	24
4461803	8.388818e-01	22
4461800	1.000000e+00	6
4461801	1.000000e+00	2
4461798	1.000000e+00	0
4461799	9.995319e-01	14
4461796	8.881784e-16	50
4461797	1.000000e+00	1
4461794	1.529320e-04	38
4461795	8.881784e-16	50
4461792	3.300224e-03	35
4461793	3.300224e-03	35
4461823	1.854161e-11	47
4461822	8.881784e-16	50
4461821	1.000000e+00	7
4461820	4.510745e-05	39
4461819	8.881784e-16	50
4461818	4.510745e-05	39
4461817	4.510745e-05	39
4461816	1.000000e+00	6
4461815	9.998471e-01	13
4461814	2.230891e-10	46
4461813	1.611182e-01	29
4461812	9.999549e-01	12
4461811	8.881784e-16	50
4461810	9.923267e-01	17
4461809	9.999994e-01	9
4461808	1.000000e+00	4
4461789	5.561376e-01	25
4461788	8.881784e-16	50
4461790	1.013194e-01	30
4461785	4.529710e-14	49
4461784	8.881784e-16	50
4461787	9.999999e-01	8
4461786	1.013194e-01	30
4461781	8.881784e-16	50
4461780	2.230891e-10	46
4461783	8.881784e-16	50
4461782	1.854161e-11	47
4461738	1.193067e-05	40
4461739	4.529710e-14	49
4461742	6.640945e-01	24
4461740	1.000000e+00	1
4461741	9.675457e-01	19
4461754	1.854161e-11	47
4461753	9.999881e-01	11
4461747	8.881784e-16	50
4461746	1.133316e-12	48
4461745	1.013194e-01	30
4461744	2.399438e-01	28
4461751	4.529710e-14	49
4461750	1.529320e-04	38
4461749	9.999549e-01	12
4461748	1.000000e+00	2
4461708	5.946023e-02	31
4461709	3.300224e-03	35
4461710	9.998471e-01	13
4461711	1.000000e+00	1
4461721	1.000000e+00	0
4461720	1.000000e+00	6
4461723	2.230891e-10	46
4461722	1.049339e-07	43
4461724	1.193067e-05	40
4461713	2.807050e-06	41
4461715	1.013194e-01	30
4461714	1.193067e-05	40
4461717	9.999881e-01	11
4461716	1.611182e-01	29
4461718	1.000000e+00	1
4462418	3.245432e-02	32
4462419	1.000000e+00	2
4462416	9.999999e-01	8
4462422	8.881784e-16	50
4462423	1.621870e-08	44
4462420	1.049339e-07	43
4462421	1.641957e-02	33
4462424	1.611182e-01	29
4462425	8.881784e-16	50
4462403	4.438624e-01	26
4462402	6.640945e-01	24
4462401	8.881784e-16	50
4462400	1.000000e+00	3
4462407	1.000000e+00	1
4462406	1.854161e-11	47
4462405	1.000000e+00	4
4462404	9.999994e-01	9
4462411	1.000000e+00	3
4462410	1.000000e+00	7
4462409	8.881784e-16	50
4462408	1.000000e+00	7
4462415	4.529710e-14	49
4462414	4.438624e-01	26
4462413	9.999999e-01	8
4462448	1.611182e-01	29
4462449	1.000000e+00	2
4462450	9.999881e-01	11
4462451	3.300224e-03	35
4462452	1.000000e+00	2
4462453	4.529710e-14	49
4462454	8.881784e-16	50
4462455	5.561376e-01	25
4462456	9.999881e-01	11
4462457	5.817779e-07	42
4462458	1.000000e+00	4
4462459	7.673339e-03	34
4462460	8.881784e-16	50
4462461	1.000000e+00	3
4462462	7.600562e-01	23
4462463	9.999972e-01	10
4462435	7.673339e-03	34
4462437	4.529710e-14	49
4462436	1.000000e+00	1
4462439	1.193067e-05	40
4462438	1.621870e-08	44
4462441	9.999881e-01	11
4462440	4.529710e-14	49
4462442	8.881784e-16	50
4462445	3.245432e-02	32
4462447	1.000000e+00	0
4462446	8.881784e-16	50
4462358	1.000000e+00	4
4462359	1.000000e+00	0
4462356	1.000000e+00	1
4462357	8.881784e-16	50
4462354	1.000000e+00	1
4462355	8.986806e-01	21
4462352	8.881784e-16	50
4462353	8.881784e-16	50
4462366	8.881784e-16	50
4462367	9.995319e-01	14
4462364	9.675457e-01	19
4462365	9.999994e-01	9
4462362	9.999549e-01	12
4462363	2.230891e-10	46
4462360	2.807050e-06	41
4462361	1.133316e-12	48
4462343	8.881784e-16	50
4462342	3.245432e-02	32
4462341	1.000000e+00	4
4462340	4.529710e-14	49
4462339	1.301086e-03	36
4462338	9.998471e-01	13
4462337	1.000000e+00	3
4462336	1.621870e-08	44
4462351	4.529710e-14	49
4462349	8.881784e-16	50
4462348	1.000000e+00	0
4462347	1.000000e+00	1
4462346	1.000000e+00	1
4462345	9.835804e-01	18
4462344	1.193067e-05	40
4462388	8.881784e-16	50
4462389	8.881784e-16	50
4462390	1.621870e-08	44
4462391	4.529710e-14	49
4462384	1.133316e-12	48
4462385	8.881784e-16	50
4462386	1.854161e-11	47
4462387	4.529710e-14	49
4462396	8.881784e-16	50
4462397	8.881784e-16	50
4462398	9.986989e-01	15
4462399	1.133316e-12	48
4462392	8.881784e-16	50
4462393	1.301086e-03	36
4462394	8.881784e-16	50
4462395	9.995319e-01	14
4462373	1.854161e-11	47
4462372	8.881784e-16	50
4462375	7.673339e-03	34
4462374	8.881784e-16	50
4462369	9.999994e-01	9
4462371	8.881784e-16	50
4462370	1.193067e-05	40
4462381	1.049339e-07	43
4462380	9.999549e-01	12
4462383	8.881784e-16	50
4462382	1.013194e-01	30
4462377	9.923267e-01	17
4462376	9.999972e-01	10
4462379	1.000000e+00	0
4462378	1.854161e-11	47
4462555	1.000000e+00	5
4462554	9.405398e-01	20
4462553	3.245432e-02	32
4462552	5.817779e-07	42
4462559	7.673339e-03	34
4462558	1.529320e-04	38
4462557	1.133316e-12	48
4462556	1.000000e+00	3
4462547	4.529710e-14	49
4462546	1.000000e+00	2
4462545	1.013194e-01	30
4462544	1.000000e+00	3
4462550	1.000000e+00	2
4462549	7.600562e-01	23
4462548	1.193067e-05	40
4462538	3.359055e-01	27
4462539	9.999999e-01	8
4462536	1.611182e-01	29
4462537	1.000000e+00	0
4462542	9.998471e-01	13
4462543	1.854161e-11	47
4462540	1.000000e+00	2
4462541	1.013194e-01	30
4462530	9.923267e-01	17
4462531	1.854161e-11	47
4462528	8.881784e-16	50
4462529	1.000000e+00	2
4462534	1.854161e-11	47
4462535	3.359055e-01	27
4462532	1.000000e+00	4
4462533	9.999549e-01	12
4462585	1.133316e-12	48
4462584	9.835804e-01	18
4462587	9.966998e-01	16
4462586	2.230891e-10	46
4462589	9.999881e-01	11
4462588	1.000000e+00	0
4462591	4.529710e-14	49
4462590	8.986806e-01	21
4462577	2.807050e-06	41
4462579	8.881784e-16	50
4462578	1.133316e-12	48
4462581	7.673339e-03	34
4462580	1.000000e+00	2
4462583	4.510745e-05	39
4462582	7.600562e-01	23
4462568	1.529320e-04	38
4462569	8.881784e-16	50
4462570	6.640945e-01	24
4462571	8.881784e-16	50
4462572	9.998471e-01	13
4462573	1.000000e+00	6
4462574	1.000000e+00	7
4462575	1.641957e-02	33
4462560	8.881784e-16	50
4462561	9.675457e-01	19
4462563	1.133316e-12	48
4462564	8.881784e-16	50
4462565	1.000000e+00	3
4462566	5.561376e-01	25
4462567	9.405398e-01	20
4462495	8.881784e-16	50
4462494	9.999881e-01	11
4462493	9.405398e-01	20
4462492	8.881784e-16	50
4462491	1.000000e+00	2
4462490	8.881784e-16	50
4462489	8.881784e-16	50
4462488	8.986806e-01	21
4462487	9.999549e-01	12
4462486	8.881784e-16	50
4462485	4.529710e-14	49
4462484	3.245432e-02	32
4462483	8.881784e-16	50
4462482	6.640945e-01	24
4462481	8.881784e-16	50
4462480	1.000000e+00	4
4462478	9.999549e-01	12
4462479	8.881784e-16	50
4462476	8.881784e-16	50
4462477	2.230891e-10	46
4462474	4.529710e-14	49
4462475	8.986806e-01	21
4462472	4.438624e-01	26
4462473	3.245432e-02	32
4462470	1.013194e-01	30
4462471	5.946023e-02	31
4462468	1.641957e-02	33
4462469	3.359055e-01	27
4462466	1.133316e-12	48
4462467	1.000000e+00	5
4462464	7.673339e-03	34
4462465	9.923267e-01	17
4462525	1.000000e+00	0
4462524	1.000000e+00	2
4462527	8.881784e-16	50
4462526	1.193067e-05	40
4462521	9.405398e-01	20
4462520	9.999881e-01	11
4462523	1.000000e+00	5
4462522	5.817779e-07	42
4462517	8.881784e-16	50
4462516	1.641957e-02	33
4462519	8.881784e-16	50
4462518	9.405398e-01	20
4462513	1.529320e-04	38
4462512	9.405398e-01	20
4462515	1.049339e-07	43
4462508	1.000000e+00	3
4462509	1.611182e-01	29
4462510	1.049339e-07	43
4462511	3.245432e-02	32
4462504	9.835804e-01	18
4462505	8.881784e-16	50
4462506	9.995319e-01	14
4462507	9.999999e-01	8
4462500	9.999881e-01	11
4462501	9.999881e-01	11
4462502	4.681115e-04	37
4462503	1.133316e-12	48
4462496	8.881784e-16	50
4462497	1.000000e+00	2
4462498	1.301086e-03	36
4462499	8.881784e-16	50
4462145	4.529710e-14	49
4462144	9.999999e-01	8
4462147	8.881784e-16	50
4462146	9.999999e-01	8
4462149	1.000000e+00	0
4462148	8.881784e-16	50
4462151	8.881784e-16	50
4462150	1.854161e-11	47
4462153	1.049339e-07	43
4462152	1.000000e+00	2
4462155	1.000000e+00	4
4462154	1.000000e+00	0
4462157	1.000000e+00	3
4462156	9.995319e-01	14
4462159	1.000000e+00	3
4462158	1.133316e-12	48
4462160	2.104926e-09	45
4462162	1.000000e+00	1
4462163	9.999549e-01	12
4462164	1.000000e+00	0
4462173	9.999994e-01	9
4462174	8.881784e-16	50
4462175	9.998471e-01	13
4462179	9.999881e-01	11
4462178	8.881784e-16	50
4462177	8.881784e-16	50
4462176	1.854161e-11	47
4462183	9.999972e-01	10
4462182	9.995319e-01	14
4462181	1.000000e+00	6
4462180	4.529710e-14	49
4462187	1.000000e+00	6
4462186	4.529710e-14	49
4462185	1.000000e+00	4
4462184	8.881784e-16	50
4462191	1.000000e+00	6
4462190	8.881784e-16	50
4462188	8.881784e-16	50
4462194	1.000000e+00	1
4462195	8.881784e-16	50
4462192	4.529710e-14	49
4462193	1.000000e+00	6
4462198	1.000000e+00	5
4462199	1.641957e-02	33
4462196	1.000000e+00	5
4462197	9.999881e-01	11
4462202	9.923267e-01	17
4462203	1.000000e+00	2
4462200	1.193067e-05	40
4462201	2.230891e-10	46
4462206	8.986806e-01	21
4462207	8.388818e-01	22
4462204	9.675457e-01	19
4462205	8.881784e-16	50
4462085	9.999881e-01	11
4462084	3.300224e-03	35
4462087	4.529710e-14	49
4462086	1.193067e-05	40
4462081	8.881784e-16	50
4462080	2.230891e-10	46
4462083	4.529710e-14	49
4462082	2.230891e-10	46
4462093	1.000000e+00	3
4462092	1.000000e+00	0
4462095	1.000000e+00	1
4462094	1.000000e+00	0
4462089	1.000000e+00	0
4462088	9.986989e-01	15
4462091	2.104926e-09	45
4462090	1.000000e+00	6
4462100	1.013194e-01	30
4462101	7.600562e-01	23
4462102	1.621870e-08	44
4462103	1.193067e-05	40
4462096	8.881784e-16	50
4462097	9.999999e-01	8
4462098	1.000000e+00	2
4462099	3.300224e-03	35
4462108	9.923267e-01	17
4462109	1.013194e-01	30
4462110	5.561376e-01	25
4462111	1.000000e+00	2
4462104	7.600562e-01	23
4462105	9.999549e-01	12
4462106	1.000000e+00	0
4462107	1.000000e+00	7
4462119	9.923267e-01	17
4462118	9.999881e-01	11
4462117	1.000000e+00	5
4462116	1.000000e+00	6
4462115	1.000000e+00	3
4462114	1.000000e+00	2
4462112	9.999881e-01	11
4462127	8.986806e-01	21
4462126	8.881784e-16	50
4462125	1.301086e-03	36
4462124	9.923267e-01	17
4462123	8.881784e-16	50
4462122	8.881784e-16	50
4462121	8.881784e-16	50
4462120	8.881784e-16	50
4462135	9.998471e-01	13
4462133	9.966998e-01	16
4462130	8.881784e-16	50
4462131	8.881784e-16	50
4462128	9.405398e-01	20
4462129	4.529710e-14	49
4462142	2.399438e-01	28
4462143	8.881784e-16	50
4462140	8.881784e-16	50
4462141	1.000000e+00	1
4462138	1.529320e-04	38
4462139	1.193067e-05	40
4462136	6.640945e-01	24
4462137	1.000000e+00	4
4462280	4.529710e-14	49
4462281	2.807050e-06	41
4462282	8.881784e-16	50
4462283	8.881784e-16	50
4462284	9.986989e-01	15
4462285	8.881784e-16	50
4462286	8.881784e-16	50
4462287	1.301086e-03	36
4462272	4.529710e-14	49
4462273	4.529710e-14	49
4462274	1.854161e-11	47
4462275	7.600562e-01	23
4462276	8.881784e-16	50
4462277	8.881784e-16	50
4462278	4.438624e-01	26
4462279	8.881784e-16	50
4462297	1.133316e-12	48
4462299	9.998471e-01	13
4462298	1.000000e+00	7
4462301	2.104926e-09	45
4462300	7.673339e-03	34
4462303	1.000000e+00	0
4462302	1.000000e+00	3
4462289	3.245432e-02	32
4462290	3.300224e-03	35
4462293	9.999881e-01	11
4462292	8.881784e-16	50
4462295	1.000000e+00	5
4462294	8.881784e-16	50
4462314	7.600562e-01	23
4462315	3.245432e-02	32
4462312	7.600562e-01	23
4462313	4.681115e-04	37
4462318	8.881784e-16	50
4462319	1.000000e+00	2
4462317	8.881784e-16	50
4462306	1.854161e-11	47
4462307	8.881784e-16	50
4462304	1.000000e+00	1
4462305	8.986806e-01	21
4462310	8.881784e-16	50
4462311	1.000000e+00	2
4462308	1.133316e-12	48
4462331	3.245432e-02	32
4462330	1.000000e+00	0
4462329	1.193067e-05	40
4462335	7.600562e-01	23
4462334	3.245432e-02	32
4462333	8.881784e-16	50
4462332	4.529710e-14	49
4462323	9.999972e-01	10
4462322	8.881784e-16	50
4462321	4.529710e-14	49
4462320	4.529710e-14	49
4462327	2.399438e-01	28
4462326	9.999999e-01	8
4462325	9.999999e-01	8
4462324	9.923267e-01	17
4462220	1.000000e+00	2
4462221	2.104926e-09	45
4462222	9.675457e-01	19
4462223	1.000000e+00	2
4462216	4.681115e-04	37
4462217	1.000000e+00	0
4462218	1.000000e+00	0
4462219	3.359055e-01	27
4462212	1.000000e+00	0
4462213	8.986806e-01	21
4462214	9.995319e-01	14
4462215	1.000000e+00	1
4462208	8.881784e-16	50
4462209	2.230891e-10	46
4462210	8.881784e-16	50
4462211	1.000000e+00	3
4462237	8.881784e-16	50
4462236	8.881784e-16	50
4462239	8.881784e-16	50
4462238	8.881784e-16	50
4462233	7.673339e-03	34
4462232	9.999881e-01	11
4462235	3.359055e-01	27
4462234	9.966998e-01	16
4462229	9.998471e-01	13
4462228	8.881784e-16	50
4462231	1.133316e-12	48
4462230	9.999999e-01	8
4462225	1.000000e+00	5
4462224	7.600562e-01	23
4462227	8.388818e-01	22
4462226	9.405398e-01	20
4462254	1.000000e+00	0
4462255	8.881784e-16	50
4462252	8.881784e-16	50
4462253	8.881784e-16	50
4462250	1.193067e-05	40
4462251	5.817779e-07	42
4462248	8.881784e-16	50
4462249	8.881784e-16	50
4462246	8.881784e-16	50
4462247	8.881784e-16	50
4462244	2.399438e-01	28
4462245	1.000000e+00	2
4462242	1.000000e+00	2
4462243	8.881784e-16	50
4462240	1.193067e-05	40
4462241	1.529320e-04	38
4462271	1.611182e-01	29
4462270	1.621870e-08	44
4462269	4.529710e-14	49
4462260	1.000000e+00	1
4462259	4.510745e-05	39
4462258	8.881784e-16	50
4462257	9.999972e-01	10
4462256	1.000000e+00	2
