# Supplementary material for: Translational Selection Is Ubiquitous in Prokaryotes
Source: PLoS Genet. 2010 Jun 24;6(6):e1001004. doi: 10.1371/journal.pgen.1001004 (PMC2891978; doi:10.1371/journal.pgen.1001004)
Supplement: Dataset S1 — OCU/non-OCU gene calls in 461 Bacterial and Archaeal genomes, and summary tables of genome properties and OCU preferences for specific codons. (4.77 MB ZIP) [file pgen.1001004.s001.zip › Dataset_S1_Archaea/Methanosarcina_acetivorans.arff.ocuGenes]

GeneID	signTest_p	ocuProbWinCnt
1475638	1.641957e-02	33
1475639	8.388818e-01	22
1475636	1.854161e-11	47
1475637	9.923267e-01	17
1475634	2.104926e-09	45
1475635	8.881784e-16	50
1475633	1.854161e-11	47
1475646	1.000000e+00	2
1475647	1.000000e+00	1
1475644	1.000000e+00	2
1475645	4.529710e-14	49
1475642	9.999994e-01	9
1475643	9.999881e-01	11
1475640	1.049339e-07	43
1475641	1.000000e+00	4
1475623	1.641957e-02	33
1475622	4.529710e-14	49
1475621	9.966998e-01	16
1475619	8.388818e-01	22
1475617	1.193067e-05	40
1475616	1.000000e+00	7
1475631	4.510745e-05	39
1475630	1.621870e-08	44
1475629	8.881784e-16	50
1475626	8.881784e-16	50
1475625	8.881784e-16	50
1475624	8.881784e-16	50
1475604	9.998471e-01	13
1475606	1.000000e+00	3
1475601	1.000000e+00	0
1475602	4.510745e-05	39
1475612	8.881784e-16	50
1475613	1.000000e+00	1
1475615	8.881784e-16	50
1475608	1.000000e+00	0
1475609	9.999999e-01	8
1475610	1.000000e+00	0
1475611	8.881784e-16	50
1475588	8.881784e-16	50
1475591	1.000000e+00	5
1475585	1.000000e+00	5
1475584	1.013194e-01	30
1475587	1.000000e+00	0
1475597	1.000000e+00	0
1475596	1.000000e+00	6
1475599	8.881784e-16	50
1475598	1.000000e+00	3
1475593	1.000000e+00	0
1475592	1.000000e+00	3
1475595	2.399438e-01	28
1475698	1.000000e+00	0
1475696	1.133316e-12	48
1475697	2.230891e-10	46
1475702	2.104926e-09	45
1475703	8.881784e-16	50
1475700	1.133316e-12	48
1475701	8.881784e-16	50
1475706	1.854161e-11	47
1475707	8.881784e-16	50
1475704	8.881784e-16	50
1475705	3.359055e-01	27
1475710	8.881784e-16	50
1475711	1.641957e-02	33
1475708	8.881784e-16	50
1475709	1.193067e-05	40
1475683	8.881784e-16	50
1475682	2.104926e-09	45
1475681	1.000000e+00	2
1475680	1.193067e-05	40
1475687	1.000000e+00	0
1475686	4.529710e-14	49
1475685	9.999999e-01	8
1475684	8.881784e-16	50
1475691	1.000000e+00	2
1475690	1.000000e+00	1
1475689	2.104926e-09	45
1475688	3.300224e-03	35
1475695	9.986989e-01	15
1475694	9.675457e-01	19
1475693	1.000000e+00	0
1475692	1.000000e+00	1
1475664	1.529320e-04	38
1475665	8.881784e-16	50
1475666	9.405398e-01	20
1475667	8.388818e-01	22
1475668	8.881784e-16	50
1475669	8.388818e-01	22
1475670	4.438624e-01	26
1475671	9.999999e-01	8
1475672	9.675457e-01	19
1475673	1.000000e+00	4
1475674	1.000000e+00	6
1475675	1.000000e+00	5
1475676	1.000000e+00	5
1475677	2.104926e-09	45
1475678	1.301086e-03	36
1475679	9.999994e-01	9
1475649	9.986989e-01	15
1475648	1.000000e+00	0
1475651	9.675457e-01	19
1475650	9.923267e-01	17
1475653	9.998471e-01	13
1475652	1.000000e+00	7
1475655	1.000000e+00	3
1475654	1.000000e+00	2
1475657	2.104926e-09	45
1475656	8.881784e-16	50
1475659	9.675457e-01	19
1475658	4.510745e-05	39
1475661	8.388818e-01	22
1475660	9.405398e-01	20
1475662	1.854161e-11	47
1475775	7.673339e-03	34
1475774	7.600562e-01	23
1475773	1.000000e+00	6
1475772	9.999994e-01	9
1475771	4.529710e-14	49
1475770	1.000000e+00	6
1475769	4.529710e-14	49
1475768	4.438624e-01	26
1475767	1.013194e-01	30
1475766	8.881784e-16	50
1475765	2.807050e-06	41
1475764	1.133316e-12	48
1475763	9.998471e-01	13
1475762	1.049339e-07	43
1475761	9.999549e-01	12
1475760	1.000000e+00	1
1475758	8.881784e-16	50
1475759	1.641957e-02	33
1475756	1.000000e+00	0
1475757	8.881784e-16	50
1475754	8.881784e-16	50
1475755	8.881784e-16	50
1475752	9.999994e-01	9
1475753	8.881784e-16	50
1475750	3.359055e-01	27
1475751	1.133316e-12	48
1475748	9.999881e-01	11
1475749	3.359055e-01	27
1475746	1.049339e-07	43
1475747	2.807050e-06	41
1475744	9.998471e-01	13
1475745	1.000000e+00	3
1475741	5.946023e-02	31
1475740	5.946023e-02	31
1475743	8.881784e-16	50
1475742	9.995319e-01	14
1475737	9.999549e-01	12
1475736	1.641957e-02	33
1475739	9.999972e-01	10
1475738	4.510745e-05	39
1475733	1.000000e+00	0
1475732	2.230891e-10	46
1475735	4.438624e-01	26
1475734	9.999999e-01	8
1475729	1.193067e-05	40
1475728	1.000000e+00	0
1475731	9.675457e-01	19
1475724	1.049339e-07	43
1475725	4.510745e-05	39
1475726	8.881784e-16	50
1475727	2.230891e-10	46
1475721	4.681115e-04	37
1475722	1.000000e+00	0
1475723	1.000000e+00	2
1475716	9.999881e-01	11
1475717	1.193067e-05	40
1475718	8.881784e-16	50
1475719	1.000000e+00	5
1475712	8.881784e-16	50
1475713	1.000000e+00	4
1475714	9.986989e-01	15
1475715	1.133316e-12	48
1475835	8.881784e-16	50
1475834	7.673339e-03	34
1475833	8.881784e-16	50
1475832	8.881784e-16	50
1475839	8.881784e-16	50
1475838	1.641957e-02	33
1475837	9.999881e-01	11
1475836	8.881784e-16	50
1475827	2.104926e-09	45
1475826	4.510745e-05	39
1475825	9.999881e-01	11
1475830	1.000000e+00	7
1475829	1.529320e-04	38
1475828	5.817779e-07	42
1475818	9.835804e-01	18
1475819	1.133316e-12	48
1475816	1.049339e-07	43
1475817	1.000000e+00	7
1475822	8.881784e-16	50
1475823	2.230891e-10	46
1475820	6.640945e-01	24
1475821	9.995319e-01	14
1475810	1.621870e-08	44
1475811	1.000000e+00	5
1475808	1.000000e+00	6
1475809	9.835804e-01	18
1475814	1.000000e+00	5
1475815	1.000000e+00	4
1475812	9.986989e-01	15
1475813	1.000000e+00	5
1475801	9.835804e-01	18
1475800	9.999999e-01	8
1475803	1.000000e+00	0
1475802	1.013194e-01	30
1475805	1.000000e+00	3
1475804	1.000000e+00	3
1475807	9.998471e-01	13
1475806	2.230891e-10	46
1475793	4.438624e-01	26
1475792	3.359055e-01	27
1475795	8.986806e-01	21
1475794	9.999549e-01	12
1475797	9.995319e-01	14
1475796	1.000000e+00	4
1475799	1.000000e+00	0
1475798	9.923267e-01	17
1475784	8.388818e-01	22
1475785	4.529710e-14	49
1475786	8.388818e-01	22
1475787	1.013194e-01	30
1475788	8.881784e-16	50
1475789	8.881784e-16	50
1475790	4.510745e-05	39
1475791	9.923267e-01	17
1475776	3.300224e-03	35
1475777	8.881784e-16	50
1475778	3.245432e-02	32
1475779	1.611182e-01	29
1475780	9.923267e-01	17
1475781	8.881784e-16	50
1475782	8.881784e-16	50
1475783	3.300224e-03	35
1475876	6.640945e-01	24
1475879	9.923267e-01	17
1475878	8.881784e-16	50
1475873	8.881784e-16	50
1475872	9.923267e-01	17
1475874	9.998471e-01	13
1475885	3.245432e-02	32
1475884	9.999881e-01	11
1475887	4.529710e-14	49
1475886	9.675457e-01	19
1475881	1.641957e-02	33
1475880	8.881784e-16	50
1475883	9.835804e-01	18
1475882	1.000000e+00	6
1475892	1.000000e+00	4
1475893	9.835804e-01	18
1475894	6.640945e-01	24
1475888	8.986806e-01	21
1475889	1.641957e-02	33
1475890	4.681115e-04	37
1475891	1.000000e+00	1
1475900	1.000000e+00	5
1475901	1.000000e+00	4
1475902	3.359055e-01	27
1475903	8.881784e-16	50
1475896	4.529710e-14	49
1475897	9.999994e-01	9
1475898	1.611182e-01	29
1475899	9.995319e-01	14
1475847	1.000000e+00	7
1475846	1.641957e-02	33
1475845	1.611182e-01	29
1475844	1.000000e+00	2
1475843	1.000000e+00	0
1475842	1.133316e-12	48
1475841	8.881784e-16	50
1475840	4.529710e-14	49
1475855	1.000000e+00	2
1475854	1.000000e+00	1
1475853	9.999549e-01	12
1475852	1.000000e+00	1
1475851	1.000000e+00	7
1475850	1.000000e+00	3
1475849	1.000000e+00	4
1475848	1.000000e+00	7
1475862	9.675457e-01	19
1475860	1.000000e+00	1
1475861	4.529710e-14	49
1475858	5.946023e-02	31
1475859	1.000000e+00	3
1475856	1.000000e+00	1
1475870	1.000000e+00	6
1475871	9.999972e-01	10
1475868	1.000000e+00	2
1475869	1.000000e+00	3
1475867	1.000000e+00	6
1475864	1.621870e-08	44
1475865	1.000000e+00	3
1475937	4.529710e-14	49
1475936	9.923267e-01	17
1475939	1.000000e+00	3
1475938	1.621870e-08	44
1475941	9.999881e-01	11
1475940	9.999549e-01	12
1475942	1.000000e+00	4
1475945	1.000000e+00	1
1475944	9.999881e-01	11
1475947	1.000000e+00	7
1475946	1.000000e+00	4
1475949	1.000000e+00	4
1475951	1.000000e+00	2
1475950	9.986989e-01	15
1475952	1.133316e-12	48
1475953	8.881784e-16	50
1475954	1.133316e-12	48
1475955	9.405398e-01	20
1475956	1.000000e+00	3
1475957	5.817779e-07	42
1475958	9.995319e-01	14
1475959	3.359055e-01	27
1475960	9.998471e-01	13
1475961	8.881784e-16	50
1475962	6.640945e-01	24
1475963	1.000000e+00	5
1475964	8.881784e-16	50
1475965	3.300224e-03	35
1475966	4.529710e-14	49
1475907	9.999994e-01	9
1475906	1.000000e+00	0
1475905	1.000000e+00	4
1475904	9.986989e-01	15
1475911	1.000000e+00	6
1475910	2.399438e-01	28
1475908	9.999994e-01	9
1475915	8.388818e-01	22
1475914	1.000000e+00	7
1475913	9.986989e-01	15
1475912	1.000000e+00	5
1475919	4.438624e-01	26
1475918	1.621870e-08	44
1475917	1.000000e+00	1
1475916	8.881784e-16	50
1475922	1.133316e-12	48
1475920	1.000000e+00	0
1475921	1.000000e+00	4
1475926	2.807050e-06	41
1475927	9.966998e-01	16
1475924	1.854161e-11	47
1475930	9.998471e-01	13
1475931	9.999994e-01	9
1475928	1.000000e+00	3
1475929	1.000000e+00	7
1475934	1.049339e-07	43
1475935	2.104926e-09	45
1475932	5.817779e-07	42
1475933	1.000000e+00	4
1476012	1.000000e+00	1
1476013	9.835804e-01	18
1476014	1.000000e+00	5
1476015	5.817779e-07	42
1476009	9.999972e-01	10
1476010	3.359055e-01	27
1476011	8.881784e-16	50
1476004	2.399438e-01	28
1476006	5.561376e-01	25
1476007	8.881784e-16	50
1476001	9.998471e-01	13
1476002	1.000000e+00	7
1476003	1.000000e+00	1
1476029	1.000000e+00	0
1476031	1.000000e+00	0
1476030	1.000000e+00	6
1476025	1.000000e+00	3
1476024	8.881784e-16	50
1476027	1.000000e+00	1
1476026	1.000000e+00	1
1476021	9.999994e-01	9
1476020	4.681115e-04	37
1476023	9.999999e-01	8
1476022	9.986989e-01	15
1476017	7.600562e-01	23
1476016	1.000000e+00	0
1476018	9.999972e-01	10
1475982	3.359055e-01	27
1475983	4.529710e-14	49
1475980	8.881784e-16	50
1475981	1.000000e+00	5
1475978	9.999994e-01	9
1475979	1.000000e+00	5
1475976	1.000000e+00	0
1475977	1.000000e+00	0
1475974	8.881784e-16	50
1475975	1.000000e+00	0
1475972	1.000000e+00	1
1475973	1.000000e+00	1
1475970	7.600562e-01	23
1475971	1.000000e+00	5
1475968	9.999881e-01	11
1475969	2.230891e-10	46
1475999	1.000000e+00	1
1475998	1.000000e+00	7
1475997	3.359055e-01	27
1475996	9.998471e-01	13
1475995	1.000000e+00	4
1475994	1.000000e+00	0
1475993	1.000000e+00	3
1475992	7.600562e-01	23
1475991	1.193067e-05	40
1475990	1.000000e+00	3
1475989	1.000000e+00	1
1475988	1.854161e-11	47
1475987	2.104926e-09	45
1475986	9.675457e-01	19
1475985	1.000000e+00	6
1475984	2.104926e-09	45
1476072	2.399438e-01	28
1476074	9.999994e-01	9
1476075	1.000000e+00	6
1476077	9.999999e-01	8
1476078	4.438624e-01	26
1476079	1.000000e+00	2
1476064	1.000000e+00	6
1476065	8.881784e-16	50
1476066	1.000000e+00	6
1476067	8.881784e-16	50
1476068	3.300224e-03	35
1476069	5.561376e-01	25
1476070	2.230891e-10	46
1476071	8.881784e-16	50
1476089	9.966998e-01	16
1476091	1.000000e+00	3
1476090	1.854161e-11	47
1476093	9.966998e-01	16
1476092	8.881784e-16	50
1476095	4.438624e-01	26
1476094	2.230891e-10	46
1476080	9.998471e-01	13
1476083	8.881784e-16	50
1476082	1.000000e+00	7
1476085	8.881784e-16	50
1476084	9.995319e-01	14
1476087	9.999881e-01	11
1476086	1.854161e-11	47
1476042	9.999549e-01	12
1476043	4.529710e-14	49
1476041	8.986806e-01	21
1476046	8.881784e-16	50
1476047	9.995319e-01	14
1476044	1.000000e+00	0
1476045	1.000000e+00	6
1476034	1.000000e+00	5
1476035	9.923267e-01	17
1476032	1.193067e-05	40
1476033	1.000000e+00	6
1476038	1.000000e+00	6
1476039	1.000000e+00	7
1476036	3.300224e-03	35
1476037	1.301086e-03	36
1476059	9.923267e-01	17
1476058	2.230891e-10	46
1476057	1.000000e+00	5
1476056	4.681115e-04	37
1476063	8.881784e-16	50
1476061	8.388818e-01	22
1476060	4.529710e-14	49
1476051	1.301086e-03	36
1476050	1.529320e-04	38
1476049	1.854161e-11	47
1476048	8.881784e-16	50
1476055	1.000000e+00	2
1476054	8.881784e-16	50
1476053	8.881784e-16	50
1476052	8.881784e-16	50
1476112	1.133316e-12	48
1476113	1.049339e-07	43
1476114	8.881784e-16	50
1476115	3.300224e-03	35
1476116	1.000000e+00	1
1476117	1.000000e+00	2
1476118	1.000000e+00	1
1476119	1.000000e+00	4
1476120	1.000000e+00	5
1476121	1.000000e+00	2
1476122	9.966998e-01	16
1476123	1.621870e-08	44
1476124	9.999881e-01	11
1476125	8.881784e-16	50
1476126	1.000000e+00	4
1476127	9.835804e-01	18
1476097	1.000000e+00	1
1476096	2.104926e-09	45
1476099	9.999972e-01	10
1476098	1.301086e-03	36
1476101	9.995319e-01	14
1476100	1.000000e+00	2
1476103	1.133316e-12	48
1476102	1.611182e-01	29
1476104	1.611182e-01	29
1476106	4.510745e-05	39
1476108	9.923267e-01	17
1476111	1.000000e+00	7
1476110	4.529710e-14	49
1476146	1.000000e+00	0
1476147	9.999881e-01	11
1476144	8.881784e-16	50
1476145	1.000000e+00	4
1476150	9.999972e-01	10
1476151	1.000000e+00	5
1476148	1.529320e-04	38
1476149	8.986806e-01	21
1476155	8.881784e-16	50
1476152	1.133316e-12	48
1476153	1.621870e-08	44
1476158	9.999881e-01	11
1476159	8.881784e-16	50
1476156	1.000000e+00	6
1476157	9.998471e-01	13
1476131	1.529320e-04	38
1476130	1.000000e+00	6
1476129	9.675457e-01	19
1476128	1.000000e+00	0
1476135	9.675457e-01	19
1476134	1.049339e-07	43
1476133	9.835804e-01	18
1476132	1.000000e+00	7
1476139	8.881784e-16	50
1476138	4.529710e-14	49
1476137	8.881784e-16	50
1476136	1.000000e+00	6
1476143	1.000000e+00	7
1476142	5.817779e-07	42
1476141	1.000000e+00	0
1476140	1.301086e-03	36
1476180	2.104926e-09	45
1476181	1.000000e+00	1
1476182	1.611182e-01	29
1476183	9.998471e-01	13
1476176	1.000000e+00	6
1476177	8.986806e-01	21
1476178	1.000000e+00	0
1476179	2.399438e-01	28
1476188	1.000000e+00	1
1476189	1.000000e+00	2
1476191	1.000000e+00	0
1476184	1.000000e+00	2
1476185	1.000000e+00	1
1476186	5.817779e-07	42
1476187	1.000000e+00	6
1476165	1.000000e+00	4
1476167	9.999994e-01	9
1476161	8.881784e-16	50
1476160	9.999881e-01	11
1476163	9.999549e-01	12
1476162	1.000000e+00	0
1476173	5.561376e-01	25
1476172	9.999549e-01	12
1476175	8.881784e-16	50
1476174	9.405398e-01	20
1476169	9.966998e-01	16
1476168	7.673339e-03	34
1476171	8.881784e-16	50
1476170	9.966998e-01	16
1476214	1.000000e+00	1
1476215	1.000000e+00	1
1476212	1.000000e+00	1
1476213	1.000000e+00	5
1476210	1.133316e-12	48
1476211	1.000000e+00	0
1476208	9.835804e-01	18
1476209	1.000000e+00	3
1476222	9.995319e-01	14
1476223	8.881784e-16	50
1476220	1.000000e+00	4
1476221	3.359055e-01	27
1476218	1.611182e-01	29
1476219	9.999999e-01	8
1476216	1.611182e-01	29
1476199	1.000000e+00	1
1476198	1.133316e-12	48
1476196	1.000000e+00	1
1476195	1.000000e+00	4
1476193	1.000000e+00	2
1476192	9.999549e-01	12
1476207	1.193067e-05	40
1476206	1.000000e+00	2
1476205	8.881784e-16	50
1476204	9.986989e-01	15
1476203	1.000000e+00	1
1476200	1.000000e+00	3
1476249	5.561376e-01	25
1476248	1.000000e+00	5
1476251	9.999972e-01	10
1476250	8.881784e-16	50
1476253	1.000000e+00	2
1476252	1.301086e-03	36
1476255	9.966998e-01	16
1476254	9.999972e-01	10
1476241	1.000000e+00	5
1476240	1.000000e+00	2
1476243	3.359055e-01	27
1476242	4.529710e-14	49
1476245	4.510745e-05	39
1476244	9.999549e-01	12
1476246	1.000000e+00	3
1476232	1.621870e-08	44
1476233	7.600562e-01	23
1476234	7.673339e-03	34
1476235	8.388818e-01	22
1476236	2.807050e-06	41
1476237	6.640945e-01	24
1476238	8.881784e-16	50
1476239	9.835804e-01	18
1476224	9.999881e-01	11
1476225	4.529710e-14	49
1476226	9.999549e-01	12
1476227	1.000000e+00	4
1476228	9.999999e-01	8
1476229	1.000000e+00	6
1476230	8.881784e-16	50
1476231	1.000000e+00	2
1476283	1.000000e+00	7
1476282	3.245432e-02	32
1476281	8.881784e-16	50
1476280	8.986806e-01	21
1476287	2.104926e-09	45
1476286	8.881784e-16	50
1476285	8.881784e-16	50
1476275	9.999994e-01	9
1476274	1.193067e-05	40
1476273	8.881784e-16	50
1476272	1.000000e+00	2
1476279	8.881784e-16	50
1476278	8.881784e-16	50
1476277	1.000000e+00	6
1476276	9.999972e-01	10
1476266	1.000000e+00	1
1476267	1.854161e-11	47
1476264	8.881784e-16	50
1476265	1.000000e+00	4
1476270	1.000000e+00	3
1476271	1.000000e+00	1
1476268	1.000000e+00	2
1476269	9.999881e-01	11
1476258	4.510745e-05	39
1476259	9.986989e-01	15
1476256	9.966998e-01	16
1476257	1.000000e+00	2
1476262	1.000000e+00	5
1476263	4.529710e-14	49
1476260	4.438624e-01	26
1476261	1.000000e+00	4
1476316	1.000000e+00	3
1476319	1.193067e-05	40
1476318	1.000000e+00	1
1476313	9.999972e-01	10
1476312	1.000000e+00	0
1476315	1.621870e-08	44
1476314	9.998471e-01	13
1476309	9.995319e-01	14
1476308	1.854161e-11	47
1476311	4.529710e-14	49
1476310	8.881784e-16	50
1476305	7.600562e-01	23
1476304	9.986989e-01	15
1476307	8.881784e-16	50
1476300	1.000000e+00	6
1476301	1.000000e+00	1
1476302	2.399438e-01	28
1476303	3.300224e-03	35
1476296	1.301086e-03	36
1476297	1.000000e+00	5
1476298	9.986989e-01	15
1476299	9.986989e-01	15
1476292	2.104926e-09	45
1476293	8.881784e-16	50
1476294	9.999994e-01	9
1476295	1.000000e+00	6
1476288	1.000000e+00	5
1476289	1.000000e+00	0
1476290	1.000000e+00	0
1476291	9.966998e-01	16
1476351	9.923267e-01	17
1476350	1.301086e-03	36
1476349	9.999881e-01	11
1476348	9.999549e-01	12
1476347	8.388818e-01	22
1476346	1.000000e+00	0
1476345	8.881784e-16	50
1476344	1.000000e+00	4
1476343	1.000000e+00	3
1476342	1.000000e+00	3
1476340	1.000000e+00	2
1476339	9.999972e-01	10
1476338	1.000000e+00	2
1476337	8.881784e-16	50
1476336	9.999881e-01	11
1476334	1.000000e+00	6
1476335	2.230891e-10	46
1476332	1.000000e+00	3
1476330	1.000000e+00	6
1476331	1.133316e-12	48
1476328	8.881784e-16	50
1476329	9.835804e-01	18
1476326	9.995319e-01	14
1476327	4.529710e-14	49
1476324	8.881784e-16	50
1476325	2.230891e-10	46
1476322	8.881784e-16	50
1476323	7.673339e-03	34
1476320	7.673339e-03	34
1476321	1.854161e-11	47
1476355	1.000000e+00	4
1476354	1.000000e+00	4
1476353	2.230891e-10	46
1476359	1.000000e+00	2
1476358	1.000000e+00	3
1476357	1.000000e+00	2
1476356	1.641957e-02	33
1476363	1.000000e+00	7
1476362	8.881784e-16	50
1476361	2.807050e-06	41
1476360	9.405398e-01	20
1476367	1.611182e-01	29
1476364	8.881784e-16	50
1476370	1.301086e-03	36
1476371	1.641957e-02	33
1476368	1.854161e-11	47
1476369	1.529320e-04	38
1476374	1.000000e+00	4
1476375	1.000000e+00	0
1476372	1.000000e+00	4
1476373	1.529320e-04	38
1476378	1.049339e-07	43
1476379	1.854161e-11	47
1476376	1.049339e-07	43
1476377	9.999549e-01	12
1476382	1.049339e-07	43
1476383	9.999994e-01	9
1476380	5.561376e-01	25
1476381	1.000000e+00	7
1476385	1.000000e+00	3
1476384	9.923267e-01	17
1476387	1.000000e+00	6
1476386	1.000000e+00	2
1476389	5.946023e-02	31
1476388	1.013194e-01	30
1476391	8.388818e-01	22
1476390	6.640945e-01	24
1476393	9.995319e-01	14
1476392	9.999972e-01	10
1476395	6.640945e-01	24
1476394	1.049339e-07	43
1476397	1.000000e+00	6
1476396	9.923267e-01	17
1476399	2.807050e-06	41
1476398	1.000000e+00	2
1476400	1.000000e+00	4
1476401	1.000000e+00	2
1476403	1.000000e+00	4
1476404	9.966998e-01	16
1476405	1.854161e-11	47
1476406	9.999549e-01	12
1476407	8.881784e-16	50
1476408	4.529710e-14	49
1476409	1.621870e-08	44
1476410	8.881784e-16	50
1476411	2.399438e-01	28
1476412	8.881784e-16	50
1476413	1.000000e+00	7
1476414	2.230891e-10	46
1476415	9.999972e-01	10
1476423	1.000000e+00	2
1476422	9.986989e-01	15
1476421	1.049339e-07	43
1476420	1.013194e-01	30
1476419	9.999549e-01	12
1476418	1.854161e-11	47
1476417	2.399438e-01	28
1476416	8.881784e-16	50
1476431	9.999999e-01	8
1476430	1.000000e+00	1
1476429	9.835804e-01	18
1476428	9.999972e-01	10
1476427	1.000000e+00	4
1476426	7.673339e-03	34
1476425	4.681115e-04	37
1476424	1.000000e+00	3
1476438	9.986989e-01	15
1476439	1.000000e+00	1
1476436	8.881784e-16	50
1476437	1.529320e-04	38
1476434	9.675457e-01	19
1476435	2.399438e-01	28
1476432	9.998471e-01	13
1476446	1.000000e+00	4
1476447	1.049339e-07	43
1476444	8.881784e-16	50
1476445	1.000000e+00	0
1476442	9.966998e-01	16
1476443	2.230891e-10	46
1476440	8.881784e-16	50
1476441	8.881784e-16	50
1476453	1.000000e+00	5
1476452	7.673339e-03	34
1476455	1.000000e+00	0
1476454	9.405398e-01	20
1476449	9.998471e-01	13
1476448	1.000000e+00	3
1476450	1.000000e+00	0
1476461	8.881784e-16	50
1476460	8.881784e-16	50
1476463	4.529710e-14	49
1476462	8.881784e-16	50
1476457	1.000000e+00	2
1476456	1.000000e+00	3
1476458	7.673339e-03	34
1476468	4.510745e-05	39
1476469	1.301086e-03	36
1476470	2.230891e-10	46
1476471	1.000000e+00	5
1476464	4.529710e-14	49
1476465	8.881784e-16	50
1476466	4.510745e-05	39
1476467	1.641957e-02	33
1476476	1.000000e+00	3
1476477	1.013194e-01	30
1476478	1.193067e-05	40
1476479	5.946023e-02	31
1476472	9.835804e-01	18
1476473	1.000000e+00	6
1476474	7.600562e-01	23
1476475	1.000000e+00	3
1476490	1.000000e+00	0
1476491	1.000000e+00	5
1476488	1.301086e-03	36
1476489	1.000000e+00	0
1476494	9.966998e-01	16
1476495	1.000000e+00	6
1476492	1.000000e+00	0
1476493	1.000000e+00	4
1476482	1.000000e+00	2
1476483	1.000000e+00	6
1476480	4.510745e-05	39
1476481	9.966998e-01	16
1476486	1.000000e+00	6
1476487	1.000000e+00	7
1476484	8.388818e-01	22
1476485	8.881784e-16	50
1476505	9.999999e-01	8
1476504	1.000000e+00	2
1476511	8.881784e-16	50
1476510	7.673339e-03	34
1476509	7.600562e-01	23
1476499	4.438624e-01	26
1476498	9.998471e-01	13
1476496	1.000000e+00	4
1476503	4.438624e-01	26
1476502	8.881784e-16	50
1476501	4.681115e-04	37
1476500	6.640945e-01	24
1476520	9.835804e-01	18
1476522	1.000000e+00	3
1476523	1.000000e+00	1
1476524	1.854161e-11	47
1476525	1.000000e+00	5
1476526	1.000000e+00	3
1476527	1.193067e-05	40
1476513	1.000000e+00	0
1476514	2.104926e-09	45
1476515	9.999972e-01	10
1476516	1.854161e-11	47
1476517	1.301086e-03	36
1476518	8.881784e-16	50
1476537	1.000000e+00	0
1476536	8.881784e-16	50
1476539	9.998471e-01	13
1476538	1.193067e-05	40
1476541	8.881784e-16	50
1476540	1.854161e-11	47
1476543	9.405398e-01	20
1476542	2.104926e-09	45
1476529	1.000000e+00	2
1476528	4.529710e-14	49
1476531	1.000000e+00	2
1476530	1.000000e+00	1
1476533	1.854161e-11	47
1476532	1.049339e-07	43
1476535	1.000000e+00	1
1476534	1.000000e+00	4
1476552	3.245432e-02	32
1476553	1.621870e-08	44
1476550	5.817779e-07	42
1476551	8.881784e-16	50
1476548	2.230891e-10	46
1476549	8.881784e-16	50
1476546	1.529320e-04	38
1476547	4.529710e-14	49
1476544	1.641957e-02	33
1476545	8.388818e-01	22
1474682	2.230891e-10	46
1474683	8.881784e-16	50
1474681	8.881784e-16	50
1474686	2.104926e-09	45
1474687	1.000000e+00	1
1474684	8.881784e-16	50
1474685	2.104926e-09	45
1474674	9.998471e-01	13
1474675	6.640945e-01	24
1474672	1.529320e-04	38
1474673	9.995319e-01	14
1474678	9.999972e-01	10
1474679	8.388818e-01	22
1474676	1.193067e-05	40
1474677	9.999999e-01	8
1474667	1.000000e+00	4
1474666	1.000000e+00	4
1474665	1.193067e-05	40
1474671	9.405398e-01	20
1474670	3.300224e-03	35
1474669	8.881784e-16	50
1474668	4.529710e-14	49
1474659	9.405398e-01	20
1474658	1.000000e+00	5
1474657	1.000000e+00	3
1474656	7.600562e-01	23
1474663	9.998471e-01	13
1474661	9.999881e-01	11
1474650	1.000000e+00	7
1474651	1.000000e+00	2
1474652	8.881784e-16	50
1474653	9.405398e-01	20
1474654	1.611182e-01	29
1474655	9.999999e-01	8
1474640	3.359055e-01	27
1474641	1.000000e+00	3
1474642	1.000000e+00	0
1474643	1.000000e+00	2
1474644	1.000000e+00	0
1474646	6.640945e-01	24
1474647	6.640945e-01	24
1474633	1.000000e+00	1
1474632	1.000000e+00	2
1474635	5.817779e-07	42
1474634	4.529710e-14	49
1474637	7.673339e-03	34
1474636	5.561376e-01	25
1474639	9.986989e-01	15
1474638	8.881784e-16	50
1474625	1.000000e+00	7
1474624	9.998471e-01	13
1474627	9.999972e-01	10
1474628	1.000000e+00	0
1474631	1.000000e+00	4
1474630	3.245432e-02	32
1474622	9.986989e-01	15
1474623	9.986989e-01	15
1474620	5.946023e-02	31
1474621	1.013194e-01	30
1474618	1.000000e+00	7
1474619	1.000000e+00	4
1474616	9.405398e-01	20
1474617	1.000000e+00	3
1474614	1.000000e+00	6
1474615	1.193067e-05	40
1474612	5.817779e-07	42
1474613	9.405398e-01	20
1474610	8.881784e-16	50
1474611	1.000000e+00	4
1474608	8.388818e-01	22
1474609	9.675457e-01	19
1474607	4.438624e-01	26
1474606	1.000000e+00	3
1474605	1.000000e+00	4
1474604	1.000000e+00	1
1474603	1.000000e+00	7
1474602	2.230891e-10	46
1474601	9.966998e-01	16
1474600	4.510745e-05	39
1474599	1.000000e+00	4
1474598	9.999999e-01	8
1474596	2.104926e-09	45
1474595	6.640945e-01	24
1474594	9.999999e-01	8
1474593	2.230891e-10	46
1474592	3.300224e-03	35
1474588	1.000000e+00	0
1474589	1.133316e-12	48
1474590	9.999972e-01	10
1474591	8.388818e-01	22
1474584	1.000000e+00	4
1474585	1.000000e+00	1
1474586	1.049339e-07	43
1474587	1.000000e+00	2
1474580	8.881784e-16	50
1474581	4.438624e-01	26
1474582	9.999994e-01	9
1474583	9.966998e-01	16
1474576	9.995319e-01	14
1474577	1.133316e-12	48
1474578	9.999972e-01	10
1474579	1.000000e+00	3
1474573	1.611182e-01	29
1474575	5.946023e-02	31
1474574	9.999994e-01	9
1474569	1.000000e+00	7
1474568	9.675457e-01	19
1474571	5.946023e-02	31
1474570	8.388818e-01	22
1474564	1.000000e+00	1
1474567	8.881784e-16	50
1474566	9.405398e-01	20
1474561	1.000000e+00	5
1474560	1.000000e+00	0
1474803	1.000000e+00	7
1474802	9.999994e-01	9
1474801	1.013194e-01	30
1474800	9.998471e-01	13
1474807	8.881784e-16	50
1474806	5.946023e-02	31
1474805	2.230891e-10	46
1474804	1.000000e+00	1
1474811	1.000000e+00	3
1474810	4.438624e-01	26
1474809	8.881784e-16	50
1474808	1.529320e-04	38
1474814	5.561376e-01	25
1474813	8.388818e-01	22
1474812	1.000000e+00	2
1474786	1.000000e+00	0
1474784	1.000000e+00	2
1474785	1.000000e+00	1
1474790	1.000000e+00	0
1474791	1.000000e+00	1
1474789	1.000000e+00	1
1474794	8.881784e-16	50
1474795	9.999999e-01	8
1474792	9.999999e-01	8
1474793	9.966998e-01	16
1474798	1.000000e+00	6
1474799	1.641957e-02	33
1474796	1.000000e+00	1
1474797	9.986989e-01	15
1474769	1.854161e-11	47
1474771	6.640945e-01	24
1474770	5.946023e-02	31
1474773	2.807050e-06	41
1474775	1.133316e-12	48
1474774	9.999972e-01	10
1474777	9.999881e-01	11
1474776	3.245432e-02	32
1474779	1.611182e-01	29
1474778	1.611182e-01	29
1474781	1.000000e+00	0
1474780	4.529710e-14	49
1474783	1.301086e-03	36
1474782	1.000000e+00	1
1474752	8.881784e-16	50
1474753	9.995319e-01	14
1474754	9.923267e-01	17
1474755	8.881784e-16	50
1474756	9.999549e-01	12
1474757	1.000000e+00	0
1474758	1.049339e-07	43
1474759	1.000000e+00	6
1474760	2.807050e-06	41
1474761	1.133316e-12	48
1474762	5.561376e-01	25
1474763	1.000000e+00	4
1474764	9.923267e-01	17
1474765	1.000000e+00	1
1474767	8.881784e-16	50
1474743	1.000000e+00	2
1474741	1.000000e+00	4
1474740	1.000000e+00	2
1474739	1.000000e+00	7
1474738	1.000000e+00	4
1474737	9.999881e-01	11
1474736	1.854161e-11	47
1474751	1.000000e+00	1
1474750	8.881784e-16	50
1474749	4.438624e-01	26
1474748	8.881784e-16	50
1474747	1.000000e+00	6
1474746	4.529710e-14	49
1474744	1.000000e+00	2
1474726	9.999972e-01	10
1474727	1.000000e+00	0
1474724	9.923267e-01	17
1474725	1.000000e+00	6
1474722	1.000000e+00	3
1474723	1.000000e+00	4
1474720	6.640945e-01	24
1474721	1.000000e+00	2
1474734	1.000000e+00	6
1474735	1.000000e+00	1
1474732	1.000000e+00	4
1474733	1.611182e-01	29
1474730	1.000000e+00	1
1474731	1.000000e+00	1
1474728	8.881784e-16	50
1474729	1.000000e+00	0
1474709	8.881784e-16	50
1474708	9.999972e-01	10
1474711	9.405398e-01	20
1474710	2.104926e-09	45
1474705	7.600562e-01	23
1474704	1.000000e+00	1
1474707	1.000000e+00	1
1474706	1.000000e+00	1
1474717	1.000000e+00	1
1474716	4.438624e-01	26
1474719	9.999881e-01	11
1474718	9.999999e-01	8
1474713	1.000000e+00	1
1474712	1.000000e+00	2
1474714	4.681115e-04	37
1474692	1.000000e+00	4
1474693	9.999549e-01	12
1474694	1.000000e+00	0
1474695	8.388818e-01	22
1474688	1.000000e+00	1
1474689	1.000000e+00	0
1474691	1.000000e+00	2
1474700	1.000000e+00	0
1474701	1.000000e+00	1
1474702	1.000000e+00	0
1474703	1.000000e+00	0
1474696	1.000000e+00	0
1474698	1.000000e+00	0
1474699	1.000000e+00	2
1474920	9.999999e-01	8
1474923	9.999994e-01	9
1474922	8.881784e-16	50
1474925	1.013194e-01	30
1474924	8.881784e-16	50
1474927	9.675457e-01	19
1474926	1.000000e+00	0
1474913	9.966998e-01	16
1474912	2.230891e-10	46
1474915	1.000000e+00	4
1474914	9.999549e-01	12
1474917	9.966998e-01	16
1474916	1.000000e+00	2
1474919	9.999994e-01	9
1474918	1.000000e+00	0
1474936	1.000000e+00	0
1474937	5.946023e-02	31
1474938	3.245432e-02	32
1474939	1.529320e-04	38
1474940	2.807050e-06	41
1474941	9.405398e-01	20
1474942	1.000000e+00	2
1474943	1.000000e+00	4
1474928	1.000000e+00	3
1474929	8.881784e-16	50
1474930	2.104926e-09	45
1474932	1.000000e+00	1
1474933	1.000000e+00	1
1474934	9.986989e-01	15
1474935	9.923267e-01	17
1474891	8.881784e-16	50
1474890	1.049339e-07	43
1474888	8.986806e-01	21
1474895	8.881784e-16	50
1474894	9.986989e-01	15
1474893	2.104926e-09	45
1474892	2.104926e-09	45
1474883	9.999549e-01	12
1474882	1.000000e+00	6
1474881	1.000000e+00	2
1474880	4.438624e-01	26
1474887	2.399438e-01	28
1474886	1.529320e-04	38
1474885	9.995319e-01	14
1474884	9.405398e-01	20
1474906	1.301086e-03	36
1474907	1.000000e+00	1
1474904	3.359055e-01	27
1474905	7.673339e-03	34
1474910	1.000000e+00	7
1474908	9.835804e-01	18
1474909	8.986806e-01	21
1474899	9.999549e-01	12
1474896	1.049339e-07	43
1474897	8.881784e-16	50
1474902	9.999994e-01	9
1474903	9.999994e-01	9
1474900	9.675457e-01	19
1474901	1.000000e+00	4
1474861	9.999881e-01	11
1474860	2.230891e-10	46
1474863	1.854161e-11	47
1474862	9.999972e-01	10
1474857	8.881784e-16	50
1474856	1.000000e+00	6
1474859	1.000000e+00	3
1474858	8.881784e-16	50
1474853	9.966998e-01	16
1474852	1.000000e+00	4
1474855	1.000000e+00	2
1474848	6.640945e-01	24
1474851	9.986989e-01	15
1474850	1.854161e-11	47
1474876	9.923267e-01	17
1474877	1.000000e+00	0
1474878	9.998471e-01	13
1474879	2.104926e-09	45
1474872	8.881784e-16	50
1474873	1.000000e+00	4
1474874	9.999972e-01	10
1474875	9.999549e-01	12
1474868	2.104926e-09	45
1474869	1.000000e+00	6
1474870	1.000000e+00	3
1474871	8.881784e-16	50
1474865	8.881784e-16	50
1474866	8.881784e-16	50
1474831	9.923267e-01	17
1474830	7.600562e-01	23
1474829	9.405398e-01	20
1474828	8.881784e-16	50
1474827	1.000000e+00	4
1474826	8.881784e-16	50
1474825	1.000000e+00	1
1474824	8.881784e-16	50
1474823	8.881784e-16	50
1474822	1.000000e+00	1
1474821	4.529710e-14	49
1474820	4.681115e-04	37
1474819	1.000000e+00	6
1474818	9.923267e-01	17
1474817	6.640945e-01	24
1474816	8.881784e-16	50
1474846	9.999999e-01	8
1474847	1.000000e+00	2
1474845	2.399438e-01	28
1474842	9.835804e-01	18
1474843	9.966998e-01	16
1474840	9.999881e-01	11
1474841	1.133316e-12	48
1474838	1.000000e+00	4
1474839	9.999972e-01	10
1474836	9.999994e-01	9
1474837	1.000000e+00	6
1474834	1.000000e+00	1
1474835	5.561376e-01	25
1474833	1.000000e+00	0
1475040	1.000000e+00	1
1475041	9.405398e-01	20
1475042	4.529710e-14	49
1475043	1.000000e+00	7
1475044	1.000000e+00	4
1475045	9.999972e-01	10
1475046	1.854161e-11	47
1475047	1.000000e+00	1
1475048	1.000000e+00	7
1475049	1.000000e+00	1
1475050	9.999994e-01	9
1475051	1.301086e-03	36
1475052	1.000000e+00	2
1475054	8.881784e-16	50
1475055	1.529320e-04	38
1475057	2.807050e-06	41
1475056	1.641957e-02	33
1475059	5.817779e-07	42
1475061	1.049339e-07	43
1475060	4.529710e-14	49
1475063	9.999999e-01	8
1475062	1.000000e+00	0
1475065	3.245432e-02	32
1475064	1.000000e+00	2
1475067	1.000000e+00	3
1475066	9.999972e-01	10
1475069	9.405398e-01	20
1475068	1.000000e+00	1
1475071	1.000000e+00	4
1475070	1.000000e+00	6
1475010	3.300224e-03	35
1475011	6.640945e-01	24
1475008	9.999881e-01	11
1475009	1.000000e+00	7
1475014	1.000000e+00	4
1475015	1.000000e+00	2
1475012	1.301086e-03	36
1475013	9.999881e-01	11
1475018	1.000000e+00	1
1475019	9.675457e-01	19
1475016	4.438624e-01	26
1475017	9.998471e-01	13
1475022	1.000000e+00	1
1475023	1.301086e-03	36
1475020	1.529320e-04	38
1475021	2.230891e-10	46
1475027	9.999972e-01	10
1475026	4.681115e-04	37
1475024	8.881784e-16	50
1475031	5.817779e-07	42
1475030	9.675457e-01	19
1475029	4.438624e-01	26
1475028	7.673339e-03	34
1475035	9.999999e-01	8
1475034	1.000000e+00	6
1475033	4.529710e-14	49
1475032	5.817779e-07	42
1475039	1.000000e+00	7
1475038	1.000000e+00	2
1475037	2.807050e-06	41
1475036	1.000000e+00	4
1474980	1.000000e+00	0
1474981	1.000000e+00	1
1474982	1.000000e+00	3
1474983	1.854161e-11	47
1474976	1.000000e+00	0
1474977	1.000000e+00	0
1474978	4.438624e-01	26
1474979	3.359055e-01	27
1474988	1.000000e+00	6
1474989	1.000000e+00	5
1474990	4.510745e-05	39
1474991	9.966998e-01	16
1474985	1.000000e+00	4
1474986	4.681115e-04	37
1474987	1.133316e-12	48
1474997	1.621870e-08	44
1474996	9.986989e-01	15
1474999	4.510745e-05	39
1474998	9.998471e-01	13
1474993	9.675457e-01	19
1474992	1.000000e+00	3
1474995	1.000000e+00	1
1474994	1.000000e+00	4
1475005	9.995319e-01	14
1475004	2.399438e-01	28
1475007	1.049339e-07	43
1475001	8.881784e-16	50
1475003	1.000000e+00	3
1475002	1.000000e+00	0
1474950	1.000000e+00	5
1474951	1.641957e-02	33
1474948	1.000000e+00	0
1474949	1.000000e+00	0
1474946	9.999999e-01	8
1474944	5.946023e-02	31
1474945	1.000000e+00	6
1474958	9.835804e-01	18
1474959	9.999549e-01	12
1474956	4.529710e-14	49
1474957	1.000000e+00	0
1474954	3.300224e-03	35
1474955	9.405398e-01	20
1474952	1.854161e-11	47
1474953	4.510745e-05	39
1474967	5.817779e-07	42
1474966	5.561376e-01	25
1474965	1.000000e+00	3
1474964	4.438624e-01	26
1474963	2.807050e-06	41
1474962	5.817779e-07	42
1474961	1.000000e+00	0
1474960	1.000000e+00	0
1474975	1.000000e+00	2
1474974	5.946023e-02	31
1474973	1.529320e-04	38
1474972	1.000000e+00	4
1474971	1.013194e-01	30
1474970	1.301086e-03	36
1474969	1.000000e+00	4
1474968	3.359055e-01	27
1475164	9.999999e-01	8
1475165	1.529320e-04	38
1475167	1.049339e-07	43
1475160	9.835804e-01	18
1475161	1.000000e+00	7
1475162	2.104926e-09	45
1475163	1.000000e+00	1
1475156	3.300224e-03	35
1475157	1.000000e+00	4
1475158	8.881784e-16	50
1475159	1.000000e+00	2
1475152	9.923267e-01	17
1475153	5.561376e-01	25
1475154	4.681115e-04	37
1475155	7.600562e-01	23
1475149	1.000000e+00	4
1475148	8.881784e-16	50
1475151	8.881784e-16	50
1475150	1.000000e+00	7
1475145	1.133316e-12	48
1475144	4.529710e-14	49
1475147	9.986989e-01	15
1475146	8.986806e-01	21
1475141	1.000000e+00	4
1475140	1.000000e+00	0
1475143	9.999881e-01	11
1475142	8.881784e-16	50
1475137	4.681115e-04	37
1475136	1.000000e+00	5
1475139	3.300224e-03	35
1475198	4.510745e-05	39
1475199	8.881784e-16	50
1475197	1.000000e+00	5
1475194	8.881784e-16	50
1475195	8.881784e-16	50
1475192	1.000000e+00	4
1475190	1.000000e+00	1
1475191	2.807050e-06	41
1475189	1.000000e+00	3
1475186	1.049339e-07	43
1475187	1.000000e+00	1
1475184	9.999994e-01	9
1475185	3.300224e-03	35
1475183	1.621870e-08	44
1475182	1.000000e+00	2
1475181	9.999972e-01	10
1475180	1.000000e+00	2
1475179	9.923267e-01	17
1475178	8.986806e-01	21
1475177	4.529710e-14	49
1475176	1.529320e-04	38
1475175	9.999549e-01	12
1475173	9.999549e-01	12
1475172	3.245432e-02	32
1475171	9.999549e-01	12
1475170	1.529320e-04	38
1475169	3.359055e-01	27
1475168	1.000000e+00	2
1475096	9.999999e-01	8
1475097	9.998471e-01	13
1475099	1.000000e+00	1
1475100	1.000000e+00	6
1475101	9.999999e-01	8
1475102	1.049339e-07	43
1475103	1.000000e+00	2
1475090	4.438624e-01	26
1475091	1.000000e+00	0
1475092	1.193067e-05	40
1475093	1.621870e-08	44
1475094	9.999999e-01	8
1475095	3.245432e-02	32
1475080	9.986989e-01	15
1475082	1.133316e-12	48
1475085	8.881784e-16	50
1475084	9.998471e-01	13
1475086	4.510745e-05	39
1475073	9.999994e-01	9
1475072	1.621870e-08	44
1475075	8.388818e-01	22
1475074	1.013194e-01	30
1475077	9.999881e-01	11
1475076	1.611182e-01	29
1475079	8.881784e-16	50
1475078	1.000000e+00	5
1475130	4.529710e-14	49
1475131	4.529710e-14	49
1475128	8.881784e-16	50
1475129	1.854161e-11	47
1475134	4.681115e-04	37
1475135	1.000000e+00	7
1475132	9.923267e-01	17
1475133	8.881784e-16	50
1475122	1.000000e+00	0
1475123	1.000000e+00	2
1475120	1.000000e+00	6
1475121	2.104926e-09	45
1475126	1.301086e-03	36
1475127	2.230891e-10	46
1475124	1.000000e+00	0
1475125	1.000000e+00	4
1475115	9.995319e-01	14
1475114	9.999881e-01	11
1475112	1.000000e+00	1
1475119	9.999549e-01	12
1475118	1.621870e-08	44
1475117	1.854161e-11	47
1475116	1.000000e+00	2
1475107	9.986989e-01	15
1475106	9.405398e-01	20
1475105	8.881784e-16	50
1475104	2.230891e-10	46
1475111	1.854161e-11	47
1475110	9.995319e-01	14
1475109	1.000000e+00	3
1475108	8.881784e-16	50
1475285	1.000000e+00	0
1475284	9.999999e-01	8
1475286	1.000000e+00	3
1475281	1.000000e+00	2
1475280	1.000000e+00	2
1475282	9.998471e-01	13
1475293	8.881784e-16	50
1475292	1.000000e+00	1
1475295	9.986989e-01	15
1475294	8.881784e-16	50
1475289	1.000000e+00	2
1475288	1.000000e+00	4
1475291	1.000000e+00	0
1475290	9.986989e-01	15
1475268	9.999881e-01	11
1475269	2.230891e-10	46
1475270	9.999994e-01	9
1475271	4.529710e-14	49
1475264	7.673339e-03	34
1475265	8.986806e-01	21
1475266	9.999881e-01	11
1475267	9.675457e-01	19
1475276	8.881784e-16	50
1475278	1.641957e-02	33
1475279	9.986989e-01	15
1475272	9.999999e-01	8
1475273	8.986806e-01	21
1475274	1.000000e+00	7
1475275	8.881784e-16	50
1475319	8.881784e-16	50
1475317	1.000000e+00	7
1475316	8.881784e-16	50
1475314	9.998471e-01	13
1475313	8.881784e-16	50
1475312	1.013194e-01	30
1475327	1.000000e+00	3
1475326	7.600562e-01	23
1475325	9.999999e-01	8
1475324	8.881784e-16	50
1475323	1.000000e+00	7
1475322	5.946023e-02	31
1475321	4.529710e-14	49
1475320	9.835804e-01	18
1475303	1.000000e+00	4
1475300	7.673339e-03	34
1475301	1.000000e+00	4
1475298	1.000000e+00	0
1475299	8.881784e-16	50
1475297	9.995319e-01	14
1475311	1.000000e+00	1
1475308	1.000000e+00	4
1475306	9.999972e-01	10
1475307	8.881784e-16	50
1475304	9.986989e-01	15
1475305	4.529710e-14	49
1475217	9.999994e-01	9
1475216	2.399438e-01	28
1475219	1.000000e+00	4
1475218	1.000000e+00	0
1475221	1.641957e-02	33
1475220	1.000000e+00	2
1475223	1.000000e+00	3
1475222	1.611182e-01	29
1475225	9.999972e-01	10
1475224	1.193067e-05	40
1475227	1.000000e+00	0
1475229	9.966998e-01	16
1475228	9.986989e-01	15
1475231	1.000000e+00	4
1475230	1.013194e-01	30
1475200	8.881784e-16	50
1475201	4.681115e-04	37
1475202	1.000000e+00	4
1475203	1.641957e-02	33
1475204	1.000000e+00	3
1475205	1.000000e+00	5
1475206	1.000000e+00	1
1475208	4.529710e-14	49
1475210	1.000000e+00	6
1475212	3.300224e-03	35
1475213	4.529710e-14	49
1475214	8.881784e-16	50
1475215	7.673339e-03	34
1475251	8.881784e-16	50
1475250	5.817779e-07	42
1475249	1.000000e+00	5
1475248	9.675457e-01	19
1475255	4.529710e-14	49
1475254	1.000000e+00	2
1475253	9.995319e-01	14
1475252	1.000000e+00	3
1475259	1.000000e+00	1
1475258	1.000000e+00	4
1475257	8.881784e-16	50
1475263	1.000000e+00	2
1475262	1.000000e+00	3
1475261	1.000000e+00	0
1475260	8.881784e-16	50
1475234	9.966998e-01	16
1475235	8.881784e-16	50
1475232	3.245432e-02	32
1475238	8.881784e-16	50
1475239	1.000000e+00	6
1475236	8.388818e-01	22
1475237	9.999972e-01	10
1475242	1.641957e-02	33
1475243	4.438624e-01	26
1475240	8.881784e-16	50
1475241	4.529710e-14	49
1475246	9.999549e-01	12
1475247	9.999881e-01	11
1475244	1.000000e+00	6
1475245	1.000000e+00	5
1475407	9.966998e-01	16
1475406	8.986806e-01	21
1475405	9.998471e-01	13
1475403	2.807050e-06	41
1475402	9.835804e-01	18
1475400	1.000000e+00	6
1475399	1.000000e+00	5
1475398	1.621870e-08	44
1475397	8.881784e-16	50
1475396	1.000000e+00	5
1475395	9.998471e-01	13
1475394	2.104926e-09	45
1475393	8.881784e-16	50
1475392	1.000000e+00	6
1475422	1.133316e-12	48
1475423	1.000000e+00	0
1475420	1.000000e+00	4
1475421	1.000000e+00	0
1475418	1.049339e-07	43
1475419	9.995319e-01	14
1475416	1.000000e+00	3
1475417	8.881784e-16	50
1475414	1.621870e-08	44
1475415	9.999549e-01	12
1475413	4.529710e-14	49
1475410	1.000000e+00	3
1475408	9.999972e-01	10
1475409	5.817779e-07	42
1475437	1.529320e-04	38
1475436	1.000000e+00	5
1475439	5.817779e-07	42
1475438	7.673339e-03	34
1475433	3.245432e-02	32
1475432	1.000000e+00	3
1475435	1.000000e+00	4
1475434	9.405398e-01	20
1475429	8.881784e-16	50
1475428	9.999994e-01	9
1475431	6.640945e-01	24
1475430	1.133316e-12	48
1475425	8.388818e-01	22
1475424	5.817779e-07	42
1475427	4.510745e-05	39
1475426	4.529710e-14	49
1475452	1.049339e-07	43
1475453	9.999549e-01	12
1475454	5.946023e-02	31
1475455	1.000000e+00	1
1475448	1.529320e-04	38
1475449	9.999999e-01	8
1475451	1.133316e-12	48
1475444	9.999549e-01	12
1475445	9.999999e-01	8
1475446	8.881784e-16	50
1475447	1.133316e-12	48
1475440	8.881784e-16	50
1475441	9.986989e-01	15
1475442	1.000000e+00	3
1475443	2.807050e-06	41
1475339	5.946023e-02	31
1475338	1.529320e-04	38
1475337	1.611182e-01	29
1475336	1.000000e+00	4
1475343	1.000000e+00	4
1475342	1.000000e+00	3
1475341	9.999881e-01	11
1475340	8.881784e-16	50
1475331	1.641957e-02	33
1475330	9.405398e-01	20
1475329	2.399438e-01	28
1475335	9.999972e-01	10
1475334	6.640945e-01	24
1475333	1.000000e+00	7
1475332	9.995319e-01	14
1475354	1.000000e+00	4
1475355	1.000000e+00	1
1475352	9.999549e-01	12
1475353	9.999994e-01	9
1475358	8.986806e-01	21
1475359	1.000000e+00	5
1475356	1.000000e+00	2
1475357	1.529320e-04	38
1475346	1.000000e+00	2
1475347	1.000000e+00	2
1475344	1.000000e+00	1
1475345	1.000000e+00	0
1475350	1.000000e+00	3
1475351	1.000000e+00	7
1475348	1.000000e+00	2
1475349	1.000000e+00	7
1475369	8.881784e-16	50
1475368	8.881784e-16	50
1475371	1.000000e+00	1
1475370	1.529320e-04	38
1475373	8.881784e-16	50
1475372	1.133316e-12	48
1475375	1.000000e+00	0
1475374	1.621870e-08	44
1475361	1.000000e+00	0
1475360	1.000000e+00	0
1475363	1.049339e-07	43
1475362	1.013194e-01	30
1475365	1.000000e+00	0
1475366	1.000000e+00	1
1475384	1.000000e+00	0
1475386	9.923267e-01	17
1475387	1.000000e+00	2
1475388	9.999972e-01	10
1475389	1.000000e+00	3
1475390	7.673339e-03	34
1475391	1.000000e+00	2
1475376	1.641957e-02	33
1475377	8.881784e-16	50
1475378	8.881784e-16	50
1475379	6.640945e-01	24
1475380	9.999972e-01	10
1475381	9.966998e-01	16
1475382	2.230891e-10	46
1475383	9.999994e-01	9
1475526	9.923267e-01	17
1475527	1.133316e-12	48
1475524	8.881784e-16	50
1475525	1.000000e+00	0
1475522	9.966998e-01	16
1475523	1.000000e+00	4
1475520	1.854161e-11	47
1475521	9.923267e-01	17
1475534	1.000000e+00	2
1475535	9.999994e-01	9
1475532	9.923267e-01	17
1475533	9.966998e-01	16
1475530	1.013194e-01	30
1475531	9.999972e-01	10
1475528	1.000000e+00	7
1475529	1.000000e+00	4
1475543	4.438624e-01	26
1475542	1.641957e-02	33
1475541	1.529320e-04	38
1475540	1.193067e-05	40
1475539	8.986806e-01	21
1475538	1.000000e+00	1
1475537	1.133316e-12	48
1475536	8.881784e-16	50
1475551	3.359055e-01	27
1475550	1.000000e+00	6
1475549	4.510745e-05	39
1475548	9.998471e-01	13
1475547	3.245432e-02	32
1475546	8.881784e-16	50
1475545	4.510745e-05	39
1475544	1.049339e-07	43
1475557	1.000000e+00	0
1475558	1.000000e+00	2
1475559	9.999972e-01	10
1475553	1.000000e+00	0
1475554	9.999994e-01	9
1475555	1.000000e+00	1
1475564	1.000000e+00	7
1475565	1.013194e-01	30
1475566	8.881784e-16	50
1475567	1.013194e-01	30
1475560	1.000000e+00	0
1475561	1.000000e+00	1
1475562	8.881784e-16	50
1475563	1.000000e+00	5
1475573	1.000000e+00	2
1475572	1.000000e+00	7
1475575	1.000000e+00	2
1475569	3.245432e-02	32
1475568	9.675457e-01	19
1475571	9.998471e-01	13
1475570	1.000000e+00	6
1475581	8.388818e-01	22
1475580	5.817779e-07	42
1475583	1.000000e+00	1
1475582	9.675457e-01	19
1475577	6.640945e-01	24
1475576	1.000000e+00	1
1475579	1.000000e+00	1
1475578	8.881784e-16	50
1475458	8.881784e-16	50
1475459	1.133316e-12	48
1475456	9.995319e-01	14
1475457	4.529710e-14	49
1475462	8.881784e-16	50
1475463	2.104926e-09	45
1475460	1.529320e-04	38
1475461	1.529320e-04	38
1475464	8.881784e-16	50
1475465	3.359055e-01	27
1475470	1.000000e+00	1
1475471	8.881784e-16	50
1475468	1.000000e+00	1
1475469	1.000000e+00	2
1475475	9.995319e-01	14
1475474	8.881784e-16	50
1475473	1.193067e-05	40
1475472	8.881784e-16	50
1475479	1.000000e+00	6
1475477	9.995319e-01	14
1475476	1.000000e+00	1
1475483	1.000000e+00	4
1475482	8.881784e-16	50
1475487	8.881784e-16	50
1475486	3.300224e-03	35
1475485	9.986989e-01	15
1475484	5.817779e-07	42
1475490	2.807050e-06	41
1475491	1.641957e-02	33
1475492	1.000000e+00	1
1475493	1.133316e-12	48
1475494	2.807050e-06	41
1475495	5.561376e-01	25
1475496	8.881784e-16	50
1475497	9.835804e-01	18
1475499	8.881784e-16	50
1475500	2.104926e-09	45
1475501	1.193067e-05	40
1475502	9.999994e-01	9
1475503	1.133316e-12	48
1475505	1.000000e+00	2
1475504	8.881784e-16	50
1475507	1.000000e+00	1
1475506	3.245432e-02	32
1475509	1.000000e+00	7
1475508	9.999972e-01	10
1475511	1.000000e+00	5
1475510	1.854161e-11	47
1475513	1.049339e-07	43
1475512	1.133316e-12	48
1475515	1.193067e-05	40
1475514	3.300224e-03	35
1475517	9.999994e-01	9
1475516	9.675457e-01	19
1475519	9.998471e-01	13
1475518	2.807050e-06	41
PID_161484932	1.000000e+00	3
PID_161484931	8.986806e-01	21
PID_161484934	1.000000e+00	2
PID_161484933	8.881784e-16	50
PID_161484936	2.399438e-01	28
PID_161484935	1.854161e-11	47
PID_161484938	1.000000e+00	1
PID_161484937	9.999549e-01	12
PID_161484940	9.999549e-01	12
PID_161484939	1.854161e-11	47
PID_161484942	1.000000e+00	0
PID_161484941	1.000000e+00	0
PID_161484944	7.600562e-01	23
PID_161484943	1.000000e+00	1
1473060	1.000000e+00	3
1473061	5.946023e-02	31
1473062	9.999994e-01	9
1473063	9.999994e-01	9
1473056	9.999999e-01	8
1473057	8.881784e-16	50
1473058	3.300224e-03	35
1473059	3.300224e-03	35
1473068	9.999549e-01	12
1473069	9.999881e-01	11
1473070	1.000000e+00	7
1473071	1.000000e+00	7
1473064	8.986806e-01	21
1473065	5.946023e-02	31
1473066	9.986989e-01	15
1473067	1.000000e+00	6
1473077	1.301086e-03	36
1473076	2.230891e-10	46
1473079	4.529710e-14	49
1473078	9.998471e-01	13
1473073	9.999549e-01	12
1473072	1.000000e+00	7
1473075	9.675457e-01	19
1473074	1.000000e+00	1
1473085	1.000000e+00	4
1473084	1.000000e+00	2
1473087	1.000000e+00	5
1473086	9.995319e-01	14
1473081	4.438624e-01	26
1473080	1.000000e+00	6
1473083	1.000000e+00	0
1473082	9.999549e-01	12
1473030	1.854161e-11	47
1473031	1.854161e-11	47
1473028	8.881784e-16	50
1473029	1.611182e-01	29
1473026	5.561376e-01	25
1473027	9.675457e-01	19
1473024	8.881784e-16	50
1473025	8.881784e-16	50
1473038	8.388818e-01	22
1473039	1.013194e-01	30
1473036	9.999994e-01	9
1473037	1.000000e+00	0
1473034	1.000000e+00	0
1473035	1.000000e+00	1
1473032	4.681115e-04	37
1473033	1.000000e+00	3
1473047	8.881784e-16	50
1473046	1.611182e-01	29
1473045	2.807050e-06	41
1473044	1.000000e+00	7
1473043	1.000000e+00	0
1473041	9.923267e-01	17
1473040	8.881784e-16	50
1473055	1.301086e-03	36
1473054	9.835804e-01	18
1473053	8.881784e-16	50
1473052	3.359055e-01	27
1473051	1.000000e+00	0
1473050	9.986989e-01	15
1473049	9.835804e-01	18
1473048	1.854161e-11	47
1473120	9.835804e-01	18
1473121	9.998471e-01	13
1473122	9.998471e-01	13
1473123	7.600562e-01	23
1473124	7.600562e-01	23
1473125	4.681115e-04	37
1473127	1.133316e-12	48
1473129	9.923267e-01	17
1473130	9.999549e-01	12
1473131	9.999994e-01	9
1473132	1.000000e+00	2
1473133	1.000000e+00	2
1473134	1.049339e-07	43
1473135	9.995319e-01	14
1473137	9.999549e-01	12
1473136	1.049339e-07	43
1473139	1.000000e+00	0
1473138	1.000000e+00	0
1473141	1.301086e-03	36
1473140	1.000000e+00	0
1473143	9.835804e-01	18
1473145	8.881784e-16	50
1473144	8.881784e-16	50
1473147	5.946023e-02	31
1473146	8.388818e-01	22
1473149	2.230891e-10	46
1473151	1.133316e-12	48
1473150	8.388818e-01	22
1473090	1.854161e-11	47
1473088	1.000000e+00	0
1473094	7.673339e-03	34
1473095	1.013194e-01	30
1473092	1.000000e+00	0
1473093	9.999881e-01	11
1473098	9.923267e-01	17
1473099	5.817779e-07	42
1473096	1.611182e-01	29
1473097	5.817779e-07	42
1473102	2.230891e-10	46
1473103	3.300224e-03	35
1473100	8.881784e-16	50
1473101	5.946023e-02	31
1473107	1.000000e+00	5
1473106	1.000000e+00	5
1473105	1.133316e-12	48
1473104	1.000000e+00	1
1473111	1.000000e+00	5
1473110	1.000000e+00	7
1473109	1.641957e-02	33
1473108	1.000000e+00	5
1473115	1.000000e+00	1
1473114	1.000000e+00	0
1473113	1.000000e+00	1
1473112	1.000000e+00	7
1473119	9.999994e-01	9
1473118	1.000000e+00	7
1473117	9.999999e-01	8
1473116	1.000000e+00	3
1473197	1.000000e+00	0
1473196	1.000000e+00	0
1473198	1.000000e+00	2
1473193	9.999972e-01	10
1473192	9.999549e-01	12
1473195	1.000000e+00	0
1473188	1.000000e+00	1
1473191	1.000000e+00	7
1473190	1.000000e+00	0
1473185	8.881784e-16	50
1473184	4.529710e-14	49
1473187	1.000000e+00	0
1473186	1.000000e+00	0
1473212	9.966998e-01	16
1473213	9.999549e-01	12
1473214	8.881784e-16	50
1473215	8.881784e-16	50
1473209	1.000000e+00	5
1473210	1.000000e+00	1
1473204	9.999999e-01	8
1473205	7.673339e-03	34
1473206	9.999881e-01	11
1473207	1.000000e+00	0
1473200	1.000000e+00	0
1473201	1.000000e+00	2
1473202	1.049339e-07	43
1473203	1.621870e-08	44
1473167	1.049339e-07	43
1473166	9.999549e-01	12
1473165	8.881784e-16	50
1473164	9.999549e-01	12
1473163	1.529320e-04	38
1473162	1.000000e+00	0
1473161	1.000000e+00	3
1473160	9.999549e-01	12
1473159	1.000000e+00	1
[truncated: 2,291 more rows]
