# Supplementary material for: Translational Selection Is Ubiquitous in Prokaryotes
Source: PLoS Genet. 2010 Jun 24;6(6):e1001004. doi: 10.1371/journal.pgen.1001004 (PMC2891978; doi:10.1371/journal.pgen.1001004)
Supplement: Dataset S1 — OCU/non-OCU gene calls in 461 Bacterial and Archaeal genomes, and summary tables of genome properties and OCU preferences for specific codons. (4.77 MB ZIP) [file pgen.1001004.s001.zip › Dataset_S1_Archaea/Methanosarcina_barkeri_fusaro.arff.ocuGenes]

GeneID	signTest_p	ocuProbWinCnt
3627120	1.000000e+00	4
3627121	8.881784e-16	50
3627122	4.529710e-14	49
3627123	9.999994e-01	9
3627124	8.881784e-16	50
3627125	1.621870e-08	44
3627126	1.000000e+00	6
3627127	1.000000e+00	2
3627128	5.817779e-07	42
3627129	8.881784e-16	50
3627130	8.388818e-01	22
3627133	1.000000e+00	2
3627134	2.104926e-09	45
3627135	1.000000e+00	2
3627105	8.881784e-16	50
3627104	6.640945e-01	24
3627107	1.013194e-01	30
3627106	1.000000e+00	0
3627109	1.000000e+00	0
3627108	1.000000e+00	0
3627110	9.999999e-01	8
3627113	1.000000e+00	0
3627112	1.000000e+00	3
3627114	1.000000e+00	4
3627117	1.000000e+00	0
3627116	1.000000e+00	5
3627119	1.529320e-04	38
3627118	1.000000e+00	5
3627090	9.998471e-01	13
3627091	1.000000e+00	6
3627088	9.995319e-01	14
3627094	8.881784e-16	50
3627095	1.000000e+00	3
3627092	8.881784e-16	50
3627093	8.881784e-16	50
3627098	1.000000e+00	0
3627099	1.000000e+00	0
3627096	9.998471e-01	13
3627097	1.000000e+00	0
3627102	1.000000e+00	2
3627103	3.359055e-01	27
3627101	1.000000e+00	4
3627075	1.000000e+00	6
3627074	5.561376e-01	25
3627073	1.000000e+00	1
3627072	1.000000e+00	5
3627078	3.300224e-03	35
3627077	2.230891e-10	46
3627076	8.881784e-16	50
3627083	1.000000e+00	5
3627082	8.881784e-16	50
3627081	6.640945e-01	24
3627080	5.561376e-01	25
3627087	9.999994e-01	9
3627086	1.000000e+00	1
3627085	9.675457e-01	19
3627060	1.000000e+00	0
3627061	1.000000e+00	0
3627062	1.000000e+00	0
3627063	1.133316e-12	48
3627056	1.000000e+00	0
3627057	1.000000e+00	0
3627058	1.000000e+00	0
3627059	1.000000e+00	0
3627068	1.301086e-03	36
3627069	8.986806e-01	21
3627070	9.966998e-01	16
3627071	8.881784e-16	50
3627064	9.999999e-01	8
3627065	8.881784e-16	50
3627066	9.998471e-01	13
3627044	1.000000e+00	4
3627047	1.000000e+00	3
3627046	1.000000e+00	1
3627041	2.399438e-01	28
3627040	1.000000e+00	0
3627043	1.301086e-03	36
3627042	1.000000e+00	0
3627053	9.999994e-01	9
3627052	1.000000e+00	2
3627055	7.600562e-01	23
3627054	1.000000e+00	6
3627049	1.000000e+00	4
3627048	1.000000e+00	2
3627051	1.000000e+00	0
3627050	1.000000e+00	1
3627030	1.000000e+00	0
3627031	4.438624e-01	26
3627026	9.999881e-01	11
3627027	3.359055e-01	27
3627024	1.000000e+00	2
3627025	2.399438e-01	28
3627038	8.986806e-01	21
3627039	1.000000e+00	4
3627036	3.245432e-02	32
3627037	9.999549e-01	12
3627034	1.000000e+00	6
3627032	9.995319e-01	14
3627033	9.999994e-01	9
3627015	3.359055e-01	27
3627014	9.999881e-01	11
3627013	1.000000e+00	2
3627012	1.000000e+00	5
3627011	1.000000e+00	1
3627010	1.000000e+00	0
3627009	2.230891e-10	46
3627008	4.438624e-01	26
3627023	8.881784e-16	50
3627022	4.529710e-14	49
3627021	7.600562e-01	23
3627020	8.881784e-16	50
3627019	2.104926e-09	45
3627018	8.881784e-16	50
3627017	4.529710e-14	49
3627016	8.881784e-16	50
3627257	1.000000e+00	1
3627256	8.881784e-16	50
3627259	1.193067e-05	40
3627258	1.013194e-01	30
3627260	8.881784e-16	50
3627263	1.000000e+00	1
3627262	9.405398e-01	20
3627249	9.675457e-01	19
3627248	1.000000e+00	5
3627251	4.529710e-14	49
3627250	1.000000e+00	3
3627253	8.881784e-16	50
3627252	1.000000e+00	6
3627255	2.807050e-06	41
3627254	9.999999e-01	8
3627240	8.388818e-01	22
3627241	8.881784e-16	50
3627242	9.999994e-01	9
3627243	1.000000e+00	2
3627244	8.881784e-16	50
3627245	8.881784e-16	50
3627246	9.986989e-01	15
3627247	1.133316e-12	48
3627232	9.923267e-01	17
3627234	3.359055e-01	27
3627235	8.881784e-16	50
3627236	8.986806e-01	21
3627237	8.881784e-16	50
3627238	8.881784e-16	50
3627239	1.000000e+00	2
3627227	3.300224e-03	35
3627226	8.881784e-16	50
3627225	4.529710e-14	49
3627224	4.681115e-04	37
3627229	1.000000e+00	7
3627228	9.966998e-01	16
3627219	9.835804e-01	18
3627218	1.133316e-12	48
3627217	9.995319e-01	14
3627216	1.133316e-12	48
3627223	8.881784e-16	50
3627222	1.013194e-01	30
3627220	1.000000e+00	3
3627210	8.881784e-16	50
3627211	8.881784e-16	50
3627208	1.000000e+00	1
3627214	8.388818e-01	22
3627215	8.881784e-16	50
3627212	8.881784e-16	50
3627213	1.193067e-05	40
3627202	8.881784e-16	50
3627203	9.999549e-01	12
3627200	1.000000e+00	1
3627201	1.000000e+00	4
3627206	1.000000e+00	1
3627207	9.999881e-01	11
3627204	8.881784e-16	50
3627197	1.000000e+00	7
3627196	3.245432e-02	32
3627199	3.300224e-03	35
3627198	9.835804e-01	18
3627193	1.049339e-07	43
3627192	1.000000e+00	7
3627195	4.510745e-05	39
3627194	9.999994e-01	9
3627188	1.529320e-04	38
3627191	1.000000e+00	7
3627190	9.999549e-01	12
3627185	1.000000e+00	3
3627184	9.999994e-01	9
3627187	1.000000e+00	0
3627186	8.881784e-16	50
3627180	1.301086e-03	36
3627181	1.301086e-03	36
3627182	1.000000e+00	2
3627183	2.104926e-09	45
3627176	2.807050e-06	41
3627177	2.230891e-10	46
3627178	9.986989e-01	15
3627172	8.881784e-16	50
3627173	1.133316e-12	48
3627174	2.399438e-01	28
3627175	1.000000e+00	3
3627168	9.675457e-01	19
3627169	1.301086e-03	36
3627170	1.000000e+00	0
3627171	9.999994e-01	9
3627167	9.675457e-01	19
3627166	1.000000e+00	3
3627164	2.399438e-01	28
3627163	2.104926e-09	45
3627162	9.998471e-01	13
3627161	1.000000e+00	5
3627160	1.133316e-12	48
3627159	1.854161e-11	47
3627158	4.529710e-14	49
3627157	4.510745e-05	39
3627156	1.000000e+00	1
3627155	8.881784e-16	50
3627154	1.000000e+00	2
3627153	9.999999e-01	8
3627152	2.230891e-10	46
3627151	8.881784e-16	50
3627149	8.881784e-16	50
3627146	8.881784e-16	50
3627145	8.881784e-16	50
3627142	8.986806e-01	21
3627143	2.104926e-09	45
3627140	2.104926e-09	45
3627141	1.000000e+00	6
3627138	3.245432e-02	32
3627139	9.966998e-01	16
3627136	1.000000e+00	2
3627137	8.881784e-16	50
3627363	1.000000e+00	7
3627362	8.881784e-16	50
3627361	4.529710e-14	49
3627360	8.881784e-16	50
3627367	2.230891e-10	46
3627366	4.438624e-01	26
3627365	1.000000e+00	4
3627364	3.359055e-01	27
3627371	8.881784e-16	50
3627370	4.529710e-14	49
3627369	1.611182e-01	29
3627368	8.881784e-16	50
3627375	9.999999e-01	8
3627374	8.881784e-16	50
3627373	4.681115e-04	37
3627372	1.000000e+00	5
3627378	1.000000e+00	2
3627379	1.000000e+00	1
3627376	1.133316e-12	48
3627382	9.999549e-01	12
3627383	1.000000e+00	0
3627380	1.000000e+00	1
3627381	2.807050e-06	41
3627386	4.529710e-14	49
3627387	5.561376e-01	25
3627384	1.000000e+00	3
3627385	1.000000e+00	5
3627390	1.000000e+00	6
3627391	8.881784e-16	50
3627388	1.193067e-05	40
3627389	8.881784e-16	50
3627329	1.000000e+00	3
3627328	9.675457e-01	19
3627331	1.000000e+00	2
3627330	4.510745e-05	39
3627333	1.000000e+00	3
3627332	5.561376e-01	25
3627335	7.673339e-03	34
3627334	9.999994e-01	9
3627337	4.529710e-14	49
3627336	5.946023e-02	31
3627339	9.999549e-01	12
3627338	9.999549e-01	12
3627341	1.000000e+00	1
3627340	9.998471e-01	13
3627343	8.881784e-16	50
3627342	6.640945e-01	24
3627344	9.999994e-01	9
3627345	4.510745e-05	39
3627346	4.510745e-05	39
3627347	1.000000e+00	2
3627348	8.881784e-16	50
3627349	4.529710e-14	49
3627350	1.611182e-01	29
3627351	5.561376e-01	25
3627352	9.995319e-01	14
3627353	9.966998e-01	16
3627355	2.807050e-06	41
3627356	3.300224e-03	35
3627357	1.000000e+00	2
3627358	8.881784e-16	50
3627359	8.881784e-16	50
3627303	1.013194e-01	30
3627302	1.000000e+00	1
3627301	9.998471e-01	13
3627300	8.881784e-16	50
3627299	4.529710e-14	49
3627298	3.245432e-02	32
3627297	9.999881e-01	11
3627296	9.966998e-01	16
3627311	2.104926e-09	45
3627310	1.000000e+00	1
3627309	1.000000e+00	5
3627308	9.835804e-01	18
3627307	1.000000e+00	2
3627306	9.835804e-01	18
3627305	1.000000e+00	2
3627304	1.000000e+00	2
3627318	1.000000e+00	5
3627319	8.881784e-16	50
3627316	9.675457e-01	19
3627314	8.881784e-16	50
3627315	8.881784e-16	50
3627313	1.000000e+00	7
3627327	2.230891e-10	46
3627324	9.675457e-01	19
3627325	1.000000e+00	5
3627322	9.998471e-01	13
3627323	9.999549e-01	12
3627320	3.300224e-03	35
3627321	1.000000e+00	3
3627269	8.881784e-16	50
3627271	4.529710e-14	49
3627270	1.000000e+00	7
3627265	8.881784e-16	50
3627264	9.675457e-01	19
3627267	1.000000e+00	5
3627266	7.600562e-01	23
3627277	8.388818e-01	22
3627276	7.673339e-03	34
3627279	9.923267e-01	17
3627278	9.966998e-01	16
3627273	1.301086e-03	36
3627272	9.999549e-01	12
3627275	5.817779e-07	42
3627274	1.000000e+00	6
3627284	1.000000e+00	2
3627285	1.000000e+00	1
3627286	1.000000e+00	0
3627287	1.000000e+00	4
3627280	1.000000e+00	5
3627281	1.000000e+00	4
3627282	1.000000e+00	3
3627292	1.854161e-11	47
3627293	1.013194e-01	30
3627294	3.245432e-02	32
3627295	9.966998e-01	16
3627288	1.000000e+00	3
3627289	9.999999e-01	8
3627290	1.000000e+00	3
3627291	1.611182e-01	29
3627498	1.000000e+00	2
3627499	6.640945e-01	24
3627496	1.000000e+00	0
3627497	1.000000e+00	3
3627502	9.995319e-01	14
3627503	1.000000e+00	3
3627500	1.000000e+00	4
3627501	1.000000e+00	5
3627490	4.529710e-14	49
3627491	1.000000e+00	1
3627488	9.405398e-01	20
3627489	1.000000e+00	0
3627494	9.995319e-01	14
3627495	4.529710e-14	49
3627492	9.923267e-01	17
3627493	1.000000e+00	2
3627515	1.000000e+00	5
3627514	1.000000e+00	2
3627513	9.675457e-01	19
3627512	1.621870e-08	44
3627519	1.000000e+00	1
3627518	1.000000e+00	0
3627517	9.966998e-01	16
3627516	9.998471e-01	13
3627507	2.104926e-09	45
3627506	1.000000e+00	2
3627505	2.230891e-10	46
3627504	9.999994e-01	9
3627511	1.013194e-01	30
3627510	1.000000e+00	7
3627509	9.999881e-01	11
3627508	1.000000e+00	3
3627464	1.000000e+00	2
3627465	8.881784e-16	50
3627466	1.000000e+00	0
3627467	1.301086e-03	36
3627468	1.013194e-01	30
3627469	9.999999e-01	8
3627470	4.438624e-01	26
3627471	9.405398e-01	20
3627456	1.000000e+00	0
3627457	1.000000e+00	0
3627458	1.000000e+00	0
3627459	8.881784e-16	50
3627463	1.013194e-01	30
3627481	8.881784e-16	50
3627480	8.881784e-16	50
3627483	3.245432e-02	32
3627485	1.133316e-12	48
3627484	3.300224e-03	35
3627487	9.405398e-01	20
3627486	1.000000e+00	7
3627473	8.881784e-16	50
3627472	8.881784e-16	50
3627475	1.000000e+00	4
3627474	8.881784e-16	50
3627477	1.000000e+00	0
3627476	1.000000e+00	1
3627479	9.923267e-01	17
3627478	4.681115e-04	37
3627438	1.000000e+00	5
3627439	9.995319e-01	14
3627437	5.946023e-02	31
3627435	1.000000e+00	3
3627432	8.881784e-16	50
3627433	9.999549e-01	12
3627430	7.673339e-03	34
3627431	1.000000e+00	5
3627428	1.000000e+00	1
3627429	1.000000e+00	0
3627426	1.000000e+00	0
3627427	9.999999e-01	8
3627424	1.301086e-03	36
3627425	1.854161e-11	47
3627455	1.000000e+00	0
3627454	1.000000e+00	3
3627453	1.000000e+00	1
3627451	2.230891e-10	46
3627450	2.230891e-10	46
3627449	9.999994e-01	9
3627448	5.946023e-02	31
3627447	1.000000e+00	3
3627446	9.998471e-01	13
3627445	1.049339e-07	43
3627444	1.013194e-01	30
3627443	1.000000e+00	2
3627442	9.986989e-01	15
3627441	1.000000e+00	6
3627404	1.000000e+00	1
3627405	8.881784e-16	50
3627406	8.881784e-16	50
3627407	1.000000e+00	1
3627400	1.000000e+00	2
3627401	9.999999e-01	8
3627402	1.000000e+00	6
3627403	1.000000e+00	1
3627396	8.881784e-16	50
3627397	8.986806e-01	21
3627398	4.529710e-14	49
3627399	4.438624e-01	26
3627392	5.817779e-07	42
3627393	8.881784e-16	50
3627394	1.854161e-11	47
3627395	4.681115e-04	37
3627421	4.510745e-05	39
3627420	8.881784e-16	50
3627423	1.301086e-03	36
3627417	9.999994e-01	9
3627416	8.388818e-01	22
3627419	1.000000e+00	0
3627418	1.000000e+00	0
3627413	8.881784e-16	50
3627412	5.946023e-02	31
3627415	1.000000e+00	3
3627414	8.881784e-16	50
3627409	6.640945e-01	24
3627408	1.000000e+00	6
3627411	2.104926e-09	45
3627410	1.000000e+00	0
3627606	1.621870e-08	44
3627607	5.817779e-07	42
3627605	9.999994e-01	9
3627602	9.999994e-01	9
3627603	9.999972e-01	10
3627600	4.438624e-01	26
3627601	4.438624e-01	26
3627612	9.999549e-01	12
3627613	8.881784e-16	50
3627610	1.000000e+00	0
3627611	4.529710e-14	49
3627608	1.000000e+00	3
3627609	9.923267e-01	17
3627591	1.611182e-01	29
3627590	3.245432e-02	32
3627589	5.817779e-07	42
3627587	9.999999e-01	8
3627586	1.000000e+00	0
3627585	1.000000e+00	1
3627584	4.510745e-05	39
3627598	1.000000e+00	5
3627597	1.000000e+00	1
3627596	1.000000e+00	4
3627595	1.529320e-04	38
3627594	1.529320e-04	38
3627593	8.881784e-16	50
3627592	1.000000e+00	4
3627638	8.986806e-01	21
3627639	1.000000e+00	1
3627632	9.999881e-01	11
3627633	9.999999e-01	8
3627634	8.388818e-01	22
3627635	4.529710e-14	49
3627644	4.510745e-05	39
3627645	1.000000e+00	1
3627646	1.000000e+00	2
3627647	1.000000e+00	6
3627640	1.000000e+00	1
3627641	4.510745e-05	39
3627642	1.000000e+00	4
3627643	1.000000e+00	2
3627621	1.000000e+00	0
3627620	1.133316e-12	48
3627623	2.399438e-01	28
3627622	2.104926e-09	45
3627618	2.230891e-10	46
3627628	9.675457e-01	19
3627631	3.300224e-03	35
3627625	4.529710e-14	49
3627627	8.881784e-16	50
3627626	2.104926e-09	45
3627538	9.999999e-01	8
3627539	9.999972e-01	10
3627536	9.999999e-01	8
3627542	8.881784e-16	50
3627543	7.600562e-01	23
3627540	1.000000e+00	4
3627541	9.923267e-01	17
3627546	4.438624e-01	26
3627547	1.000000e+00	1
3627544	1.000000e+00	1
3627545	4.529710e-14	49
3627550	1.611182e-01	29
3627551	8.881784e-16	50
3627549	9.835804e-01	18
3627523	1.000000e+00	0
3627522	1.000000e+00	3
3627521	1.000000e+00	0
3627520	1.000000e+00	1
3627527	9.835804e-01	18
3627526	1.193067e-05	40
3627525	1.000000e+00	7
3627524	1.854161e-11	47
3627531	9.986989e-01	15
3627530	1.133316e-12	48
3627529	4.529710e-14	49
3627528	1.000000e+00	2
3627535	9.999881e-01	11
3627534	1.000000e+00	3
3627533	2.230891e-10	46
3627568	9.999549e-01	12
3627569	1.000000e+00	0
3627570	9.999549e-01	12
3627571	8.881784e-16	50
3627572	9.999994e-01	9
3627573	1.000000e+00	0
3627574	1.000000e+00	0
3627575	9.405398e-01	20
3627577	5.817779e-07	42
3627578	2.399438e-01	28
3627579	2.104926e-09	45
3627580	9.999881e-01	11
3627581	9.966998e-01	16
3627582	1.000000e+00	0
3627583	1.000000e+00	5
3627553	9.999994e-01	9
3627552	8.986806e-01	21
3627555	1.193067e-05	40
3627554	3.300224e-03	35
3627557	1.000000e+00	1
3627556	8.881784e-16	50
3627558	1.000000e+00	3
3627560	1.000000e+00	3
3627563	9.999999e-01	8
3627562	3.359055e-01	27
3627565	9.999994e-01	9
3627564	4.529710e-14	49
3627567	1.000000e+00	3
3627566	9.405398e-01	20
3627743	6.640945e-01	24
3627742	2.230891e-10	46
3627741	8.881784e-16	50
3627740	8.881784e-16	50
3627739	1.133316e-12	48
3627738	2.230891e-10	46
3627737	8.881784e-16	50
3627735	1.000000e+00	4
3627734	8.881784e-16	50
3627733	9.999999e-01	8
3627732	5.561376e-01	25
3627731	2.230891e-10	46
3627730	1.133316e-12	48
3627729	9.999972e-01	10
3627728	2.807050e-06	41
3627726	1.133316e-12	48
3627727	1.000000e+00	2
3627724	1.000000e+00	1
3627725	9.999881e-01	11
3627722	1.621870e-08	44
3627723	9.405398e-01	20
3627720	4.510745e-05	39
3627721	3.300224e-03	35
3627718	1.000000e+00	4
3627719	4.529710e-14	49
3627714	1.000000e+00	7
3627715	8.881784e-16	50
3627712	4.510745e-05	39
3627713	8.881784e-16	50
3627773	4.438624e-01	26
3627772	1.000000e+00	6
3627775	7.673339e-03	34
3627774	4.510745e-05	39
3627769	7.673339e-03	34
3627768	1.000000e+00	2
3627771	7.600562e-01	23
3627770	9.999999e-01	8
3627765	8.881784e-16	50
3627764	9.999972e-01	10
3627767	1.000000e+00	0
3627766	1.000000e+00	4
3627761	8.881784e-16	50
3627760	8.881784e-16	50
3627763	1.000000e+00	0
3627762	1.000000e+00	7
3627756	1.000000e+00	5
3627757	1.000000e+00	4
3627758	2.399438e-01	28
3627759	8.881784e-16	50
3627752	5.946023e-02	31
3627753	1.000000e+00	5
3627754	1.529320e-04	38
3627755	1.000000e+00	2
3627748	5.946023e-02	31
3627749	1.133316e-12	48
3627750	8.881784e-16	50
3627751	4.438624e-01	26
3627744	1.133316e-12	48
3627745	4.681115e-04	37
3627746	1.000000e+00	0
3627747	1.000000e+00	4
3627675	8.881784e-16	50
3627674	1.000000e+00	1
3627673	1.000000e+00	1
3627672	8.881784e-16	50
3627679	9.986989e-01	15
3627678	2.104926e-09	45
3627676	1.000000e+00	0
3627667	1.000000e+00	0
3627666	1.000000e+00	0
3627664	1.000000e+00	1
3627671	1.000000e+00	0
3627670	1.000000e+00	0
3627669	1.000000e+00	0
3627668	1.000000e+00	7
3627658	1.000000e+00	4
3627659	9.995319e-01	14
3627656	8.881784e-16	50
3627657	8.881784e-16	50
3627662	1.000000e+00	6
3627663	9.998471e-01	13
3627660	1.000000e+00	1
3627661	1.000000e+00	0
3627650	9.675457e-01	19
3627651	8.881784e-16	50
3627648	1.000000e+00	5
3627654	1.301086e-03	36
3627655	8.881784e-16	50
3627652	9.966998e-01	16
3627653	9.999549e-01	12
3627705	1.000000e+00	1
3627704	1.000000e+00	2
3627707	9.999881e-01	11
3627706	8.881784e-16	50
3627709	1.000000e+00	1
3627708	1.133316e-12	48
3627711	4.529710e-14	49
3627710	5.561376e-01	25
3627697	1.621870e-08	44
3627696	1.000000e+00	4
3627699	9.675457e-01	19
3627698	8.388818e-01	22
3627701	1.641957e-02	33
3627700	1.133316e-12	48
3627703	1.000000e+00	2
3627702	8.881784e-16	50
3627688	8.881784e-16	50
3627690	8.881784e-16	50
3627691	8.881784e-16	50
3627692	8.881784e-16	50
3627694	9.999972e-01	10
3627695	2.230891e-10	46
3627680	1.000000e+00	7
3627681	5.561376e-01	25
3627682	2.807050e-06	41
3627683	1.621870e-08	44
3627685	8.881784e-16	50
3627686	9.405398e-01	20
3627845	6.640945e-01	24
3627844	2.230891e-10	46
3627847	9.999881e-01	11
3627846	1.193067e-05	40
3627841	8.881784e-16	50
3627840	5.561376e-01	25
3627843	3.245432e-02	32
3627842	1.000000e+00	7
3627853	9.999994e-01	9
3627852	1.000000e+00	6
3627855	8.881784e-16	50
3627849	4.681115e-04	37
3627848	9.998471e-01	13
3627851	8.881784e-16	50
3627850	3.245432e-02	32
3627860	4.529710e-14	49
3627861	8.881784e-16	50
3627862	4.681115e-04	37
3627863	8.388818e-01	22
3627858	8.881784e-16	50
3627859	2.230891e-10	46
3627868	1.013194e-01	30
3627869	1.000000e+00	1
3627870	2.104926e-09	45
3627871	1.000000e+00	1
3627864	1.000000e+00	2
3627865	9.923267e-01	17
3627866	1.000000e+00	4
3627867	1.013194e-01	30
3627879	3.245432e-02	32
3627878	9.986989e-01	15
3627877	8.388818e-01	22
3627875	9.999999e-01	8
3627874	1.000000e+00	5
3627873	9.995319e-01	14
3627872	1.000000e+00	5
3627887	4.529710e-14	49
3627886	8.881784e-16	50
3627885	1.000000e+00	4
3627884	9.998471e-01	13
3627883	1.000000e+00	2
3627882	9.986989e-01	15
3627881	9.999999e-01	8
3627894	1.301086e-03	36
3627895	1.301086e-03	36
3627892	1.621870e-08	44
3627893	1.000000e+00	0
3627890	1.000000e+00	5
3627891	9.923267e-01	17
3627888	1.529320e-04	38
3627889	8.986806e-01	21
3627902	8.881784e-16	50
3627903	2.104926e-09	45
3627900	1.000000e+00	3
3627901	8.881784e-16	50
3627898	9.966998e-01	16
3627899	1.621870e-08	44
3627896	9.966998e-01	16
3627897	4.529710e-14	49
3627777	1.000000e+00	1
3627776	1.854161e-11	47
3627779	1.000000e+00	0
3627778	9.966998e-01	16
3627781	3.359055e-01	27
3627783	1.854161e-11	47
3627785	7.600562e-01	23
3627784	8.881784e-16	50
3627786	4.529710e-14	49
3627789	6.640945e-01	24
3627788	1.000000e+00	3
3627791	1.000000e+00	5
3627790	8.881784e-16	50
3627792	8.881784e-16	50
3627793	1.854161e-11	47
3627794	7.673339e-03	34
3627795	9.986989e-01	15
3627796	1.000000e+00	1
3627797	1.641957e-02	33
3627798	8.881784e-16	50
3627799	8.881784e-16	50
3627800	1.133316e-12	48
3627801	2.807050e-06	41
3627802	4.681115e-04	37
3627803	4.510745e-05	39
3627804	8.881784e-16	50
3627805	9.995319e-01	14
3627806	1.000000e+00	3
3627807	1.000000e+00	7
3627811	4.510745e-05	39
3627810	1.000000e+00	7
3627815	1.000000e+00	4
3627814	1.000000e+00	4
3627813	1.854161e-11	47
3627812	8.881784e-16	50
3627819	1.000000e+00	2
3627818	9.999994e-01	9
3627817	4.529710e-14	49
3627816	1.000000e+00	1
3627823	1.000000e+00	1
3627822	1.000000e+00	1
3627821	1.000000e+00	2
3627820	1.529320e-04	38
3627826	7.600562e-01	23
3627827	8.881784e-16	50
3627824	9.999881e-01	11
3627825	9.998471e-01	13
3627830	3.359055e-01	27
3627831	9.999881e-01	11
3627828	1.301086e-03	36
3627829	8.388818e-01	22
3627834	4.529710e-14	49
3627835	1.000000e+00	5
3627832	8.986806e-01	21
3627833	9.998471e-01	13
3627838	9.999999e-01	8
3627839	1.000000e+00	1
3627836	9.405398e-01	20
3627837	9.835804e-01	18
3627980	9.986989e-01	15
3627976	3.300224e-03	35
3627977	7.673339e-03	34
3627978	1.621870e-08	44
3627979	1.049339e-07	43
3627975	6.640945e-01	24
3627969	4.529710e-14	49
3627970	1.000000e+00	7
3627971	1.854161e-11	47
3627997	1.000000e+00	1
3627996	9.999994e-01	9
3627999	1.000000e+00	4
3627998	1.000000e+00	0
3627993	8.881784e-16	50
3627995	1.000000e+00	1
3627994	9.999999e-01	8
3627989	9.999549e-01	12
3627988	1.000000e+00	4
3627991	9.835804e-01	18
3627990	1.000000e+00	2
3627985	2.807050e-06	41
3627984	1.049339e-07	43
3627987	9.999999e-01	8
3627986	8.881784e-16	50
3628014	1.000000e+00	2
3628012	1.000000e+00	2
3628013	1.000000e+00	2
3628008	1.000000e+00	2
3628009	8.881784e-16	50
3628006	9.999972e-01	10
3628007	8.881784e-16	50
3628004	9.999972e-01	10
3628005	1.000000e+00	3
3628002	1.000000e+00	4
3628003	8.881784e-16	50
3628000	1.000000e+00	1
3628001	8.881784e-16	50
3628019	1.000000e+00	0
3628016	1.000000e+00	0
3627912	2.807050e-06	41
3627913	9.986989e-01	15
3627914	8.881784e-16	50
3627915	1.133316e-12	48
3627916	9.999881e-01	11
3627917	4.681115e-04	37
3627918	9.995319e-01	14
3627919	1.854161e-11	47
3627904	9.999881e-01	11
3627905	2.104926e-09	45
3627906	1.854161e-11	47
3627907	2.230891e-10	46
3627908	9.405398e-01	20
3627909	1.000000e+00	5
3627910	2.230891e-10	46
3627911	3.300224e-03	35
3627929	1.000000e+00	2
3627928	1.000000e+00	5
3627931	9.986989e-01	15
3627933	1.000000e+00	7
3627932	1.000000e+00	2
3627935	8.881784e-16	50
3627934	8.881784e-16	50
3627921	1.854161e-11	47
3627920	1.301086e-03	36
3627923	9.835804e-01	18
3627922	3.245432e-02	32
3627925	1.013194e-01	30
3627924	1.000000e+00	4
3627927	8.881784e-16	50
3627926	9.986989e-01	15
3627946	1.000000e+00	4
3627947	8.881784e-16	50
3627944	1.000000e+00	0
3627945	1.000000e+00	0
3627950	8.881784e-16	50
3627951	4.438624e-01	26
3627948	1.000000e+00	1
3627938	8.881784e-16	50
3627939	9.998471e-01	13
3627936	8.881784e-16	50
3627937	4.681115e-04	37
3627942	1.013194e-01	30
3627943	8.881784e-16	50
3627940	1.000000e+00	0
3627941	1.000000e+00	2
3627963	1.000000e+00	1
3627962	1.000000e+00	0
3627961	1.000000e+00	2
3627960	9.675457e-01	19
3627966	1.000000e+00	0
3627965	8.881784e-16	50
3627964	1.000000e+00	7
3627955	9.986989e-01	15
3627954	1.000000e+00	1
3627953	9.986989e-01	15
3627952	4.438624e-01	26
3627959	6.640945e-01	24
3627958	8.388818e-01	22
3627957	9.986989e-01	15
3627956	9.999972e-01	10
PID_161712041	1.000000e+00	3
3625192	1.000000e+00	1
3625194	1.000000e+00	2
3625195	1.000000e+00	0
3625196	8.986806e-01	21
3625199	9.986989e-01	15
3625184	1.000000e+00	1
3625185	4.529710e-14	49
3625186	1.000000e+00	0
3625187	1.000000e+00	0
3625188	1.000000e+00	0
3625189	4.438624e-01	26
3625190	2.399438e-01	28
3625191	1.000000e+00	0
3625209	9.998471e-01	13
3625208	1.611182e-01	29
3625211	9.986989e-01	15
3625213	4.529710e-14	49
3625212	9.995319e-01	14
3625214	1.000000e+00	2
3625201	1.000000e+00	2
3625200	1.621870e-08	44
3625203	2.807050e-06	41
3625202	1.000000e+00	0
3625205	8.881784e-16	50
3625204	1.301086e-03	36
3625162	9.999994e-01	9
3625163	9.966998e-01	16
3625160	9.998471e-01	13
3625161	1.000000e+00	0
3625166	9.999999e-01	8
3625167	9.675457e-01	19
3625164	9.998471e-01	13
3625154	9.405398e-01	20
3625155	9.675457e-01	19
3625152	1.000000e+00	2
3625153	4.529710e-14	49
3625158	4.438624e-01	26
3625159	1.000000e+00	5
3625156	1.000000e+00	0
3625157	1.000000e+00	0
3625179	8.881784e-16	50
3625178	1.000000e+00	6
3625177	8.881784e-16	50
3625176	1.000000e+00	2
3625183	9.995319e-01	14
3625182	1.013194e-01	30
3625181	7.673339e-03	34
3625180	8.881784e-16	50
3625171	4.529710e-14	49
3625170	1.000000e+00	7
3625169	8.881784e-16	50
3625168	8.881784e-16	50
3625175	1.000000e+00	7
3625174	1.854161e-11	47
3625173	9.999999e-01	8
3625172	9.835804e-01	18
3625132	1.854161e-11	47
3625133	1.000000e+00	5
3625134	1.000000e+00	6
3625135	9.405398e-01	20
3625128	1.000000e+00	3
3625129	1.621870e-08	44
3625130	1.000000e+00	0
3625131	9.999994e-01	9
3625124	8.881784e-16	50
3625125	9.999549e-01	12
3625126	8.881784e-16	50
3625120	1.000000e+00	3
3625121	1.000000e+00	2
3625122	9.405398e-01	20
3625123	1.000000e+00	6
3625149	3.245432e-02	32
3625151	1.000000e+00	5
3625150	8.881784e-16	50
3625145	1.000000e+00	6
3625144	1.049339e-07	43
3625147	9.999972e-01	10
3625146	8.881784e-16	50
3625141	8.881784e-16	50
3625143	1.000000e+00	4
3625142	8.881784e-16	50
3625137	1.049339e-07	43
3625139	4.529710e-14	49
3625102	9.986989e-01	15
3625103	1.000000e+00	5
3625100	1.854161e-11	47
3625098	1.641957e-02	33
3625099	8.881784e-16	50
3625096	3.245432e-02	32
3625097	8.881784e-16	50
3625094	1.000000e+00	7
3625095	4.529710e-14	49
3625092	9.923267e-01	17
3625093	9.999549e-01	12
3625090	3.300224e-03	35
3625091	9.999549e-01	12
3625089	8.881784e-16	50
3625119	1.000000e+00	3
3625118	1.049339e-07	43
3625117	9.999972e-01	10
3625116	9.999881e-01	11
3625115	9.923267e-01	17
3625114	9.405398e-01	20
3625113	1.000000e+00	0
3625112	8.388818e-01	22
3625111	9.999881e-01	11
3625110	1.000000e+00	4
3625109	1.000000e+00	3
3625108	9.999994e-01	9
3625107	1.000000e+00	4
3625106	1.000000e+00	1
3625105	1.000000e+00	3
3625104	1.000000e+00	4
3625057	9.966998e-01	16
3625059	1.049339e-07	43
3625058	1.000000e+00	7
3625061	9.999972e-01	10
3625060	8.881784e-16	50
3625063	1.000000e+00	4
3625062	6.640945e-01	24
3625065	8.881784e-16	50
3625064	1.000000e+00	3
3625067	1.854161e-11	47
3625066	9.995319e-01	14
3625068	2.807050e-06	41
3625072	4.510745e-05	39
3625073	9.966998e-01	16
3625074	1.000000e+00	1
3625075	9.999994e-01	9
3625076	5.561376e-01	25
3625077	9.835804e-01	18
3625078	9.998471e-01	13
3625079	8.881784e-16	50
3625080	8.881784e-16	50
3625081	1.000000e+00	3
3625082	6.640945e-01	24
3625083	6.640945e-01	24
3625084	1.611182e-01	29
3625085	1.000000e+00	7
3625086	1.000000e+00	0
3625087	9.999994e-01	9
3625025	1.000000e+00	5
3625024	9.999994e-01	9
3625031	9.835804e-01	18
3625030	4.529710e-14	49
3625035	1.000000e+00	7
3625034	9.999994e-01	9
3625033	1.000000e+00	3
3625032	8.881784e-16	50
3625039	8.881784e-16	50
3625038	1.000000e+00	3
3625037	1.000000e+00	5
3625036	9.999881e-01	11
3625042	9.995319e-01	14
3625040	2.399438e-01	28
3625041	1.000000e+00	0
3625046	1.000000e+00	5
3625047	1.529320e-04	38
3625044	9.999999e-01	8
3625045	9.998471e-01	13
3625050	8.881784e-16	50
3625048	1.000000e+00	4
3625049	9.999999e-01	8
3625054	5.817779e-07	42
3625055	1.301086e-03	36
3625052	9.999972e-01	10
3624997	9.835804e-01	18
3624996	1.133316e-12	48
3624999	8.881784e-16	50
3624998	8.881784e-16	50
3624993	4.529710e-14	49
3624992	9.923267e-01	17
3624995	9.986989e-01	15
3624994	9.405398e-01	20
3625005	1.000000e+00	7
3625004	8.881784e-16	50
3625007	1.000000e+00	2
3625006	9.999994e-01	9
3625000	8.881784e-16	50
3625003	1.000000e+00	5
3625002	9.835804e-01	18
3625013	8.881784e-16	50
3625014	1.000000e+00	1
3625008	1.000000e+00	0
3625009	1.000000e+00	4
3625010	1.000000e+00	1
3625011	9.995319e-01	14
3625020	8.881784e-16	50
3625021	1.000000e+00	2
3625023	1.000000e+00	1
3625016	8.986806e-01	21
3625017	3.359055e-01	27
3625018	3.300224e-03	35
3625019	2.104926e-09	45
3624967	1.000000e+00	3
3624966	1.301086e-03	36
3624965	9.923267e-01	17
3624964	9.999881e-01	11
3624962	1.193067e-05	40
3624961	1.193067e-05	40
3624960	9.999881e-01	11
3624975	1.000000e+00	3
3624974	1.641957e-02	33
3624973	8.881784e-16	50
3624972	9.999994e-01	9
3624971	1.000000e+00	0
3624970	1.000000e+00	1
3624968	1.854161e-11	47
3624982	5.561376e-01	25
3624980	1.000000e+00	4
3624981	4.510745e-05	39
3624978	1.000000e+00	2
3624979	9.966998e-01	16
3624976	1.000000e+00	5
3624977	1.000000e+00	0
3624991	4.510745e-05	39
3624988	9.998471e-01	13
3624989	1.000000e+00	5
3624986	9.999994e-01	9
3624987	9.405398e-01	20
3624984	9.998471e-01	13
3624985	1.000000e+00	3
3625466	8.881784e-16	50
3625465	9.995319e-01	14
3625464	2.104926e-09	45
3625470	7.600562e-01	23
3625469	1.000000e+00	5
3625468	1.000000e+00	5
3625459	2.399438e-01	28
3625458	9.999972e-01	10
3625457	1.193067e-05	40
3625456	9.966998e-01	16
3625463	1.000000e+00	2
3625462	9.835804e-01	18
3625461	1.000000e+00	4
3625460	5.561376e-01	25
3625450	1.000000e+00	0
3625451	1.000000e+00	2
3625448	9.999999e-01	8
3625449	8.881784e-16	50
3625454	1.000000e+00	1
3625455	1.133316e-12	48
3625452	1.000000e+00	0
3625440	1.000000e+00	1
3625441	1.000000e+00	1
3625447	8.881784e-16	50
3625444	2.104926e-09	45
3625445	6.640945e-01	24
3625433	9.999881e-01	11
3625432	4.681115e-04	37
3625435	8.881784e-16	50
3625434	8.881784e-16	50
3625437	1.133316e-12	48
3625436	9.986989e-01	15
3625439	1.000000e+00	2
3625438	5.946023e-02	31
3625425	1.000000e+00	0
3625424	3.300224e-03	35
3625427	7.600562e-01	23
3625426	2.230891e-10	46
3625429	8.881784e-16	50
3625428	5.817779e-07	42
3625431	2.230891e-10	46
3625430	1.000000e+00	7
3625416	8.881784e-16	50
3625417	4.529710e-14	49
3625418	1.000000e+00	2
3625420	1.000000e+00	0
3625421	1.000000e+00	1
3625422	9.999549e-01	12
3625423	8.881784e-16	50
3625410	1.049339e-07	43
3625411	1.000000e+00	2
3625412	1.000000e+00	5
3625413	3.359055e-01	27
3625414	4.529710e-14	49
3625415	2.230891e-10	46
3625407	9.966998e-01	16
3625406	4.681115e-04	37
3625405	8.881784e-16	50
3625404	1.133316e-12	48
3625403	1.854161e-11	47
3625402	8.881784e-16	50
3625401	5.817779e-07	42
3625400	1.854161e-11	47
3625397	4.529710e-14	49
3625396	3.300224e-03	35
3625395	1.529320e-04	38
3625394	1.000000e+00	5
3625393	1.000000e+00	0
3625392	1.000000e+00	1
3625390	9.999972e-01	10
3625388	9.999972e-01	10
3625389	1.000000e+00	2
3625386	8.388818e-01	22
3625387	1.854161e-11	47
3625384	1.854161e-11	47
3625385	7.673339e-03	34
3625382	1.000000e+00	7
3625383	3.300224e-03	35
3625380	5.946023e-02	31
3625381	1.000000e+00	0
3625378	3.245432e-02	32
3625379	1.621870e-08	44
3625376	8.881784e-16	50
3625377	2.399438e-01	28
3625372	8.881784e-16	50
3625375	8.881784e-16	50
3625374	8.388818e-01	22
3625369	3.300224e-03	35
3625368	8.881784e-16	50
3625371	3.245432e-02	32
3625370	1.133316e-12	48
3625365	2.230891e-10	46
3625364	8.881784e-16	50
3625367	8.881784e-16	50
3625366	8.881784e-16	50
3625361	8.881784e-16	50
3625360	7.673339e-03	34
3625363	8.881784e-16	50
3625362	6.640945e-01	24
3625356	1.621870e-08	44
3625357	1.000000e+00	1
3625358	1.013194e-01	30
3625359	8.881784e-16	50
3625352	1.000000e+00	7
3625353	9.835804e-01	18
3625354	9.999881e-01	11
3625355	1.529320e-04	38
3625348	9.405398e-01	20
3625349	1.000000e+00	6
3625350	1.000000e+00	0
3625351	9.999972e-01	10
3625345	8.881784e-16	50
3625346	1.611182e-01	29
3625347	1.000000e+00	7
3625330	8.881784e-16	50
3625331	7.600562e-01	23
3625329	1.301086e-03	36
3625334	1.000000e+00	4
3625332	2.399438e-01	28
3625333	4.510745e-05	39
3625337	8.881784e-16	50
3625343	9.998471e-01	13
3625340	1.000000e+00	7
3625341	8.881784e-16	50
3625315	1.000000e+00	3
3625314	9.999999e-01	8
3625313	1.049339e-07	43
3625312	2.230891e-10	46
3625319	9.923267e-01	17
3625318	8.388818e-01	22
3625317	7.600562e-01	23
3625323	8.881784e-16	50
3625322	1.013194e-01	30
3625321	1.000000e+00	2
3625320	4.529710e-14	49
3625327	4.529710e-14	49
3625326	3.245432e-02	32
3625325	8.881784e-16	50
3625324	3.300224e-03	35
3625296	2.807050e-06	41
3625297	9.999881e-01	11
3625298	1.641957e-02	33
3625299	1.000000e+00	5
3625300	1.000000e+00	3
3625302	9.986989e-01	15
3625303	1.000000e+00	3
3625305	2.399438e-01	28
3625306	9.999881e-01	11
3625307	9.405398e-01	20
3625308	9.995319e-01	14
3625309	8.388818e-01	22
3625310	5.561376e-01	25
3625311	8.388818e-01	22
3625281	1.000000e+00	1
3625280	8.881784e-16	50
3625283	1.000000e+00	2
3625282	1.000000e+00	2
3625285	4.529710e-14	49
3625284	1.000000e+00	5
3625287	7.673339e-03	34
3625286	4.529710e-14	49
3625289	1.013194e-01	30
3625288	9.999881e-01	11
3625291	8.881784e-16	50
3625290	1.000000e+00	6
3625293	1.611182e-01	29
3625292	8.881784e-16	50
3625295	1.193067e-05	40
3625294	2.807050e-06	41
3625270	9.999881e-01	11
3625271	1.193067e-05	40
3625268	8.881784e-16	50
3625266	5.561376e-01	25
3625267	5.561376e-01	25
3625264	8.881784e-16	50
3625265	3.300224e-03	35
3625278	8.881784e-16	50
3625279	8.881784e-16	50
3625276	1.000000e+00	2
3625277	8.388818e-01	22
3625274	9.999994e-01	9
3625275	1.000000e+00	4
3625272	6.640945e-01	24
3625273	1.000000e+00	5
3625255	1.133316e-12	48
3625254	1.000000e+00	3
3625253	1.000000e+00	6
3625252	2.230891e-10	46
3625249	1.000000e+00	1
3625262	9.999999e-01	8
3625261	9.675457e-01	19
3625260	9.999972e-01	10
3625259	4.438624e-01	26
3625258	3.300224e-03	35
3625257	1.854161e-11	47
3625256	8.881784e-16	50
3625236	8.388818e-01	22
3625237	9.998471e-01	13
3625238	1.000000e+00	1
3625239	8.881784e-16	50
3625232	9.998471e-01	13
3625233	9.405398e-01	20
3625234	1.000000e+00	4
3625235	1.000000e+00	3
3625244	1.000000e+00	2
3625245	1.000000e+00	7
3625246	1.000000e+00	7
3625247	8.388818e-01	22
3625241	1.854161e-11	47
3625242	8.881784e-16	50
3625243	9.999972e-01	10
3625221	9.675457e-01	19
3625220	1.133316e-12	48
3625223	5.946023e-02	31
3625222	9.995319e-01	14
3625217	2.104926e-09	45
3625216	1.000000e+00	6
3625219	2.104926e-09	45
3625229	1.000000e+00	4
3625228	1.641957e-02	33
3625231	1.000000e+00	6
3625230	8.881784e-16	50
3625225	8.986806e-01	21
3625224	2.230891e-10	46
3625227	9.998471e-01	13
3625226	1.000000e+00	2
3625678	9.966998e-01	16
3625679	2.399438e-01	28
3625676	7.600562e-01	23
3625677	2.807050e-06	41
3625674	1.000000e+00	1
3625675	9.999994e-01	9
3625672	1.000000e+00	3
3625673	1.000000e+00	4
3625670	1.000000e+00	1
3625671	1.000000e+00	1
3625669	1.000000e+00	4
3625666	1.000000e+00	2
3625667	1.000000e+00	2
3625665	1.000000e+00	5
3625695	9.986989e-01	15
3625694	1.000000e+00	7
3625693	9.999881e-01	11
3625692	8.881784e-16	50
3625691	9.675457e-01	19
3625690	1.000000e+00	2
3625689	6.640945e-01	24
3625688	1.000000e+00	3
3625687	9.999994e-01	9
3625686	1.000000e+00	2
3625685	1.049339e-07	43
3625684	1.000000e+00	0
3625683	1.000000e+00	6
3625682	1.000000e+00	3
3625681	1.000000e+00	6
3625680	1.000000e+00	2
3625708	1.000000e+00	2
3625704	1.621870e-08	44
3625705	3.245432e-02	32
3625706	1.000000e+00	2
3625707	1.611182e-01	29
3625700	2.230891e-10	46
3625701	8.881784e-16	50
3625703	1.621870e-08	44
3625696	2.104926e-09	45
3625697	1.621870e-08	44
3625698	1.529320e-04	38
3625699	1.000000e+00	6
3625725	8.881784e-16	50
3625724	8.881784e-16	50
3625727	8.881784e-16	50
3625726	8.881784e-16	50
3625721	1.000000e+00	6
3625720	5.946023e-02	31
3625723	1.133316e-12	48
3625722	9.923267e-01	17
3625717	1.000000e+00	5
3625719	1.000000e+00	6
3625713	9.675457e-01	19
3625712	1.133316e-12	48
3625715	4.529710e-14	49
3625714	8.881784e-16	50
3625610	1.641957e-02	33
3625611	1.000000e+00	7
3625608	9.999999e-01	8
3625609	8.881784e-16	50
3625614	4.529710e-14	49
3625615	1.000000e+00	1
3625612	1.000000e+00	2
3625613	1.000000e+00	3
3625602	9.999881e-01	11
3625600	8.881784e-16	50
3625601	1.000000e+00	3
3625606	1.000000e+00	0
3625607	2.104926e-09	45
3625605	1.000000e+00	4
3625626	1.000000e+00	1
3625625	1.000000e+00	0
3625624	1.611182e-01	29
3625631	1.000000e+00	3
3625630	1.013194e-01	30
3625629	9.986989e-01	15
3625628	8.986806e-01	21
3625619	8.881784e-16	50
3625618	1.000000e+00	5
3625617	9.999994e-01	9
3625616	9.999999e-01	8
3625623	8.388818e-01	22
3625621	1.000000e+00	7
3625620	6.640945e-01	24
3625640	8.881784e-16	50
3625641	1.000000e+00	6
3625643	1.133316e-12	48
3625644	1.133316e-12	48
3625645	9.999881e-01	11
3625646	8.881784e-16	50
3625632	1.000000e+00	1
3625633	1.000000e+00	0
3625634	9.966998e-01	16
3625635	1.611182e-01	29
3625636	1.000000e+00	3
3625638	9.675457e-01	19
3625639	3.245432e-02	32
3625657	9.995319e-01	14
3625656	4.510745e-05	39
3625659	1.000000e+00	5
3625658	1.000000e+00	6
3625661	9.999999e-01	8
3625660	9.835804e-01	18
3625663	9.405398e-01	20
3625662	9.999999e-01	8
3625648	1.133316e-12	48
3625651	1.000000e+00	5
3625650	9.986989e-01	15
3625652	1.000000e+00	4
3625655	1.193067e-05	40
3625654	1.000000e+00	4
3625543	1.000000e+00	5
3625542	9.986989e-01	15
3625541	6.640945e-01	24
3625540	1.000000e+00	2
3625536	8.881784e-16	50
3625551	4.681115e-04	37
3625550	8.881784e-16	50
3625548	9.675457e-01	19
3625547	9.835804e-01	18
3625546	9.999881e-01	11
3625545	1.000000e+00	0
3625544	1.000000e+00	3
3625558	1.000000e+00	7
3625559	4.510745e-05	39
3625556	8.881784e-16	50
3625557	5.817779e-07	42
3625554	2.230891e-10	46
3625555	1.133316e-12	48
3625552	5.561376e-01	25
3625553	9.835804e-01	18
3625566	9.966998e-01	16
3625567	2.104926e-09	45
3625564	8.881784e-16	50
3625565	5.946023e-02	31
3625562	1.000000e+00	4
3625563	4.510745e-05	39
3625560	9.999972e-01	10
3625561	9.999999e-01	8
3625573	1.000000e+00	1
3625572	1.000000e+00	0
3625575	1.000000e+00	0
3625569	3.245432e-02	32
3625568	9.999881e-01	11
3625571	9.405398e-01	20
3625570	9.998471e-01	13
3625581	8.881784e-16	50
3625580	8.881784e-16	50
3625583	8.881784e-16	50
3625577	9.999999e-01	8
3625576	9.999881e-01	11
3625579	8.881784e-16	50
3625578	1.621870e-08	44
3625588	1.611182e-01	29
3625589	2.230891e-10	46
3625591	1.000000e+00	6
3625585	9.999994e-01	9
3625586	1.301086e-03	36
3625587	2.230891e-10	46
3625597	1.000000e+00	2
3625598	5.561376e-01	25
3625592	1.621870e-08	44
3625593	1.000000e+00	0
3625594	1.000000e+00	2
3625595	1.000000e+00	2
3625475	6.640945e-01	24
3625474	1.000000e+00	0
3625473	5.561376e-01	25
3625472	1.193067e-05	40
3625479	4.438624e-01	26
3625478	1.000000e+00	3
3625477	6.640945e-01	24
3625483	1.529320e-04	38
3625482	1.000000e+00	5
3625481	1.000000e+00	2
3625480	9.999999e-01	8
3625487	1.000000e+00	3
3625486	1.000000e+00	1
3625485	1.000000e+00	1
3625484	1.000000e+00	2
3625490	1.000000e+00	4
3625491	9.999881e-01	11
3625488	9.999881e-01	11
3625489	8.881784e-16	50
3625494	9.986989e-01	15
3625495	1.301086e-03	36
3625492	1.854161e-11	47
3625493	1.854161e-11	47
3625498	8.881784e-16	50
3625496	8.881784e-16	50
3625502	9.999994e-01	9
3625503	1.000000e+00	4
3625500	4.510745e-05	39
3625505	3.359055e-01	27
3625504	1.000000e+00	2
3625507	1.000000e+00	5
3625506	8.881784e-16	50
3625509	1.000000e+00	3
3625508	4.681115e-04	37
3625511	1.000000e+00	0
3625513	1.000000e+00	4
3625512	1.000000e+00	6
3625515	9.405398e-01	20
3625514	1.000000e+00	2
3625517	9.999994e-01	9
3625519	1.000000e+00	4
3625518	1.000000e+00	3
3625521	9.986989e-01	15
3625522	1.000000e+00	4
3625523	9.999994e-01	9
3625524	6.640945e-01	24
3625525	9.999999e-01	8
3625526	1.000000e+00	0
3625527	1.000000e+00	5
3625528	9.966998e-01	16
3625529	9.999972e-01	10
3625530	4.510745e-05	39
3625532	9.999972e-01	10
3625949	1.000000e+00	0
3625948	1.000000e+00	4
3625951	1.000000e+00	3
3625950	1.000000e+00	1
3625944	1.000000e+00	0
3625947	2.807050e-06	41
3625946	2.807050e-06	41
3625941	8.881784e-16	50
3625940	2.230891e-10	46
3625943	1.000000e+00	5
3625942	8.881784e-16	50
3625937	1.000000e+00	3
3625936	1.000000e+00	3
3625939	8.881784e-16	50
3625938	8.881784e-16	50
3625932	1.000000e+00	3
3625933	1.000000e+00	5
3625934	1.000000e+00	2
3625935	4.510745e-05	39
3625928	1.000000e+00	3
3625931	8.881784e-16	50
3625924	9.998471e-01	13
3625925	1.013194e-01	30
3625926	1.000000e+00	7
3625927	9.923267e-01	17
3625920	1.000000e+00	2
3625921	8.881784e-16	50
3625922	3.245432e-02	32
3625923	9.995319e-01	14
3625983	8.881784e-16	50
3625982	2.104926e-09	45
3625980	1.000000e+00	3
3625979	1.301086e-03	36
3625978	1.000000e+00	2
3625977	1.000000e+00	0
3625975	6.640945e-01	24
3625974	9.999994e-01	9
3625973	9.999999e-01	8
3625972	9.995319e-01	14
3625971	7.600562e-01	23
3625970	9.999999e-01	8
3625969	8.881784e-16	50
3625968	5.946023e-02	31
3625966	1.000000e+00	7
3625967	1.621870e-08	44
3625962	1.000000e+00	3
3625963	1.000000e+00	0
3625960	1.000000e+00	0
3625961	1.000000e+00	3
3625959	8.881784e-16	50
3625881	1.049339e-07	43
3625880	1.193067e-05	40
3625882	8.881784e-16	50
3625884	9.675457e-01	19
3625887	1.611182e-01	29
3625886	8.881784e-16	50
3625872	5.946023e-02	31
3625875	9.999881e-01	11
3625874	1.000000e+00	3
3625877	1.000000e+00	2
3625876	5.561376e-01	25
3625879	5.817779e-07	42
3625878	1.000000e+00	1
3625864	9.923267e-01	17
3625865	5.946023e-02	31
3625866	2.104926e-09	45
3625867	5.817779e-07	42
3625868	1.529320e-04	38
3625869	9.999999e-01	8
3625871	9.999881e-01	11
3625856	1.000000e+00	2
3625857	1.013194e-01	30
3625858	1.049339e-07	43
3625859	9.999549e-01	12
3625860	4.681115e-04	37
3625861	9.999994e-01	9
3625862	1.000000e+00	7
3625863	8.881784e-16	50
3625915	8.881784e-16	50
3625914	1.000000e+00	3
3625912	5.561376e-01	25
3625918	1.000000e+00	5
3625917	1.529320e-04	38
3625916	1.000000e+00	1
3625907	2.230891e-10	46
3625906	1.301086e-03	36
3625905	9.986989e-01	15
3625904	8.388818e-01	22
3625911	1.000000e+00	5
3625910	9.998471e-01	13
3625909	9.405398e-01	20
3625908	7.600562e-01	23
3625898	1.000000e+00	0
3625899	2.399438e-01	28
3625896	1.641957e-02	33
3625902	9.405398e-01	20
3625903	7.600562e-01	23
3625900	9.999549e-01	12
3625901	9.999881e-01	11
3625890	9.999972e-01	10
3625891	4.529710e-14	49
3625888	1.000000e+00	1
3625894	1.133316e-12	48
3625895	9.999549e-01	12
3625892	1.000000e+00	1
3625893	1.000000e+00	6
3625812	3.245432e-02	32
3625813	2.399438e-01	28
3625814	2.230891e-10	46
3625815	8.881784e-16	50
3625808	2.807050e-06	41
3625809	9.999549e-01	12
3625810	9.999972e-01	10
3625811	1.000000e+00	1
3625821	4.681115e-04	37
3625822	8.881784e-16	50
3625823	7.600562e-01	23
3625816	8.881784e-16	50
3625817	8.881784e-16	50
3625818	8.881784e-16	50
3625819	5.946023e-02	31
3625797	1.000000e+00	5
3625796	1.000000e+00	4
3625799	9.999999e-01	8
3625798	1.000000e+00	7
3625793	1.000000e+00	3
3625792	4.529710e-14	49
3625795	1.000000e+00	7
3625794	1.000000e+00	5
3625805	8.881784e-16	50
3625804	1.854161e-11	47
3625807	9.966998e-01	16
3625806	1.000000e+00	7
3625801	4.529710e-14	49
3625800	9.999881e-01	11
3625803	9.998471e-01	13
3625802	1.000000e+00	1
3625846	8.986806e-01	21
3625847	1.000000e+00	2
3625844	1.000000e+00	3
3625845	1.000000e+00	3
3625842	1.000000e+00	1
3625843	1.000000e+00	3
3625840	1.000000e+00	0
3625841	1.000000e+00	4
3625854	9.405398e-01	20
3625855	2.104926e-09	45
3625852	8.881784e-16	50
3625853	9.999549e-01	12
3625850	9.999549e-01	12
3625851	9.966998e-01	16
3625848	1.049339e-07	43
3625849	1.000000e+00	3
3625831	8.881784e-16	50
3625830	2.230891e-10	46
3625829	9.675457e-01	19
3625828	9.999994e-01	9
3625827	1.013194e-01	30
3625826	1.193067e-05	40
3625825	4.510745e-05	39
3625824	1.854161e-11	47
3625839	1.000000e+00	1
3625838	1.133316e-12	48
3625837	9.998471e-01	13
3625836	9.999881e-01	11
3625835	8.881784e-16	50
3625834	6.640945e-01	24
3625833	3.300224e-03	35
3625832	4.681115e-04	37
3625744	8.881784e-16	50
3625745	7.600562e-01	23
3625746	1.193067e-05	40
3625747	8.881784e-16	50
3625748	9.999972e-01	10
3625749	1.000000e+00	4
3625750	1.000000e+00	3
3625751	9.998471e-01	13
3625752	8.881784e-16	50
3625754	9.986989e-01	15
3625755	1.000000e+00	4
3625756	1.000000e+00	2
3625757	1.000000e+00	6
3625758	2.104926e-09	45
3625729	1.000000e+00	4
3625728	4.681115e-04	37
3625731	2.807050e-06	41
3625730	1.133316e-12	48
3625733	1.000000e+00	6
3625732	1.193067e-05	40
3625734	1.000000e+00	4
3625737	8.881784e-16	50
3625739	4.529710e-14	49
3625738	2.230891e-10	46
3625741	3.245432e-02	32
3625740	9.966998e-01	16
3625743	5.817779e-07	42
3625742	7.600562e-01	23
3625778	1.000000e+00	4
3625779	1.000000e+00	1
3625776	9.998471e-01	13
3625777	1.133316e-12	48
3625782	9.999999e-01	8
3625783	2.230891e-10	46
3625780	1.000000e+00	2
3625781	5.561376e-01	25
3625786	8.881784e-16	50
3625787	9.405398e-01	20
3625785	9.999972e-01	10
3625790	9.999972e-01	10
3625791	9.999549e-01	12
3625788	1.000000e+00	3
3625789	1.000000e+00	0
3625763	1.000000e+00	4
3625762	8.881784e-16	50
3625761	5.561376e-01	25
3625767	1.641957e-02	33
3625766	1.000000e+00	1
3625765	1.000000e+00	1
3625764	8.881784e-16	50
3625771	8.388818e-01	22
3625770	1.000000e+00	0
3625769	8.986806e-01	21
3625768	1.000000e+00	1
3625775	1.000000e+00	5
3625774	1.000000e+00	1
3625773	1.000000e+00	1
3625772	9.675457e-01	19
3626148	5.561376e-01	25
3626149	9.999881e-01	11
3626150	2.230891e-10	46
3626151	1.000000e+00	6
3626144	8.881784e-16	50
3626145	5.817779e-07	42
3626146	1.000000e+00	0
3626147	1.000000e+00	1
3626156	9.999881e-01	11
3626157	1.000000e+00	1
3626158	8.881784e-16	50
3626159	1.000000e+00	4
3626152	1.000000e+00	4
3626153	9.923267e-01	17
3626164	9.923267e-01	17
3626167	1.000000e+00	5
3626166	1.000000e+00	3
3626161	2.230891e-10	46
3626160	9.998471e-01	13
3626163	9.999881e-01	11
3626162	2.230891e-10	46
3626173	9.999972e-01	10
3626172	8.881784e-16	50
3626175	5.817779e-07	42
3626174	1.000000e+00	3
3626169	9.986989e-01	15
3626168	1.000000e+00	5
3626171	1.193067e-05	40
3626118	1.000000e+00	2
3626119	7.600562e-01	23
3626116	5.946023e-02	31
3626114	9.999881e-01	11
3626115	2.807050e-06	41
3626112	9.998471e-01	13
3626113	5.561376e-01	25
3626126	1.193067e-05	40
3626127	1.000000e+00	6
3626124	1.193067e-05	40
3626125	6.640945e-01	24
3626122	1.000000e+00	2
3626123	3.300224e-03	35
3626120	1.000000e+00	4
3626121	8.881784e-16	50
3626135	8.881784e-16	50
3626134	1.049339e-07	43
3626133	1.301086e-03	36
3626131	8.881784e-16	50
3626129	4.529710e-14	49
3626128	8.986806e-01	21
3626143	9.986989e-01	15
3626142	1.000000e+00	7
3626141	1.000000e+00	7
3626140	1.000000e+00	6
3626139	1.000000e+00	4
3626138	1.000000e+00	1
3626137	9.405398e-01	20
3626208	7.600562e-01	23
3626211	7.673339e-03	34
3626214	1.000000e+00	0
3626215	1.000000e+00	0
3626216	1.000000e+00	0
3626217	1.000000e+00	0
3626219	1.000000e+00	0
3626220	1.000000e+00	0
3626221	1.000000e+00	3
3626222	1.000000e+00	0
3626223	1.000000e+00	0
3626224	1.000000e+00	0
3626227	1.000000e+00	0
3626226	1.000000e+00	0
3626229	1.000000e+00	0
3626228	1.000000e+00	0
3626231	1.000000e+00	0
3626230	1.000000e+00	0
3626233	1.000000e+00	0
3626232	1.000000e+00	3
3626235	8.881784e-16	50
3626234	1.000000e+00	3
3626237	9.999549e-01	12
3626236	3.359055e-01	27
3626239	2.230891e-10	46
3626178	1.000000e+00	4
3626179	1.000000e+00	2
3626176	1.000000e+00	6
3626177	1.000000e+00	6
3626182	9.999999e-01	8
3626183	8.881784e-16	50
3626180	1.641957e-02	33
3626181	9.999881e-01	11
3626186	2.104926e-09	45
3626187	4.510745e-05	39
3626184	1.000000e+00	3
3626185	1.854161e-11	47
3626190	8.881784e-16	50
3626191	1.611182e-01	29
3626188	1.000000e+00	1
3626189	1.000000e+00	5
3626195	9.998471e-01	13
3626194	3.359055e-01	27
3626193	2.807050e-06	41
3626192	1.854161e-11	47
3626199	4.529710e-14	49
3626198	1.000000e+00	3
3626203	1.000000e+00	7
3626202	1.000000e+00	2
3626201	5.561376e-01	25
3626200	1.000000e+00	7
3626207	1.529320e-04	38
3626206	2.807050e-06	41
3626205	8.881784e-16	50
3626204	1.000000e+00	2
3626029	9.835804e-01	18
3626028	5.817779e-07	42
3626031	8.388818e-01	22
3626030	8.881784e-16	50
3626025	8.881784e-16	50
3626024	9.966998e-01	16
3626027	7.673339e-03	34
3626026	8.881784e-16	50
3626021	4.681115e-04	37
3626020	1.013194e-01	30
3626023	8.881784e-16	50
3626022	4.510745e-05	39
3626017	1.000000e+00	0
3626016	1.000000e+00	3
3626018	1.000000e+00	4
3626044	1.000000e+00	3
3626045	9.999994e-01	9
3626046	1.000000e+00	2
3626047	1.000000e+00	2
3626041	4.529710e-14	49
3626042	8.881784e-16	50
3626043	9.999881e-01	11
3626036	7.673339e-03	34
3626037	8.881784e-16	50
3626038	2.104926e-09	45
3626032	2.104926e-09	45
3626033	9.405398e-01	20
3626034	9.999972e-01	10
3626035	1.049339e-07	43
3617454	1.000000e+00	3
3625999	1.000000e+00	0
3617455	1.133316e-12	48
3625998	1.000000e+00	6
3617452	2.807050e-06	41
3625997	9.998471e-01	13
3617453	1.000000e+00	1
3625996	9.999881e-01	11
3617450	9.998471e-01	13
3625995	1.000000e+00	7
3617451	1.000000e+00	0
3625994	5.946023e-02	31
3625993	9.405398e-01	20
3617449	1.000000e+00	4
3625992	8.881784e-16	50
3617446	4.438624e-01	26
3625991	4.681115e-04	37
3617447	1.000000e+00	4
3617445	1.000000e+00	5
3625988	3.245432e-02	32
3625987	8.881784e-16	50
3625986	4.529710e-14	49
3625985	6.640945e-01	24
3625984	1.000000e+00	3
3626014	9.995319e-01	14
3626015	1.000000e+00	2
3626012	9.998471e-01	13
3626013	1.000000e+00	3
3626010	9.999549e-01	12
3626011	9.999972e-01	10
3626008	8.881784e-16	50
3617464	1.000000e+00	3
3626009	8.881784e-16	50
3617463	1.000000e+00	5
3626006	1.000000e+00	3
3617462	1.000000e+00	5
3626007	1.000000e+00	3
3626004	5.817779e-07	42
3617460	1.000000e+00	2
3626005	1.049339e-07	43
3617459	1.000000e+00	1
3626003	9.999549e-01	12
3617458	4.529710e-14	49
3626000	8.881784e-16	50
3626001	2.807050e-06	41
3617456	9.675457e-01	19
3626091	1.000000e+00	0
3626090	1.000000e+00	5
3626093	1.000000e+00	7
3626092	1.000000e+00	0
3626095	9.999999e-01	8
[truncated: 1,413 more rows]
