# Supplementary material for: Translational Selection Is Ubiquitous in Prokaryotes
Source: PLoS Genet. 2010 Jun 24;6(6):e1001004. doi: 10.1371/journal.pgen.1001004 (PMC2891978; doi:10.1371/journal.pgen.1001004)
Supplement: Dataset S1 — OCU/non-OCU gene calls in 461 Bacterial and Archaeal genomes, and summary tables of genome properties and OCU preferences for specific codons. (4.77 MB ZIP) [file pgen.1001004.s001.zip › Dataset_S1_Archaea/Methanosarcina_mazei.arff.ocuGenes]

GeneID	signTest_p	ocuProbWinCnt
1478348	1.000000e+00	2
1478349	9.675457e-01	19
1478350	4.438624e-01	26
1478351	7.673339e-03	34
1478344	1.000000e+00	0
1478346	1.000000e+00	4
1478347	9.999972e-01	10
1478343	1.000000e+00	3
1478364	1.854161e-11	47
1478367	9.999972e-01	10
1478366	1.133316e-12	48
1478361	4.438624e-01	26
1478360	3.359055e-01	27
1478363	8.881784e-16	50
1478362	9.998471e-01	13
1478357	8.986806e-01	21
1478356	4.529710e-14	49
1478359	9.999972e-01	10
1478353	8.881784e-16	50
1478355	4.681115e-04	37
1478354	8.881784e-16	50
1478382	9.999881e-01	11
1478383	1.193067e-05	40
1478380	8.881784e-16	50
1478381	5.946023e-02	31
1478378	9.999999e-01	8
1478379	8.881784e-16	50
1478376	1.000000e+00	3
1478377	1.000000e+00	4
1478375	8.881784e-16	50
1478372	1.000000e+00	2
1478373	7.600562e-01	23
1478370	1.000000e+00	3
1478371	7.600562e-01	23
1478368	3.359055e-01	27
1478369	4.510745e-05	39
1478399	8.881784e-16	50
1478398	1.000000e+00	5
1478397	8.986806e-01	21
1478396	2.230891e-10	46
1478394	1.000000e+00	4
1478393	1.193067e-05	40
1478392	9.999549e-01	12
1478391	8.881784e-16	50
1478390	9.999999e-01	8
1478389	9.675457e-01	19
1478388	8.881784e-16	50
1478387	2.399438e-01	28
1478386	2.230891e-10	46
1478385	1.013194e-01	30
1478384	5.561376e-01	25
1478555	1.000000e+00	1
1478554	9.995319e-01	14
1478553	1.000000e+00	6
1478559	4.529710e-14	49
1478558	1.000000e+00	6
1478557	9.998471e-01	13
1478556	6.640945e-01	24
1478546	9.835804e-01	18
1478545	1.000000e+00	5
1478551	1.641957e-02	33
1478550	1.854161e-11	47
1478549	1.133316e-12	48
1478548	6.640945e-01	24
1478538	1.000000e+00	1
1478539	1.000000e+00	0
1478536	4.529710e-14	49
1478537	1.000000e+00	1
1478542	1.193067e-05	40
1478543	1.000000e+00	7
1478540	1.000000e+00	5
1478530	8.388818e-01	22
1478531	1.000000e+00	1
1478528	1.000000e+00	3
1478529	2.230891e-10	46
1478534	1.000000e+00	1
1478535	1.000000e+00	1
1478532	1.000000e+00	0
1478533	1.000000e+00	1
1478585	5.561376e-01	25
1478584	5.817779e-07	42
1478587	1.000000e+00	7
1478586	8.881784e-16	50
1478589	1.000000e+00	6
1478588	9.999999e-01	8
1478591	1.000000e+00	2
1478590	1.000000e+00	0
1478577	1.000000e+00	0
1478576	1.000000e+00	1
1478579	1.641957e-02	33
1478578	9.986989e-01	15
1478581	9.966998e-01	16
1478580	9.999999e-01	8
1478583	5.946023e-02	31
1478582	1.854161e-11	47
1478568	2.104926e-09	45
1478572	1.000000e+00	6
1478573	1.000000e+00	1
1478574	6.640945e-01	24
1478575	9.835804e-01	18
1478560	1.000000e+00	7
1478561	1.000000e+00	5
1478562	8.881784e-16	50
1478563	1.000000e+00	7
1478564	1.049339e-07	43
1478565	1.000000e+00	3
1478567	9.999972e-01	10
1478623	1.000000e+00	5
1478622	1.641957e-02	33
1478621	1.000000e+00	3
1478620	1.000000e+00	0
1478619	1.000000e+00	6
1478618	1.000000e+00	0
1478617	1.000000e+00	6
1478616	1.000000e+00	3
1478615	9.999999e-01	8
1478614	1.193067e-05	40
1478613	4.529710e-14	49
1478612	7.600562e-01	23
1478611	4.529710e-14	49
1478610	8.881784e-16	50
1478609	4.529710e-14	49
1478608	1.000000e+00	4
1478606	8.881784e-16	50
1478607	1.000000e+00	6
1478604	1.000000e+00	3
1478605	8.881784e-16	50
1478602	1.000000e+00	2
1478603	1.854161e-11	47
1478600	9.986989e-01	15
1478601	1.000000e+00	1
1478598	9.999999e-01	8
1478599	9.999549e-01	12
1478596	8.388818e-01	22
1478597	1.133316e-12	48
1478595	9.999881e-01	11
1478592	1.000000e+00	1
1478593	5.946023e-02	31
1478653	1.000000e+00	2
1478652	1.000000e+00	3
1478655	2.807050e-06	41
1478654	9.999994e-01	9
1478649	2.104926e-09	45
1478648	1.854161e-11	47
1478651	1.621870e-08	44
1478650	9.999994e-01	9
1478645	1.133316e-12	48
1478644	1.000000e+00	2
1478647	8.881784e-16	50
1478646	9.835804e-01	18
1478641	9.999881e-01	11
1478640	1.000000e+00	2
1478643	9.966998e-01	16
1478642	9.999994e-01	9
1478636	9.995319e-01	14
1478637	1.013194e-01	30
1478638	1.193067e-05	40
1478639	9.675457e-01	19
1478632	1.641957e-02	33
1478634	4.529710e-14	49
1478635	8.986806e-01	21
1478628	1.000000e+00	5
1478629	9.999972e-01	10
1478630	1.000000e+00	0
1478631	4.529710e-14	49
1478624	9.995319e-01	14
1478625	3.300224e-03	35
1478626	1.000000e+00	2
1478627	5.946023e-02	31
1478418	8.881784e-16	50
1478419	2.104926e-09	45
1478416	8.881784e-16	50
1478417	5.946023e-02	31
1478422	1.000000e+00	1
1478423	9.675457e-01	19
1478420	1.193067e-05	40
1478421	1.529320e-04	38
1478426	8.986806e-01	21
1478427	2.230891e-10	46
1478424	8.881784e-16	50
1478430	1.000000e+00	5
1478428	4.529710e-14	49
1478429	1.000000e+00	6
1478403	4.529710e-14	49
1478402	8.881784e-16	50
1478401	9.966998e-01	16
1478400	7.600562e-01	23
1478406	1.000000e+00	2
1478405	1.000000e+00	2
1478404	9.966998e-01	16
1478411	9.999994e-01	9
1478410	9.999999e-01	8
1478409	9.999972e-01	10
1478408	1.000000e+00	1
1478415	1.000000e+00	7
1478414	9.675457e-01	19
1478413	5.817779e-07	42
1478412	9.923267e-01	17
1478448	5.561376e-01	25
1478449	1.000000e+00	1
1478450	1.000000e+00	0
1478451	1.000000e+00	1
1478452	2.230891e-10	46
1478453	1.000000e+00	0
1478454	2.104926e-09	45
1478455	1.000000e+00	1
1478456	9.999972e-01	10
1478457	1.000000e+00	2
1478458	9.675457e-01	19
1478459	1.000000e+00	0
1478460	9.923267e-01	17
1478461	4.510745e-05	39
1478463	9.995319e-01	14
1478433	1.000000e+00	3
1478432	7.673339e-03	34
1478435	1.000000e+00	5
1478434	9.986989e-01	15
1478437	9.995319e-01	14
1478436	1.193067e-05	40
1478439	5.561376e-01	25
1478438	1.000000e+00	7
1478441	1.854161e-11	47
1478440	8.388818e-01	22
1478443	1.133316e-12	48
1478442	4.438624e-01	26
1478445	1.000000e+00	2
1478444	1.000000e+00	1
1478446	1.193067e-05	40
1478486	9.999972e-01	10
1478487	1.193067e-05	40
1478484	1.049339e-07	43
1478485	8.881784e-16	50
1478482	9.999994e-01	9
1478483	7.600562e-01	23
1478480	2.230891e-10	46
1478481	1.000000e+00	2
1478494	1.000000e+00	4
1478495	9.999972e-01	10
1478492	9.835804e-01	18
1478493	8.881784e-16	50
1478490	9.675457e-01	19
1478488	1.000000e+00	0
1478489	1.000000e+00	0
1478471	1.193067e-05	40
1478470	9.923267e-01	17
1478469	1.000000e+00	4
1478468	1.000000e+00	3
1478467	1.133316e-12	48
1478466	1.000000e+00	2
1478465	9.999999e-01	8
1478464	8.881784e-16	50
1478478	1.301086e-03	36
1478477	9.835804e-01	18
1478476	4.510745e-05	39
1478475	9.999999e-01	8
1478474	5.946023e-02	31
1478473	2.230891e-10	46
1478516	2.104926e-09	45
1478517	8.881784e-16	50
1478518	9.999972e-01	10
1478519	1.000000e+00	5
1478512	4.529710e-14	49
1478513	9.923267e-01	17
1478514	9.999881e-01	11
1478515	9.995319e-01	14
1478524	1.000000e+00	6
1478525	1.000000e+00	4
1478526	8.881784e-16	50
1478527	1.000000e+00	3
1478520	1.000000e+00	0
1478521	2.104926e-09	45
1478522	1.621870e-08	44
1478523	1.000000e+00	3
1478501	1.000000e+00	0
1478500	1.000000e+00	2
1478497	1.000000e+00	0
1478496	1.000000e+00	0
1478499	9.999994e-01	9
1478498	1.000000e+00	0
1478509	9.995319e-01	14
1478508	1.000000e+00	1
1478511	1.000000e+00	3
1478510	1.000000e+00	3
1478505	1.000000e+00	1
1478504	1.000000e+00	0
1478507	1.000000e+00	4
1478506	9.966998e-01	16
1479942	4.510745e-05	39
1479943	1.000000e+00	2
1479940	1.641957e-02	33
1479941	9.999972e-01	10
1479938	1.854161e-11	47
1479939	8.881784e-16	50
1479936	7.600562e-01	23
1479937	9.998471e-01	13
1479950	7.673339e-03	34
1479951	1.000000e+00	1
1479948	1.000000e+00	3
1479949	3.359055e-01	27
1479946	4.681115e-04	37
1479947	1.000000e+00	6
1479944	9.999549e-01	12
1479945	1.854161e-11	47
1479959	1.000000e+00	3
1479958	1.000000e+00	0
1479957	1.000000e+00	4
1479956	1.000000e+00	3
1479955	1.000000e+00	4
1479954	1.000000e+00	2
1479953	1.854161e-11	47
1479952	1.000000e+00	2
1479967	8.881784e-16	50
1479966	1.000000e+00	4
1479965	1.529320e-04	38
1479964	8.881784e-16	50
1479963	1.000000e+00	7
1479962	8.881784e-16	50
1479960	8.881784e-16	50
1479972	9.999881e-01	11
1479973	1.000000e+00	0
1479974	1.641957e-02	33
1479975	1.000000e+00	2
1479968	9.999994e-01	9
1479969	2.104926e-09	45
1479970	8.881784e-16	50
1479971	1.000000e+00	1
1479980	9.999999e-01	8
1479981	1.000000e+00	2
1479982	1.000000e+00	4
1479983	1.000000e+00	2
1479976	8.881784e-16	50
1479977	1.000000e+00	0
1479978	1.000000e+00	1
1479979	1.000000e+00	3
1479989	8.881784e-16	50
1479991	7.673339e-03	34
1479990	8.881784e-16	50
1479985	9.999549e-01	12
1479984	1.000000e+00	1
1479987	1.000000e+00	1
1479986	9.835804e-01	18
1479997	1.000000e+00	0
1479996	1.000000e+00	1
1479999	1.000000e+00	0
1479998	1.000000e+00	0
1479993	1.641957e-02	33
1479992	9.999972e-01	10
1479995	1.000000e+00	0
1480002	1.000000e+00	0
1480003	1.000000e+00	3
1480000	1.000000e+00	0
1480006	1.000000e+00	0
1480007	1.000000e+00	0
1480005	1.000000e+00	0
1480010	1.000000e+00	0
1480011	8.881784e-16	50
1480008	1.000000e+00	0
1480009	1.000000e+00	4
1480014	8.986806e-01	21
1480015	9.999994e-01	9
1480012	1.000000e+00	5
1480013	1.000000e+00	1
1480019	9.999999e-01	8
1480018	1.000000e+00	3
1480017	1.301086e-03	36
1480023	9.835804e-01	18
1480022	1.133316e-12	48
1480021	1.000000e+00	0
1480020	9.999972e-01	10
1480027	1.854161e-11	47
1480026	1.000000e+00	6
1480025	1.000000e+00	3
1480024	1.000000e+00	1
1480031	8.881784e-16	50
1480030	8.881784e-16	50
1480029	8.881784e-16	50
1480028	1.000000e+00	3
1480032	8.881784e-16	50
1480033	8.986806e-01	21
1480034	8.881784e-16	50
1480035	8.881784e-16	50
1480036	8.881784e-16	50
1480037	1.621870e-08	44
1480038	9.998471e-01	13
1480039	1.000000e+00	0
1480041	9.999999e-01	8
1480042	1.000000e+00	2
1480043	1.000000e+00	0
1480044	9.999881e-01	11
1480045	8.881784e-16	50
1480046	2.104926e-09	45
1480047	9.966998e-01	16
1480049	1.000000e+00	1
1480048	5.561376e-01	25
1480051	1.000000e+00	2
1480050	1.000000e+00	5
1480053	1.000000e+00	3
1480052	5.561376e-01	25
1480055	1.000000e+00	1
1480054	4.438624e-01	26
1480057	9.923267e-01	17
1480056	5.946023e-02	31
1480059	1.000000e+00	5
1480058	9.835804e-01	18
1480061	1.133316e-12	48
1480060	9.675457e-01	19
1480063	9.986989e-01	15
1480079	1.000000e+00	7
1480078	1.000000e+00	1
1480077	8.881784e-16	50
1480076	2.104926e-09	45
1480075	1.301086e-03	36
1480074	1.000000e+00	3
1480073	1.000000e+00	6
1480072	1.000000e+00	2
1480071	5.561376e-01	25
1480070	9.999881e-01	11
1480069	9.999972e-01	10
1480068	4.681115e-04	37
1480067	1.854161e-11	47
1480066	9.999999e-01	8
1480065	1.000000e+00	5
1480064	1.000000e+00	5
1480094	1.000000e+00	0
1480095	1.000000e+00	2
1480092	1.000000e+00	0
1480093	1.000000e+00	0
1480090	4.529710e-14	49
1480091	1.000000e+00	5
1480088	9.999999e-01	8
1480089	8.881784e-16	50
1480086	1.000000e+00	7
1480087	1.013194e-01	30
1480084	2.807050e-06	41
1480085	2.230891e-10	46
1480082	9.405398e-01	20
1480083	1.000000e+00	3
1480080	2.399438e-01	28
1480081	1.000000e+00	6
1480109	4.529710e-14	49
1480108	8.986806e-01	21
1480111	9.999999e-01	8
1480110	2.807050e-06	41
1480105	1.000000e+00	1
1480104	1.000000e+00	1
1480106	1.000000e+00	1
1480101	1.000000e+00	0
1480103	1.000000e+00	0
1480102	8.881784e-16	50
1480097	4.529710e-14	49
1480096	9.999972e-01	10
1480099	1.000000e+00	3
1480098	9.999972e-01	10
1480124	1.000000e+00	4
1480126	1.000000e+00	0
1480127	1.000000e+00	0
1480120	2.230891e-10	46
1480121	1.000000e+00	1
1480122	1.000000e+00	6
1480123	1.000000e+00	0
1480116	9.966998e-01	16
1480117	1.000000e+00	2
1480118	5.946023e-02	31
1480119	1.000000e+00	0
1480112	1.529320e-04	38
1480113	8.881784e-16	50
1480114	8.881784e-16	50
1480115	4.510745e-05	39
1480139	8.881784e-16	50
1480138	1.000000e+00	2
1480137	1.000000e+00	1
1480136	1.000000e+00	1
1480143	1.000000e+00	1
1480142	1.000000e+00	1
1480141	1.000000e+00	2
1480140	2.104926e-09	45
1480131	1.000000e+00	2
1480130	9.675457e-01	19
1480129	1.000000e+00	0
1480128	9.405398e-01	20
1480135	1.000000e+00	0
1480133	1.621870e-08	44
1480132	9.835804e-01	18
1480154	1.000000e+00	3
1480155	1.000000e+00	0
1480152	1.000000e+00	0
1480153	1.000000e+00	0
1480158	1.000000e+00	0
1480159	1.000000e+00	4
1480156	1.000000e+00	0
1480157	1.000000e+00	1
1480146	3.359055e-01	27
1480147	1.000000e+00	6
1480144	9.999994e-01	9
1480145	9.998471e-01	13
1480151	8.881784e-16	50
1480148	1.000000e+00	0
1480149	1.000000e+00	5
1480169	1.000000e+00	7
1480168	4.438624e-01	26
1480171	8.881784e-16	50
1480170	2.807050e-06	41
1480173	1.000000e+00	4
1480172	1.301086e-03	36
1480175	9.999881e-01	11
1480174	1.000000e+00	0
1480161	1.000000e+00	0
1480160	1.000000e+00	0
1480163	9.999881e-01	11
1480162	1.000000e+00	4
1480165	9.998471e-01	13
1480166	8.881784e-16	50
1480184	1.854161e-11	47
1480185	8.881784e-16	50
1480186	8.881784e-16	50
1480187	8.881784e-16	50
1480188	4.681115e-04	37
1480189	1.000000e+00	2
1480190	9.999999e-01	8
1480191	1.000000e+00	1
1480176	9.999549e-01	12
1480177	9.405398e-01	20
1480178	1.000000e+00	2
1480179	1.641957e-02	33
1480181	9.998471e-01	13
1480182	1.000000e+00	1
1480183	9.995319e-01	14
1479701	8.881784e-16	50
1479703	9.999881e-01	11
1479702	5.817779e-07	42
1479709	5.946023e-02	31
1479708	9.923267e-01	17
1479711	1.000000e+00	7
1479710	8.881784e-16	50
1479705	2.104926e-09	45
1479704	9.675457e-01	19
1479707	1.000000e+00	6
1479706	9.995319e-01	14
1479684	1.854161e-11	47
1479685	9.675457e-01	19
1479686	2.230891e-10	46
1479687	1.000000e+00	4
1479680	9.999972e-01	10
1479681	8.881784e-16	50
1479682	8.881784e-16	50
1479683	8.881784e-16	50
1479693	1.000000e+00	2
1479694	1.000000e+00	1
1479695	9.986989e-01	15
1479688	2.807050e-06	41
1479689	1.854161e-11	47
1479690	1.013194e-01	30
1479691	2.230891e-10	46
1479735	7.673339e-03	34
1479733	9.966998e-01	16
1479732	1.301086e-03	36
1479731	9.405398e-01	20
1479730	6.640945e-01	24
1479729	1.000000e+00	3
1479728	9.999994e-01	9
1479743	9.675457e-01	19
1479741	1.013194e-01	30
1479740	8.881784e-16	50
1479739	1.133316e-12	48
1479738	1.000000e+00	3
1479737	1.133316e-12	48
1479736	1.000000e+00	5
1479718	9.923267e-01	17
1479719	1.000000e+00	0
1479716	1.000000e+00	1
1479717	1.000000e+00	2
1479715	1.000000e+00	2
1479712	9.995319e-01	14
1479713	1.000000e+00	1
1479726	9.995319e-01	14
1479727	8.881784e-16	50
1479724	8.986806e-01	21
1479725	9.995319e-01	14
1479722	1.000000e+00	3
1479723	1.133316e-12	48
1479720	1.000000e+00	7
1479721	8.881784e-16	50
1479761	4.529710e-14	49
1479760	1.000000e+00	7
1479763	2.399438e-01	28
1479762	9.999972e-01	10
1479765	9.405398e-01	20
1479764	4.681115e-04	37
1479767	1.000000e+00	5
1479766	3.300224e-03	35
1479769	5.561376e-01	25
1479768	1.000000e+00	6
1479771	1.854161e-11	47
1479770	1.000000e+00	3
1479773	1.000000e+00	1
1479772	9.966998e-01	16
1479774	1.000000e+00	1
1479744	2.807050e-06	41
1479745	5.817779e-07	42
1479746	8.881784e-16	50
1479747	1.000000e+00	5
1479748	1.000000e+00	2
1479749	1.013194e-01	30
1479750	8.986806e-01	21
1479751	4.529710e-14	49
1479752	9.986989e-01	15
1479753	1.000000e+00	6
1479754	2.807050e-06	41
1479755	8.881784e-16	50
1479756	9.405398e-01	20
1479757	1.049339e-07	43
1479758	9.675457e-01	19
1479759	1.611182e-01	29
1479795	1.529320e-04	38
1479794	9.999999e-01	8
1479793	7.673339e-03	34
1479792	9.999994e-01	9
1479799	3.359055e-01	27
1479798	1.013194e-01	30
1479797	8.881784e-16	50
1479796	1.000000e+00	7
1479803	1.000000e+00	1
1479800	8.881784e-16	50
1479807	1.000000e+00	2
1479806	8.881784e-16	50
1479805	9.999549e-01	12
1479804	4.438624e-01	26
1479778	8.881784e-16	50
1479779	8.881784e-16	50
1479776	1.641957e-02	33
1479777	1.000000e+00	7
1479782	1.000000e+00	7
1479783	9.999549e-01	12
1479780	8.881784e-16	50
1479781	1.621870e-08	44
1479786	1.000000e+00	2
1479787	1.000000e+00	2
1479784	1.000000e+00	0
1479785	1.000000e+00	2
1479790	9.999549e-01	12
1479791	8.881784e-16	50
1479789	9.999881e-01	11
1479836	1.000000e+00	2
1479837	7.673339e-03	34
1479838	1.854161e-11	47
1479839	2.104926e-09	45
1479832	6.640945e-01	24
1479833	1.000000e+00	2
1479834	1.000000e+00	0
1479835	7.600562e-01	23
1479828	4.438624e-01	26
1479829	1.000000e+00	2
1479830	1.013194e-01	30
1479831	8.881784e-16	50
1479824	8.881784e-16	50
1479826	1.000000e+00	0
1479827	9.999999e-01	8
1479821	1.000000e+00	0
1479820	3.245432e-02	32
1479822	1.000000e+00	6
1479817	8.388818e-01	22
1479816	1.000000e+00	0
1479819	1.000000e+00	0
1479818	8.881784e-16	50
1479813	1.000000e+00	0
1479812	5.817779e-07	42
1479815	9.999972e-01	10
1479814	9.999549e-01	12
1479809	1.000000e+00	5
1479808	9.995319e-01	14
1479811	9.998471e-01	13
1479810	3.359055e-01	27
1479870	9.999994e-01	9
1479871	1.529320e-04	38
1479868	1.000000e+00	3
1479869	1.611182e-01	29
1479866	4.529710e-14	49
1479867	9.999999e-01	8
1479864	9.966998e-01	16
1479865	1.000000e+00	5
1479862	8.388818e-01	22
1479863	1.000000e+00	5
1479860	9.835804e-01	18
1479861	1.000000e+00	4
1479858	1.000000e+00	1
1479859	1.000000e+00	7
1479856	4.438624e-01	26
1479857	1.000000e+00	4
1479855	9.999881e-01	11
1479854	9.998471e-01	13
1479853	4.510745e-05	39
1479852	1.000000e+00	3
1479851	1.000000e+00	0
1479850	1.000000e+00	6
1479849	1.000000e+00	1
1479848	9.923267e-01	17
1479847	5.946023e-02	31
1479846	8.986806e-01	21
1479845	1.000000e+00	4
1479844	1.000000e+00	6
1479843	1.641957e-02	33
1479842	1.000000e+00	2
1479841	1.000000e+00	4
1479840	1.000000e+00	2
1479896	1.000000e+00	0
1479897	9.923267e-01	17
1479898	8.881784e-16	50
1479899	8.881784e-16	50
1479900	1.049339e-07	43
1479901	1.301086e-03	36
1479902	9.995319e-01	14
1479903	8.388818e-01	22
1479888	8.881784e-16	50
1479889	4.510745e-05	39
1479890	1.000000e+00	3
1479891	1.000000e+00	4
1479892	9.966998e-01	16
1479893	9.999999e-01	8
1479894	9.999881e-01	11
1479895	1.000000e+00	0
1479881	1.000000e+00	4
1479880	1.000000e+00	3
1479882	8.881784e-16	50
1479885	8.881784e-16	50
1479887	8.388818e-01	22
1479886	1.049339e-07	43
1479873	1.000000e+00	2
1479872	1.000000e+00	1
1479875	4.510745e-05	39
1479877	8.881784e-16	50
1479876	1.000000e+00	1
1479879	1.611182e-01	29
1479878	9.998471e-01	13
1479930	9.675457e-01	19
1479931	1.000000e+00	5
1479928	1.133316e-12	48
1479929	1.000000e+00	4
1479934	7.600562e-01	23
1479935	9.999994e-01	9
1479932	8.881784e-16	50
1479933	1.000000e+00	7
1479922	7.600562e-01	23
1479923	9.966998e-01	16
1479920	9.999994e-01	9
1479921	4.529710e-14	49
1479926	4.529710e-14	49
1479927	3.300224e-03	35
1479924	9.999994e-01	9
1479925	5.817779e-07	42
1479915	1.000000e+00	1
1479914	1.000000e+00	6
1479913	8.881784e-16	50
1479912	8.881784e-16	50
1479919	9.999549e-01	12
1479918	1.000000e+00	6
1479917	1.000000e+00	5
1479916	9.835804e-01	18
1479907	1.621870e-08	44
1479906	8.881784e-16	50
1479905	1.000000e+00	2
1479904	9.999972e-01	10
1479911	8.881784e-16	50
1479910	1.049339e-07	43
1479909	9.675457e-01	19
1479908	8.881784e-16	50
1480481	1.000000e+00	0
1480482	1.000000e+00	0
1480483	1.000000e+00	0
1480484	1.000000e+00	0
1480485	1.000000e+00	0
1480486	1.000000e+00	6
1480487	8.881784e-16	50
1480488	3.245432e-02	32
1480489	1.000000e+00	0
1480490	9.999999e-01	8
1480491	1.000000e+00	2
1480492	9.405398e-01	20
1480493	1.000000e+00	0
1480494	2.399438e-01	28
1480495	1.000000e+00	0
1480497	5.946023e-02	31
1480496	9.405398e-01	20
1480499	8.881784e-16	50
1480498	8.881784e-16	50
1480501	1.000000e+00	0
1480500	9.835804e-01	18
1480503	1.000000e+00	1
1480502	1.000000e+00	1
1480505	8.881784e-16	50
1480504	2.104926e-09	45
1480507	9.999881e-01	11
1480506	8.881784e-16	50
1480509	1.000000e+00	2
1480508	4.529710e-14	49
1480511	1.133316e-12	48
1480510	1.000000e+00	5
1480450	1.000000e+00	0
1480451	1.000000e+00	0
1480448	1.000000e+00	0
1480449	1.000000e+00	0
1480454	1.013194e-01	30
1480455	1.000000e+00	7
1480452	1.000000e+00	3
1480453	1.000000e+00	6
1480458	1.000000e+00	2
1480459	1.000000e+00	0
1480456	1.013194e-01	30
1480457	1.000000e+00	0
1480462	3.359055e-01	27
1480463	1.000000e+00	0
1480460	1.000000e+00	0
1480461	1.000000e+00	0
1480467	1.000000e+00	2
1480466	9.995319e-01	14
1480465	1.000000e+00	0
1480464	1.000000e+00	0
1480471	1.000000e+00	0
1480470	1.000000e+00	0
1480469	1.000000e+00	1
1480468	1.000000e+00	0
1480475	1.000000e+00	0
1480474	1.000000e+00	0
1480472	1.000000e+00	0
1480479	1.000000e+00	1
1480478	1.000000e+00	0
1480477	1.000000e+00	0
1480476	1.000000e+00	0
1480548	1.000000e+00	7
1480550	9.999999e-01	8
1480551	9.998471e-01	13
1480544	8.881784e-16	50
1480545	1.621870e-08	44
1480546	1.000000e+00	7
1480547	1.133316e-12	48
1480556	1.000000e+00	0
1480557	2.230891e-10	46
1480558	9.999549e-01	12
1480559	1.000000e+00	4
1480552	1.000000e+00	0
1480553	1.000000e+00	0
1480554	8.986806e-01	21
1480555	1.000000e+00	2
1480565	1.000000e+00	0
1480564	1.000000e+00	0
1480567	1.000000e+00	2
1480566	9.999549e-01	12
1480561	9.999999e-01	8
1480560	9.999994e-01	9
1480563	1.000000e+00	3
1480562	1.000000e+00	2
1480573	1.000000e+00	0
1480572	1.000000e+00	5
1480575	1.000000e+00	5
1480574	7.673339e-03	34
1480569	2.104926e-09	45
1480568	2.807050e-06	41
1480571	1.000000e+00	1
1480570	9.999972e-01	10
1480518	9.999881e-01	11
1480519	1.000000e+00	3
1480516	1.000000e+00	6
1480517	1.000000e+00	4
1480514	9.998471e-01	13
1480515	8.881784e-16	50
1480512	9.998471e-01	13
1480513	9.986989e-01	15
1480526	7.600562e-01	23
1480527	1.000000e+00	2
1480524	9.675457e-01	19
1480525	8.881784e-16	50
1480522	9.999881e-01	11
1480523	8.881784e-16	50
1480520	1.000000e+00	0
1480521	1.000000e+00	5
1480535	1.000000e+00	2
1480534	1.000000e+00	2
1480533	3.245432e-02	32
1480532	1.000000e+00	3
1480531	8.881784e-16	50
1480530	1.000000e+00	4
1480529	1.000000e+00	5
1480528	9.999972e-01	10
1480543	1.000000e+00	7
1480542	9.675457e-01	19
1480541	1.000000e+00	5
1480540	1.000000e+00	7
1480539	1.000000e+00	1
1480538	9.405398e-01	20
1480537	1.000000e+00	0
1480536	1.000000e+00	0
1480617	1.000000e+00	0
1480616	9.999972e-01	10
1480619	1.000000e+00	0
1480618	1.000000e+00	1
1480621	1.000000e+00	2
1480620	1.013194e-01	30
1480623	9.999972e-01	10
1480622	6.640945e-01	24
1480609	1.000000e+00	5
1480608	1.000000e+00	6
1480611	9.999999e-01	8
1480610	1.000000e+00	0
1480613	9.923267e-01	17
1480612	1.000000e+00	0
1480615	9.998471e-01	13
1480614	1.000000e+00	3
1480632	1.000000e+00	3
1480633	1.000000e+00	5
1480634	3.300224e-03	35
1480635	6.640945e-01	24
1480636	9.986989e-01	15
1480637	1.000000e+00	1
1480638	1.000000e+00	1
1480639	6.640945e-01	24
1480624	1.641957e-02	33
1480625	1.000000e+00	4
1480626	3.300224e-03	35
1480628	9.995319e-01	14
1480629	9.995319e-01	14
1480630	9.835804e-01	18
1480631	8.881784e-16	50
1480587	1.193067e-05	40
1480586	1.133316e-12	48
1480585	8.388818e-01	22
1480584	9.999999e-01	8
1480590	1.000000e+00	1
1480589	8.881784e-16	50
1480588	1.529320e-04	38
1480579	4.438624e-01	26
1480578	5.561376e-01	25
1480577	8.881784e-16	50
1480576	1.000000e+00	1
1480583	1.301086e-03	36
1480582	1.000000e+00	2
1480581	1.000000e+00	3
1480580	9.999972e-01	10
1480602	9.986989e-01	15
1480603	1.000000e+00	0
1480600	5.817779e-07	42
1480601	7.600562e-01	23
1480606	8.881784e-16	50
1480607	9.835804e-01	18
1480604	1.000000e+00	2
1480605	8.881784e-16	50
1480594	1.000000e+00	1
1480595	1.000000e+00	1
1480592	9.835804e-01	18
1480593	9.675457e-01	19
1480598	1.000000e+00	0
1480596	4.529710e-14	49
1480597	1.000000e+00	0
1480685	2.807050e-06	41
1480684	8.881784e-16	50
1480687	1.000000e+00	1
1480686	9.999972e-01	10
1480683	1.000000e+00	7
1480682	1.000000e+00	7
1480677	8.881784e-16	50
1480676	8.881784e-16	50
1480679	9.966998e-01	16
1480678	4.529710e-14	49
1480673	9.999999e-01	8
1480675	3.359055e-01	27
1480674	9.999549e-01	12
1480700	6.640945e-01	24
1480701	4.438624e-01	26
1480702	1.133316e-12	48
1480703	1.641957e-02	33
1480696	9.986989e-01	15
1480697	5.817779e-07	42
1480698	4.529710e-14	49
1480699	4.529710e-14	49
1480692	7.673339e-03	34
1480693	8.986806e-01	21
1480694	4.681115e-04	37
1480695	9.999999e-01	8
1480688	9.999549e-01	12
1480689	3.300224e-03	35
1480690	1.000000e+00	6
1480691	5.561376e-01	25
1480655	3.300224e-03	35
1480654	4.438624e-01	26
1480652	1.000000e+00	5
1480651	1.000000e+00	5
1480650	1.000000e+00	4
1480649	1.000000e+00	2
1480648	1.000000e+00	2
1480647	8.881784e-16	50
1480646	9.999994e-01	9
1480645	1.000000e+00	3
1480644	1.000000e+00	0
1480643	1.000000e+00	1
1480642	1.000000e+00	1
1480641	1.000000e+00	0
1480640	1.000000e+00	1
1480670	1.000000e+00	5
1480671	8.881784e-16	50
1480666	4.510745e-05	39
1480667	1.133316e-12	48
1480664	2.399438e-01	28
1480665	2.807050e-06	41
1480662	1.000000e+00	2
1480663	8.986806e-01	21
1480660	8.881784e-16	50
1480661	9.999994e-01	9
1480658	1.000000e+00	5
1480659	8.881784e-16	50
1480656	1.854161e-11	47
1480657	8.881784e-16	50
1480243	8.881784e-16	50
1480242	4.529710e-14	49
1480240	8.881784e-16	50
1480247	2.104926e-09	45
1480246	5.946023e-02	31
1480245	1.013194e-01	30
1480244	2.807050e-06	41
1480251	1.000000e+00	0
1480250	9.966998e-01	16
1480249	1.000000e+00	3
1480248	8.881784e-16	50
1480255	1.000000e+00	4
1480254	4.438624e-01	26
1480253	9.999999e-01	8
1480252	1.000000e+00	3
1480226	8.388818e-01	22
1480227	2.399438e-01	28
1480224	8.881784e-16	50
1480225	1.133316e-12	48
1480230	1.000000e+00	3
1480231	8.881784e-16	50
1480228	9.999994e-01	9
1480229	3.359055e-01	27
1480234	4.529710e-14	49
1480235	3.245432e-02	32
1480232	7.600562e-01	23
1480233	4.510745e-05	39
1480238	1.000000e+00	0
1480239	7.673339e-03	34
1480236	1.000000e+00	6
1480237	1.000000e+00	5
1480208	1.133316e-12	48
1480211	3.359055e-01	27
1480210	8.881784e-16	50
1480213	7.673339e-03	34
1480212	8.881784e-16	50
1480215	9.999972e-01	10
1480214	4.529710e-14	49
1480217	1.000000e+00	2
1480216	8.388818e-01	22
1480219	4.529710e-14	49
1480218	2.230891e-10	46
1480221	9.986989e-01	15
1480220	7.673339e-03	34
1480223	2.104926e-09	45
1480222	2.230891e-10	46
1480192	1.000000e+00	0
1480193	9.675457e-01	19
1480194	1.611182e-01	29
1480195	1.000000e+00	4
1480196	2.230891e-10	46
1480197	9.995319e-01	14
1480198	1.000000e+00	2
1480199	1.000000e+00	2
1480200	9.966998e-01	16
1480201	1.000000e+00	2
1480202	9.835804e-01	18
1480203	4.529710e-14	49
1480204	9.675457e-01	19
1480205	6.640945e-01	24
1480206	2.104926e-09	45
1480207	1.049339e-07	43
1480311	2.807050e-06	41
1480310	1.000000e+00	4
1480309	3.359055e-01	27
1480308	9.923267e-01	17
1480307	8.881784e-16	50
1480306	9.986989e-01	15
1480305	8.388818e-01	22
1480304	1.000000e+00	2
1480319	1.611182e-01	29
1480318	8.881784e-16	50
1480317	9.999881e-01	11
1480316	9.999972e-01	10
1480315	8.881784e-16	50
1480314	8.881784e-16	50
1480313	8.881784e-16	50
1480312	9.999549e-01	12
1480294	9.966998e-01	16
1480295	8.881784e-16	50
1480292	1.000000e+00	0
1480290	1.000000e+00	0
1480291	8.986806e-01	21
1480288	1.000000e+00	4
1480289	9.999999e-01	8
1480302	8.881784e-16	50
1480303	1.000000e+00	2
1480300	8.881784e-16	50
1480301	1.013194e-01	30
1480298	8.881784e-16	50
1480296	6.640945e-01	24
1480297	1.000000e+00	4
1480277	1.000000e+00	3
1480276	1.000000e+00	2
1480279	2.807050e-06	41
1480278	9.999994e-01	9
1480273	1.000000e+00	0
1480272	1.000000e+00	3
1480275	1.000000e+00	2
1480274	1.000000e+00	2
1480285	1.000000e+00	2
1480284	1.000000e+00	5
1480287	8.881784e-16	50
1480286	1.000000e+00	5
1480281	8.881784e-16	50
1480280	8.881784e-16	50
1480283	1.529320e-04	38
1480282	1.013194e-01	30
1480260	1.000000e+00	0
1480262	3.300224e-03	35
1480263	9.999994e-01	9
1480256	1.000000e+00	1
1480257	9.998471e-01	13
1480258	4.681115e-04	37
1480259	9.986989e-01	15
1480268	1.000000e+00	4
1480269	1.000000e+00	6
1480270	8.388818e-01	22
1480271	4.529710e-14	49
1480264	1.049339e-07	43
1480267	2.807050e-06	41
1480378	9.999972e-01	10
1480379	2.104926e-09	45
1480376	9.923267e-01	17
1480377	1.301086e-03	36
1480382	1.641957e-02	33
1480383	9.923267e-01	17
1480380	1.000000e+00	7
1480381	8.881784e-16	50
1480370	9.966998e-01	16
1480368	4.681115e-04	37
1480369	1.000000e+00	3
1480374	1.000000e+00	0
1480375	7.600562e-01	23
1480372	4.529710e-14	49
1480373	3.359055e-01	27
1480363	1.000000e+00	1
1480362	1.301086e-03	36
1480361	5.817779e-07	42
1480360	1.000000e+00	0
1480367	1.000000e+00	7
1480366	1.133316e-12	48
1480365	8.881784e-16	50
1480364	2.230891e-10	46
1480355	2.807050e-06	41
1480354	4.438624e-01	26
1480353	1.641957e-02	33
1480352	1.611182e-01	29
1480359	1.000000e+00	3
1480358	8.881784e-16	50
1480357	8.881784e-16	50
1480356	8.881784e-16	50
1480344	1.000000e+00	1
1480345	1.000000e+00	0
1480346	1.000000e+00	4
1480347	1.000000e+00	0
1480348	8.881784e-16	50
1480349	1.000000e+00	0
1480350	1.193067e-05	40
1480351	9.999999e-01	8
1480336	4.681115e-04	37
1480337	8.881784e-16	50
1480338	1.000000e+00	2
1480339	1.000000e+00	3
1480340	1.000000e+00	0
1480341	1.000000e+00	0
1480342	1.000000e+00	0
1480343	1.000000e+00	5
1480329	3.359055e-01	27
1480328	1.854161e-11	47
1480331	1.621870e-08	44
1480330	9.999549e-01	12
1480333	9.995319e-01	14
1480332	1.000000e+00	3
1480335	1.013194e-01	30
1480321	8.881784e-16	50
1480320	8.881784e-16	50
1480323	6.640945e-01	24
1480322	2.807050e-06	41
1480325	1.193067e-05	40
1480324	9.998471e-01	13
1480327	9.999972e-01	10
1480326	8.881784e-16	50
1480446	1.000000e+00	0
1480447	1.000000e+00	0
1480444	1.000000e+00	4
1480445	1.000000e+00	0
1480442	9.986989e-01	15
1480443	1.000000e+00	0
1480440	8.881784e-16	50
1480441	9.998471e-01	13
1480438	8.881784e-16	50
1480439	6.640945e-01	24
1480436	8.881784e-16	50
1480437	5.561376e-01	25
1480434	1.641957e-02	33
1480435	1.641957e-02	33
1480432	1.641957e-02	33
1480433	1.621870e-08	44
1480431	8.881784e-16	50
1480430	8.881784e-16	50
1480429	8.881784e-16	50
1480428	9.999972e-01	10
1480427	8.881784e-16	50
1480426	8.881784e-16	50
1480425	1.133316e-12	48
1480424	1.000000e+00	4
1480423	1.000000e+00	0
1480422	9.999994e-01	9
1480421	1.000000e+00	7
1480420	1.621870e-08	44
1480419	8.986806e-01	21
1480418	1.611182e-01	29
1480417	7.600562e-01	23
1480416	1.000000e+00	5
1480412	1.000000e+00	5
1480413	1.000000e+00	3
1480414	1.000000e+00	4
1480415	1.000000e+00	4
1480408	8.881784e-16	50
1480409	4.529710e-14	49
1480410	1.000000e+00	3
1480411	6.640945e-01	24
1480404	2.399438e-01	28
1480405	1.000000e+00	0
1480406	1.000000e+00	2
1480407	1.000000e+00	2
1480400	6.640945e-01	24
1480401	8.388818e-01	22
1480402	8.986806e-01	21
1480403	1.000000e+00	0
1480397	1.193067e-05	40
1480396	1.000000e+00	6
1480399	9.999881e-01	11
1480398	1.193067e-05	40
1480393	4.529710e-14	49
1480392	8.881784e-16	50
1480395	1.013194e-01	30
1480394	1.000000e+00	6
1480389	8.881784e-16	50
1480388	9.999994e-01	9
1480391	1.133316e-12	48
1480390	8.881784e-16	50
1480385	9.999994e-01	9
1480384	8.881784e-16	50
1480387	8.881784e-16	50
1480386	1.013194e-01	30
1478986	9.999994e-01	9
1478987	1.301086e-03	36
1478984	9.999972e-01	10
1478985	4.529710e-14	49
1478990	1.000000e+00	2
1478991	1.000000e+00	5
1478988	1.301086e-03	36
1478989	1.000000e+00	0
1478978	2.230891e-10	46
1478976	7.600562e-01	23
1478977	6.640945e-01	24
1478982	2.230891e-10	46
1478983	9.999549e-01	12
1478981	1.000000e+00	4
1479003	2.230891e-10	46
1479002	1.000000e+00	7
1479001	1.000000e+00	2
1479000	9.835804e-01	18
1479007	9.995319e-01	14
1479006	1.000000e+00	5
1479005	8.388818e-01	22
1479004	9.999999e-01	8
1478995	9.999999e-01	8
1478994	1.000000e+00	1
1478993	1.000000e+00	3
1478992	1.000000e+00	2
1478999	5.817779e-07	42
1478998	6.640945e-01	24
1478996	1.000000e+00	0
1479016	8.881784e-16	50
1479017	9.999994e-01	9
1479018	1.193067e-05	40
1479019	4.529710e-14	49
1479020	8.881784e-16	50
1479021	1.000000e+00	3
1479022	4.529710e-14	49
1479023	4.510745e-05	39
1479008	1.000000e+00	7
1479009	1.301086e-03	36
1479010	8.881784e-16	50
1479011	8.881784e-16	50
1479012	2.807050e-06	41
1479013	4.681115e-04	37
1479014	9.999972e-01	10
1479015	1.000000e+00	3
1479033	1.000000e+00	1
1479032	1.000000e+00	4
1479035	4.510745e-05	39
1479034	8.881784e-16	50
1479037	1.000000e+00	2
1479036	1.133316e-12	48
1479039	8.881784e-16	50
1479038	9.999881e-01	11
1479024	8.881784e-16	50
1479027	8.881784e-16	50
1479026	8.881784e-16	50
1479029	9.999549e-01	12
1479028	8.881784e-16	50
1479031	8.881784e-16	50
1479030	8.881784e-16	50
1478926	9.405398e-01	20
1478927	1.000000e+00	4
1478924	1.000000e+00	2
1478925	9.675457e-01	19
1478922	1.000000e+00	7
1478923	1.000000e+00	1
1478920	9.999881e-01	11
1478921	1.000000e+00	0
1478918	9.675457e-01	19
1478919	5.946023e-02	31
1478916	4.529710e-14	49
1478917	9.835804e-01	18
1478914	1.000000e+00	2
1478915	9.999972e-01	10
1478912	9.923267e-01	17
1478913	9.999994e-01	9
1478943	1.000000e+00	0
1478941	8.881784e-16	50
1478940	1.000000e+00	1
1478938	1.000000e+00	4
1478937	3.245432e-02	32
1478936	9.999549e-01	12
1478935	1.000000e+00	4
1478934	9.999994e-01	9
1478933	1.000000e+00	3
1478932	1.000000e+00	1
1478931	8.881784e-16	50
1478930	7.673339e-03	34
1478929	9.999972e-01	10
1478928	1.000000e+00	0
1478956	1.000000e+00	3
1478957	8.881784e-16	50
1478958	4.438624e-01	26
1478959	8.881784e-16	50
1478952	1.000000e+00	1
1478953	1.000000e+00	1
1478954	1.000000e+00	1
1478955	1.000000e+00	3
1478948	1.000000e+00	2
1478950	9.995319e-01	14
1478951	5.561376e-01	25
1478944	1.000000e+00	7
1478945	1.133316e-12	48
1478946	8.986806e-01	21
1478947	1.000000e+00	4
1478973	4.529710e-14	49
1478975	8.388818e-01	22
1478974	9.986989e-01	15
1478969	8.881784e-16	50
1478968	4.681115e-04	37
1478970	8.881784e-16	50
1478965	9.835804e-01	18
1478964	2.807050e-06	41
1478967	9.999972e-01	10
1478966	1.000000e+00	1
1478961	1.000000e+00	0
1478960	1.000000e+00	1
1478963	1.000000e+00	4
1478962	8.881784e-16	50
1479107	1.000000e+00	4
1479106	8.881784e-16	50
1479105	1.611182e-01	29
1479104	8.881784e-16	50
1479111	1.301086e-03	36
1479110	9.999994e-01	9
1479109	8.881784e-16	50
1479108	6.640945e-01	24
1479115	4.529710e-14	49
1479114	1.301086e-03	36
1479113	1.000000e+00	3
1479112	3.245432e-02	32
1479119	1.000000e+00	1
1479118	2.399438e-01	28
1479117	1.000000e+00	7
1479116	1.621870e-08	44
1479122	4.529710e-14	49
1479123	8.881784e-16	50
1479120	8.881784e-16	50
1479121	8.881784e-16	50
1479126	8.881784e-16	50
1479127	1.000000e+00	7
1479124	5.561376e-01	25
1479125	8.881784e-16	50
1479130	1.000000e+00	1
1479131	9.999549e-01	12
1479128	8.881784e-16	50
1479129	4.681115e-04	37
1479134	1.000000e+00	1
1479135	1.000000e+00	7
1479132	4.529710e-14	49
1479137	6.640945e-01	24
1479136	1.000000e+00	2
1479139	1.000000e+00	7
1479138	1.000000e+00	3
1479141	8.881784e-16	50
1479140	8.881784e-16	50
1479143	9.995319e-01	14
1479145	1.000000e+00	7
1479144	8.881784e-16	50
1479146	9.986989e-01	15
1479149	9.999994e-01	9
1479148	8.881784e-16	50
1479151	9.966998e-01	16
1479152	1.000000e+00	2
1479154	9.999994e-01	9
1479155	1.000000e+00	0
1479156	1.000000e+00	1
1479157	4.510745e-05	39
1479158	1.000000e+00	1
1479159	6.640945e-01	24
1479160	1.000000e+00	1
1479161	1.000000e+00	2
1479162	9.999999e-01	8
1479163	3.359055e-01	27
1479164	8.881784e-16	50
1479165	1.000000e+00	3
1479166	8.881784e-16	50
1479167	8.881784e-16	50
1479047	8.881784e-16	50
1479046	7.673339e-03	34
1479045	7.600562e-01	23
1479044	8.986806e-01	21
1479043	9.966998e-01	16
1479042	1.301086e-03	36
1479041	9.995319e-01	14
1479040	9.999549e-01	12
1479055	1.000000e+00	7
1479054	9.999549e-01	12
1479053	1.000000e+00	0
1479052	4.681115e-04	37
1479050	9.999549e-01	12
1479049	4.681115e-04	37
1479048	1.000000e+00	4
1479062	8.881784e-16	50
1479063	8.881784e-16	50
1479060	9.999999e-01	8
1479061	1.621870e-08	44
1479058	9.405398e-01	20
1479059	5.817779e-07	42
1479056	1.013194e-01	30
1479057	1.000000e+00	1
1479070	1.000000e+00	0
1479071	1.000000e+00	3
1479068	1.000000e+00	0
1479069	1.000000e+00	0
1479066	1.000000e+00	3
1479067	3.300224e-03	35
1479064	1.854161e-11	47
1479065	4.529710e-14	49
1479077	1.193067e-05	40
1479076	8.881784e-16	50
1479079	5.817779e-07	42
1479078	1.000000e+00	2
1479073	1.000000e+00	1
1479072	1.000000e+00	3
1479075	8.388818e-01	22
1479074	4.529710e-14	49
1479085	9.999549e-01	12
1479084	9.966998e-01	16
1479087	1.000000e+00	5
1479086	1.000000e+00	3
1479081	9.999994e-01	9
1479080	1.133316e-12	48
1479083	1.000000e+00	1
1479082	4.681115e-04	37
1479092	9.999994e-01	9
1479093	9.999994e-01	9
1479094	5.817779e-07	42
1479095	9.999999e-01	8
1479088	8.881784e-16	50
1479089	2.807050e-06	41
1479090	1.000000e+00	4
1479091	1.000000e+00	2
1479101	2.399438e-01	28
1479103	1.000000e+00	3
1479096	8.881784e-16	50
1479097	5.561376e-01	25
1479098	1.854161e-11	47
1479099	9.999881e-01	11
1478745	8.881784e-16	50
1478744	1.000000e+00	0
1478747	1.000000e+00	3
1478749	8.881784e-16	50
1478748	1.000000e+00	1
1478751	9.405398e-01	20
1478750	1.621870e-08	44
1478737	1.000000e+00	1
1478736	1.000000e+00	4
1478739	8.881784e-16	50
1478738	1.000000e+00	2
1478741	8.881784e-16	50
1478740	9.999999e-01	8
1478743	9.999999e-01	8
1478742	9.999999e-01	8
1478728	4.510745e-05	39
1478729	1.000000e+00	7
1478730	9.835804e-01	18
1478731	9.998471e-01	13
1478732	1.000000e+00	7
1478733	1.000000e+00	1
1478734	8.881784e-16	50
1478735	1.000000e+00	2
1478720	1.000000e+00	6
1478721	8.881784e-16	50
1478722	8.881784e-16	50
1478723	9.995319e-01	14
1478724	2.104926e-09	45
1478725	4.510745e-05	39
1478726	1.000000e+00	3
1478727	8.881784e-16	50
1478779	9.999999e-01	8
1478778	8.881784e-16	50
1478777	8.388818e-01	22
1478776	1.000000e+00	4
1478783	7.600562e-01	23
1478782	1.000000e+00	1
1478781	9.998471e-01	13
1478780	9.998471e-01	13
1478771	5.817779e-07	42
1478770	9.999994e-01	9
1478769	8.881784e-16	50
1478768	1.013194e-01	30
1478775	1.000000e+00	5
1478774	1.611182e-01	29
1478773	9.405398e-01	20
1478772	1.000000e+00	1
1478762	1.000000e+00	0
1478763	1.000000e+00	4
1478760	1.000000e+00	5
1478761	1.000000e+00	3
1478766	1.000000e+00	1
1478767	8.881784e-16	50
1478764	1.611182e-01	29
1478765	1.621870e-08	44
1478754	1.000000e+00	0
1478755	1.000000e+00	1
1478753	1.000000e+00	0
1478758	1.000000e+00	7
1478759	1.000000e+00	0
1478756	1.000000e+00	1
1478757	1.000000e+00	6
1478684	1.641957e-02	33
1478687	8.881784e-16	50
1478686	1.000000e+00	7
1478680	1.000000e+00	5
1478683	1.133316e-12	48
1478677	1.000000e+00	5
1478676	4.510745e-05	39
1478679	1.133316e-12	48
1478678	1.013194e-01	30
1478673	5.946023e-02	31
1478672	8.881784e-16	50
1478675	1.000000e+00	1
1478674	8.881784e-16	50
1478668	1.000000e+00	4
1478669	1.301086e-03	36
1478670	1.000000e+00	0
1478671	1.000000e+00	4
1478664	9.999999e-01	8
1478665	1.000000e+00	7
1478667	1.000000e+00	2
1478660	1.000000e+00	1
1478661	1.193067e-05	40
1478662	2.230891e-10	46
1478663	5.561376e-01	25
1478656	9.999972e-01	10
1478657	1.000000e+00	2
1478658	1.000000e+00	0
1478659	1.000000e+00	1
1478719	1.000000e+00	0
1478718	1.049339e-07	43
1478717	1.000000e+00	7
1478716	1.000000e+00	0
1478715	4.529710e-14	49
1478714	9.966998e-01	16
1478713	1.000000e+00	0
1478712	1.000000e+00	2
1478711	2.807050e-06	41
1478710	1.621870e-08	44
1478709	1.000000e+00	0
1478708	8.881784e-16	50
1478707	1.000000e+00	0
1478706	3.300224e-03	35
1478705	9.966998e-01	16
1478704	8.388818e-01	22
1478702	9.999881e-01	11
1478703	2.399438e-01	28
1478700	1.000000e+00	0
1478701	3.359055e-01	27
1478698	1.000000e+00	3
1478699	1.000000e+00	0
1478696	9.675457e-01	19
1478697	9.986989e-01	15
1478694	8.881784e-16	50
1478695	4.438624e-01	26
1478692	9.999972e-01	10
1478693	9.966998e-01	16
1478690	1.000000e+00	2
1478688	6.640945e-01	24
1478689	9.405398e-01	20
1478864	1.000000e+00	2
1478865	1.301086e-03	36
1478866	2.399438e-01	28
1478867	1.000000e+00	5
1478868	9.998471e-01	13
1478869	4.529710e-14	49
1478870	1.000000e+00	5
1478871	9.923267e-01	17
1478872	1.000000e+00	7
1478873	3.359055e-01	27
1478874	9.999972e-01	10
1478875	9.999881e-01	11
1478876	9.999549e-01	12
1478877	8.881784e-16	50
1478878	4.529710e-14	49
1478879	8.881784e-16	50
1478849	1.049339e-07	43
1478848	2.399438e-01	28
1478851	1.000000e+00	0
1478850	1.000000e+00	3
1478853	1.621870e-08	44
1478852	1.000000e+00	0
1478855	1.000000e+00	1
1478854	9.999972e-01	10
1478857	1.000000e+00	5
1478856	9.405398e-01	20
1478859	8.881784e-16	50
1478858	9.998471e-01	13
1478861	1.000000e+00	4
1478860	1.000000e+00	0
1478863	1.641957e-02	33
1478862	1.000000e+00	0
1478899	9.999999e-01	8
1478896	1.193067e-05	40
1478897	3.245432e-02	32
1478902	1.000000e+00	6
1478903	1.000000e+00	0
1478900	2.104926e-09	45
1478901	1.000000e+00	5
1478906	9.999994e-01	9
1478907	5.561376e-01	25
1478904	1.000000e+00	1
1478905	1.000000e+00	0
1478910	1.000000e+00	3
1478908	4.510745e-05	39
1478909	1.193067e-05	40
1478883	9.995319e-01	14
1478882	1.000000e+00	6
1478880	2.230891e-10	46
1478887	5.946023e-02	31
1478886	1.000000e+00	1
1478884	8.881784e-16	50
1478891	1.000000e+00	5
1478889	8.881784e-16	50
1478888	3.359055e-01	27
1478895	9.923267e-01	17
1478894	1.000000e+00	5
1478892	2.230891e-10	46
1478804	9.966998e-01	16
1478805	9.999881e-01	11
1478806	8.881784e-16	50
1478807	3.300224e-03	35
1478800	8.881784e-16	50
1478801	8.881784e-16	50
1478802	3.245432e-02	32
1478803	1.000000e+00	0
1478812	3.359055e-01	27
1478813	1.193067e-05	40
1478814	1.000000e+00	1
1478815	1.000000e+00	3
1478808	4.510745e-05	39
1478809	1.000000e+00	2
1478810	1.000000e+00	5
1478811	1.000000e+00	4
1478789	1.301086e-03	36
1478788	1.049339e-07	43
1478791	5.817779e-07	42
1478790	8.881784e-16	50
1478785	1.301086e-03	36
1478784	2.104926e-09	45
1478787	1.000000e+00	2
1478786	9.986989e-01	15
1478797	3.300224e-03	35
1478796	7.673339e-03	34
1478799	1.611182e-01	29
1478798	1.301086e-03	36
1478793	8.881784e-16	50
1478792	7.673339e-03	34
1478794	1.529320e-04	38
1478838	8.881784e-16	50
1478839	1.611182e-01	29
1478837	8.881784e-16	50
1478834	1.000000e+00	2
1478835	1.000000e+00	5
1478832	9.999994e-01	9
1478833	9.999881e-01	11
1478846	1.000000e+00	0
1478847	9.999999e-01	8
1478844	1.854161e-11	47
1478845	6.640945e-01	24
1478842	3.300224e-03	35
1478843	1.000000e+00	2
1478840	1.000000e+00	4
1478841	9.405398e-01	20
1478823	1.193067e-05	40
1478821	8.881784e-16	50
1478820	5.817779e-07	42
1478819	1.013194e-01	30
1478818	4.681115e-04	37
1478817	1.641957e-02	33
1478816	1.000000e+00	4
1478829	1.193067e-05	40
1478828	3.300224e-03	35
1478827	9.835804e-01	18
1478826	8.881784e-16	50
1478825	8.881784e-16	50
1478824	9.835804e-01	18
1479532	1.000000e+00	2
1479534	9.966998e-01	16
1479535	9.998471e-01	13
1479528	9.986989e-01	15
1479531	1.000000e+00	4
1479524	1.000000e+00	0
1479525	9.999549e-01	12
1479526	9.986989e-01	15
1479527	1.000000e+00	4
1479520	1.000000e+00	0
1479521	1.000000e+00	0
1479522	1.000000e+00	0
1479523	1.000000e+00	1
1479549	1.000000e+00	6
1479548	1.000000e+00	7
1479551	8.388818e-01	22
1479550	9.999972e-01	10
1479545	2.399438e-01	28
1479544	2.230891e-10	46
1479547	1.000000e+00	4
1479546	8.881784e-16	50
1479541	3.300224e-03	35
1479540	9.835804e-01	18
1479543	1.049339e-07	43
1479537	3.300224e-03	35
1479536	1.000000e+00	7
1479539	1.611182e-01	29
1479538	9.999999e-01	8
1479502	9.999999e-01	8
1479503	4.529710e-14	49
1479500	1.000000e+00	6
1479501	8.388818e-01	22
1479498	3.359055e-01	27
1479499	4.438624e-01	26
1479496	9.986989e-01	15
1479497	5.946023e-02	31
1479494	9.999999e-01	8
1479495	4.681115e-04	37
1479493	9.999881e-01	11
1479490	1.000000e+00	2
1479491	1.000000e+00	7
1479488	1.000000e+00	5
1479489	2.399438e-01	28
1479519	9.999994e-01	9
1479518	1.000000e+00	4
1479517	1.000000e+00	3
1479515	1.133316e-12	48
1479514	1.000000e+00	4
1479513	1.000000e+00	3
1479512	1.000000e+00	4
1479511	7.673339e-03	34
1479510	9.999881e-01	11
1479509	7.673339e-03	34
1479508	7.600562e-01	23
1479507	2.807050e-06	41
1479506	1.000000e+00	6
1479505	1.049339e-07	43
1479504	3.300224e-03	35
1479464	1.000000e+00	1
1479465	1.000000e+00	2
1479466	1.000000e+00	3
1479467	9.999999e-01	8
1479468	1.000000e+00	1
1479469	1.000000e+00	2
1479470	9.999972e-01	10
1479471	9.675457e-01	19
1479456	3.245432e-02	32
1479457	1.000000e+00	6
1479458	1.000000e+00	1
1479459	1.000000e+00	5
1479460	1.000000e+00	2
1479461	1.000000e+00	2
1479462	1.000000e+00	4
1479463	1.000000e+00	2
1479481	1.000000e+00	6
1479480	1.000000e+00	5
1479483	9.999881e-01	11
1479482	1.000000e+00	7
1479485	1.000000e+00	1
1479484	1.000000e+00	7
1479487	1.000000e+00	2
1479486	1.000000e+00	1
1479473	4.510745e-05	39
1479472	8.881784e-16	50
1479475	1.000000e+00	5
1479474	8.388818e-01	22
1479477	1.000000e+00	5
1479476	1.000000e+00	0
1479479	1.000000e+00	2
1479478	1.000000e+00	0
1479434	4.529710e-14	49
1479435	1.000000e+00	1
1479432	9.998471e-01	13
1479433	1.000000e+00	5
1479438	8.881784e-16	50
1479439	1.854161e-11	47
1479436	2.399438e-01	28
1479437	3.245432e-02	32
1479426	7.673339e-03	34
1479427	1.000000e+00	2
1479424	1.000000e+00	6
1479425	3.300224e-03	35
1479430	9.986989e-01	15
1479431	3.245432e-02	32
1479428	3.359055e-01	27
1479429	9.999881e-01	11
1479451	3.359055e-01	27
1479450	4.529710e-14	49
1479449	9.999549e-01	12
1479448	8.881784e-16	50
1479455	9.999994e-01	9
1479454	8.881784e-16	50
1479453	9.675457e-01	19
1479452	8.881784e-16	50
1479443	1.000000e+00	5
1479442	9.923267e-01	17
1479441	5.817779e-07	42
1479440	1.611182e-01	29
1479447	1.000000e+00	7
1479446	1.000000e+00	6
1479445	1.000000e+00	3
1479444	1.854161e-11	47
1479653	1.529320e-04	38
1479652	2.230891e-10	46
1479655	1.854161e-11	47
1479654	1.641957e-02	33
1479649	1.000000e+00	1
1479648	5.817779e-07	42
1479651	6.640945e-01	24
1479650	1.000000e+00	4
1479661	1.000000e+00	5
1479660	1.000000e+00	5
1479663	4.529710e-14	49
1479662	8.881784e-16	50
1479656	4.681115e-04	37
1479659	1.000000e+00	6
1479658	1.000000e+00	4
1479668	1.000000e+00	1
1479669	9.923267e-01	17
1479670	4.529710e-14	49
1479671	1.000000e+00	3
1479664	1.000000e+00	4
1479665	7.673339e-03	34
1479666	1.000000e+00	5
1479667	1.000000e+00	2
1479676	3.245432e-02	32
1479677	1.621870e-08	44
1479678	8.881784e-16	50
1479679	3.359055e-01	27
1479672	8.881784e-16	50
1479673	7.600562e-01	23
1479674	8.881784e-16	50
1479675	1.000000e+00	4
1479623	1.000000e+00	2
1479622	1.000000e+00	5
1479621	8.881784e-16	50
1479620	1.000000e+00	5
1479619	1.000000e+00	4
1479618	1.000000e+00	5
1479617	1.000000e+00	1
1479616	1.641957e-02	33
1479631	8.881784e-16	50
1479630	9.999881e-01	11
1479629	1.000000e+00	0
1479628	7.600562e-01	23
1479627	9.966998e-01	16
1479626	1.000000e+00	4
1479625	8.881784e-16	50
1479624	7.673339e-03	34
1479638	1.000000e+00	0
1479639	9.966998e-01	16
1479636	8.881784e-16	50
1479637	1.000000e+00	3
1479634	1.000000e+00	0
1479635	1.000000e+00	7
1479632	1.000000e+00	0
1479633	9.999999e-01	8
1479646	9.999881e-01	11
1479647	9.999972e-01	10
1479644	1.193067e-05	40
1479645	9.986989e-01	15
1479642	1.000000e+00	1
1479643	4.510745e-05	39
1479640	6.640945e-01	24
1479641	9.999972e-01	10
1479585	9.999999e-01	8
1479584	9.966998e-01	16
1479587	1.000000e+00	0
1479586	8.881784e-16	50
1479589	8.881784e-16	50
1479588	5.946023e-02	31
1479591	9.675457e-01	19
1479590	9.835804e-01	18
1479593	3.300224e-03	35
1479592	1.000000e+00	6
1479595	1.641957e-02	33
1479594	1.611182e-01	29
1479597	9.966998e-01	16
1479596	1.133316e-12	48
1479599	9.675457e-01	19
1479598	4.438624e-01	26
1479600	8.388818e-01	22
1479601	1.641957e-02	33
1479602	1.000000e+00	7
1479603	8.881784e-16	50
1479604	1.000000e+00	3
1479605	1.000000e+00	5
1479606	8.881784e-16	50
1479609	9.835804e-01	18
1479610	9.999972e-01	10
1479611	9.999994e-01	9
1479612	3.300224e-03	35
1479613	8.881784e-16	50
1479614	9.675457e-01	19
1479615	9.999549e-01	12
1479555	9.998471e-01	13
1479554	5.561376e-01	25
1479553	4.529710e-14	49
1479552	1.000000e+00	5
1479559	1.000000e+00	3
1479558	9.999549e-01	12
1479557	9.986989e-01	15
1479556	1.529320e-04	38
1479563	8.881784e-16	50
1479562	2.399438e-01	28
1479561	5.946023e-02	31
1479560	1.133316e-12	48
1479567	9.405398e-01	20
1479566	1.000000e+00	2
1479565	4.529710e-14	49
1479564	9.675457e-01	19
1479570	2.807050e-06	41
1479571	9.999881e-01	11
1479568	8.881784e-16	50
1479569	6.640945e-01	24
1479574	1.000000e+00	2
1479575	7.600562e-01	23
1479572	2.399438e-01	28
1479573	7.600562e-01	23
1479578	4.529710e-14	49
1479579	8.881784e-16	50
1479576	8.881784e-16	50
1479577	1.000000e+00	4
1479582	8.881784e-16	50
1479583	8.881784e-16	50
1479580	1.000000e+00	2
1479581	1.000000e+00	2
1479295	4.681115e-04	37
1479294	1.000000e+00	1
1479293	1.000000e+00	5
1479292	1.000000e+00	5
1479291	9.923267e-01	17
1479290	1.000000e+00	3
1479289	9.999999e-01	8
1479288	9.999549e-01	12
1479287	8.986806e-01	21
1479286	1.000000e+00	3
1479285	1.049339e-07	43
1479284	3.300224e-03	35
1479283	1.000000e+00	3
1479282	9.999549e-01	12
1479281	1.000000e+00	7
1479280	1.000000e+00	1
1479278	1.000000e+00	4
1479279	1.000000e+00	2
1479276	1.000000e+00	0
[truncated: 1,161 more rows]
