# Supplementary material for: Translational Selection Is Ubiquitous in Prokaryotes
Source: PLoS Genet. 2010 Jun 24;6(6):e1001004. doi: 10.1371/journal.pgen.1001004 (PMC2891978; doi:10.1371/journal.pgen.1001004)
Supplement: Dataset S1 — OCU/non-OCU gene calls in 461 Bacterial and Archaeal genomes, and summary tables of genome properties and OCU preferences for specific codons. (4.77 MB ZIP) [file pgen.1001004.s001.zip › Dataset_S1_Archaea/Methanosphaera_stadtmanae.arff.ocuGenes]

GeneID	signTest_p	ocuProbWinCnt
3855109	1.641957e-02	33
3855111	8.881784e-16	50
3855110	1.301086e-03	36
3855105	1.000000e+00	2
3855104	6.640945e-01	24
3855107	8.881784e-16	50
3855106	9.999881e-01	11
3855117	9.923267e-01	17
3855116	9.405398e-01	20
3855119	8.881784e-16	50
3855118	4.529710e-14	49
3855112	8.881784e-16	50
3855115	9.405398e-01	20
3855114	8.881784e-16	50
3855125	1.000000e+00	0
3855127	8.881784e-16	50
3855120	4.529710e-14	49
3855121	8.881784e-16	50
3855122	8.881784e-16	50
3855132	8.881784e-16	50
3855133	8.881784e-16	50
3855134	8.881784e-16	50
3855135	8.881784e-16	50
3855128	8.881784e-16	50
3855129	8.881784e-16	50
3855130	8.881784e-16	50
3855131	8.881784e-16	50
3855143	9.405398e-01	20
3855142	4.529710e-14	49
3855141	8.881784e-16	50
3855140	8.881784e-16	50
3855139	8.881784e-16	50
3855138	2.104926e-09	45
3855137	8.881784e-16	50
3855136	8.881784e-16	50
3855151	8.881784e-16	50
3855150	8.881784e-16	50
3855149	8.881784e-16	50
3855148	8.881784e-16	50
3855147	8.881784e-16	50
3855146	6.640945e-01	24
3855145	1.641957e-02	33
3855144	9.999972e-01	10
3855158	9.998471e-01	13
3855159	8.881784e-16	50
3855156	9.998471e-01	13
3855157	7.673339e-03	34
3855154	8.881784e-16	50
3855155	1.133316e-12	48
3855152	8.881784e-16	50
3855153	8.881784e-16	50
3855166	6.640945e-01	24
3855167	1.000000e+00	1
3855164	1.000000e+00	5
3855165	1.000000e+00	1
3855162	1.000000e+00	2
3855163	1.000000e+00	2
3855160	2.399438e-01	28
3855161	5.946023e-02	31
3855169	1.000000e+00	1
3855168	1.000000e+00	0
3855171	8.881784e-16	50
3855170	1.000000e+00	1
3855173	1.000000e+00	5
3855172	1.000000e+00	2
3855175	9.966998e-01	16
3855174	1.000000e+00	4
3855177	9.966998e-01	16
3855176	5.817779e-07	42
3855179	1.529320e-04	38
3855178	2.104926e-09	45
3855181	1.000000e+00	0
3855183	1.000000e+00	0
3855182	1.000000e+00	0
3855184	1.000000e+00	0
3855185	1.049339e-07	43
3855186	4.529710e-14	49
3855187	9.999999e-01	8
3855188	1.000000e+00	5
3855189	1.000000e+00	4
3855190	8.881784e-16	50
3855191	9.999972e-01	10
3855192	1.000000e+00	1
3855193	9.923267e-01	17
3855194	1.000000e+00	3
3855195	2.807050e-06	41
3855196	3.359055e-01	27
3855197	8.881784e-16	50
3855198	1.193067e-05	40
3855199	8.881784e-16	50
3855203	9.405398e-01	20
3855202	8.881784e-16	50
3855201	9.995319e-01	14
3855200	8.986806e-01	21
3855205	8.881784e-16	50
3855204	1.621870e-08	44
3855211	1.000000e+00	2
3855210	4.438624e-01	26
3855209	5.946023e-02	31
3855215	1.000000e+00	0
3855214	1.000000e+00	0
3855213	3.359055e-01	27
3855212	9.995319e-01	14
3855218	9.986989e-01	15
3855219	8.881784e-16	50
3855216	5.817779e-07	42
3855217	8.881784e-16	50
3855222	1.000000e+00	0
3855223	1.000000e+00	0
3855220	8.881784e-16	50
3855221	1.000000e+00	2
3855226	8.881784e-16	50
3855224	1.000000e+00	0
3855225	1.000000e+00	0
3855244	1.000000e+00	5
3855245	5.561376e-01	25
3855246	1.000000e+00	4
3855247	9.999994e-01	9
3855240	9.999972e-01	10
3855241	5.817779e-07	42
3855242	4.529710e-14	49
3855243	1.133316e-12	48
3855236	9.999881e-01	11
3855237	3.300224e-03	35
3855238	1.133316e-12	48
3855239	1.000000e+00	4
3855232	8.881784e-16	50
3855233	9.835804e-01	18
3855234	1.000000e+00	0
3855235	1.000000e+00	0
3855261	9.835804e-01	18
3855260	8.881784e-16	50
3855263	1.013194e-01	30
3855257	1.133316e-12	48
3855256	4.438624e-01	26
3855259	8.881784e-16	50
3855258	8.881784e-16	50
3855253	2.399438e-01	28
3855252	1.000000e+00	0
3855255	1.000000e+00	1
3855254	1.529320e-04	38
3855249	9.998471e-01	13
3855248	1.000000e+00	0
3855251	9.995319e-01	14
3855250	1.000000e+00	3
3855278	1.000000e+00	0
3855279	8.881784e-16	50
3855276	1.013194e-01	30
3855277	1.000000e+00	3
3855274	1.000000e+00	0
3855275	1.000000e+00	2
3855272	1.000000e+00	2
3855273	1.000000e+00	0
3855270	1.000000e+00	0
3855271	1.000000e+00	0
3855268	1.000000e+00	5
3855269	1.000000e+00	0
3855295	1.000000e+00	6
3855294	9.999994e-01	9
3855293	1.000000e+00	2
3855292	1.000000e+00	0
3855291	4.438624e-01	26
3855290	1.000000e+00	0
3855289	1.000000e+00	3
3855288	9.999881e-01	11
3855287	1.000000e+00	3
3855286	9.999549e-01	12
3855285	1.000000e+00	0
3855284	8.881784e-16	50
3855283	8.881784e-16	50
3855282	1.000000e+00	6
3855281	1.000000e+00	0
3855280	9.923267e-01	17
3855304	8.881784e-16	50
3855305	4.510745e-05	39
3855306	1.000000e+00	3
3855307	1.611182e-01	29
3855308	8.388818e-01	22
3855309	1.000000e+00	3
3855310	1.000000e+00	0
3855311	9.986989e-01	15
3855297	1.000000e+00	1
3855298	1.000000e+00	3
3855299	1.000000e+00	1
3855300	1.000000e+00	0
3855301	6.640945e-01	24
3855302	9.966998e-01	16
3855303	1.000000e+00	1
3855321	1.000000e+00	0
3855320	1.000000e+00	5
3855323	1.000000e+00	1
3855322	1.000000e+00	0
3855324	9.999999e-01	8
3855327	1.000000e+00	4
3855326	1.000000e+00	0
3855313	8.881784e-16	50
3855312	1.000000e+00	2
3855315	1.000000e+00	3
3855314	9.999999e-01	8
3855317	8.881784e-16	50
3855316	1.000000e+00	2
3855319	1.000000e+00	0
3855318	2.399438e-01	28
3855338	8.881784e-16	50
3855339	1.000000e+00	0
3855336	1.000000e+00	0
3855342	9.999994e-01	9
3855343	1.000000e+00	1
3855341	1.000000e+00	7
3855330	1.000000e+00	0
3855328	1.000000e+00	0
3855329	1.000000e+00	5
3855334	1.000000e+00	2
3855335	1.000000e+00	0
3855332	1.000000e+00	0
3855333	1.000000e+00	0
3855355	4.529710e-14	49
3855354	8.881784e-16	50
3855353	6.640945e-01	24
3855352	5.561376e-01	25
3855359	1.000000e+00	0
3855358	1.000000e+00	0
3855357	1.000000e+00	3
3855356	1.000000e+00	0
3855347	2.399438e-01	28
3855346	1.000000e+00	0
3855345	1.000000e+00	1
3855344	1.000000e+00	2
3855351	4.529710e-14	49
3855350	6.640945e-01	24
3855349	9.835804e-01	18
3855348	1.000000e+00	0
3854870	9.999999e-01	8
3854871	1.000000e+00	0
3854868	8.881784e-16	50
3854869	1.000000e+00	0
3854867	1.000000e+00	0
3854864	1.000000e+00	0
3854865	1.000000e+00	0
3854878	1.000000e+00	5
3854879	1.000000e+00	1
3854877	1.000000e+00	0
3854874	1.000000e+00	4
3854875	1.000000e+00	0
3854872	1.854161e-11	47
3854873	1.000000e+00	0
3854855	1.000000e+00	0
3854854	1.000000e+00	0
3854853	1.641957e-02	33
3854852	1.000000e+00	1
3854851	9.999881e-01	11
3854850	9.999881e-01	11
3854849	1.000000e+00	0
3854848	8.881784e-16	50
3854863	1.000000e+00	0
3854861	1.000000e+00	0
3854860	1.000000e+00	0
3854859	1.000000e+00	0
3854857	8.881784e-16	50
3854856	9.999999e-01	8
3854900	1.000000e+00	2
3854901	1.000000e+00	2
3854902	1.000000e+00	0
3854903	8.881784e-16	50
3854896	1.000000e+00	5
3854897	8.881784e-16	50
3854898	1.000000e+00	7
3854899	8.881784e-16	50
3854908	1.000000e+00	1
3854909	1.000000e+00	2
3854910	1.000000e+00	0
3854911	7.600562e-01	23
3854904	1.000000e+00	3
3854905	1.000000e+00	2
3854906	1.000000e+00	4
3854907	8.881784e-16	50
3854884	1.000000e+00	0
3854887	1.000000e+00	3
3854886	8.881784e-16	50
3854881	1.000000e+00	6
3854880	1.000000e+00	0
3854883	1.000000e+00	1
3854882	1.000000e+00	0
3854893	1.000000e+00	0
3854892	8.881784e-16	50
3854895	9.999549e-01	12
3854894	1.000000e+00	0
3854889	1.000000e+00	0
3854888	1.000000e+00	2
3854891	1.000000e+00	1
3854930	1.000000e+00	0
3854931	3.300224e-03	35
3854928	1.000000e+00	2
3854929	1.000000e+00	0
3854934	9.995319e-01	14
3854932	1.000000e+00	2
3854933	4.438624e-01	26
3854938	8.881784e-16	50
3854939	8.881784e-16	50
3854936	5.561376e-01	25
3854937	8.881784e-16	50
3854942	8.881784e-16	50
3854943	9.999549e-01	12
3854940	4.529710e-14	49
3854941	1.641957e-02	33
3854915	1.000000e+00	0
3854914	8.881784e-16	50
3854913	1.000000e+00	0
3854912	8.388818e-01	22
3854919	1.000000e+00	4
3854918	1.000000e+00	1
3854917	1.000000e+00	0
3854916	1.000000e+00	2
3854923	8.881784e-16	50
3854922	9.999999e-01	8
3854921	1.000000e+00	2
3854920	8.881784e-16	50
3854927	1.000000e+00	0
3854926	9.995319e-01	14
3854924	1.049339e-07	43
3854960	1.000000e+00	6
3854961	1.000000e+00	1
3854962	2.399438e-01	28
3854963	1.854161e-11	47
3854964	4.510745e-05	39
3854965	4.529710e-14	49
3854966	9.986989e-01	15
3854967	8.881784e-16	50
3854968	4.681115e-04	37
3854969	8.881784e-16	50
3854970	4.529710e-14	49
3854971	9.835804e-01	18
3854972	4.529710e-14	49
3854973	9.966998e-01	16
3854974	6.640945e-01	24
3854975	1.000000e+00	0
3854945	9.999972e-01	10
3854944	3.359055e-01	27
3854947	1.193067e-05	40
3854946	1.611182e-01	29
3854949	8.881784e-16	50
3854948	1.193067e-05	40
3854951	1.133316e-12	48
3854950	1.193067e-05	40
3854955	8.881784e-16	50
3854957	1.000000e+00	2
3854956	9.999972e-01	10
3854959	1.000000e+00	5
3855007	1.000000e+00	0
3855006	1.000000e+00	0
3855005	3.245432e-02	32
3855004	1.000000e+00	0
3855003	1.000000e+00	0
3855002	4.529710e-14	49
3855001	1.000000e+00	3
3854999	9.999994e-01	9
3854997	2.104926e-09	45
3854996	1.000000e+00	0
3854995	1.000000e+00	1
3854993	1.000000e+00	0
3854992	1.000000e+00	0
3854990	1.000000e+00	7
3854991	1.000000e+00	0
3854988	2.399438e-01	28
3854989	8.986806e-01	21
3854986	8.881784e-16	50
3854987	4.529710e-14	49
3854984	1.000000e+00	0
3854985	1.000000e+00	0
3854982	1.000000e+00	0
3854980	1.000000e+00	0
3854981	1.301086e-03	36
3854978	1.000000e+00	1
3854979	2.104926e-09	45
3854976	1.000000e+00	0
3854977	1.000000e+00	4
3855037	1.000000e+00	2
3855036	1.641957e-02	33
3855039	1.301086e-03	36
3855038	9.999994e-01	9
3855033	9.675457e-01	19
3855032	9.835804e-01	18
3855035	4.529710e-14	49
3855034	8.388818e-01	22
3855029	8.881784e-16	50
3855028	8.881784e-16	50
3855031	8.881784e-16	50
3855030	3.300224e-03	35
3855025	1.133316e-12	48
3855024	4.681115e-04	37
3855027	1.621870e-08	44
3855026	1.000000e+00	7
3855020	1.000000e+00	4
3855021	1.000000e+00	7
3855022	8.881784e-16	50
3855023	1.193067e-05	40
3855016	1.854161e-11	47
3855017	8.881784e-16	50
3855018	9.675457e-01	19
3855019	9.966998e-01	16
3855013	9.405398e-01	20
3855008	9.999999e-01	8
3855009	1.000000e+00	1
3855010	1.000000e+00	0
3855011	1.000000e+00	0
3855067	1.193067e-05	40
3855066	9.405398e-01	20
3855065	9.995319e-01	14
3855064	1.000000e+00	2
3855069	8.881784e-16	50
3855068	1.000000e+00	3
3855059	1.621870e-08	44
3855058	9.995319e-01	14
3855057	1.854161e-11	47
3855056	2.104926e-09	45
3855063	1.133316e-12	48
3855062	8.881784e-16	50
3855061	8.881784e-16	50
3855060	4.438624e-01	26
3855050	9.999549e-01	12
3855051	1.000000e+00	1
3855048	4.529710e-14	49
3855054	1.000000e+00	7
3855055	9.995319e-01	14
3855052	8.986806e-01	21
3855053	1.000000e+00	1
3855042	9.986989e-01	15
3855043	8.881784e-16	50
3855040	1.000000e+00	4
3855041	1.000000e+00	5
3855046	8.881784e-16	50
3855047	1.621870e-08	44
3855044	1.000000e+00	2
3855045	8.881784e-16	50
3855097	9.923267e-01	17
3855096	1.193067e-05	40
3855099	8.881784e-16	50
3855098	4.529710e-14	49
3855101	7.600562e-01	23
3855102	9.999881e-01	11
3855088	1.000000e+00	0
3855091	8.881784e-16	50
3855090	1.049339e-07	43
3855093	2.230891e-10	46
3855092	1.133316e-12	48
3855095	1.000000e+00	2
3855094	9.923267e-01	17
3855080	8.881784e-16	50
3855081	1.000000e+00	4
3855083	4.529710e-14	49
3855084	1.000000e+00	7
3855085	1.621870e-08	44
3855086	1.000000e+00	1
3855087	1.000000e+00	0
3855074	1.000000e+00	1
3855075	3.359055e-01	27
3855076	1.854161e-11	47
3855077	9.999994e-01	9
3855079	9.405398e-01	20
PID_162316922	5.817779e-07	42
PID_162316921	9.835804e-01	18
PID_162316920	1.000000e+00	0
3854695	5.817779e-07	42
3854694	8.881784e-16	50
3854693	8.881784e-16	50
3854692	9.986989e-01	15
3854691	1.000000e+00	4
3854690	5.561376e-01	25
3854689	1.000000e+00	5
3854688	1.000000e+00	2
3854702	5.561376e-01	25
3854701	1.000000e+00	7
3854700	7.673339e-03	34
3854699	7.600562e-01	23
3854698	8.881784e-16	50
3854697	8.986806e-01	21
3854696	9.835804e-01	18
3854710	1.000000e+00	1
3854711	3.300224e-03	35
3854708	1.000000e+00	2
3854709	1.000000e+00	1
3854706	1.000000e+00	7
3854707	1.000000e+00	1
3854704	8.881784e-16	50
3854705	1.133316e-12	48
3854718	8.881784e-16	50
3854719	1.000000e+00	0
3854716	1.000000e+00	2
3854717	1.000000e+00	4
3854714	8.881784e-16	50
3854715	1.000000e+00	6
3854712	8.881784e-16	50
3854713	1.000000e+00	1
3854687	1.000000e+00	3
3854762	1.000000e+00	1
3854763	1.000000e+00	0
3854760	1.000000e+00	0
3854761	1.000000e+00	0
3854766	1.000000e+00	0
3854767	1.000000e+00	3
3854764	1.000000e+00	0
3854765	9.999994e-01	9
3854754	1.000000e+00	1
3854753	1.000000e+00	0
3854759	8.881784e-16	50
3854756	1.000000e+00	2
3854757	1.000000e+00	0
3854779	8.881784e-16	50
3854778	9.995319e-01	14
3854777	1.000000e+00	3
3854783	1.000000e+00	1
3854781	1.000000e+00	0
3854780	8.881784e-16	50
3854771	8.881784e-16	50
3854770	9.999972e-01	10
3854769	1.000000e+00	5
3854768	5.946023e-02	31
3854774	1.000000e+00	2
3854773	1.000000e+00	0
3854772	4.529710e-14	49
3854728	1.000000e+00	1
3854729	1.000000e+00	0
3854730	1.000000e+00	0
3854731	1.000000e+00	0
3854732	1.000000e+00	0
3854733	1.000000e+00	0
3854734	1.000000e+00	0
3854720	9.998471e-01	13
3854721	1.000000e+00	0
3854722	1.000000e+00	5
3854723	1.000000e+00	1
3854725	1.000000e+00	0
3854726	9.923267e-01	17
3854727	1.000000e+00	0
3854745	1.000000e+00	3
3854744	9.986989e-01	15
3854747	8.881784e-16	50
3854746	8.881784e-16	50
3854749	8.881784e-16	50
3854748	8.881784e-16	50
3854750	1.621870e-08	44
3854736	1.000000e+00	0
3854739	1.611182e-01	29
3854741	1.854161e-11	47
3854740	1.611182e-01	29
3854743	4.529710e-14	49
3854742	1.000000e+00	0
3854830	9.995319e-01	14
3854831	3.300224e-03	35
3854828	8.388818e-01	22
3854829	1.000000e+00	7
3854826	1.133316e-12	48
3854824	9.999999e-01	8
3854825	1.000000e+00	1
3854822	9.986989e-01	15
3854823	9.675457e-01	19
3854820	2.399438e-01	28
3854821	1.854161e-11	47
3854818	1.193067e-05	40
3854819	7.600562e-01	23
3854816	8.881784e-16	50
3854817	1.621870e-08	44
3854847	8.881784e-16	50
3854846	1.000000e+00	0
3854845	1.000000e+00	0
3854844	1.000000e+00	0
3854843	1.611182e-01	29
3854842	1.000000e+00	0
3854841	1.000000e+00	0
3854840	9.999994e-01	9
3854839	1.000000e+00	3
3854838	1.301086e-03	36
3854836	4.529710e-14	49
3854835	5.561376e-01	25
3854834	1.000000e+00	3
3854833	2.807050e-06	41
3854832	1.000000e+00	2
3854796	1.000000e+00	0
3854797	4.510745e-05	39
3854798	1.000000e+00	0
3854799	8.881784e-16	50
3854793	1.000000e+00	0
3854795	1.000000e+00	6
3854788	1.000000e+00	2
3854789	9.675457e-01	19
3854790	1.000000e+00	2
3854784	1.000000e+00	0
3854785	1.000000e+00	4
3854786	1.000000e+00	5
3854787	9.995319e-01	14
3854812	8.881784e-16	50
3854815	1.133316e-12	48
3854814	1.013194e-01	30
3854808	9.999999e-01	8
3854811	1.000000e+00	4
3854810	8.388818e-01	22
3854805	1.000000e+00	4
3854804	7.673339e-03	34
3854807	1.000000e+00	5
3854806	5.946023e-02	31
3854801	8.881784e-16	50
3854800	1.000000e+00	4
3854803	1.621870e-08	44
3854802	1.000000e+00	0
3856201	1.000000e+00	1
3856200	1.000000e+00	0
3856203	1.000000e+00	3
3856202	1.000000e+00	2
3856205	1.000000e+00	1
3856204	1.000000e+00	1
3856207	1.000000e+00	2
3856206	1.000000e+00	6
3856193	1.133316e-12	48
3856192	5.946023e-02	31
3856194	2.104926e-09	45
3856197	9.999881e-01	11
3856196	1.000000e+00	2
3856199	7.673339e-03	34
3856198	1.854161e-11	47
3856216	1.000000e+00	0
3856217	1.000000e+00	0
3856218	1.000000e+00	0
3856219	1.000000e+00	2
3856220	1.000000e+00	0
3856221	1.000000e+00	0
3856222	1.000000e+00	7
3856223	1.000000e+00	0
3856208	1.000000e+00	0
3856209	9.999994e-01	9
3856210	1.301086e-03	36
3856211	1.000000e+00	2
3856212	1.000000e+00	0
3856213	1.000000e+00	2
3856214	1.611182e-01	29
3856215	8.881784e-16	50
3856235	1.000000e+00	3
3856234	8.881784e-16	50
3856233	9.999999e-01	8
3856232	1.000000e+00	4
3856239	1.000000e+00	4
3856238	1.000000e+00	0
3856237	8.881784e-16	50
3856236	1.000000e+00	1
3856227	1.000000e+00	0
3856226	9.966998e-01	16
3856225	1.000000e+00	1
3856224	1.000000e+00	2
3856231	9.923267e-01	17
3856230	1.000000e+00	6
3856229	1.000000e+00	0
3856228	1.000000e+00	0
3856250	1.000000e+00	1
3856251	1.000000e+00	0
3856248	1.000000e+00	0
3856249	2.807050e-06	41
3856254	1.000000e+00	1
3856255	9.999972e-01	10
3856252	1.000000e+00	1
3856253	1.000000e+00	3
3856242	8.881784e-16	50
3856243	1.000000e+00	0
3856246	1.000000e+00	0
3856247	1.000000e+00	0
3856244	1.000000e+00	0
3856141	2.104926e-09	45
3856143	1.000000e+00	0
3856142	1.000000e+00	1
3856137	1.000000e+00	3
3856136	8.881784e-16	50
3856139	1.000000e+00	7
3856138	4.529710e-14	49
3856133	1.000000e+00	5
3856132	1.193067e-05	40
3856135	1.000000e+00	6
3856134	1.000000e+00	5
3856129	1.000000e+00	1
3856128	1.133316e-12	48
3856131	9.995319e-01	14
3856130	8.881784e-16	50
3856156	1.000000e+00	0
3856157	1.000000e+00	0
3856158	1.000000e+00	2
3856159	1.000000e+00	0
3856152	8.881784e-16	50
3856153	8.881784e-16	50
3856154	1.000000e+00	1
3856155	1.000000e+00	2
3856148	1.000000e+00	0
3856149	1.000000e+00	0
3856150	9.999999e-01	8
3856151	1.000000e+00	2
3856144	1.000000e+00	3
3856145	9.999994e-01	9
3856146	1.000000e+00	0
3856147	1.000000e+00	4
3856175	1.000000e+00	0
3856174	1.000000e+00	5
3856173	8.881784e-16	50
3856171	2.399438e-01	28
3856170	1.000000e+00	7
3856169	4.529710e-14	49
3856168	2.104926e-09	45
3856166	9.999994e-01	9
3856165	1.611182e-01	29
3856164	9.999549e-01	12
3856163	9.999999e-01	8
3856162	5.817779e-07	42
3856161	1.013194e-01	30
3856160	1.000000e+00	1
3856190	1.000000e+00	3
3856191	8.881784e-16	50
3856188	4.510745e-05	39
3856189	8.881784e-16	50
3856186	9.995319e-01	14
3856187	7.600562e-01	23
3856184	3.300224e-03	35
3856185	1.000000e+00	1
3856182	1.000000e+00	0
3856183	1.000000e+00	0
3856180	1.000000e+00	0
3856181	1.000000e+00	0
3856178	2.230891e-10	46
3856179	1.000000e+00	0
3856176	1.000000e+00	5
3856177	1.133316e-12	48
3856260	1.611182e-01	29
3856261	1.854161e-11	47
3856262	9.675457e-01	19
3856256	9.999994e-01	9
3856257	8.881784e-16	50
3856258	1.000000e+00	2
3856259	4.681115e-04	37
3856268	7.673339e-03	34
3856269	9.999999e-01	8
3856270	9.675457e-01	19
3856271	8.881784e-16	50
3856264	1.133316e-12	48
3856265	9.999972e-01	10
3856266	4.529710e-14	49
3856267	1.133316e-12	48
3856273	1.000000e+00	0
3856272	1.301086e-03	36
3856274	8.881784e-16	50
3855962	8.881784e-16	50
3855963	1.000000e+00	2
3855960	1.000000e+00	0
3855961	1.049339e-07	43
3855966	1.000000e+00	0
3855967	1.000000e+00	0
3855964	1.000000e+00	0
3855965	1.000000e+00	0
3855954	3.359055e-01	27
3855955	9.999972e-01	10
3855952	1.000000e+00	0
3855953	1.133316e-12	48
3855958	1.000000e+00	2
3855959	1.000000e+00	1
3855956	1.000000e+00	3
3855957	1.000000e+00	1
3855947	1.000000e+00	6
3855946	1.000000e+00	3
3855945	1.013194e-01	30
3855944	1.000000e+00	0
3855951	9.405398e-01	20
3855950	1.000000e+00	3
3855949	1.000000e+00	1
3855948	1.000000e+00	1
3855939	1.193067e-05	40
3855937	9.999972e-01	10
3855936	1.000000e+00	5
3855943	1.000000e+00	2
3855942	9.999549e-01	12
3855941	9.995319e-01	14
3855940	8.881784e-16	50
3855992	1.529320e-04	38
3855993	1.000000e+00	0
3855994	1.133316e-12	48
3855995	8.881784e-16	50
3855996	9.999549e-01	12
3855997	8.881784e-16	50
3855998	8.881784e-16	50
3855999	8.881784e-16	50
3855984	4.529710e-14	49
3855985	8.881784e-16	50
3855986	8.881784e-16	50
3855987	2.230891e-10	46
3855988	9.999881e-01	11
3855989	1.000000e+00	0
3855990	1.000000e+00	0
3855991	1.000000e+00	4
3855977	4.529710e-14	49
3855979	8.881784e-16	50
3855981	8.881784e-16	50
3855983	8.881784e-16	50
3855969	8.881784e-16	50
3855968	1.000000e+00	0
3855971	1.000000e+00	0
3855970	1.000000e+00	0
3855973	7.673339e-03	34
3855972	1.000000e+00	0
3855974	1.193067e-05	40
3855902	1.000000e+00	0
3855903	1.049339e-07	43
3855900	4.681115e-04	37
3855901	1.000000e+00	0
3855898	1.000000e+00	0
3855899	1.000000e+00	0
3855896	1.000000e+00	0
3855897	1.000000e+00	0
3855894	1.000000e+00	0
3855895	1.000000e+00	0
3855892	1.000000e+00	1
3855890	1.000000e+00	0
3855891	1.000000e+00	0
3855888	1.000000e+00	1
3855889	1.000000e+00	2
3855887	1.000000e+00	4
3855886	1.133316e-12	48
3855884	1.049339e-07	43
3855883	8.881784e-16	50
3855882	1.000000e+00	0
3855881	1.193067e-05	40
3855880	8.881784e-16	50
3855879	9.675457e-01	19
3855878	8.881784e-16	50
3855877	9.999994e-01	9
3855876	9.999999e-01	8
3855875	1.621870e-08	44
3855874	1.301086e-03	36
3855873	1.000000e+00	7
3855872	8.881784e-16	50
3855932	8.881784e-16	50
3855933	1.000000e+00	1
3855934	1.000000e+00	3
3855935	1.000000e+00	7
3855928	9.995319e-01	14
3855929	1.000000e+00	3
3855930	8.881784e-16	50
3855931	1.013194e-01	30
3855924	8.881784e-16	50
3855925	8.881784e-16	50
3855926	8.881784e-16	50
3855927	8.986806e-01	21
3855920	8.881784e-16	50
3855921	8.881784e-16	50
3855922	9.999972e-01	10
3855923	8.881784e-16	50
3855917	4.529710e-14	49
3855916	8.881784e-16	50
3855919	8.881784e-16	50
3855918	8.881784e-16	50
3855913	8.986806e-01	21
3855912	9.999999e-01	8
3855915	1.013194e-01	30
3855914	4.529710e-14	49
3855909	9.999999e-01	8
3855908	9.999972e-01	10
3855910	4.529710e-14	49
3855905	1.000000e+00	0
3855904	1.000000e+00	1
3855907	1.000000e+00	0
3855906	5.946023e-02	31
3856083	2.104926e-09	45
3856082	1.000000e+00	3
3856081	8.881784e-16	50
3856080	8.881784e-16	50
3856087	8.881784e-16	50
3856086	1.000000e+00	0
3856085	1.000000e+00	0
3856084	1.000000e+00	0
3856091	4.529710e-14	49
3856090	1.000000e+00	1
3856089	9.995319e-01	14
3856088	8.881784e-16	50
3856095	1.000000e+00	0
3856094	1.000000e+00	1
3856093	1.000000e+00	0
3856092	9.998471e-01	13
3856066	1.000000e+00	0
3856067	2.230891e-10	46
3856064	1.000000e+00	4
3856065	1.000000e+00	0
3856071	1.000000e+00	6
3856068	1.000000e+00	7
3856069	9.986989e-01	15
3856074	1.000000e+00	0
3856075	9.986989e-01	15
3856072	9.966998e-01	16
3856073	9.999999e-01	8
3856078	1.000000e+00	7
3856079	1.000000e+00	2
3856076	1.000000e+00	1
3856077	1.000000e+00	0
3856117	9.999549e-01	12
3856119	9.923267e-01	17
3856118	2.399438e-01	28
3856121	1.000000e+00	0
3856120	2.230891e-10	46
3856123	1.000000e+00	3
3856122	1.000000e+00	6
3856124	1.000000e+00	5
3856127	1.000000e+00	5
3856126	4.529710e-14	49
3856096	1.000000e+00	0
3856097	9.999881e-01	11
3856098	1.000000e+00	0
3856099	1.000000e+00	0
3856100	1.000000e+00	0
3856101	9.835804e-01	18
3856102	3.300224e-03	35
3856103	8.881784e-16	50
3856104	8.881784e-16	50
3856105	8.881784e-16	50
3856106	9.995319e-01	14
3856107	5.817779e-07	42
3856108	8.881784e-16	50
3856109	9.923267e-01	17
3856023	8.881784e-16	50
3856022	1.000000e+00	0
3856021	1.000000e+00	2
3856020	1.049339e-07	43
3856019	1.133316e-12	48
3856017	9.999881e-01	11
3856016	8.986806e-01	21
3856031	1.000000e+00	0
3856029	9.999999e-01	8
3856028	1.000000e+00	0
3856027	1.301086e-03	36
3856026	1.000000e+00	0
3856025	8.881784e-16	50
3856024	4.529710e-14	49
3856006	1.000000e+00	1
3856007	1.000000e+00	1
3856004	2.104926e-09	45
3856005	1.854161e-11	47
3856002	9.995319e-01	14
3856003	3.300224e-03	35
3856001	8.881784e-16	50
3856015	1.611182e-01	29
3856013	1.000000e+00	0
3856010	8.986806e-01	21
3856011	2.104926e-09	45
3856008	1.000000e+00	0
3856009	9.999994e-01	9
3856053	9.998471e-01	13
3856052	2.399438e-01	28
3856055	8.881784e-16	50
3856049	8.881784e-16	50
3856048	7.600562e-01	23
3856051	1.133316e-12	48
3856050	8.881784e-16	50
3856061	5.946023e-02	31
3856060	9.999549e-01	12
3856063	1.000000e+00	5
3856062	1.133316e-12	48
3856057	1.000000e+00	1
3856056	8.986806e-01	21
3856059	1.000000e+00	1
3856058	7.600562e-01	23
3856036	9.835804e-01	18
3856037	1.000000e+00	6
3856038	4.529710e-14	49
3856039	9.675457e-01	19
3856033	1.529320e-04	38
3856034	7.600562e-01	23
3856035	1.133316e-12	48
3856044	9.923267e-01	17
3856045	1.854161e-11	47
3856047	9.995319e-01	14
3856040	1.000000e+00	3
3856041	9.995319e-01	14
3856043	4.529710e-14	49
3855725	1.000000e+00	6
3855724	9.675457e-01	19
3855723	1.000000e+00	1
3855722	8.881784e-16	50
3855721	1.000000e+00	0
3855720	1.000000e+00	6
3855719	1.854161e-11	47
3855716	2.230891e-10	46
3855715	9.405398e-01	20
3855714	1.000000e+00	1
3855713	8.881784e-16	50
3855712	1.000000e+00	5
3855742	1.000000e+00	1
3855740	1.133316e-12	48
3855741	1.000000e+00	4
3855738	4.529710e-14	49
3855739	1.529320e-04	38
3855736	8.881784e-16	50
3855737	1.000000e+00	0
3855734	1.000000e+00	4
3855735	1.000000e+00	0
3855732	1.000000e+00	0
3855733	1.000000e+00	2
3855730	8.881784e-16	50
3855731	1.854161e-11	47
3855729	8.881784e-16	50
3855693	9.405398e-01	20
3855692	9.999994e-01	9
3855695	1.000000e+00	0
3855694	9.999994e-01	9
3855689	9.999999e-01	8
3855688	1.000000e+00	1
3855691	1.000000e+00	0
3855690	8.881784e-16	50
3855685	9.995319e-01	14
3855684	3.300224e-03	35
3855687	2.104926e-09	45
3855686	3.245432e-02	32
3855681	9.986989e-01	15
3855680	9.405398e-01	20
3855683	8.881784e-16	50
3855682	2.230891e-10	46
3855708	8.881784e-16	50
3855710	1.000000e+00	4
3855711	9.999999e-01	8
3855704	1.611182e-01	29
3855707	8.986806e-01	21
3855700	4.510745e-05	39
3855701	8.881784e-16	50
3855702	9.999999e-01	8
3855703	4.529710e-14	49
3855696	1.000000e+00	7
3855697	1.000000e+00	3
3855698	4.438624e-01	26
3855699	2.230891e-10	46
3855659	1.000000e+00	1
3855658	8.881784e-16	50
3855657	1.000000e+00	1
3855656	1.000000e+00	2
3855663	9.999972e-01	10
3855662	9.999972e-01	10
3855661	8.881784e-16	50
3855660	1.000000e+00	2
3855651	1.000000e+00	1
3855650	9.999999e-01	8
3855649	1.000000e+00	1
3855648	8.881784e-16	50
3855655	1.000000e+00	0
3855654	1.000000e+00	0
3855653	1.000000e+00	2
3855652	1.621870e-08	44
3855674	9.986989e-01	15
3855675	2.399438e-01	28
3855672	8.881784e-16	50
3855673	8.881784e-16	50
3855678	9.986989e-01	15
3855679	8.881784e-16	50
3855676	9.998471e-01	13
3855677	4.681115e-04	37
3855666	1.000000e+00	0
3855667	1.000000e+00	0
3855664	9.995319e-01	14
3855665	2.104926e-09	45
3855670	8.881784e-16	50
3855671	1.854161e-11	47
3855668	1.013194e-01	30
3855669	9.405398e-01	20
3855625	9.675457e-01	19
3855624	1.049339e-07	43
3855627	3.300224e-03	35
3855626	4.529710e-14	49
3855629	9.835804e-01	18
3855628	9.835804e-01	18
3855631	1.000000e+00	0
3855630	1.611182e-01	29
3855617	4.681115e-04	37
3855616	8.881784e-16	50
3855619	9.405398e-01	20
3855618	5.561376e-01	25
3855621	1.641957e-02	33
3855620	8.881784e-16	50
3855623	8.881784e-16	50
3855622	1.000000e+00	3
3855640	8.881784e-16	50
3855641	8.881784e-16	50
3855642	8.881784e-16	50
3855643	8.881784e-16	50
3855645	1.000000e+00	3
3855646	9.998471e-01	13
3855647	1.000000e+00	3
3855632	1.621870e-08	44
3855633	1.000000e+00	0
3855634	1.000000e+00	0
3855635	1.000000e+00	0
3855636	8.881784e-16	50
3855637	9.999972e-01	10
3855638	1.641957e-02	33
3855639	1.000000e+00	2
3855846	9.999549e-01	12
3855847	1.000000e+00	6
3855844	9.999549e-01	12
3855845	9.405398e-01	20
3855842	8.881784e-16	50
3855843	9.999549e-01	12
3855840	1.000000e+00	4
3855841	8.881784e-16	50
3855854	1.611182e-01	29
3855855	1.000000e+00	2
3855852	1.000000e+00	1
3855853	1.049339e-07	43
3855850	6.640945e-01	24
3855851	9.675457e-01	19
3855848	1.000000e+00	1
3855849	1.000000e+00	3
3855863	8.881784e-16	50
3855862	1.000000e+00	2
3855861	1.529320e-04	38
3855860	9.675457e-01	19
3855859	1.621870e-08	44
3855858	1.000000e+00	1
3855857	4.529710e-14	49
3855856	9.675457e-01	19
3855871	1.000000e+00	7
3855870	9.999972e-01	10
3855869	1.000000e+00	3
3855868	8.881784e-16	50
3855867	9.999549e-01	12
3855866	9.999972e-01	10
3855865	5.817779e-07	42
3855864	1.000000e+00	5
3855812	8.881784e-16	50
3855813	1.000000e+00	0
3855814	1.000000e+00	0
3855815	9.986989e-01	15
3855808	1.000000e+00	3
3855809	1.000000e+00	1
3855810	1.000000e+00	0
3855811	9.966998e-01	16
3855820	9.675457e-01	19
3855821	1.000000e+00	5
3855822	1.529320e-04	38
3855823	1.000000e+00	3
3855816	1.000000e+00	0
3855817	1.000000e+00	6
3855818	1.000000e+00	0
3855819	8.881784e-16	50
3855829	8.881784e-16	50
3855828	1.000000e+00	0
3855831	9.675457e-01	19
3855830	7.673339e-03	34
3855824	9.966998e-01	16
3855827	1.000000e+00	0
3855826	1.000000e+00	0
3855837	8.881784e-16	50
3855836	1.854161e-11	47
3855839	1.133316e-12	48
3855838	4.529710e-14	49
3855833	1.000000e+00	4
3855832	9.999549e-01	12
3855835	4.529710e-14	49
3855834	2.104926e-09	45
3855778	9.986989e-01	15
3855779	9.966998e-01	16
3855776	5.946023e-02	31
3855782	1.621870e-08	44
3855783	9.405398e-01	20
3855780	2.399438e-01	28
3855781	9.999549e-01	12
3855786	1.000000e+00	7
3855787	1.000000e+00	6
3855784	1.301086e-03	36
3855785	1.000000e+00	6
3855790	9.999549e-01	12
3855791	9.998471e-01	13
3855788	1.133316e-12	48
3855789	1.193067e-05	40
3855795	1.000000e+00	1
3855794	1.000000e+00	1
3855793	1.000000e+00	2
3855792	9.923267e-01	17
3855799	9.999972e-01	10
3855798	1.000000e+00	0
3855797	1.000000e+00	0
3855796	5.817779e-07	42
3855802	1.000000e+00	0
3855801	1.000000e+00	3
3855800	1.000000e+00	3
3855807	9.995319e-01	14
3855806	8.881784e-16	50
3855805	8.881784e-16	50
3855804	8.881784e-16	50
3855745	8.881784e-16	50
3855746	6.640945e-01	24
3855749	5.946023e-02	31
3855750	2.230891e-10	46
3855751	4.681115e-04	37
3855752	3.300224e-03	35
3855753	7.673339e-03	34
3855754	4.681115e-04	37
3855755	1.301086e-03	36
3855756	8.881784e-16	50
3855757	2.399438e-01	28
3855758	1.641957e-02	33
3855759	9.675457e-01	19
3855761	1.000000e+00	0
3855760	1.000000e+00	0
3855763	1.000000e+00	0
3855762	1.000000e+00	0
3855765	9.999999e-01	8
3855764	1.000000e+00	1
3855767	1.013194e-01	30
3855766	1.133316e-12	48
3855769	1.000000e+00	0
3855768	1.000000e+00	2
3855771	1.000000e+00	0
3855770	1.000000e+00	2
3855773	1.000000e+00	0
3855772	1.000000e+00	1
3855775	1.000000e+00	1
3855774	9.999999e-01	8
3855484	1.000000e+00	1
3855485	5.561376e-01	25
3855486	1.000000e+00	1
3855487	8.881784e-16	50
3855480	1.000000e+00	0
3855481	7.673339e-03	34
3855482	5.946023e-02	31
3855483	8.881784e-16	50
3855476	1.193067e-05	40
3855478	9.999994e-01	9
3855479	1.000000e+00	0
3855472	1.000000e+00	0
3855473	1.000000e+00	1
3855474	1.854161e-11	47
3855475	8.881784e-16	50
3855469	9.999999e-01	8
3855468	9.999994e-01	9
3855471	1.000000e+00	2
3855470	1.000000e+00	0
3855465	1.000000e+00	0
3855464	1.000000e+00	0
3855466	1.000000e+00	0
3855461	1.301086e-03	36
3855460	1.000000e+00	0
3855463	1.000000e+00	0
3855462	1.000000e+00	1
3855457	1.000000e+00	0
3855456	1.000000e+00	0
3855458	1.000000e+00	0
3855454	1.000000e+00	0
3855455	1.000000e+00	0
3855452	8.881784e-16	50
3855453	5.817779e-07	42
3855450	1.000000e+00	2
3855451	9.999994e-01	9
3855448	4.510745e-05	39
3855449	1.000000e+00	0
3855446	1.000000e+00	0
3855447	1.000000e+00	4
3855444	4.510745e-05	39
3855445	2.807050e-06	41
3855442	1.000000e+00	3
3855443	2.399438e-01	28
3855440	9.999972e-01	10
3855441	1.000000e+00	0
3855439	1.000000e+00	2
3855438	1.000000e+00	5
3855437	9.998471e-01	13
3855436	9.999972e-01	10
3855435	4.438624e-01	26
3855434	8.881784e-16	50
3855433	2.104926e-09	45
3855432	1.013194e-01	30
3855431	3.300224e-03	35
3855430	8.881784e-16	50
3855429	2.230891e-10	46
3855428	9.835804e-01	18
3855427	2.807050e-06	41
3855426	4.681115e-04	37
3855425	8.881784e-16	50
3855416	1.000000e+00	0
3855417	4.529710e-14	49
3855418	1.641957e-02	33
3855419	4.438624e-01	26
3855420	1.000000e+00	1
3855408	1.000000e+00	0
3855409	1.193067e-05	40
3855410	1.000000e+00	0
3855411	8.881784e-16	50
3855412	8.881784e-16	50
3855413	1.000000e+00	0
3855414	1.133316e-12	48
3855415	1.000000e+00	1
3855400	8.881784e-16	50
3855403	1.000000e+00	0
3855402	2.104926e-09	45
3855405	9.999549e-01	12
3855404	1.000000e+00	0
3855407	9.999994e-01	9
3855406	1.000000e+00	5
3855393	5.946023e-02	31
3855392	3.359055e-01	27
3855395	1.854161e-11	47
3855394	8.881784e-16	50
3855397	8.881784e-16	50
3855396	8.881784e-16	50
3855399	9.986989e-01	15
3855398	5.946023e-02	31
3855387	2.230891e-10	46
3855384	9.999972e-01	10
3855385	8.881784e-16	50
3855390	3.300224e-03	35
3855391	1.621870e-08	44
3855388	2.104926e-09	45
3855389	8.881784e-16	50
3855378	1.000000e+00	1
3855379	1.000000e+00	1
3855376	1.000000e+00	2
3855377	8.881784e-16	50
3855382	5.561376e-01	25
3855383	8.881784e-16	50
3855381	9.995319e-01	14
3855371	1.000000e+00	0
3855370	4.529710e-14	49
3855369	8.881784e-16	50
3855368	8.881784e-16	50
3855375	9.999549e-01	12
3855373	1.000000e+00	1
3855372	8.881784e-16	50
3855362	4.529710e-14	49
3855361	1.000000e+00	5
3855360	1.000000e+00	5
3855367	9.999999e-01	8
3855366	8.881784e-16	50
3855365	8.881784e-16	50
3855364	8.881784e-16	50
3855605	9.999994e-01	9
3855604	8.881784e-16	50
3855607	2.230891e-10	46
3855606	1.000000e+00	5
3855601	9.923267e-01	17
3855600	1.000000e+00	4
3855603	9.999972e-01	10
3855602	9.835804e-01	18
3855613	9.966998e-01	16
3855612	9.995319e-01	14
3855615	1.000000e+00	0
3855614	1.000000e+00	0
3855609	1.611182e-01	29
3855608	1.854161e-11	47
3855611	9.999881e-01	11
3855610	1.000000e+00	7
3855588	1.000000e+00	1
3855589	1.000000e+00	0
3855590	9.999881e-01	11
3855591	6.640945e-01	24
3855584	1.000000e+00	0
3855585	1.000000e+00	0
3855586	1.000000e+00	3
3855587	9.998471e-01	13
3855596	4.529710e-14	49
3855597	8.881784e-16	50
3855598	9.999999e-01	8
3855599	1.000000e+00	3
3855592	1.000000e+00	4
3855593	1.000000e+00	5
3855594	8.881784e-16	50
3855595	2.399438e-01	28
3855575	4.510745e-05	39
3855574	1.000000e+00	6
3855573	7.673339e-03	34
3855572	8.881784e-16	50
3855571	7.673339e-03	34
3855570	8.881784e-16	50
3855569	1.000000e+00	0
3855583	9.999881e-01	11
3855582	1.000000e+00	1
3855581	4.529710e-14	49
3855580	9.998471e-01	13
3855579	3.300224e-03	35
3855578	9.405398e-01	20
3855577	1.000000e+00	7
3855576	1.000000e+00	3
3855558	8.881784e-16	50
3855559	1.000000e+00	0
3855556	8.881784e-16	50
3855557	8.881784e-16	50
3855554	1.000000e+00	2
3855552	1.000000e+00	3
3855553	1.854161e-11	47
3855566	1.000000e+00	0
3855567	8.881784e-16	50
3855564	2.230891e-10	46
3855565	4.529710e-14	49
3855562	1.133316e-12	48
3855563	1.000000e+00	0
3855560	4.529710e-14	49
3855561	1.000000e+00	0
3855537	1.000000e+00	3
3855536	8.881784e-16	50
3855539	1.000000e+00	0
3855538	1.000000e+00	2
3855541	1.000000e+00	3
3855540	8.881784e-16	50
3855543	2.399438e-01	28
3855542	1.529320e-04	38
3855545	1.000000e+00	7
3855544	8.881784e-16	50
3855547	1.000000e+00	1
3855549	1.000000e+00	5
3855548	1.000000e+00	1
3855551	3.300224e-03	35
3855550	1.000000e+00	1
3855520	5.817779e-07	42
3855522	1.000000e+00	0
3855523	1.000000e+00	0
3855524	1.000000e+00	3
3855527	1.000000e+00	0
3855528	4.529710e-14	49
3855529	8.881784e-16	50
3855530	8.881784e-16	50
3855531	8.881784e-16	50
3855532	8.881784e-16	50
3855533	8.881784e-16	50
3855534	8.881784e-16	50
3855535	8.881784e-16	50
3855507	1.133316e-12	48
3855506	1.000000e+00	3
3855505	8.881784e-16	50
3855504	8.881784e-16	50
3855511	9.999972e-01	10
3855510	9.966998e-01	16
3855509	8.881784e-16	50
3855508	9.995319e-01	14
3855515	1.000000e+00	0
3855514	9.923267e-01	17
3855513	1.000000e+00	2
3855512	7.673339e-03	34
3855519	1.000000e+00	0
3855518	7.600562e-01	23
3855517	1.000000e+00	0
3855516	1.000000e+00	0
3855490	9.998471e-01	13
3855491	9.999881e-01	11
3855488	1.000000e+00	0
3855489	1.000000e+00	0
3855492	1.000000e+00	6
3855493	1.000000e+00	6
3855498	1.621870e-08	44
3855496	8.881784e-16	50
3855497	3.300224e-03	35
3855502	9.998471e-01	13
3855503	2.399438e-01	28
3855500	4.681115e-04	37
3855501	9.999549e-01	12
