# Supplementary material for: Translational Selection Is Ubiquitous in Prokaryotes
Source: PLoS Genet. 2010 Jun 24;6(6):e1001004. doi: 10.1371/journal.pgen.1001004 (PMC2891978; doi:10.1371/journal.pgen.1001004)
Supplement: Dataset S1 — OCU/non-OCU gene calls in 461 Bacterial and Archaeal genomes, and summary tables of genome properties and OCU preferences for specific codons. (4.77 MB ZIP) [file pgen.1001004.s001.zip › Dataset_S1_Archaea/Methanospirillum_hungatei_JF-1.arff.ocuGenes]

GeneID	signTest_p	ocuProbWinCnt
3922345	8.986806e-01	21
3922350	9.999999e-01	8
3922349	8.881784e-16	50
3922348	8.881784e-16	50
3922339	1.000000e+00	1
3922338	9.999881e-01	11
3922337	9.999994e-01	9
3922336	1.000000e+00	2
3922343	1.000000e+00	4
3922342	9.998471e-01	13
3922341	9.999881e-01	11
3922340	3.359055e-01	27
3922362	1.000000e+00	0
3922363	1.000000e+00	0
3922360	1.000000e+00	0
3922361	1.000000e+00	0
3922366	1.000000e+00	0
3922367	2.104926e-09	45
3922364	3.359055e-01	27
3922365	1.000000e+00	1
3922354	8.881784e-16	50
3922355	1.529320e-04	38
3922352	8.881784e-16	50
3922353	2.230891e-10	46
3922358	1.000000e+00	3
3922359	9.999972e-01	10
3922356	8.881784e-16	50
3922357	1.000000e+00	5
3922313	3.245432e-02	32
3922312	1.854161e-11	47
3922315	6.640945e-01	24
3922314	1.000000e+00	2
3922317	9.998471e-01	13
3922316	1.000000e+00	6
3922318	5.946023e-02	31
3922305	8.881784e-16	50
3922304	8.881784e-16	50
3922307	9.405398e-01	20
3922306	8.881784e-16	50
3922309	1.000000e+00	7
3922308	1.000000e+00	0
3922311	1.000000e+00	1
3922310	9.998471e-01	13
3922328	9.986989e-01	15
3922329	1.611182e-01	29
3922330	9.999999e-01	8
3922331	3.300224e-03	35
3922332	1.641957e-02	33
3922333	1.193067e-05	40
3922334	1.000000e+00	2
3922335	1.000000e+00	2
3922320	7.673339e-03	34
3922321	1.000000e+00	0
3922322	1.049339e-07	43
3922323	1.000000e+00	0
3922324	2.399438e-01	28
3922325	8.881784e-16	50
3922326	1.133316e-12	48
3922327	8.881784e-16	50
3922415	9.999999e-01	8
3922414	1.000000e+00	0
3922413	1.000000e+00	5
3922412	2.399438e-01	28
3922411	8.881784e-16	50
3922410	1.301086e-03	36
3922409	1.133316e-12	48
3922407	1.301086e-03	36
3922406	9.998471e-01	13
3922405	1.000000e+00	5
3922404	8.881784e-16	50
3922403	1.000000e+00	2
3922402	1.000000e+00	3
3922401	8.881784e-16	50
3922400	6.640945e-01	24
3922430	9.986989e-01	15
3922431	1.000000e+00	2
3922428	1.000000e+00	0
3922429	9.986989e-01	15
3922426	7.600562e-01	23
3922427	8.881784e-16	50
3922424	1.000000e+00	0
3922425	6.640945e-01	24
3922422	1.000000e+00	1
3922423	1.000000e+00	1
3922420	1.000000e+00	0
3922418	8.986806e-01	21
3922419	1.611182e-01	29
3922416	9.675457e-01	19
3922417	1.611182e-01	29
3922381	9.999999e-01	8
3922380	1.193067e-05	40
3922376	8.881784e-16	50
3922378	8.881784e-16	50
3922372	1.621870e-08	44
3922375	1.000000e+00	0
3922369	1.133316e-12	48
3922368	5.817779e-07	42
3922371	1.611182e-01	29
3922370	8.881784e-16	50
3922396	8.881784e-16	50
3922397	2.104926e-09	45
3922398	8.881784e-16	50
3922399	2.104926e-09	45
3922392	8.881784e-16	50
3922393	1.193067e-05	40
3922394	1.133316e-12	48
3922395	8.881784e-16	50
3922388	1.000000e+00	5
3922389	9.999994e-01	9
3922390	5.817779e-07	42
3922391	9.999549e-01	12
3922384	8.881784e-16	50
3922385	9.999994e-01	9
3922386	1.000000e+00	1
3922387	1.000000e+00	2
3922211	4.681115e-04	37
3922208	1.133316e-12	48
3922214	8.881784e-16	50
3922215	9.999994e-01	9
3922212	4.510745e-05	39
3922213	1.000000e+00	0
3922218	7.600562e-01	23
3922219	4.529710e-14	49
3922216	9.995319e-01	14
3922217	9.999549e-01	12
3922222	1.000000e+00	1
3922223	1.000000e+00	0
3922220	1.000000e+00	5
3922221	1.000000e+00	1
3922227	1.854161e-11	47
3922226	8.881784e-16	50
3922225	3.245432e-02	32
3922224	1.193067e-05	40
3922231	2.104926e-09	45
3922230	1.000000e+00	1
3922229	3.300224e-03	35
3922228	8.881784e-16	50
3922235	1.000000e+00	3
3922234	8.881784e-16	50
3922233	9.999972e-01	10
3922232	9.966998e-01	16
3922239	8.388818e-01	22
3922238	3.245432e-02	32
3922237	1.013194e-01	30
3922236	1.000000e+00	0
3922176	8.881784e-16	50
3922177	9.405398e-01	20
3922178	1.641957e-02	33
3922179	4.438624e-01	26
3922180	1.000000e+00	2
3922181	8.881784e-16	50
3922182	4.510745e-05	39
3922183	1.000000e+00	0
3922184	1.000000e+00	0
3922185	1.000000e+00	0
3922186	1.000000e+00	7
3922187	1.000000e+00	4
3922188	1.000000e+00	0
3922189	9.675457e-01	19
3922190	3.300224e-03	35
3922191	8.881784e-16	50
3922193	1.133316e-12	48
3922192	1.000000e+00	7
3922195	5.561376e-01	25
3922194	8.881784e-16	50
3922197	1.000000e+00	0
3922196	1.000000e+00	1
3922199	4.529710e-14	49
3922198	7.673339e-03	34
3922201	1.000000e+00	2
3922200	9.999999e-01	8
3922203	9.998471e-01	13
3922202	4.529710e-14	49
3922205	4.529710e-14	49
3922204	3.300224e-03	35
3922207	8.881784e-16	50
3922206	1.000000e+00	5
3922278	1.000000e+00	1
3922279	1.000000e+00	0
3922277	4.510745e-05	39
3922274	9.675457e-01	19
3922275	8.881784e-16	50
3922272	8.881784e-16	50
3922273	8.881784e-16	50
3922286	7.673339e-03	34
3922287	9.405398e-01	20
3922284	1.000000e+00	4
3922285	1.000000e+00	6
3922282	1.000000e+00	1
3922283	9.405398e-01	20
3922280	1.000000e+00	2
3922281	1.000000e+00	1
3922295	1.000000e+00	2
3922294	1.133316e-12	48
3922293	7.673339e-03	34
3922292	4.681115e-04	37
3922291	1.000000e+00	3
3922290	1.000000e+00	2
3922289	4.438624e-01	26
3922288	8.881784e-16	50
3922303	1.193067e-05	40
3922302	1.529320e-04	38
3922301	8.881784e-16	50
3922300	1.000000e+00	5
3922299	3.300224e-03	35
3922298	1.000000e+00	0
3922297	1.000000e+00	2
3922296	2.807050e-06	41
3922244	4.438624e-01	26
3922245	4.529710e-14	49
3922246	8.881784e-16	50
3922247	9.986989e-01	15
3922240	1.854161e-11	47
3922241	9.995319e-01	14
3922242	2.807050e-06	41
3922243	9.999549e-01	12
3922252	1.854161e-11	47
3922253	8.986806e-01	21
3922254	1.000000e+00	7
3922255	1.000000e+00	0
3922248	1.621870e-08	44
3922250	9.999549e-01	12
3922251	2.807050e-06	41
3922261	4.438624e-01	26
3922260	1.000000e+00	5
3922263	1.000000e+00	4
3922262	3.245432e-02	32
3922257	9.966998e-01	16
3922256	1.000000e+00	2
3922259	1.000000e+00	0
3922258	9.835804e-01	18
3922269	6.640945e-01	24
3922268	1.000000e+00	4
3922271	3.359055e-01	27
3922270	1.000000e+00	2
3922265	9.966998e-01	16
3922264	9.966998e-01	16
3922267	4.438624e-01	26
3922266	1.133316e-12	48
3922104	1.000000e+00	7
3922105	1.000000e+00	4
3922106	8.881784e-16	50
3922107	9.995319e-01	14
3922108	5.946023e-02	31
3922109	8.881784e-16	50
3922110	8.881784e-16	50
3922111	1.000000e+00	1
3922096	1.000000e+00	0
3922097	8.881784e-16	50
3922098	7.673339e-03	34
3922099	1.000000e+00	2
3922100	1.000000e+00	2
3922103	1.000000e+00	4
3922088	8.986806e-01	21
3922091	1.854161e-11	47
3922090	8.881784e-16	50
3922093	8.881784e-16	50
3922092	1.000000e+00	3
3922095	5.817779e-07	42
3922094	1.621870e-08	44
3922081	1.000000e+00	0
3922080	1.000000e+00	0
3922083	1.193067e-05	40
3922082	1.000000e+00	7
3922085	9.995319e-01	14
3922084	8.881784e-16	50
3922087	8.881784e-16	50
3922086	8.388818e-01	22
3922074	1.000000e+00	2
3922075	8.881784e-16	50
3922072	1.000000e+00	6
3922073	9.923267e-01	17
3922078	8.881784e-16	50
3922079	1.000000e+00	0
3922076	8.881784e-16	50
3922077	1.000000e+00	2
3922066	8.881784e-16	50
3922067	4.681115e-04	37
3922064	1.133316e-12	48
3922065	2.104926e-09	45
3922070	9.999972e-01	10
3922071	9.675457e-01	19
3922068	1.000000e+00	0
3922069	9.923267e-01	17
3922059	1.000000e+00	1
3922058	3.245432e-02	32
3922057	1.000000e+00	1
3922056	1.000000e+00	0
3922063	9.999999e-01	8
3922061	4.510745e-05	39
3922060	7.600562e-01	23
3922050	1.000000e+00	1
3922048	4.510745e-05	39
3922055	1.000000e+00	0
3922054	1.000000e+00	6
3922053	1.000000e+00	3
3922052	1.000000e+00	0
3922172	7.600562e-01	23
3922173	1.000000e+00	0
3922174	9.986989e-01	15
3922168	1.000000e+00	1
3922169	1.000000e+00	0
3922170	1.000000e+00	0
3922171	1.000000e+00	7
3922164	9.999972e-01	10
3922165	9.999549e-01	12
3922166	1.000000e+00	0
3922167	1.000000e+00	0
3922160	9.966998e-01	16
3922161	1.000000e+00	0
3922162	1.000000e+00	1
3922163	2.104926e-09	45
3922156	1.013194e-01	30
3922159	1.000000e+00	7
3922158	1.000000e+00	4
3922153	9.995319e-01	14
3922152	1.133316e-12	48
3922155	1.193067e-05	40
3922154	1.000000e+00	1
3922149	1.000000e+00	2
3922148	1.000000e+00	0
3922151	1.000000e+00	0
3922150	1.000000e+00	2
3922145	1.000000e+00	1
3922144	1.000000e+00	1
3922147	1.641957e-02	33
3922146	7.600562e-01	23
3922142	1.000000e+00	2
3922143	9.999972e-01	10
3922140	1.133316e-12	48
3922141	8.881784e-16	50
3922138	4.510745e-05	39
3922139	2.807050e-06	41
3922136	9.923267e-01	17
3922137	5.817779e-07	42
3922134	1.621870e-08	44
3922135	1.611182e-01	29
3922132	1.193067e-05	40
3922133	8.881784e-16	50
3922130	9.999881e-01	11
3922131	1.000000e+00	4
3922128	7.673339e-03	34
3922129	9.835804e-01	18
3922127	1.000000e+00	4
3922126	8.881784e-16	50
3922125	1.133316e-12	48
3922124	1.000000e+00	4
3922123	8.881784e-16	50
3922122	1.854161e-11	47
3922121	4.529710e-14	49
3922120	2.399438e-01	28
3922119	1.000000e+00	3
3922118	9.999972e-01	10
3922117	4.681115e-04	37
3922116	1.000000e+00	1
3922115	1.000000e+00	4
3922114	1.611182e-01	29
3922113	9.999881e-01	11
3922112	1.000000e+00	4
3921969	1.193067e-05	40
3921968	8.881784e-16	50
3921971	1.000000e+00	6
3921970	1.000000e+00	2
3921973	1.000000e+00	1
3921972	9.999881e-01	11
3921975	1.000000e+00	1
3921974	1.611182e-01	29
3921977	9.995319e-01	14
3921976	9.995319e-01	14
3921978	9.999549e-01	12
3921981	8.881784e-16	50
3921980	1.000000e+00	1
3921983	1.000000e+00	1
3921982	9.999972e-01	10
3921952	1.000000e+00	3
3921954	4.438624e-01	26
3921955	1.000000e+00	5
3921956	1.000000e+00	4
3921957	1.000000e+00	5
3921958	8.881784e-16	50
3921959	1.000000e+00	2
3921960	9.998471e-01	13
3921961	1.000000e+00	2
3921962	9.999999e-01	8
3921963	1.000000e+00	7
3921964	9.923267e-01	17
3921965	1.000000e+00	3
3921966	1.611182e-01	29
3921967	8.881784e-16	50
3921951	1.000000e+00	7
3921950	9.986989e-01	15
3921949	7.600562e-01	23
3921948	1.000000e+00	1
3922037	1.000000e+00	4
3922036	9.999999e-01	8
3922039	3.359055e-01	27
3922038	4.438624e-01	26
3922033	1.000000e+00	4
3922032	1.000000e+00	6
3922035	4.529710e-14	49
3922034	7.600562e-01	23
3922045	8.388818e-01	22
3922044	8.881784e-16	50
3922047	1.000000e+00	0
3922046	8.881784e-16	50
3922041	1.000000e+00	6
3922040	5.946023e-02	31
3922043	4.510745e-05	39
3922042	1.000000e+00	4
3922020	4.529710e-14	49
3922021	1.133316e-12	48
3922022	1.641957e-02	33
3922023	8.881784e-16	50
3922016	1.000000e+00	3
3922017	8.881784e-16	50
3922018	9.999972e-01	10
3922019	1.000000e+00	4
3922028	1.000000e+00	4
3922029	1.000000e+00	2
3922030	1.000000e+00	6
3922025	9.675457e-01	19
3922026	8.881784e-16	50
3922027	1.000000e+00	4
3922007	1.621870e-08	44
3922006	1.000000e+00	4
3922005	9.986989e-01	15
3922004	4.438624e-01	26
3922003	9.835804e-01	18
3922002	8.881784e-16	50
3922001	9.986989e-01	15
3922000	9.998471e-01	13
3922015	1.000000e+00	0
3922014	7.600562e-01	23
3922013	3.300224e-03	35
3922012	1.000000e+00	7
3922011	1.621870e-08	44
3922010	1.000000e+00	0
3922009	1.000000e+00	1
3922008	1.000000e+00	4
3921991	8.388818e-01	22
3921988	1.000000e+00	1
3921989	8.388818e-01	22
3921986	1.000000e+00	5
3921987	1.000000e+00	0
3921984	1.000000e+00	1
3921985	1.000000e+00	0
3921998	8.881784e-16	50
3921999	5.817779e-07	42
3921996	9.986989e-01	15
3921997	4.438624e-01	26
3921994	9.835804e-01	18
3921995	1.529320e-04	38
3921992	2.104926e-09	45
3921993	9.675457e-01	19
3922829	1.000000e+00	5
3922828	8.881784e-16	50
3922831	1.000000e+00	0
3922825	8.881784e-16	50
3922824	9.998471e-01	13
3922827	8.881784e-16	50
3922826	9.835804e-01	18
3922820	1.854161e-11	47
3922817	9.923267e-01	17
3922816	9.999994e-01	9
3922819	2.104926e-09	45
3922818	8.881784e-16	50
3922844	8.881784e-16	50
3922845	1.000000e+00	3
3922846	4.510745e-05	39
3922847	1.013194e-01	30
3922841	8.881784e-16	50
3922842	1.000000e+00	1
3922843	1.000000e+00	2
3922836	2.807050e-06	41
3922837	4.529710e-14	49
3922838	1.529320e-04	38
3922839	1.000000e+00	2
3922832	1.000000e+00	0
3922833	1.000000e+00	2
3922834	1.000000e+00	4
3922835	9.998471e-01	13
3922863	9.966998e-01	16
3922862	1.000000e+00	5
3922861	1.621870e-08	44
3922860	1.000000e+00	4
3922859	1.000000e+00	2
3922858	9.999549e-01	12
3922857	9.999999e-01	8
3922856	2.399438e-01	28
3922855	1.621870e-08	44
3922854	1.000000e+00	7
3922853	1.000000e+00	4
3922852	9.995319e-01	14
3922851	7.673339e-03	34
3922850	1.000000e+00	5
3922849	9.995319e-01	14
3922848	9.999999e-01	8
3922878	1.000000e+00	3
3922879	1.000000e+00	2
3922876	9.999999e-01	8
3922877	9.999994e-01	9
3922874	9.923267e-01	17
3922875	1.000000e+00	0
3922872	1.621870e-08	44
3922873	9.999999e-01	8
3922868	1.301086e-03	36
3922866	1.000000e+00	0
3922867	1.000000e+00	1
3922864	1.000000e+00	4
3922865	3.245432e-02	32
3922889	1.000000e+00	0
3922888	1.000000e+00	0
3922891	9.405398e-01	20
3922890	1.013194e-01	30
3922893	1.000000e+00	0
3922892	9.675457e-01	19
3922895	7.600562e-01	23
3922894	8.881784e-16	50
3922881	3.359055e-01	27
3922880	1.000000e+00	0
3922883	8.881784e-16	50
3922882	1.000000e+00	3
3922885	1.000000e+00	0
3922884	1.000000e+00	0
3922887	1.000000e+00	0
3922886	1.641957e-02	33
3922904	3.245432e-02	32
3922905	1.000000e+00	0
3922906	9.675457e-01	19
3922907	1.000000e+00	0
3922908	9.999549e-01	12
3922909	1.000000e+00	0
3922910	9.995319e-01	14
3922896	9.835804e-01	18
3922897	1.000000e+00	1
3922898	5.817779e-07	42
3922899	1.000000e+00	6
3922900	8.881784e-16	50
3922901	1.000000e+00	1
3922902	9.998471e-01	13
3922903	1.000000e+00	4
3922923	1.000000e+00	1
3922922	1.000000e+00	4
3922921	1.000000e+00	0
3922920	1.000000e+00	0
3922927	8.881784e-16	50
3922926	1.000000e+00	1
3922925	1.000000e+00	5
3922924	1.000000e+00	4
3922915	2.230891e-10	46
3922914	3.300224e-03	35
3922913	1.000000e+00	0
3922912	9.405398e-01	20
3922919	1.000000e+00	1
3922918	1.000000e+00	0
3922917	1.000000e+00	0
3922916	1.000000e+00	3
3922938	1.133316e-12	48
3922936	9.999972e-01	10
3922937	8.881784e-16	50
3922943	1.000000e+00	0
3922940	1.000000e+00	4
3922941	9.999999e-01	8
3922930	5.817779e-07	42
3922931	2.807050e-06	41
3922928	8.881784e-16	50
3922929	9.999994e-01	9
3922934	1.000000e+00	2
3922935	2.807050e-06	41
3922932	2.399438e-01	28
3922933	1.000000e+00	1
3922692	4.529710e-14	49
3922694	4.529710e-14	49
3922695	3.300224e-03	35
3922688	3.300224e-03	35
3922689	5.817779e-07	42
3922690	4.681115e-04	37
3922700	1.000000e+00	3
3922701	9.995319e-01	14
3922702	1.000000e+00	2
3922703	1.000000e+00	7
3922696	4.529710e-14	49
3922698	1.000000e+00	6
3922699	1.000000e+00	1
3922709	1.000000e+00	3
3922708	1.000000e+00	2
3922711	1.000000e+00	7
3922710	1.000000e+00	2
3922705	8.881784e-16	50
3922704	1.529320e-04	38
3922707	1.000000e+00	0
3922706	1.000000e+00	0
3922717	1.000000e+00	2
3922716	1.854161e-11	47
3922719	8.881784e-16	50
3922718	4.681115e-04	37
3922713	4.529710e-14	49
3922712	1.000000e+00	6
3922715	9.405398e-01	20
3922714	1.000000e+00	5
3922726	8.881784e-16	50
3922727	1.049339e-07	43
3922724	1.000000e+00	0
3922723	1.000000e+00	7
3922720	1.000000e+00	0
3922721	1.000000e+00	7
3922734	8.881784e-16	50
3922735	8.881784e-16	50
3922732	1.301086e-03	36
3922733	8.881784e-16	50
3922730	4.438624e-01	26
3922731	8.881784e-16	50
3922728	4.529710e-14	49
3922729	8.881784e-16	50
3922743	1.000000e+00	1
3922742	2.807050e-06	41
3922741	1.621870e-08	44
3922740	8.881784e-16	50
3922739	1.000000e+00	2
3922738	1.000000e+00	6
3922737	8.881784e-16	50
3922736	9.995319e-01	14
3922751	1.000000e+00	0
3922750	1.000000e+00	3
3922749	1.000000e+00	0
3922748	1.000000e+00	0
3922747	1.000000e+00	0
3922746	1.000000e+00	0
3922745	1.000000e+00	0
3922744	1.000000e+00	1
3922752	1.000000e+00	5
3922753	1.000000e+00	1
3922754	3.300224e-03	35
3922755	1.000000e+00	4
3922756	1.000000e+00	0
3922757	5.946023e-02	31
3922758	7.673339e-03	34
3922760	1.000000e+00	4
3922761	9.998471e-01	13
3922762	1.000000e+00	2
3922763	1.000000e+00	3
3922764	5.817779e-07	42
3922765	1.611182e-01	29
3922766	8.881784e-16	50
3922767	1.529320e-04	38
3922769	1.000000e+00	5
3922768	1.000000e+00	1
3922771	1.000000e+00	4
3922770	8.881784e-16	50
3922773	1.000000e+00	5
3922772	7.600562e-01	23
3922775	8.881784e-16	50
3922774	1.000000e+00	0
3922777	5.561376e-01	25
3922779	1.000000e+00	5
3922778	8.881784e-16	50
3922781	1.641957e-02	33
3922780	9.835804e-01	18
3922783	1.000000e+00	1
3922782	8.388818e-01	22
3922786	4.438624e-01	26
3922787	1.000000e+00	1
3922784	5.817779e-07	42
3922790	1.000000e+00	1
3922791	1.000000e+00	0
3922788	8.881784e-16	50
3922789	9.675457e-01	19
3922794	4.438624e-01	26
3922792	1.000000e+00	1
3922793	1.611182e-01	29
3922799	9.923267e-01	17
3922803	1.000000e+00	0
3922802	1.000000e+00	0
3922801	1.000000e+00	7
3922800	1.000000e+00	3
3922807	1.000000e+00	3
3922806	9.995319e-01	14
3922805	8.881784e-16	50
3922804	8.881784e-16	50
3922811	1.000000e+00	6
3922810	9.999994e-01	9
3922809	9.999972e-01	10
3922808	9.986989e-01	15
3922815	9.998471e-01	13
3922814	8.986806e-01	21
3922813	1.000000e+00	1
3922812	9.998471e-01	13
3922590	8.881784e-16	50
3922588	1.000000e+00	3
3922589	9.835804e-01	18
3922586	9.966998e-01	16
3922587	8.881784e-16	50
3922584	9.966998e-01	16
3922585	1.854161e-11	47
3922582	4.529710e-14	49
3922583	1.000000e+00	3
3922580	8.388818e-01	22
3922581	1.013194e-01	30
3922579	9.995319e-01	14
3922576	1.000000e+00	0
3922577	1.000000e+00	0
3922575	9.835804e-01	18
3922574	1.000000e+00	2
3922573	9.999994e-01	9
3922572	1.000000e+00	4
3922571	9.835804e-01	18
3922570	1.000000e+00	5
3922569	8.881784e-16	50
3922568	8.881784e-16	50
3922567	2.399438e-01	28
3922566	1.854161e-11	47
3922565	1.000000e+00	1
3922564	1.000000e+00	6
3922562	4.529710e-14	49
3922561	6.640945e-01	24
3922560	1.000000e+00	0
3922620	9.999999e-01	8
3922621	1.000000e+00	0
3922622	8.881784e-16	50
3922623	7.673339e-03	34
3922616	1.000000e+00	3
3922617	1.000000e+00	4
3922618	1.000000e+00	2
3922619	7.673339e-03	34
3922612	9.999994e-01	9
3922613	9.675457e-01	19
3922614	1.000000e+00	7
3922608	8.881784e-16	50
3922609	8.881784e-16	50
3922610	9.998471e-01	13
3922611	8.881784e-16	50
3922605	8.881784e-16	50
3922604	8.881784e-16	50
3922607	8.881784e-16	50
3922601	8.881784e-16	50
3922600	1.000000e+00	7
3922603	8.881784e-16	50
3922602	8.881784e-16	50
3922597	8.881784e-16	50
3922596	9.999972e-01	10
3922599	3.300224e-03	35
3922598	1.000000e+00	2
3922593	1.133316e-12	48
3922592	8.881784e-16	50
3922595	8.881784e-16	50
3922594	1.000000e+00	3
3922650	8.881784e-16	50
3922651	8.881784e-16	50
3922649	2.230891e-10	46
3922654	7.673339e-03	34
3922655	9.923267e-01	17
3922652	1.611182e-01	29
3922653	2.104926e-09	45
3922643	5.561376e-01	25
3922640	1.000000e+00	7
3922641	8.881784e-16	50
3922646	8.881784e-16	50
3922644	1.000000e+00	4
3922645	5.817779e-07	42
3922635	9.675457e-01	19
3922634	8.881784e-16	50
3922633	8.881784e-16	50
3922632	4.529710e-14	49
3922639	8.881784e-16	50
3922638	4.529710e-14	49
3922637	1.529320e-04	38
3922636	9.999549e-01	12
3922627	1.049339e-07	43
3922626	1.133316e-12	48
3922624	1.621870e-08	44
3922630	9.999972e-01	10
3922629	8.388818e-01	22
3922628	5.561376e-01	25
3922681	1.000000e+00	6
3922682	1.000000e+00	6
3922683	8.881784e-16	50
3922684	8.388818e-01	22
3922685	1.000000e+00	3
3922686	1.000000e+00	2
3922687	8.881784e-16	50
3922672	1.000000e+00	3
3922673	1.000000e+00	0
3922674	8.881784e-16	50
3922675	9.995319e-01	14
3922676	3.359055e-01	27
3922677	9.999999e-01	8
3922678	5.561376e-01	25
3922679	4.510745e-05	39
3922665	1.000000e+00	6
3922664	1.000000e+00	1
3922667	1.000000e+00	1
3922666	4.438624e-01	26
3922669	1.641957e-02	33
3922668	1.000000e+00	1
3922671	1.000000e+00	0
3922670	1.000000e+00	0
3922657	1.000000e+00	1
3922656	1.000000e+00	6
3922659	1.000000e+00	0
3922658	1.000000e+00	0
3922661	1.000000e+00	7
3922660	1.000000e+00	0
3922663	1.611182e-01	29
3922662	1.000000e+00	4
3922455	1.621870e-08	44
3922453	9.999999e-01	8
3922452	8.881784e-16	50
3922451	1.000000e+00	2
3922450	7.673339e-03	34
3922449	1.133316e-12	48
3922463	9.999549e-01	12
3922462	1.000000e+00	1
3922461	1.133316e-12	48
3922460	1.000000e+00	3
3922459	1.000000e+00	1
3922458	9.986989e-01	15
3922457	1.133316e-12	48
3922456	3.245432e-02	32
3922438	1.000000e+00	1
3922439	8.881784e-16	50
3922436	8.881784e-16	50
3922434	1.611182e-01	29
3922435	8.986806e-01	21
3922432	1.000000e+00	7
3922433	1.611182e-01	29
3922446	1.000000e+00	1
3922447	5.946023e-02	31
3922444	8.881784e-16	50
3922445	1.854161e-11	47
3922442	1.000000e+00	0
3922443	1.854161e-11	47
3922440	1.000000e+00	2
3922441	1.000000e+00	1
3922485	9.999881e-01	11
3922484	1.000000e+00	7
3922487	9.999994e-01	9
3922486	1.000000e+00	1
3922481	8.881784e-16	50
3922480	8.986806e-01	21
3922483	9.999999e-01	8
3922482	4.510745e-05	39
3922493	8.881784e-16	50
3922492	2.807050e-06	41
3922495	9.999999e-01	8
3922494	1.621870e-08	44
3922488	9.998471e-01	13
3922491	1.000000e+00	6
3922490	8.388818e-01	22
3922468	9.999881e-01	11
3922469	2.104926e-09	45
3922470	8.881784e-16	50
3922471	1.000000e+00	0
3922464	1.000000e+00	5
3922465	9.405398e-01	20
3922466	1.013194e-01	30
3922467	1.000000e+00	6
3922476	8.881784e-16	50
3922477	1.000000e+00	6
3922478	1.000000e+00	4
3922479	2.104926e-09	45
3922472	9.999994e-01	9
3922473	9.999972e-01	10
3922474	2.399438e-01	28
3922475	8.881784e-16	50
3922515	2.104926e-09	45
3922514	1.000000e+00	5
3922513	1.000000e+00	3
3922512	7.673339e-03	34
3922519	9.999881e-01	11
3922518	8.986806e-01	21
3922517	1.000000e+00	2
3922516	4.510745e-05	39
3922523	1.000000e+00	4
3922522	2.807050e-06	41
3922521	1.000000e+00	1
3922527	9.999999e-01	8
3922526	3.245432e-02	32
3922525	9.999881e-01	11
3922524	9.923267e-01	17
3922498	1.000000e+00	7
3922499	9.999999e-01	8
3922496	5.561376e-01	25
3922497	8.388818e-01	22
3922502	5.817779e-07	42
3922503	9.999972e-01	10
3922500	8.881784e-16	50
3922501	8.881784e-16	50
3922506	9.999881e-01	11
3922504	1.000000e+00	0
3922510	1.000000e+00	0
3922511	1.000000e+00	0
3922508	8.881784e-16	50
3922509	9.998471e-01	13
3922545	8.881784e-16	50
3922544	8.881784e-16	50
3922547	8.881784e-16	50
3922546	9.998471e-01	13
3922548	9.999881e-01	11
3922551	9.999881e-01	11
3922553	1.000000e+00	0
3922555	1.049339e-07	43
3922554	1.854161e-11	47
3922557	8.881784e-16	50
3922556	1.049339e-07	43
3922559	9.835804e-01	18
3922558	9.405398e-01	20
3922528	6.640945e-01	24
3922529	1.000000e+00	7
3922530	9.675457e-01	19
3922531	9.999994e-01	9
3922532	1.000000e+00	5
3922533	1.301086e-03	36
3922534	8.881784e-16	50
3922535	9.998471e-01	13
3922536	9.999999e-01	8
3922537	1.000000e+00	4
3922538	1.611182e-01	29
3922539	4.438624e-01	26
3923431	3.300224e-03	35
3923430	1.641957e-02	33
3923429	1.000000e+00	5
3923427	1.000000e+00	1
3923426	1.000000e+00	2
3923425	1.000000e+00	0
3923424	1.133316e-12	48
3923438	1.000000e+00	1
3923437	9.999972e-01	10
3923435	9.995319e-01	14
3923434	1.000000e+00	7
3923433	2.104926e-09	45
3923432	9.999972e-01	10
3923446	1.013194e-01	30
3923447	1.000000e+00	4
3923444	8.881784e-16	50
3923442	5.817779e-07	42
3923443	1.133316e-12	48
3923440	9.999994e-01	9
3923441	9.995319e-01	14
3923454	1.000000e+00	4
3923455	1.000000e+00	0
3923452	8.881784e-16	50
3923453	8.881784e-16	50
3923450	8.881784e-16	50
3923451	1.000000e+00	5
3923448	9.999881e-01	11
3923449	3.245432e-02	32
3923397	8.881784e-16	50
3923396	9.999881e-01	11
3923399	2.104926e-09	45
3923398	8.881784e-16	50
3923393	8.881784e-16	50
3923392	1.000000e+00	1
3923395	8.881784e-16	50
3923394	8.881784e-16	50
3923405	1.000000e+00	2
3923404	9.999972e-01	10
3923407	8.986806e-01	21
3923406	9.835804e-01	18
3923401	1.000000e+00	5
3923400	1.000000e+00	2
3923403	9.999972e-01	10
3923402	1.000000e+00	5
3923412	1.000000e+00	1
3923413	7.673339e-03	34
3923414	9.999999e-01	8
3923415	1.000000e+00	0
3923410	1.000000e+00	6
3923411	2.807050e-06	41
3923420	3.300224e-03	35
3923421	4.529710e-14	49
3923422	9.999549e-01	12
3923423	1.854161e-11	47
3923416	1.529320e-04	38
3923417	1.000000e+00	6
3923418	8.881784e-16	50
3923419	8.881784e-16	50
3923363	8.881784e-16	50
3923362	1.133316e-12	48
3923361	8.881784e-16	50
3923360	1.000000e+00	1
3923367	8.881784e-16	50
3923365	1.000000e+00	5
3923364	8.881784e-16	50
3923371	4.681115e-04	37
3923370	2.230891e-10	46
3923369	1.133316e-12	48
3923368	8.881784e-16	50
3923375	1.000000e+00	0
3923374	1.000000e+00	0
3923373	9.998471e-01	13
3923372	1.000000e+00	4
3923378	1.000000e+00	2
3923379	8.881784e-16	50
3923376	1.000000e+00	1
3923377	1.000000e+00	0
3923382	8.881784e-16	50
3923383	1.854161e-11	47
3923380	1.000000e+00	2
3923381	8.881784e-16	50
3923386	8.881784e-16	50
3923387	8.881784e-16	50
3923384	8.881784e-16	50
3923385	1.854161e-11	47
3923391	1.000000e+00	2
3923388	8.881784e-16	50
3923389	1.000000e+00	7
3923329	4.438624e-01	26
3923328	1.000000e+00	1
3923331	1.641957e-02	33
3923330	1.000000e+00	2
3923333	1.000000e+00	1
3923332	9.405398e-01	20
3923335	1.000000e+00	5
3923334	1.000000e+00	3
3923337	5.817779e-07	42
3923336	9.999881e-01	11
3923339	8.881784e-16	50
3923338	3.300224e-03	35
3923341	4.529710e-14	49
3923340	8.881784e-16	50
3923343	2.807050e-06	41
3923342	9.995319e-01	14
3923344	1.000000e+00	3
3923345	4.510745e-05	39
3923346	2.807050e-06	41
3923347	9.999972e-01	10
3923348	1.133316e-12	48
3923349	1.000000e+00	1
3923350	8.881784e-16	50
3923351	9.999972e-01	10
3923352	1.133316e-12	48
3923353	8.881784e-16	50
3923354	1.000000e+00	6
3923355	1.000000e+00	1
3923356	1.133316e-12	48
3923357	1.000000e+00	0
3923358	1.000000e+00	4
3923359	1.854161e-11	47
3923310	8.986806e-01	21
3923311	1.193067e-05	40
3923308	4.510745e-05	39
3923309	1.000000e+00	4
3923307	1.000000e+00	6
3923304	8.881784e-16	50
3923305	8.881784e-16	50
3923302	8.881784e-16	50
3923303	4.681115e-04	37
3923300	8.881784e-16	50
3923301	8.881784e-16	50
3923298	8.881784e-16	50
3923299	1.000000e+00	2
3923296	1.000000e+00	2
3923297	2.230891e-10	46
3923327	6.640945e-01	24
3923326	9.995319e-01	14
3923325	1.000000e+00	6
3923324	8.881784e-16	50
3923323	8.881784e-16	50
3923322	1.854161e-11	47
3923321	8.881784e-16	50
3923320	4.529710e-14	49
3923318	3.300224e-03	35
3923317	6.640945e-01	24
3923316	9.999994e-01	9
3923315	1.193067e-05	40
3923313	7.673339e-03	34
3923312	1.641957e-02	33
3923277	1.000000e+00	7
3923279	8.881784e-16	50
3923272	9.999994e-01	9
3923273	1.000000e+00	6
3923274	8.881784e-16	50
3923268	4.529710e-14	49
3923269	8.881784e-16	50
3923270	1.000000e+00	6
3923271	1.193067e-05	40
3923264	1.193067e-05	40
3923265	8.881784e-16	50
3923266	8.881784e-16	50
3923267	8.881784e-16	50
3923293	1.000000e+00	7
3923292	1.133316e-12	48
3923295	1.000000e+00	2
3923294	5.561376e-01	25
3923289	3.359055e-01	27
3923288	8.881784e-16	50
3923291	8.881784e-16	50
3923290	1.000000e+00	7
3923285	4.510745e-05	39
3923287	1.854161e-11	47
3923286	1.000000e+00	2
3923281	8.881784e-16	50
3923280	9.405398e-01	20
3923283	1.000000e+00	1
3923282	5.561376e-01	25
3923243	4.681115e-04	37
3923240	1.000000e+00	2
3923241	1.000000e+00	0
3923246	1.000000e+00	4
3923247	9.999972e-01	10
3923244	1.000000e+00	0
3923245	9.999994e-01	9
3923234	2.104926e-09	45
3923235	9.966998e-01	16
3923232	8.881784e-16	50
3923233	1.000000e+00	0
3923238	1.000000e+00	6
3923239	1.000000e+00	1
3923236	1.000000e+00	1
3923237	1.000000e+00	0
3923259	8.881784e-16	50
3923258	4.529710e-14	49
3923257	8.881784e-16	50
3923263	1.000000e+00	6
3923262	8.881784e-16	50
3923261	1.854161e-11	47
3923260	7.600562e-01	23
3923251	1.000000e+00	3
3923250	4.438624e-01	26
3923249	1.000000e+00	0
3923248	2.104926e-09	45
3923254	8.881784e-16	50
3923253	3.359055e-01	27
3923252	1.000000e+00	0
3923208	1.000000e+00	5
3923209	2.807050e-06	41
3923210	1.000000e+00	5
3923211	1.000000e+00	3
3923212	1.000000e+00	0
3923213	1.000000e+00	0
3923214	9.835804e-01	18
3923215	1.000000e+00	5
3923200	1.000000e+00	2
3923201	1.000000e+00	1
3923202	8.881784e-16	50
3923203	9.835804e-01	18
3923204	3.359055e-01	27
3923205	1.000000e+00	6
3923206	8.881784e-16	50
3923207	4.438624e-01	26
3923225	1.854161e-11	47
3923224	1.000000e+00	4
3923227	1.000000e+00	4
3923226	9.999549e-01	12
3923229	1.000000e+00	0
3923228	1.000000e+00	3
3923231	1.000000e+00	0
3923230	1.000000e+00	0
3923217	8.881784e-16	50
3923216	1.133316e-12	48
3923218	2.230891e-10	46
3923221	9.999972e-01	10
3923220	4.438624e-01	26
3923223	1.000000e+00	1
3923222	9.999994e-01	9
3923188	1.000000e+00	0
3923190	8.881784e-16	50
3923191	7.673339e-03	34
3923184	1.000000e+00	2
3923186	1.000000e+00	1
3923187	8.881784e-16	50
3923196	1.000000e+00	3
3923197	4.529710e-14	49
3923198	4.529710e-14	49
3923199	1.000000e+00	4
3923192	5.946023e-02	31
3923193	1.621870e-08	44
3923194	5.817779e-07	42
3923195	8.881784e-16	50
3923173	1.000000e+00	3
3923172	1.611182e-01	29
3923175	5.817779e-07	42
3923174	1.133316e-12	48
3923169	1.000000e+00	4
3923168	9.999549e-01	12
3923171	1.854161e-11	47
3923181	9.999881e-01	11
3923183	8.986806e-01	21
3923182	1.000000e+00	6
3923177	1.000000e+00	1
3923176	1.000000e+00	0
3923179	1.000000e+00	2
3923178	1.000000e+00	0
3923158	1.000000e+00	0
3923159	1.000000e+00	0
3923156	1.000000e+00	0
3923157	1.000000e+00	2
3923154	1.000000e+00	0
3923155	1.000000e+00	1
3923152	1.000000e+00	3
3923153	9.999881e-01	11
3923166	1.000000e+00	0
3923164	7.600562e-01	23
3923162	1.000000e+00	2
3923163	1.000000e+00	1
3923160	9.999994e-01	9
3923161	8.881784e-16	50
3923143	8.881784e-16	50
3923142	1.000000e+00	7
3923141	2.399438e-01	28
3923140	1.000000e+00	6
3923139	2.399438e-01	28
3923138	1.000000e+00	5
3923137	1.000000e+00	3
3923136	1.000000e+00	5
3923151	1.000000e+00	5
3923150	1.000000e+00	1
3923149	3.359055e-01	27
3923148	1.529320e-04	38
3923147	1.000000e+00	2
3923146	1.049339e-07	43
3923145	8.881784e-16	50
3923144	1.641957e-02	33
3923120	1.000000e+00	3
3923121	1.000000e+00	6
3923122	1.000000e+00	7
3923123	1.000000e+00	3
3923124	1.000000e+00	1
3923125	3.359055e-01	27
3923126	1.854161e-11	47
3923127	1.611182e-01	29
3923128	8.881784e-16	50
3923129	8.881784e-16	50
3923130	1.133316e-12	48
3923131	1.000000e+00	0
3923132	5.817779e-07	42
3923133	1.000000e+00	1
3923134	8.986806e-01	21
3923135	1.000000e+00	0
3923105	2.230891e-10	46
3923104	9.675457e-01	19
3923107	1.000000e+00	5
3923106	9.999994e-01	9
3923109	3.300224e-03	35
3923108	2.230891e-10	46
3923111	5.561376e-01	25
3923113	1.013194e-01	30
3923112	9.999881e-01	11
3923114	8.881784e-16	50
3923117	9.675457e-01	19
3923116	4.529710e-14	49
3923119	1.000000e+00	0
3923118	1.000000e+00	2
3923090	6.640945e-01	24
3923091	8.881784e-16	50
3923088	1.000000e+00	2
3923089	9.999881e-01	11
3923094	1.000000e+00	1
3923095	1.000000e+00	0
3923092	1.000000e+00	0
3923093	1.000000e+00	0
3923098	9.999972e-01	10
3923099	9.999972e-01	10
3923096	1.000000e+00	0
3923097	8.881784e-16	50
3923102	9.999972e-01	10
3923103	6.640945e-01	24
3923100	4.529710e-14	49
3923101	1.000000e+00	1
3923075	1.000000e+00	0
3923074	1.000000e+00	1
3923073	9.999972e-01	10
3923072	8.388818e-01	22
3923079	9.999999e-01	8
3923078	1.301086e-03	36
3923077	1.000000e+00	1
3923076	1.000000e+00	0
3923083	1.133316e-12	48
3923082	1.000000e+00	7
3923081	8.881784e-16	50
3923080	9.405398e-01	20
3923086	8.881784e-16	50
3923085	1.000000e+00	0
3923084	8.881784e-16	50
3923069	9.999972e-01	10
3923068	1.000000e+00	0
3923071	9.986989e-01	15
3923070	1.000000e+00	1
3923065	1.621870e-08	44
3923064	9.999994e-01	9
3923067	1.000000e+00	0
3923066	1.000000e+00	1
3923061	1.133316e-12	48
3923060	1.000000e+00	0
3923062	1.000000e+00	0
3923057	1.000000e+00	5
3923056	1.133316e-12	48
3923059	3.359055e-01	27
3923058	1.000000e+00	4
3923052	1.000000e+00	7
3923053	8.881784e-16	50
3923054	8.881784e-16	50
3923055	9.966998e-01	16
3923048	8.881784e-16	50
3923049	1.000000e+00	3
3923050	8.881784e-16	50
3923051	8.881784e-16	50
3923044	1.000000e+00	7
3923045	1.000000e+00	1
3923047	8.881784e-16	50
3923040	4.529710e-14	49
3923041	9.999999e-01	8
3923042	4.529710e-14	49
3923043	1.854161e-11	47
3923039	8.881784e-16	50
3923038	8.388818e-01	22
3923037	8.881784e-16	50
3923036	1.000000e+00	1
3923035	8.881784e-16	50
3923034	9.999881e-01	11
3923033	2.807050e-06	41
3923031	6.640945e-01	24
3923030	4.529710e-14	49
3923029	1.000000e+00	0
3923027	8.881784e-16	50
3923026	1.000000e+00	5
3923025	9.999549e-01	12
3923024	7.600562e-01	23
3923022	9.995319e-01	14
3923023	8.881784e-16	50
3923020	1.000000e+00	0
3923021	1.000000e+00	1
3923018	1.000000e+00	0
3923019	5.946023e-02	31
3923016	1.000000e+00	1
3923017	1.000000e+00	5
3923014	1.000000e+00	1
3923015	9.966998e-01	16
3923011	1.000000e+00	0
3923008	1.000000e+00	7
3923009	9.999881e-01	11
3923001	1.000000e+00	1
3923000	1.621870e-08	44
3923003	1.000000e+00	1
3923002	1.000000e+00	0
3923005	1.000000e+00	1
3923004	1.000000e+00	0
3923007	1.133316e-12	48
3923006	1.000000e+00	1
3922993	7.600562e-01	23
3922992	2.399438e-01	28
3922994	8.881784e-16	50
3922997	8.881784e-16	50
3922996	9.995319e-01	14
3922999	1.000000e+00	2
3922998	4.529710e-14	49
3922985	1.000000e+00	0
3922986	8.986806e-01	21
3922987	2.399438e-01	28
3922988	1.000000e+00	3
3922989	1.000000e+00	2
3922990	5.946023e-02	31
3922991	1.000000e+00	0
3922976	4.681115e-04	37
3922977	1.000000e+00	7
3922978	1.000000e+00	7
3922979	1.000000e+00	0
3922982	9.999549e-01	12
3922983	8.881784e-16	50
3922971	1.000000e+00	2
3922970	1.000000e+00	1
3922969	1.000000e+00	0
3922968	1.000000e+00	0
3922975	8.881784e-16	50
3922974	1.000000e+00	5
3922973	8.881784e-16	50
3922972	1.000000e+00	0
3922963	1.000000e+00	5
3922962	9.999994e-01	9
3922961	9.986989e-01	15
3922960	1.000000e+00	4
3922967	1.000000e+00	2
3922966	1.000000e+00	0
3922965	1.000000e+00	0
3922964	1.000000e+00	1
3922954	9.999972e-01	10
3922955	1.000000e+00	1
3922952	1.193067e-05	40
3922953	1.000000e+00	6
3922958	9.999972e-01	10
3922959	7.673339e-03	34
3922957	1.000000e+00	2
3922946	8.881784e-16	50
3922947	6.640945e-01	24
3922944	1.529320e-04	38
3922945	1.000000e+00	6
3922950	1.000000e+00	4
3922951	9.995319e-01	14
3922948	1.193067e-05	40
3922949	1.000000e+00	0
3923905	1.000000e+00	0
3923904	5.561376e-01	25
3923907	1.000000e+00	2
3923906	1.000000e+00	0
3923909	9.999881e-01	11
3923908	1.000000e+00	0
3923911	1.000000e+00	7
3923910	9.675457e-01	19
3923913	1.000000e+00	0
3923912	7.673339e-03	34
3923914	9.923267e-01	17
3923916	1.000000e+00	7
3923919	9.999994e-01	9
3923920	3.245432e-02	32
3923921	8.388818e-01	22
3923922	1.000000e+00	4
3923923	8.881784e-16	50
3923924	9.835804e-01	18
3923925	4.510745e-05	39
3923926	8.881784e-16	50
3923927	8.881784e-16	50
3923928	1.621870e-08	44
3923929	1.000000e+00	1
3923930	4.510745e-05	39
3923931	1.000000e+00	0
3923934	1.000000e+00	3
3923935	9.999999e-01	8
3923939	1.641957e-02	33
3923938	1.000000e+00	1
3923936	4.529710e-14	49
3923943	8.986806e-01	21
3923942	1.000000e+00	0
3923940	9.995319e-01	14
3923947	1.000000e+00	0
3923946	1.000000e+00	0
3923945	1.000000e+00	1
3923944	1.000000e+00	0
3923951	1.000000e+00	1
3923950	1.000000e+00	0
3923949	1.000000e+00	2
3923954	1.000000e+00	3
3923955	5.561376e-01	25
3923952	9.999994e-01	9
3923953	1.000000e+00	0
3923958	1.000000e+00	2
3923959	1.000000e+00	2
3923956	8.388818e-01	22
3923957	9.835804e-01	18
3923962	1.000000e+00	1
3923963	8.986806e-01	21
3923960	4.529710e-14	49
3923966	1.000000e+00	1
3923967	8.881784e-16	50
3923964	9.998471e-01	13
3923965	9.999881e-01	11
3923845	5.946023e-02	31
3923844	1.000000e+00	2
3923847	1.013194e-01	30
3923846	1.000000e+00	1
3923841	1.000000e+00	6
3923840	1.049339e-07	43
3923843	1.000000e+00	1
3923842	8.388818e-01	22
3923853	1.000000e+00	7
3923852	3.300224e-03	35
3923855	8.881784e-16	50
3923854	1.133316e-12	48
3923849	8.881784e-16	50
3923851	4.529710e-14	49
3923850	8.881784e-16	50
3923862	9.999549e-01	12
3923863	9.835804e-01	18
3923856	8.881784e-16	50
3923857	8.881784e-16	50
3923858	8.881784e-16	50
3923859	8.881784e-16	50
3923868	9.999881e-01	11
3923869	6.640945e-01	24
3923870	1.000000e+00	1
3923871	9.999881e-01	11
3923864	9.995319e-01	14
3923866	8.388818e-01	22
3923867	1.000000e+00	1
3923879	7.600562e-01	23
3923878	9.999999e-01	8
3923877	1.000000e+00	2
3923876	1.000000e+00	4
3923875	1.000000e+00	0
3923874	1.193067e-05	40
3923873	1.000000e+00	0
3923872	1.000000e+00	7
3923887	1.000000e+00	0
3923886	5.946023e-02	31
3923885	1.000000e+00	4
3923884	9.999999e-01	8
3923883	1.000000e+00	0
3923882	1.529320e-04	38
3923881	1.000000e+00	1
3923880	7.673339e-03	34
3923894	1.621870e-08	44
3923895	8.881784e-16	50
3923893	1.000000e+00	5
3923890	1.000000e+00	0
3923888	9.999999e-01	8
3923889	1.000000e+00	1
3923902	1.000000e+00	0
3923903	9.998471e-01	13
3923900	1.000000e+00	3
3923901	1.000000e+00	0
3923898	1.000000e+00	2
3923899	1.000000e+00	0
3923896	1.529320e-04	38
3923897	9.675457e-01	19
3923784	8.881784e-16	50
3923785	1.301086e-03	36
3923786	1.000000e+00	0
3923787	1.000000e+00	0
3923788	7.673339e-03	34
3923789	9.999999e-01	8
3923790	1.000000e+00	3
3923791	4.510745e-05	39
3923776	8.881784e-16	50
3923777	8.881784e-16	50
3923778	9.999972e-01	10
3923779	4.438624e-01	26
3923780	1.049339e-07	43
3923781	1.641957e-02	33
3923783	1.000000e+00	2
3923801	1.000000e+00	3
3923800	9.999999e-01	8
3923803	8.881784e-16	50
3923802	4.529710e-14	49
3923805	1.000000e+00	1
3923804	7.673339e-03	34
3923807	1.000000e+00	0
3923806	1.621870e-08	44
3923793	1.000000e+00	1
3923792	4.529710e-14	49
3923795	1.621870e-08	44
3923794	1.000000e+00	1
3923797	1.000000e+00	5
3923796	1.000000e+00	1
3923799	1.641957e-02	33
3923798	8.881784e-16	50
3923818	1.000000e+00	0
3923819	1.000000e+00	1
3923816	1.000000e+00	0
3923817	1.000000e+00	1
3923822	9.966998e-01	16
3923823	8.881784e-16	50
3923810	9.986989e-01	15
3923811	1.000000e+00	2
3923808	9.835804e-01	18
3923809	1.000000e+00	1
3923814	1.000000e+00	0
3923815	4.438624e-01	26
3923812	8.881784e-16	50
3923813	8.881784e-16	50
3923835	9.405398e-01	20
3923834	4.529710e-14	49
3923833	1.000000e+00	1
3923832	1.000000e+00	4
3923839	1.000000e+00	5
3923838	1.000000e+00	0
3923837	1.000000e+00	1
3923836	5.946023e-02	31
3923826	9.995319e-01	14
3923825	1.000000e+00	1
3923831	1.133316e-12	48
3923830	1.000000e+00	0
3923829	8.881784e-16	50
3923828	9.835804e-01	18
3923724	1.000000e+00	4
3923725	1.000000e+00	0
3923726	9.999549e-01	12
3923727	1.000000e+00	6
3923720	8.388818e-01	22
3923721	1.000000e+00	0
3923722	1.000000e+00	1
3923723	1.000000e+00	0
3923717	9.966998e-01	16
3923718	8.881784e-16	50
3923719	1.000000e+00	0
3923712	1.000000e+00	5
3923713	9.999999e-01	8
3923714	1.000000e+00	4
3923715	1.000000e+00	1
3923741	1.000000e+00	1
3923740	5.817779e-07	42
3923743	2.807050e-06	41
3923742	2.807050e-06	41
3923739	1.000000e+00	6
3923738	1.000000e+00	2
3923733	3.300224e-03	35
3923732	1.854161e-11	47
3923735	1.854161e-11	47
3923734	1.000000e+00	5
3923729	8.881784e-16	50
3923728	8.881784e-16	50
3923731	4.529710e-14	49
3923730	8.881784e-16	50
3923758	1.621870e-08	44
3923759	4.529710e-14	49
3923757	1.611182e-01	29
3923754	1.000000e+00	3
3923755	9.995319e-01	14
3923752	1.000000e+00	4
3923753	1.000000e+00	4
3923750	9.986989e-01	15
3923751	8.881784e-16	50
3923748	8.881784e-16	50
3923749	1.049339e-07	43
3923746	8.881784e-16	50
3923747	1.000000e+00	7
3923744	1.193067e-05	40
3923745	1.000000e+00	0
3923775	8.881784e-16	50
3923774	1.529320e-04	38
3923773	8.881784e-16	50
3923772	5.946023e-02	31
3923771	1.193067e-05	40
3923770	1.000000e+00	1
3923769	1.000000e+00	0
3923768	9.835804e-01	18
3923767	2.399438e-01	28
3923766	2.104926e-09	45
3923765	9.999881e-01	11
3923764	1.000000e+00	0
3923763	1.000000e+00	2
3923762	1.000000e+00	0
3923761	8.881784e-16	50
3923760	1.000000e+00	1
3923666	4.529710e-14	49
3923667	8.388818e-01	22
3923664	1.000000e+00	1
3923665	2.807050e-06	41
3923670	3.359055e-01	27
3923671	1.133316e-12	48
3923668	1.000000e+00	0
3923669	9.999999e-01	8
3923674	8.881784e-16	50
3923672	9.986989e-01	15
3923673	9.835804e-01	18
3923679	1.000000e+00	6
3923676	1.000000e+00	1
3923677	1.000000e+00	4
3923651	7.673339e-03	34
3923650	1.000000e+00	0
3923649	1.000000e+00	2
3923648	1.000000e+00	0
3923655	5.561376e-01	25
3923654	1.000000e+00	0
3923652	1.000000e+00	0
3923659	1.000000e+00	3
3923658	1.000000e+00	0
3923657	1.000000e+00	7
3923656	1.000000e+00	0
3923663	9.966998e-01	16
3923662	1.000000e+00	0
3923661	9.998471e-01	13
3923660	1.000000e+00	0
3923696	9.998471e-01	13
3923697	1.621870e-08	44
3923698	8.986806e-01	21
3923699	1.000000e+00	2
3923700	4.529710e-14	49
3923701	8.881784e-16	50
3923702	9.995319e-01	14
3923703	8.881784e-16	50
3923704	8.388818e-01	22
3923705	8.881784e-16	50
3923706	9.999881e-01	11
3923707	1.000000e+00	0
3923708	1.000000e+00	0
3923709	8.881784e-16	50
3923710	1.000000e+00	0
3923711	1.000000e+00	0
3923681	1.193067e-05	40
3923680	9.405398e-01	20
3923683	1.000000e+00	1
3923682	9.999999e-01	8
3923685	1.000000e+00	0
3923684	1.000000e+00	0
3923687	1.000000e+00	0
3923686	1.000000e+00	0
3923689	1.000000e+00	1
3923688	9.923267e-01	17
3923691	9.966998e-01	16
3923690	9.999881e-01	11
3923693	8.388818e-01	22
3923692	2.230891e-10	46
3923695	3.359055e-01	27
3923694	8.881784e-16	50
3923606	9.999549e-01	12
3923607	1.000000e+00	1
3923604	9.675457e-01	19
3923605	9.999972e-01	10
3923603	9.999972e-01	10
3923601	4.529710e-14	49
3923614	1.000000e+00	2
3923615	1.000000e+00	7
3923612	6.640945e-01	24
3923613	1.193067e-05	40
3923610	9.835804e-01	18
3923611	1.000000e+00	1
3923608	7.673339e-03	34
3923609	7.600562e-01	23
3923591	1.000000e+00	0
3923590	8.881784e-16	50
3923589	8.881784e-16	50
3923588	1.000000e+00	4
3923587	5.561376e-01	25
3923586	1.000000e+00	2
3923585	8.881784e-16	50
3923584	9.999972e-01	10
3923598	8.881784e-16	50
3923597	1.000000e+00	0
3923596	1.000000e+00	0
3923595	9.999972e-01	10
3923594	1.000000e+00	0
3923593	1.000000e+00	3
3923592	1.000000e+00	0
3923636	1.000000e+00	2
3923637	8.881784e-16	50
3923632	1.000000e+00	1
3923633	9.999994e-01	9
3923634	8.881784e-16	50
3923635	5.817779e-07	42
3923644	1.000000e+00	1
3923645	1.854161e-11	47
3923646	1.000000e+00	4
3923647	1.000000e+00	0
3923641	4.438624e-01	26
3923642	1.854161e-11	47
3923643	4.681115e-04	37
3923621	1.000000e+00	5
3923620	9.835804e-01	18
3923623	1.000000e+00	1
3923622	1.000000e+00	1
3923617	1.621870e-08	44
3923616	8.881784e-16	50
3923619	9.835804e-01	18
3923618	1.000000e+00	0
3923628	1.000000e+00	6
3923631	9.966998e-01	16
3923630	9.999549e-01	12
3923625	9.999999e-01	8
3923624	1.854161e-11	47
3923627	1.000000e+00	1
3923626	1.000000e+00	0
3923547	2.230891e-10	46
3923546	1.000000e+00	0
3923545	1.000000e+00	0
3923544	1.000000e+00	0
3923550	1.000000e+00	2
3923549	1.000000e+00	2
3923548	1.133316e-12	48
3923539	1.000000e+00	0
3923538	2.399438e-01	28
3923537	1.000000e+00	1
3923536	9.999881e-01	11
3923543	1.000000e+00	0
3923542	1.000000e+00	3
PID_162139855	8.881784e-16	50
3923541	1.000000e+00	7
3923540	1.000000e+00	3
3923530	1.000000e+00	2
3923531	2.807050e-06	41
3923528	1.013194e-01	30
3923529	3.300224e-03	35
3923534	1.000000e+00	2
3923535	8.881784e-16	50
3923532	9.835804e-01	18
3923533	9.995319e-01	14
3923520	8.881784e-16	50
3923521	5.561376e-01	25
3923526	9.675457e-01	19
3923524	1.854161e-11	47
3923525	9.999881e-01	11
3923577	1.000000e+00	1
3923579	1.000000e+00	0
3923578	1.000000e+00	0
3923581	1.000000e+00	3
3923580	1.000000e+00	3
3923583	1.301086e-03	36
3923582	9.923267e-01	17
3923568	8.881784e-16	50
3923571	9.999972e-01	10
3923570	1.000000e+00	1
3923573	1.000000e+00	4
3923575	8.881784e-16	50
3923574	1.000000e+00	2
3923560	1.000000e+00	0
3923561	9.923267e-01	17
3923562	1.611182e-01	29
3923563	1.000000e+00	7
3923564	1.000000e+00	3
3923565	9.999999e-01	8
3923566	1.000000e+00	0
3923567	9.999881e-01	11
3923552	1.000000e+00	0
3923554	1.000000e+00	0
3923555	1.000000e+00	0
3923556	1.000000e+00	0
3923557	1.000000e+00	1
3923558	1.000000e+00	0
3923559	1.529320e-04	38
3923487	8.881784e-16	50
3923486	4.681115e-04	37
3923485	1.611182e-01	29
3923484	5.561376e-01	25
3923483	1.000000e+00	1
3923481	8.881784e-16	50
3923480	4.529710e-14	49
3923479	9.405398e-01	20
3923478	8.881784e-16	50
3923477	1.000000e+00	0
3923476	1.000000e+00	1
3923475	1.000000e+00	0
3923474	1.000000e+00	2
3923473	9.966998e-01	16
3923472	1.000000e+00	0
3923470	1.621870e-08	44
3923471	1.000000e+00	1
3923469	1.000000e+00	2
3923466	7.673339e-03	34
3923467	8.881784e-16	50
3923464	5.946023e-02	31
3923465	8.881784e-16	50
3923462	1.000000e+00	5
3923463	5.946023e-02	31
3923460	1.000000e+00	0
3923461	1.000000e+00	0
3923458	1.000000e+00	0
3923459	1.000000e+00	0
3923456	1.013194e-01	30
3923457	1.000000e+00	0
3923517	9.675457e-01	19
3923516	1.000000e+00	0
3923519	8.881784e-16	50
3923518	1.013194e-01	30
3923513	8.881784e-16	50
3923512	4.510745e-05	39
3923515	1.000000e+00	0
3923514	1.000000e+00	1
3923509	8.881784e-16	50
3923508	1.854161e-11	47
3923511	1.000000e+00	0
3923510	1.000000e+00	0
3923505	5.817779e-07	42
3923504	8.388818e-01	22
3923507	4.529710e-14	49
3923500	9.923267e-01	17
3923501	1.000000e+00	0
3923502	1.000000e+00	2
3923503	8.881784e-16	50
3923496	2.399438e-01	28
3923497	1.000000e+00	1
3923498	1.000000e+00	0
3923499	9.923267e-01	17
3923492	9.995319e-01	14
3923493	2.230891e-10	46
3923494	1.000000e+00	0
3923495	9.999549e-01	12
3923488	9.675457e-01	19
3923489	1.000000e+00	3
3923490	1.000000e+00	0
3923491	1.000000e+00	2
3924579	8.881784e-16	50
3924578	1.000000e+00	4
3924577	9.835804e-01	18
3924576	9.835804e-01	18
3924583	1.000000e+00	0
3924582	1.000000e+00	1
3924581	8.881784e-16	50
3924580	4.529710e-14	49
3924587	1.000000e+00	4
3924586	1.000000e+00	6
3924585	1.621870e-08	44
3924584	1.000000e+00	0
3924591	1.611182e-01	29
3924590	1.000000e+00	1
3924589	1.000000e+00	6
3924588	1.000000e+00	1
3924594	1.000000e+00	3
3924595	9.999549e-01	12
3924592	4.510745e-05	39
3924593	1.000000e+00	0
3924598	1.000000e+00	0
3924596	1.000000e+00	0
3924597	9.998471e-01	13
3924602	1.000000e+00	0
3924603	1.000000e+00	2
3924600	8.881784e-16	50
3924601	1.000000e+00	3
3924606	1.641957e-02	33
3924607	8.881784e-16	50
3924604	1.000000e+00	6
3924605	8.388818e-01	22
3924545	1.000000e+00	0
3924544	1.000000e+00	6
3924547	1.000000e+00	1
3924546	1.000000e+00	0
3924549	1.000000e+00	5
3924548	7.673339e-03	34
3924551	1.000000e+00	4
3924550	5.561376e-01	25
3924553	9.405398e-01	20
3924552	9.999999e-01	8
3924555	9.998471e-01	13
3924554	1.000000e+00	2
3924557	8.881784e-16	50
3924559	9.999881e-01	11
3924558	2.807050e-06	41
3924560	1.000000e+00	0
3924561	2.104926e-09	45
3924562	1.000000e+00	1
3924563	1.000000e+00	0
3924564	9.999549e-01	12
3924565	1.000000e+00	0
3924566	4.529710e-14	49
3924567	6.640945e-01	24
3924568	6.640945e-01	24
3924569	9.998471e-01	13
3924570	9.999994e-01	9
3924571	2.230891e-10	46
3924572	4.529710e-14	49
3924573	9.999999e-01	8
3924574	4.529710e-14	49
3924575	1.000000e+00	0
3924519	5.817779e-07	42
3924518	8.881784e-16	50
3924517	5.561376e-01	25
3924516	5.817779e-07	42
3924515	1.133316e-12	48
3924514	1.000000e+00	3
3924512	1.000000e+00	2
3924527	6.640945e-01	24
3924526	8.881784e-16	50
3924525	9.999994e-01	9
3924524	1.000000e+00	7
3924523	2.104926e-09	45
3924522	9.923267e-01	17
3924521	2.807050e-06	41
3924520	8.881784e-16	50
3924534	2.807050e-06	41
3924535	1.000000e+00	2
3924532	1.000000e+00	0
3924533	8.881784e-16	50
3924530	1.000000e+00	0
3924531	2.807050e-06	41
3924528	7.600562e-01	23
3924529	9.999999e-01	8
3924542	1.000000e+00	2
3924543	1.000000e+00	1
3924540	5.561376e-01	25
3924541	1.000000e+00	0
3924538	1.000000e+00	5
3924539	1.641957e-02	33
3924536	1.000000e+00	3
3924537	9.999999e-01	8
3924485	4.529710e-14	49
3924487	1.000000e+00	4
3924486	4.681115e-04	37
3924481	8.881784e-16	50
3924480	1.000000e+00	6
3924483	2.104926e-09	45
3924482	8.881784e-16	50
3924493	2.230891e-10	46
3924492	9.966998e-01	16
3924495	8.881784e-16	50
3924494	5.946023e-02	31
3924488	9.999972e-01	10
3924491	4.510745e-05	39
3924500	7.673339e-03	34
3924501	9.999549e-01	12
3924502	4.529710e-14	49
3924496	1.854161e-11	47
3924497	1.133316e-12	48
3924498	1.000000e+00	1
3924499	1.133316e-12	48
3924508	4.438624e-01	26
3924509	2.807050e-06	41
3924510	1.000000e+00	0
3924504	8.881784e-16	50
3924505	1.000000e+00	1
3924506	1.000000e+00	5
3924507	1.000000e+00	4
3924714	6.640945e-01	24
3924715	9.999972e-01	10
3924712	1.000000e+00	0
3924713	1.000000e+00	7
3924718	1.000000e+00	0
3924719	1.854161e-11	47
3924716	1.000000e+00	1
3924717	9.999972e-01	10
3924706	1.000000e+00	2
3924707	1.193067e-05	40
3924704	9.999999e-01	8
3924705	9.999999e-01	8
3924710	2.807050e-06	41
3924711	4.438624e-01	26
3924708	2.399438e-01	28
3924709	1.000000e+00	1
3924731	8.881784e-16	50
3924730	8.881784e-16	50
3924729	3.359055e-01	27
3924728	9.999972e-01	10
3924735	1.000000e+00	1
[truncated: 1,026 more rows]
