# Supplementary material for: Translational Selection Is Ubiquitous in Prokaryotes
Source: PLoS Genet. 2010 Jun 24;6(6):e1001004. doi: 10.1371/journal.pgen.1001004 (PMC2891978; doi:10.1371/journal.pgen.1001004)
Supplement: Dataset S1 — OCU/non-OCU gene calls in 461 Bacterial and Archaeal genomes, and summary tables of genome properties and OCU preferences for specific codons. (4.77 MB ZIP) [file pgen.1001004.s001.zip › Dataset_S1_Archaea/Nanoarchaeum_equitans.arff.ocuGenes]

GeneID	signTest_p	ocuProbWinCnt
2732662	1.000000e+00	1
2732660	8.986806e-01	21
2732661	3.300224e-03	35
2732658	1.000000e+00	6
2732659	1.000000e+00	3
2732657	1.000000e+00	7
2732647	9.999881e-01	11
2732646	4.529710e-14	49
2732645	2.104926e-09	45
2732644	1.000000e+00	0
2732643	8.881784e-16	50
2732642	8.881784e-16	50
2732641	1.000000e+00	0
2732640	2.807050e-06	41
2732628	1.000000e+00	5
2732629	1.000000e+00	4
2732630	8.388818e-01	22
2732631	9.998471e-01	13
2732624	8.881784e-16	50
2732625	1.000000e+00	7
2732627	1.621870e-08	44
2732636	1.000000e+00	1
2732637	1.000000e+00	4
2732638	1.000000e+00	2
2732639	1.529320e-04	38
2732632	9.675457e-01	19
2732634	1.133316e-12	48
2732635	1.000000e+00	2
2732615	1.000000e+00	1
2732614	9.999881e-01	11
2732611	1.529320e-04	38
2732621	2.807050e-06	41
2732620	1.000000e+00	5
2732623	1.000000e+00	3
2732622	9.998471e-01	13
2732617	9.995319e-01	14
2732616	4.529710e-14	49
2732619	9.999549e-01	12
2732618	1.000000e+00	5
2732595	8.881784e-16	50
2732592	9.405398e-01	20
2732593	9.998471e-01	13
2732598	4.510745e-05	39
2732599	8.881784e-16	50
2732597	1.000000e+00	0
2732602	1.000000e+00	3
2732603	9.966998e-01	16
2732600	8.881784e-16	50
2732604	2.230891e-10	46
2732605	1.000000e+00	1
2732579	9.675457e-01	19
2732578	9.999994e-01	9
2732577	9.675457e-01	19
2732576	4.529710e-14	49
2732583	8.881784e-16	50
2732582	1.000000e+00	0
2732581	8.986806e-01	21
2732580	1.049339e-07	43
2732587	1.049339e-07	43
2732586	1.000000e+00	0
2732585	1.000000e+00	0
2732591	1.611182e-01	29
2732590	1.000000e+00	7
2732589	2.399438e-01	28
2732588	1.000000e+00	1
2732561	5.946023e-02	31
2732562	1.000000e+00	4
2732563	9.998471e-01	13
2732564	9.999999e-01	8
2732565	2.104926e-09	45
2732566	1.301086e-03	36
2732567	1.000000e+00	0
2732569	8.881784e-16	50
2732570	1.621870e-08	44
2732571	1.000000e+00	2
2732572	1.000000e+00	0
2732573	1.049339e-07	43
2732574	1.000000e+00	5
2732575	8.881784e-16	50
2732553	4.438624e-01	26
2732552	1.000000e+00	3
2732555	8.388818e-01	22
2732554	4.529710e-14	49
2732557	8.881784e-16	50
2732556	4.529710e-14	49
2732558	1.193067e-05	40
PID_161511236	1.133316e-12	48
2654124	8.881784e-16	50
2654127	8.986806e-01	21
2654126	1.000000e+00	0
2654120	1.000000e+00	0
2654117	8.881784e-16	50
2654116	9.999881e-01	11
2654119	1.000000e+00	3
2654118	1.000000e+00	3
2654140	1.193067e-05	40
2654141	1.133316e-12	48
2654142	1.000000e+00	7
2654143	1.000000e+00	5
2654136	4.529710e-14	49
2654137	2.104926e-09	45
2654138	1.854161e-11	47
2654139	1.000000e+00	6
2654132	8.881784e-16	50
2654133	1.133316e-12	48
2654134	1.133316e-12	48
2654129	8.881784e-16	50
2654131	4.681115e-04	37
2654095	1.000000e+00	4
2654093	9.999999e-01	8
2654092	8.881784e-16	50
2654091	1.013194e-01	30
2654090	9.999881e-01	11
2654089	1.000000e+00	0
2654088	3.359055e-01	27
2654087	1.000000e+00	1
2654086	9.998471e-01	13
2654085	8.881784e-16	50
2654082	9.966998e-01	16
2654080	9.999881e-01	11
2654110	4.438624e-01	26
2654111	1.000000e+00	5
2654109	2.104926e-09	45
2654106	1.193067e-05	40
2654104	9.923267e-01	17
2654105	9.986989e-01	15
2654102	2.104926e-09	45
2654103	1.000000e+00	0
2654101	4.681115e-04	37
2654098	8.881784e-16	50
2654099	1.000000e+00	2
2654097	1.000000e+00	7
2654185	8.881784e-16	50
2654184	1.854161e-11	47
2654187	4.510745e-05	39
2654186	1.000000e+00	0
2654188	1.193067e-05	40
2654191	1.000000e+00	1
2654190	4.510745e-05	39
2654177	5.946023e-02	31
2654176	4.681115e-04	37
2654179	1.000000e+00	5
2654178	8.388818e-01	22
2654181	8.881784e-16	50
2654183	2.104926e-09	45
2654200	8.881784e-16	50
2654201	8.881784e-16	50
2654202	8.881784e-16	50
2654204	9.995319e-01	14
2654205	9.966998e-01	16
2654192	1.000000e+00	7
2654193	9.999881e-01	11
2654194	1.000000e+00	1
2654195	1.000000e+00	5
2654196	1.000000e+00	0
2654197	8.881784e-16	50
2654198	8.881784e-16	50
2654199	3.300224e-03	35
2654154	1.193067e-05	40
2654153	5.817779e-07	42
2654152	9.999549e-01	12
2654159	8.881784e-16	50
2654158	1.000000e+00	3
2654147	9.998471e-01	13
2654145	9.999999e-01	8
2654144	1.854161e-11	47
2654151	8.881784e-16	50
2654150	1.611182e-01	29
2654149	1.133316e-12	48
2654148	8.881784e-16	50
2654170	1.000000e+00	1
2654168	4.529710e-14	49
2654174	1.000000e+00	1
2654175	1.133316e-12	48
2654172	1.621870e-08	44
2654173	4.681115e-04	37
2654162	1.013194e-01	30
2654163	1.049339e-07	43
2654161	8.388818e-01	22
2654167	1.000000e+00	0
2654164	1.854161e-11	47
2654165	1.000000e+00	7
2654518	1.000000e+00	7
2654519	2.807050e-06	41
2654517	2.807050e-06	41
2654515	1.621870e-08	44
2654513	2.230891e-10	46
2654526	8.881784e-16	50
2654524	1.621870e-08	44
2654525	8.388818e-01	22
2654522	9.998471e-01	13
2654523	5.946023e-02	31
2654520	1.854161e-11	47
2654521	9.999994e-01	9
2654503	8.881784e-16	50
2654500	8.881784e-16	50
2654499	8.881784e-16	50
2654497	1.000000e+00	1
2654496	7.673339e-03	34
2654511	1.611182e-01	29
2654510	1.133316e-12	48
2654509	4.438624e-01	26
2654508	1.000000e+00	1
2654507	8.881784e-16	50
2654506	8.881784e-16	50
2654504	9.999881e-01	11
2654484	1.000000e+00	6
2654485	1.000000e+00	4
2654486	1.000000e+00	0
2654480	4.529710e-14	49
2654483	4.529710e-14	49
2654492	9.995319e-01	14
2654493	1.000000e+00	4
2654488	8.881784e-16	50
2654489	7.600562e-01	23
2654490	8.881784e-16	50
2654491	3.245432e-02	32
2654469	4.529710e-14	49
2654468	3.300224e-03	35
2654471	4.529710e-14	49
2654467	1.000000e+00	3
2654477	1.000000e+00	5
2654476	9.999972e-01	10
2654479	9.999549e-01	12
2654473	9.999999e-01	8
2654472	8.881784e-16	50
2654475	1.133316e-12	48
2654474	3.359055e-01	27
2654578	2.230891e-10	46
2654048	1.000000e+00	3
2654579	1.529320e-04	38
2654576	9.835804e-01	18
2654050	1.000000e+00	2
2654051	8.881784e-16	50
2654577	3.359055e-01	27
2654582	2.104926e-09	45
2654052	8.881784e-16	50
2654053	1.621870e-08	44
2654054	9.995319e-01	14
2654580	3.359055e-01	27
2654581	5.946023e-02	31
2654055	1.000000e+00	7
2654586	4.529710e-14	49
2654056	1.000000e+00	0
2654587	1.854161e-11	47
2654057	2.807050e-06	41
2654584	9.998471e-01	13
2654058	8.881784e-16	50
2654585	9.999881e-01	11
2654059	1.000000e+00	1
2654590	6.640945e-01	24
2654060	1.000000e+00	1
2654588	9.999999e-01	8
2654062	1.301086e-03	36
2654589	1.000000e+00	3
2654563	4.438624e-01	26
2654065	8.881784e-16	50
2654562	5.817779e-07	42
2654067	4.529710e-14	49
2654561	8.881784e-16	50
2654560	1.000000e+00	7
2654066	1.000000e+00	1
2654567	1.000000e+00	7
2654068	2.807050e-06	41
2654566	1.854161e-11	47
2654071	1.000000e+00	0
2654565	8.881784e-16	50
2654070	1.193067e-05	40
2654564	1.000000e+00	0
2654571	8.881784e-16	50
2654073	1.000000e+00	0
2654570	9.966998e-01	16
2654569	8.881784e-16	50
2654075	5.817779e-07	42
2654568	9.986989e-01	15
2654074	8.881784e-16	50
2654575	5.817779e-07	42
2654574	1.000000e+00	6
2654079	8.881784e-16	50
2654573	1.000000e+00	0
2654078	1.000000e+00	4
2654572	9.999994e-01	9
2654545	9.999549e-01	12
2654546	1.000000e+00	3
2654547	1.000000e+00	7
2654548	4.529710e-14	49
2654550	9.999994e-01	9
2654552	4.529710e-14	49
2654553	1.133316e-12	48
2654030	4.529710e-14	49
2654556	1.000000e+00	1
2654557	1.000000e+00	0
2654031	1.000000e+00	2
2654028	9.923267e-01	17
2654559	1.133316e-12	48
2654029	1.000000e+00	1
2654035	2.104926e-09	45
2654529	8.881784e-16	50
2654528	8.881784e-16	50
2654033	3.300224e-03	35
2654531	1.000000e+00	0
2654032	8.881784e-16	50
2654530	1.000000e+00	4
2654039	8.881784e-16	50
2654533	9.986989e-01	15
2654532	9.999549e-01	12
2654037	9.966998e-01	16
2654535	2.230891e-10	46
2654036	2.230891e-10	46
2654534	8.881784e-16	50
2654537	8.881784e-16	50
2654042	8.881784e-16	50
2654536	9.998471e-01	13
2654041	3.300224e-03	35
2654539	9.923267e-01	17
2654040	1.000000e+00	1
2654541	1.000000e+00	7
2654047	9.999994e-01	9
2654540	1.000000e+00	2
2654543	8.881784e-16	50
2654045	9.999881e-01	11
2654542	8.986806e-01	21
2654044	3.359055e-01	27
2654381	8.986806e-01	21
2654382	1.000000e+00	4
2654383	1.000000e+00	6
2654376	1.000000e+00	6
2654377	2.104926e-09	45
2654378	8.881784e-16	50
2654379	1.000000e+00	4
2654372	1.000000e+00	2
2654373	9.986989e-01	15
2654374	3.359055e-01	27
2654375	3.245432e-02	32
2654368	1.000000e+00	0
2654369	8.388818e-01	22
2654370	1.854161e-11	47
2654399	1.000000e+00	0
2654398	1.049339e-07	43
2654392	1.133316e-12	48
2654395	8.881784e-16	50
2654394	9.835804e-01	18
2654389	5.946023e-02	31
2654388	8.986806e-01	21
2654390	9.986989e-01	15
2654385	9.405398e-01	20
2654384	1.000000e+00	0
2654387	8.881784e-16	50
2654386	1.000000e+00	5
2654350	1.000000e+00	2
2654351	1.000000e+00	6
2654348	9.999972e-01	10
2654349	8.881784e-16	50
2654347	8.881784e-16	50
2654344	1.000000e+00	0
2654345	9.405398e-01	20
2654343	1.000000e+00	0
2654340	5.946023e-02	31
2654341	9.835804e-01	18
2654338	1.000000e+00	0
2654339	1.621870e-08	44
2654337	9.986989e-01	15
2654367	1.000000e+00	6
2654366	8.881784e-16	50
2654363	1.000000e+00	5
2654361	1.641957e-02	33
2654360	8.881784e-16	50
2654359	9.999881e-01	11
2654357	8.881784e-16	50
2654356	1.000000e+00	1
2654355	1.000000e+00	2
2654353	9.995319e-01	14
2654440	9.675457e-01	19
2654442	9.998471e-01	13
2654443	9.998471e-01	13
2654444	2.230891e-10	46
2654445	1.000000e+00	3
2654446	8.388818e-01	22
2654447	1.000000e+00	5
2654433	1.854161e-11	47
2654434	1.000000e+00	1
2654435	2.230891e-10	46
2654436	9.966998e-01	16
2654437	4.510745e-05	39
2654438	8.881784e-16	50
2654439	8.881784e-16	50
2654456	1.000000e+00	0
2654459	5.817779e-07	42
2654461	1.854161e-11	47
2654460	1.000000e+00	7
2654463	1.000000e+00	1
2654462	8.881784e-16	50
2654451	1.000000e+00	6
2654450	9.966998e-01	16
2654452	9.995319e-01	14
2654455	1.000000e+00	0
2654409	9.999999e-01	8
2654414	1.133316e-12	48
2654415	1.133316e-12	48
2654413	8.881784e-16	50
2654403	1.611182e-01	29
2654401	9.835804e-01	18
2654406	1.133316e-12	48
2654407	2.104926e-09	45
2654404	1.133316e-12	48
2654405	1.000000e+00	1
2654427	1.000000e+00	2
2654426	8.881784e-16	50
2654425	9.999999e-01	8
2654431	6.640945e-01	24
2654429	1.529320e-04	38
2654428	1.529320e-04	38
2654419	1.000000e+00	1
2654418	5.817779e-07	42
2654423	1.000000e+00	4
2654422	9.998471e-01	13
2654421	1.000000e+00	4
2654420	3.245432e-02	32
2654245	1.000000e+00	0
2654244	1.000000e+00	0
2654247	1.000000e+00	2
2654246	9.999972e-01	10
2654241	9.966998e-01	16
2654240	8.881784e-16	50
2654243	1.133316e-12	48
2654242	4.438624e-01	26
2654253	8.881784e-16	50
2654252	8.986806e-01	21
2654255	8.986806e-01	21
2654248	1.000000e+00	0
2654251	1.854161e-11	47
2654250	8.881784e-16	50
2654260	8.881784e-16	50
2654261	1.641957e-02	33
2654263	1.000000e+00	7
2654256	1.000000e+00	2
2654257	1.000000e+00	0
2654258	1.000000e+00	0
2654259	1.000000e+00	1
2654270	8.881784e-16	50
2654271	1.000000e+00	6
2654264	9.998471e-01	13
2654265	8.881784e-16	50
2654267	1.000000e+00	0
2654215	8.881784e-16	50
2654214	6.640945e-01	24
2654213	1.193067e-05	40
2654212	9.999972e-01	10
2654211	4.529710e-14	49
2654210	4.529710e-14	49
2654209	2.230891e-10	46
2654208	1.000000e+00	1
2654223	1.000000e+00	6
2654222	1.000000e+00	1
2654221	1.133316e-12	48
2654220	1.000000e+00	1
2654219	9.999549e-01	12
2654218	1.000000e+00	7
2654216	8.881784e-16	50
2654231	9.999972e-01	10
2654228	8.881784e-16	50
2654229	7.600562e-01	23
2654226	9.995319e-01	14
2654224	4.438624e-01	26
2654238	1.529320e-04	38
2654237	1.854161e-11	47
2654234	8.881784e-16	50
2654235	8.881784e-16	50
2654232	1.854161e-11	47
2654305	9.966998e-01	16
2654304	9.999881e-01	11
2654306	5.561376e-01	25
2654309	1.611182e-01	29
2654308	4.529710e-14	49
2654311	8.881784e-16	50
2654310	4.529710e-14	49
2654313	2.104926e-09	45
2654312	2.399438e-01	28
2654314	9.995319e-01	14
2654317	8.881784e-16	50
2654316	7.673339e-03	34
2654319	5.946023e-02	31
2654318	8.881784e-16	50
2654320	1.000000e+00	7
2654325	5.561376e-01	25
2654326	1.013194e-01	30
2654327	1.000000e+00	4
2654328	9.986989e-01	15
2654329	8.881784e-16	50
2654330	8.388818e-01	22
2654331	9.999999e-01	8
2654332	1.000000e+00	0
2654333	1.000000e+00	7
2654334	1.000000e+00	2
2654335	1.000000e+00	7
2654275	1.000000e+00	0
2654274	4.510745e-05	39
2654273	9.835804e-01	18
2654278	4.510745e-05	39
2654277	2.104926e-09	45
2654276	8.881784e-16	50
2654283	1.049339e-07	43
2654282	9.999549e-01	12
2654285	5.817779e-07	42
2654284	2.104926e-09	45
2654291	5.817779e-07	42
2654288	1.000000e+00	4
2654289	2.399438e-01	28
2654294	1.133316e-12	48
2654292	9.986989e-01	15
2654298	8.881784e-16	50
2654299	7.673339e-03	34
2654297	5.817779e-07	42
2654303	8.881784e-16	50
2654300	2.104926e-09	45
2654301	8.881784e-16	50
