# Supplementary material for: Translational Selection Is Ubiquitous in Prokaryotes
Source: PLoS Genet. 2010 Jun 24;6(6):e1001004. doi: 10.1371/journal.pgen.1001004 (PMC2891978; doi:10.1371/journal.pgen.1001004)
Supplement: Dataset S1 — OCU/non-OCU gene calls in 461 Bacterial and Archaeal genomes, and summary tables of genome properties and OCU preferences for specific codons. (4.77 MB ZIP) [file pgen.1001004.s001.zip › Dataset_S1_Archaea/Natronomonas_pharaonis.arff.ocuGenes]

GeneID	signTest_p	ocuProbWinCnt
3700735	1.000000e+00	0
3694705	1.000000e+00	5
3694704	8.881784e-16	50
3694701	1.133316e-12	48
3694702	9.835804e-01	18
3694703	2.230891e-10	46
3694696	9.999972e-01	10
3694697	9.405398e-01	20
3694698	9.986989e-01	15
3694699	5.946023e-02	31
3694692	4.529710e-14	49
3694693	1.133316e-12	48
3694694	8.881784e-16	50
3694695	8.881784e-16	50
3694688	5.946023e-02	31
3694690	9.675457e-01	19
3694691	8.881784e-16	50
3694687	2.807050e-06	41
3694686	8.881784e-16	50
3694685	8.881784e-16	50
3694684	1.013194e-01	30
3694683	1.621870e-08	44
3694682	6.640945e-01	24
3694681	4.681115e-04	37
3694680	5.561376e-01	25
3694679	1.621870e-08	44
3694678	9.999549e-01	12
3694677	2.399438e-01	28
3694676	9.995319e-01	14
3694675	5.817779e-07	42
3694674	1.193067e-05	40
3694673	5.561376e-01	25
3694672	5.817779e-07	42
3694670	7.673339e-03	34
3694671	1.641957e-02	33
3694668	6.640945e-01	24
3694669	4.529710e-14	49
3694666	1.133316e-12	48
3694667	1.013194e-01	30
3694664	8.881784e-16	50
3694665	2.230891e-10	46
3694662	9.966998e-01	16
3694663	1.193067e-05	40
3694660	4.510745e-05	39
3694661	1.049339e-07	43
3694658	1.611182e-01	29
3694659	2.807050e-06	41
3694656	4.438624e-01	26
3694657	1.049339e-07	43
3694649	2.230891e-10	46
3694648	8.881784e-16	50
3694651	8.881784e-16	50
3694650	8.881784e-16	50
3694653	1.529320e-04	38
3694652	4.681115e-04	37
3694655	7.600562e-01	23
3694654	8.881784e-16	50
3694641	7.600562e-01	23
3694640	9.405398e-01	20
3694643	4.438624e-01	26
3694642	8.881784e-16	50
3694645	8.881784e-16	50
3694647	1.641957e-02	33
3694646	4.529710e-14	49
3694632	8.881784e-16	50
3694633	8.881784e-16	50
3694635	8.881784e-16	50
3694636	6.640945e-01	24
3694637	9.923267e-01	17
3694638	1.301086e-03	36
3694639	8.881784e-16	50
3694624	1.854161e-11	47
3694626	8.881784e-16	50
3694627	7.673339e-03	34
3694628	8.881784e-16	50
3694629	1.854161e-11	47
3694630	1.301086e-03	36
3694631	8.881784e-16	50
3694618	8.881784e-16	50
3694617	8.881784e-16	50
3694623	4.681115e-04	37
3694621	8.881784e-16	50
3694611	9.998471e-01	13
3694609	5.817779e-07	42
3694608	1.611182e-01	29
3694615	2.399438e-01	28
3694614	1.854161e-11	47
3694613	8.881784e-16	50
3694612	8.881784e-16	50
3694602	3.300224e-03	35
3694603	8.388818e-01	22
3694600	1.301086e-03	36
3694601	2.230891e-10	46
3694606	1.621870e-08	44
3694607	1.641957e-02	33
3694604	9.995319e-01	14
3694605	3.300224e-03	35
3694594	7.600562e-01	23
3694595	1.611182e-01	29
3694592	1.611182e-01	29
3694593	1.000000e+00	6
3694598	9.405398e-01	20
3694599	1.133316e-12	48
3694596	1.529320e-04	38
3694597	1.621870e-08	44
3703448	1.000000e+00	6
3701898	1.000000e+00	1
3703449	8.881784e-16	50
3701899	1.000000e+00	7
3703450	4.529710e-14	49
3701896	6.640945e-01	24
3703451	3.300224e-03	35
3701897	1.000000e+00	0
3703452	4.529710e-14	49
3701902	1.621870e-08	44
3703453	1.000000e+00	2
3701903	1.000000e+00	1
3703454	1.193067e-05	40
3701900	9.999999e-01	8
3701901	9.999994e-01	9
3703455	1.000000e+00	2
3701890	7.673339e-03	34
3703440	1.000000e+00	1
3701891	8.881784e-16	50
3703441	1.049339e-07	43
3701888	7.673339e-03	34
3703442	1.000000e+00	7
3701889	1.193067e-05	40
3703443	1.000000e+00	1
3701894	9.999972e-01	10
3703444	1.133316e-12	48
3701895	9.835804e-01	18
3703445	8.881784e-16	50
3703446	2.399438e-01	28
3701892	9.923267e-01	17
3703447	9.999881e-01	11
3703433	8.986806e-01	21
3701915	8.881784e-16	50
3701914	1.854161e-11	47
3703432	1.000000e+00	2
3701913	1.301086e-03	36
3703435	1.000000e+00	7
3701912	5.561376e-01	25
3703434	1.000000e+00	0
3703437	1.000000e+00	0
3701919	1.000000e+00	2
3703436	1.000000e+00	3
3701918	3.300224e-03	35
3703439	1.000000e+00	1
3701917	1.000000e+00	4
3703438	9.835804e-01	18
3701916	1.133316e-12	48
3703425	8.881784e-16	50
3701907	8.881784e-16	50
3703424	8.881784e-16	50
3701906	3.359055e-01	27
3701905	8.881784e-16	50
3703427	9.835804e-01	18
3701904	4.438624e-01	26
3703426	8.881784e-16	50
3703429	8.881784e-16	50
3701911	8.881784e-16	50
3703428	1.000000e+00	7
3701910	1.301086e-03	36
3703431	1.000000e+00	4
3703430	2.807050e-06	41
3701908	8.881784e-16	50
3703482	1.000000e+00	6
3701928	5.946023e-02	31
3703483	9.999994e-01	9
3701929	1.854161e-11	47
3703480	8.881784e-16	50
3701930	3.359055e-01	27
3703481	1.000000e+00	4
3701931	3.300224e-03	35
3703486	5.946023e-02	31
3701932	9.986989e-01	15
3703487	1.000000e+00	4
3701934	1.000000e+00	2
3701935	5.946023e-02	31
3701920	1.000000e+00	5
3703475	9.999549e-01	12
3701921	1.000000e+00	1
3703472	8.881784e-16	50
3701922	9.675457e-01	19
3703473	1.621870e-08	44
3701923	1.000000e+00	1
3703478	9.966998e-01	16
3701924	1.000000e+00	0
3703479	5.946023e-02	31
3701925	1.000000e+00	1
3701926	1.000000e+00	0
3701927	9.999999e-01	8
3703477	9.995319e-01	14
3701945	8.881784e-16	50
3703467	8.881784e-16	50
3701944	1.000000e+00	0
3703466	8.881784e-16	50
3701947	9.999881e-01	11
3703465	2.104926e-09	45
3703464	1.049339e-07	43
3701949	8.881784e-16	50
3703471	8.881784e-16	50
3701948	2.399438e-01	28
3703470	4.510745e-05	39
3701951	9.999994e-01	9
3701950	1.000000e+00	0
3703468	8.881784e-16	50
3701937	1.000000e+00	0
3703459	1.000000e+00	5
3701936	1.000000e+00	1
3703458	1.000000e+00	4
3701939	9.998471e-01	13
3703457	1.000000e+00	0
3701938	1.000000e+00	0
3703456	7.600562e-01	23
3701941	1.000000e+00	1
3703463	8.881784e-16	50
3701940	1.000000e+00	5
3703462	4.529710e-14	49
3701943	1.000000e+00	0
3703461	8.881784e-16	50
3701942	1.641957e-02	33
3703460	1.000000e+00	1
3701966	1.000000e+00	0
3701967	1.000000e+00	0
3701964	7.600562e-01	23
3701965	8.881784e-16	50
3701962	1.000000e+00	1
3701963	1.000000e+00	1
3701960	1.000000e+00	0
3701961	8.881784e-16	50
3701958	8.881784e-16	50
3701959	8.881784e-16	50
3701956	5.561376e-01	25
3701957	1.000000e+00	3
3701954	1.529320e-04	38
3701955	8.881784e-16	50
3701953	8.881784e-16	50
3701983	1.133316e-12	48
3701982	1.000000e+00	4
3701981	8.881784e-16	50
3701980	1.000000e+00	7
3701978	1.000000e+00	2
3701977	2.807050e-06	41
3701976	1.049339e-07	43
3703493	8.881784e-16	50
3701975	8.881784e-16	50
3703492	8.881784e-16	50
3701974	9.995319e-01	14
3703495	8.881784e-16	50
3701973	8.881784e-16	50
3701972	4.529710e-14	49
3703489	8.881784e-16	50
3703488	8.881784e-16	50
3701970	3.300224e-03	35
3701969	1.000000e+00	0
3701968	8.881784e-16	50
3703490	5.561376e-01	25
3701996	1.854161e-11	47
3701997	1.000000e+00	2
3701998	8.881784e-16	50
3701999	1.000000e+00	1
3701992	9.999881e-01	11
3701993	1.854161e-11	47
3701995	4.529710e-14	49
3701988	9.923267e-01	17
3701989	1.000000e+00	3
3701990	9.999999e-01	8
3701991	9.999994e-01	9
3701984	1.301086e-03	36
3701985	9.966998e-01	16
3701986	9.675457e-01	19
3701987	1.621870e-08	44
3702013	3.359055e-01	27
3702012	9.999994e-01	9
3702015	1.000000e+00	7
3702014	1.000000e+00	0
3702009	8.881784e-16	50
3702008	8.881784e-16	50
3702011	1.000000e+00	6
3702010	9.999881e-01	11
3702005	1.000000e+00	3
3702004	9.966998e-01	16
3702007	8.881784e-16	50
3702006	9.405398e-01	20
3702001	1.000000e+00	0
3702000	8.881784e-16	50
3702003	1.641957e-02	33
3702002	8.881784e-16	50
3701763	1.000000e+00	0
3703313	1.000000e+00	0
3701762	3.245432e-02	32
3703312	1.000000e+00	0
3701761	1.000000e+00	4
3703315	1.049339e-07	43
3703314	1.000000e+00	2
3701760	9.999881e-01	11
3701767	4.529710e-14	49
3703317	1.000000e+00	0
3701766	2.104926e-09	45
3703316	1.000000e+00	0
3703319	1.000000e+00	7
3701765	8.388818e-01	22
3703318	1.000000e+00	0
3701764	9.835804e-01	18
3703321	1.000000e+00	0
3701771	4.529710e-14	49
3703320	9.999549e-01	12
3701770	8.388818e-01	22
3703323	9.999999e-01	8
3701769	1.000000e+00	7
3703322	1.000000e+00	1
3701768	4.510745e-05	39
3703325	8.881784e-16	50
3701775	1.000000e+00	2
3701774	1.133316e-12	48
3703324	1.000000e+00	4
3701773	8.881784e-16	50
3703327	9.405398e-01	20
3703326	1.000000e+00	0
3701772	4.529710e-14	49
3703296	9.966998e-01	16
3701778	1.000000e+00	1
3703297	1.000000e+00	0
3701779	1.000000e+00	0
3703298	1.000000e+00	1
3701776	1.000000e+00	0
3703299	1.000000e+00	0
3701777	1.000000e+00	3
3703300	1.000000e+00	5
3701782	1.854161e-11	47
3701783	8.881784e-16	50
3703301	1.133316e-12	48
3703302	9.999881e-01	11
3701780	9.835804e-01	18
3701781	8.388818e-01	22
3703303	9.999549e-01	12
3703304	1.000000e+00	0
3701786	1.133316e-12	48
3703305	1.000000e+00	0
3701787	1.000000e+00	0
3703306	1.000000e+00	0
3701784	1.000000e+00	5
3703307	1.000000e+00	5
3701785	7.600562e-01	23
3701790	1.000000e+00	3
3703308	1.000000e+00	4
3701791	8.881784e-16	50
3703309	5.946023e-02	31
3703310	1.000000e+00	2
3701788	1.133316e-12	48
3703311	9.405398e-01	20
3701789	8.881784e-16	50
3701793	1.000000e+00	4
3703347	1.000000e+00	4
3701792	2.807050e-06	41
3703346	3.300224e-03	35
3703345	1.000000e+00	1
3701794	8.881784e-16	50
3703344	1.000000e+00	7
3701797	1.621870e-08	44
3703351	9.999881e-01	11
3701796	8.881784e-16	50
3703350	1.000000e+00	0
3701799	1.000000e+00	0
3703349	1.000000e+00	0
3701798	1.621870e-08	44
3703348	1.000000e+00	0
3701801	1.000000e+00	3
3703355	9.986989e-01	15
3701800	9.675457e-01	19
3703354	1.000000e+00	4
3701803	9.986989e-01	15
3703353	9.999972e-01	10
3701802	8.881784e-16	50
3703352	1.000000e+00	0
3701805	1.000000e+00	0
3703359	9.675457e-01	19
3701804	1.000000e+00	0
3703358	1.000000e+00	6
3701807	1.000000e+00	0
3703357	4.510745e-05	39
3703356	1.000000e+00	1
3703330	3.245432e-02	32
3701808	1.000000e+00	2
3703331	4.438624e-01	26
3701809	1.000000e+00	4
3703328	3.359055e-01	27
3701810	1.000000e+00	1
3703329	2.399438e-01	28
3701811	1.000000e+00	0
3703334	1.000000e+00	0
3703335	1.000000e+00	2
3701813	1.000000e+00	0
3703332	9.998471e-01	13
3701814	1.000000e+00	0
3703333	1.000000e+00	4
3701815	8.986806e-01	21
3703338	1.000000e+00	1
3701816	1.000000e+00	1
3703339	2.104926e-09	45
3701817	1.133316e-12	48
3701818	1.000000e+00	7
3703336	9.986989e-01	15
3701819	5.561376e-01	25
3703337	1.000000e+00	3
3703342	1.193067e-05	40
3701820	5.817779e-07	42
3703343	1.000000e+00	4
3701821	1.000000e+00	3
3703340	1.854161e-11	47
3701822	9.999994e-01	9
3703341	1.000000e+00	3
3701823	4.510745e-05	39
3701831	8.881784e-16	50
3701830	1.000000e+00	6
3701829	7.600562e-01	23
3701828	1.000000e+00	6
3701827	9.999972e-01	10
3701826	9.998471e-01	13
3701825	8.881784e-16	50
3701824	4.438624e-01	26
3701838	1.000000e+00	2
3701837	4.529710e-14	49
3701835	1.000000e+00	3
3701834	1.000000e+00	2
3701832	1.000000e+00	1
3701846	1.000000e+00	3
3701847	1.000000e+00	0
3701844	8.881784e-16	50
3701845	1.000000e+00	4
3701842	1.000000e+00	1
3703360	1.000000e+00	1
3701843	1.193067e-05	40
3701840	1.000000e+00	2
3701841	2.104926e-09	45
3701854	1.000000e+00	4
3701855	1.000000e+00	3
3701852	1.133316e-12	48
3701853	9.923267e-01	17
3701850	1.000000e+00	0
3701851	8.986806e-01	21
3701848	9.999994e-01	9
3701849	1.000000e+00	2
3703415	1.000000e+00	2
3701861	1.000000e+00	6
3703414	1.000000e+00	7
3701860	1.000000e+00	0
3701863	1.133316e-12	48
3703413	4.681115e-04	37
3701862	8.881784e-16	50
3703412	3.359055e-01	27
3701857	8.881784e-16	50
3703411	1.000000e+00	1
3701856	9.405398e-01	20
3703410	1.000000e+00	0
3701859	9.999972e-01	10
3703409	8.986806e-01	21
3701858	8.881784e-16	50
3703408	1.000000e+00	1
3701869	9.835804e-01	18
3703423	1.049339e-07	43
3703422	8.881784e-16	50
3701871	9.675457e-01	19
3703421	8.986806e-01	21
3703420	4.438624e-01	26
3701870	1.000000e+00	4
3701865	9.998471e-01	13
3703419	8.986806e-01	21
3703418	2.807050e-06	41
3701864	9.999549e-01	12
3703417	4.438624e-01	26
3701867	1.000000e+00	0
3703416	1.000000e+00	3
3701866	1.854161e-11	47
3701877	1.854161e-11	47
3701878	8.881784e-16	50
3701879	1.621870e-08	44
3701873	8.881784e-16	50
3701874	8.881784e-16	50
3701875	1.000000e+00	2
3701884	7.600562e-01	23
3701885	4.438624e-01	26
3703407	1.000000e+00	4
3701886	8.881784e-16	50
3701880	1.049339e-07	43
3701881	7.600562e-01	23
3701882	9.986989e-01	15
3701883	8.881784e-16	50
3702169	1.049339e-07	43
3694585	1.193067e-05	40
3702168	9.675457e-01	19
3702171	6.640945e-01	24
3702170	5.817779e-07	42
3694589	2.104926e-09	45
3702173	1.193067e-05	40
3694588	1.000000e+00	4
3702172	1.000000e+00	2
3694591	1.000000e+00	6
3702175	2.807050e-06	41
3694590	1.000000e+00	6
3702174	7.600562e-01	23
3702161	1.000000e+00	3
3694577	7.673339e-03	34
3702160	9.923267e-01	17
3694576	8.881784e-16	50
3702163	1.000000e+00	1
3702162	8.881784e-16	50
3694578	1.000000e+00	6
3702165	1.000000e+00	5
3694581	4.529710e-14	49
3694580	8.881784e-16	50
3702167	4.681115e-04	37
3694583	1.133316e-12	48
3702166	7.673339e-03	34
3694582	4.529710e-14	49
3702152	9.999972e-01	10
3702153	8.881784e-16	50
3702154	4.529710e-14	49
3702156	4.529710e-14	49
3702158	1.000000e+00	0
3694575	6.640945e-01	24
3702159	1.000000e+00	0
3702144	1.000000e+00	1
3702145	1.000000e+00	1
3702146	1.000000e+00	1
3702147	1.000000e+00	0
3702150	1.529320e-04	38
3702151	1.000000e+00	3
3702203	1.000000e+00	5
3702201	8.881784e-16	50
3702200	1.133316e-12	48
3702206	9.675457e-01	19
3702205	3.300224e-03	35
3702204	1.000000e+00	0
3702195	8.881784e-16	50
3702194	1.000000e+00	4
3702193	8.881784e-16	50
3702192	1.000000e+00	5
3702199	1.000000e+00	2
3702198	1.854161e-11	47
3702197	1.000000e+00	0
3702196	1.000000e+00	4
3702186	8.881784e-16	50
3702187	1.000000e+00	5
3702184	8.388818e-01	22
3702185	8.881784e-16	50
3702190	5.817779e-07	42
3702191	1.611182e-01	29
3702189	8.881784e-16	50
3702178	1.641957e-02	33
3702179	1.000000e+00	2
3702176	1.013194e-01	30
3702177	9.999549e-01	12
3702182	4.529710e-14	49
3702183	7.673339e-03	34
3702180	9.999881e-01	11
3702181	3.245432e-02	32
3702237	8.881784e-16	50
3702236	8.881784e-16	50
3702238	1.000000e+00	1
3702233	6.640945e-01	24
3702232	1.000000e+00	0
3702235	1.000000e+00	2
3702234	1.000000e+00	4
3702229	9.995319e-01	14
3702228	8.881784e-16	50
3702231	1.133316e-12	48
3702230	3.245432e-02	32
3702225	2.399438e-01	28
3702224	1.000000e+00	2
3702227	3.359055e-01	27
3702220	1.611182e-01	29
3702221	8.881784e-16	50
3702222	8.881784e-16	50
3702216	1.000000e+00	3
3702217	4.529710e-14	49
3702218	8.881784e-16	50
3702212	2.230891e-10	46
3702213	1.000000e+00	0
3702214	4.510745e-05	39
3702208	8.881784e-16	50
3702209	1.000000e+00	6
3702211	9.835804e-01	18
3702271	1.000000e+00	1
3702268	8.881784e-16	50
3702267	9.998471e-01	13
3702266	2.104926e-09	45
3702265	1.000000e+00	0
3702264	1.000000e+00	3
3702263	1.000000e+00	0
3702262	9.999994e-01	9
3702261	1.000000e+00	0
3702260	1.000000e+00	0
3702259	1.000000e+00	1
3702258	4.681115e-04	37
3702257	1.000000e+00	0
3702256	8.881784e-16	50
3702254	1.000000e+00	1
3702255	6.640945e-01	24
3702252	2.104926e-09	45
3702253	1.000000e+00	1
3702250	1.000000e+00	6
3702251	1.301086e-03	36
3702248	1.193067e-05	40
3702246	1.000000e+00	1
3702247	1.013194e-01	30
3702244	1.000000e+00	7
3702245	2.399438e-01	28
3702242	1.000000e+00	0
3702243	1.000000e+00	0
3702240	9.999972e-01	10
3702241	1.000000e+00	0
3702033	5.561376e-01	25
3702034	9.675457e-01	19
3702035	9.999994e-01	9
3702037	9.999999e-01	8
3702038	1.000000e+00	3
3702039	1.000000e+00	5
3702040	1.049339e-07	43
3702041	8.881784e-16	50
3702042	8.881784e-16	50
3702043	1.000000e+00	0
3702044	8.986806e-01	21
3702045	9.999972e-01	10
3702046	9.675457e-01	19
3702047	1.000000e+00	7
3702017	3.245432e-02	32
3702016	1.000000e+00	1
3702018	1.000000e+00	3
3702021	1.000000e+00	7
3702022	9.999881e-01	11
3702025	1.000000e+00	1
3702024	1.000000e+00	1
3702026	8.881784e-16	50
3702029	1.621870e-08	44
3702031	1.621870e-08	44
3702030	1.000000e+00	0
3702066	1.000000e+00	0
3702067	1.000000e+00	1
3702064	1.000000e+00	2
3702065	1.000000e+00	0
3702070	1.000000e+00	2
3702068	6.640945e-01	24
3702069	9.999999e-01	8
3702074	8.881784e-16	50
3702075	2.104926e-09	45
3702072	9.923267e-01	17
3702073	1.133316e-12	48
3702078	8.881784e-16	50
3702079	1.000000e+00	1
3702076	1.854161e-11	47
3702077	1.000000e+00	0
3702051	8.881784e-16	50
3702049	1.000000e+00	0
3702048	9.999994e-01	9
3702055	8.881784e-16	50
3702054	1.000000e+00	4
3702052	1.000000e+00	1
3702059	9.835804e-01	18
3702057	1.000000e+00	1
3702056	2.230891e-10	46
3702063	8.388818e-01	22
3702062	1.000000e+00	0
3702061	8.881784e-16	50
3702060	2.807050e-06	41
3702100	1.000000e+00	2
3702101	1.000000e+00	1
3702102	1.000000e+00	3
3702103	1.000000e+00	3
3702096	8.881784e-16	50
3702097	1.000000e+00	0
3702098	1.000000e+00	3
3702099	9.998471e-01	13
3702108	1.000000e+00	5
3702110	2.230891e-10	46
3702111	9.995319e-01	14
3702105	1.529320e-04	38
3702106	1.000000e+00	1
3702107	1.000000e+00	0
3702085	4.681115e-04	37
3702084	4.438624e-01	26
3702087	9.998471e-01	13
3702086	1.000000e+00	5
3702081	9.999549e-01	12
3702080	1.000000e+00	1
3702083	9.675457e-01	19
3702082	1.621870e-08	44
3702093	9.999999e-01	8
3702092	1.000000e+00	5
3702095	1.000000e+00	5
3702094	1.000000e+00	0
3702089	1.854161e-11	47
3702088	1.133316e-12	48
3702091	1.133316e-12	48
3702090	1.000000e+00	1
3702134	9.995319e-01	14
3702132	1.000000e+00	2
3702133	9.986989e-01	15
3702130	9.999549e-01	12
3702131	9.923267e-01	17
3702128	1.301086e-03	36
3702142	4.438624e-01	26
3702143	9.995319e-01	14
3702140	1.854161e-11	47
3702141	8.881784e-16	50
3702138	8.881784e-16	50
3702139	1.000000e+00	7
3702136	1.133316e-12	48
3702137	2.230891e-10	46
3702118	1.133316e-12	48
3702117	1.000000e+00	1
3702116	1.621870e-08	44
3702115	1.000000e+00	0
3702114	1.000000e+00	3
3702113	1.000000e+00	1
3702112	8.881784e-16	50
3702127	4.529710e-14	49
3702126	9.966998e-01	16
3702124	1.133316e-12	48
3702123	1.000000e+00	2
3702122	8.881784e-16	50
3702121	8.881784e-16	50
3702120	9.998471e-01	13
3702974	9.999881e-01	11
3702444	9.835804e-01	18
3702445	9.405398e-01	20
3702975	1.000000e+00	5
3702446	9.999972e-01	10
3702972	8.986806e-01	21
3702447	1.000000e+00	4
3702973	9.999972e-01	10
3702970	8.881784e-16	50
3702440	9.999549e-01	12
3702971	8.388818e-01	22
3702441	4.681115e-04	37
3702968	1.000000e+00	4
3702442	1.193067e-05	40
3702969	9.999972e-01	10
3702443	9.966998e-01	16
3702966	1.854161e-11	47
3702436	1.000000e+00	0
3702967	9.999549e-01	12
3702437	1.000000e+00	2
3702964	1.000000e+00	6
3702438	1.000000e+00	4
3702965	1.000000e+00	5
3702439	1.000000e+00	2
3702432	1.000000e+00	6
3702962	9.999999e-01	8
3702433	1.000000e+00	0
3702963	9.999972e-01	10
3702960	1.000000e+00	0
3702434	9.999972e-01	10
3702435	3.300224e-03	35
3702961	5.817779e-07	42
3702959	1.000000e+00	7
3702461	7.600562e-01	23
3702460	1.049339e-07	43
3702958	7.673339e-03	34
3702463	7.673339e-03	34
3702957	1.000000e+00	2
3702956	1.000000e+00	0
3702462	9.405398e-01	20
3702955	5.817779e-07	42
3702457	8.881784e-16	50
3702954	9.999994e-01	9
3702456	8.881784e-16	50
3702953	1.000000e+00	6
3702459	9.995319e-01	14
3702952	1.000000e+00	0
3702458	8.986806e-01	21
3702951	1.000000e+00	0
3702453	1.000000e+00	1
3702950	1.000000e+00	0
3702452	1.000000e+00	5
3702949	9.405398e-01	20
3702455	1.000000e+00	1
3702948	8.881784e-16	50
3702454	1.000000e+00	1
3702947	5.817779e-07	42
3702449	1.000000e+00	6
3702946	4.529710e-14	49
3702448	1.000000e+00	0
3702945	1.854161e-11	47
3702451	9.986989e-01	15
3702944	1.000000e+00	3
3702450	1.000000e+00	1
3702414	1.611182e-01	29
3702940	9.999549e-01	12
3702941	8.986806e-01	21
3702415	1.854161e-11	47
3702412	1.000000e+00	3
3702942	1.000000e+00	0
3702413	8.986806e-01	21
3702943	1.000000e+00	3
3702936	1.000000e+00	0
3702410	1.000000e+00	1
3702411	1.611182e-01	29
3702937	1.000000e+00	0
3702408	9.999972e-01	10
3702938	1.000000e+00	3
3702409	1.000000e+00	3
3702939	2.807050e-06	41
3702932	1.000000e+00	2
3702406	1.000000e+00	1
3702933	1.000000e+00	5
3702407	1.000000e+00	0
3702934	9.999994e-01	9
3702404	9.986989e-01	15
3702405	1.000000e+00	1
3702935	1.000000e+00	3
3702928	4.529710e-14	49
3702402	1.000000e+00	0
3702929	9.999549e-01	12
3702403	1.000000e+00	1
3702400	5.817779e-07	42
3702930	1.000000e+00	0
3702931	8.881784e-16	50
3702401	8.388818e-01	22
3702431	2.807050e-06	41
3702925	1.529320e-04	38
3702924	6.640945e-01	24
3702430	1.000000e+00	5
3702429	5.561376e-01	25
3702927	5.817779e-07	42
3702428	4.510745e-05	39
3702926	8.881784e-16	50
3702921	9.405398e-01	20
3702427	1.000000e+00	2
3702920	1.000000e+00	0
3702426	1.000000e+00	7
3702923	8.881784e-16	50
3702425	1.000000e+00	0
3702922	9.999999e-01	8
3702424	1.000000e+00	0
3702917	8.881784e-16	50
3702423	1.000000e+00	2
3702422	6.640945e-01	24
3702916	9.999999e-01	8
3702421	4.681115e-04	37
3702919	1.000000e+00	5
3702918	1.000000e+00	6
3702420	4.529710e-14	49
3702419	1.049339e-07	43
3702913	1.000000e+00	0
3702912	1.000000e+00	0
3702418	9.999549e-01	12
3702915	1.000000e+00	7
3702417	9.999999e-01	8
3702416	1.000000e+00	0
3702914	1.000000e+00	0
3702504	9.405398e-01	20
3703034	7.673339e-03	34
3703035	8.986806e-01	21
3702505	9.999549e-01	12
3703032	1.000000e+00	0
3702506	1.000000e+00	2
3703033	8.881784e-16	50
3702507	1.000000e+00	7
3702508	1.000000e+00	7
3703038	1.000000e+00	1
3702509	1.641957e-02	33
3703039	1.000000e+00	7
3702510	7.673339e-03	34
3703036	1.000000e+00	1
3703037	4.681115e-04	37
3702511	7.600562e-01	23
3703026	9.995319e-01	14
3702496	2.230891e-10	46
3702497	1.000000e+00	6
3703027	1.000000e+00	2
3703024	1.000000e+00	2
3702498	9.999972e-01	10
3703025	1.611182e-01	29
3702499	8.388818e-01	22
3703030	9.675457e-01	19
3702500	9.835804e-01	18
3703031	1.000000e+00	2
3702501	9.986989e-01	15
3703028	9.923267e-01	17
3702502	2.399438e-01	28
3703029	1.000000e+00	0
3702503	1.611182e-01	29
3702521	4.529710e-14	49
3703019	8.986806e-01	21
3703018	8.881784e-16	50
3702520	9.999999e-01	8
3703017	8.881784e-16	50
3702523	3.300224e-03	35
3703016	4.529710e-14	49
3702522	1.000000e+00	0
3703023	8.881784e-16	50
3702525	4.529710e-14	49
3702524	1.000000e+00	2
3703022	1.000000e+00	0
3703021	1.854161e-11	47
3702527	9.999972e-01	10
3702526	9.835804e-01	18
3703020	1.000000e+00	3
3703011	4.529710e-14	49
3702513	4.510745e-05	39
3702512	8.881784e-16	50
3703010	5.817779e-07	42
3703009	8.881784e-16	50
3703008	4.529710e-14	49
3702514	4.681115e-04	37
3702517	1.000000e+00	3
3703015	1.000000e+00	5
3702516	4.529710e-14	49
3703014	1.000000e+00	0
3702519	1.000000e+00	4
3703013	9.999994e-01	9
3702518	1.000000e+00	1
3703012	8.881784e-16	50
3702474	1.000000e+00	7
3703000	9.405398e-01	20
3702475	9.999994e-01	9
3703001	4.529710e-14	49
3703002	1.854161e-11	47
3702472	1.000000e+00	0
3703003	1.000000e+00	6
3702473	1.529320e-04	38
3702478	3.245432e-02	32
3703004	1.000000e+00	5
3702479	1.854161e-11	47
3703005	1.000000e+00	2
3703006	9.999881e-01	11
3702476	9.999549e-01	12
3702477	8.881784e-16	50
3703007	1.000000e+00	4
3702992	1.000000e+00	3
3702466	2.230891e-10	46
3702993	2.807050e-06	41
3702467	2.104926e-09	45
3702464	1.529320e-04	38
3702994	1.854161e-11	47
3702995	1.000000e+00	1
3702465	9.998471e-01	13
3702470	1.000000e+00	1
3702996	5.561376e-01	25
3702997	1.000000e+00	1
3702471	1.000000e+00	0
3702468	1.000000e+00	7
3702998	1.000000e+00	0
3702999	9.999994e-01	9
3702469	5.561376e-01	25
3702985	1.000000e+00	1
3702491	8.881784e-16	50
3702490	2.807050e-06	41
3702984	4.529710e-14	49
3702489	3.300224e-03	35
3702987	1.049339e-07	43
3702488	1.000000e+00	0
3702986	1.000000e+00	4
3702989	1.000000e+00	3
3702495	1.621870e-08	44
3702494	1.000000e+00	2
3702988	1.000000e+00	3
3702991	4.438624e-01	26
3702493	9.405398e-01	20
3702990	3.245432e-02	32
3702492	1.133316e-12	48
3702483	7.600562e-01	23
3702977	1.000000e+00	6
3702976	1.049339e-07	43
3702482	9.999994e-01	9
3702979	9.999881e-01	11
3702481	8.881784e-16	50
3702978	8.881784e-16	50
3702480	1.133316e-12	48
3702487	7.673339e-03	34
3702981	1.000000e+00	2
3702980	8.986806e-01	21
3702486	1.000000e+00	6
3702983	9.999994e-01	9
3702485	3.245432e-02	32
3702982	9.999881e-01	11
3702484	5.946023e-02	31
3702839	1.000000e+00	0
3702309	9.998471e-01	13
3702838	1.000000e+00	1
3702308	3.359055e-01	27
3702837	1.000000e+00	7
3702310	1.000000e+00	2
3702836	1.000000e+00	0
3702305	1.000000e+00	5
3702835	1.529320e-04	38
3702304	1.000000e+00	0
3702834	1.000000e+00	2
3702833	5.561376e-01	25
3702306	1.621870e-08	44
3702832	8.881784e-16	50
3702317	1.621870e-08	44
3702847	1.000000e+00	3
3702846	1.000000e+00	0
3702319	1.000000e+00	4
3702845	1.000000e+00	0
3702318	1.000000e+00	1
3702844	9.923267e-01	17
3702313	1.000000e+00	3
3702843	5.946023e-02	31
3702842	9.995319e-01	14
3702841	9.999999e-01	8
3702315	9.923267e-01	17
3702314	1.133316e-12	48
3702840	1.000000e+00	2
3702324	1.000000e+00	2
3702822	8.881784e-16	50
3702325	9.995319e-01	14
3702823	4.529710e-14	49
3702820	1.000000e+00	6
3702326	9.998471e-01	13
3702327	8.881784e-16	50
3702821	1.621870e-08	44
3702320	1.133316e-12	48
3702818	7.600562e-01	23
3702321	9.999999e-01	8
3702819	4.510745e-05	39
3702816	1.000000e+00	5
3702323	1.000000e+00	0
3702817	1.000000e+00	0
3702830	1.049339e-07	43
3702332	7.600562e-01	23
3702831	1.621870e-08	44
3702828	1.000000e+00	3
3702334	1.193067e-05	40
3702829	8.881784e-16	50
3702826	1.854161e-11	47
3702328	8.388818e-01	22
3702827	1.000000e+00	0
3702824	9.835804e-01	18
3702331	9.966998e-01	16
3702825	4.529710e-14	49
3702805	1.000000e+00	1
3702279	1.000000e+00	3
3702804	1.000000e+00	6
3702278	9.835804e-01	18
3702807	9.998471e-01	13
3702277	9.999999e-01	8
3702806	1.013194e-01	30
3702276	1.000000e+00	5
3702275	1.000000e+00	1
3702801	8.881784e-16	50
3702800	8.881784e-16	50
3702274	8.881784e-16	50
3702803	8.881784e-16	50
3702273	1.621870e-08	44
3702272	1.049339e-07	43
3702802	8.881784e-16	50
3702287	3.245432e-02	32
3702813	1.000000e+00	4
3702286	1.000000e+00	0
3702812	9.999881e-01	11
3702815	2.104926e-09	45
3702285	1.000000e+00	0
3702814	4.510745e-05	39
3702809	6.640945e-01	24
3702283	9.999994e-01	9
3702808	2.807050e-06	41
3702282	1.529320e-04	38
3702811	1.641957e-02	33
3702281	8.881784e-16	50
3702280	9.999549e-01	12
3702810	9.999881e-01	11
3702294	1.000000e+00	0
3702788	1.000000e+00	0
3702295	9.999881e-01	11
3702789	1.000000e+00	1
3702292	1.000000e+00	5
3702790	1.000000e+00	2
3702293	1.000000e+00	0
3702791	7.673339e-03	34
3702290	1.000000e+00	1
3702784	9.405398e-01	20
3702291	1.854161e-11	47
3702785	1.529320e-04	38
3702786	9.999999e-01	8
3702787	9.999549e-01	12
3702302	1.133316e-12	48
3702796	4.529710e-14	49
3702303	1.000000e+00	5
3702797	9.999881e-01	11
3702300	1.000000e+00	0
3702798	9.923267e-01	17
3702301	9.995319e-01	14
3702799	4.510745e-05	39
3702298	1.000000e+00	0
3702792	2.807050e-06	41
3702299	1.000000e+00	3
3702793	1.000000e+00	0
3702296	1.000000e+00	0
3702794	1.133316e-12	48
3702297	1.000000e+00	2
3702795	6.640945e-01	24
3702369	1.000000e+00	0
3702899	8.986806e-01	21
3702898	9.999549e-01	12
3702368	1.000000e+00	5
3702897	8.881784e-16	50
3702371	1.000000e+00	7
3702370	1.000000e+00	0
3702896	1.301086e-03	36
3702903	8.881784e-16	50
3702373	2.399438e-01	28
3702902	1.133316e-12	48
3702372	1.000000e+00	3
3702375	1.641957e-02	33
3702901	1.000000e+00	2
3702900	1.000000e+00	1
3702374	4.529710e-14	49
3702907	9.999999e-01	8
3702377	4.510745e-05	39
3702906	1.000000e+00	0
3702376	1.000000e+00	7
3702905	6.640945e-01	24
3702379	9.999999e-01	8
3702904	1.000000e+00	0
3702378	1.611182e-01	29
3702911	1.000000e+00	0
3702381	1.000000e+00	4
3702910	1.000000e+00	0
3702380	1.000000e+00	0
3702383	9.999881e-01	11
3702909	9.999549e-01	12
3702908	1.193067e-05	40
3702382	7.600562e-01	23
3702384	1.193067e-05	40
3702882	1.000000e+00	3
3702385	1.000000e+00	4
3702883	9.999999e-01	8
3702386	9.999881e-01	11
3702880	5.817779e-07	42
3702387	1.621870e-08	44
3702881	4.510745e-05	39
3702388	9.999549e-01	12
3702886	1.000000e+00	0
3702389	2.807050e-06	41
3702887	7.600562e-01	23
3702884	1.000000e+00	0
3702390	3.300224e-03	35
3702885	1.000000e+00	5
3702391	8.881784e-16	50
3702392	4.510745e-05	39
3702890	1.000000e+00	0
3702393	9.999994e-01	9
3702891	9.986989e-01	15
3702394	6.640945e-01	24
3702888	4.529710e-14	49
3702395	1.000000e+00	0
3702889	1.000000e+00	0
3702396	1.000000e+00	5
3702894	1.000000e+00	4
3702895	9.999881e-01	11
3702397	1.133316e-12	48
3702398	1.049339e-07	43
3702892	2.399438e-01	28
3702399	9.998471e-01	13
3702893	3.359055e-01	27
3702339	5.561376e-01	25
3702865	1.000000e+00	6
3702864	8.388818e-01	22
3702338	8.881784e-16	50
3702337	8.881784e-16	50
3702867	8.881784e-16	50
3702866	9.999881e-01	11
3702336	8.881784e-16	50
3702869	1.000000e+00	4
3702342	9.999994e-01	9
3702868	9.999999e-01	8
3702341	9.923267e-01	17
3702871	4.529710e-14	49
3702340	8.881784e-16	50
3702870	9.998471e-01	13
3702873	1.301086e-03	36
3702872	8.881784e-16	50
3702346	8.881784e-16	50
3702875	1.000000e+00	7
3702344	5.946023e-02	31
3702874	1.133316e-12	48
3702877	2.104926e-09	45
3702351	4.529710e-14	49
3702350	1.301086e-03	36
3702879	8.881784e-16	50
3702349	3.245432e-02	32
3702878	4.510745e-05	39
3702848	9.995319e-01	14
3702354	1.000000e+00	7
3702849	1.000000e+00	4
3702355	1.000000e+00	6
3702850	1.000000e+00	1
3702352	2.104926e-09	45
3702851	5.817779e-07	42
3702353	8.881784e-16	50
3702852	9.995319e-01	14
3702358	1.000000e+00	1
3702359	1.193067e-05	40
3702853	1.000000e+00	3
3702854	1.000000e+00	4
3702356	1.000000e+00	2
3702855	1.000000e+00	5
3702357	4.529710e-14	49
3702362	9.999549e-01	12
3702856	8.881784e-16	50
3702857	7.600562e-01	23
3702363	1.000000e+00	0
3702360	1.000000e+00	5
3702858	1.854161e-11	47
3702361	8.881784e-16	50
3702859	1.621870e-08	44
3702860	1.000000e+00	5
3702366	8.388818e-01	22
3702861	9.999549e-01	12
3702367	1.000000e+00	0
3702862	1.000000e+00	1
3702364	1.000000e+00	0
3702863	5.561376e-01	25
3702365	1.000000e+00	1
3702719	9.966998e-01	16
3703212	1.000000e+00	6
3702718	3.245432e-02	32
3703215	1.000000e+00	1
3702717	9.405398e-01	20
3702716	1.000000e+00	0
3703214	3.300224e-03	35
3702715	1.000000e+00	0
3703209	1.000000e+00	2
3702714	9.405398e-01	20
3703208	8.881784e-16	50
3703211	4.438624e-01	26
3702713	8.388818e-01	22
3703210	8.881784e-16	50
3702712	5.946023e-02	31
3703205	9.405398e-01	20
3702711	5.561376e-01	25
3702710	8.986806e-01	21
3703204	1.000000e+00	0
3703207	8.881784e-16	50
3702709	8.986806e-01	21
3703206	5.817779e-07	42
3702708	1.000000e+00	0
3702707	8.881784e-16	50
3703200	9.999972e-01	10
3702706	8.881784e-16	50
3702705	9.923267e-01	17
3702704	1.854161e-11	47
3703228	1.000000e+00	3
3702702	8.881784e-16	50
3703229	8.881784e-16	50
3702703	1.000000e+00	2
3703230	8.881784e-16	50
3702700	9.999881e-01	11
3702701	8.881784e-16	50
3703231	8.881784e-16	50
3703224	9.999549e-01	12
3702698	8.881784e-16	50
3703225	4.529710e-14	49
3702699	1.000000e+00	0
3703226	8.881784e-16	50
3703227	1.000000e+00	3
3702697	8.881784e-16	50
3703220	8.881784e-16	50
3702694	1.000000e+00	0
3703221	8.881784e-16	50
3702695	1.000000e+00	1
3702692	1.133316e-12	48
3703222	1.000000e+00	1
3703223	8.388818e-01	22
3702693	4.681115e-04	37
3703216	8.881784e-16	50
3702690	3.300224e-03	35
3703217	8.388818e-01	22
3702691	8.881784e-16	50
3702688	9.999881e-01	11
3703218	1.000000e+00	0
3703219	8.881784e-16	50
3702689	9.675457e-01	19
3703183	1.000000e+00	2
3702685	4.529710e-14	49
3703182	1.000000e+00	4
3702684	9.999999e-01	8
3702687	5.817779e-07	42
3703181	8.881784e-16	50
3703180	9.405398e-01	20
3702686	4.529710e-14	49
3702681	1.133316e-12	48
3702680	8.881784e-16	50
3702683	1.000000e+00	1
3702682	2.399438e-01	28
3703176	8.881784e-16	50
3702677	8.986806e-01	21
3703175	8.881784e-16	50
3703174	8.881784e-16	50
3702676	4.510745e-05	39
3702679	8.881784e-16	50
3703173	1.000000e+00	0
3702678	2.230891e-10	46
3703172	1.000000e+00	0
3703171	8.881784e-16	50
3702673	5.817779e-07	42
3702672	1.000000e+00	1
3702675	9.923267e-01	17
3703168	1.133316e-12	48
3702674	1.000000e+00	0
3703198	8.881784e-16	50
3702668	8.881784e-16	50
3702669	1.854161e-11	47
3703199	4.529710e-14	49
3702670	1.621870e-08	44
3703196	8.881784e-16	50
3703197	8.881784e-16	50
3702671	3.359055e-01	27
3703194	1.000000e+00	6
3702664	9.966998e-01	16
3703195	8.881784e-16	50
3702665	2.104926e-09	45
3702666	1.000000e+00	1
3702667	1.000000e+00	1
3703193	1.000000e+00	0
3702660	2.230891e-10	46
3702661	1.000000e+00	1
3702662	1.000000e+00	0
3703188	8.881784e-16	50
3702663	8.388818e-01	22
3703189	1.000000e+00	2
3702656	1.301086e-03	36
3703186	8.881784e-16	50
3702657	9.405398e-01	20
3703187	9.986989e-01	15
3702658	9.675457e-01	19
3703184	1.000000e+00	0
3702659	1.000000e+00	2
3703185	8.881784e-16	50
3702779	8.388818e-01	22
3703273	4.438624e-01	26
3703272	1.000000e+00	4
3702778	1.000000e+00	7
3702777	8.881784e-16	50
3703275	9.995319e-01	14
3703274	4.438624e-01	26
3702776	1.000000e+00	2
3702783	8.881784e-16	50
3703277	1.000000e+00	1
3703276	1.000000e+00	0
3702782	9.999999e-01	8
3703279	1.000000e+00	1
3702781	2.807050e-06	41
3702780	8.881784e-16	50
3703278	1.000000e+00	1
3702771	9.999994e-01	9
3703265	8.881784e-16	50
3703264	4.529710e-14	49
3702770	1.000000e+00	4
3703267	1.000000e+00	0
3702769	4.510745e-05	39
3702768	9.995319e-01	14
3703266	1.621870e-08	44
3703269	9.835804e-01	18
3702775	1.000000e+00	2
3703268	9.923267e-01	17
3702774	1.000000e+00	0
3702773	1.000000e+00	0
3703271	1.000000e+00	3
3702772	3.300224e-03	35
3703270	8.881784e-16	50
3702762	5.817779e-07	42
3703288	1.000000e+00	3
3702763	4.529710e-14	49
3703289	1.000000e+00	0
3703290	1.000000e+00	0
3702760	1.000000e+00	6
3703291	1.000000e+00	1
3702761	1.000000e+00	2
3703292	1.000000e+00	0
3702766	1.000000e+00	2
3703293	1.000000e+00	2
3702767	4.510745e-05	39
3703294	1.000000e+00	0
3702764	8.881784e-16	50
3703295	1.000000e+00	1
3702765	8.881784e-16	50
3702754	8.881784e-16	50
3703280	1.000000e+00	3
3702755	1.854161e-11	47
3703281	9.966998e-01	16
3703282	1.000000e+00	0
3702752	1.000000e+00	5
3703283	1.000000e+00	2
3702753	1.000000e+00	3
3703284	1.000000e+00	0
3702758	7.600562e-01	23
3702759	2.230891e-10	46
3703285	9.966998e-01	16
3702756	1.000000e+00	0
3703286	1.000000e+00	1
3703287	9.999999e-01	8
3702757	9.999881e-01	11
3703243	8.881784e-16	50
3702745	6.640945e-01	24
3703242	1.000000e+00	3
3702744	4.510745e-05	39
3702747	9.405398e-01	20
3703241	1.000000e+00	1
3703240	1.000000e+00	2
3702746	1.049339e-07	43
3703247	1.000000e+00	1
3702749	9.986989e-01	15
3703246	4.529710e-14	49
3702748	3.359055e-01	27
3702751	1.000000e+00	5
3703245	9.999999e-01	8
3702750	1.000000e+00	6
3703244	1.013194e-01	30
3703235	8.881784e-16	50
3702737	1.301086e-03	36
3702736	1.000000e+00	1
3703234	8.881784e-16	50
3703233	9.999881e-01	11
3702739	1.000000e+00	1
3703232	2.230891e-10	46
3702738	1.621870e-08	44
3703239	1.000000e+00	0
3702741	2.399438e-01	28
3703238	1.000000e+00	1
3702740	3.245432e-02	32
3702743	8.881784e-16	50
3703237	8.881784e-16	50
3702742	1.000000e+00	2
3703236	9.999881e-01	11
3702728	1.621870e-08	44
3703258	8.881784e-16	50
3702729	1.000000e+00	1
3703259	8.881784e-16	50
3702730	1.000000e+00	4
3703256	2.807050e-06	41
3703257	3.245432e-02	32
3702731	1.000000e+00	3
3702732	4.529710e-14	49
3703262	8.881784e-16	50
3703263	8.881784e-16	50
3702733	1.000000e+00	2
3702734	9.999881e-01	11
3703260	1.000000e+00	5
3703261	8.881784e-16	50
3702735	1.000000e+00	0
3703250	1.000000e+00	0
3702720	2.230891e-10	46
3703251	9.923267e-01	17
3702721	1.193067e-05	40
3703248	1.000000e+00	3
3702722	8.881784e-16	50
3702723	9.999881e-01	11
3703249	1.000000e+00	4
3703254	1.000000e+00	0
3702724	9.999972e-01	10
3702725	1.000000e+00	6
3703255	9.999881e-01	11
3702726	4.681115e-04	37
3703252	3.300224e-03	35
3703253	5.946023e-02	31
3702727	8.881784e-16	50
3703076	4.529710e-14	49
3702582	1.133316e-12	48
3702583	1.641957e-02	33
3703077	8.881784e-16	50
3702580	4.510745e-05	39
3703078	8.881784e-16	50
3703079	8.881784e-16	50
3702581	9.999999e-01	8
3703072	9.999881e-01	11
3702578	1.529320e-04	38
3702579	1.000000e+00	0
3703073	9.675457e-01	19
3703074	9.999999e-01	8
3702576	9.999994e-01	9
3702577	1.000000e+00	7
3703075	1.193067e-05	40
3702590	6.640945e-01	24
3703084	8.881784e-16	50
3702591	1.000000e+00	3
3703085	1.854161e-11	47
3703086	1.000000e+00	6
3702588	8.881784e-16	50
3703087	9.999994e-01	9
3702589	1.000000e+00	0
3702586	1.000000e+00	3
3703080	1.000000e+00	1
3703081	9.986989e-01	15
3702587	9.999994e-01	9
3702584	1.641957e-02	33
3703082	9.999881e-01	11
3703083	1.000000e+00	0
3702585	8.881784e-16	50
3702567	1.000000e+00	7
3703093	1.000000e+00	2
3702566	1.000000e+00	2
3703092	9.675457e-01	19
3703095	8.881784e-16	50
3703094	1.000000e+00	3
3702563	4.529710e-14	49
3703089	8.881784e-16	50
3703088	1.013194e-01	30
3702562	1.133316e-12	48
3702561	1.000000e+00	1
3703091	4.529710e-14	49
3703090	2.104926e-09	45
3702560	1.000000e+00	6
3702575	1.000000e+00	0
3703101	9.999999e-01	8
3702574	9.999972e-01	10
3703100	5.561376e-01	25
3702573	5.561376e-01	25
3703103	9.999999e-01	8
3703102	9.999881e-01	11
3702572	6.640945e-01	24
3703097	9.999994e-01	9
3702571	7.600562e-01	23
3702570	1.529320e-04	38
3703096	9.998471e-01	13
3702569	4.438624e-01	26
3703099	8.881784e-16	50
3703098	1.000000e+00	7
3702568	9.923267e-01	17
3702548	1.000000e+00	1
3703046	1.000000e+00	2
3703047	5.817779e-07	42
3702549	1.529320e-04	38
3703044	4.529710e-14	49
3702550	9.966998e-01	16
3702551	2.230891e-10	46
3703045	8.881784e-16	50
3702544	1.854161e-11	47
3703042	1.000000e+00	3
3702545	1.000000e+00	1
3703043	9.995319e-01	14
3703040	1.000000e+00	1
3702546	1.000000e+00	2
3703041	1.000000e+00	1
3702547	1.000000e+00	0
3703054	9.835804e-01	18
3702557	1.000000e+00	1
3703055	1.000000e+00	0
3703052	9.999999e-01	8
3702558	1.000000e+00	0
3703053	1.000000e+00	1
3702559	8.881784e-16	50
3702552	1.621870e-08	44
3703050	1.000000e+00	4
3702553	3.359055e-01	27
3703051	9.923267e-01	17
3703048	9.999549e-01	12
3702554	8.388818e-01	22
3703049	1.000000e+00	0
3702555	2.104926e-09	45
3703063	7.673339e-03	34
3702533	1.000000e+00	7
3703062	8.881784e-16	50
3702532	1.000000e+00	5
3703061	8.881784e-16	50
3702535	1.000000e+00	1
3703060	9.999549e-01	12
3702534	4.681115e-04	37
3702529	9.986989e-01	15
3703059	9.999999e-01	8
3702528	9.999972e-01	10
3703058	8.881784e-16	50
3703057	3.245432e-02	32
3702531	4.529710e-14	49
3702530	8.986806e-01	21
3703056	9.986989e-01	15
3703071	9.986989e-01	15
3702541	8.881784e-16	50
3703070	1.000000e+00	4
3702540	1.000000e+00	2
3703069	4.529710e-14	49
3702543	1.854161e-11	47
3703068	1.000000e+00	2
3702542	9.923267e-01	17
3702537	2.807050e-06	41
3703067	9.998471e-01	13
3702536	9.835804e-01	18
3703066	8.881784e-16	50
3703065	1.000000e+00	3
3702539	8.881784e-16	50
3703064	8.881784e-16	50
3702538	1.854161e-11	47
3702642	9.999972e-01	10
3702643	1.000000e+00	2
3703137	9.999972e-01	10
3703138	1.000000e+00	0
3702641	1.000000e+00	5
3703139	4.529710e-14	49
3702646	1.000000e+00	5
3703140	1.000000e+00	7
3703141	8.881784e-16	50
3702647	1.301086e-03	36
3703142	8.881784e-16	50
3702644	8.881784e-16	50
3702645	1.000000e+00	7
3702650	1.000000e+00	4
3702651	2.807050e-06	41
3703145	5.946023e-02	31
3702648	9.999881e-01	11
3703146	1.000000e+00	0
3703147	1.000000e+00	5
3702649	8.881784e-16	50
3703148	9.966998e-01	16
3702654	1.000000e+00	0
3702655	1.000000e+00	1
3703150	1.000000e+00	3
3702652	3.245432e-02	32
3703151	1.000000e+00	0
3702653	1.000000e+00	5
3702627	1.133316e-12	48
3703153	8.986806e-01	21
3702626	9.835804e-01	18
3703152	1.000000e+00	0
3702625	1.000000e+00	0
3703155	8.881784e-16	50
3702624	1.000000e+00	3
3703154	1.000000e+00	4
3703157	1.611182e-01	29
3702631	9.405398e-01	20
3702630	9.986989e-01	15
3702629	1.193067e-05	40
3702628	9.999994e-01	9
3703161	8.881784e-16	50
3702635	1.000000e+00	7
3703160	8.881784e-16	50
3702634	9.986989e-01	15
3702633	7.600562e-01	23
3703162	8.881784e-16	50
3702632	1.000000e+00	5
3703165	8.881784e-16	50
3703167	1.133316e-12	48
3703166	8.881784e-16	50
3702636	1.000000e+00	3
3702608	8.881784e-16	50
3703106	8.881784e-16	50
3702609	8.881784e-16	50
3703107	9.999994e-01	9
3703104	8.881784e-16	50
3702610	8.881784e-16	50
3703105	3.245432e-02	32
3702611	4.438624e-01	26
3702612	8.881784e-16	50
3703110	2.104926e-09	45
3702613	1.133316e-12	48
3703111	4.510745e-05	39
3702614	1.000000e+00	3
3702615	9.675457e-01	19
3703114	1.301086e-03	36
3702616	9.966998e-01	16
3702617	8.881784e-16	50
3703115	8.881784e-16	50
3702618	1.000000e+00	2
3703112	1.000000e+00	0
3703113	3.300224e-03	35
3702619	1.000000e+00	1
3702620	1.193067e-05	40
3703118	9.999994e-01	9
3702621	6.640945e-01	24
3703119	4.529710e-14	49
3702622	1.000000e+00	1
3703116	1.000000e+00	4
3703117	1.854161e-11	47
3702623	8.881784e-16	50
3702593	9.998471e-01	13
3703123	1.000000e+00	0
3703122	8.881784e-16	50
3702592	1.000000e+00	6
3702595	1.854161e-11	47
3703121	8.881784e-16	50
3703120	8.881784e-16	50
3702594	8.881784e-16	50
3702597	1.000000e+00	0
3703127	1.000000e+00	0
3702596	1.049339e-07	43
3703126	8.881784e-16	50
3702599	9.999994e-01	9
3703125	1.000000e+00	1
3702598	1.000000e+00	0
3703124	1.000000e+00	0
3703131	8.881784e-16	50
3702601	2.399438e-01	28
3703130	1.000000e+00	0
3702600	1.000000e+00	1
3702603	1.529320e-04	38
3703129	1.000000e+00	0
3702602	1.000000e+00	3
3703128	8.881784e-16	50
3703135	5.817779e-07	42
3702605	1.000000e+00	1
3702604	1.133316e-12	48
3703134	1.000000e+00	0
3702607	8.881784e-16	50
3703133	9.966998e-01	16
3702606	1.529320e-04	38
3703132	1.000000e+00	1
3700935	9.966998e-01	16
3700932	8.881784e-16	50
3700933	3.300224e-03	35
3700930	8.881784e-16	50
3700931	8.881784e-16	50
3700928	9.998471e-01	13
3700942	8.881784e-16	50
3700943	8.881784e-16	50
3700940	9.998471e-01	13
3700941	1.000000e+00	2
3700938	8.881784e-16	50
3700939	4.529710e-14	49
3700936	9.995319e-01	14
3700951	1.000000e+00	0
3700950	9.966998e-01	16
3700949	1.000000e+00	0
3700948	1.000000e+00	4
3700947	1.000000e+00	6
3700946	6.640945e-01	24
3700945	8.881784e-16	50
3700959	8.881784e-16	50
3700958	8.881784e-16	50
3700957	1.301086e-03	36
3700956	9.966998e-01	16
3700955	9.998471e-01	13
3700954	1.193067e-05	40
3700953	1.000000e+00	0
3700952	5.946023e-02	31
3700965	9.675457e-01	19
3700966	7.673339e-03	34
3700967	1.854161e-11	47
3700962	9.966998e-01	16
3700963	9.995319e-01	14
3700972	8.881784e-16	50
3700973	8.881784e-16	50
3700974	9.966998e-01	16
3700975	1.301086e-03	36
3700968	9.986989e-01	15
3700969	8.881784e-16	50
3700970	4.681115e-04	37
3700971	9.675457e-01	19
3700981	1.000000e+00	6
3700980	1.000000e+00	4
3700982	9.923267e-01	17
3700977	1.000000e+00	2
3700976	1.301086e-03	36
3700979	9.999881e-01	11
3700978	4.529710e-14	49
3700989	9.986989e-01	15
3700988	8.881784e-16	50
3700991	4.529710e-14	49
3700990	4.510745e-05	39
3700985	5.817779e-07	42
3700984	4.438624e-01	26
3700987	9.923267e-01	17
3700986	1.000000e+00	3
3700866	5.817779e-07	42
3700867	1.013194e-01	30
3700864	1.611182e-01	29
3700865	9.999999e-01	8
3700870	8.881784e-16	50
3700868	4.529710e-14	49
3700869	1.049339e-07	43
3700875	2.230891e-10	46
3700872	4.529710e-14	49
3700873	8.881784e-16	50
3700878	1.000000e+00	5
3700879	9.999994e-01	9
3700876	9.999994e-01	9
3700877	2.104926e-09	45
3700883	4.510745e-05	39
3700882	4.510745e-05	39
3700881	8.881784e-16	50
3700880	8.986806e-01	21
3700887	1.193067e-05	40
3700885	9.405398e-01	20
3700884	1.000000e+00	2
3700890	8.881784e-16	50
3700889	2.807050e-06	41
3700888	1.611182e-01	29
3700895	3.300224e-03	35
3700894	1.000000e+00	2
3700893	9.999972e-01	10
3700892	5.561376e-01	25
3700896	9.998471e-01	13
3700897	4.681115e-04	37
3700898	9.966998e-01	16
3700899	8.881784e-16	50
3700900	4.529710e-14	49
3700901	9.675457e-01	19
3700902	5.817779e-07	42
3700903	3.245432e-02	32
3700904	1.000000e+00	4
3700905	8.881784e-16	50
3700906	1.193067e-05	40
3700907	1.000000e+00	2
3700908	1.000000e+00	0
3700909	1.000000e+00	0
3700910	1.000000e+00	1
3700911	1.529320e-04	38
3700913	9.999999e-01	8
3700914	1.529320e-04	38
3700916	4.681115e-04	37
3700919	2.104926e-09	45
3700918	8.881784e-16	50
3700921	2.399438e-01	28
3700920	7.600562e-01	23
3700922	8.881784e-16	50
3700925	8.881784e-16	50
3700924	7.600562e-01	23
3700927	9.999999e-01	8
3700926	1.611182e-01	29
3700815	9.998471e-01	13
3700813	9.999999e-01	8
3700812	3.359055e-01	27
3700811	4.529710e-14	49
3700810	9.835804e-01	18
3700809	8.881784e-16	50
3700808	1.301086e-03	36
3700807	1.000000e+00	4
3700806	1.000000e+00	1
3700805	1.000000e+00	0
3700804	2.104926e-09	45
3700803	4.529710e-14	49
3700802	1.529320e-04	38
3700801	1.000000e+00	1
3700800	1.529320e-04	38
3700830	9.966998e-01	16
3700831	1.000000e+00	0
3700828	8.881784e-16	50
3700829	8.881784e-16	50
3700827	8.881784e-16	50
3700824	8.881784e-16	50
3700825	4.510745e-05	39
3700822	1.611182e-01	29
3700823	2.230891e-10	46
3700820	1.000000e+00	2
3700821	1.000000e+00	0
3700818	9.998471e-01	13
3700819	9.999999e-01	8
3700816	1.000000e+00	5
3700817	9.999549e-01	12
3700845	1.000000e+00	6
3700844	8.881784e-16	50
3700847	1.000000e+00	7
3700846	3.359055e-01	27
3700841	4.529710e-14	49
3700840	1.621870e-08	44
3700843	2.104926e-09	45
3700842	4.438624e-01	26
3700837	1.000000e+00	1
3700836	1.000000e+00	2
3700839	3.359055e-01	27
3700838	7.673339e-03	34
3700833	9.966998e-01	16
3700832	1.133316e-12	48
3700834	8.881784e-16	50
3700860	8.881784e-16	50
3700862	1.000000e+00	0
3700863	3.300224e-03	35
3700856	1.000000e+00	5
3700857	1.000000e+00	0
3700858	2.807050e-06	41
3700853	8.881784e-16	50
3700854	1.133316e-12	48
3700855	1.000000e+00	5
3700848	8.881784e-16	50
3700849	1.000000e+00	3
3700850	1.000000e+00	0
3700851	8.881784e-16	50
3700747	1.854161e-11	47
3700745	1.000000e+00	7
3700744	8.881784e-16	50
3700751	1.000000e+00	5
3700750	1.193067e-05	40
3700749	4.438624e-01	26
3700748	8.881784e-16	50
3700739	8.388818e-01	22
3700738	1.000000e+00	0
3700737	1.000000e+00	0
3700736	9.995319e-01	14
3700743	1.049339e-07	43
3700742	1.000000e+00	7
3700741	9.999972e-01	10
3700740	8.881784e-16	50
3700762	1.000000e+00	0
3700763	1.000000e+00	1
3700760	9.999994e-01	9
3700766	1.000000e+00	2
3700767	1.000000e+00	6
3700764	1.000000e+00	3
3700765	1.000000e+00	1
3700754	8.881784e-16	50
3700755	8.881784e-16	50
3700752	1.000000e+00	7
3700753	1.000000e+00	7
3700759	1.000000e+00	0
3700756	1.000000e+00	6
3700757	4.529710e-14	49
3700777	1.000000e+00	0
3700776	4.529710e-14	49
3700779	1.000000e+00	4
3700778	1.000000e+00	0
3700781	9.999972e-01	10
3700780	1.000000e+00	5
3700783	1.000000e+00	0
3700782	1.000000e+00	1
3700769	1.000000e+00	1
3700768	8.881784e-16	50
3700771	9.986989e-01	15
3700770	1.000000e+00	2
3700773	1.529320e-04	38
3700772	9.995319e-01	14
3700775	1.049339e-07	43
3700774	4.681115e-04	37
3700792	1.000000e+00	7
3700793	1.000000e+00	0
3700794	4.529710e-14	49
3700795	4.529710e-14	49
3700796	1.000000e+00	0
3700797	1.000000e+00	0
3700798	9.995319e-01	14
3700799	1.000000e+00	0
3700784	1.000000e+00	0
3700785	4.681115e-04	37
3700786	1.000000e+00	0
3700787	1.049339e-07	43
3700788	1.000000e+00	4
3700789	1.621870e-08	44
3700790	1.000000e+00	5
3700791	6.640945e-01	24
3701204	4.510745e-05	39
3701207	7.673339e-03	34
3701206	9.998471e-01	13
3701201	1.854161e-11	47
3701200	1.611182e-01	29
3701203	1.000000e+00	2
3701213	1.013194e-01	30
3701212	8.881784e-16	50
3701215	1.049339e-07	43
3701209	9.999972e-01	10
3701208	8.881784e-16	50
3701211	9.999972e-01	10
3701210	4.681115e-04	37
3701188	4.681115e-04	37
3701189	8.881784e-16	50
3701190	9.966998e-01	16
3701191	9.675457e-01	19
3701184	4.681115e-04	37
3701185	5.817779e-07	42
3701187	8.881784e-16	50
3701196	4.681115e-04	37
3701197	4.529710e-14	49
3701198	9.999994e-01	9
3701199	9.675457e-01	19
3701192	9.986989e-01	15
3701193	8.881784e-16	50
3701194	1.133316e-12	48
3701195	9.835804e-01	18
3701239	7.600562e-01	23
3701238	3.300224e-03	35
3701237	9.999549e-01	12
3701236	8.881784e-16	50
3701234	3.245432e-02	32
3701233	8.881784e-16	50
3701232	4.681115e-04	37
3701246	1.049339e-07	43
3701245	1.000000e+00	5
3701244	8.881784e-16	50
3701241	4.510745e-05	39
3701240	9.995319e-01	14
3701222	9.835804e-01	18
3701223	1.000000e+00	7
3701220	2.230891e-10	46
3701221	2.807050e-06	41
3701217	7.673339e-03	34
3701230	1.000000e+00	2
3701231	1.301086e-03	36
3701228	2.230891e-10	46
3701229	3.300224e-03	35
3701226	8.881784e-16	50
3701227	5.561376e-01	25
3701224	9.999994e-01	9
3701225	1.000000e+00	1
3701137	1.621870e-08	44
3701136	1.854161e-11	47
3701139	9.966998e-01	16
3701138	8.881784e-16	50
3701141	2.104926e-09	45
3701140	1.301086e-03	36
3701143	1.641957e-02	33
3701142	9.999881e-01	11
3701145	1.193067e-05	40
3701144	3.300224e-03	35
3701147	1.621870e-08	44
3701146	2.230891e-10	46
3701149	7.673339e-03	34
3701148	4.438624e-01	26
3701151	1.000000e+00	4
[truncated: 600 more rows]
