# Supplementary material for: Translational Selection Is Ubiquitous in Prokaryotes
Source: PLoS Genet. 2010 Jun 24;6(6):e1001004. doi: 10.1371/journal.pgen.1001004 (PMC2891978; doi:10.1371/journal.pgen.1001004)
Supplement: Dataset S1 — OCU/non-OCU gene calls in 461 Bacterial and Archaeal genomes, and summary tables of genome properties and OCU preferences for specific codons. (4.77 MB ZIP) [file pgen.1001004.s001.zip › Dataset_S1_Archaea/Nitrosopumilus_maritimus_SCM1.arff.ocuGenes]

GeneID	signTest_p	ocuProbWinCnt
5772947	1.000000e+00	0
5772946	8.388818e-01	22
5772945	4.510745e-05	39
5772944	1.000000e+00	2
5772951	8.881784e-16	50
5772950	9.835804e-01	18
5772949	1.000000e+00	1
5772948	9.923267e-01	17
5772955	1.000000e+00	0
5772954	1.000000e+00	0
5772953	1.000000e+00	0
5772952	8.881784e-16	50
5772959	8.881784e-16	50
5772957	1.000000e+00	0
5772956	1.529320e-04	38
5772934	9.986989e-01	15
5772935	8.881784e-16	50
5772933	1.000000e+00	0
5772938	9.835804e-01	18
5772939	9.966998e-01	16
5772936	9.999999e-01	8
5772937	1.621870e-08	44
5772942	1.000000e+00	4
5772943	1.000000e+00	0
5772940	8.881784e-16	50
5772941	1.000000e+00	0
5772977	8.881784e-16	50
5772976	8.881784e-16	50
5772979	9.999994e-01	9
5772978	1.000000e+00	0
5772981	5.561376e-01	25
5772980	9.999549e-01	12
5772983	8.881784e-16	50
5772982	9.835804e-01	18
5772985	1.854161e-11	47
5772984	9.999881e-01	11
5772987	2.807050e-06	41
5772986	4.529710e-14	49
5772989	1.000000e+00	0
5772988	8.881784e-16	50
5772991	1.000000e+00	3
5772990	9.999972e-01	10
5772960	1.611182e-01	29
5772961	7.673339e-03	34
5772962	9.995319e-01	14
5772964	8.881784e-16	50
5772965	1.000000e+00	1
5772966	1.000000e+00	0
5772967	2.807050e-06	41
5772968	1.000000e+00	1
5772970	8.881784e-16	50
5772971	4.529710e-14	49
5772972	8.881784e-16	50
5772973	1.000000e+00	2
5772974	1.000000e+00	1
5772975	7.673339e-03	34
5773015	8.881784e-16	50
5773014	1.000000e+00	0
5773013	9.999999e-01	8
5773012	1.000000e+00	0
5773011	1.000000e+00	1
5773010	8.881784e-16	50
5773009	4.529710e-14	49
5773008	9.999994e-01	9
5773022	1.000000e+00	0
5773021	9.835804e-01	18
5773020	1.000000e+00	6
5773019	9.999972e-01	10
5773017	9.999972e-01	10
5773016	1.611182e-01	29
5772998	4.529710e-14	49
5772999	1.000000e+00	0
5772996	2.230891e-10	46
5772997	9.999999e-01	8
5772994	1.000000e+00	2
5772995	6.640945e-01	24
5772992	1.000000e+00	1
5772993	1.000000e+00	2
5773006	1.000000e+00	4
5773007	8.881784e-16	50
5773004	1.854161e-11	47
5773005	9.835804e-01	18
5773002	6.640945e-01	24
5773003	9.999999e-01	8
5773000	1.000000e+00	3
5773001	1.000000e+00	0
5773045	1.000000e+00	3
5773044	9.966998e-01	16
5773047	9.995319e-01	14
5773046	5.561376e-01	25
5773041	1.000000e+00	1
5773042	4.681115e-04	37
5773053	9.995319e-01	14
5773052	9.675457e-01	19
5773055	9.999972e-01	10
5773054	1.000000e+00	3
5773049	8.881784e-16	50
5773051	9.405398e-01	20
5773050	1.529320e-04	38
5773028	8.881784e-16	50
5773029	1.000000e+00	4
5773030	4.529710e-14	49
5773031	8.881784e-16	50
5773024	9.998471e-01	13
5773025	1.000000e+00	2
5773026	1.000000e+00	6
5773027	2.230891e-10	46
5773036	9.986989e-01	15
5773037	1.013194e-01	30
5773038	1.000000e+00	0
5773033	1.000000e+00	1
5773034	8.881784e-16	50
5773035	9.999994e-01	9
5773184	2.230891e-10	46
5773185	8.881784e-16	50
5773186	1.000000e+00	2
5773187	8.881784e-16	50
5773188	9.986989e-01	15
5773189	4.681115e-04	37
5773190	8.388818e-01	22
5773191	1.000000e+00	1
5773192	1.000000e+00	6
5773193	1.854161e-11	47
5773194	8.881784e-16	50
5773195	1.000000e+00	0
5773196	8.881784e-16	50
5773197	1.000000e+00	0
5773198	1.000000e+00	0
5773199	1.000000e+00	1
5773201	1.000000e+00	7
5773200	1.013194e-01	30
5773203	1.000000e+00	6
5773202	1.000000e+00	2
5773205	1.000000e+00	4
5773204	1.000000e+00	3
5773207	8.881784e-16	50
5773206	1.000000e+00	0
5773209	1.000000e+00	5
5773208	1.133316e-12	48
5773211	2.399438e-01	28
5773210	2.104926e-09	45
5773213	1.000000e+00	3
5773212	1.133316e-12	48
5773215	8.986806e-01	21
5773214	4.510745e-05	39
5773219	9.995319e-01	14
5773216	8.881784e-16	50
5773217	8.881784e-16	50
5773222	4.529710e-14	49
5773223	1.000000e+00	3
5773220	4.529710e-14	49
5773221	4.529710e-14	49
5773226	1.000000e+00	4
5773227	9.999972e-01	10
5773224	8.881784e-16	50
5773225	1.000000e+00	0
5773230	8.881784e-16	50
5773231	8.881784e-16	50
5773228	8.881784e-16	50
5773229	8.986806e-01	21
5773235	4.529710e-14	49
5773234	4.529710e-14	49
5773233	9.405398e-01	20
5773232	8.881784e-16	50
5773239	4.681115e-04	37
5773238	2.230891e-10	46
5773236	1.000000e+00	6
5773243	1.000000e+00	2
5773242	8.881784e-16	50
5773241	5.817779e-07	42
5773240	8.881784e-16	50
5773247	8.986806e-01	21
5773246	1.611182e-01	29
5773245	1.621870e-08	44
5773244	3.359055e-01	27
5773252	8.881784e-16	50
5773253	9.999994e-01	9
5773254	1.000000e+00	0
5773255	1.000000e+00	6
5773248	9.999881e-01	11
5773249	1.611182e-01	29
5773250	1.049339e-07	43
5773251	1.000000e+00	1
5773260	4.529710e-14	49
5773261	8.881784e-16	50
5773262	1.000000e+00	2
5773263	9.998471e-01	13
5773256	9.405398e-01	20
5773257	8.881784e-16	50
5773258	1.000000e+00	0
5773259	1.000000e+00	4
5773269	8.881784e-16	50
5773268	4.529710e-14	49
5773271	4.529710e-14	49
5773270	8.881784e-16	50
5773265	8.881784e-16	50
5773264	1.000000e+00	0
5773267	2.230891e-10	46
5773266	9.998471e-01	13
5773279	1.000000e+00	2
5773278	8.881784e-16	50
5773273	9.999994e-01	9
5773272	9.835804e-01	18
5773275	2.230891e-10	46
5773274	5.561376e-01	25
5773286	1.000000e+00	0
5773287	1.000000e+00	0
5773284	9.999881e-01	11
5773285	8.881784e-16	50
5773282	1.301086e-03	36
5773283	1.000000e+00	0
5773281	8.881784e-16	50
5773294	1.000000e+00	5
5773292	9.986989e-01	15
5773293	9.998471e-01	13
5773290	2.807050e-06	41
5773291	1.000000e+00	7
5773288	1.193067e-05	40
5773289	1.000000e+00	0
5773303	1.301086e-03	36
5773302	9.999994e-01	9
5773301	1.013194e-01	30
5773300	8.881784e-16	50
5773299	8.881784e-16	50
5773298	1.193067e-05	40
5773297	9.675457e-01	19
5773296	1.611182e-01	29
5773311	2.399438e-01	28
5773309	1.133316e-12	48
5773308	9.995319e-01	14
5773307	1.000000e+00	0
5773306	1.000000e+00	6
5773305	1.000000e+00	3
5773304	1.000000e+00	1
5773065	1.000000e+00	0
5773064	1.000000e+00	3
5773067	8.881784e-16	50
5773066	1.000000e+00	4
5773069	9.995319e-01	14
5773068	8.881784e-16	50
5773071	9.999999e-01	8
5773070	1.133316e-12	48
5773057	5.817779e-07	42
5773056	4.529710e-14	49
5773059	1.000000e+00	7
5773058	4.529710e-14	49
5773061	4.681115e-04	37
5773060	1.000000e+00	7
5773063	8.881784e-16	50
5773062	1.611182e-01	29
5773080	1.000000e+00	1
5773081	1.000000e+00	0
5773082	8.881784e-16	50
5773083	1.000000e+00	3
5773084	9.995319e-01	14
5773085	1.529320e-04	38
5773086	4.529710e-14	49
5773087	5.946023e-02	31
5773072	3.359055e-01	27
5773073	1.000000e+00	0
5773074	9.835804e-01	18
5773075	8.881784e-16	50
5773076	7.673339e-03	34
5773077	2.807050e-06	41
5773078	1.000000e+00	0
5773079	1.301086e-03	36
5773099	5.817779e-07	42
5773098	1.000000e+00	3
5773097	1.000000e+00	0
5773096	1.000000e+00	3
5773103	1.000000e+00	0
5773102	1.000000e+00	1
5773101	1.000000e+00	6
5773100	8.881784e-16	50
5773091	8.388818e-01	22
5773090	4.681115e-04	37
5773089	1.000000e+00	7
5773088	9.999881e-01	11
5773095	1.133316e-12	48
5773094	1.049339e-07	43
5773093	1.000000e+00	1
5773092	9.966998e-01	16
5773114	1.000000e+00	6
5773115	1.000000e+00	5
5773112	1.000000e+00	1
5773113	9.999999e-01	8
5773118	1.000000e+00	1
5773119	8.881784e-16	50
5773116	1.000000e+00	3
5773117	2.230891e-10	46
5773106	8.881784e-16	50
5773107	1.000000e+00	1
5773104	1.000000e+00	4
5773105	1.133316e-12	48
5773111	1.000000e+00	0
5773108	9.675457e-01	19
5773109	8.881784e-16	50
5773133	1.000000e+00	1
5773132	8.881784e-16	50
5773134	8.881784e-16	50
5773128	1.000000e+00	0
5773130	1.000000e+00	1
5773125	1.000000e+00	2
5773124	1.000000e+00	0
5773127	1.000000e+00	0
5773126	1.133316e-12	48
5773121	8.881784e-16	50
5773120	5.561376e-01	25
5773123	8.881784e-16	50
5773148	1.000000e+00	3
5773149	1.000000e+00	0
5773150	8.388818e-01	22
5773151	1.000000e+00	0
5773144	1.000000e+00	4
5773146	8.881784e-16	50
5773147	8.388818e-01	22
5773140	1.000000e+00	4
5773141	9.999549e-01	12
5773142	1.193067e-05	40
5773143	1.000000e+00	0
5773136	8.388818e-01	22
5773137	1.000000e+00	3
5773138	1.000000e+00	4
5773139	1.000000e+00	3
5773166	4.681115e-04	37
5773165	9.995319e-01	14
5773164	1.000000e+00	1
5773163	3.359055e-01	27
5773162	1.000000e+00	5
5773161	4.529710e-14	49
5773160	1.000000e+00	0
5773159	1.000000e+00	3
5773158	8.986806e-01	21
5773157	8.881784e-16	50
5773156	9.923267e-01	17
5773155	4.529710e-14	49
5773154	9.966998e-01	16
5773153	8.881784e-16	50
5773152	8.881784e-16	50
5773182	9.835804e-01	18
5773183	9.986989e-01	15
5773180	9.999881e-01	11
5773178	9.966998e-01	16
5773179	4.438624e-01	26
5773176	1.000000e+00	2
5773177	1.641957e-02	33
5773174	3.245432e-02	32
5773172	3.245432e-02	32
5773173	1.000000e+00	1
5773170	8.881784e-16	50
5773171	9.923267e-01	17
5773168	9.998471e-01	13
5773169	1.000000e+00	1
5774381	8.881784e-16	50
5774380	8.881784e-16	50
5774383	8.881784e-16	50
5774382	1.000000e+00	0
5774377	9.675457e-01	19
5774376	4.529710e-14	49
5774379	2.104926e-09	45
5774378	8.881784e-16	50
5774373	7.600562e-01	23
5774372	8.986806e-01	21
5774375	1.000000e+00	0
5774374	4.681115e-04	37
5774369	8.881784e-16	50
5774371	9.923267e-01	17
5774370	1.000000e+00	0
5774396	8.881784e-16	50
5774397	5.817779e-07	42
5774398	1.049339e-07	43
5774399	8.388818e-01	22
5774392	1.854161e-11	47
5774393	1.000000e+00	7
5774394	1.000000e+00	7
5774395	8.881784e-16	50
5774388	1.000000e+00	0
5774389	8.881784e-16	50
5774390	8.881784e-16	50
5774391	8.881784e-16	50
5774384	1.000000e+00	6
5774385	9.999881e-01	11
5774386	1.000000e+00	3
5774387	1.854161e-11	47
5774350	3.300224e-03	35
5774349	1.621870e-08	44
5774348	9.995319e-01	14
5774347	8.881784e-16	50
5774346	9.835804e-01	18
5774345	1.641957e-02	33
5774344	3.300224e-03	35
5774343	9.986989e-01	15
5774342	9.999972e-01	10
5774341	1.000000e+00	2
5774340	1.000000e+00	0
5774339	9.999881e-01	11
5774338	9.986989e-01	15
5774337	9.675457e-01	19
5774336	9.998471e-01	13
5774366	1.621870e-08	44
5774364	1.133316e-12	48
5774365	9.986989e-01	15
5774362	3.359055e-01	27
5774363	1.193067e-05	40
5774360	9.835804e-01	18
5774361	8.881784e-16	50
5774358	2.230891e-10	46
5774359	1.000000e+00	7
5774356	8.881784e-16	50
5774357	6.640945e-01	24
5774354	8.881784e-16	50
5774355	7.600562e-01	23
5774352	4.681115e-04	37
5774353	9.998471e-01	13
5774441	4.529710e-14	49
5774440	1.621870e-08	44
5774443	4.529710e-14	49
5774442	1.133316e-12	48
5774445	5.561376e-01	25
5774444	9.999999e-01	8
5774447	4.529710e-14	49
5774433	2.399438e-01	28
5774432	9.835804e-01	18
5774435	9.835804e-01	18
5774434	8.881784e-16	50
5774437	1.013194e-01	30
5774436	8.881784e-16	50
5774439	9.405398e-01	20
5774438	9.405398e-01	20
5774456	9.999549e-01	12
5774457	8.881784e-16	50
5774458	4.529710e-14	49
5774459	4.529710e-14	49
5774460	8.881784e-16	50
5774461	9.995319e-01	14
5774462	2.399438e-01	28
5774463	1.000000e+00	4
5774448	9.995319e-01	14
5774449	8.881784e-16	50
5774451	9.999972e-01	10
5774452	1.000000e+00	1
5774453	9.998471e-01	13
5774454	1.000000e+00	6
5774455	1.000000e+00	2
5774410	9.675457e-01	19
5774409	1.000000e+00	4
5774408	9.966998e-01	16
5774415	1.000000e+00	0
5774413	1.641957e-02	33
5774412	2.230891e-10	46
5774403	8.881784e-16	50
5774402	3.359055e-01	27
5774401	4.529710e-14	49
5774400	8.881784e-16	50
5774407	1.193067e-05	40
5774406	1.000000e+00	1
5774405	1.529320e-04	38
5774404	1.000000e+00	3
5774426	8.881784e-16	50
5774427	4.529710e-14	49
5774425	8.881784e-16	50
5774430	2.104926e-09	45
5774431	9.995319e-01	14
5774429	8.881784e-16	50
5774418	8.881784e-16	50
5774419	8.881784e-16	50
5774416	1.000000e+00	7
5774422	1.854161e-11	47
5774423	1.193067e-05	40
5774420	2.807050e-06	41
5774421	1.000000e+00	1
5774500	8.881784e-16	50
5774501	9.998471e-01	13
5774502	1.000000e+00	6
5774503	8.881784e-16	50
5774496	9.999972e-01	10
5774497	9.675457e-01	19
5774498	8.881784e-16	50
5774499	8.881784e-16	50
5774508	9.999994e-01	9
5774509	8.881784e-16	50
5774510	7.600562e-01	23
5774511	7.673339e-03	34
5774504	4.681115e-04	37
5774505	8.881784e-16	50
5774506	1.000000e+00	3
5774507	1.000000e+00	0
5774517	1.641957e-02	33
5774516	8.388818e-01	22
5774519	8.881784e-16	50
5774518	9.835804e-01	18
5774513	9.405398e-01	20
5774512	9.999881e-01	11
5774515	9.999881e-01	11
5774514	8.881784e-16	50
5774525	5.817779e-07	42
5774524	3.359055e-01	27
5774527	1.000000e+00	0
5774526	9.999549e-01	12
5774521	1.133316e-12	48
5774520	1.854161e-11	47
5774523	1.000000e+00	2
5774470	9.999549e-01	12
5774471	1.000000e+00	7
5774468	1.000000e+00	3
5774469	9.675457e-01	19
5774466	9.998471e-01	13
5774467	9.835804e-01	18
5774464	1.000000e+00	2
5774465	9.998471e-01	13
5774478	4.529710e-14	49
5774479	1.133316e-12	48
5774476	1.641957e-02	33
5774477	1.000000e+00	2
5774474	1.000000e+00	0
5774475	1.000000e+00	1
5774472	1.641957e-02	33
5774473	9.835804e-01	18
5774487	2.104926e-09	45
5774486	9.999999e-01	8
5774485	9.999999e-01	8
5774484	1.000000e+00	0
5774483	1.000000e+00	5
5774482	5.561376e-01	25
5774481	8.881784e-16	50
5774495	2.230891e-10	46
5774494	8.881784e-16	50
5774493	4.681115e-04	37
5774492	1.000000e+00	4
5774491	1.000000e+00	0
5774489	1.000000e+00	2
5774488	1.000000e+00	6
5774560	1.621870e-08	44
5774561	4.529710e-14	49
5774562	8.881784e-16	50
5774563	1.000000e+00	6
5774564	9.986989e-01	15
5774565	1.000000e+00	4
5774566	1.000000e+00	2
5774567	5.561376e-01	25
5774568	5.817779e-07	42
5774569	1.000000e+00	2
5774570	1.000000e+00	1
5774571	1.000000e+00	4
5774573	1.000000e+00	0
5774574	8.881784e-16	50
5774575	9.675457e-01	19
5774576	9.999972e-01	10
5774579	9.675457e-01	19
5774578	1.000000e+00	1
5774581	8.881784e-16	50
5774580	1.000000e+00	2
5774583	4.529710e-14	49
5774582	9.995319e-01	14
5774584	8.881784e-16	50
5774587	1.000000e+00	0
5774586	8.881784e-16	50
5774589	1.133316e-12	48
5774588	8.881784e-16	50
5774591	9.986989e-01	15
5774590	9.999999e-01	8
5774530	9.998471e-01	13
5774531	1.049339e-07	43
5774528	9.986989e-01	15
5774529	8.881784e-16	50
5774534	9.998471e-01	13
5774535	1.049339e-07	43
5774533	9.999994e-01	9
5774538	1.000000e+00	4
5774539	8.881784e-16	50
5774536	1.000000e+00	1
5774537	8.881784e-16	50
5774542	1.000000e+00	0
5774543	4.529710e-14	49
5774540	1.000000e+00	2
5774541	8.986806e-01	21
5774547	9.999972e-01	10
5774546	1.000000e+00	0
5774544	1.000000e+00	1
5774551	1.000000e+00	2
5774550	2.230891e-10	46
5774549	3.245432e-02	32
5774548	3.359055e-01	27
5774555	3.245432e-02	32
5774554	1.000000e+00	1
5774553	9.923267e-01	17
5774552	1.000000e+00	5
5774559	8.881784e-16	50
5774558	9.675457e-01	19
5774556	4.438624e-01	26
5774654	1.000000e+00	3
5774655	1.000000e+00	2
5774652	1.000000e+00	0
5774653	8.881784e-16	50
5774650	1.133316e-12	48
5774651	4.529710e-14	49
5774648	8.881784e-16	50
5774649	1.000000e+00	1
5774646	9.923267e-01	17
5774647	1.000000e+00	3
5774644	1.000000e+00	6
5774645	1.000000e+00	5
5774642	2.807050e-06	41
5774643	1.000000e+00	7
5774640	1.000000e+00	2
5774641	4.529710e-14	49
5774639	1.000000e+00	1
5774638	2.104926e-09	45
5774637	1.000000e+00	0
5774636	1.000000e+00	2
5774635	1.000000e+00	0
5774634	1.000000e+00	0
5774633	4.529710e-14	49
5774631	8.881784e-16	50
5774630	8.881784e-16	50
5774629	1.621870e-08	44
5774628	5.946023e-02	31
5774627	8.881784e-16	50
5774626	1.133316e-12	48
5774625	1.000000e+00	0
5774624	8.881784e-16	50
5774620	1.000000e+00	1
5774621	8.986806e-01	21
5774622	4.681115e-04	37
5774623	1.000000e+00	0
5774616	1.000000e+00	7
5774617	1.000000e+00	1
5774618	1.529320e-04	38
5774612	1.133316e-12	48
5774613	1.000000e+00	0
5774614	1.000000e+00	1
5774615	4.529710e-14	49
5774608	9.675457e-01	19
5774609	1.000000e+00	4
5774611	9.999549e-01	12
5774605	8.881784e-16	50
5774607	1.000000e+00	0
5774601	4.529710e-14	49
5774600	6.640945e-01	24
5774603	9.999994e-01	9
5774602	1.621870e-08	44
5774597	1.000000e+00	0
5774596	1.000000e+00	0
5774599	1.133316e-12	48
5774598	1.000000e+00	7
5774593	1.000000e+00	0
5774595	6.640945e-01	24
5774594	1.000000e+00	2
5774714	1.000000e+00	0
5774715	1.000000e+00	4
5774712	1.000000e+00	0
5774713	2.104926e-09	45
5774718	9.999972e-01	10
5774719	1.000000e+00	7
5774716	1.000000e+00	7
5774717	7.673339e-03	34
5774706	8.881784e-16	50
5774707	1.000000e+00	0
5774704	1.000000e+00	1
5774705	9.999549e-01	12
5774710	1.529320e-04	38
5774711	8.881784e-16	50
5774709	3.300224e-03	35
5774699	1.301086e-03	36
5774698	8.881784e-16	50
5774697	1.000000e+00	1
5774696	9.999972e-01	10
5774703	8.881784e-16	50
5774702	1.854161e-11	47
5774701	4.529710e-14	49
5774700	5.561376e-01	25
5774691	9.966998e-01	16
5774690	1.133316e-12	48
5774689	1.193067e-05	40
5774688	1.000000e+00	0
5774695	4.529710e-14	49
5774694	2.230891e-10	46
5774693	1.000000e+00	0
5774692	8.881784e-16	50
5774680	1.133316e-12	48
5774681	1.000000e+00	7
5774682	4.438624e-01	26
5774683	1.529320e-04	38
5774684	1.000000e+00	0
5774686	1.133316e-12	48
5774687	9.999881e-01	11
5774673	8.881784e-16	50
5774674	9.999994e-01	9
5774675	3.359055e-01	27
5774676	3.359055e-01	27
5774677	8.881784e-16	50
5774678	8.881784e-16	50
5774679	1.000000e+00	0
5774665	1.000000e+00	0
5774664	8.881784e-16	50
5774667	1.000000e+00	0
5774669	1.621870e-08	44
5774668	9.999881e-01	11
5774671	8.881784e-16	50
5774670	5.817779e-07	42
5774657	9.995319e-01	14
5774656	1.000000e+00	2
5774659	1.000000e+00	0
5774658	1.000000e+00	0
5774661	1.000000e+00	3
5774660	8.881784e-16	50
5774663	7.673339e-03	34
5774662	2.399438e-01	28
5774771	1.000000e+00	4
5774770	1.000000e+00	0
5774769	1.000000e+00	0
5774768	1.000000e+00	1
5774758	1.000000e+00	7
5774759	8.881784e-16	50
5774756	1.854161e-11	47
5774757	1.000000e+00	6
5774754	8.881784e-16	50
5774755	1.000000e+00	1
5774752	2.807050e-06	41
5774753	4.529710e-14	49
5774766	1.641957e-02	33
5774767	1.000000e+00	2
5774764	8.881784e-16	50
5774765	2.399438e-01	28
5774762	1.000000e+00	6
5774763	1.000000e+00	2
5774760	8.881784e-16	50
5774761	4.529710e-14	49
5774740	1.000000e+00	3
5774743	1.000000e+00	0
5774742	5.946023e-02	31
5774737	9.999881e-01	11
5774736	8.881784e-16	50
5774739	8.881784e-16	50
5774738	8.881784e-16	50
5774749	4.510745e-05	39
5774748	1.193067e-05	40
5774751	1.000000e+00	0
5774750	8.881784e-16	50
5774745	1.000000e+00	0
5774744	5.817779e-07	42
5774747	9.986989e-01	15
5774746	8.881784e-16	50
5774724	8.881784e-16	50
5774725	8.881784e-16	50
5774726	1.000000e+00	7
5774720	1.000000e+00	6
5774721	3.300224e-03	35
5774722	1.000000e+00	2
5774723	4.529710e-14	49
5774732	8.881784e-16	50
5774734	6.640945e-01	24
5774735	1.854161e-11	47
5774728	1.000000e+00	6
5774729	1.000000e+00	7
5774730	1.000000e+00	1
5774731	2.230891e-10	46
5773409	5.561376e-01	25
5773408	8.881784e-16	50
5773411	9.923267e-01	17
5773410	1.000000e+00	3
5773413	1.000000e+00	4
5773412	1.000000e+00	3
5773415	9.966998e-01	16
5773414	8.881784e-16	50
5773417	9.675457e-01	19
5773416	1.000000e+00	4
5773419	8.881784e-16	50
5773421	9.999549e-01	12
5773420	2.104926e-09	45
5773423	1.000000e+00	0
5773422	8.881784e-16	50
5773424	1.000000e+00	5
5773425	1.000000e+00	5
5773426	9.999999e-01	8
5773427	9.405398e-01	20
5773428	9.986989e-01	15
5773429	9.998471e-01	13
5773430	1.000000e+00	2
5773432	2.399438e-01	28
5773433	4.529710e-14	49
5773434	1.611182e-01	29
5773435	1.000000e+00	1
5773436	1.000000e+00	6
5773437	1.000000e+00	6
5773438	8.881784e-16	50
5773439	8.881784e-16	50
5773379	4.529710e-14	49
5773378	4.529710e-14	49
5773377	1.133316e-12	48
5773376	1.000000e+00	1
5773383	8.881784e-16	50
5773382	8.881784e-16	50
5773381	9.966998e-01	16
5773380	9.986989e-01	15
5773387	9.986989e-01	15
5773385	8.881784e-16	50
5773384	1.000000e+00	7
5773391	1.000000e+00	0
5773390	5.946023e-02	31
5773389	9.986989e-01	15
5773388	1.000000e+00	0
5773394	9.986989e-01	15
5773395	8.881784e-16	50
5773393	1.000000e+00	0
5773398	1.133316e-12	48
5773399	8.881784e-16	50
5773396	8.881784e-16	50
5773397	8.881784e-16	50
5773402	5.817779e-07	42
5773403	1.529320e-04	38
5773400	4.529710e-14	49
5773401	1.000000e+00	0
5773406	8.881784e-16	50
5773404	1.301086e-03	36
5773405	9.923267e-01	17
5773349	1.000000e+00	0
5773348	1.621870e-08	44
5773351	9.405398e-01	20
5773350	4.681115e-04	37
5773344	1.611182e-01	29
5773347	8.881784e-16	50
5773357	1.000000e+00	1
5773356	9.966998e-01	16
5773359	4.681115e-04	37
5773358	9.966998e-01	16
5773353	1.000000e+00	0
5773352	9.675457e-01	19
5773355	1.000000e+00	4
5773354	9.999999e-01	8
5773364	1.854161e-11	47
5773365	8.881784e-16	50
5773366	1.000000e+00	0
5773367	2.104926e-09	45
5773360	8.881784e-16	50
5773361	1.000000e+00	6
5773362	8.881784e-16	50
5773372	1.000000e+00	0
5773373	1.000000e+00	0
5773374	1.000000e+00	6
5773375	4.529710e-14	49
5773368	1.000000e+00	4
5773369	1.000000e+00	0
5773370	1.000000e+00	2
5773371	8.881784e-16	50
5773319	4.438624e-01	26
5773318	1.000000e+00	1
5773317	9.405398e-01	20
5773316	9.998471e-01	13
5773315	1.000000e+00	5
5773313	9.998471e-01	13
5773312	1.301086e-03	36
5773327	1.301086e-03	36
5773326	8.881784e-16	50
5773325	9.675457e-01	19
5773324	9.405398e-01	20
5773323	9.998471e-01	13
5773322	4.529710e-14	49
5773321	1.000000e+00	5
5773320	8.881784e-16	50
5773334	1.049339e-07	43
5773335	8.881784e-16	50
5773330	1.000000e+00	0
5773331	8.881784e-16	50
5773329	1.000000e+00	0
5773342	1.000000e+00	4
5773343	7.673339e-03	34
5773340	1.133316e-12	48
5773341	8.881784e-16	50
5773338	1.000000e+00	1
5773339	1.000000e+00	0
5773336	8.881784e-16	50
5773337	1.000000e+00	1
5773544	8.881784e-16	50
5773545	9.999999e-01	8
5773546	9.999999e-01	8
5773547	1.000000e+00	3
5773548	8.881784e-16	50
5773549	1.000000e+00	0
5773550	2.807050e-06	41
5773551	1.000000e+00	0
5773536	4.529710e-14	49
5773538	9.999881e-01	11
5773540	9.995319e-01	14
5773541	8.881784e-16	50
5773542	1.000000e+00	5
5773543	1.611182e-01	29
5773561	4.529710e-14	49
5773560	4.529710e-14	49
5773563	9.999999e-01	8
5773562	1.049339e-07	43
5773565	1.000000e+00	4
5773564	9.999549e-01	12
5773567	9.999999e-01	8
5773566	9.923267e-01	17
5773553	1.529320e-04	38
5773552	1.000000e+00	5
5773555	1.000000e+00	5
5773554	1.193067e-05	40
5773557	9.999881e-01	11
5773556	8.881784e-16	50
5773559	1.000000e+00	0
5773558	1.000000e+00	5
5773514	4.438624e-01	26
5773515	1.000000e+00	6
5773512	2.230891e-10	46
5773513	1.000000e+00	0
5773518	8.881784e-16	50
5773516	8.881784e-16	50
5773517	2.807050e-06	41
5773506	1.000000e+00	4
5773507	5.561376e-01	25
5773504	4.681115e-04	37
5773505	3.245432e-02	32
5773511	2.104926e-09	45
5773508	1.000000e+00	5
5773509	5.817779e-07	42
5773531	8.881784e-16	50
5773530	2.104926e-09	45
5773529	1.000000e+00	1
5773528	1.000000e+00	0
5773535	1.529320e-04	38
5773534	1.000000e+00	0
5773533	1.000000e+00	1
5773532	1.049339e-07	43
5773523	9.986989e-01	15
5773522	1.611182e-01	29
5773521	1.000000e+00	7
5773520	1.000000e+00	6
5773527	8.881784e-16	50
5773526	4.529710e-14	49
5773525	1.000000e+00	0
5773524	2.230891e-10	46
5773484	5.561376e-01	25
5773485	1.000000e+00	0
5773486	4.529710e-14	49
5773487	1.000000e+00	1
5773480	4.529710e-14	49
5773481	1.000000e+00	0
5773482	3.300224e-03	35
5773483	1.000000e+00	3
5773476	1.000000e+00	6
5773477	8.881784e-16	50
5773478	1.000000e+00	4
5773479	1.000000e+00	0
5773472	1.000000e+00	4
5773473	1.611182e-01	29
5773474	1.000000e+00	3
5773501	8.986806e-01	21
5773500	1.000000e+00	4
5773503	4.529710e-14	49
5773502	8.881784e-16	50
5773497	1.133316e-12	48
5773496	1.000000e+00	5
5773498	9.835804e-01	18
5773493	8.881784e-16	50
5773492	9.995319e-01	14
5773495	1.000000e+00	1
5773494	1.000000e+00	0
5773489	1.000000e+00	2
5773491	1.000000e+00	1
5773490	1.000000e+00	1
5773454	8.881784e-16	50
5773455	1.000000e+00	0
5773452	8.881784e-16	50
5773453	5.817779e-07	42
5773450	1.000000e+00	1
5773448	9.998471e-01	13
5773449	7.673339e-03	34
5773446	8.881784e-16	50
5773447	1.000000e+00	0
5773444	8.881784e-16	50
5773445	1.193067e-05	40
5773442	1.000000e+00	0
5773443	7.673339e-03	34
5773440	1.133316e-12	48
5773441	2.399438e-01	28
5773471	9.999999e-01	8
5773470	9.999994e-01	9
5773469	1.000000e+00	5
5773467	1.000000e+00	2
5773466	1.013194e-01	30
5773465	8.388818e-01	22
5773464	9.995319e-01	14
5773463	1.000000e+00	3
5773462	4.529710e-14	49
5773461	8.881784e-16	50
5773460	1.000000e+00	4
5773459	4.529710e-14	49
5773458	1.000000e+00	1
5773457	2.399438e-01	28
5773456	1.000000e+00	3
5773682	9.923267e-01	17
5773683	1.133316e-12	48
5773680	9.999881e-01	11
5773681	8.881784e-16	50
5773686	1.000000e+00	0
5773684	9.999972e-01	10
5773685	1.000000e+00	0
5773690	4.529710e-14	49
5773691	1.000000e+00	5
5773688	1.000000e+00	0
5773689	9.995319e-01	14
5773694	4.438624e-01	26
5773695	9.999999e-01	8
5773692	8.881784e-16	50
5773693	8.881784e-16	50
5773667	8.881784e-16	50
5773666	8.881784e-16	50
5773665	4.529710e-14	49
5773664	8.986806e-01	21
5773671	4.529710e-14	49
5773670	4.529710e-14	49
5773669	9.999994e-01	9
5773668	6.640945e-01	24
5773675	5.946023e-02	31
5773674	1.000000e+00	1
5773673	1.000000e+00	3
5773672	1.000000e+00	4
5773679	3.359055e-01	27
5773678	9.998471e-01	13
5773677	8.881784e-16	50
5773676	2.104926e-09	45
5773648	9.835804e-01	18
5773649	1.000000e+00	2
5773650	1.000000e+00	0
5773651	1.000000e+00	6
5773652	1.000000e+00	1
5773653	1.000000e+00	1
5773654	1.621870e-08	44
5773655	5.817779e-07	42
5773656	8.881784e-16	50
5773657	1.000000e+00	4
5773658	5.946023e-02	31
5773659	1.193067e-05	40
5773660	1.529320e-04	38
5773662	8.881784e-16	50
5773663	8.881784e-16	50
5773632	1.000000e+00	4
5773635	2.104926e-09	45
5773634	1.000000e+00	3
5773637	1.000000e+00	0
5773636	2.230891e-10	46
5773638	9.999994e-01	9
5773641	1.000000e+00	1
5773640	9.999549e-01	12
5773643	1.000000e+00	6
5773645	2.807050e-06	41
5773644	5.561376e-01	25
5773647	1.000000e+00	0
5773646	4.681115e-04	37
5773622	1.000000e+00	0
5773623	3.245432e-02	32
5773620	8.986806e-01	21
5773621	8.881784e-16	50
5773618	9.999972e-01	10
5773619	1.133316e-12	48
5773616	1.000000e+00	0
5773617	1.621870e-08	44
5773630	8.881784e-16	50
5773631	1.000000e+00	3
5773628	1.000000e+00	3
5773629	2.230891e-10	46
5773626	8.881784e-16	50
5773627	3.359055e-01	27
5773624	4.510745e-05	39
5773625	4.681115e-04	37
5773607	9.986989e-01	15
5773606	1.000000e+00	1
5773605	1.000000e+00	0
5773604	8.986806e-01	21
5773603	8.881784e-16	50
5773602	1.000000e+00	0
5773601	2.807050e-06	41
5773600	8.881784e-16	50
5773614	5.946023e-02	31
5773613	7.600562e-01	23
5773612	4.681115e-04	37
5773611	8.881784e-16	50
5773610	9.999549e-01	12
5773609	8.881784e-16	50
5773588	1.000000e+00	4
5773589	1.133316e-12	48
5773590	8.881784e-16	50
5773591	4.510745e-05	39
5773584	1.000000e+00	0
5773585	8.881784e-16	50
5773586	1.529320e-04	38
5773587	2.104926e-09	45
5773596	1.611182e-01	29
5773597	2.399438e-01	28
5773598	2.230891e-10	46
5773599	1.621870e-08	44
5773594	9.675457e-01	19
5773595	8.881784e-16	50
5773573	1.000000e+00	1
5773572	8.881784e-16	50
5773575	8.881784e-16	50
5773574	1.000000e+00	3
5773569	1.000000e+00	3
5773568	2.807050e-06	41
5773571	5.817779e-07	42
5773570	8.881784e-16	50
5773580	2.104926e-09	45
5773583	7.673339e-03	34
5773582	1.000000e+00	0
5773577	8.881784e-16	50
5773576	9.999999e-01	8
5773579	1.301086e-03	36
5773578	9.999881e-01	11
5773819	1.013194e-01	30
5773818	1.000000e+00	2
5773817	1.641957e-02	33
5773816	1.000000e+00	2
5773823	8.881784e-16	50
5773822	1.049339e-07	43
5773820	3.300224e-03	35
5773811	9.835804e-01	18
5773810	4.529710e-14	49
5773809	1.000000e+00	7
5773808	1.000000e+00	0
5773815	1.301086e-03	36
5773814	9.405398e-01	20
5773813	9.999972e-01	10
5773802	8.881784e-16	50
5773803	9.835804e-01	18
5773800	1.000000e+00	7
5773801	9.999972e-01	10
5773806	3.245432e-02	32
5773804	1.000000e+00	0
5773805	1.000000e+00	0
5773794	1.000000e+00	5
5773795	4.529710e-14	49
5773792	9.986989e-01	15
5773793	8.986806e-01	21
5773798	9.999881e-01	11
5773799	8.986806e-01	21
5773796	8.881784e-16	50
5773797	1.000000e+00	0
5773785	1.854161e-11	47
5773784	1.611182e-01	29
5773787	1.000000e+00	3
5773786	8.881784e-16	50
5773789	4.510745e-05	39
5773788	9.966998e-01	16
5773790	2.230891e-10	46
5773777	1.000000e+00	2
5773779	8.881784e-16	50
5773778	1.000000e+00	5
5773781	1.000000e+00	2
5773780	1.013194e-01	30
5773783	8.881784e-16	50
5773782	1.000000e+00	5
5773768	8.881784e-16	50
5773769	1.000000e+00	1
5773770	1.000000e+00	4
5773771	1.049339e-07	43
5773772	4.529710e-14	49
5773773	3.245432e-02	32
5773774	2.807050e-06	41
5773775	5.561376e-01	25
5773760	8.881784e-16	50
5773761	1.000000e+00	3
5773762	1.000000e+00	2
5773763	1.000000e+00	1
5773764	1.000000e+00	1
5773765	1.000000e+00	2
5773766	7.673339e-03	34
5773759	8.986806e-01	21
5773758	5.946023e-02	31
5773756	1.133316e-12	48
5773755	1.000000e+00	0
5773754	1.000000e+00	4
5773753	4.529710e-14	49
5773752	1.000000e+00	0
5773751	9.999972e-01	10
5773749	1.000000e+00	1
5773748	9.675457e-01	19
5773747	1.000000e+00	0
5773746	1.000000e+00	0
5773745	1.000000e+00	1
5773744	8.986806e-01	21
5773743	1.621870e-08	44
5773740	1.000000e+00	5
5773741	1.000000e+00	0
5773738	9.923267e-01	17
5773739	7.600562e-01	23
5773736	1.000000e+00	4
5773737	9.998471e-01	13
5773734	8.881784e-16	50
5773735	8.881784e-16	50
5773732	1.000000e+00	3
5773733	8.881784e-16	50
5773731	1.854161e-11	47
5773729	1.000000e+00	0
5773725	8.881784e-16	50
5773724	9.999999e-01	8
5773727	8.881784e-16	50
5773726	1.611182e-01	29
5773721	4.438624e-01	26
5773720	9.995319e-01	14
5773723	1.133316e-12	48
5773722	8.881784e-16	50
5773717	1.000000e+00	0
5773716	9.999994e-01	9
5773719	8.881784e-16	50
5773718	4.681115e-04	37
5773713	9.999881e-01	11
5773712	8.881784e-16	50
5773715	2.230891e-10	46
5773714	1.000000e+00	0
5773708	1.529320e-04	38
5773709	1.000000e+00	0
5773710	8.881784e-16	50
5773711	4.438624e-01	26
5773704	8.881784e-16	50
5773705	1.000000e+00	5
5773706	4.438624e-01	26
5773707	8.881784e-16	50
5773700	9.999549e-01	12
5773701	1.000000e+00	3
5773702	5.817779e-07	42
5773703	9.999972e-01	10
5773696	9.835804e-01	18
5773697	8.881784e-16	50
5773698	5.561376e-01	25
5773699	1.000000e+00	6
5773895	1.854161e-11	47
5773894	9.998471e-01	13
5773893	1.133316e-12	48
5773892	1.000000e+00	2
5773891	8.881784e-16	50
5773890	1.000000e+00	0
5773888	8.881784e-16	50
5773902	8.881784e-16	50
5773901	1.000000e+00	4
5773900	2.230891e-10	46
5773898	1.000000e+00	0
5773897	1.000000e+00	0
5773896	1.000000e+00	1
5773910	8.881784e-16	50
5773911	9.998471e-01	13
5773908	9.999999e-01	8
5773909	1.000000e+00	0
5773906	1.000000e+00	0
5773907	1.000000e+00	1
5773904	4.529710e-14	49
5773905	8.881784e-16	50
5773918	9.998471e-01	13
5773919	1.000000e+00	1
5773916	1.000000e+00	0
5773917	9.999972e-01	10
5773914	1.000000e+00	5
5773915	9.999972e-01	10
5773912	1.000000e+00	0
5773913	1.000000e+00	5
5773925	1.000000e+00	0
5773927	1.133316e-12	48
5773926	1.641957e-02	33
5773921	1.000000e+00	0
5773920	9.999881e-01	11
5773923	9.999994e-01	9
5773933	9.966998e-01	16
5773932	1.000000e+00	0
5773935	1.000000e+00	1
5773929	9.999881e-01	11
5773928	3.359055e-01	27
5773931	8.881784e-16	50
5773930	1.133316e-12	48
5773940	1.193067e-05	40
5773941	1.000000e+00	5
5773942	1.000000e+00	4
5773943	8.881784e-16	50
5773936	1.133316e-12	48
5773937	9.405398e-01	20
5773938	1.000000e+00	0
5773948	8.881784e-16	50
5773949	9.999881e-01	11
5773950	3.300224e-03	35
5773951	1.000000e+00	0
5773944	8.881784e-16	50
5773945	8.881784e-16	50
5773946	8.881784e-16	50
5773947	6.640945e-01	24
5773827	6.640945e-01	24
5773826	1.641957e-02	33
5773825	1.611182e-01	29
5773824	9.835804e-01	18
5773831	8.881784e-16	50
5773830	1.000000e+00	0
5773829	9.923267e-01	17
5773828	9.999994e-01	9
5773835	8.881784e-16	50
5773834	1.000000e+00	7
5773833	2.399438e-01	28
5773832	4.529710e-14	49
5773839	9.999881e-01	11
5773838	8.881784e-16	50
5773837	3.245432e-02	32
5773836	1.000000e+00	2
5773842	1.000000e+00	1
5773843	1.000000e+00	2
5773840	1.000000e+00	2
5773841	8.881784e-16	50
5773846	1.000000e+00	1
5773847	1.000000e+00	0
5773844	1.000000e+00	0
5773850	9.999972e-01	10
5773851	1.641957e-02	33
5773848	1.000000e+00	0
5773849	1.133316e-12	48
5773854	1.000000e+00	6
5773855	4.529710e-14	49
5773852	1.000000e+00	6
5773853	8.881784e-16	50
5773857	9.999999e-01	8
5773859	9.999881e-01	11
5773858	5.817779e-07	42
5773861	1.000000e+00	4
5773860	9.999549e-01	12
5773863	8.881784e-16	50
5773862	1.000000e+00	1
5773865	3.300224e-03	35
5773864	7.673339e-03	34
5773867	9.999994e-01	9
5773866	1.000000e+00	5
5773869	1.000000e+00	5
5773868	8.881784e-16	50
5773871	1.000000e+00	0
5773870	1.193067e-05	40
5773872	9.999549e-01	12
5773874	3.359055e-01	27
5773875	8.881784e-16	50
5773877	1.000000e+00	3
5773878	9.835804e-01	18
5773879	7.600562e-01	23
5773880	8.881784e-16	50
5773881	9.986989e-01	15
5773882	2.807050e-06	41
5773884	1.000000e+00	0
5773885	9.999972e-01	10
5773886	9.998471e-01	13
5773887	1.641957e-02	33
5774030	9.999549e-01	12
5774031	1.000000e+00	1
5774028	1.049339e-07	43
5774029	1.133316e-12	48
5774026	9.999549e-01	12
5774027	4.529710e-14	49
5774025	8.881784e-16	50
5774022	4.510745e-05	39
5774023	1.000000e+00	5
5774020	2.399438e-01	28
5774021	8.881784e-16	50
5774018	1.611182e-01	29
5774019	1.000000e+00	0
5774016	4.510745e-05	39
5774047	9.999999e-01	8
5774046	4.510745e-05	39
5774045	8.881784e-16	50
5774044	2.807050e-06	41
5774043	3.245432e-02	32
5774042	8.881784e-16	50
5774041	1.611182e-01	29
5774040	1.621870e-08	44
5774039	9.405398e-01	20
5774038	8.881784e-16	50
5774037	1.000000e+00	3
5774036	1.529320e-04	38
5774035	3.300224e-03	35
5774034	1.000000e+00	2
5774033	1.854161e-11	47
5774032	1.611182e-01	29
5774060	1.000000e+00	4
5774061	4.529710e-14	49
5774062	1.000000e+00	1
5774063	8.881784e-16	50
5774056	8.881784e-16	50
5774057	1.049339e-07	43
5774058	1.000000e+00	0
5774059	1.000000e+00	5
5774052	1.000000e+00	0
5774053	8.881784e-16	50
5774054	1.049339e-07	43
5774055	8.881784e-16	50
5774048	1.000000e+00	0
5774049	1.621870e-08	44
5774050	4.529710e-14	49
5774051	8.881784e-16	50
5774077	8.881784e-16	50
5774076	8.881784e-16	50
5774079	9.966998e-01	16
5774078	9.995319e-01	14
5774073	1.000000e+00	1
5774072	7.673339e-03	34
5774075	2.807050e-06	41
5774074	9.999999e-01	8
5774069	1.000000e+00	0
5774068	8.881784e-16	50
5774071	3.300224e-03	35
5774070	8.881784e-16	50
5774065	8.986806e-01	21
5774064	1.000000e+00	0
5774067	5.561376e-01	25
5774066	1.854161e-11	47
5773962	1.529320e-04	38
5773960	1.000000e+00	0
5773961	8.881784e-16	50
5773966	1.000000e+00	2
5773967	8.881784e-16	50
5773964	2.230891e-10	46
5773965	1.000000e+00	7
5773954	4.529710e-14	49
5773955	1.000000e+00	7
5773952	1.000000e+00	1
5773953	8.881784e-16	50
5773958	4.529710e-14	49
5773959	1.854161e-11	47
5773956	1.000000e+00	2
5773957	8.881784e-16	50
5773978	1.000000e+00	2
5773977	8.881784e-16	50
5773976	9.995319e-01	14
5773983	1.854161e-11	47
5773982	1.854161e-11	47
5773981	4.529710e-14	49
5773971	1.854161e-11	47
5773970	1.621870e-08	44
5773969	3.245432e-02	32
5773968	8.881784e-16	50
5773974	1.133316e-12	48
5773973	8.986806e-01	21
5773972	1.000000e+00	0
5773992	4.510745e-05	39
5773993	8.881784e-16	50
5773994	8.881784e-16	50
5773995	8.881784e-16	50
5773996	1.000000e+00	2
5773998	3.359055e-01	27
5773999	1.000000e+00	3
5773984	1.000000e+00	2
5773985	1.000000e+00	0
5773986	8.881784e-16	50
5773987	1.000000e+00	0
5773988	8.881784e-16	50
5773989	1.000000e+00	0
5773991	1.000000e+00	5
5774009	9.999999e-01	8
5774008	1.000000e+00	0
5774011	8.881784e-16	50
5774010	1.000000e+00	7
5774013	1.133316e-12	48
5774012	8.881784e-16	50
5774015	9.999999e-01	8
5774014	4.529710e-14	49
5774001	9.923267e-01	17
5774000	9.986989e-01	15
5774003	1.000000e+00	3
5774002	8.881784e-16	50
5774005	9.675457e-01	19
5774004	8.881784e-16	50
5774007	1.000000e+00	3
5774006	9.999881e-01	11
5774164	6.640945e-01	24
5774165	4.438624e-01	26
5774167	1.000000e+00	1
5774160	2.104926e-09	45
5774161	1.000000e+00	1
5774162	1.854161e-11	47
5774163	1.193067e-05	40
5774172	4.529710e-14	49
5774173	1.133316e-12	48
5774174	8.881784e-16	50
5774175	1.000000e+00	2
5774168	1.000000e+00	0
5774169	2.230891e-10	46
5774170	9.999994e-01	9
5774171	2.104926e-09	45
5774149	8.881784e-16	50
5774148	9.966998e-01	16
5774151	8.881784e-16	50
5774150	4.529710e-14	49
5774145	1.000000e+00	0
5774144	1.049339e-07	43
5774147	1.000000e+00	0
5774146	9.999549e-01	12
5774157	8.881784e-16	50
5774156	1.000000e+00	2
5774159	5.817779e-07	42
5774158	4.529710e-14	49
5774153	8.881784e-16	50
5774152	8.388818e-01	22
5774155	1.133316e-12	48
5774154	8.881784e-16	50
5774198	1.000000e+00	2
5774199	4.510745e-05	39
5774196	1.133316e-12	48
5774197	9.999994e-01	9
5774195	8.881784e-16	50
5774192	5.561376e-01	25
5774193	4.529710e-14	49
5774206	7.673339e-03	34
5774207	4.529710e-14	49
5774204	1.000000e+00	0
5774205	9.986989e-01	15
5774202	8.881784e-16	50
5774203	1.049339e-07	43
5774200	1.000000e+00	0
5774183	8.881784e-16	50
5774182	1.000000e+00	1
5774181	1.000000e+00	0
5774180	8.881784e-16	50
5774179	1.854161e-11	47
5774177	9.999999e-01	8
5774176	8.881784e-16	50
5774190	8.881784e-16	50
5774189	6.640945e-01	24
5774187	1.000000e+00	2
5774186	1.000000e+00	0
5774185	8.881784e-16	50
5774184	8.881784e-16	50
5774096	7.600562e-01	23
5774097	5.817779e-07	42
5774098	8.881784e-16	50
5774099	3.359055e-01	27
5774100	1.000000e+00	3
5774102	8.986806e-01	21
5774103	1.000000e+00	2
5774104	8.881784e-16	50
5774105	8.881784e-16	50
5774106	5.817779e-07	42
5774107	2.399438e-01	28
5774108	1.000000e+00	1
5774109	9.995319e-01	14
5774110	8.986806e-01	21
5774111	9.995319e-01	14
5774081	9.986989e-01	15
5774080	1.000000e+00	3
5774083	8.881784e-16	50
5774082	1.000000e+00	4
5774085	9.998471e-01	13
5774084	2.230891e-10	46
5774087	1.193067e-05	40
5774086	9.999994e-01	9
5774088	1.000000e+00	1
5774091	2.230891e-10	46
5774090	9.998471e-01	13
5774093	4.529710e-14	49
5774092	9.999994e-01	9
5774095	1.000000e+00	7
5774094	1.000000e+00	2
5774130	8.881784e-16	50
5774131	1.000000e+00	0
5774128	7.600562e-01	23
5774129	1.193067e-05	40
5774134	1.000000e+00	1
5774135	8.881784e-16	50
5774132	1.301086e-03	36
5774133	1.000000e+00	3
5774138	9.675457e-01	19
5774139	4.529710e-14	49
5774136	6.640945e-01	24
5774137	8.881784e-16	50
5774142	8.881784e-16	50
5774143	8.881784e-16	50
5774141	1.193067e-05	40
5774115	1.000000e+00	0
5774114	8.881784e-16	50
5774113	1.641957e-02	33
5774112	2.104926e-09	45
5774119	1.000000e+00	0
5774118	1.000000e+00	0
5774117	9.999999e-01	8
5774116	1.000000e+00	0
5774123	9.999549e-01	12
5774122	1.193067e-05	40
5774121	9.986989e-01	15
5774120	9.999972e-01	10
5774127	2.230891e-10	46
5774126	1.193067e-05	40
5774125	1.000000e+00	4
5774124	9.405398e-01	20
5774301	8.881784e-16	50
5774300	9.986989e-01	15
5774303	1.000000e+00	7
5774302	8.881784e-16	50
5774297	1.301086e-03	36
5774296	9.998471e-01	13
5774299	9.998471e-01	13
5774298	1.000000e+00	1
5774293	1.000000e+00	7
5774295	1.013194e-01	30
5774294	2.230891e-10	46
5774288	1.000000e+00	4
5774291	1.000000e+00	0
5774290	1.000000e+00	7
5774284	2.399438e-01	28
5774285	8.881784e-16	50
5774286	8.881784e-16	50
5774280	1.000000e+00	3
5774281	1.854161e-11	47
5774282	1.000000e+00	2
5774283	5.946023e-02	31
5774276	9.835804e-01	18
5774277	9.999999e-01	8
5774278	8.881784e-16	50
5774273	1.000000e+00	2
5774274	3.245432e-02	32
5774275	8.881784e-16	50
5774335	8.881784e-16	50
5774334	7.673339e-03	34
5774333	1.854161e-11	47
5774332	4.510745e-05	39
5774331	3.245432e-02	32
5774330	4.529710e-14	49
5774329	2.104926e-09	45
5774328	1.000000e+00	0
5774327	9.999999e-01	8
5774326	9.999999e-01	8
5774325	8.881784e-16	50
5774324	8.881784e-16	50
5774323	1.854161e-11	47
5774322	1.000000e+00	0
5774321	2.230891e-10	46
5774320	1.193067e-05	40
5774318	1.000000e+00	0
5774319	1.000000e+00	3
5774316	1.000000e+00	1
5774317	4.681115e-04	37
5774314	1.000000e+00	1
5774315	9.998471e-01	13
5774312	1.000000e+00	0
5774313	1.641957e-02	33
5774310	1.000000e+00	0
5774311	4.681115e-04	37
5774308	8.881784e-16	50
5774309	1.000000e+00	0
5774306	1.000000e+00	2
5774307	3.359055e-01	27
5774304	5.946023e-02	31
5774305	9.998471e-01	13
5774233	1.000000e+00	2
5774232	1.000000e+00	0
5774235	1.000000e+00	1
5774234	8.881784e-16	50
5774237	1.000000e+00	5
5774236	4.529710e-14	49
5774239	1.013194e-01	30
5774238	8.881784e-16	50
5774225	1.000000e+00	3
5774224	1.000000e+00	2
5774227	1.621870e-08	44
5774226	4.510745e-05	39
5774228	9.998471e-01	13
5774231	6.640945e-01	24
5774230	1.000000e+00	4
5774216	1.529320e-04	38
5774217	3.245432e-02	32
5774218	1.000000e+00	1
5774219	5.817779e-07	42
5774220	1.000000e+00	2
5774221	9.999549e-01	12
5774222	1.000000e+00	5
5774223	1.000000e+00	7
5774208	7.600562e-01	23
5774209	1.000000e+00	5
5774210	1.000000e+00	1
5774211	8.881784e-16	50
5774212	3.300224e-03	35
5774213	1.000000e+00	1
5774214	8.881784e-16	50
5774215	1.000000e+00	2
5774267	2.399438e-01	28
5774266	1.000000e+00	0
5774265	8.881784e-16	50
5774264	8.881784e-16	50
5774271	1.000000e+00	0
5774270	1.000000e+00	0
5774269	1.000000e+00	0
5774268	1.000000e+00	0
5774259	1.000000e+00	4
5774258	8.881784e-16	50
5774257	1.611182e-01	29
5774263	1.621870e-08	44
5774261	1.000000e+00	1
5774260	1.000000e+00	6
5774250	1.854161e-11	47
5774251	1.611182e-01	29
5774248	1.000000e+00	0
5774249	1.000000e+00	0
5774254	8.881784e-16	50
5774255	1.641957e-02	33
5774252	8.881784e-16	50
5774253	4.529710e-14	49
5774242	1.529320e-04	38
5774243	1.000000e+00	0
5774240	3.359055e-01	27
5774241	9.835804e-01	18
5774246	5.946023e-02	31
5774244	2.104926e-09	45
5774245	1.000000e+00	1
