# Supplementary material for: Translational Selection Is Ubiquitous in Prokaryotes
Source: PLoS Genet. 2010 Jun 24;6(6):e1001004. doi: 10.1371/journal.pgen.1001004 (PMC2891978; doi:10.1371/journal.pgen.1001004)
Supplement: Dataset S1 — OCU/non-OCU gene calls in 461 Bacterial and Archaeal genomes, and summary tables of genome properties and OCU preferences for specific codons. (4.77 MB ZIP) [file pgen.1001004.s001.zip › Dataset_S1_Archaea/Picrophilus_torridus_DSM_9790.arff.ocuGenes]

GeneID	signTest_p	ocuProbWinCnt
2845409	9.835804e-01	18
2845408	9.999549e-01	12
2845411	9.986989e-01	15
2845410	1.049339e-07	43
2845413	9.999881e-01	11
2845412	1.621870e-08	44
2845415	9.835804e-01	18
2845414	8.881784e-16	50
2845417	1.000000e+00	0
2845416	1.000000e+00	0
2845419	4.681115e-04	37
2845418	8.986806e-01	21
2845421	1.000000e+00	1
2845420	9.999994e-01	9
2845423	9.405398e-01	20
2845422	1.000000e+00	1
2845424	8.881784e-16	50
2845425	9.995319e-01	14
2845426	8.881784e-16	50
2845427	4.529710e-14	49
2845428	9.835804e-01	18
2845429	4.529710e-14	49
2845430	1.000000e+00	1
2845431	8.881784e-16	50
2845432	9.999994e-01	9
2845433	1.000000e+00	0
2845434	6.640945e-01	24
2845435	1.000000e+00	0
2845436	9.995319e-01	14
2845437	9.999999e-01	8
2845438	2.399438e-01	28
2845439	8.881784e-16	50
2845378	9.999972e-01	10
2845376	8.881784e-16	50
2845383	1.133316e-12	48
2845382	1.000000e+00	0
2845381	8.881784e-16	50
2845380	1.000000e+00	0
2845387	1.000000e+00	2
2845386	8.881784e-16	50
2845385	9.999994e-01	9
2845384	1.000000e+00	0
2845391	1.000000e+00	2
2845390	1.000000e+00	2
2845389	1.000000e+00	0
2845388	8.881784e-16	50
2845394	1.000000e+00	0
2845395	6.640945e-01	24
2845392	1.000000e+00	4
2845393	8.986806e-01	21
2845398	1.133316e-12	48
2845399	7.600562e-01	23
2845396	1.000000e+00	1
2845397	9.995319e-01	14
2845402	1.000000e+00	3
2845403	1.000000e+00	0
2845400	1.000000e+00	0
2845401	1.621870e-08	44
2845406	8.881784e-16	50
2845407	3.245432e-02	32
2845404	1.611182e-01	29
2845405	1.000000e+00	0
2845349	9.995319e-01	14
2845348	1.000000e+00	0
2845351	1.000000e+00	0
2845350	1.000000e+00	0
2845344	1.000000e+00	0
2845347	1.000000e+00	2
2845346	1.000000e+00	0
2845357	1.000000e+00	0
2845356	1.000000e+00	0
2845359	1.000000e+00	0
2845358	8.881784e-16	50
2845353	9.999972e-01	10
2845355	9.999881e-01	11
2845354	1.000000e+00	1
2845364	1.000000e+00	2
2845365	8.881784e-16	50
2845366	9.995319e-01	14
2845367	1.641957e-02	33
2845360	8.881784e-16	50
2845362	1.000000e+00	3
2845363	1.000000e+00	2
2845372	3.359055e-01	27
2845373	1.000000e+00	3
2845374	8.881784e-16	50
2845375	1.000000e+00	0
2845368	8.881784e-16	50
2845369	1.000000e+00	1
2845370	8.881784e-16	50
2845371	8.881784e-16	50
2845319	1.000000e+00	5
2845318	1.000000e+00	1
2845317	9.999881e-01	11
2845316	8.881784e-16	50
2845315	1.000000e+00	2
2845314	9.999881e-01	11
2845313	4.681115e-04	37
2845312	1.000000e+00	0
2845327	9.998471e-01	13
2845326	1.529320e-04	38
2845325	4.529710e-14	49
2845324	8.881784e-16	50
2845323	5.561376e-01	25
2845322	1.611182e-01	29
2845321	8.881784e-16	50
2845320	1.000000e+00	7
2845334	4.438624e-01	26
2845335	8.881784e-16	50
2845332	9.986989e-01	15
2845333	1.000000e+00	0
2845330	7.673339e-03	34
2845331	9.675457e-01	19
2845328	1.000000e+00	0
2845329	4.529710e-14	49
2845342	8.881784e-16	50
2845343	1.301086e-03	36
2845340	8.881784e-16	50
2845341	1.193067e-05	40
2845338	1.000000e+00	0
2845339	1.000000e+00	5
2845336	1.000000e+00	5
2845337	5.946023e-02	31
2845288	8.881784e-16	50
2845289	1.000000e+00	1
2845290	4.529710e-14	49
2845291	1.621870e-08	44
2845292	4.529710e-14	49
2845293	9.966998e-01	16
2845294	8.881784e-16	50
2845295	8.881784e-16	50
2845280	1.000000e+00	0
2845281	1.000000e+00	7
2845282	9.999972e-01	10
2845283	4.510745e-05	39
2845284	8.881784e-16	50
2845285	1.000000e+00	2
2845286	1.000000e+00	4
2845287	5.817779e-07	42
2845305	9.966998e-01	16
2845304	9.999972e-01	10
2845307	1.133316e-12	48
2845309	1.000000e+00	7
2845308	1.000000e+00	1
2845311	8.881784e-16	50
2845310	1.000000e+00	1
2845297	8.881784e-16	50
2845296	8.881784e-16	50
2845299	1.000000e+00	2
2845298	1.000000e+00	0
2845301	8.881784e-16	50
2845300	1.000000e+00	1
2845303	8.881784e-16	50
2845302	5.561376e-01	25
2845258	9.675457e-01	19
2845259	1.000000e+00	0
2845256	9.405398e-01	20
2845257	1.000000e+00	0
2845262	1.000000e+00	1
2845263	1.000000e+00	0
2845260	1.000000e+00	3
2845261	1.000000e+00	0
2845250	2.807050e-06	41
2845251	1.000000e+00	0
2845248	1.000000e+00	3
2845249	1.000000e+00	1
2845254	1.611182e-01	29
2845255	1.000000e+00	3
2845252	1.133316e-12	48
2845253	9.405398e-01	20
2845275	1.000000e+00	2
2845274	8.881784e-16	50
2845273	1.000000e+00	0
2845272	1.000000e+00	6
2845279	9.923267e-01	17
2845278	1.000000e+00	0
2845277	8.881784e-16	50
2845276	1.000000e+00	2
2845267	9.998471e-01	13
2845266	1.000000e+00	4
2845265	1.000000e+00	2
2845264	1.000000e+00	3
2845271	9.675457e-01	19
2845270	1.000000e+00	0
2845269	1.000000e+00	0
2845228	9.999549e-01	12
2845229	9.999972e-01	10
2845230	4.529710e-14	49
2845231	8.881784e-16	50
2845224	1.000000e+00	1
2845225	1.000000e+00	3
2845226	2.104926e-09	45
2845227	5.561376e-01	25
2845220	5.817779e-07	42
2845221	1.000000e+00	1
2845222	9.998471e-01	13
2845223	9.998471e-01	13
2845216	9.999549e-01	12
2845217	1.000000e+00	2
2845218	1.000000e+00	6
2845219	2.230891e-10	46
2845245	9.405398e-01	20
2845244	2.104926e-09	45
2845247	8.881784e-16	50
2845246	8.881784e-16	50
2845241	1.049339e-07	43
2845240	1.854161e-11	47
2845243	2.230891e-10	46
2845237	1.000000e+00	3
2845236	1.049339e-07	43
2845239	1.000000e+00	5
2845238	1.000000e+00	1
2845233	8.881784e-16	50
2845232	1.000000e+00	6
2845235	9.999999e-01	8
2845234	7.600562e-01	23
2845198	1.000000e+00	0
2845199	9.999999e-01	8
2845196	1.000000e+00	2
2845197	9.995319e-01	14
2845194	8.881784e-16	50
2845195	5.561376e-01	25
2845192	1.000000e+00	0
2845193	1.000000e+00	0
2845190	9.995319e-01	14
2845191	7.600562e-01	23
2845188	1.000000e+00	1
2845189	9.986989e-01	15
2845186	1.000000e+00	3
2845187	1.611182e-01	29
2845184	9.999972e-01	10
2845185	6.640945e-01	24
2845215	4.529710e-14	49
2845214	1.000000e+00	0
2845213	9.999999e-01	8
2845212	8.881784e-16	50
2845211	1.000000e+00	2
2845210	1.133316e-12	48
2845209	1.000000e+00	0
2845208	1.000000e+00	0
2845207	5.946023e-02	31
2845206	1.000000e+00	0
2845205	1.000000e+00	0
2845204	9.999881e-01	11
2845203	1.000000e+00	5
2845202	8.881784e-16	50
2845201	8.881784e-16	50
2845440	8.881784e-16	50
2845441	8.881784e-16	50
2845442	8.881784e-16	50
2845443	1.133316e-12	48
2844871	1.000000e+00	5
2844870	6.640945e-01	24
2844869	8.881784e-16	50
2844868	8.881784e-16	50
2844867	1.000000e+00	3
2844866	9.999549e-01	12
2844865	9.999994e-01	9
2844864	9.999994e-01	9
2844879	1.000000e+00	0
2844878	1.000000e+00	2
2844877	8.881784e-16	50
2844876	8.986806e-01	21
2844875	8.986806e-01	21
2844874	9.675457e-01	19
2844873	9.999999e-01	8
2844872	1.000000e+00	3
2844886	8.881784e-16	50
2844887	8.881784e-16	50
2844884	8.881784e-16	50
2844885	3.245432e-02	32
2844882	1.000000e+00	7
2844883	8.881784e-16	50
2844880	1.000000e+00	1
2844881	8.881784e-16	50
2844894	1.000000e+00	4
2844895	9.998471e-01	13
2844892	1.133316e-12	48
2844893	1.000000e+00	1
2844890	4.510745e-05	39
2844888	1.000000e+00	0
2844889	2.230891e-10	46
2844901	1.133316e-12	48
2844900	1.000000e+00	1
2844903	1.000000e+00	0
2844902	8.881784e-16	50
2844897	8.881784e-16	50
2844896	1.000000e+00	1
2844899	2.104926e-09	45
2844898	9.986989e-01	15
2844909	1.000000e+00	6
2844908	1.000000e+00	5
2844911	1.000000e+00	7
2844910	1.000000e+00	1
2844905	1.000000e+00	0
2844904	1.000000e+00	0
2844907	1.000000e+00	4
2844906	1.000000e+00	5
2844916	1.641957e-02	33
2844917	8.881784e-16	50
2844918	9.999999e-01	8
2844919	5.817779e-07	42
2844912	1.000000e+00	0
2844913	1.000000e+00	6
2844914	1.000000e+00	1
2844915	8.881784e-16	50
2844924	2.230891e-10	46
2844925	8.881784e-16	50
2844926	9.999881e-01	11
2844927	1.000000e+00	0
2844920	8.881784e-16	50
2844921	1.000000e+00	0
2844922	1.000000e+00	3
2844923	1.000000e+00	1
2844803	8.388818e-01	22
2844802	1.000000e+00	5
2844801	5.946023e-02	31
2844800	7.673339e-03	34
2844807	1.000000e+00	3
2844806	1.000000e+00	7
2844805	9.998471e-01	13
2844804	8.881784e-16	50
2844811	1.000000e+00	0
2844810	2.230891e-10	46
2844809	1.000000e+00	0
2844808	1.000000e+00	6
2844815	8.881784e-16	50
2844814	4.510745e-05	39
2844813	9.998471e-01	13
2844812	1.000000e+00	0
2844818	9.999881e-01	11
2844819	1.193067e-05	40
2844816	1.000000e+00	5
2844817	2.104926e-09	45
2844822	1.000000e+00	4
2844823	8.881784e-16	50
2844820	1.000000e+00	4
2844821	8.986806e-01	21
2844826	8.881784e-16	50
2844827	8.881784e-16	50
2844824	1.000000e+00	1
2844825	1.000000e+00	0
2844830	8.881784e-16	50
2844831	9.999999e-01	8
2844828	8.881784e-16	50
2844829	9.995319e-01	14
2844833	3.359055e-01	27
2844832	9.405398e-01	20
2844835	1.000000e+00	6
2844834	8.881784e-16	50
2844837	3.245432e-02	32
2844836	2.230891e-10	46
2844839	9.999549e-01	12
2844838	8.881784e-16	50
2844841	1.000000e+00	1
2844840	8.881784e-16	50
2844843	1.000000e+00	6
2844842	1.000000e+00	5
2844845	4.529710e-14	49
2844844	1.000000e+00	2
2844847	9.995319e-01	14
2844846	2.230891e-10	46
2844848	9.999999e-01	8
2844849	8.881784e-16	50
2844850	8.881784e-16	50
2844851	8.881784e-16	50
2844852	9.998471e-01	13
2844853	1.193067e-05	40
2844854	1.000000e+00	1
2844855	1.000000e+00	1
2844856	9.999994e-01	9
2844857	1.000000e+00	2
2844858	8.881784e-16	50
2844859	9.999999e-01	8
2844860	7.600562e-01	23
2844862	8.881784e-16	50
2844863	8.881784e-16	50
2844750	1.000000e+00	1
2844751	8.881784e-16	50
2844748	1.529320e-04	38
2844749	8.881784e-16	50
2844746	1.000000e+00	2
2844747	1.000000e+00	2
2844744	9.998471e-01	13
2844745	1.133316e-12	48
2844742	9.675457e-01	19
2844740	4.438624e-01	26
2844741	1.000000e+00	7
2844738	1.000000e+00	3
2844739	8.881784e-16	50
2844736	1.000000e+00	1
2844737	1.641957e-02	33
2844767	1.854161e-11	47
2844766	1.013194e-01	30
2844765	1.000000e+00	1
2844764	1.000000e+00	2
2844763	8.881784e-16	50
2844762	1.000000e+00	0
2844761	9.835804e-01	18
2844760	8.881784e-16	50
2844759	1.000000e+00	0
2844758	8.881784e-16	50
2844757	1.000000e+00	2
2844756	1.000000e+00	6
2844755	1.000000e+00	0
2844754	9.835804e-01	18
2844753	8.388818e-01	22
2844752	1.000000e+00	3
2844780	2.807050e-06	41
2844781	9.998471e-01	13
2844782	8.881784e-16	50
2844783	7.673339e-03	34
2844776	4.529710e-14	49
2844777	4.529710e-14	49
2844778	1.000000e+00	3
2844779	1.000000e+00	1
2844772	1.133316e-12	48
2844773	1.000000e+00	1
2844774	1.000000e+00	3
2844775	6.640945e-01	24
2844768	9.835804e-01	18
2844769	8.881784e-16	50
2844770	9.405398e-01	20
2844771	1.000000e+00	2
2844797	2.104926e-09	45
2844796	8.881784e-16	50
2844799	1.000000e+00	2
2844798	1.000000e+00	0
2844793	1.529320e-04	38
2844792	8.881784e-16	50
2844795	8.881784e-16	50
2844789	1.000000e+00	0
2844788	8.881784e-16	50
2844791	8.881784e-16	50
2844790	1.621870e-08	44
2844785	8.881784e-16	50
2844784	2.104926e-09	45
2844787	8.881784e-16	50
2844786	8.881784e-16	50
2844682	1.529320e-04	38
2844683	1.000000e+00	0
2844680	8.881784e-16	50
2844681	9.995319e-01	14
2844686	1.000000e+00	0
2844687	1.000000e+00	6
2844684	3.300224e-03	35
2844685	9.999999e-01	8
2844674	1.000000e+00	2
2844675	1.000000e+00	3
2844672	9.675457e-01	19
2844673	9.986989e-01	15
2844678	1.000000e+00	4
2844679	1.000000e+00	3
2844676	1.000000e+00	0
2844677	1.000000e+00	0
2844699	1.133316e-12	48
2844698	1.193067e-05	40
2844697	4.510745e-05	39
2844696	1.000000e+00	4
2844703	9.835804e-01	18
2844702	1.000000e+00	2
2844701	9.835804e-01	18
2844700	9.999549e-01	12
2844691	1.000000e+00	1
2844690	2.104926e-09	45
2844689	1.000000e+00	4
2844688	1.000000e+00	2
2844695	4.529710e-14	49
2844694	1.000000e+00	1
2844693	1.000000e+00	1
2844692	1.000000e+00	2
2844712	1.000000e+00	1
2844713	8.881784e-16	50
2844714	1.000000e+00	4
2844715	8.881784e-16	50
2844716	8.881784e-16	50
2844717	9.998471e-01	13
2844718	8.881784e-16	50
2844719	8.388818e-01	22
2844704	1.000000e+00	6
2844705	1.854161e-11	47
2844706	1.000000e+00	0
2844707	2.104926e-09	45
2844708	8.881784e-16	50
2844709	2.230891e-10	46
2844710	8.881784e-16	50
2844711	1.000000e+00	2
2844729	4.529710e-14	49
2844728	8.881784e-16	50
2844731	8.881784e-16	50
2844730	8.881784e-16	50
2844733	9.405398e-01	20
2844732	8.881784e-16	50
2844735	9.999994e-01	9
2844734	4.681115e-04	37
2844721	1.000000e+00	0
2844720	9.675457e-01	19
2844723	9.999549e-01	12
2844722	2.807050e-06	41
2844725	8.881784e-16	50
2844724	1.049339e-07	43
2844727	8.881784e-16	50
2844726	1.000000e+00	0
2845140	8.986806e-01	21
2845141	8.881784e-16	50
2845142	1.049339e-07	43
2845136	2.230891e-10	46
2845137	9.999994e-01	9
2845139	1.854161e-11	47
2845148	9.999999e-01	8
2845149	1.000000e+00	3
2845150	9.999994e-01	9
2845151	1.000000e+00	0
2845144	4.510745e-05	39
2845145	4.681115e-04	37
2845146	1.000000e+00	0
2845147	4.529710e-14	49
2845125	1.000000e+00	5
2845124	1.000000e+00	1
2845127	2.399438e-01	28
2845126	1.049339e-07	43
2845121	4.529710e-14	49
2845120	8.881784e-16	50
2845123	7.600562e-01	23
2845122	1.000000e+00	1
2845133	1.133316e-12	48
2845132	4.529710e-14	49
2845135	8.881784e-16	50
2845129	9.405398e-01	20
2845128	8.881784e-16	50
2845131	8.881784e-16	50
2845130	9.999999e-01	8
2845174	1.000000e+00	0
2845175	1.000000e+00	6
2845172	1.000000e+00	1
2845173	8.881784e-16	50
2845170	6.640945e-01	24
2845171	1.000000e+00	5
2845168	1.000000e+00	0
2845169	8.881784e-16	50
2845182	9.966998e-01	16
2845183	1.049339e-07	43
2845180	9.923267e-01	17
2845178	8.881784e-16	50
2845179	1.000000e+00	1
2845176	1.000000e+00	3
2845177	1.000000e+00	0
2845159	9.999972e-01	10
2845158	9.998471e-01	13
2845157	4.529710e-14	49
2845156	1.000000e+00	0
2845155	1.000000e+00	5
2845153	1.000000e+00	0
2845152	1.000000e+00	0
2845167	9.999972e-01	10
2845166	1.000000e+00	4
2845165	1.000000e+00	5
2845164	8.881784e-16	50
2845163	8.881784e-16	50
2845162	1.013194e-01	30
2845161	1.000000e+00	0
2845160	1.000000e+00	4
2845072	1.000000e+00	2
2845073	1.000000e+00	0
2845074	1.641957e-02	33
2845075	8.881784e-16	50
2845076	1.854161e-11	47
2845077	1.000000e+00	0
2845078	1.000000e+00	1
2845079	1.000000e+00	1
2845080	8.881784e-16	50
2845081	9.986989e-01	15
2845082	1.000000e+00	5
2845083	8.881784e-16	50
2845084	8.881784e-16	50
2845085	1.621870e-08	44
2845086	1.000000e+00	2
2845087	9.986989e-01	15
2845057	1.000000e+00	0
2845056	1.000000e+00	1
2845058	8.881784e-16	50
2845061	1.133316e-12	48
2845060	9.995319e-01	14
2845063	2.104926e-09	45
2845062	7.673339e-03	34
2845065	1.641957e-02	33
2845064	1.013194e-01	30
2845067	1.000000e+00	1
2845066	2.104926e-09	45
2845069	9.999549e-01	12
2845068	5.817779e-07	42
2845071	1.000000e+00	0
2845070	1.000000e+00	1
2845106	9.675457e-01	19
2845107	1.000000e+00	1
2845104	4.529710e-14	49
2845105	9.999999e-01	8
2845110	8.388818e-01	22
2845111	1.000000e+00	4
2845108	9.675457e-01	19
2845109	1.000000e+00	0
2845114	3.300224e-03	35
2845115	9.999994e-01	9
2845112	2.104926e-09	45
2845113	8.881784e-16	50
2845118	8.881784e-16	50
2845119	1.000000e+00	0
2845116	1.000000e+00	0
2845117	8.881784e-16	50
2845091	1.133316e-12	48
2845090	1.000000e+00	0
2845089	1.000000e+00	0
2845088	2.104926e-09	45
2845095	2.104926e-09	45
2845094	9.405398e-01	20
2845093	1.854161e-11	47
2845092	1.000000e+00	1
2845099	1.000000e+00	4
2845098	1.000000e+00	1
2845097	1.000000e+00	1
2845096	7.673339e-03	34
2845103	9.995319e-01	14
2845102	1.000000e+00	3
2845101	1.049339e-07	43
2845100	3.359055e-01	27
2845021	1.000000e+00	0
2845020	1.000000e+00	1
2845023	8.881784e-16	50
2845022	1.000000e+00	0
2845017	1.000000e+00	3
2845016	1.000000e+00	7
2845019	4.438624e-01	26
2845018	4.438624e-01	26
2845013	1.000000e+00	0
2845012	1.000000e+00	1
2845015	4.529710e-14	49
2845014	1.000000e+00	0
2845009	8.881784e-16	50
2845008	1.000000e+00	3
2845011	1.000000e+00	0
2845010	8.881784e-16	50
2845004	1.000000e+00	3
2845005	1.000000e+00	7
2845006	1.000000e+00	1
2845007	1.000000e+00	7
2845000	9.998471e-01	13
2845001	1.000000e+00	2
2845002	9.998471e-01	13
2845003	1.529320e-04	38
2844996	1.000000e+00	1
2844997	9.405398e-01	20
2844998	1.000000e+00	1
2844999	4.681115e-04	37
2844992	1.611182e-01	29
2844993	1.000000e+00	4
2844994	6.640945e-01	24
2844995	1.000000e+00	2
2845055	9.999881e-01	11
2845054	1.013194e-01	30
2845053	8.881784e-16	50
2845052	8.881784e-16	50
2845051	9.999549e-01	12
2845050	1.000000e+00	1
2845049	1.529320e-04	38
2845048	5.561376e-01	25
2845047	1.000000e+00	7
2845046	1.000000e+00	1
2845045	1.529320e-04	38
2845044	3.245432e-02	32
2845043	1.621870e-08	44
2845042	1.000000e+00	4
2845041	9.999972e-01	10
2845040	9.995319e-01	14
2845038	9.405398e-01	20
2845039	1.000000e+00	6
2845036	1.000000e+00	0
2845034	4.681115e-04	37
2845032	9.998471e-01	13
2845033	1.000000e+00	0
2845030	1.000000e+00	0
2845031	8.881784e-16	50
2845028	1.301086e-03	36
2845029	9.999972e-01	10
2845026	4.529710e-14	49
2845027	1.000000e+00	0
2845024	9.999549e-01	12
2845025	1.000000e+00	7
2844953	1.000000e+00	6
2844952	8.881784e-16	50
2844955	8.881784e-16	50
2844957	1.000000e+00	2
2844956	9.999972e-01	10
2844959	4.510745e-05	39
2844958	1.000000e+00	0
2844945	1.000000e+00	4
2844944	1.000000e+00	1
2844947	9.999994e-01	9
2844946	4.681115e-04	37
2844948	4.529710e-14	49
2844951	9.999972e-01	10
2844950	1.000000e+00	6
2844936	9.999881e-01	11
2844937	9.995319e-01	14
2844938	1.854161e-11	47
2844939	1.000000e+00	0
2844940	1.000000e+00	1
2844941	2.399438e-01	28
2844942	4.438624e-01	26
2844928	8.881784e-16	50
2844929	5.817779e-07	42
2844930	8.881784e-16	50
2844931	9.999972e-01	10
2844932	1.000000e+00	0
2844933	1.854161e-11	47
2844934	1.000000e+00	0
2844935	1.000000e+00	1
2844987	9.998471e-01	13
2844986	1.000000e+00	6
2844985	8.881784e-16	50
2844984	4.529710e-14	49
2844991	5.946023e-02	31
2844990	9.999549e-01	12
2844989	1.000000e+00	2
2844988	8.881784e-16	50
2844979	1.000000e+00	7
2844978	2.104926e-09	45
2844977	1.000000e+00	6
2844976	1.000000e+00	6
2844983	1.000000e+00	0
2844982	1.000000e+00	0
2844981	9.998471e-01	13
2844980	1.000000e+00	5
2844970	9.999549e-01	12
2844971	9.999972e-01	10
2844968	9.999881e-01	11
2844969	1.000000e+00	0
2844974	4.529710e-14	49
2844975	1.000000e+00	3
2844972	4.529710e-14	49
2844973	4.681115e-04	37
2844962	1.301086e-03	36
2844963	3.359055e-01	27
2844960	1.000000e+00	0
2844961	9.999999e-01	8
2844966	9.405398e-01	20
2844967	1.000000e+00	5
2844964	1.000000e+00	0
2844213	2.399438e-01	28
2844212	9.675457e-01	19
2844215	1.000000e+00	5
2844214	3.245432e-02	32
2844209	1.529320e-04	38
2844208	9.923267e-01	17
2844211	1.000000e+00	0
2844210	1.013194e-01	30
2844221	1.000000e+00	6
2844220	1.000000e+00	4
2844223	4.529710e-14	49
2844222	1.000000e+00	1
2844217	1.000000e+00	0
2844216	1.000000e+00	6
2844219	8.881784e-16	50
2844218	2.230891e-10	46
2844196	1.000000e+00	1
2844197	1.000000e+00	1
2844198	9.999972e-01	10
2844199	4.529710e-14	49
2844192	9.999881e-01	11
2844193	9.999972e-01	10
2844194	1.000000e+00	3
2844195	1.000000e+00	0
2844204	8.881784e-16	50
2844205	1.641957e-02	33
2844206	1.000000e+00	2
2844207	8.881784e-16	50
2844200	1.000000e+00	5
2844201	1.000000e+00	0
2844202	8.881784e-16	50
2844203	7.600562e-01	23
2844183	1.133316e-12	48
2844182	9.999881e-01	11
2844181	1.000000e+00	0
2844180	1.000000e+00	1
2844179	7.673339e-03	34
2844178	1.000000e+00	7
2844177	1.133316e-12	48
2844176	1.000000e+00	4
2844191	9.923267e-01	17
2844190	1.000000e+00	0
2844189	5.817779e-07	42
2844188	1.000000e+00	0
2844187	1.854161e-11	47
2844186	1.000000e+00	1
2844185	1.000000e+00	1
2844184	9.998471e-01	13
2844166	1.000000e+00	0
2844167	9.999972e-01	10
2844164	4.529710e-14	49
2844165	1.854161e-11	47
2844162	4.529710e-14	49
2844163	8.881784e-16	50
2844160	1.000000e+00	0
2844161	8.881784e-16	50
2844174	9.998471e-01	13
2844175	1.000000e+00	2
2844172	4.438624e-01	26
2844173	5.817779e-07	42
2844170	9.999994e-01	9
2844171	8.881784e-16	50
2844168	1.000000e+00	0
2844169	1.000000e+00	2
2844273	1.000000e+00	1
2844275	9.999994e-01	9
2844274	1.000000e+00	2
2844277	1.000000e+00	2
2844276	1.854161e-11	47
2844279	4.529710e-14	49
2844278	1.000000e+00	0
2844281	8.881784e-16	50
2844280	9.405398e-01	20
2844283	1.000000e+00	0
2844282	1.854161e-11	47
2844285	8.881784e-16	50
2844284	9.999549e-01	12
2844287	1.000000e+00	0
2844286	8.881784e-16	50
2844256	1.000000e+00	5
2844257	1.133316e-12	48
2844258	1.000000e+00	0
2844259	7.600562e-01	23
2844260	1.133316e-12	48
2844262	1.000000e+00	3
2844263	1.000000e+00	0
2844264	4.681115e-04	37
2844265	9.675457e-01	19
2844266	1.000000e+00	0
2844267	9.966998e-01	16
2844268	9.999549e-01	12
2844269	8.881784e-16	50
2844270	8.881784e-16	50
2844271	1.000000e+00	0
2844243	1.000000e+00	7
2844242	9.999999e-01	8
2844240	9.999881e-01	11
2844247	1.049339e-07	43
2844246	9.966998e-01	16
2844245	9.986989e-01	15
2844244	3.300224e-03	35
2844251	1.000000e+00	1
2844250	1.000000e+00	1
2844249	8.881784e-16	50
2844248	9.999549e-01	12
2844255	7.600562e-01	23
2844254	1.621870e-08	44
2844253	9.835804e-01	18
2844252	4.529710e-14	49
2844226	4.510745e-05	39
2844227	1.000000e+00	0
2844224	1.000000e+00	0
2844225	1.000000e+00	1
2844230	8.881784e-16	50
2844231	4.529710e-14	49
2844228	9.986989e-01	15
2844229	1.000000e+00	1
2844234	9.999994e-01	9
2844235	1.000000e+00	2
2844232	1.000000e+00	0
2844233	1.000000e+00	5
2844238	9.405398e-01	20
2844239	4.529710e-14	49
2844236	1.000000e+00	3
2844237	1.854161e-11	47
2844348	8.881784e-16	50
2844349	1.000000e+00	4
2844350	4.681115e-04	37
2844351	1.000000e+00	4
2844344	1.000000e+00	5
2844345	1.000000e+00	2
2844346	1.000000e+00	3
2844347	1.049339e-07	43
2844340	9.999972e-01	10
2844341	1.000000e+00	0
2844342	1.000000e+00	0
2844343	1.854161e-11	47
2844336	4.529710e-14	49
2844337	4.438624e-01	26
2844338	9.999994e-01	9
2844339	1.000000e+00	2
2844333	1.000000e+00	6
2844332	1.013194e-01	30
2844335	1.000000e+00	0
2844334	1.621870e-08	44
2844329	9.986989e-01	15
2844328	1.000000e+00	5
2844331	1.000000e+00	0
2844330	1.854161e-11	47
2844325	8.881784e-16	50
2844324	9.999972e-01	10
2844327	8.881784e-16	50
2844326	9.999881e-01	11
2844321	1.000000e+00	1
2844323	3.300224e-03	35
2844322	8.881784e-16	50
2844318	1.000000e+00	1
2844319	1.000000e+00	0
2844316	8.881784e-16	50
2844317	1.000000e+00	0
2844314	4.510745e-05	39
2844315	8.881784e-16	50
2844312	9.995319e-01	14
2844313	1.000000e+00	0
2844310	1.000000e+00	5
2844311	1.000000e+00	0
2844308	7.673339e-03	34
2844306	1.049339e-07	43
2844307	8.881784e-16	50
2844304	1.000000e+00	4
2844305	1.000000e+00	7
2844302	8.881784e-16	50
2844301	1.000000e+00	0
2844300	1.133316e-12	48
2844299	4.529710e-14	49
2844297	1.000000e+00	0
2844296	9.995319e-01	14
2844295	1.000000e+00	5
2844294	2.104926e-09	45
2844293	1.000000e+00	1
2844292	5.817779e-07	42
2844291	1.000000e+00	0
2844290	1.000000e+00	1
2844289	1.000000e+00	0
2844288	1.000000e+00	3
2844408	3.245432e-02	32
2844409	1.000000e+00	0
2844410	1.000000e+00	0
2844411	1.000000e+00	3
2844412	8.881784e-16	50
2844413	8.881784e-16	50
2844414	1.000000e+00	4
2844415	8.881784e-16	50
2844400	1.000000e+00	3
2844401	1.000000e+00	1
2844402	1.000000e+00	6
2844403	1.000000e+00	0
2844404	1.000000e+00	1
2844405	1.000000e+00	0
2844406	8.881784e-16	50
2844407	3.359055e-01	27
2844393	1.000000e+00	2
2844392	1.049339e-07	43
2844395	3.359055e-01	27
2844394	5.817779e-07	42
2844397	1.529320e-04	38
2844396	1.000000e+00	1
2844399	2.230891e-10	46
2844398	1.000000e+00	1
2844385	4.529710e-14	49
2844384	9.999881e-01	11
2844387	1.854161e-11	47
2844386	9.999549e-01	12
2844389	8.881784e-16	50
2844388	4.438624e-01	26
2844391	1.621870e-08	44
2844390	8.881784e-16	50
2844378	1.000000e+00	0
2844379	8.881784e-16	50
2844376	1.000000e+00	0
2844377	2.399438e-01	28
2844382	9.986989e-01	15
2844383	9.966998e-01	16
2844380	1.000000e+00	7
2844381	4.529710e-14	49
2844370	1.000000e+00	4
2844371	8.881784e-16	50
2844368	8.881784e-16	50
2844369	1.000000e+00	7
2844374	8.881784e-16	50
2844375	1.000000e+00	1
2844372	8.388818e-01	22
2844373	1.641957e-02	33
2844363	1.000000e+00	0
2844362	1.000000e+00	5
2844361	1.000000e+00	0
2844360	9.999881e-01	11
2844367	9.999881e-01	11
2844366	1.000000e+00	0
2844364	6.640945e-01	24
2844355	8.881784e-16	50
2844354	1.133316e-12	48
2844353	6.640945e-01	24
2844352	8.881784e-16	50
2844359	1.000000e+00	0
2844358	1.000000e+00	1
2844357	1.000000e+00	4
2844356	8.881784e-16	50
2844455	8.881784e-16	50
2844452	1.193067e-05	40
2844453	1.000000e+00	3
2844450	9.999881e-01	11
2844451	1.000000e+00	1
2844448	1.000000e+00	0
2844449	1.000000e+00	2
2844462	8.881784e-16	50
2844463	4.529710e-14	49
2844461	1.301086e-03	36
2844458	1.133316e-12	48
2844459	8.881784e-16	50
2844456	1.000000e+00	2
2844457	1.621870e-08	44
2844471	8.881784e-16	50
2844470	8.881784e-16	50
2844469	9.999994e-01	9
2844467	4.529710e-14	49
2844466	1.301086e-03	36
2844465	4.529710e-14	49
2844464	8.881784e-16	50
2844479	1.000000e+00	3
2844478	8.881784e-16	50
2844477	8.986806e-01	21
2844476	5.817779e-07	42
2844475	4.529710e-14	49
2844474	1.000000e+00	1
2844473	8.881784e-16	50
2844472	8.881784e-16	50
2844420	3.245432e-02	32
2844421	1.000000e+00	0
2844422	8.881784e-16	50
2844423	8.881784e-16	50
2844416	8.881784e-16	50
2844418	1.000000e+00	5
2844428	1.621870e-08	44
2844429	1.000000e+00	0
2844430	1.000000e+00	4
2844431	1.000000e+00	0
2844424	1.000000e+00	3
2844425	9.998471e-01	13
2844426	1.000000e+00	0
2844427	1.641957e-02	33
2844436	8.881784e-16	50
2844439	4.529710e-14	49
2844438	4.681115e-04	37
2844433	8.881784e-16	50
2844432	1.000000e+00	2
2844435	8.881784e-16	50
2844434	4.681115e-04	37
2844445	1.000000e+00	5
2844444	4.529710e-14	49
2844447	1.013194e-01	30
2844446	1.000000e+00	2
2844441	9.999994e-01	9
2844440	1.049339e-07	43
2844443	1.000000e+00	2
2844442	1.000000e+00	0
2844514	9.999881e-01	11
2844515	1.000000e+00	0
2844512	9.966998e-01	16
2844513	1.000000e+00	0
2844518	1.000000e+00	1
2844519	9.999999e-01	8
2844516	9.835804e-01	18
2844517	9.999549e-01	12
2844522	1.000000e+00	1
2844523	8.881784e-16	50
2844520	1.000000e+00	4
2844521	1.000000e+00	0
2844526	7.673339e-03	34
2844527	1.000000e+00	2
2844524	4.510745e-05	39
2844525	1.000000e+00	0
2844531	1.000000e+00	0
2844530	1.133316e-12	48
2844529	9.835804e-01	18
2844528	8.881784e-16	50
2844535	2.230891e-10	46
2844534	1.000000e+00	0
2844533	9.966998e-01	16
2844532	8.881784e-16	50
2844539	8.986806e-01	21
2844538	8.881784e-16	50
2844537	9.986989e-01	15
2844536	1.000000e+00	2
2844543	1.000000e+00	0
2844542	8.881784e-16	50
2844541	1.000000e+00	3
2844540	9.966998e-01	16
2844481	1.000000e+00	0
2844482	9.998471e-01	13
2844483	1.000000e+00	0
2844484	8.881784e-16	50
2844485	3.300224e-03	35
2844486	8.388818e-01	22
2844487	1.000000e+00	2
2844488	1.000000e+00	0
2844489	9.998471e-01	13
2844490	1.000000e+00	2
2844491	1.000000e+00	0
2844492	8.881784e-16	50
2844493	9.966998e-01	16
2844494	1.000000e+00	4
2844495	1.000000e+00	2
2844497	7.600562e-01	23
2844496	8.881784e-16	50
2844499	9.923267e-01	17
2844498	9.999972e-01	10
2844501	1.133316e-12	48
2844503	8.881784e-16	50
2844502	1.000000e+00	0
2844505	2.104926e-09	45
2844504	8.881784e-16	50
2844507	9.995319e-01	14
2844506	1.133316e-12	48
2844509	1.133316e-12	48
2844508	1.000000e+00	0
2844511	1.000000e+00	1
2844510	1.000000e+00	2
2844591	1.000000e+00	0
2844590	8.881784e-16	50
2844589	9.986989e-01	15
2844588	8.388818e-01	22
2844587	1.000000e+00	5
2844586	1.000000e+00	1
2844585	9.999549e-01	12
2844584	1.000000e+00	0
2844583	8.881784e-16	50
2844582	1.000000e+00	0
2844581	3.359055e-01	27
2844580	1.000000e+00	4
2844579	1.000000e+00	1
2844578	4.529710e-14	49
2844577	9.405398e-01	20
2844576	8.881784e-16	50
2844606	1.000000e+00	2
2844607	1.000000e+00	0
2844604	4.681115e-04	37
2844605	9.999881e-01	11
2844602	1.000000e+00	1
2844603	1.000000e+00	2
2844600	1.133316e-12	48
2844601	7.673339e-03	34
2844598	1.133316e-12	48
2844599	4.529710e-14	49
2844596	1.000000e+00	0
2844597	1.013194e-01	30
2844594	1.000000e+00	3
2844595	8.881784e-16	50
2844592	1.000000e+00	0
2844593	1.000000e+00	4
2844557	1.000000e+00	6
2844556	1.000000e+00	5
2844559	1.854161e-11	47
2844558	8.881784e-16	50
2844553	9.923267e-01	17
2844552	4.510745e-05	39
2844555	1.529320e-04	38
2844554	1.000000e+00	7
2844549	8.881784e-16	50
2844548	1.000000e+00	2
2844551	9.986989e-01	15
2844550	9.999881e-01	11
2844545	1.000000e+00	1
2844544	1.000000e+00	3
2844547	1.133316e-12	48
2844546	8.881784e-16	50
2844572	4.529710e-14	49
2844573	8.986806e-01	21
2844574	1.000000e+00	1
2844575	1.000000e+00	4
2844568	1.301086e-03	36
2844569	5.561376e-01	25
2844570	1.000000e+00	2
2844571	1.000000e+00	4
2844564	1.000000e+00	0
2844565	1.000000e+00	6
2844566	9.999972e-01	10
2844567	7.600562e-01	23
2844560	1.000000e+00	1
2844561	8.881784e-16	50
2844562	8.881784e-16	50
2844563	9.998471e-01	13
2844651	1.000000e+00	0
2844650	5.561376e-01	25
2844649	8.881784e-16	50
2844648	1.000000e+00	2
2844655	1.000000e+00	0
2844654	1.854161e-11	47
2844653	1.000000e+00	0
2844652	3.359055e-01	27
2844643	8.881784e-16	50
2844642	1.000000e+00	2
2844641	9.966998e-01	16
2844647	1.000000e+00	1
2844646	6.640945e-01	24
2844644	8.881784e-16	50
2844666	4.529710e-14	49
2844667	1.000000e+00	2
2844664	6.640945e-01	24
2844665	1.000000e+00	1
2844670	9.999999e-01	8
2844668	1.000000e+00	3
2844669	9.986989e-01	15
2844658	1.000000e+00	1
2844659	8.881784e-16	50
2844656	1.000000e+00	7
2844657	1.000000e+00	0
2844662	1.000000e+00	0
2844663	1.133316e-12	48
2844660	1.000000e+00	2
2844661	1.000000e+00	4
2844617	1.133316e-12	48
2844616	9.995319e-01	14
2844619	5.817779e-07	42
2844618	9.835804e-01	18
2844621	8.881784e-16	50
2844620	1.000000e+00	0
2844623	1.000000e+00	3
2844622	2.104926e-09	45
2844609	1.000000e+00	0
2844608	1.000000e+00	2
2844611	1.000000e+00	6
2844610	1.013194e-01	30
2844613	1.000000e+00	3
2844612	1.000000e+00	1
2844615	1.000000e+00	3
2844614	1.000000e+00	3
2844632	8.881784e-16	50
2844634	9.835804e-01	18
2844635	4.681115e-04	37
2844636	1.133316e-12	48
2844637	1.000000e+00	2
2844638	3.300224e-03	35
2844639	9.999994e-01	9
2844624	1.301086e-03	36
2844625	1.854161e-11	47
2844626	1.000000e+00	0
2844627	1.000000e+00	2
2844628	1.000000e+00	6
2844629	1.000000e+00	3
2844630	2.104926e-09	45
2844631	2.104926e-09	45
2843909	9.999881e-01	11
2843910	8.881784e-16	50
2843911	1.000000e+00	3
2843912	1.133316e-12	48
2843913	8.881784e-16	50
2843914	8.881784e-16	50
2843915	9.835804e-01	18
2843916	1.000000e+00	3
2843917	8.881784e-16	50
2843918	8.881784e-16	50
2843919	1.000000e+00	5
2843921	1.000000e+00	1
2843920	8.881784e-16	50
2843923	8.881784e-16	50
2843922	1.000000e+00	0
2843925	9.923267e-01	17
2843924	1.000000e+00	0
2843927	8.881784e-16	50
2843926	1.000000e+00	2
2843929	1.641957e-02	33
2843928	9.405398e-01	20
2843931	1.000000e+00	2
2843930	7.600562e-01	23
2843933	1.000000e+00	1
2843932	8.881784e-16	50
2843934	1.000000e+00	0
2843938	6.640945e-01	24
2843936	1.000000e+00	4
2843937	9.405398e-01	20
2843942	1.611182e-01	29
2843943	9.999881e-01	11
2843940	1.000000e+00	0
2843941	9.835804e-01	18
2843946	1.641957e-02	33
2843947	9.966998e-01	16
2843944	1.000000e+00	1
2843950	2.230891e-10	46
2843951	8.881784e-16	50
2843948	1.000000e+00	3
2843949	2.807050e-06	41
2843955	4.510745e-05	39
2843954	1.000000e+00	0
2843953	1.000000e+00	4
2843952	1.000000e+00	0
2843959	1.049339e-07	43
2843958	3.300224e-03	35
2843957	4.529710e-14	49
2843956	1.000000e+00	7
2843963	2.230891e-10	46
2843962	8.986806e-01	21
2843961	2.230891e-10	46
2843960	1.193067e-05	40
2843967	1.000000e+00	0
2843966	1.000000e+00	3
2843965	8.881784e-16	50
2843964	9.999881e-01	11
2843972	8.881784e-16	50
2843973	1.000000e+00	1
2843974	9.999549e-01	12
2843975	1.000000e+00	0
2843968	1.000000e+00	4
2843969	1.000000e+00	1
2843970	1.000000e+00	4
2843971	1.000000e+00	0
2843980	8.881784e-16	50
2843981	8.881784e-16	50
2843982	1.000000e+00	0
2843983	7.673339e-03	34
2843976	8.881784e-16	50
2843977	8.986806e-01	21
2843978	1.000000e+00	0
2843979	1.000000e+00	0
2843989	9.999994e-01	9
2843988	9.923267e-01	17
2843991	1.000000e+00	2
2843990	9.986989e-01	15
2843985	1.000000e+00	0
2843984	4.529710e-14	49
2843987	1.000000e+00	2
2843986	8.881784e-16	50
2843996	3.359055e-01	27
2843999	1.000000e+00	1
2843998	1.000000e+00	1
2843993	1.000000e+00	2
2843992	1.000000e+00	0
2843995	8.388818e-01	22
2843994	1.000000e+00	2
2844006	9.966998e-01	16
2844007	1.000000e+00	1
2844004	5.946023e-02	31
2844005	8.881784e-16	50
2844002	1.641957e-02	33
2844003	8.881784e-16	50
2844001	9.999994e-01	9
2844014	8.881784e-16	50
2844015	8.881784e-16	50
2844012	8.881784e-16	50
2844013	1.000000e+00	2
2844010	9.999994e-01	9
2844011	8.881784e-16	50
2844008	1.000000e+00	1
2844023	8.881784e-16	50
2844022	6.640945e-01	24
2844020	8.881784e-16	50
2844019	1.000000e+00	0
2844018	8.986806e-01	21
2844017	8.881784e-16	50
2844016	1.133316e-12	48
2844031	1.000000e+00	0
2844030	2.230891e-10	46
2844029	9.995319e-01	14
2844027	8.881784e-16	50
2844026	1.000000e+00	5
2844025	5.817779e-07	42
2844024	1.000000e+00	1
2844041	1.000000e+00	1
2844040	1.000000e+00	0
2844043	8.986806e-01	21
2844042	1.000000e+00	3
2844045	9.998471e-01	13
2844044	8.881784e-16	50
2844047	1.000000e+00	6
2844046	8.881784e-16	50
2844033	1.000000e+00	4
2844032	1.000000e+00	2
2844035	6.640945e-01	24
2844034	1.000000e+00	3
2844037	8.881784e-16	50
2844039	9.405398e-01	20
2844038	8.881784e-16	50
2844056	9.966998e-01	16
2844057	1.000000e+00	0
2844058	8.881784e-16	50
2844059	9.835804e-01	18
2844060	1.000000e+00	1
2844061	1.013194e-01	30
2844062	1.000000e+00	2
2844063	1.000000e+00	5
2844048	4.529710e-14	49
2844049	1.000000e+00	0
2844050	9.966998e-01	16
2844051	2.807050e-06	41
2844052	1.000000e+00	0
2844053	1.000000e+00	0
2844054	1.621870e-08	44
2844055	1.301086e-03	36
2844075	8.881784e-16	50
2844074	1.000000e+00	0
2844073	9.999549e-01	12
2844072	9.923267e-01	17
2844079	1.000000e+00	4
2844078	9.999972e-01	10
2844077	1.000000e+00	4
2844076	4.681115e-04	37
2844067	8.881784e-16	50
2844066	1.000000e+00	0
2844065	1.000000e+00	3
2844064	8.881784e-16	50
2844071	1.000000e+00	0
2844070	1.611182e-01	29
2844069	1.621870e-08	44
2844068	8.881784e-16	50
2844090	1.000000e+00	4
2844091	1.621870e-08	44
2844088	1.000000e+00	6
2844089	1.000000e+00	1
2844094	1.000000e+00	1
2844095	8.881784e-16	50
2844092	1.000000e+00	0
2844093	9.999549e-01	12
2844082	1.000000e+00	0
2844083	1.000000e+00	4
2844080	8.881784e-16	50
2844081	1.000000e+00	0
2844086	9.999881e-01	11
2844087	1.000000e+00	6
2844084	9.999994e-01	9
2844085	1.000000e+00	1
2844108	1.013194e-01	30
2844111	1.000000e+00	0
2844110	8.881784e-16	50
2844105	8.881784e-16	50
2844104	9.966998e-01	16
2844107	8.881784e-16	50
2844106	8.881784e-16	50
2844101	1.000000e+00	2
2844100	1.000000e+00	1
2844103	9.999999e-01	8
2844102	1.000000e+00	1
2844097	2.230891e-10	46
2844096	1.000000e+00	3
2844099	1.000000e+00	0
2844098	1.000000e+00	1
2844124	8.881784e-16	50
2844125	9.999972e-01	10
2844127	1.854161e-11	47
2844120	4.529710e-14	49
2844121	5.817779e-07	42
2844122	4.529710e-14	49
2844123	1.000000e+00	3
2844116	1.000000e+00	1
2844117	1.000000e+00	1
2844118	1.529320e-04	38
2844119	9.998471e-01	13
2844112	8.881784e-16	50
2844113	9.923267e-01	17
2844114	1.000000e+00	6
2844115	1.000000e+00	3
2844143	9.966998e-01	16
2844142	8.986806e-01	21
2844140	8.881784e-16	50
2844138	8.881784e-16	50
2844137	1.133316e-12	48
2844136	1.000000e+00	0
2844135	4.529710e-14	49
2844134	1.000000e+00	0
2844133	1.000000e+00	0
2844132	8.881784e-16	50
2844131	1.000000e+00	1
2844130	1.000000e+00	0
2844129	7.673339e-03	34
2844128	9.995319e-01	14
2844158	1.000000e+00	7
2844159	1.000000e+00	5
2844156	1.000000e+00	6
2844157	4.510745e-05	39
2844154	4.529710e-14	49
2844155	1.000000e+00	0
2844152	4.681115e-04	37
2844153	1.000000e+00	0
2844150	1.000000e+00	0
2844151	1.000000e+00	0
2844148	1.000000e+00	3
2844149	1.000000e+00	0
2844146	8.881784e-16	50
2844147	1.000000e+00	0
2844144	1.000000e+00	1
2844145	1.000000e+00	0
