# Supplementary material for: Translational Selection Is Ubiquitous in Prokaryotes
Source: PLoS Genet. 2010 Jun 24;6(6):e1001004. doi: 10.1371/journal.pgen.1001004 (PMC2891978; doi:10.1371/journal.pgen.1001004)
Supplement: Dataset S1 — OCU/non-OCU gene calls in 461 Bacterial and Archaeal genomes, and summary tables of genome properties and OCU preferences for specific codons. (4.77 MB ZIP) [file pgen.1001004.s001.zip › Dataset_S1_Archaea/Pyrobaculum_aerophilum.arff.ocuGenes]

GeneID	signTest_p	ocuProbWinCnt
1464388	1.000000e+00	1
1464389	3.359055e-01	27
1464390	6.640945e-01	24
1464391	8.881784e-16	50
1464384	9.998471e-01	13
1464385	1.000000e+00	1
1464386	1.000000e+00	1
1464387	3.359055e-01	27
1464396	4.529710e-14	49
1464397	1.529320e-04	38
1464398	1.000000e+00	0
1464399	8.881784e-16	50
1464392	1.000000e+00	0
1464393	5.946023e-02	31
1464394	9.923267e-01	17
1464395	9.999999e-01	8
1464405	1.000000e+00	1
1464404	9.999972e-01	10
1464407	1.854161e-11	47
1464406	1.000000e+00	7
1464402	2.104926e-09	45
1464413	1.133316e-12	48
1464415	9.995319e-01	14
1464414	8.881784e-16	50
1464409	8.881784e-16	50
1464408	1.000000e+00	3
1464411	8.881784e-16	50
1464410	1.301086e-03	36
1464422	4.438624e-01	26
1464423	1.000000e+00	5
1464420	1.000000e+00	1
1464421	1.000000e+00	0
1464419	1.000000e+00	1
1464416	9.986989e-01	15
1464417	1.000000e+00	0
1464430	1.000000e+00	0
1464431	1.000000e+00	1
1464428	1.000000e+00	3
1464429	4.510745e-05	39
1464426	1.000000e+00	5
1464424	1.000000e+00	0
1464439	9.999972e-01	10
1464437	3.359055e-01	27
1464436	1.854161e-11	47
1464435	8.881784e-16	50
1464434	1.000000e+00	0
1464433	1.000000e+00	1
1464432	9.999881e-01	11
1464447	2.230891e-10	46
1464446	4.529710e-14	49
1464445	7.673339e-03	34
1464444	1.000000e+00	2
1464443	8.881784e-16	50
1464442	9.999972e-01	10
1464441	1.000000e+00	2
1464440	1.000000e+00	1
1464320	1.000000e+00	0
1464321	1.000000e+00	0
1464322	9.923267e-01	17
1464323	3.359055e-01	27
1464324	9.999972e-01	10
1464325	1.641957e-02	33
1464327	4.529710e-14	49
1464328	9.835804e-01	18
1464329	1.000000e+00	6
1464330	1.000000e+00	5
1464331	1.000000e+00	2
1464332	9.986989e-01	15
1464333	8.881784e-16	50
1464334	9.835804e-01	18
1464335	9.675457e-01	19
1464337	9.966998e-01	16
1464336	1.611182e-01	29
1464339	7.600562e-01	23
1464338	1.049339e-07	43
1464341	4.510745e-05	39
1464340	1.000000e+00	3
1464343	1.000000e+00	0
1464342	1.000000e+00	2
1464345	1.000000e+00	0
1464344	2.399438e-01	28
1464347	9.998471e-01	13
1464349	1.000000e+00	1
1464348	8.881784e-16	50
1464351	8.881784e-16	50
1464350	9.998471e-01	13
1464354	9.999972e-01	10
1464355	1.013194e-01	30
1464353	9.995319e-01	14
1464358	9.999881e-01	11
1464359	8.881784e-16	50
1464356	1.000000e+00	5
1464362	9.835804e-01	18
1464363	1.621870e-08	44
1464360	9.923267e-01	17
1464361	1.000000e+00	0
1464367	8.986806e-01	21
1464364	9.923267e-01	17
1464365	1.000000e+00	1
1464371	1.013194e-01	30
1464370	1.000000e+00	0
1464369	5.817779e-07	42
1464368	8.881784e-16	50
1464375	9.999994e-01	9
1464372	1.000000e+00	0
1464379	1.000000e+00	1
1464378	4.529710e-14	49
1464377	2.807050e-06	41
1464376	1.000000e+00	0
1464383	8.881784e-16	50
1464382	1.000000e+00	0
1464381	1.000000e+00	0
1464525	1.000000e+00	0
1464524	1.529320e-04	38
1464527	1.000000e+00	0
1464526	4.529710e-14	49
1464521	2.230891e-10	46
1464520	8.881784e-16	50
1464523	1.000000e+00	6
1464522	9.995319e-01	14
1464517	1.000000e+00	2
1464516	2.104926e-09	45
1464519	1.854161e-11	47
1464518	1.301086e-03	36
1464512	1.854161e-11	47
1464515	9.999999e-01	8
1464514	4.529710e-14	49
1464540	6.640945e-01	24
1464541	8.881784e-16	50
1464542	1.000000e+00	3
1464543	4.510745e-05	39
1464536	9.999549e-01	12
1464537	1.611182e-01	29
1464538	9.999972e-01	10
1464539	1.000000e+00	1
1464532	8.881784e-16	50
1464533	9.995319e-01	14
1464534	1.000000e+00	0
1464535	8.881784e-16	50
1464529	9.999881e-01	11
1464530	1.000000e+00	1
1464559	4.529710e-14	49
1464558	8.881784e-16	50
1464557	1.854161e-11	47
1464556	1.000000e+00	7
1464555	8.881784e-16	50
1464554	5.817779e-07	42
1464553	1.000000e+00	6
1464552	1.000000e+00	0
1464551	1.000000e+00	1
1464550	9.405398e-01	20
1464549	1.000000e+00	1
1464548	8.388818e-01	22
1464547	9.999994e-01	9
1464545	1.193067e-05	40
1464544	1.133316e-12	48
1464574	8.881784e-16	50
1464575	4.510745e-05	39
1464572	2.230891e-10	46
1464573	8.881784e-16	50
1464570	8.881784e-16	50
1464571	1.000000e+00	7
1464569	1.529320e-04	38
1464566	1.000000e+00	2
1464567	1.000000e+00	5
1464564	1.000000e+00	4
1464565	9.835804e-01	18
1464562	1.000000e+00	4
1464563	1.000000e+00	1
1464560	8.881784e-16	50
1464561	1.854161e-11	47
1464457	2.230891e-10	46
1464456	1.000000e+00	0
1464459	1.000000e+00	5
1464458	1.641957e-02	33
1464461	1.000000e+00	0
1464460	4.529710e-14	49
1464463	1.193067e-05	40
1464462	1.193067e-05	40
1464449	8.881784e-16	50
1464448	1.000000e+00	2
1464451	4.438624e-01	26
1464450	1.854161e-11	47
1464453	1.000000e+00	2
1464452	9.999999e-01	8
1464455	1.000000e+00	7
1464454	1.000000e+00	0
1464472	9.405398e-01	20
1464473	1.000000e+00	3
1464474	1.000000e+00	0
1464475	2.230891e-10	46
1464476	1.000000e+00	3
1464477	6.640945e-01	24
1464478	9.999881e-01	11
1464479	1.013194e-01	30
1464464	1.049339e-07	43
1464465	8.881784e-16	50
1464466	1.049339e-07	43
1464467	1.000000e+00	1
1464469	1.000000e+00	1
1464470	8.881784e-16	50
1464471	8.881784e-16	50
1464491	9.999999e-01	8
1464490	4.529710e-14	49
1464489	8.881784e-16	50
1464494	9.999549e-01	12
1464493	8.388818e-01	22
1464492	4.510745e-05	39
1464483	9.999549e-01	12
1464481	1.049339e-07	43
1464480	9.999994e-01	9
1464486	4.510745e-05	39
1464485	8.881784e-16	50
1464484	1.000000e+00	7
1464506	3.300224e-03	35
1464507	1.000000e+00	4
1464504	9.999549e-01	12
1464505	8.881784e-16	50
1464510	9.405398e-01	20
1464511	1.000000e+00	2
1464508	1.133316e-12	48
1464509	3.300224e-03	35
1464498	1.000000e+00	5
1464499	1.000000e+00	0
1464503	8.881784e-16	50
1464500	1.000000e+00	0
1464663	8.881784e-16	50
1464662	9.923267e-01	17
1464661	9.998471e-01	13
1464659	1.013194e-01	30
1464658	8.881784e-16	50
1464657	1.000000e+00	5
1464656	1.193067e-05	40
1464671	8.881784e-16	50
1464670	4.529710e-14	49
1464669	1.049339e-07	43
1464668	1.611182e-01	29
1464667	1.000000e+00	2
1464666	8.881784e-16	50
1464665	1.000000e+00	0
1464664	8.881784e-16	50
1464646	1.000000e+00	1
1464647	5.946023e-02	31
1464644	3.300224e-03	35
1464645	9.999999e-01	8
1464642	2.104926e-09	45
1464643	8.881784e-16	50
1464640	1.000000e+00	0
1464654	8.881784e-16	50
1464655	1.854161e-11	47
1464652	8.881784e-16	50
1464653	1.000000e+00	1
1464650	8.881784e-16	50
1464648	1.000000e+00	4
1464649	2.807050e-06	41
1464693	8.881784e-16	50
1464692	9.835804e-01	18
1464695	9.675457e-01	19
1464694	8.881784e-16	50
1464689	1.000000e+00	3
1464688	8.881784e-16	50
1464691	1.000000e+00	2
1464690	9.675457e-01	19
1464701	8.881784e-16	50
1464700	8.881784e-16	50
1464703	4.529710e-14	49
1464702	5.817779e-07	42
1464697	1.193067e-05	40
1464696	8.881784e-16	50
1464699	8.881784e-16	50
1464698	8.881784e-16	50
1464676	1.049339e-07	43
1464677	9.986989e-01	15
1464678	9.999994e-01	9
1464679	1.000000e+00	6
1464672	1.133316e-12	48
1464673	9.966998e-01	16
1464674	1.301086e-03	36
1464675	1.193067e-05	40
1464684	4.529710e-14	49
1464685	4.681115e-04	37
1464686	3.300224e-03	35
1464687	2.399438e-01	28
1464680	6.640945e-01	24
1464681	9.405398e-01	20
1464682	9.999549e-01	12
1464683	2.399438e-01	28
1464594	8.881784e-16	50
1464593	9.995319e-01	14
1464599	2.104926e-09	45
1464598	1.000000e+00	4
1464597	1.000000e+00	5
1464596	1.641957e-02	33
1464603	9.999881e-01	11
1464602	9.675457e-01	19
1464601	5.561376e-01	25
1464600	8.881784e-16	50
1464607	9.999999e-01	8
1464606	1.000000e+00	2
1464605	1.000000e+00	1
1464604	3.245432e-02	32
1464578	4.529710e-14	49
1464579	2.230891e-10	46
1464576	2.104926e-09	45
1464577	1.013194e-01	30
1464583	4.529710e-14	49
1464581	1.611182e-01	29
1464587	5.561376e-01	25
1464584	1.049339e-07	43
1464585	9.405398e-01	20
1464590	1.000000e+00	1
1464588	8.881784e-16	50
1464589	2.807050e-06	41
1464625	9.405398e-01	20
1464624	8.881784e-16	50
1464627	1.611182e-01	29
1464626	8.881784e-16	50
1464629	1.049339e-07	43
1464628	1.301086e-03	36
1464631	9.999994e-01	9
1464630	7.673339e-03	34
1464633	8.986806e-01	21
1464632	8.881784e-16	50
1464635	3.300224e-03	35
1464634	8.881784e-16	50
1464637	8.881784e-16	50
1464636	8.881784e-16	50
1464639	8.881784e-16	50
1464638	8.881784e-16	50
1464608	1.000000e+00	0
1464609	1.049339e-07	43
1464611	9.966998e-01	16
1464612	1.611182e-01	29
1464613	8.881784e-16	50
1464614	4.529710e-14	49
1464615	1.000000e+00	3
1464616	8.881784e-16	50
1464617	1.000000e+00	1
1464618	7.600562e-01	23
1464619	1.000000e+00	4
1464620	8.881784e-16	50
1464622	8.881784e-16	50
1464623	9.966998e-01	16
1464798	8.881784e-16	50
1464799	1.854161e-11	47
1464796	9.999999e-01	8
1464797	8.881784e-16	50
1464794	8.881784e-16	50
1464795	9.995319e-01	14
1464792	2.399438e-01	28
1464793	7.600562e-01	23
1464790	5.561376e-01	25
1464791	1.133316e-12	48
1464788	1.000000e+00	7
1464789	8.881784e-16	50
1464786	1.013194e-01	30
1464787	9.923267e-01	17
1464784	1.000000e+00	5
1464785	1.049339e-07	43
1464783	1.000000e+00	6
1464782	1.000000e+00	6
1464781	2.104926e-09	45
1464780	8.881784e-16	50
1464779	1.529320e-04	38
1464778	6.640945e-01	24
1464777	1.854161e-11	47
1464775	9.999994e-01	9
1464774	8.881784e-16	50
1464773	4.529710e-14	49
1464772	1.000000e+00	1
1464771	9.999994e-01	9
1464769	9.999549e-01	12
1464768	2.230891e-10	46
1464828	1.854161e-11	47
1464829	2.104926e-09	45
1464830	9.998471e-01	13
1464824	8.881784e-16	50
1464825	8.881784e-16	50
1464826	1.641957e-02	33
1464827	4.529710e-14	49
1464821	4.510745e-05	39
1464822	9.995319e-01	14
1464818	8.881784e-16	50
1464812	8.881784e-16	50
1464815	8.881784e-16	50
1464814	4.681115e-04	37
1464809	8.986806e-01	21
1464808	8.881784e-16	50
1464810	7.600562e-01	23
1464807	8.881784e-16	50
1464806	1.301086e-03	36
1464801	8.881784e-16	50
1464800	1.000000e+00	5
1464803	8.881784e-16	50
1464802	4.529710e-14	49
1464730	3.245432e-02	32
1464731	1.000000e+00	5
1464729	1.301086e-03	36
1464734	1.000000e+00	4
1464735	4.529710e-14	49
1464732	9.923267e-01	17
1464733	1.000000e+00	0
1464722	1.000000e+00	4
1464723	8.881784e-16	50
1464720	1.000000e+00	6
1464721	1.000000e+00	3
1464726	4.529710e-14	49
1464727	1.000000e+00	7
1464724	1.133316e-12	48
1464725	8.881784e-16	50
1464715	2.399438e-01	28
1464714	1.621870e-08	44
1464713	5.817779e-07	42
1464719	8.881784e-16	50
1464716	5.561376e-01	25
1464707	5.817779e-07	42
1464706	8.881784e-16	50
1464705	9.675457e-01	19
1464704	8.881784e-16	50
1464711	8.881784e-16	50
1464710	1.000000e+00	5
1464709	1.611182e-01	29
1464708	4.529710e-14	49
1464760	4.681115e-04	37
1464761	8.881784e-16	50
1464762	8.881784e-16	50
1464763	8.881784e-16	50
1464764	9.835804e-01	18
1464765	9.986989e-01	15
1464767	8.881784e-16	50
1464754	4.529710e-14	49
1464755	9.923267e-01	17
1464756	8.881784e-16	50
1464757	2.399438e-01	28
1464758	2.230891e-10	46
1464759	3.245432e-02	32
1464745	1.000000e+00	1
1464747	1.000000e+00	0
1464749	1.000000e+00	0
1464748	1.000000e+00	0
1464751	9.998471e-01	13
1464750	1.000000e+00	5
1464736	8.986806e-01	21
1464739	2.104926e-09	45
1464738	8.881784e-16	50
1464740	8.881784e-16	50
1464743	1.000000e+00	7
1464742	9.986989e-01	15
1464930	2.104926e-09	45
1464931	1.000000e+00	7
1464928	1.000000e+00	2
1464929	1.000000e+00	0
1464934	1.000000e+00	7
1464935	8.881784e-16	50
1464932	9.999972e-01	10
1464933	1.000000e+00	0
1464938	9.405398e-01	20
1464936	9.675457e-01	19
1464937	1.000000e+00	2
1464942	8.881784e-16	50
1464943	1.193067e-05	40
1464940	1.301086e-03	36
1464941	1.000000e+00	2
1464946	1.000000e+00	5
1464945	1.611182e-01	29
1464951	1.000000e+00	5
1464950	5.561376e-01	25
1464949	1.000000e+00	6
1464948	8.881784e-16	50
1464955	8.881784e-16	50
1464954	9.675457e-01	19
1464953	1.611182e-01	29
1464952	9.986989e-01	15
1464959	5.561376e-01	25
1464958	2.230891e-10	46
1464957	8.881784e-16	50
1464956	2.230891e-10	46
1464896	1.641957e-02	33
1464897	8.388818e-01	22
1464898	1.000000e+00	1
1464899	1.000000e+00	3
1464900	8.881784e-16	50
1464901	1.611182e-01	29
1464904	8.881784e-16	50
1464905	8.881784e-16	50
1464906	1.854161e-11	47
1464907	1.133316e-12	48
1464908	1.000000e+00	1
1464912	9.675457e-01	19
1464915	9.405398e-01	20
1464914	8.881784e-16	50
1464917	1.049339e-07	43
1464916	8.881784e-16	50
1464918	3.300224e-03	35
1464923	1.049339e-07	43
1464925	8.881784e-16	50
1464924	8.881784e-16	50
1464927	3.359055e-01	27
1464870	9.835804e-01	18
1464871	9.999549e-01	12
1464868	9.675457e-01	19
1464864	2.104926e-09	45
1464865	6.640945e-01	24
1464878	8.881784e-16	50
1464879	8.881784e-16	50
1464876	1.854161e-11	47
1464877	2.399438e-01	28
1464875	8.881784e-16	50
1464872	3.300224e-03	35
1464873	4.510745e-05	39
1464887	8.881784e-16	50
1464886	8.881784e-16	50
1464885	8.881784e-16	50
1464884	8.881784e-16	50
1464883	9.405398e-01	20
1464882	8.881784e-16	50
1464881	1.000000e+00	6
1464880	5.817779e-07	42
1464895	4.529710e-14	49
1464894	1.641957e-02	33
1464893	5.817779e-07	42
1464892	8.881784e-16	50
1464891	8.881784e-16	50
1464890	4.681115e-04	37
1464889	2.807050e-06	41
1464888	8.881784e-16	50
1464836	4.529710e-14	49
1464837	8.881784e-16	50
1464838	8.881784e-16	50
1464839	9.999549e-01	12
1464832	1.641957e-02	33
1464833	4.510745e-05	39
1464834	8.881784e-16	50
1464835	1.621870e-08	44
1464844	8.986806e-01	21
1464845	1.000000e+00	2
1464846	7.673339e-03	34
1464847	1.000000e+00	1
1464840	3.359055e-01	27
1464841	9.923267e-01	17
1464842	1.049339e-07	43
1464843	1.611182e-01	29
1464853	1.000000e+00	0
1464852	9.923267e-01	17
1464855	4.529710e-14	49
1464854	9.999881e-01	11
1464849	4.510745e-05	39
1464848	2.230891e-10	46
1464851	1.621870e-08	44
1464850	8.881784e-16	50
1464861	9.999972e-01	10
1464860	1.000000e+00	7
1464862	1.049339e-07	43
1464857	7.673339e-03	34
1464856	9.999549e-01	12
1464859	1.013194e-01	30
1464858	3.300224e-03	35
1465067	2.230891e-10	46
1465066	8.881784e-16	50
1465064	8.881784e-16	50
1465071	1.301086e-03	36
1465070	4.529710e-14	49
1465069	5.817779e-07	42
1465059	1.193067e-05	40
1465058	5.817779e-07	42
1465057	4.529710e-14	49
1465063	8.881784e-16	50
1465062	8.881784e-16	50
1465061	2.230891e-10	46
1465060	9.835804e-01	18
1465082	9.995319e-01	14
1465083	1.621870e-08	44
1465080	8.881784e-16	50
1465081	8.881784e-16	50
1465086	4.529710e-14	49
1465085	8.881784e-16	50
1465074	1.854161e-11	47
1465075	8.881784e-16	50
1465072	5.817779e-07	42
1465073	2.230891e-10	46
1465076	4.510745e-05	39
1465077	8.881784e-16	50
1465035	8.881784e-16	50
1465039	9.675457e-01	19
1465038	8.881784e-16	50
1465025	9.999881e-01	11
1465027	9.999994e-01	9
1465026	8.881784e-16	50
1465029	5.561376e-01	25
1465028	1.133316e-12	48
1465030	8.881784e-16	50
1465048	4.529710e-14	49
1465050	8.881784e-16	50
1465053	8.881784e-16	50
1465054	4.529710e-14	49
1465041	4.529710e-14	49
1465046	8.881784e-16	50
1465047	8.881784e-16	50
1465007	3.359055e-01	27
1465006	5.946023e-02	31
1465001	2.399438e-01	28
1465000	4.529710e-14	49
1464998	2.399438e-01	28
1464996	4.529710e-14	49
1464995	8.881784e-16	50
1464994	8.881784e-16	50
1464992	8.881784e-16	50
1465022	1.000000e+00	4
1465020	1.000000e+00	7
1465021	1.000000e+00	1
1465018	1.193067e-05	40
1465019	2.807050e-06	41
1465016	3.245432e-02	32
1465017	2.807050e-06	41
1465014	8.881784e-16	50
1465015	3.245432e-02	32
1465012	5.561376e-01	25
1465013	9.995319e-01	14
1465010	1.854161e-11	47
1465011	4.510745e-05	39
1465008	9.999972e-01	10
1465009	5.817779e-07	42
1464973	3.245432e-02	32
1464972	7.673339e-03	34
1464975	8.881784e-16	50
1464969	2.104926e-09	45
1464968	9.999881e-01	11
1464971	9.999881e-01	11
1464970	2.807050e-06	41
1464965	5.561376e-01	25
1464964	1.000000e+00	7
1464967	9.405398e-01	20
1464966	2.230891e-10	46
1464960	9.999972e-01	10
1464963	9.999999e-01	8
1464962	9.999972e-01	10
1464988	1.133316e-12	48
1464989	8.881784e-16	50
1464991	8.881784e-16	50
1464984	8.881784e-16	50
1464986	8.881784e-16	50
1464987	7.673339e-03	34
1464980	8.881784e-16	50
1464981	8.881784e-16	50
1464982	4.529710e-14	49
1464983	8.881784e-16	50
1464977	1.133316e-12	48
1464979	8.881784e-16	50
1465201	8.881784e-16	50
1465200	4.529710e-14	49
1465202	8.881784e-16	50
1465205	8.881784e-16	50
1465204	1.854161e-11	47
1465207	8.881784e-16	50
1465206	1.133316e-12	48
1465209	5.561376e-01	25
1465208	9.923267e-01	17
1465211	1.611182e-01	29
1465210	4.529710e-14	49
1465212	4.681115e-04	37
1465215	4.529710e-14	49
1465184	4.529710e-14	49
1465185	9.986989e-01	15
1465187	4.510745e-05	39
1465189	9.999972e-01	10
1465190	8.881784e-16	50
1465191	9.999994e-01	9
1465192	2.399438e-01	28
1465193	1.000000e+00	0
1465195	4.529710e-14	49
1465196	9.966998e-01	16
1465197	2.230891e-10	46
1465198	8.881784e-16	50
1465199	9.999994e-01	9
1465171	1.000000e+00	7
1465170	5.946023e-02	31
1465168	8.881784e-16	50
1465175	1.049339e-07	43
1465174	8.881784e-16	50
1465173	1.000000e+00	5
1465172	1.000000e+00	2
1465179	1.301086e-03	36
1465178	1.013194e-01	30
1465177	8.881784e-16	50
1465176	9.405398e-01	20
1465180	9.999994e-01	9
1465154	3.359055e-01	27
1465155	2.230891e-10	46
1465152	9.999999e-01	8
1465153	8.881784e-16	50
1465159	1.000000e+00	0
1465156	1.000000e+00	5
1465157	1.000000e+00	0
1465162	9.999549e-01	12
1465163	1.000000e+00	1
1465160	1.000000e+00	0
1465161	1.000000e+00	0
1465166	4.438624e-01	26
1465167	1.000000e+00	2
1465164	1.000000e+00	4
1465165	1.000000e+00	0
1465141	1.000000e+00	6
1465140	8.881784e-16	50
1465143	1.854161e-11	47
1465142	1.621870e-08	44
1465137	8.881784e-16	50
1465136	3.359055e-01	27
1465139	8.881784e-16	50
1465138	1.193067e-05	40
1465149	1.000000e+00	3
1465148	1.000000e+00	0
1465151	1.000000e+00	2
1465150	5.946023e-02	31
1465145	4.529710e-14	49
1465147	1.133316e-12	48
1465146	2.230891e-10	46
1465124	5.561376e-01	25
1465125	2.230891e-10	46
1465126	1.000000e+00	0
1465127	4.529710e-14	49
1465120	4.529710e-14	49
1465121	1.000000e+00	4
1465122	3.359055e-01	27
1465123	9.966998e-01	16
1465132	9.999994e-01	9
1465133	9.835804e-01	18
1465134	8.881784e-16	50
1465135	9.998471e-01	13
1465128	8.881784e-16	50
1465129	9.998471e-01	13
1465130	4.681115e-04	37
1465131	1.000000e+00	1
1465111	4.438624e-01	26
1465109	9.835804e-01	18
1465108	8.881784e-16	50
1465107	1.000000e+00	7
1465106	9.999972e-01	10
1465105	9.999972e-01	10
1465104	9.986989e-01	15
1465118	8.881784e-16	50
1465117	8.388818e-01	22
1465116	3.359055e-01	27
1465114	1.000000e+00	2
1465112	1.000000e+00	3
1465094	5.561376e-01	25
1465095	4.529710e-14	49
1465092	2.230891e-10	46
1465093	9.923267e-01	17
1465090	3.300224e-03	35
1465091	8.881784e-16	50
1465089	1.133316e-12	48
1465102	4.438624e-01	26
1465100	4.438624e-01	26
1465101	1.000000e+00	5
1465098	9.999999e-01	8
1465099	9.999549e-01	12
1465096	1.133316e-12	48
1465337	1.049339e-07	43
1465338	9.966998e-01	16
1465339	1.000000e+00	7
1465340	1.000000e+00	5
1465342	1.000000e+00	6
1465343	8.881784e-16	50
1465328	1.621870e-08	44
1465329	3.245432e-02	32
1465330	1.000000e+00	3
1465331	1.000000e+00	2
1465332	9.999994e-01	9
1465333	8.881784e-16	50
1465334	9.999994e-01	9
1465335	1.133316e-12	48
1465321	9.986989e-01	15
1465320	2.399438e-01	28
1465323	8.388818e-01	22
1465322	1.000000e+00	1
1465324	2.104926e-09	45
1465326	1.133316e-12	48
1465313	8.881784e-16	50
1465312	8.881784e-16	50
1465315	9.999999e-01	8
1465314	1.000000e+00	7
1465317	8.881784e-16	50
1465316	3.300224e-03	35
1465319	9.999999e-01	8
1465318	1.000000e+00	0
1465307	1.000000e+00	0
1465310	1.854161e-11	47
1465311	9.966998e-01	16
1465298	1.049339e-07	43
1465299	9.405398e-01	20
1465296	8.881784e-16	50
1465297	9.966998e-01	16
1465303	1.529320e-04	38
1465300	1.854161e-11	47
1465301	8.986806e-01	21
1465291	1.000000e+00	4
1465290	4.438624e-01	26
1465289	1.000000e+00	0
1465288	1.000000e+00	0
1465295	1.000000e+00	1
1465294	1.000000e+00	2
1465293	1.000000e+00	0
1465292	1.621870e-08	44
1465283	1.000000e+00	0
1465282	1.000000e+00	0
1465281	1.000000e+00	7
1465280	8.881784e-16	50
1465287	1.000000e+00	0
1465286	7.600562e-01	23
1465285	1.000000e+00	0
1465284	1.000000e+00	0
1465276	9.405398e-01	20
1465277	1.000000e+00	6
1465278	1.000000e+00	0
1465279	9.986989e-01	15
1465272	9.999881e-01	11
1465273	1.301086e-03	36
1465275	1.000000e+00	1
1465269	9.835804e-01	18
1465270	9.999994e-01	9
1465271	8.881784e-16	50
1465264	3.300224e-03	35
1465265	1.000000e+00	0
1465266	8.881784e-16	50
1465261	9.999549e-01	12
1465260	5.946023e-02	31
1465263	1.000000e+00	4
1465262	9.966998e-01	16
1465257	6.640945e-01	24
1465256	8.881784e-16	50
1465259	4.529710e-14	49
1465258	1.000000e+00	2
1465253	1.133316e-12	48
1465252	2.104926e-09	45
1465255	2.104926e-09	45
1465254	1.621870e-08	44
1465249	1.000000e+00	6
1465248	8.881784e-16	50
1465251	1.193067e-05	40
1465250	1.000000e+00	1
1465246	1.000000e+00	0
1465247	1.000000e+00	3
1465244	1.013194e-01	30
1465245	8.881784e-16	50
1465242	1.000000e+00	1
1465243	1.611182e-01	29
1465240	1.000000e+00	3
1465241	1.000000e+00	6
1465238	7.673339e-03	34
1465236	4.529710e-14	49
1465237	1.854161e-11	47
1465235	1.133316e-12	48
1465232	8.881784e-16	50
1465233	4.529710e-14	49
1465231	8.881784e-16	50
1465230	1.000000e+00	2
1465229	1.000000e+00	2
1465227	9.999994e-01	9
1465226	9.995319e-01	14
1465224	1.000000e+00	0
1465223	8.881784e-16	50
1465222	1.000000e+00	2
1465221	5.817779e-07	42
1465220	8.881784e-16	50
1465219	3.245432e-02	32
1465218	8.881784e-16	50
1465217	9.999972e-01	10
1465216	9.999999e-01	8
1465352	8.881784e-16	50
1465353	8.881784e-16	50
1465354	9.995319e-01	14
1465355	5.561376e-01	25
1465356	8.881784e-16	50
1465357	1.000000e+00	3
1465358	1.049339e-07	43
1465359	1.000000e+00	0
1465344	8.881784e-16	50
1465345	8.881784e-16	50
1465346	4.529710e-14	49
1465347	2.230891e-10	46
1465350	8.881784e-16	50
1465351	1.854161e-11	47
1465369	9.999549e-01	12
1465368	1.000000e+00	1
1465371	1.000000e+00	4
1465370	1.621870e-08	44
1465373	1.000000e+00	5
1465372	2.399438e-01	28
1465375	1.000000e+00	0
1465374	9.999549e-01	12
1465361	1.301086e-03	36
1465363	2.230891e-10	46
1465362	8.881784e-16	50
1465365	9.999881e-01	11
1465364	8.881784e-16	50
1465367	1.013194e-01	30
1465366	3.245432e-02	32
1465386	9.995319e-01	14
1465387	9.995319e-01	14
1465384	8.986806e-01	21
1465385	1.000000e+00	3
1465391	8.881784e-16	50
1465388	1.641957e-02	33
1465389	9.999994e-01	9
1465378	4.529710e-14	49
1465376	8.881784e-16	50
1465377	2.807050e-06	41
1465382	1.301086e-03	36
1465383	1.000000e+00	0
1465380	5.817779e-07	42
1465381	2.104926e-09	45
1465403	1.000000e+00	1
1465402	2.230891e-10	46
1465401	2.807050e-06	41
1465400	8.881784e-16	50
1465406	4.529710e-14	49
1465405	7.673339e-03	34
1465404	2.230891e-10	46
1465395	3.300224e-03	35
1465393	9.986989e-01	15
1465392	1.854161e-11	47
1465399	8.881784e-16	50
1465398	3.359055e-01	27
1465397	6.640945e-01	24
1465396	9.923267e-01	17
1465420	8.881784e-16	50
1465421	1.133316e-12	48
1465422	2.807050e-06	41
1465423	1.000000e+00	3
1465416	5.817779e-07	42
1465417	1.049339e-07	43
1465419	4.529710e-14	49
1465412	1.000000e+00	2
1465413	5.817779e-07	42
1465414	9.998471e-01	13
1465415	1.641957e-02	33
1465409	4.681115e-04	37
1465410	9.966998e-01	16
1465411	8.881784e-16	50
1465437	1.193067e-05	40
1465436	1.133316e-12	48
1465433	1.000000e+00	6
1465432	9.999972e-01	10
1465435	3.300224e-03	35
1465429	8.881784e-16	50
1465428	5.946023e-02	31
1465431	1.621870e-08	44
1465430	8.881784e-16	50
1465425	8.881784e-16	50
1465424	4.681115e-04	37
1465427	1.854161e-11	47
1465426	7.600562e-01	23
1465454	1.621870e-08	44
1465455	8.881784e-16	50
1465453	1.000000e+00	7
1465450	3.245432e-02	32
1465451	1.000000e+00	7
1465448	8.881784e-16	50
1465446	8.881784e-16	50
1465447	8.881784e-16	50
1465444	4.529710e-14	49
1465445	1.000000e+00	1
1465442	6.640945e-01	24
1465443	5.561376e-01	25
1465440	3.359055e-01	27
1465441	8.881784e-16	50
1465471	8.881784e-16	50
1465470	2.807050e-06	41
1465469	4.529710e-14	49
1465468	1.000000e+00	5
1465467	8.881784e-16	50
1465465	1.193067e-05	40
1465464	1.621870e-08	44
1465463	2.230891e-10	46
1465462	1.000000e+00	1
1465461	1.000000e+00	5
1465460	1.000000e+00	4
1465459	1.133316e-12	48
1465458	9.405398e-01	20
1465457	9.923267e-01	17
1465456	9.999972e-01	10
1465473	8.881784e-16	50
1465472	8.881784e-16	50
1465475	8.881784e-16	50
1465474	1.854161e-11	47
1465477	8.881784e-16	50
1465476	8.881784e-16	50
1465479	2.104926e-09	45
1465478	9.966998e-01	16
1465481	8.881784e-16	50
1465480	8.986806e-01	21
1465483	1.000000e+00	4
1465482	1.000000e+00	1
1465485	9.999549e-01	12
1465484	8.881784e-16	50
1465487	5.561376e-01	25
1465486	1.529320e-04	38
1465488	7.600562e-01	23
1465489	8.881784e-16	50
1465490	4.681115e-04	37
1465491	8.881784e-16	50
1465492	4.529710e-14	49
1465493	8.881784e-16	50
1465494	8.881784e-16	50
1465495	9.999549e-01	12
1465496	9.405398e-01	20
1465497	1.000000e+00	0
1465498	2.807050e-06	41
1465499	1.621870e-08	44
1465500	9.999881e-01	11
1465501	9.999994e-01	9
1465502	8.881784e-16	50
1465507	1.641957e-02	33
1465505	9.835804e-01	18
1465504	8.881784e-16	50
1465511	1.133316e-12	48
1465510	8.986806e-01	21
1465509	1.854161e-11	47
1465508	8.881784e-16	50
1465515	1.000000e+00	4
1465514	1.049339e-07	43
1465512	6.640945e-01	24
1465519	9.966998e-01	16
1465518	7.673339e-03	34
1465517	1.854161e-11	47
1465516	4.529710e-14	49
1465522	4.510745e-05	39
1465523	8.881784e-16	50
1465520	1.133316e-12	48
1465521	5.817779e-07	42
1465526	4.510745e-05	39
1465527	8.881784e-16	50
1465524	8.881784e-16	50
1465525	4.529710e-14	49
1465530	8.881784e-16	50
1465531	5.817779e-07	42
1465528	4.529710e-14	49
1465529	1.854161e-11	47
1465534	9.999994e-01	9
1465535	3.300224e-03	35
1465532	1.000000e+00	5
1465533	1.000000e+00	2
1465541	8.881784e-16	50
1465540	1.621870e-08	44
1465543	1.000000e+00	0
1465537	1.000000e+00	5
1465536	1.000000e+00	2
1465539	1.000000e+00	5
1465538	1.000000e+00	0
1465549	1.000000e+00	0
1465548	1.000000e+00	0
1465551	1.000000e+00	0
1465545	9.999972e-01	10
1465544	1.000000e+00	1
1465547	1.000000e+00	0
1465546	1.000000e+00	5
1465556	7.673339e-03	34
1465557	1.133316e-12	48
1465559	8.881784e-16	50
1465552	1.000000e+00	6
1465554	8.881784e-16	50
1465555	5.817779e-07	42
1465564	1.000000e+00	2
1465565	4.681115e-04	37
1465566	1.854161e-11	47
1465567	9.675457e-01	19
1465560	5.946023e-02	31
1465561	1.000000e+00	1
1465562	4.510745e-05	39
1465563	4.681115e-04	37
1465575	1.301086e-03	36
1465574	1.000000e+00	2
1465573	9.999994e-01	9
1465572	1.611182e-01	29
1465571	9.835804e-01	18
1465570	1.133316e-12	48
1465569	9.986989e-01	15
1465568	1.000000e+00	2
1465580	1.049339e-07	43
1465579	8.881784e-16	50
1465578	9.999972e-01	10
1465577	8.881784e-16	50
1465576	1.000000e+00	2
1465590	9.999881e-01	11
1465591	9.999999e-01	8
1465588	9.999549e-01	12
1465589	1.000000e+00	3
1465586	8.881784e-16	50
1465587	9.675457e-01	19
1465584	9.998471e-01	13
1465585	4.529710e-14	49
1465598	1.000000e+00	4
1465599	1.000000e+00	2
1465596	2.399438e-01	28
1465597	9.835804e-01	18
1465594	4.529710e-14	49
1465595	4.510745e-05	39
1465592	5.561376e-01	25
1465593	1.621870e-08	44
1465627	1.611182e-01	29
1465626	1.000000e+00	0
1465625	4.510745e-05	39
1465624	8.881784e-16	50
1465631	1.000000e+00	1
1465630	1.000000e+00	1
1465628	8.986806e-01	21
1465619	1.000000e+00	7
1465617	8.881784e-16	50
1465616	1.000000e+00	2
1465623	2.104926e-09	45
1465622	9.998471e-01	13
1465621	9.999972e-01	10
1465620	1.000000e+00	2
1465610	8.881784e-16	50
1465611	5.946023e-02	31
1465608	9.995319e-01	14
1465609	1.000000e+00	3
1465614	1.000000e+00	3
1465615	1.000000e+00	6
1465612	3.359055e-01	27
1465613	9.835804e-01	18
1465602	1.854161e-11	47
1465603	1.000000e+00	6
1465600	1.000000e+00	0
1465601	9.986989e-01	15
1465606	9.998471e-01	13
1465607	1.301086e-03	36
1465604	7.600562e-01	23
1465605	9.998471e-01	13
1465657	8.881784e-16	50
1465656	9.675457e-01	19
1465659	1.049339e-07	43
1465658	8.881784e-16	50
1465661	8.881784e-16	50
1465660	9.923267e-01	17
1465663	1.621870e-08	44
1465662	8.881784e-16	50
1465649	1.621870e-08	44
1465648	1.000000e+00	3
1465651	2.399438e-01	28
1465650	1.000000e+00	0
1465653	8.986806e-01	21
1465652	8.881784e-16	50
1465654	1.621870e-08	44
1465640	8.881784e-16	50
1465641	1.621870e-08	44
1465642	4.529710e-14	49
1465643	1.301086e-03	36
1465644	1.301086e-03	36
1465647	7.600562e-01	23
1465632	1.000000e+00	0
1465633	8.881784e-16	50
1465634	8.881784e-16	50
1465636	4.438624e-01	26
1465637	4.529710e-14	49
1465638	8.881784e-16	50
1465639	1.049339e-07	43
1465695	9.835804e-01	18
1465694	3.300224e-03	35
1465693	3.300224e-03	35
1465692	3.245432e-02	32
1465691	1.013194e-01	30
1465690	4.510745e-05	39
1465689	1.000000e+00	0
1465688	9.999549e-01	12
1465687	1.000000e+00	3
1465686	1.000000e+00	0
1465685	8.986806e-01	21
1465684	1.301086e-03	36
1465683	1.133316e-12	48
1465682	8.881784e-16	50
1465681	4.681115e-04	37
1465680	1.000000e+00	4
1465679	1.000000e+00	2
1465676	8.881784e-16	50
1465677	8.881784e-16	50
1465674	1.529320e-04	38
1465675	8.881784e-16	50
1465672	8.388818e-01	22
1465673	1.049339e-07	43
1465670	2.807050e-06	41
1465671	1.000000e+00	2
1465668	9.675457e-01	19
1465669	1.854161e-11	47
1465666	1.133316e-12	48
1465667	1.301086e-03	36
1465664	8.881784e-16	50
1465665	8.881784e-16	50
1465725	8.881784e-16	50
1465724	2.230891e-10	46
1465727	8.881784e-16	50
1465723	2.230891e-10	46
1465722	8.881784e-16	50
1465717	9.999881e-01	11
1465716	8.881784e-16	50
1465719	4.681115e-04	37
1465718	8.881784e-16	50
1465712	8.881784e-16	50
1465715	8.881784e-16	50
1465708	1.133316e-12	48
1465711	1.133316e-12	48
1465704	5.817779e-07	42
1465705	5.817779e-07	42
1465706	7.673339e-03	34
1465707	9.998471e-01	13
1465700	3.359055e-01	27
1465701	1.000000e+00	1
1465703	1.133316e-12	48
1465696	1.000000e+00	2
1465697	1.000000e+00	5
1465698	1.000000e+00	1
1465699	1.000000e+00	7
1465746	4.529710e-14	49
1465747	1.000000e+00	4
1465744	8.881784e-16	50
1465750	9.999549e-01	12
1465748	9.999972e-01	10
1465749	8.388818e-01	22
1465754	8.881784e-16	50
1465755	1.641957e-02	33
1465752	5.817779e-07	42
1465753	8.986806e-01	21
1465758	1.621870e-08	44
1465759	1.641957e-02	33
1465756	4.681115e-04	37
1465757	1.000000e+00	6
1465731	8.881784e-16	50
1465730	8.881784e-16	50
1465729	1.000000e+00	4
1465728	1.854161e-11	47
1465735	8.881784e-16	50
1465734	8.986806e-01	21
1465732	2.230891e-10	46
1465737	8.881784e-16	50
1465736	8.881784e-16	50
1465742	2.807050e-06	41
1465741	1.133316e-12	48
1465776	8.881784e-16	50
1465777	4.510745e-05	39
1465778	9.995319e-01	14
1465781	3.300224e-03	35
1465782	5.817779e-07	42
1465783	1.000000e+00	2
1465784	9.405398e-01	20
1465785	7.600562e-01	23
1465786	4.529710e-14	49
1465787	8.881784e-16	50
1465790	4.529710e-14	49
1465791	5.817779e-07	42
1465761	1.000000e+00	6
1465763	1.049339e-07	43
1465762	1.621870e-08	44
1465765	3.359055e-01	27
1465764	9.999549e-01	12
1465767	8.881784e-16	50
1465766	4.529710e-14	49
1465770	1.133316e-12	48
1465773	1.133316e-12	48
1465772	1.000000e+00	3
1465774	4.529710e-14	49
1465815	8.881784e-16	50
1465812	4.438624e-01	26
1465813	8.881784e-16	50
1465810	9.995319e-01	14
1465811	1.000000e+00	0
1465808	1.000000e+00	0
1465809	1.000000e+00	1
1465822	1.000000e+00	0
1465823	1.000000e+00	0
1465820	1.000000e+00	0
1465821	9.995319e-01	14
1465818	1.000000e+00	0
1465816	1.000000e+00	0
1465817	1.000000e+00	0
1465799	8.881784e-16	50
1465797	1.000000e+00	2
1465795	1.000000e+00	4
1465794	1.000000e+00	4
1465793	9.999549e-01	12
1465792	1.000000e+00	1
1465807	1.000000e+00	2
1465806	1.000000e+00	1
1465805	1.000000e+00	2
1465804	1.000000e+00	5
1465802	8.881784e-16	50
1465801	5.946023e-02	31
1465800	1.854161e-11	47
1465846	1.133316e-12	48
1465847	1.000000e+00	3
1465840	8.388818e-01	22
1465853	1.000000e+00	0
1465854	1.049339e-07	43
1465855	8.388818e-01	22
1465848	1.000000e+00	0
1465849	9.999972e-01	10
1465850	9.999999e-01	8
1465851	1.854161e-11	47
1465829	8.881784e-16	50
1465828	1.000000e+00	0
1465830	9.923267e-01	17
1465825	4.529710e-14	49
1465824	1.133316e-12	48
1465827	3.359055e-01	27
1465826	4.529710e-14	49
1465837	1.000000e+00	0
1465836	1.641957e-02	33
1465839	2.104926e-09	45
1465838	8.881784e-16	50
1465833	9.999994e-01	9
1465832	4.529710e-14	49
1465835	8.881784e-16	50
1465834	1.000000e+00	5
1465902	8.881784e-16	50
1465903	9.999881e-01	11
1465900	1.854161e-11	47
1465901	4.438624e-01	26
1465898	8.881784e-16	50
1465899	8.881784e-16	50
1465896	4.529710e-14	49
1465894	3.359055e-01	27
1465892	1.000000e+00	0
1465893	4.529710e-14	49
1465888	8.881784e-16	50
1465918	1.000000e+00	1
1465916	9.999994e-01	9
1465915	1.000000e+00	5
1465914	1.854161e-11	47
1465913	8.881784e-16	50
1465912	2.807050e-06	41
1465911	9.986989e-01	15
1465910	1.000000e+00	7
1465909	7.600562e-01	23
1465908	3.245432e-02	32
1465907	9.835804e-01	18
1465906	8.881784e-16	50
1465904	1.000000e+00	5
1465868	9.999994e-01	9
1465869	5.561376e-01	25
1465870	1.000000e+00	4
1465871	8.881784e-16	50
1465864	9.999999e-01	8
1465866	9.998471e-01	13
1465867	1.000000e+00	2
1465860	1.000000e+00	0
1465861	1.611182e-01	29
1465862	1.000000e+00	6
1465863	1.000000e+00	0
1465856	7.600562e-01	23
1465858	1.000000e+00	1
1465859	8.881784e-16	50
1465885	8.881784e-16	50
1465884	4.438624e-01	26
1465887	1.000000e+00	2
1465886	8.388818e-01	22
1465881	1.013194e-01	30
1465880	9.999972e-01	10
1465883	1.000000e+00	2
1465882	9.995319e-01	14
1465877	5.561376e-01	25
1465876	1.000000e+00	4
1465879	9.923267e-01	17
1465878	9.999972e-01	10
1465873	8.881784e-16	50
1465872	2.807050e-06	41
1465875	1.301086e-03	36
1465874	4.681115e-04	37
1465962	8.881784e-16	50
1465963	8.881784e-16	50
1465967	1.000000e+00	0
1465964	1.000000e+00	0
1465965	1.000000e+00	2
1465954	8.881784e-16	50
1465955	8.881784e-16	50
1465952	4.529710e-14	49
1465953	9.998471e-01	13
1465958	3.300224e-03	35
1465959	9.999999e-01	8
1465956	9.999999e-01	8
1465957	1.000000e+00	1
1465979	4.529710e-14	49
1465978	1.000000e+00	0
1465977	1.000000e+00	1
1465976	8.881784e-16	50
1465982	1.000000e+00	1
1465981	1.000000e+00	5
1465980	1.854161e-11	47
1465971	1.193067e-05	40
1465970	9.999549e-01	12
1465969	1.000000e+00	1
1465968	1.000000e+00	0
1465975	9.999972e-01	10
1465974	1.000000e+00	1
1465973	1.000000e+00	0
1465929	1.000000e+00	1
1465930	1.854161e-11	47
1465932	7.673339e-03	34
1465933	1.000000e+00	7
1465934	1.000000e+00	5
1465935	9.999994e-01	9
1465921	9.999549e-01	12
1465922	2.399438e-01	28
1465923	8.881784e-16	50
1465925	1.529320e-04	38
1465926	3.359055e-01	27
1465927	2.807050e-06	41
1465945	7.600562e-01	23
1465944	4.438624e-01	26
1465947	1.000000e+00	2
1465946	1.000000e+00	1
1465949	2.104926e-09	45
1465948	1.000000e+00	1
1465950	9.999999e-01	8
1465937	1.301086e-03	36
1465936	9.999549e-01	12
1465938	2.230891e-10	46
1465941	1.000000e+00	2
1465943	1.000000e+00	0
1465942	9.923267e-01	17
1466023	1.000000e+00	2
1466022	1.000000e+00	3
1466021	1.000000e+00	2
1466020	9.999994e-01	9
1466019	1.000000e+00	4
1466018	1.854161e-11	47
1466017	1.301086e-03	36
1466016	1.621870e-08	44
1466031	1.000000e+00	0
1466029	1.621870e-08	44
1466027	1.133316e-12	48
1466026	8.388818e-01	22
1466025	9.999972e-01	10
1466024	9.999549e-01	12
1466038	8.881784e-16	50
1466036	8.881784e-16	50
1466037	8.881784e-16	50
1466034	8.881784e-16	50
1466035	5.561376e-01	25
1466032	6.640945e-01	24
1466033	9.995319e-01	14
1466046	4.529710e-14	49
1466047	8.881784e-16	50
1466044	8.881784e-16	50
1466045	1.133316e-12	48
1466042	2.104926e-09	45
1466043	2.230891e-10	46
1466040	8.881784e-16	50
1466041	8.881784e-16	50
1465989	1.000000e+00	0
1465991	1.000000e+00	0
1465984	1.611182e-01	29
1465987	9.966998e-01	16
1465986	1.854161e-11	47
1465997	3.300224e-03	35
1465996	8.881784e-16	50
1465993	1.049339e-07	43
1465992	9.923267e-01	17
1465995	8.881784e-16	50
1465994	2.104926e-09	45
1466004	1.000000e+00	3
1466005	7.600562e-01	23
1466006	9.966998e-01	16
1466007	2.104926e-09	45
1466001	1.000000e+00	4
1466003	5.561376e-01	25
1466012	7.600562e-01	23
1466013	9.999549e-01	12
1466015	8.881784e-16	50
1466009	9.966998e-01	16
1466010	1.301086e-03	36
1466011	1.133316e-12	48
1466083	1.529320e-04	38
1466082	1.000000e+00	0
1466081	1.193067e-05	40
1466080	1.000000e+00	3
1466086	9.999972e-01	10
1466085	1.000000e+00	4
1466084	1.000000e+00	5
1466090	8.388818e-01	22
1466089	1.611182e-01	29
1466088	8.881784e-16	50
1466094	1.641957e-02	33
1466093	9.999881e-01	11
1466092	1.013194e-01	30
1466098	4.529710e-14	49
1466099	1.133316e-12	48
1466096	9.999972e-01	10
1466102	1.000000e+00	2
1466103	8.881784e-16	50
1466100	8.881784e-16	50
1466106	8.881784e-16	50
1466107	4.510745e-05	39
1466104	4.529710e-14	49
1466105	1.641957e-02	33
1466110	1.000000e+00	1
1466111	8.881784e-16	50
1466108	8.881784e-16	50
1466049	4.681115e-04	37
1466048	8.881784e-16	50
1466051	8.881784e-16	50
1466050	1.854161e-11	47
1466052	8.881784e-16	50
1466055	8.881784e-16	50
1466054	8.881784e-16	50
1466057	2.230891e-10	46
1466056	8.881784e-16	50
1466059	1.000000e+00	1
1466060	5.946023e-02	31
1466063	9.999549e-01	12
1466062	8.881784e-16	50
1466064	4.529710e-14	49
1466065	1.000000e+00	2
1466066	1.000000e+00	2
1466067	1.000000e+00	2
1466068	1.000000e+00	6
1466069	4.529710e-14	49
1466070	4.529710e-14	49
1466071	1.000000e+00	5
1466072	2.807050e-06	41
1466073	9.995319e-01	14
1466074	9.405398e-01	20
1466075	4.529710e-14	49
1466076	1.000000e+00	3
1466077	4.510745e-05	39
1466078	8.881784e-16	50
1466173	1.000000e+00	1
1466172	9.999881e-01	11
1466175	7.600562e-01	23
1466174	7.600562e-01	23
1466169	1.000000e+00	0
1466168	9.999999e-01	8
1466171	2.807050e-06	41
1466170	1.529320e-04	38
1466165	8.881784e-16	50
1466164	1.000000e+00	7
1466167	1.301086e-03	36
1466166	1.000000e+00	1
1466161	9.995319e-01	14
1466160	5.817779e-07	42
1466163	1.000000e+00	1
1466162	7.673339e-03	34
1466156	1.000000e+00	4
1466158	8.388818e-01	22
1466159	9.923267e-01	17
1466152	1.000000e+00	1
1466153	1.000000e+00	5
1466154	1.193067e-05	40
1466155	8.881784e-16	50
1466148	1.854161e-11	47
1466149	1.000000e+00	5
1466150	1.611182e-01	29
1466151	9.999972e-01	10
1466144	9.999994e-01	9
1466145	9.999994e-01	9
1466146	5.561376e-01	25
1466147	1.000000e+00	5
1466143	9.998471e-01	13
1466142	9.999972e-01	10
1466141	1.000000e+00	0
1466140	2.104926e-09	45
1466138	8.881784e-16	50
1466137	3.300224e-03	35
1466136	1.000000e+00	6
1466135	8.388818e-01	22
1466133	3.245432e-02	32
1466132	1.611182e-01	29
1466131	2.104926e-09	45
1466130	4.529710e-14	49
1466129	9.966998e-01	16
1466128	9.995319e-01	14
1466126	1.000000e+00	0
1466127	8.881784e-16	50
1466124	4.529710e-14	49
1466125	1.193067e-05	40
1466122	1.133316e-12	48
1466120	1.133316e-12	48
1466121	9.923267e-01	17
1466118	5.561376e-01	25
1466119	9.999994e-01	9
1466116	1.193067e-05	40
1466117	1.000000e+00	4
1466114	4.529710e-14	49
1466115	9.675457e-01	19
1466112	8.986806e-01	21
1466113	5.561376e-01	25
1466233	1.641957e-02	33
1466232	9.835804e-01	18
1466225	1.000000e+00	5
1466224	8.881784e-16	50
1466227	3.300224e-03	35
1466226	9.999999e-01	8
1466229	9.999972e-01	10
1466228	4.681115e-04	37
1466231	2.230891e-10	46
1466230	8.881784e-16	50
1466216	9.966998e-01	16
1466217	8.388818e-01	22
1466219	8.881784e-16	50
1466220	6.640945e-01	24
1466221	9.923267e-01	17
1466222	1.133316e-12	48
1466208	1.000000e+00	6
1466209	8.881784e-16	50
1466210	1.000000e+00	4
1466211	1.000000e+00	7
1466212	9.999994e-01	9
1466213	1.193067e-05	40
1466214	8.881784e-16	50
1466215	1.049339e-07	43
1466203	1.000000e+00	3
1466202	1.013194e-01	30
1466201	8.986806e-01	21
1466200	4.529710e-14	49
1466207	1.000000e+00	5
1466206	9.999549e-01	12
1466205	1.000000e+00	5
1466204	1.000000e+00	1
1466195	9.986989e-01	15
1466194	9.966998e-01	16
1466193	9.999999e-01	8
1466199	1.000000e+00	0
1466198	1.641957e-02	33
1466197	4.510745e-05	39
1466196	2.807050e-06	41
1466186	1.000000e+00	7
1466187	9.999972e-01	10
1466184	1.000000e+00	1
1466185	1.854161e-11	47
1466188	1.000000e+00	6
1466189	1.000000e+00	5
1466178	9.999549e-01	12
1466179	9.999881e-01	11
1466176	1.000000e+00	0
1466177	1.000000e+00	1
1466182	9.999881e-01	11
1466183	1.000000e+00	0
1466180	1.000000e+00	2
1466181	9.999999e-01	8
1463542	8.881784e-16	50
1463543	4.529710e-14	49
1463540	1.000000e+00	4
1463538	4.529710e-14	49
1463539	8.881784e-16	50
1463536	8.881784e-16	50
1463537	1.193067e-05	40
1463550	7.600562e-01	23
1463551	4.529710e-14	49
1463548	7.600562e-01	23
1463549	8.881784e-16	50
1463546	1.641957e-02	33
1463547	4.529710e-14	49
1463544	8.881784e-16	50
1463535	3.245432e-02	32
1463534	7.673339e-03	34
1463533	8.881784e-16	50
1463532	5.561376e-01	25
1463531	8.881784e-16	50
1463530	8.881784e-16	50
1463529	9.995319e-01	14
1463528	5.561376e-01	25
1463683	1.000000e+00	2
1463682	2.104926e-09	45
1463681	9.999999e-01	8
1463680	3.245432e-02	32
1463687	1.000000e+00	0
1463686	1.000000e+00	0
1463685	1.000000e+00	0
1463684	1.000000e+00	3
1463691	1.000000e+00	0
1463690	8.881784e-16	50
1463689	1.000000e+00	2
1463688	1.000000e+00	0
1463695	9.999881e-01	11
1463694	1.000000e+00	6
1463693	9.999549e-01	12
1463692	9.999881e-01	11
1463698	9.999549e-01	12
1463697	1.000000e+00	0
1463702	8.881784e-16	50
1463703	8.881784e-16	50
1463701	3.245432e-02	32
1463706	4.529710e-14	49
1463704	8.881784e-16	50
1463705	1.133316e-12	48
1463710	4.529710e-14	49
1463711	1.133316e-12	48
1463708	3.300224e-03	35
1463709	8.881784e-16	50
1463713	4.681115e-04	37
1463712	1.854161e-11	47
1463715	1.000000e+00	4
1463714	4.529710e-14	49
1463717	9.835804e-01	18
1463716	1.000000e+00	6
1463719	8.881784e-16	50
1463718	8.388818e-01	22
1463721	8.881784e-16	50
1463720	1.854161e-11	47
1463723	1.000000e+00	7
1463722	1.000000e+00	4
1463724	9.999994e-01	9
1463727	1.000000e+00	2
1463726	2.104926e-09	45
1463729	1.000000e+00	2
1463730	1.000000e+00	7
1463731	1.000000e+00	7
1463732	1.000000e+00	4
1463733	5.817779e-07	42
1463734	2.104926e-09	45
1463735	3.300224e-03	35
1463736	1.621870e-08	44
1463739	1.000000e+00	5
1463740	1.000000e+00	0
1463741	1.000000e+00	0
1463742	9.999994e-01	9
1463743	1.000000e+00	5
1463750	1.000000e+00	0
1463749	1.000000e+00	0
1463748	1.641957e-02	33
1463747	1.000000e+00	1
1463746	1.000000e+00	0
1463745	5.561376e-01	25
1463744	1.000000e+00	0
1463759	1.000000e+00	0
1463758	1.000000e+00	0
1463757	1.000000e+00	2
1463756	8.881784e-16	50
1463755	1.000000e+00	5
1463754	1.013194e-01	30
1463753	3.300224e-03	35
1463752	5.946023e-02	31
1463766	4.681115e-04	37
1463764	1.000000e+00	4
1463765	1.641957e-02	33
1463762	4.510745e-05	39
1463763	8.881784e-16	50
1463760	8.881784e-16	50
1463761	1.000000e+00	0
1463775	5.817779e-07	42
1463772	2.104926e-09	45
1463773	9.966998e-01	16
1463770	1.133316e-12	48
1463768	8.881784e-16	50
1463769	4.529710e-14	49
1463781	8.881784e-16	50
1463777	5.561376e-01	25
1463776	4.529710e-14	49
1463779	3.359055e-01	27
1463778	8.881784e-16	50
1463789	9.999972e-01	10
1463791	1.000000e+00	7
1463790	9.405398e-01	20
1463785	1.000000e+00	7
1463787	1.000000e+00	4
1463786	4.529710e-14	49
1463796	9.923267e-01	17
1463797	7.673339e-03	34
1463798	4.529710e-14	49
1463799	9.999881e-01	11
1463793	1.621870e-08	44
1463795	8.881784e-16	50
1463804	2.230891e-10	46
1463805	9.995319e-01	14
1463806	4.529710e-14	49
1463807	9.999994e-01	9
1463800	8.881784e-16	50
1463801	9.999881e-01	11
1463803	1.000000e+00	3
1463562	1.000000e+00	4
1463563	1.000000e+00	1
1463560	8.881784e-16	50
1463561	8.881784e-16	50
1463566	8.881784e-16	50
1463567	1.000000e+00	5
1463564	2.230891e-10	46
1463565	8.881784e-16	50
1463554	3.359055e-01	27
1463555	1.193067e-05	40
1463552	4.529710e-14	49
1463553	8.881784e-16	50
1463558	8.881784e-16	50
1463559	2.230891e-10	46
1463556	9.966998e-01	16
1463557	4.529710e-14	49
1463579	4.529710e-14	49
1463578	9.998471e-01	13
1463583	1.193067e-05	40
1463581	9.999999e-01	8
1463580	2.807050e-06	41
1463571	4.529710e-14	49
1463570	8.881784e-16	50
1463568	5.946023e-02	31
1463575	5.817779e-07	42
1463574	8.881784e-16	50
1463573	1.193067e-05	40
1463572	8.881784e-16	50
1463592	8.881784e-16	50
1463593	3.300224e-03	35
1463594	8.881784e-16	50
1463595	8.986806e-01	21
1463596	1.529320e-04	38
1463597	9.923267e-01	17
1463598	1.529320e-04	38
1463599	5.817779e-07	42
1463584	1.000000e+00	1
1463585	8.881784e-16	50
1463586	8.881784e-16	50
1463587	4.438624e-01	26
1463588	1.854161e-11	47
1463589	3.300224e-03	35
1463590	9.835804e-01	18
1463591	8.881784e-16	50
1463609	5.817779e-07	42
1463608	8.881784e-16	50
1463611	4.681115e-04	37
1463612	7.673339e-03	34
1463615	9.999999e-01	8
1463601	5.946023e-02	31
1463600	9.675457e-01	19
1463603	1.000000e+00	0
1463602	1.000000e+00	2
1463605	8.881784e-16	50
1463604	5.817779e-07	42
1463607	1.000000e+00	2
1463606	2.807050e-06	41
1463630	4.529710e-14	49
1463631	6.640945e-01	24
1463629	8.881784e-16	50
1463626	9.999994e-01	9
1463627	1.000000e+00	3
1463624	8.881784e-16	50
1463622	1.621870e-08	44
1463620	8.881784e-16	50
1463621	8.881784e-16	50
1463618	2.104926e-09	45
1463619	7.673339e-03	34
1463616	2.807050e-06	41
1463617	5.946023e-02	31
1463647	9.675457e-01	19
1463646	4.529710e-14	49
1463645	8.388818e-01	22
1463641	8.881784e-16	50
1463640	8.881784e-16	50
1463639	4.529710e-14	49
1463638	8.881784e-16	50
1463637	1.000000e+00	4
1463636	8.388818e-01	22
1463635	7.673339e-03	34
1463634	9.998471e-01	13
1463633	4.438624e-01	26
1463632	8.881784e-16	50
1463660	9.995319e-01	14
1463661	8.881784e-16	50
1463662	8.881784e-16	50
1463656	1.000000e+00	2
1463657	1.854161e-11	47
1463658	9.999972e-01	10
1463659	1.000000e+00	5
1463652	2.104926e-09	45
1463653	8.881784e-16	50
1463654	8.881784e-16	50
1463655	2.104926e-09	45
1463648	8.881784e-16	50
1463649	8.881784e-16	50
1463651	1.000000e+00	4
1463677	9.999972e-01	10
1463676	9.999994e-01	9
1463679	4.438624e-01	26
1463678	1.000000e+00	3
1463673	1.000000e+00	3
1463675	1.000000e+00	2
1463669	8.881784e-16	50
1463668	9.405398e-01	20
1463671	9.999549e-01	12
1463670	3.300224e-03	35
1463665	8.881784e-16	50
1463664	8.881784e-16	50
1463667	1.000000e+00	1
1463666	9.999999e-01	8
1463990	9.998471e-01	13
1463991	1.621870e-08	44
1463988	6.640945e-01	24
1463989	8.881784e-16	50
1463987	9.999999e-01	8
1463984	9.986989e-01	15
1463998	9.966998e-01	16
1463996	8.388818e-01	22
1463997	2.399438e-01	28
1463994	1.133316e-12	48
1463995	1.000000e+00	3
1463992	1.000000e+00	1
1463993	8.881784e-16	50
1463975	1.000000e+00	3
1463974	8.881784e-16	50
1463973	1.133316e-12	48
1463972	1.301086e-03	36
1463971	9.999999e-01	8
1463970	1.000000e+00	3
1463969	1.000000e+00	4
1463968	2.399438e-01	28
1463983	8.986806e-01	21
1463982	1.000000e+00	5
1463981	8.881784e-16	50
1463980	9.999999e-01	8
1463979	3.359055e-01	27
1463978	1.000000e+00	5
1463977	5.561376e-01	25
1463956	9.966998e-01	16
1463958	8.881784e-16	50
1463959	1.000000e+00	3
1463952	8.881784e-16	50
1463953	1.000000e+00	1
1463954	2.104926e-09	45
1463955	7.600562e-01	23
1463964	8.986806e-01	21
1463965	9.999881e-01	11
1463960	5.946023e-02	31
1463962	1.611182e-01	29
1463963	2.104926e-09	45
1463941	6.640945e-01	24
1463940	9.999972e-01	10
1463942	1.000000e+00	0
1463937	1.000000e+00	6
1463936	1.049339e-07	43
1463938	9.405398e-01	20
1463948	9.999994e-01	9
1463951	1.000000e+00	1
1463950	9.999549e-01	12
1463945	6.640945e-01	24
1463944	9.835804e-01	18
1463947	1.000000e+00	3
1463946	9.999549e-01	12
1464050	1.000000e+00	0
1464051	1.000000e+00	7
1464048	8.881784e-16	50
1464049	1.000000e+00	0
1464052	1.301086e-03	36
1464058	5.561376e-01	25
1464059	1.049339e-07	43
1464056	1.000000e+00	0
1464057	1.000000e+00	5
1464062	1.854161e-11	47
1464063	3.300224e-03	35
1464060	1.000000e+00	3
1464061	1.000000e+00	1
1464035	9.999994e-01	9
1464034	1.193067e-05	40
1464033	3.245432e-02	32
1464032	1.000000e+00	5
1464039	9.999549e-01	12
1464038	4.529710e-14	49
1464037	8.881784e-16	50
1464036	1.000000e+00	0
1464043	4.529710e-14	49
1464042	9.998471e-01	13
1464041	1.000000e+00	4
1464040	9.998471e-01	13
1464045	1.000000e+00	0
1464044	1.000000e+00	7
1464016	1.000000e+00	0
1464017	1.000000e+00	4
1464018	1.000000e+00	7
1464019	9.999972e-01	10
1464020	1.000000e+00	6
1464021	1.000000e+00	3
1464022	9.986989e-01	15
1464023	1.000000e+00	2
1464025	3.359055e-01	27
1464026	1.000000e+00	2
1464027	4.529710e-14	49
1464028	4.529710e-14	49
1464029	1.000000e+00	0
1464030	1.133316e-12	48
1464031	8.881784e-16	50
1464001	9.986989e-01	15
1464003	9.999972e-01	10
1464004	2.104926e-09	45
1464006	3.245432e-02	32
1464009	9.405398e-01	20
1464008	9.405398e-01	20
1464010	9.999972e-01	10
1464013	2.807050e-06	41
1464012	9.986989e-01	15
1464015	8.881784e-16	50
1464014	1.854161e-11	47
1463871	1.013194e-01	30
1463870	1.611182e-01	29
1463869	2.104926e-09	45
1463867	1.000000e+00	3
1463866	8.881784e-16	50
1463865	1.000000e+00	0
1463864	1.000000e+00	0
1463863	1.000000e+00	0
1463862	1.133316e-12	48
1463861	5.817779e-07	42
1463860	1.000000e+00	0
1463859	1.000000e+00	0
1463858	1.000000e+00	0
1463857	1.000000e+00	2
1463855	1.000000e+00	0
[truncated: 306 more rows]
