# Supplementary material for: Translational Selection Is Ubiquitous in Prokaryotes
Source: PLoS Genet. 2010 Jun 24;6(6):e1001004. doi: 10.1371/journal.pgen.1001004 (PMC2891978; doi:10.1371/journal.pgen.1001004)
Supplement: Dataset S1 — OCU/non-OCU gene calls in 461 Bacterial and Archaeal genomes, and summary tables of genome properties and OCU preferences for specific codons. (4.77 MB ZIP) [file pgen.1001004.s001.zip › Dataset_S1_Archaea/Pyrobaculum_arsenaticum_DSM_13514.arff.ocuGenes]

GeneID	signTest_p	ocuProbWinCnt
5054298	9.998471e-01	13
5054299	1.000000e+00	2
5054296	1.000000e+00	1
5054297	1.000000e+00	2
5054302	2.104926e-09	45
5054303	4.529710e-14	49
5054300	1.049339e-07	43
5054301	9.405398e-01	20
5469382	4.529710e-14	49
5054290	1.000000e+00	6
5054291	9.999549e-01	12
5054288	8.881784e-16	50
5054289	9.995319e-01	14
5054294	4.529710e-14	49
5054295	1.133316e-12	48
5054292	9.999994e-01	9
5054293	1.000000e+00	2
5054283	8.881784e-16	50
5054282	9.999994e-01	9
5054281	1.621870e-08	44
5054280	8.881784e-16	50
5054286	1.000000e+00	0
5054285	3.300224e-03	35
5054284	8.881784e-16	50
5054275	2.399438e-01	28
5054274	1.000000e+00	6
5054273	9.995319e-01	14
5054272	8.881784e-16	50
5054279	1.000000e+00	1
5054277	1.621870e-08	44
5054276	8.986806e-01	21
5054328	6.640945e-01	24
5054329	9.999549e-01	12
5054330	3.359055e-01	27
5054331	9.999549e-01	12
5054332	1.000000e+00	1
5054333	2.807050e-06	41
5054334	1.049339e-07	43
5054335	4.529710e-14	49
5054320	8.881784e-16	50
5054321	8.881784e-16	50
5054322	8.881784e-16	50
5054323	8.881784e-16	50
5054325	4.529710e-14	49
5054326	1.529320e-04	38
5054327	8.881784e-16	50
5054313	1.854161e-11	47
5054312	1.000000e+00	0
5054315	8.881784e-16	50
5054317	1.000000e+00	6
5054316	3.359055e-01	27
5054319	1.000000e+00	6
5054318	4.529710e-14	49
5054305	8.881784e-16	50
5054304	9.999999e-01	8
5054307	9.986989e-01	15
5054306	8.881784e-16	50
5054309	1.000000e+00	5
5054308	1.611182e-01	29
5054311	2.230891e-10	46
5054310	8.986806e-01	21
5054238	1.000000e+00	1
5054239	1.641957e-02	33
5054236	9.999999e-01	8
5054235	1.854161e-11	47
5054232	1.133316e-12	48
5054233	4.529710e-14	49
5054230	9.998471e-01	13
5054231	1.000000e+00	1
5054228	7.600562e-01	23
5054229	9.986989e-01	15
5054226	2.104926e-09	45
5054227	2.399438e-01	28
5054224	8.388818e-01	22
5054225	9.999972e-01	10
5054223	8.881784e-16	50
5054222	1.049339e-07	43
5054220	8.881784e-16	50
5054219	1.621870e-08	44
5054218	8.388818e-01	22
5054217	8.881784e-16	50
5054216	8.881784e-16	50
5054215	2.230891e-10	46
5054214	1.000000e+00	6
5054213	6.640945e-01	24
5054212	1.000000e+00	6
5054211	9.923267e-01	17
5054210	8.881784e-16	50
5054208	8.881784e-16	50
5054268	8.881784e-16	50
5054269	1.000000e+00	0
5054271	1.000000e+00	0
5054264	2.807050e-06	41
5054265	1.000000e+00	4
5054267	1.621870e-08	44
5054260	1.000000e+00	0
5054261	3.245432e-02	32
5054262	8.881784e-16	50
5054263	8.881784e-16	50
5054256	9.986989e-01	15
5054257	1.013194e-01	30
5054258	9.998471e-01	13
5054259	1.000000e+00	2
5054253	1.000000e+00	3
5054252	9.835804e-01	18
5054255	1.000000e+00	2
5054254	1.049339e-07	43
5054249	8.881784e-16	50
5054248	8.388818e-01	22
5054250	1.193067e-05	40
5054245	1.000000e+00	2
5054244	1.193067e-05	40
5054247	8.881784e-16	50
5054246	8.881784e-16	50
5054241	1.000000e+00	5
5054240	8.881784e-16	50
5054243	1.133316e-12	48
5054242	8.986806e-01	21
5054419	1.000000e+00	0
5054418	6.640945e-01	24
5054417	9.966998e-01	16
5054416	4.438624e-01	26
5054423	9.675457e-01	19
5054422	1.000000e+00	0
5054421	8.881784e-16	50
5054420	5.946023e-02	31
5054426	9.986989e-01	15
5054431	1.000000e+00	2
5054430	1.854161e-11	47
5054429	1.000000e+00	1
5054428	8.881784e-16	50
5054402	1.000000e+00	0
5054403	1.000000e+00	4
5054401	7.600562e-01	23
5054406	9.995319e-01	14
5054407	4.510745e-05	39
5054404	1.000000e+00	2
5054405	1.301086e-03	36
5054410	1.000000e+00	2
5054411	1.000000e+00	5
5054408	1.193067e-05	40
5054409	1.000000e+00	1
5054414	5.817779e-07	42
5054415	2.399438e-01	28
5054412	8.881784e-16	50
5054413	6.640945e-01	24
5054449	8.881784e-16	50
5054448	7.600562e-01	23
5054451	5.561376e-01	25
5054450	8.881784e-16	50
5054453	8.881784e-16	50
5054452	1.641957e-02	33
5054455	8.881784e-16	50
5054457	9.835804e-01	18
5054459	1.000000e+00	0
5054458	4.681115e-04	37
5054461	3.359055e-01	27
5054460	1.301086e-03	36
5054463	3.300224e-03	35
5054462	1.000000e+00	3
5054433	1.611182e-01	29
5054434	8.881784e-16	50
5054435	8.881784e-16	50
5054436	1.301086e-03	36
5054437	8.881784e-16	50
5054438	8.881784e-16	50
5054439	8.881784e-16	50
5054440	1.000000e+00	4
5054441	1.000000e+00	1
5054442	1.000000e+00	0
5054443	1.000000e+00	0
5054444	1.000000e+00	0
5054445	8.881784e-16	50
5054447	9.999994e-01	9
5054359	4.529710e-14	49
5054357	9.966998e-01	16
5054356	3.300224e-03	35
5054355	1.000000e+00	0
5054353	1.854161e-11	47
5054352	3.245432e-02	32
5054367	9.923267e-01	17
5054366	1.133316e-12	48
5054365	1.000000e+00	2
5054364	9.999972e-01	10
5054363	8.881784e-16	50
5054362	1.000000e+00	3
5054361	1.611182e-01	29
5054360	9.999549e-01	12
5054342	1.641957e-02	33
5054343	8.881784e-16	50
5054340	8.881784e-16	50
5054338	1.854161e-11	47
5054339	8.881784e-16	50
5054336	1.000000e+00	2
5054337	8.881784e-16	50
5054350	8.881784e-16	50
5054351	1.611182e-01	29
5054349	5.817779e-07	42
5054346	8.881784e-16	50
5054347	9.995319e-01	14
5054344	8.881784e-16	50
5054345	4.529710e-14	49
5054389	1.854161e-11	47
5054388	1.013194e-01	30
5054391	9.999972e-01	10
5054390	1.000000e+00	0
5054384	9.999999e-01	8
5054387	9.923267e-01	17
5054386	8.881784e-16	50
5054396	4.529710e-14	49
5054399	8.881784e-16	50
5054398	9.923267e-01	17
5054392	1.133316e-12	48
5054395	9.923267e-01	17
5054394	1.000000e+00	3
5054372	1.193067e-05	40
5054373	1.133316e-12	48
5054375	9.675457e-01	19
5054368	9.835804e-01	18
5054369	1.000000e+00	7
5054370	4.529710e-14	49
5054371	1.000000e+00	2
5054381	1.000000e+00	1
5054382	1.049339e-07	43
5054383	1.854161e-11	47
5054377	1.641957e-02	33
5054378	8.881784e-16	50
5054379	8.881784e-16	50
5054025	2.399438e-01	28
5054024	9.999994e-01	9
5054027	5.946023e-02	31
5054026	8.881784e-16	50
5054029	7.673339e-03	34
5054028	9.999999e-01	8
5054031	1.000000e+00	0
5054023	1.133316e-12	48
5054040	9.923267e-01	17
5054043	3.300224e-03	35
5054044	1.000000e+00	0
5054045	8.881784e-16	50
5054046	5.561376e-01	25
5054047	8.881784e-16	50
5054032	8.986806e-01	21
5054033	8.881784e-16	50
5054034	1.000000e+00	0
5054035	8.881784e-16	50
5054036	8.881784e-16	50
5054037	1.000000e+00	1
5054038	9.995319e-01	14
5054039	4.529710e-14	49
5054059	9.995319e-01	14
5054058	1.133316e-12	48
5054057	8.881784e-16	50
5054056	8.881784e-16	50
5054063	8.881784e-16	50
5054062	9.835804e-01	18
5054061	1.000000e+00	6
5054060	8.881784e-16	50
5054051	8.388818e-01	22
5054050	1.000000e+00	3
5054049	1.049339e-07	43
5054048	1.621870e-08	44
5054054	1.000000e+00	4
5054053	9.999549e-01	12
5054075	8.881784e-16	50
5054072	1.000000e+00	3
5054073	9.986989e-01	15
5054078	8.881784e-16	50
5054079	1.000000e+00	0
5054076	1.000000e+00	2
5054077	3.300224e-03	35
5054066	8.881784e-16	50
5054067	8.881784e-16	50
5054064	1.000000e+00	0
5054065	4.529710e-14	49
5054070	1.000000e+00	1
5054071	5.561376e-01	25
5054068	8.881784e-16	50
5054069	1.000000e+00	3
5054144	1.000000e+00	0
5054145	1.000000e+00	1
5054146	1.000000e+00	5
5054147	1.049339e-07	43
5054148	8.881784e-16	50
5054149	1.000000e+00	5
5054150	2.104926e-09	45
5054151	9.923267e-01	17
5054152	9.999549e-01	12
5054153	1.000000e+00	5
5054154	1.854161e-11	47
5054155	1.000000e+00	1
5054156	1.000000e+00	1
5054157	4.510745e-05	39
5054158	2.104926e-09	45
5054159	1.000000e+00	7
5054160	1.000000e+00	3
5054163	1.000000e+00	0
5054162	1.611182e-01	29
5054165	1.000000e+00	6
5054164	8.881784e-16	50
5054166	1.000000e+00	1
5054169	8.881784e-16	50
5054168	1.000000e+00	6
5054171	1.000000e+00	0
5054170	9.998471e-01	13
5054173	3.359055e-01	27
5054172	1.000000e+00	2
5054175	8.881784e-16	50
5054174	3.359055e-01	27
5054178	9.986989e-01	15
5054179	8.881784e-16	50
5054176	1.000000e+00	3
5054177	1.000000e+00	4
5054182	1.000000e+00	1
5054183	1.000000e+00	6
5054181	9.999972e-01	10
5054186	1.049339e-07	43
5054187	9.966998e-01	16
5054184	1.133316e-12	48
5054185	1.000000e+00	1
5054190	1.000000e+00	1
5054191	9.986989e-01	15
5054188	7.673339e-03	34
5054189	8.881784e-16	50
5054195	1.000000e+00	4
5054194	1.049339e-07	43
5054193	1.000000e+00	0
5054192	1.193067e-05	40
5054199	1.133316e-12	48
5054198	9.835804e-01	18
5054197	8.881784e-16	50
5054196	8.881784e-16	50
5054203	1.611182e-01	29
5054202	8.881784e-16	50
5054201	8.881784e-16	50
5054200	9.675457e-01	19
5054207	1.000000e+00	6
5054206	9.405398e-01	20
5054205	9.405398e-01	20
5054204	9.999881e-01	11
5054085	1.000000e+00	4
5054087	3.359055e-01	27
5054080	1.301086e-03	36
5054081	4.438624e-01	26
5054082	5.817779e-07	42
5054083	4.438624e-01	26
5054092	1.000000e+00	0
5054093	3.300224e-03	35
5054094	9.675457e-01	19
5054088	1.000000e+00	6
5054089	4.529710e-14	49
5054090	5.817779e-07	42
5054091	4.510745e-05	39
5054101	1.000000e+00	1
5054103	4.529710e-14	49
5054102	8.881784e-16	50
5054097	7.673339e-03	34
5054096	1.049339e-07	43
5054099	8.881784e-16	50
5054098	9.966998e-01	16
5054109	1.013194e-01	30
5054108	9.998471e-01	13
5054111	1.000000e+00	0
5054110	1.000000e+00	7
5054105	1.000000e+00	3
5054104	8.881784e-16	50
5054107	8.881784e-16	50
5054106	1.000000e+00	4
5054118	3.300224e-03	35
5054119	8.881784e-16	50
5054114	3.245432e-02	32
5054115	4.529710e-14	49
5054112	8.881784e-16	50
5054113	7.673339e-03	34
5054126	9.998471e-01	13
5054127	1.854161e-11	47
5054124	9.405398e-01	20
5054125	1.621870e-08	44
5054122	1.000000e+00	0
5054123	2.230891e-10	46
5054120	3.359055e-01	27
5054121	9.999881e-01	11
5054135	1.000000e+00	0
5054134	8.881784e-16	50
5054133	4.681115e-04	37
5054132	1.049339e-07	43
5054131	1.000000e+00	1
5054130	8.881784e-16	50
5054129	1.000000e+00	2
5054128	1.000000e+00	0
5054142	8.881784e-16	50
5054141	5.946023e-02	31
5054140	8.881784e-16	50
5054139	4.510745e-05	39
5054138	1.000000e+00	1
5054137	1.000000e+00	0
5054136	1.000000e+00	2
5055634	8.986806e-01	21
5055635	1.000000e+00	0
5055632	8.881784e-16	50
5055633	2.230891e-10	46
5055638	1.000000e+00	0
5055639	4.529710e-14	49
5055636	9.999994e-01	9
5055642	1.000000e+00	7
5055643	9.995319e-01	14
5055640	8.881784e-16	50
5055646	4.529710e-14	49
5055647	4.529710e-14	49
5055644	5.817779e-07	42
5055645	1.000000e+00	0
5055619	4.529710e-14	49
5055618	8.881784e-16	50
5055617	9.923267e-01	17
5055616	1.621870e-08	44
5055623	9.405398e-01	20
5055622	8.986806e-01	21
5055620	1.000000e+00	0
5055627	1.611182e-01	29
5055626	9.986989e-01	15
5055625	2.399438e-01	28
5055624	8.881784e-16	50
5055631	7.673339e-03	34
5055630	1.000000e+00	2
5055628	1.000000e+00	2
5055665	1.621870e-08	44
5055666	1.000000e+00	7
5055667	9.999881e-01	11
5055669	1.133316e-12	48
5055670	1.000000e+00	2
5055671	8.881784e-16	50
5055672	9.999994e-01	9
5055673	3.245432e-02	32
5055674	1.000000e+00	4
5055675	1.000000e+00	1
5055676	1.000000e+00	1
5055677	1.641957e-02	33
5055678	2.230891e-10	46
5055649	8.881784e-16	50
5055651	9.998471e-01	13
5055650	8.881784e-16	50
5055653	1.000000e+00	2
5055655	7.673339e-03	34
5055654	8.881784e-16	50
5055656	3.245432e-02	32
5055659	4.529710e-14	49
5055658	8.881784e-16	50
5055661	3.300224e-03	35
5055660	8.881784e-16	50
5055663	1.193067e-05	40
5055662	1.000000e+00	2
5055702	4.438624e-01	26
5055703	4.529710e-14	49
5055700	6.640945e-01	24
5055701	8.881784e-16	50
5055698	1.000000e+00	1
5055696	1.000000e+00	7
5055708	3.245432e-02	32
5055709	1.000000e+00	4
5055706	1.000000e+00	6
5055707	1.000000e+00	0
5055704	1.000000e+00	4
5055705	8.388818e-01	22
5055687	8.881784e-16	50
5055686	8.986806e-01	21
5055685	1.000000e+00	2
5055684	1.000000e+00	0
5055683	5.561376e-01	25
5055682	2.230891e-10	46
5055681	1.854161e-11	47
5055680	8.881784e-16	50
5055695	1.000000e+00	3
5055693	1.000000e+00	2
5055692	8.881784e-16	50
5055691	1.000000e+00	2
5055690	8.881784e-16	50
5055689	2.807050e-06	41
5055688	1.000000e+00	4
5055732	5.561376e-01	25
5055733	1.000000e+00	1
5055734	1.000000e+00	4
5055735	1.049339e-07	43
5055728	8.881784e-16	50
5055729	9.999881e-01	11
5055730	8.881784e-16	50
5055740	1.133316e-12	48
5055742	1.621870e-08	44
5055743	8.881784e-16	50
5055736	1.000000e+00	7
5055737	9.998471e-01	13
5055738	4.529710e-14	49
5055739	1.000000e+00	3
5055717	1.000000e+00	7
5055716	8.881784e-16	50
5055719	1.000000e+00	1
5055718	8.881784e-16	50
5055713	9.999999e-01	8
5055712	1.000000e+00	1
5055715	8.881784e-16	50
5055714	1.000000e+00	3
5055725	8.881784e-16	50
5055724	1.000000e+00	2
5055727	8.881784e-16	50
5055726	9.675457e-01	19
5055721	1.013194e-01	30
5055720	8.881784e-16	50
5055723	1.000000e+00	1
5055515	8.881784e-16	50
5055514	2.104926e-09	45
5055513	1.000000e+00	2
5055512	4.438624e-01	26
5055519	3.359055e-01	27
5055518	1.013194e-01	30
5055517	5.561376e-01	25
5055516	2.230891e-10	46
5055507	1.000000e+00	0
5055506	1.000000e+00	1
5055505	9.998471e-01	13
5055504	1.000000e+00	2
5055511	1.000000e+00	0
5055510	9.995319e-01	14
5055509	1.000000e+00	5
5055508	1.133316e-12	48
5055498	8.881784e-16	50
5055499	8.881784e-16	50
5055496	1.000000e+00	2
5055502	8.881784e-16	50
5055503	4.529710e-14	49
5055500	8.881784e-16	50
5055501	5.946023e-02	31
5055490	8.881784e-16	50
5055491	1.000000e+00	1
5055488	9.999549e-01	12
5055489	9.966998e-01	16
5055494	1.000000e+00	0
5055495	1.193067e-05	40
5055492	2.104926e-09	45
5055493	8.881784e-16	50
5055545	8.881784e-16	50
5055547	9.998471e-01	13
5055546	9.999549e-01	12
5055548	8.881784e-16	50
5055551	4.529710e-14	49
5055550	1.000000e+00	0
5055536	1.529320e-04	38
5055539	1.000000e+00	1
5055538	3.245432e-02	32
5055541	4.529710e-14	49
5055540	1.000000e+00	4
5055542	1.000000e+00	0
5055528	1.000000e+00	0
5055529	8.881784e-16	50
5055530	8.881784e-16	50
5055532	1.000000e+00	0
5055533	1.000000e+00	4
5055534	9.999972e-01	10
5055535	1.000000e+00	0
5055520	2.230891e-10	46
5055521	1.000000e+00	5
5055522	9.999972e-01	10
5055523	8.881784e-16	50
5055524	9.986989e-01	15
5055525	1.529320e-04	38
5055526	1.854161e-11	47
5055527	8.388818e-01	22
5055583	1.000000e+00	3
5055582	2.104926e-09	45
5055581	4.529710e-14	49
5055580	9.999994e-01	9
5055579	9.923267e-01	17
5055577	9.999999e-01	8
5055576	3.245432e-02	32
5055575	1.000000e+00	6
5055574	4.510745e-05	39
5055571	8.881784e-16	50
5055569	9.923267e-01	17
5055566	4.438624e-01	26
5055567	4.529710e-14	49
5055564	1.000000e+00	5
5055565	9.998471e-01	13
5055562	3.359055e-01	27
5055563	9.998471e-01	13
5055560	9.999881e-01	11
5055561	1.000000e+00	1
5055559	8.881784e-16	50
5055556	8.881784e-16	50
5055557	4.510745e-05	39
5055554	8.881784e-16	50
5055553	1.854161e-11	47
5055613	1.049339e-07	43
5055612	8.881784e-16	50
5055615	9.995319e-01	14
5055614	3.245432e-02	32
5055609	5.561376e-01	25
5055608	8.881784e-16	50
5055611	6.640945e-01	24
5055610	9.405398e-01	20
5055605	1.000000e+00	0
5055604	1.000000e+00	7
5055607	9.999549e-01	12
5055606	1.000000e+00	0
5055601	5.561376e-01	25
5055600	1.854161e-11	47
5055603	2.104926e-09	45
5055602	1.000000e+00	2
5055596	1.000000e+00	2
5055597	1.854161e-11	47
5055598	8.881784e-16	50
5055599	5.817779e-07	42
5055592	3.245432e-02	32
5055593	4.681115e-04	37
5055594	8.881784e-16	50
5055595	1.193067e-05	40
5055589	1.000000e+00	6
5055590	1.133316e-12	48
5055591	1.000000e+00	0
5055585	9.999972e-01	10
5055586	1.000000e+00	7
5055587	2.399438e-01	28
5055873	1.000000e+00	0
5055872	4.529710e-14	49
5055875	9.995319e-01	14
5055874	8.881784e-16	50
5055877	1.000000e+00	2
5055876	9.999994e-01	9
5055879	1.000000e+00	4
5055878	4.529710e-14	49
5055881	2.807050e-06	41
5055880	1.000000e+00	0
5055883	1.621870e-08	44
5055882	1.000000e+00	2
5055885	1.000000e+00	0
5055884	8.881784e-16	50
5055886	8.881784e-16	50
5055888	1.000000e+00	1
5055889	2.230891e-10	46
5055890	3.300224e-03	35
5055891	9.405398e-01	20
5055892	1.611182e-01	29
5055893	1.000000e+00	1
5055894	1.000000e+00	2
5055897	8.881784e-16	50
5055899	2.399438e-01	28
5055900	1.854161e-11	47
5055902	2.104926e-09	45
5055903	1.000000e+00	1
5055907	5.561376e-01	25
5055906	1.000000e+00	4
5055905	5.946023e-02	31
5055904	1.000000e+00	2
5055911	2.104926e-09	45
5055909	3.300224e-03	35
5055908	1.000000e+00	2
5055915	9.999972e-01	10
5055914	1.000000e+00	2
5055913	8.881784e-16	50
5055912	1.000000e+00	2
5055919	5.817779e-07	42
5055918	1.133316e-12	48
5055917	1.641957e-02	33
5055916	5.817779e-07	42
5055922	8.881784e-16	50
5055923	8.986806e-01	21
5055920	4.438624e-01	26
5055921	1.854161e-11	47
5055926	9.999881e-01	11
5055927	1.000000e+00	6
5055924	9.999994e-01	9
5055925	1.000000e+00	6
5055930	8.881784e-16	50
5055931	9.923267e-01	17
5055928	8.881784e-16	50
5055929	9.999881e-01	11
5055934	1.000000e+00	1
5055935	2.104926e-09	45
5055932	1.000000e+00	1
5055933	8.881784e-16	50
5055941	1.000000e+00	0
5055940	9.995319e-01	14
5055943	1.000000e+00	2
5055942	1.013194e-01	30
5055937	1.000000e+00	1
5055936	8.881784e-16	50
5055939	6.640945e-01	24
5055938	8.881784e-16	50
5055949	9.999999e-01	8
5055948	1.000000e+00	0
5055951	1.000000e+00	0
5055945	2.104926e-09	45
5055944	5.561376e-01	25
5055947	1.000000e+00	0
5055946	8.881784e-16	50
5055956	1.000000e+00	4
5055958	9.999972e-01	10
5055959	2.230891e-10	46
5055952	5.561376e-01	25
5055953	4.529710e-14	49
5055955	6.640945e-01	24
5055964	9.986989e-01	15
5055965	9.966998e-01	16
5055966	9.835804e-01	18
5055967	8.881784e-16	50
5055960	4.529710e-14	49
5055961	8.881784e-16	50
5055962	4.438624e-01	26
5055974	1.000000e+00	4
5055973	1.133316e-12	48
5055972	3.300224e-03	35
5055971	5.946023e-02	31
5055970	1.611182e-01	29
5055969	1.854161e-11	47
5055968	1.000000e+00	1
5055983	9.999881e-01	11
5055982	8.881784e-16	50
5055980	1.133316e-12	48
5055979	9.999972e-01	10
5055978	8.881784e-16	50
5055977	1.529320e-04	38
5055976	8.388818e-01	22
5055990	1.000000e+00	5
5055989	8.881784e-16	50
5055986	8.881784e-16	50
5055987	9.999881e-01	11
5055984	9.986989e-01	15
5055998	1.049339e-07	43
5055999	8.881784e-16	50
5055996	1.000000e+00	0
5055997	9.995319e-01	14
5055994	1.000000e+00	1
5055995	1.529320e-04	38
5055992	8.881784e-16	50
5055993	1.000000e+00	0
5055752	9.986989e-01	15
5055753	1.000000e+00	6
5055754	1.000000e+00	6
5055755	1.621870e-08	44
5055756	9.986989e-01	15
5055757	9.966998e-01	16
5055758	1.641957e-02	33
5055759	9.986989e-01	15
5055744	4.529710e-14	49
5055745	1.621870e-08	44
5055746	1.000000e+00	1
5055748	4.529710e-14	49
5055749	1.000000e+00	1
5055750	1.854161e-11	47
5055751	8.881784e-16	50
5055769	1.529320e-04	38
5055768	2.807050e-06	41
5055771	8.881784e-16	50
5055770	4.529710e-14	49
5055773	9.999549e-01	12
5055772	1.013194e-01	30
5055775	1.000000e+00	1
5055774	8.881784e-16	50
5055761	1.000000e+00	2
5055760	1.000000e+00	0
5055763	1.854161e-11	47
5055762	9.999549e-01	12
5055765	1.000000e+00	4
5055764	9.923267e-01	17
5055767	8.881784e-16	50
5055766	1.000000e+00	2
5055786	1.133316e-12	48
5055787	7.673339e-03	34
5055784	4.529710e-14	49
5055785	8.881784e-16	50
5055790	1.000000e+00	1
5055791	9.995319e-01	14
5055788	8.881784e-16	50
5055789	7.673339e-03	34
5055778	1.000000e+00	1
5055779	1.000000e+00	7
5055776	4.529710e-14	49
5055777	4.529710e-14	49
5055782	8.881784e-16	50
5055781	8.881784e-16	50
5055803	1.000000e+00	0
5055802	8.881784e-16	50
5055801	1.000000e+00	5
5055800	8.881784e-16	50
5055807	1.529320e-04	38
5055806	3.359055e-01	27
5055804	1.000000e+00	0
5055795	1.000000e+00	5
5055794	9.999994e-01	9
5055793	8.881784e-16	50
5055799	4.529710e-14	49
5055798	1.000000e+00	2
5055797	8.881784e-16	50
5055796	8.881784e-16	50
5055820	8.881784e-16	50
5055821	1.000000e+00	0
5055822	7.600562e-01	23
5055823	2.399438e-01	28
5055816	4.529710e-14	49
5055817	9.999994e-01	9
5055818	1.000000e+00	2
5055819	4.529710e-14	49
5055812	1.000000e+00	2
5055813	3.245432e-02	32
5055814	1.000000e+00	4
5055815	8.881784e-16	50
5055808	8.881784e-16	50
5055809	1.000000e+00	0
5055810	1.641957e-02	33
5055811	2.807050e-06	41
5055837	9.999881e-01	11
5055836	9.999999e-01	8
5055839	8.881784e-16	50
5055838	2.230891e-10	46
5055833	1.000000e+00	2
5055832	8.881784e-16	50
5055835	8.881784e-16	50
5055834	8.881784e-16	50
5055829	1.000000e+00	0
5055828	1.000000e+00	0
5055831	8.881784e-16	50
5055830	7.673339e-03	34
5055825	8.986806e-01	21
5055824	8.881784e-16	50
5055827	4.438624e-01	26
5055826	8.881784e-16	50
5055854	8.881784e-16	50
5055855	9.986989e-01	15
5055852	1.049339e-07	43
5055853	1.301086e-03	36
5055850	1.000000e+00	0
5055851	7.600562e-01	23
5055848	1.000000e+00	7
5055849	5.946023e-02	31
5055846	8.881784e-16	50
5055847	9.986989e-01	15
5055844	8.881784e-16	50
5055845	8.881784e-16	50
5055842	1.301086e-03	36
5055843	3.245432e-02	32
5055840	1.000000e+00	7
5055841	2.807050e-06	41
5055871	5.817779e-07	42
5055870	4.529710e-14	49
5055869	5.946023e-02	31
5055868	8.986806e-01	21
5055867	8.881784e-16	50
5055865	6.640945e-01	24
5055864	7.600562e-01	23
5055863	8.388818e-01	22
5055862	2.807050e-06	41
5055861	1.000000e+00	0
5055859	1.133316e-12	48
5055858	1.854161e-11	47
5055857	1.193067e-05	40
5055856	8.881784e-16	50
5056180	1.000000e+00	4
5056181	1.133316e-12	48
5056182	9.675457e-01	19
5056183	7.673339e-03	34
5056176	1.000000e+00	4
5056177	9.999881e-01	11
5056178	1.000000e+00	4
5056179	9.923267e-01	17
5056188	4.529710e-14	49
5056189	9.999881e-01	11
5056190	9.999972e-01	10
5056191	1.000000e+00	0
5056184	1.000000e+00	1
5056186	1.000000e+00	1
5056187	5.946023e-02	31
5056165	1.000000e+00	3
5056164	4.529710e-14	49
5056167	8.881784e-16	50
5056166	8.881784e-16	50
5056161	2.807050e-06	41
5056160	5.817779e-07	42
5056173	4.529710e-14	49
5056172	1.000000e+00	1
5056175	8.881784e-16	50
5056174	1.000000e+00	0
5056169	1.133316e-12	48
5056171	5.817779e-07	42
5056170	8.881784e-16	50
5056150	8.881784e-16	50
5056151	1.854161e-11	47
5056148	1.854161e-11	47
5056149	1.133316e-12	48
5056146	1.000000e+00	2
5056147	8.986806e-01	21
5056144	3.359055e-01	27
5056145	9.835804e-01	18
5056158	9.999549e-01	12
5056159	7.600562e-01	23
5056156	1.000000e+00	5
5056157	7.673339e-03	34
5056154	1.000000e+00	6
5056155	8.881784e-16	50
5056152	3.359055e-01	27
5056153	1.000000e+00	7
5056135	8.388818e-01	22
5056134	1.529320e-04	38
5056133	2.807050e-06	41
5056131	4.510745e-05	39
5056129	3.300224e-03	35
5056128	8.881784e-16	50
5056143	9.835804e-01	18
5056140	8.881784e-16	50
5056139	1.133316e-12	48
5056138	1.013194e-01	30
5056137	9.999549e-01	12
5056136	8.881784e-16	50
5056240	4.510745e-05	39
5056241	1.000000e+00	5
5056242	9.835804e-01	18
5056243	3.245432e-02	32
5056245	1.193067e-05	40
5056246	9.986989e-01	15
5056247	9.835804e-01	18
5056249	8.881784e-16	50
5056250	1.133316e-12	48
5056251	8.881784e-16	50
5056252	1.854161e-11	47
5056255	4.529710e-14	49
5056225	2.230891e-10	46
5056224	8.881784e-16	50
5056227	1.000000e+00	0
5056229	1.133316e-12	48
5056228	9.405398e-01	20
5056231	7.673339e-03	34
5056230	9.675457e-01	19
5056233	8.881784e-16	50
5056235	9.405398e-01	20
5056234	1.000000e+00	0
5056237	2.230891e-10	46
5056236	4.529710e-14	49
5056239	9.999972e-01	10
5056238	8.881784e-16	50
5056210	1.000000e+00	0
5056211	4.529710e-14	49
5056208	8.881784e-16	50
5056209	1.529320e-04	38
5056214	8.881784e-16	50
5056215	8.881784e-16	50
5056212	1.000000e+00	0
5056213	9.923267e-01	17
5056218	1.000000e+00	0
5056219	8.881784e-16	50
5056216	8.881784e-16	50
5056217	8.881784e-16	50
5056222	9.405398e-01	20
5056220	2.230891e-10	46
5056221	4.681115e-04	37
5056195	9.999999e-01	8
5056193	9.405398e-01	20
5056192	3.245432e-02	32
5056199	4.529710e-14	49
5056198	8.881784e-16	50
5056197	1.000000e+00	2
5056196	1.000000e+00	7
5056203	3.359055e-01	27
5056202	3.359055e-01	27
5056201	9.966998e-01	16
5056200	7.673339e-03	34
5056207	9.998471e-01	13
5056206	5.817779e-07	42
5056205	9.999999e-01	8
5056204	4.529710e-14	49
5056061	8.881784e-16	50
5056060	9.999881e-01	11
5056063	1.000000e+00	0
5056062	4.529710e-14	49
5056057	2.104926e-09	45
5056056	8.881784e-16	50
5056059	1.000000e+00	6
5056058	3.300224e-03	35
5056053	9.923267e-01	17
5056052	8.881784e-16	50
5056055	9.405398e-01	20
5056054	4.529710e-14	49
5056048	2.104926e-09	45
5056051	5.561376e-01	25
5056050	6.640945e-01	24
5056044	1.000000e+00	4
5056046	9.405398e-01	20
5056047	2.399438e-01	28
5056040	1.000000e+00	2
5056041	8.881784e-16	50
5056042	3.300224e-03	35
5056043	2.104926e-09	45
5056036	1.000000e+00	0
5056037	9.999994e-01	9
5056038	4.529710e-14	49
5056039	1.854161e-11	47
5056032	1.000000e+00	5
5056033	8.881784e-16	50
5056034	1.000000e+00	0
5056035	1.000000e+00	4
5056031	8.881784e-16	50
5056030	3.300224e-03	35
5056029	1.000000e+00	1
5056028	8.881784e-16	50
5056027	9.999881e-01	11
5056026	1.000000e+00	3
5056024	1.000000e+00	3
5056023	1.641957e-02	33
5056022	4.681115e-04	37
5056021	2.807050e-06	41
5056020	4.529710e-14	49
5056019	3.359055e-01	27
5056018	1.049339e-07	43
5056017	1.000000e+00	0
5056016	2.230891e-10	46
5056015	8.881784e-16	50
5056012	3.300224e-03	35
5056013	2.230891e-10	46
5056011	1.000000e+00	2
5056008	9.999881e-01	11
5056009	1.641957e-02	33
5056006	8.388818e-01	22
5056007	9.966998e-01	16
5056004	9.999881e-01	11
5056005	4.529710e-14	49
5056002	1.000000e+00	0
5056003	1.000000e+00	4
5056000	1.854161e-11	47
5056001	1.000000e+00	3
5056121	1.133316e-12	48
5056120	5.561376e-01	25
5056123	1.000000e+00	4
5056122	4.529710e-14	49
5056125	9.999999e-01	8
5056124	1.193067e-05	40
5056127	1.000000e+00	5
5056126	1.000000e+00	5
5056113	3.300224e-03	35
5056112	5.561376e-01	25
5056115	6.640945e-01	24
5056114	1.000000e+00	5
5056117	9.966998e-01	16
5056116	8.881784e-16	50
5056119	1.000000e+00	2
5056118	1.013194e-01	30
5056104	2.807050e-06	41
5056106	1.854161e-11	47
5056107	1.641957e-02	33
5056108	1.000000e+00	5
5056109	1.000000e+00	1
5056110	1.193067e-05	40
5056111	4.529710e-14	49
5056096	1.000000e+00	1
5056097	4.529710e-14	49
5056098	9.999999e-01	8
5056099	2.104926e-09	45
5056100	2.230891e-10	46
5056101	1.000000e+00	2
5056102	8.881784e-16	50
5056103	4.529710e-14	49
5056090	1.621870e-08	44
5056089	1.000000e+00	3
5056088	9.999881e-01	11
5056095	8.881784e-16	50
5056094	8.881784e-16	50
5056093	9.998471e-01	13
5056092	9.999994e-01	9
5056083	2.230891e-10	46
5056082	4.438624e-01	26
5056081	1.193067e-05	40
5056080	1.854161e-11	47
5056087	8.881784e-16	50
5056086	8.881784e-16	50
5056085	8.881784e-16	50
5056074	3.300224e-03	35
5056075	1.000000e+00	1
5056072	9.999549e-01	12
5056073	8.881784e-16	50
5056078	1.611182e-01	29
5056079	9.998471e-01	13
5056076	1.000000e+00	4
5056077	4.529710e-14	49
5056067	1.133316e-12	48
5056064	1.000000e+00	6
5056065	1.854161e-11	47
5056070	1.000000e+00	0
5056071	8.881784e-16	50
5056068	5.817779e-07	42
5056069	1.193067e-05	40
5056423	1.133316e-12	48
5056422	9.999972e-01	10
5056421	1.133316e-12	48
5056420	6.640945e-01	24
5056419	8.881784e-16	50
5056418	1.529320e-04	38
5056417	9.999972e-01	10
5056416	9.405398e-01	20
5056429	8.881784e-16	50
5056428	9.995319e-01	14
5056427	2.104926e-09	45
5056426	9.999881e-01	11
5056425	1.854161e-11	47
5056424	9.999999e-01	8
5056389	7.673339e-03	34
5056388	1.000000e+00	5
5056391	5.817779e-07	42
5056390	1.000000e+00	0
5056385	8.881784e-16	50
5056387	4.529710e-14	49
5056386	1.000000e+00	3
5056397	1.000000e+00	0
5056399	3.245432e-02	32
5056398	1.000000e+00	1
5056392	1.641957e-02	33
5056395	1.000000e+00	1
5056394	1.000000e+00	1
5056404	8.881784e-16	50
5056405	9.923267e-01	17
5056406	1.000000e+00	6
5056407	8.881784e-16	50
5056400	2.399438e-01	28
5056401	1.000000e+00	7
5056402	2.807050e-06	41
5056403	1.000000e+00	3
5056412	9.995319e-01	14
5056413	8.388818e-01	22
5056414	1.611182e-01	29
5056415	5.946023e-02	31
5056408	1.000000e+00	4
5056409	9.999994e-01	9
5056410	1.013194e-01	30
5056411	9.995319e-01	14
5056302	1.000000e+00	1
5056303	8.881784e-16	50
5056300	1.621870e-08	44
5056301	1.000000e+00	3
5056298	7.673339e-03	34
5056299	1.000000e+00	2
5056296	1.000000e+00	5
5056297	1.000000e+00	5
5056294	2.399438e-01	28
5056295	1.000000e+00	7
5056292	8.881784e-16	50
5056293	7.600562e-01	23
5056290	8.881784e-16	50
5056291	8.881784e-16	50
5056288	4.510745e-05	39
5056289	8.881784e-16	50
5056319	2.230891e-10	46
5056318	1.000000e+00	0
5056317	1.000000e+00	1
5056316	9.999549e-01	12
5056315	9.986989e-01	15
5056314	1.000000e+00	1
5056313	1.000000e+00	4
5056312	8.881784e-16	50
5056311	1.049339e-07	43
5056310	1.854161e-11	47
5056309	8.881784e-16	50
5056308	1.000000e+00	0
5056307	8.881784e-16	50
5056306	1.000000e+00	2
5056305	1.854161e-11	47
5056304	1.000000e+00	1
5056268	1.133316e-12	48
5056269	1.000000e+00	1
5056270	1.000000e+00	7
5056264	2.104926e-09	45
5056265	9.923267e-01	17
5056266	3.245432e-02	32
5056267	8.881784e-16	50
5056260	1.000000e+00	2
5056261	1.013194e-01	30
5056262	8.881784e-16	50
5056263	3.245432e-02	32
5056256	1.000000e+00	1
5056257	1.013194e-01	30
5056258	9.923267e-01	17
5056259	9.835804e-01	18
5056285	7.673339e-03	34
5056284	1.000000e+00	1
5056287	9.999972e-01	10
5056286	9.405398e-01	20
5056281	1.000000e+00	6
5056280	1.000000e+00	0
5056283	8.881784e-16	50
5056282	8.881784e-16	50
5056277	8.881784e-16	50
5056276	7.673339e-03	34
5056279	9.966998e-01	16
5056278	8.881784e-16	50
5056272	7.600562e-01	23
5056275	1.000000e+00	1
5056274	9.999972e-01	10
5056362	8.881784e-16	50
5056363	4.529710e-14	49
5056360	1.000000e+00	0
5056361	9.923267e-01	17
5056366	1.000000e+00	2
5056367	1.000000e+00	3
5056364	8.881784e-16	50
5056365	5.561376e-01	25
5056354	1.000000e+00	0
5056355	8.881784e-16	50
5056352	8.881784e-16	50
5056353	1.000000e+00	4
5056358	9.405398e-01	20
5056359	1.000000e+00	0
5056356	1.000000e+00	3
5056357	1.529320e-04	38
5056379	1.013194e-01	30
5056378	1.000000e+00	4
5056377	1.301086e-03	36
5056376	2.230891e-10	46
5056383	4.529710e-14	49
5056382	9.999999e-01	8
5056381	1.000000e+00	1
5056380	1.000000e+00	5
5056371	2.230891e-10	46
5056370	9.923267e-01	17
5056369	1.000000e+00	6
5056368	9.405398e-01	20
5056375	1.000000e+00	6
5056374	9.999972e-01	10
5056373	1.000000e+00	1
5056372	1.000000e+00	2
5056328	1.000000e+00	6
5056329	8.881784e-16	50
5056330	1.301086e-03	36
5056331	1.133316e-12	48
5056332	9.999972e-01	10
5056333	1.000000e+00	5
5056334	8.881784e-16	50
5056335	1.000000e+00	0
5056320	1.133316e-12	48
5056322	5.946023e-02	31
5056323	4.529710e-14	49
5056325	7.600562e-01	23
5056326	4.529710e-14	49
5056327	8.881784e-16	50
5056345	1.000000e+00	6
5056344	9.405398e-01	20
5056347	2.230891e-10	46
5056346	8.881784e-16	50
5056348	4.438624e-01	26
5056351	3.245432e-02	32
5056350	1.000000e+00	0
5056337	1.133316e-12	48
5056336	9.999881e-01	11
5056339	3.300224e-03	35
5056338	8.881784e-16	50
5056341	1.133316e-12	48
5056340	1.000000e+00	6
5056343	2.399438e-01	28
5056342	1.000000e+00	0
5054686	1.000000e+00	0
5054684	4.438624e-01	26
5054685	8.881784e-16	50
5054682	9.999881e-01	11
5054683	8.881784e-16	50
5054680	1.000000e+00	4
5054681	1.000000e+00	4
5054678	1.000000e+00	1
5054679	4.529710e-14	49
5054676	4.681115e-04	37
5054677	1.133316e-12	48
5054674	1.000000e+00	7
5054675	4.438624e-01	26
5054673	9.986989e-01	15
5054670	1.000000e+00	5
5054669	9.405398e-01	20
5054668	1.000000e+00	5
5054667	3.359055e-01	27
5054665	1.000000e+00	2
5054664	8.881784e-16	50
5054663	1.621870e-08	44
5054662	1.854161e-11	47
5054660	1.000000e+00	0
5054657	9.998471e-01	13
5054656	9.405398e-01	20
5054716	1.000000e+00	5
5054717	4.510745e-05	39
5054718	1.000000e+00	4
5054719	8.881784e-16	50
5054712	9.998471e-01	13
5054713	1.193067e-05	40
5054714	9.995319e-01	14
5054715	1.611182e-01	29
5054708	2.399438e-01	28
5054709	4.529710e-14	49
5054710	1.000000e+00	0
5054711	8.881784e-16	50
5054704	2.230891e-10	46
5054706	1.000000e+00	2
5054701	1.854161e-11	47
5054700	8.881784e-16	50
5054703	2.104926e-09	45
5054697	9.999549e-01	12
5054696	9.999994e-01	9
5054699	1.854161e-11	47
5054698	8.881784e-16	50
5054693	1.000000e+00	3
5054692	8.881784e-16	50
5054695	1.000000e+00	6
5054694	1.013194e-01	30
5054689	4.510745e-05	39
5054688	8.881784e-16	50
5054691	1.000000e+00	0
5054690	1.000000e+00	4
5054618	4.510745e-05	39
5054619	4.438624e-01	26
5054616	4.681115e-04	37
5054617	8.881784e-16	50
5054622	8.881784e-16	50
5054623	8.881784e-16	50
5054620	1.000000e+00	2
5054621	9.995319e-01	14
5054610	2.230891e-10	46
5054611	1.641957e-02	33
5054608	4.529710e-14	49
5054609	9.675457e-01	19
5054614	5.561376e-01	25
5054612	9.986989e-01	15
5054613	8.881784e-16	50
5054603	9.923267e-01	17
5054602	1.529320e-04	38
5054601	4.529710e-14	49
5054600	9.835804e-01	18
5054607	3.300224e-03	35
5054606	4.681115e-04	37
5054605	1.621870e-08	44
5054604	2.399438e-01	28
5054595	9.998471e-01	13
5054594	1.000000e+00	3
5054593	1.000000e+00	1
5054592	8.881784e-16	50
5054599	8.881784e-16	50
5054598	8.881784e-16	50
5054597	1.000000e+00	1
5054596	1.854161e-11	47
5054648	3.300224e-03	35
5054649	7.600562e-01	23
5054650	1.621870e-08	44
5054651	1.049339e-07	43
5054653	2.807050e-06	41
5054654	8.881784e-16	50
5054655	9.923267e-01	17
5054640	8.881784e-16	50
5054641	8.881784e-16	50
5054642	8.881784e-16	50
5054643	1.000000e+00	2
5054644	9.999972e-01	10
5054645	8.881784e-16	50
5054646	8.881784e-16	50
5054647	1.013194e-01	30
5054632	7.600562e-01	23
5054635	1.301086e-03	36
5054634	9.405398e-01	20
5054639	1.133316e-12	48
5054638	8.881784e-16	50
5054625	9.998471e-01	13
5054624	4.529710e-14	49
5054627	5.946023e-02	31
5054626	8.881784e-16	50
5054629	1.000000e+00	7
5054628	8.881784e-16	50
5054631	1.621870e-08	44
5054550	8.881784e-16	50
5054549	4.681115e-04	37
5054548	1.000000e+00	0
5054547	5.561376e-01	25
5054546	8.881784e-16	50
5054545	9.999881e-01	11
5054544	1.000000e+00	3
5054559	1.000000e+00	2
5054558	1.000000e+00	2
5054557	9.405398e-01	20
5054555	1.000000e+00	5
5054554	8.881784e-16	50
5054553	6.640945e-01	24
5054552	1.000000e+00	1
5054534	8.881784e-16	50
5054535	1.854161e-11	47
5054532	1.049339e-07	43
5054533	9.405398e-01	20
5054530	9.999549e-01	12
5054531	1.000000e+00	6
5054528	8.881784e-16	50
5054529	1.000000e+00	0
5054542	1.000000e+00	0
5054543	1.000000e+00	5
5054540	4.529710e-14	49
5054541	2.399438e-01	28
5054538	8.881784e-16	50
5054539	1.000000e+00	5
5054536	1.000000e+00	3
5054537	2.230891e-10	46
5054581	1.000000e+00	4
5054580	8.986806e-01	21
5054582	8.881784e-16	50
5054577	8.881784e-16	50
5054576	8.881784e-16	50
5054579	2.104926e-09	45
5054578	3.245432e-02	32
5054589	1.000000e+00	2
5054588	8.881784e-16	50
5054591	1.611182e-01	29
5054590	1.133316e-12	48
5054585	4.438624e-01	26
5054584	8.881784e-16	50
5054586	1.621870e-08	44
5054565	1.000000e+00	3
5054566	1.000000e+00	4
5054567	2.230891e-10	46
5054560	1.854161e-11	47
5054561	8.881784e-16	50
5054562	8.881784e-16	50
5054563	1.000000e+00	3
5054572	1.133316e-12	48
5054573	8.881784e-16	50
5054574	1.000000e+00	0
5054575	4.529710e-14	49
5054568	8.881784e-16	50
5054569	8.881784e-16	50
5054570	9.995319e-01	14
5054571	9.999881e-01	11
5054483	1.529320e-04	38
5054482	1.000000e+00	0
5054481	1.000000e+00	1
5054487	1.000000e+00	0
5054486	8.881784e-16	50
5054485	1.000000e+00	5
5054484	1.000000e+00	1
5054490	1.000000e+00	2
5054489	1.641957e-02	33
5054488	2.230891e-10	46
5054495	9.675457e-01	19
5054494	8.881784e-16	50
5054493	1.133316e-12	48
5054492	9.999999e-01	8
5054467	8.881784e-16	50
5054464	1.133316e-12	48
5054465	1.000000e+00	1
5054470	1.000000e+00	4
5054471	3.300224e-03	35
5054468	4.529710e-14	49
5054469	1.621870e-08	44
5054474	1.621870e-08	44
5054475	1.621870e-08	44
5054472	8.881784e-16	50
5054473	4.681115e-04	37
5054478	9.966998e-01	16
5054479	9.999881e-01	11
5054476	4.438624e-01	26
5054477	8.881784e-16	50
5054513	8.881784e-16	50
5054512	1.000000e+00	1
5054515	4.529710e-14	49
5054514	1.000000e+00	2
5054517	8.881784e-16	50
5054516	1.000000e+00	0
5054519	1.013194e-01	30
5054518	1.133316e-12	48
5054521	1.000000e+00	6
5054520	1.641957e-02	33
5054523	9.923267e-01	17
5054522	1.133316e-12	48
5054525	4.529710e-14	49
5054526	5.946023e-02	31
5054496	1.000000e+00	2
5054497	9.999972e-01	10
5054498	9.986989e-01	15
5054499	4.529710e-14	49
5054500	4.529710e-14	49
5054501	1.621870e-08	44
5054502	4.510745e-05	39
5054503	4.529710e-14	49
5054504	9.999549e-01	12
5054505	4.529710e-14	49
5054506	8.881784e-16	50
5054507	2.104926e-09	45
5054508	1.193067e-05	40
5054509	8.881784e-16	50
5054510	2.230891e-10	46
5054511	9.999549e-01	12
5054924	5.561376e-01	25
5054927	9.966998e-01	16
5054926	1.621870e-08	44
5054921	4.438624e-01	26
5054920	1.854161e-11	47
5054923	8.881784e-16	50
5054922	1.049339e-07	43
5054917	1.000000e+00	7
5054916	1.000000e+00	6
5054919	1.000000e+00	6
5054918	1.000000e+00	6
5054913	1.611182e-01	29
5054915	8.388818e-01	22
5054914	1.621870e-08	44
5054940	9.999881e-01	11
5054941	9.995319e-01	14
5054942	8.881784e-16	50
5054943	8.881784e-16	50
5054936	1.000000e+00	0
5054937	1.000000e+00	2
5054938	1.529320e-04	38
5054939	9.998471e-01	13
5054932	1.000000e+00	7
5054934	8.881784e-16	50
5054928	6.640945e-01	24
5054930	1.000000e+00	0
5054931	1.000000e+00	2
5054958	8.881784e-16	50
5054957	5.817779e-07	42
5054956	8.881784e-16	50
5054955	1.000000e+00	0
5054953	3.359055e-01	27
5054952	1.000000e+00	7
5054951	9.999549e-01	12
5054950	8.881784e-16	50
5054949	7.600562e-01	23
5054948	1.000000e+00	0
5054947	1.000000e+00	2
5054946	3.300224e-03	35
5054945	1.000000e+00	4
5054944	8.881784e-16	50
5054974	1.301086e-03	36
5054975	8.388818e-01	22
5054972	3.245432e-02	32
5054973	1.000000e+00	1
5054970	7.673339e-03	34
5054971	8.881784e-16	50
5054968	8.881784e-16	50
5054969	8.881784e-16	50
5054966	9.995319e-01	14
5054967	8.881784e-16	50
5054964	8.881784e-16	50
5054965	1.013194e-01	30
5054962	2.399438e-01	28
5054963	1.000000e+00	2
5054960	1.133316e-12	48
5054961	9.835804e-01	18
5054857	1.000000e+00	1
5054856	4.529710e-14	49
5054859	9.923267e-01	17
5054858	1.000000e+00	0
5054861	8.881784e-16	50
5054860	4.529710e-14	49
5054863	1.611182e-01	29
5054862	1.621870e-08	44
5054849	5.817779e-07	42
5054848	9.999994e-01	9
5054851	1.000000e+00	4
5054850	1.013194e-01	30
5054853	1.621870e-08	44
5054852	1.000000e+00	0
5054855	4.529710e-14	49
5054854	1.193067e-05	40
5054872	9.999994e-01	9
5054873	1.193067e-05	40
5054874	3.245432e-02	32
5054877	1.301086e-03	36
5054878	1.621870e-08	44
5054879	8.881784e-16	50
5054864	8.881784e-16	50
5054865	3.245432e-02	32
5054866	9.999972e-01	10
5054867	4.438624e-01	26
5054868	9.999972e-01	10
5054869	9.966998e-01	16
5054870	9.986989e-01	15
5054871	9.986989e-01	15
5054891	9.999994e-01	9
5054890	8.881784e-16	50
5054889	8.881784e-16	50
5054888	1.133316e-12	48
5054895	3.245432e-02	32
5054894	1.000000e+00	2
5054893	8.881784e-16	50
5054892	5.817779e-07	42
5054883	2.104926e-09	45
5054881	1.000000e+00	0
5054880	2.104926e-09	45
5054887	9.999994e-01	9
5054886	1.000000e+00	1
5054885	1.854161e-11	47
5054884	9.995319e-01	14
5054906	9.995319e-01	14
5054907	2.230891e-10	46
5054904	8.881784e-16	50
5054905	1.000000e+00	2
5054910	1.133316e-12	48
5054911	2.807050e-06	41
5054908	9.986989e-01	15
5054909	9.999999e-01	8
5054898	8.881784e-16	50
5054899	1.133316e-12	48
5054896	5.817779e-07	42
5054897	1.000000e+00	7
5054902	9.999994e-01	9
5054903	5.817779e-07	42
5054900	1.000000e+00	0
5054901	1.000000e+00	0
5054788	8.881784e-16	50
5054789	7.600562e-01	23
5054790	9.999881e-01	11
5054791	9.835804e-01	18
5054784	7.600562e-01	23
5054785	9.999994e-01	9
5054786	1.000000e+00	6
5054787	8.881784e-16	50
5054796	1.000000e+00	1
5054797	1.000000e+00	4
5054799	9.999549e-01	12
5054792	9.675457e-01	19
5054793	9.998471e-01	13
5054794	1.854161e-11	47
5054795	1.000000e+00	4
5054805	8.881784e-16	50
5054804	8.881784e-16	50
5054807	1.000000e+00	5
5054806	4.529710e-14	49
5054801	8.881784e-16	50
5054800	4.510745e-05	39
5054803	8.881784e-16	50
5054813	1.621870e-08	44
5054812	1.000000e+00	0
5054815	7.673339e-03	34
5054814	9.675457e-01	19
5054809	1.000000e+00	3
5054808	1.301086e-03	36
5054811	3.245432e-02	32
5054810	8.881784e-16	50
5054820	1.000000e+00	0
5054821	9.995319e-01	14
5054819	8.881784e-16	50
5054816	9.986989e-01	15
5054817	2.399438e-01	28
5054830	9.835804e-01	18
5054831	1.000000e+00	5
5054828	8.881784e-16	50
5054829	1.000000e+00	3
5054826	9.998471e-01	13
5054827	9.986989e-01	15
5054824	9.999994e-01	9
5054825	1.193067e-05	40
5054839	4.510745e-05	39
5054838	4.510745e-05	39
5054836	1.000000e+00	5
5054835	4.529710e-14	49
5054834	4.529710e-14	49
5054833	8.881784e-16	50
5054832	7.673339e-03	34
5054847	1.000000e+00	6
5054846	1.000000e+00	3
5054845	4.529710e-14	49
5054842	1.000000e+00	1
5054841	7.600562e-01	23
5054840	4.681115e-04	37
5054720	8.881784e-16	50
5054721	1.000000e+00	6
5054722	8.881784e-16	50
5054723	1.000000e+00	3
5054724	3.359055e-01	27
5054725	1.000000e+00	3
5054726	1.000000e+00	7
5054727	2.230891e-10	46
5054728	2.807050e-06	41
5054729	4.529710e-14	49
5054730	9.923267e-01	17
5054731	9.835804e-01	18
5054732	5.561376e-01	25
5054733	1.000000e+00	1
5054734	9.998471e-01	13
5054735	8.881784e-16	50
5054736	8.881784e-16	50
5054739	8.881784e-16	50
5054738	4.529710e-14	49
5054741	8.881784e-16	50
5054743	1.133316e-12	48
5054742	1.641957e-02	33
5054745	1.133316e-12	48
5054744	1.013194e-01	30
5054746	9.835804e-01	18
5054749	1.854161e-11	47
5054748	8.881784e-16	50
5054751	5.817779e-07	42
5054754	9.999972e-01	10
5054755	9.675457e-01	19
5054752	8.881784e-16	50
5054753	1.000000e+00	1
5054758	9.999881e-01	11
5054759	5.561376e-01	25
5054756	1.529320e-04	38
5054757	2.230891e-10	46
5054762	9.986989e-01	15
5054763	9.999972e-01	10
5054760	9.999994e-01	9
5054761	3.245432e-02	32
5054766	1.854161e-11	47
5054767	8.881784e-16	50
5054764	1.000000e+00	0
5054765	1.000000e+00	6
5054771	8.881784e-16	50
5054770	1.000000e+00	0
5054769	1.000000e+00	7
5054768	1.000000e+00	2
5054775	9.923267e-01	17
5054774	2.104926e-09	45
5054773	5.817779e-07	42
5054772	8.881784e-16	50
5054779	8.881784e-16	50
5054778	4.510745e-05	39
5054777	3.300224e-03	35
5054776	4.681115e-04	37
5054783	9.999549e-01	12
5054782	4.438624e-01	26
5054781	1.013194e-01	30
5054780	5.946023e-02	31
5055224	1.000000e+00	7
5055225	9.986989e-01	15
5055226	9.999972e-01	10
5055227	8.881784e-16	50
5055228	8.881784e-16	50
5055229	1.000000e+00	1
5055230	8.881784e-16	50
5055216	1.000000e+00	1
5055217	8.881784e-16	50
5055219	5.817779e-07	42
5055220	4.529710e-14	49
5055221	9.995319e-01	14
5055222	1.000000e+00	6
5055223	1.000000e+00	5
5055209	2.230891e-10	46
5055208	3.245432e-02	32
5055211	4.510745e-05	39
5055210	1.000000e+00	5
5055213	9.999972e-01	10
5055212	1.000000e+00	4
5055215	7.600562e-01	23
5055214	1.000000e+00	7
5055201	9.999549e-01	12
5055200	1.000000e+00	1
5055203	4.510745e-05	39
5055202	4.529710e-14	49
5055205	4.681115e-04	37
5055204	1.000000e+00	0
5055207	8.881784e-16	50
5055206	1.000000e+00	0
5055194	8.881784e-16	50
5055195	4.510745e-05	39
5055192	9.999549e-01	12
5055193	9.999881e-01	11
5055198	1.000000e+00	1
5055199	1.133316e-12	48
5055196	9.405398e-01	20
5055197	3.359055e-01	27
5055186	9.999881e-01	11
5055187	8.881784e-16	50
5055184	1.000000e+00	4
5055185	1.000000e+00	2
5055190	8.881784e-16	50
5055189	9.835804e-01	18
5055179	8.881784e-16	50
5055177	1.000000e+00	3
5055176	1.000000e+00	1
5055183	8.881784e-16	50
5055182	9.999549e-01	12
5055181	1.000000e+00	2
5055170	1.000000e+00	6
5055175	1.000000e+00	5
5055174	1.621870e-08	44
5055173	8.881784e-16	50
5055172	8.881784e-16	50
5055164	1.000000e+00	7
5055165	2.104926e-09	45
5055166	2.104926e-09	45
5055167	1.133316e-12	48
5055160	1.000000e+00	0
5055161	1.000000e+00	0
5055162	8.881784e-16	50
5055156	1.529320e-04	38
5055157	9.998471e-01	13
5055158	8.881784e-16	50
5055159	8.881784e-16	50
5055152	1.000000e+00	6
5055153	9.986989e-01	15
5055154	1.000000e+00	2
5055155	9.405398e-01	20
5055149	3.359055e-01	27
5055148	5.561376e-01	25
5055151	3.300224e-03	35
5055150	8.881784e-16	50
5055144	8.881784e-16	50
5055147	8.881784e-16	50
5055141	1.013194e-01	30
5055140	1.000000e+00	3
5055143	8.881784e-16	50
5055142	8.881784e-16	50
5055137	1.000000e+00	0
5055136	1.000000e+00	0
5055139	8.881784e-16	50
5055134	5.561376e-01	25
5055135	8.881784e-16	50
5055133	1.000000e+00	0
5055130	9.999972e-01	10
5055131	1.000000e+00	7
5055129	1.641957e-02	33
5055126	9.835804e-01	18
5055127	9.986989e-01	15
5055124	8.881784e-16	50
5055125	1.013194e-01	30
5055122	9.835804e-01	18
5055123	1.000000e+00	7
5055120	1.000000e+00	7
5055121	1.000000e+00	2
5055119	9.999994e-01	9
5055118	3.359055e-01	27
5055115	1.000000e+00	0
5055114	1.000000e+00	0
5055113	8.881784e-16	50
5055112	4.510745e-05	39
5055111	4.529710e-14	49
5055110	1.000000e+00	4
5055109	4.529710e-14	49
5055108	7.673339e-03	34
5055107	8.881784e-16	50
5055106	8.881784e-16	50
5055105	1.000000e+00	5
5055104	5.817779e-07	42
5055089	2.807050e-06	41
5055088	4.529710e-14	49
5055091	8.881784e-16	50
5055090	1.000000e+00	5
5055093	8.881784e-16	50
5055092	9.966998e-01	16
5055095	8.881784e-16	50
5055094	8.881784e-16	50
5055097	1.000000e+00	0
5055096	8.881784e-16	50
5055099	1.854161e-11	47
5055098	1.000000e+00	0
5055101	8.881784e-16	50
5055100	1.000000e+00	5
5055103	1.000000e+00	0
5055102	1.133316e-12	48
5055072	6.640945e-01	24
5055074	4.529710e-14	49
5055075	1.133316e-12	48
5055077	9.995319e-01	14
5055078	8.881784e-16	50
5055079	4.529710e-14	49
5055080	2.399438e-01	28
5055081	1.000000e+00	4
5055082	9.999999e-01	8
5055083	1.000000e+00	6
5055084	9.835804e-01	18
5055085	1.000000e+00	7
5055086	1.000000e+00	3
5055059	9.995319e-01	14
5055058	9.999972e-01	10
5055057	7.600562e-01	23
5055062	4.438624e-01	26
5055061	2.807050e-06	41
5055060	8.881784e-16	50
5055067	1.000000e+00	1
5055066	1.641957e-02	33
5055064	5.817779e-07	42
5055070	8.881784e-16	50
5055069	4.681115e-04	37
5055068	1.641957e-02	33
5055042	7.600562e-01	23
5055043	4.529710e-14	49
5055040	7.673339e-03	34
5055041	1.000000e+00	6
5055046	3.245432e-02	32
5055047	1.000000e+00	4
5055045	9.675457e-01	19
5055050	8.881784e-16	50
5055051	8.881784e-16	50
5055048	4.529710e-14	49
5055049	8.881784e-16	50
5055054	1.000000e+00	0
5055055	8.881784e-16	50
5055052	1.529320e-04	38
5055053	1.000000e+00	0
5055029	2.230891e-10	46
5055028	9.966998e-01	16
5055031	1.000000e+00	2
5055030	2.807050e-06	41
5055025	1.611182e-01	29
5055027	1.000000e+00	0
5055026	2.230891e-10	46
5055037	4.529710e-14	49
5055036	9.999972e-01	10
5055039	9.995319e-01	14
5055038	1.621870e-08	44
5055033	8.881784e-16	50
5055032	3.300224e-03	35
5055035	1.000000e+00	0
5055034	5.946023e-02	31
5055012	8.881784e-16	50
5055013	1.000000e+00	3
5055014	8.881784e-16	50
5055008	4.529710e-14	49
5055009	1.013194e-01	30
5055010	1.000000e+00	0
5055011	4.529710e-14	49
5055021	9.999994e-01	9
5055022	8.881784e-16	50
5055023	7.673339e-03	34
5055017	1.000000e+00	0
5055018	8.881784e-16	50
5055019	8.881784e-16	50
5054999	1.000000e+00	0
5054998	9.675457e-01	19
5054996	1.000000e+00	4
5054995	1.000000e+00	0
5054994	3.300224e-03	35
5054993	1.000000e+00	1
5054992	1.000000e+00	0
5055007	2.807050e-06	41
5055006	2.399438e-01	28
5055005	1.000000e+00	0
5055003	1.000000e+00	4
5055002	8.388818e-01	22
5055001	1.000000e+00	2
5055000	5.561376e-01	25
5054982	1.000000e+00	1
5054983	9.966998e-01	16
5054980	2.399438e-01	28
5054981	8.881784e-16	50
5054978	1.013194e-01	30
5054979	9.986989e-01	15
5054976	8.881784e-16	50
5054977	9.675457e-01	19
5054990	1.000000e+00	0
5054991	1.000000e+00	1
5054988	8.881784e-16	50
5054989	8.881784e-16	50
5054986	8.986806e-01	21
5054987	1.000000e+00	0
5054984	1.133316e-12	48
5054985	4.438624e-01	26
5055467	1.000000e+00	0
5055466	1.000000e+00	6
5055465	1.000000e+00	0
5055471	8.881784e-16	50
5055470	1.621870e-08	44
5055469	1.000000e+00	5
5055468	9.999972e-01	10
5055459	9.999881e-01	11
5055458	1.000000e+00	0
5055457	4.529710e-14	49
5055456	2.104926e-09	45
5055463	4.529710e-14	49
5055460	1.301086e-03	36
5055482	9.995319e-01	14
5055480	9.999994e-01	9
5055481	2.399438e-01	28
5055486	1.854161e-11	47
5055487	1.000000e+00	5
5055484	4.529710e-14	49
5055485	8.881784e-16	50
5055474	9.986989e-01	15
5055475	1.000000e+00	5
5055472	8.881784e-16	50
5055473	1.000000e+00	1
5055478	9.995319e-01	14
5055479	4.529710e-14	49
5055477	8.881784e-16	50
5055433	1.621870e-08	44
5055432	1.854161e-11	47
5055435	1.000000e+00	3
5055434	9.675457e-01	19
5055437	1.133316e-12	48
5055436	8.881784e-16	50
5055439	3.359055e-01	27
5055438	1.000000e+00	6
5055425	1.000000e+00	0
5055424	4.438624e-01	26
5055427	9.835804e-01	18
5055426	9.923267e-01	17
5055429	2.230891e-10	46
5055428	4.529710e-14	49
5055431	1.301086e-03	36
5055430	8.881784e-16	50
5055448	1.000000e+00	0
5055449	1.000000e+00	5
5055450	4.438624e-01	26
5055451	9.999999e-01	8
5055452	2.230891e-10	46
5055453	4.681115e-04	37
5055454	4.529710e-14	49
5055455	9.999999e-01	8
5055441	1.854161e-11	47
5055442	9.998471e-01	13
5055443	9.998471e-01	13
5055444	1.000000e+00	5
5055445	1.000000e+00	7
5055446	1.000000e+00	0
5055447	5.561376e-01	25
5055407	9.999972e-01	10
5055406	9.995319e-01	14
[truncated: 166 more rows]
