# Supplementary material for: Translational Selection Is Ubiquitous in Prokaryotes
Source: PLoS Genet. 2010 Jun 24;6(6):e1001004. doi: 10.1371/journal.pgen.1001004 (PMC2891978; doi:10.1371/journal.pgen.1001004)
Supplement: Dataset S1 — OCU/non-OCU gene calls in 461 Bacterial and Archaeal genomes, and summary tables of genome properties and OCU preferences for specific codons. (4.77 MB ZIP) [file pgen.1001004.s001.zip › Dataset_S1_Archaea/Pyrobaculum_calidifontis_JCM_11548.arff.ocuGenes]

GeneID	signTest_p	ocuProbWinCnt
4910306	1.000000e+00	0
4910307	9.966998e-01	16
4910304	1.000000e+00	0
4910305	8.881784e-16	50
4910301	8.881784e-16	50
4910300	5.817779e-07	42
4910303	2.399438e-01	28
4910302	1.000000e+00	0
4910296	4.681115e-04	37
4910299	1.611182e-01	29
4910298	4.529710e-14	49
4910293	1.000000e+00	0
4910292	1.854161e-11	47
4910295	1.000000e+00	3
4910294	1.000000e+00	3
4910288	2.230891e-10	46
4910290	8.881784e-16	50
4910284	8.986806e-01	21
4910285	9.999999e-01	8
4910286	1.000000e+00	0
4910287	1.000000e+00	0
4910280	8.881784e-16	50
4910281	1.000000e+00	7
4910282	4.529710e-14	49
4910283	1.000000e+00	1
4910276	1.000000e+00	1
4910277	7.600562e-01	23
4910278	5.946023e-02	31
4910279	9.966998e-01	16
4910272	1.000000e+00	4
4910273	1.000000e+00	1
4910274	1.000000e+00	5
4910275	8.881784e-16	50
4910267	1.000000e+00	5
4910266	8.881784e-16	50
4910265	1.000000e+00	0
4910264	8.881784e-16	50
4910271	8.881784e-16	50
4910270	8.881784e-16	50
4910269	1.000000e+00	7
4910268	1.000000e+00	7
4910259	4.529710e-14	49
4910258	1.133316e-12	48
4910257	9.999549e-01	12
4910256	1.000000e+00	0
4910263	1.000000e+00	6
4910262	1.000000e+00	0
4910261	1.000000e+00	1
4910260	8.881784e-16	50
4910250	1.000000e+00	5
4910251	8.881784e-16	50
4910248	4.529710e-14	49
4910249	8.881784e-16	50
4910254	8.986806e-01	21
4910255	1.621870e-08	44
4910252	5.817779e-07	42
4910253	1.049339e-07	43
4910242	1.000000e+00	0
4910243	4.510745e-05	39
4910240	8.881784e-16	50
4910241	4.529710e-14	49
4910246	9.999549e-01	12
4910247	9.675457e-01	19
4910244	1.000000e+00	3
4910245	5.946023e-02	31
4910233	3.359055e-01	27
4910232	1.000000e+00	0
4910235	4.529710e-14	49
4910234	2.230891e-10	46
4910237	8.388818e-01	22
4910239	8.881784e-16	50
4910238	1.133316e-12	48
4910225	1.000000e+00	0
4910224	9.995319e-01	14
4910227	1.000000e+00	0
4910226	1.301086e-03	36
4910229	1.000000e+00	3
4910228	8.881784e-16	50
4910231	8.881784e-16	50
4910230	7.673339e-03	34
4910216	8.881784e-16	50
4910218	1.000000e+00	0
4910219	1.000000e+00	7
4910220	1.641957e-02	33
4910221	8.881784e-16	50
4910222	1.000000e+00	0
4910223	1.000000e+00	0
4910208	8.881784e-16	50
4910209	1.000000e+00	0
4910210	1.000000e+00	0
4910211	1.000000e+00	0
4910212	9.999972e-01	10
4910198	1.000000e+00	2
4910199	1.000000e+00	2
4910196	9.995319e-01	14
4910197	1.611182e-01	29
4910194	8.881784e-16	50
4910195	1.193067e-05	40
4910192	1.000000e+00	0
4910193	4.529710e-14	49
4910206	1.000000e+00	1
4910207	9.835804e-01	18
4910204	1.000000e+00	0
4910202	7.673339e-03	34
4910203	9.999972e-01	10
4910200	9.999999e-01	8
4910201	8.986806e-01	21
4910183	1.000000e+00	0
4910182	1.000000e+00	0
4910181	8.881784e-16	50
4910180	5.561376e-01	25
4910177	8.881784e-16	50
4910176	1.000000e+00	0
4910191	1.301086e-03	36
4910189	1.133316e-12	48
4910188	8.881784e-16	50
4910187	8.881784e-16	50
4910186	1.049339e-07	43
4910185	7.600562e-01	23
4910184	1.854161e-11	47
4910164	8.881784e-16	50
4910165	8.881784e-16	50
4910167	1.000000e+00	0
4910160	9.998471e-01	13
4910161	1.000000e+00	1
4910162	8.881784e-16	50
4910163	7.600562e-01	23
4910173	3.300224e-03	35
4910174	8.881784e-16	50
4910175	1.000000e+00	0
4910168	4.529710e-14	49
4910169	8.388818e-01	22
4910170	4.529710e-14	49
4910171	2.399438e-01	28
4910148	8.986806e-01	21
4910151	1.000000e+00	1
4910150	4.529710e-14	49
4910145	8.881784e-16	50
4910144	1.000000e+00	0
4910147	8.881784e-16	50
4910146	4.438624e-01	26
4910157	9.998471e-01	13
4910156	1.000000e+00	1
4910159	1.000000e+00	6
4910158	1.000000e+00	1
4910153	2.807050e-06	41
4910154	1.000000e+00	7
4910130	6.640945e-01	24
4910131	4.529710e-14	49
4910128	8.881784e-16	50
4910135	1.000000e+00	0
4910132	1.000000e+00	4
4910133	1.854161e-11	47
4910138	2.104926e-09	45
4910139	3.300224e-03	35
4910136	8.881784e-16	50
4910137	1.133316e-12	48
4910142	2.230891e-10	46
4910143	1.611182e-01	29
4910140	9.999994e-01	9
4910141	1.000000e+00	0
4910115	9.405398e-01	20
4910114	2.807050e-06	41
4910113	1.000000e+00	3
4910112	9.999999e-01	8
4910119	8.881784e-16	50
4910118	9.999881e-01	11
4910117	1.000000e+00	1
4910116	9.999881e-01	11
4910123	4.529710e-14	49
4910122	3.359055e-01	27
4910121	1.000000e+00	3
4910120	1.000000e+00	1
4910127	1.854161e-11	47
4910126	8.881784e-16	50
4910125	8.881784e-16	50
4910096	1.621870e-08	44
4910098	8.881784e-16	50
4910099	1.000000e+00	0
4910100	2.807050e-06	41
4910101	1.193067e-05	40
4910102	1.611182e-01	29
4910103	1.000000e+00	3
4910104	1.000000e+00	1
4910105	1.000000e+00	1
4910106	9.966998e-01	16
4910107	8.388818e-01	22
4910108	9.405398e-01	20
4910109	1.854161e-11	47
4910110	8.881784e-16	50
4910111	1.000000e+00	2
4910081	8.881784e-16	50
4910080	9.999972e-01	10
4910083	1.000000e+00	0
4910082	1.133316e-12	48
4910085	8.881784e-16	50
4910084	9.999549e-01	12
4910087	1.000000e+00	5
4910086	1.000000e+00	0
4910089	2.104926e-09	45
4910088	1.133316e-12	48
4910091	1.000000e+00	0
4910090	4.529710e-14	49
4910093	8.881784e-16	50
4910092	5.817779e-07	42
4910095	1.611182e-01	29
4910094	1.000000e+00	0
4909959	9.999881e-01	11
4909956	8.881784e-16	50
4909957	1.000000e+00	1
4909954	8.881784e-16	50
4909955	1.000000e+00	0
4909952	1.000000e+00	5
4909953	1.000000e+00	2
4909966	1.000000e+00	0
4909967	1.000000e+00	0
4909964	9.999881e-01	11
4909965	1.000000e+00	6
4909962	3.300224e-03	35
4909963	8.881784e-16	50
4909960	9.999972e-01	10
4909961	1.301086e-03	36
4909975	9.999994e-01	9
4909974	8.881784e-16	50
4909973	2.104926e-09	45
4909972	9.999972e-01	10
4909971	4.681115e-04	37
4909970	9.966998e-01	16
4909969	1.193067e-05	40
4909968	1.000000e+00	5
4909983	1.000000e+00	2
4909982	2.807050e-06	41
4909981	8.881784e-16	50
4909980	4.681115e-04	37
4909979	1.854161e-11	47
4909978	8.881784e-16	50
4909977	1.000000e+00	0
4909976	1.133316e-12	48
4909988	1.000000e+00	0
4909989	4.438624e-01	26
4909990	1.000000e+00	0
4909991	3.359055e-01	27
4909984	1.000000e+00	3
4909985	5.946023e-02	31
4909987	9.835804e-01	18
4909996	8.881784e-16	50
4909997	1.000000e+00	0
4909998	1.193067e-05	40
4909999	8.881784e-16	50
4909992	1.000000e+00	0
4909993	9.986989e-01	15
4909994	2.230891e-10	46
4909995	9.998471e-01	13
4910005	1.000000e+00	5
4910004	4.681115e-04	37
4910007	8.881784e-16	50
4910006	1.000000e+00	5
4910001	1.000000e+00	5
4910000	1.000000e+00	7
4910003	8.881784e-16	50
4910002	8.881784e-16	50
4910013	1.529320e-04	38
4910012	9.986989e-01	15
4910015	8.881784e-16	50
4910014	1.000000e+00	1
4910009	4.510745e-05	39
4910011	8.881784e-16	50
4910018	8.881784e-16	50
4910019	1.000000e+00	0
4910016	1.000000e+00	7
4910017	1.529320e-04	38
4910022	1.854161e-11	47
4910023	1.000000e+00	7
4910020	8.881784e-16	50
4910021	1.000000e+00	5
4910026	8.881784e-16	50
4910027	1.000000e+00	0
4910024	1.000000e+00	4
4910025	4.529710e-14	49
4910030	4.510745e-05	39
4910031	8.881784e-16	50
4910028	1.000000e+00	1
4910029	9.999549e-01	12
4910035	4.529710e-14	49
4910034	1.000000e+00	0
4910033	1.621870e-08	44
4910039	1.000000e+00	3
4910038	1.000000e+00	4
4910037	1.000000e+00	4
4910036	9.405398e-01	20
4910043	1.301086e-03	36
4910042	4.529710e-14	49
4910041	9.999549e-01	12
4910040	1.133316e-12	48
4910047	1.611182e-01	29
4910046	1.000000e+00	1
4910045	9.923267e-01	17
4910044	9.405398e-01	20
4910048	9.999881e-01	11
4910049	8.881784e-16	50
4910050	8.881784e-16	50
4910051	9.999881e-01	11
4910052	6.640945e-01	24
4910053	1.641957e-02	33
4910054	1.000000e+00	1
4910055	1.000000e+00	6
4910057	1.000000e+00	0
4910058	1.000000e+00	5
4910060	9.999999e-01	8
4910062	1.000000e+00	1
4910063	1.000000e+00	4
4910065	1.000000e+00	7
4910064	9.999972e-01	10
4910067	3.245432e-02	32
4910066	9.966998e-01	16
4910069	1.000000e+00	5
4910068	8.881784e-16	50
4910071	1.000000e+00	1
4910070	2.230891e-10	46
4910073	1.000000e+00	0
4910072	8.881784e-16	50
4910075	4.529710e-14	49
4910074	1.133316e-12	48
4910077	9.999999e-01	8
4910076	9.986989e-01	15
4910079	1.000000e+00	0
4910078	8.881784e-16	50
4909839	8.881784e-16	50
4909838	1.301086e-03	36
4909837	1.000000e+00	0
4909836	1.000000e+00	0
4909835	2.399438e-01	28
4909834	1.611182e-01	29
4909833	1.621870e-08	44
4909831	1.854161e-11	47
4909830	7.673339e-03	34
4909829	9.999881e-01	11
4909828	2.230891e-10	46
4909827	8.881784e-16	50
4909825	4.510745e-05	39
4909824	1.000000e+00	0
4909854	9.999994e-01	9
4909855	7.673339e-03	34
4909852	8.881784e-16	50
4909853	8.881784e-16	50
4909850	1.000000e+00	4
4909851	4.529710e-14	49
4909849	4.510745e-05	39
4909847	1.013194e-01	30
4909844	6.640945e-01	24
4909845	9.675457e-01	19
4909842	1.000000e+00	2
4909840	1.000000e+00	7
4909841	8.881784e-16	50
4909869	1.000000e+00	6
4909868	8.881784e-16	50
4909871	8.881784e-16	50
4909865	8.881784e-16	50
4909864	1.000000e+00	7
4909867	1.000000e+00	0
4909866	1.000000e+00	6
4909861	8.881784e-16	50
4909860	1.000000e+00	0
4909863	4.681115e-04	37
4909857	9.675457e-01	19
4909856	8.388818e-01	22
4909859	1.000000e+00	0
4909858	4.529710e-14	49
4909884	1.854161e-11	47
4909885	1.000000e+00	3
4909886	1.133316e-12	48
4909887	9.835804e-01	18
4909880	1.529320e-04	38
4909881	1.133316e-12	48
4909882	8.881784e-16	50
4909883	1.000000e+00	3
4909877	8.881784e-16	50
4909878	1.193067e-05	40
4909879	1.854161e-11	47
4909872	1.000000e+00	5
4909873	3.245432e-02	32
4909874	4.529710e-14	49
4909875	8.881784e-16	50
4909899	9.998471e-01	13
4909897	8.881784e-16	50
4909896	8.881784e-16	50
4909903	8.881784e-16	50
4909902	5.817779e-07	42
4909901	1.000000e+00	1
4909900	9.986989e-01	15
4909891	8.881784e-16	50
4909890	1.000000e+00	0
4909889	4.529710e-14	49
4909888	8.881784e-16	50
4909895	9.998471e-01	13
4909894	9.999999e-01	8
4909893	8.881784e-16	50
4909892	8.881784e-16	50
4909914	1.000000e+00	0
4909915	4.529710e-14	49
4909912	1.193067e-05	40
4909913	9.999994e-01	9
4909918	1.000000e+00	2
4909919	1.000000e+00	0
4909916	1.000000e+00	3
4909917	2.230891e-10	46
4909906	1.000000e+00	5
4909907	8.881784e-16	50
4909904	1.000000e+00	3
4909905	1.000000e+00	0
4909910	9.405398e-01	20
4909911	2.807050e-06	41
4909909	8.881784e-16	50
4909929	1.000000e+00	0
4909928	9.995319e-01	14
4909931	8.881784e-16	50
4909930	8.881784e-16	50
4909933	1.000000e+00	3
4909932	1.641957e-02	33
4909935	1.611182e-01	29
4909934	1.000000e+00	1
4909921	4.529710e-14	49
4909920	1.000000e+00	1
4909923	8.881784e-16	50
4909922	1.000000e+00	6
4909925	3.300224e-03	35
4909924	1.301086e-03	36
4909927	1.000000e+00	0
4909926	2.230891e-10	46
4909944	1.133316e-12	48
4909945	1.611182e-01	29
4909946	1.000000e+00	1
4909947	9.998471e-01	13
4909948	1.000000e+00	2
4909949	1.854161e-11	47
4909950	1.000000e+00	0
4909951	1.854161e-11	47
4909936	1.000000e+00	1
4909937	1.000000e+00	7
4909938	5.817779e-07	42
4909939	1.000000e+00	0
4909940	8.881784e-16	50
4909942	1.301086e-03	36
4909717	9.999994e-01	9
4909716	4.529710e-14	49
4909719	8.881784e-16	50
4909718	9.999999e-01	8
4909713	8.881784e-16	50
4909712	1.854161e-11	47
4909714	8.881784e-16	50
4909725	9.999549e-01	12
4909724	1.000000e+00	1
4909727	3.300224e-03	35
4909726	8.881784e-16	50
4909721	9.675457e-01	19
4909720	2.230891e-10	46
4909723	1.000000e+00	1
4909700	8.881784e-16	50
4909701	7.673339e-03	34
4909702	8.881784e-16	50
4909703	1.000000e+00	1
4909696	9.966998e-01	16
4909697	5.817779e-07	42
4909698	8.881784e-16	50
4909699	1.301086e-03	36
4909708	1.301086e-03	36
4909709	1.000000e+00	0
4909710	9.999881e-01	11
4909711	9.675457e-01	19
4909705	1.013194e-01	30
4909706	8.881784e-16	50
4909707	1.000000e+00	0
4909751	1.133316e-12	48
4909750	5.817779e-07	42
4909749	8.881784e-16	50
4909748	9.835804e-01	18
4909747	1.000000e+00	0
4909746	1.000000e+00	0
4909745	9.923267e-01	17
4909744	8.881784e-16	50
4909759	1.854161e-11	47
4909758	1.000000e+00	4
4909757	1.000000e+00	5
4909756	4.510745e-05	39
4909755	9.405398e-01	20
4909754	9.999999e-01	8
4909753	1.641957e-02	33
4909752	1.049339e-07	43
4909734	1.621870e-08	44
4909735	1.000000e+00	2
4909732	9.966998e-01	16
4909733	9.999881e-01	11
4909730	1.000000e+00	6
4909731	7.600562e-01	23
4909728	2.807050e-06	41
4909729	1.000000e+00	0
4909743	1.641957e-02	33
4909740	8.881784e-16	50
4909741	8.881784e-16	50
4909738	4.529710e-14	49
4909736	8.881784e-16	50
4909737	9.835804e-01	18
4909776	4.529710e-14	49
4909779	1.000000e+00	1
4909778	9.986989e-01	15
4909781	4.681115e-04	37
4909780	9.675457e-01	19
4909783	9.986989e-01	15
4909782	2.399438e-01	28
4909785	2.104926e-09	45
4909784	8.881784e-16	50
4909787	1.000000e+00	2
4909786	1.000000e+00	0
4909789	1.641957e-02	33
4909788	8.881784e-16	50
4909791	7.600562e-01	23
4909790	1.000000e+00	4
4909760	1.641957e-02	33
4909761	1.529320e-04	38
4909762	8.986806e-01	21
4909763	1.133316e-12	48
4909764	9.999881e-01	11
4909765	8.881784e-16	50
4909766	5.817779e-07	42
4909767	1.000000e+00	6
4909768	1.000000e+00	1
4909769	1.133316e-12	48
4909770	1.000000e+00	0
4909772	9.999549e-01	12
4909773	2.807050e-06	41
4909775	8.388818e-01	22
4909811	4.438624e-01	26
4909810	6.640945e-01	24
4909809	8.881784e-16	50
4909808	4.529710e-14	49
4909815	1.000000e+00	1
4909814	8.881784e-16	50
4909813	1.000000e+00	0
4909812	8.881784e-16	50
4909819	1.301086e-03	36
4909817	8.881784e-16	50
4909816	9.995319e-01	14
4909823	1.000000e+00	1
4909822	1.000000e+00	1
4909821	8.881784e-16	50
4909820	8.881784e-16	50
4909794	1.000000e+00	4
4909795	9.999994e-01	9
4909792	1.301086e-03	36
4909793	9.999994e-01	9
4909798	9.999994e-01	9
4909799	1.000000e+00	3
4909796	6.640945e-01	24
4909797	1.641957e-02	33
4909802	9.966998e-01	16
4909803	1.529320e-04	38
4909800	2.104926e-09	45
4909801	1.000000e+00	1
4909806	2.104926e-09	45
4909807	1.193067e-05	40
4909804	1.000000e+00	4
4909805	1.000000e+00	0
4909596	5.561376e-01	25
4909597	8.881784e-16	50
4909598	4.681115e-04	37
4909599	1.133316e-12	48
4909592	1.000000e+00	1
4909593	3.300224e-03	35
4909595	1.000000e+00	1
4909589	1.000000e+00	0
4909590	4.529710e-14	49
4909591	1.133316e-12	48
4909584	9.835804e-01	18
4909585	1.000000e+00	6
4909586	4.510745e-05	39
4909587	1.000000e+00	0
4909580	3.359055e-01	27
4909582	4.510745e-05	39
4909577	1.000000e+00	1
4909576	1.000000e+00	4
4909579	1.611182e-01	29
4909578	8.881784e-16	50
4909573	2.807050e-06	41
4909572	4.529710e-14	49
4909575	1.193067e-05	40
4909574	1.000000e+00	0
4909569	9.835804e-01	18
4909568	1.000000e+00	0
4909571	1.193067e-05	40
4909630	4.529710e-14	49
4909631	1.133316e-12	48
4909628	9.999549e-01	12
4909629	1.000000e+00	3
4909626	2.104926e-09	45
4909627	1.000000e+00	1
4909624	1.301086e-03	36
4909625	1.621870e-08	44
4909622	3.245432e-02	32
4909623	1.000000e+00	1
4909620	9.999999e-01	8
4909618	1.000000e+00	2
4909619	8.881784e-16	50
4909616	8.881784e-16	50
4909617	9.999999e-01	8
4909615	1.000000e+00	3
4909614	1.611182e-01	29
4909612	1.000000e+00	0
4909611	8.881784e-16	50
4909610	8.986806e-01	21
4909609	1.000000e+00	1
4909608	1.000000e+00	5
4909607	1.000000e+00	2
4909606	1.049339e-07	43
4909604	1.000000e+00	1
4909602	8.881784e-16	50
4909601	1.000000e+00	0
4909600	1.000000e+00	0
4909656	8.881784e-16	50
4909657	1.000000e+00	0
4909658	8.881784e-16	50
4909659	1.000000e+00	0
4909660	8.881784e-16	50
4909661	9.999549e-01	12
4909662	1.000000e+00	6
4909663	4.529710e-14	49
4909649	4.681115e-04	37
4909650	8.881784e-16	50
4909651	8.881784e-16	50
4909652	1.000000e+00	2
4909653	8.881784e-16	50
4909654	8.881784e-16	50
4909655	1.621870e-08	44
4909641	7.673339e-03	34
4909640	1.000000e+00	2
4909643	8.881784e-16	50
4909642	1.000000e+00	0
4909645	1.133316e-12	48
4909647	1.000000e+00	0
4909646	1.000000e+00	7
4909633	7.600562e-01	23
4909632	1.529320e-04	38
4909634	8.881784e-16	50
4909637	8.881784e-16	50
4909636	9.999549e-01	12
4909639	9.966998e-01	16
4909638	4.681115e-04	37
4909690	9.999972e-01	10
4909691	1.000000e+00	7
4909689	8.881784e-16	50
4909694	1.133316e-12	48
4909695	3.359055e-01	27
4909692	8.881784e-16	50
4909693	7.673339e-03	34
4909682	1.193067e-05	40
4909683	9.405398e-01	20
4909680	3.300224e-03	35
4909681	9.966998e-01	16
4909686	5.561376e-01	25
4909687	8.881784e-16	50
4909684	1.000000e+00	6
4909685	9.999881e-01	11
4909675	8.986806e-01	21
4909674	1.641957e-02	33
4909672	8.881784e-16	50
4909679	1.000000e+00	6
4909678	1.133316e-12	48
4909677	4.510745e-05	39
4909676	9.999994e-01	9
4909667	1.854161e-11	47
4909666	1.133316e-12	48
4909665	9.986989e-01	15
4909664	1.000000e+00	0
4909671	1.000000e+00	4
4909670	8.881784e-16	50
4909669	6.640945e-01	24
4909668	1.013194e-01	30
4909472	8.881784e-16	50
4909473	1.000000e+00	0
4909474	1.193067e-05	40
4909475	1.621870e-08	44
4909477	2.807050e-06	41
4909478	1.000000e+00	2
4909479	4.681115e-04	37
4909480	8.881784e-16	50
4909481	4.438624e-01	26
4909482	1.000000e+00	0
4909483	1.611182e-01	29
4909484	9.966998e-01	16
4909485	1.000000e+00	3
4909486	1.000000e+00	6
4909487	1.000000e+00	0
4909489	1.013194e-01	30
4909488	1.000000e+00	2
4909490	5.946023e-02	31
4909493	4.529710e-14	49
4909492	5.561376e-01	25
4909495	1.133316e-12	48
4909494	8.881784e-16	50
4909497	1.000000e+00	0
4909496	8.881784e-16	50
4909499	1.000000e+00	0
4909498	8.881784e-16	50
4909501	1.854161e-11	47
4909500	1.000000e+00	1
4909503	8.881784e-16	50
4909502	8.881784e-16	50
4909442	2.104926e-09	45
4909443	8.881784e-16	50
4909440	1.000000e+00	0
4909441	1.000000e+00	0
4909446	1.000000e+00	2
4909447	9.999999e-01	8
4909444	1.049339e-07	43
4909445	2.230891e-10	46
4909450	8.881784e-16	50
4909451	3.245432e-02	32
4909448	1.000000e+00	1
4909449	1.621870e-08	44
4909454	9.995319e-01	14
4909455	9.999972e-01	10
4909452	7.600562e-01	23
4909453	1.000000e+00	4
4909458	8.881784e-16	50
4909457	1.000000e+00	0
4909456	1.000000e+00	1
4909463	1.000000e+00	0
4909462	1.000000e+00	2
4909461	1.000000e+00	0
4909460	1.000000e+00	1
4909467	9.675457e-01	19
4909466	1.000000e+00	0
4909465	1.529320e-04	38
4909464	1.049339e-07	43
4909471	1.000000e+00	2
4909470	5.817779e-07	42
4909468	1.000000e+00	4
4909540	1.000000e+00	0
4909541	1.000000e+00	0
4909542	5.561376e-01	25
4909543	4.529710e-14	49
4909536	8.881784e-16	50
4909537	8.986806e-01	21
4909538	4.529710e-14	49
4909539	4.529710e-14	49
4909548	8.881784e-16	50
4909549	9.999549e-01	12
4909550	9.835804e-01	18
4909551	1.000000e+00	7
4909544	8.881784e-16	50
4909545	9.675457e-01	19
4909547	5.946023e-02	31
4909557	8.881784e-16	50
4909556	2.230891e-10	46
4909559	1.000000e+00	0
4909558	8.986806e-01	21
4909553	2.104926e-09	45
4909552	1.000000e+00	2
4909555	1.000000e+00	4
4909554	1.641957e-02	33
4909565	1.000000e+00	0
4909564	8.881784e-16	50
4909567	2.399438e-01	28
4909566	1.049339e-07	43
4909561	7.600562e-01	23
4909560	8.881784e-16	50
4909563	1.000000e+00	0
4909562	7.673339e-03	34
4909510	8.881784e-16	50
4909511	2.807050e-06	41
4909508	1.000000e+00	0
4909509	9.999999e-01	8
4909506	1.000000e+00	4
4909507	1.000000e+00	7
4909504	7.600562e-01	23
4909505	1.000000e+00	7
4909518	1.000000e+00	3
4909519	1.193067e-05	40
4909516	8.881784e-16	50
4909517	1.000000e+00	2
4909514	9.986989e-01	15
4909512	8.881784e-16	50
4909513	1.000000e+00	3
4909527	4.529710e-14	49
4909526	1.000000e+00	1
4909525	8.881784e-16	50
4909524	8.986806e-01	21
4909523	8.881784e-16	50
4909522	1.301086e-03	36
4909521	4.529710e-14	49
4909520	9.999994e-01	9
4909535	5.561376e-01	25
4909534	9.999881e-01	11
4909533	5.946023e-02	31
4909532	8.881784e-16	50
4909531	2.104926e-09	45
4909530	2.230891e-10	46
4909528	9.995319e-01	14
4909353	1.000000e+00	5
4909352	1.000000e+00	1
4909355	1.000000e+00	0
4909354	1.854161e-11	47
4909357	4.529710e-14	49
4909356	1.193067e-05	40
4909359	8.881784e-16	50
4909358	8.881784e-16	50
4909345	2.230891e-10	46
4909344	1.000000e+00	1
4909347	9.675457e-01	19
4909346	1.000000e+00	7
4909349	1.000000e+00	1
4909348	8.881784e-16	50
4909351	1.000000e+00	1
4909350	1.000000e+00	0
4909368	8.881784e-16	50
4909369	8.881784e-16	50
4909370	1.013194e-01	30
4909371	1.000000e+00	0
4909372	9.986989e-01	15
4909373	1.000000e+00	0
4909374	8.881784e-16	50
4909375	9.999994e-01	9
4909360	8.881784e-16	50
4909361	1.000000e+00	0
4909362	1.301086e-03	36
4909363	1.000000e+00	1
4909364	1.000000e+00	0
4909365	1.000000e+00	0
4909366	1.000000e+00	3
4909367	1.193067e-05	40
4909323	1.621870e-08	44
4909322	1.000000e+00	5
4909321	1.000000e+00	0
4909320	1.000000e+00	6
4909326	1.000000e+00	1
4909325	1.013194e-01	30
4909315	1.000000e+00	7
4909313	9.675457e-01	19
4909312	1.000000e+00	0
4909319	2.807050e-06	41
4909318	7.600562e-01	23
4909317	1.000000e+00	0
4909316	7.600562e-01	23
4909338	7.673339e-03	34
4909339	5.817779e-07	42
4909336	1.000000e+00	0
4909337	8.881784e-16	50
4909342	8.881784e-16	50
4909343	4.510745e-05	39
4909340	8.881784e-16	50
4909341	2.230891e-10	46
4909330	2.104926e-09	45
4909331	2.104926e-09	45
4909328	1.000000e+00	1
4909329	1.000000e+00	0
4909334	2.230891e-10	46
4909335	1.000000e+00	6
4909332	1.049339e-07	43
4909333	1.000000e+00	5
4909421	8.388818e-01	22
4909420	4.681115e-04	37
4909423	9.966998e-01	16
4909422	9.999999e-01	8
4909417	1.133316e-12	48
4909416	1.000000e+00	1
4909419	1.000000e+00	0
4909418	9.999881e-01	11
4909413	1.529320e-04	38
4909412	1.529320e-04	38
4909415	2.230891e-10	46
4909414	1.193067e-05	40
4909409	8.881784e-16	50
4909408	1.193067e-05	40
4909411	4.510745e-05	39
4909410	1.854161e-11	47
4909436	1.621870e-08	44
4909438	1.000000e+00	1
4909439	5.817779e-07	42
4909432	9.998471e-01	13
4909433	1.000000e+00	0
4909434	8.881784e-16	50
4909435	8.881784e-16	50
4909428	1.000000e+00	0
4909429	9.923267e-01	17
4909430	1.301086e-03	36
4909431	8.881784e-16	50
4909424	2.104926e-09	45
4909425	3.245432e-02	32
4909426	1.000000e+00	0
4909427	4.529710e-14	49
4909391	4.529710e-14	49
4909390	9.999549e-01	12
4909389	4.529710e-14	49
4909388	1.133316e-12	48
4909387	1.641957e-02	33
4909386	5.946023e-02	31
4909384	8.881784e-16	50
4909383	1.000000e+00	0
4909382	1.000000e+00	1
4909381	1.000000e+00	6
4909380	1.000000e+00	0
4909379	8.881784e-16	50
4909378	8.881784e-16	50
4909377	1.000000e+00	2
4909376	4.438624e-01	26
4909406	1.000000e+00	0
4909407	4.529710e-14	49
4909404	8.881784e-16	50
4909405	1.611182e-01	29
4909402	1.854161e-11	47
4909403	1.529320e-04	38
4909400	5.561376e-01	25
4909401	1.000000e+00	0
4909398	1.000000e+00	0
4909399	2.399438e-01	28
4909396	1.000000e+00	6
4909397	1.000000e+00	7
4909394	3.245432e-02	32
4909395	8.388818e-01	22
4909392	1.000000e+00	0
4909393	1.000000e+00	5
4909235	9.999994e-01	9
4909234	1.193067e-05	40
4909232	3.359055e-01	27
4909239	1.000000e+00	5
4909238	9.999994e-01	9
4909237	2.230891e-10	46
4909236	9.999994e-01	9
4909243	8.881784e-16	50
4909242	8.881784e-16	50
4909241	8.881784e-16	50
4909240	5.946023e-02	31
4909247	8.881784e-16	50
4909245	1.000000e+00	6
4909244	9.999994e-01	9
4909218	2.104926e-09	45
4909219	1.000000e+00	3
4909216	8.986806e-01	21
4909217	1.000000e+00	1
4909222	9.999881e-01	11
4909223	4.529710e-14	49
4909221	1.000000e+00	2
4909226	8.881784e-16	50
4909227	1.133316e-12	48
4909224	9.999999e-01	8
4909225	1.000000e+00	2
4909230	9.966998e-01	16
4909231	9.995319e-01	14
4909228	2.230891e-10	46
4909229	1.133316e-12	48
4909201	1.000000e+00	3
4909200	3.359055e-01	27
4909202	1.000000e+00	1
4909205	1.000000e+00	5
4909204	9.675457e-01	19
4909207	8.881784e-16	50
4909206	9.999999e-01	8
4909209	1.621870e-08	44
4909208	6.640945e-01	24
4909211	1.621870e-08	44
4909210	1.000000e+00	4
4909213	1.000000e+00	0
4909212	9.999999e-01	8
4909215	1.000000e+00	1
4909214	1.000000e+00	2
4909184	4.529710e-14	49
4909185	1.000000e+00	1
4909186	8.881784e-16	50
4909187	8.881784e-16	50
4909188	8.881784e-16	50
4909189	1.000000e+00	3
4909190	4.681115e-04	37
4909191	1.000000e+00	2
4909192	8.881784e-16	50
4909193	1.133316e-12	48
4909194	5.817779e-07	42
4909195	1.000000e+00	1
4909196	9.966998e-01	16
4909197	1.049339e-07	43
4909198	1.000000e+00	4
4909199	8.881784e-16	50
4909303	9.999549e-01	12
4909302	8.986806e-01	21
4909301	1.000000e+00	0
4909300	1.000000e+00	0
4909299	1.000000e+00	2
4909298	2.230891e-10	46
4909297	1.000000e+00	7
4909296	2.399438e-01	28
4909311	9.998471e-01	13
4909310	5.561376e-01	25
4909309	9.999999e-01	8
4909308	1.854161e-11	47
4909307	7.673339e-03	34
4909305	1.000000e+00	0
4909304	9.835804e-01	18
4909286	8.881784e-16	50
4909287	2.230891e-10	46
4909284	9.998471e-01	13
4909285	8.881784e-16	50
4909282	1.529320e-04	38
4909283	1.000000e+00	2
4909280	1.000000e+00	2
4909281	9.675457e-01	19
4909294	5.946023e-02	31
4909295	9.999999e-01	8
4909292	1.000000e+00	0
4909293	1.000000e+00	0
4909290	1.000000e+00	7
4909291	1.000000e+00	5
4909288	1.000000e+00	0
4909289	8.881784e-16	50
4909269	7.673339e-03	34
4909268	2.230891e-10	46
4909271	6.640945e-01	24
4909270	1.000000e+00	3
4909265	1.000000e+00	2
4909267	1.000000e+00	0
4909266	1.000000e+00	4
4909277	8.881784e-16	50
4909276	4.529710e-14	49
4909279	9.995319e-01	14
4909278	1.000000e+00	4
4909273	4.438624e-01	26
4909272	1.000000e+00	2
4909275	8.881784e-16	50
4909274	8.881784e-16	50
4909252	1.000000e+00	2
4909253	4.529710e-14	49
4909255	1.000000e+00	2
4909248	9.999994e-01	9
4909249	8.881784e-16	50
4909250	1.000000e+00	2
4909251	8.881784e-16	50
4909260	1.000000e+00	1
4909261	1.854161e-11	47
4909262	1.000000e+00	0
4909263	1.000000e+00	0
4909256	9.923267e-01	17
4909257	1.000000e+00	1
4909258	1.000000e+00	6
4909259	8.881784e-16	50
4909114	9.999881e-01	11
4909115	1.133316e-12	48
4909112	8.881784e-16	50
4909113	1.854161e-11	47
4909118	1.854161e-11	47
4909119	9.999549e-01	12
4909116	1.133316e-12	48
4909117	9.405398e-01	20
4909106	1.000000e+00	6
4909107	9.995319e-01	14
4909104	9.986989e-01	15
4909105	1.000000e+00	3
4909110	1.000000e+00	7
4909111	1.193067e-05	40
4909108	8.388818e-01	22
4909109	1.049339e-07	43
4909098	2.230891e-10	46
4909097	2.807050e-06	41
4909096	1.000000e+00	0
4909103	9.998471e-01	13
4909102	1.000000e+00	0
4909101	4.529710e-14	49
4909100	8.881784e-16	50
4909091	9.675457e-01	19
4909090	1.000000e+00	4
4909089	1.000000e+00	4
4909088	9.999999e-01	8
4909095	1.000000e+00	5
4909094	8.881784e-16	50
4909093	5.817779e-07	42
4909092	4.529710e-14	49
4909080	1.000000e+00	6
4909081	8.881784e-16	50
4909082	9.995319e-01	14
4909083	1.000000e+00	0
4909084	1.000000e+00	3
4909085	5.561376e-01	25
4909086	9.675457e-01	19
4909087	1.000000e+00	3
4909072	1.000000e+00	6
4909073	2.230891e-10	46
4909074	9.986989e-01	15
4909075	1.000000e+00	3
4909076	5.817779e-07	42
4909078	9.999972e-01	10
4909079	9.999881e-01	11
4909065	1.000000e+00	1
4909064	1.000000e+00	0
4909067	1.621870e-08	44
4909066	8.881784e-16	50
4909069	9.923267e-01	17
4909068	2.104926e-09	45
4909071	8.881784e-16	50
4909070	9.998471e-01	13
4909057	1.000000e+00	4
4909056	2.230891e-10	46
4909059	9.923267e-01	17
4909058	2.807050e-06	41
4909061	1.000000e+00	0
4909060	4.529710e-14	49
4909063	8.881784e-16	50
4909062	1.000000e+00	3
4909182	1.000000e+00	3
4909183	3.300224e-03	35
4909180	1.000000e+00	1
4909181	1.000000e+00	5
4909178	9.999994e-01	9
4909179	9.405398e-01	20
4909176	1.000000e+00	0
4909177	1.000000e+00	6
4909174	4.529710e-14	49
4909175	1.000000e+00	0
4909172	1.000000e+00	4
4909173	1.000000e+00	7
4909170	5.946023e-02	31
4909171	5.561376e-01	25
4909168	1.000000e+00	4
4909169	9.923267e-01	17
4909167	8.881784e-16	50
4909166	9.999549e-01	12
4909165	2.807050e-06	41
4909164	1.000000e+00	6
4909163	1.000000e+00	0
4909162	1.000000e+00	1
4909161	4.681115e-04	37
4909160	1.000000e+00	0
4909159	9.923267e-01	17
4909158	8.881784e-16	50
4909157	9.966998e-01	16
4909156	9.999972e-01	10
4909155	1.000000e+00	0
4909154	1.000000e+00	5
4909153	1.000000e+00	3
4909152	7.600562e-01	23
4909148	9.999549e-01	12
4909149	2.807050e-06	41
4909150	1.000000e+00	0
4909151	9.986989e-01	15
4909144	9.923267e-01	17
4909145	8.881784e-16	50
4909146	1.000000e+00	1
4909147	1.000000e+00	0
4909140	1.000000e+00	1
4909141	1.000000e+00	4
4909142	1.000000e+00	0
4909136	8.881784e-16	50
4909137	2.230891e-10	46
4909138	8.881784e-16	50
4909139	1.000000e+00	7
4909133	1.529320e-04	38
4909132	8.881784e-16	50
4909135	1.611182e-01	29
4909134	9.923267e-01	17
4909128	9.405398e-01	20
4909131	9.999972e-01	10
4909130	8.881784e-16	50
4909125	8.881784e-16	50
4909124	4.681115e-04	37
4909127	9.999972e-01	10
4909126	8.881784e-16	50
4909121	1.000000e+00	4
4909120	1.000000e+00	2
4909123	5.561376e-01	25
4909122	1.000000e+00	0
4908882	8.881784e-16	50
4908883	1.301086e-03	36
4908880	1.000000e+00	6
4908881	1.000000e+00	0
4908887	1.000000e+00	0
4908884	1.000000e+00	0
4908885	8.881784e-16	50
4908890	1.000000e+00	0
4908891	4.529710e-14	49
4908888	1.133316e-12	48
4908889	1.000000e+00	5
4908894	1.133316e-12	48
4908895	9.405398e-01	20
4908892	5.817779e-07	42
4908893	1.000000e+00	7
4908867	2.104926e-09	45
4908866	9.999549e-01	12
4908864	9.999549e-01	12
4908871	1.000000e+00	1
4908868	8.388818e-01	22
4908875	1.000000e+00	0
4908874	8.881784e-16	50
4908873	8.881784e-16	50
4908872	9.835804e-01	18
4908879	1.854161e-11	47
4908878	9.998471e-01	13
4908877	9.835804e-01	18
4908876	8.881784e-16	50
4908912	4.681115e-04	37
4908913	4.529710e-14	49
4908914	1.000000e+00	2
4908915	6.640945e-01	24
4908916	5.946023e-02	31
4908917	1.000000e+00	3
4908918	2.104926e-09	45
4908919	1.133316e-12	48
4908920	8.881784e-16	50
4908921	8.881784e-16	50
4908922	1.000000e+00	1
4908923	8.881784e-16	50
4908924	1.000000e+00	0
4908925	5.817779e-07	42
4908926	1.000000e+00	1
4908927	9.999999e-01	8
4908897	1.000000e+00	2
4908896	1.000000e+00	2
4908899	7.600562e-01	23
4908898	2.104926e-09	45
4908901	9.835804e-01	18
4908900	9.999549e-01	12
4908903	9.999994e-01	9
4908902	8.881784e-16	50
4908905	8.881784e-16	50
4908904	8.881784e-16	50
4908907	1.000000e+00	0
4908906	1.611182e-01	29
4908909	8.881784e-16	50
4908908	1.000000e+00	1
4908911	5.946023e-02	31
4908910	1.000000e+00	0
4908822	1.000000e+00	0
4908823	9.923267e-01	17
4908820	8.881784e-16	50
4908821	1.000000e+00	0
4908818	1.000000e+00	0
4908819	8.881784e-16	50
4908816	1.611182e-01	29
4908817	4.529710e-14	49
4908830	9.999972e-01	10
4908831	1.000000e+00	1
4908828	1.000000e+00	2
4908826	8.881784e-16	50
4908827	7.673339e-03	34
4908824	4.529710e-14	49
4908825	9.986989e-01	15
4908807	1.621870e-08	44
4908806	4.681115e-04	37
4908805	8.881784e-16	50
4908804	3.359055e-01	27
4908803	1.621870e-08	44
4908802	8.881784e-16	50
4908801	1.000000e+00	4
4908800	9.966998e-01	16
4908815	1.013194e-01	30
4908814	1.000000e+00	0
4908813	8.881784e-16	50
4908812	1.000000e+00	3
4908811	8.881784e-16	50
4908810	9.999994e-01	9
4908809	9.923267e-01	17
4908808	1.000000e+00	1
4908852	1.000000e+00	6
4908853	1.000000e+00	3
4908854	1.000000e+00	0
4908855	1.000000e+00	1
4908848	1.641957e-02	33
4908849	2.104926e-09	45
4908850	1.000000e+00	5
4908851	9.405398e-01	20
4908860	8.881784e-16	50
4908861	8.881784e-16	50
4908862	1.000000e+00	2
4908863	1.000000e+00	0
4908856	8.881784e-16	50
4908857	1.000000e+00	1
4908859	8.881784e-16	50
4908836	7.600562e-01	23
4908839	7.673339e-03	34
4908838	8.881784e-16	50
4908833	1.529320e-04	38
4908832	5.817779e-07	42
4908835	8.881784e-16	50
4908834	1.611182e-01	29
4908845	3.359055e-01	27
4908847	8.881784e-16	50
4908846	1.000000e+00	3
4908841	1.000000e+00	1
4908840	1.000000e+00	0
4908843	8.881784e-16	50
4909019	9.999972e-01	10
4909018	8.881784e-16	50
4909017	1.000000e+00	0
4909016	1.049339e-07	43
4909022	8.881784e-16	50
4909021	1.000000e+00	2
4909020	8.881784e-16	50
4909011	1.000000e+00	1
4909010	9.675457e-01	19
4909014	3.245432e-02	32
4909013	1.000000e+00	5
4909012	5.817779e-07	42
4909002	1.621870e-08	44
4909003	9.675457e-01	19
4909000	1.000000e+00	2
4909001	1.854161e-11	47
4909006	1.049339e-07	43
4909007	1.000000e+00	5
4909004	1.000000e+00	6
4909005	3.245432e-02	32
4908994	4.529710e-14	49
4908995	8.881784e-16	50
4908992	4.529710e-14	49
4908993	1.611182e-01	29
4908998	9.999994e-01	9
4908999	1.000000e+00	2
4908997	3.300224e-03	35
4909049	1.133316e-12	48
4909048	4.529710e-14	49
4909051	1.000000e+00	0
4909050	9.995319e-01	14
4909053	8.881784e-16	50
4909052	7.673339e-03	34
4909041	9.998471e-01	13
4909040	9.923267e-01	17
4909043	1.621870e-08	44
4909042	8.881784e-16	50
4909045	4.681115e-04	37
4909044	1.000000e+00	7
4909047	2.807050e-06	41
4909046	2.399438e-01	28
4909032	9.999999e-01	8
4909033	1.529320e-04	38
4909036	1.611182e-01	29
4909037	1.000000e+00	0
4909038	1.000000e+00	0
4909039	2.230891e-10	46
4909024	4.529710e-14	49
4909025	1.000000e+00	0
4909026	9.999972e-01	10
4909027	1.000000e+00	0
4909028	9.675457e-01	19
4909029	1.529320e-04	38
4909030	8.881784e-16	50
4909031	1.301086e-03	36
4908959	8.881784e-16	50
4908958	1.000000e+00	5
4908957	9.998471e-01	13
4908955	9.995319e-01	14
4908954	1.000000e+00	6
4908953	8.881784e-16	50
4908952	1.000000e+00	4
4908950	1.000000e+00	5
4908949	1.000000e+00	0
4908948	1.000000e+00	1
4908947	4.529710e-14	49
4908946	1.000000e+00	0
4908944	4.529710e-14	49
4908942	8.881784e-16	50
4908943	1.000000e+00	0
4908940	8.881784e-16	50
4908941	1.000000e+00	1
4908938	5.946023e-02	31
4908939	9.999972e-01	10
4908937	9.998471e-01	13
4908934	2.230891e-10	46
4908935	4.681115e-04	37
4908932	1.000000e+00	0
4908933	8.388818e-01	22
4908930	5.946023e-02	31
4908931	8.881784e-16	50
4908928	8.881784e-16	50
4908929	8.881784e-16	50
4908989	1.000000e+00	3
4908988	9.999994e-01	9
4908990	1.013194e-01	30
4908985	8.881784e-16	50
4908984	2.230891e-10	46
4908987	8.881784e-16	50
4908986	1.000000e+00	0
4908981	1.000000e+00	7
4908980	1.000000e+00	1
4908983	9.998471e-01	13
4908982	3.300224e-03	35
4908977	9.999881e-01	11
4908976	9.998471e-01	13
4908979	1.000000e+00	1
4908978	9.986989e-01	15
4908972	1.000000e+00	2
4908974	1.000000e+00	1
4908975	9.405398e-01	20
4908968	9.999994e-01	9
4908969	4.529710e-14	49
4908970	8.881784e-16	50
4908971	8.881784e-16	50
4908964	8.881784e-16	50
4908965	1.000000e+00	0
4908966	9.675457e-01	19
4908967	1.000000e+00	0
4908960	1.000000e+00	4
4908961	7.600562e-01	23
4908962	1.000000e+00	0
4908963	1.000000e+00	0
4908609	8.881784e-16	50
4908608	3.245432e-02	32
4908610	8.986806e-01	21
4908613	3.300224e-03	35
4908615	8.881784e-16	50
4908614	8.881784e-16	50
4908617	1.049339e-07	43
4908616	8.388818e-01	22
4908619	1.000000e+00	1
4908618	8.881784e-16	50
4908621	1.000000e+00	0
4908620	9.995319e-01	14
4908622	1.000000e+00	4
4908624	9.999881e-01	11
4908625	1.000000e+00	0
4908627	1.000000e+00	0
4908628	9.998471e-01	13
4908629	5.561376e-01	25
4908630	9.405398e-01	20
4908631	9.999881e-01	11
4908632	3.300224e-03	35
4908633	1.000000e+00	0
4908634	8.881784e-16	50
4908636	2.104926e-09	45
4908637	1.000000e+00	5
4908638	1.000000e+00	0
4908639	4.529710e-14	49
4908643	8.881784e-16	50
4908642	1.000000e+00	4
4908640	8.881784e-16	50
4908647	1.133316e-12	48
4908646	1.193067e-05	40
4908645	1.000000e+00	2
4908644	9.998471e-01	13
4908651	9.405398e-01	20
4908650	1.000000e+00	0
4908649	8.881784e-16	50
4908648	1.529320e-04	38
4908655	5.817779e-07	42
4908654	4.529710e-14	49
4908653	8.881784e-16	50
4908652	1.529320e-04	38
4908658	1.000000e+00	3
4908659	1.854161e-11	47
4908656	1.000000e+00	1
4908657	1.854161e-11	47
4908662	4.438624e-01	26
4908663	5.817779e-07	42
4908660	8.881784e-16	50
4908661	8.881784e-16	50
4908666	1.000000e+00	0
4908667	4.529710e-14	49
4908664	8.986806e-01	21
4908665	9.999999e-01	8
4908670	8.881784e-16	50
4908671	6.640945e-01	24
4908668	8.986806e-01	21
4908669	8.388818e-01	22
4908549	4.529710e-14	49
4908548	1.000000e+00	0
4908551	1.133316e-12	48
4908550	1.000000e+00	0
4908545	9.923267e-01	17
4908544	1.621870e-08	44
4908547	1.000000e+00	0
4908546	8.881784e-16	50
4908557	8.881784e-16	50
4908556	2.230891e-10	46
4908559	8.388818e-01	22
4908558	1.000000e+00	0
4908553	8.881784e-16	50
4908552	1.000000e+00	3
4908555	4.438624e-01	26
4908554	1.000000e+00	0
4908564	1.000000e+00	7
4908565	8.881784e-16	50
4908566	8.881784e-16	50
4908567	3.359055e-01	27
4908560	6.640945e-01	24
4908561	9.999549e-01	12
4908562	1.013194e-01	30
4908563	1.000000e+00	1
4908573	8.881784e-16	50
4908574	1.000000e+00	2
4908575	1.000000e+00	0
4908568	1.000000e+00	0
4908569	1.000000e+00	0
4908570	8.881784e-16	50
4908571	9.675457e-01	19
4908583	9.998471e-01	13
4908582	1.000000e+00	0
4908581	9.923267e-01	17
4908580	8.881784e-16	50
4908579	1.000000e+00	0
4908578	1.621870e-08	44
4908577	1.049339e-07	43
4908576	1.000000e+00	6
4908591	6.640945e-01	24
4908590	8.881784e-16	50
4908589	5.817779e-07	42
4908588	1.000000e+00	0
4908587	8.881784e-16	50
4908586	1.000000e+00	5
4908585	4.529710e-14	49
4908598	9.999972e-01	10
4908599	8.881784e-16	50
4908596	4.529710e-14	49
4908594	3.359055e-01	27
4908595	8.881784e-16	50
4908592	8.881784e-16	50
4908593	8.881784e-16	50
4908606	4.438624e-01	26
4908607	1.000000e+00	6
4908604	1.000000e+00	0
4908605	9.995319e-01	14
4908602	1.193067e-05	40
4908603	1.049339e-07	43
4908601	1.000000e+00	5
4908745	4.529710e-14	49
4908746	1.000000e+00	2
4908747	9.986989e-01	15
4908748	1.000000e+00	4
4908749	1.000000e+00	1
4908750	8.881784e-16	50
4908751	1.000000e+00	1
4908736	1.000000e+00	0
4908738	8.881784e-16	50
4908739	9.923267e-01	17
4908740	2.399438e-01	28
4908741	1.000000e+00	2
4908742	1.013194e-01	30
4908743	1.000000e+00	1
4908761	9.999994e-01	9
4908760	8.881784e-16	50
4908763	9.999999e-01	8
4908762	4.438624e-01	26
4908765	1.000000e+00	0
4908764	4.681115e-04	37
4908767	1.000000e+00	1
4908766	1.133316e-12	48
4908753	1.301086e-03	36
4908755	9.999972e-01	10
4908754	1.000000e+00	1
4908757	2.399438e-01	28
4908756	4.529710e-14	49
4908759	8.881784e-16	50
4908758	4.681115e-04	37
4908778	9.966998e-01	16
4908779	9.999994e-01	9
4908776	9.966998e-01	16
4908777	1.621870e-08	44
4908782	5.817779e-07	42
4908783	1.529320e-04	38
4908780	8.881784e-16	50
4908781	1.529320e-04	38
4908770	7.673339e-03	34
4908771	2.399438e-01	28
4908768	1.000000e+00	5
4908769	1.000000e+00	0
4908774	9.999549e-01	12
4908775	1.000000e+00	0
4908772	1.000000e+00	2
4908773	1.000000e+00	0
4908795	1.000000e+00	4
4908794	8.881784e-16	50
4908793	4.529710e-14	49
4908792	5.946023e-02	31
4908798	1.000000e+00	1
4908797	4.529710e-14	49
4908796	2.807050e-06	41
4908787	5.946023e-02	31
4908786	1.000000e+00	1
4908785	9.999994e-01	9
4908784	9.995319e-01	14
4908791	1.133316e-12	48
4908790	8.881784e-16	50
4908789	3.300224e-03	35
4908788	1.641957e-02	33
4908684	7.673339e-03	34
4908685	8.881784e-16	50
4908686	1.000000e+00	6
4908680	8.881784e-16	50
4908681	1.000000e+00	0
4908682	8.881784e-16	50
4908683	8.881784e-16	50
4908676	1.000000e+00	2
4908677	8.881784e-16	50
4908678	8.881784e-16	50
4908679	8.881784e-16	50
4908672	9.986989e-01	15
4908673	6.640945e-01	24
4908674	5.946023e-02	31
4908675	1.000000e+00	4
4908701	3.359055e-01	27
4908700	8.881784e-16	50
4908703	1.000000e+00	1
4908702	8.881784e-16	50
4908697	1.000000e+00	1
4908696	2.230891e-10	46
4908699	1.000000e+00	0
4908698	1.000000e+00	6
4908693	1.000000e+00	0
4908692	9.923267e-01	17
4908695	8.881784e-16	50
4908694	1.000000e+00	0
4908689	8.881784e-16	50
4908688	1.193067e-05	40
4908691	2.230891e-10	46
4908690	9.999994e-01	9
4908718	1.000000e+00	2
4908719	8.881784e-16	50
4908716	1.000000e+00	2
4908715	8.881784e-16	50
4908712	1.193067e-05	40
4908710	1.049339e-07	43
4908711	7.600562e-01	23
4908708	1.000000e+00	0
4908709	1.049339e-07	43
4908706	1.000000e+00	1
4908707	1.611182e-01	29
4908704	9.999999e-01	8
4908735	8.881784e-16	50
4908734	7.673339e-03	34
4908733	1.000000e+00	0
4908732	1.621870e-08	44
4908731	1.000000e+00	1
4908730	9.923267e-01	17
4908729	1.049339e-07	43
4908728	4.529710e-14	49
4908727	5.817779e-07	42
4908726	1.000000e+00	2
4908725	8.881784e-16	50
4908724	8.881784e-16	50
4908723	8.881784e-16	50
4908722	1.000000e+00	5
4908721	7.673339e-03	34
4908720	2.104926e-09	45
4908404	1.049339e-07	43
4908405	9.999994e-01	9
4908406	8.881784e-16	50
4908407	9.999549e-01	12
4908400	9.995319e-01	14
4908401	4.529710e-14	49
4908402	8.881784e-16	50
4908403	4.438624e-01	26
4908412	9.998471e-01	13
4908413	1.000000e+00	5
4908414	9.835804e-01	18
4908415	9.966998e-01	16
4908408	8.881784e-16	50
4908409	1.854161e-11	47
4908410	1.000000e+00	5
4908411	1.000000e+00	6
4908389	1.621870e-08	44
4908388	8.881784e-16	50
4908391	1.000000e+00	4
4908390	1.000000e+00	3
4908385	1.000000e+00	0
4908384	1.621870e-08	44
4908387	1.000000e+00	3
4908386	1.611182e-01	29
4908397	9.998471e-01	13
4908396	1.000000e+00	1
4908399	1.000000e+00	4
4908398	1.049339e-07	43
4908393	1.000000e+00	1
4908392	8.881784e-16	50
4908395	1.000000e+00	0
4908394	9.998471e-01	13
4908374	8.881784e-16	50
4908375	8.881784e-16	50
4908372	9.999999e-01	8
4908373	1.000000e+00	2
4908370	1.000000e+00	6
4908371	8.881784e-16	50
4908368	8.881784e-16	50
4908369	4.529710e-14	49
4908382	1.000000e+00	1
4908383	9.999994e-01	9
4908380	1.000000e+00	0
4908381	8.881784e-16	50
4908378	8.881784e-16	50
4908379	7.600562e-01	23
4908376	1.049339e-07	43
4908377	8.881784e-16	50
4908359	9.923267e-01	17
4908358	8.881784e-16	50
4908357	4.438624e-01	26
4908356	1.000000e+00	1
4908355	1.000000e+00	0
4908354	9.675457e-01	19
4908353	2.230891e-10	46
4908352	1.000000e+00	1
4908367	2.230891e-10	46
4908366	1.049339e-07	43
4908365	1.000000e+00	1
4908364	1.000000e+00	3
4908363	9.999999e-01	8
4908361	2.104926e-09	45
4908360	1.000000e+00	0
4908336	5.817779e-07	42
4908337	3.245432e-02	32
4908338	1.000000e+00	4
4908339	9.999994e-01	9
4908340	1.000000e+00	7
4908341	1.000000e+00	5
4908342	1.000000e+00	1
4908343	1.049339e-07	43
4908344	8.881784e-16	50
4908345	5.946023e-02	31
4908346	2.104926e-09	45
4908347	6.640945e-01	24
4908348	1.000000e+00	0
4908349	1.049339e-07	43
4908350	1.000000e+00	0
4908351	5.561376e-01	25
4908321	8.881784e-16	50
4908320	8.881784e-16	50
4908323	1.000000e+00	2
4908322	1.000000e+00	3
4908325	8.881784e-16	50
4908324	7.673339e-03	34
4908327	1.000000e+00	5
4908326	2.104926e-09	45
4908329	1.133316e-12	48
4908328	1.000000e+00	4
4908331	8.881784e-16	50
4908333	1.000000e+00	4
4908332	1.000000e+00	5
4908335	1.000000e+00	0
4908334	1.133316e-12	48
4908306	8.881784e-16	50
4908307	1.000000e+00	2
4908304	1.854161e-11	47
4908305	5.817779e-07	42
4908311	1.301086e-03	36
4908308	6.640945e-01	24
4908309	4.510745e-05	39
4908314	1.000000e+00	2
4908315	8.881784e-16	50
4908312	4.529710e-14	49
4908313	1.000000e+00	0
4908318	9.966998e-01	16
4908319	8.881784e-16	50
4908316	9.986989e-01	15
4908317	9.835804e-01	18
4908291	8.881784e-16	50
4908290	7.673339e-03	34
4908289	1.000000e+00	0
4908288	1.000000e+00	3
4908295	1.000000e+00	5
4908294	8.881784e-16	50
4908293	8.881784e-16	50
4908292	1.000000e+00	0
4908299	8.881784e-16	50
4908298	8.881784e-16	50
4908297	1.000000e+00	0
4908296	1.000000e+00	0
4908303	3.300224e-03	35
4908302	1.000000e+00	1
4908301	8.881784e-16	50
4908300	9.966998e-01	16
4908541	1.000000e+00	5
4908540	9.999549e-01	12
4908543	1.000000e+00	0
4908542	1.000000e+00	0
4908537	1.000000e+00	0
4908536	2.807050e-06	41
4908539	1.000000e+00	0
4908538	1.000000e+00	2
4908533	1.000000e+00	1
4908532	9.923267e-01	17
4908535	8.881784e-16	50
4908534	1.000000e+00	7
4908529	1.000000e+00	0
4908528	1.000000e+00	2
4908531	1.000000e+00	7
4908530	1.133316e-12	48
4908524	1.000000e+00	1
4908525	1.000000e+00	3
4908526	8.881784e-16	50
4908527	8.881784e-16	50
4908520	1.000000e+00	3
4908522	8.881784e-16	50
4908523	1.000000e+00	0
4908516	3.359055e-01	27
4908517	1.000000e+00	0
4908518	4.510745e-05	39
4908519	8.881784e-16	50
4908512	9.675457e-01	19
4908513	8.881784e-16	50
4908514	1.000000e+00	0
4908515	9.999994e-01	9
4908511	1.000000e+00	5
4908510	2.104926e-09	45
4908509	1.000000e+00	0
4908508	1.000000e+00	1
4908507	1.000000e+00	0
4908506	8.881784e-16	50
4908505	2.807050e-06	41
4908504	1.000000e+00	1
4908503	1.000000e+00	2
4908502	1.000000e+00	0
4908501	1.000000e+00	3
4908500	2.807050e-06	41
4908499	1.000000e+00	0
4908498	1.000000e+00	5
4908497	9.995319e-01	14
4908496	9.675457e-01	19
4908494	4.681115e-04	37
4908495	1.000000e+00	3
4908492	4.529710e-14	49
4908493	1.000000e+00	6
4908490	1.000000e+00	1
4908491	2.230891e-10	46
4908488	2.230891e-10	46
4908489	4.529710e-14	49
4908486	1.000000e+00	7
4908487	1.000000e+00	2
4908484	1.000000e+00	0
4908485	2.807050e-06	41
4908482	1.000000e+00	5
4908483	1.000000e+00	7
4908480	1.000000e+00	0
4908481	9.999999e-01	8
4908473	9.986989e-01	15
4908472	1.854161e-11	47
4908475	8.881784e-16	50
4908474	9.986989e-01	15
4908479	1.000000e+00	0
4908478	1.133316e-12	48
4908465	1.013194e-01	30
4908464	1.000000e+00	7
4908467	9.923267e-01	17
4908466	1.133316e-12	48
4908469	8.881784e-16	50
4908468	1.000000e+00	4
4908471	1.000000e+00	2
4908470	1.000000e+00	7
4908456	5.817779e-07	42
4908457	1.000000e+00	0
4908458	8.881784e-16	50
4908459	9.835804e-01	18
4908460	9.999994e-01	9
4908461	9.999999e-01	8
4908463	1.000000e+00	0
4908448	1.000000e+00	0
4908449	1.000000e+00	0
4908450	7.600562e-01	23
4908451	5.946023e-02	31
4908452	5.817779e-07	42
4908453	4.529710e-14	49
4908454	8.388818e-01	22
4908455	2.230891e-10	46
4908443	3.300224e-03	35
4908442	8.881784e-16	50
4908441	8.881784e-16	50
4908440	1.854161e-11	47
4908447	1.000000e+00	2
4908446	6.640945e-01	24
4908444	9.999994e-01	9
4908435	8.881784e-16	50
4908433	6.640945e-01	24
4908432	1.611182e-01	29
4908439	9.835804e-01	18
4908438	8.881784e-16	50
4908437	1.000000e+00	0
4908436	8.881784e-16	50
4908426	1.133316e-12	48
4908427	1.000000e+00	0
4908424	8.881784e-16	50
4908425	8.881784e-16	50
4908430	8.881784e-16	50
4908431	2.104926e-09	45
4908429	1.854161e-11	47
4908418	8.881784e-16	50
4908419	1.000000e+00	7
4908416	1.133316e-12	48
4908417	8.881784e-16	50
4908422	1.000000e+00	4
4908423	8.881784e-16	50
4908420	1.000000e+00	0
4908421	1.000000e+00	1
4908135	9.999972e-01	10
4908134	9.998471e-01	13
4908133	1.000000e+00	0
4908132	2.230891e-10	46
4908131	8.881784e-16	50
4908130	4.438624e-01	26
4908128	2.230891e-10	46
4908143	9.999994e-01	9
4908142	1.000000e+00	2
4908141	2.230891e-10	46
4908140	9.966998e-01	16
4908139	9.999972e-01	10
4908138	9.999972e-01	10
4908137	1.000000e+00	0
4908136	8.986806e-01	21
4908151	8.881784e-16	50
4908148	1.000000e+00	0
4908149	1.049339e-07	43
4908146	1.000000e+00	1
4908147	8.881784e-16	50
4908144	1.133316e-12	48
4908145	1.000000e+00	0
4908158	1.133316e-12	48
4908159	8.881784e-16	50
4908156	8.881784e-16	50
4908157	9.998471e-01	13
4908154	1.000000e+00	7
4908155	9.835804e-01	18
4908152	1.000000e+00	2
4908153	2.399438e-01	28
4908109	1.000000e+00	0
4908108	1.133316e-12	48
4908111	8.881784e-16	50
4908110	8.881784e-16	50
4908116	8.881784e-16	50
4908117	9.999881e-01	11
4908119	2.807050e-06	41
4908113	1.000000e+00	0
4908114	1.000000e+00	4
4908115	5.946023e-02	31
4908124	1.000000e+00	0
4908125	4.510745e-05	39
4908126	1.000000e+00	0
4908120	1.193067e-05	40
4908121	1.000000e+00	0
4908122	1.000000e+00	0
4908123	3.359055e-01	27
4908270	8.881784e-16	50
4908271	9.999881e-01	11
4908268	9.999549e-01	12
4908269	1.000000e+00	0
4908266	1.000000e+00	0
4908267	1.133316e-12	48
4908265	1.000000e+00	1
4908262	4.529710e-14	49
4908263	1.133316e-12	48
4908260	9.999972e-01	10
4908261	8.881784e-16	50
4908258	1.000000e+00	1
4908259	8.881784e-16	50
4908256	5.817779e-07	42
4908257	8.881784e-16	50
4908287	8.881784e-16	50
4908286	1.000000e+00	0
4908285	1.000000e+00	0
4908284	1.000000e+00	3
4908283	8.881784e-16	50
4908282	4.529710e-14	49
4908281	8.881784e-16	50
4908280	8.388818e-01	22
4908279	1.000000e+00	1
4908278	1.641957e-02	33
4908277	8.881784e-16	50
4908276	8.881784e-16	50
4908275	4.529710e-14	49
4908274	1.000000e+00	0
4908273	8.881784e-16	50
4908272	8.881784e-16	50
4908236	1.000000e+00	3
4908237	5.561376e-01	25
4908238	1.000000e+00	0
4908239	9.998471e-01	13
4908232	1.049339e-07	43
4908233	8.881784e-16	50
4908234	1.000000e+00	0
4908235	1.854161e-11	47
4908228	1.000000e+00	1
4908229	8.881784e-16	50
4908230	9.923267e-01	17
4908231	2.230891e-10	46
4908224	1.000000e+00	0
4908225	8.881784e-16	50
4908226	1.000000e+00	1
4908227	1.000000e+00	3
4908253	1.854161e-11	47
4908252	9.923267e-01	17
4908255	1.000000e+00	0
4908254	4.529710e-14	49
4908249	9.999972e-01	10
4908248	1.000000e+00	6
4908251	1.854161e-11	47
4908250	1.621870e-08	44
4908245	8.388818e-01	22
4908244	9.405398e-01	20
4908247	8.881784e-16	50
4908246	1.000000e+00	0
4908241	2.807050e-06	41
4908240	1.641957e-02	33
4908243	1.133316e-12	48
4908242	1.611182e-01	29
4908202	8.881784e-16	50
4908203	9.405398e-01	20
4908200	8.881784e-16	50
4908201	8.881784e-16	50
4908206	4.529710e-14	49
4908207	8.881784e-16	50
4908205	9.999972e-01	10
4908194	4.529710e-14	49
4908195	8.881784e-16	50
[truncated: 51 more rows]
