# Supplementary material for: Translational Selection Is Ubiquitous in Prokaryotes
Source: PLoS Genet. 2010 Jun 24;6(6):e1001004. doi: 10.1371/journal.pgen.1001004 (PMC2891978; doi:10.1371/journal.pgen.1001004)
Supplement: Dataset S1 — OCU/non-OCU gene calls in 461 Bacterial and Archaeal genomes, and summary tables of genome properties and OCU preferences for specific codons. (4.77 MB ZIP) [file pgen.1001004.s001.zip › Dataset_S1_Archaea/Pyrobaculum_islandicum_DSM_4184.arff.ocuGenes]

GeneID	signTest_p	ocuProbWinCnt
4618328	1.000000e+00	5
4618329	8.881784e-16	50
4618330	1.000000e+00	0
4618331	1.854161e-11	47
4618332	1.000000e+00	2
4618334	1.000000e+00	1
4618335	1.193067e-05	40
4618320	4.510745e-05	39
4618321	4.529710e-14	49
4618322	1.193067e-05	40
4618323	8.881784e-16	50
4618324	8.881784e-16	50
4618325	9.999972e-01	10
4618326	2.230891e-10	46
4618327	1.301086e-03	36
4618313	1.133316e-12	48
4618312	1.000000e+00	6
4618315	6.640945e-01	24
4618314	1.000000e+00	0
4618317	7.673339e-03	34
4618319	9.995319e-01	14
4618318	9.923267e-01	17
4618304	9.923267e-01	17
4618307	1.621870e-08	44
4618306	9.999999e-01	8
4618309	8.881784e-16	50
4618308	2.807050e-06	41
4618311	1.000000e+00	5
4618310	9.999999e-01	8
4618347	9.999972e-01	10
4618346	4.529710e-14	49
4618345	8.881784e-16	50
4618344	1.641957e-02	33
4618339	1.000000e+00	0
4618338	8.881784e-16	50
4618337	1.301086e-03	36
4618336	8.881784e-16	50
4618343	1.621870e-08	44
4618342	9.998471e-01	13
4618341	1.133316e-12	48
4618340	1.000000e+00	0
4618268	1.000000e+00	4
4618269	4.529710e-14	49
4618270	8.881784e-16	50
4618271	1.854161e-11	47
4618264	1.049339e-07	43
4618265	1.000000e+00	1
4618266	8.881784e-16	50
4618267	1.013194e-01	30
4618260	1.854161e-11	47
4618261	8.881784e-16	50
4618262	1.000000e+00	0
4618256	1.049339e-07	43
4618257	8.881784e-16	50
4618258	1.000000e+00	1
4618253	7.600562e-01	23
4618252	1.854161e-11	47
4618254	9.675457e-01	19
4618249	1.301086e-03	36
4618251	1.000000e+00	3
4618250	1.000000e+00	7
4618245	1.000000e+00	0
4618244	1.000000e+00	3
4618247	1.133316e-12	48
4618246	9.835804e-01	18
4618241	2.230891e-10	46
4618240	1.000000e+00	4
4618242	1.133316e-12	48
4618302	2.399438e-01	28
4618303	1.049339e-07	43
4618300	8.986806e-01	21
4618301	2.230891e-10	46
4618298	1.133316e-12	48
4618299	1.000000e+00	4
4618296	2.230891e-10	46
4618297	9.995319e-01	14
4618294	5.817779e-07	42
4618295	9.966998e-01	16
4618292	1.133316e-12	48
4618293	1.000000e+00	1
4618290	1.000000e+00	3
4618288	4.681115e-04	37
4618287	8.881784e-16	50
4618286	1.000000e+00	4
4618285	1.529320e-04	38
4618284	1.000000e+00	5
4618283	8.881784e-16	50
4618282	4.529710e-14	49
4618280	1.133316e-12	48
4618279	8.881784e-16	50
4618278	8.881784e-16	50
4618277	2.230891e-10	46
4618276	8.881784e-16	50
4618275	5.817779e-07	42
4618274	8.388818e-01	22
4618273	9.999549e-01	12
4618272	8.881784e-16	50
4618169	9.999999e-01	8
4618168	9.999881e-01	11
4618171	4.529710e-14	49
4618170	1.529320e-04	38
4618173	5.817779e-07	42
4618172	3.359055e-01	27
4618175	4.438624e-01	26
4618174	1.621870e-08	44
4618161	1.000000e+00	2
4618160	1.854161e-11	47
4618163	4.681115e-04	37
4618162	8.881784e-16	50
4618165	5.561376e-01	25
4618164	5.561376e-01	25
4618167	1.529320e-04	38
4618166	1.000000e+00	0
4618152	8.881784e-16	50
4618153	1.133316e-12	48
4618154	8.881784e-16	50
4618155	1.000000e+00	2
4618156	8.388818e-01	22
4618157	8.881784e-16	50
4618158	1.854161e-11	47
4618159	8.881784e-16	50
4618145	4.529710e-14	49
4618148	8.881784e-16	50
4618149	1.000000e+00	0
4618150	1.193067e-05	40
4618151	9.999881e-01	11
4618138	8.881784e-16	50
4618137	3.300224e-03	35
4618136	2.399438e-01	28
4618143	9.999549e-01	12
4618142	3.245432e-02	32
4618141	1.621870e-08	44
4618140	4.510745e-05	39
4618131	1.193067e-05	40
4618130	8.881784e-16	50
4618129	1.529320e-04	38
4618128	9.999549e-01	12
4618135	2.230891e-10	46
4618134	1.301086e-03	36
4618133	9.986989e-01	15
4618132	3.245432e-02	32
4618122	8.388818e-01	22
4618123	9.995319e-01	14
4618120	1.000000e+00	0
4618126	1.000000e+00	5
4618127	1.133316e-12	48
4618124	9.995319e-01	14
4618125	4.438624e-01	26
4618114	8.881784e-16	50
4618115	8.881784e-16	50
4618112	9.966998e-01	16
4618113	9.405398e-01	20
4618119	9.995319e-01	14
4618116	1.854161e-11	47
4618117	8.881784e-16	50
4618237	8.881784e-16	50
4618236	9.998471e-01	13
4618239	2.399438e-01	28
4618238	2.230891e-10	46
4618233	8.881784e-16	50
4618232	4.681115e-04	37
4618235	8.881784e-16	50
4618234	5.817779e-07	42
4618229	2.230891e-10	46
4618228	4.529710e-14	49
4618231	1.013194e-01	30
4618225	8.986806e-01	21
4618224	1.611182e-01	29
4618227	8.881784e-16	50
4618226	1.193067e-05	40
4618220	2.807050e-06	41
4618221	7.673339e-03	34
4618222	1.133316e-12	48
4618216	8.881784e-16	50
4618217	8.881784e-16	50
4618218	2.807050e-06	41
4618219	1.621870e-08	44
4618212	9.998471e-01	13
4618213	8.881784e-16	50
4618214	1.854161e-11	47
4618215	1.193067e-05	40
4618208	1.049339e-07	43
4618209	1.000000e+00	0
4618210	7.600562e-01	23
4618211	1.049339e-07	43
4618207	1.049339e-07	43
4618206	1.000000e+00	6
4618205	1.854161e-11	47
4618204	8.388818e-01	22
4618203	1.000000e+00	2
4618201	1.193067e-05	40
4618200	8.881784e-16	50
4618199	1.049339e-07	43
4618198	2.230891e-10	46
4618197	1.000000e+00	4
4618196	1.000000e+00	6
4618195	4.510745e-05	39
4618194	2.104926e-09	45
4618193	8.881784e-16	50
4618192	4.681115e-04	37
4618191	4.510745e-05	39
4618188	4.529710e-14	49
4618186	1.000000e+00	1
4618187	9.999881e-01	11
4618184	8.881784e-16	50
4618182	4.681115e-04	37
4618183	1.000000e+00	7
4618180	9.986989e-01	15
4618181	2.807050e-06	41
4618178	1.000000e+00	4
4618179	1.000000e+00	0
4618177	8.881784e-16	50
4618032	1.000000e+00	7
4618033	1.000000e+00	2
4618034	9.923267e-01	17
4618036	8.881784e-16	50
4618037	1.000000e+00	1
4618038	5.561376e-01	25
4618039	1.854161e-11	47
4618040	4.681115e-04	37
4618041	1.000000e+00	3
4618042	9.405398e-01	20
4618043	8.881784e-16	50
4618044	1.000000e+00	5
4618045	1.049339e-07	43
4618046	4.529710e-14	49
4618047	1.049339e-07	43
4618017	1.193067e-05	40
4618016	2.230891e-10	46
4618019	1.621870e-08	44
4618018	1.854161e-11	47
4618021	9.999972e-01	10
4618020	7.600562e-01	23
4618023	1.133316e-12	48
4618022	9.675457e-01	19
4618025	8.881784e-16	50
4618024	1.301086e-03	36
4618027	9.405398e-01	20
4618026	8.881784e-16	50
4618029	5.817779e-07	42
4618028	1.000000e+00	2
4618031	5.561376e-01	25
4618030	1.049339e-07	43
4618002	8.881784e-16	50
4618003	1.000000e+00	6
4618000	1.529320e-04	38
4618001	7.600562e-01	23
4618006	1.000000e+00	0
4618005	8.881784e-16	50
4618010	2.230891e-10	46
4618009	1.049339e-07	43
4618014	1.611182e-01	29
4618015	4.529710e-14	49
4618012	7.600562e-01	23
4618013	1.049339e-07	43
4617987	9.999549e-01	12
4617986	4.438624e-01	26
4617985	2.807050e-06	41
4617984	1.000000e+00	0
4617991	8.881784e-16	50
4617989	8.881784e-16	50
4617988	1.000000e+00	0
4617995	8.881784e-16	50
4617994	9.835804e-01	18
4617993	8.881784e-16	50
4617992	3.245432e-02	32
4617999	8.881784e-16	50
4617998	1.621870e-08	44
4617997	4.529710e-14	49
4618100	1.193067e-05	40
4618101	7.673339e-03	34
4618102	9.995319e-01	14
4618103	1.000000e+00	0
4618096	9.999972e-01	10
4618097	8.881784e-16	50
4618098	1.133316e-12	48
4618099	5.817779e-07	42
4618108	1.000000e+00	0
4618109	1.000000e+00	0
4618110	1.000000e+00	4
4618111	2.230891e-10	46
4618104	1.000000e+00	5
4618105	1.000000e+00	1
4618106	4.529710e-14	49
4618107	1.000000e+00	3
4618085	1.000000e+00	0
4618084	1.301086e-03	36
4618087	1.000000e+00	1
4618086	1.000000e+00	2
4618081	1.000000e+00	3
4618080	1.000000e+00	0
4618082	8.881784e-16	50
4618093	1.854161e-11	47
4618092	8.881784e-16	50
4618095	1.000000e+00	2
4618089	3.300224e-03	35
4618088	8.881784e-16	50
4618091	9.999999e-01	8
4618070	1.133316e-12	48
4618071	1.000000e+00	6
4618069	1.133316e-12	48
4618066	1.000000e+00	7
4618067	1.000000e+00	2
4618064	9.405398e-01	20
4618065	8.881784e-16	50
4618078	1.000000e+00	5
4618079	8.881784e-16	50
4618076	8.881784e-16	50
4618077	4.681115e-04	37
4618074	9.999999e-01	8
4618075	8.881784e-16	50
4618072	1.854161e-11	47
4618073	1.000000e+00	0
4618055	2.104926e-09	45
4618054	4.529710e-14	49
4618053	3.245432e-02	32
4618052	1.000000e+00	5
4618051	9.999994e-01	9
4618050	1.049339e-07	43
4618049	8.881784e-16	50
4618063	8.881784e-16	50
4618062	8.881784e-16	50
4618061	8.388818e-01	22
4618060	9.999999e-01	8
4618059	4.438624e-01	26
4618058	4.510745e-05	39
4618057	4.529710e-14	49
4618056	1.000000e+00	7
4617898	8.881784e-16	50
4617899	1.000000e+00	4
4617896	4.529710e-14	49
4617897	4.529710e-14	49
4617902	8.881784e-16	50
4617903	1.000000e+00	0
4617900	1.000000e+00	0
4617901	9.405398e-01	20
4617890	4.529710e-14	49
4617891	4.681115e-04	37
4617888	4.529710e-14	49
4617889	9.835804e-01	18
4617894	1.000000e+00	4
4617895	2.807050e-06	41
4617892	8.881784e-16	50
4617915	9.923267e-01	17
4617914	1.854161e-11	47
4617912	1.529320e-04	38
4617919	9.999881e-01	11
4617918	1.854161e-11	47
4617917	1.000000e+00	1
4617907	8.388818e-01	22
4617906	1.000000e+00	3
4617905	8.881784e-16	50
4617904	2.230891e-10	46
4617911	1.133316e-12	48
4617910	1.133316e-12	48
4617909	8.881784e-16	50
4617908	1.611182e-01	29
4617864	1.000000e+00	5
4617865	5.561376e-01	25
4617866	4.681115e-04	37
4617868	9.923267e-01	17
4617869	1.611182e-01	29
4617870	4.510745e-05	39
4617871	8.881784e-16	50
4617856	1.000000e+00	2
4617857	2.807050e-06	41
4617858	1.000000e+00	2
4617859	1.621870e-08	44
4617860	7.600562e-01	23
4617861	8.881784e-16	50
4617862	1.000000e+00	1
4617863	5.946023e-02	31
4617880	8.881784e-16	50
4617883	1.000000e+00	5
4617882	8.881784e-16	50
4617885	1.000000e+00	5
4617884	7.673339e-03	34
4617887	1.000000e+00	1
4617886	1.301086e-03	36
4617873	9.999999e-01	8
4617872	1.000000e+00	0
4617875	3.359055e-01	27
4617874	1.000000e+00	3
4617877	1.301086e-03	36
4617876	1.621870e-08	44
4617879	1.000000e+00	4
4617878	1.000000e+00	1
4617966	1.301086e-03	36
4617967	4.510745e-05	39
4617964	9.675457e-01	19
4617965	8.881784e-16	50
4617962	7.600562e-01	23
4617963	4.438624e-01	26
4617960	1.611182e-01	29
4617961	3.245432e-02	32
4617958	1.529320e-04	38
4617959	8.881784e-16	50
4617956	3.245432e-02	32
4617957	1.000000e+00	2
4617954	1.000000e+00	2
4617955	4.438624e-01	26
4617952	1.000000e+00	0
4617953	4.438624e-01	26
4617983	1.049339e-07	43
4617982	1.621870e-08	44
4617981	1.049339e-07	43
4617980	9.986989e-01	15
4617979	3.300224e-03	35
4617977	4.529710e-14	49
4617976	8.881784e-16	50
4617975	8.881784e-16	50
4617974	7.673339e-03	34
4617972	1.611182e-01	29
4617971	1.000000e+00	0
4617970	3.359055e-01	27
4617969	1.000000e+00	0
4617968	5.561376e-01	25
4617932	1.000000e+00	7
4617933	1.000000e+00	5
4617934	1.641957e-02	33
4617935	1.000000e+00	3
4617930	8.986806e-01	21
4617931	9.998471e-01	13
4617924	1.000000e+00	3
4617925	1.000000e+00	1
4617927	8.881784e-16	50
4617920	1.000000e+00	7
4617921	9.999881e-01	11
4617922	1.641957e-02	33
4617923	1.000000e+00	3
4617949	8.881784e-16	50
4617948	5.817779e-07	42
4617951	9.999994e-01	9
4617950	1.000000e+00	6
4617944	2.807050e-06	41
4617947	1.193067e-05	40
4617941	1.133316e-12	48
4617943	8.881784e-16	50
4617942	8.881784e-16	50
4617937	1.000000e+00	7
4617936	8.881784e-16	50
4617939	3.359055e-01	27
4617938	1.000000e+00	0
4617763	8.881784e-16	50
4617762	8.986806e-01	21
4617761	4.438624e-01	26
4617760	2.399438e-01	28
4617767	1.000000e+00	3
4617766	4.529710e-14	49
4617764	1.000000e+00	6
4617771	9.966998e-01	16
4617770	1.621870e-08	44
4617769	9.405398e-01	20
4617768	9.675457e-01	19
4617775	3.359055e-01	27
4617774	1.611182e-01	29
4617773	8.881784e-16	50
4617772	6.640945e-01	24
4617778	8.881784e-16	50
4617779	4.529710e-14	49
4617776	1.621870e-08	44
4617777	1.000000e+00	2
4617782	1.049339e-07	43
4617783	1.000000e+00	4
4617780	9.999972e-01	10
4617781	8.881784e-16	50
4617786	1.133316e-12	48
4617787	8.881784e-16	50
4617784	1.854161e-11	47
4617785	8.881784e-16	50
4617790	1.000000e+00	0
4617791	8.881784e-16	50
4617788	1.133316e-12	48
4617789	2.230891e-10	46
4617729	4.529710e-14	49
4617728	2.104926e-09	45
4617731	1.000000e+00	0
4617730	1.133316e-12	48
4617733	6.640945e-01	24
4617732	8.881784e-16	50
4617735	1.000000e+00	1
4617734	8.881784e-16	50
4617737	9.999994e-01	9
4617738	1.529320e-04	38
4617741	9.999549e-01	12
4617740	4.529710e-14	49
4617743	1.000000e+00	4
4617742	8.881784e-16	50
4617744	1.193067e-05	40
4617745	1.000000e+00	5
4617746	1.854161e-11	47
4617747	1.000000e+00	4
4617749	4.529710e-14	49
4617750	1.854161e-11	47
4617751	1.000000e+00	0
4617753	1.000000e+00	7
4617754	2.104926e-09	45
4617755	3.300224e-03	35
4617756	1.049339e-07	43
4617757	9.675457e-01	19
4617758	1.000000e+00	7
4617759	1.301086e-03	36
4617830	1.000000e+00	6
4617829	9.995319e-01	14
4617828	7.600562e-01	23
4617827	7.673339e-03	34
4617826	5.946023e-02	31
4617825	8.388818e-01	22
4617824	5.817779e-07	42
4617839	1.000000e+00	1
4617838	1.000000e+00	0
4617837	1.000000e+00	1
4617836	8.881784e-16	50
4617835	1.000000e+00	0
4617834	5.561376e-01	25
4617833	9.999549e-01	12
4617832	1.000000e+00	1
4617846	1.000000e+00	6
4617847	8.881784e-16	50
4617844	1.611182e-01	29
4617845	1.000000e+00	1
4617842	1.529320e-04	38
4617843	9.999999e-01	8
4617840	9.999549e-01	12
4617841	2.230891e-10	46
4617854	8.881784e-16	50
4617852	9.966998e-01	16
4617853	8.881784e-16	50
4617850	2.399438e-01	28
4617851	1.133316e-12	48
4617848	3.300224e-03	35
4617849	2.230891e-10	46
4617797	9.999994e-01	9
4617796	8.388818e-01	22
4617798	9.999994e-01	9
4617793	1.000000e+00	1
4617792	8.881784e-16	50
4617795	1.133316e-12	48
4617805	9.405398e-01	20
4617804	2.399438e-01	28
4617806	9.986989e-01	15
4617800	1.193067e-05	40
4617803	8.881784e-16	50
4617802	1.000000e+00	5
4617812	9.999549e-01	12
4617813	2.230891e-10	46
4617814	1.854161e-11	47
4617815	1.000000e+00	4
4617808	1.013194e-01	30
4617809	9.998471e-01	13
4617810	4.510745e-05	39
4617811	8.881784e-16	50
4617820	1.000000e+00	1
4617821	9.675457e-01	19
4617822	1.000000e+00	1
4617823	1.621870e-08	44
4617816	2.807050e-06	41
4617817	9.998471e-01	13
4617818	1.000000e+00	7
4617819	8.881784e-16	50
4617631	3.359055e-01	27
4617630	9.998471e-01	13
4617629	1.611182e-01	29
4617628	1.000000e+00	6
4617627	9.999549e-01	12
4617626	1.000000e+00	0
4617625	1.049339e-07	43
4617624	5.817779e-07	42
4617623	2.807050e-06	41
4617622	1.000000e+00	7
4617621	2.807050e-06	41
4617620	9.999549e-01	12
4617619	1.133316e-12	48
4617618	9.999881e-01	11
4617617	4.510745e-05	39
4617616	1.000000e+00	1
4617614	7.600562e-01	23
4617615	3.359055e-01	27
4617612	2.399438e-01	28
4617613	1.301086e-03	36
4617610	1.000000e+00	3
4617608	9.675457e-01	19
4617609	9.405398e-01	20
4617606	1.000000e+00	0
4617604	9.923267e-01	17
4617605	9.998471e-01	13
4617602	1.854161e-11	47
4617603	1.000000e+00	5
4617600	1.854161e-11	47
4617601	5.946023e-02	31
4617661	9.995319e-01	14
4617660	4.681115e-04	37
4617663	1.000000e+00	3
4617662	1.013194e-01	30
4617656	4.529710e-14	49
4617659	1.193067e-05	40
4617658	8.986806e-01	21
4617653	3.245432e-02	32
4617652	7.600562e-01	23
4617655	9.966998e-01	16
4617654	2.230891e-10	46
4617649	9.999994e-01	9
4617648	7.600562e-01	23
4617651	1.000000e+00	2
4617650	8.388818e-01	22
4617644	2.230891e-10	46
4617645	8.881784e-16	50
4617646	8.881784e-16	50
4617647	5.946023e-02	31
4617640	8.881784e-16	50
4617641	8.881784e-16	50
4617642	1.000000e+00	4
4617643	6.640945e-01	24
4617636	1.641957e-02	33
4617637	4.438624e-01	26
4617638	7.673339e-03	34
4617639	1.000000e+00	5
4617632	4.438624e-01	26
4617633	1.611182e-01	29
4617635	1.000000e+00	4
4617691	1.000000e+00	0
4617690	8.881784e-16	50
4617689	4.438624e-01	26
4617688	1.013194e-01	30
4617695	1.013194e-01	30
4617694	8.881784e-16	50
4617693	9.999972e-01	10
4617692	1.000000e+00	5
4617683	9.999972e-01	10
4617682	1.641957e-02	33
4617681	2.230891e-10	46
4617680	2.399438e-01	28
4617687	2.230891e-10	46
4617686	3.300224e-03	35
4617685	8.881784e-16	50
4617684	9.835804e-01	18
4617674	1.000000e+00	0
4617675	8.881784e-16	50
4617672	9.999994e-01	9
4617673	4.510745e-05	39
4617678	1.133316e-12	48
4617679	1.000000e+00	4
4617676	5.561376e-01	25
4617677	2.104926e-09	45
4617666	9.999549e-01	12
4617667	1.000000e+00	6
4617664	1.000000e+00	0
4617665	1.621870e-08	44
4617670	1.000000e+00	2
4617671	1.301086e-03	36
4617668	1.000000e+00	7
4617669	1.000000e+00	6
4617721	9.923267e-01	17
4617720	1.000000e+00	3
4617723	9.999994e-01	9
4617722	1.000000e+00	2
4617725	1.611182e-01	29
4617724	9.999549e-01	12
4617726	8.881784e-16	50
4617713	1.000000e+00	1
4617712	1.000000e+00	0
4617717	7.600562e-01	23
4617716	4.529710e-14	49
4617719	1.000000e+00	4
4617718	2.104926e-09	45
4617704	5.817779e-07	42
4617705	1.049339e-07	43
4617706	8.881784e-16	50
4617707	8.881784e-16	50
4617708	5.946023e-02	31
4617709	1.000000e+00	4
4617710	1.000000e+00	6
4617711	1.641957e-02	33
4617697	1.000000e+00	0
4617699	1.000000e+00	2
4617700	1.621870e-08	44
4617702	9.923267e-01	17
4617703	4.681115e-04	37
4617494	1.000000e+00	1
4617495	1.000000e+00	0
4617492	9.923267e-01	17
4617493	9.999549e-01	12
4617490	9.835804e-01	18
4617491	8.881784e-16	50
4617488	1.000000e+00	7
4617489	1.621870e-08	44
4617503	5.561376e-01	25
4617500	1.049339e-07	43
4617498	1.529320e-04	38
4617499	8.881784e-16	50
4617479	9.999881e-01	11
4617478	9.999972e-01	10
4617477	1.000000e+00	6
4617476	1.000000e+00	2
4617475	2.807050e-06	41
4617474	3.300224e-03	35
4617473	1.133316e-12	48
4617472	9.999881e-01	11
4617487	1.193067e-05	40
4617485	8.881784e-16	50
4617484	8.881784e-16	50
4617483	1.000000e+00	4
4617481	2.104926e-09	45
4617480	2.399438e-01	28
4617524	9.998471e-01	13
4617525	3.300224e-03	35
4617526	1.000000e+00	0
4617527	5.817779e-07	42
4617520	8.986806e-01	21
4617521	9.675457e-01	19
4617522	1.000000e+00	1
4617523	1.000000e+00	0
4617532	4.510745e-05	39
4617533	2.399438e-01	28
4617534	3.359055e-01	27
4617535	9.923267e-01	17
4617528	9.999549e-01	12
4617529	2.399438e-01	28
4617530	1.000000e+00	7
4617531	2.399438e-01	28
4617509	2.104926e-09	45
4617508	8.881784e-16	50
4617511	8.881784e-16	50
4617510	8.881784e-16	50
4617505	4.529710e-14	49
4617504	4.529710e-14	49
4617507	4.529710e-14	49
4617506	8.881784e-16	50
4617517	1.193067e-05	40
4617516	1.000000e+00	7
4617519	9.999972e-01	10
4617518	9.675457e-01	19
4617513	1.133316e-12	48
4617512	1.854161e-11	47
4617515	1.000000e+00	2
4617514	1.854161e-11	47
4617554	1.000000e+00	4
4617555	8.388818e-01	22
4617552	1.854161e-11	47
4617553	1.049339e-07	43
4617558	5.817779e-07	42
4617559	1.529320e-04	38
4617556	8.881784e-16	50
4617557	9.998471e-01	13
4617562	2.807050e-06	41
4617563	8.881784e-16	50
4617560	9.923267e-01	17
4617561	9.966998e-01	16
4617566	4.529710e-14	49
4617567	9.999972e-01	10
4617564	9.999972e-01	10
4617565	1.000000e+00	4
4617539	2.807050e-06	41
4617538	8.881784e-16	50
4617537	1.529320e-04	38
4617543	1.133316e-12	48
4617542	9.999881e-01	11
4617541	3.300224e-03	35
4617540	4.510745e-05	39
4617547	9.999972e-01	10
4617546	9.999994e-01	9
4617545	1.000000e+00	4
4617544	1.621870e-08	44
4617551	8.388818e-01	22
4617550	9.999972e-01	10
4617549	9.995319e-01	14
4617548	7.600562e-01	23
4617584	8.881784e-16	50
4617585	9.999999e-01	8
4617586	9.995319e-01	14
4617587	9.995319e-01	14
4617588	5.817779e-07	42
4617589	4.529710e-14	49
4617590	3.359055e-01	27
4617591	1.611182e-01	29
4617592	9.999999e-01	8
4617593	8.881784e-16	50
4617594	6.640945e-01	24
4617595	8.881784e-16	50
4617596	1.049339e-07	43
4617598	5.817779e-07	42
4617599	2.104926e-09	45
4617569	1.000000e+00	0
4617568	8.881784e-16	50
4617571	1.000000e+00	2
4617570	1.854161e-11	47
4617572	1.301086e-03	36
4617575	7.600562e-01	23
4617574	8.881784e-16	50
4617576	3.359055e-01	27
4617579	1.000000e+00	0
4617578	6.640945e-01	24
4617581	7.600562e-01	23
4617580	7.673339e-03	34
4617583	1.000000e+00	3
4617582	9.835804e-01	18
4617357	8.881784e-16	50
4617358	1.000000e+00	1
4617359	9.675457e-01	19
4617352	1.049339e-07	43
4617353	1.621870e-08	44
4617354	9.995319e-01	14
4617355	8.881784e-16	50
4617348	1.000000e+00	2
4617349	8.881784e-16	50
4617350	9.835804e-01	18
4617351	1.193067e-05	40
4617344	9.999999e-01	8
4617345	1.000000e+00	5
4617346	9.986989e-01	15
4617347	8.881784e-16	50
4617373	9.835804e-01	18
4617372	8.881784e-16	50
4617375	1.000000e+00	5
4617374	9.999994e-01	9
4617369	8.881784e-16	50
4617368	5.817779e-07	42
4617371	7.600562e-01	23
4617370	8.881784e-16	50
4617364	1.049339e-07	43
4617367	8.881784e-16	50
4617366	4.529710e-14	49
4617361	6.640945e-01	24
4617360	1.000000e+00	3
4617363	1.000000e+00	0
4617362	4.510745e-05	39
4617390	1.000000e+00	4
4617391	1.000000e+00	0
4617388	8.881784e-16	50
4617389	1.193067e-05	40
4617386	4.438624e-01	26
4617387	8.881784e-16	50
4617384	8.881784e-16	50
4617385	2.807050e-06	41
4617382	1.000000e+00	6
4617383	4.529710e-14	49
4617381	1.854161e-11	47
4617378	1.133316e-12	48
4617379	8.881784e-16	50
4617376	1.000000e+00	1
4617377	9.995319e-01	14
4617407	3.359055e-01	27
4617406	1.133316e-12	48
4617405	1.133316e-12	48
4617404	8.881784e-16	50
4617403	8.881784e-16	50
4617402	1.621870e-08	44
4617401	2.104926e-09	45
4617400	3.245432e-02	32
4617399	9.835804e-01	18
4617398	2.230891e-10	46
4617397	7.673339e-03	34
4617396	1.133316e-12	48
4617395	1.193067e-05	40
4617393	1.854161e-11	47
4617392	4.529710e-14	49
4617416	1.133316e-12	48
4617417	9.405398e-01	20
4617418	1.000000e+00	2
4617420	4.529710e-14	49
4617421	1.133316e-12	48
4617422	1.000000e+00	5
4617423	9.999549e-01	12
4617408	4.529710e-14	49
4617409	1.000000e+00	0
4617410	4.438624e-01	26
4617411	4.681115e-04	37
4617412	7.600562e-01	23
4617413	9.966998e-01	16
4617414	8.881784e-16	50
4617415	1.000000e+00	7
4617433	7.600562e-01	23
4617435	9.999881e-01	11
4617434	9.675457e-01	19
4617437	9.995319e-01	14
4617436	4.529710e-14	49
4617439	1.000000e+00	1
4617438	8.881784e-16	50
4617425	8.881784e-16	50
4617424	1.000000e+00	6
4617426	9.835804e-01	18
4617429	1.133316e-12	48
4617428	4.438624e-01	26
4617431	9.835804e-01	18
4617450	9.835804e-01	18
4617448	1.301086e-03	36
4617449	1.000000e+00	1
4617454	8.881784e-16	50
4617455	8.881784e-16	50
4617452	4.510745e-05	39
4617453	1.000000e+00	1
4617442	9.995319e-01	14
4617443	1.529320e-04	38
4617440	1.641957e-02	33
4617441	1.000000e+00	0
4617446	9.998471e-01	13
4617447	9.999972e-01	10
4617444	9.995319e-01	14
4617445	1.000000e+00	2
4617466	1.193067e-05	40
4617464	4.529710e-14	49
4617471	1.049339e-07	43
4617470	1.000000e+00	5
4617469	3.359055e-01	27
4617468	9.986989e-01	15
4617459	9.999881e-01	11
4617458	9.923267e-01	17
4617457	8.881784e-16	50
4617456	4.529710e-14	49
4617463	5.817779e-07	42
4617462	8.881784e-16	50
4617461	8.881784e-16	50
4617460	2.399438e-01	28
4617221	1.000000e+00	0
4617220	1.133316e-12	48
4617223	2.230891e-10	46
4617222	1.000000e+00	0
4617217	9.999999e-01	8
4617216	5.817779e-07	42
4617219	4.510745e-05	39
4617218	8.388818e-01	22
4617229	4.438624e-01	26
4617228	1.621870e-08	44
4617231	1.854161e-11	47
4617230	1.000000e+00	1
4617225	8.881784e-16	50
4617227	6.640945e-01	24
4617226	8.881784e-16	50
4617236	1.854161e-11	47
4617237	9.923267e-01	17
4617238	8.881784e-16	50
4617239	1.193067e-05	40
4617232	9.675457e-01	19
4617233	9.986989e-01	15
4617234	7.673339e-03	34
4617235	8.881784e-16	50
4617245	9.999994e-01	9
4617246	3.359055e-01	27
4617247	8.881784e-16	50
4617240	9.999994e-01	9
4617241	1.000000e+00	2
4617242	9.999972e-01	10
4617243	7.673339e-03	34
4617255	1.000000e+00	2
4617254	1.013194e-01	30
4617253	8.881784e-16	50
4617252	2.104926e-09	45
4617251	1.000000e+00	5
4617250	1.193067e-05	40
4617249	1.000000e+00	7
4617248	1.000000e+00	3
4617263	1.000000e+00	7
4617262	8.881784e-16	50
4617261	8.881784e-16	50
4617260	1.529320e-04	38
4617259	8.388818e-01	22
4617257	6.640945e-01	24
4617256	8.881784e-16	50
4617271	8.881784e-16	50
4617268	9.999994e-01	9
4617269	1.529320e-04	38
4617266	4.529710e-14	49
4617267	4.529710e-14	49
4617264	9.999999e-01	8
4617265	9.998471e-01	13
4617279	1.049339e-07	43
4617276	9.999549e-01	12
4617277	9.966998e-01	16
4617274	1.000000e+00	0
4617275	8.881784e-16	50
4617272	1.621870e-08	44
4617273	1.000000e+00	5
4617281	1.013194e-01	30
4617280	7.600562e-01	23
4617282	7.600562e-01	23
4617284	4.529710e-14	49
4617286	9.923267e-01	17
4617289	2.104926e-09	45
4617288	1.000000e+00	0
4617291	1.000000e+00	1
4617290	1.000000e+00	5
4617293	8.881784e-16	50
4617292	1.000000e+00	5
4617295	1.000000e+00	1
4617296	8.881784e-16	50
4617297	4.529710e-14	49
4617299	9.405398e-01	20
4617300	5.817779e-07	42
4617302	1.301086e-03	36
4617304	1.000000e+00	2
4617305	2.104926e-09	45
4617307	7.673339e-03	34
4617308	8.881784e-16	50
4617309	1.000000e+00	2
4617310	1.000000e+00	1
4617311	1.000000e+00	3
4617315	1.301086e-03	36
4617314	1.000000e+00	1
4617313	2.230891e-10	46
4617312	2.230891e-10	46
4617318	3.300224e-03	35
4617317	5.946023e-02	31
4617316	3.359055e-01	27
4617323	1.049339e-07	43
4617322	8.881784e-16	50
4617321	2.807050e-06	41
4617320	4.529710e-14	49
4617327	8.881784e-16	50
4617326	4.510745e-05	39
4617325	2.807050e-06	41
4617324	7.600562e-01	23
4617330	9.999972e-01	10
4617328	1.621870e-08	44
4617329	1.641957e-02	33
4617334	8.881784e-16	50
4617335	1.000000e+00	2
4617332	8.881784e-16	50
4617333	8.881784e-16	50
4617338	1.000000e+00	4
4617339	8.986806e-01	21
4617336	1.000000e+00	2
4617337	5.817779e-07	42
4617342	8.881784e-16	50
4617343	1.000000e+00	7
4617340	8.881784e-16	50
4617205	1.133316e-12	48
4617204	3.359055e-01	27
4617207	4.529710e-14	49
4617206	5.561376e-01	25
4617201	1.133316e-12	48
4617200	1.000000e+00	0
4617203	5.946023e-02	31
4617202	9.405398e-01	20
4617212	1.000000e+00	3
4617215	1.000000e+00	5
4617214	9.835804e-01	18
4617209	9.995319e-01	14
4617208	8.881784e-16	50
4617211	1.000000e+00	0
4617210	5.817779e-07	42
4617188	9.999994e-01	9
4617189	9.923267e-01	17
4617190	1.000000e+00	0
4617184	8.881784e-16	50
4617185	2.399438e-01	28
4617186	9.999999e-01	8
4617196	4.529710e-14	49
4617197	8.881784e-16	50
4617198	5.561376e-01	25
4617199	1.000000e+00	4
4617192	1.193067e-05	40
4617193	1.133316e-12	48
4617194	8.881784e-16	50
4617175	1.000000e+00	3
4617174	1.133316e-12	48
4617173	9.835804e-01	18
4617172	5.817779e-07	42
4617171	2.399438e-01	28
4617170	4.529710e-14	49
4617169	9.999994e-01	9
4617168	1.000000e+00	2
4617183	8.881784e-16	50
4617182	1.000000e+00	1
4617181	9.966998e-01	16
4617180	8.881784e-16	50
4617179	4.681115e-04	37
4617178	1.000000e+00	4
4617177	8.881784e-16	50
4617176	1.611182e-01	29
4617158	1.000000e+00	2
4617159	1.000000e+00	0
4617156	7.600562e-01	23
4617157	8.881784e-16	50
4617154	2.230891e-10	46
4617155	9.999999e-01	8
4617152	1.000000e+00	5
4617153	9.998471e-01	13
4617166	4.529710e-14	49
4617167	2.807050e-06	41
4617164	1.133316e-12	48
4617162	4.438624e-01	26
4617163	4.510745e-05	39
4617161	4.529710e-14	49
4617137	1.611182e-01	29
4617136	1.000000e+00	2
4617139	1.000000e+00	2
4617138	1.133316e-12	48
4617141	1.000000e+00	0
4617140	3.359055e-01	27
4617143	6.640945e-01	24
4617142	1.000000e+00	0
4617145	1.049339e-07	43
4617144	9.675457e-01	19
4617147	2.807050e-06	41
4617146	7.600562e-01	23
4617149	8.881784e-16	50
4617148	4.529710e-14	49
4617151	1.133316e-12	48
4617150	4.438624e-01	26
4617120	3.245432e-02	32
4617121	8.881784e-16	50
4617122	1.000000e+00	4
4617123	9.999549e-01	12
4617124	2.807050e-06	41
4617125	8.881784e-16	50
4617126	9.675457e-01	19
4617127	7.600562e-01	23
4617128	8.881784e-16	50
4617129	8.881784e-16	50
4617130	1.621870e-08	44
4617131	9.923267e-01	17
4617133	1.529320e-04	38
4617134	9.999999e-01	8
4617135	3.245432e-02	32
4617107	8.881784e-16	50
4617106	7.600562e-01	23
4617105	1.000000e+00	7
4617104	3.300224e-03	35
4617111	1.000000e+00	0
4617110	1.133316e-12	48
4617108	1.133316e-12	48
4617115	1.000000e+00	4
4617114	2.807050e-06	41
4617113	8.881784e-16	50
4617112	1.000000e+00	6
4617119	9.986989e-01	15
4617118	8.881784e-16	50
4617117	8.881784e-16	50
4617090	2.807050e-06	41
4617091	1.000000e+00	0
4617088	9.923267e-01	17
4617094	1.854161e-11	47
4617095	1.529320e-04	38
4617092	1.000000e+00	1
4617093	9.999549e-01	12
4617098	1.193067e-05	40
4617099	9.923267e-01	17
4617096	2.104926e-09	45
4617097	1.611182e-01	29
4617102	1.000000e+00	3
4617100	8.986806e-01	21
4617101	1.000000e+00	5
4617084	3.359055e-01	27
4617085	1.000000e+00	2
4617087	4.438624e-01	26
4617080	5.561376e-01	25
4617081	1.000000e+00	1
4617082	1.000000e+00	7
4617083	7.673339e-03	34
4617076	1.641957e-02	33
4617077	1.133316e-12	48
4617078	8.881784e-16	50
4617079	1.000000e+00	0
4617072	8.881784e-16	50
4617073	1.000000e+00	0
4617074	8.881784e-16	50
4617075	9.835804e-01	18
4617069	1.000000e+00	3
4617068	9.986989e-01	15
4617071	4.529710e-14	49
4617065	9.675457e-01	19
4617064	1.000000e+00	0
4617066	8.881784e-16	50
4617061	1.000000e+00	7
4617060	8.881784e-16	50
4617063	8.881784e-16	50
4617062	9.999999e-01	8
4617057	1.000000e+00	1
4617056	1.133316e-12	48
4617059	8.881784e-16	50
4617058	1.013194e-01	30
4617054	8.881784e-16	50
4617055	2.230891e-10	46
4617052	5.561376e-01	25
4617053	8.881784e-16	50
4617050	8.881784e-16	50
4617051	1.133316e-12	48
4617048	1.000000e+00	1
4617049	8.881784e-16	50
4617046	1.000000e+00	0
4617047	2.230891e-10	46
4617044	8.881784e-16	50
4617045	1.133316e-12	48
4617042	8.881784e-16	50
4617043	9.999999e-01	8
4617040	1.000000e+00	7
4617041	9.999999e-01	8
4617039	1.000000e+00	3
4617037	1.854161e-11	47
4617036	1.621870e-08	44
4617035	1.000000e+00	3
4617034	8.881784e-16	50
4617033	1.049339e-07	43
4617032	4.529710e-14	49
4617031	9.999972e-01	10
4617030	1.133316e-12	48
4617029	9.999881e-01	11
4617028	1.000000e+00	1
4617027	5.561376e-01	25
4617026	7.673339e-03	34
4617025	1.013194e-01	30
4617024	8.881784e-16	50
4617016	1.301086e-03	36
4617017	1.000000e+00	1
4617018	1.000000e+00	7
4617020	1.000000e+00	0
4617021	1.854161e-11	47
4617022	9.995319e-01	14
4617023	1.049339e-07	43
4617008	2.807050e-06	41
4617009	1.000000e+00	0
4617010	8.881784e-16	50
4617011	9.998471e-01	13
4617012	7.673339e-03	34
4617013	1.611182e-01	29
4617014	8.881784e-16	50
4617015	2.104926e-09	45
4617001	4.529710e-14	49
4617000	4.681115e-04	37
4617003	8.881784e-16	50
4617004	1.000000e+00	3
4617007	1.000000e+00	6
4617006	3.300224e-03	35
4616993	1.529320e-04	38
4616992	3.300224e-03	35
4616995	7.673339e-03	34
4616994	4.529710e-14	49
4616997	1.013194e-01	30
4616999	8.881784e-16	50
4616998	6.640945e-01	24
4616986	8.388818e-01	22
4616987	1.000000e+00	6
4616984	1.000000e+00	3
4616985	8.881784e-16	50
4616990	1.301086e-03	36
4616988	8.388818e-01	22
4616989	9.405398e-01	20
4616978	1.193067e-05	40
4616979	1.301086e-03	36
4616976	1.000000e+00	3
4616977	9.998471e-01	13
4616982	3.359055e-01	27
4616980	8.881784e-16	50
4616981	1.000000e+00	4
4616971	4.529710e-14	49
4616970	1.301086e-03	36
4616968	5.946023e-02	31
4616975	1.854161e-11	47
4616974	1.000000e+00	4
4616973	1.133316e-12	48
4616972	1.000000e+00	1
4616963	8.881784e-16	50
4616962	1.000000e+00	0
4616961	1.641957e-02	33
4616967	1.000000e+00	2
4616966	1.000000e+00	0
4616965	8.881784e-16	50
4616964	1.000000e+00	3
4616934	1.621870e-08	44
4616935	1.000000e+00	6
4616932	1.000000e+00	6
4616933	1.193067e-05	40
4616930	1.621870e-08	44
4616931	8.881784e-16	50
4616928	6.640945e-01	24
4616929	1.000000e+00	3
4616942	1.000000e+00	1
4616943	1.000000e+00	1
4616940	9.999881e-01	11
4616941	8.881784e-16	50
4616938	2.807050e-06	41
4616939	1.049339e-07	43
4616936	1.611182e-01	29
4616937	9.999994e-01	9
4616951	9.923267e-01	17
4616950	3.300224e-03	35
4616949	8.881784e-16	50
4616947	8.881784e-16	50
4616946	3.300224e-03	35
4616945	5.817779e-07	42
4616944	8.881784e-16	50
4616959	1.000000e+00	1
4616958	5.817779e-07	42
4616957	1.611182e-01	29
4616955	2.807050e-06	41
4616954	1.000000e+00	5
4616952	3.245432e-02	32
4616900	8.881784e-16	50
4616901	1.000000e+00	1
4616902	8.881784e-16	50
4616903	9.999999e-01	8
4616896	9.405398e-01	20
4616897	1.000000e+00	4
4616898	1.000000e+00	0
4616899	5.561376e-01	25
4616908	1.611182e-01	29
4616909	9.999994e-01	9
4616910	1.000000e+00	0
4616904	8.881784e-16	50
4616905	8.881784e-16	50
4616907	8.881784e-16	50
4616917	8.388818e-01	22
4616916	3.245432e-02	32
4616919	9.999549e-01	12
4616918	9.999972e-01	10
4616913	1.049339e-07	43
4616912	8.881784e-16	50
4616915	4.510745e-05	39
4616914	7.600562e-01	23
4616924	1.000000e+00	0
4616927	2.104926e-09	45
4616926	5.817779e-07	42
4616921	9.998471e-01	13
4616920	9.999972e-01	10
4616923	8.881784e-16	50
4616866	1.621870e-08	44
4616867	8.881784e-16	50
4616864	8.881784e-16	50
4616865	1.000000e+00	4
4616870	1.301086e-03	36
4616871	1.000000e+00	4
4616868	1.854161e-11	47
4616869	3.359055e-01	27
4616874	3.245432e-02	32
4616875	1.049339e-07	43
4616873	1.049339e-07	43
4616878	4.529710e-14	49
4616876	1.000000e+00	0
4616877	2.807050e-06	41
4616883	5.817779e-07	42
4616882	8.881784e-16	50
4616881	1.000000e+00	7
4616880	1.000000e+00	4
4616887	1.000000e+00	1
4616886	1.000000e+00	3
4616885	1.000000e+00	0
4616884	1.000000e+00	0
4616891	1.193067e-05	40
4616890	8.881784e-16	50
4616889	1.000000e+00	1
4616888	1.013194e-01	30
4616895	1.000000e+00	1
4616894	1.000000e+00	2
4616893	9.999994e-01	9
4616832	8.881784e-16	50
4616833	1.621870e-08	44
4616834	1.000000e+00	7
4616835	8.881784e-16	50
4616836	1.854161e-11	47
4616837	1.000000e+00	5
4616838	9.986989e-01	15
4616839	1.301086e-03	36
4616841	8.881784e-16	50
4616842	1.301086e-03	36
4616843	2.230891e-10	46
4616844	3.300224e-03	35
4616845	1.854161e-11	47
4616846	9.835804e-01	18
4616847	1.301086e-03	36
4616849	8.881784e-16	50
4616848	9.999994e-01	9
4616851	1.000000e+00	3
4616850	8.881784e-16	50
4616853	1.854161e-11	47
4616855	1.854161e-11	47
4616854	9.995319e-01	14
4616857	1.000000e+00	4
4616856	1.000000e+00	2
4616859	1.000000e+00	7
4616858	1.000000e+00	0
4616861	1.000000e+00	0
4616860	3.300224e-03	35
4616863	4.438624e-01	26
4616862	1.193067e-05	40
4616814	8.986806e-01	21
4616813	1.000000e+00	6
4616812	9.999994e-01	9
4616811	4.438624e-01	26
4616810	9.999999e-01	8
4616809	9.999549e-01	12
4616808	1.000000e+00	0
4616807	8.881784e-16	50
4616806	8.881784e-16	50
4616805	4.510745e-05	39
4616804	2.230891e-10	46
4616803	1.854161e-11	47
4616802	1.000000e+00	4
4616801	8.881784e-16	50
4616800	1.000000e+00	6
4616830	8.881784e-16	50
4616831	8.881784e-16	50
4616828	8.881784e-16	50
4616829	8.881784e-16	50
4616826	8.881784e-16	50
4616827	1.000000e+00	5
4616824	1.000000e+00	5
4616825	5.817779e-07	42
4616822	8.881784e-16	50
4616823	8.881784e-16	50
4616820	8.881784e-16	50
4616821	9.999972e-01	10
4616818	1.000000e+00	7
4616819	9.999549e-01	12
4616816	5.817779e-07	42
4616817	7.600562e-01	23
4616781	8.881784e-16	50
4616780	9.966998e-01	16
4616783	9.835804e-01	18
4616782	8.881784e-16	50
4616777	4.529710e-14	49
4616779	8.388818e-01	22
4616778	3.245432e-02	32
4616773	5.817779e-07	42
4616772	1.854161e-11	47
4616775	9.966998e-01	16
4616769	8.881784e-16	50
4616768	9.675457e-01	19
4616770	1.133316e-12	48
4616796	8.881784e-16	50
4616798	9.999994e-01	9
4616799	2.807050e-06	41
4616792	8.881784e-16	50
4616794	1.000000e+00	3
4616795	8.881784e-16	50
4616788	9.966998e-01	16
4616789	1.000000e+00	6
4616790	8.881784e-16	50
4616791	3.300224e-03	35
4616784	5.817779e-07	42
4616786	1.000000e+00	2
4616787	1.000000e+00	1
4616747	1.133316e-12	48
4616746	5.817779e-07	42
4616745	2.230891e-10	46
4616744	9.998471e-01	13
4616751	1.049339e-07	43
4616750	8.388818e-01	22
4616749	8.881784e-16	50
4616748	1.000000e+00	5
4616739	9.998471e-01	13
4616738	4.529710e-14	49
4616736	5.561376e-01	25
4616743	1.641957e-02	33
4616742	1.000000e+00	1
4616741	5.817779e-07	42
4616740	3.245432e-02	32
4616762	1.000000e+00	4
4616763	1.000000e+00	1
4616760	1.000000e+00	1
4616761	1.000000e+00	4
4616766	9.923267e-01	17
4616767	1.621870e-08	44
4616764	3.245432e-02	32
4616765	9.998471e-01	13
4616754	8.881784e-16	50
4616755	9.675457e-01	19
4616752	8.881784e-16	50
4616753	1.301086e-03	36
4616758	1.000000e+00	2
4616759	2.807050e-06	41
4616756	9.999972e-01	10
4616757	8.881784e-16	50
4616713	3.359055e-01	27
4616712	5.561376e-01	25
4616715	8.881784e-16	50
4616714	4.438624e-01	26
4616717	4.510745e-05	39
4616719	4.681115e-04	37
4616718	8.881784e-16	50
4616705	8.881784e-16	50
4616704	1.621870e-08	44
4616707	9.999972e-01	10
4616706	5.817779e-07	42
4616709	8.881784e-16	50
4616708	8.881784e-16	50
4616711	8.881784e-16	50
4616710	5.946023e-02	31
4616728	3.300224e-03	35
4616729	1.000000e+00	4
4616730	1.000000e+00	5
4616731	4.529710e-14	49
4616732	1.133316e-12	48
4616733	1.000000e+00	4
4616735	8.881784e-16	50
4616720	6.640945e-01	24
4616721	4.529710e-14	49
4616722	1.193067e-05	40
4616723	1.000000e+00	1
4616724	1.000000e+00	6
4616725	1.611182e-01	29
4616726	8.881784e-16	50
4616659	9.999994e-01	9
4616658	1.000000e+00	0
4616657	8.881784e-16	50
4616656	3.245432e-02	32
4616663	1.000000e+00	3
4616662	4.529710e-14	49
4616661	1.000000e+00	1
4616660	8.881784e-16	50
4616667	1.000000e+00	2
4616666	8.881784e-16	50
4616665	4.510745e-05	39
4616664	1.000000e+00	2
4616671	8.881784e-16	50
4616670	9.999549e-01	12
4616668	1.013194e-01	30
4616643	1.000000e+00	6
4616640	1.133316e-12	48
4616641	1.000000e+00	2
4616646	8.881784e-16	50
4616647	8.881784e-16	50
4616644	1.000000e+00	6
4616645	1.133316e-12	48
4616650	9.923267e-01	17
4616651	7.600562e-01	23
4616648	2.104926e-09	45
4616649	1.000000e+00	7
4616654	6.640945e-01	24
4616655	8.881784e-16	50
4616652	8.986806e-01	21
4616653	7.673339e-03	34
4616689	1.133316e-12	48
4616688	9.675457e-01	19
4616691	8.881784e-16	50
4616690	4.529710e-14	49
4616693	1.000000e+00	1
4616692	8.881784e-16	50
4616695	4.529710e-14	49
4616694	1.000000e+00	0
4616697	2.807050e-06	41
4616696	1.013194e-01	30
4616699	1.013194e-01	30
4616698	1.000000e+00	6
4616701	9.998471e-01	13
4616702	1.000000e+00	1
4616672	8.881784e-16	50
4616673	1.133316e-12	48
4616674	5.946023e-02	31
4616676	2.399438e-01	28
4616677	9.999972e-01	10
4616678	1.621870e-08	44
4616679	8.881784e-16	50
4616680	9.995319e-01	14
4616681	1.000000e+00	5
4616682	1.000000e+00	3
4616683	1.000000e+00	4
4616684	1.000000e+00	2
4616685	1.000000e+00	4
4616686	9.835804e-01	18
4616687	9.999972e-01	10
4616599	8.881784e-16	50
4616598	8.881784e-16	50
4616597	1.000000e+00	0
4616596	9.999972e-01	10
4616595	8.881784e-16	50
4616594	1.641957e-02	33
4616593	4.510745e-05	39
4616592	4.529710e-14	49
4616607	8.881784e-16	50
4616606	9.966998e-01	16
4616605	1.000000e+00	2
4616604	9.999972e-01	10
4616603	1.000000e+00	5
4616602	8.881784e-16	50
4616601	1.000000e+00	7
4616600	8.881784e-16	50
4616582	4.510745e-05	39
4616583	1.854161e-11	47
4616580	5.817779e-07	42
4616581	8.881784e-16	50
4616578	8.881784e-16	50
4616579	2.399438e-01	28
4616576	1.000000e+00	0
4616577	9.999972e-01	10
4616590	3.300224e-03	35
4616591	4.510745e-05	39
4616588	1.000000e+00	0
4616589	1.854161e-11	47
4616586	4.681115e-04	37
4616587	9.998471e-01	13
4616584	8.881784e-16	50
4616629	8.881784e-16	50
4616628	8.881784e-16	50
4616631	8.881784e-16	50
4616630	8.881784e-16	50
4616624	1.000000e+00	3
4616627	9.998471e-01	13
4616626	8.881784e-16	50
4616637	1.000000e+00	0
4616636	1.000000e+00	5
4616639	9.923267e-01	17
4616638	1.000000e+00	0
4616633	9.999549e-01	12
4616632	7.600562e-01	23
4616635	8.881784e-16	50
4616612	1.133316e-12	48
4616613	7.600562e-01	23
4616614	1.621870e-08	44
4616615	4.529710e-14	49
4616608	8.881784e-16	50
4616609	4.510745e-05	39
4616610	2.230891e-10	46
4616611	9.999994e-01	9
4616620	1.000000e+00	5
4616621	1.133316e-12	48
4616622	1.000000e+00	0
4616623	8.881784e-16	50
4616616	7.600562e-01	23
4616618	5.561376e-01	25
4616619	1.000000e+00	4
4616538	4.529710e-14	49
4616539	1.301086e-03	36
4616536	5.946023e-02	31
4616537	1.000000e+00	6
4616542	1.133316e-12	48
4616543	6.640945e-01	24
4616540	8.881784e-16	50
4616530	1.000000e+00	4
4616531	9.986989e-01	15
4616528	2.104926e-09	45
4616529	1.000000e+00	6
4616534	1.000000e+00	4
4616535	1.013194e-01	30
4616532	3.359055e-01	27
4616533	2.230891e-10	46
4616523	1.000000e+00	7
4616522	1.000000e+00	0
4616521	9.995319e-01	14
4616520	9.835804e-01	18
4616527	2.104926e-09	45
4616525	4.510745e-05	39
4616524	3.300224e-03	35
4616515	1.000000e+00	3
4616514	1.529320e-04	38
4616513	1.000000e+00	0
4616512	8.881784e-16	50
4616519	8.881784e-16	50
4616518	1.854161e-11	47
4616517	9.986989e-01	15
4616516	1.000000e+00	0
4616568	1.000000e+00	1
4616569	8.388818e-01	22
4616570	1.000000e+00	2
4616571	9.835804e-01	18
4616573	8.881784e-16	50
4616574	1.000000e+00	4
4616575	2.399438e-01	28
4616560	9.999972e-01	10
4616561	9.966998e-01	16
4616562	8.881784e-16	50
4616563	9.999972e-01	10
4616564	1.000000e+00	5
4616565	2.230891e-10	46
4616566	1.000000e+00	2
4616567	9.966998e-01	16
4616553	1.000000e+00	2
4616552	8.881784e-16	50
4616555	1.049339e-07	43
4616554	1.133316e-12	48
4616557	1.000000e+00	6
4616556	1.000000e+00	0
4616559	1.000000e+00	5
4616558	1.000000e+00	4
4616545	1.000000e+00	4
4616544	8.881784e-16	50
4616547	9.675457e-01	19
4616546	1.000000e+00	0
4616549	1.049339e-07	43
4616548	8.881784e-16	50
4616551	8.881784e-16	50
4616550	8.881784e-16	50
4616478	3.359055e-01	27
4616479	1.854161e-11	47
4616476	9.999881e-01	11
4616477	1.000000e+00	5
4616474	8.881784e-16	50
4616475	8.881784e-16	50
4616472	9.999549e-01	12
4616473	8.881784e-16	50
4616470	4.438624e-01	26
4616471	4.529710e-14	49
4616468	9.675457e-01	19
4616469	2.807050e-06	41
4616467	5.817779e-07	42
4616464	8.881784e-16	50
4616465	8.986806e-01	21
4616463	8.881784e-16	50
4616462	1.000000e+00	3
4616461	1.301086e-03	36
4616460	1.611182e-01	29
4616458	4.529710e-14	49
4616457	4.438624e-01	26
4616456	9.999994e-01	9
4616455	2.230891e-10	46
4616454	8.881784e-16	50
4616453	1.854161e-11	47
4616452	1.000000e+00	7
4616451	4.510745e-05	39
4616450	1.000000e+00	5
4616449	1.133316e-12	48
4616448	1.000000e+00	1
4616508	1.013194e-01	30
4616509	2.399438e-01	28
4616511	1.193067e-05	40
4616504	1.000000e+00	5
4616505	8.881784e-16	50
4616506	8.881784e-16	50
4616507	6.640945e-01	24
4616500	1.000000e+00	6
4616501	1.000000e+00	1
4616502	4.681115e-04	37
4616503	8.881784e-16	50
4616496	8.881784e-16	50
4616497	1.301086e-03	36
4616498	8.881784e-16	50
4616499	1.000000e+00	0
4616493	8.881784e-16	50
4616492	1.000000e+00	3
4616495	9.999999e-01	8
4616489	8.881784e-16	50
4616488	1.133316e-12	48
4616491	9.966998e-01	16
4616490	4.529710e-14	49
4616485	1.000000e+00	2
4616484	1.000000e+00	6
4616486	2.230891e-10	46
4616481	8.881784e-16	50
4616480	1.000000e+00	0
4616483	9.999881e-01	11
4616482	9.998471e-01	13
4616384	1.000000e+00	1
4616385	5.946023e-02	31
4616386	8.881784e-16	50
4616389	1.000000e+00	1
4616390	2.230891e-10	46
4616391	8.881784e-16	50
4616392	1.000000e+00	2
4616394	9.923267e-01	17
4616395	4.529710e-14	49
4616396	9.923267e-01	17
4616397	1.301086e-03	36
4616399	4.529710e-14	49
4616401	1.000000e+00	1
4616400	1.000000e+00	3
4616403	9.999972e-01	10
4616402	8.881784e-16	50
4616405	8.881784e-16	50
4616407	5.817779e-07	42
4616406	3.245432e-02	32
4616409	9.999881e-01	11
4616408	4.438624e-01	26
4616411	1.133316e-12	48
4616410	3.359055e-01	27
4616413	8.881784e-16	50
4616415	9.675457e-01	19
4616414	2.230891e-10	46
4616418	8.881784e-16	50
4616419	6.640945e-01	24
4616416	9.999994e-01	9
4616417	8.881784e-16	50
4616422	8.881784e-16	50
4616423	8.881784e-16	50
4616420	8.881784e-16	50
4616421	1.301086e-03	36
4616426	4.529710e-14	49
4616427	1.133316e-12	48
4616424	1.000000e+00	0
4616425	4.510745e-05	39
4616430	9.999994e-01	9
4616431	3.245432e-02	32
4616428	1.611182e-01	29
4616429	1.000000e+00	1
4616435	9.998471e-01	13
4616433	9.999999e-01	8
4616432	4.681115e-04	37
4616439	1.000000e+00	0
4616438	8.881784e-16	50
4616437	1.529320e-04	38
4616443	8.986806e-01	21
4616442	8.881784e-16	50
4616441	9.995319e-01	14
4616440	2.230891e-10	46
4616447	1.641957e-02	33
4616446	5.817779e-07	42
4616445	9.999994e-01	9
4616444	1.000000e+00	7
4616324	8.881784e-16	50
4616325	1.000000e+00	5
4616326	8.881784e-16	50
4616327	9.923267e-01	17
4616320	1.000000e+00	0
4616321	8.881784e-16	50
4616322	1.000000e+00	7
4616323	1.301086e-03	36
4616332	4.510745e-05	39
4616333	2.230891e-10	46
4616334	1.529320e-04	38
4616335	9.405398e-01	20
4616328	1.000000e+00	0
4616329	9.999999e-01	8
4616331	8.881784e-16	50
4616341	1.621870e-08	44
4616340	9.986989e-01	15
4616343	9.999881e-01	11
4616342	8.881784e-16	50
4616337	8.881784e-16	50
4616336	8.881784e-16	50
4616339	1.000000e+00	3
4616338	5.946023e-02	31
4616348	9.405398e-01	20
4616351	1.854161e-11	47
4616350	1.013194e-01	30
4616345	4.529710e-14	49
4616344	9.995319e-01	14
4616347	1.854161e-11	47
4616346	8.881784e-16	50
4616358	1.000000e+00	1
4616359	1.000000e+00	0
4616356	8.881784e-16	50
4616354	9.999881e-01	11
4616355	1.000000e+00	7
4616353	9.986989e-01	15
4616366	9.999994e-01	9
4616367	1.000000e+00	1
4616364	1.000000e+00	4
4616365	9.995319e-01	14
4616362	4.529710e-14	49
4616363	8.881784e-16	50
4616360	1.000000e+00	0
4616361	1.013194e-01	30
4616375	2.104926e-09	45
4616374	9.966998e-01	16
4616373	8.881784e-16	50
4616371	2.230891e-10	46
4616370	1.000000e+00	3
4616369	1.049339e-07	43
4616368	3.300224e-03	35
4616383	8.881784e-16	50
4616382	9.999881e-01	11
4616381	4.529710e-14	49
4616380	2.104926e-09	45
4616379	2.230891e-10	46
4616378	8.881784e-16	50
4616377	8.881784e-16	50
4616376	1.133316e-12	48
4616286	9.999994e-01	9
4616287	4.510745e-05	39
4616299	9.999972e-01	10
4616298	9.995319e-01	14
4616297	8.881784e-16	50
4616296	8.881784e-16	50
4616303	2.230891e-10	46
4616302	9.999999e-01	8
4616301	1.000000e+00	0
4616300	1.000000e+00	2
4616291	1.641957e-02	33
4616290	8.881784e-16	50
4616289	1.000000e+00	2
4616288	1.133316e-12	48
4616295	8.881784e-16	50
4616294	9.966998e-01	16
4616293	1.013194e-01	30
4616292	1.000000e+00	3
4616314	8.881784e-16	50
4616315	1.854161e-11	47
4616312	1.000000e+00	2
4616313	2.230891e-10	46
4616318	4.438624e-01	26
4616319	4.529710e-14	49
4616316	4.681115e-04	37
4616317	4.681115e-04	37
4616306	1.000000e+00	7
4616307	1.000000e+00	5
4616304	9.995319e-01	14
4616305	8.881784e-16	50
4616310	1.000000e+00	3
4616311	1.013194e-01	30
4616309	4.529710e-14	49
