# Supplementary material for: Translational Selection Is Ubiquitous in Prokaryotes
Source: PLoS Genet. 2010 Jun 24;6(6):e1001004. doi: 10.1371/journal.pgen.1001004 (PMC2891978; doi:10.1371/journal.pgen.1001004)
Supplement: Dataset S1 — OCU/non-OCU gene calls in 461 Bacterial and Archaeal genomes, and summary tables of genome properties and OCU preferences for specific codons. (4.77 MB ZIP) [file pgen.1001004.s001.zip › Dataset_S1_Archaea/Pyrococcus_abyssi.arff.ocuGenes]

GeneID	signTest_p	ocuProbWinCnt
1495495	1.000000e+00	1
1495494	1.133316e-12	48
1495493	1.000000e+00	0
1495492	1.000000e+00	1
1495491	2.230891e-10	46
1495490	8.881784e-16	50
1495489	1.000000e+00	0
1495488	9.999994e-01	9
1495503	1.000000e+00	1
1495502	4.529710e-14	49
1495501	1.000000e+00	0
1495500	1.000000e+00	1
1495499	1.000000e+00	0
1495498	4.529710e-14	49
1495497	1.000000e+00	1
1495496	8.881784e-16	50
1495510	1.000000e+00	0
1495511	8.881784e-16	50
1495509	1.000000e+00	3
1495506	1.000000e+00	0
1495507	1.000000e+00	1
1495504	1.621870e-08	44
1495505	9.999994e-01	9
1495518	8.881784e-16	50
1495519	9.405398e-01	20
1495516	1.529320e-04	38
1495517	1.000000e+00	0
1495514	1.049339e-07	43
1495515	2.807050e-06	41
1495512	4.529710e-14	49
1495513	8.881784e-16	50
1495525	1.529320e-04	38
1495524	4.438624e-01	26
1495527	1.000000e+00	1
1495526	1.000000e+00	5
1495521	1.000000e+00	1
1495520	9.923267e-01	17
1495523	1.000000e+00	1
1495522	5.946023e-02	31
1495533	1.000000e+00	1
1495532	1.000000e+00	1
1495534	1.133316e-12	48
1495529	8.881784e-16	50
1495528	4.529710e-14	49
1495531	8.881784e-16	50
1495530	9.998471e-01	13
1495540	1.000000e+00	0
1495541	1.000000e+00	0
1495542	8.881784e-16	50
1495543	8.881784e-16	50
1495536	9.966998e-01	16
1495537	1.000000e+00	0
1495538	5.561376e-01	25
1495539	1.133316e-12	48
1495550	1.301086e-03	36
1495551	1.000000e+00	0
1495544	9.923267e-01	17
1495545	1.000000e+00	4
1495546	1.000000e+00	0
1495547	9.405398e-01	20
1495427	1.000000e+00	0
1495426	1.000000e+00	0
1495425	1.000000e+00	0
1495424	1.000000e+00	3
1495431	3.359055e-01	27
1495430	9.923267e-01	17
1495429	9.405398e-01	20
1495428	1.000000e+00	0
1495435	9.999994e-01	9
1495434	1.000000e+00	2
1495433	1.611182e-01	29
1495432	1.000000e+00	0
1495439	1.133316e-12	48
1495438	1.000000e+00	0
1495442	1.000000e+00	5
1495443	1.000000e+00	0
1495440	1.000000e+00	0
1495441	1.000000e+00	0
1495446	5.817779e-07	42
1495447	9.999994e-01	9
1495444	1.000000e+00	0
1495445	1.000000e+00	0
1495450	1.000000e+00	0
1495451	1.000000e+00	0
1495448	9.966998e-01	16
1495449	1.000000e+00	0
1495454	9.999972e-01	10
1495455	1.000000e+00	4
1495452	9.999881e-01	11
1495453	1.000000e+00	0
1495457	1.621870e-08	44
1495456	9.995319e-01	14
1495459	1.000000e+00	2
1495458	1.529320e-04	38
1495461	1.000000e+00	0
1495460	1.641957e-02	33
1495463	9.405398e-01	20
1495462	9.995319e-01	14
1495465	8.881784e-16	50
1495464	1.000000e+00	2
1495467	9.999999e-01	8
1495466	8.881784e-16	50
1495469	1.000000e+00	1
1495468	9.835804e-01	18
1495470	1.000000e+00	2
1495472	9.999999e-01	8
1495473	1.000000e+00	2
1495474	8.881784e-16	50
1495475	4.529710e-14	49
1495476	5.817779e-07	42
1495477	8.881784e-16	50
1495478	3.300224e-03	35
1495479	1.000000e+00	0
1495480	2.230891e-10	46
1495481	9.998471e-01	13
1495482	1.000000e+00	1
1495483	1.000000e+00	7
1495484	1.000000e+00	0
1495485	1.000000e+00	1
1495486	8.881784e-16	50
1495487	1.000000e+00	0
1495374	1.611182e-01	29
1495375	2.399438e-01	28
1495372	5.946023e-02	31
1495373	2.104926e-09	45
1495370	1.529320e-04	38
1495371	9.999881e-01	11
1495369	1.000000e+00	0
1495366	1.000000e+00	7
1495367	1.000000e+00	4
1495364	8.881784e-16	50
1495365	8.881784e-16	50
1495362	1.000000e+00	1
1495363	9.999972e-01	10
1495360	1.000000e+00	4
1495361	2.230891e-10	46
1495389	1.000000e+00	1
1495388	9.999881e-01	11
1495387	5.817779e-07	42
1495384	1.000000e+00	0
1495382	8.881784e-16	50
1495381	4.510745e-05	39
1495380	8.881784e-16	50
1495379	4.438624e-01	26
1495378	8.881784e-16	50
1495377	8.881784e-16	50
1495404	7.600562e-01	23
1495405	2.230891e-10	46
1495407	8.881784e-16	50
1495400	9.999549e-01	12
1495401	9.999999e-01	8
1495402	8.881784e-16	50
1495403	9.675457e-01	19
1495396	1.611182e-01	29
1495397	5.946023e-02	31
1495398	1.000000e+00	2
1495399	9.675457e-01	19
1495392	8.881784e-16	50
1495393	9.675457e-01	19
1495394	1.193067e-05	40
1495395	9.999549e-01	12
1495421	1.000000e+00	0
1495420	1.000000e+00	1
1495423	1.000000e+00	0
1495422	9.995319e-01	14
1495417	8.881784e-16	50
1495416	9.923267e-01	17
1495419	1.000000e+00	7
1495418	8.986806e-01	21
1495413	8.881784e-16	50
1495412	1.000000e+00	7
1495415	4.529710e-14	49
1495414	7.600562e-01	23
1495409	1.000000e+00	4
1495408	2.230891e-10	46
1495411	4.529710e-14	49
1495410	8.881784e-16	50
1495306	8.881784e-16	50
1495307	8.881784e-16	50
1495304	2.230891e-10	46
1495305	2.104926e-09	45
1495310	8.881784e-16	50
1495311	1.000000e+00	3
1495308	1.854161e-11	47
1495309	2.399438e-01	28
1495299	9.999972e-01	10
1495296	8.881784e-16	50
1495302	1.000000e+00	7
1495303	2.399438e-01	28
1495300	4.529710e-14	49
1495301	1.000000e+00	4
1495323	4.529710e-14	49
1495322	8.388818e-01	22
1495321	8.881784e-16	50
1495320	1.000000e+00	2
1495327	9.675457e-01	19
1495326	9.995319e-01	14
1495325	7.600562e-01	23
1495324	1.193067e-05	40
1495315	9.999881e-01	11
1495314	4.529710e-14	49
1495313	8.881784e-16	50
1495312	1.611182e-01	29
1495319	7.673339e-03	34
1495318	4.510745e-05	39
1495317	8.388818e-01	22
1495316	1.000000e+00	7
1495336	1.000000e+00	0
1495337	2.399438e-01	28
1495338	1.854161e-11	47
1495339	1.000000e+00	4
1495340	9.405398e-01	20
1495341	1.000000e+00	0
1495342	1.000000e+00	1
1495343	1.000000e+00	0
1495328	1.000000e+00	2
1495329	1.000000e+00	3
1495330	1.000000e+00	7
1495331	9.675457e-01	19
1495332	1.000000e+00	5
1495333	1.000000e+00	6
1495335	1.000000e+00	5
1495353	1.000000e+00	0
1495352	1.000000e+00	0
1495355	1.000000e+00	0
1495354	1.000000e+00	0
1495357	1.000000e+00	1
1495356	1.000000e+00	2
1495359	1.000000e+00	1
1495358	1.000000e+00	3
1495345	1.000000e+00	0
1495344	1.000000e+00	0
1495347	1.000000e+00	0
1495346	1.000000e+00	0
1495349	1.000000e+00	7
1495348	1.854161e-11	47
1495351	9.999881e-01	11
1495350	1.000000e+00	0
1495252	1.611182e-01	29
1495253	8.881784e-16	50
1495254	1.000000e+00	2
1495255	9.405398e-01	20
1495248	8.881784e-16	50
1495249	1.000000e+00	4
1495250	1.301086e-03	36
1495251	1.000000e+00	0
1495260	2.399438e-01	28
1495261	1.000000e+00	0
1495262	1.000000e+00	0
1495263	1.000000e+00	0
1495256	1.000000e+00	0
1495257	1.000000e+00	0
1495258	1.854161e-11	47
1495259	1.000000e+00	1
1495236	1.000000e+00	0
1495239	1.000000e+00	6
1495238	1.000000e+00	0
1495233	1.000000e+00	0
1495232	1.000000e+00	7
1495235	1.000000e+00	2
1495234	1.000000e+00	0
1495245	1.000000e+00	2
1495244	3.300224e-03	35
1495247	9.835804e-01	18
1495246	5.561376e-01	25
1495241	1.000000e+00	3
1495240	9.999549e-01	12
1495243	8.881784e-16	50
1495242	7.673339e-03	34
1495286	4.529710e-14	49
1495287	1.000000e+00	5
1495284	1.193067e-05	40
1495285	8.881784e-16	50
1495282	1.013194e-01	30
1495283	1.000000e+00	0
1495280	1.000000e+00	2
1495281	9.998471e-01	13
1495294	9.835804e-01	18
1495295	8.881784e-16	50
1495292	5.817779e-07	42
1495293	1.000000e+00	2
1495290	9.405398e-01	20
1495291	8.881784e-16	50
1495288	1.133316e-12	48
1495289	5.817779e-07	42
1495271	4.529710e-14	49
1495270	9.999999e-01	8
1495269	1.000000e+00	0
1495268	8.881784e-16	50
1495267	4.510745e-05	39
1495266	3.300224e-03	35
1495265	1.000000e+00	1
1495264	1.000000e+00	0
1495279	2.230891e-10	46
1495278	8.881784e-16	50
1495277	5.946023e-02	31
1495276	8.881784e-16	50
1495275	1.000000e+00	0
1495273	1.000000e+00	2
1495272	1.000000e+00	4
1495184	9.986989e-01	15
1495185	9.999881e-01	11
1495186	1.000000e+00	6
1495187	1.133316e-12	48
1495188	1.000000e+00	6
1495189	1.000000e+00	2
1495190	8.881784e-16	50
1495191	9.995319e-01	14
1495192	1.000000e+00	2
1495193	1.000000e+00	0
1495194	1.000000e+00	0
1495195	8.881784e-16	50
1495196	1.133316e-12	48
1495197	8.881784e-16	50
1495198	3.245432e-02	32
1495199	7.673339e-03	34
1495169	1.000000e+00	1
1495168	1.000000e+00	4
1495171	1.000000e+00	0
1495170	1.000000e+00	5
1495173	1.854161e-11	47
1495175	8.881784e-16	50
1495174	8.881784e-16	50
1495177	8.881784e-16	50
1495176	1.000000e+00	7
1495179	9.999549e-01	12
1495178	4.681115e-04	37
1495181	8.881784e-16	50
1495180	1.000000e+00	0
1495183	9.998471e-01	13
1495182	1.000000e+00	5
1495218	1.000000e+00	0
1495219	1.000000e+00	0
1495216	1.000000e+00	0
1495223	1.000000e+00	0
1495220	1.000000e+00	5
1495221	4.438624e-01	26
1495226	1.000000e+00	6
1495227	1.000000e+00	1
1495224	1.000000e+00	1
1495230	1.000000e+00	0
1495231	1.000000e+00	3
1495228	1.000000e+00	0
1495229	1.000000e+00	2
1495203	9.999549e-01	12
1495202	1.000000e+00	1
1495201	9.999549e-01	12
1495200	2.807050e-06	41
1495207	9.999549e-01	12
1495206	9.835804e-01	18
1495205	1.000000e+00	0
1495204	1.000000e+00	6
1495211	1.000000e+00	0
1495210	9.405398e-01	20
1495209	9.999549e-01	12
1495208	1.000000e+00	0
1495215	1.000000e+00	5
1495214	1.000000e+00	6
1495213	1.000000e+00	0
1495212	1.000000e+00	1
1495133	8.881784e-16	50
1495132	1.000000e+00	2
1495135	4.529710e-14	49
1495134	1.000000e+00	4
1495129	1.000000e+00	5
1495128	4.681115e-04	37
1495131	9.999994e-01	9
1495130	9.999549e-01	12
1495125	4.510745e-05	39
1495124	1.000000e+00	0
1495127	1.301086e-03	36
1495126	1.000000e+00	3
1495121	1.000000e+00	3
1495120	4.529710e-14	49
1495123	1.000000e+00	7
1495122	1.193067e-05	40
1495116	1.621870e-08	44
1495117	1.000000e+00	0
1495118	1.000000e+00	1
1495119	9.986989e-01	15
1495112	9.999994e-01	9
1495113	9.999972e-01	10
1495114	1.000000e+00	0
1495115	1.000000e+00	1
1495108	9.999999e-01	8
1495109	8.881784e-16	50
1495110	1.000000e+00	0
1495111	9.999881e-01	11
1495104	3.300224e-03	35
1495105	1.133316e-12	48
1495106	1.000000e+00	1
1495107	1.000000e+00	1
1495167	1.000000e+00	1
1495166	8.881784e-16	50
1495164	1.000000e+00	0
1495162	8.881784e-16	50
1495161	9.998471e-01	13
1495160	1.000000e+00	1
1495159	9.999972e-01	10
1495158	1.000000e+00	0
1495157	1.000000e+00	0
1495156	9.999999e-01	8
1495155	1.000000e+00	6
1495154	1.000000e+00	4
1495153	9.998471e-01	13
1495152	2.230891e-10	46
1495150	9.675457e-01	19
1495151	8.881784e-16	50
1495148	8.881784e-16	50
1495149	4.529710e-14	49
1495146	1.641957e-02	33
1495147	1.529320e-04	38
1495144	1.000000e+00	1
1495145	9.999549e-01	12
1495142	1.000000e+00	0
1495143	1.000000e+00	1
1495140	8.881784e-16	50
1495141	9.999549e-01	12
1495138	8.881784e-16	50
1495139	1.000000e+00	2
1495136	8.881784e-16	50
1495137	8.881784e-16	50
1495065	1.000000e+00	0
1495064	1.000000e+00	0
1495067	1.000000e+00	0
1495066	1.000000e+00	0
1495069	1.000000e+00	0
1495068	9.999549e-01	12
1495071	1.000000e+00	0
1495070	1.000000e+00	1
1495057	5.946023e-02	31
1495056	5.817779e-07	42
1495059	1.000000e+00	0
1495058	9.999994e-01	9
1495061	9.999994e-01	9
1495060	4.529710e-14	49
1495063	1.000000e+00	0
1495062	8.881784e-16	50
1495048	8.881784e-16	50
1495049	8.881784e-16	50
1495051	1.000000e+00	3
1495052	2.104926e-09	45
1495053	9.986989e-01	15
1495054	1.133316e-12	48
1495055	1.000000e+00	2
1495040	8.881784e-16	50
1495041	1.301086e-03	36
1495042	1.049339e-07	43
1495043	6.640945e-01	24
1495044	8.881784e-16	50
1495045	4.438624e-01	26
1495046	9.995319e-01	14
1495047	2.104926e-09	45
1495099	1.000000e+00	1
1495098	1.000000e+00	0
1495097	1.000000e+00	1
1495096	1.000000e+00	7
1495103	1.000000e+00	2
1495102	1.000000e+00	0
1495101	1.133316e-12	48
1495100	1.000000e+00	0
1495091	1.000000e+00	0
1495090	8.881784e-16	50
1495089	8.881784e-16	50
1495088	1.000000e+00	5
1495095	1.000000e+00	0
1495094	1.000000e+00	0
1495093	1.000000e+00	2
1495092	1.611182e-01	29
1495083	1.000000e+00	0
1495080	1.000000e+00	1
1495081	1.641957e-02	33
1495086	2.104926e-09	45
1495087	2.104926e-09	45
1495084	1.000000e+00	1
1495085	2.399438e-01	28
1495074	3.359055e-01	27
1495075	1.000000e+00	3
1495072	8.881784e-16	50
1495073	2.104926e-09	45
1495078	2.230891e-10	46
1495079	1.193067e-05	40
1495076	1.000000e+00	6
1495077	9.923267e-01	17
1496033	5.946023e-02	31
1496032	9.999549e-01	12
1496035	1.611182e-01	29
1496034	3.359055e-01	27
1496037	1.529320e-04	38
1496036	2.104926e-09	45
1496039	1.621870e-08	44
1496038	8.881784e-16	50
1496041	1.529320e-04	38
1496040	7.673339e-03	34
1496043	1.000000e+00	0
1496042	1.000000e+00	5
1496044	1.000000e+00	2
1496047	8.881784e-16	50
1496046	1.611182e-01	29
1496048	5.946023e-02	31
1496049	5.561376e-01	25
1496050	8.881784e-16	50
1496051	1.000000e+00	4
1496052	1.000000e+00	5
1496053	6.640945e-01	24
1496054	8.881784e-16	50
1496055	1.000000e+00	4
1496056	1.000000e+00	0
1496057	1.000000e+00	0
1496058	1.000000e+00	5
1496059	1.000000e+00	0
1496060	5.817779e-07	42
1496061	4.529710e-14	49
1496062	8.881784e-16	50
1496063	8.881784e-16	50
1496003	1.013194e-01	30
1496002	1.000000e+00	7
1496001	1.000000e+00	0
1496000	1.000000e+00	0
1496007	4.510745e-05	39
1496006	1.000000e+00	5
1496005	8.881784e-16	50
1496004	9.999999e-01	8
1496011	1.000000e+00	1
1496009	1.000000e+00	1
1496008	1.641957e-02	33
1496014	1.000000e+00	7
1496013	1.000000e+00	2
1496012	1.000000e+00	1
1496018	7.673339e-03	34
1496019	9.999881e-01	11
1496016	8.881784e-16	50
1496017	1.000000e+00	7
1496022	1.000000e+00	0
1496023	4.529710e-14	49
1496020	1.000000e+00	2
1496021	1.000000e+00	1
1496026	4.529710e-14	49
1496027	5.946023e-02	31
1496024	8.881784e-16	50
1496025	9.999549e-01	12
1496031	9.999881e-01	11
1496029	9.405398e-01	20
1495973	2.230891e-10	46
1495972	3.300224e-03	35
1495975	4.681115e-04	37
1495974	1.000000e+00	6
1495969	1.000000e+00	1
1495968	4.438624e-01	26
1495971	9.999972e-01	10
1495970	1.854161e-11	47
1495981	8.881784e-16	50
1495980	1.000000e+00	0
1495982	8.881784e-16	50
1495977	1.000000e+00	0
1495976	1.000000e+00	0
1495979	1.301086e-03	36
1495978	1.000000e+00	0
1495988	1.000000e+00	0
1495989	7.600562e-01	23
1495990	1.000000e+00	4
1495991	2.104926e-09	45
1495984	1.000000e+00	3
1495985	8.881784e-16	50
1495996	1.000000e+00	0
1495997	2.230891e-10	46
1495998	8.881784e-16	50
1495999	1.000000e+00	0
1495992	1.000000e+00	5
1495993	1.000000e+00	2
1495994	1.000000e+00	1
1495995	1.133316e-12	48
1495943	1.000000e+00	4
1495942	1.000000e+00	1
1495941	3.245432e-02	32
1495940	8.881784e-16	50
1495939	1.621870e-08	44
1495938	8.881784e-16	50
1495937	8.881784e-16	50
1495951	9.675457e-01	19
1495950	4.529710e-14	49
1495949	9.998471e-01	13
1495948	1.301086e-03	36
1495947	1.000000e+00	3
1495946	9.999999e-01	8
1495945	1.000000e+00	1
1495944	9.999994e-01	9
1495958	8.881784e-16	50
1495959	9.923267e-01	17
1495956	4.529710e-14	49
1495957	1.641957e-02	33
1495954	1.000000e+00	4
1495955	8.388818e-01	22
1495952	9.999994e-01	9
1495953	8.881784e-16	50
1495966	1.000000e+00	4
1495967	1.000000e+00	0
1495964	7.673339e-03	34
1495965	1.000000e+00	0
1495962	3.300224e-03	35
1495963	1.000000e+00	1
1495960	8.881784e-16	50
1495961	1.049339e-07	43
1495912	8.881784e-16	50
1495913	9.998471e-01	13
1495914	1.641957e-02	33
1495915	1.621870e-08	44
1495916	1.000000e+00	7
1495917	6.640945e-01	24
1495918	9.999549e-01	12
1495919	3.300224e-03	35
1495904	1.000000e+00	3
1495905	8.881784e-16	50
1495906	2.230891e-10	46
1495907	1.641957e-02	33
1495908	1.000000e+00	0
1495909	1.193067e-05	40
1495910	8.881784e-16	50
1495911	1.049339e-07	43
1495929	3.359055e-01	27
1495928	1.000000e+00	3
1495931	4.681115e-04	37
1495930	1.854161e-11	47
1495933	2.230891e-10	46
1495932	8.881784e-16	50
1495921	1.000000e+00	4
1495920	1.000000e+00	7
1495923	1.641957e-02	33
1495922	9.999972e-01	10
1495925	5.817779e-07	42
1495924	1.000000e+00	5
1495927	9.999972e-01	10
1495926	3.245432e-02	32
1495882	9.999994e-01	9
1495883	5.817779e-07	42
1495880	9.986989e-01	15
1495881	9.999972e-01	10
1495886	1.000000e+00	3
1495887	8.986806e-01	21
1495884	1.000000e+00	2
1495885	9.405398e-01	20
1495874	8.881784e-16	50
1495875	8.986806e-01	21
1495872	1.000000e+00	1
1495873	8.986806e-01	21
1495878	1.000000e+00	7
1495879	1.000000e+00	1
1495876	1.013194e-01	30
1495877	1.000000e+00	6
1495899	8.881784e-16	50
1495898	5.561376e-01	25
1495897	1.000000e+00	1
1495896	9.999972e-01	10
1495903	8.881784e-16	50
1495902	1.000000e+00	4
1495901	1.000000e+00	2
1495900	1.641957e-02	33
1495891	1.000000e+00	0
1495890	1.000000e+00	4
1495889	1.000000e+00	4
1495888	1.000000e+00	6
1495895	9.405398e-01	20
1495894	4.529710e-14	49
1495893	1.000000e+00	0
1495892	1.000000e+00	0
1495852	9.995319e-01	14
1495853	9.999994e-01	9
1495854	4.438624e-01	26
1495855	8.881784e-16	50
1495848	1.301086e-03	36
PID_161723322	9.999999e-01	8
1495849	1.013194e-01	30
PID_161723321	5.817779e-07	42
1495850	3.300224e-03	35
PID_161723318	8.881784e-16	50
1495844	1.000000e+00	5
1495845	8.881784e-16	50
1495846	1.301086e-03	36
PID_161723320	1.000000e+00	0
PID_161723319	9.999881e-01	11
1495847	8.881784e-16	50
1495840	1.621870e-08	44
1495841	9.999972e-01	10
1495842	8.881784e-16	50
1495843	9.835804e-01	18
1495869	1.000000e+00	1
1495871	1.000000e+00	0
1495870	2.104926e-09	45
1495865	2.230891e-10	46
1495864	1.000000e+00	7
1495867	3.245432e-02	32
1495866	9.923267e-01	17
1495861	1.000000e+00	5
1495860	1.000000e+00	0
1495863	5.561376e-01	25
1495862	1.000000e+00	0
1495857	3.359055e-01	27
1495858	8.881784e-16	50
1495822	1.000000e+00	7
1495823	1.000000e+00	6
1495820	9.998471e-01	13
1495821	7.600562e-01	23
1495818	9.999972e-01	10
1495819	1.000000e+00	4
1495816	1.000000e+00	5
1495817	9.986989e-01	15
1495814	9.966998e-01	16
1495815	1.000000e+00	1
1495812	9.998471e-01	13
1495813	1.000000e+00	1
1495810	1.611182e-01	29
1495811	9.999994e-01	9
1495808	1.000000e+00	7
1495809	1.000000e+00	4
1495839	8.881784e-16	50
1495838	1.133316e-12	48
1495837	9.999881e-01	11
1495836	4.529710e-14	49
1495835	5.817779e-07	42
1495834	2.807050e-06	41
1495833	1.000000e+00	7
1495832	1.000000e+00	2
1495831	1.000000e+00	7
1495830	1.000000e+00	0
1495829	3.300224e-03	35
1495828	1.000000e+00	6
1495827	8.881784e-16	50
1495825	1.000000e+00	1
1495824	1.000000e+00	0
1495794	7.673339e-03	34
1495795	8.881784e-16	50
1495792	8.881784e-16	50
1495793	8.881784e-16	50
1495798	8.881784e-16	50
1495799	4.529710e-14	49
1495796	8.881784e-16	50
1495797	2.399438e-01	28
1495803	8.881784e-16	50
1495800	1.611182e-01	29
1495801	2.399438e-01	28
1495806	9.986989e-01	15
1495807	1.000000e+00	1
1495804	9.995319e-01	14
1495779	8.881784e-16	50
1495778	8.881784e-16	50
1495777	2.104926e-09	45
1495776	8.881784e-16	50
1495783	5.946023e-02	31
1495780	8.881784e-16	50
1495787	9.995319e-01	14
1495786	3.359055e-01	27
1495785	4.529710e-14	49
1495784	8.881784e-16	50
1495791	8.881784e-16	50
1495790	1.000000e+00	6
1495789	9.999881e-01	11
1495788	5.817779e-07	42
1495760	3.245432e-02	32
1495761	8.881784e-16	50
1495762	8.881784e-16	50
1495763	1.000000e+00	1
1495764	8.881784e-16	50
1495765	2.399438e-01	28
1495766	1.000000e+00	4
1495767	6.640945e-01	24
1495768	8.881784e-16	50
1495769	8.881784e-16	50
1495770	8.881784e-16	50
1495771	3.245432e-02	32
1495772	8.881784e-16	50
1495773	8.881784e-16	50
1495774	1.000000e+00	1
1495775	5.817779e-07	42
1495745	8.881784e-16	50
1495744	1.000000e+00	1
1495747	1.133316e-12	48
1495746	8.881784e-16	50
1495749	2.230891e-10	46
1495748	8.881784e-16	50
1495751	4.529710e-14	49
1495750	8.881784e-16	50
1495753	8.881784e-16	50
1495752	9.999994e-01	9
1495755	1.000000e+00	1
1495754	9.923267e-01	17
1495757	2.230891e-10	46
1495756	1.000000e+00	0
1495759	1.621870e-08	44
1495758	8.881784e-16	50
1495734	1.000000e+00	0
1495735	1.000000e+00	2
1495732	1.854161e-11	47
1495733	1.000000e+00	0
1495730	3.359055e-01	27
1495731	2.104926e-09	45
1495728	5.946023e-02	31
1495729	4.438624e-01	26
1495742	3.359055e-01	27
1495743	1.000000e+00	0
1495740	1.000000e+00	2
1495741	1.000000e+00	1
1495738	9.998471e-01	13
1495739	1.000000e+00	0
1495736	1.000000e+00	1
1495737	9.999999e-01	8
1495719	1.000000e+00	7
1495718	8.881784e-16	50
1495717	8.881784e-16	50
1495716	8.881784e-16	50
1495715	1.000000e+00	0
1495714	1.193067e-05	40
1495713	1.000000e+00	2
1495712	9.999549e-01	12
1495727	1.133316e-12	48
1495726	1.000000e+00	1
1495725	1.000000e+00	3
1495724	4.529710e-14	49
1495723	8.881784e-16	50
1495722	1.000000e+00	1
1495721	1.000000e+00	3
1495720	9.835804e-01	18
1495700	1.000000e+00	0
1495701	9.986989e-01	15
1495702	8.881784e-16	50
1495703	4.529710e-14	49
1495696	1.000000e+00	0
1495697	8.881784e-16	50
1495698	1.000000e+00	2
1495699	9.675457e-01	19
1495708	1.000000e+00	7
1495709	8.881784e-16	50
1495710	1.000000e+00	0
1495711	1.000000e+00	3
1495704	4.529710e-14	49
1495705	4.529710e-14	49
1495706	4.529710e-14	49
1495707	1.000000e+00	1
1495684	9.999994e-01	9
1495687	1.000000e+00	3
1495686	4.529710e-14	49
1495681	8.881784e-16	50
1495680	9.675457e-01	19
1495683	8.881784e-16	50
1495682	1.000000e+00	4
1495692	1.000000e+00	6
1495695	9.999972e-01	10
1495694	4.510745e-05	39
1495689	1.000000e+00	2
1495688	1.000000e+00	2
1495691	9.405398e-01	20
1495690	9.995319e-01	14
1495675	8.881784e-16	50
1495674	1.133316e-12	48
1495673	8.881784e-16	50
1495679	1.621870e-08	44
1495678	8.881784e-16	50
1495677	8.881784e-16	50
1495676	9.835804e-01	18
1495667	8.881784e-16	50
1495664	8.881784e-16	50
1495671	8.881784e-16	50
1495670	9.405398e-01	20
1495669	9.966998e-01	16
1495668	7.673339e-03	34
1495658	9.966998e-01	16
1495659	1.000000e+00	4
1495656	7.673339e-03	34
1495657	8.986806e-01	21
1495662	8.881784e-16	50
1495663	9.995319e-01	14
1495660	5.561376e-01	25
1495661	9.999994e-01	9
1495650	1.000000e+00	1
1495651	1.000000e+00	0
1495648	1.000000e+00	1
1495649	1.000000e+00	2
1495654	2.230891e-10	46
1495655	8.881784e-16	50
1495652	9.835804e-01	18
1495653	1.000000e+00	1
1495641	4.529710e-14	49
1495640	1.193067e-05	40
1495643	3.359055e-01	27
1495642	1.000000e+00	0
1495645	1.000000e+00	3
1495644	1.000000e+00	0
1495647	9.999549e-01	12
1495646	7.600562e-01	23
1495633	8.881784e-16	50
1495632	1.000000e+00	6
1495635	1.133316e-12	48
1495634	8.881784e-16	50
1495637	8.881784e-16	50
1495636	8.881784e-16	50
1495639	3.359055e-01	27
1495638	8.881784e-16	50
1495624	1.000000e+00	0
1495625	1.000000e+00	0
1495626	9.923267e-01	17
1495627	9.995319e-01	14
1495628	1.000000e+00	0
1495629	8.881784e-16	50
1495630	1.000000e+00	4
1495631	8.881784e-16	50
1495616	9.675457e-01	19
1495617	1.000000e+00	0
1495618	9.923267e-01	17
1495619	1.049339e-07	43
1495620	8.881784e-16	50
1495621	1.301086e-03	36
1495622	9.675457e-01	19
1495623	1.000000e+00	0
1495615	8.881784e-16	50
1495614	1.133316e-12	48
1495613	8.881784e-16	50
1495612	1.529320e-04	38
1495611	8.881784e-16	50
1495610	1.621870e-08	44
1495609	1.000000e+00	0
1495608	8.881784e-16	50
1495607	1.000000e+00	0
1495606	8.881784e-16	50
1495605	1.000000e+00	0
1495604	1.000000e+00	0
1495603	9.999972e-01	10
1495602	1.000000e+00	0
1495601	1.000000e+00	3
1495600	9.998471e-01	13
1495598	1.000000e+00	3
1495599	9.835804e-01	18
1495596	1.000000e+00	7
1495597	9.835804e-01	18
1495594	1.000000e+00	4
1495595	8.881784e-16	50
1495592	1.854161e-11	47
1495593	1.000000e+00	0
1495590	1.000000e+00	1
1495591	4.681115e-04	37
1495588	9.999881e-01	11
1495589	9.999994e-01	9
1495586	8.881784e-16	50
1495587	1.000000e+00	7
1495584	1.000000e+00	0
1495585	8.881784e-16	50
1495581	9.405398e-01	20
1495580	9.995319e-01	14
1495583	1.000000e+00	0
1495582	1.000000e+00	0
1495577	9.986989e-01	15
1495576	1.000000e+00	4
1495579	1.000000e+00	0
1495578	2.104926e-09	45
1495573	8.881784e-16	50
1495572	1.000000e+00	3
1495569	1.000000e+00	6
1495568	2.104926e-09	45
1495571	9.999999e-01	8
1495570	8.881784e-16	50
1495564	4.529710e-14	49
1495565	8.881784e-16	50
1495566	1.000000e+00	2
1495567	9.966998e-01	16
1495560	1.000000e+00	5
1495561	1.641957e-02	33
1495562	1.301086e-03	36
1495563	8.881784e-16	50
1495556	5.817779e-07	42
1495557	5.946023e-02	31
1495558	1.000000e+00	1
1495559	1.000000e+00	0
1495552	1.000000e+00	2
1495553	1.000000e+00	0
1495554	1.000000e+00	0
1495555	1.000000e+00	0
1496459	1.013194e-01	30
1496458	1.000000e+00	2
1496457	1.000000e+00	0
1496456	1.000000e+00	0
1496463	1.000000e+00	0
1496462	1.000000e+00	6
1496460	9.999994e-01	9
1496451	1.000000e+00	3
1496450	1.000000e+00	2
1496449	1.000000e+00	2
1496448	1.000000e+00	5
1496455	1.529320e-04	38
1496454	1.000000e+00	0
1496453	1.000000e+00	0
1496452	1.000000e+00	3
1496474	8.881784e-16	50
1496475	9.986989e-01	15
1496472	1.000000e+00	2
1496473	2.230891e-10	46
1496478	2.807050e-06	41
1496479	9.966998e-01	16
1496476	9.999972e-01	10
1496477	8.881784e-16	50
1496466	1.000000e+00	1
1496467	9.998471e-01	13
1496464	8.881784e-16	50
1496465	1.641957e-02	33
1496470	1.000000e+00	0
1496471	1.000000e+00	0
1496468	1.000000e+00	2
1496469	9.966998e-01	16
1496489	8.986806e-01	21
1496488	4.529710e-14	49
1496491	8.986806e-01	21
1496490	9.998471e-01	13
1496493	8.881784e-16	50
1496492	9.999999e-01	8
1496495	1.000000e+00	1
1496494	1.000000e+00	0
1496481	1.000000e+00	4
1496480	1.133316e-12	48
1496483	1.049339e-07	43
1496482	9.986989e-01	15
1496485	9.999972e-01	10
1496484	1.000000e+00	4
1496487	9.923267e-01	17
1496504	8.881784e-16	50
1496505	8.881784e-16	50
1496507	8.388818e-01	22
1496508	1.000000e+00	1
1496509	1.000000e+00	0
1496510	1.000000e+00	2
1496511	4.529710e-14	49
1496496	4.529710e-14	49
1496497	1.000000e+00	0
1496498	9.998471e-01	13
1496499	1.000000e+00	6
1496500	1.000000e+00	0
1496501	1.000000e+00	3
1496502	1.000000e+00	0
1496527	1.000000e+00	5
1496526	1.641957e-02	33
1496525	9.986989e-01	15
1496524	2.230891e-10	46
1496523	1.000000e+00	6
1496522	9.999881e-01	11
1496521	1.193067e-05	40
1496520	1.000000e+00	3
1496519	9.999972e-01	10
1496518	1.000000e+00	1
1496517	1.000000e+00	0
1496516	8.881784e-16	50
1496515	1.000000e+00	1
1496514	8.881784e-16	50
1496513	5.561376e-01	25
1496512	8.881784e-16	50
1496542	9.999994e-01	9
1496543	2.807050e-06	41
1496540	7.600562e-01	23
1496538	9.986989e-01	15
1496539	1.000000e+00	5
1496534	1.854161e-11	47
1496532	8.881784e-16	50
1496533	1.000000e+00	5
1496530	8.881784e-16	50
1496531	1.013194e-01	30
1496556	1.641957e-02	33
1496559	9.966998e-01	16
1496555	1.621870e-08	44
1496554	1.641957e-02	33
1496551	1.000000e+00	2
1496550	5.946023e-02	31
1496545	1.000000e+00	7
1496544	8.881784e-16	50
1496547	9.986989e-01	15
1496546	1.641957e-02	33
1496572	8.881784e-16	50
1496573	8.881784e-16	50
1496574	3.359055e-01	27
1496575	1.000000e+00	0
1496568	5.561376e-01	25
1496569	3.300224e-03	35
1496570	1.000000e+00	1
1496571	1.854161e-11	47
1496564	1.000000e+00	1
1496565	1.000000e+00	4
1496566	9.998471e-01	13
1496567	3.300224e-03	35
1496560	8.881784e-16	50
1496562	1.000000e+00	1
1496563	1.133316e-12	48
1496322	1.000000e+00	0
1496323	4.510745e-05	39
1496320	1.611182e-01	29
1496321	2.104926e-09	45
1496326	1.000000e+00	0
1496327	1.000000e+00	0
1496324	1.000000e+00	3
1496325	1.000000e+00	0
1496330	1.000000e+00	0
1496331	1.000000e+00	4
1496328	1.000000e+00	1
1496329	1.000000e+00	0
1496334	1.000000e+00	1
1496335	1.000000e+00	1
1496332	1.000000e+00	0
1496333	5.946023e-02	31
1496339	4.681115e-04	37
1496338	4.681115e-04	37
1496337	1.000000e+00	0
1496336	1.000000e+00	0
1496343	1.000000e+00	2
1496342	1.000000e+00	2
1496341	9.999999e-01	8
1496340	8.881784e-16	50
1496347	9.998471e-01	13
1496346	1.000000e+00	7
1496345	8.881784e-16	50
1496344	1.000000e+00	6
1496351	8.881784e-16	50
1496350	9.999994e-01	9
1496349	8.881784e-16	50
1496348	7.673339e-03	34
1496352	1.854161e-11	47
1496353	1.000000e+00	6
1496354	1.000000e+00	6
1496355	9.999881e-01	11
1496356	8.881784e-16	50
1496357	8.881784e-16	50
1496358	4.529710e-14	49
1496359	2.399438e-01	28
1496360	2.399438e-01	28
1496361	1.049339e-07	43
1496362	4.510745e-05	39
1496363	1.133316e-12	48
1496364	8.881784e-16	50
1496365	8.881784e-16	50
1496366	1.049339e-07	43
1496367	4.529710e-14	49
1496369	4.529710e-14	49
1496368	4.510745e-05	39
1496370	1.000000e+00	3
1496373	1.133316e-12	48
1496372	8.881784e-16	50
1496375	1.641957e-02	33
1496374	6.640945e-01	24
1496377	9.999972e-01	10
1496376	9.999994e-01	9
1496379	8.881784e-16	50
1496378	1.000000e+00	6
1496381	5.817779e-07	42
1496380	1.193067e-05	40
1496382	1.621870e-08	44
1496390	9.999994e-01	9
1496391	1.000000e+00	2
1496388	8.881784e-16	50
1496389	1.000000e+00	2
1496386	1.000000e+00	0
1496387	1.000000e+00	0
1496384	7.673339e-03	34
1496385	8.881784e-16	50
1496398	1.000000e+00	6
1496399	5.561376e-01	25
1496396	8.881784e-16	50
1496397	1.000000e+00	4
1496394	1.000000e+00	0
1496395	1.000000e+00	6
1496392	9.995319e-01	14
1496393	9.999881e-01	11
1496407	1.133316e-12	48
1496406	9.999549e-01	12
1496405	1.000000e+00	2
1496404	1.000000e+00	4
1496403	9.999881e-01	11
1496402	1.013194e-01	30
1496401	1.000000e+00	3
1496400	9.995319e-01	14
1496415	4.510745e-05	39
1496414	8.986806e-01	21
1496413	8.881784e-16	50
1496412	9.986989e-01	15
1496411	9.999999e-01	8
1496410	1.049339e-07	43
1496409	5.561376e-01	25
1496408	9.999881e-01	11
1496420	1.000000e+00	2
1496421	1.000000e+00	2
1496422	1.000000e+00	0
1496423	1.529320e-04	38
1496416	1.000000e+00	5
1496417	1.000000e+00	0
1496418	1.000000e+00	0
1496428	1.049339e-07	43
1496429	1.133316e-12	48
1496430	1.000000e+00	3
1496431	1.000000e+00	0
1496424	2.399438e-01	28
1496425	1.000000e+00	6
1496426	1.000000e+00	0
1496427	4.681115e-04	37
1496437	9.999549e-01	12
1496436	3.300224e-03	35
1496439	1.000000e+00	0
1496438	9.999972e-01	10
1496433	1.000000e+00	0
1496432	1.000000e+00	4
1496435	8.881784e-16	50
1496434	3.359055e-01	27
1496445	1.000000e+00	0
1496444	1.854161e-11	47
1496447	1.000000e+00	5
1496446	1.000000e+00	0
1496441	4.529710e-14	49
1496442	7.600562e-01	23
1496216	5.946023e-02	31
1496217	6.640945e-01	24
1496218	1.000000e+00	0
1496219	9.966998e-01	16
1496220	1.611182e-01	29
1496221	8.881784e-16	50
1496223	8.881784e-16	50
1496208	1.000000e+00	4
1496209	1.000000e+00	7
1496210	1.000000e+00	6
1496211	9.999549e-01	12
1496212	3.300224e-03	35
1496213	8.881784e-16	50
1496214	5.561376e-01	25
1496215	2.104926e-09	45
1496201	3.359055e-01	27
1496200	1.133316e-12	48
1496203	1.000000e+00	0
1496202	1.000000e+00	0
1496205	1.000000e+00	0
1496204	1.000000e+00	0
1496207	8.881784e-16	50
1496206	1.000000e+00	0
1496193	1.000000e+00	2
1496192	8.881784e-16	50
1496195	8.881784e-16	50
1496194	1.000000e+00	4
1496197	8.881784e-16	50
1496199	9.999994e-01	9
1496198	1.000000e+00	0
1496250	9.999994e-01	9
1496251	3.300224e-03	35
1496248	1.611182e-01	29
1496249	9.999994e-01	9
1496254	1.611182e-01	29
1496255	1.000000e+00	0
1496253	8.881784e-16	50
1496242	4.438624e-01	26
1496240	1.000000e+00	0
1496241	9.986989e-01	15
1496246	8.881784e-16	50
1496247	1.000000e+00	2
1496244	8.881784e-16	50
1496245	5.946023e-02	31
1496235	8.881784e-16	50
1496234	1.000000e+00	2
1496233	8.881784e-16	50
1496232	8.881784e-16	50
1496239	9.999549e-01	12
1496238	8.881784e-16	50
1496237	9.999999e-01	8
1496236	8.881784e-16	50
1496227	5.817779e-07	42
1496226	8.881784e-16	50
1496225	8.881784e-16	50
1496224	5.946023e-02	31
1496231	1.000000e+00	0
1496230	1.000000e+00	3
1496229	8.881784e-16	50
1496228	9.923267e-01	17
1496284	1.000000e+00	2
1496285	1.641957e-02	33
1496286	1.000000e+00	2
1496287	4.438624e-01	26
1496280	8.881784e-16	50
1496281	9.923267e-01	17
1496282	8.881784e-16	50
1496283	8.881784e-16	50
1496276	2.230891e-10	46
1496277	8.881784e-16	50
1496278	1.854161e-11	47
1496272	1.000000e+00	1
1496273	1.000000e+00	2
1496274	1.000000e+00	2
1496275	1.049339e-07	43
1496269	9.999999e-01	8
1496268	1.000000e+00	0
1496271	1.621870e-08	44
1496270	5.561376e-01	25
1496265	1.000000e+00	0
1496264	8.881784e-16	50
1496267	1.000000e+00	0
1496266	1.000000e+00	1
1496261	1.000000e+00	6
1496260	1.000000e+00	5
1496263	1.049339e-07	43
1496262	9.999999e-01	8
1496257	1.000000e+00	2
1496256	1.000000e+00	0
1496259	1.000000e+00	0
1496258	9.999994e-01	9
1496318	1.000000e+00	4
1496319	1.193067e-05	40
1496316	8.881784e-16	50
1496317	1.000000e+00	3
1496314	1.611182e-01	29
1496315	9.999972e-01	10
1496312	1.000000e+00	0
1496313	1.621870e-08	44
1496310	9.966998e-01	16
1496311	1.000000e+00	7
1496308	2.807050e-06	41
1496309	1.000000e+00	0
1496306	1.611182e-01	29
1496307	1.000000e+00	0
1496304	1.000000e+00	3
1496305	1.000000e+00	4
1496303	6.640945e-01	24
1496302	1.000000e+00	7
1496301	1.000000e+00	3
1496300	9.999994e-01	9
1496299	1.000000e+00	0
1496298	1.133316e-12	48
1496297	9.986989e-01	15
1496296	1.000000e+00	0
1496295	1.000000e+00	4
1496294	1.611182e-01	29
1496293	1.529320e-04	38
1496292	9.405398e-01	20
1496291	1.000000e+00	1
1496290	1.000000e+00	0
1496289	1.000000e+00	1
1496081	1.000000e+00	0
1496080	1.193067e-05	40
1496083	1.000000e+00	5
1496082	1.000000e+00	1
1496085	8.881784e-16	50
1496084	1.000000e+00	2
1496087	5.817779e-07	42
1496086	1.000000e+00	6
1496089	1.000000e+00	0
1496088	1.000000e+00	4
1496091	9.675457e-01	19
1496090	1.000000e+00	0
1496093	2.104926e-09	45
1496092	1.000000e+00	1
1496095	1.000000e+00	0
1496094	1.000000e+00	1
1496064	1.000000e+00	1
1496065	1.133316e-12	48
1496066	1.000000e+00	0
1496067	9.999994e-01	9
1496068	8.881784e-16	50
1496069	1.000000e+00	0
1496070	4.529710e-14	49
1496071	9.999999e-01	8
1496072	1.000000e+00	6
1496073	1.000000e+00	6
1496074	1.000000e+00	0
1496075	1.000000e+00	1
1496076	1.000000e+00	2
1496077	9.999999e-01	8
1496078	8.881784e-16	50
1496079	1.000000e+00	1
1496115	1.000000e+00	7
1496114	1.000000e+00	7
1496113	8.388818e-01	22
1496112	7.673339e-03	34
1496119	9.999881e-01	11
1496118	2.104926e-09	45
1496117	8.881784e-16	50
1496123	1.000000e+00	0
1496122	9.986989e-01	15
1496121	8.986806e-01	21
1496120	1.000000e+00	0
1496127	2.230891e-10	46
1496126	2.104926e-09	45
1496125	2.399438e-01	28
1496124	1.133316e-12	48
1496098	1.000000e+00	1
1496099	1.000000e+00	3
1496096	1.529320e-04	38
1496097	9.999549e-01	12
1496102	1.000000e+00	1
1496103	9.995319e-01	14
1496100	6.640945e-01	24
1496101	1.000000e+00	3
1496106	1.000000e+00	5
1496107	8.881784e-16	50
1496104	1.000000e+00	0
1496105	4.529710e-14	49
1496111	2.104926e-09	45
1496108	1.000000e+00	1
1496109	1.000000e+00	4
1496149	2.230891e-10	46
1496148	1.000000e+00	6
1496151	2.230891e-10	46
1496150	8.881784e-16	50
1496145	9.405398e-01	20
1496144	1.000000e+00	2
1496147	8.881784e-16	50
1496146	8.881784e-16	50
1496157	2.807050e-06	41
1496156	1.133316e-12	48
1496159	1.000000e+00	4
1496158	1.000000e+00	1
1496153	1.000000e+00	2
1496152	1.000000e+00	1
1496155	4.510745e-05	39
1496154	1.000000e+00	0
1496132	1.000000e+00	6
1496133	1.641957e-02	33
1496134	9.998471e-01	13
1496135	2.230891e-10	46
1496128	8.881784e-16	50
1496129	2.230891e-10	46
1496130	1.000000e+00	1
1496131	5.817779e-07	42
1496140	1.000000e+00	0
1496141	1.000000e+00	5
1496142	9.405398e-01	20
1496143	1.000000e+00	1
1496136	8.881784e-16	50
1496137	7.673339e-03	34
1496138	1.000000e+00	6
1496139	8.881784e-16	50
1496183	9.999972e-01	10
1496181	8.881784e-16	50
1496180	1.854161e-11	47
1496179	1.000000e+00	0
1496178	8.881784e-16	50
1496177	9.999881e-01	11
1496176	1.000000e+00	0
1496191	1.133316e-12	48
1496189	8.881784e-16	50
1496188	1.013194e-01	30
1496187	4.529710e-14	49
1496186	5.561376e-01	25
1496185	9.675457e-01	19
1496184	1.049339e-07	43
1496166	1.193067e-05	40
1496167	8.881784e-16	50
1496164	1.000000e+00	0
1496165	1.000000e+00	0
1496162	1.000000e+00	0
1496163	1.000000e+00	5
1496160	1.000000e+00	0
1496161	1.000000e+00	0
1496174	1.000000e+00	4
1496172	1.000000e+00	7
1496173	8.986806e-01	21
1496170	1.133316e-12	48
1496171	1.000000e+00	0
1496168	1.000000e+00	7
1496169	1.000000e+00	0
1496766	7.673339e-03	34
1496767	8.881784e-16	50
1496764	8.881784e-16	50
1496765	8.881784e-16	50
1496762	8.881784e-16	50
1496763	1.000000e+00	1
1496760	8.881784e-16	50
1496761	8.881784e-16	50
1496758	3.300224e-03	35
1496759	9.675457e-01	19
1496756	8.881784e-16	50
1496757	8.881784e-16	50
1496754	8.881784e-16	50
1496755	9.966998e-01	16
1496752	8.881784e-16	50
1496753	8.881784e-16	50
1496751	8.881784e-16	50
1496750	9.999881e-01	11
1496749	9.835804e-01	18
1496748	4.529710e-14	49
1496747	8.881784e-16	50
1496746	2.807050e-06	41
1496745	1.133316e-12	48
1496744	9.405398e-01	20
1496743	1.000000e+00	3
1496742	1.049339e-07	43
1496741	9.966998e-01	16
1496740	9.995319e-01	14
1496739	9.999881e-01	11
1496738	5.561376e-01	25
1496737	2.230891e-10	46
1496736	4.681115e-04	37
1496732	9.986989e-01	15
1496734	1.000000e+00	0
1496735	8.881784e-16	50
1496728	1.000000e+00	3
1496729	9.986989e-01	15
1496730	1.000000e+00	1
1496731	2.807050e-06	41
1496724	1.641957e-02	33
1496725	4.529710e-14	49
1496726	8.881784e-16	50
1496727	8.881784e-16	50
1496720	9.999881e-01	11
1496721	1.854161e-11	47
1496722	1.193067e-05	40
1496723	9.995319e-01	14
1496717	4.529710e-14	49
1496716	4.529710e-14	49
1496719	1.000000e+00	0
1496718	1.000000e+00	6
1496713	9.675457e-01	19
1496712	1.000000e+00	2
1496715	1.529320e-04	38
1496714	8.881784e-16	50
1496709	1.000000e+00	4
1496708	4.529710e-14	49
1496711	8.881784e-16	50
1496705	7.600562e-01	23
1496704	8.881784e-16	50
1496707	5.561376e-01	25
1496706	8.881784e-16	50
1496818	9.999994e-01	9
1496819	9.986989e-01	15
1496816	1.000000e+00	0
1496817	1.000000e+00	1
1496822	8.881784e-16	50
1496823	6.640945e-01	24
1496820	1.000000e+00	0
1496821	9.999994e-01	9
1496811	8.881784e-16	50
1496810	8.881784e-16	50
1496809	8.881784e-16	50
1496808	1.000000e+00	6
1496815	1.000000e+00	1
1496814	2.807050e-06	41
1496813	9.405398e-01	20
1496812	1.000000e+00	1
1496803	9.999994e-01	9
1496802	1.621870e-08	44
1496800	3.300224e-03	35
1496807	1.000000e+00	3
1496806	8.881784e-16	50
1496805	1.000000e+00	0
1496804	1.000000e+00	1
1496792	8.986806e-01	21
1496794	9.995319e-01	14
1496795	1.133316e-12	48
1496796	7.600562e-01	23
1496797	9.923267e-01	17
1496798	8.881784e-16	50
1496799	1.000000e+00	6
1496784	1.000000e+00	1
1496785	1.000000e+00	4
1496786	1.133316e-12	48
1496787	1.000000e+00	3
1496788	4.529710e-14	49
1496789	9.675457e-01	19
1496790	1.000000e+00	1
1496791	1.193067e-05	40
1496777	1.000000e+00	0
1496776	1.621870e-08	44
1496779	1.000000e+00	0
1496778	1.000000e+00	7
1496781	1.000000e+00	0
1496780	2.399438e-01	28
1496783	1.133316e-12	48
1496782	1.854161e-11	47
1496769	8.881784e-16	50
1496768	8.881784e-16	50
1496771	1.000000e+00	0
1496770	1.000000e+00	0
1496773	5.561376e-01	25
1496772	1.193067e-05	40
1496775	1.000000e+00	0
1496774	9.966998e-01	16
1496631	8.881784e-16	50
1496630	1.000000e+00	3
1496629	8.881784e-16	50
1496628	8.881784e-16	50
1496627	4.529710e-14	49
1496626	9.999972e-01	10
1496625	8.881784e-16	50
1496624	4.529710e-14	49
1496639	9.999999e-01	8
1496638	1.000000e+00	6
1496637	2.230891e-10	46
1496636	1.000000e+00	4
1496635	4.529710e-14	49
1496634	8.881784e-16	50
1496633	1.000000e+00	7
1496632	8.881784e-16	50
1496614	1.000000e+00	4
1496615	9.999881e-01	11
1496612	1.000000e+00	0
1496613	1.621870e-08	44
1496608	4.529710e-14	49
1496609	8.881784e-16	50
1496622	1.000000e+00	4
1496620	1.000000e+00	1
1496621	1.000000e+00	2
1496618	4.510745e-05	39
1496619	1.000000e+00	3
1496616	3.245432e-02	32
1496617	5.817779e-07	42
1496597	1.049339e-07	43
1496596	1.000000e+00	2
1496599	1.000000e+00	2
1496598	8.881784e-16	50
1496593	9.835804e-01	18
1496592	2.807050e-06	41
1496595	7.673339e-03	34
1496594	9.923267e-01	17
1496604	8.881784e-16	50
1496606	1.000000e+00	0
1496601	1.000000e+00	0
1496600	1.000000e+00	1
1496603	1.000000e+00	1
1496602	1.000000e+00	1
1496580	8.881784e-16	50
1496581	9.999881e-01	11
1496582	4.681115e-04	37
1496583	8.881784e-16	50
1496576	2.807050e-06	41
1496579	1.049339e-07	43
1496588	8.881784e-16	50
1496589	9.995319e-01	14
1496591	1.000000e+00	6
1496584	8.881784e-16	50
1496585	8.881784e-16	50
1496586	8.881784e-16	50
1496587	8.881784e-16	50
1496691	1.000000e+00	4
1496690	4.681115e-04	37
1496689	1.000000e+00	1
1496688	5.817779e-07	42
1496695	1.000000e+00	0
1496694	1.000000e+00	1
1496693	8.881784e-16	50
1496692	5.817779e-07	42
1496699	8.881784e-16	50
1496698	5.561376e-01	25
1496697	4.529710e-14	49
1496696	8.881784e-16	50
1496703	1.621870e-08	44
1496702	1.000000e+00	1
1496701	8.881784e-16	50
1496700	1.000000e+00	2
1496674	1.000000e+00	1
1496675	1.000000e+00	3
1496672	1.000000e+00	7
1496673	1.000000e+00	0
1496679	1.000000e+00	6
1496676	1.000000e+00	6
1496677	1.000000e+00	7
1496682	2.230891e-10	46
1496683	5.946023e-02	31
1496680	9.405398e-01	20
1496681	1.611182e-01	29
1496686	1.193067e-05	40
1496687	1.621870e-08	44
1496684	9.995319e-01	14
1496685	9.995319e-01	14
1496657	1.133316e-12	48
1496656	9.999881e-01	11
1496659	4.529710e-14	49
1496658	1.854161e-11	47
1496661	4.529710e-14	49
1496660	1.000000e+00	7
1496663	1.000000e+00	0
1496665	4.529710e-14	49
1496664	1.000000e+00	1
1496667	4.529710e-14	49
1496666	1.000000e+00	1
1496669	8.881784e-16	50
1496668	1.000000e+00	0
1496671	1.621870e-08	44
1496670	1.000000e+00	5
1496640	8.881784e-16	50
1496641	8.881784e-16	50
1496642	5.817779e-07	42
1496643	9.986989e-01	15
1496644	5.817779e-07	42
1496645	8.881784e-16	50
1496646	8.881784e-16	50
1496647	2.230891e-10	46
1496648	1.854161e-11	47
1496649	8.881784e-16	50
1496650	8.881784e-16	50
1496651	9.405398e-01	20
1496652	8.881784e-16	50
1496654	8.881784e-16	50
1496655	1.854161e-11	47
3648458	2.807050e-06	41
3648457	3.245432e-02	32
1494943	4.529710e-14	49
1494942	1.000000e+00	0
1494941	1.000000e+00	2
1494940	8.881784e-16	50
1494939	8.881784e-16	50
1494938	1.000000e+00	3
1494937	1.000000e+00	0
1494936	1.854161e-11	47
1494935	8.881784e-16	50
1494934	8.881784e-16	50
1494933	1.000000e+00	0
1494932	1.193067e-05	40
1494931	1.000000e+00	4
1494930	1.000000e+00	1
1494929	1.133316e-12	48
1494928	2.230891e-10	46
1494972	9.405398e-01	20
1494975	1.000000e+00	2
1494974	1.000000e+00	0
1494969	1.000000e+00	0
1494968	1.000000e+00	0
1494971	9.999999e-01	8
1494970	1.000000e+00	0
1494965	9.999881e-01	11
1494964	5.946023e-02	31
1494967	1.000000e+00	7
1494966	4.438624e-01	26
1494961	1.000000e+00	0
1494960	1.000000e+00	0
1494963	1.000000e+00	0
1494962	1.000000e+00	0
1494956	1.000000e+00	2
1494959	1.000000e+00	0
1494952	1.000000e+00	0
1494954	2.104926e-09	45
1494955	1.000000e+00	1
1494948	1.000000e+00	2
1494949	9.923267e-01	17
1494950	1.000000e+00	0
1494951	9.999549e-01	12
1494944	4.438624e-01	26
1494945	1.000000e+00	0
1494946	1.000000e+00	0
1494947	1.000000e+00	7
1495003	6.640945e-01	24
1495002	8.881784e-16	50
1495001	9.999972e-01	10
1495000	1.000000e+00	3
1495007	9.999881e-01	11
1495006	1.529320e-04	38
1495005	4.529710e-14	49
1494995	1.000000e+00	5
1494994	5.561376e-01	25
1494993	1.000000e+00	7
1494992	9.998471e-01	13
1494999	1.193067e-05	40
1494998	1.000000e+00	1
1494997	1.000000e+00	0
1494996	1.000000e+00	0
1494986	1.000000e+00	0
1494987	4.529710e-14	49
1494984	8.881784e-16	50
1494985	1.000000e+00	0
1494990	1.000000e+00	0
1494991	5.946023e-02	31
1494988	1.000000e+00	0
1494989	8.881784e-16	50
1494978	1.000000e+00	0
1494979	5.817779e-07	42
1494976	1.000000e+00	2
1494977	9.999994e-01	9
1494982	1.000000e+00	0
1494983	1.000000e+00	0
1494980	9.999549e-01	12
1494981	1.000000e+00	0
1495033	1.000000e+00	2
1495032	1.000000e+00	2
1495035	9.986989e-01	15
1495034	4.681115e-04	37
1495037	1.193067e-05	40
1495036	1.000000e+00	1
1495039	9.995319e-01	14
1495038	8.388818e-01	22
1495025	1.000000e+00	0
1495024	9.966998e-01	16
1495027	1.193067e-05	40
1495026	5.817779e-07	42
1495029	1.301086e-03	36
1495028	1.000000e+00	4
1495031	1.000000e+00	1
1495030	9.999999e-01	8
1495016	2.807050e-06	41
1495017	4.681115e-04	37
1495018	8.881784e-16	50
1495019	1.611182e-01	29
1495020	1.000000e+00	3
1495021	1.000000e+00	3
1495022	5.946023e-02	31
1495023	1.000000e+00	5
1495008	9.999994e-01	9
1495009	1.611182e-01	29
1495010	1.611182e-01	29
1495011	8.881784e-16	50
1495012	8.881784e-16	50
1495013	1.641957e-02	33
1495014	1.133316e-12	48
1495015	1.621870e-08	44
