# Supplementary material for: Translational Selection Is Ubiquitous in Prokaryotes
Source: PLoS Genet. 2010 Jun 24;6(6):e1001004. doi: 10.1371/journal.pgen.1001004 (PMC2891978; doi:10.1371/journal.pgen.1001004)
Supplement: Dataset S1 — OCU/non-OCU gene calls in 461 Bacterial and Archaeal genomes, and summary tables of genome properties and OCU preferences for specific codons. (4.77 MB ZIP) [file pgen.1001004.s001.zip › Dataset_S1_Archaea/Pyrococcus_furiosus.arff.ocuGenes]

GeneID	signTest_p	ocuProbWinCnt
1469204	1.529320e-04	38
1469205	8.881784e-16	50
1469206	6.640945e-01	24
1469207	9.998471e-01	13
1469200	1.000000e+00	6
1469201	8.881784e-16	50
1469202	9.999994e-01	9
1469203	9.999881e-01	11
1469212	1.000000e+00	6
1469213	4.529710e-14	49
1469214	1.000000e+00	3
1469215	8.881784e-16	50
1469208	4.438624e-01	26
1469209	8.881784e-16	50
1469210	1.301086e-03	36
1469211	7.600562e-01	23
1469189	8.881784e-16	50
1469188	5.817779e-07	42
1469191	8.881784e-16	50
1469190	5.561376e-01	25
1469185	9.995319e-01	14
1469184	1.000000e+00	3
1469187	9.999994e-01	9
1469186	1.000000e+00	2
1469196	2.230891e-10	46
1469199	1.133316e-12	48
1469192	1.133316e-12	48
1469238	1.000000e+00	0
1469239	1.000000e+00	0
1469236	1.000000e+00	0
1469237	1.000000e+00	0
1469234	1.000000e+00	1
1469235	1.000000e+00	3
1469232	6.640945e-01	24
1469246	1.000000e+00	7
1469247	1.000000e+00	0
1469242	1.000000e+00	0
1469243	8.881784e-16	50
1469240	1.000000e+00	2
1469241	9.995319e-01	14
1469222	8.881784e-16	50
1469221	3.300224e-03	35
1469220	1.854161e-11	47
1469219	8.881784e-16	50
1469218	1.133316e-12	48
1469217	1.000000e+00	3
1469216	1.133316e-12	48
1469231	1.000000e+00	1
1469230	1.301086e-03	36
1469229	1.641957e-02	33
1469227	1.133316e-12	48
1469226	8.881784e-16	50
1469225	9.999999e-01	8
1469224	8.881784e-16	50
1469264	8.881784e-16	50
1469265	1.000000e+00	0
1469266	9.999999e-01	8
1469267	8.881784e-16	50
1469268	1.000000e+00	0
1469269	1.000000e+00	0
1469270	3.300224e-03	35
1469271	1.000000e+00	0
1469272	1.000000e+00	2
1469273	1.000000e+00	2
1469274	1.000000e+00	0
1469275	8.881784e-16	50
1469276	1.000000e+00	0
1469277	1.000000e+00	4
1469278	1.000000e+00	0
1469279	1.000000e+00	3
1469249	1.000000e+00	3
1469251	8.881784e-16	50
1469250	1.000000e+00	0
1469253	9.999994e-01	9
1469252	8.881784e-16	50
1469255	1.000000e+00	0
1469254	1.000000e+00	4
1469257	9.986989e-01	15
1469256	1.000000e+00	0
1469259	1.000000e+00	3
1469258	1.000000e+00	1
1469261	1.000000e+00	1
1469260	4.681115e-04	37
1469263	9.995319e-01	14
1469262	1.000000e+00	1
1469298	9.999999e-01	8
1469299	1.049339e-07	43
1469297	8.881784e-16	50
1469302	8.881784e-16	50
1469303	8.881784e-16	50
1469300	4.529710e-14	49
1469301	1.013194e-01	30
1469306	1.854161e-11	47
1469307	9.999549e-01	12
1469304	3.300224e-03	35
1469305	8.881784e-16	50
1469310	9.986989e-01	15
1469311	4.681115e-04	37
1469308	8.881784e-16	50
1469309	1.000000e+00	2
1469283	9.999994e-01	9
1469282	1.000000e+00	0
1469281	1.000000e+00	0
1469280	9.995319e-01	14
1469287	6.640945e-01	24
1469286	7.600562e-01	23
1469285	1.000000e+00	3
1469284	8.881784e-16	50
1469291	1.000000e+00	3
1469290	9.999994e-01	9
1469289	9.405398e-01	20
1469288	9.999994e-01	9
1469295	1.000000e+00	0
1469294	1.000000e+00	3
1469292	1.854161e-11	47
1469341	2.104926e-09	45
1469340	9.999999e-01	8
1469343	9.999881e-01	11
1469342	8.881784e-16	50
1469337	9.675457e-01	19
1469336	1.000000e+00	6
1469339	1.000000e+00	4
1469338	6.640945e-01	24
1469333	8.881784e-16	50
1469332	4.529710e-14	49
1469335	1.000000e+00	2
1469334	9.999999e-01	8
1469329	1.013194e-01	30
1469328	4.529710e-14	49
1469331	8.881784e-16	50
1469330	2.104926e-09	45
1469324	1.133316e-12	48
1469325	8.881784e-16	50
1469326	8.881784e-16	50
1469327	8.881784e-16	50
1469320	8.881784e-16	50
1469321	2.104926e-09	45
1469322	1.000000e+00	1
1469323	1.000000e+00	3
1469316	1.000000e+00	0
1469317	7.673339e-03	34
1469318	1.000000e+00	4
1469319	8.881784e-16	50
1469312	8.881784e-16	50
1469313	1.000000e+00	0
1469314	1.000000e+00	0
1469315	1.000000e+00	0
1469375	8.881784e-16	50
1469374	9.999972e-01	10
1469373	1.000000e+00	3
1469372	1.000000e+00	0
1469371	9.999999e-01	8
1469370	8.881784e-16	50
1469369	9.999994e-01	9
1469368	1.133316e-12	48
1469366	1.301086e-03	36
1469365	8.881784e-16	50
1469364	4.510745e-05	39
1469363	1.000000e+00	0
1469362	8.881784e-16	50
1469361	8.881784e-16	50
1469360	9.999972e-01	10
1469359	1.000000e+00	0
1469356	1.000000e+00	3
1469357	8.881784e-16	50
1469355	4.681115e-04	37
1469352	1.529320e-04	38
1469353	8.881784e-16	50
1469350	4.510745e-05	39
1469348	8.881784e-16	50
1469349	5.561376e-01	25
1469346	1.000000e+00	2
1469347	1.000000e+00	3
1469344	8.881784e-16	50
1469345	1.000000e+00	6
1469401	8.881784e-16	50
1469400	9.835804e-01	18
1469403	9.835804e-01	18
1469405	8.881784e-16	50
1469404	8.881784e-16	50
1469407	1.049339e-07	43
1469406	1.854161e-11	47
1469393	1.000000e+00	0
1469392	1.529320e-04	38
1469395	1.000000e+00	1
1469394	8.881784e-16	50
1469397	9.999999e-01	8
1469396	9.835804e-01	18
1469399	9.999999e-01	8
1469398	1.000000e+00	4
1469384	9.986989e-01	15
1469385	1.000000e+00	2
1469386	2.230891e-10	46
1469387	3.359055e-01	27
1469388	1.133316e-12	48
1469389	3.245432e-02	32
1469390	1.000000e+00	0
1469391	8.881784e-16	50
1469376	1.013194e-01	30
1469377	9.995319e-01	14
1469378	1.000000e+00	0
1469379	9.835804e-01	18
1469380	1.000000e+00	0
1469381	1.000000e+00	3
1469382	1.000000e+00	2
1469383	1.000000e+00	1
1469435	2.807050e-06	41
1469434	9.999999e-01	8
1469433	9.405398e-01	20
1469432	1.854161e-11	47
1469439	9.999549e-01	12
1469438	1.000000e+00	0
1469437	9.999999e-01	8
1469436	1.000000e+00	1
1469427	1.000000e+00	1
1469426	1.611182e-01	29
1469425	1.000000e+00	2
1469424	1.000000e+00	2
1469431	1.000000e+00	0
1469430	8.881784e-16	50
1469429	1.000000e+00	1
1469428	1.621870e-08	44
1469419	3.359055e-01	27
1469416	1.000000e+00	6
1469422	8.881784e-16	50
1469423	4.681115e-04	37
1469420	1.000000e+00	0
1469421	1.611182e-01	29
1469410	8.881784e-16	50
1469411	9.999994e-01	9
1469408	9.999999e-01	8
1469409	1.000000e+00	0
1469414	1.000000e+00	0
1469415	1.000000e+00	3
1469413	1.000000e+00	0
1468935	8.881784e-16	50
1468932	1.000000e+00	0
1468931	9.999549e-01	12
1468930	1.133316e-12	48
1468929	1.000000e+00	0
1468928	8.881784e-16	50
1468943	7.673339e-03	34
1468942	8.881784e-16	50
1468941	9.923267e-01	17
1468940	8.881784e-16	50
1468939	1.000000e+00	1
1468938	8.881784e-16	50
1468937	1.000000e+00	3
1468936	9.999972e-01	10
1468950	8.881784e-16	50
1468951	9.923267e-01	17
1468948	8.881784e-16	50
1468949	9.995319e-01	14
1468946	2.399438e-01	28
1468947	1.621870e-08	44
1468944	8.881784e-16	50
1468945	2.807050e-06	41
1468958	9.999999e-01	8
1468959	1.000000e+00	3
1468956	3.245432e-02	32
1468957	2.104926e-09	45
1468954	8.881784e-16	50
1468955	5.817779e-07	42
1468953	8.881784e-16	50
1468965	1.000000e+00	0
1468964	1.621870e-08	44
1468967	1.000000e+00	4
1468966	2.104926e-09	45
1468961	8.881784e-16	50
1468960	3.359055e-01	27
1468963	9.835804e-01	18
1468962	3.359055e-01	27
1468973	1.133316e-12	48
1468972	5.817779e-07	42
1468975	8.881784e-16	50
1468974	1.000000e+00	0
1468969	1.000000e+00	3
1468968	1.000000e+00	0
1468971	1.000000e+00	0
1468970	9.675457e-01	19
1468980	1.000000e+00	5
1468982	9.999549e-01	12
1468983	8.881784e-16	50
1468976	1.000000e+00	2
1468977	8.881784e-16	50
1468978	8.881784e-16	50
1468979	8.881784e-16	50
1468988	8.881784e-16	50
1468989	1.000000e+00	0
1468990	1.000000e+00	4
1468991	9.835804e-01	18
1468984	8.881784e-16	50
1468985	8.881784e-16	50
1468986	8.881784e-16	50
1468987	1.000000e+00	3
1468995	9.999972e-01	10
1468994	1.621870e-08	44
1468993	1.000000e+00	7
1468992	1.000000e+00	0
1468999	1.000000e+00	0
1468998	1.000000e+00	0
1468997	1.000000e+00	2
1468996	1.000000e+00	0
1469003	1.049339e-07	43
1469001	1.000000e+00	0
1469000	1.000000e+00	0
1469007	1.000000e+00	2
1469006	1.000000e+00	2
1469005	1.000000e+00	0
1469004	4.529710e-14	49
1469011	3.245432e-02	32
1469008	1.000000e+00	1
1469009	8.881784e-16	50
1469014	8.881784e-16	50
1469012	1.000000e+00	1
1469013	9.999881e-01	11
1469018	1.193067e-05	40
1469019	1.133316e-12	48
1469016	1.000000e+00	1
1469017	8.881784e-16	50
1469022	9.999972e-01	10
1469021	8.881784e-16	50
1469025	9.923267e-01	17
1469024	1.301086e-03	36
1469027	1.000000e+00	1
1469026	1.000000e+00	2
1469029	1.000000e+00	2
1469028	1.000000e+00	0
1469031	5.561376e-01	25
1469030	1.000000e+00	0
1469033	1.000000e+00	0
1469035	1.000000e+00	0
1469034	1.000000e+00	0
1469037	9.999999e-01	8
1469036	1.000000e+00	3
1469039	8.881784e-16	50
1469038	4.529710e-14	49
1469040	5.561376e-01	25
1469041	1.000000e+00	2
1469042	1.133316e-12	48
1469043	2.104926e-09	45
1469044	1.000000e+00	0
1469045	5.946023e-02	31
1469046	1.133316e-12	48
1469047	8.881784e-16	50
1469049	1.000000e+00	1
1469050	1.000000e+00	0
1469051	8.881784e-16	50
1469053	8.881784e-16	50
1469054	1.000000e+00	3
1469055	3.359055e-01	27
1469070	5.817779e-07	42
1469071	8.881784e-16	50
1469068	9.999972e-01	10
1469069	1.000000e+00	0
1469066	1.000000e+00	1
1469067	1.000000e+00	0
1469064	5.817779e-07	42
1469065	1.000000e+00	2
1469062	8.881784e-16	50
1469063	4.529710e-14	49
1469060	9.999549e-01	12
1469061	8.388818e-01	22
1469058	1.000000e+00	0
1469059	1.133316e-12	48
1469056	4.681115e-04	37
1469057	9.995319e-01	14
1469085	8.881784e-16	50
1469084	8.881784e-16	50
1469083	3.359055e-01	27
1469082	4.529710e-14	49
1469081	5.561376e-01	25
1469080	8.881784e-16	50
1469079	8.881784e-16	50
1469078	3.359055e-01	27
1469076	9.999549e-01	12
1469075	1.133316e-12	48
1469074	8.881784e-16	50
1469073	8.881784e-16	50
1469100	1.000000e+00	1
1469101	1.000000e+00	2
1469102	5.946023e-02	31
1469103	8.881784e-16	50
1469097	1.000000e+00	6
1469093	9.835804e-01	18
1469094	1.301086e-03	36
1469095	4.529710e-14	49
1469090	4.529710e-14	49
1469117	1.000000e+00	3
1469116	4.529710e-14	49
1469119	1.000000e+00	5
1469118	1.301086e-03	36
1469113	9.999999e-01	8
1469112	9.986989e-01	15
1469115	8.881784e-16	50
1469114	1.000000e+00	5
1469109	8.881784e-16	50
1469108	2.807050e-06	41
1469111	9.835804e-01	18
1469110	1.000000e+00	3
1469105	1.000000e+00	3
1469104	1.000000e+00	2
1469107	8.881784e-16	50
1469106	1.193067e-05	40
1469130	1.000000e+00	2
1469131	9.999994e-01	9
1469129	1.301086e-03	36
1469134	1.000000e+00	6
1469135	1.000000e+00	6
1469132	8.881784e-16	50
1469133	3.359055e-01	27
1469122	1.000000e+00	4
1469123	1.000000e+00	5
1469121	1.621870e-08	44
1469126	1.000000e+00	6
1469127	3.300224e-03	35
1469124	1.000000e+00	4
1469125	9.923267e-01	17
1469147	1.000000e+00	0
1469146	1.000000e+00	2
1469145	1.000000e+00	1
1469144	6.640945e-01	24
1469151	8.881784e-16	50
1469150	1.000000e+00	0
1469149	4.529710e-14	49
1469148	4.510745e-05	39
1469139	1.000000e+00	4
1469138	1.000000e+00	2
1469137	8.881784e-16	50
1469136	1.000000e+00	1
1469143	1.000000e+00	2
1469142	7.673339e-03	34
1469141	4.529710e-14	49
1469140	1.000000e+00	1
1469160	1.000000e+00	0
1469161	1.000000e+00	0
1469162	1.000000e+00	0
1469163	1.000000e+00	0
1469164	2.104926e-09	45
1469165	1.000000e+00	0
1469166	4.681115e-04	37
1469167	1.000000e+00	0
1469152	8.881784e-16	50
1469153	2.230891e-10	46
1469154	8.881784e-16	50
1469156	8.881784e-16	50
1469158	1.000000e+00	0
1469159	1.000000e+00	0
1469177	1.000000e+00	0
1469176	9.923267e-01	17
1469179	1.000000e+00	0
1469178	1.000000e+00	0
1469180	9.999972e-01	10
1469183	8.881784e-16	50
1469182	4.529710e-14	49
1469169	1.000000e+00	0
1469168	8.881784e-16	50
1469171	9.999999e-01	8
1469170	8.881784e-16	50
1469173	2.104926e-09	45
1469172	6.640945e-01	24
1469175	8.881784e-16	50
1469174	1.000000e+00	6
1468722	8.881784e-16	50
1468723	9.923267e-01	17
1468720	4.438624e-01	26
1468726	9.999549e-01	12
1468727	8.881784e-16	50
1468724	4.529710e-14	49
1468725	9.999549e-01	12
1468730	1.000000e+00	0
1468731	1.000000e+00	0
1468728	8.881784e-16	50
1468729	1.000000e+00	5
1468734	1.000000e+00	0
1468735	1.000000e+00	0
1468732	1.641957e-02	33
1468707	9.923267e-01	17
1468706	9.995319e-01	14
1468705	1.000000e+00	1
1468704	9.999999e-01	8
1468711	3.245432e-02	32
1468710	8.881784e-16	50
1468709	8.881784e-16	50
1468708	9.999972e-01	10
1468715	8.881784e-16	50
1468714	9.675457e-01	19
1468713	4.438624e-01	26
1468712	8.881784e-16	50
1468719	1.000000e+00	6
1468718	2.399438e-01	28
1468717	8.881784e-16	50
1468716	1.000000e+00	5
1468689	8.881784e-16	50
1468690	1.000000e+00	4
1468691	1.000000e+00	5
1468692	3.300224e-03	35
1468694	8.881784e-16	50
1468695	1.621870e-08	44
1468698	8.881784e-16	50
1468699	1.133316e-12	48
1468701	2.399438e-01	28
1468702	1.000000e+00	3
1468703	2.399438e-01	28
1468673	1.000000e+00	0
1468672	1.049339e-07	43
1468675	8.881784e-16	50
1468674	1.000000e+00	2
1468677	8.881784e-16	50
1468676	7.600562e-01	23
1468679	9.999994e-01	9
1468678	9.986989e-01	15
1468681	1.000000e+00	2
1468680	9.999972e-01	10
1468683	1.000000e+00	4
1468682	1.000000e+00	2
1468684	1.000000e+00	6
1468687	1.000000e+00	3
1468686	4.438624e-01	26
1468791	8.881784e-16	50
1468788	8.881784e-16	50
1468789	1.000000e+00	0
1468786	9.999994e-01	9
1468787	4.681115e-04	37
1468784	8.881784e-16	50
1468785	9.999881e-01	11
1468798	8.881784e-16	50
1468799	9.835804e-01	18
1468796	5.817779e-07	42
1468797	1.000000e+00	0
1468794	1.000000e+00	0
1468795	8.881784e-16	50
1468793	4.510745e-05	39
1468775	1.000000e+00	4
1468774	1.000000e+00	0
1468773	1.000000e+00	4
1468772	2.230891e-10	46
1468771	8.881784e-16	50
PID_161484713	8.881784e-16	50
1468770	1.000000e+00	4
PID_161484714	8.881784e-16	50
1468769	1.621870e-08	44
PID_161484715	1.000000e+00	1
1468768	5.561376e-01	25
PID_161484709	1.000000e+00	4
PID_161484710	8.881784e-16	50
1468782	1.000000e+00	1
PID_161484711	1.000000e+00	2
1468781	8.881784e-16	50
PID_161484712	9.999999e-01	8
1468780	2.104926e-09	45
PID_161484705	9.923267e-01	17
1468779	1.529320e-04	38
PID_161484706	1.000000e+00	0
PID_161484707	1.000000e+00	2
1468777	2.230891e-10	46
PID_161484708	1.000000e+00	2
1468756	1.621870e-08	44
PID_161484704	8.881784e-16	50
1468757	1.641957e-02	33
1468758	1.529320e-04	38
1468759	1.000000e+00	7
1468752	1.133316e-12	48
1468753	8.881784e-16	50
1468754	2.230891e-10	46
1468755	4.510745e-05	39
1468765	5.946023e-02	31
1468766	1.000000e+00	1
1468767	1.000000e+00	0
1468760	1.133316e-12	48
1468761	1.000000e+00	3
1468762	4.438624e-01	26
1468763	1.000000e+00	3
1468741	1.000000e+00	1
1468743	1.000000e+00	3
1468742	1.000000e+00	2
1468736	8.881784e-16	50
1468749	1.000000e+00	6
1468748	1.000000e+00	3
1468751	9.405398e-01	20
1468750	9.999549e-01	12
1468745	1.000000e+00	1
1468744	1.000000e+00	5
1468859	1.000000e+00	0
1468858	1.000000e+00	0
1468857	1.000000e+00	4
1468856	3.300224e-03	35
1468863	2.104926e-09	45
1468862	1.529320e-04	38
1468861	9.998471e-01	13
1468860	1.000000e+00	1
1468851	4.529710e-14	49
1468850	1.000000e+00	2
1468848	4.438624e-01	26
1468855	1.000000e+00	1
1468854	1.000000e+00	0
1468853	1.000000e+00	0
1468852	1.000000e+00	2
1468842	6.640945e-01	24
1468843	1.000000e+00	0
1468840	7.600562e-01	23
1468841	9.966998e-01	16
1468846	1.000000e+00	0
1468847	1.000000e+00	3
1468844	8.388818e-01	22
1468845	1.000000e+00	6
1468834	1.000000e+00	6
1468835	8.881784e-16	50
1468832	1.049339e-07	43
1468833	1.049339e-07	43
1468838	1.000000e+00	7
1468839	8.881784e-16	50
1468836	1.133316e-12	48
1468837	9.923267e-01	17
1468825	8.881784e-16	50
1468827	9.986989e-01	15
1468829	9.995319e-01	14
1468828	9.995319e-01	14
1468831	8.881784e-16	50
1468830	8.881784e-16	50
1468817	4.510745e-05	39
1468816	1.000000e+00	4
1468819	1.000000e+00	2
1468818	1.133316e-12	48
1468820	1.000000e+00	0
1468822	8.986806e-01	21
1468808	4.529710e-14	49
1468809	8.881784e-16	50
1468810	9.999549e-01	12
1468811	6.640945e-01	24
1468812	8.388818e-01	22
1468813	9.966998e-01	16
1468815	5.561376e-01	25
1468800	8.881784e-16	50
1468801	1.000000e+00	5
1468802	1.000000e+00	4
1468803	8.881784e-16	50
1468804	1.013194e-01	30
1468805	8.986806e-01	21
1468806	9.999999e-01	8
1468807	8.881784e-16	50
1468926	1.000000e+00	1
1468925	1.000000e+00	0
1468924	1.000000e+00	4
1468923	9.999549e-01	12
1468922	1.000000e+00	0
1468921	1.000000e+00	1
1468920	1.000000e+00	2
1468918	1.000000e+00	0
1468917	1.000000e+00	0
1468916	5.946023e-02	31
1468915	1.000000e+00	1
1468914	1.000000e+00	0
1468913	8.881784e-16	50
1468912	1.000000e+00	0
1468910	2.104926e-09	45
1468911	9.986989e-01	15
1468908	9.999999e-01	8
1468909	9.998471e-01	13
1468906	9.835804e-01	18
1468907	5.561376e-01	25
1468904	1.133316e-12	48
1468902	8.881784e-16	50
1468900	1.000000e+00	4
1468901	8.881784e-16	50
1468898	1.000000e+00	0
1468899	8.881784e-16	50
1468896	1.000000e+00	1
1468897	3.359055e-01	27
1468893	1.000000e+00	0
1468892	1.000000e+00	0
1468895	1.000000e+00	3
1468894	1.000000e+00	1
1468889	9.999994e-01	9
1468891	1.000000e+00	0
1468890	1.000000e+00	1
1468885	1.000000e+00	0
1468887	1.000000e+00	1
1468886	1.000000e+00	3
1468880	8.388818e-01	22
1468883	1.000000e+00	1
1468882	2.230891e-10	46
1468876	9.998471e-01	13
1468877	1.000000e+00	0
1468878	1.000000e+00	7
1468879	9.999972e-01	10
1468872	1.529320e-04	38
1468873	9.999972e-01	10
1468874	1.000000e+00	7
1468875	9.995319e-01	14
1468868	9.999994e-01	9
1468869	1.000000e+00	0
1468870	1.000000e+00	2
1468871	1.000000e+00	3
1468865	2.230891e-10	46
1468866	9.999999e-01	8
1468867	1.000000e+00	2
1468449	4.529710e-14	49
1468451	2.104926e-09	45
1468450	5.946023e-02	31
1468453	8.881784e-16	50
1468452	8.986806e-01	21
1468455	3.245432e-02	32
1468454	8.881784e-16	50
1468457	8.881784e-16	50
1468456	9.999972e-01	10
1468459	8.881784e-16	50
1468458	1.133316e-12	48
1468461	1.854161e-11	47
1468460	1.611182e-01	29
1468463	8.881784e-16	50
1468462	3.300224e-03	35
1468464	8.881784e-16	50
1468465	8.986806e-01	21
1468467	8.881784e-16	50
1468468	8.881784e-16	50
1468469	7.673339e-03	34
1468470	5.817779e-07	42
1468472	2.104926e-09	45
1468473	1.529320e-04	38
1468475	1.013194e-01	30
1468476	9.999972e-01	10
1468477	2.399438e-01	28
1468478	1.000000e+00	7
1468479	1.000000e+00	0
1468419	8.881784e-16	50
1468417	7.673339e-03	34
1468416	8.986806e-01	21
1468423	6.640945e-01	24
1468422	1.000000e+00	2
1468421	1.193067e-05	40
1468420	8.881784e-16	50
1468427	9.966998e-01	16
1468426	1.133316e-12	48
1468425	8.986806e-01	21
1468424	8.881784e-16	50
1468431	8.881784e-16	50
1468429	4.529710e-14	49
1468428	1.013194e-01	30
1468434	7.673339e-03	34
1468435	1.000000e+00	0
1468432	8.881784e-16	50
1468433	1.000000e+00	3
1468438	8.986806e-01	21
1468439	9.999881e-01	11
1468436	9.999881e-01	11
1468437	8.881784e-16	50
1468442	7.600562e-01	23
1468443	8.986806e-01	21
1468440	5.946023e-02	31
1468441	8.881784e-16	50
1468446	8.881784e-16	50
1468447	1.133316e-12	48
1468444	9.995319e-01	14
1468445	8.881784e-16	50
1468517	8.881784e-16	50
1468519	8.881784e-16	50
1468518	1.133316e-12	48
1468513	8.881784e-16	50
1468512	4.529710e-14	49
1468515	1.854161e-11	47
1468514	9.995319e-01	14
1468525	4.529710e-14	49
1468524	3.359055e-01	27
1468527	1.000000e+00	1
1468526	8.881784e-16	50
1468521	8.881784e-16	50
1468520	8.881784e-16	50
1468523	9.995319e-01	14
1468522	8.881784e-16	50
1468532	2.807050e-06	41
1468533	8.388818e-01	22
1468530	4.529710e-14	49
1468531	8.881784e-16	50
1468541	2.104926e-09	45
1468542	4.529710e-14	49
1468543	4.529710e-14	49
1468536	8.881784e-16	50
1468537	2.104926e-09	45
1468538	8.881784e-16	50
1468539	8.881784e-16	50
1468487	8.881784e-16	50
1468486	9.999994e-01	9
1468485	1.000000e+00	0
1468484	1.000000e+00	1
1468483	1.621870e-08	44
1468482	1.000000e+00	0
1468481	1.000000e+00	4
1468480	1.000000e+00	3
1468495	1.000000e+00	6
1468494	1.000000e+00	5
1468493	4.681115e-04	37
1468492	1.013194e-01	30
1468491	4.529710e-14	49
1468490	1.133316e-12	48
1468489	1.000000e+00	7
1468488	5.946023e-02	31
1468502	9.999549e-01	12
1468500	8.881784e-16	50
1468501	1.133316e-12	48
1468498	1.854161e-11	47
1468499	1.000000e+00	1
1468496	1.000000e+00	1
1468497	4.438624e-01	26
1468510	8.881784e-16	50
1468511	1.000000e+00	0
1468508	1.133316e-12	48
1468509	8.881784e-16	50
1468506	8.881784e-16	50
1468504	9.835804e-01	18
1468505	8.881784e-16	50
1468584	1.000000e+00	1
1468585	1.000000e+00	0
1468586	5.561376e-01	25
1468587	5.561376e-01	25
1468590	1.133316e-12	48
1468591	8.881784e-16	50
1468577	8.881784e-16	50
1468578	8.881784e-16	50
1468579	8.881784e-16	50
1468582	1.611182e-01	29
1468583	8.881784e-16	50
1468600	9.995319e-01	14
1468603	8.881784e-16	50
1468605	8.881784e-16	50
1468604	2.807050e-06	41
1468607	1.000000e+00	1
1468606	1.000000e+00	3
1468593	1.000000e+00	0
1468592	5.561376e-01	25
1468595	8.881784e-16	50
1468594	1.621870e-08	44
1468597	1.000000e+00	0
1468596	8.881784e-16	50
1468599	1.133316e-12	48
1468598	9.835804e-01	18
1468554	8.881784e-16	50
1468555	2.399438e-01	28
1468552	8.881784e-16	50
1468553	1.621870e-08	44
1468559	1.133316e-12	48
1468557	4.529710e-14	49
1468546	1.000000e+00	6
1468547	1.301086e-03	36
1468544	4.529710e-14	49
1468545	1.133316e-12	48
1468550	8.881784e-16	50
1468551	8.881784e-16	50
1468571	4.529710e-14	49
1468570	8.881784e-16	50
1468569	8.881784e-16	50
1468575	8.881784e-16	50
1468574	8.881784e-16	50
1468573	1.854161e-11	47
1468572	8.881784e-16	50
1468563	1.854161e-11	47
1468561	1.133316e-12	48
1468560	8.881784e-16	50
1468567	8.881784e-16	50
1468566	4.529710e-14	49
1468565	8.388818e-01	22
1468564	9.999994e-01	9
1468652	9.999549e-01	12
1468653	1.000000e+00	5
1468654	1.000000e+00	0
1468648	1.000000e+00	0
1468649	8.881784e-16	50
1468650	9.995319e-01	14
1468651	1.000000e+00	1
1468644	1.000000e+00	6
1468645	9.995319e-01	14
1468646	1.000000e+00	0
1468647	1.000000e+00	2
1468641	9.923267e-01	17
1468642	1.000000e+00	2
1468643	9.999999e-01	8
1468668	2.399438e-01	28
1468670	1.000000e+00	5
1468665	8.881784e-16	50
1468664	8.881784e-16	50
1468667	1.133316e-12	48
1468666	4.681115e-04	37
1468661	8.881784e-16	50
1468660	8.881784e-16	50
1468663	4.438624e-01	26
1468662	9.999972e-01	10
1468657	9.999881e-01	11
1468659	1.621870e-08	44
1468658	1.000000e+00	6
1468622	1.529320e-04	38
1468623	1.000000e+00	0
1468620	8.881784e-16	50
1468621	8.881784e-16	50
1468618	1.611182e-01	29
1468619	8.881784e-16	50
1468617	1.000000e+00	6
1468614	1.133316e-12	48
1468615	1.854161e-11	47
1468612	1.854161e-11	47
1468613	1.000000e+00	0
1468611	2.230891e-10	46
1468608	1.000000e+00	0
1468609	1.000000e+00	0
1468639	9.999999e-01	8
1468638	1.000000e+00	0
1468637	8.881784e-16	50
1468636	8.881784e-16	50
1468635	1.000000e+00	4
1468634	1.000000e+00	2
1468630	1.133316e-12	48
1468629	1.013194e-01	30
1468628	8.881784e-16	50
1468627	5.817779e-07	42
1468625	1.000000e+00	0
1468624	8.388818e-01	22
1469954	1.000000e+00	0
1469953	1.000000e+00	4
1469952	1.000000e+00	1
1469823	1.000000e+00	3
1469820	1.013194e-01	30
1469821	9.995319e-01	14
1469818	8.881784e-16	50
1469819	1.000000e+00	1
1469816	9.999881e-01	11
1469817	1.000000e+00	5
1469814	8.881784e-16	50
1469815	9.405398e-01	20
1469812	8.881784e-16	50
1469813	9.999549e-01	12
1469810	1.133316e-12	48
1469811	8.881784e-16	50
1469808	1.000000e+00	4
1469809	1.000000e+00	1
1469807	4.438624e-01	26
1469806	1.193067e-05	40
1469805	9.995319e-01	14
1469804	1.000000e+00	2
1469803	9.999994e-01	9
1469802	1.000000e+00	0
1469801	1.000000e+00	6
1469800	2.230891e-10	46
1469799	1.000000e+00	5
1469798	1.000000e+00	1
1469797	1.000000e+00	0
1469796	1.000000e+00	0
1469795	1.000000e+00	2
1469794	1.000000e+00	1
1469793	9.999972e-01	10
1469792	1.000000e+00	4
1469788	4.681115e-04	37
1469790	1.611182e-01	29
1469791	1.000000e+00	5
1469784	5.561376e-01	25
1469785	1.000000e+00	0
1469786	9.999881e-01	11
1469787	1.000000e+00	1
1469780	1.000000e+00	3
1469781	9.999549e-01	12
1469782	1.000000e+00	3
1469783	9.999881e-01	11
1469778	1.000000e+00	2
1469779	1.000000e+00	0
1469773	8.881784e-16	50
1469772	1.133316e-12	48
1469775	1.854161e-11	47
1469774	9.923267e-01	17
1469769	9.999999e-01	8
1469768	1.000000e+00	5
1469771	9.999972e-01	10
1469770	1.049339e-07	43
1469765	1.000000e+00	1
1469764	1.000000e+00	3
1469767	9.966998e-01	16
1469766	9.999994e-01	9
1469761	4.529710e-14	49
1469760	8.881784e-16	50
1469763	1.000000e+00	0
1469762	8.881784e-16	50
1469754	1.133316e-12	48
1469755	9.986989e-01	15
1469752	1.000000e+00	0
1469753	1.000000e+00	7
1469758	1.611182e-01	29
1469759	4.510745e-05	39
1469756	1.000000e+00	3
1469757	1.000000e+00	0
1469746	1.000000e+00	7
1469747	1.000000e+00	0
1469744	1.000000e+00	0
1469745	8.881784e-16	50
1469750	1.000000e+00	0
1469751	8.881784e-16	50
1469748	1.000000e+00	0
1469739	9.998471e-01	13
1469738	4.438624e-01	26
1469737	1.000000e+00	0
1469736	9.999999e-01	8
1469743	1.000000e+00	3
1469742	1.000000e+00	1
1469741	3.300224e-03	35
1469740	1.000000e+00	0
1469731	1.000000e+00	1
1469730	1.000000e+00	3
1469729	1.000000e+00	7
1469728	1.000000e+00	2
1469735	1.000000e+00	0
1469734	1.000000e+00	6
1469733	8.881784e-16	50
1469732	1.000000e+00	5
1469720	1.000000e+00	1
1469721	1.000000e+00	5
1469722	1.000000e+00	0
1469723	8.881784e-16	50
1469724	1.000000e+00	0
1469725	1.000000e+00	6
1469726	1.854161e-11	47
1469727	1.013194e-01	30
1469712	1.000000e+00	0
1469713	1.000000e+00	0
1469714	1.000000e+00	2
1469715	9.405398e-01	20
1469716	1.000000e+00	0
1469717	1.611182e-01	29
1469719	1.000000e+00	6
1469705	1.000000e+00	0
1469704	1.000000e+00	3
1469707	9.999549e-01	12
1469706	1.000000e+00	0
1469709	1.000000e+00	0
1469708	1.000000e+00	0
1469711	1.000000e+00	1
1469696	9.998471e-01	13
1469699	1.000000e+00	0
1469698	1.000000e+00	0
1469701	1.000000e+00	3
1469700	1.000000e+00	0
1469703	9.999549e-01	12
1469702	1.000000e+00	0
1469943	1.000000e+00	0
1469942	2.399438e-01	28
1469941	1.133316e-12	48
1469940	9.966998e-01	16
1469939	1.000000e+00	2
1469938	1.000000e+00	1
1469937	1.000000e+00	6
1469936	1.301086e-03	36
1469951	1.193067e-05	40
1469950	1.000000e+00	1
1469949	1.000000e+00	0
1469948	1.000000e+00	0
1469947	1.000000e+00	0
1469944	8.881784e-16	50
1469926	1.000000e+00	3
1469927	1.000000e+00	1
1469924	8.881784e-16	50
1469925	9.995319e-01	14
1469922	1.000000e+00	4
1469923	4.681115e-04	37
1469920	9.923267e-01	17
1469921	3.359055e-01	27
1469934	1.000000e+00	0
1469932	1.000000e+00	0
1469930	2.399438e-01	28
1469931	1.000000e+00	2
1469928	8.388818e-01	22
1469929	1.000000e+00	0
1469909	1.854161e-11	47
1469908	8.881784e-16	50
1469911	5.817779e-07	42
1469910	8.881784e-16	50
1469905	7.673339e-03	34
1469904	8.881784e-16	50
1469907	1.000000e+00	1
1469906	9.835804e-01	18
1469917	8.881784e-16	50
1469916	4.681115e-04	37
1469919	1.000000e+00	1
1469918	2.399438e-01	28
1469913	4.529710e-14	49
1469915	2.807050e-06	41
1469892	7.600562e-01	23
1469893	8.881784e-16	50
1469895	1.000000e+00	5
1469888	1.000000e+00	0
1469889	1.000000e+00	0
1469890	3.300224e-03	35
1469891	1.000000e+00	0
1469900	1.000000e+00	0
1469902	9.999994e-01	9
1469903	1.000000e+00	2
1469896	1.000000e+00	1
1469897	8.881784e-16	50
1469898	1.000000e+00	2
1469899	9.999549e-01	12
1469875	8.881784e-16	50
1469874	9.995319e-01	14
1469872	1.529320e-04	38
1469879	1.000000e+00	0
1469878	9.998471e-01	13
1469877	1.000000e+00	3
1469876	7.600562e-01	23
1469883	1.000000e+00	1
1469882	1.000000e+00	0
1469881	1.000000e+00	0
1469880	9.999999e-01	8
1469887	9.999999e-01	8
1469886	1.000000e+00	0
1469884	1.000000e+00	1
1469858	1.000000e+00	4
1469859	9.999999e-01	8
1469856	8.881784e-16	50
1469857	1.000000e+00	3
1469862	1.000000e+00	3
1469863	1.621870e-08	44
1469860	9.675457e-01	19
1469861	8.881784e-16	50
1469866	1.000000e+00	3
1469867	9.966998e-01	16
1469864	7.600562e-01	23
1469865	1.000000e+00	0
1469870	9.999999e-01	8
1469871	4.438624e-01	26
1469868	4.529710e-14	49
1469841	4.510745e-05	39
1469840	4.529710e-14	49
1469843	1.000000e+00	4
1469842	9.966998e-01	16
1469845	1.000000e+00	3
1469844	8.881784e-16	50
1469847	8.881784e-16	50
1469849	4.529710e-14	49
1469848	1.000000e+00	6
1469851	1.000000e+00	2
1469850	1.000000e+00	1
1469853	9.405398e-01	20
1469852	1.000000e+00	1
1469855	1.000000e+00	4
1469854	1.000000e+00	0
1469824	1.000000e+00	2
1469825	9.835804e-01	18
1469826	1.000000e+00	7
1469827	2.399438e-01	28
1469828	8.881784e-16	50
1469829	7.600562e-01	23
1469830	8.881784e-16	50
1469832	4.529710e-14	49
1469833	1.000000e+00	0
1469834	1.000000e+00	3
1469835	3.300224e-03	35
1469836	9.998471e-01	13
1469838	8.881784e-16	50
1469839	3.300224e-03	35
1469549	1.000000e+00	1
1469548	1.000000e+00	2
1469551	8.881784e-16	50
1469550	9.675457e-01	19
1469545	2.399438e-01	28
1469544	1.621870e-08	44
1469547	1.529320e-04	38
1469546	1.000000e+00	0
1469541	1.000000e+00	7
1469540	9.999972e-01	10
1469543	1.000000e+00	2
1469542	1.000000e+00	1
1469537	9.999549e-01	12
1469536	1.000000e+00	1
1469539	1.529320e-04	38
1469538	2.807050e-06	41
1469564	1.133316e-12	48
1469565	8.881784e-16	50
1469566	1.000000e+00	3
1469567	1.000000e+00	1
1469560	5.561376e-01	25
1469561	1.000000e+00	1
1469562	9.923267e-01	17
1469563	1.000000e+00	0
1469556	1.000000e+00	5
1469557	1.000000e+00	0
1469559	1.000000e+00	1
1469552	2.399438e-01	28
1469553	9.966998e-01	16
1469554	5.817779e-07	42
1469518	1.000000e+00	0
1469517	1.193067e-05	40
1469516	1.000000e+00	0
1469515	1.000000e+00	0
1469514	1.000000e+00	0
1469513	1.000000e+00	0
1469512	9.835804e-01	18
1469511	5.946023e-02	31
1469510	1.000000e+00	3
1469509	1.000000e+00	6
1469508	1.000000e+00	0
1469507	1.000000e+00	1
1469506	1.000000e+00	1
1469505	1.000000e+00	0
1469504	1.000000e+00	0
1469534	1.000000e+00	0
1469535	1.000000e+00	0
1469532	1.000000e+00	0
1469533	1.000000e+00	2
1469530	1.000000e+00	6
1469531	1.000000e+00	0
1469528	1.000000e+00	0
1469529	1.000000e+00	0
1469526	8.881784e-16	50
1469527	8.881784e-16	50
1469524	1.000000e+00	0
1469525	8.881784e-16	50
1469522	1.854161e-11	47
1469523	8.881784e-16	50
1469521	8.881784e-16	50
1469481	8.881784e-16	50
1469480	9.835804e-01	18
1469483	1.000000e+00	0
1469482	9.999999e-01	8
1469485	2.104926e-09	45
1469484	1.621870e-08	44
1469487	9.999994e-01	9
1469473	1.000000e+00	0
1469472	1.641957e-02	33
1469475	1.000000e+00	0
1469474	1.193067e-05	40
1469477	9.999881e-01	11
1469476	8.881784e-16	50
1469479	1.000000e+00	0
1469478	8.881784e-16	50
1469496	7.600562e-01	23
1469497	8.986806e-01	21
1469498	1.193067e-05	40
1469499	1.000000e+00	0
1469500	8.881784e-16	50
1469501	1.000000e+00	3
1469502	8.881784e-16	50
1469503	1.000000e+00	4
1469488	1.133316e-12	48
1469489	3.300224e-03	35
1469490	4.529710e-14	49
1469491	1.000000e+00	1
1469492	1.000000e+00	2
1469493	8.881784e-16	50
1469494	1.000000e+00	4
1469495	1.000000e+00	1
1469451	1.000000e+00	1
1469450	1.000000e+00	0
1469449	1.000000e+00	1
1469448	9.966998e-01	16
1469455	1.000000e+00	2
1469454	1.000000e+00	6
1469453	1.000000e+00	0
1469452	2.399438e-01	28
1469443	1.000000e+00	0
1469442	1.000000e+00	3
1469441	7.673339e-03	34
1469440	9.995319e-01	14
1469447	1.000000e+00	2
1469446	1.133316e-12	48
1469445	1.000000e+00	0
1469444	1.000000e+00	1
1469466	8.986806e-01	21
1469467	1.000000e+00	1
1469464	1.000000e+00	7
1469465	1.000000e+00	1
1469470	9.999881e-01	11
1469471	1.854161e-11	47
1469468	9.923267e-01	17
1469469	1.000000e+00	0
1469458	8.881784e-16	50
1469459	1.000000e+00	0
1469456	9.999881e-01	11
1469457	1.000000e+00	6
1469462	1.000000e+00	2
1469463	9.999999e-01	8
1469460	9.999999e-01	8
1469461	1.000000e+00	1
1469668	1.000000e+00	0
1469669	1.000000e+00	0
1469670	4.510745e-05	39
1469671	1.000000e+00	0
1469664	1.000000e+00	2
1469665	4.510745e-05	39
1469666	8.881784e-16	50
1469667	1.000000e+00	0
1469676	1.000000e+00	0
1469677	9.923267e-01	17
1469678	9.986989e-01	15
1469679	1.000000e+00	0
1469672	1.000000e+00	0
1469673	1.000000e+00	1
1469674	1.000000e+00	0
1469675	1.000000e+00	0
1469685	1.000000e+00	2
1469684	1.000000e+00	0
1469687	1.000000e+00	0
1469686	1.000000e+00	2
1469680	1.000000e+00	0
1469683	1.000000e+00	0
1469682	1.000000e+00	0
1469693	1.000000e+00	7
1469692	1.000000e+00	3
1469695	1.000000e+00	0
1469694	4.681115e-04	37
1469688	1.000000e+00	0
1469691	1.000000e+00	0
1469690	1.000000e+00	0
1469638	1.000000e+00	0
1469639	1.000000e+00	1
1469636	1.000000e+00	0
1469637	1.000000e+00	0
1469635	1.133316e-12	48
1469632	1.000000e+00	5
1469633	1.000000e+00	4
1469646	1.049339e-07	43
1469647	1.000000e+00	5
1469644	8.881784e-16	50
1469645	1.000000e+00	4
1469642	1.000000e+00	0
1469643	2.104926e-09	45
1469640	2.104926e-09	45
1469641	1.000000e+00	2
1469655	9.999972e-01	10
1469654	9.966998e-01	16
1469653	9.999994e-01	9
1469652	1.000000e+00	1
1469651	5.817779e-07	42
1469650	1.000000e+00	6
1469649	1.000000e+00	1
1469648	4.681115e-04	37
1469663	1.000000e+00	0
1469662	1.000000e+00	0
1469661	1.000000e+00	0
1469660	1.000000e+00	0
1469659	1.000000e+00	3
1469658	1.000000e+00	0
1469657	8.881784e-16	50
1469656	1.000000e+00	0
1469600	1.000000e+00	2
1469601	1.529320e-04	38
1469602	1.000000e+00	0
1469603	9.999549e-01	12
1469604	8.881784e-16	50
1469605	1.000000e+00	4
1469606	9.405398e-01	20
1469607	1.000000e+00	0
1469608	1.000000e+00	3
1469610	5.561376e-01	25
1469611	9.675457e-01	19
1469612	1.000000e+00	2
1469613	1.000000e+00	3
1469614	1.000000e+00	0
1469615	3.300224e-03	35
1469617	1.000000e+00	2
1469616	1.000000e+00	7
1469619	1.000000e+00	1
1469618	1.000000e+00	0
1469621	5.817779e-07	42
1469620	1.000000e+00	1
1469623	1.000000e+00	0
1469622	8.881784e-16	50
1469625	1.000000e+00	1
1469624	1.000000e+00	4
1469627	9.999994e-01	9
1469626	1.000000e+00	0
1469629	1.013194e-01	30
1469628	1.000000e+00	2
1469631	9.999972e-01	10
1469630	1.000000e+00	4
1469570	3.359055e-01	27
1469571	1.000000e+00	0
1469568	9.835804e-01	18
1469569	8.986806e-01	21
1469574	1.000000e+00	0
1469575	1.000000e+00	0
1469572	1.529320e-04	38
1469573	1.000000e+00	0
1469579	1.000000e+00	1
1469576	1.000000e+00	0
1469577	1.000000e+00	5
1469582	9.923267e-01	17
1469583	1.000000e+00	0
1469580	9.999972e-01	10
1469581	1.000000e+00	5
1469587	9.999549e-01	12
1469586	1.000000e+00	3
1469585	9.999999e-01	8
1469584	9.999999e-01	8
1469591	1.000000e+00	0
1469590	1.000000e+00	0
1469589	9.999999e-01	8
1469588	1.000000e+00	6
1469595	1.133316e-12	48
1469594	9.835804e-01	18
1469593	9.835804e-01	18
1469592	5.561376e-01	25
1469598	1.000000e+00	1
1469597	2.104926e-09	45
1469596	8.881784e-16	50
1468352	1.000000e+00	7
1468353	8.881784e-16	50
1468354	1.000000e+00	0
1468355	1.000000e+00	4
1468356	1.000000e+00	5
1468357	1.000000e+00	0
1468358	1.000000e+00	5
1468359	1.000000e+00	0
1468360	1.000000e+00	6
1468361	1.854161e-11	47
1468362	1.529320e-04	38
1468363	1.641957e-02	33
1468364	4.529710e-14	49
1468366	9.999549e-01	12
1468367	9.999972e-01	10
1468369	9.405398e-01	20
1468368	1.013194e-01	30
1468371	8.881784e-16	50
1468370	9.998471e-01	13
1468373	1.000000e+00	4
1468372	8.881784e-16	50
1468375	8.881784e-16	50
1468374	8.881784e-16	50
1468377	9.966998e-01	16
1468376	9.405398e-01	20
1468379	1.000000e+00	3
1468378	9.999972e-01	10
1468380	1.611182e-01	29
1468383	2.399438e-01	28
1468382	8.881784e-16	50
1468386	1.854161e-11	47
1468387	8.881784e-16	50
1468384	1.000000e+00	3
1468385	8.881784e-16	50
1468391	9.999972e-01	10
1468388	1.000000e+00	1
1468389	8.881784e-16	50
1468394	4.681115e-04	37
1468395	1.013194e-01	30
1468392	2.807050e-06	41
1468398	1.000000e+00	1
1468399	1.000000e+00	1
1468396	1.000000e+00	3
1468397	1.000000e+00	3
1468403	2.104926e-09	45
1468402	1.000000e+00	1
1468401	3.245432e-02	32
1468400	1.000000e+00	4
1468407	8.881784e-16	50
1468406	1.000000e+00	4
1468405	1.000000e+00	4
1468404	9.966998e-01	16
1468411	8.881784e-16	50
1468410	8.881784e-16	50
1468409	8.986806e-01	21
1468408	2.399438e-01	28
1468414	2.230891e-10	46
1468413	3.245432e-02	32
1468412	4.529710e-14	49
1468292	5.817779e-07	42
1468293	9.405398e-01	20
1468294	1.000000e+00	0
1468295	1.000000e+00	5
1468288	9.999999e-01	8
1468289	9.675457e-01	19
1468290	9.999881e-01	11
1468291	4.529710e-14	49
1468300	1.000000e+00	2
1468301	1.000000e+00	1
1468302	5.817779e-07	42
1468303	1.000000e+00	6
1468296	3.300224e-03	35
1468297	8.388818e-01	22
1468298	8.881784e-16	50
1468299	5.946023e-02	31
1468309	1.000000e+00	3
1468308	1.000000e+00	1
1468311	4.681115e-04	37
1468310	9.923267e-01	17
1468305	1.000000e+00	2
1468304	1.000000e+00	7
1468307	4.529710e-14	49
1468306	1.000000e+00	0
1468317	1.000000e+00	1
1468316	1.000000e+00	3
1468319	1.000000e+00	0
1468318	1.529320e-04	38
1468312	1.000000e+00	0
1468315	1.000000e+00	1
1468314	2.399438e-01	28
1468326	1.000000e+00	1
1468327	1.000000e+00	7
1468324	5.561376e-01	25
1468325	1.000000e+00	0
1468322	8.881784e-16	50
1468323	1.000000e+00	0
1468320	1.000000e+00	0
1468321	1.000000e+00	5
1468334	1.000000e+00	5
1468335	1.000000e+00	0
1468332	1.000000e+00	6
1468333	4.529710e-14	49
1468330	1.000000e+00	2
1468331	1.000000e+00	0
1468328	1.000000e+00	0
1468329	8.881784e-16	50
1468343	1.000000e+00	1
1468342	1.854161e-11	47
1468341	2.104926e-09	45
1468340	8.986806e-01	21
1468339	1.133316e-12	48
1468337	8.881784e-16	50
1468336	1.000000e+00	0
1468351	8.881784e-16	50
1468350	1.000000e+00	1
1468349	1.000000e+00	2
1468346	5.561376e-01	25
1468345	1.000000e+00	7
1468344	1.000000e+00	2
1468233	9.998471e-01	13
1468232	9.998471e-01	13
1468235	4.510745e-05	39
1468234	1.000000e+00	1
1468237	1.000000e+00	0
1468236	1.000000e+00	0
1468239	1.000000e+00	0
1468238	9.995319e-01	14
1468225	1.000000e+00	5
1468224	1.000000e+00	5
1468227	8.881784e-16	50
1468226	1.000000e+00	0
1468229	1.000000e+00	6
1468228	1.000000e+00	2
1468231	1.000000e+00	3
1468230	1.000000e+00	1
1468248	1.000000e+00	0
1468249	1.000000e+00	2
1468250	1.621870e-08	44
1468251	3.245432e-02	32
1468252	1.000000e+00	1
1468253	8.986806e-01	21
1468254	1.000000e+00	2
1468255	9.999881e-01	11
1468240	1.000000e+00	0
1468241	1.000000e+00	0
1468242	1.000000e+00	0
1468244	1.000000e+00	0
1468245	1.000000e+00	0
1468246	1.000000e+00	5
1468247	1.000000e+00	5
1468266	9.999994e-01	9
1468265	4.681115e-04	37
1468264	7.600562e-01	23
1468270	1.000000e+00	3
1468269	9.986989e-01	15
1468268	1.000000e+00	2
1468259	9.998471e-01	13
1468258	9.998471e-01	13
1468257	1.000000e+00	0
1468256	5.561376e-01	25
1468263	1.000000e+00	4
1468262	1.000000e+00	7
1468261	7.600562e-01	23
1468282	3.359055e-01	27
1468283	1.000000e+00	6
1468281	9.999881e-01	11
1468286	1.000000e+00	5
1468287	8.388818e-01	22
1468284	2.104926e-09	45
1468285	1.000000e+00	4
1468274	3.359055e-01	27
1468275	2.807050e-06	41
1468272	1.049339e-07	43
1468273	8.881784e-16	50
1468278	8.881784e-16	50
1468279	1.611182e-01	29
1468276	1.000000e+00	2
1468277	4.529710e-14	49
1468173	8.388818e-01	22
1468172	8.881784e-16	50
1468175	2.104926e-09	45
1468174	1.000000e+00	0
1468169	1.049339e-07	43
1468168	1.000000e+00	0
1468171	8.881784e-16	50
1468170	7.600562e-01	23
1468165	1.000000e+00	0
1468164	1.000000e+00	0
1468167	1.000000e+00	7
1468166	4.681115e-04	37
1468161	1.000000e+00	0
1468160	8.881784e-16	50
1468163	2.807050e-06	41
1468162	8.881784e-16	50
1468188	1.000000e+00	3
1468189	9.999994e-01	9
1468190	1.133316e-12	48
1468184	9.675457e-01	19
1468185	9.923267e-01	17
1468186	1.000000e+00	4
1468187	9.995319e-01	14
1468180	8.881784e-16	50
1468181	8.881784e-16	50
1468182	1.000000e+00	3
1468183	9.999994e-01	9
1468176	9.999999e-01	8
1468177	3.300224e-03	35
1468178	1.301086e-03	36
1468179	8.986806e-01	21
1468207	1.000000e+00	2
1468206	1.000000e+00	0
1468205	1.000000e+00	4
1468204	1.000000e+00	2
1468203	1.000000e+00	6
1468202	9.835804e-01	18
1468201	9.999972e-01	10
1468200	9.966998e-01	16
1468199	1.000000e+00	3
1468198	1.000000e+00	2
1468197	4.529710e-14	49
1468196	8.881784e-16	50
1468195	9.966998e-01	16
1468194	1.301086e-03	36
1468193	1.133316e-12	48
1468192	1.000000e+00	7
1468222	9.835804e-01	18
1468223	8.881784e-16	50
1468220	1.000000e+00	2
1468221	8.881784e-16	50
1468218	8.986806e-01	21
1468219	2.399438e-01	28
1468216	9.999994e-01	9
1468217	7.600562e-01	23
1468214	8.881784e-16	50
1468213	9.999549e-01	12
1468210	1.000000e+00	4
1468211	1.611182e-01	29
1468208	1.013194e-01	30
1468209	1.000000e+00	2
1468115	8.881784e-16	50
1468114	8.881784e-16	50
1468113	9.999549e-01	12
1468112	9.999549e-01	12
1468119	7.600562e-01	23
1468118	1.621870e-08	44
1468117	8.881784e-16	50
1468116	8.881784e-16	50
1468123	3.245432e-02	32
1468122	1.529320e-04	38
1468121	4.529710e-14	49
1468120	3.359055e-01	27
1468127	9.999972e-01	10
1468126	1.000000e+00	1
1468125	9.999972e-01	10
1468124	1.133316e-12	48
1468098	9.923267e-01	17
1468099	8.881784e-16	50
1468096	1.000000e+00	3
1468097	3.245432e-02	32
1468102	1.000000e+00	4
1468103	4.529710e-14	49
1468100	2.104926e-09	45
1468101	2.104926e-09	45
1468106	1.000000e+00	3
1468107	9.999881e-01	11
1468104	9.835804e-01	18
1468105	6.640945e-01	24
1468110	1.049339e-07	43
1468111	1.000000e+00	0
1468108	1.000000e+00	6
1468109	1.529320e-04	38
1468145	3.300224e-03	35
1468144	1.000000e+00	4
1468147	9.966998e-01	16
1468146	8.881784e-16	50
1468148	8.881784e-16	50
1468151	1.000000e+00	4
1468150	8.986806e-01	21
1468153	9.999972e-01	10
1468152	9.999994e-01	9
1468155	1.000000e+00	3
1468154	1.641957e-02	33
1468157	1.133316e-12	48
1468156	8.881784e-16	50
1468159	8.881784e-16	50
1468158	1.000000e+00	3
1468128	4.529710e-14	49
1468129	1.000000e+00	6
1468130	2.104926e-09	45
1468131	8.881784e-16	50
1468132	3.245432e-02	32
1468133	8.881784e-16	50
1468134	1.854161e-11	47
1468135	2.104926e-09	45
1468136	1.000000e+00	3
1468137	6.640945e-01	24
1468138	1.301086e-03	36
1468139	1.133316e-12	48
1468140	1.301086e-03	36
1468141	9.999881e-01	11
1468142	1.000000e+00	6
1468143	8.881784e-16	50
1468054	9.999994e-01	9
1468053	1.000000e+00	0
1468052	1.000000e+00	0
1468051	1.000000e+00	3
1468048	1.000000e+00	3
1468063	1.000000e+00	0
1468059	8.881784e-16	50
1468058	9.999881e-01	11
1468057	1.000000e+00	0
1468056	1.000000e+00	1
1468038	7.600562e-01	23
1468039	1.301086e-03	36
1468036	9.999994e-01	9
1468037	1.000000e+00	2
1468034	1.013194e-01	30
1468035	4.438624e-01	26
1468032	1.641957e-02	33
1468033	1.000000e+00	7
1468046	1.000000e+00	0
1468047	1.000000e+00	4
1468044	1.000000e+00	0
1468045	1.641957e-02	33
1468042	9.675457e-01	19
1468043	1.000000e+00	0
1468040	1.000000e+00	7
1468041	1.000000e+00	0
1468085	9.966998e-01	16
1468084	9.999549e-01	12
1468087	8.881784e-16	50
1468081	1.000000e+00	5
1468080	9.995319e-01	14
1468083	1.000000e+00	1
1468082	1.049339e-07	43
1468093	9.923267e-01	17
1468092	1.000000e+00	1
1468095	1.000000e+00	0
1468094	9.999994e-01	9
1468088	1.000000e+00	3
1468091	8.881784e-16	50
1468090	9.923267e-01	17
1468068	1.000000e+00	0
1468069	1.000000e+00	6
1468070	1.000000e+00	1
1468071	1.000000e+00	7
1468064	4.681115e-04	37
1468065	1.854161e-11	47
1468066	1.000000e+00	7
1468067	9.966998e-01	16
1468077	9.995319e-01	14
1468078	1.854161e-11	47
1468079	2.230891e-10	46
1468072	2.399438e-01	28
1468073	8.881784e-16	50
1468074	9.999881e-01	11
1468075	1.000000e+00	0
1467994	1.000000e+00	6
1467995	1.000000e+00	0
1467992	1.000000e+00	0
1467993	1.000000e+00	0
1467998	7.600562e-01	23
1467999	1.000000e+00	1
1467996	1.000000e+00	0
1467997	1.000000e+00	3
1467986	1.000000e+00	0
1467987	1.000000e+00	0
1467984	9.999999e-01	8
1467985	5.561376e-01	25
1467990	1.000000e+00	0
1467991	8.881784e-16	50
1467988	1.000000e+00	0
1467989	1.000000e+00	0
1467979	1.000000e+00	1
1467978	8.881784e-16	50
1467977	9.999881e-01	11
1467976	2.399438e-01	28
1467983	1.000000e+00	3
1467982	9.999999e-01	8
1467981	1.000000e+00	1
1467980	9.999549e-01	12
1467971	1.049339e-07	43
1467970	1.000000e+00	5
1467969	1.000000e+00	5
1467968	1.000000e+00	1
1467975	8.986806e-01	21
1467974	1.000000e+00	1
1467973	1.000000e+00	7
1467972	1.000000e+00	2
1468024	9.923267e-01	17
1468025	8.881784e-16	50
1468026	8.881784e-16	50
1468027	2.230891e-10	46
1468028	4.529710e-14	49
1468029	8.881784e-16	50
1468030	5.561376e-01	25
1468031	1.000000e+00	7
1468016	8.388818e-01	22
1468017	1.000000e+00	2
1468018	1.000000e+00	7
1468019	1.000000e+00	5
1468020	9.998471e-01	13
1468021	9.966998e-01	16
1468022	8.881784e-16	50
1468023	1.000000e+00	4
1468009	9.999994e-01	9
1468008	2.230891e-10	46
1468011	9.966998e-01	16
1468010	8.881784e-16	50
1468013	5.946023e-02	31
1468012	9.405398e-01	20
1468015	8.881784e-16	50
1468014	9.998471e-01	13
1468001	1.000000e+00	3
1468000	1.000000e+00	4
1468003	9.998471e-01	13
1468002	1.000000e+00	0
1468005	9.999881e-01	11
1468004	2.399438e-01	28
1468007	1.000000e+00	6
1468006	1.000000e+00	5
1467934	1.000000e+00	7
1467935	9.999999e-01	8
1467932	7.673339e-03	34
1467933	4.529710e-14	49
1467930	1.000000e+00	2
1467931	9.998471e-01	13
1467928	9.675457e-01	19
1467929	9.923267e-01	17
1467926	1.000000e+00	1
1467927	1.000000e+00	4
1467924	1.000000e+00	2
1467925	8.881784e-16	50
1467922	5.561376e-01	25
1467923	1.301086e-03	36
1467920	5.946023e-02	31
1467921	1.000000e+00	2
1467919	4.510745e-05	39
1467918	1.000000e+00	0
1467917	1.000000e+00	5
1467916	8.986806e-01	21
1467915	8.881784e-16	50
1467914	1.000000e+00	1
1467911	1.000000e+00	1
1467910	8.881784e-16	50
1467909	9.999881e-01	11
1467908	1.000000e+00	4
1467907	1.000000e+00	0
1467906	9.999999e-01	8
1467905	9.999994e-01	9
1467904	7.600562e-01	23
1467964	7.673339e-03	34
1467965	8.881784e-16	50
1467966	4.438624e-01	26
1467967	4.529710e-14	49
1467960	2.399438e-01	28
1467961	1.621870e-08	44
1467962	4.529710e-14	49
1467956	9.995319e-01	14
1467957	1.000000e+00	2
1467958	9.986989e-01	15
1467959	2.230891e-10	46
1467952	3.300224e-03	35
1467953	1.000000e+00	1
1467955	1.000000e+00	0
1467949	1.000000e+00	2
1467948	1.000000e+00	7
1467951	1.000000e+00	0
1467950	1.000000e+00	2
1467945	1.000000e+00	0
1467944	1.000000e+00	1
1467947	1.000000e+00	0
1467946	1.000000e+00	0
1467941	1.000000e+00	0
1467940	1.000000e+00	0
1467943	5.561376e-01	25
1467942	8.881784e-16	50
1467937	4.529710e-14	49
1467936	9.966998e-01	16
1467939	1.000000e+00	1
1467938	9.999994e-01	9
1467878	1.000000e+00	0
1467879	8.881784e-16	50
1467876	1.000000e+00	4
1467877	1.000000e+00	0
1467874	1.000000e+00	0
1467875	1.000000e+00	0
1467872	8.881784e-16	50
1467873	1.000000e+00	0
1467886	1.000000e+00	0
1467887	1.000000e+00	2
1467884	8.881784e-16	50
1467885	8.881784e-16	50
1467882	1.000000e+00	2
1467883	8.881784e-16	50
1467880	9.835804e-01	18
1467881	1.000000e+00	1
1467894	9.966998e-01	16
1467893	9.923267e-01	17
1467892	1.000000e+00	4
1467891	1.000000e+00	0
1467890	9.999972e-01	10
1467889	1.621870e-08	44
1467888	4.529710e-14	49
1467903	1.000000e+00	6
1467902	1.193067e-05	40
1467901	1.000000e+00	3
1467900	1.000000e+00	2
1467899	8.881784e-16	50
1467898	1.000000e+00	0
1467897	1.000000e+00	0
1467896	1.000000e+00	0
1467844	1.854161e-11	47
1467845	1.000000e+00	3
1467846	1.000000e+00	2
1467847	1.000000e+00	4
1467840	1.000000e+00	1
1467841	9.835804e-01	18
1467842	9.995319e-01	14
1467843	9.998471e-01	13
1467852	1.000000e+00	0
1467853	5.817779e-07	42
1467854	8.881784e-16	50
1467855	1.000000e+00	5
1467848	8.881784e-16	50
1467849	1.000000e+00	3
1467850	8.881784e-16	50
1467851	9.999972e-01	10
1467861	8.881784e-16	50
1467860	9.835804e-01	18
1467863	9.999549e-01	12
1467862	8.881784e-16	50
1467857	9.998471e-01	13
1467856	8.881784e-16	50
1467859	9.995319e-01	14
1467858	1.000000e+00	5
1467869	1.013194e-01	30
1467868	8.881784e-16	50
1467871	2.807050e-06	41
1467870	1.000000e+00	3
1467865	1.854161e-11	47
1467864	9.999999e-01	8
1467867	8.881784e-16	50
1467866	7.600562e-01	23
1467831	1.000000e+00	1
1467830	1.000000e+00	0
1467835	9.999972e-01	10
1467834	1.000000e+00	1
1467833	1.000000e+00	0
1467832	1.000000e+00	2
1467839	8.881784e-16	50
1467837	1.049339e-07	43
1467836	8.881784e-16	50
