# Supplementary material for: Translational Selection Is Ubiquitous in Prokaryotes
Source: PLoS Genet. 2010 Jun 24;6(6):e1001004. doi: 10.1371/journal.pgen.1001004 (PMC2891978; doi:10.1371/journal.pgen.1001004)
Supplement: Dataset S1 — OCU/non-OCU gene calls in 461 Bacterial and Archaeal genomes, and summary tables of genome properties and OCU preferences for specific codons. (4.77 MB ZIP) [file pgen.1001004.s001.zip › Dataset_S1_Archaea/Pyrococcus_horikoshii.arff.ocuGenes]

GeneID	signTest_p	ocuProbWinCnt
PID_161350007	8.881784e-16	50
PID_161350008	1.000000e+00	6
PID_161350005	1.000000e+00	3
PID_161350006	8.881784e-16	50
PID_161350003	1.000000e+00	0
PID_161350004	1.000000e+00	0
PID_161350001	6.640945e-01	24
PID_161350002	6.640945e-01	24
PID_161350013	1.000000e+00	0
PID_161350011	1.000000e+00	0
PID_161350012	1.641957e-02	33
PID_161350009	8.881784e-16	50
PID_161350010	1.621870e-08	44
PID_161349992	1.000000e+00	0
PID_161350000	5.561376e-01	25
PID_161349999	1.641957e-02	33
PID_161349998	1.000000e+00	1
PID_161349997	9.405398e-01	20
PID_161349996	8.881784e-16	50
PID_161349995	9.675457e-01	19
PID_161349994	2.399438e-01	28
1444345	9.999994e-01	9
1444344	2.807050e-06	41
1444347	8.881784e-16	50
1444346	9.999994e-01	9
1444349	1.611182e-01	29
1444348	9.405398e-01	20
1444350	4.438624e-01	26
1444337	9.995319e-01	14
1444336	2.807050e-06	41
1444339	1.000000e+00	2
1444338	9.835804e-01	18
1444341	4.681115e-04	37
1444340	8.881784e-16	50
1444343	8.881784e-16	50
1444342	9.999972e-01	10
1444328	1.000000e+00	0
1444329	1.000000e+00	1
1444330	4.529710e-14	49
1444331	1.000000e+00	4
1444332	1.193067e-05	40
1444333	9.999994e-01	9
1444334	9.999549e-01	12
1444335	4.529710e-14	49
1444320	1.000000e+00	0
1444321	1.000000e+00	0
1444322	1.000000e+00	0
1444323	1.000000e+00	0
1444324	1.000000e+00	0
1444325	9.923267e-01	17
1444326	1.000000e+00	0
1444327	1.000000e+00	0
1444315	9.998471e-01	13
1444314	8.881784e-16	50
1444313	8.881784e-16	50
1444312	9.999994e-01	9
1444319	1.000000e+00	5
1444318	1.000000e+00	4
1444317	8.881784e-16	50
1444316	4.529710e-14	49
1444307	8.881784e-16	50
1444306	8.881784e-16	50
1444305	8.881784e-16	50
1444311	8.388818e-01	22
1444310	8.881784e-16	50
1444309	8.881784e-16	50
1444308	8.881784e-16	50
1444299	8.881784e-16	50
1444302	8.881784e-16	50
1444288	8.881784e-16	50
1444294	8.881784e-16	50
1444295	8.881784e-16	50
1444285	1.854161e-11	47
1444284	5.817779e-07	42
1444287	2.230891e-10	46
1444286	9.999999e-01	8
1444281	8.881784e-16	50
1444280	1.641957e-02	33
1444283	4.529710e-14	49
1444277	1.000000e+00	4
1444276	1.000000e+00	5
1444279	1.854161e-11	47
1444278	1.049339e-07	43
1444273	1.641957e-02	33
1444272	8.881784e-16	50
1444275	9.995319e-01	14
1444274	9.923267e-01	17
1444269	9.999994e-01	9
1444270	5.946023e-02	31
1444271	3.359055e-01	27
1444264	2.807050e-06	41
1444265	1.529320e-04	38
1444266	5.817779e-07	42
1444267	1.013194e-01	30
1444261	1.000000e+00	4
1444262	1.000000e+00	1
1444263	3.300224e-03	35
1444256	1.000000e+00	4
1444257	2.230891e-10	46
1444258	2.399438e-01	28
1444259	8.881784e-16	50
1444255	9.999972e-01	10
1444252	2.807050e-06	41
1444251	2.399438e-01	28
1444250	1.000000e+00	5
1444249	2.230891e-10	46
1444247	1.000000e+00	3
1444246	9.675457e-01	19
1444245	1.000000e+00	5
1444244	5.561376e-01	25
1444243	1.000000e+00	4
1444242	1.000000e+00	2
1444241	1.000000e+00	0
1444240	1.000000e+00	3
1444238	1.000000e+00	3
1444239	9.966998e-01	16
1444236	8.881784e-16	50
1444237	9.986989e-01	15
1444234	8.881784e-16	50
1444235	4.529710e-14	49
1444232	1.000000e+00	1
1444233	8.881784e-16	50
1444230	8.881784e-16	50
1444231	1.000000e+00	0
1444228	8.881784e-16	50
1444229	1.000000e+00	5
1444226	1.013194e-01	30
1444227	1.000000e+00	6
1444224	9.835804e-01	18
1444225	1.000000e+00	4
1444208	1.000000e+00	0
1444209	1.000000e+00	3
1444210	1.000000e+00	0
1444211	9.966998e-01	16
1444212	7.673339e-03	34
1444213	1.000000e+00	1
1444214	2.104926e-09	45
1444215	4.529710e-14	49
1444216	1.000000e+00	1
1444217	6.640945e-01	24
1444218	1.000000e+00	1
1444219	1.000000e+00	4
1444220	5.817779e-07	42
1444221	1.301086e-03	36
1444222	1.133316e-12	48
1444223	8.881784e-16	50
1444193	9.998471e-01	13
1444192	1.301086e-03	36
1444194	8.986806e-01	21
1444197	1.133316e-12	48
1444196	8.881784e-16	50
1444198	8.881784e-16	50
1444201	8.881784e-16	50
1444203	9.999999e-01	8
1444202	5.561376e-01	25
1444205	1.000000e+00	2
1444204	1.529320e-04	38
1444207	1.000000e+00	0
1444206	6.640945e-01	24
1444178	1.133316e-12	48
1444179	8.881784e-16	50
1444176	9.405398e-01	20
1444177	8.881784e-16	50
1444182	5.561376e-01	25
1444183	9.835804e-01	18
1444180	2.807050e-06	41
1444181	2.399438e-01	28
1444186	8.881784e-16	50
1444187	5.561376e-01	25
1444184	9.966998e-01	16
1444185	4.510745e-05	39
1444190	9.998471e-01	13
1444191	8.881784e-16	50
1444188	2.104926e-09	45
1444189	4.681115e-04	37
1444163	1.854161e-11	47
1444162	4.529710e-14	49
1444161	1.000000e+00	2
1444160	1.000000e+00	5
1444167	1.854161e-11	47
1444166	1.000000e+00	4
1444165	1.641957e-02	33
1444164	1.000000e+00	0
1444171	1.000000e+00	1
1444170	1.000000e+00	0
1444169	9.405398e-01	20
1444168	3.300224e-03	35
1444175	9.999994e-01	9
1444174	8.881784e-16	50
1444173	9.999994e-01	9
1444172	1.641957e-02	33
1444148	5.561376e-01	25
1444149	9.999549e-01	12
1444150	9.998471e-01	13
1444151	1.133316e-12	48
1444144	8.881784e-16	50
1444145	1.000000e+00	3
1444146	9.986989e-01	15
1444147	8.881784e-16	50
1444156	8.881784e-16	50
1444157	8.881784e-16	50
1444158	1.000000e+00	5
1444159	8.881784e-16	50
1444152	2.104926e-09	45
1444153	1.000000e+00	4
1444154	1.133316e-12	48
1444155	1.000000e+00	2
1444133	1.000000e+00	0
1444132	1.000000e+00	0
1444135	2.807050e-06	41
1444134	1.000000e+00	0
1444129	1.000000e+00	6
1444128	1.000000e+00	7
1444131	1.000000e+00	5
1444130	2.807050e-06	41
1444141	1.000000e+00	3
1444140	4.529710e-14	49
1444143	1.000000e+00	0
1444142	8.986806e-01	21
1444137	1.000000e+00	4
1444136	1.000000e+00	0
1444139	9.995319e-01	14
1444138	1.000000e+00	3
1444118	2.399438e-01	28
1444119	1.621870e-08	44
1444116	1.301086e-03	36
1444117	1.641957e-02	33
1444114	5.817779e-07	42
1444115	1.049339e-07	43
1444112	2.399438e-01	28
1444126	9.986989e-01	15
1444127	1.000000e+00	3
1444124	9.999994e-01	9
1444125	1.641957e-02	33
1444122	5.561376e-01	25
1444123	1.133316e-12	48
1444120	4.438624e-01	26
1444121	1.621870e-08	44
1444103	4.529710e-14	49
1444102	1.301086e-03	36
1444101	9.999994e-01	9
1444100	1.000000e+00	2
1444098	8.881784e-16	50
1444097	1.000000e+00	6
1444096	1.000000e+00	0
1444111	7.600562e-01	23
1444108	8.881784e-16	50
1444107	8.881784e-16	50
1444105	1.049339e-07	43
1444104	3.300224e-03	35
1444074	8.986806e-01	21
1444075	8.881784e-16	50
1444072	1.301086e-03	36
1444073	1.611182e-01	29
1444078	1.301086e-03	36
1444079	1.529320e-04	38
1444076	1.000000e+00	6
1444077	7.673339e-03	34
1444066	8.881784e-16	50
1444067	5.561376e-01	25
1444064	5.817779e-07	42
1444065	8.881784e-16	50
1444070	8.881784e-16	50
1444068	5.561376e-01	25
1444069	8.881784e-16	50
1444091	9.998471e-01	13
1444090	1.621870e-08	44
1444089	4.529710e-14	49
1444088	1.000000e+00	6
1444095	2.399438e-01	28
1444094	1.000000e+00	1
1444093	9.835804e-01	18
1444092	1.000000e+00	6
1444083	8.881784e-16	50
1444082	8.881784e-16	50
1444081	8.881784e-16	50
1444080	1.000000e+00	3
1444087	1.000000e+00	4
1444086	1.000000e+00	1
1444084	1.000000e+00	0
1444040	9.405398e-01	20
1444041	1.000000e+00	3
1444042	1.193067e-05	40
1444043	1.000000e+00	2
1444044	1.000000e+00	5
1444045	8.881784e-16	50
1444046	1.000000e+00	3
1444047	4.438624e-01	26
1444032	4.681115e-04	37
1444033	1.000000e+00	1
1444034	1.529320e-04	38
1444035	8.881784e-16	50
1444036	1.133316e-12	48
1444037	8.881784e-16	50
1444038	9.405398e-01	20
1444039	8.881784e-16	50
1444057	1.621870e-08	44
1444056	9.999994e-01	9
1444059	4.438624e-01	26
1444058	9.999549e-01	12
1444061	1.611182e-01	29
1444060	2.807050e-06	41
1444063	8.881784e-16	50
1444062	1.133316e-12	48
1444049	8.881784e-16	50
1444048	4.510745e-05	39
1444051	4.529710e-14	49
1444050	3.359055e-01	27
1444053	8.881784e-16	50
1444052	8.881784e-16	50
1444055	4.529710e-14	49
1444054	1.000000e+00	2
1444014	1.000000e+00	2
1444015	1.000000e+00	0
1444012	1.000000e+00	0
1444013	1.000000e+00	7
1444010	1.000000e+00	0
1444011	1.000000e+00	2
1444008	8.881784e-16	50
1444009	1.000000e+00	0
1444006	9.995319e-01	14
1444007	3.300224e-03	35
1444004	4.681115e-04	37
1444005	1.000000e+00	2
1444002	4.529710e-14	49
1444003	1.000000e+00	0
1444000	8.881784e-16	50
1444001	2.104926e-09	45
1444031	9.999549e-01	12
1444030	1.000000e+00	1
1444029	8.881784e-16	50
1444028	1.000000e+00	3
1444027	1.000000e+00	4
1444026	1.000000e+00	4
1444025	4.529710e-14	49
1444024	2.230891e-10	46
1444023	8.881784e-16	50
1444022	1.013194e-01	30
1444021	8.881784e-16	50
1444020	9.999999e-01	8
1444019	1.000000e+00	0
1444018	1.000000e+00	0
1444017	7.600562e-01	23
1444016	1.000000e+00	4
1443980	1.000000e+00	0
1443981	1.000000e+00	5
1443982	5.946023e-02	31
1443976	2.807050e-06	41
1443977	1.611182e-01	29
1443978	1.000000e+00	1
1443979	8.881784e-16	50
1443972	1.000000e+00	2
1443973	1.000000e+00	5
1443974	1.000000e+00	4
1443975	1.049339e-07	43
1443969	9.999994e-01	9
1443970	2.230891e-10	46
1443971	1.000000e+00	0
1443996	1.611182e-01	29
1443999	2.230891e-10	46
1443998	1.621870e-08	44
1443993	9.999999e-01	8
1443992	8.881784e-16	50
1443995	8.881784e-16	50
1443994	1.000000e+00	6
1443989	1.000000e+00	3
1443988	1.000000e+00	1
1443991	1.000000e+00	1
1443990	1.000000e+00	0
1443985	1.000000e+00	0
1443984	1.529320e-04	38
1443987	9.999999e-01	8
1443986	3.245432e-02	32
1443939	8.881784e-16	50
1443938	1.133316e-12	48
1443937	8.881784e-16	50
1443936	8.881784e-16	50
1443943	1.000000e+00	0
1443942	8.881784e-16	50
1443941	8.881784e-16	50
1443940	8.881784e-16	50
1443947	1.000000e+00	2
1443946	8.881784e-16	50
1443945	2.230891e-10	46
1443944	1.000000e+00	5
1443950	1.000000e+00	6
1443949	8.881784e-16	50
1443948	1.000000e+00	2
1443954	1.000000e+00	7
1443955	8.881784e-16	50
1443952	8.881784e-16	50
1443953	9.999999e-01	8
1443958	8.881784e-16	50
1443959	9.998471e-01	13
1443956	1.000000e+00	3
1443957	1.000000e+00	5
1443962	1.000000e+00	0
1443963	9.999549e-01	12
1443961	9.923267e-01	17
1443966	8.881784e-16	50
1443967	1.000000e+00	1
1443964	1.000000e+00	0
1443905	9.999881e-01	11
1443907	8.881784e-16	50
1443906	8.881784e-16	50
1443909	9.999999e-01	8
1443908	8.881784e-16	50
1443911	1.000000e+00	0
1443910	1.000000e+00	1
1443913	8.986806e-01	21
1443912	9.999994e-01	9
1443915	1.301086e-03	36
1443914	1.000000e+00	3
1443917	1.000000e+00	6
1443916	1.000000e+00	0
1443919	8.881784e-16	50
1443918	1.000000e+00	2
1443920	1.000000e+00	0
1443921	9.999994e-01	9
1443922	1.000000e+00	2
1443923	9.923267e-01	17
1443924	1.000000e+00	1
1443925	3.245432e-02	32
1443926	8.881784e-16	50
1443927	1.013194e-01	30
1443928	8.881784e-16	50
1443930	9.675457e-01	19
1443931	8.881784e-16	50
1443932	2.104926e-09	45
1443933	4.529710e-14	49
1443934	3.359055e-01	27
1443935	1.013194e-01	30
1443879	1.049339e-07	43
1443878	1.000000e+00	3
1443877	1.000000e+00	5
1443876	1.000000e+00	5
1443875	9.999999e-01	8
1443874	1.000000e+00	1
1443873	8.881784e-16	50
1443872	8.881784e-16	50
1443887	4.529710e-14	49
1443886	1.000000e+00	0
1443885	8.881784e-16	50
1443884	9.999972e-01	10
1443883	1.000000e+00	7
1443882	1.000000e+00	0
1443881	7.673339e-03	34
1443880	1.000000e+00	0
1443894	7.600562e-01	23
1443895	1.301086e-03	36
1443892	1.000000e+00	0
1443893	6.640945e-01	24
1443890	1.000000e+00	1
1443891	8.881784e-16	50
1443888	1.000000e+00	0
1443889	1.000000e+00	1
1443902	9.999549e-01	12
1443903	9.999972e-01	10
1443900	1.611182e-01	29
1443901	9.405398e-01	20
1443898	1.000000e+00	0
1443899	1.000000e+00	0
1443896	1.000000e+00	2
1443897	1.000000e+00	0
1443845	1.000000e+00	0
1443844	1.000000e+00	0
1443847	1.000000e+00	1
1443846	9.999881e-01	11
1443841	8.881784e-16	50
1443840	9.999994e-01	9
1443843	5.817779e-07	42
1443842	9.999994e-01	9
1443853	1.000000e+00	0
1443852	2.399438e-01	28
1443855	1.000000e+00	1
1443854	9.675457e-01	19
1443849	1.641957e-02	33
1443848	1.000000e+00	1
1443851	9.999999e-01	8
1443850	4.438624e-01	26
1443860	8.881784e-16	50
1443861	1.000000e+00	0
1443862	8.881784e-16	50
1443863	1.000000e+00	0
1443856	4.510745e-05	39
1443857	1.000000e+00	7
1443859	9.999972e-01	10
1443868	9.675457e-01	19
1443869	1.854161e-11	47
1443870	4.529710e-14	49
1443871	8.881784e-16	50
1443864	1.621870e-08	44
1443865	3.245432e-02	32
1443866	1.301086e-03	36
1443867	1.000000e+00	0
1444421	8.881784e-16	50
1444420	2.230891e-10	46
1444423	9.405398e-01	20
1444422	8.881784e-16	50
1444417	8.881784e-16	50
1444416	1.000000e+00	3
1444419	1.049339e-07	43
1444429	1.000000e+00	6
1444428	9.998471e-01	13
1444431	8.881784e-16	50
1444430	2.230891e-10	46
1444425	8.881784e-16	50
1444424	4.529710e-14	49
1444427	3.245432e-02	32
1444426	8.881784e-16	50
1444436	8.881784e-16	50
1444437	1.049339e-07	43
1444438	8.881784e-16	50
1444439	2.104926e-09	45
1444432	8.881784e-16	50
1444433	2.230891e-10	46
1444434	4.529710e-14	49
1444435	8.881784e-16	50
1444444	4.529710e-14	49
1444445	8.881784e-16	50
1444440	8.881784e-16	50
1444441	8.881784e-16	50
1444442	8.388818e-01	22
1444443	9.999972e-01	10
1444353	2.807050e-06	41
1444352	8.881784e-16	50
1444355	1.000000e+00	4
1444354	5.946023e-02	31
1444357	6.640945e-01	24
1444356	1.000000e+00	3
1444358	2.104926e-09	45
1444361	9.999881e-01	11
1444360	8.881784e-16	50
1444362	8.881784e-16	50
1444365	8.881784e-16	50
1444364	4.681115e-04	37
1444367	8.881784e-16	50
1444366	8.881784e-16	50
1444368	8.881784e-16	50
1444369	8.881784e-16	50
1444370	5.561376e-01	25
1444371	1.000000e+00	7
1444372	1.193067e-05	40
1444373	1.000000e+00	4
1444374	8.881784e-16	50
1444375	5.817779e-07	42
1444376	1.000000e+00	1
1444377	3.359055e-01	27
1444378	1.529320e-04	38
1444379	8.881784e-16	50
1444380	9.995319e-01	14
1444381	9.999972e-01	10
1444382	9.835804e-01	18
1444383	3.359055e-01	27
1444387	1.000000e+00	2
1444386	4.529710e-14	49
1444385	9.995319e-01	14
1444384	1.133316e-12	48
1444391	8.881784e-16	50
1444390	9.995319e-01	14
1444389	9.986989e-01	15
1444388	9.999972e-01	10
1444395	1.000000e+00	4
1444394	1.854161e-11	47
1444393	1.000000e+00	4
1444399	1.000000e+00	6
1444398	8.881784e-16	50
1444397	9.675457e-01	19
1444396	1.000000e+00	2
1444402	9.999972e-01	10
1444403	3.245432e-02	32
1444400	1.000000e+00	0
1444401	2.807050e-06	41
1444406	8.388818e-01	22
1444407	8.388818e-01	22
1444404	8.881784e-16	50
1444405	1.000000e+00	6
1444410	1.611182e-01	29
1444411	9.986989e-01	15
1444408	9.999881e-01	11
1444409	1.000000e+00	6
1444414	1.193067e-05	40
1444412	2.399438e-01	28
1444413	9.999881e-01	11
1443117	2.807050e-06	41
1443119	9.966998e-01	16
1443118	1.854161e-11	47
1443113	1.000000e+00	1
1443114	1.000000e+00	1
1443109	1.000000e+00	1
1443108	1.193067e-05	40
1443111	4.438624e-01	26
1443110	9.995319e-01	14
1443105	8.881784e-16	50
1443104	9.999972e-01	10
1443107	8.881784e-16	50
1443106	1.000000e+00	2
1443132	4.529710e-14	49
1443133	1.000000e+00	1
1443134	5.561376e-01	25
1443135	9.405398e-01	20
1443128	8.388818e-01	22
1443129	8.881784e-16	50
1443130	1.000000e+00	0
1443131	9.999999e-01	8
1443124	8.881784e-16	50
1443126	9.999999e-01	8
1443127	1.000000e+00	5
1443120	8.388818e-01	22
1443121	1.301086e-03	36
1443122	1.133316e-12	48
1443123	9.986989e-01	15
1443087	1.000000e+00	1
1443086	1.854161e-11	47
1443085	8.881784e-16	50
1443084	1.000000e+00	1
1443083	1.000000e+00	6
1443082	1.000000e+00	0
1443081	1.000000e+00	0
1443080	9.999999e-01	8
1443079	2.399438e-01	28
1443078	1.000000e+00	3
1443077	1.611182e-01	29
1443076	1.000000e+00	0
1443075	1.000000e+00	0
1443074	4.438624e-01	26
1443073	8.881784e-16	50
1443072	1.000000e+00	0
1443102	1.000000e+00	5
1443103	1.000000e+00	7
1443100	1.000000e+00	0
1443101	9.999972e-01	10
1443098	1.000000e+00	4
1443099	1.133316e-12	48
1443097	7.600562e-01	23
1443094	1.000000e+00	4
1443095	7.600562e-01	23
1443092	1.000000e+00	5
1443093	8.881784e-16	50
1443090	8.881784e-16	50
1443091	1.000000e+00	4
1443088	1.000000e+00	1
1443089	8.881784e-16	50
1443177	1.854161e-11	47
1443176	9.999881e-01	11
1443179	1.000000e+00	0
1443178	8.881784e-16	50
1443181	1.301086e-03	36
1443180	6.640945e-01	24
1443183	8.881784e-16	50
1443182	3.300224e-03	35
1443168	9.923267e-01	17
1443171	8.881784e-16	50
1443170	8.881784e-16	50
1443173	8.881784e-16	50
1443172	8.881784e-16	50
1443175	1.000000e+00	2
1443174	1.000000e+00	1
1443192	9.999972e-01	10
1443193	1.193067e-05	40
1443194	8.881784e-16	50
1443195	1.000000e+00	4
1443196	9.999972e-01	10
1443198	2.104926e-09	45
1443184	9.999999e-01	8
1443185	1.000000e+00	2
1443186	9.998471e-01	13
1443187	1.854161e-11	47
1443188	8.881784e-16	50
1443189	7.600562e-01	23
1443190	1.000000e+00	6
1443191	5.817779e-07	42
1443147	1.529320e-04	38
1443146	1.000000e+00	1
1443144	8.881784e-16	50
1443151	1.000000e+00	0
1443150	1.000000e+00	4
1443149	8.881784e-16	50
1443148	1.193067e-05	40
1443139	5.817779e-07	42
1443138	1.000000e+00	0
1443137	1.000000e+00	4
1443136	1.000000e+00	1
1443143	1.000000e+00	0
1443142	1.000000e+00	0
1443141	1.000000e+00	1
1443140	1.000000e+00	6
1443162	9.923267e-01	17
1443163	1.049339e-07	43
1443160	8.881784e-16	50
1443166	1.000000e+00	0
1443167	1.000000e+00	3
1443164	1.000000e+00	0
1443165	1.000000e+00	6
1443154	9.923267e-01	17
1443155	6.640945e-01	24
1443152	7.600562e-01	23
1443153	8.881784e-16	50
1443158	2.104926e-09	45
1443159	4.529710e-14	49
1443156	8.881784e-16	50
1443157	8.881784e-16	50
1443236	8.881784e-16	50
1443237	2.104926e-09	45
1443238	8.881784e-16	50
1443239	9.835804e-01	18
1443232	9.999881e-01	11
1443233	3.245432e-02	32
1443244	9.998471e-01	13
1443245	8.881784e-16	50
1443246	8.881784e-16	50
1443247	8.881784e-16	50
1443240	8.881784e-16	50
1443241	3.245432e-02	32
1443242	8.881784e-16	50
1443243	9.999549e-01	12
1443252	1.641957e-02	33
1443255	1.000000e+00	0
1443254	9.999972e-01	10
1443249	4.510745e-05	39
1443248	9.923267e-01	17
1443251	4.438624e-01	26
1443250	1.000000e+00	5
1443261	9.923267e-01	17
1443260	9.966998e-01	16
1443263	1.013194e-01	30
1443262	1.000000e+00	0
1443257	1.000000e+00	0
1443256	1.000000e+00	0
1443259	9.966998e-01	16
1443258	1.000000e+00	0
1443206	5.817779e-07	42
1443207	1.133316e-12	48
1443204	2.807050e-06	41
1443202	7.673339e-03	34
1443203	7.600562e-01	23
1443200	1.000000e+00	1
1443201	1.000000e+00	0
1443214	8.881784e-16	50
1443215	1.000000e+00	5
1443212	8.881784e-16	50
1443213	4.529710e-14	49
1443210	9.675457e-01	19
1443211	9.998471e-01	13
1443208	8.881784e-16	50
1443209	9.999549e-01	12
1443223	9.995319e-01	14
1443222	8.881784e-16	50
1443221	9.995319e-01	14
1443220	8.881784e-16	50
1443219	9.999881e-01	11
1443218	1.000000e+00	3
1443217	1.000000e+00	7
1443216	8.881784e-16	50
1443231	8.881784e-16	50
1443230	5.561376e-01	25
1443229	9.999999e-01	8
1443228	4.529710e-14	49
1443227	9.999972e-01	10
1443226	1.000000e+00	1
1443225	1.000000e+00	0
1443224	9.999994e-01	9
1443296	1.000000e+00	5
1443297	1.000000e+00	6
1443299	4.529710e-14	49
1443300	9.999881e-01	11
1443301	1.000000e+00	6
1443302	1.000000e+00	1
1443304	9.986989e-01	15
1443305	8.388818e-01	22
1443306	1.000000e+00	3
1443307	3.300224e-03	35
1443308	1.000000e+00	1
1443309	9.999549e-01	12
1443310	1.000000e+00	6
1443311	1.013194e-01	30
1443313	1.000000e+00	2
1443312	1.854161e-11	47
1443315	1.000000e+00	6
1443314	8.881784e-16	50
1443317	1.000000e+00	0
1443316	8.881784e-16	50
1443319	1.000000e+00	2
1443318	9.999999e-01	8
1443321	9.999881e-01	11
1443320	9.999549e-01	12
1443323	4.529710e-14	49
1443322	5.561376e-01	25
1443325	1.000000e+00	3
1443324	1.000000e+00	1
1443327	1.000000e+00	0
1443326	1.133316e-12	48
1443267	1.000000e+00	1
1443264	1.000000e+00	5
1443265	8.388818e-01	22
1443270	9.986989e-01	15
1443271	4.529710e-14	49
1443268	8.881784e-16	50
1443269	2.399438e-01	28
1443274	9.999549e-01	12
1443275	9.998471e-01	13
1443272	1.000000e+00	3
1443273	4.529710e-14	49
1443278	1.000000e+00	0
1443279	9.999994e-01	9
1443276	8.881784e-16	50
1443277	4.529710e-14	49
1443283	1.000000e+00	0
1443282	1.000000e+00	0
1443281	1.000000e+00	0
1443280	1.000000e+00	0
1443287	1.193067e-05	40
1443285	9.999999e-01	8
1443291	4.529710e-14	49
1443290	2.807050e-06	41
1443289	1.000000e+00	0
1443288	1.000000e+00	0
1443295	9.923267e-01	17
1443294	9.998471e-01	13
1443293	2.104926e-09	45
1443292	8.881784e-16	50
1442840	1.000000e+00	0
1442842	8.881784e-16	50
1442843	4.529710e-14	49
1442836	1.000000e+00	0
1442837	9.999994e-01	9
1442838	1.000000e+00	3
1442839	1.000000e+00	1
1442832	1.000000e+00	0
1442833	1.000000e+00	0
1442834	1.000000e+00	2
1442835	8.881784e-16	50
1442829	9.986989e-01	15
1442828	1.013194e-01	30
1442831	1.000000e+00	0
1442830	1.000000e+00	1
1442825	8.881784e-16	50
1442824	1.013194e-01	30
1442827	5.946023e-02	31
1442826	1.000000e+00	0
1442821	9.966998e-01	16
1442820	9.405398e-01	20
1442823	1.000000e+00	0
1442822	8.881784e-16	50
1442817	8.388818e-01	22
1442816	1.000000e+00	1
1442819	1.621870e-08	44
1442818	3.245432e-02	32
1442938	1.000000e+00	6
1442939	1.641957e-02	33
1442936	8.881784e-16	50
1442937	1.000000e+00	1
1442942	1.000000e+00	3
1442943	9.999881e-01	11
1442940	8.881784e-16	50
1442941	8.881784e-16	50
1442930	8.881784e-16	50
1442931	8.881784e-16	50
1442928	9.999549e-01	12
1442929	1.621870e-08	44
1442934	2.230891e-10	46
1442935	7.673339e-03	34
1442933	2.399438e-01	28
1442923	1.000000e+00	2
1442922	9.999994e-01	9
1442921	1.529320e-04	38
1442920	9.995319e-01	14
1442927	1.000000e+00	0
1442926	1.529320e-04	38
1442925	8.881784e-16	50
1442924	1.000000e+00	0
1442915	8.881784e-16	50
1442914	8.881784e-16	50
1442912	1.000000e+00	6
1442918	5.817779e-07	42
1442917	9.405398e-01	20
1442916	1.000000e+00	2
1442904	1.854161e-11	47
1442906	1.049339e-07	43
1442907	1.049339e-07	43
1442908	1.000000e+00	2
1442909	1.000000e+00	1
1442910	8.881784e-16	50
1442911	9.999994e-01	9
1442896	2.230891e-10	46
1442897	8.881784e-16	50
1442898	2.807050e-06	41
1442899	1.621870e-08	44
1442900	8.881784e-16	50
1442901	2.230891e-10	46
1442902	1.000000e+00	6
1442903	4.510745e-05	39
1442893	4.529710e-14	49
1442895	9.835804e-01	18
1442894	4.510745e-05	39
1442999	1.000000e+00	4
1442998	1.133316e-12	48
1442997	1.854161e-11	47
1442996	1.000000e+00	0
1442995	8.986806e-01	21
1442994	1.621870e-08	44
1442992	4.529710e-14	49
1443007	8.881784e-16	50
1443006	8.881784e-16	50
1443005	1.000000e+00	4
1443004	3.300224e-03	35
1443003	1.529320e-04	38
1443002	9.986989e-01	15
1443001	5.817779e-07	42
1443000	6.640945e-01	24
1442982	1.000000e+00	3
1442983	1.000000e+00	1
1442980	8.881784e-16	50
1442981	9.966998e-01	16
1442978	2.399438e-01	28
1442979	9.675457e-01	19
1442976	1.193067e-05	40
1442977	1.000000e+00	0
1442990	1.000000e+00	4
1442991	5.817779e-07	42
1442988	1.000000e+00	0
1442989	1.000000e+00	1
1442986	8.388818e-01	22
1442987	1.000000e+00	1
1442984	6.640945e-01	24
1442985	5.561376e-01	25
1442965	1.000000e+00	3
1442967	8.881784e-16	50
1442966	8.881784e-16	50
1442961	8.881784e-16	50
1442960	9.999994e-01	9
1442963	8.388818e-01	22
1442962	2.399438e-01	28
1442973	1.000000e+00	1
1442972	1.000000e+00	4
1442975	1.000000e+00	6
1442974	1.000000e+00	6
1442969	9.999881e-01	11
1442968	1.000000e+00	6
1442970	1.000000e+00	4
1442948	8.881784e-16	50
1442949	1.000000e+00	2
1442950	2.399438e-01	28
1442951	6.640945e-01	24
1442944	1.301086e-03	36
1442945	1.000000e+00	4
1442946	1.000000e+00	1
1442947	1.000000e+00	1
1442956	2.230891e-10	46
1442957	1.000000e+00	0
1442958	1.000000e+00	0
1442959	9.999549e-01	12
1442952	8.881784e-16	50
1442953	1.000000e+00	5
1442954	1.000000e+00	1
1442955	1.049339e-07	43
1443059	1.854161e-11	47
1443058	1.854161e-11	47
1443057	5.817779e-07	42
1443056	8.881784e-16	50
1443063	1.133316e-12	48
1443062	8.986806e-01	21
1443061	8.881784e-16	50
1443060	1.000000e+00	7
1443067	1.854161e-11	47
1443066	8.881784e-16	50
1443065	3.245432e-02	32
1443064	4.529710e-14	49
1443071	1.193067e-05	40
1443070	9.998471e-01	13
1443069	8.881784e-16	50
1443068	8.986806e-01	21
1443042	9.998471e-01	13
1443043	2.230891e-10	46
1443040	1.000000e+00	1
1443041	1.000000e+00	3
1443046	2.399438e-01	28
1443045	2.104926e-09	45
1443050	7.600562e-01	23
1443051	4.529710e-14	49
1443048	8.388818e-01	22
1443049	1.000000e+00	2
1443054	8.881784e-16	50
1443055	9.923267e-01	17
1443052	1.133316e-12	48
1443053	2.399438e-01	28
1443026	1.000000e+00	1
1443029	4.510745e-05	39
1443028	4.529710e-14	49
1443031	1.000000e+00	2
1443030	1.000000e+00	2
1443033	1.000000e+00	2
1443032	1.000000e+00	6
1443035	8.881784e-16	50
1443034	1.621870e-08	44
1443037	8.881784e-16	50
1443036	3.300224e-03	35
1443039	2.399438e-01	28
1443038	9.966998e-01	16
1443008	4.510745e-05	39
1443009	4.529710e-14	49
1443010	8.881784e-16	50
1443011	1.854161e-11	47
1443012	1.013194e-01	30
1443013	3.245432e-02	32
1443014	4.681115e-04	37
1443016	8.881784e-16	50
1443017	1.621870e-08	44
1443018	1.000000e+00	5
1443019	1.000000e+00	5
1443020	1.049339e-07	43
1443021	1.133316e-12	48
1443022	5.561376e-01	25
1443023	8.881784e-16	50
1443595	4.529710e-14	49
1443594	9.999994e-01	9
1443593	1.000000e+00	2
1443592	8.881784e-16	50
1443599	9.999549e-01	12
1443598	1.611182e-01	29
1443597	8.881784e-16	50
1443596	1.000000e+00	0
1443587	9.966998e-01	16
1443586	1.000000e+00	3
1443585	1.000000e+00	1
1443584	1.000000e+00	3
1443591	1.000000e+00	5
1443590	8.881784e-16	50
1443589	9.675457e-01	19
1443610	1.000000e+00	0
1443611	4.681115e-04	37
1443608	8.881784e-16	50
1443609	4.529710e-14	49
1443614	1.000000e+00	0
1443615	8.881784e-16	50
1443612	2.104926e-09	45
1443613	5.817779e-07	42
1443602	1.000000e+00	0
1443603	8.881784e-16	50
1443600	1.049339e-07	43
1443601	1.000000e+00	1
1443606	9.998471e-01	13
1443607	8.881784e-16	50
1443604	4.529710e-14	49
1443605	4.529710e-14	49
1443625	1.854161e-11	47
1443624	1.000000e+00	4
1443627	9.999994e-01	9
1443626	8.388818e-01	22
1443629	1.013194e-01	30
1443628	8.881784e-16	50
1443631	8.881784e-16	50
1443630	5.817779e-07	42
1443616	9.995319e-01	14
1443621	8.881784e-16	50
1443620	2.807050e-06	41
1443623	3.245432e-02	32
1443622	8.881784e-16	50
1443640	8.881784e-16	50
1443641	1.000000e+00	3
1443642	1.000000e+00	7
1443643	1.000000e+00	0
1443644	9.966998e-01	16
1443646	4.529710e-14	49
1443647	1.611182e-01	29
1443633	8.881784e-16	50
1443634	1.000000e+00	6
1443635	9.998471e-01	13
1443636	9.986989e-01	15
1443637	1.000000e+00	6
1443638	4.529710e-14	49
1443663	2.230891e-10	46
1443662	9.995319e-01	14
1443661	1.000000e+00	0
1443660	1.000000e+00	0
1443659	1.000000e+00	0
1443658	1.000000e+00	0
1443657	1.854161e-11	47
1443656	1.000000e+00	7
1443655	1.000000e+00	6
1443654	1.529320e-04	38
1443653	8.881784e-16	50
1443652	1.133316e-12	48
1443651	1.000000e+00	0
1443650	1.000000e+00	2
1443649	1.000000e+00	0
1443648	4.529710e-14	49
1443678	1.000000e+00	2
1443679	8.881784e-16	50
1443676	8.881784e-16	50
1443677	1.000000e+00	5
1443674	9.999549e-01	12
1443675	9.675457e-01	19
1443672	8.881784e-16	50
1443673	2.230891e-10	46
1443670	8.388818e-01	22
1443671	4.529710e-14	49
1443668	1.000000e+00	1
1443669	9.999994e-01	9
1443666	1.000000e+00	0
1443667	1.000000e+00	0
1443664	9.986989e-01	15
1443665	8.881784e-16	50
1443693	1.854161e-11	47
1443692	6.640945e-01	24
1443695	1.000000e+00	6
1443694	8.881784e-16	50
1443688	5.946023e-02	31
1443691	9.986989e-01	15
1443690	5.561376e-01	25
1443685	1.000000e+00	1
1443684	1.000000e+00	4
1443687	8.881784e-16	50
1443686	8.881784e-16	50
1443680	8.881784e-16	50
1443683	1.000000e+00	5
1443682	8.881784e-16	50
1443708	8.881784e-16	50
1443709	1.000000e+00	0
1443710	1.000000e+00	0
1443711	1.000000e+00	1
1443704	1.000000e+00	1
1443705	9.999881e-01	11
1443706	4.529710e-14	49
1443707	1.000000e+00	0
1443700	1.000000e+00	2
1443701	1.000000e+00	6
1443702	1.000000e+00	0
1443703	5.561376e-01	25
1443696	9.986989e-01	15
1443697	9.999549e-01	12
1443698	1.621870e-08	44
1443714	9.998471e-01	13
1443715	1.611182e-01	29
1443712	9.999999e-01	8
1443713	1.000000e+00	0
1443718	9.966998e-01	16
1443719	4.529710e-14	49
1443716	2.807050e-06	41
1443717	9.999999e-01	8
1443722	3.300224e-03	35
1443723	9.923267e-01	17
1443720	8.881784e-16	50
1443721	9.999994e-01	9
1443726	1.000000e+00	0
1443727	1.000000e+00	5
1443724	1.000000e+00	1
1443725	1.000000e+00	7
1443731	9.835804e-01	18
1443730	8.881784e-16	50
1443729	9.999999e-01	8
1443728	1.000000e+00	1
1443735	7.673339e-03	34
1443734	1.000000e+00	4
1443733	8.986806e-01	21
1443732	6.640945e-01	24
1443739	8.881784e-16	50
1443738	4.529710e-14	49
1443737	5.561376e-01	25
1443736	9.999881e-01	11
1443742	7.600562e-01	23
1443741	9.999999e-01	8
1443740	1.000000e+00	5
1443744	8.881784e-16	50
1443745	8.881784e-16	50
1443746	1.611182e-01	29
1443747	8.881784e-16	50
1443748	8.881784e-16	50
1443750	8.881784e-16	50
1443751	1.133316e-12	48
1443752	8.881784e-16	50
1443753	9.986989e-01	15
1443754	2.807050e-06	41
1443755	3.245432e-02	32
1443756	9.999999e-01	8
1443757	1.000000e+00	7
1443758	9.995319e-01	14
1443759	1.049339e-07	43
1443761	1.000000e+00	0
1443760	9.835804e-01	18
1443763	8.986806e-01	21
1443762	8.881784e-16	50
1443765	1.641957e-02	33
1443764	1.013194e-01	30
1443767	9.999999e-01	8
1443766	4.529710e-14	49
1443769	1.000000e+00	0
1443768	2.104926e-09	45
1443771	4.529710e-14	49
1443770	1.000000e+00	5
1443773	8.881784e-16	50
1443772	1.013194e-01	30
1443775	8.881784e-16	50
1443774	4.529710e-14	49
1443782	1.000000e+00	2
1443783	1.000000e+00	0
1443780	1.000000e+00	5
1443781	1.301086e-03	36
1443778	5.946023e-02	31
1443779	8.881784e-16	50
1443776	5.946023e-02	31
1443777	8.881784e-16	50
1443790	1.000000e+00	7
1443791	1.000000e+00	7
1443788	1.193067e-05	40
1443789	1.000000e+00	0
1443786	1.641957e-02	33
1443787	1.000000e+00	2
1443784	1.000000e+00	0
1443785	1.000000e+00	0
1443799	9.999972e-01	10
1443798	8.881784e-16	50
1443797	1.000000e+00	5
1443796	1.000000e+00	0
1443795	1.000000e+00	7
1443794	1.000000e+00	0
1443793	1.000000e+00	6
1443792	9.923267e-01	17
1443807	1.000000e+00	0
1443806	1.000000e+00	0
1443805	1.611182e-01	29
1443804	1.000000e+00	5
1443803	9.966998e-01	16
1443802	8.881784e-16	50
1443801	8.881784e-16	50
1443800	8.881784e-16	50
1443812	1.641957e-02	33
1443815	8.881784e-16	50
1443808	2.230891e-10	46
1443809	8.881784e-16	50
1443810	9.986989e-01	15
1443811	1.000000e+00	0
1443820	4.529710e-14	49
1443821	2.104926e-09	45
1443822	4.529710e-14	49
1443823	9.986989e-01	15
1443816	1.000000e+00	6
1443817	9.995319e-01	14
1443818	4.438624e-01	26
1443819	1.000000e+00	0
1443829	1.000000e+00	0
1443828	1.000000e+00	0
1443831	1.000000e+00	0
1443830	1.000000e+00	0
1443825	1.000000e+00	0
1443824	1.000000e+00	0
1443827	9.999999e-01	8
1443826	1.000000e+00	0
1443837	1.000000e+00	0
1443836	1.000000e+00	7
1443839	1.000000e+00	2
1443838	8.881784e-16	50
1443833	1.000000e+00	4
1443832	1.000000e+00	0
1443352	8.881784e-16	50
1443353	1.529320e-04	38
1443354	1.049339e-07	43
1443356	4.529710e-14	49
1443357	3.245432e-02	32
1443358	7.600562e-01	23
1443359	1.000000e+00	7
1443345	9.986989e-01	15
1443346	4.529710e-14	49
1443347	4.681115e-04	37
1443348	5.946023e-02	31
1443349	1.000000e+00	2
1443350	8.881784e-16	50
1443351	1.049339e-07	43
1443337	1.133316e-12	48
1443336	1.000000e+00	2
1443339	8.881784e-16	50
1443338	9.995319e-01	14
1443341	1.133316e-12	48
1443340	8.388818e-01	22
1443343	2.807050e-06	41
1443342	1.000000e+00	4
1443329	9.999549e-01	12
1443328	9.999881e-01	11
1443331	5.561376e-01	25
1443330	1.193067e-05	40
1443333	1.000000e+00	1
1443332	1.641957e-02	33
1443335	9.999999e-01	8
1443334	5.817779e-07	42
1443386	3.300224e-03	35
1443387	3.245432e-02	32
1443384	1.854161e-11	47
1443390	1.000000e+00	2
1443391	1.000000e+00	0
1443388	1.000000e+00	0
1443389	1.133316e-12	48
1443378	8.881784e-16	50
1443379	4.529710e-14	49
1443376	1.000000e+00	5
1443377	1.193067e-05	40
1443382	4.529710e-14	49
1443383	8.881784e-16	50
1443380	1.000000e+00	2
1443381	4.529710e-14	49
1443371	2.104926e-09	45
1443370	9.986989e-01	15
1443369	1.000000e+00	6
1443368	1.000000e+00	0
1443375	8.881784e-16	50
1443374	8.986806e-01	21
1443373	8.881784e-16	50
1443372	9.999881e-01	11
1443363	1.000000e+00	0
1443362	3.359055e-01	27
1443361	3.359055e-01	27
1443360	6.640945e-01	24
1443367	9.999994e-01	9
1443365	4.438624e-01	26
1443364	1.000000e+00	4
1443420	1.000000e+00	2
1443421	8.881784e-16	50
1443422	1.000000e+00	2
1443423	1.000000e+00	0
1443416	5.561376e-01	25
1443417	9.835804e-01	18
1443418	1.000000e+00	0
1443419	9.998471e-01	13
1443412	1.000000e+00	5
1443413	9.986989e-01	15
1443414	1.000000e+00	1
1443415	7.673339e-03	34
1443409	1.013194e-01	30
1443410	8.881784e-16	50
1443411	5.817779e-07	42
1443405	8.881784e-16	50
1443404	1.621870e-08	44
1443407	1.000000e+00	1
1443406	3.245432e-02	32
1443401	8.881784e-16	50
1443400	1.000000e+00	7
1443403	8.881784e-16	50
1443402	3.300224e-03	35
1443397	1.000000e+00	4
1443396	9.999999e-01	8
1443399	9.675457e-01	19
1443398	8.881784e-16	50
1443393	1.193067e-05	40
1443392	1.000000e+00	0
1443395	1.000000e+00	5
1443394	4.438624e-01	26
1443454	4.529710e-14	49
1443455	5.946023e-02	31
1443452	1.000000e+00	2
1443453	1.000000e+00	1
1443451	1.000000e+00	4
1443448	1.000000e+00	7
1443449	9.999549e-01	12
1443446	8.881784e-16	50
1443447	9.995319e-01	14
1443445	1.621870e-08	44
1443442	1.000000e+00	6
1443443	2.399438e-01	28
1443440	9.999972e-01	10
1443441	9.999549e-01	12
1443439	1.000000e+00	0
1443438	4.681115e-04	37
1443437	1.000000e+00	0
1443436	4.681115e-04	37
1443435	1.000000e+00	0
1443434	1.133316e-12	48
1443433	1.000000e+00	2
1443432	9.999999e-01	8
1443431	9.999972e-01	10
1443430	1.000000e+00	0
1443429	8.881784e-16	50
1443428	8.881784e-16	50
1443427	1.000000e+00	5
1443425	5.817779e-07	42
1443424	2.807050e-06	41
1443475	1.301086e-03	36
1443474	9.999994e-01	9
1443477	1.000000e+00	5
1443479	1.000000e+00	1
1443478	2.807050e-06	41
1443481	1.000000e+00	1
1443480	8.986806e-01	21
1443483	1.529320e-04	38
1443482	1.854161e-11	47
1443485	9.999994e-01	9
1443484	1.000000e+00	2
1443487	1.529320e-04	38
1443486	1.013194e-01	30
1443456	1.000000e+00	2
1443457	1.000000e+00	2
1443458	1.000000e+00	1
1443459	1.000000e+00	0
1443460	1.000000e+00	0
1443461	1.000000e+00	0
1443462	1.000000e+00	1
1443463	4.438624e-01	26
1443464	1.000000e+00	3
1443465	3.359055e-01	27
1443466	1.621870e-08	44
1443467	1.013194e-01	30
1443468	9.999972e-01	10
1443469	9.835804e-01	18
1443470	9.999972e-01	10
1443471	1.013194e-01	30
1443507	2.807050e-06	41
1443506	8.881784e-16	50
1443505	1.854161e-11	47
1443504	5.561376e-01	25
1443511	8.881784e-16	50
1443510	5.946023e-02	31
1443509	6.640945e-01	24
1443508	8.881784e-16	50
1443515	1.133316e-12	48
1443514	8.881784e-16	50
1443513	8.881784e-16	50
1443512	2.399438e-01	28
1443519	4.438624e-01	26
1443518	1.000000e+00	0
1443517	1.000000e+00	5
1443516	1.611182e-01	29
1443490	1.000000e+00	6
1443491	8.881784e-16	50
1443488	9.999881e-01	11
1443489	8.881784e-16	50
1443495	8.881784e-16	50
1443492	8.881784e-16	50
1443493	1.133316e-12	48
1443498	8.881784e-16	50
1443499	1.049339e-07	43
1443496	8.881784e-16	50
1443497	8.881784e-16	50
1443502	8.881784e-16	50
1443503	9.999549e-01	12
1443500	9.999549e-01	12
1443501	1.000000e+00	4
1443541	1.000000e+00	1
1443540	1.000000e+00	1
1443543	1.000000e+00	2
1443542	8.881784e-16	50
1443537	9.923267e-01	17
1443536	9.999999e-01	8
1443539	8.881784e-16	50
1443538	1.000000e+00	7
1443548	9.675457e-01	19
1443551	9.999972e-01	10
1443550	1.000000e+00	1
1443545	9.999999e-01	8
1443544	1.611182e-01	29
1443547	8.881784e-16	50
1443546	1.854161e-11	47
1443524	5.561376e-01	25
1443525	4.681115e-04	37
1443526	1.000000e+00	1
1443527	1.621870e-08	44
1443520	8.881784e-16	50
1443521	1.000000e+00	1
1443522	4.681115e-04	37
1443523	1.000000e+00	1
1443532	1.000000e+00	0
1443533	1.000000e+00	0
1443534	8.881784e-16	50
1443535	2.807050e-06	41
1443529	8.881784e-16	50
1443530	1.000000e+00	0
1443531	1.000000e+00	0
1443575	5.946023e-02	31
1443574	1.000000e+00	1
1443573	9.998471e-01	13
1443572	9.999972e-01	10
1443571	1.000000e+00	1
1443569	8.881784e-16	50
1443568	9.835804e-01	18
1443583	1.000000e+00	3
1443582	1.000000e+00	6
1443580	1.854161e-11	47
1443579	4.529710e-14	49
1443577	4.529710e-14	49
1443576	1.000000e+00	1
1443558	1.000000e+00	1
1443559	9.966998e-01	16
1443556	4.529710e-14	49
1443557	4.529710e-14	49
1443554	8.881784e-16	50
1443555	8.881784e-16	50
1443552	1.000000e+00	1
1443553	1.000000e+00	4
1443566	9.999972e-01	10
1443567	8.881784e-16	50
1443564	9.999999e-01	8
1443565	1.621870e-08	44
1443562	8.881784e-16	50
1443563	8.881784e-16	50
1443560	8.881784e-16	50
1443561	9.999972e-01	10
1442631	9.999972e-01	10
1442630	9.999972e-01	10
1442628	1.000000e+00	2
1442627	1.301086e-03	36
1442626	1.000000e+00	2
1442625	1.000000e+00	0
1442624	1.301086e-03	36
1442639	4.438624e-01	26
1442638	8.881784e-16	50
1442636	1.193067e-05	40
1442635	8.881784e-16	50
1442634	1.000000e+00	4
1442633	2.104926e-09	45
1442632	9.999881e-01	11
1442646	8.881784e-16	50
1442647	4.529710e-14	49
1442644	9.999881e-01	11
1442645	1.529320e-04	38
1442642	9.999972e-01	10
1442643	8.881784e-16	50
1442640	9.923267e-01	17
1442641	8.881784e-16	50
1442654	1.000000e+00	6
1442655	1.000000e+00	4
1442652	9.998471e-01	13
1442653	8.881784e-16	50
1442650	1.000000e+00	5
1442651	9.835804e-01	18
1442648	9.999881e-01	11
1442649	9.999881e-01	11
1442661	9.999972e-01	10
1442660	4.510745e-05	39
1442663	9.999994e-01	9
1442662	1.000000e+00	0
1442657	9.999549e-01	12
1442656	9.986989e-01	15
1442658	1.000000e+00	0
1442668	1.000000e+00	0
1442671	8.881784e-16	50
1442670	1.000000e+00	4
1442665	1.000000e+00	2
1442664	1.000000e+00	0
1442667	1.000000e+00	2
1442666	9.923267e-01	17
1442676	1.000000e+00	7
1442677	1.000000e+00	0
1442678	9.998471e-01	13
1442679	1.000000e+00	3
1442672	1.000000e+00	1
1442673	9.995319e-01	14
1442674	1.621870e-08	44
1442675	1.000000e+00	0
1442684	1.000000e+00	3
1442685	1.000000e+00	2
1442686	1.000000e+00	1
1442687	1.000000e+00	1
1442680	1.621870e-08	44
1442681	8.881784e-16	50
1442682	9.998471e-01	13
1442683	8.881784e-16	50
1442563	1.000000e+00	0
1442562	5.561376e-01	25
1442561	2.807050e-06	41
1442560	1.133316e-12	48
1442566	1.000000e+00	4
1442565	9.986989e-01	15
1442564	1.000000e+00	2
1442571	9.999999e-01	8
1442570	1.000000e+00	0
1442569	1.000000e+00	0
1442568	1.000000e+00	1
1442575	8.881784e-16	50
1442574	1.000000e+00	6
1442573	9.999994e-01	9
1442572	1.000000e+00	0
1442578	1.000000e+00	0
1442579	1.000000e+00	0
1442576	9.998471e-01	13
1442577	8.881784e-16	50
1442582	4.529710e-14	49
1442583	1.000000e+00	0
1442580	9.675457e-01	19
1442581	1.529320e-04	38
1442586	8.986806e-01	21
1442587	1.133316e-12	48
1442584	1.000000e+00	3
1442585	1.000000e+00	0
1442590	2.399438e-01	28
1442591	1.000000e+00	0
1442588	8.986806e-01	21
1442589	1.049339e-07	43
1442593	1.000000e+00	0
1442592	8.881784e-16	50
1442595	8.881784e-16	50
1442594	1.193067e-05	40
1442597	8.881784e-16	50
1442596	1.000000e+00	2
1442599	1.000000e+00	0
1442598	9.835804e-01	18
1442601	1.000000e+00	0
1442602	1.000000e+00	0
1442605	1.000000e+00	0
1442604	1.000000e+00	0
1442607	1.000000e+00	0
1442609	1.000000e+00	0
1442610	1.000000e+00	0
1442611	1.000000e+00	0
1442614	1.000000e+00	0
1442615	1.000000e+00	0
1442617	1.000000e+00	0
1442618	1.000000e+00	1
1442619	1.000000e+00	0
1442620	1.000000e+00	0
1442621	1.000000e+00	0
1442623	1.000000e+00	7
1442766	1.000000e+00	1
1442767	8.881784e-16	50
1442764	1.000000e+00	1
1442765	8.881784e-16	50
1442762	1.000000e+00	0
1442763	8.881784e-16	50
1442760	1.000000e+00	0
1442761	9.966998e-01	16
1442759	9.999881e-01	11
1442756	4.681115e-04	37
1442757	8.881784e-16	50
1442754	1.621870e-08	44
1442752	9.405398e-01	20
1442753	8.881784e-16	50
1442782	1.000000e+00	0
1442781	9.999972e-01	10
1442780	1.049339e-07	43
1442779	8.881784e-16	50
1442778	8.881784e-16	50
1442777	1.000000e+00	5
1442776	1.000000e+00	5
1442775	1.000000e+00	6
1442774	1.611182e-01	29
1442773	7.600562e-01	23
1442772	1.000000e+00	2
1442771	8.881784e-16	50
1442770	8.881784e-16	50
1442796	9.999881e-01	11
1442797	1.000000e+00	3
1442798	9.999881e-01	11
1442799	1.193067e-05	40
1442792	1.000000e+00	0
1442793	1.611182e-01	29
1442794	8.881784e-16	50
1442795	1.000000e+00	0
1442790	1.000000e+00	2
1442791	9.923267e-01	17
1442784	8.881784e-16	50
1442785	1.000000e+00	4
1442786	9.999972e-01	10
1442787	1.000000e+00	0
1442813	1.000000e+00	0
1442815	1.000000e+00	0
1442814	1.000000e+00	2
1442809	1.000000e+00	0
1442808	5.561376e-01	25
1442811	1.000000e+00	0
1442810	8.881784e-16	50
1442805	9.675457e-01	19
1442804	1.133316e-12	48
1442807	8.881784e-16	50
1442806	1.854161e-11	47
1442801	8.881784e-16	50
1442800	9.999549e-01	12
1442803	3.300224e-03	35
1442802	9.675457e-01	19
1442698	1.854161e-11	47
1442699	7.600562e-01	23
1442696	8.881784e-16	50
1442697	2.230891e-10	46
1442702	8.881784e-16	50
1442703	9.998471e-01	13
1442700	1.854161e-11	47
1442701	8.881784e-16	50
1442690	1.013194e-01	30
1442691	1.013194e-01	30
1442688	9.995319e-01	14
1442689	6.640945e-01	24
1442694	8.881784e-16	50
1442695	9.998471e-01	13
1442692	1.000000e+00	6
1442693	8.881784e-16	50
1442715	8.881784e-16	50
1442714	9.835804e-01	18
1442713	9.999999e-01	8
1442719	1.611182e-01	29
1442717	9.999549e-01	12
1442707	3.245432e-02	32
1442706	2.104926e-09	45
1442705	4.529710e-14	49
1442704	4.681115e-04	37
1442711	8.388818e-01	22
1442710	8.881784e-16	50
1442709	9.999549e-01	12
1442708	1.000000e+00	2
1442728	1.000000e+00	1
1442729	1.611182e-01	29
1442730	1.000000e+00	0
1442731	1.000000e+00	1
1442732	1.000000e+00	0
1442733	9.923267e-01	17
1442734	1.000000e+00	1
1442735	8.881784e-16	50
1442720	7.673339e-03	34
1442721	1.000000e+00	7
1442722	1.000000e+00	2
1442723	1.000000e+00	2
1442724	1.000000e+00	1
1442725	6.640945e-01	24
1442726	8.881784e-16	50
1442727	9.405398e-01	20
1442745	1.000000e+00	6
1442747	8.881784e-16	50
1442749	1.000000e+00	0
1442751	7.600562e-01	23
1442750	1.000000e+00	0
1442737	1.000000e+00	4
1442736	1.000000e+00	1
1442739	1.000000e+00	0
1442741	1.000000e+00	4
1442740	1.000000e+00	0
1442743	8.881784e-16	50
1442742	1.000000e+00	0
1442525	1.000000e+00	1
1442524	9.999994e-01	9
1442527	8.881784e-16	50
1442526	1.000000e+00	4
1442521	1.000000e+00	1
1442520	1.000000e+00	0
1442523	1.000000e+00	0
1442522	9.999999e-01	8
1442517	1.529320e-04	38
1442516	1.000000e+00	1
1442519	1.000000e+00	2
1442518	2.230891e-10	46
1442512	8.388818e-01	22
1442515	8.881784e-16	50
1442514	2.399438e-01	28
1442508	2.230891e-10	46
1442509	4.510745e-05	39
1442510	8.388818e-01	22
1442511	8.388818e-01	22
1442504	1.000000e+00	0
1442505	1.000000e+00	0
1442506	9.999972e-01	10
1442507	2.230891e-10	46
1442500	1.000000e+00	2
1442501	1.000000e+00	0
1442502	4.529710e-14	49
1442503	1.000000e+00	3
1442496	1.000000e+00	0
1442497	1.000000e+00	0
1442498	8.881784e-16	50
1442499	1.000000e+00	0
1442559	1.000000e+00	0
1442558	1.000000e+00	0
1442557	3.359055e-01	27
1442556	2.230891e-10	46
1442555	8.881784e-16	50
1442554	9.999999e-01	8
1442553	1.000000e+00	2
1442552	9.999549e-01	12
1442551	9.835804e-01	18
1442550	1.000000e+00	1
1442549	1.000000e+00	0
1442547	1.000000e+00	4
1442546	5.817779e-07	42
1442545	1.000000e+00	5
1442544	7.673339e-03	34
1442542	9.986989e-01	15
1442543	5.561376e-01	25
1442540	1.000000e+00	0
1442541	1.000000e+00	0
1442538	9.999999e-01	8
1442536	1.000000e+00	0
1442537	9.998471e-01	13
1442534	1.000000e+00	0
1442535	1.000000e+00	6
1442532	9.999972e-01	10
1442533	1.000000e+00	0
1442530	9.999999e-01	8
1442531	1.000000e+00	0
1442529	1.000000e+00	1
1442457	1.000000e+00	0
1442456	1.000000e+00	2
1442459	1.000000e+00	7
1442458	1.000000e+00	0
1442461	1.854161e-11	47
1442460	1.000000e+00	1
1442463	1.000000e+00	1
1442462	5.561376e-01	25
1442448	1.000000e+00	3
1442451	1.000000e+00	0
1442450	1.000000e+00	0
1442453	9.999994e-01	9
1442452	9.999972e-01	10
1442455	8.881784e-16	50
1442454	8.881784e-16	50
1442441	1.000000e+00	3
1442442	5.561376e-01	25
1442443	1.000000e+00	0
1442444	1.049339e-07	43
1442445	2.104926e-09	45
1442446	8.881784e-16	50
1442447	1.000000e+00	5
1442491	1.000000e+00	1
1442490	1.000000e+00	4
1442489	1.621870e-08	44
1442488	2.230891e-10	46
1442495	1.000000e+00	0
1442494	1.000000e+00	0
1442493	1.000000e+00	0
1442492	1.000000e+00	0
1442483	1.000000e+00	0
1442481	1.000000e+00	0
1442480	1.000000e+00	0
1442487	1.000000e+00	0
1442486	9.999999e-01	8
1442485	8.388818e-01	22
1442484	7.673339e-03	34
1442474	9.999999e-01	8
1442475	1.000000e+00	2
1442472	1.000000e+00	0
1442473	8.881784e-16	50
1442478	1.000000e+00	0
1442479	1.000000e+00	0
1442476	1.000000e+00	0
1442477	1.000000e+00	0
1442466	1.000000e+00	3
1442467	1.000000e+00	0
1442464	4.529710e-14	49
1442465	1.854161e-11	47
1442470	1.000000e+00	4
1442471	1.000000e+00	0
1442468	1.000000e+00	0
1442469	1.000000e+00	2
