# Supplementary material for: Translational Selection Is Ubiquitous in Prokaryotes
Source: PLoS Genet. 2010 Jun 24;6(6):e1001004. doi: 10.1371/journal.pgen.1001004 (PMC2891978; doi:10.1371/journal.pgen.1001004)
Supplement: Dataset S1 — OCU/non-OCU gene calls in 461 Bacterial and Archaeal genomes, and summary tables of genome properties and OCU preferences for specific codons. (4.77 MB ZIP) [file pgen.1001004.s001.zip › Dataset_S1_Archaea/Staphylothermus_marinus_F1.arff.ocuGenes]

GeneID	signTest_p	ocuProbWinCnt
4906461	1.854161e-11	47
4906462	9.998471e-01	13
4906463	3.300224e-03	35
4906479	1.000000e+00	3
4906478	9.405398e-01	20
4906477	8.881784e-16	50
4906476	9.405398e-01	20
4906475	4.681115e-04	37
4906474	8.881784e-16	50
4906473	1.000000e+00	1
4906472	1.611182e-01	29
4906471	1.641957e-02	33
4906470	1.621870e-08	44
4906469	9.405398e-01	20
4906468	1.854161e-11	47
4906467	8.881784e-16	50
4906466	9.999881e-01	11
4906465	1.133316e-12	48
4906494	9.675457e-01	19
4906495	1.000000e+00	0
4906493	1.000000e+00	0
4906490	4.681115e-04	37
4906491	8.881784e-16	50
4906488	7.673339e-03	34
4906489	8.881784e-16	50
4906486	8.881784e-16	50
4906487	5.946023e-02	31
4906484	1.193067e-05	40
4906485	1.641957e-02	33
4906482	8.881784e-16	50
4906483	8.881784e-16	50
4906480	9.675457e-01	19
4906481	1.000000e+00	6
4906684	1.133316e-12	48
4906685	2.230891e-10	46
4906686	2.104926e-09	45
4906687	9.999999e-01	8
4906680	8.881784e-16	50
4906681	1.611182e-01	29
4906682	8.881784e-16	50
4906683	8.986806e-01	21
4906677	1.854161e-11	47
4906678	8.881784e-16	50
4906679	2.399438e-01	28
4906672	4.529710e-14	49
4906673	4.681115e-04	37
4906674	9.966998e-01	16
4906675	9.923267e-01	17
4906669	1.854161e-11	47
4906668	9.675457e-01	19
4906671	8.881784e-16	50
4906670	2.230891e-10	46
4906665	2.807050e-06	41
4906664	5.946023e-02	31
4906667	3.359055e-01	27
4906666	7.673339e-03	34
4906661	3.245432e-02	32
4906660	1.611182e-01	29
4906663	4.529710e-14	49
4906662	2.399438e-01	28
4906657	1.854161e-11	47
4906656	1.641957e-02	33
4906659	2.230891e-10	46
4906658	9.835804e-01	18
4906654	9.923267e-01	17
4906655	2.230891e-10	46
4906652	3.245432e-02	32
4906650	8.881784e-16	50
4906651	1.000000e+00	5
4906648	4.681115e-04	37
4906649	1.301086e-03	36
4906646	8.881784e-16	50
4906647	1.000000e+00	7
4906644	1.641957e-02	33
4906645	9.835804e-01	18
4906643	9.999881e-01	11
4906640	3.245432e-02	32
4906641	8.881784e-16	50
4906639	9.999972e-01	10
4906638	7.673339e-03	34
4906637	9.999999e-01	8
4906636	1.611182e-01	29
4906635	1.000000e+00	1
4906634	8.881784e-16	50
4906633	5.946023e-02	31
4906632	8.881784e-16	50
4906631	8.881784e-16	50
4906630	8.881784e-16	50
4906629	1.301086e-03	36
4906628	1.133316e-12	48
4906627	1.133316e-12	48
4906626	1.000000e+00	4
4906625	9.999972e-01	10
4906624	9.999881e-01	11
4906744	3.300224e-03	35
4906745	8.881784e-16	50
4906746	9.675457e-01	19
4906747	8.881784e-16	50
4906748	9.999549e-01	12
4906749	7.600562e-01	23
4906750	1.000000e+00	6
4906751	8.881784e-16	50
4906736	9.998471e-01	13
4906737	5.817779e-07	42
4906738	3.359055e-01	27
4906739	1.529320e-04	38
4906740	9.999881e-01	11
4906741	5.946023e-02	31
4906742	8.881784e-16	50
4906743	9.999994e-01	9
4906729	9.986989e-01	15
4906728	1.133316e-12	48
4906731	2.104926e-09	45
4906730	8.388818e-01	22
4906733	9.998471e-01	13
4906732	1.000000e+00	1
4906735	1.641957e-02	33
4906721	1.000000e+00	0
4906720	9.999999e-01	8
4906723	9.999999e-01	8
4906725	8.881784e-16	50
4906724	9.923267e-01	17
4906727	5.561376e-01	25
4906726	5.946023e-02	31
4906714	1.611182e-01	29
4906715	1.529320e-04	38
4906712	1.000000e+00	7
4906713	8.986806e-01	21
4906718	1.193067e-05	40
4906719	2.230891e-10	46
4906716	9.835804e-01	18
4906717	8.881784e-16	50
4906706	3.300224e-03	35
4906707	1.854161e-11	47
4906704	8.881784e-16	50
4906710	1.529320e-04	38
4906711	2.104926e-09	45
4906708	8.881784e-16	50
4906709	7.600562e-01	23
4906699	9.999972e-01	10
4906698	9.405398e-01	20
4906697	8.881784e-16	50
4906696	1.000000e+00	3
4906703	9.986989e-01	15
4906702	3.359055e-01	27
4906701	8.881784e-16	50
4906700	1.193067e-05	40
4906691	9.966998e-01	16
4906690	8.881784e-16	50
4906689	9.999999e-01	8
4906688	5.817779e-07	42
4906695	4.529710e-14	49
4906694	4.681115e-04	37
4906693	1.049339e-07	43
4906692	8.881784e-16	50
4906549	1.000000e+00	3
4906548	8.881784e-16	50
4906551	1.611182e-01	29
4906550	8.388818e-01	22
4906545	8.881784e-16	50
4906544	9.999972e-01	10
4906547	1.133316e-12	48
4906546	8.881784e-16	50
4906557	8.881784e-16	50
4906556	1.000000e+00	1
4906559	9.835804e-01	18
4906558	9.923267e-01	17
4906553	8.881784e-16	50
4906552	9.999994e-01	9
4906555	1.193067e-05	40
4906554	3.245432e-02	32
4906532	1.000000e+00	3
4906533	4.529710e-14	49
4906534	1.133316e-12	48
4906535	8.881784e-16	50
4906528	7.673339e-03	34
4906529	8.881784e-16	50
4906530	9.923267e-01	17
4906531	8.881784e-16	50
4906540	9.835804e-01	18
4906541	1.133316e-12	48
4906543	9.999881e-01	11
4906536	1.133316e-12	48
4906537	9.999881e-01	11
4906538	1.000000e+00	2
4906539	7.673339e-03	34
4906519	9.986989e-01	15
4906518	8.881784e-16	50
4906517	4.681115e-04	37
4906516	8.881784e-16	50
4906515	9.998471e-01	13
4906514	1.000000e+00	5
4906513	9.998471e-01	13
4906512	8.881784e-16	50
4906527	5.946023e-02	31
4906526	2.230891e-10	46
4906525	9.999999e-01	8
4906524	1.000000e+00	2
4906523	9.923267e-01	17
4906522	5.946023e-02	31
4906521	5.946023e-02	31
4906520	8.881784e-16	50
4906502	9.998471e-01	13
4906503	8.881784e-16	50
4906500	8.881784e-16	50
4906501	1.611182e-01	29
4906498	1.000000e+00	4
4906496	7.673339e-03	34
4906497	2.104926e-09	45
4906510	8.881784e-16	50
4906511	3.300224e-03	35
4906508	4.529710e-14	49
4906509	8.881784e-16	50
4906506	8.881784e-16	50
4906507	8.881784e-16	50
4906504	1.013194e-01	30
4906505	9.966998e-01	16
4906609	1.854161e-11	47
4906608	7.673339e-03	34
4906611	3.245432e-02	32
4906610	3.300224e-03	35
4906613	1.000000e+00	5
4906612	1.611182e-01	29
4906615	2.399438e-01	28
4906614	8.881784e-16	50
4906617	8.881784e-16	50
4906616	9.966998e-01	16
4906619	1.013194e-01	30
4906618	8.986806e-01	21
4906621	8.881784e-16	50
4906620	1.000000e+00	1
4906623	9.998471e-01	13
4906622	9.999999e-01	8
4906592	1.301086e-03	36
4906593	9.405398e-01	20
4906594	1.000000e+00	4
4906595	9.999972e-01	10
4906596	1.000000e+00	3
4906597	4.681115e-04	37
4906598	1.000000e+00	3
4906599	1.000000e+00	7
4906600	8.881784e-16	50
4906601	7.673339e-03	34
4906602	8.881784e-16	50
4906603	9.986989e-01	15
4906604	9.999972e-01	10
4906605	8.881784e-16	50
4906606	9.923267e-01	17
4906607	8.881784e-16	50
4906579	1.000000e+00	0
4906578	9.998471e-01	13
4906577	1.000000e+00	6
4906576	1.000000e+00	4
4906583	5.561376e-01	25
4906582	8.881784e-16	50
4906581	3.300224e-03	35
4906580	8.388818e-01	22
4906587	9.999549e-01	12
4906586	4.438624e-01	26
4906585	1.000000e+00	4
4906584	1.000000e+00	6
4906591	8.881784e-16	50
4906590	1.000000e+00	7
4906589	1.000000e+00	2
4906588	4.529710e-14	49
4906563	4.529710e-14	49
4906560	1.000000e+00	3
4906561	9.999972e-01	10
4906566	9.995319e-01	14
4906567	9.966998e-01	16
4906564	2.230891e-10	46
4906565	9.966998e-01	16
4906570	8.388818e-01	22
4906571	1.013194e-01	30
4906568	1.621870e-08	44
4906569	8.986806e-01	21
4906574	1.611182e-01	29
4906575	1.000000e+00	5
4906572	8.881784e-16	50
4906573	8.881784e-16	50
4906927	8.388818e-01	22
4906926	8.881784e-16	50
4906925	8.881784e-16	50
4906924	9.405398e-01	20
4906923	1.301086e-03	36
4906922	8.881784e-16	50
4906921	4.529710e-14	49
4906920	3.359055e-01	27
4906918	5.561376e-01	25
4906917	1.000000e+00	0
4906916	9.986989e-01	15
4906915	1.000000e+00	0
4906914	1.529320e-04	38
4906913	9.675457e-01	19
4906912	8.881784e-16	50
4906942	8.881784e-16	50
4906943	9.999994e-01	9
4906940	1.000000e+00	0
4906941	1.193067e-05	40
4906938	1.000000e+00	2
4906939	1.049339e-07	43
4906936	4.529710e-14	49
4906937	1.133316e-12	48
4906934	8.881784e-16	50
4906935	2.807050e-06	41
4906932	2.230891e-10	46
4906933	4.529710e-14	49
4906930	4.529710e-14	49
4906931	8.881784e-16	50
4906928	1.621870e-08	44
4906929	8.881784e-16	50
4908101	2.230891e-10	46
4906893	2.104926e-09	45
4906892	5.561376e-01	25
4908100	1.529320e-04	38
4906895	9.405398e-01	20
4908103	1.854161e-11	47
4908102	8.881784e-16	50
4906894	8.881784e-16	50
4908097	2.807050e-06	41
4906889	1.000000e+00	7
4908096	8.881784e-16	50
4906888	2.104926e-09	45
4906891	1.000000e+00	0
4908099	3.245432e-02	32
4906890	1.193067e-05	40
4908098	8.881784e-16	50
4906885	8.881784e-16	50
4906884	1.621870e-08	44
4906887	9.998471e-01	13
4906886	1.621870e-08	44
4906881	8.881784e-16	50
4908105	8.881784e-16	50
4906880	1.529320e-04	38
4908104	5.817779e-07	42
4906883	3.245432e-02	32
4908106	8.881784e-16	50
4906882	1.854161e-11	47
4906908	7.673339e-03	34
4906909	1.854161e-11	47
4906910	9.986989e-01	15
4906911	9.675457e-01	19
4906904	8.881784e-16	50
4906906	1.000000e+00	1
4906907	8.881784e-16	50
4906900	1.000000e+00	2
4906901	8.881784e-16	50
4906902	9.835804e-01	18
4906903	9.405398e-01	20
4906896	9.999999e-01	8
4906897	1.000000e+00	0
4906898	1.000000e+00	7
4906899	9.966998e-01	16
4908067	1.000000e+00	7
4906987	9.835804e-01	18
4908066	9.999972e-01	10
4906986	9.405398e-01	20
4908065	8.388818e-01	22
4906985	1.621870e-08	44
4908064	1.621870e-08	44
4906984	2.399438e-01	28
4906991	9.995319e-01	14
4908071	1.133316e-12	48
4908070	1.000000e+00	2
4906990	3.245432e-02	32
4906989	1.611182e-01	29
4908069	8.881784e-16	50
4906988	9.995319e-01	14
4908068	8.881784e-16	50
4906979	4.529710e-14	49
4906978	9.999881e-01	11
4908074	9.995319e-01	14
4908073	8.881784e-16	50
4906977	6.640945e-01	24
4908072	1.301086e-03	36
4906976	1.000000e+00	5
4908079	8.881784e-16	50
4908078	8.881784e-16	50
4906982	8.388818e-01	22
4908077	1.000000e+00	1
4906981	8.881784e-16	50
4908076	8.881784e-16	50
4906980	9.999994e-01	9
4908082	1.000000e+00	7
4907002	4.529710e-14	49
4907003	8.881784e-16	50
4908083	1.000000e+00	1
4907000	1.000000e+00	0
4908080	8.881784e-16	50
4907001	9.675457e-01	19
4908081	2.104926e-09	45
4908086	1.000000e+00	0
4907006	8.881784e-16	50
4907007	2.399438e-01	28
4908084	8.881784e-16	50
4907005	1.621870e-08	44
4908085	4.438624e-01	26
4908090	1.529320e-04	38
4906994	1.000000e+00	1
4908091	8.881784e-16	50
4906992	9.999994e-01	9
4908088	8.388818e-01	22
4906993	8.881784e-16	50
4908089	9.998471e-01	13
4906998	9.995319e-01	14
4908094	9.999999e-01	8
4908095	4.438624e-01	26
4906999	7.673339e-03	34
4906996	4.529710e-14	49
4908092	9.675457e-01	19
4908093	9.999994e-01	9
4906997	1.529320e-04	38
4906953	9.995319e-01	14
4906952	3.300224e-03	35
4908032	1.000000e+00	5
4906955	8.881784e-16	50
4908035	9.999881e-01	11
4908034	3.245432e-02	32
4906954	1.193067e-05	40
4906957	8.881784e-16	50
4908037	1.013194e-01	30
4906956	8.881784e-16	50
4908036	6.640945e-01	24
4906959	1.000000e+00	0
4908039	2.104926e-09	45
4908038	6.640945e-01	24
4906958	9.995319e-01	14
4906945	1.049339e-07	43
4908041	1.133316e-12	48
4908040	3.245432e-02	32
4906944	1.000000e+00	3
4906947	1.529320e-04	38
4908043	9.835804e-01	18
4908042	8.388818e-01	22
4906946	2.399438e-01	28
4908045	8.881784e-16	50
4906949	1.000000e+00	2
4906948	1.621870e-08	44
4908044	1.641957e-02	33
4906951	2.104926e-09	45
4908047	7.600562e-01	23
4906950	8.881784e-16	50
4908046	8.881784e-16	50
4906968	1.611182e-01	29
4908048	5.561376e-01	25
4908049	8.881784e-16	50
4906969	8.881784e-16	50
4906970	1.013194e-01	30
4908050	9.835804e-01	18
4908051	4.529710e-14	49
4906971	9.999994e-01	9
4906972	4.438624e-01	26
4908052	6.640945e-01	24
4906973	9.999549e-01	12
4908054	8.881784e-16	50
4908055	8.881784e-16	50
4906975	7.673339e-03	34
4908056	8.881784e-16	50
4908057	4.438624e-01	26
4906961	8.881784e-16	50
4906962	9.999999e-01	8
4908058	1.529320e-04	38
4908059	1.049339e-07	43
4906963	8.881784e-16	50
4906964	1.641957e-02	33
4908060	9.999999e-01	8
4906965	8.881784e-16	50
4908062	3.300224e-03	35
4906967	8.881784e-16	50
4908063	1.000000e+00	1
4906790	3.359055e-01	27
4906791	6.640945e-01	24
4906788	5.817779e-07	42
4906789	9.999994e-01	9
4906786	2.807050e-06	41
4906787	8.881784e-16	50
4906784	8.881784e-16	50
4906785	3.300224e-03	35
4906798	8.881784e-16	50
4906799	1.854161e-11	47
4906796	8.986806e-01	21
4906797	2.104926e-09	45
4906794	2.104926e-09	45
4906795	9.405398e-01	20
4906792	8.881784e-16	50
4906807	2.807050e-06	41
4906806	9.999972e-01	10
4906805	1.049339e-07	43
4906804	8.881784e-16	50
4906803	8.388818e-01	22
4906802	9.999972e-01	10
4906801	1.000000e+00	7
4906815	8.881784e-16	50
4906814	8.881784e-16	50
4906813	8.881784e-16	50
4906812	1.854161e-11	47
4906810	8.881784e-16	50
4906809	5.946023e-02	31
4906808	8.881784e-16	50
4906756	1.000000e+00	5
4906757	2.399438e-01	28
4906759	3.359055e-01	27
4906753	1.000000e+00	0
4906754	2.807050e-06	41
4906755	9.405398e-01	20
4906764	1.000000e+00	6
4906765	1.000000e+00	7
4906766	8.881784e-16	50
4906767	9.923267e-01	17
4906760	4.529710e-14	49
4906761	1.611182e-01	29
4906762	1.133316e-12	48
4906763	1.193067e-05	40
4906773	1.133316e-12	48
4906772	1.000000e+00	6
4906775	1.000000e+00	7
4906774	1.641957e-02	33
4906769	1.000000e+00	7
4906771	4.438624e-01	26
4906781	4.529710e-14	49
4906780	4.529710e-14	49
4906783	1.000000e+00	0
4906782	9.998471e-01	13
4906777	1.000000e+00	5
4906776	1.641957e-02	33
4906779	1.611182e-01	29
4906778	9.999972e-01	10
4906850	8.881784e-16	50
4906851	9.999999e-01	8
4906848	1.621870e-08	44
4906849	8.881784e-16	50
4906854	4.510745e-05	39
4906855	8.881784e-16	50
4906853	1.000000e+00	1
4906858	9.999549e-01	12
4906859	1.621870e-08	44
4906856	9.675457e-01	19
4906857	9.835804e-01	18
4906862	9.999994e-01	9
4906863	1.854161e-11	47
4906860	8.881784e-16	50
4906861	1.000000e+00	4
4906866	1.049339e-07	43
4906864	6.640945e-01	24
4906871	1.621870e-08	44
4906870	4.529710e-14	49
4906869	1.000000e+00	2
4906868	1.854161e-11	47
4906875	9.999994e-01	9
4906874	3.245432e-02	32
4906872	3.359055e-01	27
4906879	1.000000e+00	5
4906877	1.133316e-12	48
4906816	9.923267e-01	17
4906817	7.600562e-01	23
4906818	1.000000e+00	0
4906819	6.640945e-01	24
4906820	9.966998e-01	16
4906822	9.986989e-01	15
4906824	5.561376e-01	25
4906825	1.133316e-12	48
4906826	6.640945e-01	24
4906827	9.999881e-01	11
4906828	8.881784e-16	50
4906829	8.388818e-01	22
4906830	8.388818e-01	22
4906833	1.000000e+00	3
4906832	2.807050e-06	41
4906835	9.999994e-01	9
4906834	1.193067e-05	40
4906837	1.000000e+00	5
4906836	9.405398e-01	20
4906839	8.881784e-16	50
4906838	3.245432e-02	32
4906841	9.995319e-01	14
4906840	9.999999e-01	8
4906843	4.510745e-05	39
4906842	4.529710e-14	49
4906845	5.817779e-07	42
4906844	8.881784e-16	50
4906846	8.881784e-16	50
4907806	1.193067e-05	40
4907807	1.000000e+00	4
4907804	2.399438e-01	28
4907805	1.193067e-05	40
4907803	9.923267e-01	17
4907800	8.881784e-16	50
4907801	1.000000e+00	7
4907798	8.881784e-16	50
4907796	8.881784e-16	50
4907797	8.881784e-16	50
4907794	8.881784e-16	50
4907795	1.000000e+00	0
4907792	1.013194e-01	30
4907793	1.133316e-12	48
4907791	9.995319e-01	14
4907790	4.529710e-14	49
4907789	8.881784e-16	50
4907788	3.359055e-01	27
4907787	1.529320e-04	38
4907786	1.611182e-01	29
4907785	8.881784e-16	50
4907784	9.999999e-01	8
4907783	5.561376e-01	25
4907782	9.995319e-01	14
4907781	4.529710e-14	49
4907780	3.245432e-02	32
4907779	2.104926e-09	45
4907778	5.946023e-02	31
4907777	1.641957e-02	33
4907776	1.000000e+00	0
4907836	8.388818e-01	22
4907837	1.854161e-11	47
4907838	8.881784e-16	50
4907839	8.881784e-16	50
4907832	2.399438e-01	28
4907833	9.995319e-01	14
4907834	8.881784e-16	50
4907835	8.881784e-16	50
4907828	8.881784e-16	50
4907829	8.881784e-16	50
4907830	8.881784e-16	50
4907824	1.854161e-11	47
4907825	9.405398e-01	20
4907826	1.301086e-03	36
4907827	8.881784e-16	50
4907821	4.529710e-14	49
4907820	1.611182e-01	29
4907823	8.881784e-16	50
4907822	8.881784e-16	50
4907817	9.999549e-01	12
4907816	1.193067e-05	40
4907819	8.881784e-16	50
4907818	1.133316e-12	48
4907812	1.000000e+00	1
4907815	2.104926e-09	45
4907814	9.999999e-01	8
4907809	8.881784e-16	50
4907808	3.300224e-03	35
4907811	1.133316e-12	48
4907810	8.881784e-16	50
4907866	4.529710e-14	49
4907867	8.881784e-16	50
4907864	8.881784e-16	50
4907870	5.561376e-01	25
4907871	4.529710e-14	49
4907868	8.881784e-16	50
4907869	1.000000e+00	4
4907858	8.881784e-16	50
4907859	1.000000e+00	0
4907856	8.881784e-16	50
4907857	1.854161e-11	47
4907862	8.881784e-16	50
4907860	7.673339e-03	34
4907861	4.510745e-05	39
4907849	8.881784e-16	50
4907848	8.881784e-16	50
4907855	9.675457e-01	19
4907854	9.999994e-01	9
4907853	9.998471e-01	13
4907852	6.640945e-01	24
4907843	1.529320e-04	38
4907842	1.133316e-12	48
4907841	8.881784e-16	50
4907840	8.881784e-16	50
4907847	1.000000e+00	6
4907846	2.807050e-06	41
4907896	8.388818e-01	22
4907897	8.881784e-16	50
4907898	6.640945e-01	24
4907899	1.854161e-11	47
4907900	8.881784e-16	50
4907901	1.000000e+00	3
4907903	4.681115e-04	37
4907888	3.359055e-01	27
4907889	1.621870e-08	44
4907891	9.998471e-01	13
4907893	1.000000e+00	0
4907894	1.013194e-01	30
4907895	8.881784e-16	50
4907881	9.999994e-01	9
4907880	8.881784e-16	50
4907883	2.807050e-06	41
4907882	9.999972e-01	10
4907885	7.673339e-03	34
4907884	4.529710e-14	49
4907887	1.000000e+00	6
4907886	5.946023e-02	31
4907873	9.999994e-01	9
4907872	1.000000e+00	0
4907875	8.881784e-16	50
4907877	2.399438e-01	28
4907876	8.881784e-16	50
4907879	1.000000e+00	7
4907878	5.946023e-02	31
4907927	3.245432e-02	32
4907926	8.881784e-16	50
4907925	8.881784e-16	50
4907924	8.881784e-16	50
4907923	9.923267e-01	17
4907922	1.611182e-01	29
4907921	1.529320e-04	38
4907935	8.388818e-01	22
4907934	9.999972e-01	10
4907933	8.881784e-16	50
4907932	1.000000e+00	6
4907930	9.999994e-01	9
4907928	8.881784e-16	50
4907910	8.881784e-16	50
4907911	7.600562e-01	23
4907908	1.000000e+00	7
4907909	8.881784e-16	50
4907906	9.405398e-01	20
4907907	9.999972e-01	10
4907904	4.529710e-14	49
4907905	8.881784e-16	50
4907918	9.998471e-01	13
4907919	5.946023e-02	31
4907916	5.817779e-07	42
4907917	1.000000e+00	0
4907914	4.529710e-14	49
4907915	9.998471e-01	13
4907912	1.000000e+00	6
4907913	5.946023e-02	31
4907957	9.999881e-01	11
4907956	1.000000e+00	6
4907959	8.881784e-16	50
4907958	8.881784e-16	50
4907953	8.881784e-16	50
4907952	4.510745e-05	39
4907955	4.510745e-05	39
4907954	1.133316e-12	48
4907965	6.640945e-01	24
4907964	9.999994e-01	9
4907967	8.881784e-16	50
4907966	4.510745e-05	39
4907961	4.529710e-14	49
4907960	4.510745e-05	39
4907963	2.807050e-06	41
4907962	4.529710e-14	49
4907940	1.611182e-01	29
4907942	9.923267e-01	17
4907943	4.510745e-05	39
4907936	9.999972e-01	10
4907937	9.966998e-01	16
4907938	9.923267e-01	17
4907948	4.529710e-14	49
4907949	8.881784e-16	50
4907950	2.399438e-01	28
4907951	9.998471e-01	13
4907944	9.986989e-01	15
4907945	1.000000e+00	0
4907946	1.193067e-05	40
4907947	8.881784e-16	50
4907987	4.529710e-14	49
4907986	9.675457e-01	19
4907985	8.881784e-16	50
4907984	1.611182e-01	29
4907991	8.881784e-16	50
4907990	2.230891e-10	46
4907989	9.999881e-01	11
4907988	9.995319e-01	14
4907995	9.999972e-01	10
4907994	4.529710e-14	49
4907993	3.245432e-02	32
4907992	4.438624e-01	26
4907999	1.133316e-12	48
4907998	8.881784e-16	50
4907997	1.621870e-08	44
4907996	7.600562e-01	23
4907970	1.854161e-11	47
4907968	9.999549e-01	12
4907974	8.881784e-16	50
4907975	8.881784e-16	50
4907972	2.230891e-10	46
4907973	3.245432e-02	32
4907979	4.529710e-14	49
4907976	8.881784e-16	50
4907977	9.923267e-01	17
4907982	1.000000e+00	0
4907983	1.000000e+00	2
4907980	5.946023e-02	31
4907981	1.611182e-01	29
4908017	8.881784e-16	50
4908016	8.881784e-16	50
4908019	3.300224e-03	35
4908018	3.245432e-02	32
4908020	9.999972e-01	10
4908023	9.999994e-01	9
4908022	1.854161e-11	47
4908025	8.881784e-16	50
4908024	8.881784e-16	50
4908027	8.881784e-16	50
4908026	8.881784e-16	50
4908029	1.193067e-05	40
4908028	9.835804e-01	18
4908031	6.640945e-01	24
4908030	1.133316e-12	48
4908000	8.881784e-16	50
4908001	1.000000e+00	0
4908002	1.133316e-12	48
4908003	8.881784e-16	50
4908004	3.300224e-03	35
4908005	2.230891e-10	46
4908006	1.000000e+00	3
4908007	3.359055e-01	27
4908008	5.946023e-02	31
4908009	5.561376e-01	25
4908010	8.881784e-16	50
4908011	1.000000e+00	0
4908013	1.000000e+00	6
4908015	1.133316e-12	48
4907533	8.388818e-01	22
4907532	6.640945e-01	24
4907535	9.999972e-01	10
4907534	8.881784e-16	50
4907529	1.000000e+00	7
4907528	1.133316e-12	48
4907530	1.854161e-11	47
4907525	2.399438e-01	28
4907524	9.999972e-01	10
4907526	1.193067e-05	40
4907521	3.359055e-01	27
4907520	9.966998e-01	16
4907522	8.881784e-16	50
4907548	9.999994e-01	9
4907549	9.999972e-01	10
4907550	1.013194e-01	30
4907551	8.881784e-16	50
4907545	1.000000e+00	0
4907546	8.881784e-16	50
4907547	9.995319e-01	14
4907540	1.641957e-02	33
4907541	1.301086e-03	36
4907542	2.230891e-10	46
4907543	6.640945e-01	24
4907536	1.133316e-12	48
4907537	8.881784e-16	50
4907539	1.000000e+00	1
4907567	2.230891e-10	46
4907566	9.999972e-01	10
4907563	1.611182e-01	29
4907562	9.405398e-01	20
4907561	9.986989e-01	15
4907560	1.000000e+00	1
4907559	9.999994e-01	9
4907558	1.000000e+00	3
4907557	8.881784e-16	50
4907556	1.854161e-11	47
4907555	1.133316e-12	48
4907554	9.998471e-01	13
4907552	1.301086e-03	36
4907583	2.104926e-09	45
4907580	1.000000e+00	3
4907581	2.230891e-10	46
4907578	3.300224e-03	35
4907579	3.300224e-03	35
4907576	9.998471e-01	13
4907574	2.230891e-10	46
4907575	4.529710e-14	49
4907572	1.000000e+00	5
4907573	1.000000e+00	7
4907570	8.881784e-16	50
4907571	1.854161e-11	47
4907568	9.999881e-01	11
4907593	7.673339e-03	34
4907592	4.438624e-01	26
4907595	9.405398e-01	20
4907594	8.881784e-16	50
4907597	6.640945e-01	24
4907596	1.621870e-08	44
4907599	1.000000e+00	0
4907598	1.000000e+00	7
4907585	9.835804e-01	18
4907584	5.946023e-02	31
4907587	2.399438e-01	28
4907586	1.000000e+00	4
4907589	9.966998e-01	16
4907588	9.999549e-01	12
4907591	1.133316e-12	48
4907590	6.640945e-01	24
4907608	4.681115e-04	37
4907609	3.300224e-03	35
4907610	7.600562e-01	23
4907611	8.881784e-16	50
4907612	1.529320e-04	38
4907613	1.854161e-11	47
4907614	8.881784e-16	50
4907615	8.881784e-16	50
4907600	9.999994e-01	9
4907601	8.881784e-16	50
4907602	8.881784e-16	50
4907603	8.881784e-16	50
4907604	1.854161e-11	47
4907605	1.529320e-04	38
4907606	9.999881e-01	11
4907607	1.000000e+00	4
4907627	4.529710e-14	49
4907626	2.807050e-06	41
4907625	8.881784e-16	50
4907624	8.881784e-16	50
4907631	9.675457e-01	19
4907630	8.881784e-16	50
4907629	5.561376e-01	25
4907618	5.561376e-01	25
4907616	9.675457e-01	19
4907623	8.881784e-16	50
4907622	5.561376e-01	25
4907621	1.000000e+00	3
4907620	8.881784e-16	50
4907642	8.986806e-01	21
4907643	8.986806e-01	21
4907640	1.049339e-07	43
4907641	9.995319e-01	14
4907646	9.999972e-01	10
4907647	1.049339e-07	43
4907644	8.881784e-16	50
4907645	2.104926e-09	45
4907634	8.881784e-16	50
4907635	2.104926e-09	45
4907632	4.529710e-14	49
4907633	3.300224e-03	35
4907638	4.529710e-14	49
4907639	5.817779e-07	42
4907636	9.999994e-01	9
4907637	1.621870e-08	44
4907652	3.300224e-03	35
4907654	5.946023e-02	31
4907655	9.675457e-01	19
4907648	8.388818e-01	22
4907649	1.854161e-11	47
4907650	1.000000e+00	0
4907651	8.881784e-16	50
4907660	1.000000e+00	5
4907661	4.529710e-14	49
4907662	2.104926e-09	45
4907663	1.049339e-07	43
4907656	1.641957e-02	33
4907658	1.854161e-11	47
4907669	1.000000e+00	0
4907668	1.641957e-02	33
4907671	8.881784e-16	50
4907670	8.881784e-16	50
4907665	8.881784e-16	50
4907664	9.998471e-01	13
4907667	8.881784e-16	50
4907676	9.999994e-01	9
4907679	4.529710e-14	49
4907673	8.881784e-16	50
4907672	2.230891e-10	46
4907675	8.881784e-16	50
4907674	9.923267e-01	17
4907686	8.881784e-16	50
4907687	1.000000e+00	0
4907684	8.881784e-16	50
4907685	5.946023e-02	31
4907682	1.000000e+00	0
4907683	8.881784e-16	50
4907680	8.881784e-16	50
4907681	1.000000e+00	3
4907692	8.881784e-16	50
4907693	8.881784e-16	50
4907690	1.133316e-12	48
4907691	4.529710e-14	49
4907688	9.998471e-01	13
4907689	8.881784e-16	50
4907703	3.359055e-01	27
4907702	8.881784e-16	50
4907701	1.000000e+00	6
4907700	2.230891e-10	46
4907699	9.675457e-01	19
4907698	9.998471e-01	13
4907697	1.133316e-12	48
4907696	1.611182e-01	29
4907711	8.388818e-01	22
4907710	2.399438e-01	28
4907709	8.881784e-16	50
4907707	1.000000e+00	0
4907706	8.986806e-01	21
4907705	4.529710e-14	49
4907704	8.881784e-16	50
4907712	7.673339e-03	34
4907713	8.881784e-16	50
4907714	2.230891e-10	46
4907715	8.881784e-16	50
4907716	1.641957e-02	33
4907717	5.561376e-01	25
4907718	8.881784e-16	50
4907719	4.510745e-05	39
4907720	1.529320e-04	38
4907721	4.510745e-05	39
4907722	2.230891e-10	46
4907723	9.999999e-01	8
4907724	3.300224e-03	35
4907725	8.881784e-16	50
4907726	8.388818e-01	22
4907727	4.529710e-14	49
4907729	4.529710e-14	49
4907728	8.881784e-16	50
4907731	8.881784e-16	50
4907730	4.529710e-14	49
4907733	9.835804e-01	18
4907732	8.881784e-16	50
4907735	9.995319e-01	14
4907734	4.681115e-04	37
4907737	1.301086e-03	36
4907736	2.807050e-06	41
4907741	8.881784e-16	50
4907743	8.388818e-01	22
4907742	9.999549e-01	12
4907746	8.881784e-16	50
4907747	1.000000e+00	2
4907744	4.681115e-04	37
4907745	1.000000e+00	2
4907750	4.529710e-14	49
4907751	9.999994e-01	9
4907748	1.013194e-01	30
4907749	8.881784e-16	50
4907754	8.881784e-16	50
4907755	9.999549e-01	12
4907752	6.640945e-01	24
4907753	1.000000e+00	2
4907758	1.611182e-01	29
4907756	8.881784e-16	50
4907757	7.673339e-03	34
4907763	1.133316e-12	48
4907762	2.104926e-09	45
4907761	6.640945e-01	24
4907760	9.999549e-01	12
4907767	9.835804e-01	18
4907766	4.529710e-14	49
4907765	8.881784e-16	50
4907764	8.881784e-16	50
4907771	1.049339e-07	43
4907770	1.000000e+00	2
4907769	8.881784e-16	50
4907768	1.133316e-12	48
4907774	1.000000e+00	0
4907773	7.600562e-01	23
4907772	4.529710e-14	49
4907320	1.000000e+00	3
4907321	6.640945e-01	24
4907323	5.561376e-01	25
4907324	1.133316e-12	48
4907325	6.640945e-01	24
4907327	9.675457e-01	19
4907312	5.817779e-07	42
4907313	9.675457e-01	19
4907314	9.675457e-01	19
4907315	9.923267e-01	17
4907316	8.881784e-16	50
4907317	1.854161e-11	47
4907318	9.999972e-01	10
4907319	1.000000e+00	0
4907305	1.000000e+00	3
4907304	9.986989e-01	15
4907307	1.000000e+00	3
4907306	4.529710e-14	49
4907309	1.641957e-02	33
4907308	1.621870e-08	44
4907311	9.998471e-01	13
4907310	4.529710e-14	49
4907296	8.881784e-16	50
4907299	1.000000e+00	3
4907298	9.999994e-01	9
4907301	8.881784e-16	50
4907300	9.966998e-01	16
4907303	8.881784e-16	50
4907302	9.999881e-01	11
4907290	8.881784e-16	50
4907291	8.881784e-16	50
4907288	9.835804e-01	18
4907289	1.000000e+00	0
4907294	1.193067e-05	40
4907295	1.621870e-08	44
4907292	8.881784e-16	50
4907293	1.854161e-11	47
4907282	5.946023e-02	31
4907283	5.561376e-01	25
4907280	1.621870e-08	44
4907281	4.438624e-01	26
4907287	9.923267e-01	17
4907284	9.675457e-01	19
4907285	1.000000e+00	5
4907275	8.881784e-16	50
4907273	9.999972e-01	10
4907272	5.561376e-01	25
4907279	1.621870e-08	44
4907278	2.104926e-09	45
4907277	8.881784e-16	50
4907276	1.611182e-01	29
4907267	7.673339e-03	34
4907266	9.966998e-01	16
4907265	1.000000e+00	0
4907264	8.881784e-16	50
4907271	3.300224e-03	35
4907270	1.000000e+00	7
4907269	1.301086e-03	36
4907268	1.133316e-12	48
4907388	8.881784e-16	50
4907389	4.529710e-14	49
4907390	2.230891e-10	46
4907391	8.388818e-01	22
4907384	9.986989e-01	15
4907385	1.000000e+00	7
4907386	1.000000e+00	5
4907387	8.881784e-16	50
4907380	4.529710e-14	49
4907381	1.854161e-11	47
4907382	7.673339e-03	34
4907383	5.817779e-07	42
4907376	8.881784e-16	50
4907377	2.399438e-01	28
4907378	1.133316e-12	48
4907379	8.388818e-01	22
4907373	9.966998e-01	16
4907372	1.000000e+00	1
4907375	1.000000e+00	4
4907374	3.359055e-01	27
4907369	1.133316e-12	48
4907368	8.881784e-16	50
4907371	6.640945e-01	24
4907370	1.193067e-05	40
4907365	9.675457e-01	19
4907364	1.621870e-08	44
4907367	8.881784e-16	50
4907366	9.966998e-01	16
4907361	8.881784e-16	50
4907360	7.600562e-01	23
4907363	5.561376e-01	25
4907362	8.881784e-16	50
4907358	2.104926e-09	45
4907359	9.835804e-01	18
4907356	9.999999e-01	8
4907357	8.881784e-16	50
4907354	1.611182e-01	29
4907355	4.529710e-14	49
4907352	9.966998e-01	16
4907353	4.438624e-01	26
4907350	9.999549e-01	12
4907351	9.675457e-01	19
4907348	8.881784e-16	50
4907349	9.675457e-01	19
4907346	1.000000e+00	4
4907347	1.000000e+00	0
4907345	8.388818e-01	22
4907343	5.561376e-01	25
4907342	9.999999e-01	8
4907341	9.966998e-01	16
4907340	1.000000e+00	7
4907339	1.854161e-11	47
4907338	8.881784e-16	50
4907337	3.359055e-01	27
4907336	9.923267e-01	17
4907335	1.000000e+00	5
4907334	1.013194e-01	30
4907333	1.000000e+00	6
4907332	1.000000e+00	1
4907331	8.881784e-16	50
4907330	8.388818e-01	22
4907329	8.881784e-16	50
4907328	4.529710e-14	49
4907441	7.673339e-03	34
4907443	8.881784e-16	50
4907442	1.000000e+00	0
4907445	8.881784e-16	50
4907444	9.998471e-01	13
4907447	8.881784e-16	50
4907446	9.966998e-01	16
4907449	8.881784e-16	50
4907448	8.881784e-16	50
4907453	6.640945e-01	24
4907452	9.966998e-01	16
4907455	1.641957e-02	33
4907454	8.881784e-16	50
4907424	1.193067e-05	40
4907425	8.881784e-16	50
4907426	9.405398e-01	20
4907427	1.621870e-08	44
4907428	8.881784e-16	50
4907430	8.881784e-16	50
4907431	1.621870e-08	44
4907432	8.881784e-16	50
4907433	4.681115e-04	37
4907434	9.835804e-01	18
4907435	4.529710e-14	49
4907437	5.817779e-07	42
4907438	3.245432e-02	32
4907439	1.000000e+00	7
4907411	1.000000e+00	0
4907410	2.104926e-09	45
4907409	1.000000e+00	0
4907408	1.000000e+00	1
4907415	5.561376e-01	25
4907414	7.600562e-01	23
4907413	8.881784e-16	50
4907412	8.881784e-16	50
4907419	3.300224e-03	35
4907418	3.245432e-02	32
4907417	2.399438e-01	28
4907416	1.000000e+00	3
4907423	8.881784e-16	50
4907422	9.998471e-01	13
4907421	8.388818e-01	22
4907420	3.300224e-03	35
4907394	9.999972e-01	10
4907395	4.529710e-14	49
4907392	2.230891e-10	46
4907393	2.399438e-01	28
4907398	8.881784e-16	50
4907399	8.881784e-16	50
4907396	1.013194e-01	30
4907397	8.881784e-16	50
4907402	2.807050e-06	41
4907403	8.881784e-16	50
4907400	9.999881e-01	11
4907401	1.621870e-08	44
4907407	5.817779e-07	42
4907404	8.881784e-16	50
4907405	2.230891e-10	46
4907509	1.000000e+00	2
4907508	3.245432e-02	32
4907511	7.600562e-01	23
4907510	1.000000e+00	5
4907505	6.640945e-01	24
4907504	8.881784e-16	50
4907507	6.640945e-01	24
4907506	8.881784e-16	50
4907517	1.133316e-12	48
4907516	4.529710e-14	49
4907519	8.881784e-16	50
4907518	8.881784e-16	50
4907513	8.881784e-16	50
4907512	2.104926e-09	45
4907515	1.000000e+00	0
4907514	8.881784e-16	50
4907492	8.881784e-16	50
4907488	4.438624e-01	26
4907489	4.529710e-14	49
4907490	1.000000e+00	0
4907491	9.998471e-01	13
4907500	4.529710e-14	49
4907501	9.923267e-01	17
4907502	2.230891e-10	46
4907503	1.049339e-07	43
4907496	9.999994e-01	9
4907497	9.999549e-01	12
4907498	8.881784e-16	50
4907499	1.621870e-08	44
4907479	2.104926e-09	45
4907478	2.230891e-10	46
4907477	1.611182e-01	29
4907476	2.104926e-09	45
4907475	1.621870e-08	44
4907474	7.600562e-01	23
4907473	1.000000e+00	0
4907472	8.881784e-16	50
4907487	2.104926e-09	45
4907486	9.999881e-01	11
4907485	8.881784e-16	50
4907484	8.881784e-16	50
4907483	3.300224e-03	35
4907482	1.301086e-03	36
4907481	8.388818e-01	22
4907480	8.881784e-16	50
4907462	9.999549e-01	12
4907463	3.245432e-02	32
4907460	9.998471e-01	13
4907461	1.000000e+00	4
4907458	7.600562e-01	23
4907459	8.881784e-16	50
4907456	2.104926e-09	45
4907457	9.999994e-01	9
4907470	1.000000e+00	0
4907471	9.999881e-01	11
4907468	7.600562e-01	23
4907469	2.807050e-06	41
4907467	9.923267e-01	17
4907464	8.881784e-16	50
4907465	8.881784e-16	50
4907051	9.999999e-01	8
4907050	4.681115e-04	37
4907048	1.000000e+00	7
4907055	4.510745e-05	39
4907054	9.999999e-01	8
4907053	1.133316e-12	48
4907052	8.881784e-16	50
4907043	8.881784e-16	50
4907042	1.193067e-05	40
4907041	2.230891e-10	46
4907040	1.529320e-04	38
4907047	8.881784e-16	50
4907046	3.300224e-03	35
4907045	7.673339e-03	34
4907044	1.000000e+00	2
4907066	8.881784e-16	50
4907067	2.104926e-09	45
4907064	9.995319e-01	14
4907065	9.835804e-01	18
4907070	2.807050e-06	41
4907071	7.600562e-01	23
4907068	9.675457e-01	19
4907069	6.640945e-01	24
4907058	9.966998e-01	16
4907059	1.049339e-07	43
4907056	6.640945e-01	24
4907057	8.881784e-16	50
4907062	1.000000e+00	2
4907063	3.245432e-02	32
4907060	9.675457e-01	19
4907061	1.049339e-07	43
4907017	8.881784e-16	50
4907016	4.529710e-14	49
4907019	1.000000e+00	5
4907018	4.529710e-14	49
4907021	9.405398e-01	20
4907020	8.881784e-16	50
4907023	8.881784e-16	50
4907022	1.000000e+00	5
4907009	8.881784e-16	50
4907008	8.881784e-16	50
4907011	9.999999e-01	8
4907010	1.611182e-01	29
4907013	1.000000e+00	0
4907012	8.881784e-16	50
4907015	5.561376e-01	25
4907014	1.000000e+00	7
4907032	2.807050e-06	41
4907033	9.966998e-01	16
4907034	8.388818e-01	22
4907035	1.049339e-07	43
4907036	4.510745e-05	39
4907037	4.529710e-14	49
4907038	8.986806e-01	21
4907039	8.881784e-16	50
4907024	1.000000e+00	0
4907025	5.817779e-07	42
4907026	4.529710e-14	49
4907027	9.998471e-01	13
4907028	8.881784e-16	50
4907029	3.300224e-03	35
4907030	4.510745e-05	39
4907119	1.611182e-01	29
4907118	9.995319e-01	14
4907117	1.000000e+00	5
4907116	9.999999e-01	8
4907115	1.000000e+00	0
4907114	8.881784e-16	50
4907112	9.999549e-01	12
4907111	1.621870e-08	44
4907109	8.881784e-16	50
4907108	9.405398e-01	20
4907107	1.000000e+00	7
4907106	4.529710e-14	49
4907105	9.999549e-01	12
4907104	9.986989e-01	15
4907134	8.881784e-16	50
4907135	8.881784e-16	50
4907133	4.438624e-01	26
4907130	9.986989e-01	15
4907131	5.946023e-02	31
4907128	8.881784e-16	50
4907129	1.000000e+00	4
4907126	8.881784e-16	50
4907127	5.817779e-07	42
4907124	1.000000e+00	6
4907125	8.388818e-01	22
4907122	5.946023e-02	31
4907123	8.881784e-16	50
4907120	7.600562e-01	23
4907121	9.675457e-01	19
4907085	1.000000e+00	3
4907084	1.621870e-08	44
4907087	8.881784e-16	50
4907086	5.561376e-01	25
4907081	8.881784e-16	50
4907080	2.807050e-06	41
4907083	4.529710e-14	49
4907082	1.641957e-02	33
4907077	1.000000e+00	6
4907076	2.104926e-09	45
4907078	5.817779e-07	42
4907073	2.230891e-10	46
4907072	4.529710e-14	49
4907075	8.881784e-16	50
4907100	8.881784e-16	50
4907102	8.881784e-16	50
4907103	8.881784e-16	50
4907096	9.923267e-01	17
4907097	1.000000e+00	0
4907098	5.561376e-01	25
4907099	8.881784e-16	50
4907092	1.621870e-08	44
4907093	1.133316e-12	48
4907094	9.999549e-01	12
4907095	6.640945e-01	24
4907088	1.641957e-02	33
4907090	9.999972e-01	10
4907091	1.000000e+00	2
4907170	3.300224e-03	35
4907171	8.881784e-16	50
4907168	1.000000e+00	3
4907169	9.999999e-01	8
4907174	1.000000e+00	7
4907175	9.995319e-01	14
4907172	9.999999e-01	8
4907173	4.529710e-14	49
4907178	2.104926e-09	45
4907179	8.881784e-16	50
4907176	1.049339e-07	43
4907177	5.561376e-01	25
4907182	9.405398e-01	20
4907183	8.881784e-16	50
4907180	9.405398e-01	20
4907181	8.881784e-16	50
4907187	8.881784e-16	50
4907186	5.561376e-01	25
4907185	8.881784e-16	50
4907184	2.399438e-01	28
4907191	9.923267e-01	17
4907190	9.999881e-01	11
4907188	2.399438e-01	28
4907195	1.641957e-02	33
4907194	5.817779e-07	42
4907193	9.998471e-01	13
4907192	3.245432e-02	32
4907199	8.881784e-16	50
4907198	7.673339e-03	34
4907197	9.999549e-01	12
4907136	8.388818e-01	22
4907138	5.817779e-07	42
4907139	1.133316e-12	48
4907142	8.881784e-16	50
4907143	1.133316e-12	48
4907144	4.681115e-04	37
4907146	1.133316e-12	48
4907147	8.881784e-16	50
4907148	3.300224e-03	35
4907149	3.300224e-03	35
4907150	1.049339e-07	43
4907151	1.611182e-01	29
4907153	4.681115e-04	37
4907152	8.881784e-16	50
4907155	8.881784e-16	50
4907154	5.817779e-07	42
4907157	4.529710e-14	49
4907156	4.510745e-05	39
4907159	1.000000e+00	3
4907158	7.600562e-01	23
4907161	3.300224e-03	35
4907160	8.881784e-16	50
4907163	1.000000e+00	4
4907162	1.000000e+00	0
4907165	4.529710e-14	49
4907164	1.000000e+00	4
4907167	8.881784e-16	50
4907166	1.133316e-12	48
4907238	1.000000e+00	4
4907239	9.986989e-01	15
4907236	1.000000e+00	2
4907237	8.881784e-16	50
4907234	4.529710e-14	49
4907235	3.300224e-03	35
4907232	8.881784e-16	50
4907233	8.881784e-16	50
4907246	8.881784e-16	50
4907247	9.966998e-01	16
4907244	1.529320e-04	38
4907245	8.986806e-01	21
4907242	4.529710e-14	49
4907243	4.529710e-14	49
4907240	1.301086e-03	36
4907255	4.529710e-14	49
4907254	8.881784e-16	50
4907253	1.641957e-02	33
4907252	8.881784e-16	50
4907251	8.881784e-16	50
4907249	8.881784e-16	50
4907248	8.881784e-16	50
4907263	9.966998e-01	16
4907262	1.000000e+00	5
4907261	8.881784e-16	50
4907260	8.881784e-16	50
4907259	1.013194e-01	30
4907258	9.999972e-01	10
4907257	8.881784e-16	50
4907256	8.881784e-16	50
4907204	1.133316e-12	48
4907206	8.881784e-16	50
4907207	2.399438e-01	28
4907200	1.133316e-12	48
4907201	1.013194e-01	30
4907202	4.529710e-14	49
4907203	9.999999e-01	8
4907213	8.881784e-16	50
4907214	1.133316e-12	48
4907215	8.881784e-16	50
4907208	8.881784e-16	50
4907209	9.675457e-01	19
4907210	3.359055e-01	27
4907211	9.966998e-01	16
4907221	9.923267e-01	17
4907220	4.529710e-14	49
4907223	2.807050e-06	41
4907217	3.300224e-03	35
4907216	1.000000e+00	1
4907219	2.230891e-10	46
4907218	8.881784e-16	50
4907229	1.854161e-11	47
4907228	8.881784e-16	50
4907231	8.881784e-16	50
4907225	1.000000e+00	5
4907224	1.133316e-12	48
4907227	3.245432e-02	32
4907226	8.881784e-16	50
