# Supplementary material for: Translational Selection Is Ubiquitous in Prokaryotes
Source: PLoS Genet. 2010 Jun 24;6(6):e1001004. doi: 10.1371/journal.pgen.1001004 (PMC2891978; doi:10.1371/journal.pgen.1001004)
Supplement: Dataset S1 — OCU/non-OCU gene calls in 461 Bacterial and Archaeal genomes, and summary tables of genome properties and OCU preferences for specific codons. (4.77 MB ZIP) [file pgen.1001004.s001.zip › Dataset_S1_Archaea/Sulfolobus_acidocaldarius_DSM_639.arff.ocuGenes]

GeneID	signTest_p	ocuProbWinCnt
PID_162139953	4.681115e-04	37
PID_162139951	1.000000e+00	0
PID_162139949	8.881784e-16	50
PID_162139950	9.999972e-01	10
PID_162139947	8.881784e-16	50
PID_162139948	8.881784e-16	50
PID_162139946	1.000000e+00	1
3472721	9.923267e-01	17
3473781	8.881784e-16	50
3472720	9.998471e-01	13
3473780	1.000000e+00	0
3473783	9.998471e-01	13
3473782	8.881784e-16	50
3472722	1.000000e+00	5
3473777	1.301086e-03	36
3472725	1.000000e+00	3
3473776	9.995319e-01	14
3472724	8.881784e-16	50
3473779	1.000000e+00	6
3472727	8.881784e-16	50
3473778	1.000000e+00	3
3473789	4.529710e-14	49
3472729	1.529320e-04	38
3473788	8.881784e-16	50
3472728	4.681115e-04	37
3472731	8.881784e-16	50
3473791	3.359055e-01	27
3472730	4.529710e-14	49
3473790	9.999972e-01	10
3472733	1.611182e-01	29
3473785	1.193067e-05	40
3472732	8.881784e-16	50
3473784	1.000000e+00	5
3473787	1.854161e-11	47
3472734	9.999549e-01	12
3473786	8.881784e-16	50
3472704	9.999999e-01	8
3473764	1.000000e+00	5
3472705	8.881784e-16	50
3473765	7.600562e-01	23
3473766	2.399438e-01	28
3472707	5.817779e-07	42
3473767	9.923267e-01	17
3472708	1.000000e+00	5
3473760	8.881784e-16	50
3472709	1.000000e+00	1
3473761	2.399438e-01	28
3472710	1.000000e+00	6
3473762	1.000000e+00	7
3473763	9.999881e-01	11
3472711	1.000000e+00	4
3473772	1.000000e+00	0
3472712	1.854161e-11	47
3473773	1.000000e+00	3
3472713	3.359055e-01	27
3473774	1.000000e+00	2
3473775	9.986989e-01	15
3472715	1.000000e+00	4
3473768	9.999549e-01	12
3472716	8.881784e-16	50
3473769	1.000000e+00	6
3472717	8.986806e-01	21
3473770	4.681115e-04	37
3472718	8.881784e-16	50
3473771	8.881784e-16	50
3472719	1.000000e+00	0
3472755	9.405398e-01	20
3473751	1.133316e-12	48
3472754	6.640945e-01	24
3473750	1.000000e+00	4
3472753	5.817779e-07	42
3472752	4.529710e-14	49
3473748	8.881784e-16	50
3472759	2.230891e-10	46
3473747	8.881784e-16	50
3472758	1.013194e-01	30
3473746	8.881784e-16	50
3472757	8.881784e-16	50
3473745	9.999881e-01	11
3472756	8.388818e-01	22
3473744	8.881784e-16	50
3472763	1.000000e+00	4
3473759	1.641957e-02	33
3472762	1.013194e-01	30
3473758	8.881784e-16	50
3472761	1.193067e-05	40
3472760	7.673339e-03	34
3473756	4.529710e-14	49
3472767	1.133316e-12	48
3473755	4.529710e-14	49
3472766	1.000000e+00	7
3473754	8.881784e-16	50
3472765	8.986806e-01	21
3473753	8.881784e-16	50
3472764	7.673339e-03	34
3473752	1.621870e-08	44
3472738	8.881784e-16	50
3473735	8.881784e-16	50
3473732	1.000000e+00	4
3472736	8.881784e-16	50
3473733	8.881784e-16	50
3472737	4.529710e-14	49
3473730	8.881784e-16	50
3472742	4.529710e-14	49
3473731	4.529710e-14	49
3472743	2.230891e-10	46
3473728	8.881784e-16	50
3472740	1.000000e+00	3
3473729	2.104926e-09	45
3472741	9.999999e-01	8
3473742	2.104926e-09	45
3472746	8.881784e-16	50
3473743	4.510745e-05	39
3472747	5.817779e-07	42
3473740	9.995319e-01	14
3472744	3.300224e-03	35
3473741	1.621870e-08	44
3472745	1.000000e+00	6
3473738	8.881784e-16	50
3472750	5.817779e-07	42
3473739	8.881784e-16	50
3472751	7.673339e-03	34
3473736	2.104926e-09	45
3472748	8.881784e-16	50
3473737	9.995319e-01	14
3472749	9.999549e-01	12
3472661	8.881784e-16	50
3473713	4.529710e-14	49
3472660	8.881784e-16	50
3473712	9.998471e-01	13
3473715	8.881784e-16	50
3472663	8.388818e-01	22
3472662	1.000000e+00	0
3473714	8.881784e-16	50
3473717	8.881784e-16	50
3472657	8.881784e-16	50
3473716	9.995319e-01	14
3472656	8.881784e-16	50
3473719	8.881784e-16	50
3472659	1.133316e-12	48
3473718	4.510745e-05	39
3472658	1.641957e-02	33
3473721	7.600562e-01	23
3472668	2.230891e-10	46
3473723	2.230891e-10	46
3472671	2.104926e-09	45
3473722	5.946023e-02	31
3472670	8.881784e-16	50
3473725	9.405398e-01	20
3472665	9.986989e-01	15
3473724	8.881784e-16	50
3472664	7.673339e-03	34
3473727	8.881784e-16	50
3472667	1.000000e+00	0
3473726	8.881784e-16	50
3472666	1.854161e-11	47
3472644	3.300224e-03	35
3473696	8.881784e-16	50
3472645	9.999549e-01	12
3473697	4.529710e-14	49
3473698	2.230891e-10	46
3472647	2.230891e-10	46
3473699	1.854161e-11	47
3472640	8.881784e-16	50
3473700	3.359055e-01	27
3472641	2.230891e-10	46
3473701	1.529320e-04	38
3472642	8.881784e-16	50
3473702	2.104926e-09	45
3472643	4.529710e-14	49
3473703	9.999972e-01	10
3472652	8.881784e-16	50
3473704	8.881784e-16	50
3472653	5.561376e-01	25
3473705	1.133316e-12	48
3472654	9.999881e-01	11
3473706	8.881784e-16	50
3472655	1.621870e-08	44
3473707	8.881784e-16	50
3473708	8.881784e-16	50
3472649	8.881784e-16	50
3473709	8.881784e-16	50
3472650	1.000000e+00	1
3473710	1.133316e-12	48
3472651	3.359055e-01	27
3473711	4.681115e-04	37
3472695	1.013194e-01	30
3473683	1.611182e-01	29
3472694	1.013194e-01	30
3473682	9.999549e-01	12
3472693	1.000000e+00	6
3473681	9.999999e-01	8
3473680	1.000000e+00	4
3472692	4.529710e-14	49
3473687	9.405398e-01	20
3472691	1.621870e-08	44
3473686	8.986806e-01	21
3472690	4.510745e-05	39
3473685	1.000000e+00	1
3472689	5.561376e-01	25
3473684	9.923267e-01	17
3472688	8.881784e-16	50
3473691	8.881784e-16	50
3472703	2.230891e-10	46
3473690	8.881784e-16	50
3472702	9.999972e-01	10
3473689	8.881784e-16	50
3472701	8.881784e-16	50
3473688	8.881784e-16	50
3472700	8.881784e-16	50
3473695	8.881784e-16	50
3472699	1.621870e-08	44
3473694	9.675457e-01	19
3472698	9.999972e-01	10
3473693	5.561376e-01	25
3472697	1.000000e+00	5
3473692	3.300224e-03	35
3472696	9.999999e-01	8
3473666	1.193067e-05	40
3472678	1.000000e+00	7
3473667	9.923267e-01	17
3472679	8.881784e-16	50
3473664	9.995319e-01	14
3472676	8.881784e-16	50
3473665	6.640945e-01	24
3472677	8.881784e-16	50
3473670	2.807050e-06	41
3472674	4.510745e-05	39
3472675	1.529320e-04	38
3472672	9.835804e-01	18
3473669	1.000000e+00	0
3472673	8.881784e-16	50
3473674	1.000000e+00	7
3472686	1.854161e-11	47
3473672	8.881784e-16	50
3472684	2.399438e-01	28
3473673	4.510745e-05	39
3472685	4.529710e-14	49
3473678	9.675457e-01	19
3472682	8.881784e-16	50
3473679	1.854161e-11	47
3473676	9.999994e-01	9
3472680	1.000000e+00	4
3473677	1.133316e-12	48
3472681	2.807050e-06	41
3473916	5.561376e-01	25
3472856	1.000000e+00	2
3473917	1.000000e+00	2
3472857	1.000000e+00	3
3473918	1.000000e+00	3
3472858	1.000000e+00	3
3473919	9.999881e-01	11
3472859	4.510745e-05	39
3473912	9.999994e-01	9
3472860	1.000000e+00	1
3473913	9.995319e-01	14
3472861	9.405398e-01	20
3473914	8.881784e-16	50
3472862	9.999999e-01	8
3473915	3.359055e-01	27
3472863	9.999999e-01	8
3473908	5.561376e-01	25
3472848	1.000000e+00	0
3472849	8.881784e-16	50
3473909	8.881784e-16	50
3472850	2.399438e-01	28
3473910	8.881784e-16	50
3472851	3.245432e-02	32
3473911	1.854161e-11	47
3473904	1.000000e+00	2
3472852	1.000000e+00	5
3473905	1.000000e+00	3
3472853	1.013194e-01	30
3473906	5.946023e-02	31
3472854	8.881784e-16	50
3473907	1.133316e-12	48
3472855	1.000000e+00	6
3473901	1.611182e-01	29
3472841	1.000000e+00	7
3473900	1.641957e-02	33
3472840	1.000000e+00	1
3473903	7.600562e-01	23
3472843	4.510745e-05	39
3473902	9.999972e-01	10
3472842	1.000000e+00	5
3473897	1.000000e+00	3
3472845	9.998471e-01	13
3472844	1.000000e+00	6
3473899	2.807050e-06	41
3472847	2.230891e-10	46
3473898	4.438624e-01	26
3472846	9.966998e-01	16
3472833	9.999881e-01	11
3473892	8.881784e-16	50
3472832	3.245432e-02	32
3473895	8.881784e-16	50
3472835	9.999549e-01	12
3472834	5.946023e-02	31
3473889	8.881784e-16	50
3472837	1.000000e+00	0
3473888	4.529710e-14	49
3472836	1.621870e-08	44
3473891	8.881784e-16	50
3472839	1.000000e+00	6
3473890	8.881784e-16	50
3472838	8.881784e-16	50
3472890	4.681115e-04	37
3473886	1.000000e+00	2
3472891	9.999549e-01	12
3473887	6.640945e-01	24
3472888	1.000000e+00	3
3473884	7.673339e-03	34
3472889	9.999972e-01	10
3473885	1.000000e+00	0
3472894	1.621870e-08	44
3473882	1.000000e+00	5
3472895	1.000000e+00	1
3473883	9.923267e-01	17
3472892	1.000000e+00	7
3473880	1.000000e+00	2
3472893	5.946023e-02	31
3473881	8.881784e-16	50
3473878	1.000000e+00	0
3472882	8.881784e-16	50
3473879	1.000000e+00	1
3472883	3.300224e-03	35
3473876	1.000000e+00	7
3472880	8.388818e-01	22
3473877	1.000000e+00	0
3472881	9.999994e-01	9
3473874	1.000000e+00	6
3473875	7.600562e-01	23
3472887	9.999549e-01	12
3472884	1.000000e+00	7
3473873	1.000000e+00	3
3472875	4.438624e-01	26
3473870	3.300224e-03	35
3472874	8.388818e-01	22
3473869	9.675457e-01	19
3472873	8.881784e-16	50
3473868	9.995319e-01	14
3472872	1.000000e+00	2
3473867	9.999881e-01	11
3472879	8.388818e-01	22
3473866	9.999972e-01	10
3472878	4.438624e-01	26
3473865	1.000000e+00	2
3472877	9.999999e-01	8
3473864	1.000000e+00	2
3472876	1.301086e-03	36
3472867	6.640945e-01	24
3473862	1.000000e+00	0
3472866	1.000000e+00	2
3473861	9.835804e-01	18
3472865	8.881784e-16	50
3473860	1.000000e+00	1
3472864	8.881784e-16	50
3473859	1.000000e+00	0
3472871	1.301086e-03	36
3473858	1.000000e+00	4
3472870	1.000000e+00	2
3473857	1.000000e+00	0
3472869	1.133316e-12	48
3473856	1.000000e+00	0
3472868	8.881784e-16	50
3472796	9.986989e-01	15
3473849	8.881784e-16	50
3472797	8.986806e-01	21
3473850	3.300224e-03	35
3472798	7.600562e-01	23
3473851	8.881784e-16	50
3472799	9.986989e-01	15
3473852	4.529710e-14	49
3473853	8.881784e-16	50
3472793	1.529320e-04	38
3473854	8.881784e-16	50
3473855	1.000000e+00	0
3472795	4.529710e-14	49
3473840	8.881784e-16	50
3472788	8.881784e-16	50
3473841	8.881784e-16	50
3472789	1.621870e-08	44
3473842	2.104926e-09	45
3472790	3.300224e-03	35
3472791	1.854161e-11	47
3473843	5.817779e-07	42
3472784	7.673339e-03	34
3473845	8.881784e-16	50
3472786	1.133316e-12	48
3473846	4.510745e-05	39
3472787	8.881784e-16	50
3472781	1.611182e-01	29
3473833	8.881784e-16	50
3472780	8.881784e-16	50
3473832	5.946023e-02	31
3472783	1.193067e-05	40
3473835	8.881784e-16	50
3472782	8.881784e-16	50
3472777	8.881784e-16	50
3473836	1.049339e-07	43
3472776	8.881784e-16	50
3473839	8.881784e-16	50
3472779	8.881784e-16	50
3473838	4.510745e-05	39
3472778	4.681115e-04	37
3472773	1.000000e+00	1
3472772	6.640945e-01	24
3473824	9.999999e-01	8
3472775	7.673339e-03	34
3472774	9.999994e-01	9
3473826	1.000000e+00	3
3472769	1.000000e+00	6
3473828	1.611182e-01	29
3472768	1.000000e+00	7
3473831	9.405398e-01	20
3472771	9.999972e-01	10
3472770	2.104926e-09	45
3472830	1.000000e+00	5
3473818	4.529710e-14	49
3472831	1.000000e+00	4
3473819	8.388818e-01	22
3472828	7.600562e-01	23
3473816	8.881784e-16	50
3472829	1.000000e+00	6
3473817	8.881784e-16	50
3472826	8.881784e-16	50
3473822	8.881784e-16	50
3472827	5.561376e-01	25
3472824	9.923267e-01	17
3473820	3.245432e-02	32
3472825	4.510745e-05	39
3472822	8.881784e-16	50
3473810	8.881784e-16	50
3472823	4.529710e-14	49
3473811	1.193067e-05	40
3472820	8.881784e-16	50
3473808	8.881784e-16	50
3472821	8.881784e-16	50
3473809	1.049339e-07	43
3472818	6.640945e-01	24
3473814	1.854161e-11	47
3472819	1.049339e-07	43
3473815	8.881784e-16	50
3472816	8.881784e-16	50
3473812	1.000000e+00	7
3472817	8.881784e-16	50
3473813	4.681115e-04	37
3472815	8.881784e-16	50
3473803	1.000000e+00	0
3473802	1.611182e-01	29
3472814	1.013194e-01	30
3473801	9.923267e-01	17
3472813	9.995319e-01	14
3473800	1.013194e-01	30
3472812	1.000000e+00	4
3472811	9.986989e-01	15
3472810	1.611182e-01	29
3473806	4.510745e-05	39
3472809	9.405398e-01	20
3472808	9.999972e-01	10
3473804	9.998471e-01	13
3472807	4.529710e-14	49
3473795	1.621870e-08	44
3472806	1.000000e+00	6
3473794	8.986806e-01	21
3472805	9.835804e-01	18
3473793	3.245432e-02	32
3472804	3.359055e-01	27
3473792	4.529710e-14	49
3473799	8.881784e-16	50
3472802	8.881784e-16	50
3473798	8.881784e-16	50
3472801	8.881784e-16	50
3473797	1.641957e-02	33
3472800	4.529710e-14	49
3473796	8.881784e-16	50
3473511	1.000000e+00	0
3473506	1.000000e+00	0
3473507	1.000000e+00	0
3473504	1.000000e+00	0
3473505	1.000000e+00	0
3473518	1.000000e+00	0
3473519	1.000000e+00	0
3473516	1.000000e+00	0
3473517	1.000000e+00	0
3473514	1.000000e+00	0
3473515	1.000000e+00	0
3473512	1.000000e+00	0
3473513	1.000000e+00	0
3473527	9.995319e-01	14
3473526	1.000000e+00	0
3473525	3.359055e-01	27
3473524	1.854161e-11	47
3473523	4.529710e-14	49
3473522	5.946023e-02	31
3473521	4.529710e-14	49
3473520	1.000000e+00	0
3473535	1.854161e-11	47
3473534	1.000000e+00	2
3473533	1.000000e+00	2
3473532	9.966998e-01	16
3473531	2.104926e-09	45
3473530	1.000000e+00	3
3473529	9.999994e-01	9
3473528	1.000000e+00	1
3473476	8.881784e-16	50
3473479	9.999999e-01	8
3473472	1.000000e+00	7
3473473	3.245432e-02	32
3473474	8.881784e-16	50
3473475	8.881784e-16	50
3473484	1.000000e+00	2
3473486	1.000000e+00	1
3473487	9.998471e-01	13
3473480	1.049339e-07	43
3473482	6.640945e-01	24
3473483	9.999972e-01	10
3473493	1.000000e+00	5
3473495	8.881784e-16	50
3473494	1.000000e+00	0
3473488	9.999549e-01	12
3473491	8.881784e-16	50
3473501	9.999549e-01	12
3473502	1.000000e+00	0
3473496	1.000000e+00	3
3473499	9.986989e-01	15
3473498	2.807050e-06	41
3473442	8.881784e-16	50
3473443	1.133316e-12	48
3473440	8.881784e-16	50
3473441	8.881784e-16	50
3473446	8.881784e-16	50
3473447	8.881784e-16	50
3473444	1.854161e-11	47
3473445	4.510745e-05	39
3473451	2.230891e-10	46
3473448	4.529710e-14	49
3473449	8.881784e-16	50
3473454	8.881784e-16	50
3473455	8.881784e-16	50
3473452	8.881784e-16	50
3473453	8.881784e-16	50
3473459	2.104926e-09	45
3473458	4.529710e-14	49
3473457	8.881784e-16	50
3473456	7.673339e-03	34
3473463	9.923267e-01	17
3473462	9.999549e-01	12
3473460	1.049339e-07	43
3473467	1.000000e+00	5
3473466	9.999549e-01	12
3473465	8.881784e-16	50
3473464	1.621870e-08	44
3473471	3.300224e-03	35
3473470	4.681115e-04	37
3473469	1.013194e-01	30
3473468	1.133316e-12	48
3473408	9.995319e-01	14
3473409	5.946023e-02	31
3473410	1.193067e-05	40
3473411	2.104926e-09	45
3473412	9.999994e-01	9
3473413	9.835804e-01	18
3473414	9.999972e-01	10
3473415	1.000000e+00	1
3473416	1.049339e-07	43
3473417	1.000000e+00	0
3473418	8.881784e-16	50
3473419	1.193067e-05	40
3473420	1.000000e+00	3
3473421	8.881784e-16	50
3473422	9.405398e-01	20
3473423	1.013194e-01	30
3473425	9.999549e-01	12
3473424	9.999999e-01	8
3473427	9.998471e-01	13
3473426	9.998471e-01	13
3473429	5.946023e-02	31
3473428	3.245432e-02	32
3473431	1.000000e+00	1
3473430	1.000000e+00	1
3473433	7.673339e-03	34
3473435	8.881784e-16	50
3473434	8.881784e-16	50
3473437	8.881784e-16	50
3473436	8.881784e-16	50
3473439	1.013194e-01	30
3473438	8.881784e-16	50
3472587	8.881784e-16	50
3473646	9.999972e-01	10
3472586	4.529710e-14	49
3472585	9.999972e-01	10
3473644	8.881784e-16	50
3473643	1.000000e+00	7
3472591	8.881784e-16	50
3473642	3.300224e-03	35
3472590	2.807050e-06	41
3473641	1.000000e+00	3
3472589	8.881784e-16	50
3473640	1.000000e+00	7
3472588	8.881784e-16	50
3473639	1.000000e+00	2
3472579	1.133316e-12	48
3473638	1.611182e-01	29
3472578	1.641957e-02	33
3473637	8.881784e-16	50
3472577	2.807050e-06	41
3473636	9.675457e-01	19
3472576	8.881784e-16	50
3473635	4.529710e-14	49
3472583	8.881784e-16	50
3473634	1.301086e-03	36
3472582	1.611182e-01	29
3473633	2.230891e-10	46
3472581	8.881784e-16	50
3473632	9.999881e-01	11
3472580	8.881784e-16	50
3473662	9.999881e-01	11
3472602	4.510745e-05	39
3473663	9.998471e-01	13
3472603	4.510745e-05	39
3473660	8.881784e-16	50
3472600	9.923267e-01	17
3472601	1.000000e+00	7
3472606	2.104926e-09	45
3473658	1.000000e+00	6
3472607	9.999999e-01	8
3473659	4.681115e-04	37
3472604	8.881784e-16	50
3472605	2.399438e-01	28
3473657	9.923267e-01	17
3473654	1.000000e+00	1
3472594	9.995319e-01	14
3473655	1.133316e-12	48
3472595	1.611182e-01	29
3473652	8.881784e-16	50
3473653	9.999994e-01	9
3472593	2.230891e-10	46
3473650	1.000000e+00	0
3473651	2.104926e-09	45
3473648	1.000000e+00	3
3472596	8.881784e-16	50
3473649	7.673339e-03	34
3472597	1.000000e+00	0
3473613	3.359055e-01	27
3472617	8.388818e-01	22
3473612	9.999999e-01	8
3472616	4.529710e-14	49
3473615	1.000000e+00	0
3472619	1.000000e+00	4
3473614	9.835804e-01	18
3472618	2.104926e-09	45
3473609	1.000000e+00	6
3472621	1.133316e-12	48
3473608	1.000000e+00	1
3472620	3.245432e-02	32
3473611	8.388818e-01	22
3472623	1.000000e+00	5
3473610	9.995319e-01	14
3472622	1.000000e+00	5
3473605	8.881784e-16	50
3472609	8.881784e-16	50
3472608	9.923267e-01	17
3473607	8.881784e-16	50
3472611	1.000000e+00	2
3473606	8.881784e-16	50
3472610	1.000000e+00	4
3472613	1.621870e-08	44
3473600	1.000000e+00	5
3472612	1.621870e-08	44
3473603	9.966998e-01	16
3472615	1.000000e+00	6
3473602	1.529320e-04	38
3472614	9.675457e-01	19
3472632	8.881784e-16	50
3473628	8.881784e-16	50
3472633	2.399438e-01	28
3473629	1.000000e+00	1
3472634	1.611182e-01	29
3473630	8.986806e-01	21
3472635	2.104926e-09	45
3473631	3.245432e-02	32
3472636	1.529320e-04	38
3473624	8.881784e-16	50
3472637	8.881784e-16	50
3473625	4.438624e-01	26
3472638	8.881784e-16	50
3473626	9.999994e-01	9
3472639	8.986806e-01	21
3473627	9.999549e-01	12
3473620	4.529710e-14	49
3472624	1.000000e+00	3
3472625	8.881784e-16	50
3473621	1.193067e-05	40
3472626	9.966998e-01	16
3473622	8.881784e-16	50
3472627	1.000000e+00	6
3473623	9.923267e-01	17
3473616	3.245432e-02	32
3473617	1.000000e+00	3
3472629	7.673339e-03	34
3473618	9.675457e-01	19
3472630	1.000000e+00	2
3473619	1.301086e-03	36
3472631	8.881784e-16	50
3473579	9.675457e-01	19
3473578	1.641957e-02	33
3473577	8.881784e-16	50
3473576	8.881784e-16	50
3473583	9.999994e-01	9
3473581	1.000000e+00	2
3473571	1.301086e-03	36
3473570	9.999549e-01	12
3473569	9.835804e-01	18
3473568	3.245432e-02	32
3473575	8.881784e-16	50
3473573	1.000000e+00	5
3473572	1.641957e-02	33
3473594	8.881784e-16	50
3472542	2.230891e-10	46
3473595	3.359055e-01	27
3473592	8.881784e-16	50
3472540	8.881784e-16	50
3473593	2.807050e-06	41
3472541	9.966998e-01	16
3473598	1.000000e+00	4
3472538	1.000000e+00	1
3473599	1.641957e-02	33
3472539	1.000000e+00	1
3473596	8.986806e-01	21
3472536	1.854161e-11	47
3473597	1.611182e-01	29
3472537	1.000000e+00	5
3472534	9.999972e-01	10
3473586	1.000000e+00	1
3473587	8.881784e-16	50
3472532	9.999972e-01	10
3473584	1.013194e-01	30
3472533	1.000000e+00	7
3473585	1.641957e-02	33
3473590	4.529710e-14	49
3473591	2.104926e-09	45
3472531	9.999999e-01	8
3473588	1.301086e-03	36
3473589	8.881784e-16	50
3472557	8.881784e-16	50
3473545	1.000000e+00	7
3472556	1.529320e-04	38
3473544	9.998471e-01	13
3472559	2.230891e-10	46
3473547	2.104926e-09	45
3472558	8.881784e-16	50
3473546	1.000000e+00	0
3472553	2.399438e-01	28
3472552	4.529710e-14	49
3473548	1.000000e+00	3
3472555	1.621870e-08	44
3473551	1.301086e-03	36
3472554	4.510745e-05	39
3473550	4.529710e-14	49
3472549	4.510745e-05	39
3473537	5.946023e-02	31
3472548	2.230891e-10	46
3473536	1.000000e+00	7
3472550	8.881784e-16	50
3473538	9.999549e-01	12
3472545	8.881784e-16	50
3473541	9.835804e-01	18
3473540	1.000000e+00	5
3472544	8.881784e-16	50
3473543	1.000000e+00	2
3472547	1.000000e+00	0
3473542	1.000000e+00	0
3472546	1.301086e-03	36
3473560	8.881784e-16	50
3472572	9.675457e-01	19
3473561	1.621870e-08	44
3472573	1.000000e+00	4
3472574	4.529710e-14	49
3473563	9.966998e-01	16
3472575	1.529320e-04	38
3473564	2.399438e-01	28
3472568	4.438624e-01	26
3473565	5.561376e-01	25
3472569	8.881784e-16	50
3473566	8.881784e-16	50
3472570	8.388818e-01	22
3473567	9.999881e-01	11
3472571	8.881784e-16	50
3473552	8.881784e-16	50
3472564	8.881784e-16	50
3473553	6.640945e-01	24
3472565	2.230891e-10	46
3473554	4.510745e-05	39
3472566	8.881784e-16	50
3473555	8.881784e-16	50
3472567	8.881784e-16	50
3473556	5.946023e-02	31
3472560	8.881784e-16	50
3472561	4.681115e-04	37
3473558	2.230891e-10	46
3472562	8.881784e-16	50
3473559	1.611182e-01	29
3472563	4.681115e-04	37
3474259	9.998471e-01	13
3473271	8.881784e-16	50
3474258	9.999999e-01	8
3473270	3.245432e-02	32
3473269	1.133316e-12	48
3474257	3.300224e-03	35
3473268	4.529710e-14	49
3474256	8.881784e-16	50
3474263	8.881784e-16	50
3473267	3.359055e-01	27
3474262	1.000000e+00	4
3473266	8.388818e-01	22
3474261	1.049339e-07	43
3473265	9.675457e-01	19
3474260	1.621870e-08	44
3473264	1.133316e-12	48
3473279	4.529710e-14	49
3474267	1.013194e-01	30
3473278	1.193067e-05	40
3474266	8.881784e-16	50
3473277	8.881784e-16	50
3474265	8.881784e-16	50
3473276	8.881784e-16	50
3474264	9.986989e-01	15
3473275	2.230891e-10	46
3474271	8.881784e-16	50
3473274	2.230891e-10	46
3474270	1.133316e-12	48
3474269	8.881784e-16	50
3474268	6.640945e-01	24
3473254	3.300224e-03	35
3474242	3.300224e-03	35
3474243	4.529710e-14	49
3474240	8.881784e-16	50
3473253	8.881784e-16	50
3474241	1.854161e-11	47
3473250	1.000000e+00	1
3474246	1.641957e-02	33
3473251	3.300224e-03	35
3474247	8.881784e-16	50
3473248	9.995319e-01	14
3474244	4.529710e-14	49
3473249	1.000000e+00	0
3473262	8.881784e-16	50
3474250	8.881784e-16	50
3473263	8.881784e-16	50
3474251	8.986806e-01	21
3473260	1.133316e-12	48
3474248	4.510745e-05	39
3474249	2.399438e-01	28
3473258	8.881784e-16	50
3474254	8.881784e-16	50
3473259	8.881784e-16	50
3474255	2.230891e-10	46
3473256	2.399438e-01	28
3474252	8.881784e-16	50
3473257	9.999881e-01	11
3474253	8.986806e-01	21
3473237	1.000000e+00	3
3474289	8.881784e-16	50
3473236	1.854161e-11	47
3474288	9.999994e-01	9
3473239	2.104926e-09	45
3474291	8.881784e-16	50
3473238	1.000000e+00	2
3474290	1.301086e-03	36
3473233	1.854161e-11	47
3474293	1.000000e+00	5
3474292	9.999549e-01	12
3473232	9.405398e-01	20
3473235	8.881784e-16	50
3474295	4.510745e-05	39
3473234	1.000000e+00	1
3474294	7.600562e-01	23
3474297	9.835804e-01	18
3474296	9.999972e-01	10
3474299	1.621870e-08	44
3473246	9.998471e-01	13
3474298	1.000000e+00	2
3473241	8.881784e-16	50
3474301	4.529710e-14	49
3473240	8.881784e-16	50
3473243	1.000000e+00	4
3474303	8.881784e-16	50
3473242	9.999999e-01	8
3474302	2.104926e-09	45
3474272	1.621870e-08	44
3474273	8.881784e-16	50
3473221	8.881784e-16	50
3474274	8.881784e-16	50
3473222	1.641957e-02	33
3474275	1.301086e-03	36
3473223	1.133316e-12	48
3474276	1.000000e+00	7
3473216	1.000000e+00	0
3474277	2.104926e-09	45
3473217	1.000000e+00	1
3474278	1.641957e-02	33
3473218	1.000000e+00	0
3474279	1.641957e-02	33
3473219	1.000000e+00	0
3474280	4.510745e-05	39
3473228	4.681115e-04	37
3474281	2.104926e-09	45
3473229	1.193067e-05	40
3474282	1.529320e-04	38
3473230	9.986989e-01	15
3474283	3.359055e-01	27
3473231	1.193067e-05	40
3474284	1.193067e-05	40
3473224	2.230891e-10	46
3474285	8.881784e-16	50
3473225	1.000000e+00	1
3474286	1.000000e+00	5
3473226	1.133316e-12	48
3474287	7.600562e-01	23
3473227	1.000000e+00	0
3473203	1.193067e-05	40
3474198	9.999999e-01	8
3473202	8.388818e-01	22
3474197	1.133316e-12	48
3473201	2.104926e-09	45
3474196	1.854161e-11	47
3473200	4.529710e-14	49
3474195	1.000000e+00	1
3474194	1.049339e-07	43
3473206	1.000000e+00	3
3474193	9.986989e-01	15
3474192	1.621870e-08	44
3473211	8.388818e-01	22
3474207	1.000000e+00	0
3474206	2.230891e-10	46
3474205	4.529710e-14	49
3473209	8.881784e-16	50
3474204	1.000000e+00	3
3473208	9.966998e-01	16
3474203	9.999994e-01	9
3473215	1.000000e+00	3
3474202	9.923267e-01	17
3473214	1.000000e+00	1
3474201	4.510745e-05	39
3473213	9.999999e-01	8
3474200	1.854161e-11	47
3473212	1.000000e+00	3
3473186	8.881784e-16	50
3474182	2.807050e-06	41
3473187	8.881784e-16	50
3474183	1.621870e-08	44
3474180	9.995319e-01	14
3473184	1.854161e-11	47
3473185	8.986806e-01	21
3473190	1.133316e-12	48
3474178	8.986806e-01	21
3473191	8.881784e-16	50
3474179	8.388818e-01	22
3473188	9.999549e-01	12
3474176	9.999972e-01	10
3474177	9.966998e-01	16
3473194	4.529710e-14	49
3474190	8.881784e-16	50
3473195	1.000000e+00	1
3474191	9.966998e-01	16
3473192	9.986989e-01	15
3474188	3.359055e-01	27
3474189	1.854161e-11	47
3474186	1.049339e-07	43
3473199	8.881784e-16	50
3474187	8.881784e-16	50
3473196	5.817779e-07	42
3473197	3.300224e-03	35
3474185	8.986806e-01	21
3474229	8.986806e-01	21
3473169	8.881784e-16	50
3474228	1.000000e+00	6
3474231	2.230891e-10	46
3473171	1.193067e-05	40
3474230	1.133316e-12	48
3474225	1.133316e-12	48
3473173	6.640945e-01	24
3474224	9.995319e-01	14
3473172	4.529710e-14	49
3474227	7.673339e-03	34
3473175	9.998471e-01	13
3474226	1.621870e-08	44
3473174	1.854161e-11	47
3474237	8.881784e-16	50
3473177	4.529710e-14	49
3474236	8.986806e-01	21
3473176	1.133316e-12	48
3474239	4.529710e-14	49
3473179	1.000000e+00	2
3474238	1.621870e-08	44
3473178	8.388818e-01	22
3474233	4.529710e-14	49
3473181	1.000000e+00	6
3474232	9.999999e-01	8
3473180	1.000000e+00	0
3473183	9.405398e-01	20
3474235	5.561376e-01	25
3474234	3.359055e-01	27
3473182	1.000000e+00	1
3474212	8.881784e-16	50
3473153	8.881784e-16	50
3473154	1.529320e-04	38
3474215	1.000000e+00	0
3473156	8.881784e-16	50
3474208	5.817779e-07	42
3473157	8.881784e-16	50
3474209	7.673339e-03	34
3473158	4.529710e-14	49
3474210	9.999999e-01	8
3473159	8.881784e-16	50
3474211	1.854161e-11	47
3473160	8.881784e-16	50
3474220	5.817779e-07	42
3473161	9.835804e-01	18
3474221	9.995319e-01	14
3473162	6.640945e-01	24
3474222	1.000000e+00	6
3474223	8.388818e-01	22
3473163	3.245432e-02	32
3474216	9.923267e-01	17
3473164	1.529320e-04	38
3474217	1.000000e+00	0
3473165	9.405398e-01	20
3474218	1.000000e+00	0
3473166	8.881784e-16	50
3474219	2.807050e-06	41
3473167	8.881784e-16	50
3473406	9.835804e-01	18
3474394	1.193067e-05	40
3473407	4.529710e-14	49
3473404	8.881784e-16	50
3474392	8.881784e-16	50
3473405	9.999881e-01	11
3474393	1.301086e-03	36
3473402	8.881784e-16	50
3474398	8.881784e-16	50
3473403	4.529710e-14	49
3474399	1.000000e+00	2
3474396	9.966998e-01	16
3473401	8.881784e-16	50
3474397	8.986806e-01	21
3474386	8.881784e-16	50
3473399	1.000000e+00	4
3474387	9.998471e-01	13
3474384	9.999994e-01	9
3474385	2.807050e-06	41
3473394	4.529710e-14	49
3474390	9.986989e-01	15
3474391	9.998471e-01	13
3473392	1.854161e-11	47
3474388	4.529710e-14	49
3473393	8.881784e-16	50
3474389	3.245432e-02	32
3473391	1.013194e-01	30
3474378	1.000000e+00	4
3474377	6.640945e-01	24
3474376	1.133316e-12	48
3473388	8.881784e-16	50
3473387	3.300224e-03	35
3474383	8.881784e-16	50
3474382	5.561376e-01	25
3473386	1.611182e-01	29
3474381	9.923267e-01	17
3473385	1.641957e-02	33
3474380	1.000000e+00	6
3474371	8.881784e-16	50
3473383	1.000000e+00	1
3474370	8.881784e-16	50
3473382	8.881784e-16	50
3474369	8.881784e-16	50
3473381	9.405398e-01	20
3474368	8.881784e-16	50
3474375	9.999999e-01	8
3473379	1.000000e+00	2
3474374	8.881784e-16	50
3473378	8.881784e-16	50
3474373	1.049339e-07	43
3474372	9.995319e-01	14
3474424	8.881784e-16	50
3473372	4.681115e-04	37
3474425	8.881784e-16	50
3473373	1.000000e+00	0
3474426	6.640945e-01	24
3473374	9.986989e-01	15
3474427	1.013194e-01	30
3473375	1.000000e+00	0
3474428	8.881784e-16	50
3474429	8.881784e-16	50
3473369	9.835804e-01	18
3474430	5.561376e-01	25
3473370	1.641957e-02	33
3474431	8.881784e-16	50
3473371	1.000000e+00	2
3474416	1.000000e+00	7
3473364	8.881784e-16	50
3474417	9.999549e-01	12
3473365	9.999549e-01	12
3473366	1.049339e-07	43
3474419	3.300224e-03	35
3474420	8.881784e-16	50
3473360	9.986989e-01	15
3474421	8.881784e-16	50
3473361	1.000000e+00	4
3474422	8.881784e-16	50
3473362	1.000000e+00	7
3474423	8.881784e-16	50
3473363	1.133316e-12	48
3473357	8.881784e-16	50
3473356	8.881784e-16	50
3473359	5.817779e-07	42
3474410	1.000000e+00	4
3473358	9.675457e-01	19
3474413	8.881784e-16	50
3473353	9.998471e-01	13
3473352	9.986989e-01	15
3474415	1.013194e-01	30
3473355	4.510745e-05	39
3474414	4.529710e-14	49
3473354	9.675457e-01	19
3473349	1.000000e+00	2
3474401	9.999549e-01	12
3473348	9.999549e-01	12
3474400	1.000000e+00	0
3473351	1.000000e+00	4
3474403	9.995319e-01	14
3473350	9.998471e-01	13
3474402	4.529710e-14	49
3473345	1.000000e+00	7
3474405	1.621870e-08	44
3473344	9.923267e-01	17
3474404	1.000000e+00	2
3474407	1.611182e-01	29
3473347	4.529710e-14	49
3474406	8.881784e-16	50
3473346	5.946023e-02	31
3474334	1.000000e+00	7
3473338	1.000000e+00	5
3474335	8.881784e-16	50
3473336	8.881784e-16	50
3474332	1.621870e-08	44
3473337	1.000000e+00	0
3474333	4.438624e-01	26
3474330	2.230891e-10	46
3473342	8.881784e-16	50
3474331	8.881784e-16	50
3473343	1.621870e-08	44
3474328	9.405398e-01	20
3473340	4.529710e-14	49
3474329	1.000000e+00	3
3473330	1.000000e+00	5
3474326	1.000000e+00	0
3473331	4.529710e-14	49
3474327	1.000000e+00	0
3474324	1.000000e+00	6
3473328	8.881784e-16	50
3473329	5.946023e-02	31
3474325	1.000000e+00	5
3473334	1.529320e-04	38
3474322	4.529710e-14	49
3473335	9.999999e-01	8
3474323	1.000000e+00	3
3473332	9.986989e-01	15
3474320	4.529710e-14	49
3473333	1.000000e+00	3
3474321	1.854161e-11	47
3474319	3.300224e-03	35
3473323	3.359055e-01	27
3474318	5.817779e-07	42
3473322	1.000000e+00	5
3474317	8.881784e-16	50
3473321	8.881784e-16	50
3474316	9.999999e-01	8
3473320	8.881784e-16	50
3474315	1.000000e+00	3
3473327	1.000000e+00	5
3474314	4.510745e-05	39
3474313	8.881784e-16	50
3474312	4.529710e-14	49
3473324	1.000000e+00	5
3474311	8.881784e-16	50
3473315	9.405398e-01	20
3474310	8.881784e-16	50
3473314	8.881784e-16	50
3474309	1.013194e-01	30
3473313	9.998471e-01	13
3474308	1.000000e+00	7
3473312	1.000000e+00	7
3474307	1.000000e+00	6
3473319	9.999994e-01	9
3474306	1.000000e+00	2
3473318	1.529320e-04	38
3474305	4.529710e-14	49
3473317	1.000000e+00	4
3474304	1.000000e+00	0
3473316	1.000000e+00	5
3474364	8.881784e-16	50
3473304	1.013194e-01	30
3474365	7.600562e-01	23
3473305	9.675457e-01	19
3474366	9.986989e-01	15
3473306	3.300224e-03	35
3474367	6.640945e-01	24
3473307	2.104926e-09	45
3474360	8.986806e-01	21
3473308	1.301086e-03	36
3474361	4.510745e-05	39
3473309	1.000000e+00	7
3474362	8.881784e-16	50
3473310	1.621870e-08	44
3474363	8.881784e-16	50
3473311	2.399438e-01	28
3474356	4.438624e-01	26
3473296	2.230891e-10	46
3474357	2.104926e-09	45
3473297	4.681115e-04	37
3474358	4.529710e-14	49
3473298	8.881784e-16	50
3474359	1.611182e-01	29
3473299	8.881784e-16	50
3474352	9.998471e-01	13
3473300	1.133316e-12	48
3474353	9.999881e-01	11
3473301	3.245432e-02	32
3474354	9.675457e-01	19
3473302	4.529710e-14	49
3474355	1.854161e-11	47
3473303	5.817779e-07	42
3473289	8.881784e-16	50
3474349	3.245432e-02	32
3473288	1.000000e+00	1
3474348	2.399438e-01	28
3473291	4.529710e-14	49
3474351	9.405398e-01	20
3473290	5.561376e-01	25
3474350	7.600562e-01	23
3473293	4.510745e-05	39
3473292	8.881784e-16	50
3473295	9.835804e-01	18
3474347	1.049339e-07	43
3473294	3.245432e-02	32
3474346	7.673339e-03	34
3473281	4.510745e-05	39
3473280	1.854161e-11	47
3474340	8.881784e-16	50
3473283	8.881784e-16	50
3474343	8.881784e-16	50
3473282	1.854161e-11	47
3474342	8.881784e-16	50
3473285	8.881784e-16	50
3474337	9.986989e-01	15
3474336	2.807050e-06	41
3473287	1.000000e+00	6
3474339	8.881784e-16	50
3473286	9.999881e-01	11
3474338	4.510745e-05	39
3473984	5.817779e-07	42
3472996	9.999881e-01	11
3473985	8.881784e-16	50
3472997	1.000000e+00	7
3473986	8.881784e-16	50
3472998	8.881784e-16	50
3473987	3.300224e-03	35
3472999	9.995319e-01	14
3473988	2.104926e-09	45
3472992	1.000000e+00	2
3473989	1.193067e-05	40
3472993	1.000000e+00	0
3473990	4.681115e-04	37
3472994	4.681115e-04	37
3473991	6.640945e-01	24
3472995	1.000000e+00	7
3473992	8.881784e-16	50
3473004	5.561376e-01	25
3473993	2.807050e-06	41
3473005	8.881784e-16	50
3473994	8.881784e-16	50
3473006	8.881784e-16	50
3473995	1.000000e+00	3
3473007	2.807050e-06	41
3473996	1.000000e+00	3
3473000	8.881784e-16	50
3473997	7.673339e-03	34
3473001	9.999999e-01	8
3473998	1.000000e+00	0
3473002	9.999999e-01	8
3473999	8.881784e-16	50
3473003	1.000000e+00	6
3474001	9.999999e-01	8
3473013	8.388818e-01	22
3474000	5.561376e-01	25
3473012	9.999994e-01	9
3474003	4.529710e-14	49
3473015	6.640945e-01	24
3474005	1.000000e+00	3
3473009	9.999994e-01	9
3474004	1.133316e-12	48
3473008	7.600562e-01	23
3473011	4.681115e-04	37
3474006	2.807050e-06	41
3473010	8.881784e-16	50
3473021	9.999999e-01	8
3474009	1.000000e+00	0
3473020	1.133316e-12	48
3474008	9.999994e-01	9
3473023	1.013194e-01	30
3474011	1.000000e+00	0
3473022	8.881784e-16	50
3474010	9.986989e-01	15
3473017	2.807050e-06	41
3474013	1.000000e+00	7
3474012	1.193067e-05	40
3473019	8.881784e-16	50
3474015	2.399438e-01	28
3473018	6.640945e-01	24
3474014	1.000000e+00	0
3472966	1.611182e-01	29
3474018	9.986989e-01	15
3472967	8.881784e-16	50
3474019	1.000000e+00	4
3472964	8.881784e-16	50
3474016	1.049339e-07	43
3472965	1.133316e-12	48
3474017	8.986806e-01	21
3472962	1.641957e-02	33
3474022	9.999999e-01	8
3472963	1.854161e-11	47
3474023	1.000000e+00	6
3472960	8.881784e-16	50
3474020	7.600562e-01	23
3472961	8.986806e-01	21
3474021	1.854161e-11	47
3472974	9.995319e-01	14
3474026	8.881784e-16	50
3472975	1.301086e-03	36
3474027	2.230891e-10	46
3472972	4.510745e-05	39
3474024	9.999881e-01	11
3472973	8.881784e-16	50
3474025	7.600562e-01	23
3472970	4.529710e-14	49
3474030	1.000000e+00	2
3474031	1.000000e+00	6
3472968	1.000000e+00	1
3474028	8.986806e-01	21
3472969	8.881784e-16	50
3474029	9.999881e-01	11
3474035	9.999881e-01	11
3472983	1.013194e-01	30
3472982	4.681115e-04	37
3474034	1.133316e-12	48
3472981	9.986989e-01	15
3474033	8.881784e-16	50
3472980	8.881784e-16	50
3474032	1.529320e-04	38
3472979	3.359055e-01	27
3474039	1.013194e-01	30
3472978	1.000000e+00	1
3474038	2.104926e-09	45
3472977	1.301086e-03	36
3472976	1.611182e-01	29
3474036	1.000000e+00	3
3474043	8.881784e-16	50
3472991	1.000000e+00	2
3474042	9.675457e-01	19
3472990	8.881784e-16	50
3474041	4.529710e-14	49
3472989	4.529710e-14	49
3474040	1.854161e-11	47
3472988	5.817779e-07	42
3474047	8.881784e-16	50
3472987	8.881784e-16	50
3474046	8.881784e-16	50
3472986	7.600562e-01	23
3474045	2.230891e-10	46
3472985	5.946023e-02	31
3474044	8.881784e-16	50
3472984	4.529710e-14	49
3472928	1.133316e-12	48
3473924	9.999549e-01	12
3472929	7.673339e-03	34
3473925	9.998471e-01	13
3473926	1.000000e+00	1
3472931	2.399438e-01	28
3473927	4.438624e-01	26
3472932	1.000000e+00	6
3473920	1.000000e+00	1
3472933	2.230891e-10	46
3473921	9.986989e-01	15
3472934	5.946023e-02	31
3473922	1.000000e+00	0
3472935	8.881784e-16	50
3473923	1.000000e+00	3
3472936	1.000000e+00	7
3473932	8.881784e-16	50
3472937	2.104926e-09	45
3473933	4.529710e-14	49
3472938	1.049339e-07	43
3473934	9.999999e-01	8
3472939	8.881784e-16	50
3473935	4.529710e-14	49
3473928	8.881784e-16	50
3472941	8.881784e-16	50
3473929	5.817779e-07	42
3472942	9.999994e-01	9
3473930	8.881784e-16	50
3472943	8.881784e-16	50
3473931	9.405398e-01	20
3472945	8.881784e-16	50
3473941	2.807050e-06	41
3472944	8.881784e-16	50
3473940	9.999972e-01	10
3473943	8.881784e-16	50
3472947	5.561376e-01	25
3473942	2.230891e-10	46
3472946	9.999999e-01	8
3472949	2.399438e-01	28
3473937	8.881784e-16	50
3472948	1.000000e+00	4
3473936	1.641957e-02	33
3472951	1.529320e-04	38
3473939	4.438624e-01	26
3472950	1.049339e-07	43
3473938	4.529710e-14	49
3473949	8.881784e-16	50
3472953	1.133316e-12	48
3473948	9.999549e-01	12
3472952	1.641957e-02	33
3473951	9.999881e-01	11
3472955	1.611182e-01	29
3473950	1.000000e+00	2
3472954	1.000000e+00	7
3473945	3.245432e-02	32
3473944	2.104926e-09	45
3473947	1.000000e+00	7
3472959	8.881784e-16	50
3473946	1.049339e-07	43
3472958	9.966998e-01	16
3473958	1.611182e-01	29
3472898	1.000000e+00	0
3473959	8.881784e-16	50
3472899	1.000000e+00	7
3473956	8.881784e-16	50
3472896	1.133316e-12	48
3473957	1.133316e-12	48
3472897	5.817779e-07	42
3473954	4.529710e-14	49
3472902	5.817779e-07	42
3473955	8.881784e-16	50
3472903	1.000000e+00	1
3473952	8.881784e-16	50
3472900	2.230891e-10	46
3473953	8.881784e-16	50
3472901	9.999549e-01	12
3472906	8.881784e-16	50
3473966	8.388818e-01	22
3472907	1.301086e-03	36
3473967	9.999999e-01	8
3473964	8.881784e-16	50
3472904	1.000000e+00	7
3473965	1.621870e-08	44
3472905	1.000000e+00	2
3472910	1.000000e+00	7
3473962	3.300224e-03	35
3472911	4.681115e-04	37
3473963	2.230891e-10	46
3472908	1.854161e-11	47
3473960	8.881784e-16	50
3472909	1.133316e-12	48
3473961	2.230891e-10	46
3472915	1.000000e+00	0
3473975	9.986989e-01	15
3472914	9.923267e-01	17
3473974	8.881784e-16	50
3472913	1.000000e+00	0
3473973	8.881784e-16	50
3472912	8.881784e-16	50
3473972	5.817779e-07	42
3472919	1.000000e+00	0
3473971	8.881784e-16	50
3472918	1.000000e+00	2
3473970	9.995319e-01	14
3472917	8.881784e-16	50
3473969	8.881784e-16	50
3472916	8.881784e-16	50
3473968	9.835804e-01	18
3472923	9.998471e-01	13
3472922	9.405398e-01	20
3472921	1.854161e-11	47
3473981	8.881784e-16	50
3473980	1.000000e+00	3
3472927	4.510745e-05	39
3473979	9.999881e-01	11
3472926	1.193067e-05	40
3473978	9.999999e-01	8
3472925	8.881784e-16	50
3473977	1.621870e-08	44
3472924	9.995319e-01	14
3473133	1.854161e-11	47
3474120	1.000000e+00	3
3473132	8.881784e-16	50
3474123	8.881784e-16	50
3473135	8.881784e-16	50
3474122	9.999549e-01	12
3473129	7.673339e-03	34
3474124	1.529320e-04	38
3473128	8.881784e-16	50
3473131	8.881784e-16	50
3474126	9.835804e-01	18
3473130	4.529710e-14	49
3474113	9.999881e-01	11
3473125	8.881784e-16	50
3474112	2.807050e-06	41
3474115	9.999999e-01	8
3473127	8.881784e-16	50
3473126	4.529710e-14	49
3474117	8.881784e-16	50
3473121	4.681115e-04	37
3474116	4.529710e-14	49
3473120	7.673339e-03	34
3474119	8.881784e-16	50
3474118	1.641957e-02	33
3473122	9.999999e-01	8
3473148	1.000000e+00	5
3474136	1.000000e+00	5
3473149	1.529320e-04	38
3474137	1.000000e+00	2
3473150	8.881784e-16	50
3474138	9.966998e-01	16
3473151	4.529710e-14	49
3474139	1.000000e+00	5
3474140	1.000000e+00	3
3473144	8.881784e-16	50
3474141	1.611182e-01	29
3473145	1.133316e-12	48
3473146	8.881784e-16	50
3474142	9.999999e-01	8
3473147	8.881784e-16	50
3474143	1.000000e+00	2
3473141	9.999994e-01	9
3474129	1.000000e+00	1
3473142	1.000000e+00	5
3474130	9.675457e-01	19
3473136	8.881784e-16	50
3473137	9.999994e-01	9
3474133	3.359055e-01	27
3473138	4.529710e-14	49
3474134	1.000000e+00	2
3473139	9.966998e-01	16
3474135	1.000000e+00	0
3473103	1.133316e-12	48
3474155	9.405398e-01	20
3473102	3.300224e-03	35
3474154	2.807050e-06	41
3473101	8.881784e-16	50
3474153	5.561376e-01	25
3473100	2.399438e-01	28
3474152	1.000000e+00	2
3473099	1.000000e+00	6
3474159	1.013194e-01	30
3473098	8.881784e-16	50
3474158	4.529710e-14	49
3473097	8.881784e-16	50
3474157	1.049339e-07	43
3473096	7.600562e-01	23
3474156	5.946023e-02	31
3474147	5.946023e-02	31
3473094	8.881784e-16	50
3474146	7.600562e-01	23
3473093	8.881784e-16	50
3474145	9.999881e-01	11
3474144	3.300224e-03	35
3473091	1.000000e+00	0
3474151	1.000000e+00	2
3473090	4.529710e-14	49
3474150	1.000000e+00	4
3473089	1.000000e+00	4
3474149	9.999972e-01	10
3473088	1.611182e-01	29
3474148	9.966998e-01	16
3474170	1.193067e-05	40
3474171	8.881784e-16	50
3473119	1.000000e+00	3
3474168	1.000000e+00	7
3473116	1.641957e-02	33
3474169	4.529710e-14	49
3473117	8.881784e-16	50
3474174	1.000000e+00	3
3473114	1.611182e-01	29
3474175	1.000000e+00	3
3473115	1.133316e-12	48
3473112	8.881784e-16	50
3474173	1.000000e+00	6
3473113	4.681115e-04	37
3474162	1.000000e+00	2
3473110	8.881784e-16	50
3474163	1.000000e+00	2
3473111	8.881784e-16	50
3474160	9.998471e-01	13
3474161	9.995319e-01	14
3473106	8.881784e-16	50
3474166	1.013194e-01	30
3474167	4.681115e-04	37
3473107	1.000000e+00	4
3473104	1.854161e-11	47
3474164	8.881784e-16	50
3473105	1.013194e-01	30
3474165	9.999994e-01	9
3473065	2.807050e-06	41
3474061	4.529710e-14	49
3474060	2.807050e-06	41
3473067	8.881784e-16	50
3474063	1.529320e-04	38
3473066	3.245432e-02	32
3474062	8.881784e-16	50
3474057	3.245432e-02	32
3473068	5.946023e-02	31
3474056	1.193067e-05	40
3473071	4.529710e-14	49
3474059	1.133316e-12	48
3473070	1.854161e-11	47
3474058	9.405398e-01	20
3473057	4.438624e-01	26
3474053	1.000000e+00	7
3473056	8.881784e-16	50
3474052	1.013194e-01	30
3474055	1.049339e-07	43
3473058	8.881784e-16	50
3474054	9.923267e-01	17
3473061	8.881784e-16	50
3474049	8.986806e-01	21
3473060	2.230891e-10	46
3474048	5.946023e-02	31
3473063	1.013194e-01	30
3474051	8.881784e-16	50
3473062	4.510745e-05	39
3474050	9.405398e-01	20
3473080	5.561376e-01	25
3474076	4.529710e-14	49
3473081	1.000000e+00	5
3473082	3.359055e-01	27
3474078	8.881784e-16	50
3473083	1.000000e+00	0
3474079	1.854161e-11	47
3473084	9.999881e-01	11
3474072	8.881784e-16	50
3473085	1.000000e+00	0
3474073	8.881784e-16	50
3473086	1.000000e+00	3
3474074	8.881784e-16	50
3473087	2.230891e-10	46
3473072	2.104926e-09	45
3473073	4.529710e-14	49
3474070	1.000000e+00	4
3473075	1.000000e+00	2
3474071	1.013194e-01	30
3473076	9.999972e-01	10
3474064	2.807050e-06	41
3473078	8.881784e-16	50
3474066	2.104926e-09	45
3473079	9.998471e-01	13
3474067	4.438624e-01	26
3473035	1.000000e+00	1
3474095	8.881784e-16	50
3473034	8.881784e-16	50
3474094	9.675457e-01	19
3473033	8.881784e-16	50
3474093	1.529320e-04	38
3473032	8.881784e-16	50
3474092	1.000000e+00	3
3473039	9.675457e-01	19
3474091	9.966998e-01	16
3474090	1.133316e-12	48
3473037	1.301086e-03	36
3474089	3.300224e-03	35
3473036	1.611182e-01	29
3474088	9.998471e-01	13
3473027	8.881784e-16	50
3474087	1.000000e+00	3
3474086	4.510745e-05	39
3473025	8.881784e-16	50
3474085	1.000000e+00	7
3473024	1.301086e-03	36
3474084	9.966998e-01	16
3473031	9.835804e-01	18
3474083	1.193067e-05	40
3473030	8.881784e-16	50
3473029	1.000000e+00	5
3474081	1.133316e-12	48
3473028	8.881784e-16	50
3473050	9.999549e-01	12
3474110	4.529710e-14	49
3473051	8.881784e-16	50
3474111	9.999881e-01	11
3474108	8.881784e-16	50
3473049	4.529710e-14	49
3474109	1.000000e+00	2
3473054	8.881784e-16	50
3474106	8.881784e-16	50
3473055	8.881784e-16	50
3474107	8.881784e-16	50
3474104	1.000000e+00	5
3473053	8.881784e-16	50
3474105	2.807050e-06	41
3473042	1.000000e+00	4
3474102	1.854161e-11	47
3473043	8.881784e-16	50
3474103	9.835804e-01	18
3473040	1.133316e-12	48
3474100	1.621870e-08	44
3473041	1.133316e-12	48
3474101	1.000000e+00	5
3473046	8.881784e-16	50
3474098	1.000000e+00	7
3473047	8.881784e-16	50
3474099	1.000000e+00	6
3473044	8.881784e-16	50
3474096	3.359055e-01	27
3473045	4.529710e-14	49
3474097	1.000000e+00	3
3474745	4.529710e-14	49
3474744	8.881784e-16	50
3474747	2.104926e-09	45
3474746	8.881784e-16	50
3474749	1.854161e-11	47
3474748	2.807050e-06	41
3474751	1.133316e-12	48
3474750	4.510745e-05	39
3474737	1.301086e-03	36
3474736	9.999881e-01	11
3474739	1.133316e-12	48
3474738	1.621870e-08	44
3474741	8.881784e-16	50
3474740	8.881784e-16	50
3474743	1.301086e-03	36
3474742	8.881784e-16	50
3474728	1.049339e-07	43
3474729	1.000000e+00	6
3474730	1.529320e-04	38
3474731	2.230891e-10	46
3474732	5.946023e-02	31
3474733	3.300224e-03	35
3474734	9.999549e-01	12
3474720	4.438624e-01	26
3474721	1.854161e-11	47
3474722	9.999999e-01	8
3474723	8.881784e-16	50
3474724	3.300224e-03	35
3474725	9.998471e-01	13
3474726	8.881784e-16	50
3474727	1.000000e+00	4
3474715	1.854161e-11	47
3474714	9.998471e-01	13
3474713	2.807050e-06	41
3474712	8.881784e-16	50
3474719	9.999994e-01	9
3474718	8.881784e-16	50
3474716	1.621870e-08	44
3474707	8.881784e-16	50
3474706	1.000000e+00	2
3474704	1.000000e+00	1
3474711	8.881784e-16	50
3474710	9.675457e-01	19
3474709	8.881784e-16	50
3474708	2.807050e-06	41
3474698	8.881784e-16	50
3474699	8.881784e-16	50
3474696	9.999972e-01	10
3474697	1.000000e+00	5
3474703	8.881784e-16	50
3474701	8.881784e-16	50
3474690	8.881784e-16	50
3474691	1.000000e+00	2
3474688	9.995319e-01	14
3474689	1.529320e-04	38
3474694	1.000000e+00	1
3474695	1.611182e-01	29
3474692	1.854161e-11	47
3474693	1.000000e+00	7
3474813	1.133316e-12	48
3474812	9.986989e-01	15
3474815	1.000000e+00	2
3474814	1.000000e+00	1
3474809	3.245432e-02	32
3474811	1.000000e+00	4
3474810	9.999549e-01	12
3474804	1.000000e+00	3
3474807	1.133316e-12	48
3474806	1.000000e+00	2
3474800	1.000000e+00	6
3474803	8.388818e-01	22
3474802	4.529710e-14	49
3474796	1.000000e+00	4
3474797	1.000000e+00	2
3474798	1.000000e+00	0
3474799	9.986989e-01	15
3474792	1.000000e+00	1
3474794	9.999994e-01	9
3474795	1.000000e+00	0
3474788	1.000000e+00	3
3474789	9.405398e-01	20
3474790	4.681115e-04	37
3474791	8.881784e-16	50
3474784	1.000000e+00	2
3474785	8.881784e-16	50
3474786	1.133316e-12	48
3474787	1.000000e+00	5
3474783	9.986989e-01	15
3474782	9.999549e-01	12
3474781	9.999994e-01	9
3474780	1.000000e+00	4
3474779	9.966998e-01	16
3474778	4.529710e-14	49
3474777	9.835804e-01	18
3474776	1.000000e+00	3
3474775	8.388818e-01	22
3474774	2.104926e-09	45
3474773	1.301086e-03	36
3474772	1.000000e+00	4
3474771	1.000000e+00	3
3474770	5.817779e-07	42
3474769	1.133316e-12	48
3474768	9.923267e-01	17
3474766	8.881784e-16	50
3474767	1.133316e-12	48
3474764	1.000000e+00	3
3474765	2.399438e-01	28
3474762	1.621870e-08	44
3474763	1.133316e-12	48
3474760	9.923267e-01	17
3474761	8.881784e-16	50
3474758	2.104926e-09	45
3474759	1.000000e+00	7
3474756	2.399438e-01	28
3474757	8.881784e-16	50
3474754	7.600562e-01	23
3474752	8.881784e-16	50
3474753	5.946023e-02	31
3474849	5.817779e-07	42
3474848	4.529710e-14	49
3474851	9.999881e-01	11
3474850	1.529320e-04	38
3474853	4.438624e-01	26
3474852	1.301086e-03	36
3474855	5.817779e-07	42
3474854	8.881784e-16	50
3474857	8.881784e-16	50
3474856	8.881784e-16	50
3474859	2.807050e-06	41
3474858	2.230891e-10	46
3474834	9.923267e-01	17
3474835	1.000000e+00	4
3474832	8.881784e-16	50
3474833	8.881784e-16	50
3474838	1.013194e-01	30
3474839	8.881784e-16	50
3474836	5.946023e-02	31
3474837	4.681115e-04	37
3474843	8.881784e-16	50
3474840	8.881784e-16	50
3474841	5.946023e-02	31
3474846	8.881784e-16	50
3474847	1.133316e-12	48
3474844	9.675457e-01	19
3474845	4.529710e-14	49
3474819	1.000000e+00	1
3474818	9.999972e-01	10
3474817	1.000000e+00	1
3474823	1.000000e+00	5
3474822	1.000000e+00	2
3474820	1.000000e+00	2
3474827	8.881784e-16	50
3474826	4.529710e-14	49
3474825	1.133316e-12	48
3474824	1.000000e+00	0
3474831	1.301086e-03	36
3474830	9.999994e-01	9
3474829	1.000000e+00	4
3474828	9.923267e-01	17
3474475	4.529710e-14	49
3474472	9.999549e-01	12
3474473	1.000000e+00	3
3474478	1.000000e+00	4
3474479	1.854161e-11	47
3474476	1.000000e+00	0
3474477	1.854161e-11	47
3474466	1.000000e+00	6
3474467	7.673339e-03	34
3474464	9.966998e-01	16
3474465	2.399438e-01	28
3474470	9.999549e-01	12
3474471	1.529320e-04	38
3474468	9.966998e-01	16
3474469	9.999972e-01	10
3474491	1.301086e-03	36
3474490	1.000000e+00	6
3474489	6.640945e-01	24
3474488	1.000000e+00	7
3474495	9.999881e-01	11
3474494	8.881784e-16	50
3474493	1.000000e+00	1
3474492	1.621870e-08	44
3474483	9.835804e-01	18
3474482	8.881784e-16	50
3474480	1.000000e+00	3
3474487	8.881784e-16	50
3474486	8.881784e-16	50
3474485	1.529320e-04	38
3474440	1.611182e-01	29
3474441	1.621870e-08	44
3474442	1.000000e+00	7
3474443	5.817779e-07	42
3474444	9.405398e-01	20
3474445	1.621870e-08	44
3474446	8.881784e-16	50
3474447	8.881784e-16	50
3474433	1.013194e-01	30
3474434	2.230891e-10	46
3474435	4.681115e-04	37
3474436	2.399438e-01	28
3474437	5.946023e-02	31
3474438	4.510745e-05	39
3474439	8.881784e-16	50
3474457	8.388818e-01	22
3474456	1.000000e+00	3
3474459	9.999972e-01	10
3474458	8.881784e-16	50
3474460	1.000000e+00	5
3474463	7.673339e-03	34
3474462	9.999994e-01	9
3474449	1.611182e-01	29
3474448	4.529710e-14	49
3474451	1.133316e-12	48
3474450	4.681115e-04	37
3474453	9.999881e-01	11
3474452	1.133316e-12	48
3474455	8.881784e-16	50
3474454	5.946023e-02	31
3474542	1.641957e-02	33
3474543	1.641957e-02	33
3474540	7.673339e-03	34
3474541	8.881784e-16	50
3474538	8.881784e-16	50
3474539	1.000000e+00	4
3474536	3.359055e-01	27
3474535	1.854161e-11	47
3474532	1.013194e-01	30
3474533	8.881784e-16	50
3474530	1.301086e-03	36
3474531	8.881784e-16	50
3474528	8.881784e-16	50
3474529	9.995319e-01	14
3474559	1.013194e-01	30
3474558	9.966998e-01	16
3474557	8.881784e-16	50
3474556	4.510745e-05	39
3474555	2.104926e-09	45
3474554	8.881784e-16	50
3474553	9.835804e-01	18
3474552	8.881784e-16	50
3474551	4.529710e-14	49
3474550	8.881784e-16	50
3474549	9.999999e-01	8
3474547	8.881784e-16	50
3474546	2.807050e-06	41
3474545	9.995319e-01	14
3474544	8.881784e-16	50
3474508	1.000000e+00	4
3474509	8.881784e-16	50
3474510	2.807050e-06	41
3474511	4.681115e-04	37
3474504	5.817779e-07	42
3474505	9.999549e-01	12
3474506	8.881784e-16	50
3474507	7.600562e-01	23
3474500	2.230891e-10	46
3474501	4.529710e-14	49
3474502	8.388818e-01	22
3474503	8.881784e-16	50
3474496	9.995319e-01	14
3474497	7.600562e-01	23
3474498	4.529710e-14	49
3474499	4.529710e-14	49
3474525	1.854161e-11	47
3474524	5.561376e-01	25
3474526	8.881784e-16	50
3474521	1.133316e-12	48
3474520	8.881784e-16	50
3474523	8.881784e-16	50
3474522	8.881784e-16	50
3474517	2.104926e-09	45
3474516	9.986989e-01	15
3474519	8.881784e-16	50
3474518	4.529710e-14	49
[truncated: 114 more rows]
