# Supplementary material for: Translational Selection Is Ubiquitous in Prokaryotes
Source: PLoS Genet. 2010 Jun 24;6(6):e1001004. doi: 10.1371/journal.pgen.1001004 (PMC2891978; doi:10.1371/journal.pgen.1001004)
Supplement: Dataset S1 — OCU/non-OCU gene calls in 461 Bacterial and Archaeal genomes, and summary tables of genome properties and OCU preferences for specific codons. (4.77 MB ZIP) [file pgen.1001004.s001.zip › Dataset_S1_Archaea/Sulfolobus_solfataricus.arff.ocuGenes]

GeneID	signTest_p	ocuProbWinCnt
1454037	1.000000e+00	5
1454036	9.999999e-01	8
1454039	8.881784e-16	50
1454038	8.881784e-16	50
1454033	1.301086e-03	36
1454032	1.301086e-03	36
1454035	5.561376e-01	25
1454034	9.986989e-01	15
1454045	1.013194e-01	30
1454044	8.881784e-16	50
1454047	1.133316e-12	48
1454046	1.000000e+00	6
1454041	8.881784e-16	50
1454040	8.986806e-01	21
1454043	4.510745e-05	39
1454042	4.529710e-14	49
1454020	9.999972e-01	10
1454022	9.999881e-01	11
1454023	1.013194e-01	30
1454016	4.529710e-14	49
1454017	8.881784e-16	50
1454018	1.000000e+00	7
1454019	9.999549e-01	12
1454028	8.881784e-16	50
1454029	9.923267e-01	17
1454030	9.405398e-01	20
1454031	8.881784e-16	50
1454024	8.881784e-16	50
1454025	3.300224e-03	35
1454026	1.529320e-04	38
1454027	1.641957e-02	33
1454071	9.675457e-01	19
1454070	1.301086e-03	36
1454069	8.881784e-16	50
1454068	9.405398e-01	20
1454067	1.000000e+00	2
1454066	1.000000e+00	3
1454065	1.000000e+00	2
1454064	3.245432e-02	32
1454079	2.399438e-01	28
1454078	8.881784e-16	50
1454077	8.986806e-01	21
1454076	5.817779e-07	42
1454075	9.998471e-01	13
1454074	1.641957e-02	33
1454073	9.675457e-01	19
1454072	1.621870e-08	44
1454054	1.000000e+00	4
1454055	4.681115e-04	37
1454052	8.881784e-16	50
1454053	1.000000e+00	1
1454050	5.817779e-07	42
1454051	9.999999e-01	8
1454048	4.681115e-04	37
1454049	6.640945e-01	24
1454062	1.000000e+00	0
1454063	9.999972e-01	10
1454060	3.245432e-02	32
1454061	1.049339e-07	43
1454058	9.998471e-01	13
1454059	1.133316e-12	48
1454056	9.998471e-01	13
1454057	1.000000e+00	4
1453969	8.881784e-16	50
1453968	5.561376e-01	25
1453971	1.000000e+00	5
1453970	1.000000e+00	4
1453973	8.388818e-01	22
1453972	1.013194e-01	30
1453975	1.000000e+00	1
1453974	1.000000e+00	0
1453977	1.013194e-01	30
1453976	1.193067e-05	40
1453979	9.995319e-01	14
1453978	9.999881e-01	11
1453981	1.000000e+00	3
1453980	5.561376e-01	25
1453983	5.561376e-01	25
1453982	2.230891e-10	46
1453952	4.510745e-05	39
1453953	2.807050e-06	41
1453954	8.881784e-16	50
1453955	4.529710e-14	49
1453956	2.399438e-01	28
1453957	1.133316e-12	48
1453958	7.673339e-03	34
1453959	6.640945e-01	24
1453960	2.230891e-10	46
1453961	1.301086e-03	36
1453962	9.405398e-01	20
1453963	8.881784e-16	50
1453964	9.999549e-01	12
1453965	9.995319e-01	14
1453966	8.881784e-16	50
1453967	1.193067e-05	40
1454003	1.000000e+00	6
1454002	1.133316e-12	48
1454001	8.881784e-16	50
1454000	4.529710e-14	49
1454007	1.000000e+00	6
1454005	1.193067e-05	40
1454004	1.000000e+00	4
1454011	4.438624e-01	26
1454010	1.000000e+00	5
1454009	9.998471e-01	13
1454008	1.000000e+00	4
1454015	7.600562e-01	23
1454014	9.966998e-01	16
1454013	9.999972e-01	10
1454012	1.301086e-03	36
1453986	8.881784e-16	50
1453987	8.881784e-16	50
1453984	1.000000e+00	2
1453985	2.807050e-06	41
1453990	1.000000e+00	2
1453991	1.854161e-11	47
1453988	1.621870e-08	44
1453989	8.881784e-16	50
1453994	9.966998e-01	16
1453995	3.300224e-03	35
1453992	7.673339e-03	34
1453993	1.000000e+00	5
1453998	9.999549e-01	12
1453999	8.881784e-16	50
1453996	1.000000e+00	7
1453997	9.995319e-01	14
1453916	1.000000e+00	1
1453917	1.000000e+00	5
1453918	9.999881e-01	11
1453919	1.013194e-01	30
1453912	8.881784e-16	50
1453913	1.000000e+00	0
1453914	9.835804e-01	18
1453915	9.995319e-01	14
1453908	1.000000e+00	0
1453909	9.923267e-01	17
1453910	1.000000e+00	2
1453911	1.000000e+00	0
1453904	9.923267e-01	17
1453905	1.301086e-03	36
1453906	9.999881e-01	11
1453907	9.986989e-01	15
1453901	8.881784e-16	50
1453900	1.000000e+00	1
1453903	2.230891e-10	46
1453902	2.230891e-10	46
1453897	4.681115e-04	37
1453896	1.000000e+00	0
1453899	8.881784e-16	50
1453898	8.881784e-16	50
1453893	1.000000e+00	6
1453892	1.000000e+00	3
1453895	3.245432e-02	32
1453894	1.000000e+00	0
1453889	1.000000e+00	1
1453888	1.621870e-08	44
1453891	1.000000e+00	4
1453890	9.998471e-01	13
1453950	2.807050e-06	41
1453951	1.854161e-11	47
1453948	2.104926e-09	45
1453949	1.000000e+00	7
1453946	1.854161e-11	47
1453947	1.854161e-11	47
1453944	3.245432e-02	32
1453945	1.854161e-11	47
1453942	9.995319e-01	14
1453943	1.621870e-08	44
1453940	1.621870e-08	44
1453941	1.854161e-11	47
1453938	2.230891e-10	46
1453939	8.881784e-16	50
1453936	1.000000e+00	7
1453937	9.999972e-01	10
1453935	2.399438e-01	28
1453934	4.529710e-14	49
1453933	8.881784e-16	50
1453932	9.999881e-01	11
1453931	1.000000e+00	1
1453930	8.881784e-16	50
1453929	9.999881e-01	11
1453928	1.000000e+00	6
1453927	1.000000e+00	0
1453926	9.675457e-01	19
1453925	1.000000e+00	1
1453924	1.000000e+00	3
1453923	8.388818e-01	22
1453922	4.529710e-14	49
1453921	3.359055e-01	27
1453920	9.675457e-01	19
1453848	5.946023e-02	31
1453849	8.986806e-01	21
1453850	4.681115e-04	37
1453851	8.881784e-16	50
1453852	9.835804e-01	18
1453853	8.881784e-16	50
1453854	2.104926e-09	45
1453855	3.245432e-02	32
1453840	1.000000e+00	7
1453841	9.998471e-01	13
1453842	8.881784e-16	50
1453843	8.881784e-16	50
1453844	1.000000e+00	5
1453845	1.529320e-04	38
1453846	9.998471e-01	13
1453847	8.881784e-16	50
1453833	9.999999e-01	8
1453832	1.000000e+00	1
1453835	5.946023e-02	31
1453834	4.529710e-14	49
1453837	1.000000e+00	6
1453836	9.995319e-01	14
1453839	8.881784e-16	50
1453838	1.049339e-07	43
1453825	2.230891e-10	46
1453824	8.881784e-16	50
1453827	2.399438e-01	28
1453826	9.405398e-01	20
1453829	1.049339e-07	43
1453828	8.986806e-01	21
1453831	4.529710e-14	49
1453882	1.621870e-08	44
1453880	9.999881e-01	11
1453881	1.641957e-02	33
1453886	1.529320e-04	38
1453887	8.881784e-16	50
1453884	4.529710e-14	49
1453885	8.881784e-16	50
1453874	1.133316e-12	48
1453875	1.000000e+00	1
1453872	1.000000e+00	4
1453873	4.510745e-05	39
1453878	1.133316e-12	48
1453876	1.000000e+00	6
1453867	1.013194e-01	30
1453866	1.621870e-08	44
1453865	4.529710e-14	49
1453864	8.388818e-01	22
1453871	8.986806e-01	21
1453870	9.999999e-01	8
1453869	1.133316e-12	48
1453868	4.681115e-04	37
1453859	9.835804e-01	18
1453858	1.193067e-05	40
1453857	1.529320e-04	38
1453856	1.133316e-12	48
1453863	9.995319e-01	14
1453862	9.986989e-01	15
1453861	9.986989e-01	15
1453860	1.193067e-05	40
1453766	1.000000e+00	6
1453767	2.807050e-06	41
1453764	1.000000e+00	3
1453765	9.999972e-01	10
1453762	8.986806e-01	21
1453763	4.438624e-01	26
1453760	4.529710e-14	49
1453761	1.854161e-11	47
1453774	1.000000e+00	0
1453775	1.133316e-12	48
1453772	1.000000e+00	3
1453773	1.000000e+00	1
1453770	1.000000e+00	1
1453771	5.817779e-07	42
1453768	1.193067e-05	40
1453769	9.999999e-01	8
1453783	8.881784e-16	50
1453782	1.000000e+00	4
1453781	9.835804e-01	18
1453780	1.000000e+00	6
1453779	9.995319e-01	14
1453778	1.611182e-01	29
1453777	1.000000e+00	7
1453776	1.000000e+00	4
1453791	9.995319e-01	14
1453790	2.104926e-09	45
1453789	1.000000e+00	6
1453788	8.881784e-16	50
1453787	4.438624e-01	26
1453786	2.104926e-09	45
1453785	9.923267e-01	17
1453784	9.999549e-01	12
1453796	1.854161e-11	47
1453797	9.966998e-01	16
1453798	9.999999e-01	8
1453799	2.230891e-10	46
1453792	9.405398e-01	20
1453793	1.013194e-01	30
1453794	4.529710e-14	49
1453795	9.998471e-01	13
1453804	1.193067e-05	40
1453805	1.000000e+00	6
1453806	8.881784e-16	50
1453807	1.301086e-03	36
1453800	8.881784e-16	50
1453801	1.000000e+00	5
1453802	8.986806e-01	21
1453803	1.611182e-01	29
1453813	5.946023e-02	31
1453812	4.681115e-04	37
1453815	8.881784e-16	50
1453814	1.193067e-05	40
1453808	8.881784e-16	50
1453811	4.510745e-05	39
1453821	1.133316e-12	48
1453820	1.854161e-11	47
1453823	3.245432e-02	32
1453822	1.013194e-01	30
1453817	8.881784e-16	50
1453816	2.104926e-09	45
1453819	1.854161e-11	47
1453818	1.854161e-11	47
1453698	1.000000e+00	0
1453699	1.000000e+00	2
1453696	1.000000e+00	2
1453697	1.000000e+00	0
1453702	1.133316e-12	48
1453703	5.817779e-07	42
1453700	1.000000e+00	2
1453701	1.000000e+00	2
1453706	1.000000e+00	2
1453707	1.641957e-02	33
1453704	3.300224e-03	35
1453705	8.986806e-01	21
1453710	9.999881e-01	11
1453711	9.405398e-01	20
1453708	9.999881e-01	11
1453709	9.999999e-01	8
1453715	4.510745e-05	39
1453714	9.995319e-01	14
1453713	1.000000e+00	0
1453712	9.999994e-01	9
1453719	8.986806e-01	21
1453718	1.013194e-01	30
1453717	8.881784e-16	50
1453716	9.999549e-01	12
1453723	4.529710e-14	49
1453722	8.881784e-16	50
1453721	8.881784e-16	50
1453720	8.881784e-16	50
1453727	4.438624e-01	26
1453726	9.998471e-01	13
1453725	1.000000e+00	0
1453724	2.230891e-10	46
1453728	4.529710e-14	49
1453729	1.621870e-08	44
1453730	1.013194e-01	30
1453731	1.193067e-05	40
1453732	1.621870e-08	44
1453733	9.986989e-01	15
1453734	8.881784e-16	50
1453735	5.817779e-07	42
1453736	4.681115e-04	37
1453737	4.529710e-14	49
1453738	5.946023e-02	31
1453739	8.881784e-16	50
1453740	1.049339e-07	43
1453741	9.998471e-01	13
1453742	8.986806e-01	21
1453743	1.301086e-03	36
1453745	1.000000e+00	5
1453744	1.000000e+00	1
1453747	4.529710e-14	49
1453746	1.000000e+00	3
1453749	9.675457e-01	19
1453748	1.000000e+00	1
1453751	9.995319e-01	14
1453750	1.000000e+00	6
1453753	5.561376e-01	25
1453752	9.675457e-01	19
1453755	1.854161e-11	47
1453754	9.675457e-01	19
1453757	8.881784e-16	50
1453756	5.817779e-07	42
1453759	3.359055e-01	27
1453758	8.881784e-16	50
1453647	8.881784e-16	50
1453646	1.000000e+00	2
1453645	1.301086e-03	36
1453644	1.000000e+00	1
1453643	8.881784e-16	50
1453642	9.923267e-01	17
1453641	6.640945e-01	24
1453640	9.835804e-01	18
1453639	9.999972e-01	10
1453638	9.835804e-01	18
1453637	8.881784e-16	50
1453636	7.600562e-01	23
1453635	6.640945e-01	24
1453634	1.529320e-04	38
1453633	1.529320e-04	38
1453632	7.673339e-03	34
1453662	9.999881e-01	11
1453663	8.881784e-16	50
1453660	1.133316e-12	48
1453661	8.881784e-16	50
1453658	8.881784e-16	50
1453659	4.529710e-14	49
1453656	9.999994e-01	9
1453657	1.000000e+00	5
1453654	1.611182e-01	29
1453655	3.245432e-02	32
1453652	8.881784e-16	50
1453653	1.013194e-01	30
1453650	1.000000e+00	2
1453651	8.881784e-16	50
1453648	9.405398e-01	20
1453649	8.881784e-16	50
1453677	9.675457e-01	19
1453676	8.881784e-16	50
1453679	3.245432e-02	32
1453678	8.881784e-16	50
1453673	8.881784e-16	50
1453672	2.399438e-01	28
1453675	2.104926e-09	45
1453674	9.966998e-01	16
1453669	1.854161e-11	47
1453668	5.946023e-02	31
1453671	6.640945e-01	24
1453670	1.193067e-05	40
1453665	1.000000e+00	4
1453664	3.245432e-02	32
1453667	4.529710e-14	49
1453666	8.881784e-16	50
1453692	8.881784e-16	50
1453693	4.510745e-05	39
1453694	9.675457e-01	19
1453695	9.923267e-01	17
1453688	8.881784e-16	50
1453689	3.359055e-01	27
1453690	4.510745e-05	39
1453691	1.621870e-08	44
1453684	8.881784e-16	50
1453685	4.438624e-01	26
1453686	2.104926e-09	45
1453687	1.854161e-11	47
1453680	4.438624e-01	26
1453681	3.300224e-03	35
1453682	1.000000e+00	2
1453683	9.675457e-01	19
1453579	1.000000e+00	2
1453578	2.104926e-09	45
1453577	1.000000e+00	1
1453576	4.529710e-14	49
1453583	9.999881e-01	11
1453582	1.641957e-02	33
1453581	2.807050e-06	41
1453580	4.529710e-14	49
1453571	9.995319e-01	14
1453570	1.000000e+00	6
1453569	1.301086e-03	36
1453568	1.000000e+00	4
1453575	8.881784e-16	50
1453574	8.881784e-16	50
1453573	9.966998e-01	16
1453572	9.999999e-01	8
1453594	1.000000e+00	1
1453595	1.641957e-02	33
1453592	3.359055e-01	27
1453593	5.561376e-01	25
1453598	8.881784e-16	50
1453599	9.995319e-01	14
1453596	1.000000e+00	5
1453597	9.999881e-01	11
1453586	7.600562e-01	23
1453587	4.529710e-14	49
1453584	8.881784e-16	50
1453585	1.854161e-11	47
1453590	1.301086e-03	36
1453591	9.999994e-01	9
1453588	4.529710e-14	49
1453589	1.133316e-12	48
1453609	8.881784e-16	50
1453608	1.193067e-05	40
1453611	9.995319e-01	14
1453610	1.193067e-05	40
1453613	1.854161e-11	47
1453612	1.301086e-03	36
1453615	8.881784e-16	50
1453614	2.104926e-09	45
1453601	9.998471e-01	13
1453600	9.999994e-01	9
1453603	1.000000e+00	5
1453602	8.881784e-16	50
1453605	8.986806e-01	21
1453604	5.946023e-02	31
1453607	7.600562e-01	23
1453606	1.133316e-12	48
1453624	1.000000e+00	5
1453625	1.611182e-01	29
1453626	1.000000e+00	3
1453627	1.641957e-02	33
1453628	9.998471e-01	13
1453629	9.923267e-01	17
1453630	4.510745e-05	39
1453631	1.013194e-01	30
1453616	1.000000e+00	3
1453617	1.133316e-12	48
1453618	1.193067e-05	40
1453619	1.000000e+00	2
1453620	1.133316e-12	48
1453621	1.854161e-11	47
1453622	9.999972e-01	10
1453623	9.675457e-01	19
1453555	1.193067e-05	40
1453554	9.995319e-01	14
1453553	3.300224e-03	35
1453552	5.561376e-01	25
1453559	8.881784e-16	50
1453558	1.000000e+00	3
1453557	5.817779e-07	42
1453556	5.817779e-07	42
1453563	4.529710e-14	49
1453562	8.881784e-16	50
1453561	8.881784e-16	50
1453560	1.000000e+00	0
1453567	4.529710e-14	49
1453566	1.641957e-02	33
1453565	9.999549e-01	12
1453564	1.000000e+00	4
1453538	1.000000e+00	7
1453536	9.923267e-01	17
1453537	8.881784e-16	50
1453542	4.510745e-05	39
1453543	4.529710e-14	49
1453540	2.807050e-06	41
1453541	1.013194e-01	30
1453546	1.049339e-07	43
1453547	1.611182e-01	29
1453544	9.999881e-01	11
1453545	5.561376e-01	25
1453550	9.999881e-01	11
1453551	4.510745e-05	39
1453548	9.999972e-01	10
1453549	3.300224e-03	35
1453521	4.529710e-14	49
1453520	8.881784e-16	50
1453523	1.013194e-01	30
1453522	1.854161e-11	47
1453525	1.133316e-12	48
1453524	9.999881e-01	11
1453527	8.881784e-16	50
1453526	8.881784e-16	50
1453529	1.000000e+00	0
1453528	8.881784e-16	50
1453531	9.835804e-01	18
1453530	9.995319e-01	14
1453533	9.986989e-01	15
1453532	1.000000e+00	5
1453535	1.621870e-08	44
1453534	3.359055e-01	27
1453504	1.000000e+00	5
1453505	3.300224e-03	35
1453506	1.000000e+00	1
1453507	3.245432e-02	32
1453508	1.000000e+00	2
1453509	7.600562e-01	23
1453510	1.854161e-11	47
1453511	9.675457e-01	19
1453512	9.986989e-01	15
1453513	8.881784e-16	50
1453514	9.923267e-01	17
1453515	8.881784e-16	50
1453516	9.998471e-01	13
1453517	7.673339e-03	34
1453518	9.999881e-01	11
1453519	9.835804e-01	18
1453495	8.881784e-16	50
1453494	4.529710e-14	49
1453493	8.881784e-16	50
1453492	9.966998e-01	16
1453491	8.881784e-16	50
1453490	8.881784e-16	50
1453489	4.529710e-14	49
1453488	1.133316e-12	48
1453503	8.881784e-16	50
1453502	1.621870e-08	44
1453501	8.881784e-16	50
1453500	9.405398e-01	20
1453499	2.399438e-01	28
1453498	1.621870e-08	44
1453497	9.999549e-01	12
1453496	9.999994e-01	9
1453478	4.681115e-04	37
1453479	8.881784e-16	50
1453476	9.923267e-01	17
1453477	2.230891e-10	46
1453474	5.817779e-07	42
1453475	4.529710e-14	49
1453472	1.854161e-11	47
1453473	3.245432e-02	32
1453486	4.529710e-14	49
1453487	8.881784e-16	50
1453484	8.881784e-16	50
1453485	1.000000e+00	5
1453482	4.529710e-14	49
1453483	9.966998e-01	16
1453480	4.681115e-04	37
1453481	1.049339e-07	43
1453461	1.049339e-07	43
1453460	1.000000e+00	5
1453463	5.817779e-07	42
1453462	1.193067e-05	40
1453457	5.946023e-02	31
1453456	4.529710e-14	49
1453459	8.881784e-16	50
1453458	3.300224e-03	35
1453469	1.000000e+00	6
1453468	9.999881e-01	11
1453471	9.966998e-01	16
1453470	4.681115e-04	37
1453465	8.881784e-16	50
1453464	5.946023e-02	31
1453467	4.529710e-14	49
1453466	1.000000e+00	7
1453444	8.881784e-16	50
1453445	1.133316e-12	48
1453446	9.966998e-01	16
1453447	8.881784e-16	50
1453441	8.881784e-16	50
1453442	1.133316e-12	48
1453443	4.529710e-14	49
1453452	1.621870e-08	44
1453453	9.923267e-01	17
1453454	8.881784e-16	50
1453455	2.230891e-10	46
1453448	8.881784e-16	50
1453449	1.049339e-07	43
1453450	1.529320e-04	38
1453451	8.881784e-16	50
1453434	8.881784e-16	50
1453435	7.600562e-01	23
1453432	8.881784e-16	50
1453433	1.621870e-08	44
1453438	9.923267e-01	17
1453439	8.881784e-16	50
1453436	1.000000e+00	4
1453437	8.881784e-16	50
1453426	1.301086e-03	36
1453427	8.881784e-16	50
1453424	1.000000e+00	5
1453425	1.013194e-01	30
1453430	8.881784e-16	50
1453431	2.104926e-09	45
1453428	8.986806e-01	21
1453429	8.881784e-16	50
1453419	9.966998e-01	16
1453418	1.000000e+00	6
1453416	9.986989e-01	15
1453422	1.000000e+00	5
1453421	1.000000e+00	6
1453420	4.510745e-05	39
1453411	9.999972e-01	10
1453410	1.000000e+00	3
1453409	8.388818e-01	22
1453408	1.000000e+00	6
1453415	7.673339e-03	34
1453414	9.999994e-01	9
1453413	2.104926e-09	45
1453412	3.359055e-01	27
1453400	8.881784e-16	50
1453401	8.881784e-16	50
1453402	9.999972e-01	10
1453403	4.529710e-14	49
1453404	9.999881e-01	11
1453405	1.000000e+00	5
1453406	9.675457e-01	19
1453407	8.388818e-01	22
1453393	8.881784e-16	50
1453394	9.999549e-01	12
1453395	1.000000e+00	3
1453396	1.000000e+00	4
1453397	8.881784e-16	50
1453398	8.881784e-16	50
1453385	1.133316e-12	48
1453384	5.817779e-07	42
1453387	8.881784e-16	50
1453386	5.946023e-02	31
1453389	8.881784e-16	50
1453388	1.013194e-01	30
1453391	1.000000e+00	7
1453390	1.854161e-11	47
1453377	9.999999e-01	8
1453376	7.600562e-01	23
1453379	8.881784e-16	50
1453378	9.999881e-01	11
1453381	8.881784e-16	50
1453380	8.881784e-16	50
1453383	8.881784e-16	50
1453382	4.681115e-04	37
1453374	9.835804e-01	18
1453375	8.986806e-01	21
1453372	4.529710e-14	49
1453373	9.998471e-01	13
1453370	2.104926e-09	45
1453371	5.561376e-01	25
1453368	9.998471e-01	13
1453369	5.946023e-02	31
1453366	9.986989e-01	15
1453367	1.013194e-01	30
1453364	1.000000e+00	3
1453365	1.000000e+00	2
1453362	9.999994e-01	9
1453363	5.946023e-02	31
1453360	9.966998e-01	16
1453361	4.529710e-14	49
1453358	8.881784e-16	50
1453357	1.133316e-12	48
1453356	3.359055e-01	27
1453355	1.049339e-07	43
1453354	8.881784e-16	50
1453353	4.681115e-04	37
1453352	1.000000e+00	4
1453351	2.104926e-09	45
1453350	9.999881e-01	11
1453348	8.881784e-16	50
1453347	1.013194e-01	30
1453346	5.561376e-01	25
1453345	8.881784e-16	50
1453340	4.438624e-01	26
1453341	9.999881e-01	11
1453342	9.999994e-01	9
1453343	8.881784e-16	50
1453336	9.999549e-01	12
1453337	1.013194e-01	30
1453338	9.999972e-01	10
1453339	1.000000e+00	7
1453332	9.999999e-01	8
1453333	1.000000e+00	6
1453334	1.000000e+00	1
1453335	1.000000e+00	5
1453328	1.000000e+00	6
1453329	9.999972e-01	10
1453330	1.193067e-05	40
1453325	6.640945e-01	24
1453324	8.881784e-16	50
1453327	8.881784e-16	50
1453326	2.807050e-06	41
1453321	3.359055e-01	27
1453320	8.881784e-16	50
1453323	5.817779e-07	42
1453322	1.000000e+00	7
1453317	2.104926e-09	45
1453316	8.881784e-16	50
1453319	9.405398e-01	20
1453318	9.405398e-01	20
1453313	8.881784e-16	50
1453312	2.807050e-06	41
1453315	1.621870e-08	44
1453314	1.133316e-12	48
1453280	1.000000e+00	0
1453281	2.230891e-10	46
1453282	9.923267e-01	17
1453283	4.510745e-05	39
1453284	9.998471e-01	13
1453285	1.000000e+00	0
1453286	1.193067e-05	40
1453287	1.000000e+00	4
1453288	8.388818e-01	22
1453289	1.133316e-12	48
1453290	9.966998e-01	16
1453291	9.675457e-01	19
1453292	7.673339e-03	34
1453293	7.600562e-01	23
1453294	4.529710e-14	49
1453295	1.000000e+00	2
1453297	8.986806e-01	21
1453296	9.999994e-01	9
1453299	5.817779e-07	42
1453298	1.133316e-12	48
1453301	9.986989e-01	15
1453300	6.640945e-01	24
1453303	1.000000e+00	5
1453302	1.000000e+00	4
1453305	2.104926e-09	45
1453304	5.946023e-02	31
1453307	7.673339e-03	34
1453306	8.881784e-16	50
1453309	1.133316e-12	48
1453308	2.399438e-01	28
1453311	4.529710e-14	49
1453310	2.104926e-09	45
1453250	9.999972e-01	10
1453251	9.998471e-01	13
1453248	4.681115e-04	37
1453249	9.995319e-01	14
1453254	8.881784e-16	50
1453255	8.986806e-01	21
1453252	4.529710e-14	49
1453253	1.000000e+00	5
1453258	8.881784e-16	50
1453259	1.854161e-11	47
1453256	9.999994e-01	9
1453257	4.529710e-14	49
1453262	8.881784e-16	50
1453260	1.611182e-01	29
1453261	7.600562e-01	23
1453271	1.000000e+00	7
1453270	4.529710e-14	49
1453275	1.000000e+00	1
1453274	9.998471e-01	13
1453273	8.881784e-16	50
1453272	9.995319e-01	14
1453279	9.999881e-01	11
1453278	1.000000e+00	1
1453277	8.881784e-16	50
1453276	9.998471e-01	13
1453220	3.359055e-01	27
1453221	9.986989e-01	15
1453222	8.881784e-16	50
1453223	1.000000e+00	0
1453216	8.881784e-16	50
1453217	8.881784e-16	50
1453218	1.000000e+00	4
1453219	1.000000e+00	5
1453228	1.854161e-11	47
1453229	1.000000e+00	7
1453230	8.881784e-16	50
1453231	8.881784e-16	50
1453224	9.923267e-01	17
1453225	9.986989e-01	15
1453226	1.000000e+00	5
1453227	4.529710e-14	49
1453237	9.999881e-01	11
1453236	9.998471e-01	13
1453239	1.611182e-01	29
1453238	9.999994e-01	9
1453233	9.999549e-01	12
1453232	9.999972e-01	10
1453235	1.854161e-11	47
1453245	1.000000e+00	3
1453244	4.529710e-14	49
1453247	1.049339e-07	43
1453246	1.000000e+00	4
1453241	1.000000e+00	6
1453240	4.510745e-05	39
1453243	8.881784e-16	50
1453242	4.438624e-01	26
1453190	9.675457e-01	19
1453191	8.881784e-16	50
1453188	2.230891e-10	46
1453189	2.104926e-09	45
1453186	9.998471e-01	13
1453187	9.999549e-01	12
1453184	1.049339e-07	43
1453185	4.529710e-14	49
1453198	7.673339e-03	34
1453199	9.675457e-01	19
1453196	1.621870e-08	44
1453194	8.881784e-16	50
1453195	8.881784e-16	50
1453192	8.388818e-01	22
1453193	8.881784e-16	50
1453207	2.807050e-06	41
1453206	9.923267e-01	17
1453205	1.621870e-08	44
1453204	8.881784e-16	50
1453202	1.000000e+00	5
1453201	8.881784e-16	50
1453200	1.000000e+00	3
1453215	8.881784e-16	50
1453214	9.995319e-01	14
1453213	4.681115e-04	37
1453212	3.300224e-03	35
1453211	9.999972e-01	10
1453210	4.529710e-14	49
1453209	9.675457e-01	19
1453208	1.000000e+00	6
1453161	2.807050e-06	41
1453160	9.995319e-01	14
1453163	3.245432e-02	32
1453162	9.986989e-01	15
1453165	4.529710e-14	49
1453164	1.000000e+00	3
1453166	8.881784e-16	50
1453153	9.966998e-01	16
1453152	1.621870e-08	44
1453155	1.013194e-01	30
1453154	1.529320e-04	38
1453157	9.999881e-01	11
1453156	1.000000e+00	4
1453159	1.000000e+00	7
1453158	8.881784e-16	50
1453176	3.300224e-03	35
1453177	8.881784e-16	50
1453178	9.999549e-01	12
1453179	9.999994e-01	9
1453180	1.000000e+00	7
1453181	1.000000e+00	2
1453182	1.000000e+00	1
1453183	1.621870e-08	44
1453168	9.999999e-01	8
1453169	9.999881e-01	11
1453170	4.529710e-14	49
1453171	9.999972e-01	10
1453172	8.881784e-16	50
1453173	4.438624e-01	26
1453174	1.854161e-11	47
1453175	4.529710e-14	49
1453131	8.881784e-16	50
1453130	9.835804e-01	18
1453129	8.881784e-16	50
1453128	9.986989e-01	15
1453135	1.000000e+00	5
1453134	8.881784e-16	50
1453133	8.881784e-16	50
1453132	1.641957e-02	33
1453123	9.835804e-01	18
1453122	9.675457e-01	19
1453121	5.561376e-01	25
1453120	1.611182e-01	29
1453127	1.000000e+00	4
1453126	5.561376e-01	25
1453125	1.049339e-07	43
1453124	9.986989e-01	15
1453146	1.000000e+00	0
1453147	8.881784e-16	50
1453144	9.966998e-01	16
1453145	1.000000e+00	2
1453150	1.133316e-12	48
1453151	6.640945e-01	24
1453148	8.881784e-16	50
1453149	9.995319e-01	14
1453138	1.611182e-01	29
1453139	9.999994e-01	9
1453136	7.673339e-03	34
1453142	8.881784e-16	50
1453143	9.999549e-01	12
1453140	1.013194e-01	30
1453141	6.640945e-01	24
1453100	8.881784e-16	50
1453103	5.946023e-02	31
1453102	1.000000e+00	3
1453097	2.807050e-06	41
1453093	8.881784e-16	50
1453092	4.529710e-14	49
1453095	8.881784e-16	50
1453094	8.881784e-16	50
1453089	4.438624e-01	26
1453088	1.049339e-07	43
1453091	8.881784e-16	50
1453090	3.359055e-01	27
1453116	3.300224e-03	35
1453117	1.000000e+00	4
1453118	4.681115e-04	37
1453119	1.000000e+00	7
1453112	4.681115e-04	37
1453113	3.359055e-01	27
1453114	9.995319e-01	14
1453115	1.000000e+00	1
1453108	8.881784e-16	50
1453109	9.966998e-01	16
1453110	8.881784e-16	50
1453111	8.881784e-16	50
1453104	8.881784e-16	50
1453105	3.359055e-01	27
1453106	2.399438e-01	28
1453107	8.881784e-16	50
1453071	5.561376e-01	25
1453070	1.000000e+00	3
1453069	3.245432e-02	32
1453068	9.998471e-01	13
1453067	1.000000e+00	6
1453066	1.000000e+00	3
1453065	1.000000e+00	1
1453064	2.399438e-01	28
1453063	1.000000e+00	5
1453062	1.000000e+00	1
1453061	2.807050e-06	41
1453060	1.000000e+00	6
1453059	1.000000e+00	2
1453058	1.193067e-05	40
1453057	9.999972e-01	10
1453056	9.999999e-01	8
1453086	4.529710e-14	49
1453087	1.529320e-04	38
1453084	9.999994e-01	9
1453085	9.405398e-01	20
1453082	4.529710e-14	49
1453083	1.000000e+00	6
1453080	9.995319e-01	14
1453081	4.529710e-14	49
1453078	1.000000e+00	1
1453079	8.881784e-16	50
1453076	2.230891e-10	46
1453077	9.999549e-01	12
1453074	1.000000e+00	4
1453075	8.388818e-01	22
1453072	1.000000e+00	6
1453073	7.673339e-03	34
1452953	2.230891e-10	46
1452952	1.049339e-07	43
1452955	4.681115e-04	37
1452954	5.946023e-02	31
1452957	5.946023e-02	31
1452956	9.995319e-01	14
1452959	1.000000e+00	1
1452958	9.999994e-01	9
1452944	9.986989e-01	15
1452947	3.359055e-01	27
1452946	9.995319e-01	14
1452949	1.000000e+00	3
1452948	1.013194e-01	30
1452951	1.000000e+00	3
1452950	9.966998e-01	16
1452936	1.000000e+00	5
1452937	1.000000e+00	0
1452938	1.529320e-04	38
1452939	9.675457e-01	19
1452940	4.529710e-14	49
1452941	1.000000e+00	2
1452942	6.640945e-01	24
1452943	8.881784e-16	50
1452928	9.986989e-01	15
1452929	5.817779e-07	42
1452930	2.807050e-06	41
1452931	9.923267e-01	17
1452932	5.946023e-02	31
1452933	1.000000e+00	2
1452934	9.835804e-01	18
1452935	8.388818e-01	22
1452987	1.529320e-04	38
1452986	8.881784e-16	50
1452984	1.611182e-01	29
1452991	8.881784e-16	50
1452990	8.881784e-16	50
1452989	1.000000e+00	4
1452979	1.049339e-07	43
1452978	7.673339e-03	34
1452976	1.000000e+00	3
1452983	4.438624e-01	26
1452982	8.881784e-16	50
1452981	8.881784e-16	50
1452980	8.881784e-16	50
1452970	1.193067e-05	40
1452971	9.999999e-01	8
1452968	1.529320e-04	38
1452969	1.000000e+00	3
1452974	7.673339e-03	34
1452975	8.881784e-16	50
1452972	9.999999e-01	8
1452973	4.529710e-14	49
1452962	1.611182e-01	29
1452963	9.999994e-01	9
1452960	8.881784e-16	50
1452961	1.000000e+00	5
1452966	1.193067e-05	40
1452967	1.000000e+00	3
1452964	4.510745e-05	39
1452965	1.000000e+00	7
1453021	4.510745e-05	39
1453020	8.986806e-01	21
1453023	1.000000e+00	2
1453022	9.999881e-01	11
1453017	8.881784e-16	50
1453019	3.359055e-01	27
1453018	1.854161e-11	47
1453013	9.966998e-01	16
1453012	9.995319e-01	14
1453015	8.986806e-01	21
1453014	9.966998e-01	16
1453009	9.999881e-01	11
1453008	8.881784e-16	50
1453011	9.966998e-01	16
1453010	8.881784e-16	50
1453004	1.301086e-03	36
1453006	1.133316e-12	48
1453007	2.230891e-10	46
1453000	1.193067e-05	40
1453001	1.854161e-11	47
1453002	8.986806e-01	21
1453003	1.133316e-12	48
1452996	8.881784e-16	50
1452997	9.999972e-01	10
1452998	1.854161e-11	47
1452999	8.881784e-16	50
1452992	4.529710e-14	49
1452993	8.881784e-16	50
1452994	1.000000e+00	6
1452995	1.621870e-08	44
1453055	2.230891e-10	46
1453054	9.966998e-01	16
1453053	9.999972e-01	10
1453052	9.995319e-01	14
1453050	8.881784e-16	50
1453049	4.529710e-14	49
1453048	1.611182e-01	29
1453047	9.405398e-01	20
1453046	8.881784e-16	50
1453045	1.621870e-08	44
1453044	3.300224e-03	35
1453043	4.529710e-14	49
1453042	1.000000e+00	7
1453041	9.999994e-01	9
1453040	9.999999e-01	8
1453038	1.000000e+00	6
1453039	1.000000e+00	5
1453036	1.529320e-04	38
1453037	1.641957e-02	33
1453034	3.359055e-01	27
1453035	1.000000e+00	3
1453032	1.000000e+00	7
1453033	1.000000e+00	0
1453030	1.000000e+00	4
1453031	9.999999e-01	8
1453028	1.000000e+00	2
1453029	1.000000e+00	6
1453026	8.986806e-01	21
1453027	1.000000e+00	4
1453024	1.000000e+00	5
1453025	1.000000e+00	3
1452817	1.000000e+00	4
1452818	2.807050e-06	41
1452819	8.881784e-16	50
1452820	4.529710e-14	49
1452821	9.999881e-01	11
1452822	8.881784e-16	50
1452823	8.986806e-01	21
1452824	1.000000e+00	1
1452825	4.438624e-01	26
1452826	1.000000e+00	1
1452827	1.000000e+00	4
1452828	1.621870e-08	44
1452829	7.600562e-01	23
1452830	9.405398e-01	20
1452831	8.986806e-01	21
1452801	3.300224e-03	35
1452800	9.923267e-01	17
1452803	1.611182e-01	29
1452802	9.999994e-01	9
1452805	9.966998e-01	16
1452804	8.881784e-16	50
1452807	1.133316e-12	48
1452806	8.881784e-16	50
1452809	8.881784e-16	50
1452808	8.986806e-01	21
1452811	1.000000e+00	5
1452810	1.133316e-12	48
1452813	5.817779e-07	42
1452812	8.881784e-16	50
1452814	7.600562e-01	23
1452850	1.000000e+00	5
1452851	9.995319e-01	14
1452848	9.999881e-01	11
1452849	4.529710e-14	49
1452854	4.529710e-14	49
1452855	1.000000e+00	5
1452852	8.881784e-16	50
1452853	1.000000e+00	4
1452858	9.999994e-01	9
1452859	1.000000e+00	6
1452856	8.881784e-16	50
1452857	8.881784e-16	50
1452862	8.881784e-16	50
1452863	9.999994e-01	9
1452860	1.000000e+00	6
1452861	7.673339e-03	34
1452835	9.999994e-01	9
1452834	9.999994e-01	9
1452833	9.405398e-01	20
1452832	4.510745e-05	39
1452839	1.000000e+00	1
1452838	1.301086e-03	36
1452837	8.881784e-16	50
1452836	9.999972e-01	10
1452843	1.854161e-11	47
1452842	9.998471e-01	13
1452841	1.000000e+00	3
1452840	9.995319e-01	14
1452847	1.000000e+00	1
1452846	4.510745e-05	39
1452845	9.986989e-01	15
1452844	8.881784e-16	50
1452884	9.999994e-01	9
1452885	1.854161e-11	47
1452886	4.529710e-14	49
1452887	9.986989e-01	15
1452880	9.999994e-01	9
1452881	9.835804e-01	18
1452883	1.000000e+00	4
1452892	1.193067e-05	40
1452893	4.529710e-14	49
1452894	1.000000e+00	7
1452895	9.999994e-01	9
1452888	5.817779e-07	42
1452889	1.000000e+00	3
1452890	8.881784e-16	50
1452891	8.881784e-16	50
1452869	4.510745e-05	39
1452868	4.681115e-04	37
1452870	2.399438e-01	28
1452865	9.999549e-01	12
1452864	9.999994e-01	9
1452867	1.193067e-05	40
1452866	7.673339e-03	34
1452877	1.000000e+00	3
1452876	7.600562e-01	23
1452879	9.405398e-01	20
1452878	1.621870e-08	44
1452873	8.881784e-16	50
1452875	8.881784e-16	50
1452874	1.000000e+00	1
1452918	8.881784e-16	50
1452919	9.998471e-01	13
1452916	9.923267e-01	17
1452917	5.561376e-01	25
1452914	8.881784e-16	50
1452915	1.854161e-11	47
1452913	8.881784e-16	50
1452926	8.388818e-01	22
1452927	2.230891e-10	46
1452924	8.881784e-16	50
1452925	2.104926e-09	45
1452922	1.193067e-05	40
1452923	2.104926e-09	45
1452920	8.881784e-16	50
1452921	1.000000e+00	6
1452903	9.999881e-01	11
1452902	1.049339e-07	43
1452901	9.835804e-01	18
1452900	1.000000e+00	0
1452899	4.510745e-05	39
1452898	2.104926e-09	45
1452897	9.999999e-01	8
1452896	4.529710e-14	49
1452911	5.561376e-01	25
1452910	9.995319e-01	14
1452909	1.854161e-11	47
1452908	9.995319e-01	14
1452907	7.600562e-01	23
1452905	9.986989e-01	15
1452904	9.999994e-01	9
1452682	8.881784e-16	50
1452683	1.049339e-07	43
1452680	8.881784e-16	50
1452681	1.621870e-08	44
1452686	9.999972e-01	10
1452687	9.999999e-01	8
1452684	1.611182e-01	29
1452685	8.881784e-16	50
1452674	8.881784e-16	50
1452675	2.399438e-01	28
1452672	8.881784e-16	50
1452673	8.881784e-16	50
1452679	3.300224e-03	35
1452676	4.510745e-05	39
1452677	8.881784e-16	50
1452699	8.881784e-16	50
1452698	4.529710e-14	49
1452697	4.681115e-04	37
1452696	8.881784e-16	50
1452703	4.529710e-14	49
1452702	4.510745e-05	39
1452701	1.641957e-02	33
1452700	8.881784e-16	50
1452691	8.881784e-16	50
1452690	1.000000e+00	5
1452689	9.923267e-01	17
1452688	8.881784e-16	50
1452695	8.881784e-16	50
1452694	5.561376e-01	25
1452693	9.675457e-01	19
1452712	1.000000e+00	2
1452713	1.529320e-04	38
1452714	1.193067e-05	40
1452715	1.000000e+00	5
1452716	1.000000e+00	1
1452717	1.000000e+00	1
1452718	1.611182e-01	29
1452719	8.881784e-16	50
1452704	6.640945e-01	24
1452705	2.399438e-01	28
1452706	1.000000e+00	0
1452707	3.245432e-02	32
1452708	1.000000e+00	6
1452709	1.000000e+00	7
1452710	1.000000e+00	1
1452711	1.000000e+00	1
1452729	9.999972e-01	10
1452728	1.854161e-11	47
1452731	9.995319e-01	14
1452730	8.881784e-16	50
1452733	9.995319e-01	14
1452732	9.675457e-01	19
1452735	1.000000e+00	5
1452734	8.881784e-16	50
1452721	1.000000e+00	7
1452720	8.881784e-16	50
1452723	3.245432e-02	32
1452722	4.529710e-14	49
1452725	4.529710e-14	49
1452724	9.999999e-01	8
1452727	9.923267e-01	17
1452726	8.881784e-16	50
1452750	9.835804e-01	18
1452751	1.000000e+00	4
1452748	1.000000e+00	1
1452749	1.000000e+00	5
1452746	9.986989e-01	15
1452747	1.000000e+00	2
1452744	1.000000e+00	0
1452745	1.000000e+00	0
1452742	1.000000e+00	1
1452743	9.405398e-01	20
1452740	9.405398e-01	20
1452741	8.881784e-16	50
1452738	8.881784e-16	50
1452739	3.245432e-02	32
1452736	9.675457e-01	19
1452737	3.359055e-01	27
1452767	9.835804e-01	18
1452766	1.301086e-03	36
1452765	9.923267e-01	17
1452764	8.881784e-16	50
1452763	4.681115e-04	37
1452762	9.999994e-01	9
1452761	1.000000e+00	2
1452760	1.000000e+00	5
1452759	1.000000e+00	3
1452758	1.000000e+00	2
1452757	1.000000e+00	7
1452756	1.301086e-03	36
1452755	1.611182e-01	29
1452754	1.000000e+00	4
1452753	3.245432e-02	32
1452752	9.999999e-01	8
1452780	5.817779e-07	42
1452781	9.999972e-01	10
1452782	1.529320e-04	38
1452783	1.000000e+00	4
1452776	1.621870e-08	44
1452777	3.300224e-03	35
1452778	2.399438e-01	28
1452779	9.999881e-01	11
1452772	1.000000e+00	7
1452773	9.405398e-01	20
1452774	8.881784e-16	50
1452775	1.000000e+00	1
1452768	9.999549e-01	12
1452769	1.621870e-08	44
1452770	9.675457e-01	19
1452771	1.000000e+00	4
1452797	9.995319e-01	14
1452796	9.999972e-01	10
1452799	9.835804e-01	18
1452798	9.995319e-01	14
1452793	3.359055e-01	27
1452792	8.881784e-16	50
1452795	1.133316e-12	48
1452794	1.000000e+00	4
1452789	1.000000e+00	1
1452788	9.999994e-01	9
1452791	4.438624e-01	26
1452790	9.999999e-01	8
1452785	1.301086e-03	36
1452784	9.998471e-01	13
1452787	8.881784e-16	50
1452786	1.000000e+00	4
1452661	1.621870e-08	44
1452662	9.986989e-01	15
1452663	6.640945e-01	24
1452668	4.529710e-14	49
1452670	2.399438e-01	28
1452671	8.881784e-16	50
1452664	9.999994e-01	9
1452665	8.881784e-16	50
1452666	8.881784e-16	50
1452667	1.000000e+00	6
1455643	8.986806e-01	21
1455642	9.986989e-01	15
1455641	1.000000e+00	4
1455640	7.673339e-03	34
1455644	1.000000e+00	4
1455634	4.529710e-14	49
1455633	1.000000e+00	6
1455632	9.966998e-01	16
1455639	2.807050e-06	41
1455638	8.881784e-16	50
1455637	8.881784e-16	50
1455636	8.986806e-01	21
1455626	9.998471e-01	13
1455627	1.013194e-01	30
1455624	1.301086e-03	36
1455625	2.104926e-09	45
1455630	6.640945e-01	24
1455631	4.529710e-14	49
1455628	9.998471e-01	13
1455629	1.133316e-12	48
1455618	1.301086e-03	36
1455619	2.399438e-01	28
1455616	9.923267e-01	17
1455617	1.000000e+00	1
1455622	4.529710e-14	49
1455623	9.999994e-01	9
1455620	3.300224e-03	35
1455621	9.923267e-01	17
1455195	6.640945e-01	24
1455194	4.529710e-14	49
1455193	1.641957e-02	33
1455192	8.881784e-16	50
1455199	8.881784e-16	50
1455198	1.000000e+00	7
1455197	1.013194e-01	30
1455196	2.230891e-10	46
1455187	8.881784e-16	50
1455186	9.999999e-01	8
1455185	9.999549e-01	12
1455184	5.817779e-07	42
1455191	7.673339e-03	34
1455190	6.640945e-01	24
1455189	5.946023e-02	31
1455188	1.193067e-05	40
1455178	1.000000e+00	4
1455179	1.000000e+00	3
1455176	1.000000e+00	2
1455177	8.881784e-16	50
1455182	1.013194e-01	30
1455183	1.000000e+00	6
1455180	2.807050e-06	41
1455170	7.673339e-03	34
1455171	2.104926e-09	45
1455168	9.835804e-01	18
1455169	8.881784e-16	50
1455174	1.641957e-02	33
1455175	9.999972e-01	10
1455172	1.000000e+00	2
1455173	4.529710e-14	49
1455225	1.301086e-03	36
1455224	9.999549e-01	12
1455227	6.640945e-01	24
1455226	1.000000e+00	3
1455229	1.000000e+00	1
1455228	9.986989e-01	15
1455231	1.000000e+00	3
1455230	1.000000e+00	5
1455217	2.230891e-10	46
1455219	9.999999e-01	8
1455218	8.881784e-16	50
1455221	1.854161e-11	47
1455220	1.854161e-11	47
1455223	1.000000e+00	5
1455222	1.000000e+00	0
1455208	8.388818e-01	22
1455209	1.000000e+00	0
1455210	9.966998e-01	16
1455211	8.881784e-16	50
1455212	1.000000e+00	1
1455213	1.000000e+00	1
1455214	9.405398e-01	20
1455215	3.359055e-01	27
1455200	9.999999e-01	8
1455201	1.621870e-08	44
1455202	8.881784e-16	50
1455203	8.881784e-16	50
1455204	1.000000e+00	1
1455205	8.881784e-16	50
1455206	1.000000e+00	6
1455207	9.923267e-01	17
1455135	1.000000e+00	7
1455134	9.966998e-01	16
1455133	1.854161e-11	47
1455132	1.000000e+00	0
1455131	9.999972e-01	10
1455130	1.000000e+00	0
1455129	7.673339e-03	34
1455128	9.675457e-01	19
1455127	1.000000e+00	1
1455126	2.807050e-06	41
1455125	2.104926e-09	45
1455124	1.301086e-03	36
1455123	1.529320e-04	38
1455122	8.881784e-16	50
1455121	9.986989e-01	15
1455120	8.881784e-16	50
1455118	8.881784e-16	50
1455119	2.104926e-09	45
1455117	4.529710e-14	49
1455114	8.881784e-16	50
1455115	7.600562e-01	23
1455112	4.438624e-01	26
1455113	8.881784e-16	50
1455110	4.529710e-14	49
1455111	1.621870e-08	44
1455108	8.881784e-16	50
1455109	1.854161e-11	47
1455106	3.359055e-01	27
1455107	8.881784e-16	50
1455165	8.881784e-16	50
1455164	8.881784e-16	50
1455167	9.986989e-01	15
1455166	9.999972e-01	10
1455161	1.133316e-12	48
1455160	9.999994e-01	9
1455163	8.881784e-16	50
1455162	1.193067e-05	40
1455157	1.000000e+00	5
1455156	8.881784e-16	50
1455159	9.999972e-01	10
1455158	9.405398e-01	20
1455153	1.621870e-08	44
1455152	2.230891e-10	46
1455155	7.673339e-03	34
1455154	3.359055e-01	27
1455148	8.881784e-16	50
1455149	1.854161e-11	47
1455150	8.881784e-16	50
1455144	1.000000e+00	0
1455145	1.000000e+00	0
1455146	1.000000e+00	5
1455147	1.000000e+00	0
1455140	1.000000e+00	5
1455141	9.986989e-01	15
1455142	1.000000e+00	1
1455143	1.611182e-01	29
1455136	1.000000e+00	1
1455137	8.881784e-16	50
1455138	9.405398e-01	20
1455139	1.193067e-05	40
1455314	2.399438e-01	28
1455315	2.399438e-01	28
1455312	8.881784e-16	50
1455313	8.986806e-01	21
1455318	1.000000e+00	4
1455319	1.000000e+00	1
1455316	1.000000e+00	4
1455317	9.998471e-01	13
1455322	9.999972e-01	10
1455323	9.999994e-01	9
1455321	1.049339e-07	43
1455326	1.000000e+00	5
1455327	1.000000e+00	7
1455324	1.000000e+00	1
1455325	3.300224e-03	35
1455299	4.510745e-05	39
1455298	2.230891e-10	46
1455297	3.300224e-03	35
1455296	1.529320e-04	38
1455303	1.529320e-04	38
1455301	4.438624e-01	26
1455300	1.000000e+00	6
1455307	3.359055e-01	27
1455306	9.835804e-01	18
1455305	8.881784e-16	50
1455304	8.881784e-16	50
1455311	4.529710e-14	49
1455310	1.013194e-01	30
1455309	5.946023e-02	31
1455308	1.133316e-12	48
1455344	9.998471e-01	13
1455345	9.999999e-01	8
1455346	1.049339e-07	43
1455347	7.600562e-01	23
1455348	8.881784e-16	50
1455349	9.999994e-01	9
1455350	9.999999e-01	8
1455351	1.000000e+00	1
1455352	9.999999e-01	8
1455353	1.000000e+00	0
1455354	1.000000e+00	0
1455355	8.881784e-16	50
1455356	8.881784e-16	50
1455357	1.000000e+00	3
1455358	4.681115e-04	37
1455359	9.999994e-01	9
1455329	1.000000e+00	0
1455328	1.000000e+00	1
1455331	1.000000e+00	0
1455330	1.000000e+00	6
1455333	8.881784e-16	50
1455332	1.000000e+00	0
1455335	5.946023e-02	31
1455334	9.835804e-01	18
1455337	1.133316e-12	48
1455336	8.986806e-01	21
1455339	4.529710e-14	49
1455338	9.675457e-01	19
1455341	1.000000e+00	3
1455340	1.611182e-01	29
1455343	1.000000e+00	5
1455342	9.998471e-01	13
1455254	2.807050e-06	41
1455255	8.388818e-01	22
1455252	8.881784e-16	50
1455253	9.999881e-01	11
1455250	4.529710e-14	49
1455251	5.817779e-07	42
1455248	5.946023e-02	31
1455249	3.359055e-01	27
1455262	1.049339e-07	43
1455263	2.399438e-01	28
1455260	5.561376e-01	25
1455261	1.854161e-11	47
1455258	1.621870e-08	44
1455259	4.681115e-04	37
1455256	6.640945e-01	24
1455257	8.881784e-16	50
1455239	1.000000e+00	1
1455238	1.000000e+00	4
1455237	9.966998e-01	16
1455236	3.300224e-03	35
1455235	3.359055e-01	27
1455234	1.133316e-12	48
1455233	4.529710e-14	49
1455232	8.881784e-16	50
1455247	5.817779e-07	42
1455246	1.000000e+00	7
1455245	9.998471e-01	13
1455244	3.245432e-02	32
1455243	1.000000e+00	2
1455242	9.999999e-01	8
1455241	1.000000e+00	1
1455240	9.835804e-01	18
1455284	4.510745e-05	39
1455285	1.000000e+00	5
1455286	9.999999e-01	8
1455287	2.230891e-10	46
1455280	1.193067e-05	40
1455281	1.854161e-11	47
1455282	1.133316e-12	48
1455283	1.301086e-03	36
1455292	8.881784e-16	50
1455293	5.817779e-07	42
1455294	8.881784e-16	50
1455295	8.881784e-16	50
1455288	1.621870e-08	44
1455289	1.854161e-11	47
1455290	2.807050e-06	41
1455291	8.881784e-16	50
1455268	9.405398e-01	20
1455271	4.681115e-04	37
1455270	1.000000e+00	3
1455265	1.133316e-12	48
1455264	9.835804e-01	18
1455266	1.000000e+00	7
1455277	7.673339e-03	34
1455276	1.000000e+00	2
1455279	4.510745e-05	39
1455278	4.529710e-14	49
1455273	4.681115e-04	37
1455272	1.013194e-01	30
1455275	1.000000e+00	2
1455274	1.000000e+00	6
1455432	1.000000e+00	5
1455433	8.881784e-16	50
1455434	2.230891e-10	46
1455435	1.000000e+00	3
1455436	1.000000e+00	6
1455437	9.966998e-01	16
1455438	1.000000e+00	4
1455439	1.621870e-08	44
1455424	8.881784e-16	50
1455425	1.854161e-11	47
1455426	1.854161e-11	47
1455427	1.000000e+00	6
1455428	5.946023e-02	31
1455429	1.000000e+00	7
1455430	9.995319e-01	14
1455431	1.000000e+00	1
1455449	1.049339e-07	43
1455448	4.529710e-14	49
1455451	5.817779e-07	42
1455450	4.510745e-05	39
1455453	1.000000e+00	4
1455452	1.611182e-01	29
1455455	1.621870e-08	44
1455454	1.854161e-11	47
1455441	4.529710e-14	49
1455440	1.301086e-03	36
1455443	9.999549e-01	12
1455442	2.104926e-09	45
1455445	1.000000e+00	5
1455444	1.854161e-11	47
1455447	1.000000e+00	0
1455446	1.000000e+00	7
1455466	2.807050e-06	41
1455467	8.881784e-16	50
1455464	5.817779e-07	42
1455465	9.999549e-01	12
1455470	1.611182e-01	29
1455471	8.881784e-16	50
1455468	4.438624e-01	26
1455469	1.611182e-01	29
1455458	8.881784e-16	50
1455459	9.998471e-01	13
1455456	5.561376e-01	25
1455457	9.405398e-01	20
1455462	8.881784e-16	50
1455463	2.399438e-01	28
1455460	2.399438e-01	28
1455461	9.998471e-01	13
1455483	8.881784e-16	50
1455482	2.230891e-10	46
1455481	1.000000e+00	0
1455480	4.510745e-05	39
1455486	9.986989e-01	15
1455485	1.301086e-03	36
1455484	1.000000e+00	0
1455475	9.998471e-01	13
1455474	9.999994e-01	9
1455473	1.000000e+00	6
1455472	8.881784e-16	50
1455479	1.000000e+00	7
1455478	1.301086e-03	36
1455477	1.611182e-01	29
1455476	1.193067e-05	40
1455372	9.999999e-01	8
1455373	1.000000e+00	5
1455374	9.999994e-01	9
1455375	9.675457e-01	19
1455368	9.835804e-01	18
1455369	1.301086e-03	36
1455370	4.438624e-01	26
1455371	4.681115e-04	37
1455364	9.998471e-01	13
1455365	6.640945e-01	24
1455366	1.621870e-08	44
1455367	9.999972e-01	10
1455360	1.854161e-11	47
1455361	1.854161e-11	47
1455362	1.000000e+00	7
1455363	8.388818e-01	22
1455389	9.995319e-01	14
1455388	1.000000e+00	2
1455391	9.999994e-01	9
1455390	1.000000e+00	6
1455385	9.999972e-01	10
1455384	8.986806e-01	21
1455387	1.621870e-08	44
1455386	9.999972e-01	10
1455381	9.835804e-01	18
1455380	1.000000e+00	0
1455383	8.881784e-16	50
1455377	1.000000e+00	0
1455376	1.000000e+00	0
1455379	4.529710e-14	49
1455378	1.000000e+00	0
1455406	9.998471e-01	13
1455407	9.675457e-01	19
1455404	4.529710e-14	49
1455405	4.529710e-14	49
1455402	2.807050e-06	41
1455403	9.405398e-01	20
1455400	8.881784e-16	50
1455401	4.681115e-04	37
1455398	8.881784e-16	50
1455399	1.301086e-03	36
1455396	1.301086e-03	36
1455397	1.000000e+00	4
1455394	3.359055e-01	27
1455395	4.529710e-14	49
1455392	9.999549e-01	12
1455393	1.000000e+00	4
1455423	4.529710e-14	49
1455422	8.881784e-16	50
1455421	8.881784e-16	50
1455420	8.881784e-16	50
1455419	4.438624e-01	26
1455418	2.230891e-10	46
1455417	1.000000e+00	7
1455416	8.881784e-16	50
1455415	1.049339e-07	43
1455414	9.835804e-01	18
1455413	5.817779e-07	42
1455412	8.881784e-16	50
1455411	4.529710e-14	49
1455410	8.881784e-16	50
1455409	9.405398e-01	20
1455408	8.881784e-16	50
1455552	1.000000e+00	6
1455555	1.000000e+00	0
1455554	1.611182e-01	29
1455557	1.000000e+00	0
1455556	1.000000e+00	3
1455559	8.881784e-16	50
1455558	1.000000e+00	0
1455560	1.000000e+00	3
1455563	2.230891e-10	46
1455562	1.000000e+00	6
1455565	1.000000e+00	5
1455564	9.999994e-01	9
1455567	9.923267e-01	17
1455566	1.854161e-11	47
1455568	1.000000e+00	7
1455570	8.881784e-16	50
1455571	9.999549e-01	12
1455572	9.835804e-01	18
1455573	8.881784e-16	50
1455574	4.529710e-14	49
1455575	1.621870e-08	44
1455576	8.881784e-16	50
1455577	8.881784e-16	50
1455578	9.986989e-01	15
1455579	6.640945e-01	24
1455582	7.600562e-01	23
1455583	3.300224e-03	35
1455587	3.245432e-02	32
1455586	1.133316e-12	48
1455585	8.881784e-16	50
1455584	5.817779e-07	42
1455591	8.881784e-16	50
1455590	1.000000e+00	3
1455589	8.881784e-16	50
1455588	1.000000e+00	0
1455595	4.510745e-05	39
1455594	1.133316e-12	48
1455593	8.881784e-16	50
1455592	5.561376e-01	25
1455599	1.000000e+00	0
1455598	1.000000e+00	6
1455597	2.230891e-10	46
1455596	8.881784e-16	50
1455602	1.000000e+00	3
1455603	9.835804e-01	18
1455600	9.675457e-01	19
1455601	1.621870e-08	44
1455606	1.000000e+00	1
1455607	1.000000e+00	1
1455604	8.881784e-16	50
1455605	1.611182e-01	29
1455610	2.399438e-01	28
1455611	2.230891e-10	46
1455608	1.000000e+00	4
1455609	1.000000e+00	2
1455614	8.881784e-16	50
1455615	1.133316e-12	48
1455612	1.133316e-12	48
1455613	8.881784e-16	50
1455492	9.999881e-01	11
1455495	1.000000e+00	5
1455494	1.000000e+00	5
1455489	1.000000e+00	5
1455488	1.000000e+00	0
1455491	1.000000e+00	2
1455490	2.104926e-09	45
1455501	4.438624e-01	26
1455500	1.000000e+00	7
1455503	2.399438e-01	28
1455502	2.399438e-01	28
1455497	3.300224e-03	35
1455496	4.681115e-04	37
1455499	8.881784e-16	50
1455498	1.000000e+00	6
1455508	8.881784e-16	50
1455509	1.000000e+00	4
1455510	1.000000e+00	1
1455511	9.999972e-01	10
1455504	1.013194e-01	30
1455505	1.000000e+00	3
1455506	9.966998e-01	16
1455507	2.104926e-09	45
1455516	5.817779e-07	42
1455517	8.881784e-16	50
1455518	1.000000e+00	2
1455519	1.000000e+00	6
1455512	8.881784e-16	50
1455513	9.998471e-01	13
1455514	5.817779e-07	42
1455515	1.000000e+00	1
1455527	1.000000e+00	4
1455526	9.999994e-01	9
1455525	1.000000e+00	2
1455524	9.999994e-01	9
1455523	1.000000e+00	3
1455522	9.999881e-01	11
1455521	3.300224e-03	35
1455520	1.000000e+00	7
1455535	8.881784e-16	50
1455534	1.000000e+00	0
1455533	1.000000e+00	6
1455532	4.529710e-14	49
1455531	8.881784e-16	50
1455530	8.881784e-16	50
1455529	1.133316e-12	48
1455528	1.000000e+00	2
1455542	1.000000e+00	7
1455543	1.000000e+00	0
1455540	1.049339e-07	43
1455541	1.000000e+00	1
1455538	9.998471e-01	13
1455539	9.999994e-01	9
1455536	1.000000e+00	0
1455537	1.000000e+00	3
1455550	1.000000e+00	0
1455551	1.301086e-03	36
1455548	1.000000e+00	3
1455549	5.817779e-07	42
1455546	1.000000e+00	0
1455547	8.881784e-16	50
1455544	1.000000e+00	0
1455545	1.000000e+00	0
1454641	1.000000e+00	1
1454640	7.673339e-03	34
1454643	8.881784e-16	50
1454642	1.621870e-08	44
1454645	9.999994e-01	9
1454644	1.000000e+00	2
1454647	8.881784e-16	50
1454646	1.000000e+00	4
1454649	8.881784e-16	50
1454648	1.133316e-12	48
1454651	8.881784e-16	50
1454650	8.881784e-16	50
1454653	9.999999e-01	8
1454652	9.999999e-01	8
1454655	8.881784e-16	50
1454654	1.000000e+00	5
1454624	1.000000e+00	6
1454625	1.529320e-04	38
1454627	4.681115e-04	37
1454628	9.405398e-01	20
1454629	8.881784e-16	50
1454630	1.000000e+00	2
1454631	8.881784e-16	50
1454632	2.399438e-01	28
1454633	8.881784e-16	50
1454634	8.881784e-16	50
1454635	1.000000e+00	1
1454636	9.405398e-01	20
1454637	8.881784e-16	50
1454638	9.405398e-01	20
1454639	1.000000e+00	7
1454611	7.600562e-01	23
1454610	1.000000e+00	5
1454609	9.999972e-01	10
1454608	2.399438e-01	28
1454615	9.923267e-01	17
1454614	1.000000e+00	7
1454613	9.998471e-01	13
1454612	9.675457e-01	19
1454619	1.133316e-12	48
1454618	9.999881e-01	11
1454617	9.405398e-01	20
1454616	5.946023e-02	31
1454623	8.388818e-01	22
1454622	1.000000e+00	5
1454621	9.999549e-01	12
1454620	9.999994e-01	9
1454595	7.673339e-03	34
1454592	1.133316e-12	48
1454593	9.405398e-01	20
1454598	8.881784e-16	50
1454596	4.438624e-01	26
1454597	5.561376e-01	25
1454602	1.854161e-11	47
1454600	4.681115e-04	37
1454601	8.881784e-16	50
1454606	1.000000e+00	4
1454607	2.104926e-09	45
1454604	8.881784e-16	50
1454605	1.013194e-01	30
1454709	7.600562e-01	23
1454708	5.817779e-07	42
1454711	2.399438e-01	28
1454710	9.986989e-01	15
1454705	2.230891e-10	46
1454704	2.399438e-01	28
1454707	9.999994e-01	9
1454706	9.995319e-01	14
1454717	8.881784e-16	50
1454716	8.881784e-16	50
1454719	5.561376e-01	25
1454718	8.881784e-16	50
1454713	4.529710e-14	49
1454712	1.000000e+00	7
1454715	8.881784e-16	50
1454714	3.300224e-03	35
1454692	5.561376e-01	25
1454693	1.301086e-03	36
1454694	9.999881e-01	11
1454695	8.881784e-16	50
1454688	3.300224e-03	35
1454689	3.359055e-01	27
1454690	2.104926e-09	45
1454691	1.621870e-08	44
1454700	2.104926e-09	45
1454701	4.529710e-14	49
1454702	1.133316e-12	48
1454703	2.399438e-01	28
1454696	4.438624e-01	26
1454697	7.673339e-03	34
1454699	1.000000e+00	4
1454679	8.881784e-16	50
1454678	4.529710e-14	49
1454677	2.230891e-10	46
1454676	9.999549e-01	12
1454675	1.000000e+00	5
1454674	8.881784e-16	50
1454672	8.881784e-16	50
1454687	8.881784e-16	50
1454686	8.881784e-16	50
1454685	4.529710e-14	49
1454683	9.995319e-01	14
1454682	5.817779e-07	42
1454681	1.000000e+00	6
1454680	4.529710e-14	49
1454662	8.881784e-16	50
1454663	8.881784e-16	50
1454660	9.966998e-01	16
1454661	9.999972e-01	10
[truncated: 878 more rows]
