# Supplementary material for: Translational Selection Is Ubiquitous in Prokaryotes
Source: PLoS Genet. 2010 Jun 24;6(6):e1001004. doi: 10.1371/journal.pgen.1001004 (PMC2891978; doi:10.1371/journal.pgen.1001004)
Supplement: Dataset S1 — OCU/non-OCU gene calls in 461 Bacterial and Archaeal genomes, and summary tables of genome properties and OCU preferences for specific codons. (4.77 MB ZIP) [file pgen.1001004.s001.zip › Dataset_S1_Archaea/Sulfolobus_tokodaii.arff.ocuGenes]

GeneID	signTest_p	ocuProbWinCnt
1457893	8.986806e-01	21
1460596	1.049339e-07	43
1457892	1.000000e+00	1
1460598	8.881784e-16	50
1457894	1.133316e-12	48
1460599	1.301086e-03	36
1457888	2.230891e-10	46
1460593	8.881784e-16	50
1457891	1.854161e-11	47
1460594	4.510745e-05	39
1457890	2.230891e-10	46
1460595	1.529320e-04	38
1460604	8.881784e-16	50
1457901	3.245432e-02	32
1460605	4.529710e-14	49
1457900	8.881784e-16	50
1460606	8.881784e-16	50
1457903	4.529710e-14	49
1460607	1.133316e-12	48
1457902	9.835804e-01	18
1460600	1.133316e-12	48
1457897	5.817779e-07	42
1460601	8.881784e-16	50
1457896	9.999994e-01	9
1460602	3.300224e-03	35
1457898	7.600562e-01	23
1460603	8.881784e-16	50
1460581	1.000000e+00	7
1457908	1.611182e-01	29
1460580	7.673339e-03	34
1457909	9.999999e-01	8
1457910	9.999994e-01	9
1460582	2.807050e-06	41
1457911	4.681115e-04	37
1460577	5.561376e-01	25
1457904	8.388818e-01	22
1460576	6.640945e-01	24
1457905	3.245432e-02	32
1460579	2.807050e-06	41
1457906	4.681115e-04	37
1460578	2.807050e-06	41
1457907	3.245432e-02	32
1457916	8.881784e-16	50
1460589	5.946023e-02	31
1460588	9.999999e-01	8
1457917	4.510745e-05	39
1460591	3.300224e-03	35
1457919	2.230891e-10	46
1460590	4.438624e-01	26
1457912	8.881784e-16	50
1460585	9.923267e-01	17
1457913	8.881784e-16	50
1457914	8.881784e-16	50
1460587	8.881784e-16	50
1460586	8.881784e-16	50
1460566	4.510745e-05	39
1460567	5.817779e-07	42
1460564	9.999994e-01	9
1460565	1.000000e+00	5
1460562	1.000000e+00	7
1460563	5.561376e-01	25
1460560	1.000000e+00	0
1460561	9.986989e-01	15
1457871	8.881784e-16	50
1460574	9.923267e-01	17
1460575	3.300224e-03	35
1457869	8.881784e-16	50
1460572	1.000000e+00	4
1457867	4.529710e-14	49
1460570	4.529710e-14	49
1457866	8.986806e-01	21
1460571	3.300224e-03	35
1460568	4.681115e-04	37
1460569	1.301086e-03	36
1457878	1.641957e-02	33
1460551	8.881784e-16	50
1457879	8.881784e-16	50
1460550	3.245432e-02	32
1457876	8.881784e-16	50
1460549	8.881784e-16	50
1457877	2.104926e-09	45
1460548	1.193067e-05	40
1457874	3.359055e-01	27
1460547	4.529710e-14	49
1460546	3.300224e-03	35
1460545	9.405398e-01	20
1457873	9.999881e-01	11
1460544	2.807050e-06	41
1457886	9.966998e-01	16
1460559	5.946023e-02	31
1457887	1.000000e+00	4
1460558	9.999881e-01	11
1457884	1.000000e+00	1
1460557	3.300224e-03	35
1457885	1.013194e-01	30
1460556	8.986806e-01	21
1460555	1.621870e-08	44
1457882	8.881784e-16	50
1460554	2.807050e-06	41
1457883	4.438624e-01	26
1460553	1.049339e-07	43
1457880	1.049339e-07	43
1460552	1.621870e-08	44
1457881	3.359055e-01	27
1460528	5.817779e-07	42
1460529	1.301086e-03	36
1460530	8.881784e-16	50
1460531	2.104926e-09	45
1460532	5.817779e-07	42
1460533	8.881784e-16	50
1460534	8.881784e-16	50
1460535	8.881784e-16	50
1460536	1.641957e-02	33
1460537	2.230891e-10	46
1460538	3.300224e-03	35
1460540	2.230891e-10	46
1460541	4.529710e-14	49
1460542	4.681115e-04	37
1460543	4.681115e-04	37
1460513	8.881784e-16	50
1460512	9.999549e-01	12
1460515	1.049339e-07	43
1460514	3.245432e-02	32
1460517	8.881784e-16	50
1460516	2.104926e-09	45
1460519	8.881784e-16	50
1460518	9.405398e-01	20
1460521	4.681115e-04	37
1460520	1.049339e-07	43
1460523	9.998471e-01	13
1460522	2.104926e-09	45
1460525	1.621870e-08	44
1460524	3.245432e-02	32
1460527	8.881784e-16	50
1460526	9.675457e-01	19
1460498	9.998471e-01	13
1460499	1.000000e+00	6
1460496	9.999999e-01	8
1460497	1.621870e-08	44
1460502	2.104926e-09	45
1460503	1.611182e-01	29
1460500	9.986989e-01	15
1460501	4.529710e-14	49
1460506	9.999549e-01	12
1460507	1.000000e+00	7
1460504	4.529710e-14	49
1460505	4.681115e-04	37
1460510	7.600562e-01	23
1460511	8.881784e-16	50
1460508	1.529320e-04	38
1460509	5.817779e-07	42
1460483	7.600562e-01	23
1460482	4.438624e-01	26
1460481	1.193067e-05	40
1460480	8.881784e-16	50
1460487	1.529320e-04	38
1460486	1.641957e-02	33
1460485	7.673339e-03	34
1460484	3.359055e-01	27
1460491	1.641957e-02	33
1460490	8.881784e-16	50
1460489	2.807050e-06	41
1460488	8.881784e-16	50
1460494	1.000000e+00	2
1460493	1.000000e+00	4
1460492	9.999881e-01	11
1460733	1.641957e-02	33
1460732	1.000000e+00	4
1460735	3.245432e-02	32
1460734	9.999999e-01	8
1460728	4.529710e-14	49
1460731	7.673339e-03	34
1460725	8.986806e-01	21
1460724	1.854161e-11	47
1460727	8.881784e-16	50
1460726	9.835804e-01	18
1460721	4.529710e-14	49
1460720	8.881784e-16	50
1460722	8.881784e-16	50
1460716	9.966998e-01	16
1460717	8.881784e-16	50
1460718	8.881784e-16	50
1460719	8.881784e-16	50
1460712	1.611182e-01	29
1460713	9.835804e-01	18
1460714	8.881784e-16	50
1460715	1.854161e-11	47
1460708	8.881784e-16	50
1460709	8.881784e-16	50
1460711	1.621870e-08	44
1460704	9.998471e-01	13
1460705	7.673339e-03	34
1460706	3.245432e-02	32
1460707	3.245432e-02	32
1460703	9.966998e-01	16
1460702	1.133316e-12	48
1460700	2.399438e-01	28
1460699	5.561376e-01	25
1460698	2.807050e-06	41
1460697	9.999999e-01	8
1460696	8.881784e-16	50
1460695	8.881784e-16	50
1460694	8.881784e-16	50
1460693	4.510745e-05	39
1460692	1.000000e+00	7
1460691	8.881784e-16	50
1460690	1.013194e-01	30
1460689	4.681115e-04	37
1460688	8.881784e-16	50
1460687	2.399438e-01	28
1460684	5.946023e-02	31
1460685	9.999972e-01	10
1460682	1.854161e-11	47
1460683	1.301086e-03	36
1460680	8.881784e-16	50
1460681	1.301086e-03	36
1460678	8.881784e-16	50
1460679	1.193067e-05	40
1460677	1.301086e-03	36
1460674	1.193067e-05	40
1460672	9.966998e-01	16
1460673	9.998471e-01	13
1460665	8.881784e-16	50
1460664	4.529710e-14	49
1460667	8.881784e-16	50
1460669	9.999999e-01	8
1460668	1.301086e-03	36
1460670	1.133316e-12	48
1460657	1.611182e-01	29
1460656	7.600562e-01	23
1460659	3.300224e-03	35
1460658	9.999549e-01	12
1460661	9.999881e-01	11
1460660	1.621870e-08	44
1460663	5.817779e-07	42
1460662	5.817779e-07	42
1460648	9.923267e-01	17
1460649	8.881784e-16	50
1460650	1.000000e+00	7
1460651	4.529710e-14	49
1460652	8.986806e-01	21
1460653	4.529710e-14	49
1460654	1.854161e-11	47
1460655	9.923267e-01	17
1460640	9.998471e-01	13
1460641	3.300224e-03	35
1460642	1.611182e-01	29
1460643	8.881784e-16	50
1460644	8.986806e-01	21
1460645	1.641957e-02	33
1460646	2.807050e-06	41
1460647	7.673339e-03	34
1460635	3.300224e-03	35
1460634	9.986989e-01	15
1460633	1.641957e-02	33
1460632	1.611182e-01	29
1460639	1.000000e+00	7
1460638	1.049339e-07	43
1460637	1.000000e+00	1
1460636	1.000000e+00	6
1460627	8.388818e-01	22
1460626	1.641957e-02	33
1460625	1.000000e+00	4
1460624	9.995319e-01	14
1460631	1.013194e-01	30
1460630	1.000000e+00	2
1460629	1.013194e-01	30
1460628	7.600562e-01	23
1460618	4.529710e-14	49
1460619	1.000000e+00	3
1460616	8.881784e-16	50
1460617	1.529320e-04	38
1460622	3.300224e-03	35
1460623	3.245432e-02	32
1460620	9.999999e-01	8
1460621	1.049339e-07	43
1460610	3.300224e-03	35
1460608	8.881784e-16	50
1460609	7.600562e-01	23
1460614	4.438624e-01	26
1460615	1.000000e+00	2
1460612	1.000000e+00	1
1460613	9.986989e-01	15
1460327	1.000000e+00	2
1458166	9.986989e-01	15
1460326	1.000000e+00	5
1458167	9.995319e-01	14
1460325	4.529710e-14	49
1460324	6.640945e-01	24
1458165	1.000000e+00	0
1460323	1.621870e-08	44
1458162	8.881784e-16	50
1460322	8.881784e-16	50
1460321	1.000000e+00	1
1458160	1.611182e-01	29
1460320	2.230891e-10	46
1460335	3.245432e-02	32
1460334	1.000000e+00	4
1458175	9.999994e-01	9
1460333	5.817779e-07	42
1458172	1.000000e+00	5
1460332	8.881784e-16	50
1458173	9.999881e-01	11
1460331	1.000000e+00	4
1458170	9.999999e-01	8
1460330	1.000000e+00	0
1458171	4.529710e-14	49
1460329	1.000000e+00	0
1460328	1.854161e-11	47
1458169	8.881784e-16	50
1460342	8.881784e-16	50
1458151	9.923267e-01	17
1460343	1.013194e-01	30
1458150	9.999972e-01	10
1460340	1.000000e+00	1
1458149	8.881784e-16	50
1458148	1.133316e-12	48
1460338	4.681115e-04	37
1458147	8.881784e-16	50
1458146	4.529710e-14	49
1460339	9.999881e-01	11
1458145	8.881784e-16	50
1460336	1.000000e+00	2
1460337	9.999999e-01	8
1460350	2.104926e-09	45
1458159	1.529320e-04	38
1460351	7.673339e-03	34
1458158	2.230891e-10	46
1460348	9.999994e-01	9
1458157	1.621870e-08	44
1460349	1.000000e+00	7
1458156	1.049339e-07	43
1460346	1.133316e-12	48
1458155	8.881784e-16	50
1460347	1.000000e+00	1
1458154	1.641957e-02	33
1460344	9.999999e-01	8
1460345	1.000000e+00	2
1458152	9.998471e-01	13
1458132	8.881784e-16	50
1460293	8.881784e-16	50
1458133	3.300224e-03	35
1460292	4.681115e-04	37
1458134	8.881784e-16	50
1460295	1.000000e+00	7
1458135	4.529710e-14	49
1460294	1.049339e-07	43
1460289	1.641957e-02	33
1458129	8.881784e-16	50
1460288	5.561376e-01	25
1458130	1.854161e-11	47
1460291	8.881784e-16	50
1458131	8.881784e-16	50
1460290	2.104926e-09	45
1458140	1.641957e-02	33
1460301	1.000000e+00	3
1458141	8.881784e-16	50
1460300	1.000000e+00	7
1458142	8.881784e-16	50
1460303	9.998471e-01	13
1460302	2.230891e-10	46
1458143	8.881784e-16	50
1458136	7.600562e-01	23
1460297	1.000000e+00	7
1458137	8.881784e-16	50
1460296	1.000000e+00	6
1458138	8.881784e-16	50
1460299	8.881784e-16	50
1458139	4.681115e-04	37
1460298	1.000000e+00	7
1458117	8.881784e-16	50
1460308	9.986989e-01	15
1460309	3.245432e-02	32
1458116	1.000000e+00	7
1458119	4.510745e-05	39
1458118	1.133316e-12	48
1458113	9.999972e-01	10
1460304	3.300224e-03	35
1458112	9.405398e-01	20
1460305	4.529710e-14	49
1458115	1.301086e-03	36
1458114	9.999994e-01	9
1460307	8.881784e-16	50
1458125	8.881784e-16	50
1460316	2.399438e-01	28
1460317	8.881784e-16	50
1458124	9.999994e-01	9
1460318	4.529710e-14	49
1458127	8.881784e-16	50
1460319	8.881784e-16	50
1458126	5.817779e-07	42
1460312	8.881784e-16	50
1458121	2.230891e-10	46
1460313	8.881784e-16	50
1458120	9.405398e-01	20
1460314	8.881784e-16	50
1458123	2.399438e-01	28
1458122	2.104926e-09	45
1460315	4.529710e-14	49
1460259	1.301086e-03	36
1460258	5.817779e-07	42
1458099	8.881784e-16	50
1460257	3.300224e-03	35
1458096	1.000000e+00	6
1458097	8.881784e-16	50
1460263	8.881784e-16	50
1458102	9.999549e-01	12
1460262	9.999994e-01	9
1458103	1.000000e+00	7
1460261	1.000000e+00	7
1458100	9.995319e-01	14
1460260	1.000000e+00	7
1458101	4.529710e-14	49
1460267	8.881784e-16	50
1458106	8.881784e-16	50
1458107	1.854161e-11	47
1458104	1.611182e-01	29
1460264	9.999994e-01	9
1458105	1.854161e-11	47
1460271	1.000000e+00	7
1458110	2.807050e-06	41
1460270	8.986806e-01	21
1458111	1.049339e-07	43
1460269	1.000000e+00	5
1460268	8.881784e-16	50
1458109	7.673339e-03	34
1458083	8.881784e-16	50
1460275	1.000000e+00	3
1458082	7.600562e-01	23
1460272	5.817779e-07	42
1458081	1.611182e-01	29
1460273	8.986806e-01	21
1460278	9.986989e-01	15
1460279	2.230891e-10	46
1458086	4.510745e-05	39
1460276	1.000000e+00	2
1458085	8.881784e-16	50
1460277	9.405398e-01	20
1458084	4.529710e-14	49
1460282	1.193067e-05	40
1458091	8.881784e-16	50
1460283	1.854161e-11	47
1460280	4.438624e-01	26
1458089	3.359055e-01	27
1460281	1.000000e+00	1
1460286	8.881784e-16	50
1458095	8.881784e-16	50
1460287	9.999881e-01	11
1458094	9.999549e-01	12
1460284	6.640945e-01	24
1458093	2.104926e-09	45
1460285	2.104926e-09	45
1460225	8.881784e-16	50
1458064	1.000000e+00	1
1460224	3.245432e-02	32
1458065	1.854161e-11	47
1460227	6.640945e-01	24
1458066	1.000000e+00	5
1460226	1.529320e-04	38
1460229	9.999881e-01	11
1458068	6.640945e-01	24
1460228	1.133316e-12	48
1458069	1.000000e+00	1
1460231	4.529710e-14	49
1458070	5.817779e-07	42
1460230	7.600562e-01	23
1460233	8.881784e-16	50
1458072	8.881784e-16	50
1460232	8.881784e-16	50
1458073	9.675457e-01	19
1460235	8.881784e-16	50
1458074	9.999881e-01	11
1460234	1.854161e-11	47
1458075	9.835804e-01	18
1460237	8.881784e-16	50
1458076	1.611182e-01	29
1460236	5.817779e-07	42
1460239	8.881784e-16	50
1458078	1.013194e-01	30
1460238	9.995319e-01	14
1458079	9.835804e-01	18
1458049	8.881784e-16	50
1460240	9.998471e-01	13
1458048	1.301086e-03	36
1460241	8.881784e-16	50
1458051	8.881784e-16	50
1460242	1.854161e-11	47
1458050	8.881784e-16	50
1460243	4.529710e-14	49
1458053	2.807050e-06	41
1460244	4.529710e-14	49
1460245	1.000000e+00	4
1458055	1.301086e-03	36
1460246	8.881784e-16	50
1458054	9.923267e-01	17
1460247	9.405398e-01	20
1460248	1.301086e-03	36
1458057	8.881784e-16	50
1460249	1.621870e-08	44
1458056	1.854161e-11	47
1460250	8.881784e-16	50
1458059	1.133316e-12	48
1460251	1.641957e-02	33
1458058	1.133316e-12	48
1460252	9.998471e-01	13
1458061	9.999881e-01	11
1460253	1.133316e-12	48
1458060	1.641957e-02	33
1458063	9.405398e-01	20
1460255	8.881784e-16	50
1458062	2.230891e-10	46
1458047	8.881784e-16	50
1460462	3.359055e-01	27
1458046	8.881784e-16	50
1460463	4.529710e-14	49
1460460	4.529710e-14	49
1460461	4.438624e-01	26
1458043	2.104926e-09	45
1460458	1.133316e-12	48
1458042	8.881784e-16	50
1460459	4.438624e-01	26
1458041	4.681115e-04	37
1460456	9.999994e-01	9
1458040	1.013194e-01	30
1460457	8.881784e-16	50
1458039	1.854161e-11	47
1460454	8.881784e-16	50
1458038	1.641957e-02	33
1460455	9.999549e-01	12
1458037	1.621870e-08	44
1460452	9.405398e-01	20
1458036	1.641957e-02	33
1460453	8.881784e-16	50
1458035	1.611182e-01	29
1460450	9.966998e-01	16
1458034	8.881784e-16	50
1460451	3.300224e-03	35
1458033	9.923267e-01	17
1460448	1.000000e+00	0
1458032	4.510745e-05	39
1460449	1.000000e+00	5
1460479	8.881784e-16	50
1458030	1.000000e+00	3
1460478	2.104926e-09	45
1458031	5.561376e-01	25
1460477	8.881784e-16	50
1458028	8.881784e-16	50
1460476	8.881784e-16	50
1458029	1.000000e+00	3
1460475	8.881784e-16	50
1458026	9.675457e-01	19
1460474	1.854161e-11	47
1460473	5.817779e-07	42
1458024	9.923267e-01	17
1460472	7.600562e-01	23
1458025	5.561376e-01	25
1460471	2.399438e-01	28
1458022	9.405398e-01	20
1460470	8.881784e-16	50
1458023	2.399438e-01	28
1460469	8.881784e-16	50
1458020	9.675457e-01	19
1458021	8.881784e-16	50
1460468	1.193067e-05	40
1458018	1.621870e-08	44
1460467	2.807050e-06	41
1458019	8.881784e-16	50
1460466	9.835804e-01	18
1458016	5.561376e-01	25
1460465	8.881784e-16	50
1458017	5.946023e-02	31
1460464	2.399438e-01	28
1460428	9.998471e-01	13
1458012	8.881784e-16	50
1460429	8.881784e-16	50
1458015	8.881784e-16	50
1460430	8.881784e-16	50
1458014	1.621870e-08	44
1460431	1.000000e+00	0
1458009	1.013194e-01	30
1460424	8.881784e-16	50
1458008	1.854161e-11	47
1460425	9.999994e-01	9
1458011	4.529710e-14	49
1460426	1.000000e+00	6
1458010	2.104926e-09	45
1460427	1.000000e+00	6
1458005	4.510745e-05	39
1460420	8.881784e-16	50
1458004	8.881784e-16	50
1460421	1.000000e+00	1
1458007	3.300224e-03	35
1460422	1.000000e+00	0
1458006	1.133316e-12	48
1460423	2.230891e-10	46
1458001	5.817779e-07	42
1460416	1.000000e+00	0
1458000	8.881784e-16	50
1460417	1.000000e+00	0
1458003	9.675457e-01	19
1460418	8.881784e-16	50
1458002	1.000000e+00	5
1460419	1.000000e+00	2
1457996	1.000000e+00	2
1460445	4.529710e-14	49
1457997	8.881784e-16	50
1460444	1.000000e+00	2
1457998	1.611182e-01	29
1460447	1.000000e+00	0
1457999	3.300224e-03	35
1460446	1.000000e+00	4
1457992	8.881784e-16	50
1460441	1.000000e+00	3
1457993	5.561376e-01	25
1460440	1.000000e+00	0
1457994	1.854161e-11	47
1460443	1.000000e+00	0
1457995	2.399438e-01	28
1460442	3.300224e-03	35
1457988	2.807050e-06	41
1460437	1.000000e+00	0
1457989	2.230891e-10	46
1460436	1.000000e+00	0
1457990	9.675457e-01	19
1457991	8.881784e-16	50
1460438	1.133316e-12	48
1457984	1.641957e-02	33
1460433	9.966998e-01	16
1457985	1.621870e-08	44
1460432	1.193067e-05	40
1457986	8.881784e-16	50
1460435	9.675457e-01	19
1457987	8.881784e-16	50
1460434	2.104926e-09	45
1457979	2.807050e-06	41
1460394	1.301086e-03	36
1457978	8.881784e-16	50
1460395	9.405398e-01	20
1457977	9.999999e-01	8
1460392	7.673339e-03	34
1460393	1.000000e+00	0
1457983	8.881784e-16	50
1460398	9.998471e-01	13
1457982	2.104926e-09	45
1460399	1.000000e+00	0
1457981	8.881784e-16	50
1460396	9.999999e-01	8
1457980	9.405398e-01	20
1460397	1.301086e-03	36
1457971	1.000000e+00	6
1460386	4.529710e-14	49
1457970	1.000000e+00	6
1460387	8.881784e-16	50
1457969	8.881784e-16	50
1460384	1.000000e+00	4
1457968	1.301086e-03	36
1460385	1.854161e-11	47
1457975	9.835804e-01	18
1460390	6.640945e-01	24
1457974	1.000000e+00	1
1460391	3.245432e-02	32
1457973	1.000000e+00	3
1460388	1.000000e+00	3
1457972	9.999994e-01	9
1460389	1.000000e+00	2
1457962	1.000000e+00	7
1460411	9.995319e-01	14
1457963	8.881784e-16	50
1460410	1.000000e+00	0
1457960	9.999994e-01	9
1460409	2.104926e-09	45
1457961	5.817779e-07	42
1460408	9.986989e-01	15
1457966	2.104926e-09	45
1460415	1.000000e+00	1
1457967	1.000000e+00	1
1460414	1.621870e-08	44
1457964	8.986806e-01	21
1460413	9.835804e-01	18
1457965	1.621870e-08	44
1460412	1.000000e+00	5
1457954	9.835804e-01	18
1460403	9.999994e-01	9
1457955	8.881784e-16	50
1457952	9.999999e-01	8
1460401	1.000000e+00	2
1457953	1.621870e-08	44
1460400	1.000000e+00	3
1457958	1.000000e+00	0
1460407	1.000000e+00	0
1457959	1.000000e+00	5
1460406	9.995319e-01	14
1457956	1.049339e-07	43
1460405	2.399438e-01	28
1457957	9.923267e-01	17
1460404	1.133316e-12	48
1457945	9.966998e-01	16
1460360	6.640945e-01	24
1457944	1.000000e+00	1
1460361	8.881784e-16	50
1457947	5.946023e-02	31
1460362	9.999994e-01	9
1457946	9.999972e-01	10
1460363	9.923267e-01	17
1457949	8.881784e-16	50
1457948	1.000000e+00	1
1460365	1.641957e-02	33
1457951	1.000000e+00	0
1460366	1.529320e-04	38
1457950	1.000000e+00	1
1460367	1.000000e+00	4
1457937	1.000000e+00	7
1460352	1.641957e-02	33
1460353	7.600562e-01	23
1457939	4.510745e-05	39
1460354	1.193067e-05	40
1457938	3.300224e-03	35
1460355	1.529320e-04	38
1457941	4.529710e-14	49
1460356	9.999881e-01	11
1457940	2.230891e-10	46
1460357	1.621870e-08	44
1457943	1.611182e-01	29
1460358	1.621870e-08	44
1457942	8.881784e-16	50
1460359	9.999994e-01	9
1460377	9.405398e-01	20
1457928	8.881784e-16	50
1457929	1.000000e+00	1
1460379	9.835804e-01	18
1457930	9.835804e-01	18
1460378	8.986806e-01	21
1457931	9.835804e-01	18
1460381	8.881784e-16	50
1457932	2.230891e-10	46
1460380	5.817779e-07	42
1457933	1.000000e+00	5
1460383	4.529710e-14	49
1457935	7.600562e-01	23
1460382	9.966998e-01	16
1460369	9.999999e-01	8
1457920	9.999972e-01	10
1460368	1.000000e+00	2
1457921	8.881784e-16	50
1460371	2.104926e-09	45
1457922	2.104926e-09	45
1460370	1.193067e-05	40
1457923	8.881784e-16	50
1460373	9.999549e-01	12
1457924	7.600562e-01	23
1460372	3.300224e-03	35
1457925	1.000000e+00	5
1460375	2.399438e-01	28
1457926	9.999881e-01	11
1460374	9.999972e-01	10
1457927	2.230891e-10	46
1460740	4.510745e-05	39
1460737	4.681115e-04	37
1460736	7.673339e-03	34
PID_161751102	1.000000e+00	0
PID_161751103	4.681115e-04	37
PID_161751104	2.230891e-10	46
PID_161751097	1.000000e+00	0
PID_161751098	1.000000e+00	0
PID_161751100	9.999994e-01	9
PID_161751093	8.881784e-16	50
PID_161751094	9.998471e-01	13
PID_161751095	9.999972e-01	10
PID_161751096	1.000000e+00	0
PID_161751091	1.000000e+00	5
PID_161751092	9.405398e-01	20
PID_161751105	7.673339e-03	34
1458668	8.881784e-16	50
1458669	8.881784e-16	50
1458670	2.807050e-06	41
1458671	9.675457e-01	19
1458664	8.986806e-01	21
1458665	4.529710e-14	49
1458667	8.881784e-16	50
1458660	9.999999e-01	8
1458661	7.600562e-01	23
1458662	1.529320e-04	38
1458663	1.621870e-08	44
1458657	8.881784e-16	50
1458658	1.049339e-07	43
1458659	1.049339e-07	43
1458685	3.245432e-02	32
1458684	2.399438e-01	28
1458687	9.986989e-01	15
1458686	5.946023e-02	31
1458681	4.529710e-14	49
1458680	1.621870e-08	44
1458683	1.133316e-12	48
1458682	2.807050e-06	41
1458677	1.529320e-04	38
1458676	8.881784e-16	50
1458679	5.946023e-02	31
1458678	4.510745e-05	39
1458673	8.881784e-16	50
1458672	4.681115e-04	37
1458675	2.230891e-10	46
1458674	1.529320e-04	38
1458638	1.193067e-05	40
1458639	9.986989e-01	15
1458636	5.561376e-01	25
1458637	4.529710e-14	49
1458634	8.881784e-16	50
1458633	8.881784e-16	50
1458630	4.529710e-14	49
1458631	5.817779e-07	42
1458628	1.529320e-04	38
1458629	4.529710e-14	49
1458626	9.999994e-01	9
1458627	2.807050e-06	41
1458624	1.049339e-07	43
1458625	2.399438e-01	28
1458655	9.835804e-01	18
1458654	8.881784e-16	50
1458652	9.999972e-01	10
1458651	1.000000e+00	2
1458650	4.529710e-14	49
1458649	8.881784e-16	50
1458648	4.438624e-01	26
1458647	5.817779e-07	42
1458646	1.301086e-03	36
1458645	8.881784e-16	50
1458641	2.230891e-10	46
1458640	1.301086e-03	36
1458600	9.405398e-01	20
1458601	9.675457e-01	19
1458602	1.301086e-03	36
1458603	2.230891e-10	46
1458604	1.621870e-08	44
1458605	8.881784e-16	50
1458606	4.529710e-14	49
1458607	8.881784e-16	50
1458592	8.881784e-16	50
1458593	3.245432e-02	32
1458594	2.104926e-09	45
1458595	9.999549e-01	12
1458596	8.881784e-16	50
1458597	8.881784e-16	50
1458598	6.640945e-01	24
1458599	1.854161e-11	47
1458617	1.621870e-08	44
1458616	8.986806e-01	21
1458619	4.510745e-05	39
1458618	4.681115e-04	37
1458621	1.529320e-04	38
1458620	1.854161e-11	47
1458623	4.529710e-14	49
1458622	1.193067e-05	40
1458609	8.881784e-16	50
1458608	4.529710e-14	49
1458610	5.817779e-07	42
1458613	4.529710e-14	49
1458612	8.881784e-16	50
1458615	5.561376e-01	25
1458614	4.438624e-01	26
1458570	4.438624e-01	26
1458571	1.000000e+00	4
1458568	8.881784e-16	50
1458569	8.881784e-16	50
1458574	2.104926e-09	45
1458575	8.986806e-01	21
1458572	1.000000e+00	4
1458573	1.000000e+00	4
1458562	8.881784e-16	50
1458563	3.245432e-02	32
1458560	1.133316e-12	48
1458561	8.881784e-16	50
1458566	6.640945e-01	24
1458567	1.000000e+00	6
1458564	1.133316e-12	48
1458565	8.388818e-01	22
1458587	9.999881e-01	11
1458586	3.359055e-01	27
1458585	3.245432e-02	32
1458584	2.230891e-10	46
1458591	2.104926e-09	45
1458590	8.881784e-16	50
1458589	1.000000e+00	3
1458579	8.881784e-16	50
1458578	7.600562e-01	23
1458577	3.300224e-03	35
1458576	1.621870e-08	44
1458583	9.966998e-01	16
1458582	4.529710e-14	49
1458581	9.995319e-01	14
1458580	1.301086e-03	36
1458533	8.881784e-16	50
1458532	1.000000e+00	3
1458534	9.986989e-01	15
1458529	7.673339e-03	34
1458528	1.611182e-01	29
1458531	4.529710e-14	49
1458530	5.817779e-07	42
1458541	9.986989e-01	15
1458540	2.230891e-10	46
1458543	8.881784e-16	50
1458542	8.881784e-16	50
1458536	1.000000e+00	0
1458539	6.640945e-01	24
1458538	3.245432e-02	32
1458548	4.529710e-14	49
1458549	8.881784e-16	50
1458550	9.986989e-01	15
1458551	8.881784e-16	50
1458544	8.881784e-16	50
1458545	8.881784e-16	50
1458546	1.013194e-01	30
1458547	4.681115e-04	37
1458556	1.529320e-04	38
1458557	1.013194e-01	30
1458558	2.104926e-09	45
1458559	1.611182e-01	29
1458552	8.881784e-16	50
1458553	9.675457e-01	19
1458554	1.013194e-01	30
1458555	9.999549e-01	12
1458503	1.000000e+00	1
1458502	8.881784e-16	50
1458501	8.881784e-16	50
1458500	8.881784e-16	50
1458499	1.529320e-04	38
1458498	4.529710e-14	49
1458497	9.999999e-01	8
1458496	1.000000e+00	0
1458511	1.000000e+00	3
1458510	9.999994e-01	9
1458509	9.675457e-01	19
1458508	1.013194e-01	30
1458507	8.881784e-16	50
1458506	1.854161e-11	47
1458505	8.881784e-16	50
1458504	8.881784e-16	50
1458518	8.881784e-16	50
1458519	4.529710e-14	49
1458516	1.621870e-08	44
1458517	1.621870e-08	44
1458514	6.640945e-01	24
1458515	2.230891e-10	46
1458512	1.000000e+00	7
1458513	1.000000e+00	5
1458526	1.854161e-11	47
1458527	4.529710e-14	49
1458524	9.966998e-01	16
1458525	8.881784e-16	50
1458522	9.675457e-01	19
1458523	3.300224e-03	35
1458520	9.986989e-01	15
1458521	9.998471e-01	13
1458465	9.999549e-01	12
1458464	8.881784e-16	50
1458467	1.000000e+00	1
1458466	1.000000e+00	4
1458469	9.998471e-01	13
1458468	1.000000e+00	1
1458471	7.673339e-03	34
1458470	1.000000e+00	0
1458473	1.049339e-07	43
1458472	1.854161e-11	47
1458475	3.245432e-02	32
1458474	9.999881e-01	11
1458477	1.133316e-12	48
1458476	1.621870e-08	44
1458479	1.301086e-03	36
1458478	9.405398e-01	20
1458480	1.000000e+00	2
1458483	1.529320e-04	38
1458484	1.000000e+00	0
1458485	4.529710e-14	49
1458487	8.881784e-16	50
1458488	4.510745e-05	39
1458489	8.881784e-16	50
1458490	1.854161e-11	47
1458491	2.230891e-10	46
1458492	1.000000e+00	2
1458493	3.359055e-01	27
1458494	9.923267e-01	17
1458495	1.000000e+00	1
1458435	8.881784e-16	50
1458434	1.621870e-08	44
1458433	9.966998e-01	16
1458432	4.529710e-14	49
1458439	8.881784e-16	50
1458438	1.000000e+00	4
1458437	9.999999e-01	8
1458436	1.529320e-04	38
1458443	5.561376e-01	25
1458442	9.986989e-01	15
1458441	1.000000e+00	0
1458440	3.245432e-02	32
1458447	8.881784e-16	50
1458446	9.405398e-01	20
1458445	9.966998e-01	16
1458444	5.817779e-07	42
1458450	1.000000e+00	0
1458451	1.000000e+00	6
1458448	8.881784e-16	50
1458449	9.999881e-01	11
1458454	1.000000e+00	1
1458455	9.999972e-01	10
1458452	4.529710e-14	49
1458453	8.881784e-16	50
1458458	8.881784e-16	50
1458459	9.405398e-01	20
1458456	8.881784e-16	50
1458457	8.881784e-16	50
1458462	8.881784e-16	50
1458463	4.529710e-14	49
1458460	1.049339e-07	43
1458461	1.854161e-11	47
1458431	9.995319e-01	14
1458430	1.301086e-03	36
1458429	1.611182e-01	29
1458428	1.013194e-01	30
1458427	8.881784e-16	50
1458426	2.807050e-06	41
1458424	8.881784e-16	50
1458423	9.999999e-01	8
1458422	7.600562e-01	23
1458421	1.621870e-08	44
1458420	9.995319e-01	14
1458419	8.881784e-16	50
1458418	8.881784e-16	50
1458417	1.854161e-11	47
1458416	1.529320e-04	38
1458414	7.600562e-01	23
1458415	8.881784e-16	50
1458412	1.854161e-11	47
1458413	3.300224e-03	35
1458410	2.230891e-10	46
1458411	1.133316e-12	48
1458408	8.881784e-16	50
1458409	8.881784e-16	50
1458406	1.133316e-12	48
1458404	8.881784e-16	50
1458405	8.986806e-01	21
1458403	4.529710e-14	49
1458401	8.881784e-16	50
1458396	4.529710e-14	49
1458399	1.000000e+00	2
1458393	3.359055e-01	27
1458392	1.000000e+00	0
1458395	9.999999e-01	8
1458394	1.000000e+00	4
1458389	1.000000e+00	0
1458388	9.999972e-01	10
1458391	1.000000e+00	4
1458390	1.000000e+00	6
1458385	9.999549e-01	12
1458384	9.966998e-01	16
1458387	4.529710e-14	49
1458386	9.999549e-01	12
1458380	4.529710e-14	49
1458381	2.104926e-09	45
1458382	9.999549e-01	12
1458383	9.998471e-01	13
1458376	8.881784e-16	50
1458377	8.881784e-16	50
1458379	1.049339e-07	43
1458372	1.000000e+00	2
1458373	8.388818e-01	22
1458374	9.405398e-01	20
1458375	9.998471e-01	13
1458369	1.000000e+00	0
1458370	9.986989e-01	15
1458371	1.000000e+00	7
1458362	1.000000e+00	0
1458361	1.000000e+00	0
1458360	1.000000e+00	0
1458367	1.000000e+00	0
1458366	1.000000e+00	0
1458365	1.000000e+00	0
1458364	9.986989e-01	15
1458354	1.000000e+00	0
1458352	1.000000e+00	0
1458359	1.000000e+00	0
1458358	1.000000e+00	2
1458357	1.000000e+00	4
1458356	1.000000e+00	2
1458346	1.000000e+00	2
1458347	1.000000e+00	0
1458344	1.000000e+00	0
1458345	1.854161e-11	47
1458350	1.000000e+00	1
1458351	1.000000e+00	0
1458348	1.000000e+00	0
1458349	1.000000e+00	1
1458339	1.000000e+00	0
1458337	8.881784e-16	50
1458342	1.000000e+00	1
1458343	1.000000e+00	0
1458340	7.600562e-01	23
1458341	9.986989e-01	15
1458329	4.529710e-14	49
1458328	9.995319e-01	14
1458330	5.946023e-02	31
1458333	1.013194e-01	30
1458332	1.000000e+00	2
1458335	9.999549e-01	12
1458321	1.000000e+00	1
1458320	1.000000e+00	4
1458323	8.881784e-16	50
1458322	1.000000e+00	1
1458325	1.000000e+00	1
1458324	5.946023e-02	31
1458327	8.881784e-16	50
1458326	1.000000e+00	0
1458312	1.000000e+00	0
1458314	1.000000e+00	0
1458315	1.000000e+00	0
1458316	8.881784e-16	50
1458317	1.000000e+00	0
1458318	8.881784e-16	50
1458319	2.807050e-06	41
1458304	1.611182e-01	29
1458305	7.673339e-03	34
1458306	9.966998e-01	16
1458308	8.881784e-16	50
1458309	1.000000e+00	0
1458310	1.000000e+00	0
1458311	1.000000e+00	2
1458294	5.561376e-01	25
1458295	1.000000e+00	1
1458292	1.000000e+00	3
1458293	8.881784e-16	50
1458290	4.510745e-05	39
1458291	4.529710e-14	49
1458288	9.999972e-01	10
1458289	4.510745e-05	39
1458302	8.881784e-16	50
1458300	1.000000e+00	1
1458301	1.000000e+00	0
1458298	1.000000e+00	3
1458299	9.999999e-01	8
1458296	1.621870e-08	44
1458297	1.000000e+00	6
1458279	8.881784e-16	50
1458278	8.881784e-16	50
1458277	1.000000e+00	2
1458276	3.245432e-02	32
1458274	8.881784e-16	50
1458273	3.245432e-02	32
1458272	8.881784e-16	50
1458287	1.013194e-01	30
1458285	8.881784e-16	50
1458284	1.854161e-11	47
1458283	1.000000e+00	7
1458282	1.854161e-11	47
1458281	1.000000e+00	5
1458280	2.807050e-06	41
1458260	8.881784e-16	50
1458262	9.405398e-01	20
1458263	4.681115e-04	37
1458256	1.854161e-11	47
1458257	4.510745e-05	39
1458269	4.529710e-14	49
1458270	9.999549e-01	12
1458264	8.881784e-16	50
1458266	8.881784e-16	50
1458245	8.881784e-16	50
1458244	8.881784e-16	50
1458247	8.881784e-16	50
1458246	3.359055e-01	27
1458241	1.000000e+00	1
1458240	9.999549e-01	12
1458243	8.881784e-16	50
1458242	4.510745e-05	39
1458253	1.621870e-08	44
1458252	1.621870e-08	44
1458255	8.881784e-16	50
1458254	1.000000e+00	3
1458249	4.681115e-04	37
1458248	9.675457e-01	19
1458250	8.881784e-16	50
1458226	9.923267e-01	17
1458227	1.000000e+00	0
1458224	1.000000e+00	0
1458230	9.999994e-01	9
1458231	8.881784e-16	50
1458228	9.835804e-01	18
1458229	1.000000e+00	0
1458234	1.000000e+00	2
1458235	1.133316e-12	48
1458232	1.000000e+00	3
1458233	1.000000e+00	0
1458238	8.881784e-16	50
1458239	3.300224e-03	35
1458236	2.807050e-06	41
1458237	1.000000e+00	1
1458211	8.881784e-16	50
1458210	9.999994e-01	9
1458209	1.193067e-05	40
1458208	4.529710e-14	49
1458215	1.301086e-03	36
1458214	8.881784e-16	50
1458213	5.817779e-07	42
1458219	8.881784e-16	50
1458218	8.881784e-16	50
1458216	2.807050e-06	41
1458223	9.999994e-01	9
1458221	9.835804e-01	18
1458193	3.245432e-02	32
1458194	3.245432e-02	32
1458195	4.438624e-01	26
1458196	1.000000e+00	3
1458197	1.000000e+00	7
1458198	1.000000e+00	7
1458199	2.399438e-01	28
1458200	9.999549e-01	12
1458201	8.388818e-01	22
1458202	1.193067e-05	40
1458203	8.881784e-16	50
1458204	1.000000e+00	4
1458205	4.438624e-01	26
1458206	8.881784e-16	50
1458207	1.854161e-11	47
1458177	1.000000e+00	0
1458176	1.000000e+00	0
1458179	9.999994e-01	9
1458178	1.000000e+00	2
1458181	9.923267e-01	17
1458180	1.000000e+00	4
1458182	4.681115e-04	37
1458185	2.104926e-09	45
1458184	4.529710e-14	49
1458187	9.995319e-01	14
1458186	1.000000e+00	5
1458189	3.359055e-01	27
1458188	9.999549e-01	12
1458191	9.999994e-01	9
1458190	9.999999e-01	8
1459146	8.881784e-16	50
1459147	8.881784e-16	50
1459144	1.013194e-01	30
1459145	8.881784e-16	50
1459150	9.998471e-01	13
1459151	3.359055e-01	27
1459148	1.133316e-12	48
1459149	1.854161e-11	47
1459138	9.986989e-01	15
1459139	1.641957e-02	33
1459136	9.995319e-01	14
1459142	7.673339e-03	34
1459143	1.000000e+00	6
1459140	1.193067e-05	40
1459141	8.388818e-01	22
1459163	4.681115e-04	37
1459162	8.881784e-16	50
1459161	8.881784e-16	50
1459160	8.881784e-16	50
1459166	1.854161e-11	47
1459164	8.881784e-16	50
1459155	9.966998e-01	16
1459154	3.300224e-03	35
1459153	8.881784e-16	50
1459152	8.881784e-16	50
1459159	3.359055e-01	27
1459158	8.881784e-16	50
1459157	9.995319e-01	14
1459156	9.986989e-01	15
1459176	1.013194e-01	30
1459177	8.881784e-16	50
1459180	8.881784e-16	50
1459183	8.881784e-16	50
1459168	8.881784e-16	50
1459169	9.986989e-01	15
1459170	1.621870e-08	44
1459171	5.561376e-01	25
1459172	4.529710e-14	49
1459175	8.881784e-16	50
1459193	7.600562e-01	23
1459192	2.104926e-09	45
1459195	1.000000e+00	6
1459194	8.881784e-16	50
1459197	3.359055e-01	27
1459199	9.675457e-01	19
1459198	1.529320e-04	38
1459185	1.049339e-07	43
1459184	1.000000e+00	4
1459187	1.000000e+00	0
1459186	1.000000e+00	0
1459189	8.388818e-01	22
1459188	2.230891e-10	46
1459191	1.854161e-11	47
1459190	1.621870e-08	44
1459086	8.881784e-16	50
1459084	9.995319e-01	14
1459085	9.999549e-01	12
1459082	1.049339e-07	43
1459083	8.881784e-16	50
1459080	7.600562e-01	23
1459081	1.133316e-12	48
1459078	1.854161e-11	47
1459079	1.621870e-08	44
1459076	1.854161e-11	47
1459077	3.359055e-01	27
1459074	1.049339e-07	43
1459075	8.881784e-16	50
1459072	4.681115e-04	37
1459103	2.399438e-01	28
1459102	4.529710e-14	49
1459101	9.675457e-01	19
1459100	6.640945e-01	24
1459099	9.999972e-01	10
1459098	4.529710e-14	49
1459097	1.611182e-01	29
1459096	2.104926e-09	45
1459095	9.966998e-01	16
1459094	9.995319e-01	14
1459093	1.193067e-05	40
1459092	7.673339e-03	34
1459091	1.641957e-02	33
1459090	1.133316e-12	48
1459089	1.000000e+00	7
1459088	8.881784e-16	50
1459116	4.510745e-05	39
1459117	9.835804e-01	18
1459118	2.399438e-01	28
1459119	7.600562e-01	23
1459112	9.998471e-01	13
1459113	8.881784e-16	50
1459114	8.881784e-16	50
1459115	1.854161e-11	47
1459108	1.133316e-12	48
1459109	1.621870e-08	44
1459111	2.230891e-10	46
1459104	1.529320e-04	38
1459105	1.193067e-05	40
1459106	8.881784e-16	50
1459107	4.510745e-05	39
1459133	1.133316e-12	48
1459132	9.999881e-01	11
1459135	8.881784e-16	50
1459134	9.999994e-01	9
1459129	1.301086e-03	36
1459128	5.946023e-02	31
1459131	8.881784e-16	50
1459130	8.881784e-16	50
1459125	6.640945e-01	24
1459124	1.854161e-11	47
1459127	1.049339e-07	43
1459126	8.388818e-01	22
1459121	3.359055e-01	27
1459120	4.529710e-14	49
1459123	8.881784e-16	50
1459122	1.529320e-04	38
1459011	1.049339e-07	43
1459010	2.807050e-06	41
1459009	1.641957e-02	33
1459008	8.881784e-16	50
1459015	1.000000e+00	2
1459014	9.835804e-01	18
1459019	2.104926e-09	45
1459016	8.881784e-16	50
1459023	1.000000e+00	1
1459022	9.995319e-01	14
1459021	9.999549e-01	12
1459020	8.881784e-16	50
1459026	8.881784e-16	50
1459024	1.854161e-11	47
1459025	1.854161e-11	47
1459030	8.881784e-16	50
1459031	5.817779e-07	42
1459028	1.621870e-08	44
1459029	1.854161e-11	47
1459034	9.405398e-01	20
1459035	1.000000e+00	2
1459032	1.133316e-12	48
1459033	4.529710e-14	49
1459038	8.881784e-16	50
1459039	6.640945e-01	24
1459036	1.013194e-01	30
1459037	3.359055e-01	27
1459041	9.999994e-01	9
1459040	1.049339e-07	43
1459043	8.881784e-16	50
1459042	8.881784e-16	50
1459045	4.529710e-14	49
1459044	4.529710e-14	49
1459047	8.881784e-16	50
1459046	4.510745e-05	39
1459049	5.946023e-02	31
1459048	1.854161e-11	47
1459050	9.999549e-01	12
1459053	1.621870e-08	44
1459052	8.881784e-16	50
1459055	5.946023e-02	31
1459054	2.104926e-09	45
1459056	9.998471e-01	13
1459057	2.230891e-10	46
1459058	1.000000e+00	5
1459059	9.923267e-01	17
1459060	1.133316e-12	48
1459061	3.245432e-02	32
1459062	5.946023e-02	31
1459063	8.881784e-16	50
1459064	8.881784e-16	50
1459065	8.881784e-16	50
1459066	9.923267e-01	17
1459067	8.986806e-01	21
1459068	8.881784e-16	50
1459069	8.881784e-16	50
1459070	2.230891e-10	46
1459071	1.621870e-08	44
1458951	9.999972e-01	10
1458950	1.000000e+00	6
1458949	4.529710e-14	49
1458948	9.999881e-01	11
1458947	1.000000e+00	7
1458946	2.230891e-10	46
1458945	1.000000e+00	0
1458944	4.529710e-14	49
1458959	8.881784e-16	50
1458958	8.881784e-16	50
1458957	9.966998e-01	16
1458956	8.881784e-16	50
1458955	8.881784e-16	50
1458954	8.881784e-16	50
1458953	1.854161e-11	47
1458952	5.561376e-01	25
1458966	8.881784e-16	50
1458967	8.881784e-16	50
1458964	9.999999e-01	8
1458965	8.881784e-16	50
1458962	1.133316e-12	48
1458963	9.999999e-01	8
1458960	3.245432e-02	32
1458974	9.999972e-01	10
1458975	8.881784e-16	50
1458973	8.881784e-16	50
1458970	2.807050e-06	41
1458971	1.133316e-12	48
1458968	1.621870e-08	44
1458969	4.438624e-01	26
1458981	2.807050e-06	41
1458980	7.673339e-03	34
1458983	9.999999e-01	8
1458982	9.966998e-01	16
1458977	8.881784e-16	50
1458976	8.986806e-01	21
1458979	1.301086e-03	36
1458978	1.000000e+00	6
1458989	9.998471e-01	13
1458988	1.611182e-01	29
1458991	9.999972e-01	10
1458990	3.245432e-02	32
1458985	2.230891e-10	46
1458984	1.000000e+00	5
1458987	2.104926e-09	45
1458986	9.999994e-01	9
1458996	9.999972e-01	10
1458997	4.438624e-01	26
1458998	1.000000e+00	0
1458999	8.881784e-16	50
1458992	1.301086e-03	36
1458993	7.673339e-03	34
1458994	3.300224e-03	35
1458995	1.000000e+00	1
1459004	5.817779e-07	42
1459005	1.854161e-11	47
1459006	4.529710e-14	49
1459000	8.881784e-16	50
1459001	4.529710e-14	49
1459002	2.104926e-09	45
1459003	8.881784e-16	50
1458904	9.999999e-01	8
1458907	9.675457e-01	19
1458906	8.881784e-16	50
1458909	9.999994e-01	9
1458908	9.999881e-01	11
1458911	9.923267e-01	17
1458910	2.399438e-01	28
1458897	5.946023e-02	31
1458896	1.000000e+00	2
1458899	1.641957e-02	33
1458898	8.881784e-16	50
1458900	9.999999e-01	8
1458902	1.000000e+00	0
1458888	1.013194e-01	30
1458889	1.000000e+00	0
1458890	9.999881e-01	11
1458891	1.000000e+00	1
1458892	1.193067e-05	40
1458893	8.881784e-16	50
1458894	6.640945e-01	24
1458895	3.245432e-02	32
1458881	7.600562e-01	23
1458882	1.000000e+00	4
1458883	4.438624e-01	26
1458884	9.986989e-01	15
1458885	4.681115e-04	37
1458886	1.000000e+00	6
1458887	5.946023e-02	31
1458939	4.529710e-14	49
1458938	9.986989e-01	15
1458937	4.510745e-05	39
1458936	1.133316e-12	48
1458943	1.000000e+00	5
1458940	3.245432e-02	32
1458931	1.611182e-01	29
1458930	2.399438e-01	28
1458929	9.986989e-01	15
1458928	8.881784e-16	50
1458935	1.133316e-12	48
1458934	8.881784e-16	50
1458933	8.986806e-01	21
1458922	1.000000e+00	2
1458923	8.881784e-16	50
1458921	1.854161e-11	47
1458926	4.529710e-14	49
1458914	4.529710e-14	49
1458915	8.881784e-16	50
1458912	1.000000e+00	5
1458913	8.881784e-16	50
1458918	2.230891e-10	46
1458916	4.529710e-14	49
1458917	1.000000e+00	5
1458844	8.881784e-16	50
1458847	8.881784e-16	50
1458846	1.013194e-01	30
1458841	1.301086e-03	36
1458840	8.881784e-16	50
1458843	5.817779e-07	42
1458837	2.104926e-09	45
1458836	8.881784e-16	50
1458839	8.881784e-16	50
1458838	9.405398e-01	20
1458833	2.807050e-06	41
1458832	3.300224e-03	35
1458835	1.193067e-05	40
1458834	9.999549e-01	12
1458828	9.999994e-01	9
1458829	9.675457e-01	19
1458830	9.966998e-01	16
1458831	1.641957e-02	33
1458824	1.049339e-07	43
1458825	9.999999e-01	8
1458826	1.854161e-11	47
1458827	2.104926e-09	45
1458820	9.966998e-01	16
1458821	9.995319e-01	14
1458822	4.529710e-14	49
1458823	6.640945e-01	24
1458816	1.529320e-04	38
1458817	1.049339e-07	43
1458818	2.104926e-09	45
1458819	1.621870e-08	44
1458879	8.881784e-16	50
1458878	1.854161e-11	47
1458877	1.000000e+00	4
1458876	8.881784e-16	50
1458875	8.881784e-16	50
1458874	1.301086e-03	36
1458873	1.013194e-01	30
1458872	1.133316e-12	48
1458871	9.995319e-01	14
1458870	5.817779e-07	42
1458869	2.807050e-06	41
1458868	9.986989e-01	15
1458867	5.561376e-01	25
1458866	3.359055e-01	27
1458865	9.986989e-01	15
1458864	9.995319e-01	14
1458862	6.640945e-01	24
1458863	1.133316e-12	48
1458860	1.133316e-12	48
1458858	1.000000e+00	3
1458859	9.675457e-01	19
1458856	1.133316e-12	48
1458857	9.835804e-01	18
1458854	9.995319e-01	14
1458855	4.529710e-14	49
1458852	9.675457e-01	19
1458853	1.000000e+00	5
1458850	4.438624e-01	26
1458851	9.999549e-01	12
1458848	8.881784e-16	50
1458849	8.881784e-16	50
1458768	1.854161e-11	47
1458769	8.881784e-16	50
1458770	1.301086e-03	36
1458771	8.881784e-16	50
1458772	9.966998e-01	16
1458773	9.999994e-01	9
1458774	8.881784e-16	50
1458775	2.807050e-06	41
1458776	2.399438e-01	28
1458777	1.000000e+00	2
1458778	1.000000e+00	3
1458779	1.000000e+00	0
1458780	1.641957e-02	33
1458781	1.000000e+00	5
1458782	4.438624e-01	26
1458783	1.611182e-01	29
1458753	8.881784e-16	50
1458752	8.881784e-16	50
1458755	8.881784e-16	50
1458754	8.881784e-16	50
1458757	1.049339e-07	43
1458756	8.881784e-16	50
1458759	8.881784e-16	50
1458758	1.854161e-11	47
1458761	8.881784e-16	50
1458760	5.817779e-07	42
1458763	1.133316e-12	48
1458762	1.529320e-04	38
1458765	8.881784e-16	50
1458764	8.881784e-16	50
1458767	1.621870e-08	44
1458766	2.399438e-01	28
1458802	8.881784e-16	50
1458803	9.999972e-01	10
1458800	1.621870e-08	44
1458806	8.881784e-16	50
1458807	1.133316e-12	48
1458804	4.510745e-05	39
1458805	8.881784e-16	50
1458810	8.388818e-01	22
1458811	5.946023e-02	31
1458808	2.104926e-09	45
1458809	4.510745e-05	39
1458814	8.881784e-16	50
1458815	7.600562e-01	23
1458812	1.133316e-12	48
1458813	1.000000e+00	2
1458787	7.600562e-01	23
1458786	1.193067e-05	40
1458785	9.999999e-01	8
1458784	8.881784e-16	50
1458791	1.621870e-08	44
1458790	8.986806e-01	21
1458789	1.133316e-12	48
1458788	8.881784e-16	50
1458795	1.000000e+00	3
1458794	1.000000e+00	4
1458792	8.388818e-01	22
1458799	8.881784e-16	50
1458798	3.359055e-01	27
1458797	1.049339e-07	43
1458796	9.999881e-01	11
1458708	8.881784e-16	50
1458709	8.881784e-16	50
1458710	1.133316e-12	48
1458711	1.000000e+00	5
1458704	8.881784e-16	50
1458705	4.529710e-14	49
1458706	1.621870e-08	44
1458707	8.881784e-16	50
1458716	8.881784e-16	50
1458717	8.881784e-16	50
1458718	4.510745e-05	39
1458712	8.881784e-16	50
1458713	8.881784e-16	50
1458714	5.946023e-02	31
1458715	1.301086e-03	36
1458693	1.133316e-12	48
1458692	1.013194e-01	30
1458695	9.999972e-01	10
1458694	8.881784e-16	50
1458689	2.230891e-10	46
1458688	8.881784e-16	50
1458691	4.529710e-14	49
1458690	5.561376e-01	25
1458701	4.529710e-14	49
1458700	8.881784e-16	50
1458703	8.881784e-16	50
1458702	2.104926e-09	45
1458697	1.854161e-11	47
1458696	1.049339e-07	43
1458699	8.881784e-16	50
1458698	8.881784e-16	50
1458742	5.817779e-07	42
1458743	8.881784e-16	50
1458740	9.999881e-01	11
1458741	9.405398e-01	20
1458738	9.405398e-01	20
1458739	8.881784e-16	50
1458736	8.881784e-16	50
1458737	8.881784e-16	50
1458750	1.621870e-08	44
1458751	8.388818e-01	22
1458748	8.881784e-16	50
1458749	8.881784e-16	50
1458746	9.405398e-01	20
1458747	8.881784e-16	50
1458744	4.529710e-14	49
1458745	1.301086e-03	36
1458727	5.946023e-02	31
1458726	8.881784e-16	50
1458725	9.999972e-01	10
1458724	3.359055e-01	27
1458722	8.881784e-16	50
1458721	4.681115e-04	37
1458720	8.881784e-16	50
1458735	9.999994e-01	9
1458734	8.881784e-16	50
1458733	4.438624e-01	26
1458732	8.388818e-01	22
1458731	1.193067e-05	40
1458730	8.881784e-16	50
1458729	8.881784e-16	50
1458728	8.881784e-16	50
1459616	1.000000e+00	6
1459617	2.230891e-10	46
1459618	9.999994e-01	9
1459619	3.245432e-02	32
1459620	1.000000e+00	4
1459621	1.133316e-12	48
1459622	9.986989e-01	15
1459623	8.881784e-16	50
1459624	1.641957e-02	33
1459625	1.049339e-07	43
1459626	8.881784e-16	50
1459628	1.854161e-11	47
1459629	4.529710e-14	49
1459630	8.986806e-01	21
1459631	8.881784e-16	50
1459633	8.881784e-16	50
1459632	4.438624e-01	26
1459635	5.817779e-07	42
1459634	3.245432e-02	32
1459637	8.881784e-16	50
1459636	8.881784e-16	50
1459639	8.388818e-01	22
1459638	8.388818e-01	22
1459641	8.986806e-01	21
1459640	8.881784e-16	50
1459643	4.529710e-14	49
1459642	1.854161e-11	47
1459645	8.881784e-16	50
1459644	8.881784e-16	50
1459647	1.013194e-01	30
1459646	1.133316e-12	48
1459587	1.621870e-08	44
1459584	9.966998e-01	16
1459585	1.000000e+00	5
1459590	1.133316e-12	48
1459591	9.999881e-01	11
1459588	8.388818e-01	22
1459589	5.561376e-01	25
1459594	9.923267e-01	17
1459595	8.881784e-16	50
1459592	8.881784e-16	50
1459593	8.881784e-16	50
1459598	4.681115e-04	37
1459599	8.881784e-16	50
1459596	8.881784e-16	50
1459597	9.999881e-01	11
1459603	9.999881e-01	11
1459602	5.817779e-07	42
1459601	8.881784e-16	50
1459607	9.835804e-01	18
1459605	5.946023e-02	31
1459604	9.986989e-01	15
1459611	8.881784e-16	50
1459610	9.999999e-01	8
1459609	1.529320e-04	38
1459608	8.881784e-16	50
1459615	8.881784e-16	50
1459614	8.881784e-16	50
1459613	8.881784e-16	50
1459612	8.881784e-16	50
1459684	1.133316e-12	48
1459685	8.881784e-16	50
1459686	8.881784e-16	50
1459687	1.133316e-12	48
1459680	1.641957e-02	33
1459681	4.529710e-14	49
1459682	4.510745e-05	39
1459683	8.388818e-01	22
1459692	1.013194e-01	30
1459693	4.438624e-01	26
1459694	3.245432e-02	32
1459695	1.000000e+00	0
1459688	3.359055e-01	27
1459689	2.230891e-10	46
1459690	8.881784e-16	50
1459691	9.835804e-01	18
1459701	1.000000e+00	1
1459700	3.300224e-03	35
1459703	1.000000e+00	0
1459702	9.999999e-01	8
1459697	5.946023e-02	31
1459696	1.000000e+00	1
1459699	5.817779e-07	42
1459698	8.881784e-16	50
1459709	1.000000e+00	5
1459708	8.881784e-16	50
1459711	1.000000e+00	6
1459710	1.000000e+00	4
1459705	9.999999e-01	8
1459704	6.640945e-01	24
1459707	1.049339e-07	43
1459706	9.995319e-01	14
1459654	9.835804e-01	18
1459655	9.995319e-01	14
1459652	8.881784e-16	50
1459653	2.399438e-01	28
1459650	5.817779e-07	42
1459651	1.133316e-12	48
1459648	2.230891e-10	46
1459649	1.193067e-05	40
1459662	4.681115e-04	37
1459663	3.300224e-03	35
1459660	4.529710e-14	49
1459661	4.529710e-14	49
1459658	1.000000e+00	5
1459659	9.999881e-01	11
1459656	1.000000e+00	2
1459657	8.881784e-16	50
1459670	8.881784e-16	50
1459669	2.104926e-09	45
1459668	8.881784e-16	50
1459667	6.640945e-01	24
1459666	7.673339e-03	34
1459664	9.999881e-01	11
1459679	1.301086e-03	36
1459678	9.923267e-01	17
1459677	8.881784e-16	50
1459676	1.529320e-04	38
1459675	8.881784e-16	50
1459674	8.881784e-16	50
1459673	4.681115e-04	37
1459672	8.881784e-16	50
1459497	1.000000e+00	5
1459496	1.611182e-01	29
1459499	8.881784e-16	50
1459498	1.000000e+00	1
1459501	8.881784e-16	50
1459500	2.807050e-06	41
1459503	8.881784e-16	50
1459502	8.881784e-16	50
1459489	1.000000e+00	3
1459488	8.881784e-16	50
1459491	3.300224e-03	35
1459490	1.000000e+00	2
1459493	9.999999e-01	8
1459492	1.611182e-01	29
1459495	7.673339e-03	34
1459494	3.300224e-03	35
1459512	8.388818e-01	22
1459514	1.133316e-12	48
1459515	1.641957e-02	33
1459516	9.998471e-01	13
1459517	1.000000e+00	2
1459518	9.966998e-01	16
1459519	1.000000e+00	0
1459504	7.673339e-03	34
1459505	4.529710e-14	49
1459506	8.881784e-16	50
1459507	4.529710e-14	49
1459508	1.193067e-05	40
1459509	4.529710e-14	49
1459510	8.881784e-16	50
1459511	2.807050e-06	41
1459467	9.999549e-01	12
1459466	9.995319e-01	14
1459465	1.000000e+00	0
1459464	1.000000e+00	0
1459471	9.986989e-01	15
1459469	8.388818e-01	22
1459468	9.999994e-01	9
1459459	2.807050e-06	41
1459458	8.388818e-01	22
1459457	1.000000e+00	0
1459463	1.000000e+00	2
1459462	1.193067e-05	40
1459461	8.881784e-16	50
1459460	2.230891e-10	46
1459482	4.510745e-05	39
1459483	4.681115e-04	37
1459480	5.946023e-02	31
1459481	8.881784e-16	50
1459487	8.881784e-16	50
1459484	1.000000e+00	7
1459474	9.999972e-01	10
1459475	1.000000e+00	6
1459472	1.000000e+00	1
1459478	2.399438e-01	28
1459479	8.881784e-16	50
1459476	9.999972e-01	10
1459477	1.621870e-08	44
1459565	9.999999e-01	8
1459564	1.000000e+00	1
1459567	7.673339e-03	34
1459566	8.881784e-16	50
1459561	5.946023e-02	31
1459560	4.529710e-14	49
1459563	8.881784e-16	50
1459562	4.529710e-14	49
1459557	1.000000e+00	1
1459556	3.300224e-03	35
1459559	2.807050e-06	41
1459558	9.998471e-01	13
1459553	2.807050e-06	41
1459552	5.946023e-02	31
1459555	2.230891e-10	46
1459554	4.438624e-01	26
1459580	2.399438e-01	28
1459581	8.881784e-16	50
1459582	5.817779e-07	42
1459583	5.946023e-02	31
1459576	1.621870e-08	44
1459577	8.881784e-16	50
1459578	3.300224e-03	35
1459579	4.438624e-01	26
1459572	8.881784e-16	50
1459573	1.000000e+00	5
1459574	4.529710e-14	49
1459575	2.104926e-09	45
1459568	3.300224e-03	35
1459569	2.104926e-09	45
1459570	1.854161e-11	47
1459535	1.000000e+00	3
1459534	1.000000e+00	0
1459533	1.000000e+00	0
1459532	1.000000e+00	0
1459531	1.000000e+00	0
1459530	1.000000e+00	3
1459529	1.133316e-12	48
1459528	1.000000e+00	1
1459527	8.881784e-16	50
1459526	1.000000e+00	0
1459525	1.133316e-12	48
1459524	1.301086e-03	36
1459523	4.529710e-14	49
1459522	1.000000e+00	0
1459521	1.854161e-11	47
1459520	9.999999e-01	8
1459550	4.438624e-01	26
1459551	9.923267e-01	17
1459548	2.104926e-09	45
1459549	4.529710e-14	49
1459546	2.230891e-10	46
1459547	8.881784e-16	50
1459544	4.529710e-14	49
1459545	9.405398e-01	20
1459542	8.881784e-16	50
1459543	9.999881e-01	11
1459540	1.000000e+00	0
1459541	7.673339e-03	34
1459538	9.966998e-01	16
1459539	1.000000e+00	3
1459536	8.881784e-16	50
1459537	1.000000e+00	5
1459379	2.399438e-01	28
1459378	3.245432e-02	32
1459377	8.881784e-16	50
1459376	2.230891e-10	46
1459382	3.359055e-01	27
1459380	1.000000e+00	2
1459387	1.013194e-01	30
1459385	8.881784e-16	50
1459384	8.881784e-16	50
1459391	1.000000e+00	2
1459390	1.000000e+00	0
1459389	1.049339e-07	43
1459388	1.000000e+00	0
1459362	1.133316e-12	48
1459363	8.881784e-16	50
1459360	1.854161e-11	47
1459361	3.245432e-02	32
1459366	3.359055e-01	27
1459367	1.133316e-12	48
1459370	4.681115e-04	37
1459371	8.881784e-16	50
1459368	1.000000e+00	0
1459374	8.881784e-16	50
1459375	9.999881e-01	11
1459372	1.621870e-08	44
1459373	9.966998e-01	16
1459345	1.000000e+00	3
1459344	8.881784e-16	50
1459346	2.807050e-06	41
1459349	8.881784e-16	50
1459348	1.000000e+00	0
1459351	8.881784e-16	50
1459350	1.133316e-12	48
1459353	1.000000e+00	6
1459352	1.000000e+00	0
1459355	9.999972e-01	10
1459354	1.000000e+00	2
1459357	2.230891e-10	46
1459356	9.999881e-01	11
1459359	8.986806e-01	21
1459358	1.013194e-01	30
1459328	3.245432e-02	32
1459329	9.999549e-01	12
1459330	8.881784e-16	50
1459331	8.881784e-16	50
1459333	8.881784e-16	50
1459334	8.881784e-16	50
1459335	8.881784e-16	50
1459336	9.999549e-01	12
1459337	1.000000e+00	6
1459338	9.675457e-01	19
[truncated: 666 more rows]
