# Supplementary material for: Translational Selection Is Ubiquitous in Prokaryotes
Source: PLoS Genet. 2010 Jun 24;6(6):e1001004. doi: 10.1371/journal.pgen.1001004 (PMC2891978; doi:10.1371/journal.pgen.1001004)
Supplement: Dataset S1 — OCU/non-OCU gene calls in 461 Bacterial and Archaeal genomes, and summary tables of genome properties and OCU preferences for specific codons. (4.77 MB ZIP) [file pgen.1001004.s001.zip › Dataset_S1_Archaea/Thermococcus_kodakaraensis_KOD1.arff.ocuGenes]

GeneID	signTest_p	ocuProbWinCnt
3233777	1.000000e+00	4
3233776	1.000000e+00	4
3233779	1.000000e+00	0
3233778	1.000000e+00	0
3233781	1.000000e+00	1
3233780	8.881784e-16	50
3233783	1.000000e+00	2
3233782	8.881784e-16	50
3233785	8.881784e-16	50
3233784	1.611182e-01	29
3233787	1.000000e+00	2
3233786	1.000000e+00	0
3233789	7.600562e-01	23
3233788	8.881784e-16	50
3233791	8.388818e-01	22
3233790	8.881784e-16	50
3233760	9.675457e-01	19
3233761	8.881784e-16	50
3233762	1.000000e+00	0
3233763	6.640945e-01	24
3233764	1.000000e+00	0
3233765	9.966998e-01	16
3233766	9.923267e-01	17
3233767	1.000000e+00	0
3233768	9.999999e-01	8
3233769	1.000000e+00	2
3233770	1.000000e+00	7
3233771	1.621870e-08	44
3233772	3.359055e-01	27
3233773	3.359055e-01	27
3233774	8.881784e-16	50
3233775	6.640945e-01	24
3233747	8.388818e-01	22
3233746	9.405398e-01	20
3233745	9.999549e-01	12
3233744	9.986989e-01	15
3233751	1.000000e+00	2
3233750	8.881784e-16	50
3233749	1.000000e+00	6
3233748	9.998471e-01	13
3233755	1.000000e+00	7
3233754	3.245432e-02	32
3233753	8.881784e-16	50
3233752	4.529710e-14	49
3233759	1.000000e+00	1
3233758	1.621870e-08	44
3233757	1.000000e+00	7
3233756	9.999999e-01	8
3233730	9.835804e-01	18
3233731	8.881784e-16	50
3233728	9.999549e-01	12
3233729	9.999994e-01	9
3233734	7.600562e-01	23
3233735	1.621870e-08	44
3233732	1.000000e+00	0
3233733	8.881784e-16	50
3233738	9.999881e-01	11
3233739	8.881784e-16	50
3233736	1.611182e-01	29
3233737	1.000000e+00	0
3233742	9.966998e-01	16
3233743	1.049339e-07	43
3233740	1.000000e+00	4
3233741	7.600562e-01	23
3233717	9.405398e-01	20
3233716	2.807050e-06	41
3233719	1.000000e+00	0
3233718	1.000000e+00	7
3233713	9.986989e-01	15
3233712	1.000000e+00	6
3233715	9.999994e-01	9
3233714	3.300224e-03	35
3233725	1.000000e+00	5
3233724	1.000000e+00	3
3233727	9.966998e-01	16
3233726	1.000000e+00	7
3233721	9.995319e-01	14
3233720	8.881784e-16	50
3233723	1.000000e+00	2
3233722	1.000000e+00	4
3233700	1.000000e+00	0
3233701	1.000000e+00	0
3233703	8.881784e-16	50
3233696	1.000000e+00	2
3233697	9.405398e-01	20
3233698	2.230891e-10	46
3233699	6.640945e-01	24
3233708	1.000000e+00	3
3233709	9.995319e-01	14
3233710	1.000000e+00	3
3233711	1.000000e+00	6
3233704	1.000000e+00	2
3233705	9.995319e-01	14
3233706	1.000000e+00	1
3233707	1.000000e+00	2
3233687	1.000000e+00	5
3233685	1.000000e+00	5
3233684	1.641957e-02	33
3233683	8.881784e-16	50
3233682	8.881784e-16	50
3233681	4.681115e-04	37
3233680	1.000000e+00	2
3233695	1.529320e-04	38
3233694	9.995319e-01	14
3233693	8.881784e-16	50
3233692	8.881784e-16	50
3233691	8.881784e-16	50
3233690	9.999999e-01	8
3233689	1.000000e+00	2
3233688	3.245432e-02	32
3233670	1.000000e+00	7
3233671	2.104926e-09	45
3233668	7.600562e-01	23
3233669	9.835804e-01	18
3233667	1.000000e+00	5
3233665	8.881784e-16	50
3233678	1.000000e+00	1
3233679	9.998471e-01	13
3233676	1.000000e+00	0
3233677	1.000000e+00	4
3233674	1.000000e+00	6
3233675	1.000000e+00	1
3233672	9.966998e-01	16
3233673	1.000000e+00	0
3235970	4.438624e-01	26
3235969	1.000000e+00	6
3235968	8.881784e-16	50
3235940	8.881784e-16	50
3235941	1.000000e+00	0
3235942	1.000000e+00	3
3235943	4.529710e-14	49
3235936	2.230891e-10	46
3235937	1.000000e+00	7
3235938	4.529710e-14	49
3235939	1.133316e-12	48
3235948	1.000000e+00	0
3235949	5.946023e-02	31
3235950	9.999549e-01	12
3235944	1.000000e+00	7
3235945	4.438624e-01	26
3235946	1.000000e+00	0
3235947	1.000000e+00	0
3235957	1.000000e+00	5
3235956	1.854161e-11	47
3235958	1.000000e+00	4
3235953	1.621870e-08	44
3235952	1.133316e-12	48
3235955	1.000000e+00	1
3235954	2.807050e-06	41
3235965	1.000000e+00	2
3235964	1.000000e+00	4
3235967	1.000000e+00	4
3235966	1.000000e+00	0
3235961	8.881784e-16	50
3235960	1.000000e+00	0
3235963	1.000000e+00	1
3235962	8.881784e-16	50
3235910	1.000000e+00	3
3235911	9.966998e-01	16
3235908	1.000000e+00	2
3235909	1.000000e+00	5
3235906	1.000000e+00	0
3235907	1.000000e+00	4
3235904	1.000000e+00	2
3235905	9.986989e-01	15
3235918	2.230891e-10	46
3235916	9.835804e-01	18
3235917	1.000000e+00	4
3235914	1.000000e+00	0
3235915	9.986989e-01	15
3235912	8.881784e-16	50
3235913	1.013194e-01	30
3235927	1.000000e+00	1
3235926	1.000000e+00	2
3235925	1.000000e+00	2
3235924	2.104926e-09	45
3235923	1.000000e+00	1
3235921	8.881784e-16	50
3235935	9.405398e-01	20
3235934	1.000000e+00	3
3235933	1.000000e+00	1
3235932	1.000000e+00	0
3235931	1.000000e+00	0
3235930	1.000000e+00	0
3235928	1.000000e+00	0
3235872	1.000000e+00	2
3235874	1.000000e+00	0
3235875	1.000000e+00	5
3235876	1.000000e+00	2
3235877	5.561376e-01	25
3235878	1.000000e+00	3
3235879	9.835804e-01	18
3235880	1.000000e+00	0
3235881	2.104926e-09	45
3235882	3.300224e-03	35
3235883	6.640945e-01	24
3235884	3.245432e-02	32
3235885	8.881784e-16	50
3235886	5.561376e-01	25
3235887	8.881784e-16	50
3235889	9.999881e-01	11
3235888	8.881784e-16	50
3235891	9.966998e-01	16
3235890	1.000000e+00	5
3235893	1.000000e+00	4
3235892	5.561376e-01	25
3235895	1.000000e+00	4
3235897	1.000000e+00	0
3235899	8.881784e-16	50
3235898	9.999881e-01	11
3235901	1.000000e+00	3
3235900	1.000000e+00	0
3235903	2.399438e-01	28
3235902	1.000000e+00	4
3235842	1.000000e+00	1
3235843	1.000000e+00	5
3235840	1.000000e+00	3
3235841	1.000000e+00	0
3235846	1.000000e+00	0
3235847	4.529710e-14	49
3235844	1.000000e+00	0
3235845	1.000000e+00	0
3235850	1.000000e+00	2
3235851	1.000000e+00	0
3235848	7.673339e-03	34
3235849	1.000000e+00	0
3235854	1.000000e+00	0
3235855	8.881784e-16	50
3235853	9.999549e-01	12
3235859	9.999881e-01	11
3235858	3.359055e-01	27
3235857	1.529320e-04	38
3235856	6.640945e-01	24
3235863	6.640945e-01	24
3235862	1.000000e+00	3
3235861	1.000000e+00	5
3235860	1.000000e+00	0
3235867	8.881784e-16	50
3235866	9.675457e-01	19
3235865	9.966998e-01	16
3235864	9.966998e-01	16
3235871	1.000000e+00	3
3235870	5.946023e-02	31
3235868	2.807050e-06	41
3234909	1.641957e-02	33
3234910	1.193067e-05	40
3234911	9.966998e-01	16
3234904	1.000000e+00	0
3234905	1.000000e+00	0
3234906	1.000000e+00	7
3234907	1.000000e+00	0
3234900	5.561376e-01	25
3234901	1.000000e+00	1
3234902	1.000000e+00	0
3234896	9.999999e-01	8
3234897	1.193067e-05	40
3234898	9.966998e-01	16
3234899	1.000000e+00	4
3234893	2.807050e-06	41
3234892	2.104926e-09	45
3234895	3.359055e-01	27
3234894	8.881784e-16	50
3234889	8.881784e-16	50
3234891	9.999881e-01	11
3234890	1.000000e+00	5
3234885	8.881784e-16	50
3234884	4.529710e-14	49
3234886	1.621870e-08	44
3234881	1.000000e+00	1
3234880	1.000000e+00	5
3234883	2.807050e-06	41
3234882	1.000000e+00	1
3234942	1.000000e+00	4
3234940	1.000000e+00	7
3234941	8.881784e-16	50
3234938	3.300224e-03	35
3234939	1.000000e+00	7
3234936	1.000000e+00	5
3234937	7.600562e-01	23
3234934	1.611182e-01	29
3234935	9.998471e-01	13
3234932	1.000000e+00	7
3234933	1.000000e+00	4
3234930	5.817779e-07	42
3234931	2.230891e-10	46
3234928	9.999994e-01	9
3234929	1.000000e+00	2
3234927	1.000000e+00	5
3234926	4.529710e-14	49
3234925	8.881784e-16	50
3234924	1.000000e+00	0
3234923	1.000000e+00	0
3234922	1.000000e+00	0
3234921	1.000000e+00	0
3234920	1.000000e+00	0
3234919	1.529320e-04	38
3234917	1.000000e+00	1
3234916	8.881784e-16	50
3234915	9.923267e-01	17
3234914	9.995319e-01	14
3234913	9.675457e-01	19
3234912	9.999881e-01	11
3234840	1.000000e+00	3
3234841	1.000000e+00	0
3234842	1.000000e+00	0
3234843	1.000000e+00	6
3234844	1.000000e+00	1
3234845	1.000000e+00	0
3234846	1.000000e+00	0
3234847	1.000000e+00	0
3234832	9.999881e-01	11
3234833	1.000000e+00	6
3234835	9.999994e-01	9
3234836	8.388818e-01	22
3234837	1.000000e+00	2
3234838	9.835804e-01	18
3234839	1.000000e+00	6
3234825	5.946023e-02	31
3234827	9.999994e-01	9
3234826	1.133316e-12	48
3234829	1.000000e+00	2
3234828	5.817779e-07	42
3234831	1.000000e+00	2
3234830	9.998471e-01	13
3234817	8.881784e-16	50
3234816	1.000000e+00	2
3234819	1.000000e+00	2
3234818	8.881784e-16	50
3234821	1.133316e-12	48
3234822	1.000000e+00	0
3234874	1.000000e+00	7
3234875	1.000000e+00	0
3234872	5.561376e-01	25
3234873	1.000000e+00	6
3234878	4.529710e-14	49
3234879	9.675457e-01	19
3234876	1.000000e+00	4
3234877	1.000000e+00	5
3234866	3.300224e-03	35
3234867	1.000000e+00	1
3234864	9.923267e-01	17
3234865	1.000000e+00	0
3234870	1.000000e+00	1
3234871	7.600562e-01	23
3234868	3.245432e-02	32
3234869	1.000000e+00	4
3234859	9.966998e-01	16
3234858	1.000000e+00	2
3234857	1.611182e-01	29
3234856	1.000000e+00	4
3234863	1.000000e+00	7
3234861	9.999994e-01	9
3234860	9.999994e-01	9
3234851	8.881784e-16	50
3234850	9.999994e-01	9
3234849	9.999999e-01	8
3234848	2.230891e-10	46
3234855	1.000000e+00	4
3234854	1.000000e+00	0
3234853	1.000000e+00	0
3234852	1.000000e+00	0
3235029	1.000000e+00	1
3235028	1.000000e+00	6
3235031	1.000000e+00	2
3235030	1.000000e+00	0
3235025	1.133316e-12	48
3235024	3.359055e-01	27
3235027	1.000000e+00	1
3235037	1.000000e+00	1
3235036	1.000000e+00	0
3235039	8.881784e-16	50
3235038	1.611182e-01	29
3235033	8.881784e-16	50
3235032	1.000000e+00	4
3235035	1.000000e+00	1
3235034	1.000000e+00	1
3235012	1.000000e+00	1
3235013	1.000000e+00	1
3235014	9.966998e-01	16
3235015	1.000000e+00	0
3235008	1.000000e+00	2
3235009	1.000000e+00	1
3235011	1.000000e+00	0
3235020	1.000000e+00	0
3235021	2.399438e-01	28
3235022	1.013194e-01	30
3235023	1.611182e-01	29
3235016	9.995319e-01	14
3235017	1.000000e+00	1
3235018	1.301086e-03	36
3235019	1.000000e+00	3
3235063	1.000000e+00	1
3235062	8.881784e-16	50
3235061	8.881784e-16	50
3235060	1.000000e+00	0
3235059	8.881784e-16	50
3235058	8.881784e-16	50
3235057	1.000000e+00	7
3235056	9.966998e-01	16
3235071	6.640945e-01	24
3235070	1.000000e+00	3
3235069	8.881784e-16	50
3235068	9.835804e-01	18
3235067	1.000000e+00	1
3235066	8.881784e-16	50
3235065	9.405398e-01	20
3235064	9.995319e-01	14
3235046	1.000000e+00	0
3235047	1.000000e+00	4
3235044	9.998471e-01	13
3235045	9.999972e-01	10
3235042	8.881784e-16	50
3235040	1.000000e+00	4
3235041	7.673339e-03	34
3235054	9.999994e-01	9
3235055	1.133316e-12	48
3235052	2.230891e-10	46
3235053	1.000000e+00	0
3235050	1.000000e+00	0
3235051	1.000000e+00	0
3235048	4.438624e-01	26
3235049	1.000000e+00	0
3234961	1.000000e+00	0
3234960	1.000000e+00	1
3234963	1.000000e+00	2
3234962	1.000000e+00	0
3234965	1.000000e+00	1
3234964	1.000000e+00	0
3234967	1.000000e+00	2
3234966	9.999549e-01	12
3234969	1.000000e+00	1
3234968	7.673339e-03	34
3234971	1.000000e+00	2
3234970	4.510745e-05	39
3234973	4.681115e-04	37
3234972	8.881784e-16	50
3234975	8.881784e-16	50
3234974	1.000000e+00	1
3234944	1.193067e-05	40
3234945	9.675457e-01	19
3234947	1.854161e-11	47
3234948	1.000000e+00	1
3234949	9.999994e-01	9
3234950	8.388818e-01	22
3234951	1.000000e+00	1
3234952	7.600562e-01	23
3234953	1.641957e-02	33
3234954	1.000000e+00	0
3234955	1.000000e+00	0
3234956	1.000000e+00	0
3234957	1.000000e+00	0
3234958	1.000000e+00	0
3234959	1.000000e+00	0
3234995	8.881784e-16	50
3234994	9.998471e-01	13
3234993	1.000000e+00	2
3234992	1.000000e+00	0
3234999	9.999881e-01	11
3234998	1.000000e+00	0
3234997	8.881784e-16	50
3234996	1.000000e+00	6
3235003	1.000000e+00	1
3235002	1.000000e+00	3
3235001	9.923267e-01	17
3235000	1.000000e+00	0
3235007	9.999549e-01	12
3235006	1.000000e+00	5
3235005	1.000000e+00	3
3235004	3.245432e-02	32
3234978	8.881784e-16	50
3234979	8.881784e-16	50
3234976	1.000000e+00	5
3234977	1.000000e+00	1
3234982	1.000000e+00	2
3234983	5.946023e-02	31
3234980	4.529710e-14	49
3234981	8.881784e-16	50
3234986	3.359055e-01	27
3234987	1.000000e+00	0
3234984	9.999994e-01	9
3234985	4.529710e-14	49
3234990	1.854161e-11	47
3234991	1.000000e+00	5
3234988	1.000000e+00	0
3234989	1.000000e+00	7
3235151	1.000000e+00	2
3235150	1.000000e+00	1
3235149	5.561376e-01	25
3235148	1.000000e+00	0
3235147	8.986806e-01	21
3235146	1.000000e+00	0
3235145	1.013194e-01	30
3235144	9.999549e-01	12
3235143	6.640945e-01	24
3235142	1.529320e-04	38
3235141	9.999994e-01	9
3235140	1.000000e+00	3
3235139	1.000000e+00	6
3235137	3.245432e-02	32
3235166	1.000000e+00	0
3235167	9.999549e-01	12
3235164	1.000000e+00	0
3235165	1.000000e+00	0
3235163	1.000000e+00	1
3235160	1.000000e+00	2
3235161	1.000000e+00	0
3235158	8.881784e-16	50
3235159	1.529320e-04	38
3235156	1.000000e+00	5
3235157	8.881784e-16	50
3235154	9.999972e-01	10
3235155	7.600562e-01	23
3235152	1.000000e+00	0
3235153	1.000000e+00	1
3235181	9.999972e-01	10
3235180	1.000000e+00	1
3235183	1.000000e+00	6
3235182	9.923267e-01	17
3235177	1.000000e+00	1
3235176	1.000000e+00	0
3235179	7.600562e-01	23
3235178	1.000000e+00	2
3235173	1.000000e+00	0
3235172	1.000000e+00	1
3235175	1.000000e+00	0
3235174	1.000000e+00	0
3235169	1.000000e+00	0
3235171	1.000000e+00	1
3235170	1.000000e+00	1
3235196	8.881784e-16	50
3235197	1.000000e+00	4
3235198	1.611182e-01	29
3235199	9.999999e-01	8
3235192	1.000000e+00	5
3235193	1.000000e+00	0
3235194	1.000000e+00	4
3235195	8.881784e-16	50
3235188	4.681115e-04	37
3235189	7.673339e-03	34
3235190	1.000000e+00	2
3235191	1.000000e+00	0
3235184	1.000000e+00	0
3235185	9.999972e-01	10
3235186	1.000000e+00	5
3235187	1.000000e+00	0
3235083	9.998471e-01	13
3235082	8.881784e-16	50
3235081	8.881784e-16	50
3235080	9.966998e-01	16
3235087	3.359055e-01	27
3235086	8.881784e-16	50
3235085	9.998471e-01	13
3235074	8.881784e-16	50
3235073	1.133316e-12	48
3235072	1.000000e+00	3
3235079	1.529320e-04	38
3235078	1.301086e-03	36
3235077	5.817779e-07	42
3235076	1.000000e+00	3
3235098	1.133316e-12	48
3235096	1.000000e+00	1
3235097	3.300224e-03	35
3235103	1.000000e+00	3
3235101	1.000000e+00	0
3235091	1.000000e+00	0
3235088	8.881784e-16	50
3235089	1.000000e+00	3
3235094	1.000000e+00	0
3235095	1.000000e+00	0
3235092	1.000000e+00	1
3235093	9.835804e-01	18
3235113	1.000000e+00	1
3235112	8.881784e-16	50
3235115	4.438624e-01	26
3235117	1.000000e+00	0
3235116	8.881784e-16	50
3235119	1.000000e+00	0
3235118	1.000000e+00	0
3235105	9.999549e-01	12
3235104	1.000000e+00	3
3235107	8.881784e-16	50
3235106	1.854161e-11	47
3235109	9.923267e-01	17
3235108	1.000000e+00	3
3235111	1.000000e+00	1
3235110	1.000000e+00	3
3235128	1.000000e+00	0
3235130	1.000000e+00	0
3235131	8.881784e-16	50
3235132	1.000000e+00	0
3235133	8.881784e-16	50
3235134	1.000000e+00	7
3235135	1.000000e+00	1
3235120	1.000000e+00	5
3235121	2.230891e-10	46
3235122	8.881784e-16	50
3235123	1.301086e-03	36
3235124	1.013194e-01	30
3235125	1.611182e-01	29
3235126	1.000000e+00	0
3235127	1.000000e+00	0
3235270	1.000000e+00	3
3235271	9.675457e-01	19
3235268	5.946023e-02	31
3235269	1.000000e+00	2
3235266	8.388818e-01	22
3235267	1.000000e+00	7
3235264	1.000000e+00	1
3235265	9.998471e-01	13
3235278	2.104926e-09	45
3235279	8.881784e-16	50
3235276	9.995319e-01	14
3235277	8.881784e-16	50
3235274	1.000000e+00	0
3235275	9.835804e-01	18
3235272	1.000000e+00	1
3235273	1.000000e+00	1
3235287	3.300224e-03	35
3235286	8.881784e-16	50
3235285	1.000000e+00	1
3235284	1.000000e+00	5
3235283	1.854161e-11	47
3235282	8.881784e-16	50
3235281	4.529710e-14	49
3235280	2.230891e-10	46
3235295	8.881784e-16	50
3235294	8.881784e-16	50
3235293	1.133316e-12	48
3235292	1.529320e-04	38
3235291	4.510745e-05	39
3235290	1.000000e+00	1
3235289	9.966998e-01	16
3235288	9.995319e-01	14
3235300	1.000000e+00	2
3235301	5.817779e-07	42
3235302	9.999994e-01	9
3235303	1.000000e+00	1
3235296	4.529710e-14	49
3235297	1.000000e+00	1
3235298	1.000000e+00	1
3235299	4.529710e-14	49
3235308	8.881784e-16	50
3235310	2.230891e-10	46
3235311	1.000000e+00	0
3235304	9.999999e-01	8
3235306	1.000000e+00	0
3235307	1.000000e+00	1
3235317	1.000000e+00	3
3235316	9.966998e-01	16
3235319	4.681115e-04	37
3235318	1.000000e+00	0
3235313	9.835804e-01	18
3235315	1.000000e+00	4
3235314	8.881784e-16	50
3235325	1.133316e-12	48
3235324	1.529320e-04	38
3235327	1.529320e-04	38
3235326	8.881784e-16	50
3235321	8.881784e-16	50
3235320	9.999994e-01	9
3235323	9.999881e-01	11
3235322	1.000000e+00	1
3235202	8.881784e-16	50
3235203	1.000000e+00	2
3235200	1.000000e+00	2
3235201	1.000000e+00	5
3235206	1.000000e+00	1
3235207	1.000000e+00	1
3235204	1.000000e+00	0
3235205	1.854161e-11	47
3235210	5.946023e-02	31
3235211	1.000000e+00	1
3235208	1.621870e-08	44
3235209	9.675457e-01	19
3235214	9.999881e-01	11
3235212	9.675457e-01	19
3235213	1.000000e+00	3
3235219	1.000000e+00	0
3235218	1.000000e+00	1
3235216	1.000000e+00	7
3235223	8.881784e-16	50
3235222	6.640945e-01	24
3235221	2.807050e-06	41
3235220	1.000000e+00	0
3235227	9.999881e-01	11
3235226	1.000000e+00	7
3235225	2.104926e-09	45
3235224	9.999972e-01	10
3235231	1.000000e+00	1
3235230	9.999881e-01	11
3235229	9.405398e-01	20
3235228	1.611182e-01	29
3235232	5.561376e-01	25
3235233	1.000000e+00	2
3235234	9.999972e-01	10
3235235	1.000000e+00	2
3235236	8.881784e-16	50
3235237	8.881784e-16	50
3235238	1.000000e+00	0
3235239	1.611182e-01	29
3235240	7.673339e-03	34
3235241	1.000000e+00	2
3235242	1.000000e+00	2
3235243	9.998471e-01	13
3235244	1.000000e+00	3
3235245	1.000000e+00	5
3235246	1.000000e+00	1
3235249	8.881784e-16	50
3235250	1.000000e+00	0
3235253	8.881784e-16	50
3235252	9.923267e-01	17
3235255	8.881784e-16	50
3235254	1.000000e+00	3
3235257	1.193067e-05	40
3235256	6.640945e-01	24
3235259	9.986989e-01	15
3235258	1.193067e-05	40
3235261	9.999999e-01	8
3235263	1.000000e+00	2
3235262	1.000000e+00	0
3235450	1.000000e+00	0
3235451	1.000000e+00	0
3235448	1.000000e+00	0
3235455	1.000000e+00	5
3235452	1.000000e+00	0
3235453	1.000000e+00	4
3235442	1.000000e+00	4
3235443	1.000000e+00	0
3235440	1.000000e+00	0
3235441	1.000000e+00	0
3235447	1.854161e-11	47
3235444	1.854161e-11	47
3235445	1.000000e+00	0
3235435	1.621870e-08	44
3235434	1.000000e+00	4
3235438	1.000000e+00	1
3235436	8.881784e-16	50
3235427	1.000000e+00	0
3235426	2.230891e-10	46
3235425	1.000000e+00	0
3235431	7.600562e-01	23
3235430	9.995319e-01	14
3235429	1.000000e+00	2
3235428	1.000000e+00	1
3235416	5.561376e-01	25
3235417	5.561376e-01	25
3235419	1.000000e+00	3
3235420	1.000000e+00	0
3235421	9.999881e-01	11
3235422	9.995319e-01	14
3235423	1.000000e+00	1
3235409	1.000000e+00	3
3235410	1.000000e+00	2
3235411	4.529710e-14	49
3235412	1.133316e-12	48
3235413	1.000000e+00	1
3235414	1.000000e+00	1
3235415	8.388818e-01	22
3235401	1.000000e+00	0
3235400	9.999999e-01	8
3235403	1.000000e+00	3
3235404	1.000000e+00	6
3235407	1.000000e+00	2
3235406	1.000000e+00	0
3235393	9.966998e-01	16
3235392	8.388818e-01	22
3235395	8.881784e-16	50
3235394	2.104926e-09	45
3235399	1.000000e+00	6
3235398	1.000000e+00	4
3235390	9.999999e-01	8
3235391	1.000000e+00	1
3235388	1.000000e+00	1
3235389	9.999999e-01	8
3235386	1.000000e+00	3
3235387	2.104926e-09	45
3235384	9.986989e-01	15
3235385	1.529320e-04	38
3235382	1.049339e-07	43
3235383	9.999881e-01	11
3235380	1.000000e+00	2
3235381	1.000000e+00	2
3235378	4.438624e-01	26
3235379	1.000000e+00	5
3235376	1.000000e+00	1
3235377	8.881784e-16	50
3235375	1.000000e+00	0
3235374	1.000000e+00	6
3235373	1.000000e+00	0
3235372	8.881784e-16	50
3235370	4.510745e-05	39
3235369	1.000000e+00	0
3235368	9.995319e-01	14
3235367	1.000000e+00	1
3235366	8.881784e-16	50
3235365	1.133316e-12	48
3235364	9.998471e-01	13
3235363	7.600562e-01	23
3235362	8.881784e-16	50
3235361	8.881784e-16	50
3235360	1.621870e-08	44
3235356	9.999549e-01	12
3235357	8.881784e-16	50
3235359	9.995319e-01	14
3235353	1.000000e+00	4
3235355	1.000000e+00	1
3235348	1.854161e-11	47
3235349	1.641957e-02	33
3235350	8.881784e-16	50
3235351	1.000000e+00	0
3235344	1.000000e+00	3
3235345	9.999994e-01	9
3235346	8.881784e-16	50
3235347	1.854161e-11	47
3235341	7.673339e-03	34
3235340	1.000000e+00	3
3235337	1.000000e+00	2
3235336	1.193067e-05	40
3235339	9.675457e-01	19
3235338	9.995319e-01	14
3235333	1.621870e-08	44
3235332	5.946023e-02	31
3235335	1.000000e+00	0
3235334	1.000000e+00	2
3235329	8.881784e-16	50
3235328	1.049339e-07	43
3235330	1.000000e+00	0
3235571	1.000000e+00	1
3235570	1.000000e+00	0
3235569	1.854161e-11	47
3235568	9.675457e-01	19
3235575	1.000000e+00	3
3235574	1.000000e+00	0
3235573	1.000000e+00	0
3235572	8.881784e-16	50
3235578	9.999881e-01	11
3235576	1.000000e+00	2
3235583	9.999972e-01	10
3235582	1.301086e-03	36
3235581	9.999999e-01	8
3235580	1.000000e+00	1
3235554	1.641957e-02	33
3235555	1.000000e+00	7
3235552	7.673339e-03	34
3235553	3.359055e-01	27
3235558	8.881784e-16	50
3235559	9.966998e-01	16
3235556	9.923267e-01	17
3235557	1.133316e-12	48
3235562	9.998471e-01	13
3235563	1.854161e-11	47
3235560	4.510745e-05	39
3235561	1.301086e-03	36
3235566	1.000000e+00	3
3235567	1.000000e+00	4
3235564	1.641957e-02	33
3235565	1.013194e-01	30
3235537	4.510745e-05	39
3235536	1.000000e+00	1
3235539	8.881784e-16	50
3235538	8.881784e-16	50
3235541	3.245432e-02	32
3235540	1.641957e-02	33
3235543	1.000000e+00	0
3235542	1.000000e+00	5
3235545	8.986806e-01	21
3235544	6.640945e-01	24
3235547	1.000000e+00	1
3235546	8.881784e-16	50
3235549	2.807050e-06	41
3235548	8.881784e-16	50
3235551	1.000000e+00	6
3235550	1.000000e+00	2
3235520	1.000000e+00	7
3235521	9.999994e-01	9
3235522	1.000000e+00	4
3235524	8.881784e-16	50
3235525	2.807050e-06	41
3235526	1.000000e+00	1
3235527	8.881784e-16	50
3235528	1.000000e+00	1
3235529	4.529710e-14	49
3235530	1.000000e+00	4
3235532	1.000000e+00	2
3235533	9.995319e-01	14
3235534	9.675457e-01	19
3235535	1.000000e+00	1
3235511	1.000000e+00	0
3235510	3.245432e-02	32
3235509	8.388818e-01	22
3235508	1.000000e+00	0
3235507	1.000000e+00	5
3235506	1.000000e+00	1
3235505	9.966998e-01	16
3235504	1.000000e+00	0
3235519	1.000000e+00	2
3235518	1.000000e+00	0
3235516	1.000000e+00	5
3235515	5.817779e-07	42
3235514	1.000000e+00	2
3235513	1.049339e-07	43
3235512	1.000000e+00	6
3235495	1.000000e+00	0
3235492	8.881784e-16	50
3235493	9.966998e-01	16
3235490	4.438624e-01	26
3235491	1.000000e+00	7
3235488	1.000000e+00	7
3235489	9.999549e-01	12
3235502	8.881784e-16	50
3235503	1.000000e+00	0
3235500	1.000000e+00	0
3235501	9.966998e-01	16
3235498	8.881784e-16	50
3235499	1.000000e+00	0
3235496	1.000000e+00	0
3235497	9.999881e-01	11
3235477	4.438624e-01	26
3235476	1.193067e-05	40
3235479	1.000000e+00	5
3235478	8.881784e-16	50
3235473	1.000000e+00	0
3235472	1.000000e+00	1
3235475	1.000000e+00	4
3235474	1.000000e+00	0
3235485	1.641957e-02	33
3235487	9.966998e-01	16
3235486	8.881784e-16	50
3235481	1.000000e+00	0
3235480	2.230891e-10	46
3235483	9.966998e-01	16
3235482	1.000000e+00	0
3235460	8.881784e-16	50
3235461	1.529320e-04	38
3235462	1.000000e+00	4
3235463	1.000000e+00	5
3235456	1.000000e+00	2
3235457	9.995319e-01	14
3235458	4.529710e-14	49
3235459	8.881784e-16	50
3235468	1.000000e+00	0
3235469	1.000000e+00	2
3235470	1.000000e+00	0
3235471	1.854161e-11	47
3235464	1.000000e+00	0
3235465	1.000000e+00	4
3235466	9.999881e-01	11
3235467	1.000000e+00	5
3235689	8.881784e-16	50
3235688	8.881784e-16	50
3235691	1.013194e-01	30
3235690	1.000000e+00	0
3235693	1.000000e+00	4
3235692	9.999972e-01	10
3235695	1.000000e+00	1
3235694	1.000000e+00	0
3235681	8.881784e-16	50
3235680	1.611182e-01	29
3235683	1.000000e+00	0
3235682	1.621870e-08	44
3235685	8.881784e-16	50
3235684	1.000000e+00	0
3235687	8.881784e-16	50
3235686	8.881784e-16	50
3235704	1.000000e+00	6
3235705	1.000000e+00	5
3235706	9.999999e-01	8
3235707	9.999881e-01	11
3235708	1.000000e+00	0
3235709	1.000000e+00	0
3235710	1.000000e+00	1
3235711	9.999994e-01	9
3235696	1.000000e+00	0
3235697	3.359055e-01	27
3235698	8.881784e-16	50
3235699	1.000000e+00	0
3235700	8.881784e-16	50
3235701	1.000000e+00	2
3235703	4.681115e-04	37
3235659	1.000000e+00	3
3235657	1.000000e+00	1
3235656	1.000000e+00	0
3235663	1.000000e+00	1
3235662	1.000000e+00	0
3235661	8.881784e-16	50
3235651	4.529710e-14	49
3235650	8.881784e-16	50
3235649	1.000000e+00	0
3235648	1.000000e+00	0
3235655	9.675457e-01	19
3235654	9.999972e-01	10
3235653	1.193067e-05	40
3235652	4.510745e-05	39
3235674	1.000000e+00	0
3235675	1.000000e+00	0
3235672	9.999881e-01	11
3235673	8.881784e-16	50
3235678	1.000000e+00	1
3235676	9.405398e-01	20
3235677	1.000000e+00	0
3235666	7.673339e-03	34
3235667	1.000000e+00	2
3235664	1.000000e+00	1
3235665	1.301086e-03	36
3235670	4.510745e-05	39
3235671	1.000000e+00	0
3235668	9.999999e-01	8
3235669	9.405398e-01	20
3235629	1.000000e+00	6
3235628	9.999994e-01	9
3235631	8.881784e-16	50
3235630	1.000000e+00	1
3235625	9.999999e-01	8
3235624	1.000000e+00	1
3235627	8.881784e-16	50
3235626	1.000000e+00	3
3235621	4.529710e-14	49
3235620	1.000000e+00	2
3235623	3.359055e-01	27
3235622	1.000000e+00	7
3235617	9.999549e-01	12
3235616	1.000000e+00	1
3235619	9.999994e-01	9
3235618	1.000000e+00	1
3235644	1.000000e+00	2
3235645	1.000000e+00	0
3235646	4.529710e-14	49
3235647	1.000000e+00	5
3235641	1.000000e+00	2
3235642	1.000000e+00	1
3235643	1.000000e+00	0
3235636	9.405398e-01	20
3235637	9.675457e-01	19
3235638	1.000000e+00	7
3235639	9.999994e-01	9
3235632	8.881784e-16	50
3235633	1.000000e+00	3
3235634	9.405398e-01	20
3235635	1.000000e+00	1
3235598	1.000000e+00	3
3235597	1.000000e+00	0
3235595	1.000000e+00	0
3235594	1.000000e+00	0
3235593	2.399438e-01	28
3235591	1.000000e+00	0
3235590	4.529710e-14	49
3235589	7.673339e-03	34
3235588	8.881784e-16	50
3235587	1.133316e-12	48
3235586	6.640945e-01	24
3235585	8.881784e-16	50
3235584	1.641957e-02	33
3235614	1.000000e+00	2
3235615	1.000000e+00	5
3235612	1.000000e+00	6
3235613	1.000000e+00	5
3235610	8.388818e-01	22
3235611	1.000000e+00	0
3235608	1.641957e-02	33
3235609	9.675457e-01	19
3235606	1.301086e-03	36
3235607	1.000000e+00	4
3235604	2.104926e-09	45
3235605	9.835804e-01	18
3235603	8.881784e-16	50
3235600	2.399438e-01	28
3235601	9.998471e-01	13
3235808	1.000000e+00	0
3235809	1.000000e+00	1
3235810	1.000000e+00	0
3235811	1.611182e-01	29
3235812	1.000000e+00	0
3235813	8.881784e-16	50
3235814	1.000000e+00	6
3235815	1.000000e+00	2
3235816	1.000000e+00	4
3235817	1.000000e+00	0
3235818	1.000000e+00	0
3235819	1.000000e+00	0
3235820	4.510745e-05	39
3235821	5.946023e-02	31
3235823	9.999972e-01	10
3235825	9.999972e-01	10
3235824	1.000000e+00	6
3235827	8.881784e-16	50
3235826	1.000000e+00	0
3235829	1.000000e+00	6
3235828	8.881784e-16	50
3235830	8.881784e-16	50
3235833	1.000000e+00	0
3235832	1.013194e-01	30
3235835	1.000000e+00	0
3235834	1.000000e+00	0
3235837	2.104926e-09	45
3235836	8.881784e-16	50
3235839	9.999881e-01	11
3235838	8.881784e-16	50
3235778	1.000000e+00	0
3235779	9.986989e-01	15
3235776	1.000000e+00	4
3235782	1.013194e-01	30
3235783	1.000000e+00	4
3235780	1.621870e-08	44
3235781	1.611182e-01	29
3235786	1.000000e+00	1
3235787	1.000000e+00	1
3235784	9.999994e-01	9
3235785	8.881784e-16	50
3235791	1.000000e+00	1
3235788	9.999999e-01	8
3235789	2.807050e-06	41
3235795	1.000000e+00	0
3235794	1.000000e+00	0
3235793	1.621870e-08	44
3235792	1.000000e+00	2
3235798	1.000000e+00	0
3235797	4.529710e-14	49
3235796	1.000000e+00	2
3235803	1.013194e-01	30
3235802	1.854161e-11	47
3235801	8.881784e-16	50
3235807	4.681115e-04	37
3235806	9.999881e-01	11
3235805	1.000000e+00	4
3235804	9.999999e-01	8
3235748	1.000000e+00	0
3235749	1.000000e+00	1
3235750	1.000000e+00	5
3235751	3.245432e-02	32
3235744	1.000000e+00	0
3235745	1.000000e+00	0
3235746	1.000000e+00	0
3235747	9.835804e-01	18
3235756	1.000000e+00	1
3235757	5.561376e-01	25
3235758	1.133316e-12	48
3235759	8.881784e-16	50
3235752	1.000000e+00	3
3235753	6.640945e-01	24
3235754	9.999999e-01	8
3235755	1.000000e+00	3
3235765	1.000000e+00	1
3235764	9.999972e-01	10
3235767	1.000000e+00	0
3235766	1.000000e+00	6
3235761	1.000000e+00	0
3235760	1.000000e+00	1
3235763	1.000000e+00	0
3235762	5.946023e-02	31
3235773	4.529710e-14	49
3235772	4.529710e-14	49
3235775	1.000000e+00	4
3235774	1.193067e-05	40
3235769	4.438624e-01	26
3235768	1.000000e+00	2
3235771	1.000000e+00	1
3235770	8.986806e-01	21
3235718	8.881784e-16	50
3235719	8.881784e-16	50
3235716	9.999994e-01	9
3235717	1.000000e+00	1
3235714	9.405398e-01	20
3235715	1.133316e-12	48
3235712	1.000000e+00	2
3235713	1.000000e+00	5
3235726	8.881784e-16	50
3235727	8.881784e-16	50
3235724	1.013194e-01	30
3235725	1.000000e+00	2
3235723	8.881784e-16	50
3235720	2.230891e-10	46
3235721	1.000000e+00	1
3235735	7.673339e-03	34
3235734	1.000000e+00	0
3235733	1.000000e+00	0
3235732	2.399438e-01	28
3235731	1.000000e+00	0
3235730	1.000000e+00	0
3235729	1.854161e-11	47
3235728	4.529710e-14	49
3235743	1.000000e+00	1
3235742	1.000000e+00	0
3235741	1.000000e+00	0
3235740	8.881784e-16	50
3235739	1.000000e+00	0
3235738	1.000000e+00	1
3235737	1.000000e+00	1
3235736	1.000000e+00	0
3233808	1.000000e+00	6
3233809	1.641957e-02	33
3233810	1.000000e+00	0
3233811	1.000000e+00	0
3233814	3.359055e-01	27
3233815	6.640945e-01	24
3233816	1.000000e+00	7
3233817	2.230891e-10	46
3233818	1.000000e+00	2
3233819	8.881784e-16	50
3233820	1.000000e+00	3
3233821	8.881784e-16	50
3233822	8.881784e-16	50
3233823	9.675457e-01	19
3233793	1.000000e+00	1
3233792	1.301086e-03	36
3233795	9.999972e-01	10
3233794	1.000000e+00	1
3233797	1.000000e+00	1
3233796	9.998471e-01	13
3233799	1.000000e+00	1
3233798	1.000000e+00	0
3233801	9.966998e-01	16
3233800	1.000000e+00	4
3233803	1.000000e+00	0
3233802	1.000000e+00	1
3233805	8.881784e-16	50
3233804	1.000000e+00	6
3233807	1.000000e+00	2
3233806	7.600562e-01	23
3233842	1.000000e+00	1
3233843	9.405398e-01	20
3233840	1.000000e+00	0
3233841	8.881784e-16	50
3233846	8.881784e-16	50
3233847	8.881784e-16	50
3233844	3.359055e-01	27
3233845	9.405398e-01	20
3233850	9.999994e-01	9
3233851	5.561376e-01	25
3233848	8.881784e-16	50
3233849	8.881784e-16	50
3233854	1.000000e+00	0
3233852	1.000000e+00	0
3233827	1.000000e+00	5
3233826	1.000000e+00	7
3233825	5.817779e-07	42
3233831	8.388818e-01	22
3233830	1.000000e+00	1
3233829	1.000000e+00	2
3233828	7.600562e-01	23
3233835	1.000000e+00	0
3233834	9.835804e-01	18
3233833	1.000000e+00	0
3233832	1.000000e+00	1
3233838	1.000000e+00	3
3233837	8.881784e-16	50
3233836	4.529710e-14	49
3233876	8.881784e-16	50
3233877	1.000000e+00	0
3233878	1.000000e+00	0
3233879	1.000000e+00	0
3233873	1.000000e+00	1
3233874	4.681115e-04	37
3233875	5.817779e-07	42
3233884	1.000000e+00	0
3233885	1.000000e+00	0
3233886	1.000000e+00	0
3233881	1.000000e+00	0
3233882	9.995319e-01	14
3233883	9.999994e-01	9
3233861	1.000000e+00	1
3233860	1.000000e+00	0
3233863	1.000000e+00	4
3233862	7.600562e-01	23
3233857	4.438624e-01	26
3233856	1.000000e+00	0
3233859	1.000000e+00	5
3233858	1.000000e+00	0
3233868	8.881784e-16	50
3233871	8.881784e-16	50
3233870	3.300224e-03	35
3233865	8.881784e-16	50
3233864	8.881784e-16	50
3233910	4.529710e-14	49
3233911	8.881784e-16	50
3233908	1.000000e+00	2
3233906	1.000000e+00	5
3233907	8.881784e-16	50
3233904	1.000000e+00	7
3233905	2.807050e-06	41
3233918	1.000000e+00	0
3233919	1.013194e-01	30
3233916	8.881784e-16	50
3233917	9.998471e-01	13
3233914	9.999999e-01	8
3233915	1.000000e+00	7
3233912	1.000000e+00	5
3233913	2.230891e-10	46
3233895	1.000000e+00	0
3233893	9.405398e-01	20
3233892	9.999549e-01	12
3233891	4.510745e-05	39
3233889	1.000000e+00	0
3233888	8.881784e-16	50
3233903	1.854161e-11	47
3233902	6.640945e-01	24
3233901	1.301086e-03	36
3233900	1.000000e+00	3
3233899	1.000000e+00	0
3233898	1.000000e+00	0
3233897	1.000000e+00	0
3233896	1.000000e+00	0
3233945	8.986806e-01	21
3233944	2.807050e-06	41
3233948	1.641957e-02	33
3233951	9.999972e-01	10
3233950	2.807050e-06	41
3233937	1.000000e+00	5
3233936	9.999994e-01	9
3233939	1.000000e+00	0
3233938	1.000000e+00	0
3233941	4.510745e-05	39
3233940	9.986989e-01	15
3233943	8.881784e-16	50
3233942	9.999549e-01	12
3233928	1.000000e+00	0
3233929	1.000000e+00	2
3233930	8.881784e-16	50
3233931	1.000000e+00	0
3233932	9.675457e-01	19
3233933	1.000000e+00	2
3233934	1.000000e+00	1
3233935	1.000000e+00	2
3233921	8.881784e-16	50
3233922	1.133316e-12	48
3233923	9.998471e-01	13
3233924	9.999994e-01	9
3233925	1.000000e+00	2
3233926	1.000000e+00	0
3233927	8.881784e-16	50
3233979	1.000000e+00	0
3233978	8.881784e-16	50
3233977	1.000000e+00	3
3233976	1.000000e+00	0
3233983	9.999881e-01	11
3233982	9.999972e-01	10
3233981	1.000000e+00	0
3233980	9.999549e-01	12
3233971	1.193067e-05	40
3233970	8.881784e-16	50
3233969	2.230891e-10	46
3233968	9.966998e-01	16
3233975	1.000000e+00	0
3233974	1.000000e+00	5
3233973	9.966998e-01	16
3233962	6.640945e-01	24
3233963	1.000000e+00	5
3233960	1.000000e+00	5
3233961	3.245432e-02	32
3233966	4.438624e-01	26
3233967	2.104926e-09	45
3233964	1.000000e+00	3
3233965	1.854161e-11	47
3233954	9.999881e-01	11
3233955	1.000000e+00	0
3233952	1.641957e-02	33
3233953	1.000000e+00	7
3233958	4.529710e-14	49
3233959	9.998471e-01	13
3233956	1.000000e+00	2
3233957	1.000000e+00	5
3234013	9.999994e-01	9
3234012	1.529320e-04	38
3234015	1.000000e+00	0
3234014	1.000000e+00	0
3234009	9.999999e-01	8
3234008	1.000000e+00	2
3234011	1.000000e+00	1
3234010	1.000000e+00	2
3234005	1.000000e+00	7
3234004	1.000000e+00	1
3234007	9.999999e-01	8
3234006	1.000000e+00	4
3234001	1.000000e+00	1
3234000	1.000000e+00	3
3234003	7.600562e-01	23
3234002	8.881784e-16	50
3233996	1.000000e+00	1
3233997	1.000000e+00	0
3233998	1.000000e+00	0
3233999	1.000000e+00	2
3233993	8.881784e-16	50
3233994	1.000000e+00	1
3233995	1.000000e+00	3
3233988	9.995319e-01	14
3233989	1.641957e-02	33
3233990	8.881784e-16	50
3233984	9.999994e-01	9
3233985	1.000000e+00	1
3233986	4.529710e-14	49
3233987	3.300224e-03	35
3234047	1.000000e+00	0
3234046	9.999972e-01	10
3234045	8.881784e-16	50
3234044	8.881784e-16	50
3234043	8.881784e-16	50
3234041	8.881784e-16	50
3234040	1.611182e-01	29
3234039	1.000000e+00	2
3234038	5.561376e-01	25
3234037	1.000000e+00	0
3234036	4.681115e-04	37
3234034	9.966998e-01	16
3234033	1.000000e+00	5
3234032	8.986806e-01	21
3234030	1.000000e+00	5
3234031	9.999972e-01	10
3234028	1.000000e+00	0
3234029	1.000000e+00	2
3234026	1.193067e-05	40
3234027	1.049339e-07	43
3234024	8.881784e-16	50
3234025	1.000000e+00	1
3234022	3.300224e-03	35
3234023	1.000000e+00	0
3234020	1.000000e+00	1
3234021	2.230891e-10	46
3234018	1.000000e+00	4
3234019	8.881784e-16	50
3234017	1.000000e+00	0
3234051	1.000000e+00	0
3234050	1.000000e+00	0
3234049	1.000000e+00	0
3234048	1.854161e-11	47
3234055	1.000000e+00	1
3234054	1.000000e+00	0
3234053	1.000000e+00	3
3234052	2.104926e-09	45
3234059	1.133316e-12	48
3234058	8.881784e-16	50
3234057	1.000000e+00	2
3234056	1.000000e+00	1
3234063	1.000000e+00	2
3234062	8.881784e-16	50
3234061	7.600562e-01	23
3234060	1.000000e+00	0
3234066	9.999881e-01	11
3234067	1.854161e-11	47
3234064	9.998471e-01	13
3234065	9.999972e-01	10
3234070	4.438624e-01	26
3234071	8.881784e-16	50
3234068	1.000000e+00	1
3234069	9.986989e-01	15
3234074	1.013194e-01	30
3234075	1.854161e-11	47
3234073	8.881784e-16	50
3234078	1.000000e+00	3
3234079	8.986806e-01	21
3234076	9.999549e-01	12
3234077	1.000000e+00	2
3234081	9.923267e-01	17
3234080	1.000000e+00	1
3234083	8.881784e-16	50
3234082	1.000000e+00	7
3234085	1.000000e+00	4
3234084	2.399438e-01	28
3234087	1.000000e+00	6
3234089	8.881784e-16	50
3234088	9.999881e-01	11
3234091	1.000000e+00	0
3234093	9.999994e-01	9
3234092	6.640945e-01	24
3234095	9.999994e-01	9
3234094	9.999999e-01	8
3234097	1.000000e+00	1
3234098	1.000000e+00	0
3234099	1.621870e-08	44
3234100	8.881784e-16	50
3234101	9.999881e-01	11
3234102	8.881784e-16	50
3234103	8.881784e-16	50
3234104	8.388818e-01	22
3234105	1.000000e+00	1
3234107	1.000000e+00	1
3234108	1.000000e+00	5
3234109	4.529710e-14	49
3234110	1.000000e+00	7
3234111	9.999972e-01	10
3234119	1.000000e+00	0
3234118	1.000000e+00	0
3234117	1.000000e+00	0
3234116	1.000000e+00	1
3234115	1.000000e+00	0
3234114	8.986806e-01	21
3234113	8.881784e-16	50
3234112	1.000000e+00	1
3234127	1.000000e+00	1
3234126	1.000000e+00	0
3234125	1.000000e+00	0
3234124	1.000000e+00	0
3234123	3.359055e-01	27
3234122	1.000000e+00	4
3234121	4.529710e-14	49
3234120	9.999549e-01	12
3234134	1.000000e+00	3
3234135	9.405398e-01	20
3234132	1.000000e+00	5
3234133	1.000000e+00	1
3234130	1.000000e+00	1
3234131	1.611182e-01	29
3234128	1.000000e+00	0
3234129	8.881784e-16	50
3234142	1.000000e+00	0
3234143	5.817779e-07	42
3234140	8.881784e-16	50
3234141	1.529320e-04	38
3234138	1.641957e-02	33
3234139	9.923267e-01	17
3234136	1.000000e+00	5
3234137	1.301086e-03	36
3234149	1.000000e+00	0
3234151	1.000000e+00	2
3234150	1.000000e+00	6
3234145	1.000000e+00	2
3234144	9.923267e-01	17
3234147	9.999549e-01	12
3234146	1.000000e+00	1
3234157	1.000000e+00	0
3234156	8.881784e-16	50
3234159	1.000000e+00	6
3234158	1.000000e+00	3
3234153	8.881784e-16	50
3234152	1.000000e+00	2
3234155	1.000000e+00	0
3234154	1.000000e+00	0
3234165	3.300224e-03	35
3234167	8.881784e-16	50
3234160	1.000000e+00	0
3234161	8.881784e-16	50
3234162	9.923267e-01	17
3234163	8.881784e-16	50
3234173	9.999549e-01	12
3234174	1.000000e+00	0
3234175	9.998471e-01	13
3234168	1.000000e+00	0
3234169	1.000000e+00	0
3234170	9.835804e-01	18
3234171	1.301086e-03	36
3234186	1.133316e-12	48
3234187	1.000000e+00	1
3234184	1.000000e+00	0
3234185	1.000000e+00	0
3234190	1.000000e+00	2
3234191	8.986806e-01	21
3234188	1.000000e+00	0
3234189	1.000000e+00	0
3234178	1.000000e+00	0
3234179	1.000000e+00	1
3234176	3.300224e-03	35
3234177	8.881784e-16	50
3234182	1.000000e+00	0
3234183	1.133316e-12	48
3234180	9.999999e-01	8
3234203	1.000000e+00	0
3234202	1.000000e+00	0
3234201	1.000000e+00	0
3234200	1.000000e+00	1
3234207	1.000000e+00	5
3234206	1.000000e+00	0
3234205	1.000000e+00	0
3234204	9.986989e-01	15
3234195	5.817779e-07	42
3234194	8.881784e-16	50
3234193	1.000000e+00	1
3234192	9.999549e-01	12
3234199	1.000000e+00	0
3234198	9.999994e-01	9
3234197	8.881784e-16	50
3234196	1.000000e+00	7
3234216	1.000000e+00	0
3234218	1.000000e+00	0
3234219	1.000000e+00	0
3234220	1.000000e+00	7
3234221	1.000000e+00	6
3234222	8.881784e-16	50
3234208	4.438624e-01	26
3234209	1.000000e+00	4
3234210	1.000000e+00	2
3234211	1.000000e+00	7
3234212	8.881784e-16	50
3234213	1.000000e+00	0
3234215	8.881784e-16	50
3234233	9.998471e-01	13
3234235	9.835804e-01	18
3234234	9.999881e-01	11
3234237	1.000000e+00	0
3234236	1.000000e+00	1
3234239	1.000000e+00	1
3234238	1.000000e+00	0
3234225	8.881784e-16	50
3234224	1.133316e-12	48
3234227	9.966998e-01	16
3234226	1.013194e-01	30
3234229	1.000000e+00	6
3234228	9.999972e-01	10
3234231	1.000000e+00	2
3234230	1.000000e+00	6
3234254	1.000000e+00	5
3234255	9.999999e-01	8
3234252	9.999999e-01	8
3234253	1.000000e+00	4
3234250	2.230891e-10	46
3234251	1.000000e+00	1
3234248	1.000000e+00	1
3234249	9.405398e-01	20
3234246	1.000000e+00	2
3234247	9.675457e-01	19
3234244	4.529710e-14	49
3234245	1.641957e-02	33
3234242	4.529710e-14	49
3234243	9.999549e-01	12
3234240	1.000000e+00	7
3234241	1.000000e+00	3
3234271	9.999999e-01	8
3234270	1.000000e+00	0
3234269	8.881784e-16	50
3234268	1.000000e+00	0
3234266	1.000000e+00	0
3234265	8.881784e-16	50
3234264	8.881784e-16	50
3234262	9.835804e-01	18
3234261	1.000000e+00	0
3234260	3.245432e-02	32
3234258	8.881784e-16	50
3234257	8.881784e-16	50
3234256	1.000000e+00	3
3234284	9.405398e-01	20
3234285	1.000000e+00	5
3234286	8.388818e-01	22
3234287	1.000000e+00	7
3234280	1.000000e+00	1
3234281	1.000000e+00	5
3234282	5.817779e-07	42
3234283	9.966998e-01	16
3234276	1.000000e+00	6
3234277	4.510745e-05	39
3234278	1.000000e+00	0
3234279	1.611182e-01	29
3234272	8.881784e-16	50
3234273	8.881784e-16	50
3234274	1.193067e-05	40
3234300	1.000000e+00	0
3234303	1.000000e+00	6
3234302	1.000000e+00	0
3234297	1.000000e+00	0
3234296	1.000000e+00	0
3234299	1.000000e+00	0
3234298	1.000000e+00	0
3234293	2.230891e-10	46
3234292	1.000000e+00	7
3234295	9.835804e-01	18
3234294	1.000000e+00	0
3234289	9.999972e-01	10
3234291	1.000000e+00	2
3234290	9.999972e-01	10
3234358	2.399438e-01	28
3234359	1.000000e+00	3
3234356	9.999549e-01	12
3234357	1.000000e+00	2
3234354	1.000000e+00	7
3234355	5.817779e-07	42
3234352	1.000000e+00	6
3234353	1.000000e+00	2
3234366	1.000000e+00	1
3234367	1.000000e+00	0
3234364	1.000000e+00	6
3234365	1.000000e+00	5
3234362	1.000000e+00	2
3234363	8.881784e-16	50
3234360	1.000000e+00	6
3234361	9.405398e-01	20
3234343	8.881784e-16	50
3234342	1.000000e+00	6
3234341	8.881784e-16	50
3234340	1.000000e+00	2
3234339	1.000000e+00	6
3234338	4.529710e-14	49
3234337	9.999999e-01	8
3234336	8.986806e-01	21
3234351	1.000000e+00	0
3234350	8.881784e-16	50
3234349	1.000000e+00	2
3234347	1.000000e+00	0
3234346	1.000000e+00	1
3234345	1.000000e+00	0
3234344	1.000000e+00	3
3234324	1.000000e+00	2
3234325	1.000000e+00	0
3234326	2.104926e-09	45
3234327	8.388818e-01	22
3234320	8.881784e-16	50
3234321	1.000000e+00	0
3234322	1.000000e+00	2
3234323	3.359055e-01	27
3234332	4.529710e-14	49
3234333	1.000000e+00	1
3234334	1.000000e+00	0
3234335	1.000000e+00	0
3234328	2.104926e-09	45
3234329	9.999549e-01	12
3234330	1.000000e+00	7
3234309	8.388818e-01	22
3234311	1.000000e+00	2
3234310	1.000000e+00	0
3234305	1.000000e+00	0
3234304	1.000000e+00	6
3234307	8.881784e-16	50
3234317	9.999999e-01	8
3234316	1.133316e-12	48
3234319	8.881784e-16	50
3234318	8.881784e-16	50
3234313	1.000000e+00	0
3234312	1.000000e+00	0
3234315	1.000000e+00	5
3234314	9.923267e-01	17
3234418	4.529710e-14	49
3234416	1.000000e+00	0
3234417	1.000000e+00	2
3234422	1.000000e+00	4
3234423	1.000000e+00	0
3234420	8.881784e-16	50
3234421	5.817779e-07	42
3234426	1.000000e+00	3
3234427	1.000000e+00	1
3234424	1.000000e+00	0
3234425	8.881784e-16	50
3234430	9.999972e-01	10
3234431	9.835804e-01	18
3234428	1.000000e+00	1
3234429	7.673339e-03	34
3234403	1.000000e+00	0
3234402	1.000000e+00	1
3234401	9.999881e-01	11
3234400	7.600562e-01	23
3234407	1.000000e+00	0
3234406	1.000000e+00	1
3234405	9.999994e-01	9
3234404	1.000000e+00	7
3234411	9.998471e-01	13
3234409	8.388818e-01	22
3234408	1.000000e+00	0
3234415	8.881784e-16	50
3234413	8.881784e-16	50
3234412	1.000000e+00	0
3234384	1.611182e-01	29
3234385	9.998471e-01	13
3234386	8.881784e-16	50
3234387	9.999994e-01	9
3234388	1.000000e+00	0
3234389	1.000000e+00	0
3234391	9.835804e-01	18
3234392	1.000000e+00	5
3234393	9.675457e-01	19
3234394	1.049339e-07	43
3234395	4.510745e-05	39
3234396	1.000000e+00	0
3234398	8.881784e-16	50
3234399	9.999994e-01	9
3234369	1.000000e+00	0
3234368	9.999994e-01	9
3234371	1.000000e+00	1
3234370	1.000000e+00	0
3234373	8.881784e-16	50
3234372	1.000000e+00	0
3234375	1.301086e-03	36
3234374	1.000000e+00	0
3234377	1.000000e+00	0
3234376	1.000000e+00	2
3234379	8.986806e-01	21
3234378	5.946023e-02	31
3234380	1.133316e-12	48
3234383	8.881784e-16	50
3234382	9.966998e-01	16
3234495	1.000000e+00	0
3234494	9.999994e-01	9
3234493	1.000000e+00	2
3234492	1.000000e+00	7
3234491	1.000000e+00	2
3234490	1.000000e+00	3
3234489	1.000000e+00	1
3234488	3.359055e-01	27
3234487	1.193067e-05	40
3234485	8.881784e-16	50
3234484	1.000000e+00	0
3234483	1.000000e+00	0
3234482	1.000000e+00	0
3234481	9.999549e-01	12
3234480	8.881784e-16	50
3234478	8.881784e-16	50
3234479	8.881784e-16	50
3234476	1.000000e+00	0
3234477	1.000000e+00	0
3234474	1.000000e+00	0
3234475	1.000000e+00	2
3234472	3.300224e-03	35
3234473	1.000000e+00	0
3234470	1.000000e+00	3
3234471	1.000000e+00	4
3234468	8.881784e-16	50
3234469	1.000000e+00	3
3234466	9.923267e-01	17
3234467	1.000000e+00	0
3234464	1.000000e+00	2
3234465	1.000000e+00	0
3234461	9.986989e-01	15
3234460	1.000000e+00	2
3234463	1.000000e+00	1
3234462	1.000000e+00	4
3234457	1.000000e+00	6
3234456	9.999881e-01	11
3234459	9.999999e-01	8
3234458	1.000000e+00	1
3234453	1.000000e+00	3
3234452	2.230891e-10	46
3234455	3.359055e-01	27
3234454	1.000000e+00	1
3234449	9.995319e-01	14
3234448	1.000000e+00	2
3234451	8.881784e-16	50
3234450	1.529320e-04	38
3234444	7.673339e-03	34
3234445	8.881784e-16	50
3234446	8.881784e-16	50
3234447	8.881784e-16	50
3234440	1.000000e+00	5
3234441	9.999994e-01	9
3234442	1.000000e+00	7
3234443	1.000000e+00	2
3234436	8.881784e-16	50
3234437	8.881784e-16	50
3234438	9.923267e-01	17
3234439	3.245432e-02	32
3234432	8.881784e-16	50
3234433	1.000000e+00	3
3234434	4.438624e-01	26
3234435	1.000000e+00	4
3234554	8.881784e-16	50
3234553	2.807050e-06	41
3234552	1.000000e+00	2
3234559	1.000000e+00	1
3234558	1.000000e+00	0
3234557	1.000000e+00	0
3234556	9.675457e-01	19
3234547	8.986806e-01	21
3234546	9.986989e-01	15
3234544	1.000000e+00	5
3234551	1.000000e+00	4
3234550	8.881784e-16	50
3234549	8.881784e-16	50
3234548	9.999994e-01	9
3234538	1.000000e+00	0
3234539	1.000000e+00	0
3234536	1.000000e+00	7
3234537	9.999994e-01	9
3234542	7.600562e-01	23
3234543	8.881784e-16	50
3234540	1.000000e+00	2
3234541	1.000000e+00	6
3234530	5.561376e-01	25
3234531	7.600562e-01	23
3234528	8.388818e-01	22
3234529	8.881784e-16	50
3234534	1.529320e-04	38
3234535	9.835804e-01	18
3234533	9.999881e-01	11
3234521	1.000000e+00	5
3234520	1.000000e+00	0
3234523	4.529710e-14	49
3234522	8.881784e-16	50
3234525	1.000000e+00	5
3234524	1.611182e-01	29
3234527	4.510745e-05	39
3234526	1.000000e+00	1
3234513	1.193067e-05	40
3234512	1.000000e+00	1
3234515	1.000000e+00	1
3234514	1.000000e+00	1
3234517	1.000000e+00	4
3234516	1.000000e+00	1
3234519	1.000000e+00	0
3234518	9.999999e-01	8
3234504	9.998471e-01	13
3234505	1.000000e+00	7
3234506	7.600562e-01	23
3234507	1.000000e+00	5
3234508	9.835804e-01	18
3234509	7.673339e-03	34
3234510	5.817779e-07	42
3234511	1.000000e+00	3
3234496	1.000000e+00	4
3234497	8.881784e-16	50
3234498	1.000000e+00	0
3234499	1.000000e+00	0
3234500	1.000000e+00	0
3234503	1.000000e+00	0
3234597	1.000000e+00	0
3234596	8.881784e-16	50
3234598	1.000000e+00	0
3234593	1.000000e+00	4
3234592	1.000000e+00	0
3234595	8.881784e-16	50
3234594	9.999994e-01	9
3234605	8.881784e-16	50
3234604	9.998471e-01	13
3234607	1.000000e+00	0
3234606	8.881784e-16	50
3234601	1.000000e+00	1
3234600	1.000000e+00	5
3234603	1.000000e+00	0
3234602	1.641957e-02	33
3234612	1.000000e+00	4
3234613	1.000000e+00	0
3234614	9.999972e-01	10
3234615	9.999549e-01	12
3234608	1.000000e+00	0
3234609	1.000000e+00	0
3234610	9.995319e-01	14
3234620	1.000000e+00	3
3234621	8.986806e-01	21
3234622	1.000000e+00	2
3234623	8.881784e-16	50
3234616	8.881784e-16	50
3234617	1.049339e-07	43
3234618	1.000000e+00	6
3234619	9.966998e-01	16
3234567	4.529710e-14	49
3234566	2.230891e-10	46
3234565	1.000000e+00	2
3234564	1.049339e-07	43
3234563	1.133316e-12	48
3234562	8.881784e-16	50
3234561	9.995319e-01	14
3234560	8.388818e-01	22
3234575	1.000000e+00	1
3234574	9.999972e-01	10
3234573	9.999994e-01	9
3234572	8.881784e-16	50
3234571	4.529710e-14	49
3234570	1.000000e+00	0
3234568	8.881784e-16	50
3234582	1.000000e+00	0
3234583	1.000000e+00	2
3234580	1.000000e+00	0
3234581	7.600562e-01	23
3234578	8.881784e-16	50
3234579	1.641957e-02	33
3234576	1.000000e+00	4
3234577	9.999881e-01	11
3234590	8.881784e-16	50
3234591	1.000000e+00	4
3234588	1.000000e+00	4
3234589	1.000000e+00	1
3234586	9.835804e-01	18
3234587	2.104926e-09	45
3234584	8.881784e-16	50
3234585	1.000000e+00	0
3234657	5.817779e-07	42
3234656	8.881784e-16	50
3234659	8.881784e-16	50
3234658	5.946023e-02	31
3234661	1.133316e-12	48
3234660	1.000000e+00	3
3234663	9.999972e-01	10
3234662	5.946023e-02	31
3234665	1.000000e+00	0
3234664	9.923267e-01	17
3234667	1.000000e+00	0
3234666	9.995319e-01	14
3234669	1.000000e+00	0
3234668	9.999549e-01	12
3234671	8.881784e-16	50
3234670	4.529710e-14	49
3234672	8.881784e-16	50
3234673	1.000000e+00	1
3234674	1.000000e+00	3
3234675	9.998471e-01	13
3234676	8.881784e-16	50
3234677	8.881784e-16	50
3234678	4.529710e-14	49
3234679	1.000000e+00	6
3234680	1.000000e+00	1
3234683	8.881784e-16	50
3234684	9.999549e-01	12
3234685	8.881784e-16	50
3234686	8.881784e-16	50
3234627	8.881784e-16	50
3234626	1.000000e+00	0
3234625	4.510745e-05	39
3234624	7.600562e-01	23
3234631	1.000000e+00	0
3234630	1.000000e+00	0
3234629	8.881784e-16	50
3234628	8.881784e-16	50
3234635	8.881784e-16	50
3234634	9.675457e-01	19
3234633	1.049339e-07	43
3234632	6.640945e-01	24
3234639	1.000000e+00	5
3234638	1.000000e+00	0
[truncated: 135 more rows]
