# Supplementary material for: Translational Selection Is Ubiquitous in Prokaryotes
Source: PLoS Genet. 2010 Jun 24;6(6):e1001004. doi: 10.1371/journal.pgen.1001004 (PMC2891978; doi:10.1371/journal.pgen.1001004)
Supplement: Dataset S1 — OCU/non-OCU gene calls in 461 Bacterial and Archaeal genomes, and summary tables of genome properties and OCU preferences for specific codons. (4.77 MB ZIP) [file pgen.1001004.s001.zip › Dataset_S1_Archaea/Thermofilum_pendens_Hrk_5.arff.ocuGenes]

GeneID	signTest_p	ocuProbWinCnt
4602191	1.000000e+00	0
4602190	9.405398e-01	20
4602189	1.000000e+00	0
4602188	1.133316e-12	48
4602187	8.881784e-16	50
4602186	8.881784e-16	50
4602185	9.923267e-01	17
4602184	4.510745e-05	39
4602183	9.998471e-01	13
4602182	1.193067e-05	40
4602181	1.000000e+00	5
4602180	9.999999e-01	8
4602179	2.807050e-06	41
4602178	1.000000e+00	0
4602177	8.881784e-16	50
4602176	7.600562e-01	23
4602206	9.998471e-01	13
4602207	1.000000e+00	2
4602204	1.000000e+00	0
4602205	1.000000e+00	0
4602202	1.000000e+00	0
4602203	9.835804e-01	18
4602200	7.673339e-03	34
4602201	8.881784e-16	50
4602198	1.000000e+00	0
4602199	1.000000e+00	0
4602196	1.000000e+00	5
4602197	1.000000e+00	0
4602194	1.621870e-08	44
4602195	1.000000e+00	0
4602192	1.000000e+00	4
4602193	1.000000e+00	0
4602221	1.000000e+00	6
4602220	8.881784e-16	50
4602223	1.000000e+00	1
4602222	2.399438e-01	28
4602217	1.301086e-03	36
4602216	1.133316e-12	48
4602219	2.104926e-09	45
4602218	7.673339e-03	34
4602213	8.881784e-16	50
4602212	8.881784e-16	50
4602215	3.359055e-01	27
4602214	2.230891e-10	46
4602209	5.817779e-07	42
4602208	4.438624e-01	26
4602211	1.133316e-12	48
4602210	1.000000e+00	4
4602228	9.405398e-01	20
4602229	8.881784e-16	50
4602224	1.000000e+00	1
4602225	1.000000e+00	0
4602226	1.000000e+00	0
4602227	9.986989e-01	15
4602123	1.000000e+00	3
4602122	9.995319e-01	14
4602121	8.986806e-01	21
4602120	1.611182e-01	29
4602127	1.000000e+00	2
4602126	1.000000e+00	1
4602125	1.000000e+00	0
4602124	1.000000e+00	5
4602115	9.966998e-01	16
4602113	8.881784e-16	50
4602112	8.881784e-16	50
4602119	8.881784e-16	50
4602118	9.999881e-01	11
4602138	4.529710e-14	49
4602139	9.999999e-01	8
4602136	1.049339e-07	43
4602137	9.999972e-01	10
4602142	8.881784e-16	50
4602143	5.946023e-02	31
4602140	2.399438e-01	28
4602141	1.000000e+00	5
4602130	1.000000e+00	7
4602131	8.881784e-16	50
4602128	1.000000e+00	0
4602129	1.000000e+00	2
4602135	5.946023e-02	31
4602132	1.000000e+00	1
4602153	9.999881e-01	11
4602152	3.300224e-03	35
4602155	8.881784e-16	50
4602154	9.966998e-01	16
4602157	1.301086e-03	36
4602156	1.000000e+00	3
4602159	1.000000e+00	0
4602158	2.807050e-06	41
4602145	7.600562e-01	23
4602144	2.230891e-10	46
4602147	4.529710e-14	49
4602146	1.854161e-11	47
4602149	8.881784e-16	50
4602148	8.881784e-16	50
4602151	8.881784e-16	50
4602150	8.881784e-16	50
4602168	1.621870e-08	44
4602169	8.881784e-16	50
4602170	8.881784e-16	50
4602172	8.881784e-16	50
4602174	1.000000e+00	2
4602175	9.999881e-01	11
4602160	8.881784e-16	50
4602161	1.000000e+00	4
4602162	1.000000e+00	0
4602163	1.000000e+00	3
4602164	8.881784e-16	50
4602165	1.133316e-12	48
4602166	8.881784e-16	50
4602167	4.510745e-05	39
4602069	1.621870e-08	44
4602068	1.000000e+00	6
4602071	8.881784e-16	50
4602070	9.999999e-01	8
4602065	9.999972e-01	10
4602064	1.000000e+00	0
4602067	8.881784e-16	50
4602066	1.000000e+00	4
4602077	1.000000e+00	3
4602076	8.881784e-16	50
4602079	8.881784e-16	50
4602078	8.881784e-16	50
4602073	4.529710e-14	49
4602072	9.675457e-01	19
4602075	1.000000e+00	5
4602074	9.986989e-01	15
4602052	9.998471e-01	13
4602053	8.881784e-16	50
4602054	1.000000e+00	2
4602055	1.000000e+00	0
4602048	1.000000e+00	1
4602049	1.000000e+00	3
4602050	1.000000e+00	1
4602051	1.000000e+00	4
4602060	1.000000e+00	1
4602061	1.000000e+00	3
4602062	1.000000e+00	2
4602063	1.000000e+00	2
4602056	1.000000e+00	0
4602057	9.986989e-01	15
4602058	1.000000e+00	6
4602059	3.359055e-01	27
4602103	4.438624e-01	26
4602102	9.999881e-01	11
4602101	8.881784e-16	50
4602098	1.641957e-02	33
4602097	8.881784e-16	50
4602096	1.000000e+00	1
4602110	4.529710e-14	49
4602109	9.999999e-01	8
4602108	9.999994e-01	9
4602107	1.000000e+00	0
4602106	1.000000e+00	1
4602105	3.359055e-01	27
4602104	3.300224e-03	35
4602086	1.000000e+00	4
4602087	1.000000e+00	1
4602084	1.000000e+00	3
4602085	8.881784e-16	50
4602082	8.881784e-16	50
4602083	4.529710e-14	49
4602080	9.998471e-01	13
4602081	1.529320e-04	38
4602094	1.000000e+00	0
4602095	1.000000e+00	1
4602092	1.000000e+00	0
4602093	1.000000e+00	2
4602090	1.000000e+00	4
4602091	1.000000e+00	7
4602088	9.999994e-01	9
4602089	9.999994e-01	9
4602001	1.000000e+00	7
4602000	9.995319e-01	14
4602003	1.133316e-12	48
4602002	8.881784e-16	50
4602005	8.881784e-16	50
4602004	8.881784e-16	50
4602006	4.510745e-05	39
4602009	8.881784e-16	50
4602008	8.881784e-16	50
4602011	8.881784e-16	50
4602010	8.881784e-16	50
4602013	7.600562e-01	23
4602015	8.881784e-16	50
4602014	7.673339e-03	34
4601984	8.881784e-16	50
4601985	8.881784e-16	50
4601986	1.000000e+00	1
4601988	1.000000e+00	0
4601989	1.000000e+00	6
4601990	3.300224e-03	35
4601991	2.807050e-06	41
4601992	3.300224e-03	35
4601993	8.881784e-16	50
4601994	8.881784e-16	50
4601995	9.998471e-01	13
4601996	1.000000e+00	0
4601997	1.000000e+00	0
4601998	1.000000e+00	0
4601999	1.000000e+00	2
4602035	1.000000e+00	0
4602034	1.000000e+00	1
4602033	3.300224e-03	35
4602032	8.881784e-16	50
4602039	1.000000e+00	1
4602038	1.000000e+00	4
4602037	1.000000e+00	6
4602036	4.681115e-04	37
4602043	9.999549e-01	12
4602042	4.510745e-05	39
4602041	1.000000e+00	4
4602040	1.000000e+00	7
4602047	8.881784e-16	50
4602046	1.000000e+00	0
4602045	3.359055e-01	27
4602044	8.881784e-16	50
4602018	9.675457e-01	19
4602019	1.529320e-04	38
4602016	1.133316e-12	48
4602017	9.999994e-01	9
4602022	1.000000e+00	0
4602023	9.999999e-01	8
4602020	1.133316e-12	48
4602021	9.999999e-01	8
4602026	8.881784e-16	50
4602027	1.133316e-12	48
4602024	8.881784e-16	50
4602025	1.133316e-12	48
4602030	8.881784e-16	50
4602029	9.995319e-01	14
4601948	1.000000e+00	0
4601949	1.000000e+00	4
4601950	9.999549e-01	12
4601951	1.000000e+00	0
4601944	1.000000e+00	4
4601945	1.193067e-05	40
4601947	1.000000e+00	1
4601940	5.817779e-07	42
4601941	8.881784e-16	50
4601942	9.999972e-01	10
4601943	3.245432e-02	32
4601936	9.675457e-01	19
4601937	1.000000e+00	5
4601938	1.133316e-12	48
4601939	1.000000e+00	1
4601933	2.230891e-10	46
4601932	9.999549e-01	12
4601935	1.000000e+00	3
4601934	1.529320e-04	38
4601929	1.000000e+00	0
4601928	5.817779e-07	42
4601931	1.000000e+00	1
4601930	1.000000e+00	0
4601925	1.000000e+00	1
4601924	1.000000e+00	6
4601927	9.999999e-01	8
4601926	1.000000e+00	4
4601921	1.000000e+00	7
4601920	1.133316e-12	48
4601923	1.000000e+00	1
4601922	9.999972e-01	10
4601982	1.000000e+00	0
4601983	4.510745e-05	39
4601980	9.999999e-01	8
4601981	1.000000e+00	5
4601978	1.000000e+00	2
4601979	1.000000e+00	0
4601976	1.133316e-12	48
4601977	1.000000e+00	0
4601974	8.881784e-16	50
4601975	1.000000e+00	0
4601972	8.881784e-16	50
4601973	1.000000e+00	2
4601971	1.641957e-02	33
4601968	4.510745e-05	39
4601969	1.301086e-03	36
4601967	1.301086e-03	36
4601966	8.881784e-16	50
4601965	8.881784e-16	50
4601964	8.881784e-16	50
4601963	8.881784e-16	50
4601962	8.881784e-16	50
4601961	8.881784e-16	50
4601960	1.000000e+00	0
4601959	1.000000e+00	0
4601958	1.000000e+00	0
4601957	7.600562e-01	23
4601956	3.300224e-03	35
4601955	9.999881e-01	11
4601954	1.000000e+00	1
4601953	1.000000e+00	0
4601952	1.000000e+00	0
4601880	1.529320e-04	38
4601881	5.561376e-01	25
4601882	8.881784e-16	50
4601883	1.013194e-01	30
4601884	8.881784e-16	50
4601885	9.405398e-01	20
4601886	2.399438e-01	28
4601887	5.817779e-07	42
4601872	8.881784e-16	50
4601873	1.000000e+00	5
4601875	1.000000e+00	6
4601877	9.999999e-01	8
4601878	2.230891e-10	46
4601879	4.681115e-04	37
4601865	8.881784e-16	50
4601864	4.529710e-14	49
4601867	7.673339e-03	34
4601869	9.999881e-01	11
4601868	1.000000e+00	3
4601871	8.881784e-16	50
4601870	8.881784e-16	50
4601857	1.133316e-12	48
4601856	1.000000e+00	1
4601859	1.000000e+00	3
4601858	8.881784e-16	50
4601861	7.600562e-01	23
4601860	1.000000e+00	2
4601863	9.999881e-01	11
4601862	1.000000e+00	0
4601914	1.621870e-08	44
4601915	8.881784e-16	50
4601912	8.881784e-16	50
4601913	8.881784e-16	50
4601918	1.000000e+00	1
4601919	1.000000e+00	0
4601916	9.923267e-01	17
4601917	8.881784e-16	50
4601906	9.999549e-01	12
4601907	1.000000e+00	1
4601904	1.000000e+00	0
4601905	1.000000e+00	2
4601910	8.881784e-16	50
4601911	8.881784e-16	50
4601908	8.881784e-16	50
4601909	8.881784e-16	50
4601899	9.999881e-01	11
4601898	1.000000e+00	3
4601897	1.000000e+00	0
4601903	1.000000e+00	0
4601902	8.881784e-16	50
4601901	1.854161e-11	47
4601900	8.881784e-16	50
4601891	8.881784e-16	50
4601890	1.000000e+00	2
4601889	1.000000e+00	1
4601888	8.881784e-16	50
4601895	1.000000e+00	5
4601894	1.000000e+00	1
4601893	1.000000e+00	0
4601892	2.230891e-10	46
4600696	8.881784e-16	50
4600697	4.529710e-14	49
4600698	8.881784e-16	50
4600699	8.881784e-16	50
4600701	1.000000e+00	0
4600703	1.000000e+00	0
4600688	9.923267e-01	17
4600689	8.881784e-16	50
4600691	8.881784e-16	50
4600692	1.000000e+00	6
4600694	8.881784e-16	50
4600695	4.529710e-14	49
4600681	1.000000e+00	0
4600680	1.000000e+00	0
4600683	1.000000e+00	0
4600682	8.388818e-01	22
4600684	1.000000e+00	0
4600687	1.000000e+00	0
4600686	1.000000e+00	0
4600673	1.000000e+00	4
4600675	8.881784e-16	50
4600674	1.000000e+00	7
4600677	1.000000e+00	0
4600676	1.000000e+00	0
4600679	1.000000e+00	0
4600678	9.999972e-01	10
4600666	1.000000e+00	1
4600667	1.000000e+00	0
4600665	8.388818e-01	22
4600670	1.000000e+00	6
4600671	6.640945e-01	24
4600668	1.000000e+00	0
4600669	1.000000e+00	0
4600658	6.640945e-01	24
4600659	1.193067e-05	40
4600656	8.881784e-16	50
4600657	1.301086e-03	36
4600662	1.000000e+00	0
4600663	1.000000e+00	3
4600661	1.133316e-12	48
4600651	1.000000e+00	0
4600650	1.000000e+00	0
4600649	1.000000e+00	0
4600648	9.998471e-01	13
4600655	3.300224e-03	35
4600654	9.999549e-01	12
4600653	9.986989e-01	15
4600652	1.000000e+00	0
4600643	1.000000e+00	3
4600642	8.881784e-16	50
4600641	1.000000e+00	1
4600640	9.998471e-01	13
4600647	1.000000e+00	0
4600646	3.245432e-02	32
4600645	1.000000e+00	0
4600644	1.611182e-01	29
4600636	8.881784e-16	50
4600637	1.529320e-04	38
4600638	9.923267e-01	17
4600639	1.611182e-01	29
4600632	8.881784e-16	50
4600633	8.881784e-16	50
4600634	9.966998e-01	16
4600635	2.399438e-01	28
4600629	8.881784e-16	50
4600630	1.621870e-08	44
4600631	8.881784e-16	50
4600624	8.881784e-16	50
4600626	1.641957e-02	33
4600627	1.000000e+00	7
4600621	1.621870e-08	44
4600620	8.881784e-16	50
4600623	9.405398e-01	20
4600622	8.881784e-16	50
4600617	1.000000e+00	2
4600616	8.881784e-16	50
4600619	1.000000e+00	1
4600618	1.000000e+00	4
4600613	8.881784e-16	50
4600612	1.000000e+00	0
4600615	8.881784e-16	50
4600614	1.133316e-12	48
4600608	5.946023e-02	31
4600611	9.675457e-01	19
4600610	2.807050e-06	41
4600606	9.999549e-01	12
4600607	1.000000e+00	0
4600604	1.000000e+00	2
4600605	1.621870e-08	44
4600602	9.998471e-01	13
4600603	9.995319e-01	14
4600600	1.000000e+00	0
4600598	1.000000e+00	0
4600599	1.000000e+00	2
4600596	1.000000e+00	0
4600597	1.000000e+00	0
4600594	1.854161e-11	47
4600595	1.000000e+00	7
4600592	1.133316e-12	48
4600593	1.000000e+00	0
4600591	2.399438e-01	28
4600590	9.999994e-01	9
4600588	1.000000e+00	0
4600587	9.998471e-01	13
4600586	1.000000e+00	0
4600585	2.104926e-09	45
4600584	1.000000e+00	0
4600582	1.000000e+00	0
4600581	1.000000e+00	7
4600580	9.986989e-01	15
4600579	9.999999e-01	8
4600578	1.000000e+00	1
4600577	8.881784e-16	50
4600576	8.881784e-16	50
4600817	9.999994e-01	9
4600816	1.000000e+00	5
4600819	1.000000e+00	0
4600818	1.000000e+00	0
4600821	4.510745e-05	39
4600823	8.881784e-16	50
4600822	9.995319e-01	14
4600825	1.000000e+00	0
4600824	1.000000e+00	0
4600827	1.000000e+00	0
4600826	1.000000e+00	0
4600829	9.966998e-01	16
4600828	1.000000e+00	3
4600831	1.000000e+00	0
4600830	2.807050e-06	41
4600800	8.881784e-16	50
4600801	8.881784e-16	50
4600802	8.881784e-16	50
4600803	8.881784e-16	50
4600804	1.621870e-08	44
4600805	1.049339e-07	43
4600806	1.000000e+00	4
4600807	4.529710e-14	49
4600808	8.881784e-16	50
4600809	4.529710e-14	49
4600810	8.881784e-16	50
4600811	2.104926e-09	45
4600812	9.999999e-01	8
4600813	1.000000e+00	0
4600814	1.611182e-01	29
4600815	1.000000e+00	0
4600787	1.000000e+00	0
4600785	9.999549e-01	12
4600784	1.133316e-12	48
4600791	1.133316e-12	48
4600790	5.817779e-07	42
4600789	1.000000e+00	0
4600788	2.807050e-06	41
4600795	2.104926e-09	45
4600794	9.995319e-01	14
4600793	1.000000e+00	7
4600792	1.049339e-07	43
4600799	1.854161e-11	47
4600798	2.399438e-01	28
4600797	8.881784e-16	50
4600796	1.000000e+00	1
4600770	1.133316e-12	48
4600771	9.986989e-01	15
4600768	1.000000e+00	4
4600769	8.881784e-16	50
4600774	4.529710e-14	49
4600775	8.881784e-16	50
4600772	4.529710e-14	49
4600773	4.438624e-01	26
4600778	1.193067e-05	40
4600779	2.230891e-10	46
4600776	9.966998e-01	16
4600777	9.405398e-01	20
4600782	4.529710e-14	49
4600783	1.611182e-01	29
4600780	8.881784e-16	50
4600757	1.000000e+00	0
4600756	1.000000e+00	6
4600759	7.600562e-01	23
4600753	1.000000e+00	0
4600752	1.000000e+00	0
4600755	1.000000e+00	0
4600754	1.000000e+00	0
4600765	8.881784e-16	50
4600764	8.881784e-16	50
4600767	8.881784e-16	50
4600761	1.621870e-08	44
4600760	9.986989e-01	15
4600763	8.881784e-16	50
4600762	1.000000e+00	1
4600740	1.000000e+00	1
4600741	1.000000e+00	0
4600742	4.529710e-14	49
4600743	9.995319e-01	14
4600736	1.000000e+00	0
4600737	1.000000e+00	5
4600738	1.000000e+00	2
4600739	1.000000e+00	1
4600749	1.000000e+00	0
4600750	1.000000e+00	0
4600751	9.998471e-01	13
4600744	8.881784e-16	50
4600745	1.133316e-12	48
4600746	8.881784e-16	50
4600747	8.881784e-16	50
4600727	1.000000e+00	2
4600726	4.529710e-14	49
4600724	1.000000e+00	1
4600723	1.000000e+00	0
4600722	1.000000e+00	0
4600721	1.000000e+00	4
4600720	1.000000e+00	0
4600735	1.000000e+00	0
4600734	1.000000e+00	3
4600733	8.881784e-16	50
4600732	6.640945e-01	24
4600731	8.881784e-16	50
4600730	1.000000e+00	0
4600729	8.388818e-01	22
4600728	1.301086e-03	36
4600710	1.000000e+00	2
4600711	4.529710e-14	49
4600708	1.000000e+00	0
4600709	1.000000e+00	0
4600706	1.000000e+00	0
4600707	1.000000e+00	2
4600704	1.000000e+00	0
4600705	1.000000e+00	0
4600718	4.510745e-05	39
4600719	8.881784e-16	50
4600716	9.986989e-01	15
4600717	1.000000e+00	5
4600714	8.881784e-16	50
4600715	1.000000e+00	1
4600712	4.529710e-14	49
4600713	1.000000e+00	1
4600427	8.881784e-16	50
4600426	1.000000e+00	1
4600425	1.000000e+00	0
4600424	1.000000e+00	2
4600431	1.000000e+00	2
4600430	9.405398e-01	20
4600429	1.000000e+00	2
4600419	1.133316e-12	48
4600418	8.881784e-16	50
4600417	2.807050e-06	41
4600416	1.000000e+00	0
4600423	1.000000e+00	0
4600422	1.000000e+00	0
4600421	8.388818e-01	22
4600420	9.999994e-01	9
4600443	8.881784e-16	50
4600440	8.881784e-16	50
4600446	8.881784e-16	50
4600447	8.881784e-16	50
4600444	8.881784e-16	50
4600445	7.673339e-03	34
4600434	8.881784e-16	50
4600435	5.817779e-07	42
4600432	8.881784e-16	50
4600433	8.881784e-16	50
4600438	1.000000e+00	4
4600439	4.529710e-14	49
4600436	1.000000e+00	2
4600437	9.966998e-01	16
4600393	1.000000e+00	3
4600392	1.621870e-08	44
4600395	1.000000e+00	2
4600394	1.000000e+00	0
4600397	1.000000e+00	0
4600396	1.000000e+00	0
4600399	7.600562e-01	23
4600398	8.881784e-16	50
4600385	1.000000e+00	2
4600384	2.104926e-09	45
4600387	9.923267e-01	17
4600386	9.999999e-01	8
4600389	1.000000e+00	0
4600388	1.000000e+00	0
4600391	1.000000e+00	1
4600390	1.000000e+00	4
4600408	1.000000e+00	5
4600409	1.000000e+00	0
4600410	1.000000e+00	0
4600411	1.000000e+00	1
4600412	1.000000e+00	0
4600413	1.000000e+00	1
4600414	9.999972e-01	10
4600415	8.881784e-16	50
4600400	8.881784e-16	50
4600401	1.000000e+00	0
4600402	1.000000e+00	4
4600403	3.359055e-01	27
4600404	4.529710e-14	49
4600405	1.000000e+00	1
4600406	4.529710e-14	49
4600407	3.300224e-03	35
4600366	8.881784e-16	50
4600365	5.817779e-07	42
4600364	1.000000e+00	0
4600363	1.000000e+00	0
4600362	1.000000e+00	0
4600361	8.881784e-16	50
4600360	8.881784e-16	50
4600359	9.923267e-01	17
4600358	9.986989e-01	15
4600357	1.854161e-11	47
4600355	9.998471e-01	13
4600354	9.923267e-01	17
4600353	1.000000e+00	5
4600352	1.000000e+00	1
4600383	8.881784e-16	50
4600380	1.000000e+00	1
4600381	1.000000e+00	0
4600378	2.399438e-01	28
4600379	1.000000e+00	1
4600376	4.529710e-14	49
4600377	8.881784e-16	50
4600374	1.000000e+00	0
4600375	1.000000e+00	1
4600372	1.000000e+00	1
4600373	1.000000e+00	0
4600370	1.000000e+00	4
4600371	8.881784e-16	50
4600368	3.245432e-02	32
4600369	1.000000e+00	0
4600333	8.881784e-16	50
4600332	8.881784e-16	50
4600335	4.529710e-14	49
4600334	8.881784e-16	50
4600329	8.881784e-16	50
4600328	8.881784e-16	50
4600331	9.995319e-01	14
4600330	8.881784e-16	50
4600325	8.881784e-16	50
4600324	8.881784e-16	50
4600327	8.881784e-16	50
4600326	8.881784e-16	50
4600321	4.529710e-14	49
4600320	1.611182e-01	29
4600323	8.881784e-16	50
4600349	8.881784e-16	50
4600350	8.881784e-16	50
4600351	8.881784e-16	50
4600344	8.881784e-16	50
4600346	8.881784e-16	50
4600340	8.881784e-16	50
4600341	7.600562e-01	23
4600342	8.881784e-16	50
4600343	8.881784e-16	50
4600336	8.881784e-16	50
4600337	2.104926e-09	45
4600546	4.529710e-14	49
4600547	1.000000e+00	7
4600544	1.000000e+00	1
4600545	4.438624e-01	26
4600550	4.438624e-01	26
4600551	1.000000e+00	0
4600548	1.000000e+00	6
4600549	1.000000e+00	2
4600554	1.000000e+00	0
4600555	1.000000e+00	0
4600552	1.000000e+00	1
4600553	1.000000e+00	0
4600558	1.000000e+00	0
4600559	1.000000e+00	0
4600556	1.000000e+00	4
4600557	1.000000e+00	0
4600563	1.000000e+00	0
4600562	1.000000e+00	0
4600561	1.000000e+00	0
4600560	1.000000e+00	1
4600567	1.000000e+00	2
4600566	1.000000e+00	1
4600565	1.000000e+00	0
4600564	1.000000e+00	0
4600571	1.000000e+00	0
4600570	1.000000e+00	0
4600569	9.995319e-01	14
4600568	1.000000e+00	7
4600575	8.881784e-16	50
4600574	8.881784e-16	50
4600573	8.881784e-16	50
4600572	1.000000e+00	3
4600512	8.881784e-16	50
4600513	9.999994e-01	9
4600515	1.000000e+00	6
4600516	1.000000e+00	4
4600517	8.881784e-16	50
4600518	2.230891e-10	46
4600519	1.000000e+00	7
4600520	9.998471e-01	13
4600521	9.999972e-01	10
4600522	1.000000e+00	6
4600523	5.817779e-07	42
4600524	8.881784e-16	50
4600525	1.621870e-08	44
4600526	9.675457e-01	19
4600527	1.621870e-08	44
4600529	8.881784e-16	50
4600528	1.000000e+00	1
4600531	8.881784e-16	50
4600530	8.881784e-16	50
4600533	1.000000e+00	3
4600532	1.193067e-05	40
4600535	5.561376e-01	25
4600534	1.000000e+00	0
4600537	3.300224e-03	35
4600536	1.000000e+00	4
4600539	1.133316e-12	48
4600538	9.999972e-01	10
4600541	1.000000e+00	0
4600540	1.000000e+00	4
4600543	1.000000e+00	0
4600542	1.000000e+00	0
4600486	1.000000e+00	0
4600487	9.999999e-01	8
4600484	1.000000e+00	0
4600485	1.000000e+00	0
4600482	1.000000e+00	0
4600483	1.000000e+00	0
4600480	1.000000e+00	0
4600481	1.000000e+00	0
4600494	1.000000e+00	0
4600491	9.999972e-01	10
4600488	1.529320e-04	38
4600489	8.881784e-16	50
4600503	7.673339e-03	34
4600502	1.000000e+00	6
4600501	1.000000e+00	1
4600500	1.000000e+00	5
4600499	1.000000e+00	0
4600498	8.881784e-16	50
4600497	8.881784e-16	50
4600496	1.000000e+00	3
4600511	1.000000e+00	0
4600510	1.000000e+00	1
4600509	1.000000e+00	0
4600508	1.000000e+00	0
4600507	2.230891e-10	46
4600505	8.881784e-16	50
4600504	7.600562e-01	23
4600452	8.881784e-16	50
4600453	8.881784e-16	50
4600454	8.881784e-16	50
4600455	2.807050e-06	41
4600448	8.881784e-16	50
4600449	8.881784e-16	50
4600450	2.104926e-09	45
4600451	8.881784e-16	50
4600460	4.681115e-04	37
4600461	8.881784e-16	50
4600462	9.835804e-01	18
4600463	9.998471e-01	13
4600456	3.245432e-02	32
4600457	5.946023e-02	31
4600458	1.133316e-12	48
4600459	1.000000e+00	0
4600468	9.999994e-01	9
4600471	1.000000e+00	4
4600470	1.000000e+00	0
4600465	1.000000e+00	1
4600464	4.529710e-14	49
4600467	1.000000e+00	0
4600466	1.000000e+00	0
4600477	1.000000e+00	0
4600476	8.881784e-16	50
4600479	1.000000e+00	0
4600478	1.000000e+00	2
4600473	8.881784e-16	50
4600472	1.133316e-12	48
4600475	9.999549e-01	12
4600474	1.000000e+00	3
4600309	2.230891e-10	46
4600311	3.300224e-03	35
4600310	8.881784e-16	50
4600305	8.881784e-16	50
4600307	8.881784e-16	50
4600316	2.104926e-09	45
4600318	1.000000e+00	0
4600313	8.881784e-16	50
4600312	8.881784e-16	50
4600315	8.881784e-16	50
4600314	8.881784e-16	50
4600300	8.881784e-16	50
4600301	8.881784e-16	50
4600303	8.881784e-16	50
4600299	2.807050e-06	41
4601652	1.529320e-04	38
4601653	1.013194e-01	30
4601654	1.000000e+00	3
4601655	8.881784e-16	50
4601648	8.881784e-16	50
4601649	1.000000e+00	4
4601650	1.193067e-05	40
4601651	1.000000e+00	4
4601660	1.000000e+00	1
4601661	8.986806e-01	21
4601662	1.000000e+00	0
4601663	8.881784e-16	50
4601656	6.640945e-01	24
4601657	8.881784e-16	50
4601658	9.999999e-01	8
4601659	1.000000e+00	1
4601637	1.000000e+00	5
4601636	5.946023e-02	31
4601639	9.923267e-01	17
4601638	1.000000e+00	0
4601633	9.923267e-01	17
4601632	1.854161e-11	47
4601635	3.359055e-01	27
4601634	1.000000e+00	0
4601645	8.881784e-16	50
4601644	8.881784e-16	50
4601647	5.561376e-01	25
4601646	8.881784e-16	50
4601641	1.000000e+00	3
4601640	2.104926e-09	45
4601643	1.000000e+00	0
4601642	1.193067e-05	40
4601622	8.881784e-16	50
4601623	1.000000e+00	6
4601621	8.881784e-16	50
4601618	9.999994e-01	9
4601619	8.881784e-16	50
4601616	1.000000e+00	0
4601617	1.000000e+00	4
4601630	1.000000e+00	0
4601628	1.000000e+00	1
4601629	1.000000e+00	1
4601626	8.881784e-16	50
4601627	1.000000e+00	2
4601624	1.000000e+00	6
4601625	4.681115e-04	37
4601607	5.817779e-07	42
4601606	8.881784e-16	50
4601604	9.999994e-01	9
4601603	1.049339e-07	43
4601601	1.000000e+00	0
4601600	1.854161e-11	47
4601615	8.986806e-01	21
4601614	9.999881e-01	11
4601613	8.881784e-16	50
4601612	1.000000e+00	4
4601611	1.133316e-12	48
4601610	1.000000e+00	3
4601609	8.881784e-16	50
4601608	8.881784e-16	50
4601712	1.193067e-05	40
4601713	3.359055e-01	27
4601714	8.881784e-16	50
4601715	9.405398e-01	20
4601716	8.881784e-16	50
4601717	1.854161e-11	47
4601718	1.000000e+00	0
4601719	1.000000e+00	1
4601720	1.000000e+00	0
4601721	9.999549e-01	12
4601722	1.000000e+00	0
4601723	8.881784e-16	50
4601724	1.000000e+00	0
4601725	1.000000e+00	1
4601726	8.881784e-16	50
4601727	1.000000e+00	3
4601697	8.881784e-16	50
4601696	1.000000e+00	1
4601699	8.881784e-16	50
4601698	1.000000e+00	0
4601701	5.817779e-07	42
4601700	8.881784e-16	50
4601703	1.013194e-01	30
4601702	1.000000e+00	4
4601705	8.881784e-16	50
4601704	8.986806e-01	21
4601707	8.881784e-16	50
4601706	2.230891e-10	46
4601708	8.881784e-16	50
4601711	8.881784e-16	50
4601710	1.854161e-11	47
4601682	1.000000e+00	0
4601683	1.000000e+00	2
4601681	1.000000e+00	1
4601686	8.881784e-16	50
4601687	4.529710e-14	49
4601684	1.000000e+00	0
4601685	1.000000e+00	2
4601690	2.104926e-09	45
4601691	8.881784e-16	50
4601688	9.999994e-01	9
4601689	1.000000e+00	3
4601694	1.000000e+00	1
4601695	9.986989e-01	15
4601692	4.529710e-14	49
4601693	1.000000e+00	0
4601667	1.529320e-04	38
4601666	4.681115e-04	37
4601665	9.999994e-01	9
4601664	2.807050e-06	41
4601671	1.529320e-04	38
4601670	4.681115e-04	37
4601669	8.881784e-16	50
4601668	8.881784e-16	50
4601675	1.133316e-12	48
4601674	4.529710e-14	49
4601673	8.881784e-16	50
4601678	9.999881e-01	11
4601677	1.000000e+00	0
4601676	8.388818e-01	22
4601789	1.133316e-12	48
4601791	4.529710e-14	49
4601790	1.000000e+00	0
4601785	9.998471e-01	13
4601784	1.000000e+00	0
4601787	1.000000e+00	3
4601786	9.999994e-01	9
4601781	3.359055e-01	27
4601780	1.854161e-11	47
4601782	4.529710e-14	49
4601777	7.673339e-03	34
4601776	1.000000e+00	0
4601779	1.133316e-12	48
4601778	4.681115e-04	37
4601772	8.881784e-16	50
4601773	1.000000e+00	0
4601774	1.000000e+00	1
4601775	1.000000e+00	4
4601768	8.986806e-01	21
4601769	1.000000e+00	0
4601770	2.104926e-09	45
4601771	1.000000e+00	2
4601764	1.000000e+00	5
4601765	9.675457e-01	19
4601766	1.000000e+00	0
4601767	1.000000e+00	0
4601760	9.405398e-01	20
4601761	1.000000e+00	3
4601762	1.000000e+00	6
4601763	1.000000e+00	1
4601759	1.000000e+00	6
4601758	8.388818e-01	22
4601757	8.881784e-16	50
4601756	1.000000e+00	0
4601755	1.000000e+00	0
4601754	1.000000e+00	3
4601753	1.000000e+00	0
4601752	1.000000e+00	1
4601751	1.013194e-01	30
4601750	1.854161e-11	47
4601749	8.881784e-16	50
4601748	7.600562e-01	23
4601747	8.881784e-16	50
4601746	8.881784e-16	50
4601745	8.881784e-16	50
4601744	1.133316e-12	48
4601742	8.881784e-16	50
4601743	8.881784e-16	50
4601740	8.881784e-16	50
4601741	8.881784e-16	50
4601738	8.881784e-16	50
4601739	9.999972e-01	10
4601736	1.000000e+00	0
4601737	8.881784e-16	50
4601734	1.000000e+00	0
4601735	1.000000e+00	2
4601732	8.881784e-16	50
4601733	1.854161e-11	47
4601730	1.000000e+00	0
4601731	1.000000e+00	2
4601728	1.301086e-03	36
4601729	9.999972e-01	10
4601849	8.881784e-16	50
4601848	1.000000e+00	7
4601850	1.133316e-12	48
4601853	8.881784e-16	50
4601855	8.881784e-16	50
4601854	1.000000e+00	0
4601841	8.881784e-16	50
4601840	1.000000e+00	3
4601843	1.000000e+00	6
4601842	1.000000e+00	0
4601845	9.999972e-01	10
4601844	2.104926e-09	45
4601847	9.999881e-01	11
4601846	9.999549e-01	12
4601832	1.000000e+00	0
4601833	1.000000e+00	0
4601834	1.000000e+00	5
4601835	9.986989e-01	15
4601836	8.881784e-16	50
4601837	2.230891e-10	46
4601838	9.999972e-01	10
4601839	1.000000e+00	0
4601824	5.946023e-02	31
4601825	9.923267e-01	17
4601826	1.000000e+00	6
4601827	1.301086e-03	36
4601828	8.881784e-16	50
4601829	1.000000e+00	0
4601830	1.641957e-02	33
4601831	1.193067e-05	40
4601819	5.561376e-01	25
4601818	9.835804e-01	18
4601817	1.000000e+00	0
4601816	1.000000e+00	1
4601823	1.611182e-01	29
4601822	1.000000e+00	0
4601820	4.529710e-14	49
4601811	1.000000e+00	2
4601810	1.000000e+00	2
4601809	7.673339e-03	34
4601808	1.301086e-03	36
4601815	1.193067e-05	40
4601814	1.000000e+00	0
4601813	1.000000e+00	0
4601812	2.104926e-09	45
4601802	9.999999e-01	8
4601803	1.000000e+00	1
4601800	1.000000e+00	0
4601801	9.835804e-01	18
4601806	9.999999e-01	8
4601807	4.529710e-14	49
4601804	8.881784e-16	50
4601805	9.986989e-01	15
4601794	8.881784e-16	50
4601795	5.561376e-01	25
4601792	1.133316e-12	48
4601793	1.000000e+00	6
4601798	1.000000e+00	5
4601799	1.000000e+00	1
4601797	9.995319e-01	14
4601383	9.999994e-01	9
4601382	2.104926e-09	45
4601381	8.881784e-16	50
4601380	8.881784e-16	50
4601379	8.881784e-16	50
4601378	8.881784e-16	50
4601377	9.966998e-01	16
4601376	1.000000e+00	3
4601391	1.000000e+00	1
4601390	1.000000e+00	1
4601389	1.000000e+00	1
4601388	1.000000e+00	3
4601387	4.529710e-14	49
4601386	9.923267e-01	17
4601385	9.675457e-01	19
4601384	1.854161e-11	47
4601398	1.529320e-04	38
4601399	9.999972e-01	10
4601396	9.995319e-01	14
4601394	1.000000e+00	7
4601395	9.999972e-01	10
4601392	1.000000e+00	7
4601393	1.000000e+00	1
4601406	1.000000e+00	0
4601407	1.000000e+00	0
4601404	9.986989e-01	15
4601405	8.881784e-16	50
4601402	1.000000e+00	2
4601403	1.000000e+00	0
4601400	1.000000e+00	1
4601401	1.000000e+00	0
4601349	9.966998e-01	16
4601348	1.049339e-07	43
4601351	1.133316e-12	48
4601350	1.049339e-07	43
4601345	1.000000e+00	4
4601347	9.999881e-01	11
4601357	9.999994e-01	9
4601356	3.300224e-03	35
4601359	2.807050e-06	41
4601358	8.986806e-01	21
4601353	4.529710e-14	49
4601352	1.000000e+00	0
4601355	5.561376e-01	25
4601354	1.000000e+00	5
4601364	8.881784e-16	50
4601365	8.881784e-16	50
4601366	1.049339e-07	43
4601367	1.000000e+00	2
4601360	5.946023e-02	31
4601361	1.000000e+00	0
4601362	8.881784e-16	50
4601363	8.881784e-16	50
4601372	9.966998e-01	16
4601373	1.854161e-11	47
4601375	2.807050e-06	41
4601368	1.621870e-08	44
4601369	1.000000e+00	0
4601370	1.000000e+00	0
4601371	1.000000e+00	0
4601443	1.000000e+00	1
4601442	7.673339e-03	34
4601441	1.529320e-04	38
4601440	1.000000e+00	1
4601447	1.000000e+00	0
4601446	1.000000e+00	6
4601445	9.923267e-01	17
4601444	1.000000e+00	2
4601451	9.999972e-01	10
4601450	1.000000e+00	0
4601449	1.000000e+00	1
4601455	1.133316e-12	48
4601454	8.881784e-16	50
4601453	9.675457e-01	19
4601452	9.998471e-01	13
4601459	4.529710e-14	49
4601456	1.049339e-07	43
4601457	9.998471e-01	13
4601462	8.986806e-01	21
4601463	1.000000e+00	0
4601460	8.881784e-16	50
4601461	1.854161e-11	47
4601467	5.946023e-02	31
4601464	1.621870e-08	44
4601470	1.000000e+00	0
4601471	1.000000e+00	1
4601469	9.999999e-01	8
4601409	9.675457e-01	19
4601408	1.854161e-11	47
4601411	1.621870e-08	44
4601410	4.438624e-01	26
4601413	1.621870e-08	44
4601412	8.881784e-16	50
4601415	1.000000e+00	1
4601414	8.881784e-16	50
4601417	9.999549e-01	12
4601416	8.881784e-16	50
4601419	1.000000e+00	3
4601418	3.359055e-01	27
4601421	1.621870e-08	44
4601420	1.000000e+00	5
4601423	1.000000e+00	1
4601422	1.193067e-05	40
4601424	1.000000e+00	0
4601425	9.999999e-01	8
4601426	1.000000e+00	1
4601427	1.000000e+00	7
4601428	8.881784e-16	50
4601430	1.000000e+00	6
4601433	9.998471e-01	13
4601434	1.193067e-05	40
4601435	9.999881e-01	11
4601436	1.000000e+00	3
4601437	1.000000e+00	0
4601439	4.529710e-14	49
4601518	9.999972e-01	10
4601519	1.000000e+00	4
4601516	9.966998e-01	16
4601517	1.854161e-11	47
4601514	8.881784e-16	50
4601512	1.000000e+00	0
4601513	1.000000e+00	0
4601510	8.881784e-16	50
4601508	7.673339e-03	34
4601506	1.000000e+00	3
4601507	1.000000e+00	0
4601504	5.817779e-07	42
4601535	2.807050e-06	41
4601534	4.510745e-05	39
4601533	9.999881e-01	11
4601532	2.104926e-09	45
4601531	1.000000e+00	3
4601530	1.000000e+00	0
4601529	1.000000e+00	7
4601528	4.510745e-05	39
4601527	8.881784e-16	50
4601526	4.529710e-14	49
4601525	1.000000e+00	0
4601524	1.000000e+00	1
4601523	1.000000e+00	2
4601522	1.000000e+00	0
4601521	9.999972e-01	10
4601520	1.000000e+00	1
4601484	1.133316e-12	48
4601485	1.000000e+00	5
4601486	1.000000e+00	6
4601487	1.000000e+00	0
4601480	1.049339e-07	43
4601481	1.854161e-11	47
4601483	1.000000e+00	7
4601476	9.999999e-01	8
4601477	1.000000e+00	4
4601478	4.529710e-14	49
4601479	1.000000e+00	4
4601472	1.000000e+00	0
4601473	1.000000e+00	0
4601474	1.000000e+00	0
4601475	9.999994e-01	9
4601501	5.561376e-01	25
4601500	8.881784e-16	50
4601503	8.881784e-16	50
4601502	1.000000e+00	5
4601497	2.104926e-09	45
4601496	1.000000e+00	2
4601499	1.854161e-11	47
4601498	1.000000e+00	5
4601493	8.881784e-16	50
4601492	3.359055e-01	27
4601495	8.881784e-16	50
4601494	8.881784e-16	50
4601489	9.405398e-01	20
4601488	9.999972e-01	10
4601490	9.999994e-01	9
4601578	5.561376e-01	25
4601579	3.300224e-03	35
4601576	9.675457e-01	19
4601577	1.000000e+00	6
4601582	1.529320e-04	38
4601583	1.000000e+00	0
4601580	1.000000e+00	3
4601581	1.000000e+00	0
4601570	8.881784e-16	50
4601571	8.881784e-16	50
4601568	1.301086e-03	36
4601569	1.000000e+00	2
4601574	2.807050e-06	41
4601575	8.388818e-01	22
4601572	1.000000e+00	5
4601573	1.000000e+00	7
4601595	2.230891e-10	46
4601594	1.000000e+00	1
4601593	4.529710e-14	49
4601592	8.881784e-16	50
4601599	1.000000e+00	0
4601598	1.301086e-03	36
4601597	1.000000e+00	4
4601587	1.000000e+00	0
4601586	9.999999e-01	8
4601585	1.000000e+00	0
4601584	9.405398e-01	20
4601591	1.133316e-12	48
4601590	2.104926e-09	45
4601589	1.621870e-08	44
4601588	1.000000e+00	0
4601544	1.641957e-02	33
4601545	8.881784e-16	50
4601546	9.999999e-01	8
4601547	8.881784e-16	50
4601548	5.561376e-01	25
4601549	1.000000e+00	1
4601550	1.000000e+00	6
4601536	9.986989e-01	15
4601537	4.529710e-14	49
4601538	8.881784e-16	50
4601540	8.881784e-16	50
4601541	8.881784e-16	50
4601542	1.621870e-08	44
4601561	1.000000e+00	1
4601560	1.000000e+00	1
4601563	9.999999e-01	8
4601562	1.000000e+00	5
4601565	8.881784e-16	50
4601564	9.999994e-01	9
4601567	9.405398e-01	20
4601566	9.835804e-01	18
4601553	1.000000e+00	1
4601552	8.986806e-01	21
4601555	1.193067e-05	40
4601554	2.230891e-10	46
4601557	1.000000e+00	0
4601556	1.000000e+00	0
4601559	1.000000e+00	3
4601558	1.000000e+00	2
4601106	1.000000e+00	0
4601107	9.999994e-01	9
4601104	1.000000e+00	0
4601105	1.000000e+00	2
4601110	1.301086e-03	36
4601111	9.999549e-01	12
4601108	5.946023e-02	31
4601109	1.000000e+00	0
4601114	1.000000e+00	5
4601115	4.529710e-14	49
4601112	1.000000e+00	2
4601113	8.881784e-16	50
4601118	9.986989e-01	15
4601119	8.881784e-16	50
4601116	1.301086e-03	36
4601091	5.817779e-07	42
4601090	9.405398e-01	20
4601089	8.881784e-16	50
4601088	9.999881e-01	11
4601095	4.438624e-01	26
4601094	8.881784e-16	50
4601093	4.529710e-14	49
4601092	1.621870e-08	44
4601099	1.000000e+00	1
4601098	1.000000e+00	6
4601097	1.854161e-11	47
4601096	4.510745e-05	39
4601103	8.986806e-01	21
4601102	1.000000e+00	0
4601101	9.999994e-01	9
4601100	3.359055e-01	27
4601136	1.049339e-07	43
4601137	9.999881e-01	11
4601140	1.000000e+00	0
4601141	1.621870e-08	44
4601143	4.529710e-14	49
4601144	1.000000e+00	1
4601145	1.000000e+00	0
4601146	1.000000e+00	0
4601147	1.000000e+00	0
4601148	5.561376e-01	25
4601149	1.000000e+00	0
4601150	1.133316e-12	48
4601151	1.000000e+00	0
4601120	8.881784e-16	50
4601125	8.881784e-16	50
4601124	8.881784e-16	50
4601127	1.133316e-12	48
4601126	8.881784e-16	50
4601129	8.881784e-16	50
4601128	4.438624e-01	26
4601131	1.000000e+00	0
4601130	1.621870e-08	44
4601133	1.000000e+00	0
4601132	1.000000e+00	4
4601135	1.529320e-04	38
4601134	1.000000e+00	0
4601174	1.193067e-05	40
4601172	2.807050e-06	41
4601173	1.049339e-07	43
4601170	9.999881e-01	11
4601171	8.388818e-01	22
4601168	2.104926e-09	45
4601169	5.946023e-02	31
4601182	1.000000e+00	4
4601183	1.000000e+00	3
4601180	8.881784e-16	50
4601181	9.986989e-01	15
4601178	1.000000e+00	0
4601179	1.000000e+00	2
4601176	1.000000e+00	2
4601177	1.000000e+00	0
4601159	1.000000e+00	0
4601158	1.000000e+00	3
4601157	8.881784e-16	50
4601156	1.000000e+00	6
4601155	1.000000e+00	0
4601154	1.000000e+00	1
4601153	1.000000e+00	0
4601152	8.881784e-16	50
4601167	1.000000e+00	4
4601166	2.230891e-10	46
4601165	1.000000e+00	3
4601164	1.000000e+00	2
4601163	8.881784e-16	50
4601162	1.000000e+00	4
4601161	1.000000e+00	1
4601160	1.000000e+00	5
4601204	4.510745e-05	39
4601205	1.854161e-11	47
4601206	9.999994e-01	9
4601207	1.000000e+00	0
4601200	9.675457e-01	19
4601201	2.104926e-09	45
4601202	1.301086e-03	36
4601203	8.881784e-16	50
4601212	1.000000e+00	0
4601213	1.000000e+00	0
4601214	1.000000e+00	2
4601215	1.000000e+00	1
4601208	1.000000e+00	0
4601209	9.999549e-01	12
4601210	1.000000e+00	0
4601211	1.133316e-12	48
4601189	1.000000e+00	1
4601188	1.000000e+00	0
4601191	1.000000e+00	0
4601190	8.881784e-16	50
4601185	8.986806e-01	21
4601184	9.999972e-01	10
4601187	1.000000e+00	0
4601186	4.510745e-05	39
4601197	1.000000e+00	0
4601196	1.000000e+00	1
4601199	9.675457e-01	19
4601198	1.000000e+00	0
4601193	2.230891e-10	46
4601192	9.999972e-01	10
4601195	1.621870e-08	44
4601194	8.881784e-16	50
4601243	1.000000e+00	0
4601242	1.000000e+00	1
4601241	1.000000e+00	0
4601240	3.300224e-03	35
4601247	8.881784e-16	50
4601246	9.923267e-01	17
4601245	9.999881e-01	11
4601244	8.881784e-16	50
4601235	8.881784e-16	50
4601234	4.510745e-05	39
4601233	2.807050e-06	41
4601232	8.881784e-16	50
4601239	8.881784e-16	50
4601238	1.133316e-12	48
4601237	4.529710e-14	49
4601236	8.881784e-16	50
4601226	9.999549e-01	12
4601227	2.399438e-01	28
4601224	9.675457e-01	19
4601230	1.529320e-04	38
4601231	9.999972e-01	10
4601228	5.561376e-01	25
4601218	1.000000e+00	2
4601219	1.000000e+00	0
4601216	1.000000e+00	0
4601217	1.000000e+00	0
4601222	1.000000e+00	0
4601223	1.529320e-04	38
4601220	1.000000e+00	0
4601221	1.301086e-03	36
4601273	1.133316e-12	48
4601275	1.000000e+00	0
4601274	1.000000e+00	2
4601277	1.000000e+00	0
4601276	9.999549e-01	12
4601279	1.000000e+00	0
4601278	1.000000e+00	2
4601265	1.000000e+00	0
4601264	3.245432e-02	32
4601267	1.000000e+00	1
4601266	4.529710e-14	49
4601269	8.881784e-16	50
4601268	8.881784e-16	50
4601271	1.000000e+00	4
4601270	9.966998e-01	16
4601256	6.640945e-01	24
4601257	1.000000e+00	0
4601258	8.881784e-16	50
4601259	1.049339e-07	43
4601260	8.881784e-16	50
4601261	8.881784e-16	50
4601262	8.881784e-16	50
4601263	7.600562e-01	23
4601248	9.835804e-01	18
4601249	2.399438e-01	28
4601250	3.300224e-03	35
4601251	9.999994e-01	9
4601252	2.230891e-10	46
4601253	1.000000e+00	0
4601254	2.230891e-10	46
4601255	3.245432e-02	32
4601311	8.881784e-16	50
4601310	8.881784e-16	50
4601309	1.641957e-02	33
4601308	5.561376e-01	25
4601307	9.675457e-01	19
4601306	8.881784e-16	50
4601304	1.854161e-11	47
4601303	4.510745e-05	39
4601302	8.881784e-16	50
4601301	8.881784e-16	50
4601300	8.881784e-16	50
4601299	8.881784e-16	50
4601298	8.881784e-16	50
4601294	8.881784e-16	50
4601295	8.881784e-16	50
4601292	1.000000e+00	0
4601293	5.946023e-02	31
4601290	1.000000e+00	0
4601291	1.000000e+00	0
4601288	1.000000e+00	0
4601289	1.000000e+00	0
4601286	8.388818e-01	22
4601287	1.000000e+00	0
4601284	1.000000e+00	1
4601285	1.000000e+00	0
4601282	1.000000e+00	1
4601283	1.000000e+00	0
4601280	4.529710e-14	49
4601281	9.405398e-01	20
4601341	4.681115e-04	37
4601340	7.673339e-03	34
4601343	8.881784e-16	50
4601342	8.881784e-16	50
4601337	5.817779e-07	42
4601336	1.193067e-05	40
4601339	4.529710e-14	49
4601338	1.854161e-11	47
4601333	1.000000e+00	2
4601332	1.000000e+00	0
4601335	4.529710e-14	49
4601328	1.000000e+00	4
4601331	1.000000e+00	0
4601330	1.013194e-01	30
4601324	4.529710e-14	49
4601325	8.881784e-16	50
4601326	4.510745e-05	39
4601327	2.399438e-01	28
4601320	9.999549e-01	12
4601321	1.000000e+00	2
4601322	1.000000e+00	4
4601323	1.000000e+00	3
4601316	1.000000e+00	4
4601317	8.881784e-16	50
4601318	9.835804e-01	18
4601319	1.193067e-05	40
4601313	2.399438e-01	28
4601315	1.854161e-11	47
4600833	2.399438e-01	28
4600832	1.013194e-01	30
4600835	1.854161e-11	47
4600834	8.881784e-16	50
4600837	9.999999e-01	8
4600836	9.999999e-01	8
4600839	5.561376e-01	25
4600838	1.000000e+00	0
4600841	1.000000e+00	5
4600840	9.835804e-01	18
4600843	9.995319e-01	14
4600842	1.000000e+00	2
4600845	1.000000e+00	6
4600844	4.510745e-05	39
4600847	1.000000e+00	1
4600846	5.817779e-07	42
4600848	1.000000e+00	2
4600849	8.881784e-16	50
4600850	1.000000e+00	5
4600851	6.640945e-01	24
4600852	1.000000e+00	1
4600853	9.999999e-01	8
4600854	5.946023e-02	31
4600855	7.673339e-03	34
4600856	1.000000e+00	0
4600858	1.133316e-12	48
4600859	1.000000e+00	0
4600860	1.000000e+00	0
4600861	9.999999e-01	8
4600862	4.510745e-05	39
4600863	1.000000e+00	1
4600867	1.000000e+00	6
4600866	1.000000e+00	0
4600865	8.881784e-16	50
4600864	8.881784e-16	50
4600871	1.000000e+00	0
4600870	8.881784e-16	50
4600868	8.881784e-16	50
4600875	1.000000e+00	0
4600874	1.000000e+00	2
4600873	1.000000e+00	4
4600872	1.000000e+00	0
4600879	8.881784e-16	50
4600878	1.000000e+00	3
4600877	1.133316e-12	48
4600876	8.881784e-16	50
4600882	8.388818e-01	22
4600883	9.999999e-01	8
4600880	7.600562e-01	23
4600881	8.881784e-16	50
4600886	9.923267e-01	17
4600887	2.104926e-09	45
4600884	8.881784e-16	50
4600885	9.999994e-01	9
4600890	1.854161e-11	47
4600891	5.817779e-07	42
4600888	8.881784e-16	50
4600889	1.049339e-07	43
4600894	1.000000e+00	3
4600895	9.999972e-01	10
4600892	1.000000e+00	3
4600893	9.835804e-01	18
4600901	1.000000e+00	0
4600900	9.999972e-01	10
4600903	1.049339e-07	43
4600902	9.998471e-01	13
4600897	8.881784e-16	50
4600896	1.854161e-11	47
4600899	8.881784e-16	50
4600898	1.000000e+00	1
4600909	1.000000e+00	1
4600908	1.000000e+00	4
4600911	5.817779e-07	42
4600910	1.000000e+00	2
4600905	8.881784e-16	50
4600904	1.000000e+00	4
4600907	9.923267e-01	17
4600916	1.000000e+00	1
4600917	1.000000e+00	0
4600918	9.999881e-01	11
4600919	1.000000e+00	0
4600912	2.807050e-06	41
4600913	1.000000e+00	1
4600914	1.000000e+00	0
4600915	1.000000e+00	1
4600924	8.881784e-16	50
4600925	8.881784e-16	50
4600927	8.881784e-16	50
4600920	1.000000e+00	0
4600921	9.998471e-01	13
4600922	9.923267e-01	17
4600923	2.399438e-01	28
4600935	1.000000e+00	2
4600934	1.000000e+00	0
4600933	9.405398e-01	20
4600932	8.881784e-16	50
4600931	8.881784e-16	50
4600930	8.881784e-16	50
4600929	8.881784e-16	50
4600928	8.881784e-16	50
4600943	1.000000e+00	6
4600942	8.881784e-16	50
4600941	1.000000e+00	0
4600940	1.000000e+00	1
4600939	3.245432e-02	32
4600938	1.000000e+00	0
4600937	8.881784e-16	50
4600936	1.000000e+00	0
4600950	1.000000e+00	0
4600951	3.359055e-01	27
4600948	1.000000e+00	1
4600949	1.013194e-01	30
4600946	8.881784e-16	50
4600947	1.000000e+00	4
4600944	1.000000e+00	2
4600945	1.000000e+00	1
4600958	1.000000e+00	6
4600959	1.000000e+00	0
4600956	1.000000e+00	0
4600957	1.000000e+00	1
4600954	1.000000e+00	6
4600955	1.000000e+00	1
4600952	9.999972e-01	10
4600953	9.999549e-01	12
4600968	1.854161e-11	47
4600969	6.640945e-01	24
4600970	1.529320e-04	38
4600971	1.000000e+00	1
4600972	8.881784e-16	50
4600973	5.946023e-02	31
4600975	2.807050e-06	41
4600960	1.000000e+00	0
4600961	1.000000e+00	0
4600962	1.000000e+00	5
4600963	8.881784e-16	50
4600964	4.510745e-05	39
4600965	8.881784e-16	50
4600966	9.999994e-01	9
4600967	9.835804e-01	18
4600984	1.854161e-11	47
4600987	8.986806e-01	21
4600986	3.359055e-01	27
4600989	8.881784e-16	50
4600988	5.817779e-07	42
4600991	9.999999e-01	8
4600990	8.881784e-16	50
4600977	1.133316e-12	48
4600976	1.000000e+00	0
4600979	8.881784e-16	50
4600978	8.881784e-16	50
4600981	9.923267e-01	17
4600980	9.923267e-01	17
4600983	1.000000e+00	0
4600982	1.000000e+00	0
4601002	1.000000e+00	6
4601000	8.881784e-16	50
4601006	5.817779e-07	42
4600994	6.640945e-01	24
4600995	9.995319e-01	14
4600993	1.641957e-02	33
4600998	1.000000e+00	4
4600999	4.529710e-14	49
4600996	9.405398e-01	20
4600997	1.000000e+00	1
4601019	8.881784e-16	50
4601018	8.881784e-16	50
4601017	8.881784e-16	50
4601016	8.881784e-16	50
4601023	8.881784e-16	50
4601022	8.881784e-16	50
4601021	8.881784e-16	50
4601020	8.881784e-16	50
4601011	1.013194e-01	30
4601010	9.835804e-01	18
4601008	5.946023e-02	31
4601015	8.881784e-16	50
4601014	8.881784e-16	50
4601013	8.881784e-16	50
4601012	4.438624e-01	26
4601036	1.621870e-08	44
4601037	8.881784e-16	50
4601038	9.999999e-01	8
4601039	8.881784e-16	50
4601032	2.230891e-10	46
4601033	1.611182e-01	29
4601035	2.104926e-09	45
4601028	8.881784e-16	50
4601029	8.881784e-16	50
4601030	2.399438e-01	28
4601031	1.000000e+00	0
4601024	8.881784e-16	50
4601025	8.881784e-16	50
4601026	8.881784e-16	50
4601027	8.881784e-16	50
4601053	9.986989e-01	15
4601055	1.133316e-12	48
4601054	5.946023e-02	31
4601049	1.000000e+00	6
4601048	8.881784e-16	50
4601051	1.621870e-08	44
4601050	4.529710e-14	49
4601044	9.835804e-01	18
4601047	9.835804e-01	18
4601046	8.881784e-16	50
4601041	4.529710e-14	49
4601040	1.133316e-12	48
4601043	8.881784e-16	50
4601042	1.854161e-11	47
4601070	8.881784e-16	50
4601071	1.000000e+00	0
4601068	2.104926e-09	45
4601069	1.000000e+00	0
4601066	1.000000e+00	3
4601067	1.000000e+00	0
4601064	1.000000e+00	0
4601062	8.881784e-16	50
4601063	1.000000e+00	0
4601060	1.000000e+00	0
4601061	1.000000e+00	3
4601058	8.881784e-16	50
4601059	9.998471e-01	13
4601056	8.881784e-16	50
4601087	9.405398e-01	20
4601086	1.611182e-01	29
4601085	8.881784e-16	50
4601084	9.999881e-01	11
4601083	1.000000e+00	4
4601082	8.881784e-16	50
4601081	9.999999e-01	8
4601080	4.529710e-14	49
4601079	1.000000e+00	2
4601078	1.000000e+00	1
4601077	4.529710e-14	49
4601076	1.000000e+00	0
4601075	1.000000e+00	0
4601074	1.000000e+00	1
4601073	1.000000e+00	0
4601072	1.000000e+00	0
