# Supplementary material for: Translational Selection Is Ubiquitous in Prokaryotes
Source: PLoS Genet. 2010 Jun 24;6(6):e1001004. doi: 10.1371/journal.pgen.1001004 (PMC2891978; doi:10.1371/journal.pgen.1001004)
Supplement: Dataset S1 — OCU/non-OCU gene calls in 461 Bacterial and Archaeal genomes, and summary tables of genome properties and OCU preferences for specific codons. (4.77 MB ZIP) [file pgen.1001004.s001.zip › Dataset_S1_Archaea/Thermoplasma_acidophilum.arff.ocuGenes]

GeneID	signTest_p	ocuProbWinCnt
1455741	1.049339e-07	43
1455740	1.000000e+00	2
1455742	8.881784e-16	50
1455737	4.681115e-04	37
1455736	1.000000e+00	6
1455739	9.405398e-01	20
1455738	1.000000e+00	0
1455733	4.438624e-01	26
1455732	7.673339e-03	34
1455735	1.000000e+00	4
1455734	9.995319e-01	14
1455729	4.529710e-14	49
1455728	1.000000e+00	0
1455730	5.817779e-07	42
1455724	3.245432e-02	32
1455725	1.000000e+00	0
1455726	1.301086e-03	36
1455727	1.621870e-08	44
1455720	9.999994e-01	9
1455721	8.986806e-01	21
1455722	1.000000e+00	5
1455723	8.881784e-16	50
1455716	9.999549e-01	12
1455718	8.881784e-16	50
1455719	1.133316e-12	48
1455712	1.000000e+00	1
1455713	9.986989e-01	15
1455714	8.881784e-16	50
1455715	9.923267e-01	17
1455711	1.529320e-04	38
1455710	1.000000e+00	6
1455709	8.881784e-16	50
1455708	2.807050e-06	41
1455707	1.000000e+00	4
1455706	9.999972e-01	10
1455705	1.529320e-04	38
1455704	1.000000e+00	6
1455703	8.881784e-16	50
1455702	8.881784e-16	50
1455701	2.230891e-10	46
1455700	1.529320e-04	38
1455699	7.600562e-01	23
1455698	5.817779e-07	42
1455697	1.621870e-08	44
1455696	8.881784e-16	50
1455694	8.388818e-01	22
1455695	9.835804e-01	18
1455692	6.640945e-01	24
1455693	1.621870e-08	44
1455690	1.854161e-11	47
1455691	1.000000e+00	1
1455688	8.881784e-16	50
1455689	8.881784e-16	50
1455686	5.817779e-07	42
1455687	1.854161e-11	47
1455684	1.854161e-11	47
1455685	2.104926e-09	45
1455683	4.529710e-14	49
1455680	1.301086e-03	36
1455681	9.986989e-01	15
1455675	8.881784e-16	50
1455674	1.000000e+00	0
1455677	8.986806e-01	21
1455676	1.000000e+00	2
1455679	7.600562e-01	23
1455678	1.049339e-07	43
1455860	1.000000e+00	2
1455861	1.000000e+00	1
1455862	6.640945e-01	24
1455863	1.000000e+00	0
1455856	1.000000e+00	1
1455857	9.999881e-01	11
1455858	9.999881e-01	11
1455859	3.359055e-01	27
1455868	1.000000e+00	0
1455869	4.510745e-05	39
1455870	1.000000e+00	5
1455871	4.681115e-04	37
1455864	1.000000e+00	1
1455865	9.999549e-01	12
1455866	9.998471e-01	13
1455867	9.675457e-01	19
1455845	9.405398e-01	20
1455844	3.359055e-01	27
1455847	7.600562e-01	23
1455846	8.881784e-16	50
1455841	1.000000e+00	7
1455840	7.600562e-01	23
1455843	1.000000e+00	3
1455842	1.000000e+00	5
1455853	9.835804e-01	18
1455852	1.000000e+00	0
1455855	1.000000e+00	0
1455854	1.000000e+00	6
1455849	1.000000e+00	5
1455848	9.966998e-01	16
1455851	1.049339e-07	43
1455850	1.000000e+00	0
1455831	8.881784e-16	50
1455829	8.881784e-16	50
1455826	5.817779e-07	42
1455827	2.807050e-06	41
1455824	1.611182e-01	29
1455825	9.675457e-01	19
1455838	1.641957e-02	33
1455839	1.000000e+00	1
1455836	8.881784e-16	50
1455837	8.881784e-16	50
1455834	4.438624e-01	26
1455835	9.998471e-01	13
1455832	8.881784e-16	50
1455833	8.881784e-16	50
1455815	9.995319e-01	14
1455814	1.000000e+00	6
1455813	2.807050e-06	41
1455812	1.000000e+00	4
1455811	1.000000e+00	7
1455810	8.881784e-16	50
1455809	1.000000e+00	3
1455808	1.000000e+00	0
1455823	8.881784e-16	50
1455822	9.998471e-01	13
1455821	2.807050e-06	41
1455820	8.881784e-16	50
1455819	8.881784e-16	50
1455818	1.854161e-11	47
1455817	1.013194e-01	30
1455816	9.999994e-01	9
1455792	7.600562e-01	23
1455793	9.999549e-01	12
1455794	4.529710e-14	49
1455795	8.881784e-16	50
1455796	4.438624e-01	26
1455797	1.000000e+00	0
1455798	1.000000e+00	4
1455799	2.104926e-09	45
1455800	8.881784e-16	50
1455801	8.881784e-16	50
1455802	9.995319e-01	14
1455803	1.000000e+00	0
1455804	1.000000e+00	5
1455805	1.000000e+00	4
1455806	9.999881e-01	11
1455807	1.000000e+00	6
1455777	1.301086e-03	36
1455776	4.529710e-14	49
1455779	9.835804e-01	18
1455778	1.301086e-03	36
1455781	1.621870e-08	44
1455780	1.000000e+00	5
1455783	9.999972e-01	10
1455782	9.998471e-01	13
1455785	2.230891e-10	46
1455784	8.881784e-16	50
1455787	1.000000e+00	1
1455786	7.600562e-01	23
1455789	8.881784e-16	50
1455788	1.013194e-01	30
1455791	9.675457e-01	19
1455790	1.000000e+00	3
1455762	8.881784e-16	50
1455760	8.881784e-16	50
1455761	2.399438e-01	28
1455766	6.640945e-01	24
1455767	3.245432e-02	32
1455764	1.611182e-01	29
1455770	9.999999e-01	8
1455771	8.881784e-16	50
1455768	8.881784e-16	50
1455769	1.621870e-08	44
1455774	3.359055e-01	27
1455775	8.881784e-16	50
1455772	2.104926e-09	45
1455773	9.986989e-01	15
1455747	1.000000e+00	0
1455746	1.000000e+00	0
1455745	1.000000e+00	0
1455744	9.999549e-01	12
1455751	9.999994e-01	9
1455750	9.835804e-01	18
1455749	9.995319e-01	14
1455748	8.881784e-16	50
1455755	1.000000e+00	4
1455754	1.000000e+00	1
1455753	1.000000e+00	4
1455752	8.881784e-16	50
1455759	8.881784e-16	50
1455758	7.673339e-03	34
1455757	1.013194e-01	30
1455982	8.881784e-16	50
1455983	9.405398e-01	20
1455980	1.000000e+00	0
1455981	1.133316e-12	48
1455978	1.000000e+00	0
1455979	1.000000e+00	2
1455976	1.000000e+00	7
1455977	3.300224e-03	35
1455974	8.881784e-16	50
1455975	1.000000e+00	4
1455972	1.000000e+00	1
1455973	9.999994e-01	9
1455970	4.529710e-14	49
1455971	1.000000e+00	3
1455968	1.641957e-02	33
1455969	4.438624e-01	26
1455999	4.529710e-14	49
1455998	8.881784e-16	50
1455997	8.881784e-16	50
1455996	3.245432e-02	32
1455995	8.881784e-16	50
1455994	2.230891e-10	46
1455993	8.881784e-16	50
1455992	1.000000e+00	0
1455991	4.529710e-14	49
1455990	1.854161e-11	47
1455989	9.999994e-01	9
1455988	2.230891e-10	46
1455987	1.000000e+00	0
1455986	4.529710e-14	49
1455985	8.881784e-16	50
1455984	8.881784e-16	50
1455948	1.611182e-01	29
1455949	1.000000e+00	0
1455950	1.000000e+00	1
1455951	8.881784e-16	50
1455944	1.000000e+00	1
1455945	4.681115e-04	37
1455946	1.000000e+00	5
1455947	1.133316e-12	48
1455940	4.529710e-14	49
1455941	1.641957e-02	33
1455942	1.000000e+00	0
1455943	1.000000e+00	0
1455936	1.611182e-01	29
1455937	9.995319e-01	14
1455938	1.000000e+00	0
1455939	1.000000e+00	2
1455965	1.000000e+00	0
1455964	3.300224e-03	35
1455967	1.000000e+00	0
1455966	1.000000e+00	6
1455961	1.000000e+00	0
1455960	1.000000e+00	0
1455963	3.300224e-03	35
1455962	1.049339e-07	43
1455957	2.807050e-06	41
1455956	8.881784e-16	50
1455959	1.000000e+00	2
1455958	9.999999e-01	8
1455953	4.510745e-05	39
1455952	2.104926e-09	45
1455955	8.881784e-16	50
1455954	1.000000e+00	6
1455914	9.999549e-01	12
1455915	1.133316e-12	48
1455912	1.301086e-03	36
1455913	1.000000e+00	4
1455918	1.049339e-07	43
1455919	2.807050e-06	41
1455916	7.673339e-03	34
1455917	1.000000e+00	0
1455906	8.881784e-16	50
1455907	1.854161e-11	47
1455904	1.000000e+00	0
1455905	8.881784e-16	50
1455910	9.999999e-01	8
1455911	1.000000e+00	3
1455908	1.000000e+00	3
1455909	5.817779e-07	42
1455931	1.000000e+00	0
1455930	8.881784e-16	50
1455929	8.881784e-16	50
1455928	8.881784e-16	50
1455935	2.230891e-10	46
1455934	1.000000e+00	2
1455933	1.000000e+00	0
1455932	9.405398e-01	20
1455923	8.881784e-16	50
1455922	1.000000e+00	0
1455921	9.995319e-01	14
1455920	1.000000e+00	2
1455927	8.881784e-16	50
1455926	1.000000e+00	2
1455925	1.000000e+00	0
1455924	9.405398e-01	20
1455880	1.000000e+00	1
1455881	1.133316e-12	48
1455882	4.510745e-05	39
1455883	1.854161e-11	47
1455884	1.000000e+00	4
1455885	1.854161e-11	47
1455886	1.000000e+00	1
1455887	5.817779e-07	42
1455872	1.000000e+00	4
1455873	1.000000e+00	2
1455874	8.881784e-16	50
1455875	1.000000e+00	1
1455876	8.881784e-16	50
1455877	1.000000e+00	0
1455878	9.986989e-01	15
1455879	1.000000e+00	7
1455897	7.600562e-01	23
1455896	4.529710e-14	49
1455899	1.000000e+00	1
1455898	9.999994e-01	9
1455901	7.600562e-01	23
1455900	1.611182e-01	29
1455903	8.881784e-16	50
1455902	5.817779e-07	42
1455889	9.998471e-01	13
1455888	1.000000e+00	6
1455890	9.999999e-01	8
1455893	7.673339e-03	34
1455892	3.300224e-03	35
1455895	2.230891e-10	46
1455894	9.995319e-01	14
1456103	1.000000e+00	6
1456102	1.049339e-07	43
1456101	1.049339e-07	43
1456100	8.881784e-16	50
1456099	9.923267e-01	17
1456098	8.881784e-16	50
1456097	8.881784e-16	50
1456096	1.000000e+00	3
1456111	9.995319e-01	14
1456110	8.881784e-16	50
1456109	8.881784e-16	50
1456108	4.529710e-14	49
1456107	9.999881e-01	11
1456106	9.966998e-01	16
1456105	8.881784e-16	50
1456104	8.881784e-16	50
1456118	1.193067e-05	40
1456119	4.510745e-05	39
1456116	4.529710e-14	49
1456117	1.000000e+00	2
1456114	1.000000e+00	6
1456112	4.681115e-04	37
1456113	3.359055e-01	27
1456126	1.000000e+00	7
1456127	9.999881e-01	11
1456124	1.000000e+00	4
1456125	1.193067e-05	40
1456122	1.621870e-08	44
1456123	9.999999e-01	8
1456120	1.000000e+00	2
1456121	4.529710e-14	49
1456069	1.641957e-02	33
1456068	9.986989e-01	15
1456071	2.399438e-01	28
1456070	3.359055e-01	27
1456065	8.881784e-16	50
1456064	5.817779e-07	42
1456067	1.013194e-01	30
1456066	1.013194e-01	30
1456077	7.600562e-01	23
1456076	9.986989e-01	15
1456079	7.600562e-01	23
1456078	1.000000e+00	1
1456073	1.000000e+00	1
1456072	8.881784e-16	50
1456075	1.000000e+00	3
1456074	1.049339e-07	43
1456084	1.193067e-05	40
1456085	9.999972e-01	10
1456086	9.835804e-01	18
1456087	8.881784e-16	50
1456080	1.621870e-08	44
1456081	2.807050e-06	41
1456082	1.641957e-02	33
1456083	1.621870e-08	44
1456092	9.966998e-01	16
1456093	1.000000e+00	1
1456094	1.133316e-12	48
1456095	5.946023e-02	31
1456088	2.104926e-09	45
1456089	1.000000e+00	3
1456090	1.000000e+00	4
1456091	2.807050e-06	41
1456035	1.854161e-11	47
1456034	1.000000e+00	0
1456033	2.230891e-10	46
1456032	1.529320e-04	38
1456039	3.245432e-02	32
1456038	1.000000e+00	0
1456037	8.881784e-16	50
1456036	4.438624e-01	26
1456043	8.881784e-16	50
1456042	1.611182e-01	29
1456041	6.640945e-01	24
1456046	1.000000e+00	0
1456045	1.000000e+00	5
1456044	1.049339e-07	43
1456050	1.000000e+00	1
1456051	8.388818e-01	22
1456048	9.999549e-01	12
1456049	1.000000e+00	2
1456054	8.881784e-16	50
1456055	1.000000e+00	3
1456052	1.000000e+00	3
1456053	1.000000e+00	5
1456058	8.881784e-16	50
1456059	1.000000e+00	0
1456056	1.000000e+00	0
1456057	8.986806e-01	21
1456062	1.133316e-12	48
1456063	1.133316e-12	48
1456060	1.000000e+00	2
1456061	8.986806e-01	21
1456001	8.881784e-16	50
1456000	1.000000e+00	7
1456003	2.807050e-06	41
1456002	9.995319e-01	14
1456005	8.881784e-16	50
1456004	1.641957e-02	33
1456007	9.999999e-01	8
1456006	1.000000e+00	2
1456009	1.301086e-03	36
1456008	2.399438e-01	28
1456011	8.881784e-16	50
1456010	9.923267e-01	17
1456013	9.405398e-01	20
1456012	8.881784e-16	50
1456015	5.946023e-02	31
1456014	9.998471e-01	13
1456016	4.529710e-14	49
1456017	1.133316e-12	48
1456018	8.881784e-16	50
1456019	8.881784e-16	50
1456020	3.300224e-03	35
1456021	8.881784e-16	50
1456022	4.529710e-14	49
1456023	1.301086e-03	36
1456024	9.966998e-01	16
1456025	8.881784e-16	50
1456026	4.529710e-14	49
1456027	9.835804e-01	18
1456028	9.999972e-01	10
1456029	2.807050e-06	41
1456030	1.000000e+00	3
1456031	4.529710e-14	49
1457154	1.854161e-11	47
1456809	8.881784e-16	50
1456808	8.986806e-01	21
1456811	1.854161e-11	47
1456810	4.529710e-14	49
1456813	1.529320e-04	38
1456812	8.881784e-16	50
1456815	9.405398e-01	20
1456814	1.013194e-01	30
1456801	1.133316e-12	48
1456800	8.881784e-16	50
1456803	2.104926e-09	45
1456802	8.881784e-16	50
1456804	2.230891e-10	46
1456807	9.923267e-01	17
1456806	3.359055e-01	27
1456824	8.881784e-16	50
1456825	8.388818e-01	22
1456826	4.529710e-14	49
1456827	2.399438e-01	28
1456828	9.923267e-01	17
1456829	1.000000e+00	1
1456830	1.529320e-04	38
1456831	2.399438e-01	28
1456817	1.301086e-03	36
1456818	1.000000e+00	7
1456819	1.000000e+00	0
1456820	1.854161e-11	47
1456821	2.104926e-09	45
1456822	1.000000e+00	0
1456823	1.611182e-01	29
1456779	1.000000e+00	1
1456778	9.999994e-01	9
1456777	9.675457e-01	19
1456776	8.881784e-16	50
1456783	7.600562e-01	23
1456782	1.000000e+00	6
1456781	9.999972e-01	10
1456780	8.881784e-16	50
1456771	1.000000e+00	5
1456770	1.000000e+00	0
1456769	1.000000e+00	0
1456768	6.640945e-01	24
1456775	9.998471e-01	13
1456774	8.881784e-16	50
1456773	8.388818e-01	22
1456772	9.995319e-01	14
1456794	9.966998e-01	16
1456795	8.881784e-16	50
1456792	1.000000e+00	4
1456793	5.561376e-01	25
1456798	1.000000e+00	4
1456799	4.529710e-14	49
1456796	8.881784e-16	50
1456797	9.835804e-01	18
1456786	1.000000e+00	0
1456787	1.000000e+00	3
1456784	4.529710e-14	49
1456785	1.000000e+00	0
1456790	1.000000e+00	0
1456791	9.998471e-01	13
1456789	3.359055e-01	27
1456877	1.000000e+00	5
1456876	8.881784e-16	50
1456879	9.675457e-01	19
1456878	1.000000e+00	1
1456873	1.854161e-11	47
1456872	8.881784e-16	50
1456875	4.529710e-14	49
1456869	1.013194e-01	30
1456868	9.966998e-01	16
1456871	9.923267e-01	17
1456870	8.881784e-16	50
1456865	3.359055e-01	27
1456864	8.881784e-16	50
1456867	1.000000e+00	1
1456866	1.529320e-04	38
1456892	1.000000e+00	4
1456893	8.881784e-16	50
1456894	9.966998e-01	16
1456895	1.000000e+00	3
1456888	1.000000e+00	6
1456889	1.000000e+00	0
1456890	8.881784e-16	50
1456891	9.923267e-01	17
1456884	1.000000e+00	0
1456885	9.999549e-01	12
1456886	9.966998e-01	16
1456887	8.881784e-16	50
1456880	1.000000e+00	2
1456881	8.881784e-16	50
1456882	4.529710e-14	49
1456883	1.000000e+00	0
1456847	9.986989e-01	15
1456846	1.000000e+00	3
1456845	9.999999e-01	8
1456844	9.999999e-01	8
1456843	9.999994e-01	9
1456842	1.000000e+00	0
1456841	1.193067e-05	40
1456840	2.807050e-06	41
1456839	8.881784e-16	50
1456838	1.000000e+00	0
1456837	1.000000e+00	5
1456836	1.133316e-12	48
1456835	8.881784e-16	50
1456834	1.000000e+00	7
1456833	2.399438e-01	28
1456832	2.399438e-01	28
1456862	1.000000e+00	6
1456863	1.000000e+00	5
1456860	1.854161e-11	47
1456861	9.999881e-01	11
1456858	4.529710e-14	49
1456859	9.923267e-01	17
1456856	8.881784e-16	50
1456857	1.000000e+00	2
1456854	1.000000e+00	3
1456855	9.405398e-01	20
1456852	1.000000e+00	3
1456853	1.000000e+00	1
1456850	5.817779e-07	42
1456851	7.600562e-01	23
1456848	4.529710e-14	49
1456849	1.529320e-04	38
1456672	8.881784e-16	50
1456673	1.000000e+00	3
1456674	1.133316e-12	48
1456675	1.000000e+00	1
1456676	1.000000e+00	1
1456677	4.529710e-14	49
1456678	1.854161e-11	47
1456679	7.600562e-01	23
1456680	7.600562e-01	23
1456681	2.104926e-09	45
1456682	9.986989e-01	15
1456683	1.000000e+00	0
1456684	8.388818e-01	22
1456685	1.000000e+00	3
1456686	4.529710e-14	49
1456687	1.000000e+00	2
1456689	1.000000e+00	0
1456688	2.807050e-06	41
1456691	1.000000e+00	0
1456690	1.000000e+00	0
1456693	1.000000e+00	5
1456692	1.611182e-01	29
1456695	6.640945e-01	24
1456694	1.000000e+00	0
PID_161760539	8.986806e-01	21
1456697	9.999999e-01	8
PID_161760540	1.000000e+00	0
1456696	1.000000e+00	0
PID_161760537	5.946023e-02	31
1456699	1.000000e+00	2
PID_161760538	1.000000e+00	0
1456701	1.854161e-11	47
1456703	2.104926e-09	45
1456702	8.881784e-16	50
1456642	9.999994e-01	9
1456643	1.621870e-08	44
1456640	1.000000e+00	1
1456641	2.230891e-10	46
1456646	1.000000e+00	0
1456647	1.000000e+00	0
1456644	4.510745e-05	39
1456645	9.998471e-01	13
1456650	1.000000e+00	3
1456651	1.000000e+00	4
1456649	1.641957e-02	33
1456654	1.000000e+00	2
1456655	9.995319e-01	14
1456652	1.529320e-04	38
1456653	8.881784e-16	50
1456659	8.881784e-16	50
1456658	4.529710e-14	49
1456657	9.999549e-01	12
1456656	9.923267e-01	17
1456663	1.049339e-07	43
1456662	1.000000e+00	3
1456661	1.000000e+00	6
1456667	9.999999e-01	8
1456666	5.946023e-02	31
1456665	8.881784e-16	50
1456664	1.000000e+00	2
1456671	8.881784e-16	50
1456670	2.104926e-09	45
1456668	9.675457e-01	19
1456740	1.000000e+00	0
1456741	1.000000e+00	0
1456742	1.000000e+00	0
1456743	1.000000e+00	0
1456736	1.621870e-08	44
1456737	3.300224e-03	35
1456738	1.611182e-01	29
1456748	1.000000e+00	0
1456749	1.000000e+00	0
1456750	1.000000e+00	0
1456751	1.000000e+00	0
1456744	1.000000e+00	0
1456745	1.000000e+00	1
1456747	1.000000e+00	0
1456757	1.000000e+00	0
1456756	1.000000e+00	0
1456759	1.000000e+00	1
1456758	1.000000e+00	0
1456753	1.000000e+00	0
1456752	1.000000e+00	0
1456755	9.999549e-01	12
1456754	4.438624e-01	26
1456765	1.000000e+00	5
1456764	1.000000e+00	0
1456767	9.986989e-01	15
1456766	1.000000e+00	0
1456761	5.946023e-02	31
1456760	1.000000e+00	0
1456763	1.641957e-02	33
1456762	1.000000e+00	0
1456710	2.230891e-10	46
1456711	1.000000e+00	2
1456708	5.817779e-07	42
1456709	8.881784e-16	50
1456706	5.946023e-02	31
1456707	2.230891e-10	46
1456704	1.000000e+00	0
1456705	1.000000e+00	2
1456718	3.359055e-01	27
1456719	9.675457e-01	19
1456716	9.835804e-01	18
1456717	9.986989e-01	15
1456714	4.510745e-05	39
1456713	8.881784e-16	50
1456727	1.000000e+00	4
1456726	1.611182e-01	29
1456725	3.359055e-01	27
1456724	4.681115e-04	37
1456723	4.529710e-14	49
1456722	8.881784e-16	50
1456721	3.300224e-03	35
1456720	4.529710e-14	49
1456734	1.000000e+00	3
1456732	8.881784e-16	50
1456731	1.000000e+00	1
1456730	3.359055e-01	27
1456729	3.245432e-02	32
1456728	4.529710e-14	49
1457082	9.999881e-01	11
1457083	2.807050e-06	41
1457081	1.000000e+00	5
1457086	4.529710e-14	49
1457087	3.359055e-01	27
1457084	1.000000e+00	0
1457085	9.405398e-01	20
1457074	4.529710e-14	49
1457075	4.529710e-14	49
1457072	8.881784e-16	50
1457073	1.000000e+00	1
1457078	1.621870e-08	44
1457079	2.230891e-10	46
1457076	8.881784e-16	50
1457077	1.000000e+00	4
1457067	3.300224e-03	35
1457065	5.817779e-07	42
1457064	1.000000e+00	4
1457070	5.561376e-01	25
1457069	8.881784e-16	50
1457068	1.854161e-11	47
1457059	1.013194e-01	30
1457058	9.986989e-01	15
1457057	8.881784e-16	50
1457056	1.621870e-08	44
1457063	1.049339e-07	43
1457062	3.245432e-02	32
1457061	8.881784e-16	50
1457060	9.999972e-01	10
1457049	4.529710e-14	49
1457050	5.561376e-01	25
1457051	8.881784e-16	50
1457052	1.854161e-11	47
1457053	8.881784e-16	50
1457054	1.621870e-08	44
1457055	4.529710e-14	49
1457040	7.600562e-01	23
1457041	5.946023e-02	31
1457042	9.998471e-01	13
1457043	9.835804e-01	18
1457044	8.881784e-16	50
1457045	2.399438e-01	28
1457046	2.104926e-09	45
1457047	9.995319e-01	14
1457033	1.000000e+00	1
1457032	1.301086e-03	36
1457039	4.529710e-14	49
1457038	1.000000e+00	1
1457024	9.405398e-01	20
1457027	4.529710e-14	49
1457026	2.230891e-10	46
1457029	9.999972e-01	10
1457028	1.000000e+00	1
1457031	9.999549e-01	12
1457030	5.817779e-07	42
1457148	1.000000e+00	0
1457149	1.000000e+00	0
1457147	8.881784e-16	50
1457144	8.881784e-16	50
1457145	8.881784e-16	50
1457142	9.999972e-01	10
1457140	8.881784e-16	50
1457138	8.881784e-16	50
1457136	1.854161e-11	47
1457134	8.881784e-16	50
1457133	4.510745e-05	39
1457132	8.881784e-16	50
1457131	1.133316e-12	48
1457130	4.529710e-14	49
1457126	8.881784e-16	50
1457124	8.881784e-16	50
1457123	9.999972e-01	10
1457122	8.881784e-16	50
1457121	8.881784e-16	50
1457120	8.881784e-16	50
1457116	1.000000e+00	2
1457117	1.000000e+00	6
1457118	7.600562e-01	23
1457119	1.000000e+00	0
1457112	1.000000e+00	1
1457113	8.881784e-16	50
1457114	2.807050e-06	41
1457115	8.881784e-16	50
1457108	1.621870e-08	44
1457109	1.301086e-03	36
1457110	1.000000e+00	1
1457104	9.999972e-01	10
1457106	8.881784e-16	50
1457107	8.986806e-01	21
1457101	4.529710e-14	49
1457100	9.405398e-01	20
1457103	8.881784e-16	50
1457102	3.300224e-03	35
1457097	9.999549e-01	12
1457096	1.000000e+00	1
1457099	1.000000e+00	4
1457098	9.999994e-01	9
1457092	1.854161e-11	47
1457095	1.000000e+00	1
1457094	1.000000e+00	1
1457089	1.000000e+00	0
1457088	5.817779e-07	42
1457091	1.000000e+00	6
1457090	1.000000e+00	1
1456947	8.881784e-16	50
1456946	9.995319e-01	14
1456945	1.611182e-01	29
1456944	1.000000e+00	2
1456951	8.881784e-16	50
1456950	4.529710e-14	49
1456949	8.881784e-16	50
1456948	1.000000e+00	0
1456954	7.673339e-03	34
1456953	8.881784e-16	50
1456952	1.611182e-01	29
1456959	6.640945e-01	24
1456958	7.600562e-01	23
1456957	8.881784e-16	50
1456956	3.245432e-02	32
1456930	9.999999e-01	8
1456931	8.881784e-16	50
1456928	1.193067e-05	40
1456929	3.300224e-03	35
1456934	1.133316e-12	48
1456935	1.000000e+00	5
1456932	8.881784e-16	50
1456933	8.881784e-16	50
1456938	1.000000e+00	3
1456939	1.000000e+00	0
1456936	8.881784e-16	50
1456937	7.673339e-03	34
1456942	1.000000e+00	1
1456943	4.529710e-14	49
1456940	8.881784e-16	50
1456941	1.000000e+00	0
1456913	4.510745e-05	39
1456912	1.854161e-11	47
1456915	1.000000e+00	1
1456914	1.000000e+00	5
1456917	9.999999e-01	8
1456916	1.000000e+00	3
1456919	1.000000e+00	4
1456918	1.000000e+00	1
1456921	1.000000e+00	0
1456920	1.133316e-12	48
1456923	9.923267e-01	17
1456922	9.999994e-01	9
1456925	1.000000e+00	1
1456924	1.133316e-12	48
1456927	1.000000e+00	6
1456926	4.510745e-05	39
1456896	3.359055e-01	27
1456897	1.301086e-03	36
1456899	4.510745e-05	39
1456900	4.510745e-05	39
1456901	8.881784e-16	50
1456902	9.999972e-01	10
1456903	8.881784e-16	50
1456904	1.000000e+00	0
1456905	1.000000e+00	7
1456906	1.000000e+00	3
1456907	1.193067e-05	40
1456908	8.881784e-16	50
1456909	6.640945e-01	24
1456910	5.946023e-02	31
1456911	8.881784e-16	50
1457015	5.817779e-07	42
1457014	8.881784e-16	50
1457013	8.881784e-16	50
1457012	1.000000e+00	5
1457011	9.995319e-01	14
1457010	3.359055e-01	27
1457009	1.013194e-01	30
1457008	1.000000e+00	2
1457023	4.681115e-04	37
1457022	2.230891e-10	46
1457020	9.999972e-01	10
1457019	2.104926e-09	45
1457018	8.881784e-16	50
1457017	4.529710e-14	49
1457016	1.000000e+00	6
1456998	1.000000e+00	0
1456999	1.854161e-11	47
1456996	1.000000e+00	0
1456997	2.230891e-10	46
1456994	1.133316e-12	48
1456995	1.854161e-11	47
1456992	1.000000e+00	4
1456993	1.049339e-07	43
1457006	5.561376e-01	25
1457007	9.675457e-01	19
1457004	8.881784e-16	50
1457005	1.529320e-04	38
1457002	1.000000e+00	0
1457003	1.000000e+00	2
1457000	8.881784e-16	50
1457001	1.000000e+00	0
1456981	9.999549e-01	12
1456980	8.881784e-16	50
1456983	1.193067e-05	40
1456982	4.529710e-14	49
1456977	8.881784e-16	50
1456976	1.000000e+00	0
1456978	1.000000e+00	2
1456989	8.881784e-16	50
1456988	1.000000e+00	2
1456991	1.641957e-02	33
1456990	1.000000e+00	6
1456985	7.600562e-01	23
1456984	4.529710e-14	49
1456987	4.681115e-04	37
1456964	1.000000e+00	4
1456965	8.881784e-16	50
1456966	1.000000e+00	1
1456967	1.000000e+00	0
1456960	1.000000e+00	0
1456961	1.000000e+00	3
1456962	1.000000e+00	0
1456963	5.946023e-02	31
1456972	1.000000e+00	5
1456973	1.641957e-02	33
1456974	1.133316e-12	48
1456975	7.600562e-01	23
1456969	9.999972e-01	10
1456970	8.881784e-16	50
1456971	1.529320e-04	38
1456271	1.621870e-08	44
1456270	8.881784e-16	50
1456269	8.881784e-16	50
1456268	1.193067e-05	40
1456267	9.405398e-01	20
1456266	1.641957e-02	33
1456265	9.999881e-01	11
1456264	1.000000e+00	2
1456263	1.000000e+00	0
1456262	9.998471e-01	13
1456261	2.230891e-10	46
1456260	1.000000e+00	1
1456259	1.000000e+00	0
1456258	1.000000e+00	3
1456257	1.000000e+00	0
1456256	3.359055e-01	27
1456286	1.000000e+00	6
1456287	4.510745e-05	39
1456284	4.529710e-14	49
1456285	1.301086e-03	36
1456283	8.881784e-16	50
1456281	8.881784e-16	50
1456278	1.621870e-08	44
1456279	8.881784e-16	50
1456276	8.881784e-16	50
1456277	9.995319e-01	14
1456274	8.881784e-16	50
1456275	1.000000e+00	4
1456272	5.946023e-02	31
1456273	1.000000e+00	5
1456301	9.998471e-01	13
1456300	8.881784e-16	50
1456303	8.881784e-16	50
1456302	1.621870e-08	44
1456297	1.133316e-12	48
1456296	1.000000e+00	4
1456299	1.133316e-12	48
1456298	1.000000e+00	7
1456293	4.529710e-14	49
1456292	1.133316e-12	48
1456295	1.641957e-02	33
1456294	1.013194e-01	30
1456289	8.881784e-16	50
1456288	1.000000e+00	3
1456291	4.529710e-14	49
1456290	8.881784e-16	50
1456316	1.000000e+00	4
1456317	8.881784e-16	50
1456318	1.611182e-01	29
1456319	2.230891e-10	46
1456312	1.000000e+00	1
1456313	9.999994e-01	9
1456314	9.999994e-01	9
1456315	8.881784e-16	50
1456308	9.999999e-01	8
1456309	1.000000e+00	5
1456310	1.301086e-03	36
1456311	9.999972e-01	10
1456304	1.301086e-03	36
1456305	1.854161e-11	47
1456306	2.230891e-10	46
1456307	1.000000e+00	1
1456331	1.000000e+00	4
1456330	9.999994e-01	9
1456329	1.000000e+00	5
1456328	8.881784e-16	50
1456335	3.245432e-02	32
1456334	1.000000e+00	1
1456333	1.049339e-07	43
1456332	5.817779e-07	42
1456322	2.230891e-10	46
1456321	8.881784e-16	50
1456320	8.881784e-16	50
1456327	9.995319e-01	14
1456326	8.881784e-16	50
1456325	9.999881e-01	11
1456324	4.529710e-14	49
1456346	1.854161e-11	47
1456347	8.881784e-16	50
1456344	1.133316e-12	48
1456345	9.675457e-01	19
1456350	1.193067e-05	40
1456351	4.510745e-05	39
1456348	3.300224e-03	35
1456349	8.881784e-16	50
1456338	9.835804e-01	18
1456339	4.529710e-14	49
1456336	9.966998e-01	16
1456337	1.000000e+00	1
1456342	1.000000e+00	6
1456343	7.673339e-03	34
1456340	9.999994e-01	9
1456341	1.000000e+00	6
1456361	1.000000e+00	2
1456360	1.000000e+00	0
1456363	1.000000e+00	0
1456362	9.986989e-01	15
1456365	1.000000e+00	0
1456364	9.999999e-01	8
1456367	1.000000e+00	0
1456366	1.000000e+00	0
1456353	4.529710e-14	49
1456352	1.133316e-12	48
1456355	9.999549e-01	12
1456354	9.999994e-01	9
1456357	5.561376e-01	25
1456356	1.000000e+00	0
1456359	9.999972e-01	10
1456358	1.000000e+00	0
1456376	1.000000e+00	2
1456377	1.000000e+00	0
1456378	1.000000e+00	0
1456379	1.000000e+00	1
1456380	1.000000e+00	4
1456381	1.000000e+00	0
1456382	1.000000e+00	1
1456383	1.000000e+00	0
1456368	1.000000e+00	1
1456369	1.000000e+00	0
1456370	1.000000e+00	3
1456371	4.681115e-04	37
1456372	9.675457e-01	19
1456373	8.881784e-16	50
1456374	1.621870e-08	44
1456375	3.245432e-02	32
1456134	1.000000e+00	0
1456135	1.000000e+00	3
1456132	1.000000e+00	7
1456133	9.999549e-01	12
1456130	9.966998e-01	16
1456131	1.611182e-01	29
1456128	1.133316e-12	48
1456129	8.881784e-16	50
1456142	1.000000e+00	3
1456143	1.000000e+00	0
1456140	1.854161e-11	47
1456141	9.923267e-01	17
1456138	1.641957e-02	33
1456139	1.000000e+00	3
1456136	9.999994e-01	9
1456137	1.000000e+00	0
1456151	1.000000e+00	0
1456150	1.000000e+00	0
1456149	1.000000e+00	0
1456148	9.999881e-01	11
1456147	1.621870e-08	44
1456146	9.675457e-01	19
1456145	1.000000e+00	4
1456144	1.529320e-04	38
1456159	1.000000e+00	4
1456158	1.000000e+00	0
1456156	8.881784e-16	50
1456155	1.000000e+00	3
1456154	1.000000e+00	5
1456153	1.049339e-07	43
1456152	1.000000e+00	0
1456164	8.881784e-16	50
1456165	6.640945e-01	24
1456166	1.000000e+00	2
1456167	1.000000e+00	3
1456160	2.230891e-10	46
1456161	1.000000e+00	5
1456162	1.000000e+00	7
1456163	8.881784e-16	50
1456172	9.675457e-01	19
1456173	5.817779e-07	42
1456174	8.881784e-16	50
1456175	7.673339e-03	34
1456168	9.835804e-01	18
1456169	8.881784e-16	50
1456170	1.133316e-12	48
1456171	9.675457e-01	19
1456181	7.600562e-01	23
1456180	1.000000e+00	3
1456183	1.000000e+00	2
1456182	5.561376e-01	25
1456177	1.854161e-11	47
1456176	1.000000e+00	0
1456179	1.854161e-11	47
1456189	1.000000e+00	3
1456188	1.000000e+00	2
1456191	1.049339e-07	43
1456190	8.881784e-16	50
1456185	8.881784e-16	50
1456184	1.621870e-08	44
1456187	3.300224e-03	35
1456186	8.881784e-16	50
1456194	8.881784e-16	50
1456195	5.561376e-01	25
1456192	8.881784e-16	50
1456193	9.835804e-01	18
1456198	1.301086e-03	36
1456199	1.000000e+00	1
1456196	4.681115e-04	37
1456197	2.807050e-06	41
1456202	4.529710e-14	49
1456203	1.000000e+00	5
1456200	1.611182e-01	29
1456201	1.000000e+00	1
1456206	8.881784e-16	50
1456207	1.529320e-04	38
1456204	8.881784e-16	50
1456205	8.881784e-16	50
1456211	9.998471e-01	13
1456210	3.300224e-03	35
1456209	4.438624e-01	26
1456208	8.881784e-16	50
1456215	9.835804e-01	18
1456214	1.000000e+00	1
1456213	1.000000e+00	4
1456212	1.529320e-04	38
1456219	1.000000e+00	0
1456218	1.000000e+00	4
1456217	1.000000e+00	5
1456216	4.529710e-14	49
1456223	1.000000e+00	4
1456222	1.000000e+00	0
1456221	1.000000e+00	1
1456220	5.817779e-07	42
1456224	8.388818e-01	22
1456225	1.529320e-04	38
1456226	6.640945e-01	24
1456227	1.854161e-11	47
1456228	8.881784e-16	50
1456229	8.388818e-01	22
1456230	8.986806e-01	21
1456231	9.995319e-01	14
1456232	8.881784e-16	50
1456233	1.000000e+00	3
1456234	1.000000e+00	1
1456235	2.399438e-01	28
1456236	1.000000e+00	0
1456237	1.641957e-02	33
1456238	1.133316e-12	48
1456239	1.000000e+00	1
1456241	9.999999e-01	8
1456240	9.995319e-01	14
1456243	1.000000e+00	5
1456242	9.999549e-01	12
1456245	9.999994e-01	9
1456244	4.529710e-14	49
1456247	8.881784e-16	50
1456246	9.835804e-01	18
1456249	8.881784e-16	50
1456248	9.675457e-01	19
1456251	1.049339e-07	43
1456250	4.529710e-14	49
1456253	1.000000e+00	0
1456252	8.881784e-16	50
1456255	9.999994e-01	9
1456254	9.999994e-01	9
1456540	8.881784e-16	50
1456541	8.881784e-16	50
1456542	2.230891e-10	46
1456543	8.986806e-01	21
1456536	1.000000e+00	1
1456537	1.000000e+00	4
1456538	1.000000e+00	4
1456539	9.999999e-01	8
1456532	8.881784e-16	50
1456533	1.013194e-01	30
1456534	1.000000e+00	0
1456535	1.611182e-01	29
1456528	8.881784e-16	50
1456529	8.881784e-16	50
1456530	5.817779e-07	42
1456531	8.881784e-16	50
1456525	6.640945e-01	24
1456524	1.000000e+00	3
1456527	8.881784e-16	50
1456526	8.881784e-16	50
1456521	1.000000e+00	0
1456520	9.405398e-01	20
1456523	1.000000e+00	0
1456522	8.881784e-16	50
1456517	9.986989e-01	15
1456516	1.000000e+00	0
1456519	9.966998e-01	16
1456518	1.000000e+00	3
1456513	1.000000e+00	0
1456512	1.000000e+00	5
1456515	1.000000e+00	0
1456514	9.923267e-01	17
1456574	1.000000e+00	1
1456575	8.881784e-16	50
1456572	1.000000e+00	4
1456573	8.881784e-16	50
1456570	7.673339e-03	34
1456571	1.000000e+00	1
1456568	2.104926e-09	45
1456569	9.999972e-01	10
1456566	2.104926e-09	45
1456567	9.999994e-01	9
1456564	1.133316e-12	48
1456565	9.999549e-01	12
1456562	1.000000e+00	0
1456563	1.000000e+00	0
1456560	8.881784e-16	50
1456561	9.675457e-01	19
1456559	3.300224e-03	35
1456558	1.000000e+00	1
1456557	1.000000e+00	6
1456556	9.999994e-01	9
1456555	1.000000e+00	2
1456554	1.000000e+00	7
1456553	1.000000e+00	6
1456552	4.438624e-01	26
1456551	1.000000e+00	1
1456550	6.640945e-01	24
1456549	1.000000e+00	1
1456548	1.000000e+00	3
1456547	1.000000e+00	2
1456546	1.621870e-08	44
1456545	1.000000e+00	1
1456544	1.000000e+00	1
1456601	8.881784e-16	50
1456602	8.881784e-16	50
1456604	1.000000e+00	0
1456605	9.999999e-01	8
1456606	8.881784e-16	50
1456607	1.000000e+00	2
1456592	9.405398e-01	20
1456593	1.193067e-05	40
1456594	1.611182e-01	29
1456595	1.854161e-11	47
1456596	1.000000e+00	0
1456597	1.049339e-07	43
1456598	1.000000e+00	7
1456599	3.245432e-02	32
1456585	9.966998e-01	16
1456584	9.923267e-01	17
1456587	1.000000e+00	3
1456586	1.013194e-01	30
1456589	8.388818e-01	22
1456588	4.529710e-14	49
1456591	9.675457e-01	19
1456590	9.986989e-01	15
1456577	1.000000e+00	0
1456576	1.000000e+00	2
1456579	8.881784e-16	50
1456578	3.245432e-02	32
1456581	8.986806e-01	21
1456580	1.000000e+00	0
1456583	1.133316e-12	48
1456582	1.000000e+00	3
1456634	8.881784e-16	50
1456635	1.000000e+00	1
1456632	1.000000e+00	1
1456633	4.529710e-14	49
1456638	1.529320e-04	38
1456639	7.673339e-03	34
1456636	1.000000e+00	7
1456637	8.881784e-16	50
1456626	9.995319e-01	14
1456627	3.359055e-01	27
1456625	8.881784e-16	50
1456630	8.881784e-16	50
1456631	1.000000e+00	4
1456628	1.000000e+00	0
1456629	1.000000e+00	2
1456619	4.681115e-04	37
1456618	9.835804e-01	18
1456617	1.133316e-12	48
1456616	1.000000e+00	4
1456622	1.193067e-05	40
1456621	9.999999e-01	8
1456620	4.438624e-01	26
1456611	1.000000e+00	2
1456610	1.854161e-11	47
1456609	9.999972e-01	10
1456608	8.881784e-16	50
1456615	9.998471e-01	13
1456614	9.999972e-01	10
1456613	9.405398e-01	20
1456612	2.807050e-06	41
1456405	9.966998e-01	16
1456404	8.881784e-16	50
1456407	8.881784e-16	50
1456406	8.881784e-16	50
1456401	9.966998e-01	16
1456400	8.881784e-16	50
1456403	1.000000e+00	7
1456402	1.000000e+00	3
1456413	8.986806e-01	21
1456412	1.000000e+00	4
1456415	8.881784e-16	50
1456414	4.510745e-05	39
1456409	1.133316e-12	48
1456408	8.388818e-01	22
1456411	8.881784e-16	50
1456410	1.000000e+00	2
1456388	2.807050e-06	41
1456389	8.881784e-16	50
1456390	4.529710e-14	49
1456391	1.000000e+00	1
1456384	9.966998e-01	16
1456385	8.881784e-16	50
1456387	1.000000e+00	2
1456396	5.561376e-01	25
1456397	1.133316e-12	48
1456398	1.000000e+00	1
1456399	1.000000e+00	5
1456392	1.133316e-12	48
1456393	1.611182e-01	29
1456394	1.000000e+00	2
1456395	1.193067e-05	40
1456439	9.923267e-01	17
1456438	9.675457e-01	19
1456437	1.000000e+00	1
1456436	8.881784e-16	50
1456435	1.193067e-05	40
1456434	1.193067e-05	40
1456433	9.966998e-01	16
1456432	9.923267e-01	17
1456447	8.881784e-16	50
1456446	9.986989e-01	15
1456445	7.600562e-01	23
1456444	9.999549e-01	12
1456443	1.000000e+00	3
1456442	9.835804e-01	18
1456441	1.000000e+00	7
1456440	1.000000e+00	0
1456422	4.529710e-14	49
1456423	1.000000e+00	6
1456420	1.000000e+00	6
1456421	9.999549e-01	12
1456418	9.999999e-01	8
1456419	9.999972e-01	10
1456416	9.675457e-01	19
1456417	5.817779e-07	42
1456430	8.881784e-16	50
1456431	8.881784e-16	50
1456428	8.986806e-01	21
1456429	1.000000e+00	5
1456426	1.133316e-12	48
1456427	1.013194e-01	30
1456424	9.966998e-01	16
1456425	1.000000e+00	4
1456465	4.529710e-14	49
1456464	8.881784e-16	50
1456467	8.881784e-16	50
1456466	9.986989e-01	15
1456469	1.133316e-12	48
1456468	1.854161e-11	47
1456471	8.881784e-16	50
1456470	1.133316e-12	48
1456473	8.881784e-16	50
1456472	3.300224e-03	35
1456475	1.000000e+00	3
1456474	7.673339e-03	34
1456477	3.300224e-03	35
1456476	8.881784e-16	50
1456479	3.245432e-02	32
1456478	1.611182e-01	29
1456448	1.000000e+00	1
1456449	1.000000e+00	2
1456450	1.000000e+00	1
1456451	4.529710e-14	49
1456452	9.999549e-01	12
1456453	9.999881e-01	11
1456454	1.000000e+00	2
1456455	9.835804e-01	18
1456456	4.529710e-14	49
1456457	8.881784e-16	50
1456458	1.000000e+00	0
1456459	1.000000e+00	6
1456461	1.000000e+00	0
1456499	1.000000e+00	0
1456498	9.999994e-01	9
1456497	8.881784e-16	50
1456496	9.923267e-01	17
1456503	2.807050e-06	41
1456502	1.000000e+00	0
1456501	4.438624e-01	26
1456500	7.673339e-03	34
1456507	2.104926e-09	45
1456506	4.529710e-14	49
1456505	1.000000e+00	2
1456504	1.000000e+00	0
1456511	1.854161e-11	47
1456510	4.529710e-14	49
1456509	1.621870e-08	44
1456508	1.000000e+00	3
1456482	1.133316e-12	48
1456483	8.881784e-16	50
1456480	8.881784e-16	50
1456481	9.986989e-01	15
1456486	8.881784e-16	50
1456487	8.881784e-16	50
1456484	1.049339e-07	43
1456485	9.999972e-01	10
1456490	1.000000e+00	2
1456491	9.999999e-01	8
1456488	8.881784e-16	50
1456489	5.946023e-02	31
1456494	8.881784e-16	50
1456495	8.881784e-16	50
1456492	1.133316e-12	48
