# Supplementary material for: Translational Selection Is Ubiquitous in Prokaryotes
Source: PLoS Genet. 2010 Jun 24;6(6):e1001004. doi: 10.1371/journal.pgen.1001004 (PMC2891978; doi:10.1371/journal.pgen.1001004)
Supplement: Dataset S1 — OCU/non-OCU gene calls in 461 Bacterial and Archaeal genomes, and summary tables of genome properties and OCU preferences for specific codons. (4.77 MB ZIP) [file pgen.1001004.s001.zip › Dataset_S1_Archaea/Thermoplasma_volcanium.arff.ocuGenes]

GeneID	signTest_p	ocuProbWinCnt
1441125	1.000000e+00	0
1441124	1.854161e-11	47
1441127	9.999972e-01	10
1441126	1.301086e-03	36
1441121	9.999972e-01	10
1441120	8.881784e-16	50
1441123	8.388818e-01	22
1441122	1.529320e-04	38
1441133	1.133316e-12	48
1441132	1.000000e+00	0
1441135	4.681115e-04	37
1441129	1.000000e+00	2
1441128	5.561376e-01	25
1441131	1.193067e-05	40
1441130	8.881784e-16	50
1441140	5.561376e-01	25
1441141	4.529710e-14	49
1441142	7.673339e-03	34
1441143	1.000000e+00	7
1441136	5.561376e-01	25
1441137	1.049339e-07	43
1441138	1.641957e-02	33
1441139	9.995319e-01	14
1441148	8.881784e-16	50
1441149	1.000000e+00	7
1441150	1.000000e+00	1
1441151	9.999549e-01	12
1441144	2.230891e-10	46
1441145	6.640945e-01	24
1441146	3.300224e-03	35
1441147	9.835804e-01	18
1441095	9.966998e-01	16
1441094	1.000000e+00	3
1441093	1.000000e+00	2
1441092	8.881784e-16	50
1441091	3.300224e-03	35
1441090	1.000000e+00	0
1441089	1.000000e+00	0
1441088	1.000000e+00	0
1441103	1.000000e+00	0
1441102	1.000000e+00	6
1441101	1.193067e-05	40
1441100	1.000000e+00	7
1441099	1.000000e+00	3
1441098	9.995319e-01	14
1441097	4.529710e-14	49
1441096	8.881784e-16	50
1441110	1.000000e+00	5
1441111	1.529320e-04	38
1441108	4.529710e-14	49
1441109	2.230891e-10	46
1441106	9.966998e-01	16
1441107	8.881784e-16	50
1441104	1.000000e+00	2
1441105	8.388818e-01	22
1441118	8.881784e-16	50
1441119	1.000000e+00	2
1441116	1.000000e+00	4
1441117	1.133316e-12	48
1441114	9.999881e-01	11
1441115	3.359055e-01	27
1441112	9.999972e-01	10
1441113	9.999972e-01	10
1441057	1.000000e+00	0
1441056	1.854161e-11	47
1441059	9.995319e-01	14
1441058	1.000000e+00	1
1441061	1.013194e-01	30
1441060	1.000000e+00	3
1441063	7.600562e-01	23
1441062	9.999549e-01	12
1441065	1.000000e+00	0
1441066	9.999999e-01	8
1441069	8.881784e-16	50
1441068	1.000000e+00	2
1441071	8.881784e-16	50
1441070	9.999881e-01	11
1441072	8.881784e-16	50
1441073	1.000000e+00	3
1441074	1.000000e+00	0
1441075	9.999999e-01	8
1441076	1.000000e+00	0
1441077	1.000000e+00	0
1441078	5.817779e-07	42
1441079	1.000000e+00	2
1441080	9.999999e-01	8
1441081	1.000000e+00	0
1441082	1.000000e+00	0
1441083	1.000000e+00	0
1441084	1.000000e+00	2
1441085	8.881784e-16	50
1441086	1.000000e+00	1
1441087	1.000000e+00	0
1441027	1.000000e+00	6
1441026	1.000000e+00	5
1441025	9.999881e-01	11
1441024	4.438624e-01	26
1441031	9.995319e-01	14
1441030	1.000000e+00	1
1441029	1.000000e+00	2
1441028	1.000000e+00	2
1441035	8.881784e-16	50
1441034	9.999881e-01	11
1441033	9.999972e-01	10
1441032	8.881784e-16	50
1441039	1.000000e+00	5
1441038	9.998471e-01	13
1441037	5.561376e-01	25
1441036	8.881784e-16	50
1441042	1.049339e-07	43
1441043	1.301086e-03	36
1441040	1.000000e+00	7
1441041	1.854161e-11	47
1441046	1.000000e+00	7
1441047	1.854161e-11	47
1441044	9.998471e-01	13
1441045	7.600562e-01	23
1441050	1.000000e+00	1
1441051	3.245432e-02	32
1441048	9.999994e-01	9
1441049	1.000000e+00	3
1441054	1.000000e+00	0
1441055	1.133316e-12	48
1441052	1.000000e+00	1
1441053	8.881784e-16	50
1441260	9.995319e-01	14
1441261	1.000000e+00	2
1441262	1.000000e+00	0
1441263	2.807050e-06	41
1441256	1.133316e-12	48
1441257	1.000000e+00	0
1441258	1.000000e+00	7
1441259	1.000000e+00	7
1441252	9.999972e-01	10
1441253	1.301086e-03	36
1441254	8.881784e-16	50
1441255	8.881784e-16	50
1441248	8.881784e-16	50
1441250	8.881784e-16	50
1441251	8.881784e-16	50
1441276	1.000000e+00	4
1441279	1.000000e+00	0
1441278	1.000000e+00	0
1441273	7.673339e-03	34
1441272	1.000000e+00	1
1441275	1.000000e+00	4
1441274	1.000000e+00	4
1441269	1.000000e+00	0
1441268	5.946023e-02	31
1441271	1.000000e+00	2
1441270	4.529710e-14	49
1441265	2.399438e-01	28
1441264	3.245432e-02	32
1441267	8.881784e-16	50
1441266	1.000000e+00	4
1441230	1.641957e-02	33
1441231	7.600562e-01	23
1441228	4.529710e-14	49
1441229	1.000000e+00	5
1441226	1.000000e+00	0
1441227	8.881784e-16	50
1441225	1.000000e+00	6
1441222	7.600562e-01	23
1441223	2.104926e-09	45
1441220	2.807050e-06	41
1441221	9.966998e-01	16
1441218	5.561376e-01	25
1441219	1.000000e+00	5
1441217	8.881784e-16	50
1441247	1.000000e+00	2
1441246	3.300224e-03	35
1441245	1.000000e+00	0
1441244	9.999549e-01	12
1441243	2.104926e-09	45
1441242	8.881784e-16	50
1441241	4.529710e-14	49
1441240	1.000000e+00	7
1441239	2.807050e-06	41
1441238	1.000000e+00	0
1441237	1.000000e+00	2
1441236	1.529320e-04	38
1441235	8.986806e-01	21
1441234	1.000000e+00	1
1441233	8.881784e-16	50
1441232	8.881784e-16	50
1441192	1.000000e+00	6
1441193	1.000000e+00	6
1441194	9.675457e-01	19
1441196	1.000000e+00	3
1441197	1.000000e+00	1
1441198	8.881784e-16	50
1441199	9.923267e-01	17
1441184	4.681115e-04	37
1441185	9.995319e-01	14
1441187	8.881784e-16	50
1441188	9.986989e-01	15
1441189	1.000000e+00	1
1441190	8.881784e-16	50
1441191	9.999999e-01	8
1441209	9.923267e-01	17
1441208	1.000000e+00	2
1441211	1.854161e-11	47
1441210	2.807050e-06	41
1441212	2.104926e-09	45
1441214	8.986806e-01	21
1441201	8.881784e-16	50
1441200	9.923267e-01	17
1441203	5.817779e-07	42
1441202	1.641957e-02	33
1441205	4.510745e-05	39
1441204	9.995319e-01	14
1441207	8.881784e-16	50
1441206	8.881784e-16	50
1441162	1.013194e-01	30
1441163	2.807050e-06	41
1441160	1.000000e+00	4
1441161	1.000000e+00	3
1441166	9.999999e-01	8
1441167	4.529710e-14	49
1441164	1.301086e-03	36
1441165	1.049339e-07	43
1441154	1.611182e-01	29
1441155	8.388818e-01	22
1441152	1.000000e+00	1
1441153	8.986806e-01	21
1441158	9.923267e-01	17
1441159	1.854161e-11	47
1441156	6.640945e-01	24
1441157	8.986806e-01	21
1441179	8.388818e-01	22
1441178	4.510745e-05	39
1441177	9.998471e-01	13
1441176	7.673339e-03	34
1441182	1.000000e+00	3
1441180	9.835804e-01	18
1441171	1.641957e-02	33
1441170	8.881784e-16	50
1441169	4.529710e-14	49
1441168	1.000000e+00	2
1441175	2.104926e-09	45
1441174	5.561376e-01	25
1441173	4.529710e-14	49
1441172	9.999549e-01	12
1440886	1.000000e+00	4
1440887	8.881784e-16	50
1440884	9.999999e-01	8
1440885	1.000000e+00	2
1440882	9.675457e-01	19
1440883	9.999972e-01	10
1440880	1.854161e-11	47
1440881	8.881784e-16	50
1440895	1.000000e+00	0
1440893	8.881784e-16	50
1440891	4.529710e-14	49
1440888	9.999549e-01	12
1440889	5.946023e-02	31
1440870	1.000000e+00	0
1440869	1.301086e-03	36
1440868	1.000000e+00	0
1440867	9.835804e-01	18
1440866	1.000000e+00	5
1440865	6.640945e-01	24
1440864	1.000000e+00	0
1440879	1.000000e+00	2
1440878	1.000000e+00	0
1440877	1.000000e+00	2
1440876	8.881784e-16	50
1440875	1.000000e+00	0
1440874	8.881784e-16	50
1440873	1.000000e+00	1
1440872	8.881784e-16	50
1440852	1.000000e+00	0
1440853	1.000000e+00	0
1440854	1.000000e+00	0
1440848	1.000000e+00	0
1440849	1.000000e+00	0
1440850	1.000000e+00	0
1440851	1.000000e+00	0
1440860	1.000000e+00	0
1440861	1.000000e+00	0
1440862	1.000000e+00	0
1440863	1.000000e+00	1
1440856	1.000000e+00	0
1440857	1.000000e+00	0
1440858	1.000000e+00	0
1440859	1.000000e+00	0
1440837	1.000000e+00	0
1440836	1.000000e+00	0
1440839	1.000000e+00	0
1440838	1.000000e+00	0
1440833	9.986989e-01	15
1440832	1.000000e+00	5
1440834	7.600562e-01	23
1440845	1.000000e+00	0
1440844	1.000000e+00	0
1440846	1.000000e+00	0
1440841	1.000000e+00	1
1440840	1.000000e+00	0
1440843	1.000000e+00	3
1440842	9.835804e-01	18
1440818	1.000000e+00	3
1440819	1.000000e+00	1
1440816	1.049339e-07	43
1440817	5.946023e-02	31
1440822	9.998471e-01	13
1440823	9.999881e-01	11
1440820	9.923267e-01	17
1440821	5.561376e-01	25
1440827	1.000000e+00	0
1440824	9.995319e-01	14
1440825	8.881784e-16	50
1440830	1.621870e-08	44
1440831	9.995319e-01	14
1440828	8.881784e-16	50
1440829	9.923267e-01	17
1440803	9.405398e-01	20
1440802	1.641957e-02	33
1440801	1.000000e+00	4
1440800	4.510745e-05	39
1440807	9.835804e-01	18
1440806	1.000000e+00	1
1440805	4.681115e-04	37
1440804	8.881784e-16	50
1440810	8.881784e-16	50
1440809	9.966998e-01	16
1440808	8.881784e-16	50
1440815	7.600562e-01	23
1440814	9.999881e-01	11
1440813	8.986806e-01	21
1440812	8.986806e-01	21
1440784	8.986806e-01	21
1440785	3.300224e-03	35
1440786	4.529710e-14	49
1440787	8.881784e-16	50
1440788	1.193067e-05	40
1440789	1.133316e-12	48
1440790	1.133316e-12	48
1440791	2.104926e-09	45
1440792	8.881784e-16	50
1440793	1.621870e-08	44
1440795	8.881784e-16	50
1440796	5.946023e-02	31
1440797	1.049339e-07	43
1440798	4.510745e-05	39
1440799	4.510745e-05	39
1440769	8.881784e-16	50
1440771	6.640945e-01	24
1440770	1.000000e+00	7
1440773	8.881784e-16	50
1440772	1.000000e+00	1
1440775	5.817779e-07	42
1440774	1.000000e+00	2
1440777	8.881784e-16	50
1440776	8.881784e-16	50
1440779	7.600562e-01	23
1440778	9.998471e-01	13
1440781	5.561376e-01	25
1440780	4.529710e-14	49
1440782	2.104926e-09	45
1441023	9.923267e-01	17
1441022	1.133316e-12	48
1441021	1.000000e+00	6
1441020	1.000000e+00	1
1441019	9.986989e-01	15
1441018	1.301086e-03	36
1441017	9.966998e-01	16
1441016	1.000000e+00	2
1441015	1.000000e+00	6
1441014	9.675457e-01	19
1441013	4.529710e-14	49
1441012	9.999549e-01	12
1441011	2.104926e-09	45
1441010	1.000000e+00	2
1441009	8.881784e-16	50
1441008	3.359055e-01	27
1441006	9.999549e-01	12
1441007	8.881784e-16	50
1441004	9.999549e-01	12
1441005	2.104926e-09	45
1441002	1.049339e-07	43
1441003	9.999994e-01	9
1441000	2.104926e-09	45
1440999	8.881784e-16	50
1440996	7.600562e-01	23
1440997	8.881784e-16	50
1440994	1.000000e+00	3
1440995	2.104926e-09	45
1440992	2.399438e-01	28
1440993	9.986989e-01	15
1440989	1.000000e+00	6
1440988	1.000000e+00	7
1440991	1.000000e+00	3
1440990	4.529710e-14	49
1440985	8.881784e-16	50
1440984	1.133316e-12	48
1440987	1.621870e-08	44
1440986	8.881784e-16	50
1440981	8.881784e-16	50
1440980	8.881784e-16	50
1440983	1.854161e-11	47
1440982	8.881784e-16	50
1440977	8.881784e-16	50
1440976	8.881784e-16	50
1440979	8.881784e-16	50
1440978	8.881784e-16	50
1440972	4.529710e-14	49
1440973	9.675457e-01	19
1440974	8.388818e-01	22
1440975	1.000000e+00	1
1440968	9.999881e-01	11
1440969	1.000000e+00	1
1440970	1.000000e+00	1
1440971	1.000000e+00	1
1440964	1.000000e+00	0
1440965	8.881784e-16	50
1440960	8.881784e-16	50
1440961	1.000000e+00	5
1440962	8.881784e-16	50
1440963	1.000000e+00	5
1440955	1.000000e+00	4
1440954	1.000000e+00	1
1440953	1.000000e+00	7
1440952	1.000000e+00	3
1440958	1.000000e+00	0
1440957	9.675457e-01	19
1440956	9.999994e-01	9
1440947	1.000000e+00	1
1440946	1.000000e+00	0
1440945	1.000000e+00	0
1440944	1.000000e+00	4
1440951	1.000000e+00	3
1440950	1.854161e-11	47
1440949	9.675457e-01	19
1440948	1.000000e+00	5
1440938	9.998471e-01	13
1440939	8.881784e-16	50
1440936	1.529320e-04	38
1440937	1.000000e+00	1
1440942	1.000000e+00	2
1440943	8.881784e-16	50
1440940	1.000000e+00	0
1440941	9.999994e-01	9
1440930	8.881784e-16	50
1440931	2.230891e-10	46
1440928	1.854161e-11	47
1440934	1.000000e+00	5
1440935	1.000000e+00	1
1440932	1.000000e+00	7
1440933	1.000000e+00	1
1440921	9.986989e-01	15
1440920	1.000000e+00	3
1440923	1.529320e-04	38
1440922	9.995319e-01	14
1440925	1.000000e+00	4
1440924	1.000000e+00	2
1440926	9.999999e-01	8
1440913	1.000000e+00	4
1440912	1.000000e+00	2
1440915	4.681115e-04	37
1440914	6.640945e-01	24
1440917	7.673339e-03	34
1440916	1.000000e+00	3
1440919	1.000000e+00	1
1440918	1.000000e+00	1
1440904	8.881784e-16	50
1440905	8.881784e-16	50
1440906	9.675457e-01	19
1440907	8.881784e-16	50
1440908	8.881784e-16	50
1440909	1.000000e+00	6
1440910	5.561376e-01	25
1440911	4.529710e-14	49
1440896	4.438624e-01	26
1440897	1.621870e-08	44
1440898	7.673339e-03	34
1440899	8.881784e-16	50
1440900	8.881784e-16	50
1440901	8.986806e-01	21
1440902	8.881784e-16	50
1440903	9.998471e-01	13
1441603	2.807050e-06	41
1441601	8.388818e-01	22
1441600	1.854161e-11	47
1441607	4.529710e-14	49
1441606	8.881784e-16	50
1441605	8.881784e-16	50
1441604	8.881784e-16	50
1441611	1.529320e-04	38
1441610	5.561376e-01	25
1441609	4.681115e-04	37
1441608	1.000000e+00	4
1441615	8.881784e-16	50
1441614	9.999549e-01	12
1441613	8.388818e-01	22
1441612	9.998471e-01	13
1441618	8.881784e-16	50
1441619	1.049339e-07	43
1441616	2.230891e-10	46
1441617	1.133316e-12	48
1441623	8.881784e-16	50
1441620	4.529710e-14	49
1441621	8.881784e-16	50
1441627	8.881784e-16	50
1441624	4.681115e-04	37
1441625	8.881784e-16	50
1441630	8.881784e-16	50
1441631	1.854161e-11	47
1441629	8.881784e-16	50
1441632	1.000000e+00	7
1441635	1.529320e-04	38
1441634	3.245432e-02	32
1441637	1.000000e+00	6
1441636	1.000000e+00	1
1441639	9.966998e-01	16
1441638	1.000000e+00	0
1441641	9.999881e-01	11
1441640	1.000000e+00	1
1441643	1.000000e+00	2
1441642	1.000000e+00	2
1441645	9.995319e-01	14
1441644	8.986806e-01	21
1441647	1.000000e+00	6
1441646	4.529710e-14	49
1441648	1.013194e-01	30
1441649	8.881784e-16	50
1441650	9.999972e-01	10
1441651	1.000000e+00	0
1441652	1.000000e+00	5
1441653	9.999994e-01	9
1441654	1.000000e+00	0
1441655	2.230891e-10	46
1441657	2.104926e-09	45
1441658	8.881784e-16	50
1441659	1.301086e-03	36
1441660	1.000000e+00	5
1441661	1.000000e+00	0
1441662	1.000000e+00	5
1441543	1.000000e+00	4
1441542	1.000000e+00	3
1441541	8.881784e-16	50
1441540	8.881784e-16	50
1441539	4.529710e-14	49
1441538	9.998471e-01	13
1441537	8.881784e-16	50
1441536	9.966998e-01	16
1441551	1.854161e-11	47
1441549	9.986989e-01	15
1441548	5.817779e-07	42
1441547	8.881784e-16	50
1441545	4.438624e-01	26
1441544	2.230891e-10	46
1441558	8.881784e-16	50
1441559	1.000000e+00	2
1441556	7.673339e-03	34
1441557	1.013194e-01	30
1441554	2.104926e-09	45
1441555	9.995319e-01	14
1441552	4.529710e-14	49
1441553	4.438624e-01	26
1441566	4.529710e-14	49
1441567	2.230891e-10	46
1441564	4.438624e-01	26
1441565	1.621870e-08	44
1441562	8.881784e-16	50
1441563	8.881784e-16	50
1441560	1.000000e+00	6
1441561	9.966998e-01	16
1441573	8.881784e-16	50
1441572	8.881784e-16	50
1441575	1.000000e+00	1
1441574	9.995319e-01	14
1441569	9.835804e-01	18
1441568	9.999972e-01	10
1441571	8.881784e-16	50
1441570	4.681115e-04	37
1441581	4.438624e-01	26
1441580	1.000000e+00	1
1441583	9.995319e-01	14
1441582	9.986989e-01	15
1441577	2.230891e-10	46
1441576	1.611182e-01	29
1441579	1.000000e+00	6
1441578	1.000000e+00	0
1441588	1.301086e-03	36
1441589	9.923267e-01	17
1441590	8.388818e-01	22
1441591	8.881784e-16	50
1441584	1.133316e-12	48
1441585	2.807050e-06	41
1441586	9.999999e-01	8
1441587	8.881784e-16	50
1441596	8.881784e-16	50
1441597	8.881784e-16	50
1441598	5.817779e-07	42
1441599	8.881784e-16	50
1441592	4.681115e-04	37
1441593	8.881784e-16	50
1441594	2.230891e-10	46
1441595	2.807050e-06	41
1441738	8.881784e-16	50
1441739	9.999999e-01	8
1441736	1.000000e+00	1
1441737	4.681115e-04	37
1441742	9.999881e-01	11
1441743	4.510745e-05	39
1441740	4.438624e-01	26
1441741	1.000000e+00	2
1441730	1.854161e-11	47
1441731	1.000000e+00	7
1441728	5.817779e-07	42
1441729	9.999972e-01	10
1441734	9.999881e-01	11
1441735	1.641957e-02	33
1441732	8.881784e-16	50
1441733	8.881784e-16	50
1441755	1.000000e+00	5
1441754	1.133316e-12	48
1441752	8.881784e-16	50
1441759	8.986806e-01	21
1441758	8.881784e-16	50
1441757	6.640945e-01	24
1441756	1.000000e+00	4
1441747	1.000000e+00	6
1441745	1.000000e+00	5
1441744	1.611182e-01	29
1441751	1.000000e+00	0
1441750	3.245432e-02	32
1441749	8.881784e-16	50
1441748	8.881784e-16	50
1441768	1.133316e-12	48
1441769	1.133316e-12	48
1441770	1.000000e+00	1
1441771	7.600562e-01	23
1441772	1.621870e-08	44
1441773	1.000000e+00	7
1441774	7.600562e-01	23
1441775	9.999549e-01	12
1441760	1.000000e+00	0
1441761	4.529710e-14	49
1441762	1.193067e-05	40
1441763	1.854161e-11	47
1441764	8.881784e-16	50
1441765	8.986806e-01	21
1441766	1.854161e-11	47
1441767	9.999881e-01	11
1441785	8.881784e-16	50
1441784	5.817779e-07	42
1441787	2.399438e-01	28
1441786	8.881784e-16	50
1441789	1.133316e-12	48
1441788	5.817779e-07	42
1441791	1.854161e-11	47
1441790	8.881784e-16	50
1441777	9.999881e-01	11
1441776	1.000000e+00	2
1441779	8.881784e-16	50
1441781	2.807050e-06	41
1441780	9.999972e-01	10
1441783	8.881784e-16	50
1441782	8.881784e-16	50
1441678	1.621870e-08	44
1441679	8.881784e-16	50
1441676	9.999994e-01	9
1441677	9.999881e-01	11
1441675	1.000000e+00	1
1441672	1.049339e-07	43
1441673	2.230891e-10	46
1441670	1.000000e+00	6
1441671	1.000000e+00	3
1441668	5.561376e-01	25
1441669	2.104926e-09	45
1441666	1.000000e+00	0
1441667	8.881784e-16	50
1441664	8.881784e-16	50
1441665	9.999999e-01	8
1441695	9.999881e-01	11
1441694	1.000000e+00	4
1441693	3.300224e-03	35
1441692	1.000000e+00	5
1441691	1.000000e+00	0
1441690	9.999999e-01	8
1441689	9.999972e-01	10
1441688	1.641957e-02	33
1441687	1.000000e+00	0
1441686	9.999549e-01	12
1441685	9.999999e-01	8
1441684	1.000000e+00	7
1441683	9.999972e-01	10
1441682	4.529710e-14	49
1441681	1.049339e-07	43
1441680	4.529710e-14	49
1441708	8.881784e-16	50
1441709	9.999994e-01	9
1441710	4.529710e-14	49
1441711	1.000000e+00	0
1441704	8.881784e-16	50
1441705	9.999881e-01	11
1441706	9.999999e-01	8
1441707	1.854161e-11	47
1441700	4.438624e-01	26
1441701	1.000000e+00	2
1441702	1.000000e+00	4
1441703	1.000000e+00	0
1441696	9.923267e-01	17
1441697	5.817779e-07	42
1441698	1.000000e+00	0
1441699	1.000000e+00	4
1441724	8.881784e-16	50
1441727	1.000000e+00	2
1441726	1.611182e-01	29
1441721	1.000000e+00	2
1441720	1.000000e+00	2
1441723	9.923267e-01	17
1441722	1.854161e-11	47
1441717	2.230891e-10	46
1441716	8.881784e-16	50
1441719	1.000000e+00	3
1441718	1.049339e-07	43
1441713	8.881784e-16	50
1441712	5.817779e-07	42
1441715	1.133316e-12	48
1441714	8.881784e-16	50
1441360	1.000000e+00	0
1441361	4.529710e-14	49
1441362	3.245432e-02	32
1441363	9.999994e-01	9
1441364	1.000000e+00	2
1441366	8.881784e-16	50
1441367	1.000000e+00	7
1441368	5.561376e-01	25
1441369	4.681115e-04	37
1441370	5.817779e-07	42
1441371	1.133316e-12	48
1441372	1.000000e+00	1
1441373	1.000000e+00	0
1441374	3.245432e-02	32
1441375	1.641957e-02	33
1441345	9.995319e-01	14
1441344	1.000000e+00	2
1441347	8.881784e-16	50
1441346	9.999994e-01	9
1441349	1.000000e+00	2
1441348	8.881784e-16	50
1441351	9.998471e-01	13
1441350	2.104926e-09	45
1441353	8.881784e-16	50
1441352	1.000000e+00	1
1441355	1.854161e-11	47
1441354	1.000000e+00	1
1441357	8.881784e-16	50
1441356	8.881784e-16	50
1441359	1.000000e+00	0
1441358	1.301086e-03	36
1441394	1.000000e+00	4
1441395	9.995319e-01	14
1441392	1.133316e-12	48
1441393	9.999972e-01	10
1441398	8.881784e-16	50
1441399	8.881784e-16	50
1441396	5.561376e-01	25
1441397	8.388818e-01	22
1441402	1.000000e+00	6
1441403	9.966998e-01	16
1441400	3.245432e-02	32
1441401	1.049339e-07	43
1441406	1.000000e+00	2
1441407	1.529320e-04	38
1441404	1.133316e-12	48
1441405	8.881784e-16	50
1441379	1.000000e+00	2
1441378	1.000000e+00	0
1441377	1.000000e+00	0
1441376	1.641957e-02	33
1441383	9.999999e-01	8
1441380	1.000000e+00	0
1441387	2.230891e-10	46
1441386	8.881784e-16	50
1441385	1.000000e+00	4
1441384	9.998471e-01	13
1441391	8.881784e-16	50
1441390	8.881784e-16	50
1441389	8.881784e-16	50
1441300	2.230891e-10	46
1441301	8.881784e-16	50
1441302	8.881784e-16	50
1441303	6.640945e-01	24
1441296	8.881784e-16	50
1441297	5.817779e-07	42
1441298	4.681115e-04	37
1441299	4.529710e-14	49
1441308	1.049339e-07	43
1441309	1.000000e+00	3
1441310	7.600562e-01	23
1441311	9.923267e-01	17
1441304	8.881784e-16	50
1441305	1.133316e-12	48
1441306	8.881784e-16	50
1441307	1.049339e-07	43
1441285	1.133316e-12	48
1441284	1.529320e-04	38
1441287	1.000000e+00	2
1441286	9.405398e-01	20
1441281	1.000000e+00	0
1441280	1.000000e+00	1
1441283	1.000000e+00	4
1441282	9.999972e-01	10
1441293	1.000000e+00	7
1441292	1.013194e-01	30
1441295	1.000000e+00	2
1441289	2.399438e-01	28
1441288	1.000000e+00	0
1441291	4.510745e-05	39
1441290	1.000000e+00	2
1441334	8.881784e-16	50
1441335	4.529710e-14	49
1441332	8.881784e-16	50
1441333	8.881784e-16	50
1441330	2.230891e-10	46
1441331	1.193067e-05	40
1441328	8.881784e-16	50
1441329	8.881784e-16	50
1441342	8.881784e-16	50
1441343	1.854161e-11	47
1441340	1.000000e+00	5
1441341	2.104926e-09	45
1441338	5.946023e-02	31
1441339	8.881784e-16	50
1441336	8.881784e-16	50
1441337	9.999881e-01	11
1441319	8.881784e-16	50
1441318	8.881784e-16	50
1441317	9.966998e-01	16
1441316	9.923267e-01	17
1441315	1.000000e+00	6
1441314	8.881784e-16	50
1441313	9.995319e-01	14
1441312	1.000000e+00	0
1441327	9.999881e-01	11
1441326	7.600562e-01	23
1441325	1.000000e+00	7
1441324	9.986989e-01	15
1441323	8.881784e-16	50
1441322	1.000000e+00	4
1441321	1.000000e+00	2
1441320	1.000000e+00	2
1441497	1.000000e+00	3
1441496	1.000000e+00	7
1441499	4.529710e-14	49
1441498	1.000000e+00	5
1441501	1.000000e+00	0
1441500	1.000000e+00	3
1441503	9.923267e-01	17
1441502	1.000000e+00	3
1441489	7.673339e-03	34
1441488	9.995319e-01	14
1441491	1.133316e-12	48
1441490	1.000000e+00	0
1441493	9.999972e-01	10
1441492	1.611182e-01	29
1441495	8.881784e-16	50
1441480	1.301086e-03	36
1441481	8.881784e-16	50
1441482	9.995319e-01	14
1441483	8.986806e-01	21
1441484	4.529710e-14	49
1441485	5.561376e-01	25
1441486	9.999972e-01	10
1441487	9.999994e-01	9
1441472	1.000000e+00	7
1441473	1.133316e-12	48
1441474	1.641957e-02	33
1441475	9.966998e-01	16
1441476	1.000000e+00	0
1441477	1.133316e-12	48
1441478	9.999972e-01	10
1441479	1.000000e+00	6
1441531	8.881784e-16	50
1441530	8.881784e-16	50
1441529	8.881784e-16	50
1441528	8.881784e-16	50
1441535	2.230891e-10	46
1441533	7.673339e-03	34
1441532	1.529320e-04	38
1441523	8.881784e-16	50
1441522	8.986806e-01	21
1441521	9.999972e-01	10
1441520	8.881784e-16	50
1441527	9.966998e-01	16
1441526	8.881784e-16	50
1441525	1.133316e-12	48
1441524	8.881784e-16	50
1441514	4.529710e-14	49
1441515	1.133316e-12	48
1441512	9.405398e-01	20
1441513	3.359055e-01	27
1441518	9.999881e-01	11
1441519	9.999549e-01	12
1441516	9.675457e-01	19
1441517	9.999972e-01	10
1441506	1.621870e-08	44
1441507	1.000000e+00	7
1441504	1.000000e+00	1
1441505	9.923267e-01	17
1441510	9.675457e-01	19
1441511	8.881784e-16	50
1441508	9.986989e-01	15
1441509	1.193067e-05	40
1441437	8.881784e-16	50
1441436	8.881784e-16	50
1441439	1.000000e+00	4
1441438	1.000000e+00	4
1441433	9.999972e-01	10
1441432	9.995319e-01	14
1441435	8.881784e-16	50
1441434	7.600562e-01	23
1441429	8.881784e-16	50
1441428	1.621870e-08	44
1441431	2.399438e-01	28
1441430	9.999972e-01	10
1441425	9.835804e-01	18
1441424	1.000000e+00	6
1441427	1.193067e-05	40
1441426	9.999994e-01	9
1441420	8.881784e-16	50
1441421	3.245432e-02	32
1441422	1.000000e+00	7
1441423	9.999994e-01	9
1441416	9.999999e-01	8
1441417	2.230891e-10	46
1441418	3.300224e-03	35
1441419	1.013194e-01	30
1441412	8.881784e-16	50
1441413	9.835804e-01	18
1441414	1.000000e+00	6
1441415	8.881784e-16	50
1441408	9.998471e-01	13
1441409	8.388818e-01	22
1441410	1.529320e-04	38
1441411	3.359055e-01	27
1441471	2.399438e-01	28
1441470	8.881784e-16	50
1441469	1.000000e+00	3
1441468	9.835804e-01	18
1441467	3.300224e-03	35
1441466	1.049339e-07	43
1441465	8.881784e-16	50
1441464	8.881784e-16	50
1441463	8.881784e-16	50
1441462	1.000000e+00	0
1441461	9.999999e-01	8
1441460	1.000000e+00	0
1441459	9.999972e-01	10
1441458	5.561376e-01	25
1441457	7.600562e-01	23
1441456	8.388818e-01	22
1441454	1.000000e+00	2
1441455	1.000000e+00	0
1441452	8.881784e-16	50
1441453	1.000000e+00	4
1441450	1.000000e+00	3
1441451	4.529710e-14	49
1441448	4.438624e-01	26
1441449	9.999999e-01	8
1441446	1.133316e-12	48
1441447	8.881784e-16	50
1441444	1.000000e+00	6
1441445	9.999994e-01	9
1441442	1.000000e+00	1
1441443	1.049339e-07	43
1441440	9.999999e-01	8
1442145	3.245432e-02	32
1442144	5.817779e-07	42
1442147	8.881784e-16	50
1442146	2.230891e-10	46
1442148	1.611182e-01	29
1442151	4.510745e-05	39
1442150	8.881784e-16	50
1442153	1.000000e+00	4
1442152	2.399438e-01	28
1442155	1.193067e-05	40
1442154	2.230891e-10	46
1442157	8.881784e-16	50
1442156	8.881784e-16	50
1442159	1.641957e-02	33
1442158	1.000000e+00	4
1442160	8.881784e-16	50
1442161	9.999881e-01	11
1442162	1.000000e+00	4
1442164	1.000000e+00	0
1442165	9.998471e-01	13
1442166	9.675457e-01	19
1442167	8.881784e-16	50
1442168	1.049339e-07	43
1442169	8.388818e-01	22
1442170	1.049339e-07	43
1442171	4.681115e-04	37
1442172	8.986806e-01	21
1442173	1.000000e+00	0
1442174	9.995319e-01	14
1442175	1.133316e-12	48
1442115	2.104926e-09	45
1442114	7.600562e-01	23
1442113	8.881784e-16	50
1442112	9.998471e-01	13
1442119	2.807050e-06	41
1442118	4.681115e-04	37
1442117	8.881784e-16	50
1442116	1.133316e-12	48
1442123	4.681115e-04	37
1442122	5.817779e-07	42
1442121	8.881784e-16	50
1442120	1.854161e-11	47
1442127	8.881784e-16	50
1442126	8.881784e-16	50
1442124	4.510745e-05	39
1442130	1.854161e-11	47
1442131	8.881784e-16	50
1442128	8.881784e-16	50
1442129	8.881784e-16	50
1442134	8.881784e-16	50
1442135	8.881784e-16	50
1442132	1.133316e-12	48
1442133	8.881784e-16	50
1442138	8.881784e-16	50
1442139	9.999881e-01	11
1442136	1.133316e-12	48
1442137	8.881784e-16	50
1442142	9.923267e-01	17
1442143	2.230891e-10	46
1442140	9.999972e-01	10
1442141	1.611182e-01	29
1442085	3.359055e-01	27
1442084	9.835804e-01	18
1442087	4.529710e-14	49
1442086	1.000000e+00	7
1442081	1.000000e+00	1
1442080	9.999881e-01	11
1442083	8.881784e-16	50
1442082	9.999549e-01	12
1442093	9.999994e-01	9
1442092	3.359055e-01	27
1442095	1.000000e+00	1
1442094	1.000000e+00	1
1442089	1.000000e+00	1
1442088	9.999972e-01	10
1442091	9.999999e-01	8
1442090	1.000000e+00	1
1442100	1.000000e+00	7
1442101	8.388818e-01	22
1442102	9.999972e-01	10
1442103	4.529710e-14	49
1442096	1.000000e+00	0
1442097	1.000000e+00	0
1442098	1.611182e-01	29
1442099	8.881784e-16	50
1442108	8.881784e-16	50
1442109	8.881784e-16	50
1442110	8.881784e-16	50
1442111	1.000000e+00	4
1442104	1.000000e+00	0
1442105	1.000000e+00	7
1442106	3.359055e-01	27
1442107	1.133316e-12	48
1442055	1.000000e+00	3
1442054	8.881784e-16	50
1442053	1.000000e+00	4
1442051	8.881784e-16	50
1442050	4.529710e-14	49
1442049	1.000000e+00	5
1442048	1.529320e-04	38
1442062	4.529710e-14	49
1442061	4.510745e-05	39
1442060	1.000000e+00	4
1442059	9.999549e-01	12
1442058	9.995319e-01	14
1442057	8.881784e-16	50
1442056	1.000000e+00	7
1442070	8.881784e-16	50
1442071	2.399438e-01	28
1442068	2.230891e-10	46
1442069	1.000000e+00	6
1442066	2.230891e-10	46
1442067	9.675457e-01	19
1442064	8.881784e-16	50
1442065	1.133316e-12	48
1442079	1.854161e-11	47
1442076	1.000000e+00	0
1442077	9.999994e-01	9
1442074	9.999999e-01	8
1442075	2.399438e-01	28
1442072	1.000000e+00	0
1442073	1.000000e+00	1
PID_161760541	8.881784e-16	50
1442212	9.986989e-01	15
1442213	9.999881e-01	11
1442214	1.000000e+00	1
1442215	4.529710e-14	49
1442208	2.230891e-10	46
1442209	8.881784e-16	50
1442210	1.000000e+00	2
1442211	1.000000e+00	5
1442191	1.049339e-07	43
1442189	8.881784e-16	50
1442186	8.881784e-16	50
1442187	8.881784e-16	50
1442182	8.881784e-16	50
1442183	2.104926e-09	45
1442180	1.133316e-12	48
1442181	8.881784e-16	50
1442179	4.681115e-04	37
1442176	8.881784e-16	50
1442177	8.881784e-16	50
1442207	7.600562e-01	23
1442206	7.600562e-01	23
1442205	1.000000e+00	3
1442204	8.881784e-16	50
1442203	5.946023e-02	31
1442201	8.881784e-16	50
1442200	4.529710e-14	49
1442199	8.881784e-16	50
1442198	8.881784e-16	50
1442197	1.854161e-11	47
1442196	8.881784e-16	50
1442195	1.133316e-12	48
1442194	8.881784e-16	50
1442193	1.133316e-12	48
1442192	1.301086e-03	36
1441906	1.000000e+00	1
1441907	1.000000e+00	0
1441904	1.000000e+00	4
1441905	1.000000e+00	0
1441910	1.000000e+00	2
1441911	1.000000e+00	0
1441908	1.000000e+00	0
1441909	1.000000e+00	0
1441914	9.675457e-01	19
1441915	1.000000e+00	7
1441912	9.995319e-01	14
1441913	1.000000e+00	5
1441918	9.923267e-01	17
1441919	9.966998e-01	16
1441916	2.230891e-10	46
1441917	9.995319e-01	14
1441891	8.881784e-16	50
1441890	9.999549e-01	12
1441889	1.000000e+00	7
1441888	9.986989e-01	15
1441895	9.999972e-01	10
1441894	8.881784e-16	50
1441893	1.000000e+00	0
1441892	4.529710e-14	49
1441899	9.835804e-01	18
1441898	1.000000e+00	5
1441897	9.675457e-01	19
1441896	1.000000e+00	1
1441903	3.245432e-02	32
1441902	9.966998e-01	16
1441901	1.000000e+00	1
1441900	8.881784e-16	50
1441873	8.986806e-01	21
1441874	3.359055e-01	27
1441875	1.529320e-04	38
1441876	3.245432e-02	32
1441877	8.881784e-16	50
1441878	1.000000e+00	7
1441879	8.881784e-16	50
1441880	1.013194e-01	30
1441881	8.881784e-16	50
1441882	1.000000e+00	0
1441883	8.881784e-16	50
1441884	8.881784e-16	50
1441885	4.529710e-14	49
1441886	8.881784e-16	50
1441887	3.359055e-01	27
1441857	8.881784e-16	50
1441859	1.049339e-07	43
1441858	1.000000e+00	1
1441860	9.835804e-01	18
1441863	1.000000e+00	0
1441862	7.600562e-01	23
1441865	5.946023e-02	31
1441864	1.000000e+00	3
1441867	1.000000e+00	0
1441866	1.000000e+00	3
1441868	8.881784e-16	50
1441870	4.529710e-14	49
1441846	9.995319e-01	14
1441847	9.999999e-01	8
1441844	9.405398e-01	20
1441845	1.000000e+00	3
1441842	9.999999e-01	8
1441843	2.230891e-10	46
1441840	5.817779e-07	42
1441841	4.510745e-05	39
1441854	1.621870e-08	44
1441852	4.529710e-14	49
1441853	9.999999e-01	8
1441850	8.881784e-16	50
1441851	1.193067e-05	40
1441848	8.881784e-16	50
1441849	5.817779e-07	42
1441831	8.881784e-16	50
1441830	8.881784e-16	50
1441829	8.881784e-16	50
1441828	1.301086e-03	36
1441827	1.193067e-05	40
1441826	9.923267e-01	17
1441825	9.675457e-01	19
1441824	9.995319e-01	14
1441839	9.995319e-01	14
1441838	9.405398e-01	20
1441837	1.000000e+00	1
1441836	9.405398e-01	20
1441835	9.999881e-01	11
1441834	3.245432e-02	32
1441833	9.999999e-01	8
1441832	8.881784e-16	50
1441812	2.230891e-10	46
1441813	8.881784e-16	50
1441814	9.999994e-01	9
1441815	1.621870e-08	44
1441808	1.193067e-05	40
1441809	8.881784e-16	50
1441810	8.881784e-16	50
1441811	7.673339e-03	34
1441820	1.621870e-08	44
1441821	9.999994e-01	9
1441822	2.230891e-10	46
1441823	4.529710e-14	49
1441816	1.000000e+00	1
1441817	1.000000e+00	4
1441818	8.881784e-16	50
1441796	1.641957e-02	33
1441799	8.881784e-16	50
1441798	8.881784e-16	50
1441793	8.881784e-16	50
1441792	8.881784e-16	50
1441795	8.881784e-16	50
1441805	2.104926e-09	45
1441804	8.881784e-16	50
1441807	1.854161e-11	47
1441806	8.881784e-16	50
1441801	8.881784e-16	50
1441800	8.881784e-16	50
1441803	8.881784e-16	50
1442043	1.000000e+00	4
1442042	1.013194e-01	30
1442041	9.995319e-01	14
1442040	8.881784e-16	50
1442047	2.104926e-09	45
1442046	8.881784e-16	50
1442045	1.000000e+00	2
1442044	8.881784e-16	50
1442035	9.999881e-01	11
1442034	1.000000e+00	2
1442033	1.000000e+00	0
1442032	1.000000e+00	3
1442039	1.133316e-12	48
1442038	1.133316e-12	48
1442037	6.640945e-01	24
1442036	9.999972e-01	10
1442026	9.999881e-01	11
1442027	1.611182e-01	29
1442024	4.529710e-14	49
1442025	2.399438e-01	28
1442030	5.946023e-02	31
1442031	8.881784e-16	50
1442028	9.986989e-01	15
1442029	1.000000e+00	4
1442018	9.998471e-01	13
1442019	8.881784e-16	50
1442016	9.995319e-01	14
1442017	9.999881e-01	11
1442022	1.000000e+00	4
1442020	9.999999e-01	8
1442021	3.359055e-01	27
1442009	8.881784e-16	50
1442008	4.681115e-04	37
1442011	1.854161e-11	47
1442010	8.986806e-01	21
1442013	1.621870e-08	44
1442012	9.986989e-01	15
1442015	9.999999e-01	8
1442014	9.995319e-01	14
1442001	1.000000e+00	4
1442000	1.000000e+00	6
1442003	2.104926e-09	45
1442002	8.881784e-16	50
1442005	1.013194e-01	30
1442004	2.807050e-06	41
1442007	7.673339e-03	34
1442006	9.998471e-01	13
1441992	6.640945e-01	24
1441993	2.399438e-01	28
1441994	1.000000e+00	4
1441995	8.986806e-01	21
1441996	1.000000e+00	0
1441997	8.986806e-01	21
1441998	1.000000e+00	7
1441999	1.000000e+00	3
1441984	8.881784e-16	50
1441985	3.245432e-02	32
1441986	8.881784e-16	50
1441987	8.881784e-16	50
1441988	1.133316e-12	48
1441989	4.529710e-14	49
1441990	1.529320e-04	38
1441991	8.881784e-16	50
1441983	1.133316e-12	48
1441982	8.881784e-16	50
1441980	8.881784e-16	50
1441979	3.359055e-01	27
1441978	8.881784e-16	50
1441977	8.881784e-16	50
1441975	4.529710e-14	49
1441974	1.193067e-05	40
1441973	8.881784e-16	50
1441972	8.881784e-16	50
1441970	1.000000e+00	5
1441969	8.986806e-01	21
1441968	9.995319e-01	14
1441966	8.881784e-16	50
1441967	1.000000e+00	3
1441964	9.405398e-01	20
1441962	1.000000e+00	7
1441963	8.881784e-16	50
1441960	4.681115e-04	37
1441961	8.881784e-16	50
1441958	4.510745e-05	39
1441959	2.104926e-09	45
1441956	1.301086e-03	36
1441957	8.881784e-16	50
1441954	1.000000e+00	5
1441955	4.438624e-01	26
1441952	1.000000e+00	0
1441953	5.817779e-07	42
1441949	4.529710e-14	49
1441948	8.881784e-16	50
1441951	8.881784e-16	50
1441945	8.881784e-16	50
1441944	1.000000e+00	2
1441947	4.681115e-04	37
1441946	1.000000e+00	2
1441941	9.999999e-01	8
1441940	8.881784e-16	50
1441943	1.621870e-08	44
1441942	4.529710e-14	49
1441937	1.641957e-02	33
1441936	1.193067e-05	40
1441939	8.881784e-16	50
1441938	2.399438e-01	28
1441932	1.000000e+00	0
1441933	9.986989e-01	15
1441934	1.000000e+00	0
1441935	1.000000e+00	6
1441928	9.999549e-01	12
1441929	1.000000e+00	1
1441930	1.000000e+00	1
1441931	1.000000e+00	0
1441924	1.000000e+00	0
1441925	1.000000e+00	0
1441926	2.104926e-09	45
1441927	1.000000e+00	5
1441920	1.000000e+00	2
1441921	1.000000e+00	0
1441922	1.000000e+00	1
1441923	1.000000e+00	0
1440718	8.881784e-16	50
1440717	3.245432e-02	32
1440723	5.561376e-01	25
1440722	4.529710e-14	49
1440721	9.986989e-01	15
1440720	1.193067e-05	40
1440727	8.881784e-16	50
1440726	8.881784e-16	50
1440725	4.681115e-04	37
1440724	1.049339e-07	43
1440731	2.807050e-06	41
1440730	4.529710e-14	49
1440729	8.388818e-01	22
1440728	8.388818e-01	22
1440735	1.000000e+00	1
1440733	1.000000e+00	5
1440732	1.000000e+00	2
1440736	8.881784e-16	50
1440737	8.881784e-16	50
1440738	8.881784e-16	50
1440739	9.923267e-01	17
1440740	1.000000e+00	1
1440741	8.881784e-16	50
1440742	1.000000e+00	1
1440743	1.000000e+00	0
1440744	3.359055e-01	27
1440745	1.000000e+00	4
1440746	3.300224e-03	35
1440747	9.835804e-01	18
1440748	1.000000e+00	1
1440749	4.529710e-14	49
1440750	1.193067e-05	40
1440751	8.881784e-16	50
1440753	1.000000e+00	0
1440752	1.000000e+00	3
1440755	1.000000e+00	2
1440754	1.000000e+00	3
1440757	8.881784e-16	50
1440756	1.049339e-07	43
1440759	1.000000e+00	0
1440761	1.000000e+00	5
1440760	8.881784e-16	50
1440763	8.881784e-16	50
1440762	1.000000e+00	4
1440765	8.881784e-16	50
1440764	3.245432e-02	32
1440767	9.675457e-01	19
1440766	1.000000e+00	0
