# Supplementary material for: Translational Selection Is Ubiquitous in Prokaryotes
Source: PLoS Genet. 2010 Jun 24;6(6):e1001004. doi: 10.1371/journal.pgen.1001004 (PMC2891978; doi:10.1371/journal.pgen.1001004)
Supplement: Dataset S1 — OCU/non-OCU gene calls in 461 Bacterial and Archaeal genomes, and summary tables of genome properties and OCU preferences for specific codons. (4.77 MB ZIP) [file pgen.1001004.s001.zip › Dataset_S1_Archaea/uncultured_methanogenic_archaeon_RC-I.arff.ocuGenes]

GeneID	signTest_p	ocuProbWinCnt
5145011	9.835804e-01	18
5145010	8.881784e-16	50
5144483	1.000000e+00	4
5145009	1.000000e+00	0
5144482	1.000000e+00	1
5144485	7.600562e-01	23
5145015	1.013194e-01	30
5144484	7.600562e-01	23
5145014	8.881784e-16	50
5144487	1.000000e+00	1
5145013	1.000000e+00	5
5144486	9.986989e-01	15
5145012	1.193067e-05	40
5145019	1.000000e+00	2
5144491	5.817779e-07	42
5144490	9.923267e-01	17
5145016	1.000000e+00	0
5145023	8.881784e-16	50
5144493	1.193067e-05	40
5144492	1.013194e-01	30
5144495	1.000000e+00	1
5145021	1.000000e+00	4
5145020	3.245432e-02	32
5144494	1.000000e+00	4
5144496	1.621870e-08	44
5144994	9.923267e-01	17
5144497	8.881784e-16	50
5144995	1.000000e+00	4
5144498	8.881784e-16	50
5144992	1.000000e+00	2
5144993	1.000000e+00	1
5144499	1.000000e+00	0
5144500	1.000000e+00	0
5144998	1.854161e-11	47
5144501	1.000000e+00	3
5144999	1.000000e+00	0
5144502	1.000000e+00	3
5144996	1.000000e+00	7
5144503	1.000000e+00	1
5144997	8.881784e-16	50
5144504	1.000000e+00	0
5145002	1.000000e+00	4
5144505	8.881784e-16	50
5145003	9.923267e-01	17
5144506	8.881784e-16	50
5145000	1.000000e+00	0
5144507	8.881784e-16	50
5145001	1.000000e+00	4
5145006	9.999999e-01	8
5144508	9.835804e-01	18
5145007	7.600562e-01	23
5144510	8.881784e-16	50
5145004	1.000000e+00	5
5144511	1.000000e+00	4
5145005	1.000000e+00	7
5144977	1.000000e+00	1
5144451	1.000000e+00	1
5144450	1.301086e-03	36
5144976	1.000000e+00	0
5144979	1.133316e-12	48
5144449	1.000000e+00	4
5144448	9.998471e-01	13
5144978	1.000000e+00	1
5144981	9.986989e-01	15
5144980	1.000000e+00	5
5144454	5.561376e-01	25
5144983	1.049339e-07	43
5144453	4.529710e-14	49
5144452	1.000000e+00	5
5144982	9.995319e-01	14
5144985	1.000000e+00	3
5144459	1.000000e+00	0
5144984	1.013194e-01	30
5144458	1.000000e+00	2
5144987	1.000000e+00	2
5144457	8.881784e-16	50
5144986	8.881784e-16	50
5144456	1.000000e+00	2
5144989	1.000000e+00	1
5144463	8.881784e-16	50
5144462	1.049339e-07	43
5144461	8.881784e-16	50
5144991	1.000000e+00	2
5144990	1.000000e+00	5
5144460	8.986806e-01	21
5144466	9.999999e-01	8
5144960	9.999994e-01	9
5144961	2.399438e-01	28
5144467	1.000000e+00	0
5144962	1.000000e+00	2
5144464	9.966998e-01	16
5144465	1.000000e+00	6
5144963	1.000000e+00	0
5144964	1.301086e-03	36
5144470	8.881784e-16	50
5144471	8.881784e-16	50
5144965	5.817779e-07	42
5144468	9.999972e-01	10
5144966	1.000000e+00	0
5144469	1.621870e-08	44
5144967	4.438624e-01	26
5144968	1.000000e+00	1
5144474	1.000000e+00	1
5144969	1.000000e+00	5
5144475	1.000000e+00	1
5144970	4.529710e-14	49
5144971	9.675457e-01	19
5144473	8.881784e-16	50
5144972	1.000000e+00	7
5144478	1.000000e+00	1
5144479	4.438624e-01	26
5144476	9.999994e-01	9
5144974	7.673339e-03	34
5144975	8.881784e-16	50
5144477	8.881784e-16	50
5144549	9.999881e-01	11
5145079	9.999549e-01	12
5144548	1.000000e+00	7
5145078	4.510745e-05	39
5144551	1.000000e+00	1
5145077	8.881784e-16	50
5144550	1.611182e-01	29
5145076	3.359055e-01	27
5145075	1.000000e+00	1
5144545	1.000000e+00	0
5144544	1.000000e+00	2
5145074	1.000000e+00	2
5145073	1.000000e+00	1
5144547	1.000000e+00	0
5145072	8.881784e-16	50
5144546	1.000000e+00	0
5145087	8.881784e-16	50
5144557	1.641957e-02	33
5144556	1.000000e+00	0
5145086	1.854161e-11	47
5144559	1.000000e+00	3
5145085	1.000000e+00	0
5144558	1.000000e+00	4
5145084	1.000000e+00	0
5144553	1.000000e+00	3
5145083	9.835804e-01	18
5144552	5.561376e-01	25
5145082	8.881784e-16	50
5144555	1.000000e+00	2
5145081	1.000000e+00	0
5144554	1.000000e+00	0
5145080	1.013194e-01	30
5145062	2.807050e-06	41
5144564	1.049339e-07	43
5145063	4.529710e-14	49
5144565	7.673339e-03	34
5145060	1.000000e+00	0
5144566	1.641957e-02	33
5145061	3.300224e-03	35
5144567	1.000000e+00	0
5145058	8.881784e-16	50
5144560	1.529320e-04	38
5145059	1.000000e+00	4
5144561	1.000000e+00	7
5144562	1.000000e+00	1
5145056	4.510745e-05	39
5144563	1.000000e+00	1
5145057	1.000000e+00	0
5144572	9.999994e-01	9
5145070	9.999999e-01	8
5145071	1.000000e+00	6
5144573	9.999549e-01	12
5144574	1.000000e+00	5
5145068	2.230891e-10	46
5144575	1.000000e+00	1
5145066	1.641957e-02	33
5144568	5.946023e-02	31
5144569	1.000000e+00	2
5144570	1.000000e+00	0
5145064	1.000000e+00	7
5144571	1.133316e-12	48
5145065	1.000000e+00	0
5145045	1.193067e-05	40
5144519	1.000000e+00	0
5144518	1.000000e+00	6
5145044	1.000000e+00	2
5145047	5.561376e-01	25
5144517	1.000000e+00	1
5145046	1.000000e+00	4
5144516	1.000000e+00	1
5145041	8.388818e-01	22
5144515	1.000000e+00	0
5144514	1.000000e+00	0
5145040	9.999994e-01	9
5144513	1.000000e+00	0
5145043	9.999549e-01	12
5145042	1.621870e-08	44
5144512	1.000000e+00	4
5145053	3.300224e-03	35
5144527	1.529320e-04	38
5145052	5.946023e-02	31
5144526	1.000000e+00	0
5145055	4.529710e-14	49
5145054	8.388818e-01	22
5145049	1.000000e+00	0
5144523	4.510745e-05	39
5144522	8.881784e-16	50
5145048	1.000000e+00	4
5145051	2.807050e-06	41
5144521	1.000000e+00	3
5145050	8.881784e-16	50
5144520	1.000000e+00	0
5145028	1.000000e+00	3
5144534	9.998471e-01	13
5145029	1.000000e+00	0
5144535	9.923267e-01	17
5145030	1.000000e+00	4
5145031	9.998471e-01	13
5144533	8.881784e-16	50
5145024	1.000000e+00	1
5144530	1.000000e+00	6
5144531	9.998471e-01	13
5144528	1.000000e+00	0
5145026	1.000000e+00	1
5145027	1.000000e+00	7
5144529	1.000000e+00	7
5145036	1.000000e+00	3
5144542	1.000000e+00	5
5144543	1.000000e+00	6
5145037	1.529320e-04	38
5144540	1.000000e+00	0
5145038	9.999549e-01	12
5145039	5.561376e-01	25
5144541	1.000000e+00	6
5145032	4.438624e-01	26
5144538	1.000000e+00	7
5145033	1.000000e+00	5
5144539	1.000000e+00	7
5144536	1.000000e+00	0
5145034	1.854161e-11	47
5144537	1.000000e+00	2
5145035	1.000000e+00	0
5144890	1.000000e+00	0
5144360	9.986989e-01	15
5144361	8.881784e-16	50
5144891	1.000000e+00	2
5144888	1.000000e+00	0
5144362	9.923267e-01	17
5144889	1.000000e+00	0
5144363	3.245432e-02	32
5144364	8.881784e-16	50
5144894	9.999999e-01	8
5144895	1.000000e+00	0
5144365	1.000000e+00	2
5144892	1.000000e+00	2
5144366	5.817779e-07	42
5144367	1.000000e+00	1
5144893	2.807050e-06	41
5144352	1.000000e+00	3
5144882	9.995319e-01	14
5144883	1.621870e-08	44
5144353	9.999549e-01	12
5144880	3.245432e-02	32
5144354	9.999972e-01	10
5144881	5.817779e-07	42
5144355	1.000000e+00	1
5144886	1.000000e+00	0
5144356	1.000000e+00	0
5144887	9.998471e-01	13
5144357	1.000000e+00	0
5144884	1.000000e+00	2
5144358	1.000000e+00	2
5144885	1.000000e+00	1
5144359	9.986989e-01	15
5144875	1.000000e+00	2
5144377	1.000000e+00	5
5144376	1.000000e+00	0
5144874	1.000000e+00	0
5144379	9.998471e-01	13
5144873	1.000000e+00	0
5144872	3.245432e-02	32
5144378	6.640945e-01	24
5144879	9.675457e-01	19
5144381	9.999999e-01	8
5144878	1.641957e-02	33
5144380	9.999972e-01	10
5144877	1.000000e+00	2
5144383	8.881784e-16	50
5144382	8.881784e-16	50
5144876	9.405398e-01	20
5144369	1.529320e-04	38
5144867	1.000000e+00	1
5144368	7.600562e-01	23
5144866	1.133316e-12	48
5144371	1.000000e+00	5
5144865	7.673339e-03	34
5144864	1.000000e+00	0
5144370	8.881784e-16	50
5144871	8.881784e-16	50
5144373	1.000000e+00	6
5144372	1.013194e-01	30
5144870	4.529710e-14	49
5144869	1.000000e+00	0
5144375	1.000000e+00	0
5144868	8.388818e-01	22
5144374	1.000000e+00	2
5144330	1.049339e-07	43
5144856	8.881784e-16	50
5144331	1.000000e+00	0
5144857	1.000000e+00	0
5144328	9.999549e-01	12
5144858	2.230891e-10	46
5144859	9.999994e-01	9
5144329	1.133316e-12	48
5144860	1.000000e+00	7
5144334	1.000000e+00	0
5144861	1.000000e+00	2
5144335	1.000000e+00	5
5144862	1.000000e+00	7
5144863	1.000000e+00	0
5144333	1.000000e+00	0
5144848	8.881784e-16	50
5144322	8.881784e-16	50
5144323	2.104926e-09	45
5144849	8.986806e-01	21
5144320	1.000000e+00	2
5144850	1.133316e-12	48
5144851	1.000000e+00	4
5144852	9.995319e-01	14
5144326	1.000000e+00	1
5144853	9.999881e-01	11
5144327	1.000000e+00	2
5144854	8.881784e-16	50
5144324	1.000000e+00	0
5144325	1.000000e+00	7
5144855	9.986989e-01	15
5144347	1.000000e+00	4
5144841	1.000000e+00	0
5144840	1.000000e+00	5
5144843	8.986806e-01	21
5144344	8.881784e-16	50
5144842	9.999972e-01	10
5144845	9.966998e-01	16
5144351	7.600562e-01	23
5144350	1.000000e+00	6
5144844	4.438624e-01	26
5144847	1.000000e+00	0
5144349	1.000000e+00	1
5144846	2.230891e-10	46
5144348	1.000000e+00	3
5144833	1.000000e+00	1
5144339	1.000000e+00	2
5144832	1.000000e+00	4
5144338	1.013194e-01	30
5144337	8.881784e-16	50
5144835	1.000000e+00	2
5144834	1.000000e+00	0
5144336	1.000000e+00	3
5144343	1.000000e+00	0
5144342	1.000000e+00	0
5144836	1.000000e+00	2
5144839	1.000000e+00	2
5144341	1.529320e-04	38
5144838	9.999972e-01	10
5144340	8.881784e-16	50
5144958	9.999972e-01	10
5144428	9.998471e-01	13
5144959	1.000000e+00	2
5144429	1.854161e-11	47
5144956	1.000000e+00	1
5144430	1.133316e-12	48
5144957	1.133316e-12	48
5144431	9.966998e-01	16
5144954	9.966998e-01	16
5144424	1.133316e-12	48
5144955	1.000000e+00	1
5144952	9.999972e-01	10
5144426	1.000000e+00	2
5144953	1.000000e+00	0
5144420	1.000000e+00	0
5144950	1.000000e+00	7
5144951	4.529710e-14	49
5144421	1.000000e+00	1
5144422	1.000000e+00	0
5144948	1.000000e+00	0
5144949	1.133316e-12	48
5144416	9.995319e-01	14
5144946	9.998471e-01	13
5144947	1.000000e+00	0
5144417	1.000000e+00	1
5144944	1.000000e+00	4
5144418	8.881784e-16	50
5144945	1.000000e+00	0
5144419	1.854161e-11	47
5144445	3.359055e-01	27
5144943	3.300224e-03	35
5144444	7.673339e-03	34
5144942	9.999881e-01	11
5144447	1.000000e+00	3
5144941	8.881784e-16	50
5144446	2.104926e-09	45
5144940	1.000000e+00	4
5144441	9.999972e-01	10
5144939	1.000000e+00	7
5144440	9.999549e-01	12
5144938	9.999549e-01	12
5144443	1.000000e+00	7
5144937	1.000000e+00	0
5144442	9.986989e-01	15
5144936	1.000000e+00	5
5144437	8.881784e-16	50
5144935	2.104926e-09	45
5144934	1.000000e+00	7
5144439	1.000000e+00	6
5144933	1.000000e+00	1
5144438	9.675457e-01	19
5144932	9.999972e-01	10
5144433	1.000000e+00	0
5144931	1.000000e+00	0
5144432	9.999999e-01	8
5144930	1.000000e+00	0
5144435	1.013194e-01	30
5144929	9.999994e-01	9
5144434	1.000000e+00	0
5144928	4.529710e-14	49
5144398	9.995319e-01	14
5144924	8.881784e-16	50
5144399	1.000000e+00	0
5144925	8.881784e-16	50
5144396	1.000000e+00	6
5144926	3.245432e-02	32
5144397	8.986806e-01	21
5144927	4.529710e-14	49
5144920	9.405398e-01	20
5144394	1.000000e+00	0
5144395	1.000000e+00	0
5144921	9.966998e-01	16
5144392	9.923267e-01	17
5144922	1.000000e+00	1
5144393	1.133316e-12	48
5144923	8.881784e-16	50
5144916	1.000000e+00	0
5144390	1.000000e+00	2
5144391	1.000000e+00	0
5144917	9.999994e-01	9
5144388	1.000000e+00	4
5144918	9.999994e-01	9
5144919	9.966998e-01	16
5144389	1.000000e+00	0
5144912	9.923267e-01	17
5144386	1.049339e-07	43
5144387	8.881784e-16	50
5144913	4.438624e-01	26
5144384	1.000000e+00	0
5144914	1.611182e-01	29
5144385	8.881784e-16	50
5144915	1.000000e+00	3
5144909	1.000000e+00	0
5144415	9.999994e-01	9
5144908	1.000000e+00	2
5144414	1.013194e-01	30
5144911	9.986989e-01	15
5144413	7.600562e-01	23
5144910	1.000000e+00	0
5144412	1.000000e+00	0
5144905	1.000000e+00	0
5144411	9.675457e-01	19
5144904	1.000000e+00	0
5144410	9.995319e-01	14
5144907	4.529710e-14	49
5144906	5.817779e-07	42
5144408	7.600562e-01	23
5144407	1.000000e+00	0
5144901	9.995319e-01	14
5144406	1.000000e+00	0
5144900	1.621870e-08	44
5144405	1.611182e-01	29
5144903	1.000000e+00	0
5144902	8.881784e-16	50
5144404	1.611182e-01	29
5144897	1.000000e+00	0
5144403	1.000000e+00	5
5144402	6.640945e-01	24
5144896	1.000000e+00	2
5144401	9.923267e-01	17
5144899	1.000000e+00	0
5144898	1.000000e+00	4
5144400	1.000000e+00	1
5144242	4.529710e-14	49
5144736	9.405398e-01	20
5144243	1.000000e+00	2
5144737	9.675457e-01	19
5144738	1.000000e+00	0
5144240	1.133316e-12	48
5144246	1.000000e+00	1
5144740	5.817779e-07	42
5144247	1.000000e+00	1
5144741	1.000000e+00	1
5144742	1.000000e+00	0
5144244	1.000000e+00	0
5144245	1.000000e+00	0
5144743	1.000000e+00	1
5144250	6.640945e-01	24
5144744	8.986806e-01	21
5144251	1.000000e+00	0
5144745	8.881784e-16	50
5144248	8.881784e-16	50
5144746	1.000000e+00	2
5144249	1.000000e+00	1
5144747	1.000000e+00	0
5144748	9.995319e-01	14
5144254	8.881784e-16	50
5144255	1.529320e-04	38
5144749	9.999999e-01	8
5144252	8.881784e-16	50
5144750	9.675457e-01	19
5144751	1.000000e+00	1
5144253	1.000000e+00	2
5144753	1.000000e+00	3
5144227	8.881784e-16	50
5144752	9.835804e-01	18
5144226	1.133316e-12	48
5144755	9.995319e-01	14
5144225	9.405398e-01	20
5144224	1.000000e+00	5
5144754	9.405398e-01	20
5144231	8.881784e-16	50
5144757	1.000000e+00	6
5144230	1.000000e+00	6
5144756	2.104926e-09	45
5144229	1.000000e+00	1
5144759	9.405398e-01	20
5144758	1.000000e+00	6
5144228	9.999549e-01	12
5144761	1.000000e+00	3
5144235	8.881784e-16	50
5144760	1.000000e+00	6
5144234	8.881784e-16	50
5144763	1.000000e+00	1
5144233	1.000000e+00	0
5144762	1.854161e-11	47
5144232	4.529710e-14	49
5144239	4.529710e-14	49
5144765	4.438624e-01	26
5144238	9.999881e-01	11
5144764	7.600562e-01	23
5144237	1.854161e-11	47
5144767	1.000000e+00	5
5144766	5.946023e-02	31
5144236	8.881784e-16	50
5144208	1.611182e-01	29
5144706	1.000000e+00	0
5144209	1.193067e-05	40
5144707	1.000000e+00	0
5144704	1.000000e+00	2
5144210	9.999549e-01	12
5144211	4.681115e-04	37
5144705	1.000000e+00	0
5144710	1.013194e-01	30
5144212	1.000000e+00	1
5144711	1.000000e+00	0
5144213	1.000000e+00	0
5144708	1.193067e-05	40
5144214	1.000000e+00	6
5144709	1.000000e+00	2
5144215	1.000000e+00	0
5144216	9.986989e-01	15
5144714	8.881784e-16	50
5144217	1.000000e+00	2
5144715	1.000000e+00	1
5144712	1.000000e+00	1
5144218	1.000000e+00	0
5144219	2.230891e-10	46
5144713	1.000000e+00	3
5144220	1.000000e+00	0
5144718	2.399438e-01	28
5144221	1.000000e+00	1
5144719	2.104926e-09	45
5144222	6.640945e-01	24
5144716	1.133316e-12	48
5144223	4.438624e-01	26
5144717	4.438624e-01	26
5144193	4.681115e-04	37
5144722	1.000000e+00	2
5144192	4.510745e-05	39
5144721	1.013194e-01	30
5144195	1.000000e+00	1
5144194	1.000000e+00	4
5144720	2.104926e-09	45
5144197	1.000000e+00	5
5144727	1.000000e+00	0
5144726	9.999972e-01	10
5144196	9.986989e-01	15
5144725	1.000000e+00	2
5144199	1.301086e-03	36
5144724	3.300224e-03	35
5144198	1.000000e+00	0
5144731	1.611182e-01	29
5144201	1.000000e+00	0
5144730	1.854161e-11	47
5144200	1.854161e-11	47
5144203	9.999881e-01	11
5144729	6.640945e-01	24
5144202	1.000000e+00	0
5144735	1.000000e+00	2
5144205	1.000000e+00	0
5144204	1.000000e+00	3
5144734	1.000000e+00	4
5144207	1.000000e+00	0
5144733	8.881784e-16	50
5144732	1.000000e+00	5
5144206	1.000000e+00	5
5144804	1.000000e+00	2
5144310	1.000000e+00	0
5144805	1.000000e+00	4
5144311	1.000000e+00	1
5144806	3.245432e-02	32
5144308	1.000000e+00	1
5144309	2.104926e-09	45
5144807	1.000000e+00	0
5144306	8.881784e-16	50
5144800	1.000000e+00	3
5144801	1.000000e+00	0
5144307	5.561376e-01	25
5144304	8.881784e-16	50
5144802	1.000000e+00	0
5144803	9.675457e-01	19
5144305	9.999994e-01	9
5144318	1.000000e+00	2
5144812	1.000000e+00	1
5144319	1.000000e+00	0
5144813	9.986989e-01	15
5144316	1.000000e+00	4
5144814	1.000000e+00	7
5144317	1.049339e-07	43
5144815	3.245432e-02	32
5144808	2.104926e-09	45
5144314	9.966998e-01	16
5144809	1.000000e+00	2
5144315	1.000000e+00	6
5144312	9.999549e-01	12
5144810	1.000000e+00	0
5144313	1.641957e-02	33
5144295	9.986989e-01	15
5144821	9.995319e-01	14
5144294	9.999999e-01	8
5144823	8.881784e-16	50
5144293	8.881784e-16	50
5144822	1.000000e+00	4
5144292	8.881784e-16	50
5144291	9.999972e-01	10
5144817	1.000000e+00	4
5144290	1.000000e+00	0
5144816	1.000000e+00	0
5144289	4.681115e-04	37
5144819	8.881784e-16	50
5144288	1.000000e+00	0
5144818	1.000000e+00	0
5144829	1.000000e+00	0
5144828	7.673339e-03	34
5144302	1.000000e+00	4
5144301	1.000000e+00	5
5144831	1.000000e+00	0
5144830	8.881784e-16	50
5144300	1.000000e+00	5
5144299	8.986806e-01	21
5144825	1.000000e+00	3
5144298	9.923267e-01	17
5144824	1.000000e+00	2
5144297	1.000000e+00	2
5144827	1.000000e+00	1
5144296	1.000000e+00	0
5144826	9.999881e-01	11
5144774	9.999549e-01	12
5144276	9.986989e-01	15
5144277	1.000000e+00	0
5144775	1.000000e+00	0
5144278	1.000000e+00	0
5144773	1.000000e+00	0
5144279	1.000000e+00	0
5144770	9.405398e-01	20
5144272	1.000000e+00	0
5144771	1.000000e+00	6
5144273	9.999881e-01	11
5144768	1.000000e+00	2
5144274	8.881784e-16	50
5144769	1.000000e+00	1
5144275	8.881784e-16	50
5144782	1.000000e+00	0
5144284	1.000000e+00	0
5144783	1.000000e+00	1
5144285	2.399438e-01	28
5144286	8.881784e-16	50
5144780	1.000000e+00	1
5144287	1.000000e+00	0
5144781	1.000000e+00	2
5144778	1.000000e+00	1
5144280	1.000000e+00	0
5144779	8.881784e-16	50
5144281	8.881784e-16	50
5144282	1.000000e+00	7
5144776	1.000000e+00	3
5144283	9.999972e-01	10
5144777	1.000000e+00	0
5144261	8.388818e-01	22
5144791	2.399438e-01	28
5144790	1.000000e+00	5
5144260	8.881784e-16	50
5144263	1.000000e+00	1
5144789	9.999972e-01	10
5144262	1.000000e+00	1
5144788	1.000000e+00	1
5144787	2.104926e-09	45
5144257	8.881784e-16	50
5144256	9.923267e-01	17
5144786	1.000000e+00	4
5144785	1.000000e+00	2
5144784	1.000000e+00	5
5144258	7.673339e-03	34
5144269	8.881784e-16	50
5144799	1.000000e+00	5
5144268	1.000000e+00	7
5144798	9.995319e-01	14
5144271	1.000000e+00	2
5144797	1.000000e+00	2
5144796	4.681115e-04	37
5144270	8.881784e-16	50
5144265	1.000000e+00	7
5144264	1.000000e+00	1
5144267	1.000000e+00	2
5144793	2.104926e-09	45
5144266	1.193067e-05	40
5144792	1.133316e-12	48
5144617	1.000000e+00	3
5144616	1.000000e+00	5
5144122	9.995319e-01	14
5144619	4.529710e-14	49
5144121	1.000000e+00	3
5144618	9.995319e-01	14
5144120	1.000000e+00	1
5144127	3.359055e-01	27
5144621	9.999994e-01	9
5144620	9.405398e-01	20
5144126	1.000000e+00	1
5144623	1.000000e+00	6
5144125	1.000000e+00	1
5144124	1.000000e+00	0
5144622	1.000000e+00	2
5144609	9.999881e-01	11
5144115	8.881784e-16	50
5144608	9.999999e-01	8
5144611	8.881784e-16	50
5144113	5.561376e-01	25
5144610	9.998471e-01	13
5144112	1.000000e+00	0
5144119	1.000000e+00	3
5144613	1.000000e+00	1
5144612	7.600562e-01	23
5144118	8.881784e-16	50
5144615	9.675457e-01	19
5144614	1.000000e+00	0
5144116	1.000000e+00	1
5144632	3.245432e-02	32
5144106	1.000000e+00	1
5144633	9.999999e-01	8
5144107	4.438624e-01	26
5144634	1.000000e+00	3
5144104	1.000000e+00	1
5144635	1.000000e+00	1
5144105	2.399438e-01	28
5144636	2.104926e-09	45
5144110	1.000000e+00	0
5144637	9.998471e-01	13
5144111	1.000000e+00	0
5144108	6.640945e-01	24
5144638	8.881784e-16	50
5144639	1.854161e-11	47
5144624	1.000000e+00	3
5144098	1.000000e+00	0
5144099	8.881784e-16	50
5144626	9.999972e-01	10
5144096	1.000000e+00	0
5144097	8.881784e-16	50
5144627	4.529710e-14	49
5144102	1.000000e+00	0
5144628	8.881784e-16	50
5144103	1.049339e-07	43
5144629	1.000000e+00	4
5144630	9.999994e-01	9
5144631	9.999999e-01	8
5144101	1.000000e+00	0
5144587	8.881784e-16	50
5144089	1.000000e+00	7
5144088	8.881784e-16	50
5144586	9.999999e-01	8
5144091	1.000000e+00	0
5144585	1.000000e+00	0
5144090	1.000000e+00	1
5144584	1.000000e+00	0
5144093	1.641957e-02	33
5144591	1.000000e+00	0
5144092	8.881784e-16	50
5144590	9.923267e-01	17
5144095	1.000000e+00	0
5144589	8.881784e-16	50
5144588	8.881784e-16	50
5144094	1.000000e+00	0
5144081	1.000000e+00	0
5144579	1.000000e+00	4
5144080	6.640945e-01	24
5144578	9.998471e-01	13
5144083	2.230891e-10	46
5144576	1.000000e+00	0
5144082	7.600562e-01	23
5144085	4.529710e-14	49
5144583	1.000000e+00	1
5144084	3.359055e-01	27
5144582	3.300224e-03	35
5144581	1.193067e-05	40
5144087	1.000000e+00	5
5144086	1.000000e+00	1
5144580	1.000000e+00	1
5144602	9.999994e-01	9
5144072	1.000000e+00	4
5144603	8.881784e-16	50
5144073	3.359055e-01	27
5144600	1.000000e+00	0
5144075	8.388818e-01	22
5144606	1.000000e+00	6
5144076	9.999972e-01	10
5144077	1.611182e-01	29
5144604	1.000000e+00	0
5144078	3.300224e-03	35
5144079	1.000000e+00	1
5144605	1.000000e+00	0
5144064	1.000000e+00	5
5144594	9.999994e-01	9
5144595	8.881784e-16	50
5144592	1.000000e+00	0
5144593	9.999549e-01	12
5144067	1.000000e+00	0
5144068	8.881784e-16	50
5144598	1.000000e+00	5
5144069	9.999999e-01	8
5144599	1.000000e+00	0
5144070	1.000000e+00	2
5144596	8.881784e-16	50
5144071	1.000000e+00	0
5144597	1.000000e+00	3
5144685	2.230891e-10	46
5144191	1.000000e+00	7
5144190	1.000000e+00	3
5144684	1.621870e-08	44
5144189	8.881784e-16	50
5144687	1.000000e+00	2
5144188	1.000000e+00	0
5144686	8.881784e-16	50
5144187	1.000000e+00	0
5144681	1.000000e+00	1
5144186	9.999999e-01	8
5144680	1.000000e+00	0
5144185	1.000000e+00	1
5144683	1.854161e-11	47
5144184	8.881784e-16	50
5144676	9.999972e-01	10
5144679	1.049339e-07	43
5144181	9.966998e-01	16
5144180	1.000000e+00	1
5144179	1.000000e+00	0
5144178	1.000000e+00	1
5144672	1.000000e+00	7
5144675	8.881784e-16	50
5144674	6.640945e-01	24
5144176	1.000000e+00	3
5144700	1.000000e+00	1
5144174	1.000000e+00	3
5144175	1.854161e-11	47
5144701	4.529710e-14	49
5144702	1.854161e-11	47
5144172	1.000000e+00	0
5144703	9.999549e-01	12
5144173	1.000000e+00	3
5144696	2.104926e-09	45
5144170	8.881784e-16	50
5144171	1.000000e+00	0
5144697	1.000000e+00	0
5144168	1.000000e+00	1
5144698	1.000000e+00	0
5144699	1.000000e+00	3
5144169	1.000000e+00	5
5144166	9.966998e-01	16
5144692	9.999881e-01	11
5144167	1.000000e+00	7
5144693	4.681115e-04	37
5144694	1.000000e+00	0
5144164	4.529710e-14	49
5144695	1.000000e+00	0
5144165	1.000000e+00	2
5144162	9.995319e-01	14
5144688	1.000000e+00	0
5144689	9.986989e-01	15
5144163	8.881784e-16	50
5144690	8.881784e-16	50
5144160	8.881784e-16	50
5144691	1.000000e+00	6
5144655	1.000000e+00	3
5144157	9.405398e-01	20
5144156	1.000000e+00	4
5144654	1.000000e+00	2
5144653	1.000000e+00	2
5144159	1.000000e+00	4
5144652	8.881784e-16	50
5144158	2.104926e-09	45
5144651	1.000000e+00	3
5144153	4.529710e-14	49
5144650	8.881784e-16	50
5144155	1.000000e+00	0
5144649	1.000000e+00	0
5144648	4.438624e-01	26
5144154	1.000000e+00	1
5144647	1.133316e-12	48
5144149	1.000000e+00	0
5144148	9.923267e-01	17
5144646	1.000000e+00	0
5144645	9.999972e-01	10
5144151	1.529320e-04	38
5144644	1.049339e-07	43
5144150	1.529320e-04	38
5144643	1.000000e+00	1
5144145	1.000000e+00	0
5144144	1.854161e-11	47
5144642	1.000000e+00	1
5144641	1.000000e+00	3
5144146	1.000000e+00	0
5144640	8.881784e-16	50
5144670	1.000000e+00	1
5144140	9.999994e-01	9
5144671	2.230891e-10	46
5144141	1.000000e+00	0
5144668	9.986989e-01	15
5144142	1.000000e+00	2
5144669	1.000000e+00	3
5144143	1.000000e+00	4
5144666	1.000000e+00	7
5144136	1.000000e+00	3
5144137	1.000000e+00	0
5144667	9.923267e-01	17
5144664	5.817779e-07	42
5144138	1.854161e-11	47
5144665	2.230891e-10	46
5144139	9.999972e-01	10
5144132	9.999549e-01	12
5144662	9.405398e-01	20
5144663	1.000000e+00	7
5144133	9.999999e-01	8
5144660	2.230891e-10	46
5144661	8.881784e-16	50
5144135	1.000000e+00	1
5144658	1.000000e+00	0
5144128	9.675457e-01	19
5144659	8.881784e-16	50
5144129	8.881784e-16	50
5144656	9.923267e-01	17
5144130	1.133316e-12	48
5144131	1.000000e+00	0
5144657	9.995319e-01	14
5145493	1.000000e+00	0
5143942	1.000000e+00	3
5145492	2.399438e-01	28
5145495	1.000000e+00	1
5143940	1.000000e+00	6
5145494	1.000000e+00	0
5143939	1.000000e+00	0
5145489	9.995319e-01	14
5143938	1.000000e+00	2
5145488	8.881784e-16	50
5145491	8.881784e-16	50
5143937	1.000000e+00	1
5145490	1.193067e-05	40
5143936	1.013194e-01	30
5143951	1.000000e+00	3
5145501	1.000000e+00	0
5143950	8.881784e-16	50
5145500	1.000000e+00	5
5143949	1.000000e+00	1
5145503	9.998471e-01	13
5143948	9.999972e-01	10
5145502	2.104926e-09	45
5143947	4.681115e-04	37
5145497	9.675457e-01	19
5145496	1.000000e+00	2
5143946	9.986989e-01	15
5143945	8.881784e-16	50
5145499	1.000000e+00	0
5143944	1.000000e+00	5
5145498	9.675457e-01	19
5143958	4.438624e-01	26
5145477	5.946023e-02	31
5143959	8.881784e-16	50
5143956	8.881784e-16	50
5145478	8.881784e-16	50
5145479	9.999994e-01	9
5143957	1.000000e+00	1
5143954	9.999881e-01	11
5145472	1.049339e-07	43
5143955	1.000000e+00	2
5145473	1.013194e-01	30
5143952	4.529710e-14	49
5145474	1.000000e+00	0
5143953	1.000000e+00	2
5145484	1.133316e-12	48
5143966	4.529710e-14	49
5145485	9.999994e-01	9
5143967	9.999881e-01	11
5145486	8.881784e-16	50
5143964	1.000000e+00	5
5145487	1.000000e+00	0
5143965	1.000000e+00	5
5145480	1.000000e+00	7
5143962	8.881784e-16	50
5145481	8.986806e-01	21
5143963	6.640945e-01	24
5145482	9.966998e-01	16
5143960	8.881784e-16	50
5145483	1.000000e+00	1
5143961	4.681115e-04	37
5145527	1.000000e+00	0
5143973	1.000000e+00	0
5145526	1.000000e+00	1
5143972	1.000000e+00	0
5143975	1.621870e-08	44
5143974	1.611182e-01	29
5145524	1.621870e-08	44
5143969	1.000000e+00	0
5145523	1.000000e+00	1
5145522	9.999881e-01	11
5143968	8.881784e-16	50
5145521	1.854161e-11	47
5143971	9.999972e-01	10
5145520	1.000000e+00	0
5143970	9.999549e-01	12
5145535	8.881784e-16	50
5143981	1.000000e+00	0
5145534	1.000000e+00	0
5143980	9.835804e-01	18
5145533	1.000000e+00	1
5145532	1.000000e+00	7
5143982	1.000000e+00	3
5143977	8.881784e-16	50
5145531	4.510745e-05	39
5143976	1.000000e+00	6
5145530	2.807050e-06	41
5145529	1.000000e+00	5
5143979	9.999994e-01	9
5145528	1.000000e+00	4
5143978	9.923267e-01	17
5145510	9.999999e-01	8
5143988	9.999549e-01	12
5145511	9.999994e-01	9
5143989	1.000000e+00	7
5145508	1.000000e+00	2
5143990	1.000000e+00	0
5143991	1.000000e+00	0
5145509	1.000000e+00	1
5143984	1.000000e+00	2
5145506	1.000000e+00	6
5143985	9.986989e-01	15
5145507	1.000000e+00	2
5145504	8.881784e-16	50
5143986	7.673339e-03	34
5145505	1.000000e+00	0
5143987	9.835804e-01	18
5143996	1.000000e+00	1
5145518	1.000000e+00	1
5143997	1.000000e+00	1
5145519	1.000000e+00	1
5145516	2.230891e-10	46
5143998	1.000000e+00	0
5145517	1.000000e+00	5
5143999	8.881784e-16	50
5145514	5.817779e-07	42
5143992	9.999999e-01	8
5145515	4.529710e-14	49
5143993	1.000000e+00	6
5145512	9.999972e-01	10
5143994	1.000000e+00	0
5145513	1.000000e+00	6
5144003	1.000000e+00	5
5145553	3.245432e-02	32
5144002	1.000000e+00	0
5145552	1.000000e+00	6
5144001	1.000000e+00	0
5145555	9.835804e-01	18
5144000	1.000000e+00	0
5145554	1.000000e+00	3
5145557	1.000000e+00	3
5144007	4.529710e-14	49
5145556	9.405398e-01	20
5145559	1.000000e+00	5
5144005	1.000000e+00	0
5145558	9.966998e-01	16
5144004	1.000000e+00	0
5145561	1.641957e-02	33
5144011	9.999881e-01	11
5145560	9.999881e-01	11
5144010	1.000000e+00	6
5144009	1.000000e+00	0
5145563	5.946023e-02	31
5145562	1.000000e+00	0
5144008	1.854161e-11	47
5144015	1.000000e+00	1
5145565	1.000000e+00	0
5144014	1.000000e+00	2
5145564	1.529320e-04	38
5144013	8.881784e-16	50
5145567	8.388818e-01	22
5144012	5.817779e-07	42
5145566	1.000000e+00	0
5145536	7.600562e-01	23
5144018	1.000000e+00	4
5145537	4.438624e-01	26
5144019	1.000000e+00	3
5145538	1.529320e-04	38
5144016	1.000000e+00	6
5145539	9.999994e-01	9
5144017	1.000000e+00	0
5145540	1.000000e+00	0
5144022	9.999549e-01	12
5144023	8.881784e-16	50
5145541	1.000000e+00	0
5145542	2.230891e-10	46
5144020	1.000000e+00	4
5145543	1.000000e+00	1
5144021	9.835804e-01	18
5145544	8.881784e-16	50
5144026	1.000000e+00	0
5144027	1.000000e+00	1
5144024	1.000000e+00	1
5145546	1.000000e+00	2
5144025	1.000000e+00	2
5145547	2.807050e-06	41
5145548	1.000000e+00	0
5144030	8.881784e-16	50
5144031	9.999549e-01	12
5145549	2.230891e-10	46
5145550	1.133316e-12	48
5144028	1.000000e+00	0
5145551	1.000000e+00	2
5144029	4.529710e-14	49
5144033	8.881784e-16	50
5145587	4.529710e-14	49
5144032	8.881784e-16	50
5145586	9.923267e-01	17
5145585	1.000000e+00	7
5144035	1.133316e-12	48
5145584	9.835804e-01	18
5144034	4.529710e-14	49
5144037	8.881784e-16	50
5145591	2.104926e-09	45
5144036	9.923267e-01	17
5145589	1.000000e+00	1
5144039	1.000000e+00	0
5145588	9.998471e-01	13
5144038	8.881784e-16	50
5144041	8.388818e-01	22
5145595	9.998471e-01	13
5144040	1.000000e+00	1
5145594	1.000000e+00	0
5145593	9.923267e-01	17
5144043	1.000000e+00	0
5145592	1.000000e+00	0
5144042	3.300224e-03	35
5145599	1.000000e+00	2
5144045	1.000000e+00	0
5145598	9.998471e-01	13
5144044	1.000000e+00	0
5144047	9.999972e-01	10
5145597	1.000000e+00	4
5144046	1.000000e+00	0
5145596	1.000000e+00	0
5144048	1.000000e+00	3
5145570	2.230891e-10	46
5144049	1.000000e+00	0
5145571	1.000000e+00	3
5144050	8.881784e-16	50
5145568	1.000000e+00	3
5144051	9.998471e-01	13
5145569	1.000000e+00	1
5144052	9.998471e-01	13
5145574	1.000000e+00	5
5144053	1.193067e-05	40
5145575	9.995319e-01	14
5144054	9.999999e-01	8
5145572	1.000000e+00	1
5144055	1.000000e+00	0
5145573	8.986806e-01	21
5144056	1.000000e+00	1
5145578	7.673339e-03	34
5144057	1.000000e+00	3
5144058	3.245432e-02	32
5145576	2.230891e-10	46
5144059	5.561376e-01	25
5145577	2.230891e-10	46
5145582	1.301086e-03	36
5145583	9.998471e-01	13
5144062	1.000000e+00	5
5144063	1.049339e-07	43
5145581	1.000000e+00	0
5145372	9.999999e-01	8
5143822	1.000000e+00	0
5145373	8.881784e-16	50
5143823	1.000000e+00	0
5145374	1.000000e+00	6
5143820	1.000000e+00	5
5143821	1.000000e+00	1
5145375	8.881784e-16	50
5145368	1.621870e-08	44
5143818	1.000000e+00	3
5145369	1.000000e+00	2
5143819	1.000000e+00	7
5143816	1.000000e+00	0
5145370	1.000000e+00	0
5145371	1.000000e+00	0
5143817	1.013194e-01	30
5145364	1.529320e-04	38
5143814	8.881784e-16	50
5145365	1.000000e+00	0
5143815	9.999972e-01	10
5145366	1.000000e+00	0
5143813	9.995319e-01	14
5145367	9.999999e-01	8
5143810	1.854161e-11	47
5145360	1.000000e+00	7
5143811	5.946023e-02	31
5145361	4.529710e-14	49
5143808	1.000000e+00	0
5145363	1.000000e+00	0
5143809	9.405398e-01	20
5145357	1.193067e-05	40
5143839	1.000000e+00	2
5143838	1.000000e+00	0
5145356	1.000000e+00	0
5143837	9.966998e-01	16
5145359	1.000000e+00	6
5143836	3.359055e-01	27
5145358	1.000000e+00	2
5145353	9.923267e-01	17
5143835	9.675457e-01	19
5143834	2.230891e-10	46
5145352	2.399438e-01	28
5143833	1.013194e-01	30
5145355	1.000000e+00	0
5145354	1.000000e+00	5
5145349	1.000000e+00	0
5143831	1.193067e-05	40
5145348	8.881784e-16	50
5143830	1.000000e+00	0
5143829	1.000000e+00	1
5145351	1.000000e+00	2
5145350	8.388818e-01	22
5143828	1.133316e-12	48
5143827	1.000000e+00	1
5145345	1.641957e-02	33
5143826	8.388818e-01	22
5145344	8.388818e-01	22
5145347	1.000000e+00	0
5143825	5.946023e-02	31
5143824	1.000000e+00	0
5145346	1.000000e+00	1
5145406	9.999999e-01	8
5143852	1.641957e-02	33
5143853	1.000000e+00	5
5145407	1.000000e+00	4
5143854	1.000000e+00	0
5145404	7.673339e-03	34
5145405	9.999881e-01	11
5143855	1.000000e+00	0
5143848	3.300224e-03	35
5145402	1.000000e+00	3
5143849	1.000000e+00	0
5145403	8.881784e-16	50
5145400	1.000000e+00	2
5143850	1.000000e+00	0
5145401	8.881784e-16	50
5143851	8.881784e-16	50
5145398	1.000000e+00	0
5143844	1.000000e+00	2
5145399	1.000000e+00	1
5143845	1.000000e+00	0
5143846	1.000000e+00	0
5145396	4.510745e-05	39
5145397	6.640945e-01	24
5143847	4.510745e-05	39
5143840	1.000000e+00	0
5145394	4.681115e-04	37
5143841	1.000000e+00	1
5145395	1.621870e-08	44
5143842	9.999994e-01	9
5145393	1.854161e-11	47
5143843	1.000000e+00	4
5145391	5.817779e-07	42
5143869	1.529320e-04	38
5143868	9.995319e-01	14
5145390	1.854161e-11	47
5145389	1.000000e+00	0
5143871	9.835804e-01	18
5145388	9.999994e-01	9
5143870	1.301086e-03	36
5143865	1.000000e+00	0
5145387	5.817779e-07	42
5145386	1.621870e-08	44
5143867	8.881784e-16	50
5145384	1.013194e-01	30
5143861	8.881784e-16	50
5145383	1.000000e+00	0
5143860	1.000000e+00	0
5145382	8.881784e-16	50
5143863	1.000000e+00	0
5145381	1.529320e-04	38
5145380	8.881784e-16	50
5143862	1.000000e+00	1
5143857	1.000000e+00	0
5145378	6.640945e-01	24
5143856	8.881784e-16	50
5145377	1.000000e+00	3
5143858	1.000000e+00	3
5145376	1.000000e+00	1
5145432	1.000000e+00	0
5143882	1.000000e+00	0
5143883	1.000000e+00	0
5145433	1.000000e+00	4
5143880	9.999549e-01	12
5145434	1.000000e+00	6
5145435	1.000000e+00	0
5143881	1.000000e+00	0
5145436	1.000000e+00	2
5143886	1.000000e+00	0
5145437	9.999999e-01	8
5143887	1.000000e+00	0
5143884	1.000000e+00	3
5145438	1.000000e+00	0
5145439	2.104926e-09	45
5143874	1.193067e-05	40
5145424	9.998471e-01	13
5145425	4.510745e-05	39
5145426	1.000000e+00	2
5143872	1.000000e+00	6
5145427	1.000000e+00	0
5143873	8.881784e-16	50
5143878	1.000000e+00	4
5145428	8.881784e-16	50
5143879	1.000000e+00	1
5145429	9.986989e-01	15
5143876	9.999549e-01	12
5143877	1.000000e+00	0
5145417	8.881784e-16	50
5143899	1.000000e+00	1
5145416	1.529320e-04	38
5143898	1.000000e+00	0
5145419	8.881784e-16	50
5143897	1.000000e+00	0
5143896	1.000000e+00	1
5145421	1.000000e+00	2
5143903	1.621870e-08	44
5145420	9.675457e-01	19
5143902	7.673339e-03	34
5143901	1.529320e-04	38
5145423	1.000000e+00	0
5143900	9.999972e-01	10
5145422	9.999999e-01	8
5145409	1.000000e+00	4
5143891	8.881784e-16	50
5143890	8.388818e-01	22
5145408	1.611182e-01	29
5143889	8.881784e-16	50
5145411	2.104926e-09	45
5143888	1.000000e+00	0
5145410	1.000000e+00	1
5145413	1.621870e-08	44
5143895	3.359055e-01	27
5145412	1.000000e+00	0
5143894	1.000000e+00	0
5143893	1.000000e+00	0
5145415	9.999999e-01	8
5145414	3.245432e-02	32
5143892	8.881784e-16	50
5143912	5.946023e-02	31
5145466	4.438624e-01	26
5145467	1.000000e+00	7
5143913	1.000000e+00	1
5143914	1.000000e+00	2
5145464	8.881784e-16	50
5145465	8.881784e-16	50
5143916	1.000000e+00	1
5145470	8.881784e-16	50
5145471	1.000000e+00	1
5143917	1.000000e+00	2
5145468	1.000000e+00	2
5143918	1.854161e-11	47
5143919	1.854161e-11	47
5145469	9.405398e-01	20
5145458	9.999972e-01	10
5145459	1.611182e-01	29
5143906	4.529710e-14	49
5145456	4.529710e-14	49
5143907	1.000000e+00	1
5145457	9.966998e-01	16
5145462	1.529320e-04	38
5143908	8.881784e-16	50
5143909	8.881784e-16	50
5145463	4.529710e-14	49
5143910	5.561376e-01	25
5145461	8.881784e-16	50
5143929	4.529710e-14	49
5145451	1.000000e+00	3
5143928	3.300224e-03	35
5145450	4.681115e-04	37
5145449	1.000000e+00	0
5143931	1.000000e+00	3
5145448	4.529710e-14	49
5143930	4.510745e-05	39
5145455	4.438624e-01	26
5143933	5.561376e-01	25
5143932	1.000000e+00	0
5145454	2.230891e-10	46
5145453	1.000000e+00	0
5143935	1.000000e+00	4
5145452	1.000000e+00	0
5143934	8.881784e-16	50
5143921	9.999999e-01	8
5145443	1.000000e+00	3
5143920	1.000000e+00	5
5145442	1.133316e-12	48
5143923	1.611182e-01	29
5145441	1.000000e+00	2
5145440	8.881784e-16	50
5143922	1.000000e+00	2
5143925	8.881784e-16	50
5143924	1.000000e+00	2
5145446	1.000000e+00	1
5143927	9.986989e-01	15
5145445	1.000000e+00	5
5145444	1.000000e+00	0
5143926	7.673339e-03	34
5145222	1.133316e-12	48
5143700	1.000000e+00	2
5145223	8.881784e-16	50
5143701	1.000000e+00	3
5145220	9.986989e-01	15
5145221	1.000000e+00	6
5143703	1.000000e+00	1
5143696	1.529320e-04	38
5145218	1.621870e-08	44
5143697	1.621870e-08	44
5145216	2.807050e-06	41
5143698	9.835804e-01	18
5143699	4.529710e-14	49
5145217	9.999549e-01	12
5143708	1.611182e-01	29
5145230	1.000000e+00	0
5143709	9.675457e-01	19
5143710	4.438624e-01	26
5145228	8.881784e-16	50
5143711	1.000000e+00	5
5145229	1.000000e+00	2
5143704	1.049339e-07	43
5145226	1.000000e+00	0
5145227	1.000000e+00	1
5143705	9.999549e-01	12
5145224	9.999549e-01	12
5143706	9.999972e-01	10
5143707	1.000000e+00	0
5145225	4.438624e-01	26
5145239	1.000000e+00	2
5143685	9.998471e-01	13
5145238	1.000000e+00	1
5143684	9.999549e-01	12
5143687	8.881784e-16	50
5145237	1.000000e+00	2
5143686	8.881784e-16	50
5145236	2.230891e-10	46
5143681	2.230891e-10	46
5145234	1.000000e+00	0
5143680	9.999881e-01	11
5143683	8.881784e-16	50
5145233	8.881784e-16	50
5143682	2.230891e-10	46
5145232	2.807050e-06	41
5143693	1.000000e+00	7
5145247	3.359055e-01	27
5145246	8.881784e-16	50
5143692	4.681115e-04	37
5143695	1.000000e+00	3
5145245	1.000000e+00	0
5143694	8.881784e-16	50
5145244	8.881784e-16	50
5145243	1.000000e+00	3
5143689	9.995319e-01	14
5143688	1.000000e+00	2
5145242	1.000000e+00	3
5145241	8.881784e-16	50
5143691	2.230891e-10	46
5145240	2.807050e-06	41
5143690	4.438624e-01	26
5143734	9.999999e-01	8
5145252	1.000000e+00	1
5143735	1.000000e+00	1
5145253	1.000000e+00	0
5145254	1.000000e+00	4
5143732	1.000000e+00	0
5143733	8.986806e-01	21
5145255	9.675457e-01	19
5143730	1.000000e+00	2
5145248	2.399438e-01	28
5143731	1.000000e+00	0
5145249	3.245432e-02	32
5143728	1.000000e+00	3
5145250	1.000000e+00	2
5143729	1.000000e+00	0
5145251	8.881784e-16	50
5143742	1.000000e+00	2
5145260	1.000000e+00	1
5143743	8.881784e-16	50
5145261	9.986989e-01	15
5143740	1.000000e+00	0
5145262	1.529320e-04	38
5143741	1.000000e+00	2
5145263	9.675457e-01	19
5145256	9.998471e-01	13
5143738	9.999549e-01	12
5145257	9.923267e-01	17
5143739	1.000000e+00	0
5145258	1.000000e+00	1
5143737	1.000000e+00	3
5145259	1.000000e+00	2
5143719	8.881784e-16	50
5145269	9.995319e-01	14
5143718	1.000000e+00	1
5145268	7.600562e-01	23
5145271	4.681115e-04	37
5143717	1.000000e+00	1
5143716	2.104926e-09	45
5145270	1.000000e+00	5
5143715	1.000000e+00	0
5145265	1.000000e+00	7
5143714	1.000000e+00	5
5145267	2.230891e-10	46
5143713	1.529320e-04	38
5145266	1.000000e+00	1
5143712	1.000000e+00	3
5145277	8.881784e-16	50
5143727	9.999999e-01	8
5145276	1.621870e-08	44
5143726	1.000000e+00	7
5145279	1.000000e+00	3
5143725	8.881784e-16	50
5145278	1.000000e+00	0
5143724	1.611182e-01	29
5145273	1.000000e+00	0
5143723	1.000000e+00	2
5145272	1.000000e+00	4
5143722	1.000000e+00	0
5145275	1.000000e+00	0
5143721	1.000000e+00	6
5143720	9.999972e-01	10
5145274	1.000000e+00	0
5143760	1.000000e+00	1
5145282	1.000000e+00	0
5143761	1.000000e+00	1
5145283	1.000000e+00	7
5143762	1.000000e+00	0
5145280	1.000000e+00	0
5143763	2.104926e-09	45
5145281	1.000000e+00	1
5145286	2.807050e-06	41
5143764	1.000000e+00	2
5145287	4.438624e-01	26
5143765	9.923267e-01	17
5145284	5.561376e-01	25
5143766	5.561376e-01	25
5145285	1.000000e+00	0
5143767	1.000000e+00	4
5145290	9.923267e-01	17
5143768	1.000000e+00	6
5145291	1.000000e+00	1
5143769	9.999972e-01	10
5145288	1.000000e+00	3
5143770	1.000000e+00	0
5145289	9.999972e-01	10
5143771	1.000000e+00	0
5145294	1.000000e+00	0
5143772	9.999999e-01	8
5145295	1.000000e+00	3
5143773	1.000000e+00	0
5143774	1.000000e+00	5
5145292	1.854161e-11	47
5143775	8.881784e-16	50
5145293	3.359055e-01	27
5145299	1.000000e+00	0
5143745	1.000000e+00	4
5145298	9.966998e-01	16
5143744	1.000000e+00	1
5145297	8.881784e-16	50
5143747	8.388818e-01	22
5145296	1.000000e+00	0
5143746	8.881784e-16	50
5143749	8.388818e-01	22
5145303	9.999881e-01	11
5145302	3.245432e-02	32
5143748	1.000000e+00	0
5145301	1.529320e-04	38
5143751	9.995319e-01	14
5145300	8.881784e-16	50
5143750	2.230891e-10	46
5145307	1.529320e-04	38
5143753	1.000000e+00	1
5143752	9.986989e-01	15
5145306	9.999881e-01	11
5145305	1.193067e-05	40
5143755	8.881784e-16	50
5143754	1.000000e+00	0
5145304	8.881784e-16	50
5145311	1.641957e-02	33
5143757	9.998471e-01	13
5145310	1.000000e+00	0
5143756	8.881784e-16	50
5145309	1.000000e+00	0
5143759	1.000000e+00	0
5145308	9.405398e-01	20
5143758	4.529710e-14	49
5145312	9.995319e-01	14
5143794	1.000000e+00	1
5143795	9.999994e-01	9
5145314	8.881784e-16	50
5143792	1.000000e+00	0
5145315	1.000000e+00	0
5143793	1.000000e+00	1
5143798	1.000000e+00	0
5143799	4.681115e-04	37
5145318	9.999994e-01	9
5143796	1.000000e+00	6
5143797	1.000000e+00	7
5145319	1.000000e+00	6
5145320	1.000000e+00	5
5143802	9.923267e-01	17
5145321	1.000000e+00	6
5143803	8.881784e-16	50
5143800	1.000000e+00	0
5145322	1.000000e+00	6
5145323	9.999549e-01	12
5143801	1.000000e+00	0
5143806	8.388818e-01	22
5145324	9.405398e-01	20
5145325	1.000000e+00	4
5143807	1.000000e+00	0
5145326	9.998471e-01	13
5143804	1.000000e+00	7
5143805	1.000000e+00	0
5145329	1.000000e+00	4
5143779	1.000000e+00	3
5143778	8.881784e-16	50
5145328	9.923267e-01	17
5145331	1.000000e+00	0
5143777	1.000000e+00	6
5145330	1.000000e+00	2
5143776	9.405398e-01	20
5143783	3.245432e-02	32
5145333	1.000000e+00	0
5143782	1.000000e+00	1
5145332	1.000000e+00	5
5145335	4.529710e-14	49
5143781	1.000000e+00	2
5145334	9.835804e-01	18
5143780	3.245432e-02	32
5145337	1.000000e+00	0
5143787	1.000000e+00	1
5143786	9.999972e-01	10
5145336	1.000000e+00	3
5145339	1.854161e-11	47
5143785	1.000000e+00	3
5145338	1.000000e+00	2
5143784	1.000000e+00	3
5143791	8.881784e-16	50
5145341	1.854161e-11	47
5145340	2.230891e-10	46
5143790	1.000000e+00	2
5143789	1.000000e+00	0
5145343	1.000000e+00	0
5143788	1.000000e+00	6
5145342	1.000000e+00	6
5145103	1.000000e+00	0
5143581	9.999881e-01	11
5143580	9.999999e-01	8
5143583	1.000000e+00	0
5143582	1.000000e+00	0
5145100	1.301086e-03	36
5143577	8.881784e-16	50
5145098	1.000000e+00	1
5143576	1.000000e+00	0
5143579	1.000000e+00	1
5145097	7.600562e-01	23
5145096	1.193067e-05	40
5143578	9.999972e-01	10
5145095	1.000000e+00	7
5143573	1.000000e+00	2
5145094	1.000000e+00	2
5143572	1.000000e+00	0
5143574	1.000000e+00	4
5145092	8.986806e-01	21
5143569	1.000000e+00	0
5145091	1.000000e+00	4
5145090	1.000000e+00	2
5143568	8.881784e-16	50
5145089	1.049339e-07	43
5143571	2.230891e-10	46
5145088	9.999999e-01	8
5143570	9.999881e-01	11
5145118	1.000000e+00	0
5143564	1.000000e+00	0
5145119	1.000000e+00	0
5143565	1.000000e+00	4
5143566	2.104926e-09	45
5145116	1.000000e+00	2
5143567	1.000000e+00	1
5145117	9.995319e-01	14
5143560	9.675457e-01	19
5145114	2.807050e-06	41
5143561	1.000000e+00	3
5145115	1.193067e-05	40
5143562	1.000000e+00	3
5145112	8.881784e-16	50
5143563	5.946023e-02	31
5145113	8.881784e-16	50
5143556	4.681115e-04	37
5145110	8.881784e-16	50
5143557	1.000000e+00	0
5145111	8.881784e-16	50
5145108	5.817779e-07	42
5143558	1.000000e+00	0
5143559	7.600562e-01	23
5145109	5.561376e-01	25
5143552	2.807050e-06	41
5145106	1.000000e+00	6
5145107	9.999881e-01	11
5143553	9.999999e-01	8
5143554	1.000000e+00	5
5145105	4.681115e-04	37
5143555	1.854161e-11	47
5143615	1.000000e+00	0
5145133	1.000000e+00	0
5143614	7.600562e-01	23
5145132	1.133316e-12	48
5143613	9.995319e-01	14
5145135	1.000000e+00	0
5143612	4.529710e-14	49
5145134	8.881784e-16	50
5145129	1.000000e+00	0
5143611	4.529710e-14	49
5145128	9.966998e-01	16
5143610	8.881784e-16	50
5143609	8.881784e-16	50
5145131	5.946023e-02	31
5143608	8.881784e-16	50
5145130	8.881784e-16	50
5145125	1.049339e-07	43
5143607	9.999972e-01	10
5145124	1.000000e+00	5
5143606	8.881784e-16	50
5143605	3.359055e-01	27
5145126	9.995319e-01	14
5143604	6.640945e-01	24
5143603	8.881784e-16	50
5145121	8.881784e-16	50
5143602	1.000000e+00	1
5145120	8.986806e-01	21
5145123	1.000000e+00	0
5143601	8.881784e-16	50
5143600	8.881784e-16	50
5145122	8.881784e-16	50
5143598	5.946023e-02	31
5145149	8.986806e-01	21
5143599	1.000000e+00	0
5143596	1.000000e+00	1
5145150	1.611182e-01	29
5143597	1.621870e-08	44
5145151	1.000000e+00	3
5143594	1.000000e+00	0
5145144	5.946023e-02	31
5143595	9.999549e-01	12
5145145	8.881784e-16	50
5145146	8.881784e-16	50
5143592	8.881784e-16	50
5145147	8.881784e-16	50
5143593	1.000000e+00	6
5145140	1.000000e+00	2
5143590	1.000000e+00	0
5145141	1.000000e+00	1
5143591	1.000000e+00	5
5145142	8.881784e-16	50
5143588	9.923267e-01	17
5145143	1.000000e+00	0
5143589	2.399438e-01	28
5145136	1.000000e+00	1
5143586	8.881784e-16	50
5143587	9.986989e-01	15
5145137	8.881784e-16	50
5145138	1.000000e+00	0
5143584	8.881784e-16	50
5143585	9.999549e-01	12
5145139	1.000000e+00	4
5143641	3.245432e-02	32
5145163	1.000000e+00	1
5145162	1.611182e-01	29
5143640	1.193067e-05	40
5143643	6.640945e-01	24
5145161	8.881784e-16	50
5143642	1.000000e+00	0
5143645	5.561376e-01	25
5145167	1.000000e+00	1
5145166	1.000000e+00	5
5143644	1.000000e+00	1
5145165	1.000000e+00	0
5143647	1.000000e+00	0
5143646	4.529710e-14	49
5145164	4.510745e-05	39
5143633	2.230891e-10	46
5145155	1.000000e+00	0
5143632	8.986806e-01	21
5145154	9.675457e-01	19
5145153	1.000000e+00	0
5143635	1.000000e+00	0
5145152	9.999549e-01	12
5143634	1.000000e+00	7
5143637	5.946023e-02	31
5145159	1.000000e+00	2
5143636	9.986989e-01	15
5145158	1.000000e+00	2
5145157	9.999549e-01	12
5145156	1.000000e+00	0
5143638	8.881784e-16	50
5145178	1.000000e+00	0
5143624	5.946023e-02	31
5143625	1.000000e+00	5
5145179	2.807050e-06	41
5145176	3.300224e-03	35
5143626	1.000000e+00	2
5143627	1.000000e+00	0
5145177	1.000000e+00	0
5145182	9.999881e-01	11
5143628	1.000000e+00	0
5145183	1.000000e+00	4
5143629	7.673339e-03	34
5145180	9.835804e-01	18
5143630	1.000000e+00	1
5143631	5.817779e-07	42
5145181	1.000000e+00	1
5145170	9.999994e-01	9
5143616	8.881784e-16	50
5145171	1.000000e+00	1
5143617	1.000000e+00	1
5145168	1.529320e-04	38
5143618	5.946023e-02	31
5145169	1.000000e+00	6
5143620	9.966998e-01	16
5145175	7.600562e-01	23
5143621	1.000000e+00	2
5143622	1.000000e+00	0
5145172	9.675457e-01	19
5143623	1.000000e+00	2
5145173	1.000000e+00	4
5143675	1.000000e+00	0
5145193	1.000000e+00	0
5143674	8.881784e-16	50
5143673	9.999999e-01	8
5145194	1.000000e+00	1
5143672	1.000000e+00	0
5143679	1.000000e+00	0
5145197	1.000000e+00	5
5145196	1.000000e+00	2
5143678	8.881784e-16	50
5143677	1.000000e+00	0
5145199	1.000000e+00	1
5145198	1.000000e+00	1
5143676	2.230891e-10	46
5143667	1.000000e+00	1
5145185	1.611182e-01	29
5143666	1.000000e+00	0
5145184	1.133316e-12	48
5145187	3.300224e-03	35
5143665	1.000000e+00	1
5145186	9.835804e-01	18
5143664	1.000000e+00	0
5145189	1.000000e+00	1
5143671	1.000000e+00	7
5145188	1.000000e+00	1
5143670	9.999994e-01	9
5143669	1.000000e+00	6
5145191	5.561376e-01	25
5143668	1.301086e-03	36
5145190	1.000000e+00	2
5145208	9.999549e-01	12
5143658	1.000000e+00	0
5143659	1.000000e+00	0
5145209	1.133316e-12	48
5145210	1.000000e+00	2
5143656	3.359055e-01	27
5143657	1.000000e+00	5
5145211	1.000000e+00	0
5145212	1.000000e+00	2
5143662	1.854161e-11	47
5143663	1.000000e+00	6
5145213	8.881784e-16	50
5145214	1.000000e+00	5
5143660	1.000000e+00	5
5143661	9.675457e-01	19
5145200	1.000000e+00	2
5143650	1.000000e+00	0
5145201	1.000000e+00	4
5143651	9.999881e-01	11
5145202	9.835804e-01	18
5143648	1.000000e+00	0
5143649	1.641957e-02	33
5145203	1.000000e+00	6
5145204	9.999994e-01	9
5143654	1.013194e-01	30
5145205	3.300224e-03	35
5143655	1.000000e+00	0
5145206	1.854161e-11	47
5143652	1.000000e+00	0
5145207	1.000000e+00	0
5143653	1.000000e+00	5
5143533	1.000000e+00	0
5143532	1.000000e+00	4
5143535	1.000000e+00	1
5143534	1.000000e+00	0
5143529	8.881784e-16	50
5143528	9.986989e-01	15
5143531	5.817779e-07	42
5143530	3.300224e-03	35
5143525	1.000000e+00	0
5143524	1.529320e-04	38
5143527	1.641957e-02	33
5143526	7.673339e-03	34
5143521	8.881784e-16	50
5143520	8.881784e-16	50
5143522	1.000000e+00	0
5143548	1.621870e-08	44
5143549	9.999881e-01	11
5143550	1.000000e+00	6
5143551	1.000000e+00	0
5143544	1.000000e+00	1
5143545	4.510745e-05	39
5143546	1.000000e+00	0
5143547	1.000000e+00	0
5143540	1.000000e+00	1
5143541	1.000000e+00	0
5143542	1.000000e+00	0
5143543	7.600562e-01	23
5143536	1.854161e-11	47
5143537	9.995319e-01	14
5143538	8.881784e-16	50
5143539	1.000000e+00	1
5143502	8.881784e-16	50
5143501	9.995319e-01	14
5143500	1.000000e+00	0
5143499	8.881784e-16	50
5143498	8.881784e-16	50
5143497	1.000000e+00	3
5143496	1.000000e+00	3
5143495	2.104926e-09	45
5143494	8.388818e-01	22
5143493	1.000000e+00	0
5143492	1.000000e+00	1
5143491	9.986989e-01	15
5143490	1.641957e-02	33
5143489	1.000000e+00	6
5143488	9.999999e-01	8
5143518	6.640945e-01	24
5143519	4.681115e-04	37
5143516	2.399438e-01	28
5143517	1.000000e+00	0
5143514	1.000000e+00	1
5143515	8.881784e-16	50
5143512	8.881784e-16	50
5143513	4.529710e-14	49
5143510	1.000000e+00	0
5143511	1.000000e+00	0
5143508	5.561376e-01	25
5143509	1.000000e+00	5
5143506	1.000000e+00	0
5143507	1.854161e-11	47
5143504	1.000000e+00	0
5143465	1.193067e-05	40
5143464	9.966998e-01	16
5143467	8.388818e-01	22
5143466	1.611182e-01	29
5143469	8.881784e-16	50
5143468	9.999999e-01	8
5143471	1.000000e+00	0
5143457	9.986989e-01	15
5143456	1.000000e+00	0
5143459	5.817779e-07	42
5143458	1.000000e+00	4
5143461	1.000000e+00	0
[truncated: 963 more rows]
