# Supplementary material for: Translational Selection Is Ubiquitous in Prokaryotes
Source: PLoS Genet. 2010 Jun 24;6(6):e1001004. doi: 10.1371/journal.pgen.1001004 (PMC2891978; doi:10.1371/journal.pgen.1001004)
Supplement: Dataset S1 — OCU/non-OCU gene calls in 461 Bacterial and Archaeal genomes, and summary tables of genome properties and OCU preferences for specific codons. (4.77 MB ZIP) [file pgen.1001004.s001.zip › Dataset_S1_Bacteria/Acaryochloris_marina_MBIC11017.arff.ocuGenes]

GeneID	signTest_p	ocuProbWinCnt
5686515	8.881784e-16	50
5686513	9.999994e-01	9
5686519	1.611182e-01	29
5686517	4.529710e-14	49
5686516	8.881784e-16	50
5686522	2.230891e-10	46
5686520	4.510745e-05	39
5686527	8.881784e-16	50
5686526	1.621870e-08	44
5686525	1.193067e-05	40
5686498	8.881784e-16	50
5686499	9.835804e-01	18
5686496	1.000000e+00	0
5686497	1.621870e-08	44
5686503	1.000000e+00	6
5686500	9.923267e-01	17
5686501	9.995319e-01	14
5686506	1.133316e-12	48
5686507	1.000000e+00	5
5686505	4.529710e-14	49
5686510	1.529320e-04	38
5686511	1.013194e-01	30
5686508	1.133316e-12	48
5686509	8.881784e-16	50
5686481	2.399438e-01	28
5686480	5.561376e-01	25
5686483	9.999881e-01	11
5686482	1.854161e-11	47
5686487	9.999972e-01	10
5686489	9.986989e-01	15
5686488	1.854161e-11	47
5686490	8.881784e-16	50
5686493	2.104926e-09	45
5686492	9.999549e-01	12
5686464	9.995319e-01	14
5686465	9.995319e-01	14
5686466	3.245432e-02	32
5686467	5.817779e-07	42
5686469	1.621870e-08	44
5686470	9.999972e-01	10
5686472	9.999994e-01	9
5686474	1.000000e+00	4
5686475	8.881784e-16	50
5686476	2.399438e-01	28
5686477	1.193067e-05	40
5686478	8.881784e-16	50
5686455	1.000000e+00	1
5686454	1.000000e+00	0
5686452	1.133316e-12	48
5686450	9.998471e-01	13
5686448	1.000000e+00	1
5686463	3.300224e-03	35
5686462	4.438624e-01	26
5686461	9.995319e-01	14
5686460	8.881784e-16	50
5686456	1.000000e+00	4
5686438	2.104926e-09	45
5686436	9.999549e-01	12
5686437	5.817779e-07	42
5686434	8.881784e-16	50
5686432	6.640945e-01	24
5686433	1.000000e+00	5
5686446	9.835804e-01	18
5686447	5.561376e-01	25
5686444	4.681115e-04	37
5686445	9.998471e-01	13
5686443	9.405398e-01	20
5686440	3.300224e-03	35
5686441	1.000000e+00	4
5686421	8.881784e-16	50
5686423	1.000000e+00	6
5686422	1.000000e+00	7
5686428	1.000000e+00	0
5686431	5.817779e-07	42
5686425	5.561376e-01	25
5686424	8.881784e-16	50
5686426	3.359055e-01	27
5686404	4.438624e-01	26
5686405	1.133316e-12	48
5686406	8.881784e-16	50
5686400	1.641957e-02	33
5686401	1.000000e+00	2
5686403	4.529710e-14	49
5686412	1.621870e-08	44
5686413	8.881784e-16	50
5686409	1.193067e-05	40
5686394	8.881784e-16	50
5686399	1.000000e+00	0
5686397	1.193067e-05	40
5686387	1.621870e-08	44
5686385	8.881784e-16	50
5686390	9.923267e-01	17
5686391	1.000000e+00	5
5686388	4.510745e-05	39
5686379	4.681115e-04	37
5686376	8.881784e-16	50
5686380	2.230891e-10	46
5686370	8.881784e-16	50
5686369	8.881784e-16	50
5686368	8.881784e-16	50
5686360	8.881784e-16	50
5686361	8.881784e-16	50
5686362	1.000000e+00	1
5686364	8.881784e-16	50
5686367	9.999549e-01	12
5686352	6.640945e-01	24
5686355	1.000000e+00	5
5686356	1.013194e-01	30
5686344	1.013194e-01	30
5686346	2.230891e-10	46
5686349	1.000000e+00	5
5686348	3.300224e-03	35
5686351	2.399438e-01	28
5686338	9.405398e-01	20
5686341	1.000000e+00	7
5686340	9.675457e-01	19
5686343	8.986806e-01	21
5686342	7.600562e-01	23
5686335	9.999994e-01	9
5686333	8.881784e-16	50
5686331	8.881784e-16	50
5686328	1.000000e+00	5
5686329	1.000000e+00	5
5686326	1.013194e-01	30
5686322	9.999972e-01	10
5686323	1.621870e-08	44
5686320	1.049339e-07	43
5686321	8.881784e-16	50
5686319	1.193067e-05	40
5686318	2.104926e-09	45
5686315	1.000000e+00	4
5686314	1.193067e-05	40
5686313	4.510745e-05	39
5686311	8.881784e-16	50
5686308	4.529710e-14	49
5686307	3.300224e-03	35
5686306	9.405398e-01	20
5686300	1.000000e+00	4
5686301	1.000000e+00	7
5686302	1.000000e+00	5
5686303	8.881784e-16	50
5686296	8.881784e-16	50
5686297	9.999881e-01	11
5686298	3.245432e-02	32
5686299	8.881784e-16	50
5686295	8.881784e-16	50
5686288	1.000000e+00	2
5686289	1.000000e+00	5
5686290	8.881784e-16	50
5686284	3.300224e-03	35
5686287	5.561376e-01	25
5686286	9.835804e-01	18
5686281	8.986806e-01	21
5686280	1.611182e-01	29
5686282	9.999994e-01	9
5686277	9.405398e-01	20
5686276	9.999881e-01	11
5686279	2.230891e-10	46
5686278	2.104926e-09	45
5686273	1.621870e-08	44
5686272	9.966998e-01	16
5686275	9.986989e-01	15
5686274	1.000000e+00	5
5686759	4.438624e-01	26
5686763	1.854161e-11	47
5686766	1.000000e+00	2
5686767	1.854161e-11	47
5686769	1.049339e-07	43
5686771	8.881784e-16	50
5686770	8.881784e-16	50
5686773	1.000000e+00	0
5686775	1.193067e-05	40
5686774	2.807050e-06	41
5686777	2.230891e-10	46
5686776	1.000000e+00	1
5686779	1.000000e+00	4
5686778	1.133316e-12	48
5686781	1.000000e+00	0
5686780	9.405398e-01	20
5686783	8.881784e-16	50
5686722	1.049339e-07	43
5686723	8.881784e-16	50
5686720	8.881784e-16	50
5686721	4.529710e-14	49
5686724	4.438624e-01	26
5686725	9.999972e-01	10
5686730	8.881784e-16	50
5686731	4.529710e-14	49
5686728	5.561376e-01	25
5686729	8.881784e-16	50
5686734	8.881784e-16	50
5686735	8.881784e-16	50
5686732	8.881784e-16	50
5686733	8.881784e-16	50
5686739	1.000000e+00	5
5686738	9.998471e-01	13
5686737	4.681115e-04	37
5686736	6.640945e-01	24
5686741	1.000000e+00	6
5686740	9.999549e-01	12
5686746	4.529710e-14	49
5686745	4.529710e-14	49
5686751	2.104926e-09	45
5686749	1.133316e-12	48
5686748	1.611182e-01	29
5686693	1.611182e-01	29
5686695	9.986989e-01	15
5686688	2.104926e-09	45
5686700	1.301086e-03	36
5686701	4.681115e-04	37
5686702	8.881784e-16	50
5686696	4.529710e-14	49
5686699	1.000000e+00	6
5686709	5.946023e-02	31
5686708	1.000000e+00	0
5686710	1.000000e+00	6
5686704	9.966998e-01	16
5686707	1.000000e+00	5
5686706	4.681115e-04	37
5686716	4.529710e-14	49
5686719	8.881784e-16	50
5686713	8.881784e-16	50
5686712	8.881784e-16	50
5686715	1.133316e-12	48
5686662	9.998471e-01	13
5686663	3.359055e-01	27
5686661	9.998471e-01	13
5686658	2.807050e-06	41
5686656	1.000000e+00	1
5686657	3.245432e-02	32
5686670	5.561376e-01	25
5686671	1.049339e-07	43
5686669	1.000000e+00	4
5686666	1.000000e+00	1
5686667	8.881784e-16	50
5686664	1.000000e+00	3
5686679	9.999881e-01	11
5686677	1.000000e+00	1
5686676	1.000000e+00	6
5686675	1.000000e+00	5
5686674	1.000000e+00	4
5686673	1.000000e+00	2
5686672	8.881784e-16	50
5686687	3.359055e-01	27
5686685	9.405398e-01	20
5686684	1.000000e+00	4
5686683	2.399438e-01	28
5686682	4.681115e-04	37
5686681	6.640945e-01	24
5686633	3.359055e-01	27
5686632	8.881784e-16	50
5686634	2.104926e-09	45
5686636	1.133316e-12	48
5686639	1.133316e-12	48
5686638	1.000000e+00	5
5686625	9.405398e-01	20
5686624	1.193067e-05	40
5686627	1.000000e+00	6
5686626	1.854161e-11	47
5686629	8.881784e-16	50
5686628	1.621870e-08	44
5686631	1.854161e-11	47
5686630	1.000000e+00	4
5686648	9.999549e-01	12
5686649	8.881784e-16	50
5686650	1.621870e-08	44
5686653	8.986806e-01	21
5686655	3.300224e-03	35
5686644	4.529710e-14	49
5686645	1.000000e+00	4
5686646	8.881784e-16	50
5686647	9.999972e-01	10
5686603	8.881784e-16	50
5686602	9.675457e-01	19
5686601	9.999994e-01	9
5686606	1.000000e+00	2
5686605	9.675457e-01	19
5686604	1.000000e+00	7
5686595	1.000000e+00	1
5686593	4.529710e-14	49
5686592	8.986806e-01	21
5686599	7.600562e-01	23
5686598	8.881784e-16	50
5686597	9.966998e-01	16
5686596	1.000000e+00	1
5686619	1.000000e+00	0
5686616	1.000000e+00	3
5686617	1.000000e+00	0
5686622	1.000000e+00	7
5686623	9.999994e-01	9
5686620	9.999994e-01	9
5686610	7.673339e-03	34
5686611	1.000000e+00	1
5686608	1.000000e+00	1
5686609	2.230891e-10	46
5686614	9.405398e-01	20
5686615	1.000000e+00	0
5686612	2.104926e-09	45
5686613	9.999549e-01	12
5686573	1.000000e+00	1
5686572	9.999994e-01	9
5686575	9.675457e-01	19
5686574	1.000000e+00	0
5686568	1.000000e+00	6
5686571	2.230891e-10	46
5686565	1.000000e+00	7
5686567	9.999999e-01	8
5686563	1.000000e+00	4
5686562	2.104926e-09	45
5686588	9.999999e-01	8
5686589	1.000000e+00	0
5686590	9.999881e-01	11
5686584	9.999994e-01	9
5686585	8.881784e-16	50
5686586	9.999549e-01	12
5686587	4.529710e-14	49
5686580	1.000000e+00	3
5686581	1.000000e+00	0
5686582	9.998471e-01	13
5686583	2.104926e-09	45
5686576	1.000000e+00	4
5686577	7.673339e-03	34
5686578	9.675457e-01	19
5686543	1.529320e-04	38
5686540	8.881784e-16	50
5686538	8.881784e-16	50
5686537	1.529320e-04	38
5686536	8.881784e-16	50
5686534	1.621870e-08	44
5686531	1.529320e-04	38
5686528	8.881784e-16	50
5686558	1.000000e+00	1
5686559	9.675457e-01	19
5686556	8.881784e-16	50
5686555	9.405398e-01	20
5686552	1.000000e+00	4
5686553	2.230891e-10	46
5686550	7.600562e-01	23
5686551	9.995319e-01	14
5686548	2.104926e-09	45
5686549	4.529710e-14	49
5686547	9.835804e-01	18
5686544	1.000000e+00	6
5686997	1.000000e+00	1
5686996	1.049339e-07	43
5686998	9.999549e-01	12
5686993	1.193067e-05	40
5686992	1.301086e-03	36
5686995	2.230891e-10	46
5687005	8.881784e-16	50
5687007	8.881784e-16	50
5687006	1.000000e+00	2
5687001	1.854161e-11	47
5687000	8.881784e-16	50
5686980	1.193067e-05	40
5686982	1.000000e+00	4
5686976	8.881784e-16	50
5686978	1.000000e+00	4
5686979	2.104926e-09	45
5686989	8.881784e-16	50
5686990	8.881784e-16	50
5686991	1.000000e+00	1
5686984	1.000000e+00	3
5686985	1.133316e-12	48
5686986	8.881784e-16	50
5686987	9.999994e-01	9
5687030	4.529710e-14	49
5687029	1.133316e-12	48
5687028	1.000000e+00	1
5687025	1.000000e+00	5
5687038	2.807050e-06	41
5687037	1.000000e+00	5
5687036	1.193067e-05	40
5687035	4.529710e-14	49
5687034	1.000000e+00	2
5687033	8.881784e-16	50
5687032	9.923267e-01	17
5687014	5.946023e-02	31
5687015	5.817779e-07	42
5687013	3.300224e-03	35
5687009	9.999972e-01	10
5687023	1.621870e-08	44
5687020	5.561376e-01	25
5687018	9.405398e-01	20
5687019	7.600562e-01	23
5687016	7.673339e-03	34
5687017	1.000000e+00	4
5686929	1.301086e-03	36
5686928	8.881784e-16	50
5686930	1.621870e-08	44
5686933	9.998471e-01	13
5686932	4.529710e-14	49
5686936	8.881784e-16	50
5686939	9.966998e-01	16
5686938	1.000000e+00	1
5686913	8.881784e-16	50
5686914	8.881784e-16	50
5686915	4.529710e-14	49
5686917	1.000000e+00	5
5686918	9.999999e-01	8
5686919	8.881784e-16	50
5686920	1.000000e+00	3
5686922	8.881784e-16	50
5686923	1.000000e+00	1
5686924	5.946023e-02	31
5686925	1.000000e+00	2
5686926	1.000000e+00	2
5686927	1.000000e+00	0
5686962	1.000000e+00	0
5686960	4.438624e-01	26
5686967	1.000000e+00	0
5686966	1.133316e-12	48
5686965	9.966998e-01	16
5686971	8.881784e-16	50
5686970	1.301086e-03	36
5686969	9.999994e-01	9
5686968	8.881784e-16	50
5686975	1.000000e+00	2
5686974	9.999881e-01	11
5686947	2.230891e-10	46
5686944	4.510745e-05	39
5686951	1.049339e-07	43
5686949	1.049339e-07	43
5686954	9.999881e-01	11
5686953	1.000000e+00	2
5686958	9.999881e-01	11
5686959	1.000000e+00	1
5686956	8.881784e-16	50
5686957	4.438624e-01	26
5686876	1.000000e+00	4
5686879	9.995319e-01	14
5686872	4.529710e-14	49
5686873	9.999549e-01	12
5686874	1.000000e+00	0
5686875	9.405398e-01	20
5686868	4.681115e-04	37
5686861	9.998471e-01	13
5686860	2.104926e-09	45
5686863	5.561376e-01	25
5686862	1.641957e-02	33
5686857	4.529710e-14	49
5686856	5.946023e-02	31
5686853	9.923267e-01	17
5686852	1.000000e+00	0
5686855	1.000000e+00	3
5686849	7.600562e-01	23
5686851	1.000000e+00	1
5686850	4.529710e-14	49
5686910	1.000000e+00	5
5686911	1.000000e+00	4
5686908	8.881784e-16	50
5686909	5.561376e-01	25
5686906	9.835804e-01	18
5686907	8.881784e-16	50
5686904	9.999881e-01	11
5686905	8.986806e-01	21
5686902	9.999549e-01	12
5686903	5.946023e-02	31
5686900	4.438624e-01	26
5686901	1.301086e-03	36
5686898	2.230891e-10	46
5686899	2.230891e-10	46
5686896	3.300224e-03	35
5686895	1.000000e+00	0
5686894	4.529710e-14	49
5686893	1.000000e+00	2
5686892	5.817779e-07	42
5686891	9.999994e-01	9
5686890	9.999999e-01	8
5686888	1.000000e+00	3
5686887	8.881784e-16	50
5686886	1.000000e+00	1
5686885	9.986989e-01	15
5686884	1.000000e+00	1
5686883	8.881784e-16	50
5686882	1.000000e+00	1
5686881	9.835804e-01	18
5686810	1.611182e-01	29
5686811	1.000000e+00	0
5686813	7.673339e-03	34
5686815	9.675457e-01	19
5686801	2.104926e-09	45
5686802	1.529320e-04	38
5686804	4.529710e-14	49
5686805	1.621870e-08	44
5686807	9.999994e-01	9
5686793	1.000000e+00	4
5686795	1.000000e+00	3
5686794	9.999994e-01	9
5686797	1.000000e+00	0
5686796	1.529320e-04	38
5686799	9.999972e-01	10
5686798	9.986989e-01	15
5686785	1.193067e-05	40
5686786	1.000000e+00	7
5686789	4.510745e-05	39
5686788	1.000000e+00	6
5686791	1.000000e+00	2
5686790	8.881784e-16	50
5686842	8.881784e-16	50
5686843	8.881784e-16	50
5686841	8.881784e-16	50
5686847	8.881784e-16	50
5686844	8.881784e-16	50
5686845	8.881784e-16	50
5686834	9.999549e-01	12
5686835	9.999999e-01	8
5686832	1.301086e-03	36
5686833	8.881784e-16	50
5686839	9.998471e-01	13
5686836	3.300224e-03	35
5686837	2.230891e-10	46
5686826	9.999972e-01	10
5686825	9.966998e-01	16
5686831	4.529710e-14	49
5686830	1.854161e-11	47
5686829	1.000000e+00	1
5686818	9.999999e-01	8
5686817	1.000000e+00	2
5686816	1.000000e+00	2
5686823	9.675457e-01	19
5686821	8.881784e-16	50
5687236	9.405398e-01	20
5687235	1.000000e+00	1
5687232	9.999972e-01	10
5687246	8.881784e-16	50
5687242	9.999994e-01	9
5687243	9.999972e-01	10
5687241	9.923267e-01	17
5687255	8.881784e-16	50
5687254	8.881784e-16	50
5687253	1.049339e-07	43
5687252	4.529710e-14	49
5687251	8.388818e-01	22
5687250	2.807050e-06	41
5687248	8.881784e-16	50
5687262	8.881784e-16	50
5687261	8.881784e-16	50
5687260	1.193067e-05	40
5687259	1.854161e-11	47
5687257	8.881784e-16	50
5687256	1.611182e-01	29
5687268	2.230891e-10	46
5687270	4.529710e-14	49
5687271	1.000000e+00	2
5687264	8.881784e-16	50
5687265	1.854161e-11	47
5687266	1.854161e-11	47
5687277	1.000000e+00	1
5687272	6.640945e-01	24
5687273	1.000000e+00	3
5687274	8.881784e-16	50
5687275	1.000000e+00	1
5687284	8.881784e-16	50
5687287	9.999549e-01	12
5687286	9.923267e-01	17
5687281	1.529320e-04	38
5687282	9.986989e-01	15
5687293	1.854161e-11	47
5687292	4.681115e-04	37
5687295	8.881784e-16	50
5687294	6.640945e-01	24
5687289	1.000000e+00	2
5687288	9.966998e-01	16
5687291	3.359055e-01	27
5687290	1.000000e+00	0
5687170	3.245432e-02	32
5687171	1.049339e-07	43
5687168	8.881784e-16	50
5687169	9.998471e-01	13
5687174	8.881784e-16	50
5687175	9.675457e-01	19
5687172	8.881784e-16	50
5687179	1.000000e+00	2
5687176	8.881784e-16	50
5687177	2.230891e-10	46
5687183	7.673339e-03	34
5687180	9.835804e-01	18
5687181	1.013194e-01	30
5687187	4.529710e-14	49
5687186	4.438624e-01	26
5687184	9.986989e-01	15
5687189	5.817779e-07	42
5687188	1.000000e+00	2
5687195	8.881784e-16	50
5687194	1.621870e-08	44
5687193	8.881784e-16	50
5687192	2.104926e-09	45
5687198	9.966998e-01	16
5687197	1.000000e+00	5
5687196	1.000000e+00	7
5687203	3.245432e-02	32
5687204	1.133316e-12	48
5687206	1.000000e+00	1
5687209	4.529710e-14	49
5687210	1.000000e+00	4
5687211	1.000000e+00	2
5687212	2.104926e-09	45
5687213	9.999881e-01	11
5687214	8.881784e-16	50
5687215	2.399438e-01	28
5687216	8.881784e-16	50
5687219	9.986989e-01	15
5687220	1.621870e-08	44
5687223	8.881784e-16	50
5687224	1.000000e+00	5
5687227	8.881784e-16	50
5687229	8.881784e-16	50
5687228	1.000000e+00	6
5687231	9.999881e-01	11
5687117	1.000000e+00	1
5687116	5.946023e-02	31
5687114	1.000000e+00	6
5687112	1.000000e+00	0
5687110	1.000000e+00	1
5687109	8.881784e-16	50
5687106	1.133316e-12	48
5687105	4.529710e-14	49
5687104	1.854161e-11	47
5687134	1.000000e+00	1
5687135	9.675457e-01	19
5687132	1.000000e+00	1
5687133	9.999881e-01	11
5687131	4.529710e-14	49
5687128	1.013194e-01	30
5687124	9.998471e-01	13
5687125	1.000000e+00	2
5687122	9.995319e-01	14
5687123	9.999994e-01	9
5687120	1.000000e+00	1
5687149	8.881784e-16	50
5687148	9.835804e-01	18
5687151	1.049339e-07	43
5687150	1.611182e-01	29
5687145	1.000000e+00	2
5687144	1.000000e+00	2
5687147	9.999972e-01	10
5687146	5.946023e-02	31
5687141	1.000000e+00	6
5687140	2.399438e-01	28
5687142	5.817779e-07	42
5687137	9.998471e-01	13
5687136	1.000000e+00	7
5687139	8.881784e-16	50
5687164	1.000000e+00	1
5687165	8.881784e-16	50
5687166	1.133316e-12	48
5687160	1.000000e+00	3
5687161	1.193067e-05	40
5687162	5.817779e-07	42
5687156	9.923267e-01	17
5687157	1.529320e-04	38
5687158	1.000000e+00	4
5687159	6.640945e-01	24
5687153	1.000000e+00	6
5687154	9.999881e-01	11
5687051	1.000000e+00	3
5687050	8.986806e-01	21
5687049	1.000000e+00	6
5687048	8.986806e-01	21
5687055	1.301086e-03	36
5687052	9.966998e-01	16
5687041	1.000000e+00	0
5687040	2.104926e-09	45
5687047	1.000000e+00	2
5687046	1.000000e+00	6
5687045	1.000000e+00	6
5687044	1.000000e+00	1
5687066	2.104926e-09	45
5687067	1.000000e+00	0
5687064	9.675457e-01	19
5687065	1.000000e+00	0
5687070	1.000000e+00	3
5687071	9.999999e-01	8
5687068	6.640945e-01	24
5687069	2.230891e-10	46
5687058	1.000000e+00	2
5687059	9.999881e-01	11
5687057	1.621870e-08	44
5687062	1.000000e+00	6
5687063	9.999999e-01	8
5687061	1.000000e+00	3
5687081	1.529320e-04	38
5687080	4.529710e-14	49
5687083	9.923267e-01	17
5687082	1.013194e-01	30
5687084	9.675457e-01	19
5687087	5.817779e-07	42
5687086	1.621870e-08	44
5687073	1.000000e+00	6
5687072	9.999999e-01	8
5687075	4.529710e-14	49
5687074	4.529710e-14	49
5687077	8.881784e-16	50
5687076	1.000000e+00	5
5687079	8.881784e-16	50
5687078	1.000000e+00	1
5687097	9.999881e-01	11
5687099	8.881784e-16	50
5687100	8.881784e-16	50
5687101	4.529710e-14	49
5687088	8.881784e-16	50
5687089	8.881784e-16	50
5687090	8.881784e-16	50
5687091	4.529710e-14	49
5687092	1.193067e-05	40
5685439	2.104926e-09	45
5685438	1.000000e+00	2
5685437	1.013194e-01	30
5685436	9.966998e-01	16
5685435	2.104926e-09	45
5685434	1.000000e+00	5
5685433	1.000000e+00	1
5685431	1.000000e+00	0
5685430	8.881784e-16	50
5685428	5.946023e-02	31
5685427	1.000000e+00	5
5685426	2.807050e-06	41
5685425	1.000000e+00	4
5685424	9.999994e-01	9
5685422	1.000000e+00	6
5685423	9.999972e-01	10
5685420	8.881784e-16	50
5685421	2.230891e-10	46
5685418	9.986989e-01	15
5685419	4.529710e-14	49
5685416	2.104926e-09	45
5685414	1.641957e-02	33
5685415	1.641957e-02	33
5685413	9.675457e-01	19
5685410	8.881784e-16	50
5685408	1.854161e-11	47
5685409	9.998471e-01	13
5685405	1.000000e+00	0
5685406	1.000000e+00	1
5685401	2.230891e-10	46
5685400	8.881784e-16	50
5685403	1.000000e+00	2
5685402	5.946023e-02	31
5685398	8.881784e-16	50
5685393	1.000000e+00	5
5685395	8.881784e-16	50
5685388	1.000000e+00	0
5685389	9.999881e-01	11
5685390	1.193067e-05	40
5685387	1.000000e+00	4
5685380	2.230891e-10	46
5685381	9.986989e-01	15
5685382	9.966998e-01	16
5685383	1.133316e-12	48
5685377	9.966998e-01	16
5685378	2.807050e-06	41
5685498	3.359055e-01	27
5685496	8.881784e-16	50
5685503	1.000000e+00	2
5685490	6.640945e-01	24
5685489	9.999881e-01	11
5685488	1.000000e+00	3
5685493	1.000000e+00	2
5685492	3.245432e-02	32
5685483	9.986989e-01	15
5685480	2.230891e-10	46
5685481	2.104926e-09	45
5685486	9.986989e-01	15
5685484	1.000000e+00	3
5685485	9.999549e-01	12
5685475	7.673339e-03	34
5685472	1.621870e-08	44
5685478	1.013194e-01	30
5685476	1.000000e+00	1
5685464	4.438624e-01	26
5685466	1.000000e+00	7
5685469	9.999881e-01	11
5685468	3.300224e-03	35
5685471	4.529710e-14	49
5685470	2.399438e-01	28
5685457	1.854161e-11	47
5685456	8.986806e-01	21
5685459	3.300224e-03	35
5685458	1.854161e-11	47
5685461	8.881784e-16	50
5685460	8.881784e-16	50
5685463	2.230891e-10	46
5685462	1.193067e-05	40
5685448	1.641957e-02	33
5685449	9.999994e-01	9
5685450	9.923267e-01	17
5685452	9.923267e-01	17
5685453	4.529710e-14	49
5685455	2.807050e-06	41
5685440	1.000000e+00	7
5685441	1.000000e+00	1
5685442	1.133316e-12	48
5685444	1.000000e+00	3
5685445	9.999972e-01	10
5685447	5.561376e-01	25
5685302	1.000000e+00	2
5685300	1.000000e+00	2
5685301	1.000000e+00	4
5685298	9.999549e-01	12
5685299	8.881784e-16	50
5685296	1.000000e+00	5
5685308	9.995319e-01	14
5685309	8.881784e-16	50
5685306	9.999972e-01	10
5685287	2.230891e-10	46
5685285	1.013194e-01	30
5685284	9.966998e-01	16
5685282	7.673339e-03	34
5685281	8.881784e-16	50
5685280	4.510745e-05	39
5685294	1.000000e+00	1
5685293	1.000000e+00	0
5685292	1.000000e+00	5
5685291	2.807050e-06	41
5685290	8.388818e-01	22
5685289	4.438624e-01	26
5685288	1.529320e-04	38
5685268	9.835804e-01	18
5685269	4.681115e-04	37
5685270	9.966998e-01	16
5685271	9.999881e-01	11
5685264	9.405398e-01	20
5685265	9.999549e-01	12
5685266	9.999549e-01	12
5685267	5.817779e-07	42
5685277	5.817779e-07	42
5685278	9.675457e-01	19
5685279	1.013194e-01	30
5685273	8.881784e-16	50
5685275	1.000000e+00	0
5685253	1.000000e+00	0
5685252	1.000000e+00	0
5685255	1.000000e+00	0
5685254	1.000000e+00	0
5685249	1.000000e+00	5
5685251	1.000000e+00	0
5685250	1.000000e+00	1
5685261	1.000000e+00	2
5685260	1.000000e+00	3
5685263	8.881784e-16	50
5685262	9.835804e-01	18
5685257	1.000000e+00	0
5685256	4.438624e-01	26
5685258	8.881784e-16	50
5685362	4.529710e-14	49
5685361	9.835804e-01	18
5685367	8.881784e-16	50
5685364	8.881784e-16	50
5685365	4.438624e-01	26
5685370	8.881784e-16	50
5685371	8.881784e-16	50
5685368	9.966998e-01	16
5685374	4.510745e-05	39
5685375	5.817779e-07	42
5685372	8.881784e-16	50
5685373	1.000000e+00	1
5685347	8.881784e-16	50
5685346	8.881784e-16	50
5685345	7.600562e-01	23
5685344	2.399438e-01	28
5685351	8.881784e-16	50
5685348	1.000000e+00	4
5685352	8.881784e-16	50
5685359	8.881784e-16	50
5685358	8.881784e-16	50
5685357	4.529710e-14	49
5685356	4.529710e-14	49
5685330	9.995319e-01	14
5685331	1.000000e+00	1
5685332	5.946023e-02	31
5685333	9.405398e-01	20
5685335	1.641957e-02	33
5685336	1.049339e-07	43
5685337	8.881784e-16	50
5685339	9.998471e-01	13
5685340	1.000000e+00	5
5685341	2.230891e-10	46
5685313	1.000000e+00	5
5685312	1.000000e+00	0
5685315	1.000000e+00	2
5685314	5.817779e-07	42
5685317	1.000000e+00	0
5685319	5.561376e-01	25
5685318	9.995319e-01	14
5685321	2.104926e-09	45
5685320	1.000000e+00	3
5685323	1.000000e+00	2
5685322	7.673339e-03	34
5685325	1.000000e+00	5
5685327	8.388818e-01	22
5685326	9.995319e-01	14
5685677	9.405398e-01	20
5685678	8.986806e-01	21
5685679	7.600562e-01	23
5685673	7.600562e-01	23
5685674	3.300224e-03	35
5685675	9.999994e-01	9
5685668	2.230891e-10	46
5685670	1.133316e-12	48
5685671	1.000000e+00	7
5685665	2.104926e-09	45
5685666	5.561376e-01	25
5685667	1.000000e+00	5
5685693	8.388818e-01	22
5685695	3.245432e-02	32
5685694	9.835804e-01	18
5685689	8.881784e-16	50
5685691	1.000000e+00	5
5685690	1.000000e+00	2
5685685	8.881784e-16	50
5685687	1.000000e+00	6
5685686	3.359055e-01	27
5685681	4.529710e-14	49
5685682	8.881784e-16	50
5685646	9.966998e-01	16
5685644	9.998471e-01	13
5685640	1.000000e+00	6
5685641	9.675457e-01	19
5685639	7.600562e-01	23
5685636	2.230891e-10	46
5685637	7.600562e-01	23
5685635	5.946023e-02	31
5685633	1.000000e+00	5
5685663	8.881784e-16	50
5685661	8.881784e-16	50
5685660	1.000000e+00	6
5685658	8.881784e-16	50
5685657	1.000000e+00	5
5685656	1.133316e-12	48
5685655	1.000000e+00	0
5685654	9.999994e-01	9
5685653	9.835804e-01	18
5685651	8.388818e-01	22
5685649	1.000000e+00	3
5685648	8.881784e-16	50
5685739	1.529320e-04	38
5685740	8.881784e-16	50
5685741	8.881784e-16	50
5685742	1.133316e-12	48
5685743	1.301086e-03	36
5685728	5.817779e-07	42
5685729	4.681115e-04	37
5685732	1.000000e+00	3
5685733	2.230891e-10	46
5685754	1.000000e+00	5
5685757	9.405398e-01	20
5685759	5.817779e-07	42
5685745	2.104926e-09	45
5685747	1.000000e+00	1
5685746	1.193067e-05	40
5685749	1.013194e-01	30
5685748	5.946023e-02	31
5685751	8.881784e-16	50
5685750	1.000000e+00	1
5685706	1.854161e-11	47
5685707	1.529320e-04	38
5685705	1.000000e+00	4
5685710	1.000000e+00	3
5685711	8.881784e-16	50
5685708	8.881784e-16	50
5685698	1.000000e+00	4
5685699	2.230891e-10	46
5685696	1.133316e-12	48
5685697	9.999549e-01	12
5685702	1.000000e+00	3
5685703	1.000000e+00	2
5685700	1.611182e-01	29
5685701	1.000000e+00	2
5685723	8.881784e-16	50
5685722	8.881784e-16	50
5685721	8.881784e-16	50
5685720	2.230891e-10	46
5685727	8.881784e-16	50
5685725	8.388818e-01	22
5685724	4.529710e-14	49
5685715	8.881784e-16	50
5685713	7.600562e-01	23
5685712	8.881784e-16	50
5685718	9.999999e-01	8
5685717	4.529710e-14	49
5685541	1.000000e+00	2
5685540	8.881784e-16	50
5685543	9.999972e-01	10
5685537	8.388818e-01	22
5685536	2.104926e-09	45
5685539	3.300224e-03	35
5685549	1.529320e-04	38
5685548	1.000000e+00	3
5685551	9.923267e-01	17
5685550	8.881784e-16	50
5685545	4.529710e-14	49
5685547	9.835804e-01	18
5685556	9.966998e-01	16
5685557	1.000000e+00	2
5685558	1.000000e+00	1
5685552	8.881784e-16	50
5685553	4.510745e-05	39
5685554	7.673339e-03	34
5685555	2.104926e-09	45
5685564	1.000000e+00	7
5685565	8.881784e-16	50
5685566	9.999994e-01	9
5685560	1.000000e+00	2
5685561	1.000000e+00	2
5685562	4.681115e-04	37
5685563	4.438624e-01	26
5685510	1.000000e+00	7
5685509	9.675457e-01	19
5685505	2.807050e-06	41
5685516	3.245432e-02	32
5685515	8.881784e-16	50
5685514	1.611182e-01	29
5685512	1.049339e-07	43
5685526	1.000000e+00	0
5685527	1.000000e+00	7
5685525	1.000000e+00	1
5685522	9.923267e-01	17
5685520	2.807050e-06	41
5685521	1.049339e-07	43
5685532	9.998471e-01	13
5685530	9.966998e-01	16
5685531	8.986806e-01	21
5685528	8.881784e-16	50
5685529	9.999972e-01	10
5685603	8.881784e-16	50
5685602	1.529320e-04	38
5685605	2.104926e-09	45
5685609	1.000000e+00	3
5685608	8.881784e-16	50
5685611	9.986989e-01	15
5685615	5.946023e-02	31
5685614	9.999881e-01	11
5685620	7.600562e-01	23
5685623	9.999549e-01	12
5685624	1.000000e+00	2
5685626	1.000000e+00	2
5685628	1.000000e+00	3
5685630	1.000000e+00	0
5685631	1.000000e+00	7
5685571	9.999999e-01	8
5685570	9.986989e-01	15
5685569	1.000000e+00	1
5685568	1.000000e+00	4
5685574	1.000000e+00	0
5685573	1.000000e+00	4
5685572	9.999972e-01	10
5685578	5.946023e-02	31
5685577	1.301086e-03	36
5685576	8.986806e-01	21
5685583	9.999881e-01	11
5685582	9.999999e-01	8
5685581	8.881784e-16	50
5685580	3.245432e-02	32
5685586	4.529710e-14	49
5685587	4.510745e-05	39
5685584	7.673339e-03	34
5685585	1.000000e+00	2
5685588	5.946023e-02	31
5685594	9.999881e-01	11
5685593	8.881784e-16	50
5685598	1.000000e+00	3
5685599	1.000000e+00	3
5685597	2.807050e-06	41
5685913	6.640945e-01	24
5685915	1.000000e+00	6
5685917	1.000000e+00	6
5685916	1.000000e+00	3
5685919	8.881784e-16	50
5685918	8.881784e-16	50
5685905	9.999972e-01	10
5685904	2.230891e-10	46
5685907	1.000000e+00	2
5685906	1.000000e+00	0
5685909	9.966998e-01	16
5685908	8.881784e-16	50
5685910	1.000000e+00	4
5685896	9.995319e-01	14
5685897	2.230891e-10	46
5685898	9.998471e-01	13
5685899	5.946023e-02	31
5685900	7.673339e-03	34
5685901	1.000000e+00	7
5685902	2.230891e-10	46
5685903	3.245432e-02	32
5685888	1.000000e+00	3
5685889	1.000000e+00	0
5685890	3.245432e-02	32
5685891	1.000000e+00	0
5685892	1.000000e+00	6
5685893	1.000000e+00	2
5685894	1.000000e+00	0
5685895	1.000000e+00	1
5685946	9.999994e-01	9
5685945	8.881784e-16	50
5685951	1.854161e-11	47
5685949	6.640945e-01	24
5685948	9.999999e-01	8
5685939	9.999972e-01	10
5685938	8.986806e-01	21
5685937	1.854161e-11	47
5685936	4.529710e-14	49
5685943	1.854161e-11	47
5685942	9.999972e-01	10
5685941	9.999972e-01	10
5685930	1.000000e+00	2
5685928	1.013194e-01	30
5685934	2.399438e-01	28
5685935	8.881784e-16	50
5685932	1.641957e-02	33
5685933	1.000000e+00	5
5685922	8.388818e-01	22
5685923	1.000000e+00	4
5685920	1.000000e+00	3
5685921	1.000000e+00	2
5685926	9.923267e-01	17
5685927	3.359055e-01	27
5685924	1.000000e+00	5
5685925	1.000000e+00	2
5685982	1.611182e-01	29
5685977	9.999994e-01	9
5685976	1.000000e+00	5
5685979	5.946023e-02	31
5685978	9.966998e-01	16
5685973	1.000000e+00	1
5685972	8.881784e-16	50
5685969	1.133316e-12	48
5685968	1.000000e+00	0
5685971	1.000000e+00	1
5685970	4.529710e-14	49
5685964	1.013194e-01	30
5685965	2.399438e-01	28
5685966	4.529710e-14	49
5685967	8.881784e-16	50
5685962	8.881784e-16	50
5685963	2.104926e-09	45
5685957	1.000000e+00	0
5685959	8.881784e-16	50
5685952	1.854161e-11	47
5685953	9.405398e-01	20
5685954	8.388818e-01	22
5685955	1.000000e+00	1
5686014	7.673339e-03	34
5686012	1.000000e+00	1
5686010	5.946023e-02	31
5686009	1.000000e+00	3
5686008	9.675457e-01	19
5686007	1.000000e+00	5
5686006	9.999549e-01	12
5686005	3.300224e-03	35
5686004	8.986806e-01	21
5686002	9.999999e-01	8
5686001	8.388818e-01	22
5686000	2.807050e-06	41
5685998	4.529710e-14	49
5685997	5.946023e-02	31
5685995	5.946023e-02	31
5685990	9.405398e-01	20
5685991	8.881784e-16	50
5685988	9.405398e-01	20
5685989	8.881784e-16	50
5685986	8.881784e-16	50
5685987	3.245432e-02	32
5685984	1.013194e-01	30
5685776	5.817779e-07	42
5685777	8.881784e-16	50
5685779	1.000000e+00	6
5685780	8.881784e-16	50
5685782	8.881784e-16	50
5685784	3.245432e-02	32
5685785	9.999972e-01	10
5685786	1.000000e+00	2
5685788	8.881784e-16	50
5685790	9.999972e-01	10
5685761	1.000000e+00	7
5685760	7.600562e-01	23
5685763	1.000000e+00	2
5685762	5.946023e-02	31
5685765	1.000000e+00	2
5685764	9.966998e-01	16
5685769	8.388818e-01	22
5685771	2.230891e-10	46
5685773	4.681115e-04	37
5685775	9.966998e-01	16
5685774	2.230891e-10	46
5685810	8.881784e-16	50
5685808	1.000000e+00	1
5685809	1.000000e+00	2
5685814	1.000000e+00	0
5685815	4.529710e-14	49
5685812	7.600562e-01	23
5685813	1.000000e+00	1
5685818	2.807050e-06	41
5685819	1.621870e-08	44
5685816	9.999549e-01	12
5685817	9.995319e-01	14
5685820	8.881784e-16	50
5685795	5.946023e-02	31
5685794	9.999972e-01	10
5685793	1.000000e+00	2
5685792	8.881784e-16	50
5685798	8.881784e-16	50
5685797	1.193067e-05	40
5685803	1.000000e+00	2
5685801	9.999549e-01	12
5685807	8.388818e-01	22
5685806	8.881784e-16	50
5685804	9.405398e-01	20
5685844	8.881784e-16	50
5685846	8.986806e-01	21
5685847	9.923267e-01	17
5685840	1.854161e-11	47
5685841	8.881784e-16	50
5685852	4.510745e-05	39
5685853	1.000000e+00	0
5685854	8.881784e-16	50
5685855	1.000000e+00	0
5685829	1.000000e+00	4
5685828	4.510745e-05	39
5685831	9.675457e-01	19
5685830	9.923267e-01	17
5685825	1.013194e-01	30
5685824	7.673339e-03	34
5685827	2.807050e-06	41
5685826	1.000000e+00	5
5685837	7.673339e-03	34
5685836	8.881784e-16	50
5685839	8.881784e-16	50
5685838	1.193067e-05	40
5685833	8.881784e-16	50
5685832	9.999972e-01	10
5685835	8.881784e-16	50
5685834	8.881784e-16	50
5685879	8.881784e-16	50
5685876	8.881784e-16	50
5685874	8.881784e-16	50
5685875	8.881784e-16	50
5685872	4.529710e-14	49
5685873	8.881784e-16	50
5685886	8.881784e-16	50
5685887	1.000000e+00	5
5685885	1.000000e+00	4
5685882	8.388818e-01	22
5685883	1.854161e-11	47
5685880	1.000000e+00	7
5685881	4.438624e-01	26
5685863	1.621870e-08	44
5685862	4.529710e-14	49
5685859	8.881784e-16	50
5685858	8.986806e-01	21
5685856	7.673339e-03	34
5685871	7.673339e-03	34
5685869	1.000000e+00	1
5685868	1.000000e+00	3
5685866	1.000000e+00	0
5685865	9.835804e-01	18
5685864	4.529710e-14	49
5686159	4.529710e-14	49
5686156	8.881784e-16	50
5686157	8.881784e-16	50
5686146	1.854161e-11	47
5686147	1.193067e-05	40
5686144	9.966998e-01	16
5686145	1.621870e-08	44
5686148	1.000000e+00	4
5686149	8.881784e-16	50
5686171	4.529710e-14	49
5686170	2.104926e-09	45
5686168	1.000000e+00	3
5686173	8.881784e-16	50
5686172	1.049339e-07	43
5686162	1.854161e-11	47
5686160	1.133316e-12	48
5686167	1.000000e+00	5
5686165	8.881784e-16	50
5686164	1.013194e-01	30
5686184	9.999994e-01	9
5686187	2.807050e-06	41
5686189	1.621870e-08	44
5686190	8.881784e-16	50
5686191	8.881784e-16	50
5686176	2.230891e-10	46
5686177	8.881784e-16	50
5686178	8.881784e-16	50
5686179	9.835804e-01	18
5686180	2.230891e-10	46
5686201	4.529710e-14	49
5686202	8.881784e-16	50
5686205	9.999994e-01	9
5686207	5.946023e-02	31
5686206	1.000000e+00	2
5686193	8.881784e-16	50
5686192	1.854161e-11	47
5686195	8.881784e-16	50
5686197	8.881784e-16	50
5686198	4.529710e-14	49
5686222	1.000000e+00	2
5686221	8.881784e-16	50
5686218	1.000000e+00	0
5686219	1.000000e+00	1
5686214	8.986806e-01	21
5686215	1.621870e-08	44
5686212	9.995319e-01	14
5686210	1.049339e-07	43
5686211	8.881784e-16	50
5686208	1.049339e-07	43
5686239	1.611182e-01	29
5686238	1.000000e+00	7
5686237	1.000000e+00	5
5686236	1.000000e+00	1
5686235	9.998471e-01	13
5686234	1.133316e-12	48
5686233	8.881784e-16	50
5686232	1.621870e-08	44
5686231	2.399438e-01	28
5686229	1.049339e-07	43
5686228	4.529710e-14	49
5686226	5.817779e-07	42
5686225	9.966998e-01	16
5686252	1.000000e+00	4
5686253	1.854161e-11	47
5686254	9.999549e-01	12
5686255	9.966998e-01	16
5686249	9.999972e-01	10
5686250	9.675457e-01	19
5686245	1.000000e+00	4
5686240	1.000000e+00	2
5686241	1.000000e+00	3
5686242	8.881784e-16	50
5686269	6.640945e-01	24
5686268	1.133316e-12	48
5686270	8.881784e-16	50
5686265	9.999972e-01	10
5686264	7.600562e-01	23
5686267	9.999994e-01	9
5686266	4.529710e-14	49
5686261	3.359055e-01	27
5686260	1.611182e-01	29
5686263	9.923267e-01	17
5686262	9.999881e-01	11
5686257	8.881784e-16	50
5686256	9.999994e-01	9
5686258	1.000000e+00	0
5686019	4.529710e-14	49
5686018	1.000000e+00	1
5686016	8.881784e-16	50
5686023	9.999972e-01	10
5686020	1.133316e-12	48
5686027	1.000000e+00	7
5686026	8.881784e-16	50
5686024	2.104926e-09	45
5686029	1.000000e+00	6
5686034	1.000000e+00	1
5686032	1.854161e-11	47
5686033	6.640945e-01	24
5686039	1.000000e+00	0
5686036	1.000000e+00	1
5686037	9.999999e-01	8
5686042	1.854161e-11	47
5686043	2.104926e-09	45
5686040	1.000000e+00	3
5686041	9.995319e-01	14
5686046	9.998471e-01	13
5686044	9.405398e-01	20
5686045	2.104926e-09	45
5686049	4.529710e-14	49
5686051	1.000000e+00	3
5686050	9.999881e-01	11
5686054	2.230891e-10	46
5686057	3.359055e-01	27
5686056	4.529710e-14	49
5686059	1.000000e+00	5
5686058	1.000000e+00	7
5686061	1.529320e-04	38
5686060	1.000000e+00	4
5686065	4.438624e-01	26
5686067	2.104926e-09	45
5686068	4.510745e-05	39
5686070	1.000000e+00	3
5686071	1.193067e-05	40
5686072	3.245432e-02	32
5686074	2.230891e-10	46
5686076	1.621870e-08	44
5686078	9.675457e-01	19
5686079	1.000000e+00	3
5686082	8.881784e-16	50
5686095	1.000000e+00	2
5686094	5.817779e-07	42
5686093	4.529710e-14	49
5686091	1.000000e+00	3
5686100	9.675457e-01	19
5686099	8.881784e-16	50
5686096	1.611182e-01	29
5686110	7.673339e-03	34
5686108	8.881784e-16	50
5686106	4.529710e-14	49
5686117	9.999999e-01	8
5686119	8.388818e-01	22
5686114	1.000000e+00	3
5686125	8.881784e-16	50
5686127	3.300224e-03	35
5686126	1.000000e+00	6
5686121	3.300224e-03	35
5686132	4.529710e-14	49
5686134	4.529710e-14	49
5686128	9.999881e-01	11
5686129	8.881784e-16	50
5686130	1.193067e-05	40
5686131	8.881784e-16	50
5686142	1.641957e-02	33
5686143	9.966998e-01	16
5686136	3.359055e-01	27
5686137	7.600562e-01	23
5686138	8.881784e-16	50
5686139	1.000000e+00	5
5687333	8.881784e-16	50
5687332	8.881784e-16	50
5687331	8.881784e-16	50
5687330	1.133316e-12	48
5687329	8.881784e-16	50
5687343	1.000000e+00	7
5687340	9.966998e-01	16
5687339	9.986989e-01	15
5687338	1.133316e-12	48
5687350	9.998471e-01	13
5687351	1.000000e+00	6
5687348	1.000000e+00	7
5687349	8.388818e-01	22
5687346	1.301086e-03	36
5687347	3.300224e-03	35
5687344	7.600562e-01	23
5687345	3.359055e-01	27
5687358	1.000000e+00	1
5687356	9.999881e-01	11
5687357	1.529320e-04	38
5687354	1.000000e+00	0
5687355	3.245432e-02	32
5687352	1.000000e+00	5
5687353	3.359055e-01	27
5687303	1.529320e-04	38
5687297	9.923267e-01	17
5687298	9.835804e-01	18
5687308	8.881784e-16	50
5687305	7.600562e-01	23
5687304	1.193067e-05	40
5687307	1.000000e+00	3
5687316	1.621870e-08	44
5687317	3.300224e-03	35
5687318	5.817779e-07	42
5687313	8.388818e-01	22
5687315	9.999549e-01	12
5687324	8.881784e-16	50
5687325	8.881784e-16	50
5687326	6.640945e-01	24
5687327	8.881784e-16	50
5687322	2.230891e-10	46
5687323	8.881784e-16	50
5687395	5.946023e-02	31
5687394	6.640945e-01	24
5687399	8.881784e-16	50
5687397	4.529710e-14	49
5687396	1.621870e-08	44
5687403	8.881784e-16	50
5687402	8.881784e-16	50
5687400	1.000000e+00	3
5687407	4.529710e-14	49
5687406	7.600562e-01	23
5687405	4.438624e-01	26
5687404	1.000000e+00	5
5687410	8.881784e-16	50
5687408	2.230891e-10	46
5687409	1.301086e-03	36
5687361	9.998471e-01	13
5687360	1.000000e+00	5
5687362	4.529710e-14	49
5687364	5.561376e-01	25
5687367	8.881784e-16	50
5687366	1.049339e-07	43
5687369	3.245432e-02	32
5687368	1.000000e+00	1
5687371	3.359055e-01	27
5687370	4.438624e-01	26
5687373	1.854161e-11	47
5687372	8.881784e-16	50
5687375	1.000000e+00	2
5687374	1.000000e+00	6
5687378	2.230891e-10	46
5687379	9.999994e-01	9
5687380	8.881784e-16	50
5687381	3.359055e-01	27
5687382	7.600562e-01	23
5687383	5.817779e-07	42
5687384	1.049339e-07	43
5687385	8.881784e-16	50
5687386	9.995319e-01	14
5687387	8.881784e-16	50
5687388	4.510745e-05	39
5687389	1.013194e-01	30
5687391	9.835804e-01	18
5678841	1.000000e+00	1
5678840	1.133316e-12	48
5678843	1.000000e+00	3
5678842	9.923267e-01	17
5678845	7.600562e-01	23
5678844	1.000000e+00	6
5678847	8.986806e-01	21
5678846	1.193067e-05	40
5678861	9.995319e-01	14
5678860	1.000000e+00	4
5678862	9.999881e-01	11
5678857	1.000000e+00	0
5678856	1.000000e+00	0
5678859	1.000000e+00	0
5678858	1.000000e+00	1
5678853	1.000000e+00	1
5678852	1.000000e+00	4
5678855	4.510745e-05	39
5678854	1.000000e+00	2
5678848	8.388818e-01	22
5678851	9.999994e-01	9
5678850	9.998471e-01	13
5678877	1.133316e-12	48
5678872	6.640945e-01	24
5678873	4.529710e-14	49
5678874	3.245432e-02	32
5678875	9.966998e-01	16
5678868	1.000000e+00	1
5678870	3.300224e-03	35
5678871	1.000000e+00	5
5678864	9.923267e-01	17
5678865	5.817779e-07	42
5678866	4.438624e-01	26
5678867	1.000000e+00	5
5678895	8.881784e-16	50
5678893	3.359055e-01	27
5678892	1.000000e+00	0
5678891	1.000000e+00	5
5678890	2.230891e-10	46
5678889	8.881784e-16	50
5678888	1.000000e+00	2
5678887	8.881784e-16	50
5678886	8.881784e-16	50
5678885	1.000000e+00	3
5678884	4.681115e-04	37
5678883	4.681115e-04	37
5678882	8.881784e-16	50
5678881	1.133316e-12	48
5678880	4.438624e-01	26
5678910	1.000000e+00	1
5678911	1.000000e+00	5
5678908	9.999999e-01	8
5678909	1.049339e-07	43
5678906	1.000000e+00	3
5678907	2.230891e-10	46
5678904	9.998471e-01	13
5678905	1.000000e+00	1
5678902	8.881784e-16	50
5678903	4.529710e-14	49
5678901	1.000000e+00	1
5678898	8.881784e-16	50
5678899	9.999994e-01	9
5678896	8.881784e-16	50
5678897	1.000000e+00	3
5678921	1.000000e+00	4
5678920	9.999972e-01	10
5678923	1.000000e+00	6
5678922	9.986989e-01	15
5678925	9.999549e-01	12
5678927	1.000000e+00	0
5678926	9.999972e-01	10
5678912	1.000000e+00	2
5678914	8.881784e-16	50
5678917	1.000000e+00	6
5678916	8.986806e-01	21
5678919	1.301086e-03	36
5678918	1.000000e+00	4
5678936	9.999999e-01	8
5678938	8.881784e-16	50
5678939	1.000000e+00	2
5678941	1.000000e+00	0
5678942	1.529320e-04	38
5678943	1.000000e+00	5
5678928	1.000000e+00	3
5678932	1.000000e+00	5
5678934	9.999549e-01	12
5678955	2.230891e-10	46
5678954	9.999999e-01	8
5678953	9.998471e-01	13
5678952	1.000000e+00	1
5678959	1.049339e-07	43
5678957	8.881784e-16	50
5678956	1.000000e+00	1
5678947	1.000000e+00	2
5678945	9.999972e-01	10
5678944	1.000000e+00	2
5678951	1.301086e-03	36
5678949	9.675457e-01	19
5678970	1.000000e+00	1
5678968	8.881784e-16	50
5678969	8.881784e-16	50
5678972	5.817779e-07	42
5678973	1.000000e+00	2
5678962	7.673339e-03	34
5678960	1.013194e-01	30
5678961	1.621870e-08	44
5678967	1.000000e+00	7
5678964	8.881784e-16	50
5678965	1.000000e+00	6
5678980	9.998471e-01	13
5678982	8.881784e-16	50
5678983	4.438624e-01	26
5678976	1.000000e+00	0
5678977	1.000000e+00	0
5678978	1.000000e+00	2
5678979	7.673339e-03	34
5678988	1.000000e+00	5
5678989	1.000000e+00	1
5678991	1.611182e-01	29
5678984	9.675457e-01	19
5678985	9.986989e-01	15
5678986	9.995319e-01	14
5678987	9.675457e-01	19
5678997	1.529320e-04	38
5678996	9.999999e-01	8
5678999	1.013194e-01	30
5678998	9.998471e-01	13
5678993	1.133316e-12	48
5678995	1.000000e+00	3
5678994	9.405398e-01	20
5679005	1.049339e-07	43
5679004	2.807050e-06	41
5679007	3.300224e-03	35
5679006	1.133316e-12	48
5679001	1.000000e+00	0
5679000	1.133316e-12	48
5679002	6.640945e-01	24
5679014	8.881784e-16	50
5679015	1.611182e-01	29
5679012	4.438624e-01	26
5679013	1.133316e-12	48
5679010	4.529710e-14	49
5679011	2.230891e-10	46
5679008	1.000000e+00	1
5679009	8.388818e-01	22
5679022	1.133316e-12	48
5679020	1.000000e+00	3
5679021	8.881784e-16	50
5679018	9.405398e-01	20
5679019	4.529710e-14	49
5679016	1.529320e-04	38
5679030	8.986806e-01	21
5679029	8.881784e-16	50
5679027	8.881784e-16	50
5679025	1.000000e+00	6
5679024	8.986806e-01	21
5679039	8.881784e-16	50
5679037	9.966998e-01	16
5679035	9.923267e-01	17
5679034	9.966998e-01	16
5679033	1.000000e+00	3
5679032	1.000000e+00	0
5679040	4.529710e-14	49
5679041	1.049339e-07	43
5679042	1.529320e-04	38
5679046	8.986806e-01	21
5679047	5.946023e-02	31
5679048	2.104926e-09	45
5679049	8.881784e-16	50
5679050	1.000000e+00	3
5679051	8.881784e-16	50
5679053	8.881784e-16	50
5679054	1.000000e+00	7
5679057	9.999994e-01	9
5679056	1.000000e+00	0
5679059	1.000000e+00	3
5679058	8.881784e-16	50
5679060	1.000000e+00	0
5679063	9.675457e-01	19
5679062	8.881784e-16	50
5679065	2.230891e-10	46
5679064	4.529710e-14	49
5679067	9.999972e-01	10
5679066	8.881784e-16	50
5679069	1.000000e+00	2
5679068	2.104926e-09	45
5679071	8.881784e-16	50
5679074	1.611182e-01	29
5679075	1.000000e+00	1
5679072	1.641957e-02	33
5679073	9.986989e-01	15
5679083	7.673339e-03	34
5679080	1.000000e+00	3
5679081	1.000000e+00	4
5679086	9.405398e-01	20
5679087	9.999999e-01	8
5679084	5.817779e-07	42
5679085	1.000000e+00	6
5679091	7.673339e-03	34
5679090	5.946023e-02	31
5679089	1.000000e+00	3
5679095	1.000000e+00	7
5679094	1.000000e+00	1
5679093	1.000000e+00	0
5679092	4.510745e-05	39
5679099	1.000000e+00	2
5679098	1.000000e+00	0
5679097	5.561376e-01	25
5679096	4.438624e-01	26
5679103	9.923267e-01	17
5679102	9.995319e-01	14
5679101	8.881784e-16	50
5679818	1.000000e+00	3
5679819	4.529710e-14	49
5679816	1.854161e-11	47
5679817	1.000000e+00	7
5679822	1.000000e+00	4
5679823	1.193067e-05	40
5679820	2.230891e-10	46
5679821	9.999999e-01	8
5679810	1.641957e-02	33
5679811	4.529710e-14	49
5679808	4.510745e-05	39
5679809	8.986806e-01	21
5679814	9.966998e-01	16
5679815	9.999999e-01	8
5679812	1.854161e-11	47
5679813	1.000000e+00	1
5679835	1.000000e+00	4
5679832	9.966998e-01	16
5679839	1.000000e+00	0
5679838	1.000000e+00	0
5679825	1.000000e+00	1
5679824	1.000000e+00	2
5679831	8.881784e-16	50
5679830	2.104926e-09	45
5679829	1.621870e-08	44
5679828	1.621870e-08	44
5679848	1.000000e+00	1
5679849	9.999994e-01	9
5679850	1.000000e+00	4
5679851	1.000000e+00	2
5679852	9.835804e-01	18
5679853	9.995319e-01	14
5679854	1.611182e-01	29
5679855	4.529710e-14	49
5679840	1.000000e+00	4
5679841	9.675457e-01	19
5679842	1.000000e+00	3
5679844	7.600562e-01	23
5679845	1.621870e-08	44
5679847	1.000000e+00	7
5679865	4.529710e-14	49
5679867	2.104926e-09	45
5679866	1.049339e-07	43
5679869	5.817779e-07	42
5679871	1.611182e-01	29
5679856	4.510745e-05	39
5679859	1.049339e-07	43
5679861	3.300224e-03	35
5679863	1.000000e+00	5
5679862	1.000000e+00	6
5679758	9.923267e-01	17
5679756	2.230891e-10	46
5679757	1.000000e+00	6
5679754	4.529710e-14	49
5679755	1.000000e+00	1
5679752	1.301086e-03	36
5679750	1.000000e+00	4
5679751	1.000000e+00	4
5679746	9.986989e-01	15
5679747	1.049339e-07	43
5679744	8.881784e-16	50
5679745	4.529710e-14	49
5679775	1.000000e+00	1
5679774	1.000000e+00	3
5679773	1.133316e-12	48
5679772	1.000000e+00	0
5679770	1.000000e+00	7
5679769	1.000000e+00	0
5679768	9.995319e-01	14
5679767	1.854161e-11	47
5679766	9.999549e-01	12
5679764	1.611182e-01	29
5679763	2.399438e-01	28
5679762	1.000000e+00	0
5679761	1.133316e-12	48
5679760	9.835804e-01	18
5679788	8.986806e-01	21
5679789	6.640945e-01	24
5679790	4.438624e-01	26
5679791	1.000000e+00	5
5679784	9.995319e-01	14
5679785	1.000000e+00	2
5679786	1.000000e+00	5
5679787	8.881784e-16	50
5679780	1.000000e+00	7
5679781	9.999994e-01	9
5679783	9.923267e-01	17
5679776	1.000000e+00	7
5679777	1.000000e+00	0
5679778	1.000000e+00	0
5679779	8.388818e-01	22
5679805	2.230891e-10	46
5679804	1.611182e-01	29
5679807	5.561376e-01	25
5679806	8.881784e-16	50
5679801	9.986989e-01	15
5679800	1.000000e+00	0
5679803	4.438624e-01	26
5679802	2.230891e-10	46
5679797	1.000000e+00	0
5679799	4.438624e-01	26
5679798	1.000000e+00	4
5679793	3.359055e-01	27
5679792	1.000000e+00	1
5679795	1.013194e-01	30
5679794	1.000000e+00	2
5679683	8.881784e-16	50
5679682	1.049339e-07	43
5679681	9.999881e-01	11
5679687	1.621870e-08	44
5679686	1.000000e+00	6
5679685	9.999999e-01	8
5679684	2.104926e-09	45
5679691	2.104926e-09	45
5679690	9.999549e-01	12
5679689	9.999549e-01	12
5679688	2.399438e-01	28
5679695	9.999881e-01	11
5679694	1.854161e-11	47
5679693	4.510745e-05	39
5679699	1.133316e-12	48
5679697	3.359055e-01	27
5679702	1.000000e+00	7
5679703	8.881784e-16	50
5679700	9.999972e-01	10
5679701	1.854161e-11	47
5679706	8.881784e-16	50
5679707	1.854161e-11	47
5679704	9.923267e-01	17
5679705	4.510745e-05	39
5679710	1.621870e-08	44
5679711	9.999881e-01	11
5679708	8.881784e-16	50
5679712	9.998471e-01	13
5679715	1.000000e+00	2
5679714	1.000000e+00	7
5679717	4.529710e-14	49
5679716	7.600562e-01	23
5679719	8.881784e-16	50
5679718	8.881784e-16	50
5679721	2.230891e-10	46
5679720	2.104926e-09	45
5679723	3.359055e-01	27
5679722	8.881784e-16	50
5679724	1.000000e+00	7
5679727	9.999999e-01	8
5679726	3.245432e-02	32
5679728	1.049339e-07	43
5679729	1.000000e+00	4
5679730	2.807050e-06	41
5679731	2.399438e-01	28
5679733	8.881784e-16	50
5679734	2.399438e-01	28
5679735	8.881784e-16	50
5679736	2.230891e-10	46
5679738	5.946023e-02	31
5679739	1.000000e+00	0
5679740	2.104926e-09	45
5679742	8.881784e-16	50
5679743	5.561376e-01	25
5679623	8.881784e-16	50
5679622	9.986989e-01	15
5679621	9.923267e-01	17
5679620	6.640945e-01	24
5679618	2.807050e-06	41
5679617	4.510745e-05	39
5679616	1.000000e+00	0
5679631	1.000000e+00	1
5679630	9.405398e-01	20
5679629	1.000000e+00	4
5679628	1.611182e-01	29
5679627	8.881784e-16	50
5679626	2.399438e-01	28
5679625	4.510745e-05	39
5679624	2.230891e-10	46
5679639	1.000000e+00	0
5679636	9.999994e-01	9
5679637	3.359055e-01	27
5679634	1.000000e+00	5
5679635	1.193067e-05	40
5679633	5.817779e-07	42
5679646	8.881784e-16	50
5679647	9.999999e-01	8
5679644	1.000000e+00	1
5679645	1.000000e+00	5
5679642	1.000000e+00	0
5679640	9.923267e-01	17
5679641	1.000000e+00	4
5679652	1.611182e-01	29
5679655	9.675457e-01	19
5679649	8.881784e-16	50
5679648	2.807050e-06	41
5679651	1.000000e+00	2
5679650	9.986989e-01	15
5679661	1.000000e+00	2
5679660	1.000000e+00	0
5679663	1.000000e+00	0
5679662	1.000000e+00	0
5679657	1.000000e+00	4
5679656	1.000000e+00	0
5679659	1.000000e+00	0
5679668	1.000000e+00	1
5679669	4.529710e-14	49
5679670	2.104926e-09	45
5679671	8.881784e-16	50
5679664	9.999881e-01	11
5679665	4.438624e-01	26
5679667	8.881784e-16	50
5679676	1.013194e-01	30
5679678	1.611182e-01	29
5679672	1.000000e+00	5
5679673	1.000000e+00	1
5679674	1.000000e+00	1
5679675	1.611182e-01	29
5680089	8.881784e-16	50
5680088	8.881784e-16	50
5680091	4.681115e-04	37
5680090	1.529320e-04	38
5680093	9.998471e-01	13
5680095	9.999994e-01	9
5680094	2.104926e-09	45
5680080	9.999999e-01	8
5680083	1.000000e+00	4
5680082	1.000000e+00	6
5680085	1.000000e+00	1
5680084	1.000000e+00	7
5680087	1.000000e+00	6
5680086	1.000000e+00	4
5680072	9.999881e-01	11
5680073	1.000000e+00	4
5680074	1.000000e+00	0
5680075	8.881784e-16	50
5680076	1.000000e+00	0
5680077	9.999994e-01	9
5680078	9.999994e-01	9
5680079	1.000000e+00	0
5680065	9.966998e-01	16
5680066	1.000000e+00	0
5680067	1.000000e+00	0
5680068	1.000000e+00	5
5680069	9.999549e-01	12
5680070	1.000000e+00	0
5680071	9.998471e-01	13
5680123	9.999881e-01	11
5680122	2.104926e-09	45
5680120	1.000000e+00	3
5680127	3.359055e-01	27
5680115	1.193067e-05	40
5680114	8.881784e-16	50
5680113	1.193067e-05	40
5680112	1.000000e+00	3
5680119	1.000000e+00	6
5680117	1.193067e-05	40
5680116	2.230891e-10	46
5680106	1.000000e+00	2
5680107	9.999972e-01	10
5680104	9.999972e-01	10
5680105	8.986806e-01	21
5680110	8.881784e-16	50
5680109	9.999999e-01	8
5680098	6.640945e-01	24
5680099	1.000000e+00	5
5680096	9.995319e-01	14
5680097	6.640945e-01	24
5680102	8.881784e-16	50
5680100	9.998471e-01	13
5680101	4.529710e-14	49
5680029	1.000000e+00	4
5680028	1.000000e+00	3
5680030	3.359055e-01	27
5680025	1.000000e+00	2
5680024	6.640945e-01	24
5680027	1.000000e+00	1
5680021	5.817779e-07	42
5680020	8.986806e-01	21
5680023	1.000000e+00	5
5680022	9.835804e-01	18
5680017	2.104926e-09	45
5680016	1.049339e-07	43
5680019	9.923267e-01	17
5680018	6.640945e-01	24
5680012	2.807050e-06	41
5680014	3.300224e-03	35
5680015	1.641957e-02	33
5680008	1.000000e+00	1
5680009	1.000000e+00	0
5680010	1.000000e+00	3
5680011	1.000000e+00	3
[truncated: 4,747 more rows]
