# Supplementary material for: Translational Selection Is Ubiquitous in Prokaryotes
Source: PLoS Genet. 2010 Jun 24;6(6):e1001004. doi: 10.1371/journal.pgen.1001004 (PMC2891978; doi:10.1371/journal.pgen.1001004)
Supplement: Dataset S1 — OCU/non-OCU gene calls in 461 Bacterial and Archaeal genomes, and summary tables of genome properties and OCU preferences for specific codons. (4.77 MB ZIP) [file pgen.1001004.s001.zip › Dataset_S1_Bacteria/Acidiphilium_cryptum_JF-5.arff.ocuGenes]

GeneID	signTest_p	ocuProbWinCnt
5158911	5.817779e-07	42
5159547	8.881784e-16	50
5159546	4.510745e-05	39
5159545	4.529710e-14	49
5159544	2.104926e-09	45
5159551	9.999549e-01	12
5159550	1.301086e-03	36
5159549	1.000000e+00	1
5159548	2.807050e-06	41
5159539	1.000000e+00	6
5159538	1.000000e+00	6
5159537	9.923267e-01	17
5159536	5.817779e-07	42
5159543	1.000000e+00	5
5159542	7.673339e-03	34
5159541	8.986806e-01	21
5159540	9.986989e-01	15
5159530	1.000000e+00	5
5159531	1.000000e+00	4
5159528	9.999881e-01	11
5159529	6.640945e-01	24
5159534	9.966998e-01	16
5159535	1.301086e-03	36
5159532	1.000000e+00	6
5159533	8.881784e-16	50
5159522	1.000000e+00	7
5159523	1.854161e-11	47
5159520	9.835804e-01	18
5159526	4.510745e-05	39
5159527	1.621870e-08	44
5159524	9.999999e-01	8
5159525	9.998471e-01	13
5159513	9.999994e-01	9
5159512	1.000000e+00	0
5159515	2.399438e-01	28
5159514	9.405398e-01	20
5159517	1.000000e+00	0
5159516	1.000000e+00	6
5159519	1.000000e+00	0
5159518	2.399438e-01	28
5159505	1.301086e-03	36
5159504	5.817779e-07	42
5159507	4.510745e-05	39
5159506	9.986989e-01	15
5159509	9.999972e-01	10
5159508	1.621870e-08	44
5159511	9.995319e-01	14
5159510	1.013194e-01	30
5159496	7.673339e-03	34
5159497	1.529320e-04	38
5159498	9.998471e-01	13
5159499	8.881784e-16	50
5159500	1.641957e-02	33
5159501	2.399438e-01	28
5159502	7.600562e-01	23
5159503	3.245432e-02	32
5159488	1.000000e+00	2
5159489	4.529710e-14	49
5159490	9.999999e-01	8
5159491	1.000000e+00	2
5159492	1.000000e+00	1
5159494	1.611182e-01	29
5159495	1.529320e-04	38
5159487	2.399438e-01	28
5159485	8.881784e-16	50
5159484	8.881784e-16	50
5159483	1.049339e-07	43
5159482	1.000000e+00	4
5159481	8.881784e-16	50
5159480	7.673339e-03	34
5159479	2.807050e-06	41
5159478	1.000000e+00	4
5159477	1.621870e-08	44
5159476	4.529710e-14	49
5159475	4.510745e-05	39
5159474	1.000000e+00	4
5159473	8.881784e-16	50
5159472	1.529320e-04	38
5159470	8.881784e-16	50
5159471	1.611182e-01	29
5159468	1.529320e-04	38
5159469	4.529710e-14	49
5159466	2.104926e-09	45
5159467	8.881784e-16	50
5159464	5.817779e-07	42
5159465	2.399438e-01	28
5159462	1.000000e+00	4
5159463	5.817779e-07	42
5159460	9.995319e-01	14
5159461	1.000000e+00	6
5159458	1.000000e+00	4
5159459	8.881784e-16	50
5159456	1.000000e+00	2
5159457	8.881784e-16	50
5159453	1.000000e+00	3
5159452	1.641957e-02	33
5159455	2.399438e-01	28
5159454	1.000000e+00	1
5159449	1.000000e+00	0
5159448	8.881784e-16	50
5159451	5.561376e-01	25
5159450	1.621870e-08	44
5159445	1.000000e+00	6
5159444	1.000000e+00	4
5159447	8.881784e-16	50
5159446	1.000000e+00	7
5159441	1.641957e-02	33
5159440	4.529710e-14	49
5159443	2.807050e-06	41
5159436	4.529710e-14	49
5159437	4.529710e-14	49
5159438	3.359055e-01	27
5159439	1.133316e-12	48
5159432	8.881784e-16	50
5159433	1.049339e-07	43
5159435	1.621870e-08	44
5159428	8.881784e-16	50
5159429	8.881784e-16	50
5159430	2.230891e-10	46
5159431	8.881784e-16	50
5159425	1.000000e+00	5
5159426	8.881784e-16	50
5159427	8.881784e-16	50
5159667	9.405398e-01	20
5159664	7.600562e-01	23
5159670	8.881784e-16	50
5159671	1.854161e-11	47
5159668	8.881784e-16	50
5159669	9.999972e-01	10
5159675	9.999549e-01	12
5159672	2.399438e-01	28
5159673	1.049339e-07	43
5159678	2.104926e-09	45
5159679	1.000000e+00	2
5159676	3.245432e-02	32
5159677	1.013194e-01	30
5159651	9.675457e-01	19
5159650	8.986806e-01	21
5159649	5.946023e-02	31
5159648	1.000000e+00	4
5159655	5.946023e-02	31
5159654	9.966998e-01	16
5159653	1.000000e+00	2
5159652	1.000000e+00	4
5159659	3.359055e-01	27
5159658	9.405398e-01	20
5159657	8.881784e-16	50
5159656	4.510745e-05	39
5159663	3.359055e-01	27
5159662	9.999881e-01	11
5159661	1.611182e-01	29
5159660	2.104926e-09	45
5159632	1.000000e+00	4
5159633	3.245432e-02	32
5159634	6.640945e-01	24
5159635	1.000000e+00	2
5159636	3.300224e-03	35
5159637	9.998471e-01	13
5159638	9.999881e-01	11
5159639	1.000000e+00	2
5159640	9.405398e-01	20
5159641	9.923267e-01	17
5159642	1.049339e-07	43
5159643	8.881784e-16	50
5159644	1.000000e+00	2
5159645	1.000000e+00	4
5159646	9.675457e-01	19
5159647	9.999972e-01	10
5159617	1.193067e-05	40
5159616	1.000000e+00	6
5159619	1.133316e-12	48
5159618	1.049339e-07	43
5159621	9.405398e-01	20
5159620	9.999972e-01	10
5159623	1.000000e+00	0
5159622	1.000000e+00	0
5159625	8.881784e-16	50
5159624	8.881784e-16	50
5159627	4.681115e-04	37
5159626	9.835804e-01	18
5159628	1.641957e-02	33
5159631	9.999549e-01	12
5159630	7.600562e-01	23
5159606	9.986989e-01	15
5159607	9.835804e-01	18
5159604	3.300224e-03	35
5159605	1.611182e-01	29
5159602	1.000000e+00	0
5159603	9.999881e-01	11
5159600	1.133316e-12	48
5159601	8.881784e-16	50
5159614	9.999972e-01	10
5159615	1.000000e+00	2
5159612	8.881784e-16	50
5159613	8.881784e-16	50
5159610	1.049339e-07	43
5159608	1.000000e+00	4
5159609	8.388818e-01	22
5159591	8.881784e-16	50
5159590	1.000000e+00	5
5159589	1.133316e-12	48
5159588	4.438624e-01	26
5159587	1.193067e-05	40
5159586	1.000000e+00	0
5159585	1.133316e-12	48
5159584	9.995319e-01	14
5159599	1.611182e-01	29
5159598	5.817779e-07	42
5159597	1.000000e+00	4
5159596	8.881784e-16	50
5159595	1.000000e+00	1
5159594	9.999999e-01	8
5159593	1.000000e+00	4
5159592	7.600562e-01	23
5159572	9.405398e-01	20
5159573	1.621870e-08	44
5159574	1.133316e-12	48
5159575	1.529320e-04	38
5159568	2.399438e-01	28
5159569	8.881784e-16	50
5159570	4.529710e-14	49
5159571	1.133316e-12	48
5159580	8.388818e-01	22
5159581	1.621870e-08	44
5159582	3.300224e-03	35
5159583	1.000000e+00	3
5159576	8.881784e-16	50
5159577	8.881784e-16	50
5159578	4.529710e-14	49
5159579	1.000000e+00	2
5159557	1.193067e-05	40
5159556	9.995319e-01	14
5159559	1.000000e+00	3
5159558	1.000000e+00	3
5159553	1.301086e-03	36
5159552	9.835804e-01	18
5159555	9.999972e-01	10
5159554	1.000000e+00	5
5159565	1.000000e+00	6
5159564	9.995319e-01	14
5159567	8.881784e-16	50
5159566	2.230891e-10	46
5159561	1.621870e-08	44
5159560	9.999994e-01	9
5159563	1.049339e-07	43
5159562	1.611182e-01	29
5159784	4.510745e-05	39
5159785	1.611182e-01	29
5159786	4.510745e-05	39
5159787	5.561376e-01	25
5159788	9.999999e-01	8
5159790	5.561376e-01	25
5159791	1.301086e-03	36
5159776	9.675457e-01	19
5159777	8.881784e-16	50
5159778	8.881784e-16	50
5159779	9.999881e-01	11
5159780	1.529320e-04	38
5159781	6.640945e-01	24
5159782	2.104926e-09	45
5159783	6.640945e-01	24
5159801	8.881784e-16	50
5159800	1.000000e+00	2
5159803	9.835804e-01	18
5159802	8.881784e-16	50
5159805	9.923267e-01	17
5159804	9.405398e-01	20
5159807	9.835804e-01	18
5159806	2.104926e-09	45
5159792	1.000000e+00	6
5159795	1.000000e+00	0
5159794	4.681115e-04	37
5159797	1.049339e-07	43
5159796	1.000000e+00	3
5159799	1.000000e+00	6
5159798	8.881784e-16	50
5159754	1.013194e-01	30
5159755	8.881784e-16	50
5159752	9.999994e-01	9
5159753	1.000000e+00	3
5159758	1.000000e+00	2
5159759	1.133316e-12	48
5159756	9.835804e-01	18
5159757	1.621870e-08	44
5159746	4.529710e-14	49
5159747	9.999549e-01	12
5159744	1.000000e+00	4
5159745	9.835804e-01	18
5159750	9.966998e-01	16
5159751	4.510745e-05	39
5159748	9.966998e-01	16
5159749	4.529710e-14	49
5159770	1.000000e+00	2
5159769	8.881784e-16	50
5159768	1.193067e-05	40
5159774	3.300224e-03	35
5159773	1.000000e+00	2
5159772	5.817779e-07	42
5159763	1.000000e+00	2
5159762	1.000000e+00	0
5159761	8.881784e-16	50
5159760	8.881784e-16	50
5159767	9.966998e-01	16
5159766	1.000000e+00	5
5159765	9.999972e-01	10
5159724	9.998471e-01	13
5159725	9.999881e-01	11
5159727	3.245432e-02	32
5159720	1.000000e+00	3
5159721	8.881784e-16	50
5159722	1.000000e+00	1
5159723	8.881784e-16	50
5159716	1.000000e+00	3
5159717	3.300224e-03	35
5159718	3.359055e-01	27
5159719	2.807050e-06	41
5159712	9.995319e-01	14
5159713	9.999881e-01	11
5159714	1.000000e+00	6
5159715	8.881784e-16	50
5159741	9.999881e-01	11
5159740	2.399438e-01	28
5159743	1.000000e+00	5
5159742	1.000000e+00	1
5159737	1.000000e+00	6
5159736	1.621870e-08	44
5159739	1.000000e+00	2
5159738	8.881784e-16	50
5159733	8.881784e-16	50
5159732	7.673339e-03	34
5159735	9.986989e-01	15
5159734	4.438624e-01	26
5159729	4.438624e-01	26
5159728	1.854161e-11	47
5159731	9.999994e-01	9
5159730	9.923267e-01	17
5159695	6.640945e-01	24
5159692	8.881784e-16	50
5159693	1.529320e-04	38
5159690	1.529320e-04	38
5159691	8.881784e-16	50
5159688	9.986989e-01	15
5159689	1.000000e+00	7
5159686	1.049339e-07	43
5159687	1.000000e+00	2
5159684	5.946023e-02	31
5159685	4.681115e-04	37
5159682	1.000000e+00	7
5159683	9.999999e-01	8
5159681	1.301086e-03	36
5159711	9.999549e-01	12
5159709	9.835804e-01	18
5159708	1.611182e-01	29
5159707	9.999549e-01	12
5159706	9.966998e-01	16
5159705	3.300224e-03	35
5159704	1.000000e+00	2
5159703	2.230891e-10	46
5159702	9.999881e-01	11
5159701	4.438624e-01	26
5159699	8.881784e-16	50
5159698	3.300224e-03	35
5159697	4.529710e-14	49
5159696	4.529710e-14	49
5159905	5.561376e-01	25
5159904	8.881784e-16	50
5159907	1.000000e+00	0
5159909	9.923267e-01	17
5159908	1.000000e+00	2
5159911	1.049339e-07	43
5159910	9.995319e-01	14
5159913	1.000000e+00	7
5159912	1.641957e-02	33
5159915	2.230891e-10	46
5159914	8.881784e-16	50
5159917	9.999881e-01	11
5159916	1.854161e-11	47
5159919	8.881784e-16	50
5159918	9.999972e-01	10
5159920	1.000000e+00	0
5159921	9.995319e-01	14
5159923	2.807050e-06	41
5159924	9.999994e-01	9
5159925	1.000000e+00	4
5159926	7.600562e-01	23
5159927	9.999972e-01	10
5159928	9.835804e-01	18
5159929	1.000000e+00	6
5159930	1.301086e-03	36
5159932	2.230891e-10	46
5159933	5.946023e-02	31
5159934	9.999999e-01	8
5159875	8.881784e-16	50
5159874	8.881784e-16	50
5159873	9.999972e-01	10
5159872	2.104926e-09	45
5159879	5.817779e-07	42
5159878	9.986989e-01	15
5159877	1.000000e+00	3
5159876	9.966998e-01	16
5159883	1.854161e-11	47
5159882	1.854161e-11	47
5159881	9.999999e-01	8
5159880	9.995319e-01	14
5159887	8.881784e-16	50
5159886	1.000000e+00	4
5159885	9.999999e-01	8
5159884	5.817779e-07	42
5159890	1.000000e+00	5
5159891	2.104926e-09	45
5159889	9.999994e-01	9
5159894	8.388818e-01	22
5159895	7.600562e-01	23
5159892	4.438624e-01	26
5159893	1.854161e-11	47
5159898	4.529710e-14	49
5159899	9.923267e-01	17
5159896	8.881784e-16	50
5159897	1.193067e-05	40
5159902	7.600562e-01	23
5159903	1.133316e-12	48
5159900	2.399438e-01	28
5159901	1.621870e-08	44
5159845	4.529710e-14	49
5159844	9.995319e-01	14
5159847	1.000000e+00	4
5159846	5.561376e-01	25
5159841	9.999881e-01	11
5159840	4.529710e-14	49
5159843	5.561376e-01	25
5159842	9.999549e-01	12
5159853	9.986989e-01	15
5159852	4.510745e-05	39
5159855	1.000000e+00	0
5159854	1.013194e-01	30
5159849	4.510745e-05	39
5159848	1.000000e+00	3
5159851	5.817779e-07	42
5159850	1.000000e+00	4
5159860	9.923267e-01	17
5159861	1.529320e-04	38
5159862	9.999999e-01	8
5159863	9.998471e-01	13
5159856	9.999994e-01	9
5159857	9.999972e-01	10
5159858	1.301086e-03	36
5159859	8.881784e-16	50
5159868	8.881784e-16	50
5159869	9.999994e-01	9
5159870	1.000000e+00	4
5159864	8.881784e-16	50
5159865	8.881784e-16	50
5159866	1.000000e+00	1
5159867	9.966998e-01	16
5159815	4.510745e-05	39
5159814	2.104926e-09	45
5159813	5.561376e-01	25
5159812	1.000000e+00	7
5159811	4.681115e-04	37
5159810	1.000000e+00	4
5159809	4.510745e-05	39
5159808	1.000000e+00	0
5159823	1.000000e+00	5
5159822	9.999972e-01	10
5159821	9.986989e-01	15
5159820	8.881784e-16	50
5159819	9.675457e-01	19
5159818	1.611182e-01	29
5159817	1.529320e-04	38
5159816	8.881784e-16	50
5159830	2.104926e-09	45
5159828	1.000000e+00	2
5159829	1.000000e+00	7
5159826	6.640945e-01	24
5159827	1.000000e+00	6
5159825	1.000000e+00	2
5159838	1.000000e+00	6
5159839	3.245432e-02	32
5159836	1.854161e-11	47
5159837	1.000000e+00	0
5159834	1.000000e+00	0
5159835	1.000000e+00	5
5159832	8.881784e-16	50
5159833	1.000000e+00	2
5159005	8.881784e-16	50
5159007	5.946023e-02	31
5159001	1.621870e-08	44
5159000	8.881784e-16	50
5159003	2.807050e-06	41
5159002	6.640945e-01	24
5158997	9.923267e-01	17
5158996	8.881784e-16	50
5158999	3.300224e-03	35
5158998	2.230891e-10	46
5158995	3.300224e-03	35
5158994	8.881784e-16	50
5158988	8.881784e-16	50
5158989	1.000000e+00	1
5158991	9.405398e-01	20
5158985	1.301086e-03	36
5158986	4.529710e-14	49
5158987	1.000000e+00	1
5158981	8.986806e-01	21
5158982	4.529710e-14	49
5158983	1.000000e+00	2
5158978	1.000000e+00	4
5158979	1.193067e-05	40
5159039	8.881784e-16	50
5159038	9.986989e-01	15
5159037	8.881784e-16	50
5159036	9.999881e-01	11
5159035	1.000000e+00	4
5159034	3.300224e-03	35
5159033	8.881784e-16	50
5159032	8.881784e-16	50
5159031	3.245432e-02	32
5159030	4.438624e-01	26
5159029	1.000000e+00	6
5159028	1.000000e+00	3
5159027	1.000000e+00	5
5159026	1.000000e+00	5
5159025	3.245432e-02	32
5159022	1.133316e-12	48
5159023	8.881784e-16	50
5159020	8.881784e-16	50
5159021	1.000000e+00	2
5159018	9.675457e-01	19
5159019	1.000000e+00	6
5159016	2.807050e-06	41
5159017	1.000000e+00	4
5159012	1.854161e-11	47
5159013	1.000000e+00	2
5159010	1.301086e-03	36
5159008	7.673339e-03	34
5159009	8.881784e-16	50
5158937	4.529710e-14	49
5158936	8.881784e-16	50
5158939	1.000000e+00	7
5158938	1.000000e+00	1
5158941	9.999994e-01	9
5158940	2.230891e-10	46
5158943	9.998471e-01	13
5158942	1.000000e+00	5
5158929	5.817779e-07	42
5158928	9.999999e-01	8
5158931	5.561376e-01	25
5158930	8.881784e-16	50
5158933	2.230891e-10	46
5158932	9.999972e-01	10
5158935	6.640945e-01	24
5158934	9.995319e-01	14
5158920	9.999999e-01	8
5158921	3.300224e-03	35
5158922	1.854161e-11	47
5158923	1.854161e-11	47
5158924	1.049339e-07	43
5158925	1.000000e+00	4
5158926	7.600562e-01	23
5158927	9.966998e-01	16
5158912	8.881784e-16	50
5158913	4.681115e-04	37
5158914	1.000000e+00	7
5158915	9.995319e-01	14
5158916	1.000000e+00	4
5158917	1.000000e+00	3
5158918	1.000000e+00	6
5158971	1.000000e+00	2
5158970	1.000000e+00	4
5158969	4.529710e-14	49
5158968	5.561376e-01	25
5158975	1.000000e+00	0
5158973	1.000000e+00	5
5158972	1.000000e+00	7
5158962	3.300224e-03	35
5158960	9.675457e-01	19
5158967	1.000000e+00	7
5158966	1.854161e-11	47
5158965	9.999994e-01	9
5158964	4.510745e-05	39
5158955	9.675457e-01	19
5158952	1.000000e+00	4
5158953	5.946023e-02	31
5158958	6.640945e-01	24
5158959	8.881784e-16	50
5158956	8.881784e-16	50
5158957	4.529710e-14	49
5158946	9.999994e-01	9
5158947	1.000000e+00	4
5158944	2.104926e-09	45
5158945	4.681115e-04	37
5158950	8.881784e-16	50
5158951	1.000000e+00	0
5158948	4.438624e-01	26
5158949	1.854161e-11	47
5159124	9.835804e-01	18
5159125	1.133316e-12	48
5159126	9.999881e-01	11
5159127	1.133316e-12	48
5159120	4.510745e-05	39
5159121	9.998471e-01	13
5159122	7.600562e-01	23
5159123	1.000000e+00	2
5159132	1.854161e-11	47
5159133	1.854161e-11	47
5159134	1.000000e+00	4
5159135	9.999999e-01	8
5159128	8.388818e-01	22
5159129	4.529710e-14	49
5159131	1.133316e-12	48
5159109	4.681115e-04	37
5159108	8.881784e-16	50
5159111	1.013194e-01	30
5159110	2.104926e-09	45
5159105	2.807050e-06	41
5159104	2.104926e-09	45
5159107	5.817779e-07	42
5159106	5.946023e-02	31
5159117	4.529710e-14	49
5159116	1.641957e-02	33
5159119	3.359055e-01	27
5159118	9.999549e-01	12
5159113	9.966998e-01	16
5159112	6.640945e-01	24
5159115	2.807050e-06	41
5159158	8.986806e-01	21
5159159	8.881784e-16	50
5159156	9.999549e-01	12
5159157	5.817779e-07	42
5159154	9.995319e-01	14
5159155	1.133316e-12	48
5159152	1.013194e-01	30
5159153	9.999881e-01	11
5159166	1.854161e-11	47
5159167	8.881784e-16	50
5159164	8.881784e-16	50
5159165	4.438624e-01	26
5159162	4.681115e-04	37
5159163	1.529320e-04	38
5159160	2.807050e-06	41
5159161	1.000000e+00	2
5159143	8.881784e-16	50
5159142	5.946023e-02	31
5159141	1.529320e-04	38
5159140	2.399438e-01	28
5159139	9.995319e-01	14
5159138	1.133316e-12	48
5159137	1.641957e-02	33
5159136	8.881784e-16	50
5159151	8.881784e-16	50
5159150	1.621870e-08	44
5159149	8.881784e-16	50
5159148	1.013194e-01	30
5159147	1.049339e-07	43
5159146	1.621870e-08	44
5159145	5.946023e-02	31
5159144	9.675457e-01	19
5159056	1.000000e+00	5
5159058	2.807050e-06	41
5159059	1.000000e+00	4
5159060	1.000000e+00	4
5159061	9.835804e-01	18
5159062	8.881784e-16	50
5159063	3.300224e-03	35
5159064	9.835804e-01	18
5159065	7.600562e-01	23
5159066	8.881784e-16	50
5159067	8.881784e-16	50
5159068	1.000000e+00	1
5159069	4.510745e-05	39
5159070	2.230891e-10	46
5159071	3.300224e-03	35
5159041	9.923267e-01	17
5159040	9.999549e-01	12
5159043	9.999881e-01	11
5159042	4.529710e-14	49
5159045	9.999972e-01	10
5159044	4.529710e-14	49
5159047	9.675457e-01	19
5159049	8.388818e-01	22
5159048	9.835804e-01	18
5159051	9.999994e-01	9
5159053	9.999549e-01	12
5159055	4.529710e-14	49
5159054	4.510745e-05	39
5159090	8.881784e-16	50
5159091	8.881784e-16	50
5159088	1.000000e+00	3
5159089	9.995319e-01	14
5159094	1.000000e+00	4
5159095	8.881784e-16	50
5159092	8.881784e-16	50
5159093	3.245432e-02	32
5159099	8.881784e-16	50
5159096	4.529710e-14	49
5159097	7.600562e-01	23
5159102	5.817779e-07	42
5159103	4.529710e-14	49
5159100	9.986989e-01	15
5159075	8.881784e-16	50
5159074	1.193067e-05	40
5159073	1.000000e+00	2
5159072	1.000000e+00	4
5159079	7.673339e-03	34
5159078	1.000000e+00	3
5159077	8.881784e-16	50
5159076	7.673339e-03	34
5159082	4.529710e-14	49
5159081	9.923267e-01	17
5159080	1.000000e+00	2
5159087	7.600562e-01	23
5159086	4.438624e-01	26
5159085	9.998471e-01	13
5159084	1.000000e+00	6
5159246	1.000000e+00	2
5159247	1.000000e+00	7
5159244	1.000000e+00	4
5159245	9.999999e-01	8
5159242	9.675457e-01	19
5159243	5.946023e-02	31
5159240	9.405398e-01	20
5159241	8.881784e-16	50
5159238	1.193067e-05	40
5159239	9.835804e-01	18
5159236	3.245432e-02	32
5159237	1.641957e-02	33
5159234	9.405398e-01	20
5159235	7.673339e-03	34
5159232	4.529710e-14	49
5159233	1.854161e-11	47
5159263	9.999549e-01	12
5159262	5.946023e-02	31
5159261	1.000000e+00	3
5159260	9.998471e-01	13
5159258	9.999972e-01	10
5159257	8.881784e-16	50
5159256	1.013194e-01	30
5159255	8.881784e-16	50
5159254	1.621870e-08	44
5159253	2.399438e-01	28
5159252	9.999972e-01	10
5159251	1.000000e+00	7
5159250	1.000000e+00	4
5159249	9.999881e-01	11
5159248	1.854161e-11	47
5159276	1.000000e+00	6
5159277	8.881784e-16	50
5159278	1.641957e-02	33
5159279	8.881784e-16	50
5159272	7.673339e-03	34
5159273	1.133316e-12	48
5159274	9.995319e-01	14
5159275	8.881784e-16	50
5159268	2.807050e-06	41
5159269	8.881784e-16	50
5159270	2.399438e-01	28
5159271	9.999972e-01	10
5159264	2.399438e-01	28
5159265	1.529320e-04	38
5159266	1.000000e+00	2
5159267	1.000000e+00	1
5159293	9.923267e-01	17
5159292	9.998471e-01	13
5159295	1.000000e+00	0
5159294	2.104926e-09	45
5159289	8.986806e-01	21
5159291	8.986806e-01	21
5159290	1.000000e+00	6
5159285	1.000000e+00	5
5159284	9.999549e-01	12
5159287	1.000000e+00	4
5159286	9.998471e-01	13
5159280	9.835804e-01	18
5159283	8.881784e-16	50
5159282	9.405398e-01	20
5159178	1.854161e-11	47
5159179	1.133316e-12	48
5159176	9.675457e-01	19
5159177	1.000000e+00	1
5159182	1.000000e+00	6
5159183	9.998471e-01	13
5159181	5.561376e-01	25
5159170	8.881784e-16	50
5159171	1.000000e+00	7
5159168	2.104926e-09	45
5159169	7.600562e-01	23
5159174	3.245432e-02	32
5159172	1.000000e+00	4
5159194	7.673339e-03	34
5159193	1.193067e-05	40
5159192	9.966998e-01	16
5159199	1.000000e+00	3
5159198	9.998471e-01	13
5159196	8.881784e-16	50
5159187	1.000000e+00	6
5159186	9.986989e-01	15
5159185	1.000000e+00	1
5159184	1.000000e+00	6
5159191	1.000000e+00	2
5159190	4.529710e-14	49
5159189	8.881784e-16	50
5159188	8.881784e-16	50
5159208	1.133316e-12	48
5159209	8.881784e-16	50
5159210	9.966998e-01	16
5159212	9.999972e-01	10
5159213	1.621870e-08	44
5159214	9.999994e-01	9
5159215	1.049339e-07	43
5159200	4.681115e-04	37
5159201	4.529710e-14	49
5159202	1.193067e-05	40
5159203	5.817779e-07	42
5159204	8.881784e-16	50
5159205	1.000000e+00	5
5159206	9.675457e-01	19
5159207	1.000000e+00	3
5159224	7.600562e-01	23
5159227	4.438624e-01	26
5159226	8.881784e-16	50
5159229	3.359055e-01	27
5159228	8.881784e-16	50
5159231	1.000000e+00	6
5159230	8.881784e-16	50
5159217	9.966998e-01	16
5159216	1.000000e+00	5
5159219	1.000000e+00	1
5159218	4.529710e-14	49
5159221	5.817779e-07	42
5159220	9.999972e-01	10
5159223	1.133316e-12	48
5159222	4.510745e-05	39
5159367	1.000000e+00	5
5159366	1.301086e-03	36
5159365	1.611182e-01	29
5159364	8.881784e-16	50
5159363	9.995319e-01	14
5159362	4.529710e-14	49
5159361	9.966998e-01	16
5159360	1.000000e+00	3
5159375	5.817779e-07	42
5159374	1.000000e+00	2
5159373	9.675457e-01	19
5159372	4.529710e-14	49
5159371	9.995319e-01	14
5159370	4.438624e-01	26
5159369	1.049339e-07	43
5159368	9.986989e-01	15
5159382	2.807050e-06	41
5159383	1.000000e+00	7
5159380	1.641957e-02	33
5159381	8.881784e-16	50
5159378	9.999999e-01	8
5159379	1.641957e-02	33
5159377	1.854161e-11	47
5159390	4.529710e-14	49
5159391	9.999881e-01	11
5159388	3.245432e-02	32
5159389	1.529320e-04	38
5159386	1.133316e-12	48
5159387	8.881784e-16	50
5159384	8.881784e-16	50
5159385	1.000000e+00	5
5159397	1.133316e-12	48
5159396	9.999972e-01	10
5159398	1.000000e+00	6
5159392	1.000000e+00	4
5159395	9.923267e-01	17
5159394	9.966998e-01	16
5159405	1.000000e+00	1
5159404	8.881784e-16	50
5159407	8.881784e-16	50
5159406	1.621870e-08	44
5159401	8.881784e-16	50
5159400	9.999994e-01	9
5159403	9.999994e-01	9
5159402	1.000000e+00	4
5159412	4.438624e-01	26
5159413	8.881784e-16	50
5159414	1.133316e-12	48
5159415	2.230891e-10	46
5159409	7.673339e-03	34
5159410	9.999999e-01	8
5159411	9.986989e-01	15
5159420	2.807050e-06	41
5159421	3.359055e-01	27
5159422	1.133316e-12	48
5159417	4.529710e-14	49
5159418	9.835804e-01	18
5159419	1.621870e-08	44
5159299	9.923267e-01	17
5159298	9.998471e-01	13
5159297	9.999999e-01	8
5159296	9.966998e-01	16
5159303	1.000000e+00	1
5159302	8.881784e-16	50
5159301	8.881784e-16	50
5159300	3.359055e-01	27
5159307	2.104926e-09	45
5159306	2.104926e-09	45
5159305	1.529320e-04	38
5159304	9.999994e-01	9
5159311	9.986989e-01	15
5159310	1.000000e+00	0
5159309	1.000000e+00	4
5159308	8.881784e-16	50
5159314	3.245432e-02	32
5159315	1.013194e-01	30
5159312	1.621870e-08	44
5159313	1.000000e+00	4
5159318	9.999994e-01	9
5159319	8.881784e-16	50
5159316	9.999881e-01	11
5159317	6.640945e-01	24
5159322	3.300224e-03	35
5159323	1.049339e-07	43
5159320	1.621870e-08	44
5159321	1.000000e+00	2
5159326	9.986989e-01	15
5159327	9.999994e-01	9
5159324	1.529320e-04	38
5159325	9.999999e-01	8
5159329	3.359055e-01	27
5159328	4.529710e-14	49
5159331	8.881784e-16	50
5159330	4.529710e-14	49
5159333	9.998471e-01	13
5159335	9.835804e-01	18
5159334	9.998471e-01	13
5159337	9.999994e-01	9
5159336	4.510745e-05	39
5159339	1.000000e+00	1
5159338	9.405398e-01	20
5159341	8.388818e-01	22
5159340	1.000000e+00	4
5159343	5.561376e-01	25
5159342	9.998471e-01	13
5159344	8.881784e-16	50
5159345	8.881784e-16	50
5159346	8.881784e-16	50
5159347	9.999994e-01	9
5159348	1.000000e+00	6
5159349	7.600562e-01	23
5159350	8.881784e-16	50
5159351	8.986806e-01	21
5159352	1.000000e+00	6
5159354	1.000000e+00	0
5159355	9.999999e-01	8
5159356	9.966998e-01	16
5159357	8.986806e-01	21
5159358	5.817779e-07	42
5159359	9.999994e-01	9
5160503	1.000000e+00	0
5160502	1.133316e-12	48
5160501	4.529710e-14	49
5160500	8.881784e-16	50
5160499	7.600562e-01	23
5160498	1.000000e+00	2
5160497	1.000000e+00	0
5160496	4.681115e-04	37
5160511	9.999972e-01	10
5160508	4.529710e-14	49
5160507	9.923267e-01	17
5160506	1.000000e+00	2
5160505	1.000000e+00	3
5160504	1.000000e+00	0
5160486	1.000000e+00	3
5160487	4.529710e-14	49
5160484	8.881784e-16	50
5160485	2.399438e-01	28
5160482	1.000000e+00	4
5160483	1.621870e-08	44
5160480	1.000000e+00	0
5160481	9.998471e-01	13
5160494	2.399438e-01	28
5160495	1.000000e+00	7
5160492	1.000000e+00	1
5160493	1.000000e+00	2
5160490	1.000000e+00	5
5160491	6.640945e-01	24
5160488	8.986806e-01	21
5160489	8.881784e-16	50
5160468	4.510745e-05	39
5160471	4.438624e-01	26
5160470	3.300224e-03	35
5160465	1.000000e+00	5
5160464	5.561376e-01	25
5160467	1.133316e-12	48
5160466	9.999549e-01	12
5160477	9.999972e-01	10
5160476	9.999994e-01	9
5160479	5.561376e-01	25
5160478	1.000000e+00	3
5160473	1.854161e-11	47
5160472	3.359055e-01	27
5160475	9.835804e-01	18
5160474	1.000000e+00	6
5160452	9.966998e-01	16
5160453	1.049339e-07	43
5160454	3.359055e-01	27
5160455	2.807050e-06	41
5160449	1.000000e+00	4
5160450	9.999549e-01	12
5160451	8.881784e-16	50
5160460	8.881784e-16	50
5160461	4.510745e-05	39
5160463	2.807050e-06	41
5160456	8.881784e-16	50
5160457	1.000000e+00	2
5160458	9.999999e-01	8
5160459	7.600562e-01	23
5160563	1.000000e+00	6
5160562	1.854161e-11	47
5160560	1.000000e+00	0
5160567	1.000000e+00	0
5160566	1.000000e+00	3
5160565	1.049339e-07	43
5160564	1.000000e+00	7
5160571	1.000000e+00	1
5160570	8.881784e-16	50
5160569	3.359055e-01	27
5160568	3.245432e-02	32
5160575	5.561376e-01	25
5160574	8.881784e-16	50
5160573	8.881784e-16	50
5160572	3.300224e-03	35
5160546	1.000000e+00	1
5160547	2.104926e-09	45
5160544	5.946023e-02	31
5160545	1.000000e+00	1
5160550	1.000000e+00	2
5160551	2.399438e-01	28
5160548	2.104926e-09	45
5160549	9.405398e-01	20
5160554	1.000000e+00	0
5160555	1.641957e-02	33
5160552	1.000000e+00	2
5160553	1.000000e+00	0
5160558	2.104926e-09	45
5160559	1.000000e+00	1
5160556	1.621870e-08	44
5160557	9.405398e-01	20
5160529	9.999972e-01	10
5160528	9.999549e-01	12
5160531	7.600562e-01	23
5160530	2.807050e-06	41
5160533	4.529710e-14	49
5160532	8.881784e-16	50
5160535	1.000000e+00	2
5160534	9.995319e-01	14
5160537	1.133316e-12	48
5160536	1.133316e-12	48
5160539	3.245432e-02	32
5160538	8.881784e-16	50
5160541	1.529320e-04	38
5160540	1.301086e-03	36
5160543	8.881784e-16	50
5160542	1.000000e+00	4
5160512	1.000000e+00	0
5160513	2.230891e-10	46
5160514	1.611182e-01	29
5160515	1.611182e-01	29
5160516	4.529710e-14	49
5160517	1.000000e+00	5
5160518	1.000000e+00	1
5160519	1.854161e-11	47
5160520	2.230891e-10	46
5160521	6.640945e-01	24
5160522	1.000000e+00	6
5160523	9.995319e-01	14
5160524	5.946023e-02	31
5160525	1.000000e+00	1
5160526	2.399438e-01	28
5160527	9.999972e-01	10
5160638	9.923267e-01	17
5160636	4.529710e-14	49
5160634	1.000000e+00	0
5160635	1.000000e+00	2
5160633	9.998471e-01	13
5160630	8.881784e-16	50
5160631	8.881784e-16	50
5160628	2.807050e-06	41
5160629	9.998471e-01	13
5160626	1.611182e-01	29
5160627	1.000000e+00	3
5160624	1.000000e+00	2
5160625	9.835804e-01	18
5160623	5.946023e-02	31
5160622	9.999881e-01	11
5160621	1.000000e+00	2
5160620	8.881784e-16	50
5160619	1.621870e-08	44
5160618	8.881784e-16	50
5160617	9.923267e-01	17
5160616	1.000000e+00	5
5160615	2.104926e-09	45
5160614	9.835804e-01	18
5160613	9.999881e-01	11
5160612	1.529320e-04	38
5160611	7.673339e-03	34
5160610	2.399438e-01	28
5160608	6.640945e-01	24
5160604	1.641957e-02	33
5160605	5.946023e-02	31
5160606	9.405398e-01	20
5160607	9.835804e-01	18
5160600	9.986989e-01	15
5160601	4.438624e-01	26
5160602	1.000000e+00	2
5160603	9.999994e-01	9
5160596	2.807050e-06	41
5160597	1.529320e-04	38
5160599	5.561376e-01	25
5160592	8.881784e-16	50
5160593	4.681115e-04	37
5160594	9.999999e-01	8
5160595	1.641957e-02	33
5160588	1.000000e+00	6
5160591	9.999972e-01	10
5160590	1.000000e+00	3
5160585	8.881784e-16	50
5160584	1.000000e+00	2
5160587	1.013194e-01	30
5160586	1.000000e+00	0
5160581	1.301086e-03	36
5160580	8.881784e-16	50
5160583	2.807050e-06	41
5160582	1.193067e-05	40
5160577	1.000000e+00	7
5160576	5.561376e-01	25
5160579	9.999999e-01	8
5160578	9.966998e-01	16
5160698	1.000000e+00	0
5160699	1.000000e+00	1
5160696	9.995319e-01	14
5160697	9.675457e-01	19
5160702	1.000000e+00	6
5160703	9.995319e-01	14
5160700	9.675457e-01	19
5160701	9.835804e-01	18
5160690	1.000000e+00	0
5160691	1.854161e-11	47
5160688	2.230891e-10	46
5160689	8.881784e-16	50
5160694	7.673339e-03	34
5160695	1.000000e+00	2
5160692	9.999549e-01	12
5160693	2.230891e-10	46
5160683	9.405398e-01	20
5160682	8.881784e-16	50
5160681	1.000000e+00	1
5160680	1.013194e-01	30
5160687	1.301086e-03	36
5160686	7.600562e-01	23
5160685	1.133316e-12	48
5160684	9.998471e-01	13
5160675	1.000000e+00	3
5160674	9.995319e-01	14
5160673	9.999549e-01	12
5160672	9.998471e-01	13
5160679	4.529710e-14	49
5160678	4.438624e-01	26
5160677	1.000000e+00	4
5160676	1.000000e+00	2
5160664	8.388818e-01	22
5160665	1.000000e+00	0
5160666	9.999881e-01	11
5160667	2.399438e-01	28
5160668	8.881784e-16	50
5160669	4.681115e-04	37
5160670	1.049339e-07	43
5160671	1.000000e+00	4
5160656	1.000000e+00	5
5160657	6.640945e-01	24
5160658	1.000000e+00	0
5160659	1.000000e+00	6
5160660	1.000000e+00	7
5160661	5.817779e-07	42
5160662	1.000000e+00	5
5160663	9.999972e-01	10
5160649	1.000000e+00	3
5160648	1.000000e+00	5
5160651	8.881784e-16	50
5160650	1.133316e-12	48
5160653	9.999994e-01	9
5160652	1.000000e+00	7
5160655	8.881784e-16	50
5160654	1.000000e+00	3
5160641	8.881784e-16	50
5160640	4.529710e-14	49
5160643	1.611182e-01	29
5160642	3.300224e-03	35
5160645	4.529710e-14	49
5160644	5.817779e-07	42
5160647	5.561376e-01	25
5160740	1.000000e+00	1
5160741	9.998471e-01	13
5160742	8.881784e-16	50
5160743	1.000000e+00	4
5160736	8.986806e-01	21
5160737	1.000000e+00	3
5160738	1.000000e+00	1
5160739	9.986989e-01	15
5160748	3.359055e-01	27
5160749	1.000000e+00	0
5160750	8.388818e-01	22
5160751	8.881784e-16	50
5160744	2.399438e-01	28
5160745	1.000000e+00	7
5160746	1.000000e+00	1
5160747	1.000000e+00	2
5160757	1.529320e-04	38
5160756	1.611182e-01	29
5160759	3.245432e-02	32
5160758	1.641957e-02	33
5160753	8.881784e-16	50
5160752	8.881784e-16	50
5160755	1.000000e+00	5
5160765	1.000000e+00	2
5160764	8.881784e-16	50
5160767	4.529710e-14	49
5160766	2.104926e-09	45
5160761	2.104926e-09	45
5160760	1.193067e-05	40
5160763	2.399438e-01	28
5160762	8.881784e-16	50
5160710	9.986989e-01	15
5160711	8.986806e-01	21
5160708	9.995319e-01	14
5160709	5.817779e-07	42
5160706	5.817779e-07	42
5160707	1.854161e-11	47
5160704	3.300224e-03	35
5160718	1.000000e+00	6
5160719	2.807050e-06	41
5160716	9.966998e-01	16
5160717	8.388818e-01	22
5160714	1.000000e+00	2
5160715	5.817779e-07	42
5160712	1.133316e-12	48
5160713	4.438624e-01	26
5160727	4.438624e-01	26
5160726	1.133316e-12	48
5160725	4.529710e-14	49
5160724	4.510745e-05	39
5160723	9.995319e-01	14
5160722	1.000000e+00	5
5160721	9.998471e-01	13
5160720	3.245432e-02	32
5160735	1.529320e-04	38
5160734	9.998471e-01	13
5160733	1.000000e+00	4
5160732	9.999999e-01	8
5160731	1.000000e+00	1
5160730	1.013194e-01	30
5160729	4.529710e-14	49
5160728	1.000000e+00	0
5160800	2.230891e-10	46
5160801	9.999994e-01	9
5160803	1.000000e+00	5
5160804	8.881784e-16	50
5160805	1.000000e+00	3
5160806	9.675457e-01	19
5160807	9.675457e-01	19
5160808	1.000000e+00	4
5160809	4.438624e-01	26
5160810	5.946023e-02	31
5160811	1.000000e+00	1
5160812	9.998471e-01	13
5160813	1.000000e+00	5
5160814	9.675457e-01	19
5160815	1.000000e+00	6
5160817	9.405398e-01	20
5160816	1.000000e+00	2
5160819	8.881784e-16	50
5160818	1.000000e+00	3
5160821	1.000000e+00	6
5160820	8.881784e-16	50
5160823	4.510745e-05	39
5160822	8.881784e-16	50
5160825	3.245432e-02	32
5160824	1.000000e+00	0
5160827	9.998471e-01	13
5160826	1.000000e+00	5
5160829	1.000000e+00	0
5160828	1.000000e+00	1
5160831	1.000000e+00	5
5160830	1.000000e+00	1
5160770	8.881784e-16	50
5160771	6.640945e-01	24
5160768	1.049339e-07	43
5160769	1.611182e-01	29
5160774	1.000000e+00	5
5160775	4.529710e-14	49
5160772	5.946023e-02	31
5160773	1.000000e+00	0
5160778	1.529320e-04	38
5160779	9.923267e-01	17
5160776	8.881784e-16	50
5160777	1.000000e+00	1
5160782	8.881784e-16	50
5160783	4.529710e-14	49
5160780	1.000000e+00	1
5160781	1.301086e-03	36
5160787	8.881784e-16	50
5160786	9.999994e-01	9
5160785	1.000000e+00	1
5160784	4.529710e-14	49
5160791	1.621870e-08	44
5160790	9.999972e-01	10
5160789	2.104926e-09	45
5160788	2.230891e-10	46
5160795	2.230891e-10	46
5160794	4.510745e-05	39
5160793	8.881784e-16	50
5160792	1.000000e+00	6
5160799	8.881784e-16	50
5160798	8.881784e-16	50
5160797	8.881784e-16	50
5160796	9.999999e-01	8
5160877	8.388818e-01	22
5160876	9.999549e-01	12
5160879	1.301086e-03	36
5160878	1.000000e+00	6
5160873	8.881784e-16	50
5160872	1.000000e+00	0
5160875	9.835804e-01	18
5160874	1.000000e+00	3
5160868	9.999999e-01	8
5160871	1.000000e+00	0
5160870	8.881784e-16	50
5160865	8.881784e-16	50
5160864	9.835804e-01	18
5160867	2.399438e-01	28
5160866	9.675457e-01	19
5160892	9.999972e-01	10
5160893	9.998471e-01	13
5160894	1.000000e+00	0
5160895	2.807050e-06	41
5160888	1.000000e+00	0
5160889	9.999994e-01	9
5160890	5.561376e-01	25
5160891	1.621870e-08	44
5160884	8.881784e-16	50
5160885	1.000000e+00	0
5160886	5.946023e-02	31
5160887	9.995319e-01	14
5160880	2.104926e-09	45
5160881	1.000000e+00	1
5160883	9.986989e-01	15
5160847	1.000000e+00	3
5160846	4.529710e-14	49
5160845	8.388818e-01	22
5160844	1.000000e+00	0
5160843	9.966998e-01	16
5160842	7.673339e-03	34
5160841	9.999999e-01	8
5160840	8.881784e-16	50
5160839	4.510745e-05	39
5160838	9.999881e-01	11
5160837	2.230891e-10	46
5160835	9.986989e-01	15
5160834	1.000000e+00	7
5160833	1.000000e+00	0
5160832	1.000000e+00	1
5160862	1.000000e+00	3
5160863	1.000000e+00	5
5160860	1.000000e+00	2
5160861	2.399438e-01	28
5160858	5.946023e-02	31
5160859	1.000000e+00	0
5160856	8.881784e-16	50
5160857	1.000000e+00	6
5160854	1.193067e-05	40
5160855	3.245432e-02	32
5160852	9.995319e-01	14
5160853	9.966998e-01	16
5160850	1.013194e-01	30
5160851	1.000000e+00	0
5160848	1.000000e+00	3
5160849	9.675457e-01	19
5160937	9.999999e-01	8
5160936	1.000000e+00	0
5160939	8.881784e-16	50
5160938	1.000000e+00	5
5160941	9.405398e-01	20
5160940	8.881784e-16	50
5160943	1.000000e+00	0
5160929	1.000000e+00	2
5160928	8.881784e-16	50
5160931	1.000000e+00	4
5160930	2.230891e-10	46
5160933	9.999549e-01	12
5160932	8.881784e-16	50
5160935	8.881784e-16	50
5160934	1.000000e+00	5
5160952	1.000000e+00	4
5160953	2.230891e-10	46
5160954	2.399438e-01	28
5160955	1.000000e+00	1
5160956	1.000000e+00	5
5160957	1.000000e+00	2
5160944	5.817779e-07	42
5160945	5.561376e-01	25
5160946	1.621870e-08	44
5160948	2.104926e-09	45
5160949	9.999999e-01	8
5160950	1.000000e+00	1
5160951	9.923267e-01	17
5160907	9.966998e-01	16
5160906	1.854161e-11	47
5160905	1.000000e+00	0
5160904	1.000000e+00	0
5160911	8.986806e-01	21
5160910	4.529710e-14	49
5160909	6.640945e-01	24
5160908	9.999549e-01	12
5160899	2.104926e-09	45
5160898	2.230891e-10	46
5160897	8.881784e-16	50
5160896	7.600562e-01	23
5160903	1.000000e+00	7
5160902	1.854161e-11	47
5160901	1.000000e+00	0
5160900	4.529710e-14	49
5160922	7.673339e-03	34
5160923	7.673339e-03	34
5160920	9.999972e-01	10
5160921	1.000000e+00	0
5160926	9.999994e-01	9
5160927	9.835804e-01	18
5160924	1.000000e+00	5
5160925	8.881784e-16	50
5160914	1.621870e-08	44
5160915	2.104926e-09	45
5160912	9.999881e-01	11
5160913	8.881784e-16	50
5160918	9.998471e-01	13
5160919	1.133316e-12	48
5160916	1.854161e-11	47
5160917	8.881784e-16	50
5159953	9.923267e-01	17
5159952	1.000000e+00	5
5159955	9.999999e-01	8
5159954	4.529710e-14	49
5159957	9.999972e-01	10
5159956	8.881784e-16	50
5159959	9.999999e-01	8
5159958	1.000000e+00	2
5159961	5.817779e-07	42
5159960	1.000000e+00	7
5159963	1.000000e+00	3
5159962	9.999549e-01	12
5159965	1.854161e-11	47
5159964	9.923267e-01	17
5159967	9.999881e-01	11
5159966	1.000000e+00	1
5159936	1.000000e+00	0
5159937	1.000000e+00	3
5159938	1.854161e-11	47
5159939	4.529710e-14	49
5159940	5.817779e-07	42
5159941	2.399438e-01	28
5159942	1.000000e+00	2
5159943	2.104926e-09	45
5159944	9.405398e-01	20
5159946	1.000000e+00	4
5159947	9.675457e-01	19
5159948	8.881784e-16	50
5159949	1.000000e+00	4
5159950	8.881784e-16	50
5159951	2.399438e-01	28
5159987	4.529710e-14	49
5159986	1.000000e+00	6
5159985	1.000000e+00	3
5159984	8.388818e-01	22
5159991	2.104926e-09	45
5159990	4.529710e-14	49
5159989	1.621870e-08	44
5159988	8.881784e-16	50
5159995	9.986989e-01	15
5159994	9.999549e-01	12
5159993	1.133316e-12	48
5159992	2.230891e-10	46
5159999	9.405398e-01	20
5159998	7.673339e-03	34
5159997	7.600562e-01	23
5159996	9.999972e-01	10
5159970	9.999999e-01	8
5159971	1.000000e+00	0
5159969	8.388818e-01	22
5159974	8.881784e-16	50
5159975	1.000000e+00	5
5159972	1.641957e-02	33
5159973	3.245432e-02	32
5159978	9.999549e-01	12
5159976	1.000000e+00	0
5159977	1.641957e-02	33
5159982	9.998471e-01	13
5159983	1.000000e+00	4
5159980	4.510745e-05	39
5159981	1.000000e+00	5
5160021	9.999994e-01	9
5160023	9.966998e-01	16
5160022	1.133316e-12	48
5160017	1.621870e-08	44
5160016	1.193067e-05	40
5160019	1.000000e+00	0
5160018	1.000000e+00	7
5160029	4.529710e-14	49
5160028	9.986989e-01	15
5160031	8.388818e-01	22
5160030	5.561376e-01	25
5160025	2.399438e-01	28
5160024	5.817779e-07	42
5160027	1.000000e+00	1
5160026	9.999994e-01	9
5160004	5.946023e-02	31
5160005	1.000000e+00	3
5160006	2.807050e-06	41
5160007	1.193067e-05	40
5160000	1.000000e+00	4
5160001	8.388818e-01	22
5160002	1.013194e-01	30
5160003	3.359055e-01	27
5160012	9.999549e-01	12
5160013	8.881784e-16	50
5160014	1.000000e+00	4
5160015	3.300224e-03	35
5160008	9.998471e-01	13
5160009	5.817779e-07	42
5160010	1.000000e+00	0
5160011	1.000000e+00	4
5160055	9.999881e-01	11
5160054	4.529710e-14	49
5160053	1.529320e-04	38
5160052	9.999881e-01	11
5160051	1.000000e+00	0
5160050	8.881784e-16	50
5160049	1.301086e-03	36
5160048	5.946023e-02	31
5160063	2.807050e-06	41
5160062	4.438624e-01	26
5160061	2.807050e-06	41
5160060	9.405398e-01	20
5160059	8.881784e-16	50
5160058	1.193067e-05	40
5160057	1.133316e-12	48
5160056	9.835804e-01	18
5160039	9.995319e-01	14
5160036	9.998471e-01	13
5160037	5.817779e-07	42
5160034	4.529710e-14	49
5160035	8.881784e-16	50
5160032	1.000000e+00	1
5160033	8.881784e-16	50
5160046	1.000000e+00	4
5160047	9.405398e-01	20
5160044	1.529320e-04	38
5160045	9.405398e-01	20
5160042	1.000000e+00	3
5160043	9.999994e-01	9
5160040	9.999972e-01	10
5160041	1.000000e+00	6
5160088	1.000000e+00	3
5160089	9.995319e-01	14
5160091	7.600562e-01	23
5160093	1.621870e-08	44
5160094	1.193067e-05	40
5160095	1.000000e+00	4
5160080	1.611182e-01	29
5160081	1.000000e+00	0
5160082	9.999994e-01	9
5160083	5.817779e-07	42
5160084	9.999549e-01	12
5160085	5.561376e-01	25
5160086	9.999999e-01	8
5160087	9.999881e-01	11
5160073	3.245432e-02	32
5160072	9.999999e-01	8
5160075	9.675457e-01	19
5160074	2.807050e-06	41
5160077	8.881784e-16	50
5160076	2.399438e-01	28
5160079	9.675457e-01	19
5160078	1.854161e-11	47
5160065	8.881784e-16	50
5160064	6.640945e-01	24
5160067	8.881784e-16	50
5160066	9.835804e-01	18
5160069	4.529710e-14	49
5160068	8.881784e-16	50
5160071	4.510745e-05	39
5160070	8.881784e-16	50
5160122	8.388818e-01	22
5160123	9.998471e-01	13
5160120	8.986806e-01	21
5160121	1.000000e+00	5
5160126	8.881784e-16	50
5160127	4.529710e-14	49
5160124	6.640945e-01	24
5160125	8.881784e-16	50
5160114	1.000000e+00	5
5160115	9.998471e-01	13
5160112	4.529710e-14	49
5160113	8.881784e-16	50
5160118	9.995319e-01	14
5160119	9.999994e-01	9
5160116	1.000000e+00	2
5160117	9.923267e-01	17
5160107	1.000000e+00	3
5160106	1.049339e-07	43
5160104	1.133316e-12	48
5160111	9.999549e-01	12
5160110	1.000000e+00	2
5160109	2.399438e-01	28
5160108	2.399438e-01	28
5160099	8.881784e-16	50
5160098	4.438624e-01	26
5160097	8.881784e-16	50
5160096	9.405398e-01	20
5160103	3.245432e-02	32
5160102	1.000000e+00	6
5160101	1.000000e+00	5
5160100	1.000000e+00	6
5160156	1.301086e-03	36
5160157	9.999994e-01	9
5160158	9.998471e-01	13
5160159	1.000000e+00	2
5160152	9.675457e-01	19
5160153	3.359055e-01	27
5160154	1.049339e-07	43
5160155	4.529710e-14	49
5160148	3.359055e-01	27
5160149	1.000000e+00	3
5160150	9.999999e-01	8
5160151	1.000000e+00	0
5160144	6.640945e-01	24
5160145	1.193067e-05	40
5160146	1.000000e+00	5
5160147	9.999999e-01	8
5160141	4.529710e-14	49
5160140	4.510745e-05	39
5160143	1.000000e+00	0
5160142	8.881784e-16	50
5160137	4.529710e-14	49
5160136	1.854161e-11	47
5160139	8.881784e-16	50
5160132	9.995319e-01	14
5160134	9.923267e-01	17
5160129	9.995319e-01	14
5160128	1.133316e-12	48
5160131	5.817779e-07	42
5160130	9.999999e-01	8
5160190	1.529320e-04	38
5160191	1.854161e-11	47
5160188	1.000000e+00	1
5160189	9.999999e-01	8
5160186	9.999972e-01	10
5160187	2.399438e-01	28
5160184	8.881784e-16	50
5160182	5.561376e-01	25
5160183	3.245432e-02	32
5160180	1.000000e+00	1
5160181	1.000000e+00	3
5160178	8.881784e-16	50
5160179	1.013194e-01	30
5160176	9.835804e-01	18
5160177	1.000000e+00	2
5160175	5.561376e-01	25
5160174	8.986806e-01	21
5160173	2.104926e-09	45
5160172	9.998471e-01	13
5160171	1.000000e+00	0
5160170	1.000000e+00	0
5160169	9.999999e-01	8
5160168	7.600562e-01	23
5160167	1.641957e-02	33
5160166	8.881784e-16	50
5160165	9.999999e-01	8
5160164	9.999994e-01	9
5160163	9.986989e-01	15
5160162	1.000000e+00	0
5160161	1.000000e+00	0
5160160	5.817779e-07	42
5160194	1.000000e+00	0
5160195	1.000000e+00	5
5160192	4.510745e-05	39
5160193	7.673339e-03	34
5160198	4.681115e-04	37
5160199	1.000000e+00	0
5160196	8.881784e-16	50
5160197	8.881784e-16	50
5160202	8.881784e-16	50
5160203	1.000000e+00	5
5160200	7.600562e-01	23
5160201	9.986989e-01	15
5160206	8.881784e-16	50
5160207	8.881784e-16	50
5160204	5.946023e-02	31
5160205	8.881784e-16	50
5160211	8.881784e-16	50
5160210	1.049339e-07	43
5160209	8.881784e-16	50
5160208	9.835804e-01	18
5160215	1.049339e-07	43
5160213	8.881784e-16	50
5160212	9.923267e-01	17
5160219	1.133316e-12	48
5160218	1.000000e+00	4
5160217	1.641957e-02	33
5160216	8.881784e-16	50
5160223	2.230891e-10	46
5160222	4.438624e-01	26
5160221	1.000000e+00	5
5160220	1.000000e+00	0
5160224	8.881784e-16	50
5160225	7.673339e-03	34
5160226	7.600562e-01	23
5160227	3.359055e-01	27
5160228	2.399438e-01	28
5160229	1.854161e-11	47
5160230	8.986806e-01	21
5160231	4.529710e-14	49
5160232	8.881784e-16	50
5160233	2.807050e-06	41
5160234	8.881784e-16	50
5160235	3.300224e-03	35
5160236	8.881784e-16	50
5160237	3.359055e-01	27
5160238	2.399438e-01	28
5160239	1.000000e+00	6
5160241	1.000000e+00	4
5160243	8.881784e-16	50
5160242	8.881784e-16	50
5160245	1.854161e-11	47
5160247	3.359055e-01	27
5160246	4.510745e-05	39
5160249	1.133316e-12	48
5160248	4.529710e-14	49
5160251	1.000000e+00	6
5160250	7.600562e-01	23
5160253	5.561376e-01	25
5160252	8.881784e-16	50
5160255	8.881784e-16	50
5160254	1.641957e-02	33
5160262	1.013194e-01	30
5160263	8.881784e-16	50
5160260	2.807050e-06	41
5160261	9.999999e-01	8
5160258	3.359055e-01	27
5160259	1.000000e+00	6
5160256	7.600562e-01	23
5160257	1.854161e-11	47
5160270	9.999994e-01	9
5160271	8.881784e-16	50
5160268	9.999999e-01	8
5160269	7.673339e-03	34
5160266	1.000000e+00	7
5160267	1.854161e-11	47
5160264	9.999549e-01	12
5160265	1.000000e+00	5
5160279	1.000000e+00	0
5160278	1.000000e+00	3
5160277	1.000000e+00	7
5160276	1.000000e+00	6
5160275	2.230891e-10	46
5160274	9.835804e-01	18
5160273	1.000000e+00	2
5160272	1.000000e+00	2
5160287	1.301086e-03	36
5160286	9.986989e-01	15
5160285	9.966998e-01	16
5160284	9.675457e-01	19
5160283	1.621870e-08	44
5160282	1.000000e+00	2
5160281	5.946023e-02	31
5160280	7.600562e-01	23
5160292	1.000000e+00	0
5160293	1.000000e+00	0
5160294	8.881784e-16	50
5160295	8.881784e-16	50
5160289	1.000000e+00	4
5160290	1.013194e-01	30
5160291	9.995319e-01	14
5160300	1.621870e-08	44
5160301	9.998471e-01	13
5160302	5.561376e-01	25
5160303	8.986806e-01	21
5160296	8.881784e-16	50
5160297	1.000000e+00	6
5160298	6.640945e-01	24
5160299	1.000000e+00	0
5160309	1.611182e-01	29
5160308	5.817779e-07	42
5160311	8.881784e-16	50
5160310	1.000000e+00	5
5160305	8.881784e-16	50
5160304	1.000000e+00	7
5160307	8.881784e-16	50
5160306	8.881784e-16	50
5160317	1.000000e+00	0
5160316	1.000000e+00	7
5160319	4.529710e-14	49
5160313	1.854161e-11	47
5160312	9.966998e-01	16
5160315	1.611182e-01	29
5160314	1.621870e-08	44
5160331	1.193067e-05	40
5160330	1.000000e+00	5
5160328	1.000000e+00	0
5160335	9.995319e-01	14
5160334	1.133316e-12	48
5160333	9.923267e-01	17
5160332	2.807050e-06	41
5160323	8.881784e-16	50
5160322	1.611182e-01	29
5160321	7.600562e-01	23
5160327	9.405398e-01	20
5160326	8.881784e-16	50
5160325	9.999999e-01	8
5160324	1.529320e-04	38
5160346	1.000000e+00	0
5160347	1.049339e-07	43
5160344	9.405398e-01	20
5160345	3.245432e-02	32
5160350	4.529710e-14	49
5160351	8.881784e-16	50
5160348	9.405398e-01	20
5160349	8.881784e-16	50
5160338	2.230891e-10	46
5160339	1.000000e+00	2
5160336	8.881784e-16	50
5160337	9.999999e-01	8
5160342	8.881784e-16	50
5160343	1.854161e-11	47
5160340	8.881784e-16	50
5160341	9.999881e-01	11
5160361	1.000000e+00	2
5160360	9.999881e-01	11
5160363	2.230891e-10	46
5160362	8.881784e-16	50
5160365	8.881784e-16	50
5160367	1.000000e+00	7
5160366	1.000000e+00	3
5160353	9.998471e-01	13
5160355	9.835804e-01	18
5160354	1.013194e-01	30
5160357	5.946023e-02	31
5160356	9.405398e-01	20
5160359	9.923267e-01	17
5160358	1.000000e+00	4
5160376	8.881784e-16	50
5160377	8.986806e-01	21
5160378	9.835804e-01	18
5160379	9.835804e-01	18
5160380	8.881784e-16	50
5160381	4.438624e-01	26
5160382	5.817779e-07	42
5160383	8.881784e-16	50
5160368	1.611182e-01	29
5160369	1.013194e-01	30
5160370	9.999999e-01	8
5160371	9.999549e-01	12
5160372	5.561376e-01	25
5160373	9.835804e-01	18
5160374	5.946023e-02	31
5160375	1.000000e+00	7
5160399	8.881784e-16	50
5160398	1.000000e+00	3
5160397	1.641957e-02	33
5160396	7.673339e-03	34
5160395	9.999549e-01	12
5160394	2.807050e-06	41
5160393	9.999881e-01	11
5160391	1.133316e-12	48
5160389	5.817779e-07	42
5160388	1.611182e-01	29
5160387	9.995319e-01	14
5160386	8.881784e-16	50
5160384	9.966998e-01	16
5160414	1.000000e+00	1
5160415	1.301086e-03	36
5160412	1.000000e+00	0
5160413	1.000000e+00	4
5160410	5.946023e-02	31
5160411	1.000000e+00	2
5160408	8.881784e-16	50
5160409	1.621870e-08	44
5160406	1.000000e+00	0
5160407	8.881784e-16	50
5160404	9.966998e-01	16
5160405	1.000000e+00	2
5160402	1.611182e-01	29
5160403	8.881784e-16	50
5160400	1.000000e+00	1
5160401	1.301086e-03	36
5160429	1.000000e+00	7
5160428	8.881784e-16	50
5160431	1.000000e+00	5
5160430	9.999994e-01	9
5160425	9.923267e-01	17
5160424	1.000000e+00	0
5160427	1.000000e+00	6
5160426	9.999549e-01	12
5160421	8.881784e-16	50
5160420	5.561376e-01	25
5160423	2.104926e-09	45
5160422	1.000000e+00	4
5160417	8.881784e-16	50
5160416	1.854161e-11	47
5160419	8.881784e-16	50
5160418	5.817779e-07	42
5160444	8.881784e-16	50
5160445	1.000000e+00	2
5160446	1.000000e+00	7
5160447	1.049339e-07	43
5160440	1.000000e+00	2
5160441	1.193067e-05	40
5160442	9.999549e-01	12
5160443	1.000000e+00	5
5160436	1.000000e+00	2
5160438	5.817779e-07	42
5160439	1.529320e-04	38
5160432	1.000000e+00	1
5160433	9.999881e-01	11
5160434	1.000000e+00	6
5160435	1.000000e+00	1
5162355	2.807050e-06	41
5162352	1.133316e-12	48
5162353	1.000000e+00	7
5162358	8.881784e-16	50
5162356	1.854161e-11	47
5162362	1.000000e+00	1
5162363	9.999881e-01	11
5162360	3.300224e-03	35
5162361	8.881784e-16	50
5162366	1.000000e+00	7
5162367	3.359055e-01	27
5162364	2.399438e-01	28
5162365	3.300224e-03	35
5162339	1.000000e+00	6
5162338	1.000000e+00	7
5162337	3.300224e-03	35
5162336	8.881784e-16	50
5162343	8.881784e-16	50
5162342	1.641957e-02	33
5162341	8.881784e-16	50
5162340	5.561376e-01	25
5162347	1.000000e+00	1
5162346	1.000000e+00	2
5162345	1.000000e+00	2
5162344	3.245432e-02	32
5162351	2.230891e-10	46
5162350	9.999881e-01	11
5162349	2.399438e-01	28
5162348	1.133316e-12	48
5162320	9.966998e-01	16
5162321	1.049339e-07	43
5162322	1.301086e-03	36
5162323	1.000000e+00	0
5162325	5.561376e-01	25
5162326	9.995319e-01	14
5162328	1.000000e+00	1
5162329	1.000000e+00	5
5162330	1.611182e-01	29
5162331	5.946023e-02	31
5162332	1.193067e-05	40
5162333	1.000000e+00	1
5162334	9.999999e-01	8
5162305	8.881784e-16	50
5162304	3.300224e-03	35
5162307	1.000000e+00	1
5162306	4.529710e-14	49
5162309	1.000000e+00	0
5162308	1.000000e+00	0
5162311	4.529710e-14	49
5162310	4.529710e-14	49
5162313	1.000000e+00	6
5162312	8.388818e-01	22
5162315	8.986806e-01	21
5162314	8.881784e-16	50
5162317	1.000000e+00	1
5162316	1.000000e+00	5
5162319	1.000000e+00	5
5162294	9.999881e-01	11
5162295	8.881784e-16	50
5162292	4.438624e-01	26
5162293	1.000000e+00	0
5162290	9.966998e-01	16
5162291	1.854161e-11	47
5162288	9.999549e-01	12
5162289	8.881784e-16	50
5162302	1.133316e-12	48
5162303	1.000000e+00	5
5162300	1.000000e+00	2
5162301	6.640945e-01	24
5162298	1.000000e+00	4
5162299	2.230891e-10	46
5162296	5.946023e-02	31
[truncated: 1,489 more rows]
