# Supplementary material for: Translational Selection Is Ubiquitous in Prokaryotes
Source: PLoS Genet. 2010 Jun 24;6(6):e1001004. doi: 10.1371/journal.pgen.1001004 (PMC2891978; doi:10.1371/journal.pgen.1001004)
Supplement: Dataset S1 — OCU/non-OCU gene calls in 461 Bacterial and Archaeal genomes, and summary tables of genome properties and OCU preferences for specific codons. (4.77 MB ZIP) [file pgen.1001004.s001.zip › Dataset_S1_Bacteria/Acidobacteria_bacterium_Ellin345.arff.ocuGenes]

GeneID	signTest_p	ocuProbWinCnt
4070919	1.000000e+00	2
4070918	1.000000e+00	4
4070917	8.986806e-01	21
4070916	8.881784e-16	50
4070915	1.000000e+00	7
4070914	1.000000e+00	2
4070913	1.000000e+00	4
4070912	2.230891e-10	46
4070926	8.881784e-16	50
4070925	1.133316e-12	48
4070924	1.000000e+00	3
4070923	1.000000e+00	7
4070921	1.133316e-12	48
4070920	9.923267e-01	17
4070934	4.529710e-14	49
4070935	9.986989e-01	15
4070932	1.000000e+00	0
4070933	1.133316e-12	48
4070930	1.000000e+00	7
4070931	9.999994e-01	9
4070928	9.675457e-01	19
4070929	8.388818e-01	22
4070942	8.881784e-16	50
4070943	1.000000e+00	6
4070940	1.000000e+00	0
4070941	1.000000e+00	1
4070938	9.999881e-01	11
4070939	5.817779e-07	42
4070936	1.000000e+00	2
4070937	1.049339e-07	43
4070949	4.529710e-14	49
4070948	2.230891e-10	46
4070951	1.000000e+00	5
4070950	3.245432e-02	32
4070945	2.807050e-06	41
4070944	1.000000e+00	3
4070947	5.946023e-02	31
4070946	8.388818e-01	22
4070957	1.529320e-04	38
4070956	1.049339e-07	43
4070959	9.999972e-01	10
4070958	1.000000e+00	1
4070953	1.000000e+00	3
4070952	8.881784e-16	50
4070955	1.641957e-02	33
4070954	1.000000e+00	0
4070964	1.000000e+00	2
4070965	9.995319e-01	14
4070966	1.000000e+00	0
4070960	4.438624e-01	26
4070961	1.000000e+00	0
4070962	1.000000e+00	0
4070963	1.000000e+00	0
4070972	4.529710e-14	49
4070973	9.999972e-01	10
4070974	3.359055e-01	27
4070975	9.835804e-01	18
4070968	1.000000e+00	0
4070969	9.999549e-01	12
4070970	7.600562e-01	23
4070971	9.835804e-01	18
4070979	4.529710e-14	49
4070978	1.000000e+00	6
4070977	4.510745e-05	39
4070976	1.000000e+00	1
4070983	1.000000e+00	2
4070982	1.000000e+00	0
4070981	1.000000e+00	0
4070980	1.000000e+00	0
4070987	9.998471e-01	13
4070986	4.529710e-14	49
4070985	1.854161e-11	47
4070984	5.946023e-02	31
4070991	1.000000e+00	0
4070990	9.995319e-01	14
4070989	1.611182e-01	29
4070988	1.301086e-03	36
4070995	1.000000e+00	0
4070992	1.000000e+00	0
4070993	8.881784e-16	50
4070998	8.881784e-16	50
4070999	8.881784e-16	50
4070996	8.881784e-16	50
4070997	9.999881e-01	11
4071002	1.641957e-02	33
4071003	8.881784e-16	50
4071000	1.301086e-03	36
4071001	1.013194e-01	30
4071006	1.000000e+00	4
4071007	1.000000e+00	3
4071004	9.675457e-01	19
4071005	1.000000e+00	1
4071009	9.999999e-01	8
4071008	1.000000e+00	2
4071011	1.000000e+00	1
4071010	3.359055e-01	27
4071013	8.881784e-16	50
4071012	9.999999e-01	8
4071015	5.946023e-02	31
4071014	9.998471e-01	13
4071017	7.600562e-01	23
4071016	1.000000e+00	7
4071019	4.529710e-14	49
4071018	1.000000e+00	0
4071021	8.881784e-16	50
4071020	9.999549e-01	12
4071023	9.986989e-01	15
4071022	1.000000e+00	5
4071025	8.881784e-16	50
4071026	9.966998e-01	16
4071027	9.835804e-01	18
4071028	9.999972e-01	10
4071029	9.675457e-01	19
4071031	9.986989e-01	15
4071032	2.230891e-10	46
4071033	1.611182e-01	29
4071034	2.399438e-01	28
4071035	4.681115e-04	37
4071036	1.133316e-12	48
4071037	4.529710e-14	49
4071038	9.999881e-01	11
4071039	8.881784e-16	50
4071054	1.000000e+00	0
4071055	9.999881e-01	11
4071052	1.000000e+00	7
4071053	8.986806e-01	21
4071050	1.000000e+00	0
4071051	1.000000e+00	6
4071048	8.881784e-16	50
4071049	1.000000e+00	2
4071046	8.881784e-16	50
4071044	9.999999e-01	8
4071045	1.641957e-02	33
4071042	4.681115e-04	37
4071043	1.000000e+00	3
4071040	1.193067e-05	40
4071041	9.999994e-01	9
4071071	9.999999e-01	8
4071070	1.854161e-11	47
4071069	1.000000e+00	3
4071068	6.640945e-01	24
4071067	8.388818e-01	22
4071066	1.000000e+00	0
4071065	1.000000e+00	0
4071064	9.405398e-01	20
4071063	1.529320e-04	38
4071062	9.999881e-01	11
4071060	1.000000e+00	4
4071059	9.999994e-01	9
4071058	1.000000e+00	1
4071057	6.640945e-01	24
4071056	8.388818e-01	22
4071084	1.000000e+00	0
4071085	1.000000e+00	0
4071086	1.000000e+00	0
4071087	1.000000e+00	0
4071080	1.000000e+00	1
4071081	1.000000e+00	1
4071082	1.000000e+00	0
4071083	1.000000e+00	2
4071076	1.000000e+00	2
4071077	1.000000e+00	0
4071078	1.000000e+00	0
4071079	1.000000e+00	7
4071072	8.881784e-16	50
4071073	9.999994e-01	9
4071074	9.999549e-01	12
4071075	1.000000e+00	0
4071101	1.000000e+00	4
4071100	1.000000e+00	1
4071103	9.995319e-01	14
4071102	1.000000e+00	4
4071097	1.000000e+00	2
4071096	9.835804e-01	18
4071099	9.998471e-01	13
4071098	3.300224e-03	35
4071093	9.923267e-01	17
4071092	1.000000e+00	7
4071095	8.881784e-16	50
4071094	9.999549e-01	12
4071089	1.000000e+00	1
4071088	1.000000e+00	0
4071091	1.000000e+00	5
4071090	9.999994e-01	9
4071114	7.673339e-03	34
4071115	1.000000e+00	3
4071112	2.230891e-10	46
4071113	8.881784e-16	50
4071118	9.999994e-01	9
4071119	9.995319e-01	14
4071116	9.675457e-01	19
4071117	9.923267e-01	17
4071106	2.807050e-06	41
4071107	1.049339e-07	43
4071104	1.000000e+00	7
4071105	9.966998e-01	16
4071110	9.966998e-01	16
4071111	9.999881e-01	11
4071108	9.405398e-01	20
4071109	1.641957e-02	33
4071131	2.807050e-06	41
4071130	1.000000e+00	3
4071129	1.013194e-01	30
4071128	1.000000e+00	7
4071135	1.854161e-11	47
4071134	4.529710e-14	49
4071133	8.881784e-16	50
4071132	8.881784e-16	50
4071123	6.640945e-01	24
4071122	5.561376e-01	25
4071121	1.000000e+00	0
4071120	1.000000e+00	2
4071127	1.133316e-12	48
4071126	4.438624e-01	26
4071125	8.881784e-16	50
4071144	1.000000e+00	1
4071145	9.986989e-01	15
4071146	9.405398e-01	20
4071147	1.133316e-12	48
4071148	1.000000e+00	1
4071149	3.359055e-01	27
4071150	1.000000e+00	6
4071151	9.405398e-01	20
4071136	1.000000e+00	5
4071137	2.807050e-06	41
4071138	4.681115e-04	37
4071139	1.013194e-01	30
4071140	4.529710e-14	49
4071141	2.807050e-06	41
4071142	9.999999e-01	8
4071143	2.230891e-10	46
4071161	9.999549e-01	12
4071160	9.999994e-01	9
4071163	1.000000e+00	7
4071162	1.000000e+00	0
4071165	1.000000e+00	1
4071164	1.000000e+00	3
4071153	3.359055e-01	27
4071152	1.000000e+00	2
4071155	1.000000e+00	1
4071157	1.000000e+00	1
4071156	4.529710e-14	49
4071159	4.510745e-05	39
4071158	1.000000e+00	4
4071188	1.000000e+00	4
4071189	1.000000e+00	4
4071190	1.049339e-07	43
4071191	9.923267e-01	17
4071184	1.049339e-07	43
4071185	2.104926e-09	45
4071186	8.881784e-16	50
4071187	9.998471e-01	13
4071196	1.000000e+00	0
4071197	1.000000e+00	2
4071198	1.133316e-12	48
4071199	9.986989e-01	15
4071192	1.000000e+00	1
4071193	8.881784e-16	50
4071194	1.000000e+00	1
4071195	2.230891e-10	46
4071173	9.999972e-01	10
4071172	1.000000e+00	0
4071175	4.681115e-04	37
4071174	9.999999e-01	8
4071169	1.000000e+00	4
4071168	8.881784e-16	50
4071171	1.000000e+00	2
4071170	4.681115e-04	37
4071181	1.000000e+00	1
4071180	1.000000e+00	2
4071183	1.000000e+00	0
4071182	1.000000e+00	3
4071177	1.000000e+00	1
4071176	1.000000e+00	4
4071179	1.000000e+00	2
4071178	1.000000e+00	0
4071222	7.600562e-01	23
4071223	3.245432e-02	32
4071220	1.854161e-11	47
4071221	8.881784e-16	50
4071218	2.399438e-01	28
4071219	9.999881e-01	11
4071216	5.561376e-01	25
4071217	1.000000e+00	3
4071230	9.999994e-01	9
4071231	1.000000e+00	0
4071228	8.388818e-01	22
4071229	1.000000e+00	1
4071226	1.000000e+00	3
4071227	8.881784e-16	50
4071224	8.881784e-16	50
4071225	2.104926e-09	45
4071207	1.013194e-01	30
4071206	7.600562e-01	23
4071205	1.000000e+00	1
4071204	1.013194e-01	30
4071203	1.049339e-07	43
4071202	1.301086e-03	36
4071201	1.000000e+00	1
4071200	1.854161e-11	47
4071215	1.000000e+00	3
4071213	8.881784e-16	50
4071212	5.946023e-02	31
4071211	1.000000e+00	2
4071210	9.966998e-01	16
4071209	1.529320e-04	38
4071208	9.986989e-01	15
4071248	8.881784e-16	50
4071249	8.881784e-16	50
4071251	8.881784e-16	50
4071252	1.193067e-05	40
4071253	8.881784e-16	50
4071254	1.000000e+00	2
4071255	1.000000e+00	5
4071256	3.245432e-02	32
4071257	1.529320e-04	38
4071258	5.946023e-02	31
4071259	1.000000e+00	1
4071260	1.000000e+00	2
4071261	9.999549e-01	12
4071262	9.999972e-01	10
4071263	1.000000e+00	6
4071233	3.245432e-02	32
4071232	1.529320e-04	38
4071235	4.529710e-14	49
4071234	2.104926e-09	45
4071237	8.881784e-16	50
4071236	9.999881e-01	11
4071239	1.621870e-08	44
4071238	8.881784e-16	50
4071241	4.529710e-14	49
4071240	8.881784e-16	50
4071243	7.600562e-01	23
4071242	8.881784e-16	50
4071245	8.881784e-16	50
4071244	9.966998e-01	16
4071247	8.881784e-16	50
4071246	1.000000e+00	4
4071282	1.000000e+00	3
4071283	9.999999e-01	8
4071280	3.359055e-01	27
4071281	1.000000e+00	3
4071286	1.000000e+00	4
4071287	9.986989e-01	15
4071284	2.104926e-09	45
4071285	8.881784e-16	50
4071290	5.946023e-02	31
4071291	8.881784e-16	50
4071288	1.000000e+00	4
4071289	9.999994e-01	9
4071294	1.854161e-11	47
4071295	9.999972e-01	10
4071292	4.529710e-14	49
4071293	8.881784e-16	50
4071267	1.000000e+00	4
4071266	1.000000e+00	3
4071265	8.881784e-16	50
4071264	4.529710e-14	49
4071271	2.230891e-10	46
4071270	1.000000e+00	4
4071269	9.923267e-01	17
4071268	1.000000e+00	0
4071275	3.300224e-03	35
4071274	4.681115e-04	37
4071273	1.611182e-01	29
4071272	1.529320e-04	38
4071279	1.529320e-04	38
4071278	4.510745e-05	39
4071277	1.000000e+00	4
4071276	2.104926e-09	45
4071325	1.000000e+00	3
4071324	1.000000e+00	2
4071327	2.104926e-09	45
4071326	7.673339e-03	34
4071321	2.399438e-01	28
4071320	1.000000e+00	2
4071323	3.359055e-01	27
4071322	1.000000e+00	0
4071317	1.000000e+00	0
4071316	2.399438e-01	28
4071319	1.000000e+00	2
4071318	9.998471e-01	13
4071313	1.000000e+00	3
4071312	1.000000e+00	6
4071315	1.301086e-03	36
4071314	9.835804e-01	18
4071308	9.999549e-01	12
4071309	9.966998e-01	16
4071310	1.621870e-08	44
4071311	1.133316e-12	48
4071304	1.000000e+00	0
4071305	5.817779e-07	42
4071306	1.000000e+00	7
4071307	8.881784e-16	50
4071300	8.881784e-16	50
4071301	9.966998e-01	16
4071302	9.999549e-01	12
4071303	9.995319e-01	14
4071296	4.529710e-14	49
4071297	4.529710e-14	49
4071299	9.999994e-01	9
4071359	4.529710e-14	49
4071358	8.881784e-16	50
4071357	1.000000e+00	0
4071356	1.133316e-12	48
4071355	9.923267e-01	17
4071354	6.640945e-01	24
4071353	8.881784e-16	50
4071352	1.000000e+00	4
4071351	9.995319e-01	14
4071350	9.999972e-01	10
4071349	1.641957e-02	33
4071348	9.966998e-01	16
4071347	9.999881e-01	11
4071346	1.000000e+00	3
4071345	1.013194e-01	30
4071344	2.399438e-01	28
4071342	1.301086e-03	36
4071343	9.405398e-01	20
4071340	1.000000e+00	7
4071341	6.640945e-01	24
4071338	1.000000e+00	6
4071339	1.013194e-01	30
4071336	9.966998e-01	16
4071337	1.000000e+00	0
4071334	2.104926e-09	45
4071335	4.529710e-14	49
4071332	1.000000e+00	1
4071333	1.000000e+00	1
4071330	1.000000e+00	3
4071331	9.999972e-01	10
4071328	7.673339e-03	34
4071329	1.000000e+00	3
4071385	1.000000e+00	4
4071384	9.995319e-01	14
4071387	9.835804e-01	18
4071386	1.000000e+00	0
4071389	2.807050e-06	41
4071388	9.675457e-01	19
4071391	1.000000e+00	0
4071390	9.999881e-01	11
4071376	1.000000e+00	0
4071379	1.000000e+00	7
4071378	1.000000e+00	0
4071381	1.529320e-04	38
4071380	8.881784e-16	50
4071383	1.000000e+00	4
4071382	1.000000e+00	0
4071368	1.000000e+00	5
4071369	2.104926e-09	45
4071370	8.881784e-16	50
4071371	8.881784e-16	50
4071372	9.999999e-01	8
4071373	1.000000e+00	1
4071374	9.966998e-01	16
4071375	1.000000e+00	2
4071360	1.133316e-12	48
4071361	1.013194e-01	30
4071362	1.529320e-04	38
4071363	4.529710e-14	49
4071364	8.881784e-16	50
4071365	4.529710e-14	49
4071366	1.000000e+00	4
4071367	1.133316e-12	48
4071419	9.923267e-01	17
4071418	8.881784e-16	50
4071417	9.986989e-01	15
4071416	9.999549e-01	12
4071423	3.359055e-01	27
4071422	1.000000e+00	5
4071421	9.966998e-01	16
4071420	2.104926e-09	45
4071411	1.529320e-04	38
4071410	1.000000e+00	1
4071409	1.000000e+00	4
4071408	1.000000e+00	1
4071415	9.995319e-01	14
4071414	3.245432e-02	32
4071413	5.561376e-01	25
4071412	7.600562e-01	23
4071402	8.881784e-16	50
4071403	5.817779e-07	42
4071400	4.529710e-14	49
4071401	1.000000e+00	5
4071406	1.049339e-07	43
4071407	1.133316e-12	48
4071404	8.881784e-16	50
4071405	9.999881e-01	11
4071394	1.000000e+00	4
4071395	1.000000e+00	6
4071392	1.000000e+00	4
4071393	1.000000e+00	2
4071398	8.881784e-16	50
4071399	6.640945e-01	24
4071396	1.000000e+00	1
4071397	1.000000e+00	3
4070433	2.807050e-06	41
4070432	1.000000e+00	7
4070435	5.561376e-01	25
4070434	1.000000e+00	4
4070437	4.529710e-14	49
4070436	5.946023e-02	31
4070439	1.000000e+00	0
4070438	4.681115e-04	37
4070441	1.000000e+00	4
4070440	1.000000e+00	1
4070443	1.621870e-08	44
4070442	8.881784e-16	50
4070445	8.881784e-16	50
4070444	1.000000e+00	2
4070447	1.193067e-05	40
4070446	8.881784e-16	50
4070448	8.881784e-16	50
4070449	8.881784e-16	50
4070450	4.681115e-04	37
4070451	1.000000e+00	5
4070452	8.881784e-16	50
4070453	4.529710e-14	49
4070454	1.000000e+00	4
4070455	1.529320e-04	38
4070456	8.986806e-01	21
4070457	1.000000e+00	7
4070458	1.000000e+00	2
4070459	9.999881e-01	11
4070460	9.675457e-01	19
4070461	1.000000e+00	2
4070462	1.000000e+00	1
4070463	9.675457e-01	19
4070403	8.881784e-16	50
4070402	1.133316e-12	48
4070401	8.881784e-16	50
4070400	1.193067e-05	40
4070406	1.000000e+00	5
4070405	1.000000e+00	5
4070404	1.000000e+00	4
4070411	1.000000e+00	3
4070410	5.561376e-01	25
4070409	8.881784e-16	50
4070408	8.388818e-01	22
4070415	8.881784e-16	50
4070414	7.673339e-03	34
4070413	2.230891e-10	46
4070412	1.000000e+00	3
4070418	2.230891e-10	46
4070419	9.995319e-01	14
4070416	2.807050e-06	41
4070417	8.881784e-16	50
4070422	4.529710e-14	49
4070423	9.999972e-01	10
4070420	9.675457e-01	19
4070421	4.681115e-04	37
4070426	9.998471e-01	13
4070427	4.529710e-14	49
4070424	1.000000e+00	1
4070425	1.611182e-01	29
4070430	1.000000e+00	3
4070431	1.000000e+00	3
4070428	8.388818e-01	22
4070429	4.438624e-01	26
4070501	1.000000e+00	2
4070500	2.104926e-09	45
4070503	1.000000e+00	7
4070502	1.000000e+00	4
4070497	4.681115e-04	37
4070496	3.359055e-01	27
4070499	1.000000e+00	5
4070498	1.621870e-08	44
4070509	1.000000e+00	7
4070508	1.000000e+00	2
4070511	1.193067e-05	40
4070510	5.817779e-07	42
4070505	2.230891e-10	46
4070504	1.000000e+00	1
4070507	9.998471e-01	13
4070506	1.000000e+00	5
4070516	1.611182e-01	29
4070517	9.999994e-01	9
4070518	1.000000e+00	0
4070519	1.000000e+00	0
4070512	1.000000e+00	1
4070513	1.000000e+00	4
4070514	1.000000e+00	6
4070515	5.946023e-02	31
4070524	1.000000e+00	0
4070525	3.245432e-02	32
4070526	1.000000e+00	0
4070527	9.998471e-01	13
4070520	1.000000e+00	1
4070521	1.000000e+00	0
4070523	6.640945e-01	24
4070471	1.000000e+00	6
4070470	1.000000e+00	5
4070469	9.923267e-01	17
4070468	1.621870e-08	44
4070467	9.405398e-01	20
4070466	1.000000e+00	0
4070465	1.000000e+00	1
4070464	9.999881e-01	11
4070479	9.835804e-01	18
4070478	9.999881e-01	11
4070477	8.986806e-01	21
4070476	1.013194e-01	30
4070475	1.000000e+00	4
4070474	2.104926e-09	45
4070473	1.000000e+00	5
4070472	9.999994e-01	9
4070486	9.999549e-01	12
4070487	9.835804e-01	18
4070484	9.835804e-01	18
4070485	9.998471e-01	13
4070482	1.000000e+00	0
4070483	1.000000e+00	1
4070480	9.986989e-01	15
4070481	1.000000e+00	0
4070494	1.000000e+00	3
4070495	1.301086e-03	36
4070492	2.230891e-10	46
4070493	9.999994e-01	9
4070490	4.438624e-01	26
4070491	9.923267e-01	17
4070488	1.000000e+00	3
4070489	8.881784e-16	50
4070568	7.673339e-03	34
4070569	1.000000e+00	2
4070570	1.000000e+00	4
4070571	1.000000e+00	1
4070572	1.000000e+00	3
4070573	1.000000e+00	5
4070574	1.000000e+00	2
4070575	1.000000e+00	3
4070560	1.854161e-11	47
4070561	4.529710e-14	49
4070562	8.881784e-16	50
4070563	1.000000e+00	4
4070564	9.923267e-01	17
4070565	1.529320e-04	38
4070566	1.000000e+00	7
4070567	8.986806e-01	21
4070585	1.000000e+00	0
4070584	9.999994e-01	9
4070587	1.000000e+00	0
4070586	1.000000e+00	5
4070589	9.999972e-01	10
4070588	8.881784e-16	50
4070591	1.000000e+00	6
4070590	4.529710e-14	49
4070577	1.133316e-12	48
4070576	3.300224e-03	35
4070579	9.995319e-01	14
4070578	1.000000e+00	0
4070581	1.000000e+00	2
4070580	1.000000e+00	1
4070583	1.000000e+00	1
4070582	1.000000e+00	0
4070538	1.000000e+00	3
4070539	1.000000e+00	0
4070536	1.000000e+00	3
4070537	1.000000e+00	2
4070542	1.000000e+00	1
4070543	1.854161e-11	47
4070540	1.000000e+00	5
4070541	1.000000e+00	0
4070530	1.000000e+00	7
4070531	1.854161e-11	47
4070528	2.104926e-09	45
4070534	1.000000e+00	7
4070535	1.611182e-01	29
4070532	9.986989e-01	15
4070533	1.301086e-03	36
4070555	1.611182e-01	29
4070554	7.673339e-03	34
4070553	9.999972e-01	10
4070552	9.999999e-01	8
4070559	5.946023e-02	31
4070558	1.000000e+00	6
4070557	1.049339e-07	43
4070556	8.881784e-16	50
4070547	1.000000e+00	1
4070546	1.000000e+00	0
4070545	1.000000e+00	5
4070544	1.133316e-12	48
4070551	1.000000e+00	2
4070550	3.359055e-01	27
4070549	9.999972e-01	10
4070548	1.000000e+00	0
4070636	1.000000e+00	0
4070637	1.000000e+00	3
4070638	8.881784e-16	50
4070639	8.388818e-01	22
4070632	8.881784e-16	50
4070633	8.881784e-16	50
4070634	5.946023e-02	31
4070635	9.966998e-01	16
4070628	1.000000e+00	1
4070629	9.999994e-01	9
4070630	2.230891e-10	46
4070631	9.923267e-01	17
4070624	1.000000e+00	6
4070625	7.600562e-01	23
4070626	9.999994e-01	9
4070627	1.000000e+00	1
4070653	1.000000e+00	0
4070652	1.000000e+00	5
4070655	2.807050e-06	41
4070654	4.510745e-05	39
4070649	1.000000e+00	1
4070648	8.881784e-16	50
4070651	9.998471e-01	13
4070650	1.000000e+00	0
4070645	8.881784e-16	50
4070644	1.000000e+00	0
4070647	1.000000e+00	2
4070646	2.230891e-10	46
4070641	1.000000e+00	7
4070640	9.995319e-01	14
4070643	1.000000e+00	1
4070642	1.000000e+00	0
4070606	1.000000e+00	6
4070607	1.854161e-11	47
4070604	1.000000e+00	0
4070605	3.359055e-01	27
4070602	1.000000e+00	6
4070603	9.675457e-01	19
4070600	1.000000e+00	5
4070601	8.881784e-16	50
4070598	1.000000e+00	4
4070599	5.946023e-02	31
4070596	1.000000e+00	3
4070597	9.835804e-01	18
4070594	6.640945e-01	24
4070595	9.999549e-01	12
4070592	8.388818e-01	22
4070593	9.999994e-01	9
4070623	1.000000e+00	3
4070622	9.999549e-01	12
4070621	1.000000e+00	0
4070620	9.966998e-01	16
4070619	1.000000e+00	0
4070618	8.986806e-01	21
4070617	1.000000e+00	5
4070616	9.966998e-01	16
4070615	1.000000e+00	5
4070614	8.881784e-16	50
4070613	1.854161e-11	47
4070612	9.923267e-01	17
4070611	8.881784e-16	50
4070610	1.000000e+00	5
4070609	4.681115e-04	37
4070608	6.640945e-01	24
4070706	4.529710e-14	49
4070707	8.881784e-16	50
4070704	8.881784e-16	50
4070705	1.621870e-08	44
4070710	9.986989e-01	15
4070711	8.881784e-16	50
4070708	9.675457e-01	19
4070709	1.000000e+00	2
4070714	9.986989e-01	15
4070715	1.000000e+00	6
4070712	5.817779e-07	42
4070713	6.640945e-01	24
4070718	2.807050e-06	41
4070719	8.881784e-16	50
4070716	1.621870e-08	44
4070717	9.405398e-01	20
4070691	8.881784e-16	50
4070690	9.999999e-01	8
4070689	3.300224e-03	35
4070688	9.995319e-01	14
4070695	9.999549e-01	12
4070694	8.388818e-01	22
4070693	2.399438e-01	28
4070692	1.133316e-12	48
4070699	9.995319e-01	14
4070698	1.301086e-03	36
4070697	9.835804e-01	18
4070696	1.000000e+00	2
4070703	1.000000e+00	5
4070702	8.881784e-16	50
4070701	1.000000e+00	3
4070700	1.000000e+00	7
4070672	3.300224e-03	35
4070673	8.881784e-16	50
4070674	5.561376e-01	25
4070675	1.529320e-04	38
4070676	1.641957e-02	33
4070677	1.133316e-12	48
4070678	9.999881e-01	11
4070679	4.510745e-05	39
4070680	1.000000e+00	6
4070681	9.405398e-01	20
4070682	1.000000e+00	5
4070683	8.881784e-16	50
4070684	1.529320e-04	38
4070685	1.000000e+00	1
4070686	5.946023e-02	31
4070687	1.000000e+00	1
4070657	1.000000e+00	7
4070656	9.995319e-01	14
4070659	1.000000e+00	4
4070658	1.621870e-08	44
4070661	9.999549e-01	12
4070660	3.300224e-03	35
4070663	1.301086e-03	36
4070662	8.881784e-16	50
4070665	1.000000e+00	0
4070664	3.245432e-02	32
4070667	1.000000e+00	1
4070666	1.000000e+00	1
4070669	1.013194e-01	30
4070668	9.999881e-01	11
4070671	1.000000e+00	4
4070670	4.510745e-05	39
4070774	4.438624e-01	26
4070775	1.000000e+00	0
4070772	1.049339e-07	43
4070773	8.881784e-16	50
4070770	2.807050e-06	41
4070771	8.881784e-16	50
4070768	4.529710e-14	49
4070769	9.999881e-01	11
4070782	1.000000e+00	3
4070783	1.621870e-08	44
4070780	8.881784e-16	50
4070781	1.621870e-08	44
4070778	1.641957e-02	33
4070779	9.998471e-01	13
4070776	9.999972e-01	10
4070777	9.923267e-01	17
4070759	2.807050e-06	41
4070758	1.000000e+00	4
4070757	6.640945e-01	24
4070756	8.388818e-01	22
4070755	9.923267e-01	17
4070754	2.807050e-06	41
4070753	9.999549e-01	12
4070752	8.881784e-16	50
4070767	9.999994e-01	9
4070766	1.000000e+00	0
4070765	8.986806e-01	21
4070764	9.923267e-01	17
4070763	8.881784e-16	50
4070762	1.301086e-03	36
4070761	1.000000e+00	5
4070760	4.438624e-01	26
4070741	8.881784e-16	50
4070742	9.675457e-01	19
4070743	9.999994e-01	9
4070736	1.000000e+00	5
4070737	9.998471e-01	13
4070738	8.881784e-16	50
4070739	8.881784e-16	50
4070748	8.881784e-16	50
4070749	8.881784e-16	50
4070750	8.881784e-16	50
4070751	6.640945e-01	24
4070744	1.000000e+00	4
4070745	1.621870e-08	44
4070746	8.881784e-16	50
4070747	3.300224e-03	35
4070725	2.807050e-06	41
4070724	9.999972e-01	10
4070727	8.881784e-16	50
4070726	1.000000e+00	5
4070721	1.000000e+00	6
4070720	8.881784e-16	50
4070723	9.999972e-01	10
4070722	1.854161e-11	47
4070731	2.807050e-06	41
4070730	8.881784e-16	50
4070843	1.000000e+00	1
4070842	2.807050e-06	41
4070841	1.000000e+00	1
4070840	1.000000e+00	2
4070847	1.000000e+00	6
4070846	1.000000e+00	1
4070845	9.998471e-01	13
4070844	9.999994e-01	9
4070835	1.193067e-05	40
4070834	9.998471e-01	13
4070833	8.881784e-16	50
4070832	1.000000e+00	7
4070839	9.923267e-01	17
4070838	1.000000e+00	0
4070837	8.881784e-16	50
4070836	1.529320e-04	38
4070826	1.000000e+00	0
4070827	1.000000e+00	0
4070824	8.881784e-16	50
4070825	6.640945e-01	24
4070830	1.000000e+00	5
4070831	2.399438e-01	28
4070828	1.000000e+00	1
4070829	6.640945e-01	24
4070818	1.529320e-04	38
4070819	1.133316e-12	48
4070816	8.881784e-16	50
4070817	8.881784e-16	50
4070822	2.104926e-09	45
4070823	1.000000e+00	0
4070820	1.000000e+00	0
4070821	4.529710e-14	49
4070809	9.966998e-01	16
4070808	1.000000e+00	1
4070811	1.049339e-07	43
4070810	2.104926e-09	45
4070813	1.000000e+00	0
4070812	3.359055e-01	27
4070815	9.998471e-01	13
4070814	1.000000e+00	1
4070801	2.104926e-09	45
4070800	1.301086e-03	36
4070803	9.923267e-01	17
4070802	1.193067e-05	40
4070805	1.133316e-12	48
4070804	1.013194e-01	30
4070807	1.000000e+00	2
4070806	1.193067e-05	40
4070792	1.854161e-11	47
4070793	9.675457e-01	19
4070794	9.999999e-01	8
4070795	2.399438e-01	28
4070796	1.000000e+00	0
4070797	7.673339e-03	34
4070798	1.000000e+00	5
4070799	4.529710e-14	49
4070784	9.675457e-01	19
4070785	1.000000e+00	7
4070786	1.013194e-01	30
4070787	9.923267e-01	17
4070788	9.923267e-01	17
4070789	1.000000e+00	3
4070790	9.999881e-01	11
4070791	1.000000e+00	4
4070911	9.999549e-01	12
4070910	9.999999e-01	8
4070909	1.000000e+00	5
4070908	1.000000e+00	1
4070907	9.999881e-01	11
4070906	9.999972e-01	10
4070905	9.405398e-01	20
4070904	1.611182e-01	29
4070903	1.000000e+00	2
4070902	3.245432e-02	32
4070901	2.230891e-10	46
4070900	4.529710e-14	49
4070899	1.301086e-03	36
4070898	8.881784e-16	50
4070897	1.000000e+00	4
4070896	8.986806e-01	21
4070894	1.013194e-01	30
4070895	8.881784e-16	50
4070892	9.999994e-01	9
4070893	1.641957e-02	33
4070890	4.438624e-01	26
4070891	9.999881e-01	11
4070888	1.854161e-11	47
4070889	8.881784e-16	50
4070886	1.000000e+00	5
4070887	1.641957e-02	33
4070884	1.621870e-08	44
4070885	1.193067e-05	40
4070882	9.999972e-01	10
4070883	9.986989e-01	15
4070880	1.854161e-11	47
4070881	1.000000e+00	1
4070877	1.301086e-03	36
4070876	2.399438e-01	28
4070879	3.245432e-02	32
4070878	9.999994e-01	9
4070873	1.000000e+00	1
4070872	9.835804e-01	18
4070875	7.673339e-03	34
4070874	1.000000e+00	1
4070869	4.438624e-01	26
4070868	1.000000e+00	1
4070871	8.881784e-16	50
4070870	1.000000e+00	2
4070865	1.000000e+00	4
4070864	1.000000e+00	1
4070867	7.600562e-01	23
4070866	1.000000e+00	1
4070860	1.621870e-08	44
4070861	9.999549e-01	12
4070862	8.881784e-16	50
4070863	9.923267e-01	17
4070856	9.999999e-01	8
4070857	1.000000e+00	4
4070859	4.529710e-14	49
4070852	8.881784e-16	50
4070853	8.881784e-16	50
4070854	1.000000e+00	0
4070855	1.000000e+00	7
4070848	9.999994e-01	9
4070849	9.999972e-01	10
4070850	1.000000e+00	0
4070851	4.529710e-14	49
4069963	1.854161e-11	47
4069962	1.000000e+00	3
4069961	1.000000e+00	2
4069960	1.000000e+00	1
4069967	1.000000e+00	3
4069966	5.946023e-02	31
4069965	1.000000e+00	3
4069964	8.881784e-16	50
4069955	3.359055e-01	27
4069954	1.133316e-12	48
4069953	1.000000e+00	2
4069952	1.000000e+00	4
4069959	8.388818e-01	22
4069958	7.600562e-01	23
4069957	9.999881e-01	11
4069956	4.510745e-05	39
4069978	8.986806e-01	21
4069979	1.000000e+00	1
4069976	1.000000e+00	1
4069977	1.000000e+00	1
4069982	9.405398e-01	20
4069983	1.854161e-11	47
4069980	1.000000e+00	7
4069981	1.000000e+00	4
4069970	4.529710e-14	49
4069971	9.998471e-01	13
4069968	3.300224e-03	35
4069969	1.000000e+00	0
4069974	1.000000e+00	0
4069975	3.359055e-01	27
4069972	1.854161e-11	47
4069973	9.923267e-01	17
4069993	9.999994e-01	9
4069992	1.000000e+00	5
4069995	9.999994e-01	9
4069994	1.000000e+00	1
4069997	1.000000e+00	0
4069996	4.529710e-14	49
4069999	9.405398e-01	20
4069998	1.000000e+00	6
4069985	1.000000e+00	5
4069984	1.193067e-05	40
4069987	4.529710e-14	49
4069986	8.881784e-16	50
4069989	9.999999e-01	8
4069988	8.881784e-16	50
4069991	1.000000e+00	6
4069990	9.995319e-01	14
4070008	2.399438e-01	28
4070009	8.986806e-01	21
4070010	4.529710e-14	49
4070011	1.000000e+00	4
4070012	1.000000e+00	3
4070013	9.998471e-01	13
4070014	1.000000e+00	2
4070015	1.000000e+00	3
4070000	9.995319e-01	14
4070001	1.049339e-07	43
4070002	4.529710e-14	49
4070003	9.675457e-01	19
4070004	1.000000e+00	1
4070005	9.966998e-01	16
4070006	2.104926e-09	45
4070007	9.999994e-01	9
4069902	1.000000e+00	2
4069901	4.681115e-04	37
4069900	7.673339e-03	34
4069899	9.999881e-01	11
4069898	3.245432e-02	32
4069897	9.999999e-01	8
4069896	8.881784e-16	50
4069895	1.000000e+00	7
4069894	1.049339e-07	43
4069893	1.000000e+00	2
4069892	9.405398e-01	20
4069891	1.000000e+00	0
4069890	7.600562e-01	23
4069889	9.999972e-01	10
4069888	1.000000e+00	4
4069918	9.835804e-01	18
4069919	4.510745e-05	39
4069916	3.359055e-01	27
4069917	5.817779e-07	42
4069914	1.000000e+00	1
4069915	9.995319e-01	14
4069913	1.000000e+00	1
4069910	9.999972e-01	10
4069911	5.561376e-01	25
4069908	9.999972e-01	10
4069909	1.641957e-02	33
4069906	8.986806e-01	21
4069907	5.817779e-07	42
4069904	9.999881e-01	11
4069905	9.999994e-01	9
4069933	1.049339e-07	43
4069932	1.000000e+00	2
4069935	1.000000e+00	2
4069934	1.000000e+00	3
4069929	9.835804e-01	18
4069928	7.673339e-03	34
4069931	9.998471e-01	13
4069930	1.000000e+00	0
4069925	1.000000e+00	4
4069924	1.854161e-11	47
4069927	9.966998e-01	16
4069926	9.999881e-01	11
4069921	1.000000e+00	3
4069923	4.510745e-05	39
4069922	1.641957e-02	33
4069948	2.104926e-09	45
4069949	8.881784e-16	50
4069950	1.000000e+00	2
4069951	1.000000e+00	5
4069944	8.881784e-16	50
4069945	9.998471e-01	13
4069946	8.881784e-16	50
4069947	9.923267e-01	17
4069940	1.000000e+00	1
4069941	4.529710e-14	49
4069942	8.881784e-16	50
4069943	2.230891e-10	46
4069936	4.529710e-14	49
4069937	9.998471e-01	13
4069938	1.000000e+00	6
4069939	1.000000e+00	3
4070082	8.881784e-16	50
4070083	2.230891e-10	46
4070080	3.245432e-02	32
4070081	8.881784e-16	50
4070086	5.817779e-07	42
4070087	1.000000e+00	0
4070084	8.881784e-16	50
4070085	1.000000e+00	1
4070090	1.000000e+00	3
4070091	9.995319e-01	14
4070088	9.966998e-01	16
4070089	2.104926e-09	45
4070094	1.000000e+00	6
4070095	1.000000e+00	6
4070092	1.013194e-01	30
4070093	2.104926e-09	45
4070099	8.881784e-16	50
4070098	1.000000e+00	1
4070097	9.999994e-01	9
4070096	1.000000e+00	5
4070103	1.000000e+00	0
4070102	9.923267e-01	17
4070101	1.000000e+00	3
4070100	9.998471e-01	13
4070107	8.388818e-01	22
4070106	1.000000e+00	3
4070105	9.999999e-01	8
4070104	4.529710e-14	49
4070111	9.999881e-01	11
4070110	1.000000e+00	4
4070109	2.230891e-10	46
4070108	8.881784e-16	50
4070112	4.529710e-14	49
4070113	1.000000e+00	5
4070114	1.000000e+00	2
4070115	1.000000e+00	6
4070116	3.245432e-02	32
4070117	8.881784e-16	50
4070118	1.000000e+00	3
4070119	9.835804e-01	18
4070120	9.999994e-01	9
4070121	7.673339e-03	34
4070122	9.405398e-01	20
4070123	8.881784e-16	50
4070124	3.300224e-03	35
4070125	9.999549e-01	12
4070126	8.881784e-16	50
4070127	7.600562e-01	23
4070129	1.000000e+00	2
4070128	1.000000e+00	2
4070131	1.193067e-05	40
4070130	9.999994e-01	9
4070133	1.611182e-01	29
4070132	4.529710e-14	49
4070135	6.640945e-01	24
4070134	8.986806e-01	21
4070137	4.681115e-04	37
4070136	4.529710e-14	49
4070139	1.611182e-01	29
4070138	4.529710e-14	49
4070141	1.000000e+00	6
4070140	8.881784e-16	50
4070143	2.807050e-06	41
4070142	1.000000e+00	0
4070022	1.000000e+00	0
4070023	1.000000e+00	4
4070020	8.881784e-16	50
4070021	9.999881e-01	11
4070018	9.995319e-01	14
4070019	1.000000e+00	1
4070016	1.133316e-12	48
4070017	8.881784e-16	50
4070030	1.049339e-07	43
4070031	9.999972e-01	10
4070028	8.881784e-16	50
4070029	2.807050e-06	41
4070026	1.000000e+00	2
4070027	9.999972e-01	10
4070024	1.133316e-12	48
4070025	1.529320e-04	38
4070039	1.000000e+00	1
4070038	9.999999e-01	8
4070037	1.000000e+00	5
4070036	1.000000e+00	3
4070035	9.995319e-01	14
4070034	1.000000e+00	1
4070033	1.000000e+00	0
4070032	7.600562e-01	23
4070047	2.807050e-06	41
4070046	1.000000e+00	4
4070045	1.133316e-12	48
4070044	8.881784e-16	50
4070043	1.049339e-07	43
4070042	4.510745e-05	39
4070041	9.999999e-01	8
4070040	4.438624e-01	26
4070052	1.000000e+00	7
4070053	8.881784e-16	50
4070054	1.854161e-11	47
4070055	8.881784e-16	50
4070048	8.881784e-16	50
4070049	2.104926e-09	45
4070050	1.854161e-11	47
4070051	4.510745e-05	39
4070060	1.000000e+00	0
4070061	9.923267e-01	17
4070062	2.104926e-09	45
4070063	9.999999e-01	8
4070056	9.999972e-01	10
4070057	8.881784e-16	50
4070058	8.881784e-16	50
4070059	1.000000e+00	2
4070069	5.946023e-02	31
4070068	1.000000e+00	6
4070071	9.999999e-01	8
4070070	9.999881e-01	11
4070065	8.881784e-16	50
4070064	8.881784e-16	50
4070067	8.881784e-16	50
4070066	1.000000e+00	3
4070076	1.000000e+00	0
4070079	1.000000e+00	3
4070078	9.675457e-01	19
4070073	1.000000e+00	0
4070072	1.000000e+00	0
4070075	1.529320e-04	38
4070074	1.000000e+00	0
4070232	8.881784e-16	50
4070233	4.529710e-14	49
4070234	1.000000e+00	3
4070235	8.986806e-01	21
4070236	1.000000e+00	0
4070237	8.881784e-16	50
4070238	9.995319e-01	14
4070239	8.881784e-16	50
4070224	1.000000e+00	1
4070225	2.807050e-06	41
4070226	1.000000e+00	1
4070227	9.923267e-01	17
4070228	9.966998e-01	16
4070229	4.510745e-05	39
4070230	1.000000e+00	2
4070231	1.000000e+00	3
4070217	8.881784e-16	50
4070216	1.000000e+00	3
4070218	1.000000e+00	0
4070221	1.000000e+00	0
4070220	1.000000e+00	0
4070223	1.000000e+00	5
4070222	1.000000e+00	0
4070209	1.000000e+00	1
4070208	1.000000e+00	3
4070211	1.000000e+00	5
4070210	1.000000e+00	7
4070213	4.529710e-14	49
4070212	1.000000e+00	0
4070215	4.681115e-04	37
4070214	9.923267e-01	17
4070266	1.000000e+00	3
4070267	1.000000e+00	2
4070264	1.000000e+00	1
4070265	1.000000e+00	4
4070270	1.000000e+00	0
4070271	1.000000e+00	0
4070268	1.000000e+00	5
4070269	9.986989e-01	15
4070258	1.621870e-08	44
4070259	1.000000e+00	0
4070256	8.388818e-01	22
4070257	1.529320e-04	38
4070262	1.000000e+00	2
4070263	3.359055e-01	27
4070260	7.673339e-03	34
4070261	6.640945e-01	24
4070251	1.193067e-05	40
4070250	1.611182e-01	29
4070249	5.561376e-01	25
4070248	9.966998e-01	16
4070255	1.000000e+00	4
4070254	2.104926e-09	45
4070253	1.641957e-02	33
4070252	1.049339e-07	43
4070243	1.000000e+00	2
4070241	9.998471e-01	13
4070240	9.986989e-01	15
4070247	8.881784e-16	50
4070246	8.881784e-16	50
4070245	8.881784e-16	50
4070172	6.640945e-01	24
4070173	1.854161e-11	47
4070174	9.999972e-01	10
4070175	5.946023e-02	31
4070168	1.000000e+00	3
4070169	4.438624e-01	26
4070170	8.881784e-16	50
4070171	1.049339e-07	43
4070164	2.230891e-10	46
4070165	9.999999e-01	8
4070166	3.359055e-01	27
4070167	9.405398e-01	20
4070160	1.854161e-11	47
4070161	3.359055e-01	27
4070162	8.986806e-01	21
4070163	8.881784e-16	50
4070156	8.881784e-16	50
4070159	8.881784e-16	50
4070158	9.999549e-01	12
4070153	3.245432e-02	32
4070152	2.104926e-09	45
4070155	3.245432e-02	32
4070154	5.561376e-01	25
4070149	7.673339e-03	34
4070148	1.000000e+00	2
4070151	8.388818e-01	22
4070150	8.881784e-16	50
4070145	1.133316e-12	48
4070144	1.000000e+00	7
4070147	1.000000e+00	0
4070146	2.104926e-09	45
4070206	1.000000e+00	1
4070207	3.300224e-03	35
4070204	4.529710e-14	49
4070205	9.999881e-01	11
4070202	1.000000e+00	7
4070203	1.000000e+00	4
4070200	1.000000e+00	0
4070201	1.000000e+00	0
4070198	6.640945e-01	24
4070199	1.000000e+00	3
4070196	4.529710e-14	49
4070194	4.681115e-04	37
4070195	9.999999e-01	8
4070192	8.388818e-01	22
4070193	9.966998e-01	16
4070191	1.301086e-03	36
4070190	9.835804e-01	18
4070188	8.881784e-16	50
4070187	1.049339e-07	43
4070186	9.405398e-01	20
4070185	9.835804e-01	18
4070184	1.049339e-07	43
4070183	8.881784e-16	50
4070182	1.000000e+00	7
4070181	1.000000e+00	5
4070180	8.881784e-16	50
4070179	2.230891e-10	46
4070178	9.835804e-01	18
4070177	9.835804e-01	18
4070176	9.835804e-01	18
4070353	4.529710e-14	49
4070352	9.999994e-01	9
4070355	1.000000e+00	3
4070354	8.986806e-01	21
4070357	8.388818e-01	22
4070356	1.000000e+00	6
4070359	1.000000e+00	1
4070358	1.000000e+00	0
4070361	9.999972e-01	10
4070360	8.881784e-16	50
4070363	1.000000e+00	7
4070362	1.000000e+00	1
4070365	6.640945e-01	24
4070364	1.000000e+00	1
4070367	1.000000e+00	5
4070366	8.388818e-01	22
4070336	1.000000e+00	2
4070337	9.998471e-01	13
4070338	1.133316e-12	48
4070339	1.193067e-05	40
4070340	1.193067e-05	40
4070341	9.986989e-01	15
4070342	8.881784e-16	50
4070343	9.675457e-01	19
4070344	1.000000e+00	1
4070345	1.000000e+00	1
4070347	9.998471e-01	13
4070348	5.817779e-07	42
4070349	8.388818e-01	22
4070350	7.673339e-03	34
4070351	1.000000e+00	7
4070387	1.000000e+00	4
4070386	9.966998e-01	16
4070385	1.000000e+00	1
4070384	1.641957e-02	33
4070391	4.529710e-14	49
4070390	1.000000e+00	0
4070389	1.000000e+00	0
4070388	9.405398e-01	20
4070395	1.049339e-07	43
4070394	1.000000e+00	5
4070393	9.999994e-01	9
4070392	9.835804e-01	18
4070399	7.673339e-03	34
4070398	1.133316e-12	48
4070397	8.881784e-16	50
4070396	4.529710e-14	49
4070370	1.000000e+00	6
4070371	2.399438e-01	28
4070368	1.000000e+00	5
4070369	1.000000e+00	3
4070374	1.611182e-01	29
4070375	9.966998e-01	16
4070372	8.881784e-16	50
4070373	1.013194e-01	30
4070378	1.000000e+00	6
4070379	6.640945e-01	24
4070376	1.133316e-12	48
4070377	1.000000e+00	2
4070382	1.000000e+00	3
4070383	3.300224e-03	35
4070380	9.999881e-01	11
4070381	7.600562e-01	23
4070293	2.104926e-09	45
4070292	9.995319e-01	14
4070295	1.000000e+00	2
4070294	1.854161e-11	47
4070289	1.000000e+00	1
4070288	9.999999e-01	8
4070291	1.000000e+00	4
4070290	9.999972e-01	10
4070301	5.817779e-07	42
4070300	8.881784e-16	50
4070303	8.881784e-16	50
4070302	1.000000e+00	0
4070297	1.641957e-02	33
4070296	1.000000e+00	3
4070299	8.881784e-16	50
4070298	9.923267e-01	17
4070276	1.000000e+00	0
4070277	1.000000e+00	4
4070278	9.998471e-01	13
4070279	1.000000e+00	0
4070272	1.000000e+00	4
4070273	1.000000e+00	5
4070274	1.000000e+00	0
4070275	1.000000e+00	5
4070284	9.923267e-01	17
4070285	1.611182e-01	29
4070286	5.817779e-07	42
4070287	8.881784e-16	50
4070280	1.000000e+00	0
4070281	1.000000e+00	1
4070282	1.000000e+00	4
4070283	7.600562e-01	23
4070327	1.000000e+00	5
4070326	1.000000e+00	0
4070325	9.999994e-01	9
4070324	1.000000e+00	7
4070323	1.000000e+00	1
4070322	4.529710e-14	49
4070321	8.881784e-16	50
4070320	2.807050e-06	41
4070335	1.621870e-08	44
4070334	9.675457e-01	19
4070333	8.881784e-16	50
4070332	8.881784e-16	50
4070331	1.000000e+00	2
4070330	9.835804e-01	18
4070329	4.529710e-14	49
4070328	8.881784e-16	50
4070310	1.000000e+00	1
4070308	8.881784e-16	50
4070309	1.621870e-08	44
4070306	9.966998e-01	16
4070307	1.000000e+00	6
4070304	1.000000e+00	3
4070305	2.104926e-09	45
4070318	1.000000e+00	5
4070319	1.529320e-04	38
4070316	1.000000e+00	4
4070317	5.946023e-02	31
4070314	4.438624e-01	26
4070315	8.986806e-01	21
4070312	9.966998e-01	16
4070313	9.995319e-01	14
4069487	1.000000e+00	5
4069486	1.000000e+00	6
4069481	8.881784e-16	50
4069480	1.000000e+00	1
4069483	9.999972e-01	10
4069482	2.807050e-06	41
4069477	1.641957e-02	33
4069476	1.000000e+00	0
4069479	8.881784e-16	50
4069478	8.881784e-16	50
4069473	1.000000e+00	5
4069472	8.881784e-16	50
4069475	1.000000e+00	0
4069474	1.000000e+00	7
4069500	1.854161e-11	47
4069501	1.000000e+00	1
4069502	8.881784e-16	50
4069503	1.000000e+00	6
4069496	4.529710e-14	49
4069497	1.000000e+00	2
4069498	8.881784e-16	50
4069499	8.881784e-16	50
4069492	8.881784e-16	50
4069493	4.529710e-14	49
4069494	9.995319e-01	14
4069495	8.881784e-16	50
4069488	9.999999e-01	8
4069489	4.438624e-01	26
4069490	9.923267e-01	17
4069491	3.300224e-03	35
4069455	1.000000e+00	1
4069454	1.000000e+00	2
4069453	9.999881e-01	11
4069452	9.995319e-01	14
4069451	9.998471e-01	13
4069450	9.999999e-01	8
4069449	7.673339e-03	34
4069448	9.995319e-01	14
4069447	8.881784e-16	50
4069446	1.000000e+00	1
4069445	1.000000e+00	3
4069444	1.000000e+00	4
4069443	4.529710e-14	49
4069442	1.000000e+00	6
4069441	8.881784e-16	50
4069440	1.133316e-12	48
4069470	1.000000e+00	1
4069471	1.000000e+00	2
4069468	9.999549e-01	12
4069469	1.000000e+00	2
4069466	9.999972e-01	10
4069467	1.000000e+00	3
4069464	1.000000e+00	5
4069465	1.000000e+00	5
4069462	5.946023e-02	31
4069463	3.359055e-01	27
4069460	1.000000e+00	0
4069461	1.000000e+00	4
4069458	8.388818e-01	22
4069459	1.000000e+00	0
4069456	9.999999e-01	8
4069457	1.000000e+00	2
4069417	1.000000e+00	0
4069416	2.104926e-09	45
4069419	1.000000e+00	7
4069418	1.000000e+00	0
4069421	1.000000e+00	1
4069420	9.999549e-01	12
4069423	1.000000e+00	0
4069422	9.995319e-01	14
4069409	8.388818e-01	22
4069408	1.000000e+00	0
4069411	1.000000e+00	3
4069410	1.000000e+00	0
4069413	9.405398e-01	20
4069412	1.000000e+00	3
4069415	8.881784e-16	50
4069414	1.000000e+00	0
4069432	1.000000e+00	0
4069433	5.561376e-01	25
4069434	8.881784e-16	50
4069435	3.359055e-01	27
4069436	1.854161e-11	47
4069437	9.405398e-01	20
4069438	1.000000e+00	5
4069439	1.641957e-02	33
4069424	1.000000e+00	1
4069425	8.881784e-16	50
4069426	1.000000e+00	0
4069427	9.999549e-01	12
4069428	5.561376e-01	25
4069429	1.000000e+00	4
4069430	1.000000e+00	0
4069431	1.000000e+00	6
4069387	1.000000e+00	0
4069386	1.000000e+00	2
4069385	9.999999e-01	8
4069384	8.881784e-16	50
4069391	2.230891e-10	46
4069390	8.881784e-16	50
4069389	2.230891e-10	46
4069388	1.000000e+00	3
4069379	8.881784e-16	50
4069378	9.999994e-01	9
4069377	9.835804e-01	18
4069376	8.388818e-01	22
4069383	3.359055e-01	27
4069382	9.986989e-01	15
4069381	3.245432e-02	32
4069402	1.854161e-11	47
4069403	1.000000e+00	7
4069400	9.835804e-01	18
4069401	2.104926e-09	45
4069407	1.000000e+00	1
4069404	2.230891e-10	46
4069405	9.999999e-01	8
4069394	9.999972e-01	10
4069395	8.881784e-16	50
4069392	1.000000e+00	2
4069393	6.640945e-01	24
4069398	4.529710e-14	49
4069399	1.529320e-04	38
4069396	9.999999e-01	8
4069397	8.881784e-16	50
4069604	1.000000e+00	2
4069605	8.881784e-16	50
4069606	8.881784e-16	50
4069607	8.881784e-16	50
4069600	8.881784e-16	50
4069601	1.000000e+00	0
4069602	1.301086e-03	36
4069603	1.000000e+00	1
4069612	1.529320e-04	38
4069613	2.230891e-10	46
4069614	1.000000e+00	1
4069615	1.000000e+00	5
4069608	1.000000e+00	5
4069609	1.301086e-03	36
4069610	1.000000e+00	5
4069611	4.529710e-14	49
4069621	8.881784e-16	50
4069620	2.104926e-09	45
4069623	1.193067e-05	40
4069622	4.529710e-14	49
4069617	1.000000e+00	5
4069616	9.999999e-01	8
4069619	1.854161e-11	47
4069629	1.000000e+00	4
4069628	2.104926e-09	45
4069631	8.388818e-01	22
4069630	1.013194e-01	30
4069625	9.999881e-01	11
4069624	1.000000e+00	5
4069627	8.881784e-16	50
4069626	6.640945e-01	24
4069574	1.000000e+00	2
4069572	8.881784e-16	50
4069573	9.405398e-01	20
4069570	1.854161e-11	47
4069571	8.881784e-16	50
4069568	8.881784e-16	50
4069569	1.000000e+00	3
4069582	1.000000e+00	0
4069583	9.986989e-01	15
4069580	1.000000e+00	7
4069581	9.998471e-01	13
4069578	4.681115e-04	37
4069579	9.986989e-01	15
4069576	1.000000e+00	0
4069577	1.000000e+00	0
4069591	9.923267e-01	17
4069590	1.000000e+00	1
4069589	9.998471e-01	13
4069588	1.000000e+00	1
4069587	1.611182e-01	29
4069586	8.388818e-01	22
4069585	1.000000e+00	2
4069584	9.995319e-01	14
4069599	1.000000e+00	1
4069598	1.000000e+00	3
4069597	9.995319e-01	14
4069596	1.000000e+00	6
4069595	3.359055e-01	27
4069594	1.000000e+00	0
4069593	9.986989e-01	15
4069592	8.986806e-01	21
4069536	1.000000e+00	6
4069537	8.881784e-16	50
4069539	1.000000e+00	3
4069540	4.529710e-14	49
4069541	6.640945e-01	24
4069542	1.301086e-03	36
4069543	9.998471e-01	13
4069544	2.807050e-06	41
4069545	9.986989e-01	15
4069546	1.000000e+00	3
4069547	4.438624e-01	26
4069548	1.000000e+00	7
4069549	8.986806e-01	21
4069550	8.881784e-16	50
4069551	1.133316e-12	48
4069553	1.000000e+00	3
4069552	1.000000e+00	7
4069555	1.000000e+00	3
4069554	1.000000e+00	3
4069557	8.881784e-16	50
4069556	8.881784e-16	50
4069559	1.000000e+00	1
4069558	8.881784e-16	50
4069561	9.999549e-01	12
4069560	5.946023e-02	31
4069563	5.817779e-07	42
4069562	4.529710e-14	49
4069565	4.529710e-14	49
4069564	8.881784e-16	50
4069567	3.245432e-02	32
4069566	1.000000e+00	3
4069506	1.000000e+00	4
4069507	8.881784e-16	50
4069504	8.881784e-16	50
4069505	5.561376e-01	25
4069510	1.193067e-05	40
4069511	5.817779e-07	42
4069508	3.300224e-03	35
4069514	8.881784e-16	50
4069515	1.000000e+00	1
4069512	4.529710e-14	49
4069513	1.000000e+00	4
4069518	1.000000e+00	5
4069519	9.835804e-01	18
4069516	9.999972e-01	10
4069517	1.133316e-12	48
4069523	1.133316e-12	48
4069522	1.854161e-11	47
4069521	1.000000e+00	1
4069520	4.529710e-14	49
4069527	9.999972e-01	10
4069525	1.000000e+00	3
4069524	9.999549e-01	12
4069531	2.104926e-09	45
4069530	1.854161e-11	47
4069529	2.230891e-10	46
4069528	1.133316e-12	48
4069535	1.000000e+00	2
4069534	1.000000e+00	1
4069533	8.881784e-16	50
4069532	1.013194e-01	30
4069758	1.000000e+00	1
4069759	1.000000e+00	0
4069756	1.000000e+00	0
4069757	1.000000e+00	0
4069754	1.000000e+00	6
4069755	1.000000e+00	5
4069752	9.999994e-01	9
4069753	3.300224e-03	35
4069750	9.999999e-01	8
4069751	9.999994e-01	9
4069748	1.000000e+00	4
4069749	1.000000e+00	2
4069746	1.000000e+00	7
4069747	1.000000e+00	2
4069744	6.640945e-01	24
4069745	1.000000e+00	1
4069743	1.529320e-04	38
4069742	1.000000e+00	4
4069741	1.000000e+00	5
4069740	8.881784e-16	50
4069739	6.640945e-01	24
4069738	1.000000e+00	3
4069737	8.881784e-16	50
4069736	1.301086e-03	36
4069735	8.881784e-16	50
4069734	8.881784e-16	50
4069733	6.640945e-01	24
4069732	8.986806e-01	21
4069731	9.999881e-01	11
4069730	8.881784e-16	50
4069729	9.835804e-01	18
4069728	2.104926e-09	45
4069724	1.013194e-01	30
4069725	1.000000e+00	2
4069726	8.881784e-16	50
4069727	4.681115e-04	37
4069720	7.600562e-01	23
4069721	1.133316e-12	48
4069722	1.611182e-01	29
4069723	9.998471e-01	13
4069716	1.133316e-12	48
4069717	8.986806e-01	21
4069718	1.000000e+00	0
4069719	1.000000e+00	2
4069712	5.561376e-01	25
4069713	4.529710e-14	49
4069714	1.000000e+00	1
4069715	1.000000e+00	1
4069709	1.529320e-04	38
4069708	2.399438e-01	28
4069711	1.013194e-01	30
4069710	1.000000e+00	0
4069705	4.681115e-04	37
4069704	1.000000e+00	6
4069707	1.000000e+00	7
4069706	8.881784e-16	50
4069701	1.000000e+00	6
4069700	9.999999e-01	8
4069703	9.999881e-01	11
4069702	5.817779e-07	42
4069697	8.881784e-16	50
4069696	1.000000e+00	7
4069699	5.561376e-01	25
4069698	7.673339e-03	34
4069690	3.245432e-02	32
4069691	9.999999e-01	8
4069688	8.881784e-16	50
4069689	8.881784e-16	50
4069694	9.999999e-01	8
4069695	9.999881e-01	11
4069692	1.621870e-08	44
4069693	9.999881e-01	11
4069682	4.510745e-05	39
4069683	1.193067e-05	40
4069680	8.388818e-01	22
4069686	4.438624e-01	26
4069687	1.000000e+00	6
4069684	4.529710e-14	49
4069685	4.438624e-01	26
4069675	1.000000e+00	1
4069674	1.000000e+00	6
4069673	1.000000e+00	2
4069672	9.999994e-01	9
4069679	2.104926e-09	45
4069678	5.946023e-02	31
4069677	9.999881e-01	11
4069676	1.000000e+00	2
4069667	5.561376e-01	25
4069666	9.999549e-01	12
4069665	4.681115e-04	37
4069664	1.621870e-08	44
4069671	1.611182e-01	29
4069670	2.104926e-09	45
4069669	4.529710e-14	49
4069668	1.854161e-11	47
4069656	1.000000e+00	2
4069657	1.000000e+00	4
4069658	1.000000e+00	1
4069659	1.000000e+00	4
4069660	9.999999e-01	8
4069661	9.835804e-01	18
4069662	1.301086e-03	36
4069663	9.999972e-01	10
4069648	2.807050e-06	41
4069649	9.995319e-01	14
4069650	1.000000e+00	5
4069651	1.000000e+00	7
4069652	1.000000e+00	2
4069653	1.000000e+00	1
4069654	1.000000e+00	0
4069655	9.986989e-01	15
4069641	9.405398e-01	20
4069640	1.000000e+00	0
4069643	4.529710e-14	49
4069642	9.999549e-01	12
4069645	1.611182e-01	29
4069644	8.881784e-16	50
4069647	9.999999e-01	8
4069646	1.000000e+00	7
4069633	1.000000e+00	3
4069632	8.881784e-16	50
4069635	9.999994e-01	9
4069634	9.999549e-01	12
4069637	1.000000e+00	1
4069636	3.359055e-01	27
4069639	8.986806e-01	21
4069638	2.230891e-10	46
4069879	1.854161e-11	47
4069878	4.438624e-01	26
4069877	1.000000e+00	5
4069876	1.000000e+00	5
4069875	1.000000e+00	0
4069874	1.000000e+00	2
4069873	1.000000e+00	0
4069872	9.999972e-01	10
4069887	4.529710e-14	49
4069886	9.986989e-01	15
4069885	4.529710e-14	49
4069884	7.600562e-01	23
4069883	7.600562e-01	23
4069882	1.000000e+00	3
4069881	4.529710e-14	49
4069880	1.133316e-12	48
4069862	3.359055e-01	27
4069863	1.000000e+00	0
4069860	1.000000e+00	0
4069861	1.000000e+00	2
4069858	1.000000e+00	7
4069859	1.000000e+00	4
4069856	9.999994e-01	9
4069857	1.000000e+00	0
4069870	9.675457e-01	19
4069871	9.999972e-01	10
4069868	1.000000e+00	3
4069869	1.000000e+00	6
4069866	1.000000e+00	0
4069867	1.049339e-07	43
4069864	1.000000e+00	1
4069865	1.013194e-01	30
4069845	8.881784e-16	50
4069844	9.998471e-01	13
4069847	9.999999e-01	8
4069846	1.133316e-12	48
4069841	9.986989e-01	15
4069840	2.230891e-10	46
4069843	9.966998e-01	16
4069842	1.000000e+00	2
4069853	4.681115e-04	37
4069852	9.999881e-01	11
4069855	8.881784e-16	50
4069854	1.529320e-04	38
4069849	9.835804e-01	18
4069848	4.529710e-14	49
4069851	4.681115e-04	37
4069850	1.193067e-05	40
4069828	1.000000e+00	2
4069829	9.986989e-01	15
4069830	9.998471e-01	13
4069831	8.881784e-16	50
4069826	1.301086e-03	36
4069827	4.529710e-14	49
4069836	1.000000e+00	6
4069837	1.000000e+00	7
4069838	8.881784e-16	50
4069839	1.013194e-01	30
4069832	1.000000e+00	7
4069833	1.000000e+00	3
4069834	1.000000e+00	0
4069835	1.000000e+00	4
4069811	1.000000e+00	6
4069810	9.923267e-01	17
4069809	1.854161e-11	47
4069808	9.999972e-01	10
4069815	8.881784e-16	50
4069814	1.000000e+00	2
4069813	1.000000e+00	1
4069812	1.301086e-03	36
4069818	8.388818e-01	22
4069817	8.881784e-16	50
4069816	6.640945e-01	24
4069823	1.000000e+00	0
4069822	1.000000e+00	0
4069821	1.000000e+00	0
4069820	1.000000e+00	0
4069794	1.000000e+00	6
4069795	1.000000e+00	2
4069792	9.405398e-01	20
4069793	1.000000e+00	0
4069798	9.999549e-01	12
4069799	9.999994e-01	9
4069796	1.000000e+00	1
4069797	1.000000e+00	5
4069802	2.230891e-10	46
4069803	4.529710e-14	49
4069800	1.000000e+00	4
4069801	8.881784e-16	50
4069806	9.986989e-01	15
4069807	1.000000e+00	2
4069804	1.000000e+00	7
4069777	9.675457e-01	19
4069776	8.881784e-16	50
4069779	1.000000e+00	4
4069781	1.000000e+00	1
4069780	8.388818e-01	22
4069783	9.999994e-01	9
4069782	3.300224e-03	35
4069785	1.000000e+00	0
4069784	1.000000e+00	5
4069787	2.104926e-09	45
4069786	4.529710e-14	49
4069789	1.000000e+00	3
4069788	9.999972e-01	10
4069791	4.529710e-14	49
4069790	1.000000e+00	3
4069760	4.681115e-04	37
4069761	1.301086e-03	36
4069762	1.611182e-01	29
4069763	8.881784e-16	50
4069764	8.986806e-01	21
4069765	8.881784e-16	50
4069766	2.230891e-10	46
4069767	2.104926e-09	45
4069768	8.881784e-16	50
4069769	1.621870e-08	44
4069770	8.881784e-16	50
4069771	4.681115e-04	37
4069772	3.300224e-03	35
4069773	8.881784e-16	50
4069775	8.881784e-16	50
4069023	9.995319e-01	14
4069022	8.881784e-16	50
4069021	9.999994e-01	9
4069020	8.881784e-16	50
4069019	8.881784e-16	50
4069018	5.817779e-07	42
[truncated: 2,708 more rows]
