# Supplementary material for: Translational Selection Is Ubiquitous in Prokaryotes
Source: PLoS Genet. 2010 Jun 24;6(6):e1001004. doi: 10.1371/journal.pgen.1001004 (PMC2891978; doi:10.1371/journal.pgen.1001004)
Supplement: Dataset S1 — OCU/non-OCU gene calls in 461 Bacterial and Archaeal genomes, and summary tables of genome properties and OCU preferences for specific codons. (4.77 MB ZIP) [file pgen.1001004.s001.zip › Dataset_S1_Bacteria/Acidothermus_cellulolyticus_11B.arff.ocuGenes]

GeneID	signTest_p	ocuProbWinCnt
4484657	1.000000e+00	7
4484656	1.000000e+00	3
4484659	1.133316e-12	48
4484658	9.986989e-01	15
4484661	9.966998e-01	16
4484660	2.230891e-10	46
4484663	2.104926e-09	45
4484662	8.881784e-16	50
4484665	1.000000e+00	2
4484664	1.000000e+00	2
4484667	2.104926e-09	45
4484666	8.881784e-16	50
4484669	2.104926e-09	45
4484668	4.529710e-14	49
4484671	1.049339e-07	43
4484670	4.529710e-14	49
4484640	9.999994e-01	9
4484641	1.529320e-04	38
4484642	8.881784e-16	50
4484643	1.133316e-12	48
4484644	9.675457e-01	19
4484645	9.923267e-01	17
4484646	9.966998e-01	16
4484647	9.999549e-01	12
4484648	8.388818e-01	22
4484649	1.000000e+00	2
4484652	5.561376e-01	25
4484653	8.881784e-16	50
4484654	8.881784e-16	50
4484655	4.529710e-14	49
4484627	8.881784e-16	50
4484626	1.133316e-12	48
4484625	1.301086e-03	36
4484624	1.000000e+00	6
4484631	1.000000e+00	5
4484630	9.999999e-01	8
4484628	8.881784e-16	50
4484634	4.438624e-01	26
4484633	5.817779e-07	42
4484632	4.529710e-14	49
4484639	9.966998e-01	16
4484638	3.245432e-02	32
4484637	1.000000e+00	2
4484636	9.999972e-01	10
4484610	8.881784e-16	50
4484611	8.881784e-16	50
4484608	3.245432e-02	32
4484609	8.881784e-16	50
4484614	8.881784e-16	50
4484615	1.301086e-03	36
4484613	8.881784e-16	50
4484618	8.881784e-16	50
4484619	9.999999e-01	8
4484616	9.999549e-01	12
4484617	5.561376e-01	25
4484622	9.999999e-01	8
4484623	8.881784e-16	50
4484620	1.854161e-11	47
4484621	1.000000e+00	7
4484725	8.881784e-16	50
4484724	1.621870e-08	44
4484727	1.000000e+00	4
4484726	8.881784e-16	50
4484721	8.881784e-16	50
4484720	1.641957e-02	33
4484723	1.854161e-11	47
4484722	8.881784e-16	50
4484733	8.881784e-16	50
4484732	8.881784e-16	50
4484735	9.999881e-01	11
4484734	4.681115e-04	37
4484729	9.999549e-01	12
4484728	2.104926e-09	45
4484731	9.999972e-01	10
4484730	5.561376e-01	25
4484708	8.881784e-16	50
4484709	8.881784e-16	50
4484710	3.245432e-02	32
4484711	9.835804e-01	18
4484704	5.817779e-07	42
4484705	2.104926e-09	45
4484706	1.000000e+00	3
4484707	8.881784e-16	50
4484716	5.817779e-07	42
4484719	8.881784e-16	50
4484712	1.641957e-02	33
4484713	8.881784e-16	50
4484714	4.438624e-01	26
4484715	1.000000e+00	6
4484695	8.388818e-01	22
4484694	1.000000e+00	7
4484693	4.510745e-05	39
4484692	9.998471e-01	13
4484691	9.999881e-01	11
4484690	8.881784e-16	50
4484689	9.999994e-01	9
4484688	5.946023e-02	31
4484703	8.881784e-16	50
4484702	9.999549e-01	12
4484701	9.966998e-01	16
4484700	1.000000e+00	7
4484699	1.854161e-11	47
4484698	1.133316e-12	48
4484697	9.986989e-01	15
4484696	9.966998e-01	16
4484678	9.966998e-01	16
4484679	9.675457e-01	19
4484676	8.881784e-16	50
4484677	5.561376e-01	25
4484674	6.640945e-01	24
4484675	9.999972e-01	10
4484672	8.881784e-16	50
4484673	8.881784e-16	50
4484686	9.999972e-01	10
4484687	8.881784e-16	50
4484685	1.000000e+00	2
4484682	1.611182e-01	29
4484683	7.600562e-01	23
4484680	9.999999e-01	8
4484681	9.999972e-01	10
4484792	2.399438e-01	28
4484793	8.881784e-16	50
4484794	8.881784e-16	50
4484795	8.881784e-16	50
4484796	8.881784e-16	50
4484798	4.681115e-04	37
4484784	8.881784e-16	50
4484785	8.881784e-16	50
4484786	1.000000e+00	5
4484788	9.998471e-01	13
4484789	9.999994e-01	9
4484790	8.881784e-16	50
4484791	1.000000e+00	5
4484777	1.133316e-12	48
4484776	2.399438e-01	28
4484779	5.817779e-07	42
4484778	6.640945e-01	24
4484781	9.835804e-01	18
4484780	9.998471e-01	13
4484783	8.881784e-16	50
4484782	1.000000e+00	5
4484769	3.300224e-03	35
4484768	3.300224e-03	35
4484771	1.193067e-05	40
4484770	8.881784e-16	50
4484773	1.049339e-07	43
4484772	9.999999e-01	8
4484775	8.388818e-01	22
4484774	1.133316e-12	48
4484762	8.881784e-16	50
4484763	1.000000e+00	1
4484760	9.986989e-01	15
4484761	8.881784e-16	50
4484766	1.000000e+00	0
4484767	9.999549e-01	12
4484764	8.881784e-16	50
4484765	1.000000e+00	4
4484754	1.621870e-08	44
4484755	3.359055e-01	27
4484752	9.835804e-01	18
4484753	8.881784e-16	50
4484758	3.245432e-02	32
4484759	1.301086e-03	36
4484756	8.881784e-16	50
4484757	1.133316e-12	48
4484747	1.000000e+00	0
4484746	1.000000e+00	7
4484745	9.999999e-01	8
4484744	1.013194e-01	30
4484751	4.529710e-14	49
4484750	4.681115e-04	37
4484749	9.986989e-01	15
4484748	1.133316e-12	48
4484739	6.640945e-01	24
4484737	2.807050e-06	41
4484736	1.133316e-12	48
4484742	8.881784e-16	50
4484741	8.881784e-16	50
4484740	4.529710e-14	49
4484860	1.000000e+00	2
4484861	9.998471e-01	13
4484862	9.999994e-01	9
4484863	9.995319e-01	14
4484856	1.854161e-11	47
4484857	8.881784e-16	50
4484858	1.000000e+00	6
4484859	9.966998e-01	16
4484852	1.049339e-07	43
4484853	4.510745e-05	39
4484854	2.230891e-10	46
4484855	9.995319e-01	14
4484849	1.854161e-11	47
4484850	4.438624e-01	26
4484851	1.193067e-05	40
4484845	8.388818e-01	22
4484844	2.399438e-01	28
4484847	1.133316e-12	48
4484846	8.881784e-16	50
4484841	2.230891e-10	46
4484840	9.999549e-01	12
4484843	3.300224e-03	35
4484842	4.529710e-14	49
4484837	8.881784e-16	50
4484836	9.986989e-01	15
4484839	1.854161e-11	47
4484838	1.854161e-11	47
4484833	8.986806e-01	21
4484832	7.600562e-01	23
4484835	9.999881e-01	11
4484834	4.529710e-14	49
4484830	9.986989e-01	15
4484831	9.999972e-01	10
4484828	3.245432e-02	32
4484829	9.999881e-01	11
4484826	2.230891e-10	46
4484827	8.881784e-16	50
4484824	1.000000e+00	1
4484825	4.529710e-14	49
4484822	1.301086e-03	36
4484823	6.640945e-01	24
4484820	1.000000e+00	1
4484821	9.999994e-01	9
4484818	9.998471e-01	13
4484816	3.245432e-02	32
4484817	6.640945e-01	24
4484815	8.388818e-01	22
4484814	2.807050e-06	41
4484813	1.193067e-05	40
4484812	2.399438e-01	28
4484811	8.881784e-16	50
4484810	2.807050e-06	41
4484809	5.561376e-01	25
4484808	2.104926e-09	45
4484807	1.133316e-12	48
4484806	3.245432e-02	32
4484805	1.621870e-08	44
4484804	8.881784e-16	50
4484803	2.230891e-10	46
4484802	4.510745e-05	39
4484801	9.835804e-01	18
4484800	9.986989e-01	15
4484898	9.999999e-01	8
4484899	8.881784e-16	50
4484896	4.529710e-14	49
4484902	5.561376e-01	25
4484903	9.998471e-01	13
4484900	8.881784e-16	50
4484901	1.000000e+00	4
4484906	9.998471e-01	13
4484907	7.600562e-01	23
4484904	9.998471e-01	13
4484905	9.998471e-01	13
4484910	4.681115e-04	37
4484911	9.999994e-01	9
4484908	1.000000e+00	6
4484909	4.510745e-05	39
4484915	1.000000e+00	2
4484914	9.999549e-01	12
4484913	2.104926e-09	45
4484912	4.529710e-14	49
4484919	7.600562e-01	23
4484918	9.999994e-01	9
4484917	9.999994e-01	9
4484916	2.399438e-01	28
4484923	1.000000e+00	6
4484922	1.000000e+00	1
4484921	9.999549e-01	12
4484920	4.681115e-04	37
4484927	4.529710e-14	49
4484926	1.000000e+00	3
4484925	8.388818e-01	22
4484924	1.000000e+00	3
4484864	8.881784e-16	50
4484865	8.881784e-16	50
4484866	8.881784e-16	50
4484867	1.301086e-03	36
4484868	7.673339e-03	34
4484869	1.000000e+00	6
4484870	9.998471e-01	13
4484871	4.529710e-14	49
4484872	2.807050e-06	41
4484873	9.966998e-01	16
4484875	9.999549e-01	12
4484877	9.999994e-01	9
4484878	1.000000e+00	3
4484879	9.923267e-01	17
4484881	8.881784e-16	50
4484880	9.966998e-01	16
4484883	1.000000e+00	0
4484882	3.359055e-01	27
4484885	9.999999e-01	8
4484884	1.000000e+00	1
4484887	1.000000e+00	2
4484886	1.000000e+00	1
4484889	1.854161e-11	47
4484888	4.529710e-14	49
4484891	8.881784e-16	50
4484890	9.998471e-01	13
4484893	5.817779e-07	42
4484892	8.881784e-16	50
4484895	8.881784e-16	50
4484894	1.000000e+00	2
4484966	2.230891e-10	46
4484967	1.000000e+00	7
4484964	9.995319e-01	14
4484962	8.881784e-16	50
4484963	4.529710e-14	49
4484960	1.133316e-12	48
4484961	7.673339e-03	34
4484974	2.230891e-10	46
4484975	2.399438e-01	28
4484972	1.133316e-12	48
4484973	4.438624e-01	26
4484970	9.675457e-01	19
4484971	9.999549e-01	12
4484968	9.966998e-01	16
4484969	6.640945e-01	24
4484983	9.995319e-01	14
4484982	9.999999e-01	8
4484981	1.000000e+00	6
4484980	4.681115e-04	37
4484979	8.881784e-16	50
4484978	4.529710e-14	49
4484977	1.013194e-01	30
4484991	1.000000e+00	5
4484990	1.000000e+00	3
4484989	9.999999e-01	8
4484988	1.000000e+00	4
4484987	8.881784e-16	50
4484986	1.000000e+00	7
4484985	1.193067e-05	40
4484984	1.193067e-05	40
4484932	1.000000e+00	6
4484934	9.999999e-01	8
4484928	9.999972e-01	10
4484929	1.000000e+00	7
4484930	4.529710e-14	49
4484931	4.510745e-05	39
4484940	8.881784e-16	50
4484941	1.000000e+00	1
4484942	8.881784e-16	50
4484943	1.000000e+00	7
4484936	8.881784e-16	50
4484938	9.999972e-01	10
4484939	9.675457e-01	19
4484949	9.999999e-01	8
4484948	9.999881e-01	11
4484951	1.193067e-05	40
4484950	9.405398e-01	20
4484945	2.230891e-10	46
4484947	1.000000e+00	7
4484946	8.881784e-16	50
4484957	4.510745e-05	39
4484956	9.998471e-01	13
4484959	1.000000e+00	6
4484958	9.998471e-01	13
4484953	8.881784e-16	50
4484952	4.438624e-01	26
4484955	4.529710e-14	49
4484954	9.999994e-01	9
4485035	6.640945e-01	24
4485034	1.013194e-01	30
4485033	1.000000e+00	3
4485032	8.881784e-16	50
4485039	3.245432e-02	32
4485038	5.817779e-07	42
4485036	9.999549e-01	12
4485027	8.881784e-16	50
4485026	1.641957e-02	33
4485025	8.881784e-16	50
4485024	8.881784e-16	50
4485031	4.529710e-14	49
4485030	8.881784e-16	50
4485029	9.405398e-01	20
4485028	8.881784e-16	50
4485050	5.561376e-01	25
4485051	4.510745e-05	39
4485048	9.675457e-01	19
4485049	9.405398e-01	20
4485054	3.359055e-01	27
4485055	5.817779e-07	42
4485052	7.673339e-03	34
4485053	1.133316e-12	48
4485042	8.881784e-16	50
4485043	1.621870e-08	44
4485040	2.104926e-09	45
4485041	1.641957e-02	33
4485046	4.510745e-05	39
4485047	1.000000e+00	7
4485044	4.529710e-14	49
4485045	1.641957e-02	33
4485001	3.300224e-03	35
4485000	9.999972e-01	10
4485003	1.049339e-07	43
4485002	9.675457e-01	19
4485005	9.998471e-01	13
4485004	1.013194e-01	30
4485007	1.854161e-11	47
4485006	5.561376e-01	25
4484993	9.999972e-01	10
4484992	3.300224e-03	35
4484995	7.600562e-01	23
4484994	1.000000e+00	4
4484997	1.000000e+00	1
4484996	7.600562e-01	23
4484999	5.561376e-01	25
4484998	1.000000e+00	3
4485016	1.000000e+00	6
4485017	7.673339e-03	34
4485018	2.807050e-06	41
4485019	9.995319e-01	14
4485020	1.621870e-08	44
4485021	1.013194e-01	30
4485022	9.835804e-01	18
4485023	1.000000e+00	6
4485008	3.359055e-01	27
4485009	1.000000e+00	5
4485010	9.675457e-01	19
4485011	1.000000e+00	0
4485012	1.000000e+00	7
4485013	4.510745e-05	39
4485014	8.881784e-16	50
4485015	1.529320e-04	38
4485103	4.529710e-14	49
4485102	1.621870e-08	44
4485101	1.301086e-03	36
4485100	1.049339e-07	43
4485099	9.999994e-01	9
4485098	2.104926e-09	45
4485097	8.881784e-16	50
4485096	2.230891e-10	46
4485095	8.881784e-16	50
4485094	1.000000e+00	2
4485093	9.999549e-01	12
4485092	1.133316e-12	48
4485091	9.999999e-01	8
4485090	1.611182e-01	29
4485089	1.000000e+00	6
4485088	1.000000e+00	2
4485118	5.561376e-01	25
4485119	8.881784e-16	50
4485116	5.946023e-02	31
4485117	1.133316e-12	48
4485114	5.817779e-07	42
4485115	8.881784e-16	50
4485112	1.013194e-01	30
4485113	1.193067e-05	40
4485110	8.986806e-01	21
4485111	8.881784e-16	50
4485108	9.923267e-01	17
4485109	1.000000e+00	7
4485106	9.998471e-01	13
4485107	1.133316e-12	48
4485104	4.681115e-04	37
4485105	4.529710e-14	49
4485069	1.000000e+00	1
4485068	5.817779e-07	42
4485071	8.881784e-16	50
4485070	4.529710e-14	49
4485065	8.388818e-01	22
4485064	1.000000e+00	5
4485067	9.999999e-01	8
4485066	9.998471e-01	13
4485061	8.881784e-16	50
4485060	7.673339e-03	34
4485063	9.675457e-01	19
4485062	1.000000e+00	4
4485057	2.230891e-10	46
4485056	3.245432e-02	32
4485059	8.881784e-16	50
4485058	8.881784e-16	50
4485084	5.946023e-02	31
4485085	9.675457e-01	19
4485086	9.999994e-01	9
4485087	1.000000e+00	3
4485080	9.999999e-01	8
4485081	1.000000e+00	6
4485082	8.881784e-16	50
4485083	9.999994e-01	9
4485076	1.000000e+00	1
4485077	4.681115e-04	37
4485078	1.133316e-12	48
4485079	8.881784e-16	50
4485072	3.359055e-01	27
4485073	8.881784e-16	50
4485074	1.000000e+00	6
4485075	7.600562e-01	23
4484508	4.438624e-01	26
4484510	5.946023e-02	31
4484511	2.104926e-09	45
4484504	8.986806e-01	21
4484505	9.995319e-01	14
4484506	1.000000e+00	6
4484507	4.681115e-04	37
4484500	8.986806e-01	21
4484501	9.995319e-01	14
4484502	1.641957e-02	33
4484497	1.621870e-08	44
4484498	2.399438e-01	28
4484499	8.881784e-16	50
4484527	8.881784e-16	50
4484526	9.986989e-01	15
4484524	3.359055e-01	27
4484523	3.245432e-02	32
4484522	1.854161e-11	47
4484521	8.881784e-16	50
4484520	1.000000e+00	2
4484519	1.000000e+00	3
4484518	9.986989e-01	15
4484517	3.300224e-03	35
4484516	1.000000e+00	3
4484515	9.966998e-01	16
4484514	1.000000e+00	1
4484513	1.301086e-03	36
4484512	4.510745e-05	39
4484542	1.013194e-01	30
4484543	1.193067e-05	40
4484540	8.986806e-01	21
4484541	8.881784e-16	50
4484538	2.807050e-06	41
4484539	4.529710e-14	49
4484536	7.600562e-01	23
4484537	1.133316e-12	48
4484534	8.881784e-16	50
4484535	3.359055e-01	27
4484532	8.881784e-16	50
4484533	7.673339e-03	34
4484531	9.999972e-01	10
4484528	5.817779e-07	42
4484553	5.561376e-01	25
4484552	8.881784e-16	50
4484555	4.529710e-14	49
4484554	8.881784e-16	50
4484557	9.999972e-01	10
4484556	9.995319e-01	14
4484559	7.673339e-03	34
4484558	7.600562e-01	23
4484545	8.881784e-16	50
4484544	8.881784e-16	50
4484547	8.881784e-16	50
4484546	2.807050e-06	41
4484549	1.049339e-07	43
4484548	8.881784e-16	50
4484551	2.104926e-09	45
4484550	9.966998e-01	16
4484568	8.881784e-16	50
4484569	2.230891e-10	46
4484570	3.359055e-01	27
4484571	7.600562e-01	23
4484572	4.529710e-14	49
4484573	1.000000e+00	0
4484574	8.881784e-16	50
4484575	8.881784e-16	50
4484560	1.000000e+00	4
4484561	2.230891e-10	46
4484562	8.881784e-16	50
4484563	1.611182e-01	29
4484564	8.881784e-16	50
4484565	1.133316e-12	48
4484566	2.399438e-01	28
4484567	8.881784e-16	50
4484587	8.881784e-16	50
4484586	8.881784e-16	50
4484584	1.301086e-03	36
4484591	9.999549e-01	12
4484590	8.881784e-16	50
4484589	2.399438e-01	28
4484588	2.104926e-09	45
4484576	2.807050e-06	41
4484583	2.807050e-06	41
4484582	1.000000e+00	5
4484581	9.986989e-01	15
4484580	3.300224e-03	35
4484602	8.881784e-16	50
4484603	1.133316e-12	48
4484600	2.104926e-09	45
4484601	2.807050e-06	41
4484606	9.999972e-01	10
4484607	1.301086e-03	36
4484605	1.133316e-12	48
4484594	4.529710e-14	49
4484595	5.561376e-01	25
4484592	2.104926e-09	45
4484593	8.881784e-16	50
4484598	2.230891e-10	46
4484599	1.193067e-05	40
4484596	9.999972e-01	10
4484597	6.640945e-01	24
4486101	9.995319e-01	14
4486100	8.881784e-16	50
4486103	1.000000e+00	0
4486102	8.881784e-16	50
4486097	8.881784e-16	50
4486096	8.881784e-16	50
4486099	8.388818e-01	22
4486098	8.881784e-16	50
4486109	1.000000e+00	0
4486108	1.000000e+00	0
4486111	1.000000e+00	0
4486104	1.000000e+00	0
4486107	3.300224e-03	35
4486106	1.000000e+00	0
4486084	3.245432e-02	32
4486085	1.000000e+00	0
4486086	9.999549e-01	12
4486087	9.999999e-01	8
4486080	9.999972e-01	10
4486081	1.000000e+00	1
4486082	6.640945e-01	24
4486083	1.049339e-07	43
4486094	8.881784e-16	50
4486095	8.881784e-16	50
4486088	7.600562e-01	23
4486089	4.529710e-14	49
4486090	2.230891e-10	46
4486091	1.611182e-01	29
4486135	4.681115e-04	37
4486134	8.881784e-16	50
4486133	5.561376e-01	25
4486132	7.600562e-01	23
4486131	8.881784e-16	50
4486130	7.600562e-01	23
4486129	8.881784e-16	50
4486128	8.881784e-16	50
4486143	1.000000e+00	2
4486142	8.881784e-16	50
4486141	6.640945e-01	24
4486140	1.000000e+00	3
4486139	1.000000e+00	4
4486138	7.600562e-01	23
4486137	6.640945e-01	24
4486136	1.013194e-01	30
4486118	3.359055e-01	27
4486119	1.000000e+00	5
4486117	1.000000e+00	0
4486114	1.000000e+00	0
4486112	1.000000e+00	0
4486113	1.000000e+00	0
4486126	5.946023e-02	31
4486127	4.510745e-05	39
4486124	5.817779e-07	42
4486125	1.000000e+00	4
4486122	5.817779e-07	42
4486123	5.817779e-07	42
4486120	1.000000e+00	1
4486121	8.881784e-16	50
4486033	8.986806e-01	21
4486032	9.998471e-01	13
4486035	1.621870e-08	44
4486034	1.000000e+00	3
4486037	8.881784e-16	50
4486036	1.000000e+00	4
4486039	1.529320e-04	38
4486038	9.675457e-01	19
4486041	8.388818e-01	22
4486043	9.405398e-01	20
4486042	8.881784e-16	50
4486045	1.854161e-11	47
4486044	1.641957e-02	33
4486047	8.881784e-16	50
4486046	8.881784e-16	50
4486016	1.000000e+00	7
4486017	9.998471e-01	13
4486018	8.881784e-16	50
4486019	9.995319e-01	14
4486020	1.000000e+00	6
4486021	3.300224e-03	35
4486022	1.529320e-04	38
4486023	1.133316e-12	48
4486024	2.230891e-10	46
4486025	1.000000e+00	5
4486026	8.881784e-16	50
4486027	5.817779e-07	42
4486028	2.230891e-10	46
4486029	1.000000e+00	4
4486030	4.438624e-01	26
4486031	4.510745e-05	39
4486067	9.999881e-01	11
4486066	8.881784e-16	50
4486065	1.000000e+00	4
4486064	9.995319e-01	14
4486071	3.245432e-02	32
4486070	5.817779e-07	42
4486069	1.301086e-03	36
4486068	1.854161e-11	47
4486075	8.881784e-16	50
4486074	9.966998e-01	16
4486073	1.000000e+00	1
4486072	3.300224e-03	35
4486079	3.359055e-01	27
4486078	9.966998e-01	16
4486077	8.881784e-16	50
4486076	8.881784e-16	50
4486050	1.000000e+00	6
4486051	9.998471e-01	13
4486048	4.681115e-04	37
4486049	8.881784e-16	50
4486054	4.529710e-14	49
4486055	9.999549e-01	12
4486052	9.923267e-01	17
4486053	1.193067e-05	40
4486058	1.621870e-08	44
4486059	1.000000e+00	7
4486056	8.881784e-16	50
4486062	1.000000e+00	5
4486063	8.881784e-16	50
4486060	1.000000e+00	5
4486061	9.998471e-01	13
4485980	6.640945e-01	24
4485981	1.000000e+00	0
4485983	8.881784e-16	50
4485976	1.000000e+00	1
4485977	9.986989e-01	15
4485978	3.359055e-01	27
4485979	1.000000e+00	6
4485972	3.300224e-03	35
4485973	5.561376e-01	25
4485974	8.881784e-16	50
4485975	1.000000e+00	4
4485968	5.817779e-07	42
4485969	1.000000e+00	0
4485970	1.000000e+00	1
4485971	1.000000e+00	2
4485965	4.510745e-05	39
4485964	1.000000e+00	1
4485967	1.000000e+00	1
4485966	1.000000e+00	1
4485961	9.999999e-01	8
4485960	1.000000e+00	3
4485963	9.999994e-01	9
4485962	9.995319e-01	14
4485957	8.881784e-16	50
4485956	1.000000e+00	1
4485959	9.999881e-01	11
4485958	1.133316e-12	48
4485953	1.000000e+00	0
4485952	9.986989e-01	15
4485955	9.999994e-01	9
4485954	1.000000e+00	3
4486014	8.881784e-16	50
4486015	8.881784e-16	50
4486012	9.999994e-01	9
4486013	2.104926e-09	45
4486010	9.998471e-01	13
4486011	1.000000e+00	2
4486008	1.049339e-07	43
4486009	8.388818e-01	22
4486006	9.999994e-01	9
4486007	1.049339e-07	43
4486004	8.881784e-16	50
4486005	1.000000e+00	4
4486002	2.399438e-01	28
4486003	3.245432e-02	32
4486000	8.881784e-16	50
4486001	9.999881e-01	11
4485999	1.529320e-04	38
4485998	9.405398e-01	20
4485997	3.300224e-03	35
4485996	5.946023e-02	31
4485995	8.881784e-16	50
4485994	1.000000e+00	7
4485993	1.193067e-05	40
4485992	2.230891e-10	46
4485991	9.966998e-01	16
4485990	9.986989e-01	15
4485989	9.999549e-01	12
4485988	1.193067e-05	40
4485987	8.388818e-01	22
4485986	4.681115e-04	37
4485912	1.000000e+00	6
4485913	1.000000e+00	5
4485914	1.000000e+00	5
4485915	9.995319e-01	14
4485916	7.600562e-01	23
4485917	1.013194e-01	30
4485918	8.881784e-16	50
4485919	7.600562e-01	23
4485904	1.000000e+00	0
4485905	5.946023e-02	31
4485906	1.000000e+00	1
4485907	1.000000e+00	5
4485908	1.000000e+00	5
4485909	1.000000e+00	6
4485910	5.946023e-02	31
4485911	9.998471e-01	13
4485897	1.301086e-03	36
4485896	8.881784e-16	50
4485899	1.000000e+00	5
4485898	4.681115e-04	37
4485901	8.881784e-16	50
4485900	8.881784e-16	50
4485903	4.438624e-01	26
4485902	1.000000e+00	4
4485889	1.621870e-08	44
4485888	9.999549e-01	12
4485891	1.193067e-05	40
4485890	9.835804e-01	18
4485893	2.807050e-06	41
4485892	1.000000e+00	5
4485895	8.881784e-16	50
4485894	3.359055e-01	27
4485946	1.000000e+00	4
4485947	1.000000e+00	4
4485944	8.881784e-16	50
4485945	2.807050e-06	41
4485950	9.999881e-01	11
4485951	8.881784e-16	50
4485948	9.999972e-01	10
4485949	8.881784e-16	50
4485938	1.000000e+00	1
4485939	1.000000e+00	0
4485936	5.817779e-07	42
4485937	5.817779e-07	42
4485942	9.999881e-01	11
4485943	1.000000e+00	3
4485940	4.529710e-14	49
4485941	1.000000e+00	5
4485930	4.510745e-05	39
4485929	1.000000e+00	1
4485928	1.000000e+00	4
4485935	7.673339e-03	34
4485934	1.000000e+00	4
4485933	1.000000e+00	3
4485932	9.999549e-01	12
4485923	1.000000e+00	2
4485922	1.000000e+00	0
4485921	1.000000e+00	3
4485920	1.000000e+00	4
4485927	1.000000e+00	5
4485926	1.000000e+00	4
4485925	1.000000e+00	4
4485924	1.000000e+00	6
4485830	9.999549e-01	12
4485831	8.881784e-16	50
4485828	9.995319e-01	14
4485829	2.104926e-09	45
4485826	1.000000e+00	1
4485827	6.640945e-01	24
4485824	1.301086e-03	36
4485825	1.611182e-01	29
4485838	1.854161e-11	47
4485839	1.854161e-11	47
4485836	9.999972e-01	10
4485837	2.104926e-09	45
4485834	8.881784e-16	50
4485835	8.881784e-16	50
4485832	7.600562e-01	23
4485833	1.133316e-12	48
4485847	9.999994e-01	9
4485846	3.245432e-02	32
4485845	1.133316e-12	48
4485844	1.854161e-11	47
4485843	8.881784e-16	50
4485842	1.000000e+00	6
4485841	1.193067e-05	40
4485840	9.999549e-01	12
4485855	1.000000e+00	2
4485854	1.000000e+00	1
4485853	8.881784e-16	50
4485852	4.681115e-04	37
4485851	8.881784e-16	50
4485850	3.359055e-01	27
4485849	1.000000e+00	0
4485848	1.000000e+00	1
4485860	1.000000e+00	2
4485861	1.000000e+00	0
4485862	1.000000e+00	2
4485863	9.999999e-01	8
4485858	8.881784e-16	50
4485859	1.049339e-07	43
4485868	5.817779e-07	42
4485869	1.000000e+00	2
4485870	1.013194e-01	30
4485871	3.359055e-01	27
4485864	1.000000e+00	0
4485865	7.600562e-01	23
4485866	1.000000e+00	6
4485867	8.881784e-16	50
4485877	4.438624e-01	26
4485876	4.529710e-14	49
4485879	4.529710e-14	49
4485878	1.000000e+00	3
4485873	1.000000e+00	7
4485872	1.000000e+00	2
4485875	1.049339e-07	43
4485874	5.561376e-01	25
4485885	1.133316e-12	48
4485884	8.881784e-16	50
4485887	9.995319e-01	14
4485886	8.881784e-16	50
4485881	9.966998e-01	16
4485880	1.049339e-07	43
4485883	8.881784e-16	50
4485882	5.946023e-02	31
4485762	8.881784e-16	50
4485763	9.999999e-01	8
4485760	8.881784e-16	50
4485761	4.529710e-14	49
4485767	4.438624e-01	26
4485764	9.999881e-01	11
4485765	9.999549e-01	12
4485770	9.999994e-01	9
4485771	2.104926e-09	45
4485768	1.000000e+00	2
4485769	9.835804e-01	18
4485774	9.999999e-01	8
4485775	1.000000e+00	0
4485772	1.000000e+00	3
4485773	9.835804e-01	18
4485779	7.673339e-03	34
4485778	1.000000e+00	6
4485777	2.230891e-10	46
4485776	1.000000e+00	0
4485783	1.529320e-04	38
4485782	9.999999e-01	8
4485781	8.881784e-16	50
4485780	1.000000e+00	2
4485787	9.999972e-01	10
4485786	1.000000e+00	3
4485785	4.438624e-01	26
4485784	1.854161e-11	47
4485791	1.000000e+00	2
4485790	8.986806e-01	21
4485789	9.966998e-01	16
4485788	4.681115e-04	37
4485792	8.388818e-01	22
4485793	1.000000e+00	3
4485794	3.300224e-03	35
4485795	1.000000e+00	1
4485796	7.673339e-03	34
4485797	2.104926e-09	45
4485799	8.881784e-16	50
4485800	8.881784e-16	50
4485801	8.881784e-16	50
4485802	8.881784e-16	50
4485803	4.529710e-14	49
4485804	9.999994e-01	9
4485805	1.611182e-01	29
4485806	4.529710e-14	49
4485807	3.359055e-01	27
4485809	1.000000e+00	0
4485808	1.000000e+00	0
4485810	3.359055e-01	27
4485813	1.000000e+00	6
4485812	1.000000e+00	4
4485815	9.999999e-01	8
4485814	1.854161e-11	47
4485817	8.881784e-16	50
4485816	9.966998e-01	16
4485818	1.133316e-12	48
4485821	9.998471e-01	13
4485820	1.133316e-12	48
4485823	1.000000e+00	4
4485822	6.640945e-01	24
4485711	8.881784e-16	50
4485710	4.529710e-14	49
4485709	9.923267e-01	17
4485708	9.966998e-01	16
4485707	4.438624e-01	26
4485706	2.807050e-06	41
4485705	1.621870e-08	44
4485704	5.946023e-02	31
4485703	4.529710e-14	49
4485702	9.998471e-01	13
4485701	2.399438e-01	28
4485700	4.510745e-05	39
4485699	1.000000e+00	4
4485698	1.000000e+00	4
4485697	3.359055e-01	27
4485696	4.529710e-14	49
4485726	9.986989e-01	15
4485727	5.561376e-01	25
4485724	9.999972e-01	10
4485725	3.245432e-02	32
4485722	7.673339e-03	34
4485723	9.999994e-01	9
4485720	9.986989e-01	15
4485721	1.854161e-11	47
4485718	8.881784e-16	50
4485719	8.986806e-01	21
4485716	8.881784e-16	50
4485717	8.881784e-16	50
4485715	9.998471e-01	13
4485712	1.611182e-01	29
4485713	4.529710e-14	49
4485741	8.881784e-16	50
4485740	1.000000e+00	0
4485743	1.000000e+00	6
4485742	1.013194e-01	30
4485737	1.000000e+00	1
4485736	8.881784e-16	50
4485739	5.817779e-07	42
4485738	4.529710e-14	49
4485733	1.133316e-12	48
4485732	5.817779e-07	42
4485735	1.049339e-07	43
4485734	1.133316e-12	48
4485729	9.999994e-01	9
4485728	8.881784e-16	50
4485731	4.510745e-05	39
4485730	1.000000e+00	1
4485756	5.817779e-07	42
4485757	9.986989e-01	15
4485758	3.245432e-02	32
4485759	1.133316e-12	48
4485752	4.510745e-05	39
4485753	8.881784e-16	50
4485754	8.881784e-16	50
4485755	1.854161e-11	47
4485748	1.854161e-11	47
4485749	8.881784e-16	50
4485750	9.999881e-01	11
4485751	8.881784e-16	50
4485744	1.000000e+00	2
4485745	9.966998e-01	16
4485746	8.881784e-16	50
4485747	4.529710e-14	49
4485643	7.600562e-01	23
4485642	1.000000e+00	0
4485641	8.881784e-16	50
4485640	2.104926e-09	45
4485647	9.999881e-01	11
4485645	9.966998e-01	16
4485644	6.640945e-01	24
4485635	8.881784e-16	50
4485634	9.835804e-01	18
4485633	8.881784e-16	50
4485632	8.986806e-01	21
4485639	1.000000e+00	5
4485638	8.881784e-16	50
4485637	1.000000e+00	3
4485636	6.640945e-01	24
4485658	1.000000e+00	1
4485659	1.000000e+00	5
4485656	4.529710e-14	49
4485657	1.000000e+00	0
4485662	1.621870e-08	44
4485663	8.881784e-16	50
4485660	9.835804e-01	18
4485661	1.000000e+00	3
4485650	3.245432e-02	32
4485651	1.000000e+00	1
4485648	8.388818e-01	22
4485649	9.835804e-01	18
4485654	8.881784e-16	50
4485655	9.405398e-01	20
4485652	1.000000e+00	4
4485653	9.966998e-01	16
4485673	9.999881e-01	11
4485672	1.000000e+00	1
4485675	9.999994e-01	9
4485674	1.133316e-12	48
4485677	5.817779e-07	42
4485676	4.438624e-01	26
4485679	9.405398e-01	20
4485678	8.881784e-16	50
4485665	2.230891e-10	46
4485664	9.835804e-01	18
4485667	9.966998e-01	16
4485666	1.049339e-07	43
4485669	2.104926e-09	45
4485668	1.000000e+00	5
4485671	1.000000e+00	1
4485670	9.999549e-01	12
4485688	9.405398e-01	20
4485690	8.986806e-01	21
4485691	9.999994e-01	9
4485692	9.999881e-01	11
4485693	8.881784e-16	50
4485694	8.881784e-16	50
4485695	9.999549e-01	12
4485680	1.529320e-04	38
4485681	9.835804e-01	18
4485682	2.230891e-10	46
4485683	8.986806e-01	21
4485684	1.013194e-01	30
4485685	2.399438e-01	28
4485687	1.133316e-12	48
4485619	4.529710e-14	49
4485618	1.000000e+00	4
4485617	8.881784e-16	50
4485616	1.000000e+00	5
4485623	2.104926e-09	45
4485622	8.881784e-16	50
4485621	1.000000e+00	7
4485620	1.000000e+00	5
4485627	1.611182e-01	29
4485626	1.000000e+00	1
4485625	9.999972e-01	10
4485624	9.999972e-01	10
4485631	9.923267e-01	17
4485630	1.000000e+00	0
4485629	5.817779e-07	42
4485628	1.000000e+00	0
4485602	8.388818e-01	22
4485603	1.000000e+00	2
4485600	1.000000e+00	7
4485601	9.999994e-01	9
4485606	4.681115e-04	37
4485607	9.999994e-01	9
4485604	1.611182e-01	29
4485605	9.835804e-01	18
4485610	1.000000e+00	0
4485611	4.529710e-14	49
4485608	1.641957e-02	33
4485609	9.999999e-01	8
4485614	9.675457e-01	19
4485615	5.561376e-01	25
4485612	9.999994e-01	9
4485613	1.000000e+00	5
4485585	1.000000e+00	5
4485584	5.561376e-01	25
4485587	9.986989e-01	15
4485586	1.000000e+00	1
4485589	1.641957e-02	33
4485588	9.999549e-01	12
4485590	9.999999e-01	8
4485593	8.881784e-16	50
4485592	1.000000e+00	7
4485595	1.301086e-03	36
4485594	4.438624e-01	26
4485597	1.000000e+00	4
4485596	9.999994e-01	9
4485599	2.807050e-06	41
4485598	8.881784e-16	50
4485568	2.807050e-06	41
4485569	1.000000e+00	6
4485570	1.000000e+00	4
4485571	1.000000e+00	1
4485572	9.986989e-01	15
4485573	1.854161e-11	47
4485574	8.986806e-01	21
4485575	8.881784e-16	50
4485576	8.986806e-01	21
4485577	3.245432e-02	32
4485578	1.133316e-12	48
4485579	1.529320e-04	38
4485580	1.854161e-11	47
4485581	9.995319e-01	14
4485582	3.245432e-02	32
4485583	8.881784e-16	50
4485559	1.000000e+00	6
4485558	9.999881e-01	11
4485557	2.399438e-01	28
4485556	1.000000e+00	4
4485555	1.854161e-11	47
4485554	8.881784e-16	50
4485553	9.966998e-01	16
4485552	1.000000e+00	1
4485567	1.049339e-07	43
4485566	8.881784e-16	50
4485565	1.000000e+00	1
4485564	1.000000e+00	4
4485563	9.998471e-01	13
4485562	1.013194e-01	30
4485561	1.621870e-08	44
4485560	1.000000e+00	3
4485542	4.529710e-14	49
4485543	1.000000e+00	2
4485540	2.230891e-10	46
4485541	9.675457e-01	19
4485538	9.675457e-01	19
4485539	1.000000e+00	6
4485536	3.359055e-01	27
4485537	1.013194e-01	30
4485550	1.000000e+00	6
4485551	9.675457e-01	19
4485548	8.881784e-16	50
4485549	1.000000e+00	4
4485544	9.966998e-01	16
4485545	1.529320e-04	38
4485525	3.359055e-01	27
4485524	8.881784e-16	50
4485527	1.000000e+00	5
4485526	9.999994e-01	9
4485521	4.681115e-04	37
4485520	9.998471e-01	13
4485523	8.881784e-16	50
4485522	2.230891e-10	46
4485533	4.529710e-14	49
4485532	9.986989e-01	15
4485535	1.000000e+00	6
4485534	9.999972e-01	10
4485529	4.438624e-01	26
4485528	8.881784e-16	50
4485530	8.881784e-16	50
4485508	8.881784e-16	50
4485510	1.621870e-08	44
4485511	8.881784e-16	50
4485504	1.193067e-05	40
4485505	1.000000e+00	4
4485506	1.000000e+00	5
4485507	1.000000e+00	1
4485516	1.000000e+00	1
4485517	1.000000e+00	1
4485518	1.611182e-01	29
4485519	9.998471e-01	13
4485513	1.000000e+00	4
4485514	9.999999e-01	8
4485515	1.641957e-02	33
4485498	9.998471e-01	13
4485496	1.000000e+00	5
4485497	1.000000e+00	5
4485502	9.999881e-01	11
4485503	1.000000e+00	0
4485500	8.881784e-16	50
4485501	1.000000e+00	4
4485490	6.640945e-01	24
4485491	4.681115e-04	37
4485488	9.999999e-01	8
4485489	6.640945e-01	24
4485494	9.999972e-01	10
4485495	1.000000e+00	3
4485492	9.999549e-01	12
4485493	1.013194e-01	30
4485483	9.835804e-01	18
4485481	9.675457e-01	19
4485480	1.000000e+00	1
4485487	1.000000e+00	3
4485486	1.000000e+00	3
4485485	3.359055e-01	27
4485484	1.013194e-01	30
4485474	4.529710e-14	49
4485473	9.995319e-01	14
4485472	3.245432e-02	32
4485479	4.681115e-04	37
4485478	9.675457e-01	19
4485477	4.529710e-14	49
4485476	8.881784e-16	50
4485464	1.000000e+00	6
4485465	1.000000e+00	6
4485466	1.000000e+00	1
4485467	1.000000e+00	0
4485468	4.438624e-01	26
4485469	9.966998e-01	16
4485470	1.000000e+00	2
4485456	1.854161e-11	47
4485457	9.986989e-01	15
4485458	4.529710e-14	49
4485459	8.881784e-16	50
4485460	8.881784e-16	50
4485461	4.529710e-14	49
4485462	2.104926e-09	45
4485463	4.529710e-14	49
4485449	9.999972e-01	10
4485448	6.640945e-01	24
4485451	1.621870e-08	44
4485450	9.995319e-01	14
4485453	1.000000e+00	1
4485452	1.000000e+00	0
4485455	8.881784e-16	50
4485454	1.000000e+00	0
4485441	9.999549e-01	12
4485440	8.881784e-16	50
4485443	1.133316e-12	48
4485445	2.104926e-09	45
4485444	9.998471e-01	13
4485447	1.000000e+00	3
4485446	7.673339e-03	34
4485438	9.999549e-01	12
4485439	1.000000e+00	6
4485436	4.510745e-05	39
4485437	1.013194e-01	30
4485434	9.923267e-01	17
4485435	1.000000e+00	1
4485432	8.881784e-16	50
4485433	8.881784e-16	50
4485430	4.681115e-04	37
4485431	1.000000e+00	4
4485428	8.881784e-16	50
4485429	9.999549e-01	12
4485426	5.561376e-01	25
4485427	8.881784e-16	50
4485424	1.133316e-12	48
4485425	1.000000e+00	0
4485423	1.049339e-07	43
4485422	1.000000e+00	6
4485421	4.510745e-05	39
4485420	9.999881e-01	11
4485419	1.000000e+00	6
4485418	1.133316e-12	48
4485417	2.104926e-09	45
4485416	1.000000e+00	5
4485415	8.881784e-16	50
4485414	9.998471e-01	13
4485413	1.000000e+00	1
4485412	1.000000e+00	0
4485411	2.807050e-06	41
4485409	1.000000e+00	4
4485408	8.881784e-16	50
4485404	1.529320e-04	38
4485405	9.999994e-01	9
4485406	1.000000e+00	3
4485407	1.049339e-07	43
4485400	5.946023e-02	31
4485401	1.000000e+00	3
4485402	9.999994e-01	9
4485403	6.640945e-01	24
4485396	1.621870e-08	44
4485397	9.999972e-01	10
4485398	5.946023e-02	31
4485399	1.641957e-02	33
4485392	1.000000e+00	4
4485393	8.881784e-16	50
4485394	8.881784e-16	50
4485395	1.193067e-05	40
4485389	7.600562e-01	23
4485388	4.681115e-04	37
4485391	5.817779e-07	42
4485390	1.000000e+00	1
4485385	1.000000e+00	1
4485384	8.881784e-16	50
4485387	2.104926e-09	45
4485380	1.000000e+00	7
4485383	1.000000e+00	4
4485382	8.881784e-16	50
4485377	9.995319e-01	14
4485376	1.000000e+00	1
4485379	4.529710e-14	49
4485378	1.000000e+00	2
4485344	5.946023e-02	31
4485346	1.000000e+00	1
4485347	9.998471e-01	13
4485348	9.995319e-01	14
4485349	8.881784e-16	50
4485350	2.399438e-01	28
4485351	1.000000e+00	1
4485352	1.301086e-03	36
4485353	4.510745e-05	39
4485354	1.000000e+00	1
4485355	9.966998e-01	16
4485356	8.881784e-16	50
4485357	8.881784e-16	50
4485358	1.000000e+00	7
4485359	1.000000e+00	0
4485361	1.529320e-04	38
4485360	1.000000e+00	3
4485363	4.438624e-01	26
4485362	1.000000e+00	3
4485365	3.300224e-03	35
4485364	1.000000e+00	1
4485367	1.000000e+00	6
4485366	1.000000e+00	0
4485369	1.000000e+00	1
4485368	1.000000e+00	3
4485371	1.000000e+00	3
4485370	1.000000e+00	1
4485373	1.000000e+00	0
4485372	8.881784e-16	50
4485375	1.000000e+00	6
4485374	1.000000e+00	0
4485315	8.881784e-16	50
4485312	1.013194e-01	30
4485313	9.986989e-01	15
4485318	1.621870e-08	44
4485319	4.438624e-01	26
4485316	2.104926e-09	45
4485317	8.986806e-01	21
4485322	1.000000e+00	1
4485323	9.999972e-01	10
4485320	8.881784e-16	50
4485321	1.000000e+00	7
4485326	1.000000e+00	2
4485327	1.000000e+00	1
4485324	1.000000e+00	0
4485325	9.675457e-01	19
4485331	1.000000e+00	6
4485330	1.049339e-07	43
4485328	1.000000e+00	5
4485335	8.881784e-16	50
4485334	8.881784e-16	50
4485333	8.881784e-16	50
4485332	1.000000e+00	0
4485339	2.104926e-09	45
4485338	4.438624e-01	26
4485337	4.529710e-14	49
4485336	1.000000e+00	3
4485343	2.230891e-10	46
4485342	1.133316e-12	48
4485341	8.881784e-16	50
4485340	7.600562e-01	23
4485284	1.000000e+00	5
4485285	4.681115e-04	37
4485286	9.835804e-01	18
4485287	1.000000e+00	5
4485280	1.000000e+00	2
4485281	1.301086e-03	36
4485282	8.881784e-16	50
4485283	8.881784e-16	50
4485292	1.000000e+00	1
4485293	2.399438e-01	28
4485294	9.966998e-01	16
4485295	3.359055e-01	27
4485288	9.835804e-01	18
4485289	8.881784e-16	50
4485290	1.000000e+00	0
4485291	1.000000e+00	5
4485301	1.000000e+00	3
4485303	1.000000e+00	1
4485302	3.359055e-01	27
4485297	2.399438e-01	28
4485296	9.675457e-01	19
4485299	8.881784e-16	50
4485298	1.000000e+00	7
4485309	9.923267e-01	17
4485308	1.000000e+00	1
4485311	9.999999e-01	8
4485310	1.000000e+00	1
4485305	1.000000e+00	0
4485304	1.000000e+00	2
4485307	1.000000e+00	2
4485306	8.986806e-01	21
4485254	8.881784e-16	50
4485255	9.999972e-01	10
4485252	4.529710e-14	49
4485253	8.881784e-16	50
4485250	1.013194e-01	30
4485251	8.881784e-16	50
4485248	1.000000e+00	7
4485249	4.529710e-14	49
4485262	8.881784e-16	50
4485263	5.817779e-07	42
4485260	3.245432e-02	32
4485261	8.881784e-16	50
4485258	1.000000e+00	6
4485259	1.529320e-04	38
4485256	9.999994e-01	9
4485257	1.854161e-11	47
4485271	1.000000e+00	7
4485270	9.966998e-01	16
4485269	9.966998e-01	16
4485268	1.049339e-07	43
4485267	1.000000e+00	2
4485266	1.000000e+00	5
4485265	8.881784e-16	50
4485264	1.641957e-02	33
4485279	4.529710e-14	49
4485278	9.675457e-01	19
4485277	1.000000e+00	3
4485276	8.881784e-16	50
4485275	1.000000e+00	6
4485274	8.881784e-16	50
4485273	1.000000e+00	6
4485272	2.807050e-06	41
4485225	1.000000e+00	1
4485224	1.000000e+00	0
4485227	8.881784e-16	50
4485226	4.438624e-01	26
4485229	2.104926e-09	45
4485228	1.611182e-01	29
4485231	8.881784e-16	50
4485230	8.881784e-16	50
4485217	5.946023e-02	31
4485216	1.000000e+00	4
4485219	1.000000e+00	5
4485218	1.000000e+00	1
4485221	1.000000e+00	0
4485220	6.640945e-01	24
4485223	4.681115e-04	37
4485222	1.000000e+00	0
4485240	4.529710e-14	49
4485241	2.104926e-09	45
4485242	1.854161e-11	47
4485243	1.529320e-04	38
4485244	1.000000e+00	1
4485245	8.881784e-16	50
4485246	8.881784e-16	50
4485247	9.999999e-01	8
4485232	4.529710e-14	49
4485233	1.529320e-04	38
4485234	1.000000e+00	4
4485235	1.049339e-07	43
4485236	8.881784e-16	50
4485237	9.999881e-01	11
4485238	2.399438e-01	28
4485239	1.854161e-11	47
4485195	9.999994e-01	9
4485194	2.230891e-10	46
4485193	9.999994e-01	9
4485192	1.000000e+00	0
4485199	3.359055e-01	27
4485198	9.405398e-01	20
4485197	8.388818e-01	22
4485196	8.986806e-01	21
4485187	3.300224e-03	35
4485186	1.000000e+00	2
4485185	1.000000e+00	2
4485184	9.995319e-01	14
4485191	1.000000e+00	7
4485190	7.600562e-01	23
4485189	3.300224e-03	35
4485188	4.529710e-14	49
4485210	9.999972e-01	10
4485211	1.000000e+00	5
4485208	1.301086e-03	36
4485209	9.986989e-01	15
4485214	4.529710e-14	49
4485215	6.640945e-01	24
4485212	7.673339e-03	34
4485213	1.611182e-01	29
4485202	4.529710e-14	49
4485203	4.681115e-04	37
4485200	1.621870e-08	44
4485201	2.399438e-01	28
4485206	8.881784e-16	50
4485207	1.854161e-11	47
4485204	9.999549e-01	12
4485205	1.049339e-07	43
4485165	4.681115e-04	37
4485164	4.529710e-14	49
4485167	9.923267e-01	17
4485166	4.529710e-14	49
4485161	1.133316e-12	48
4485160	1.049339e-07	43
4485163	8.881784e-16	50
4485162	2.230891e-10	46
4485157	1.854161e-11	47
4485156	4.529710e-14	49
4485159	4.529710e-14	49
4485158	4.438624e-01	26
4485155	8.881784e-16	50
4485154	2.104926e-09	45
4485180	1.000000e+00	0
4485181	1.000000e+00	0
4485182	1.000000e+00	2
4485183	1.000000e+00	0
4485176	9.835804e-01	18
4485178	9.923267e-01	17
4485179	1.000000e+00	0
4485172	1.000000e+00	0
4485173	9.405398e-01	20
4485174	9.999972e-01	10
4485175	1.000000e+00	2
4485168	2.104926e-09	45
4485169	4.529710e-14	49
4485170	9.998471e-01	13
4485171	9.999994e-01	9
4485134	1.621870e-08	44
4485133	2.104926e-09	45
4485132	8.881784e-16	50
4485131	8.388818e-01	22
4485130	3.359055e-01	27
4485129	3.300224e-03	35
4485128	8.881784e-16	50
4485127	7.600562e-01	23
4485126	8.881784e-16	50
4485125	8.881784e-16	50
4485124	2.230891e-10	46
4485123	8.881784e-16	50
4485122	8.881784e-16	50
4485121	1.133316e-12	48
4485120	8.881784e-16	50
4485150	1.000000e+00	4
4485148	1.854161e-11	47
4485149	1.133316e-12	48
4485146	8.881784e-16	50
4485147	9.998471e-01	13
4485144	1.000000e+00	5
4485145	8.881784e-16	50
4485142	8.881784e-16	50
4485143	7.673339e-03	34
4485140	9.999549e-01	12
4485141	8.881784e-16	50
4485138	3.300224e-03	35
4485139	9.835804e-01	18
4485137	8.881784e-16	50
PID_161936268	2.104926e-09	45
4486659	9.999994e-01	9
4486658	9.923267e-01	17
4486657	2.230891e-10	46
4486656	9.923267e-01	17
4486663	9.995319e-01	14
4486662	9.999999e-01	8
4486661	1.049339e-07	43
4486660	8.881784e-16	50
4486667	1.641957e-02	33
4486666	8.881784e-16	50
4486665	2.104926e-09	45
4486664	5.817779e-07	42
4486671	9.986989e-01	15
4486670	4.510745e-05	39
4486669	1.000000e+00	1
4486668	1.000000e+00	1
4486674	8.881784e-16	50
4486675	1.013194e-01	30
4486672	1.000000e+00	2
4486673	8.881784e-16	50
4486678	1.000000e+00	5
4486679	1.133316e-12	48
4486676	1.000000e+00	7
4486677	8.986806e-01	21
4486682	2.399438e-01	28
4486683	1.013194e-01	30
4486681	1.000000e+00	7
4486686	3.359055e-01	27
4486687	1.854161e-11	47
4486684	1.301086e-03	36
4486685	1.133316e-12	48
4486689	2.399438e-01	28
4486688	1.133316e-12	48
4486691	9.999549e-01	12
4486690	2.230891e-10	46
4486693	1.000000e+00	1
4486692	1.000000e+00	5
4486695	9.998471e-01	13
4486694	9.999549e-01	12
4486697	1.529320e-04	38
4486696	1.133316e-12	48
4486699	2.230891e-10	46
4486698	1.611182e-01	29
4486701	4.510745e-05	39
4486700	1.000000e+00	6
4486702	1.133316e-12	48
4486704	8.881784e-16	50
4486706	6.640945e-01	24
4486707	8.881784e-16	50
4486708	4.529710e-14	49
4486711	1.000000e+00	4
4486712	7.600562e-01	23
4486713	2.399438e-01	28
4486591	1.000000e+00	0
4486590	9.966998e-01	16
4486589	9.999999e-01	8
4486588	8.881784e-16	50
4486587	9.405398e-01	20
4486586	2.230891e-10	46
4486585	1.000000e+00	2
4486584	4.438624e-01	26
4486582	1.133316e-12	48
4486581	2.230891e-10	46
4486580	1.000000e+00	2
4486579	9.999994e-01	9
4486578	8.881784e-16	50
4486577	4.529710e-14	49
4486576	9.998471e-01	13
4486574	1.854161e-11	47
4486572	9.999881e-01	11
4486573	8.881784e-16	50
4486570	8.881784e-16	50
4486571	2.399438e-01	28
4486568	4.681115e-04	37
4486569	4.529710e-14	49
4486566	9.998471e-01	13
4486567	9.998471e-01	13
4486564	1.000000e+00	6
4486565	9.999999e-01	8
4486562	2.399438e-01	28
4486563	1.000000e+00	6
4486560	8.881784e-16	50
4486561	9.999994e-01	9
4486557	1.000000e+00	0
4486556	1.000000e+00	7
4486558	1.000000e+00	0
4486555	4.510745e-05	39
4486554	8.881784e-16	50
4486549	8.881784e-16	50
4486548	7.600562e-01	23
4486545	1.000000e+00	5
4486544	1.000000e+00	0
4486547	1.000000e+00	4
4486546	9.995319e-01	14
4486540	1.641957e-02	33
4486541	1.000000e+00	5
4486542	1.611182e-01	29
4486543	1.000000e+00	0
4486536	1.301086e-03	36
4486537	1.000000e+00	1
4486538	2.399438e-01	28
4486539	3.300224e-03	35
4486532	1.000000e+00	1
4486533	9.999994e-01	9
4486534	1.000000e+00	1
4486535	4.529710e-14	49
4486528	6.640945e-01	24
4486529	1.000000e+00	0
4486530	3.359055e-01	27
4486531	9.999972e-01	10
4486651	1.000000e+00	0
4486650	1.000000e+00	7
4486649	9.999881e-01	11
4486648	1.000000e+00	5
4486655	2.230891e-10	46
4486654	4.529710e-14	49
4486653	1.000000e+00	2
4486652	9.998471e-01	13
4486643	1.301086e-03	36
4486642	9.405398e-01	20
4486641	1.000000e+00	6
4486640	1.193067e-05	40
4486647	1.529320e-04	38
4486646	1.000000e+00	3
4486645	1.000000e+00	4
4486644	1.000000e+00	1
4486634	1.621870e-08	44
4486635	8.881784e-16	50
4486632	6.640945e-01	24
4486633	9.986989e-01	15
4486638	9.999999e-01	8
4486639	9.999549e-01	12
4486636	1.000000e+00	1
4486637	5.561376e-01	25
4486626	5.817779e-07	42
4486627	8.881784e-16	50
4486624	1.000000e+00	0
4486625	1.000000e+00	0
4486630	1.000000e+00	5
4486631	1.000000e+00	5
4486628	8.881784e-16	50
4486629	9.998471e-01	13
4486617	1.000000e+00	1
4486616	1.000000e+00	7
4486619	1.000000e+00	1
4486618	8.881784e-16	50
4486621	9.923267e-01	17
4486620	1.000000e+00	1
4486623	1.000000e+00	5
4486622	1.000000e+00	4
4486609	4.510745e-05	39
4486608	9.999999e-01	8
4486611	1.133316e-12	48
4486610	2.399438e-01	28
4486613	4.529710e-14	49
4486612	1.000000e+00	5
4486615	1.000000e+00	0
4486614	8.881784e-16	50
4486600	3.300224e-03	35
4486601	4.681115e-04	37
4486602	1.000000e+00	4
4486603	1.013194e-01	30
4486604	6.640945e-01	24
4486605	1.193067e-05	40
4486606	8.388818e-01	22
4486607	9.999999e-01	8
4486592	8.881784e-16	50
4486593	1.000000e+00	4
4486594	1.854161e-11	47
4486595	1.000000e+00	6
4486596	5.946023e-02	31
4486597	1.000000e+00	5
4486598	1.529320e-04	38
4486599	1.193067e-05	40
4486454	9.986989e-01	15
4486455	9.966998e-01	16
4486452	8.881784e-16	50
4486453	1.000000e+00	4
4486451	3.359055e-01	27
4486448	9.835804e-01	18
4486449	8.881784e-16	50
4486462	1.000000e+00	0
4486463	1.000000e+00	0
4486460	1.000000e+00	0
4486461	1.000000e+00	0
4486458	1.000000e+00	0
4486459	8.388818e-01	22
4486456	9.999994e-01	9
4486457	1.000000e+00	3
4486439	1.000000e+00	2
4486438	1.000000e+00	6
4486437	9.999999e-01	8
4486436	8.881784e-16	50
4486435	8.881784e-16	50
4486434	9.405398e-01	20
4486433	3.300224e-03	35
4486432	2.230891e-10	46
4486447	1.000000e+00	6
4486446	1.000000e+00	7
4486445	1.000000e+00	1
4486444	8.881784e-16	50
4486443	1.000000e+00	6
4486442	8.881784e-16	50
4486441	3.300224e-03	35
4486440	9.675457e-01	19
4486420	1.000000e+00	2
4486416	4.529710e-14	49
4486417	1.133316e-12	48
4486418	7.673339e-03	34
4486419	9.999549e-01	12
4486428	1.854161e-11	47
4486429	5.561376e-01	25
4486430	9.998471e-01	13
4486431	8.881784e-16	50
4486425	1.529320e-04	38
4486426	6.640945e-01	24
4486427	1.000000e+00	5
4486405	1.000000e+00	1
4486404	1.000000e+00	0
4486407	1.000000e+00	2
4486406	3.245432e-02	32
4486401	4.510745e-05	39
4486400	9.923267e-01	17
4486403	1.000000e+00	0
4486402	1.000000e+00	2
4486413	1.000000e+00	2
4486412	1.000000e+00	0
4486415	9.999881e-01	11
4486414	8.388818e-01	22
4486408	9.998471e-01	13
4486411	1.000000e+00	2
4486410	5.946023e-02	31
4486514	1.000000e+00	3
4486515	1.000000e+00	1
4486512	8.881784e-16	50
4486513	8.881784e-16	50
4486518	1.000000e+00	1
4486519	1.000000e+00	7
4486516	9.999999e-01	8
4486517	1.641957e-02	33
4486522	1.000000e+00	3
4486523	1.049339e-07	43
4486520	9.999999e-01	8
4486521	9.998471e-01	13
4486526	2.399438e-01	28
4486527	9.966998e-01	16
4486524	8.881784e-16	50
4486525	1.000000e+00	3
4486499	1.133316e-12	48
4486498	1.049339e-07	43
4486497	1.854161e-11	47
4486496	8.881784e-16	50
4486503	1.000000e+00	7
4486502	2.399438e-01	28
4486501	1.193067e-05	40
4486500	9.999999e-01	8
4486507	1.641957e-02	33
4486506	1.000000e+00	7
4486505	1.854161e-11	47
4486504	1.854161e-11	47
4486511	7.600562e-01	23
4486510	9.999994e-01	9
4486509	1.000000e+00	0
4486508	1.000000e+00	2
4486480	8.881784e-16	50
4486481	8.881784e-16	50
4486482	1.000000e+00	6
4486483	1.000000e+00	4
4486484	1.000000e+00	4
4486485	9.835804e-01	18
4486486	8.881784e-16	50
4486487	9.999881e-01	11
4486488	3.300224e-03	35
4486489	4.529710e-14	49
4486490	9.966998e-01	16
4486491	8.881784e-16	50
4486492	9.999972e-01	10
4486493	1.621870e-08	44
4486494	8.881784e-16	50
4486495	1.854161e-11	47
4486465	1.000000e+00	0
4486464	1.000000e+00	0
4486467	1.000000e+00	0
4486466	1.000000e+00	0
4486469	1.000000e+00	0
4486471	2.807050e-06	41
4486470	1.000000e+00	0
4486473	9.999999e-01	8
4486472	5.946023e-02	31
4486475	1.000000e+00	2
4486474	1.000000e+00	2
4486477	9.999994e-01	9
4486476	1.000000e+00	7
4486479	9.675457e-01	19
4486478	9.966998e-01	16
4486316	8.388818e-01	22
4486317	1.000000e+00	1
4486318	1.000000e+00	2
4486319	1.000000e+00	4
4486312	2.230891e-10	46
4486313	8.881784e-16	50
4486315	4.510745e-05	39
4486308	9.835804e-01	18
4486309	9.999999e-01	8
4486310	6.640945e-01	24
4486311	1.000000e+00	1
4486304	3.300224e-03	35
4486305	9.966998e-01	16
4486306	7.600562e-01	23
4486333	4.529710e-14	49
4486332	2.230891e-10	46
4486335	1.000000e+00	7
4486334	6.640945e-01	24
4486328	4.681115e-04	37
4486331	8.881784e-16	50
4486330	9.835804e-01	18
4486325	9.999972e-01	10
4486324	1.000000e+00	5
4486327	1.611182e-01	29
4486326	8.986806e-01	21
4486321	8.881784e-16	50
4486320	1.000000e+00	0
4486323	8.881784e-16	50
4486322	5.561376e-01	25
4486286	3.300224e-03	35
4486287	6.640945e-01	24
4486284	8.388818e-01	22
4486285	7.673339e-03	34
4486282	9.999881e-01	11
4486283	7.600562e-01	23
4486280	1.133316e-12	48
4486281	1.013194e-01	30
4486278	8.881784e-16	50
4486279	1.000000e+00	5
4486276	6.640945e-01	24
4486277	1.000000e+00	4
4486274	9.835804e-01	18
4486275	1.000000e+00	3
4486272	1.000000e+00	0
4486273	8.881784e-16	50
4486303	1.641957e-02	33
4486302	4.510745e-05	39
4486301	1.611182e-01	29
4486300	4.529710e-14	49
4486299	8.881784e-16	50
4486298	1.301086e-03	36
4486297	2.399438e-01	28
4486296	1.000000e+00	2
4486295	9.999549e-01	12
4486294	1.000000e+00	0
4486293	4.438624e-01	26
4486292	7.673339e-03	34
4486291	4.681115e-04	37
4486290	8.881784e-16	50
4486289	1.000000e+00	6
4486288	4.681115e-04	37
4486376	7.600562e-01	23
4486377	1.013194e-01	30
4486378	1.049339e-07	43
4486379	4.529710e-14	49
4486380	1.000000e+00	7
4486381	8.986806e-01	21
4486382	2.104926e-09	45
4486383	9.999881e-01	11
4486368	9.999972e-01	10
4486369	5.561376e-01	25
4486370	1.000000e+00	5
4486371	4.529710e-14	49
4486372	8.881784e-16	50
4486373	9.923267e-01	17
4486374	1.000000e+00	2
4486375	9.999881e-01	11
4486393	3.359055e-01	27
4486392	1.000000e+00	2
4486395	8.881784e-16	50
4486394	8.881784e-16	50
4486397	9.999994e-01	9
4486396	9.923267e-01	17
4486399	5.946023e-02	31
4486398	4.438624e-01	26
4486385	8.881784e-16	50
4486384	1.133316e-12	48
4486387	3.300224e-03	35
4486386	1.611182e-01	29
4486389	9.999972e-01	10
4486388	1.621870e-08	44
4486391	8.881784e-16	50
4486390	5.817779e-07	42
4486346	1.000000e+00	0
4486347	1.000000e+00	2
4486344	9.966998e-01	16
4486345	1.000000e+00	3
4486350	9.999549e-01	12
4486351	9.923267e-01	17
4486348	8.881784e-16	50
4486349	7.673339e-03	34
4486338	1.854161e-11	47
4486336	1.854161e-11	47
4486337	1.000000e+00	5
4486342	8.881784e-16	50
4486343	8.986806e-01	21
4486340	9.999881e-01	11
4486341	9.999549e-01	12
4486363	4.681115e-04	37
4486362	9.923267e-01	17
4486361	9.995319e-01	14
4486360	9.999994e-01	9
4486366	9.999999e-01	8
4486365	9.999999e-01	8
4486364	8.881784e-16	50
4486355	9.966998e-01	16
4486354	9.999999e-01	8
4486353	1.000000e+00	1
4486352	1.000000e+00	1
4486359	4.438624e-01	26
4486358	9.998471e-01	13
4486357	9.986989e-01	15
4486356	1.000000e+00	7
4486181	9.999994e-01	9
4486180	1.000000e+00	3
4486183	1.621870e-08	44
4486182	8.881784e-16	50
4486177	1.133316e-12	48
4486176	8.986806e-01	21
4486179	3.300224e-03	35
4486178	4.529710e-14	49
4486188	8.881784e-16	50
4486191	6.640945e-01	24
4486185	8.881784e-16	50
4486184	8.388818e-01	22
4486187	4.529710e-14	49
4486196	1.000000e+00	4
[truncated: 109 more rows]
