# Supplementary material for: Translational Selection Is Ubiquitous in Prokaryotes
Source: PLoS Genet. 2010 Jun 24;6(6):e1001004. doi: 10.1371/journal.pgen.1001004 (PMC2891978; doi:10.1371/journal.pgen.1001004)
Supplement: Dataset S1 — OCU/non-OCU gene calls in 461 Bacterial and Archaeal genomes, and summary tables of genome properties and OCU preferences for specific codons. (4.77 MB ZIP) [file pgen.1001004.s001.zip › Dataset_S1_Bacteria/Acidovorax_avenae_citrulli_AAC00-1.arff.ocuGenes]

GeneID	signTest_p	ocuProbWinCnt
4667862	8.881784e-16	50
4667863	1.000000e+00	0
4667860	1.000000e+00	1
4667861	1.000000e+00	0
4667858	1.000000e+00	6
4667859	1.000000e+00	3
4667856	1.000000e+00	2
4667857	1.000000e+00	1
4667870	9.405398e-01	20
4667868	8.881784e-16	50
4667869	1.000000e+00	0
4667866	1.000000e+00	5
4667867	1.854161e-11	47
4667864	1.013194e-01	30
4667865	8.881784e-16	50
4667847	8.881784e-16	50
4667846	8.881784e-16	50
4667845	1.133316e-12	48
4667843	1.641957e-02	33
4667842	4.529710e-14	49
4667841	1.000000e+00	0
4667840	1.000000e+00	7
4667855	8.881784e-16	50
4667854	8.986806e-01	21
4667853	9.998471e-01	13
4667852	9.999549e-01	12
4667851	1.133316e-12	48
4667850	1.000000e+00	4
4667849	9.999999e-01	8
4667848	1.133316e-12	48
4667892	1.000000e+00	1
4667893	1.000000e+00	0
4667894	1.133316e-12	48
4667888	1.000000e+00	1
4667889	1.000000e+00	2
4667890	1.000000e+00	3
4667891	1.000000e+00	3
4667900	1.000000e+00	0
4667901	1.000000e+00	1
4667902	1.000000e+00	2
4667903	4.529710e-14	49
4667896	1.013194e-01	30
4667897	3.359055e-01	27
4667898	1.000000e+00	0
4667899	1.000000e+00	0
4667877	1.000000e+00	1
4667876	1.529320e-04	38
4667879	1.000000e+00	2
4667878	1.000000e+00	3
4667873	7.600562e-01	23
4667872	9.923267e-01	17
4667875	1.000000e+00	5
4667884	1.000000e+00	0
4667887	9.923267e-01	17
4667886	3.245432e-02	32
4667881	1.000000e+00	0
4667880	8.881784e-16	50
4667883	8.881784e-16	50
4667882	1.000000e+00	3
4667794	1.133316e-12	48
4667795	1.000000e+00	4
4667792	2.104926e-09	45
4667793	1.000000e+00	1
4667798	8.881784e-16	50
4667799	1.000000e+00	1
4667796	4.510745e-05	39
4667797	1.000000e+00	1
4667802	8.881784e-16	50
4667803	8.881784e-16	50
4667800	1.000000e+00	2
4667801	1.000000e+00	2
4667806	1.000000e+00	3
4667807	1.000000e+00	5
4667804	9.999972e-01	10
4667805	1.133316e-12	48
4667779	1.000000e+00	0
4667778	1.000000e+00	0
4667777	1.000000e+00	5
4667776	1.000000e+00	0
4667783	8.881784e-16	50
4667782	1.000000e+00	1
4667781	1.000000e+00	0
4667780	1.000000e+00	1
4667787	4.529710e-14	49
4667786	9.999999e-01	8
4667785	1.000000e+00	0
4667784	1.000000e+00	0
4667791	1.000000e+00	5
4667790	9.999549e-01	12
4667789	9.999999e-01	8
4667824	1.000000e+00	3
4667825	9.999549e-01	12
4667826	1.000000e+00	3
4667827	4.438624e-01	26
4667828	1.000000e+00	3
4667829	1.000000e+00	5
4667830	1.000000e+00	0
4667831	7.600562e-01	23
4667832	9.999999e-01	8
4667833	1.000000e+00	1
4667834	1.000000e+00	0
4667835	1.000000e+00	1
4667837	1.000000e+00	3
4667839	9.998471e-01	13
4667809	8.881784e-16	50
4667808	1.133316e-12	48
4667811	9.405398e-01	20
4667810	1.000000e+00	0
4667813	1.000000e+00	0
4667812	8.881784e-16	50
4667815	9.999972e-01	10
4667814	4.529710e-14	49
4667817	9.999999e-01	8
4667816	1.000000e+00	2
4667819	1.000000e+00	5
4667818	1.000000e+00	0
4667821	1.000000e+00	5
4667820	1.000000e+00	7
4667823	1.000000e+00	5
4667822	8.881784e-16	50
4667743	1.000000e+00	0
4667742	8.881784e-16	50
4667741	4.529710e-14	49
4667740	1.049339e-07	43
4667738	1.000000e+00	0
4667737	8.388818e-01	22
4667736	1.000000e+00	1
4667735	9.998471e-01	13
4667734	1.000000e+00	2
4667733	1.000000e+00	2
4667731	1.000000e+00	2
4667730	1.000000e+00	0
4667729	1.000000e+00	0
4667728	8.881784e-16	50
4667726	1.000000e+00	0
4667727	4.529710e-14	49
4667724	1.000000e+00	2
4667725	4.529710e-14	49
4667722	1.000000e+00	0
4667723	1.000000e+00	6
4667720	1.000000e+00	2
4667721	8.881784e-16	50
4667718	1.000000e+00	1
4667719	1.000000e+00	0
4667716	4.529710e-14	49
4667717	1.000000e+00	1
4667714	1.000000e+00	3
4667715	1.000000e+00	4
4667712	1.000000e+00	2
4667713	9.999994e-01	9
4667773	1.000000e+00	0
4667772	1.000000e+00	1
4667775	1.000000e+00	0
4667774	9.999999e-01	8
4667769	1.193067e-05	40
4667768	1.000000e+00	2
4667771	1.000000e+00	6
4667770	1.000000e+00	3
4667765	1.000000e+00	3
4667764	1.000000e+00	0
4667767	8.881784e-16	50
4667766	6.640945e-01	24
4667760	1.000000e+00	0
4667763	1.000000e+00	5
4667762	8.881784e-16	50
4667756	8.881784e-16	50
4667757	1.000000e+00	4
4667758	8.881784e-16	50
4667759	4.529710e-14	49
4667752	5.817779e-07	42
4667753	1.000000e+00	0
4667754	1.000000e+00	5
4667755	1.000000e+00	1
4667748	9.675457e-01	19
4667749	1.000000e+00	0
4667750	1.000000e+00	1
4667744	1.000000e+00	0
4667745	9.986989e-01	15
4667746	1.000000e+00	0
4667747	1.000000e+00	0
4667675	5.817779e-07	42
4667674	1.000000e+00	0
4667673	4.529710e-14	49
4667672	1.000000e+00	5
4667679	1.000000e+00	0
4667678	9.999972e-01	10
4667677	1.000000e+00	3
4667676	1.000000e+00	2
4667666	5.946023e-02	31
4667665	1.000000e+00	0
4667664	1.000000e+00	0
4667671	9.999972e-01	10
4667670	8.881784e-16	50
4667669	1.000000e+00	5
4667668	8.881784e-16	50
4667658	1.000000e+00	3
4667659	1.000000e+00	3
4667656	1.000000e+00	0
4667657	1.000000e+00	0
4667662	1.193067e-05	40
4667663	1.000000e+00	1
4667661	1.049339e-07	43
4667650	9.999999e-01	8
4667651	9.999999e-01	8
4667648	1.000000e+00	5
4667649	1.000000e+00	0
4667654	1.000000e+00	0
4667655	1.000000e+00	0
4667652	1.000000e+00	0
4667653	8.881784e-16	50
4667705	1.000000e+00	2
4667704	5.561376e-01	25
4667707	1.000000e+00	3
4667706	1.000000e+00	0
4667709	8.881784e-16	50
4667708	1.000000e+00	0
4667711	9.995319e-01	14
4667710	1.000000e+00	0
4667697	9.998471e-01	13
4667696	9.999549e-01	12
4667699	8.881784e-16	50
4667698	1.000000e+00	1
4667701	5.561376e-01	25
4667700	1.000000e+00	0
4667703	1.000000e+00	6
4667702	2.104926e-09	45
4667688	1.000000e+00	4
4667689	3.359055e-01	27
4667690	1.000000e+00	0
4667691	1.000000e+00	2
4667692	4.529710e-14	49
4667693	5.817779e-07	42
4667694	1.000000e+00	1
4667695	1.000000e+00	2
4667680	1.000000e+00	2
4667681	4.529710e-14	49
4667682	1.000000e+00	1
4667683	8.881784e-16	50
4667684	1.000000e+00	0
4667685	1.000000e+00	0
4667686	8.881784e-16	50
4667687	1.000000e+00	1
4667589	1.000000e+00	5
4667591	9.923267e-01	17
4667590	9.998471e-01	13
4667585	1.133316e-12	48
4667584	8.881784e-16	50
4667587	2.104926e-09	45
4667586	1.000000e+00	7
4667597	1.000000e+00	2
4667596	1.000000e+00	4
4667599	1.000000e+00	1
4667598	1.000000e+00	0
4667592	8.986806e-01	21
4667595	1.000000e+00	0
4667594	1.000000e+00	3
4667604	1.000000e+00	3
4667605	9.923267e-01	17
4667606	3.300224e-03	35
4667607	8.881784e-16	50
4667600	7.600562e-01	23
4667602	1.621870e-08	44
4667603	4.529710e-14	49
4667612	1.301086e-03	36
4667613	1.000000e+00	4
4667614	9.966998e-01	16
4667615	1.000000e+00	1
4667608	1.000000e+00	4
4667609	1.049339e-07	43
4667611	8.881784e-16	50
4667623	8.881784e-16	50
4667622	1.000000e+00	1
4667621	1.000000e+00	0
4667620	3.300224e-03	35
4667619	9.999549e-01	12
4667618	1.133316e-12	48
4667617	1.000000e+00	0
4667616	1.000000e+00	0
4667631	1.133316e-12	48
4667630	1.000000e+00	6
4667629	1.193067e-05	40
4667627	5.561376e-01	25
4667626	1.000000e+00	0
4667625	1.000000e+00	1
4667624	1.000000e+00	0
4667638	1.000000e+00	0
4667639	8.881784e-16	50
4667636	8.881784e-16	50
4667637	1.000000e+00	1
4667634	1.000000e+00	6
4667635	9.999881e-01	11
4667632	8.881784e-16	50
4667633	1.000000e+00	3
4667646	1.000000e+00	1
4667647	9.986989e-01	15
4667644	9.923267e-01	17
4667645	1.000000e+00	1
4667642	9.995319e-01	14
4667643	7.600562e-01	23
4667640	1.000000e+00	0
4667641	1.000000e+00	2
4667521	8.881784e-16	50
4667520	1.000000e+00	2
4667523	1.000000e+00	1
4667522	9.999549e-01	12
4667525	4.529710e-14	49
4667524	1.000000e+00	0
4667527	1.000000e+00	1
4667526	9.966998e-01	16
4667529	1.000000e+00	0
4667528	1.000000e+00	1
4667531	3.359055e-01	27
4667530	1.611182e-01	29
4667533	8.881784e-16	50
4667532	9.986989e-01	15
4667535	8.881784e-16	50
4667534	1.193067e-05	40
4667536	1.000000e+00	0
4667537	9.995319e-01	14
4667538	1.013194e-01	30
4667539	1.000000e+00	3
4667540	1.000000e+00	3
4667541	1.000000e+00	4
4667542	1.000000e+00	1
4667543	7.673339e-03	34
4667544	1.000000e+00	1
4667545	8.881784e-16	50
4667546	9.966998e-01	16
4667547	1.000000e+00	0
4667548	1.000000e+00	3
4667549	9.999972e-01	10
4667550	1.000000e+00	0
4667555	8.881784e-16	50
4667554	9.995319e-01	14
4667553	1.000000e+00	6
4667552	9.999999e-01	8
4667557	1.133316e-12	48
4667556	1.000000e+00	0
4667563	1.000000e+00	0
4667562	1.641957e-02	33
4667561	1.000000e+00	0
4667560	1.000000e+00	0
4667567	9.995319e-01	14
4667566	9.995319e-01	14
4667565	1.000000e+00	6
4667564	4.438624e-01	26
4667570	7.600562e-01	23
4667571	7.600562e-01	23
4667568	4.510745e-05	39
4667569	8.986806e-01	21
4667574	9.835804e-01	18
4667575	7.673339e-03	34
4667572	1.000000e+00	1
4667573	1.621870e-08	44
4667578	8.881784e-16	50
4667579	8.881784e-16	50
4667576	1.000000e+00	2
4667577	9.999999e-01	8
4667583	9.405398e-01	20
4667580	8.881784e-16	50
4667581	1.133316e-12	48
4667468	8.881784e-16	50
4667469	1.000000e+00	1
4667470	1.000000e+00	0
4667471	1.000000e+00	0
4667464	9.923267e-01	17
4667465	1.000000e+00	0
4667466	8.388818e-01	22
4667467	1.000000e+00	0
4667460	1.000000e+00	7
4667461	1.000000e+00	2
4667462	2.104926e-09	45
4667456	9.998471e-01	13
4667457	1.000000e+00	0
4667458	1.000000e+00	2
4667459	3.245432e-02	32
4667485	1.049339e-07	43
4667484	1.000000e+00	0
4667487	1.000000e+00	1
4667486	8.986806e-01	21
4667481	1.000000e+00	0
4667480	1.000000e+00	6
4667483	1.000000e+00	6
4667482	1.000000e+00	5
4667477	1.000000e+00	0
4667476	9.835804e-01	18
4667479	1.000000e+00	4
4667478	9.999999e-01	8
4667473	1.000000e+00	3
4667472	8.881784e-16	50
4667475	1.000000e+00	3
4667474	3.359055e-01	27
4667502	1.000000e+00	6
4667503	1.000000e+00	3
4667500	1.000000e+00	3
4667501	9.999549e-01	12
4667498	1.000000e+00	1
4667499	1.000000e+00	0
4667496	1.000000e+00	0
4667497	1.000000e+00	2
4667494	1.000000e+00	0
4667495	1.000000e+00	0
4667492	1.000000e+00	4
4667493	8.881784e-16	50
4667490	4.681115e-04	37
4667491	8.881784e-16	50
4667488	9.999994e-01	9
4667489	8.881784e-16	50
4667519	1.000000e+00	0
4667518	1.000000e+00	5
4667517	2.104926e-09	45
4667516	1.000000e+00	0
4667515	5.561376e-01	25
4667514	1.000000e+00	1
4667513	1.000000e+00	2
4667512	9.999994e-01	9
4667511	9.966998e-01	16
4667510	1.000000e+00	3
4667509	9.675457e-01	19
4667508	1.000000e+00	0
4667507	1.000000e+00	0
4667506	1.133316e-12	48
4667505	1.000000e+00	1
4667504	8.881784e-16	50
4667400	2.807050e-06	41
4667401	2.230891e-10	46
4667403	8.881784e-16	50
4667405	1.000000e+00	5
4667406	1.000000e+00	0
4667407	1.000000e+00	0
4667392	1.854161e-11	47
4667393	8.388818e-01	22
4667394	8.881784e-16	50
4667395	1.000000e+00	1
4667396	1.000000e+00	0
4667397	1.000000e+00	7
4667398	1.000000e+00	2
4667399	1.000000e+00	4
4667417	8.881784e-16	50
4667416	1.000000e+00	6
4667419	1.000000e+00	0
4667418	1.621870e-08	44
4667421	1.000000e+00	0
4667420	1.133316e-12	48
4667423	1.000000e+00	2
4667422	1.000000e+00	0
4667409	1.000000e+00	0
4667408	1.000000e+00	4
4667411	1.000000e+00	0
4667410	8.881784e-16	50
4667413	8.881784e-16	50
4667412	9.835804e-01	18
4667415	1.000000e+00	1
4667414	1.000000e+00	3
4667434	8.881784e-16	50
4667435	9.999994e-01	9
4667432	2.807050e-06	41
4667433	1.193067e-05	40
4667438	1.000000e+00	3
4667439	1.133316e-12	48
4667436	1.000000e+00	1
4667437	1.000000e+00	0
4667426	8.881784e-16	50
4667427	1.000000e+00	0
4667424	7.600562e-01	23
4667425	1.621870e-08	44
4667430	4.510745e-05	39
4667431	8.881784e-16	50
4667428	1.000000e+00	0
4667429	1.000000e+00	0
4667451	1.000000e+00	2
4667450	5.817779e-07	42
4667449	1.000000e+00	0
4667448	1.000000e+00	3
4667455	9.675457e-01	19
4667454	1.000000e+00	1
4667453	9.999994e-01	9
4667452	8.881784e-16	50
4667443	1.000000e+00	0
4667442	2.104926e-09	45
4667441	1.000000e+00	0
4667440	1.000000e+00	2
4667447	1.000000e+00	0
4667445	7.673339e-03	34
4667444	4.529710e-14	49
4668400	1.621870e-08	44
4668401	7.673339e-03	34
4668402	9.995319e-01	14
4668403	1.000000e+00	0
4668404	1.000000e+00	0
4668405	8.881784e-16	50
4668407	1.000000e+00	1
4668408	1.000000e+00	1
4668409	1.000000e+00	1
4668410	9.999999e-01	8
4668411	8.881784e-16	50
4668412	1.000000e+00	0
4668413	1.000000e+00	0
4668414	1.000000e+00	2
4668415	3.300224e-03	35
4668385	1.000000e+00	2
4668384	1.000000e+00	1
4668387	1.000000e+00	2
4668386	1.000000e+00	3
4668389	1.133316e-12	48
4668388	1.133316e-12	48
4668391	1.854161e-11	47
4668390	1.000000e+00	0
4668393	1.000000e+00	2
4668392	1.854161e-11	47
4668394	9.995319e-01	14
4668397	8.881784e-16	50
4668396	1.000000e+00	1
4668399	1.000000e+00	0
4668398	1.000000e+00	0
4668370	1.000000e+00	5
4668371	1.000000e+00	0
4668368	8.881784e-16	50
4668369	1.621870e-08	44
4668374	1.621870e-08	44
4668375	1.193067e-05	40
4668372	8.881784e-16	50
4668373	2.807050e-06	41
4668378	1.000000e+00	5
4668376	1.000000e+00	0
4668377	1.000000e+00	0
4668382	2.807050e-06	41
4668383	1.000000e+00	1
4668380	1.000000e+00	4
4668381	1.000000e+00	0
4668355	1.611182e-01	29
4668354	1.000000e+00	0
4668353	9.995319e-01	14
4668352	1.000000e+00	7
4668358	1.000000e+00	5
4668357	1.000000e+00	0
4668356	1.000000e+00	2
4668363	1.000000e+00	6
4668362	1.000000e+00	0
4668361	1.000000e+00	0
4668360	6.640945e-01	24
4668367	1.000000e+00	1
4668366	8.881784e-16	50
4668365	1.000000e+00	0
4668364	8.881784e-16	50
4668340	8.881784e-16	50
4668341	1.000000e+00	1
4668342	1.000000e+00	0
4668343	9.675457e-01	19
4668336	9.999972e-01	10
4668337	1.000000e+00	1
4668338	1.000000e+00	6
4668339	1.529320e-04	38
4668348	1.000000e+00	3
4668349	1.000000e+00	3
4668350	4.529710e-14	49
4668351	8.881784e-16	50
4668344	9.999972e-01	10
4668345	8.881784e-16	50
4668346	8.881784e-16	50
4668347	1.000000e+00	1
4668325	1.000000e+00	3
4668324	9.999972e-01	10
4668327	1.000000e+00	1
4668326	9.998471e-01	13
4668321	1.000000e+00	0
4668320	1.000000e+00	5
4668323	1.000000e+00	0
4668322	9.999881e-01	11
4668333	1.000000e+00	3
4668332	1.000000e+00	3
4668335	1.000000e+00	3
4668334	8.881784e-16	50
4668329	1.000000e+00	5
4668328	1.000000e+00	6
4668331	1.000000e+00	2
4668330	8.881784e-16	50
4668310	1.000000e+00	0
4668311	1.000000e+00	2
4668308	9.986989e-01	15
4668309	4.529710e-14	49
4668306	1.000000e+00	3
4668307	1.000000e+00	1
4668304	1.000000e+00	0
4668305	1.000000e+00	0
4668318	1.000000e+00	0
4668319	8.388818e-01	22
4668316	1.193067e-05	40
4668317	1.000000e+00	1
4668314	1.133316e-12	48
4668315	9.999972e-01	10
4668312	9.999972e-01	10
4668313	1.000000e+00	1
4668295	2.399438e-01	28
4668294	9.986989e-01	15
4668293	1.000000e+00	7
4668292	8.881784e-16	50
4668291	8.986806e-01	21
4668290	9.966998e-01	16
4668289	5.817779e-07	42
4668288	4.529710e-14	49
4668303	8.881784e-16	50
4668302	1.000000e+00	0
4668301	7.673339e-03	34
4668300	7.673339e-03	34
4668299	7.673339e-03	34
4668298	9.995319e-01	14
4668297	1.301086e-03	36
4668296	9.999881e-01	11
4668281	6.640945e-01	24
4668280	1.000000e+00	1
4668283	1.000000e+00	3
4668282	1.000000e+00	0
4668285	4.529710e-14	49
4668284	1.000000e+00	0
4668287	9.966998e-01	16
4668286	1.000000e+00	3
4668273	1.000000e+00	3
4668272	1.000000e+00	3
4668275	1.000000e+00	1
4668274	1.000000e+00	2
4668277	1.000000e+00	0
4668276	1.000000e+00	0
4668279	9.999994e-01	9
4668278	7.673339e-03	34
4668264	1.000000e+00	4
4668265	1.049339e-07	43
4668266	9.999881e-01	11
4668267	9.999549e-01	12
4668269	4.529710e-14	49
4668270	1.000000e+00	7
4668271	1.000000e+00	0
4668256	9.999999e-01	8
4668257	1.000000e+00	0
4668258	7.600562e-01	23
4668259	1.000000e+00	0
4668260	1.000000e+00	0
4668261	1.000000e+00	1
4668262	1.000000e+00	5
4668263	8.986806e-01	21
4668251	1.000000e+00	1
4668250	8.881784e-16	50
4668249	1.000000e+00	0
4668248	1.000000e+00	0
4668255	1.000000e+00	1
4668254	1.000000e+00	1
4668252	1.000000e+00	0
4668243	9.405398e-01	20
4668242	1.000000e+00	2
4668241	9.986989e-01	15
4668240	1.000000e+00	1
4668247	9.999994e-01	9
4668246	9.999999e-01	8
4668245	9.405398e-01	20
4668244	4.529710e-14	49
4668234	1.000000e+00	1
4668235	1.000000e+00	3
4668232	1.000000e+00	0
4668233	1.000000e+00	2
4668238	1.000000e+00	4
4668239	4.438624e-01	26
4668236	9.999549e-01	12
4668237	1.000000e+00	4
4668226	8.881784e-16	50
4668227	1.000000e+00	0
4668224	1.000000e+00	1
4668225	1.000000e+00	0
4668230	8.881784e-16	50
4668231	1.000000e+00	0
4668228	4.681115e-04	37
4668221	1.000000e+00	1
4668220	9.999972e-01	10
4668223	1.000000e+00	3
4668222	1.000000e+00	2
4668217	2.104926e-09	45
4668216	1.000000e+00	1
4668219	9.999972e-01	10
4668218	8.881784e-16	50
4668213	1.000000e+00	2
4668212	1.000000e+00	3
4668215	1.000000e+00	0
4668214	5.817779e-07	42
4668209	1.000000e+00	1
4668208	1.301086e-03	36
4668211	1.000000e+00	7
4668210	1.000000e+00	0
4668204	1.000000e+00	7
4668206	1.000000e+00	2
4668207	9.999994e-01	9
4668200	1.000000e+00	4
4668201	9.675457e-01	19
4668202	5.946023e-02	31
4668203	1.000000e+00	0
4668196	1.000000e+00	5
4668197	1.854161e-11	47
4668198	8.881784e-16	50
4668199	7.600562e-01	23
4668192	9.999881e-01	11
4668193	4.529710e-14	49
4668194	1.000000e+00	6
4668195	8.881784e-16	50
4668191	1.000000e+00	0
4668190	8.881784e-16	50
4668189	3.300224e-03	35
4668188	1.000000e+00	1
4668187	9.986989e-01	15
4668186	1.000000e+00	2
4668185	9.995319e-01	14
4668184	1.641957e-02	33
4668183	2.230891e-10	46
4668182	1.000000e+00	0
4668181	1.000000e+00	1
4668180	1.000000e+00	0
4668179	1.000000e+00	0
4668178	9.999999e-01	8
4668177	1.000000e+00	0
4668176	1.000000e+00	3
4668174	1.000000e+00	0
4668175	9.999999e-01	8
4668172	4.529710e-14	49
4668173	8.388818e-01	22
4668170	1.000000e+00	0
4668171	8.986806e-01	21
4668168	1.000000e+00	7
4668169	1.000000e+00	3
4668166	1.000000e+00	0
4668167	1.000000e+00	4
4668164	9.999881e-01	11
4668165	1.000000e+00	1
4668162	8.881784e-16	50
4668163	9.999972e-01	10
4668160	1.000000e+00	0
4668161	1.000000e+00	1
4668131	1.621870e-08	44
4668130	1.000000e+00	4
4668129	1.000000e+00	5
4668128	1.000000e+00	1
4668135	8.881784e-16	50
4668134	1.000000e+00	4
4668133	1.000000e+00	5
4668132	4.681115e-04	37
4668139	1.000000e+00	0
4668138	8.388818e-01	22
4668137	1.000000e+00	3
4668136	1.049339e-07	43
4668143	9.998471e-01	13
4668142	1.000000e+00	1
4668141	9.999999e-01	8
4668140	1.000000e+00	0
4668146	1.000000e+00	0
4668147	1.000000e+00	2
4668145	1.000000e+00	0
4668150	1.000000e+00	0
4668151	2.230891e-10	46
4668148	9.999881e-01	11
4668149	8.881784e-16	50
4668154	1.529320e-04	38
4668155	1.000000e+00	3
4668152	1.000000e+00	0
4668153	8.881784e-16	50
4668158	1.000000e+00	1
4668159	1.000000e+00	0
4668156	1.000000e+00	1
4668157	1.000000e+00	2
4668097	5.817779e-07	42
4668096	3.300224e-03	35
4668098	1.000000e+00	4
4668101	1.000000e+00	1
4668100	1.000000e+00	1
4668103	8.881784e-16	50
4668102	1.000000e+00	1
4668105	1.000000e+00	1
4668104	8.881784e-16	50
4668107	9.675457e-01	19
4668106	1.000000e+00	2
4668109	1.000000e+00	0
4668108	1.000000e+00	2
4668111	8.881784e-16	50
4668110	1.000000e+00	0
4668112	8.881784e-16	50
4668113	1.000000e+00	4
4668114	1.000000e+00	0
4668115	1.000000e+00	0
4668117	1.000000e+00	7
4668118	8.881784e-16	50
4668119	8.881784e-16	50
4668121	9.999994e-01	9
4668122	1.000000e+00	0
4668123	1.000000e+00	6
4668124	1.000000e+00	1
4668125	1.000000e+00	0
4668126	1.000000e+00	2
4668127	5.817779e-07	42
4668070	1.000000e+00	0
4668069	1.000000e+00	0
4668068	1.000000e+00	7
4668067	1.000000e+00	2
4668066	8.881784e-16	50
4668065	8.881784e-16	50
4668064	8.881784e-16	50
4668079	1.000000e+00	1
4668078	9.999972e-01	10
4668077	1.000000e+00	0
4668076	4.529710e-14	49
4668075	1.611182e-01	29
4668074	9.999994e-01	9
4668073	1.000000e+00	0
4668072	9.999881e-01	11
4668086	1.000000e+00	0
4668087	1.000000e+00	0
4668084	1.529320e-04	38
4668085	1.000000e+00	2
4668082	1.000000e+00	3
4668083	1.000000e+00	4
4668080	1.133316e-12	48
4668081	9.405398e-01	20
4668094	4.681115e-04	37
4668095	9.999994e-01	9
4668092	1.000000e+00	1
4668093	1.000000e+00	7
4668090	1.000000e+00	0
4668091	1.000000e+00	0
4668088	9.986989e-01	15
4668089	1.000000e+00	0
4668037	1.000000e+00	0
4668036	1.000000e+00	1
4668039	1.000000e+00	0
4668038	1.000000e+00	0
4668033	4.529710e-14	49
4668032	1.000000e+00	1
4668035	1.000000e+00	0
4668034	1.000000e+00	0
4668045	1.641957e-02	33
4668044	9.986989e-01	15
4668047	9.998471e-01	13
4668046	1.000000e+00	0
4668041	8.881784e-16	50
4668040	5.561376e-01	25
4668043	8.881784e-16	50
4668052	9.999999e-01	8
4668053	1.000000e+00	1
4668054	1.000000e+00	3
4668055	1.000000e+00	1
4668048	8.881784e-16	50
4668050	1.000000e+00	1
4668051	1.000000e+00	5
4668060	5.817779e-07	42
4668061	1.000000e+00	0
4668062	1.000000e+00	7
4668056	1.000000e+00	0
4668057	1.000000e+00	0
4668058	4.529710e-14	49
4668059	4.529710e-14	49
4668010	1.000000e+00	4
4668011	9.999994e-01	9
4668008	8.881784e-16	50
4668009	8.881784e-16	50
4668014	1.000000e+00	1
4668015	1.000000e+00	1
4668012	1.000000e+00	1
4668013	1.000000e+00	0
4668002	8.881784e-16	50
4668003	9.675457e-01	19
4668000	1.000000e+00	0
4668001	4.529710e-14	49
4668006	1.193067e-05	40
4668007	1.000000e+00	0
4668004	1.013194e-01	30
4668005	8.881784e-16	50
4668027	1.000000e+00	0
4668026	4.529710e-14	49
4668025	1.000000e+00	1
4668024	8.881784e-16	50
4668031	1.000000e+00	6
4668030	8.881784e-16	50
4668029	3.359055e-01	27
4668028	1.000000e+00	4
4668019	5.561376e-01	25
4668018	1.000000e+00	4
4668017	1.000000e+00	0
4668016	1.000000e+00	0
4668023	1.641957e-02	33
4668022	1.000000e+00	0
4668021	1.621870e-08	44
4668020	1.000000e+00	5
4667976	8.881784e-16	50
4667977	5.946023e-02	31
4667978	1.000000e+00	3
4667979	1.000000e+00	0
4667980	1.000000e+00	0
4667981	1.000000e+00	0
4667982	1.000000e+00	0
4667983	1.000000e+00	0
4667968	8.881784e-16	50
4667969	1.000000e+00	1
4667970	1.000000e+00	3
4667971	1.641957e-02	33
4667972	2.104926e-09	45
4667973	1.000000e+00	0
4667975	8.881784e-16	50
4667993	8.881784e-16	50
4667992	8.881784e-16	50
4667995	1.000000e+00	7
4667994	8.881784e-16	50
4667997	8.388818e-01	22
4667999	8.881784e-16	50
4667998	9.999549e-01	12
4667985	1.641957e-02	33
4667984	8.881784e-16	50
4667987	1.000000e+00	6
4667986	1.133316e-12	48
4667989	1.000000e+00	2
4667988	1.000000e+00	1
4667991	1.000000e+00	0
4667990	2.807050e-06	41
4667950	9.999972e-01	10
4667948	1.000000e+00	0
4667949	9.999881e-01	11
4667946	9.999549e-01	12
4667947	1.000000e+00	1
4667944	1.000000e+00	0
4667942	8.881784e-16	50
4667943	4.529710e-14	49
4667940	1.000000e+00	1
4667941	1.000000e+00	6
4667938	1.000000e+00	1
4667939	1.000000e+00	1
4667936	1.000000e+00	6
4667937	5.946023e-02	31
4667967	1.000000e+00	3
4667966	9.999549e-01	12
4667965	3.245432e-02	32
4667964	1.000000e+00	0
4667963	1.000000e+00	7
4667962	1.000000e+00	1
4667961	1.000000e+00	1
4667960	1.000000e+00	5
4667959	1.000000e+00	0
4667958	2.807050e-06	41
4667957	1.193067e-05	40
4667956	7.600562e-01	23
4667955	2.399438e-01	28
4667954	1.000000e+00	6
4667953	8.881784e-16	50
4667952	4.510745e-05	39
4667917	1.000000e+00	2
4667918	1.000000e+00	0
4667912	1.000000e+00	0
4667915	1.000000e+00	0
4667908	1.000000e+00	6
4667909	9.999881e-01	11
4667910	1.000000e+00	1
4667904	1.000000e+00	0
4667905	1.000000e+00	3
4667906	1.000000e+00	6
4667907	1.000000e+00	1
4667933	9.999999e-01	8
4667932	1.133316e-12	48
4667935	9.999549e-01	12
4667934	8.881784e-16	50
4667929	9.986989e-01	15
4667928	9.999999e-01	8
4667931	1.000000e+00	0
4667930	8.881784e-16	50
4667925	9.999549e-01	12
4667924	8.881784e-16	50
4667927	9.835804e-01	18
4667926	1.000000e+00	1
4667921	1.000000e+00	4
4667920	1.000000e+00	1
4667923	1.000000e+00	1
4668826	1.000000e+00	0
4668827	9.999994e-01	9
4668824	4.529710e-14	49
4668825	1.000000e+00	4
4668830	2.230891e-10	46
4668831	9.986989e-01	15
4668828	8.881784e-16	50
4668829	1.000000e+00	0
4668818	1.133316e-12	48
4668819	1.000000e+00	1
4668816	1.193067e-05	40
4668817	3.359055e-01	27
4668822	1.000000e+00	5
4668823	1.000000e+00	0
4668820	9.923267e-01	17
4668821	1.000000e+00	0
4668811	1.000000e+00	2
4668810	8.881784e-16	50
4668809	1.000000e+00	1
4668808	1.000000e+00	0
4668815	1.000000e+00	0
4668814	9.999999e-01	8
4668813	8.881784e-16	50
4668812	1.611182e-01	29
4668802	1.000000e+00	0
4668801	1.611182e-01	29
4668800	1.000000e+00	0
4668807	9.986989e-01	15
4668806	1.000000e+00	5
4668805	9.999999e-01	8
4668804	9.998471e-01	13
4668856	1.000000e+00	2
4668857	1.621870e-08	44
4668858	1.000000e+00	1
4668859	4.529710e-14	49
4668860	1.000000e+00	3
4668861	3.359055e-01	27
4668862	9.999881e-01	11
4668863	1.000000e+00	1
4668848	1.000000e+00	0
4668849	3.300224e-03	35
4668850	1.000000e+00	2
4668851	1.000000e+00	5
4668852	8.881784e-16	50
4668854	8.881784e-16	50
4668855	3.245432e-02	32
4668841	9.986989e-01	15
4668840	2.230891e-10	46
4668843	9.966998e-01	16
4668842	8.881784e-16	50
4668845	1.000000e+00	1
4668844	8.881784e-16	50
4668847	1.000000e+00	3
4668846	1.000000e+00	1
4668833	1.000000e+00	2
4668832	1.000000e+00	3
4668835	5.946023e-02	31
4668834	1.000000e+00	4
4668837	1.000000e+00	0
4668836	2.230891e-10	46
4668839	1.000000e+00	1
4668838	8.881784e-16	50
4668894	1.000000e+00	0
4668895	1.000000e+00	5
4668892	1.000000e+00	1
4668893	8.881784e-16	50
4668890	1.000000e+00	0
4668891	8.388818e-01	22
4668888	1.000000e+00	2
4668889	1.000000e+00	0
4668886	1.000000e+00	0
4668887	9.999994e-01	9
4668884	1.133316e-12	48
4668885	7.600562e-01	23
4668882	1.000000e+00	1
4668883	1.000000e+00	0
4668880	6.640945e-01	24
4668881	1.611182e-01	29
4668879	1.000000e+00	3
4668878	1.133316e-12	48
4668877	1.013194e-01	30
4668876	9.999972e-01	10
4668875	1.000000e+00	0
4668874	1.000000e+00	0
4668873	1.000000e+00	4
4668872	9.999972e-01	10
4668871	1.000000e+00	0
4668870	1.641957e-02	33
4668869	4.438624e-01	26
4668868	9.999972e-01	10
4668867	8.881784e-16	50
4668866	1.000000e+00	0
4668865	1.611182e-01	29
4668864	3.245432e-02	32
4668924	2.230891e-10	46
4668925	1.000000e+00	0
4668926	8.881784e-16	50
4668927	9.835804e-01	18
4668920	1.000000e+00	0
4668921	1.000000e+00	7
4668922	1.000000e+00	0
4668923	8.881784e-16	50
4668916	2.230891e-10	46
4668917	9.405398e-01	20
4668918	1.000000e+00	0
4668919	8.881784e-16	50
4668912	9.986989e-01	15
4668913	1.000000e+00	1
4668914	9.999994e-01	9
4668915	1.000000e+00	0
4668909	1.000000e+00	4
4668908	4.681115e-04	37
4668911	1.000000e+00	0
4668910	1.000000e+00	0
4668905	5.817779e-07	42
4668907	1.000000e+00	0
4668906	1.000000e+00	5
4668901	8.881784e-16	50
4668900	1.000000e+00	3
4668903	1.000000e+00	0
4668902	1.000000e+00	0
4668896	1.000000e+00	2
4668899	9.923267e-01	17
4668898	8.881784e-16	50
4668691	7.600562e-01	23
4668689	9.405398e-01	20
4668688	9.998471e-01	13
4668695	1.000000e+00	2
4668694	1.000000e+00	0
4668693	1.049339e-07	43
4668692	8.881784e-16	50
4668699	9.999972e-01	10
4668698	1.000000e+00	5
4668697	5.561376e-01	25
4668696	1.000000e+00	0
4668703	9.999999e-01	8
4668702	1.000000e+00	5
4668701	4.681115e-04	37
4668700	1.000000e+00	6
4668674	1.000000e+00	1
4668675	2.807050e-06	41
4668672	1.000000e+00	4
4668673	1.000000e+00	1
4668678	3.359055e-01	27
4668679	1.000000e+00	0
4668676	1.000000e+00	1
4668677	8.881784e-16	50
4668682	1.000000e+00	0
4668683	1.000000e+00	1
4668680	9.999999e-01	8
4668681	1.000000e+00	3
4668686	1.000000e+00	7
4668687	9.999972e-01	10
4668684	1.049339e-07	43
4668685	1.000000e+00	1
4668721	1.000000e+00	1
4668720	8.881784e-16	50
4668723	9.999881e-01	11
4668722	1.000000e+00	1
4668725	2.104926e-09	45
4668724	8.881784e-16	50
4668727	1.000000e+00	5
4668726	1.000000e+00	0
4668729	8.881784e-16	50
4668731	1.000000e+00	5
4668730	1.000000e+00	7
4668733	8.881784e-16	50
4668732	1.000000e+00	0
4668735	1.000000e+00	2
4668734	1.000000e+00	0
4668704	1.000000e+00	0
4668705	8.881784e-16	50
4668706	1.000000e+00	0
4668707	1.000000e+00	0
4668708	1.000000e+00	0
4668709	9.999972e-01	10
4668710	1.000000e+00	2
4668711	8.388818e-01	22
4668712	1.000000e+00	6
4668713	2.399438e-01	28
4668714	1.000000e+00	0
4668715	1.000000e+00	1
4668716	5.817779e-07	42
4668759	1.000000e+00	7
4668758	9.999881e-01	11
4668757	5.561376e-01	25
4668756	1.000000e+00	0
4668755	1.000000e+00	0
4668754	1.000000e+00	1
4668753	1.000000e+00	0
4668752	1.000000e+00	4
4668767	4.681115e-04	37
4668766	4.529710e-14	49
4668765	3.300224e-03	35
4668764	1.000000e+00	0
4668763	1.000000e+00	7
4668762	9.999881e-01	11
4668761	1.000000e+00	1
4668760	5.561376e-01	25
4668742	1.000000e+00	0
4668743	1.854161e-11	47
4668740	1.000000e+00	0
4668741	1.000000e+00	5
4668738	1.000000e+00	1
4668739	1.000000e+00	1
4668736	9.675457e-01	19
4668737	9.923267e-01	17
4668750	1.000000e+00	2
4668751	1.000000e+00	3
4668748	1.000000e+00	7
4668749	1.000000e+00	3
4668746	1.000000e+00	0
4668747	1.000000e+00	0
4668744	1.000000e+00	0
4668745	8.986806e-01	21
4668789	9.999994e-01	9
4668788	1.000000e+00	0
4668791	4.529710e-14	49
4668790	1.000000e+00	0
4668785	1.000000e+00	1
4668784	1.000000e+00	0
4668786	1.000000e+00	6
4668797	1.000000e+00	0
4668796	1.000000e+00	6
4668799	1.000000e+00	1
4668798	1.000000e+00	0
4668792	1.000000e+00	0
4668795	5.561376e-01	25
4668794	1.000000e+00	2
4668772	1.000000e+00	7
4668773	1.000000e+00	0
4668774	9.998471e-01	13
4668775	1.000000e+00	1
4668768	1.000000e+00	0
4668769	8.881784e-16	50
4668770	8.986806e-01	21
4668771	1.000000e+00	5
4668780	7.600562e-01	23
4668781	1.854161e-11	47
4668782	1.000000e+00	5
4668783	1.000000e+00	3
4668776	1.000000e+00	7
4668777	8.881784e-16	50
4668778	8.986806e-01	21
4668779	9.999994e-01	9
4668553	8.881784e-16	50
4668552	1.000000e+00	0
4668555	9.835804e-01	18
4668554	5.817779e-07	42
4668557	1.000000e+00	3
4668556	1.000000e+00	0
4668558	1.000000e+00	1
4668545	5.946023e-02	31
4668544	1.000000e+00	0
4668547	1.000000e+00	3
4668546	1.000000e+00	3
4668549	1.000000e+00	0
4668548	8.881784e-16	50
4668551	1.000000e+00	7
4668550	8.881784e-16	50
4668568	1.621870e-08	44
4668569	4.529710e-14	49
4668570	1.000000e+00	0
4668571	1.000000e+00	2
4668572	9.999972e-01	10
4668573	1.000000e+00	3
4668574	9.999972e-01	10
4668575	1.000000e+00	2
4668560	9.999994e-01	9
4668561	9.986989e-01	15
4668562	1.000000e+00	0
4668563	1.000000e+00	1
4668564	1.641957e-02	33
4668565	1.000000e+00	2
4668566	1.000000e+00	1
4668567	3.359055e-01	27
4668586	1.000000e+00	2
4668584	1.000000e+00	0
4668591	3.245432e-02	32
4668590	9.999994e-01	9
4668589	9.999999e-01	8
4668588	5.946023e-02	31
4668579	2.230891e-10	46
4668578	1.000000e+00	6
4668577	8.881784e-16	50
4668576	1.000000e+00	0
4668583	9.999881e-01	11
4668582	9.999999e-01	8
4668581	4.510745e-05	39
4668580	9.999549e-01	12
4668602	9.999549e-01	12
4668603	1.000000e+00	0
4668600	1.000000e+00	0
4668601	2.104926e-09	45
4668606	1.000000e+00	2
4668607	1.000000e+00	0
4668604	1.000000e+00	7
4668605	3.245432e-02	32
4668594	1.000000e+00	2
4668595	1.000000e+00	1
4668592	8.986806e-01	21
4668593	1.000000e+00	6
4668598	7.673339e-03	34
4668599	1.000000e+00	0
4668596	1.000000e+00	5
4668597	9.999549e-01	12
4668621	1.000000e+00	6
4668620	1.000000e+00	2
4668623	1.000000e+00	3
4668622	1.000000e+00	2
4668617	1.000000e+00	0
4668616	9.999999e-01	8
4668619	1.000000e+00	0
4668618	1.049339e-07	43
4668613	1.000000e+00	5
4668612	4.529710e-14	49
4668615	1.000000e+00	4
4668614	9.966998e-01	16
4668609	4.681115e-04	37
4668608	2.807050e-06	41
4668611	9.923267e-01	17
4668610	8.881784e-16	50
4668636	1.000000e+00	1
4668637	1.000000e+00	0
4668638	1.000000e+00	0
4668639	1.000000e+00	4
4668632	1.000000e+00	3
4668633	1.000000e+00	1
4668634	1.000000e+00	0
4668635	1.000000e+00	2
4668628	2.104926e-09	45
4668629	8.881784e-16	50
4668630	1.000000e+00	1
4668631	1.000000e+00	0
4668624	9.675457e-01	19
4668626	1.000000e+00	0
4668627	9.999549e-01	12
4668655	1.000000e+00	0
4668654	1.000000e+00	0
4668653	1.000000e+00	0
4668652	1.000000e+00	2
4668651	1.000000e+00	0
4668650	1.000000e+00	0
4668649	1.000000e+00	2
4668648	2.399438e-01	28
4668647	1.000000e+00	1
4668646	1.000000e+00	3
4668645	9.923267e-01	17
4668644	1.000000e+00	1
4668642	8.388818e-01	22
4668641	4.529710e-14	49
4668640	1.000000e+00	1
4668670	1.000000e+00	2
4668671	1.013194e-01	30
4668668	1.133316e-12	48
4668669	1.000000e+00	1
4668666	1.000000e+00	0
4668667	1.000000e+00	0
4668664	1.000000e+00	0
4668665	1.000000e+00	4
4668662	1.000000e+00	2
4668663	2.399438e-01	28
4668660	8.881784e-16	50
4668661	1.000000e+00	0
4668658	5.946023e-02	31
4668659	1.000000e+00	0
4668656	9.995319e-01	14
4668657	1.000000e+00	0
4668416	1.000000e+00	0
4668417	1.000000e+00	0
4668418	1.000000e+00	0
4668419	9.999994e-01	9
4668420	1.000000e+00	1
4668421	3.359055e-01	27
4668422	1.000000e+00	0
4668423	9.998471e-01	13
4668424	9.999972e-01	10
4668425	1.301086e-03	36
4668426	1.000000e+00	1
4668427	4.438624e-01	26
4668428	8.881784e-16	50
4668429	1.000000e+00	0
4668430	5.817779e-07	42
4668431	1.000000e+00	4
4668433	1.000000e+00	0
4668432	1.000000e+00	0
4668435	1.000000e+00	1
4668434	8.881784e-16	50
4668437	8.881784e-16	50
4668436	8.881784e-16	50
4668439	1.000000e+00	1
4668438	1.000000e+00	7
4668441	1.000000e+00	0
4668440	1.000000e+00	5
4668443	1.000000e+00	5
4668442	1.000000e+00	0
4668445	1.000000e+00	2
4668444	1.854161e-11	47
4668447	1.000000e+00	0
4668446	1.611182e-01	29
4668450	2.230891e-10	46
4668451	7.673339e-03	34
4668448	1.049339e-07	43
4668449	1.621870e-08	44
4668454	1.000000e+00	0
4668455	9.999999e-01	8
4668452	9.999549e-01	12
4668453	1.000000e+00	6
4668458	1.000000e+00	0
4668459	1.854161e-11	47
4668456	1.000000e+00	1
4668457	8.881784e-16	50
4668462	1.000000e+00	1
4668463	9.999972e-01	10
4668460	1.000000e+00	4
4668461	1.000000e+00	0
4668467	1.000000e+00	0
4668465	9.999994e-01	9
4668464	1.000000e+00	0
4668471	1.000000e+00	1
4668470	1.000000e+00	1
4668469	7.600562e-01	23
4668468	1.000000e+00	0
4668475	1.133316e-12	48
4668474	1.000000e+00	0
4668473	1.000000e+00	4
4668472	4.510745e-05	39
4668479	1.000000e+00	3
4668478	1.000000e+00	1
4668477	8.986806e-01	21
4668476	1.013194e-01	30
4668484	1.000000e+00	0
4668485	5.946023e-02	31
4668486	1.000000e+00	0
4668487	1.000000e+00	2
4668480	8.881784e-16	50
4668481	1.000000e+00	0
4668482	1.000000e+00	2
4668483	7.673339e-03	34
4668492	1.000000e+00	0
4668493	9.995319e-01	14
4668494	1.000000e+00	2
4668495	1.000000e+00	0
4668488	1.000000e+00	0
4668489	1.000000e+00	0
4668490	1.000000e+00	0
4668491	1.000000e+00	1
4668501	1.133316e-12	48
4668500	1.000000e+00	3
4668503	9.998471e-01	13
4668502	1.000000e+00	1
4668497	1.000000e+00	0
4668496	1.000000e+00	5
4668499	3.245432e-02	32
4668498	1.000000e+00	0
4668509	1.000000e+00	2
4668508	4.529710e-14	49
4668511	1.000000e+00	0
4668510	9.999994e-01	9
4668505	8.881784e-16	50
4668504	1.000000e+00	0
4668507	1.000000e+00	0
4668506	4.438624e-01	26
4668518	1.000000e+00	3
4668519	1.000000e+00	2
4668516	1.641957e-02	33
4668517	1.000000e+00	3
4668514	1.000000e+00	0
4668515	9.405398e-01	20
4668512	8.986806e-01	21
4668513	9.999999e-01	8
4668526	1.000000e+00	4
4668527	1.000000e+00	2
4668524	1.000000e+00	0
4668525	1.000000e+00	2
4668522	1.000000e+00	1
4668523	1.000000e+00	1
4668520	9.999881e-01	11
4668521	1.000000e+00	0
4668535	1.000000e+00	1
4668534	1.000000e+00	0
4668533	1.000000e+00	0
4668532	9.986989e-01	15
4668531	1.000000e+00	6
4668529	1.000000e+00	0
4668528	1.000000e+00	0
4668543	1.000000e+00	5
4668542	1.000000e+00	0
4668541	1.000000e+00	4
4668540	1.000000e+00	0
4668539	8.881784e-16	50
4668538	1.000000e+00	3
4668537	8.881784e-16	50
4668536	1.000000e+00	4
4669372	6.640945e-01	24
4669373	9.966998e-01	16
4669374	1.000000e+00	2
4669375	1.000000e+00	0
4669368	8.881784e-16	50
4669369	1.611182e-01	29
4669370	1.000000e+00	5
4669371	1.000000e+00	1
4669364	1.133316e-12	48
4669365	1.000000e+00	0
4669366	1.000000e+00	0
4669367	1.000000e+00	2
4669360	9.999994e-01	9
4669361	1.133316e-12	48
4669362	1.000000e+00	4
4669363	9.999972e-01	10
4669357	8.881784e-16	50
4669356	1.000000e+00	1
4669359	1.000000e+00	6
4669358	4.529710e-14	49
4669353	1.641957e-02	33
4669352	1.000000e+00	1
4669355	1.000000e+00	0
4669354	1.000000e+00	0
4669349	1.000000e+00	0
4669348	1.000000e+00	0
4669350	9.999972e-01	10
4669345	9.998471e-01	13
4669344	9.999881e-01	11
4669347	1.000000e+00	2
4669346	1.000000e+00	1
4669342	1.000000e+00	3
4669343	1.000000e+00	0
4669340	1.000000e+00	0
4669341	1.000000e+00	6
4669338	8.881784e-16	50
4669339	1.641957e-02	33
4669336	1.133316e-12	48
4669337	9.995319e-01	14
4669335	1.000000e+00	0
4669332	1.000000e+00	5
4669333	1.000000e+00	5
4669330	8.881784e-16	50
4669331	1.000000e+00	0
4669328	9.999972e-01	10
4669329	1.000000e+00	0
4669327	1.000000e+00	0
4669326	4.438624e-01	26
4669325	9.999549e-01	12
4669324	1.000000e+00	0
4669323	9.999972e-01	10
4669322	1.529320e-04	38
4669321	1.193067e-05	40
4669320	1.000000e+00	7
4669319	5.817779e-07	42
4669318	9.999549e-01	12
4669317	1.000000e+00	3
4669316	1.000000e+00	2
4669315	1.000000e+00	0
4669313	1.000000e+00	2
4669312	1.000000e+00	0
4669432	1.000000e+00	0
4669433	1.000000e+00	1
4669434	1.000000e+00	0
4669435	1.000000e+00	0
4669437	9.998471e-01	13
4669438	8.881784e-16	50
4669439	1.000000e+00	0
4669424	1.000000e+00	7
4669425	1.000000e+00	0
4669427	1.000000e+00	0
4669428	1.000000e+00	2
4669429	8.881784e-16	50
4669430	7.600562e-01	23
4669431	1.000000e+00	1
4669417	8.881784e-16	50
4669416	9.923267e-01	17
4669419	1.000000e+00	0
4669418	1.000000e+00	0
4669421	1.000000e+00	5
4669420	1.000000e+00	0
4669423	1.193067e-05	40
4669422	8.881784e-16	50
4669409	2.230891e-10	46
4669411	1.000000e+00	0
4669410	1.000000e+00	5
4669413	1.000000e+00	7
4669412	1.000000e+00	0
4669415	1.000000e+00	0
4669414	1.000000e+00	0
4669402	1.000000e+00	4
4669403	1.000000e+00	0
4669400	1.000000e+00	1
4669401	1.000000e+00	0
4669406	1.000000e+00	0
4669407	9.986989e-01	15
4669404	8.388818e-01	22
4669405	8.881784e-16	50
4669394	1.000000e+00	4
4669395	1.000000e+00	3
4669392	1.000000e+00	2
4669393	1.000000e+00	0
4669399	8.881784e-16	50
4669397	1.000000e+00	0
4669387	8.388818e-01	22
4669386	1.000000e+00	2
4669385	9.966998e-01	16
4669384	1.000000e+00	2
4669391	2.104926e-09	45
4669390	1.000000e+00	4
4669389	1.000000e+00	0
4669388	8.881784e-16	50
4669378	8.881784e-16	50
4669377	1.000000e+00	7
4669376	9.999881e-01	11
4669383	1.049339e-07	43
4669382	8.881784e-16	50
4669381	1.000000e+00	2
4669380	1.000000e+00	2
4669237	1.000000e+00	6
4669236	1.000000e+00	1
4669239	1.000000e+00	1
4669238	9.999999e-01	8
4669233	1.000000e+00	0
4669232	1.000000e+00	4
4669235	1.000000e+00	1
4669245	9.923267e-01	17
4669244	1.000000e+00	0
4669247	1.000000e+00	2
4669246	1.000000e+00	0
4669240	1.000000e+00	0
4669243	1.049339e-07	43
4669242	1.000000e+00	0
4669220	1.000000e+00	0
4669221	1.000000e+00	2
4669222	1.000000e+00	0
4669223	1.000000e+00	0
4669216	9.999999e-01	8
4669217	1.000000e+00	1
4669218	1.000000e+00	0
4669219	8.881784e-16	50
4669228	1.000000e+00	0
4669229	1.000000e+00	3
4669230	1.000000e+00	0
4669231	8.881784e-16	50
4669224	1.000000e+00	4
4669225	1.000000e+00	2
4669226	8.881784e-16	50
4669227	1.000000e+00	4
4669207	1.000000e+00	4
4669206	9.999972e-01	10
4669204	1.000000e+00	6
4669203	1.013194e-01	30
4669202	1.000000e+00	0
4669201	1.000000e+00	0
4669200	9.999881e-01	11
4669215	1.000000e+00	0
4669214	1.000000e+00	0
4669212	8.881784e-16	50
4669211	9.999994e-01	9
4669210	9.835804e-01	18
4669209	1.621870e-08	44
4669208	9.995319e-01	14
4669190	1.000000e+00	0
4669191	9.835804e-01	18
4669188	1.000000e+00	2
4669189	1.000000e+00	5
4669186	7.600562e-01	23
4669187	1.611182e-01	29
4669184	1.000000e+00	3
4669198	1.000000e+00	7
4669199	8.881784e-16	50
4669196	9.923267e-01	17
4669197	4.529710e-14	49
4669194	1.000000e+00	0
4669195	1.000000e+00	0
4669192	1.000000e+00	0
4669193	4.681115e-04	37
4669297	1.000000e+00	0
4669296	8.881784e-16	50
4669298	9.405398e-01	20
4669301	1.013194e-01	30
4669300	1.000000e+00	1
4669303	8.881784e-16	50
4669302	1.000000e+00	0
4669305	9.999549e-01	12
4669304	1.000000e+00	3
4669307	5.946023e-02	31
4669306	9.999999e-01	8
4669309	9.999881e-01	11
4669308	1.000000e+00	0
4669311	1.000000e+00	5
4669310	1.000000e+00	1
4669280	1.000000e+00	0
4669281	2.230891e-10	46
4669282	1.000000e+00	3
4669283	1.000000e+00	1
4669285	4.438624e-01	26
4669286	8.881784e-16	50
4669288	1.000000e+00	4
4669289	8.881784e-16	50
4669290	1.000000e+00	3
4669291	4.529710e-14	49
4669292	7.673339e-03	34
4669293	1.133316e-12	48
4669294	1.000000e+00	0
4669295	1.000000e+00	0
4669267	1.000000e+00	3
4669266	1.000000e+00	7
4669265	1.000000e+00	2
4669264	6.640945e-01	24
4669271	2.807050e-06	41
4669270	1.000000e+00	0
4669269	9.995319e-01	14
4669268	1.000000e+00	5
4669275	3.245432e-02	32
4669274	1.000000e+00	3
4669273	1.000000e+00	1
4669272	1.000000e+00	1
4669279	1.000000e+00	5
4669278	1.000000e+00	1
4669277	4.529710e-14	49
4669276	5.946023e-02	31
4669250	9.995319e-01	14
4669251	1.000000e+00	1
4669248	1.000000e+00	0
4669249	4.510745e-05	39
4669254	9.999972e-01	10
4669255	9.999881e-01	11
4669252	5.561376e-01	25
4669253	1.000000e+00	0
4669258	1.000000e+00	1
4669259	1.000000e+00	0
4669256	1.000000e+00	0
4669257	9.986989e-01	15
4669262	1.000000e+00	3
4669263	1.000000e+00	1
4669260	2.807050e-06	41
4669261	8.986806e-01	21
4669103	1.000000e+00	0
4669102	1.000000e+00	3
4669101	1.000000e+00	0
4669100	1.000000e+00	7
4669099	1.000000e+00	1
4669098	1.854161e-11	47
4669097	1.000000e+00	3
4669096	1.000000e+00	2
4669095	8.881784e-16	50
4669094	1.193067e-05	40
4669093	1.000000e+00	4
4669092	1.000000e+00	4
4669091	4.510745e-05	39
4669090	9.999549e-01	12
4669089	1.000000e+00	0
4669088	1.000000e+00	1
4669118	1.000000e+00	4
4669119	1.000000e+00	0
4669116	9.999994e-01	9
4669117	1.000000e+00	0
4669114	1.000000e+00	0
4669115	1.000000e+00	0
4669112	1.000000e+00	0
4669113	7.600562e-01	23
4669111	1.000000e+00	5
4669108	9.966998e-01	16
4669109	1.000000e+00	3
4669106	3.300224e-03	35
4669107	1.000000e+00	2
4669104	1.301086e-03	36
4669105	1.000000e+00	0
4669069	1.000000e+00	4
4669068	9.999881e-01	11
4669071	1.000000e+00	4
4669070	9.995319e-01	14
4669065	9.999972e-01	10
4669064	9.675457e-01	19
4669067	9.999549e-01	12
4669066	9.835804e-01	18
4669061	8.881784e-16	50
4669060	1.000000e+00	7
4669063	1.000000e+00	2
4669062	1.000000e+00	0
4669057	9.999994e-01	9
4669056	1.000000e+00	0
4669059	1.000000e+00	0
4669058	9.999881e-01	11
4669084	8.881784e-16	50
4669085	8.881784e-16	50
4669086	1.000000e+00	0
4669087	2.399438e-01	28
4669080	1.000000e+00	0
4669081	4.529710e-14	49
4669082	9.986989e-01	15
4669083	9.986989e-01	15
4669076	1.000000e+00	2
4669077	1.854161e-11	47
4669078	1.000000e+00	1
4669079	1.000000e+00	5
4669072	1.000000e+00	0
4669073	3.300224e-03	35
4669074	1.000000e+00	3
4669075	1.000000e+00	0
4669163	1.000000e+00	0
4669162	1.000000e+00	2
4669161	8.388818e-01	22
4669160	1.000000e+00	0
4669167	1.000000e+00	1
4669166	1.000000e+00	4
4669165	9.986989e-01	15
4669164	1.000000e+00	1
4669155	3.300224e-03	35
4669154	9.999994e-01	9
4669153	1.000000e+00	0
4669152	1.000000e+00	0
4669159	8.881784e-16	50
4669158	1.000000e+00	5
4669157	8.881784e-16	50
4669156	1.013194e-01	30
4669178	1.000000e+00	0
4669179	4.529710e-14	49
4669176	9.999881e-01	11
4669177	1.000000e+00	0
4669182	1.000000e+00	0
4669183	1.000000e+00	7
4669180	1.000000e+00	0
4669181	1.000000e+00	1
4669171	1.000000e+00	1
4669168	1.000000e+00	0
4669169	9.999881e-01	11
4669174	9.835804e-01	18
4669175	1.000000e+00	1
4669172	9.998471e-01	13
4669129	1.000000e+00	4
4669131	1.000000e+00	1
4669130	1.000000e+00	0
4669133	1.000000e+00	0
4669132	5.817779e-07	42
4669135	8.881784e-16	50
4669134	1.000000e+00	0
4669121	1.000000e+00	1
4669120	1.000000e+00	5
4669122	1.000000e+00	0
4669125	1.000000e+00	2
4669124	1.000000e+00	1
4669127	8.881784e-16	50
4669126	8.881784e-16	50
4669144	9.999994e-01	9
4669145	2.807050e-06	41
4669146	1.000000e+00	1
4669147	8.881784e-16	50
4669148	1.000000e+00	2
4669149	1.000000e+00	0
4669150	1.000000e+00	0
4669151	1.000000e+00	0
4669136	1.000000e+00	0
4669137	4.438624e-01	26
4669138	1.000000e+00	1
4669139	1.000000e+00	3
4669141	9.999999e-01	8
4669142	9.966998e-01	16
4669143	1.000000e+00	0
4668966	1.000000e+00	1
4668967	1.000000e+00	4
4668964	1.000000e+00	0
4668965	2.104926e-09	45
4668962	1.000000e+00	0
4668963	1.000000e+00	0
4668960	1.000000e+00	0
4668961	1.000000e+00	2
4668974	4.510745e-05	39
4668975	1.000000e+00	1
4668972	1.000000e+00	0
4668973	1.000000e+00	6
4668970	1.000000e+00	0
4668971	1.000000e+00	2
4668968	1.000000e+00	0
4668969	1.301086e-03	36
4668983	1.000000e+00	0
4668982	1.000000e+00	0
4668981	1.000000e+00	1
4668980	1.000000e+00	0
4668979	1.000000e+00	1
4668978	8.881784e-16	50
4668977	1.000000e+00	0
4668976	1.611182e-01	29
4668991	1.049339e-07	43
4668990	1.000000e+00	0
4668989	1.000000e+00	1
4668988	9.966998e-01	16
4668987	9.999881e-01	11
4668986	1.000000e+00	0
4668985	1.000000e+00	3
4668984	1.000000e+00	0
4668932	9.999999e-01	8
4668933	8.881784e-16	50
4668934	7.673339e-03	34
4668935	1.000000e+00	0
4668928	9.923267e-01	17
4668929	8.881784e-16	50
4668930	1.000000e+00	0
4668931	9.999972e-01	10
4668940	1.000000e+00	0
4668941	1.000000e+00	0
4668942	1.000000e+00	5
4668943	1.000000e+00	0
4668936	8.881784e-16	50
4668937	1.000000e+00	1
4668938	1.000000e+00	1
4668939	1.000000e+00	0
4668949	1.000000e+00	6
4668948	9.999999e-01	8
4668951	9.999972e-01	10
4668950	1.621870e-08	44
4668945	8.881784e-16	50
4668944	8.388818e-01	22
4668947	1.000000e+00	0
4668946	1.000000e+00	2
4668957	1.000000e+00	0
4668956	9.998471e-01	13
4668959	1.000000e+00	0
4668958	9.999549e-01	12
4668953	9.999881e-01	11
4668952	7.673339e-03	34
4668955	7.600562e-01	23
4668954	1.000000e+00	7
4669024	1.000000e+00	0
4669025	1.000000e+00	0
4669030	1.000000e+00	0
4669031	1.000000e+00	0
4669028	1.000000e+00	0
4669029	1.049339e-07	43
4669034	8.881784e-16	50
4669035	9.923267e-01	17
4669032	9.998471e-01	13
4669033	9.835804e-01	18
4669038	1.000000e+00	5
4669039	9.966998e-01	16
4669036	1.000000e+00	4
4669037	1.000000e+00	0
4669043	9.999999e-01	8
4669042	9.835804e-01	18
4669041	1.000000e+00	2
4669040	8.881784e-16	50
4669047	1.000000e+00	0
4669046	1.854161e-11	47
4669045	1.000000e+00	1
4669044	9.999994e-01	9
4669051	1.000000e+00	1
4669050	1.000000e+00	0
4669049	1.000000e+00	0
4669048	7.600562e-01	23
4669055	1.854161e-11	47
4669054	1.000000e+00	3
4669052	8.986806e-01	21
4668992	1.000000e+00	3
4668993	9.999972e-01	10
4668994	1.000000e+00	1
4668995	2.230891e-10	46
4668996	1.000000e+00	4
4668997	8.986806e-01	21
4668998	1.000000e+00	1
4669000	1.000000e+00	0
4669001	3.245432e-02	32
4669002	1.000000e+00	2
4669003	1.000000e+00	1
4669005	1.000000e+00	6
4669006	1.000000e+00	0
4669007	1.000000e+00	0
4669009	1.000000e+00	5
4669008	8.881784e-16	50
4669011	1.000000e+00	4
4669010	1.000000e+00	0
4669013	1.000000e+00	1
4669012	1.000000e+00	7
4669015	1.000000e+00	1
4669014	9.675457e-01	19
4669017	1.000000e+00	4
4669016	8.881784e-16	50
4669019	1.000000e+00	0
4669018	1.854161e-11	47
4669021	9.999994e-01	9
4669020	1.000000e+00	2
4669023	1.000000e+00	0
4669022	9.835804e-01	18
4665678	1.000000e+00	0
4665679	1.000000e+00	0
4665676	1.133316e-12	48
4665677	8.881784e-16	50
4665674	1.133316e-12	48
4665675	1.049339e-07	43
4665672	3.359055e-01	27
4665673	9.998471e-01	13
4665670	1.000000e+00	7
4665668	2.104926e-09	45
4665669	4.681115e-04	37
4665666	1.000000e+00	0
4665667	1.049339e-07	43
4665664	1.000000e+00	0
4665694	1.000000e+00	0
4665693	1.000000e+00	0
4665692	1.000000e+00	2
4665691	1.000000e+00	0
4665690	8.881784e-16	50
4665689	1.000000e+00	0
4665688	1.000000e+00	0
4665687	8.881784e-16	50
4665686	1.000000e+00	0
4665685	1.000000e+00	0
4665684	8.388818e-01	22
4665683	1.000000e+00	0
4665682	1.621870e-08	44
4665681	1.013194e-01	30
4665680	8.881784e-16	50
4665708	1.049339e-07	43
4665709	9.999549e-01	12
4665710	9.999999e-01	8
4665711	1.000000e+00	5
4665704	1.000000e+00	5
4665705	1.000000e+00	1
4665706	8.881784e-16	50
4665707	1.000000e+00	0
4665700	4.529710e-14	49
4665701	9.999999e-01	8
4665702	8.881784e-16	50
4665703	1.000000e+00	1
4665696	1.000000e+00	1
4665697	8.881784e-16	50
4665698	7.600562e-01	23
4665699	1.000000e+00	6
4665725	1.000000e+00	1
4665724	8.881784e-16	50
4665727	4.529710e-14	49
4665726	5.561376e-01	25
4665721	8.881784e-16	50
[truncated: 2,632 more rows]
