# Supplementary material for: Translational Selection Is Ubiquitous in Prokaryotes
Source: PLoS Genet. 2010 Jun 24;6(6):e1001004. doi: 10.1371/journal.pgen.1001004 (PMC2891978; doi:10.1371/journal.pgen.1001004)
Supplement: Dataset S1 — OCU/non-OCU gene calls in 461 Bacterial and Archaeal genomes, and summary tables of genome properties and OCU preferences for specific codons. (4.77 MB ZIP) [file pgen.1001004.s001.zip › Dataset_S1_Bacteria/Acidovorax_JS42.arff.ocuGenes]

GeneID	signTest_p	ocuProbWinCnt
4674719	1.000000e+00	0
4674716	9.999994e-01	9
4674717	1.000000e+00	1
4674714	1.000000e+00	1
4674715	1.000000e+00	1
4674712	8.881784e-16	50
4674713	9.999972e-01	10
4674710	1.000000e+00	5
4674711	9.999994e-01	9
4674708	9.675457e-01	19
4674709	1.000000e+00	1
4674706	3.359055e-01	27
4674707	1.000000e+00	3
4674705	8.881784e-16	50
4674703	2.104926e-09	45
4674702	1.000000e+00	1
4674701	4.529710e-14	49
4674700	9.998471e-01	13
4674699	8.881784e-16	50
4674698	1.013194e-01	30
4674697	1.000000e+00	0
4674696	8.881784e-16	50
4674695	5.817779e-07	42
4674694	1.000000e+00	4
4674693	1.000000e+00	0
4674692	1.000000e+00	0
4674691	1.000000e+00	0
4674690	8.881784e-16	50
4674689	1.000000e+00	0
4674688	1.000000e+00	6
4674725	1.000000e+00	5
4674724	8.881784e-16	50
4674727	1.000000e+00	0
4674726	8.881784e-16	50
4674721	3.359055e-01	27
4674720	1.000000e+00	0
4674722	1.854161e-11	47
4674643	4.529710e-14	49
4674642	1.000000e+00	4
4674641	1.000000e+00	1
4674640	1.000000e+00	6
4674647	1.000000e+00	2
4674646	5.946023e-02	31
4674645	1.000000e+00	0
4674644	4.529710e-14	49
4674651	1.000000e+00	4
4674650	1.000000e+00	1
4674648	9.999881e-01	11
4674655	1.000000e+00	2
4674654	2.807050e-06	41
4674653	1.000000e+00	0
4674652	9.999994e-01	9
4674626	1.000000e+00	2
4674627	1.000000e+00	3
4674624	1.000000e+00	1
4674625	8.881784e-16	50
4674630	8.881784e-16	50
4674631	1.000000e+00	2
4674628	9.835804e-01	18
4674635	1.000000e+00	0
4674632	8.881784e-16	50
4674633	1.000000e+00	1
4674639	9.999999e-01	8
4674636	1.193067e-05	40
4674637	8.881784e-16	50
4674673	1.000000e+00	0
4674672	4.510745e-05	39
4674675	1.000000e+00	2
4674674	4.529710e-14	49
4674677	1.000000e+00	1
4674676	1.000000e+00	1
4674679	1.000000e+00	0
4674678	1.000000e+00	0
4674681	2.230891e-10	46
4674680	1.000000e+00	0
4674683	9.986989e-01	15
4674682	1.000000e+00	4
4674687	1.000000e+00	0
4674686	1.000000e+00	2
4674656	1.000000e+00	2
4674657	8.986806e-01	21
4674658	8.881784e-16	50
4674659	8.881784e-16	50
4674660	1.000000e+00	0
4674661	1.000000e+00	1
4674662	1.000000e+00	0
4674663	4.529710e-14	49
4674664	4.510745e-05	39
4674665	1.133316e-12	48
4674666	1.000000e+00	2
4674667	5.561376e-01	25
4674668	1.000000e+00	5
4674669	1.000000e+00	0
4674670	5.817779e-07	42
4674671	8.881784e-16	50
4674583	1.000000e+00	3
4674582	9.675457e-01	19
4674581	1.000000e+00	1
4674580	1.000000e+00	0
4674579	9.923267e-01	17
4674578	1.000000e+00	0
4674577	1.133316e-12	48
4674576	9.923267e-01	17
4674591	1.000000e+00	5
4674590	1.000000e+00	4
4674589	2.104926e-09	45
4674588	1.000000e+00	0
4674587	2.807050e-06	41
4674566	4.529710e-14	49
4674567	1.000000e+00	1
4674564	8.881784e-16	50
4674565	1.000000e+00	2
4674563	1.000000e+00	0
4674560	1.000000e+00	0
4674561	9.999999e-01	8
4674574	1.000000e+00	0
4674575	8.881784e-16	50
4674572	1.000000e+00	0
4674573	8.881784e-16	50
4674570	9.999972e-01	10
4674571	8.881784e-16	50
4674568	1.000000e+00	6
4674569	9.999999e-01	8
4674613	1.000000e+00	3
4674612	1.000000e+00	4
4674615	9.675457e-01	19
4674614	9.999972e-01	10
4674609	1.193067e-05	40
4674608	1.301086e-03	36
4674621	3.245432e-02	32
4674620	1.000000e+00	0
4674622	1.000000e+00	0
4674617	9.999994e-01	9
4674616	9.999972e-01	10
4674619	1.000000e+00	2
4674618	1.301086e-03	36
4674596	1.133316e-12	48
4674597	1.000000e+00	2
4674598	4.529710e-14	49
4674599	1.000000e+00	2
4674592	7.600562e-01	23
4674593	1.000000e+00	2
4674594	1.000000e+00	0
4674595	8.388818e-01	22
4674604	1.621870e-08	44
4674605	8.881784e-16	50
4674606	2.399438e-01	28
4674607	1.000000e+00	0
4674601	6.640945e-01	24
4674602	9.923267e-01	17
4674467	1.013194e-01	30
4674466	1.000000e+00	1
4674464	6.640945e-01	24
4674471	9.999999e-01	8
4674470	8.881784e-16	50
4674469	2.104926e-09	45
4674468	3.245432e-02	32
4674475	1.000000e+00	3
4674474	8.881784e-16	50
4674472	3.300224e-03	35
4674479	1.000000e+00	0
4674478	1.000000e+00	0
4674477	1.000000e+00	1
4674476	1.000000e+00	0
4674482	1.000000e+00	0
4674483	1.000000e+00	3
4674480	1.000000e+00	3
4674481	1.000000e+00	5
4674486	4.510745e-05	39
4674487	9.999972e-01	10
4674484	1.000000e+00	0
4674490	9.986989e-01	15
4674491	8.881784e-16	50
4674488	1.000000e+00	2
4674489	1.000000e+00	0
4674494	1.000000e+00	1
4674495	1.854161e-11	47
4674492	1.611182e-01	29
4674493	1.000000e+00	5
4674433	8.881784e-16	50
4674432	8.881784e-16	50
4674435	1.854161e-11	47
4674434	1.000000e+00	0
4674437	1.000000e+00	1
4674436	8.881784e-16	50
4674439	1.000000e+00	2
4674438	1.000000e+00	0
4674440	1.000000e+00	1
4674443	1.000000e+00	0
4674442	1.000000e+00	4
4674444	1.000000e+00	2
4674447	1.000000e+00	4
4674446	1.000000e+00	0
4674448	1.000000e+00	0
4674449	1.193067e-05	40
4674450	8.881784e-16	50
4674451	7.673339e-03	34
4674452	3.300224e-03	35
4674453	1.000000e+00	0
4674454	1.000000e+00	5
4674455	2.399438e-01	28
4674456	8.881784e-16	50
4674457	1.000000e+00	0
4674458	1.000000e+00	0
4674459	1.000000e+00	0
4674461	1.000000e+00	2
4674463	1.000000e+00	0
4674535	1.000000e+00	5
4674534	8.881784e-16	50
4674533	1.000000e+00	0
4674532	1.000000e+00	0
4674529	1.000000e+00	6
4674528	1.529320e-04	38
4674543	1.000000e+00	2
4674542	1.000000e+00	1
4674541	8.881784e-16	50
4674540	1.000000e+00	7
4674539	1.000000e+00	1
4674538	6.640945e-01	24
4674537	1.000000e+00	0
4674536	1.000000e+00	3
4674550	1.641957e-02	33
4674551	9.835804e-01	18
4674548	1.000000e+00	1
4674549	1.000000e+00	0
4674546	1.000000e+00	0
4674547	4.529710e-14	49
4674544	1.000000e+00	2
4674545	1.000000e+00	1
4674558	8.881784e-16	50
4674559	5.817779e-07	42
4674556	1.000000e+00	0
4674557	9.986989e-01	15
4674554	8.881784e-16	50
4674555	1.000000e+00	0
4674552	1.000000e+00	2
4674553	1.611182e-01	29
4674501	1.000000e+00	4
4674500	9.675457e-01	19
4674502	9.999994e-01	9
4674497	4.510745e-05	39
4674496	1.000000e+00	6
4674499	1.000000e+00	6
4674498	1.000000e+00	0
4674509	1.000000e+00	1
4674508	9.986989e-01	15
4674511	1.000000e+00	1
4674510	1.000000e+00	0
4674505	1.000000e+00	0
4674504	1.000000e+00	2
4674507	1.854161e-11	47
4674506	1.000000e+00	7
4674516	1.049339e-07	43
4674517	1.621870e-08	44
4674518	1.611182e-01	29
4674519	1.000000e+00	3
4674512	1.000000e+00	2
4674513	1.000000e+00	1
4674514	8.881784e-16	50
4674515	1.000000e+00	3
4674524	3.245432e-02	32
4674525	8.881784e-16	50
4674526	1.000000e+00	0
4674527	1.000000e+00	7
4674520	8.881784e-16	50
4674521	1.000000e+00	1
4674522	1.000000e+00	7
4674523	9.999994e-01	9
4674346	8.881784e-16	50
4674347	1.000000e+00	6
4674344	9.998471e-01	13
4674345	8.881784e-16	50
4674350	1.000000e+00	0
4674351	8.881784e-16	50
4674348	9.999972e-01	10
4674349	1.000000e+00	1
4674338	1.000000e+00	0
4674339	1.000000e+00	2
4674336	1.000000e+00	1
4674337	3.245432e-02	32
4674343	1.000000e+00	0
4674340	1.000000e+00	1
4674341	1.000000e+00	1
4674363	8.881784e-16	50
4674362	1.000000e+00	0
4674361	9.999972e-01	10
4674360	2.104926e-09	45
4674367	1.000000e+00	7
4674364	1.133316e-12	48
4674355	1.133316e-12	48
4674354	8.881784e-16	50
4674353	1.000000e+00	5
4674352	1.000000e+00	0
4674359	3.359055e-01	27
4674357	1.000000e+00	1
4674356	8.881784e-16	50
4674312	1.000000e+00	4
4674313	3.245432e-02	32
4674314	4.529710e-14	49
4674315	5.946023e-02	31
4674316	1.000000e+00	1
4674317	1.013194e-01	30
4674318	1.000000e+00	4
4674319	4.681115e-04	37
4674304	1.000000e+00	6
4674305	1.000000e+00	1
4674306	1.000000e+00	1
4674307	9.998471e-01	13
4674308	1.000000e+00	6
4674309	8.881784e-16	50
4674310	1.000000e+00	0
4674329	1.000000e+00	0
4674328	1.000000e+00	6
4674331	1.000000e+00	3
4674330	8.881784e-16	50
4674333	8.881784e-16	50
4674332	1.000000e+00	2
4674335	9.966998e-01	16
4674334	8.986806e-01	21
4674321	8.881784e-16	50
4674320	1.133316e-12	48
4674322	9.999999e-01	8
4674325	1.000000e+00	0
4674324	8.881784e-16	50
4674327	5.946023e-02	31
4674326	1.000000e+00	1
4674414	1.000000e+00	3
4674412	1.000000e+00	2
4674413	9.999999e-01	8
4674411	1.641957e-02	33
4674408	8.881784e-16	50
4674409	1.000000e+00	0
4674406	1.000000e+00	0
4674407	1.133316e-12	48
4674404	9.999972e-01	10
4674405	1.000000e+00	2
4674402	8.881784e-16	50
4674403	1.000000e+00	3
4674400	9.999994e-01	9
4674401	9.966998e-01	16
4674431	1.000000e+00	0
4674430	1.000000e+00	0
4674429	1.000000e+00	0
4674428	3.300224e-03	35
4674427	1.000000e+00	2
4674426	1.000000e+00	3
4674425	9.675457e-01	19
4674424	1.000000e+00	1
4674423	5.817779e-07	42
4674422	1.000000e+00	2
4674421	1.854161e-11	47
4674420	8.881784e-16	50
4674419	1.000000e+00	0
4674418	1.621870e-08	44
4674417	4.529710e-14	49
4674416	8.881784e-16	50
4674380	1.000000e+00	6
4674381	8.881784e-16	50
4674382	1.641957e-02	33
4674383	1.641957e-02	33
4674376	9.835804e-01	18
4674377	4.510745e-05	39
4674378	8.881784e-16	50
4674373	8.881784e-16	50
4674374	1.000000e+00	1
4674375	1.193067e-05	40
4674368	3.300224e-03	35
4674370	1.301086e-03	36
4674371	4.681115e-04	37
4674397	1.000000e+00	1
4674396	1.854161e-11	47
4674399	1.013194e-01	30
4674398	9.998471e-01	13
4674393	1.000000e+00	3
4674392	1.000000e+00	1
4674395	9.999881e-01	11
4674394	3.300224e-03	35
4674388	9.995319e-01	14
4674390	8.986806e-01	21
4674385	8.881784e-16	50
4674384	1.000000e+00	1
4674387	9.999972e-01	10
4674386	9.675457e-01	19
4674224	9.999999e-01	8
4674225	1.000000e+00	1
4674226	1.000000e+00	0
4674228	1.133316e-12	48
4674229	1.000000e+00	0
4674230	1.000000e+00	1
4674231	1.000000e+00	6
4674232	8.881784e-16	50
4674233	1.193067e-05	40
4674234	9.675457e-01	19
4674235	1.000000e+00	0
4674236	1.000000e+00	6
4674237	1.000000e+00	0
4674238	1.193067e-05	40
4674239	4.529710e-14	49
4674209	1.000000e+00	0
4674208	1.000000e+00	1
4674211	1.000000e+00	1
4674210	5.561376e-01	25
4674213	1.000000e+00	2
4674212	1.000000e+00	0
4674215	8.881784e-16	50
4674214	1.000000e+00	1
4674217	2.230891e-10	46
4674216	9.835804e-01	18
4674219	1.000000e+00	0
4674218	1.000000e+00	1
4674221	1.000000e+00	1
4674220	8.881784e-16	50
4674223	9.999994e-01	9
4674222	9.999999e-01	8
4674194	5.817779e-07	42
4674195	4.529710e-14	49
4674192	1.049339e-07	43
4674193	8.881784e-16	50
4674198	1.000000e+00	0
4674199	1.000000e+00	0
4674196	1.000000e+00	0
4674197	1.000000e+00	0
4674202	1.000000e+00	0
4674203	1.000000e+00	1
4674200	1.000000e+00	0
4674201	1.000000e+00	0
4674206	8.881784e-16	50
4674207	1.000000e+00	1
4674204	1.000000e+00	0
4674205	9.986989e-01	15
4674179	1.000000e+00	2
4674178	1.000000e+00	4
4674176	9.995319e-01	14
4674182	1.621870e-08	44
4674181	1.000000e+00	1
4674180	9.966998e-01	16
4674187	9.999999e-01	8
4674185	9.998471e-01	13
4674184	1.000000e+00	0
4674191	1.133316e-12	48
4674190	2.230891e-10	46
4674189	1.000000e+00	3
4674188	1.000000e+00	1
4674292	9.999881e-01	11
4674293	1.854161e-11	47
4674294	9.999972e-01	10
4674295	8.881784e-16	50
4674288	1.000000e+00	0
4674289	1.000000e+00	6
4674290	1.000000e+00	0
4674291	1.000000e+00	2
4674300	1.000000e+00	0
4674301	1.000000e+00	5
4674302	9.999972e-01	10
4674303	5.561376e-01	25
4674296	8.881784e-16	50
4674297	1.000000e+00	0
4674298	9.995319e-01	14
4674299	2.399438e-01	28
4674276	1.000000e+00	3
4674279	1.013194e-01	30
4674278	9.995319e-01	14
4674273	2.807050e-06	41
4674272	1.000000e+00	6
4674275	9.675457e-01	19
4674274	9.999972e-01	10
4674285	3.245432e-02	32
4674284	1.000000e+00	1
4674287	9.999549e-01	12
4674286	1.000000e+00	0
4674280	1.000000e+00	0
4674283	1.000000e+00	1
4674282	8.881784e-16	50
4674262	1.000000e+00	7
4674263	1.000000e+00	0
4674261	1.049339e-07	43
4674258	1.000000e+00	2
4674259	7.600562e-01	23
4674256	2.104926e-09	45
4674257	1.000000e+00	3
4674270	9.999994e-01	9
4674271	8.881784e-16	50
4674269	1.000000e+00	4
4674266	1.000000e+00	6
4674267	9.999999e-01	8
4674264	1.000000e+00	1
4674265	1.000000e+00	0
4674247	1.000000e+00	5
4674246	1.000000e+00	0
4674245	1.000000e+00	0
4674244	2.104926e-09	45
4674243	1.000000e+00	1
4674242	1.000000e+00	0
4674241	1.000000e+00	0
4674240	1.000000e+00	3
4674255	1.000000e+00	0
4674254	1.000000e+00	0
4674253	8.881784e-16	50
4674252	6.640945e-01	24
4674251	8.881784e-16	50
4674250	1.000000e+00	0
4674249	1.000000e+00	4
4674248	1.000000e+00	0
4674105	1.000000e+00	3
4674107	1.000000e+00	0
4674109	1.000000e+00	3
4674108	1.000000e+00	2
4674111	1.000000e+00	0
4674110	1.000000e+00	1
4674097	1.000000e+00	0
4674096	1.000000e+00	4
4674099	1.000000e+00	1
4674098	1.049339e-07	43
4674101	1.621870e-08	44
4674100	1.000000e+00	2
4674103	8.881784e-16	50
4674102	1.000000e+00	4
4674088	1.000000e+00	2
4674089	1.000000e+00	0
4674090	1.000000e+00	6
4674091	1.000000e+00	0
4674092	5.561376e-01	25
4674093	9.405398e-01	20
4674094	9.999994e-01	9
4674080	9.923267e-01	17
4674081	9.986989e-01	15
4674082	9.999549e-01	12
4674083	4.529710e-14	49
4674084	8.881784e-16	50
4674085	1.000000e+00	0
4674086	8.881784e-16	50
4674087	1.000000e+00	1
4674075	1.000000e+00	1
4674073	9.999549e-01	12
4674072	1.000000e+00	2
4674079	1.000000e+00	5
4674077	1.000000e+00	1
4674076	1.000000e+00	0
4674067	1.000000e+00	1
4674065	9.999999e-01	8
4674064	1.000000e+00	0
4674071	1.000000e+00	0
4674070	1.000000e+00	1
4674069	8.881784e-16	50
4674068	9.999881e-01	11
4674058	1.000000e+00	5
4674059	1.000000e+00	1
4674057	1.000000e+00	1
4674062	1.000000e+00	0
4674063	1.000000e+00	0
4674060	7.673339e-03	34
4674061	1.000000e+00	0
4674050	9.986989e-01	15
4674051	1.000000e+00	2
4674049	4.438624e-01	26
4674054	8.881784e-16	50
4674055	1.000000e+00	1
4674052	1.000000e+00	2
4674053	7.673339e-03	34
4674173	9.986989e-01	15
4674172	4.438624e-01	26
4674175	1.000000e+00	6
4674174	4.510745e-05	39
4674169	1.000000e+00	1
4674168	1.000000e+00	6
4674171	2.399438e-01	28
4674170	1.000000e+00	0
4674165	1.000000e+00	0
4674164	8.881784e-16	50
4674167	1.000000e+00	4
4674166	8.881784e-16	50
4674161	1.000000e+00	0
4674160	2.230891e-10	46
4674163	1.000000e+00	1
4674162	1.000000e+00	0
4674156	4.681115e-04	37
4674157	1.000000e+00	2
4674158	1.000000e+00	1
4674159	1.000000e+00	0
4674152	1.000000e+00	1
4674153	1.000000e+00	1
4674154	9.998471e-01	13
4674148	9.999972e-01	10
4674149	1.000000e+00	0
4674150	1.000000e+00	0
4674151	1.000000e+00	3
4674144	1.000000e+00	0
4674145	1.000000e+00	2
4674146	8.881784e-16	50
4674147	1.000000e+00	0
4674142	9.405398e-01	20
4674141	1.000000e+00	2
4674140	1.000000e+00	4
4674139	8.881784e-16	50
4674137	9.999972e-01	10
4674136	1.000000e+00	6
4674135	1.000000e+00	3
4674134	9.998471e-01	13
4674133	1.000000e+00	0
4674132	1.193067e-05	40
4674131	1.000000e+00	2
4674130	1.000000e+00	1
4674129	9.999999e-01	8
4674128	1.854161e-11	47
4674126	9.999994e-01	9
4674127	1.000000e+00	1
4674124	9.675457e-01	19
4674125	1.000000e+00	1
4674122	1.000000e+00	0
4674123	9.999999e-01	8
4674120	9.835804e-01	18
4674121	1.000000e+00	1
4674118	8.881784e-16	50
4674119	1.000000e+00	0
4674116	9.999881e-01	11
4674114	1.000000e+00	1
4674115	1.000000e+00	3
4674112	1.000000e+00	5
4673925	1.000000e+00	0
4673924	1.000000e+00	0
4673926	1.000000e+00	1
4673921	8.881784e-16	50
4673920	1.000000e+00	5
4673923	1.000000e+00	6
4673922	1.000000e+00	0
4673933	1.000000e+00	0
4673932	1.301086e-03	36
4673935	1.000000e+00	0
4673934	8.881784e-16	50
4673929	4.529710e-14	49
4673928	5.561376e-01	25
4673931	1.000000e+00	0
4673930	1.000000e+00	0
4673941	1.000000e+00	5
4673942	7.673339e-03	34
4673943	1.000000e+00	2
4673936	1.000000e+00	2
4673937	9.995319e-01	14
4673938	8.881784e-16	50
4673939	5.817779e-07	42
4673948	5.946023e-02	31
4673949	1.621870e-08	44
4673950	1.049339e-07	43
4673951	1.000000e+00	0
4673944	9.999994e-01	9
4673945	1.301086e-03	36
4673946	2.104926e-09	45
4673947	1.000000e+00	0
4673959	1.000000e+00	0
4673958	1.000000e+00	1
4673956	1.013194e-01	30
4673955	3.245432e-02	32
4673954	8.881784e-16	50
4673953	1.000000e+00	3
4673952	1.000000e+00	0
4673967	1.000000e+00	0
4673966	1.000000e+00	7
4673965	1.193067e-05	40
4673964	2.104926e-09	45
4673963	8.881784e-16	50
4673962	2.104926e-09	45
4673961	4.529710e-14	49
4673960	1.000000e+00	2
4673974	1.000000e+00	0
4673975	1.000000e+00	0
4673972	1.000000e+00	4
4673973	1.000000e+00	2
4673970	1.000000e+00	1
4673971	1.000000e+00	1
4673968	1.000000e+00	1
4673969	1.000000e+00	5
4673982	1.000000e+00	5
4673983	1.000000e+00	0
4673980	1.000000e+00	1
4673981	4.529710e-14	49
4673978	8.881784e-16	50
4673979	8.881784e-16	50
4673976	1.854161e-11	47
4673977	1.000000e+00	0
4673985	1.000000e+00	1
4673984	1.000000e+00	1
4673987	3.359055e-01	27
4673986	1.000000e+00	0
4673989	1.000000e+00	0
4673988	1.000000e+00	0
4673991	8.881784e-16	50
4673990	9.405398e-01	20
4673993	1.000000e+00	2
4673995	1.000000e+00	1
4673994	1.000000e+00	1
4673997	1.000000e+00	0
4673996	1.000000e+00	0
4673999	2.230891e-10	46
4673998	1.013194e-01	30
4674000	1.000000e+00	0
4674001	1.000000e+00	1
4674002	1.000000e+00	1
4674003	1.193067e-05	40
4674004	8.881784e-16	50
4674005	1.000000e+00	1
4674006	1.000000e+00	3
4674007	1.000000e+00	4
4674008	9.966998e-01	16
4674009	1.000000e+00	0
4674010	9.675457e-01	19
4674011	1.133316e-12	48
4674012	8.881784e-16	50
4674013	1.013194e-01	30
4674014	1.000000e+00	0
4674015	1.000000e+00	0
4674019	1.000000e+00	3
4674018	1.000000e+00	0
4674017	7.600562e-01	23
4674016	1.000000e+00	0
4674023	1.854161e-11	47
4674022	2.230891e-10	46
4674021	1.000000e+00	4
4674027	9.998471e-01	13
4674026	7.673339e-03	34
4674025	9.675457e-01	19
4674024	1.000000e+00	0
4674031	1.000000e+00	1
4674030	1.621870e-08	44
4674029	8.881784e-16	50
4674028	8.388818e-01	22
4674034	9.999549e-01	12
4674035	1.000000e+00	0
4674032	8.986806e-01	21
4674033	1.000000e+00	0
4674038	1.854161e-11	47
4674039	1.000000e+00	0
4674036	1.000000e+00	1
4674037	1.133316e-12	48
4674042	1.133316e-12	48
4674043	1.000000e+00	2
4674040	8.881784e-16	50
4674041	4.681115e-04	37
4674046	1.000000e+00	1
4674047	9.966998e-01	16
4674044	1.000000e+00	0
4674045	1.000000e+00	0
4673804	1.000000e+00	3
4673805	4.529710e-14	49
4673806	1.000000e+00	1
4673800	1.854161e-11	47
4673801	1.133316e-12	48
4673802	9.999999e-01	8
4673796	1.000000e+00	5
4673797	1.000000e+00	4
4673798	1.000000e+00	0
4673793	1.000000e+00	1
4673794	1.854161e-11	47
4673795	4.681115e-04	37
4673821	3.300224e-03	35
4673820	1.000000e+00	0
4673823	1.000000e+00	6
4673822	1.000000e+00	0
4673817	1.000000e+00	1
4673816	1.000000e+00	0
4673819	8.881784e-16	50
4673812	1.000000e+00	1
4673814	1.000000e+00	0
4673809	1.000000e+00	2
4673808	1.000000e+00	0
4673811	1.000000e+00	1
4673810	9.835804e-01	18
4673838	5.561376e-01	25
4673839	8.881784e-16	50
4673836	1.000000e+00	6
4673837	8.881784e-16	50
4673834	9.835804e-01	18
4673835	8.881784e-16	50
4673832	1.000000e+00	1
4673830	1.000000e+00	0
4673828	1.000000e+00	0
4673829	1.000000e+00	3
4673826	1.000000e+00	4
4673827	1.854161e-11	47
4673824	1.854161e-11	47
4673825	1.000000e+00	1
4673855	1.000000e+00	2
4673854	1.000000e+00	1
4673853	1.013194e-01	30
4673852	1.000000e+00	0
4673851	1.000000e+00	6
4673850	1.000000e+00	0
4673849	1.000000e+00	7
4673848	1.000000e+00	2
4673847	1.000000e+00	5
4673846	9.999999e-01	8
4673845	1.000000e+00	3
4673844	8.388818e-01	22
4673843	1.000000e+00	7
4673842	1.000000e+00	3
4673841	1.854161e-11	47
4673840	1.000000e+00	1
4673864	1.000000e+00	1
4673865	1.000000e+00	6
4673866	8.881784e-16	50
4673867	1.000000e+00	1
4673868	9.923267e-01	17
4673869	9.923267e-01	17
4673870	1.000000e+00	0
4673871	1.000000e+00	0
4673856	1.000000e+00	0
4673858	4.510745e-05	39
4673859	5.946023e-02	31
4673861	1.000000e+00	0
4673862	1.000000e+00	1
4673881	1.000000e+00	5
4673880	1.000000e+00	0
4673883	1.000000e+00	1
4673882	1.000000e+00	1
4673885	1.000000e+00	0
4673884	1.000000e+00	1
4673887	1.641957e-02	33
4673886	9.995319e-01	14
4673872	1.000000e+00	0
4673875	1.000000e+00	0
4673874	7.673339e-03	34
4673877	1.000000e+00	1
4673876	9.999994e-01	9
4673879	1.000000e+00	0
4673878	1.641957e-02	33
4673898	1.000000e+00	3
4673899	2.230891e-10	46
4673896	5.946023e-02	31
4673897	1.000000e+00	0
4673902	8.881784e-16	50
4673900	9.999972e-01	10
4673901	1.000000e+00	7
4673890	1.000000e+00	6
4673888	1.000000e+00	3
4673889	1.000000e+00	0
4673894	1.000000e+00	1
4673895	1.000000e+00	2
4673892	1.000000e+00	0
4673893	1.000000e+00	0
4673915	1.000000e+00	0
4673914	1.000000e+00	1
4673913	1.000000e+00	1
4673912	9.923267e-01	17
4673919	1.000000e+00	1
4673918	1.000000e+00	3
4673917	1.000000e+00	2
4673916	1.000000e+00	0
4673907	1.000000e+00	2
4673906	2.230891e-10	46
4673905	8.881784e-16	50
4673904	2.104926e-09	45
4673911	4.510745e-05	39
4673910	1.000000e+00	0
4673909	9.995319e-01	14
4673908	8.881784e-16	50
4673686	2.230891e-10	46
4673687	1.000000e+00	0
4673684	1.854161e-11	47
4673685	1.000000e+00	0
4673682	1.000000e+00	0
4673683	1.000000e+00	6
4673680	1.000000e+00	2
4673681	8.881784e-16	50
4673694	1.000000e+00	1
4673695	1.000000e+00	1
4673692	8.881784e-16	50
4673693	7.673339e-03	34
4673690	8.881784e-16	50
4673691	1.000000e+00	5
4673688	8.881784e-16	50
4673689	6.640945e-01	24
4673671	1.013194e-01	30
4673670	1.000000e+00	1
4673669	1.000000e+00	0
4673668	1.000000e+00	1
4673667	1.000000e+00	0
4673666	1.000000e+00	0
4673665	1.000000e+00	0
4673664	8.881784e-16	50
4673679	1.301086e-03	36
4673677	1.000000e+00	0
4673676	9.986989e-01	15
4673675	4.529710e-14	49
4673674	7.673339e-03	34
4673673	1.000000e+00	3
4673672	1.000000e+00	0
4673716	1.000000e+00	1
4673717	9.999994e-01	9
4673718	1.000000e+00	2
4673713	9.999994e-01	9
4673715	8.881784e-16	50
4673724	1.000000e+00	1
4673725	8.388818e-01	22
4673726	1.000000e+00	7
4673727	1.000000e+00	0
4673720	8.881784e-16	50
4673721	1.000000e+00	2
4673722	1.000000e+00	1
4673723	9.405398e-01	20
4673701	1.000000e+00	1
4673700	1.000000e+00	0
4673703	4.438624e-01	26
4673702	9.999994e-01	9
4673697	1.000000e+00	1
4673696	1.000000e+00	0
4673699	9.999549e-01	12
4673698	1.133316e-12	48
4673709	1.000000e+00	5
4673708	1.000000e+00	0
4673710	1.000000e+00	0
4673705	9.999881e-01	11
4673704	2.807050e-06	41
4673707	1.000000e+00	1
4673706	1.000000e+00	0
4673746	1.000000e+00	3
4673747	8.881784e-16	50
4673744	6.640945e-01	24
4673745	1.000000e+00	0
4673750	1.621870e-08	44
4673751	1.000000e+00	0
4673748	8.881784e-16	50
4673754	1.000000e+00	4
4673755	1.000000e+00	5
4673752	2.104926e-09	45
4673753	1.000000e+00	4
4673758	8.881784e-16	50
4673759	1.000000e+00	0
4673756	1.000000e+00	0
4673757	8.881784e-16	50
4673731	1.000000e+00	1
4673730	2.399438e-01	28
4673729	1.000000e+00	5
4673728	1.000000e+00	0
4673735	4.681115e-04	37
4673734	8.881784e-16	50
4673733	1.000000e+00	0
4673732	9.998471e-01	13
4673739	8.881784e-16	50
4673737	9.986989e-01	15
4673736	1.000000e+00	1
4673743	3.300224e-03	35
4673742	1.000000e+00	0
4673741	1.641957e-02	33
4673740	4.529710e-14	49
4673776	8.881784e-16	50
4673777	1.000000e+00	1
4673778	1.000000e+00	0
4673780	1.000000e+00	0
4673781	1.000000e+00	5
4673782	1.000000e+00	1
4673783	8.881784e-16	50
4673785	4.438624e-01	26
4673787	9.675457e-01	19
4673788	2.230891e-10	46
4673789	8.881784e-16	50
4673790	1.529320e-04	38
4673791	1.000000e+00	6
4673761	1.000000e+00	2
4673760	1.000000e+00	1
4673763	1.000000e+00	3
4673762	8.881784e-16	50
4673765	8.881784e-16	50
4673764	1.000000e+00	7
4673767	1.611182e-01	29
4673766	8.986806e-01	21
4673769	1.000000e+00	1
4673768	1.013194e-01	30
4673771	1.000000e+00	1
4673770	1.000000e+00	4
4673773	8.881784e-16	50
4673772	2.104926e-09	45
4673775	6.640945e-01	24
4673567	1.000000e+00	1
4673566	8.388818e-01	22
4673565	1.000000e+00	0
4673564	9.999994e-01	9
4673562	1.000000e+00	2
4673561	8.881784e-16	50
4673560	1.000000e+00	2
4673559	1.000000e+00	0
4673558	1.000000e+00	0
4673557	1.000000e+00	0
4673556	1.000000e+00	6
4673555	1.000000e+00	0
4673554	9.405398e-01	20
4673553	1.000000e+00	0
4673552	1.000000e+00	1
4673550	1.301086e-03	36
4673551	1.000000e+00	1
4673548	1.000000e+00	0
4673549	8.881784e-16	50
4673546	1.133316e-12	48
4673547	1.000000e+00	0
4673544	1.000000e+00	0
4673545	8.881784e-16	50
4673542	1.000000e+00	0
4673543	1.000000e+00	0
4673540	1.000000e+00	1
4673541	8.881784e-16	50
4673538	4.529710e-14	49
4673539	1.000000e+00	0
4673537	9.999972e-01	10
4673597	1.000000e+00	0
4673596	1.000000e+00	0
4673599	1.000000e+00	4
4673598	2.230891e-10	46
4673593	1.641957e-02	33
4673592	1.000000e+00	1
4673595	1.000000e+00	5
4673594	7.673339e-03	34
4673589	1.000000e+00	0
4673588	1.621870e-08	44
4673591	1.621870e-08	44
4673590	8.881784e-16	50
4673585	1.000000e+00	0
4673584	4.438624e-01	26
4673587	4.438624e-01	26
4673586	1.000000e+00	7
4673580	1.000000e+00	0
4673581	1.854161e-11	47
4673583	1.000000e+00	1
4673576	9.966998e-01	16
4673577	1.133316e-12	48
4673578	1.000000e+00	0
4673579	1.000000e+00	6
4673572	1.000000e+00	0
4673573	1.000000e+00	6
4673574	8.986806e-01	21
4673575	8.881784e-16	50
4673568	1.000000e+00	0
4673569	9.999999e-01	8
4673570	1.000000e+00	0
4673571	1.000000e+00	4
4673627	1.000000e+00	2
4673626	1.000000e+00	0
4673625	1.000000e+00	1
4673624	1.000000e+00	2
4673631	1.000000e+00	0
4673630	1.000000e+00	0
4673629	1.000000e+00	2
4673628	1.000000e+00	0
4673619	1.000000e+00	4
4673618	1.000000e+00	0
4673617	1.000000e+00	0
4673616	1.000000e+00	2
4673623	9.998471e-01	13
4673622	9.966998e-01	16
4673621	1.000000e+00	3
4673620	1.000000e+00	0
4673610	1.000000e+00	5
4673611	1.000000e+00	0
4673608	1.000000e+00	0
4673609	1.529320e-04	38
4673615	1.000000e+00	0
4673612	1.000000e+00	2
4673613	1.000000e+00	0
4673602	4.681115e-04	37
4673603	2.230891e-10	46
4673600	1.000000e+00	2
4673601	1.000000e+00	0
4673606	1.000000e+00	0
4673607	1.000000e+00	0
4673604	1.000000e+00	0
4673605	9.999999e-01	8
4673656	9.999972e-01	10
4673659	6.640945e-01	24
4673661	1.000000e+00	0
4673660	1.000000e+00	1
4673663	1.000000e+00	0
4673649	8.881784e-16	50
4673648	1.013194e-01	30
4673651	1.000000e+00	2
4673650	1.000000e+00	0
4673653	1.000000e+00	2
4673652	9.999881e-01	11
4673655	1.000000e+00	3
4673654	1.000000e+00	1
4673640	1.000000e+00	2
4673641	1.000000e+00	1
4673642	1.000000e+00	5
4673643	1.000000e+00	0
4673644	1.000000e+00	0
4673645	1.000000e+00	0
4673646	1.000000e+00	3
4673632	1.000000e+00	6
4673633	1.000000e+00	0
4673634	1.000000e+00	0
4673635	1.000000e+00	4
4673636	1.000000e+00	4
4673637	1.000000e+00	6
4673638	9.923267e-01	17
4673639	2.807050e-06	41
4673095	1.193067e-05	40
4673094	1.000000e+00	6
4673093	9.986989e-01	15
4673092	1.000000e+00	1
4673091	1.000000e+00	2
4673090	2.104926e-09	45
4673089	9.405398e-01	20
4673088	1.000000e+00	2
4673103	1.000000e+00	0
4673102	2.399438e-01	28
4673101	1.133316e-12	48
4673100	2.807050e-06	41
4673099	1.000000e+00	0
4673098	1.000000e+00	2
4673097	1.000000e+00	0
4673096	4.438624e-01	26
4673110	6.640945e-01	24
4673111	4.529710e-14	49
4673108	1.000000e+00	2
4673109	1.854161e-11	47
4673106	1.000000e+00	2
4673107	1.000000e+00	6
4673104	1.000000e+00	1
4673105	1.000000e+00	0
4673118	8.881784e-16	50
4673119	1.000000e+00	5
4673116	4.510745e-05	39
4673117	3.359055e-01	27
4673114	1.000000e+00	1
4673115	3.245432e-02	32
4673113	8.881784e-16	50
4673125	1.000000e+00	2
4673127	1.000000e+00	1
4673126	1.000000e+00	0
4673121	5.561376e-01	25
4673120	1.000000e+00	0
4673123	1.000000e+00	0
4673122	8.881784e-16	50
4673132	1.301086e-03	36
4673135	1.000000e+00	0
4673134	1.000000e+00	1
4673129	3.300224e-03	35
4673128	1.000000e+00	0
4673131	1.000000e+00	0
4673130	1.193067e-05	40
4673140	8.881784e-16	50
4673141	1.000000e+00	4
4673142	1.000000e+00	4
4673143	1.000000e+00	2
4673136	1.000000e+00	1
4673137	1.529320e-04	38
4673138	9.675457e-01	19
4673139	1.000000e+00	4
4673148	3.359055e-01	27
4673149	9.966998e-01	16
4673150	8.881784e-16	50
4673151	8.881784e-16	50
4673144	3.359055e-01	27
4673145	1.000000e+00	1
4673146	1.000000e+00	1
4673147	1.000000e+00	0
4673027	1.000000e+00	6
4673026	9.999994e-01	9
4673025	1.000000e+00	0
4673024	1.000000e+00	1
4673031	1.000000e+00	7
4673030	1.000000e+00	1
4673029	1.000000e+00	1
4673028	8.881784e-16	50
4673035	1.000000e+00	0
4673034	8.881784e-16	50
4673033	9.999994e-01	9
4673032	8.881784e-16	50
4673039	1.000000e+00	6
4673038	1.133316e-12	48
4673037	8.881784e-16	50
4673036	1.000000e+00	1
4673042	1.000000e+00	0
4673043	1.000000e+00	1
4673040	1.000000e+00	7
4673041	1.000000e+00	6
4673047	1.000000e+00	3
4673044	1.000000e+00	0
4673045	2.104926e-09	45
4673050	9.999881e-01	11
4673051	1.193067e-05	40
4673048	1.000000e+00	4
4673049	1.000000e+00	1
4673054	1.000000e+00	3
4673055	8.881784e-16	50
4673052	3.359055e-01	27
4673053	8.881784e-16	50
4673057	8.881784e-16	50
4673056	1.000000e+00	0
4673059	8.881784e-16	50
4673058	1.000000e+00	1
4673061	8.986806e-01	21
4673060	8.881784e-16	50
4673063	8.881784e-16	50
4673062	1.000000e+00	1
4673064	1.000000e+00	0
4673067	9.675457e-01	19
4673066	1.000000e+00	0
4673068	1.000000e+00	0
4673071	1.000000e+00	1
4673070	1.000000e+00	0
4673072	2.104926e-09	45
4673073	1.000000e+00	1
4673074	1.000000e+00	1
4673075	8.881784e-16	50
4673076	9.835804e-01	18
4673077	5.817779e-07	42
4673078	1.000000e+00	3
4673079	4.529710e-14	49
4673080	1.000000e+00	1
4673081	1.000000e+00	1
4673082	9.999972e-01	10
4673083	1.000000e+00	6
4673084	1.000000e+00	1
4673085	1.000000e+00	0
4673086	1.000000e+00	4
4673087	1.000000e+00	5
4673230	1.000000e+00	2
4673228	1.000000e+00	0
4673229	1.000000e+00	0
4673226	1.000000e+00	3
4673227	1.000000e+00	3
4673224	1.000000e+00	0
4673225	1.000000e+00	1
4673222	1.000000e+00	0
4673223	1.000000e+00	3
4673220	9.999994e-01	9
4673221	9.999881e-01	11
4673218	1.000000e+00	1
4673219	1.000000e+00	0
4673216	9.998471e-01	13
4673217	1.000000e+00	2
4673247	1.000000e+00	1
4673246	9.999881e-01	11
4673245	7.600562e-01	23
4673244	1.000000e+00	0
4673243	1.000000e+00	0
4673242	1.000000e+00	1
4673241	4.529710e-14	49
4673240	9.998471e-01	13
4673239	1.000000e+00	1
4673238	1.000000e+00	2
4673236	9.998471e-01	13
4673235	1.000000e+00	4
4673234	9.995319e-01	14
4673233	8.881784e-16	50
4673232	1.000000e+00	0
4673260	1.000000e+00	0
4673261	1.000000e+00	0
4673262	8.881784e-16	50
4673263	8.881784e-16	50
4673256	1.000000e+00	0
4673257	1.000000e+00	0
4673258	1.000000e+00	2
4673259	1.000000e+00	2
4673252	9.999972e-01	10
4673253	1.000000e+00	0
4673255	1.000000e+00	1
4673248	1.000000e+00	1
4673249	9.999549e-01	12
4673250	1.000000e+00	1
4673251	9.999994e-01	9
4673276	9.675457e-01	19
4673279	1.000000e+00	1
4673278	1.000000e+00	0
4673273	1.000000e+00	0
4673272	1.000000e+00	0
4673275	1.000000e+00	1
4673274	8.881784e-16	50
4673269	1.000000e+00	5
4673268	8.986806e-01	21
4673271	1.000000e+00	3
4673270	8.881784e-16	50
4673265	1.621870e-08	44
4673264	1.529320e-04	38
4673267	1.000000e+00	1
4673266	1.000000e+00	0
4673162	9.998471e-01	13
4673163	1.000000e+00	0
4673160	2.230891e-10	46
4673161	1.000000e+00	0
4673166	1.133316e-12	48
4673167	9.998471e-01	13
4673164	1.000000e+00	1
4673165	1.000000e+00	3
4673154	1.000000e+00	1
4673155	8.881784e-16	50
4673152	1.000000e+00	0
4673153	4.529710e-14	49
4673158	1.000000e+00	5
4673159	3.359055e-01	27
4673156	1.000000e+00	4
4673157	2.230891e-10	46
4673179	2.230891e-10	46
4673178	1.000000e+00	1
4673177	1.000000e+00	2
4673176	8.881784e-16	50
4673183	9.998471e-01	13
4673182	1.000000e+00	3
4673181	1.000000e+00	0
4673180	4.529710e-14	49
4673171	8.881784e-16	50
4673170	1.000000e+00	0
4673169	1.000000e+00	0
4673168	8.881784e-16	50
4673175	9.966998e-01	16
4673174	8.881784e-16	50
4673173	9.995319e-01	14
4673172	1.000000e+00	7
4673193	9.966998e-01	16
4673194	8.881784e-16	50
4673195	8.881784e-16	50
4673196	1.529320e-04	38
4673197	1.000000e+00	7
4673198	1.000000e+00	0
4673199	1.301086e-03	36
4673185	1.000000e+00	0
4673186	8.986806e-01	21
4673187	8.881784e-16	50
4673188	1.000000e+00	0
4673189	1.000000e+00	1
4673190	1.000000e+00	1
4673191	1.000000e+00	0
4673209	1.000000e+00	1
4673208	1.000000e+00	0
4673211	1.000000e+00	3
4673210	1.133316e-12	48
4673213	8.881784e-16	50
4673215	1.000000e+00	0
4673214	1.000000e+00	4
4673201	1.049339e-07	43
4673200	1.000000e+00	0
4673203	4.529710e-14	49
4673202	4.529710e-14	49
4673205	1.000000e+00	0
4673204	1.000000e+00	0
4673207	8.881784e-16	50
4673206	1.000000e+00	2
4673364	1.000000e+00	0
4673365	1.000000e+00	1
4673366	1.000000e+00	0
4673367	5.817779e-07	42
4673360	1.000000e+00	0
4673363	1.000000e+00	0
4673372	1.000000e+00	1
4673373	9.999999e-01	8
4673374	1.000000e+00	1
4673375	1.000000e+00	1
4673368	8.881784e-16	50
4673369	1.000000e+00	1
4673370	1.000000e+00	0
4673371	8.881784e-16	50
4673349	1.000000e+00	5
4673348	9.675457e-01	19
4673351	1.000000e+00	1
4673350	1.000000e+00	1
4673345	1.000000e+00	0
4673344	1.000000e+00	0
4673347	2.399438e-01	28
4673346	1.000000e+00	4
4673357	1.000000e+00	0
4673359	1.000000e+00	1
4673353	1.641957e-02	33
4673355	1.000000e+00	0
4673354	1.000000e+00	3
4673398	9.999999e-01	8
4673399	9.675457e-01	19
4673396	1.000000e+00	0
4673397	9.405398e-01	20
4673394	1.000000e+00	0
4673395	1.000000e+00	3
4673392	6.640945e-01	24
4673406	8.881784e-16	50
4673407	1.000000e+00	0
4673404	1.000000e+00	1
4673405	9.405398e-01	20
4673402	1.000000e+00	1
4673403	8.881784e-16	50
4673400	1.000000e+00	3
4673401	1.000000e+00	2
4673383	1.000000e+00	0
4673381	1.000000e+00	1
4673380	7.673339e-03	34
4673379	1.000000e+00	4
4673378	1.000000e+00	0
4673377	1.000000e+00	7
4673376	1.000000e+00	0
4673391	1.000000e+00	1
4673390	1.611182e-01	29
4673389	1.000000e+00	1
4673387	1.000000e+00	0
4673386	1.000000e+00	6
4673385	9.999994e-01	9
4673384	8.881784e-16	50
4673296	1.000000e+00	4
4673297	1.000000e+00	0
4673298	3.245432e-02	32
4673299	1.000000e+00	3
4673300	1.000000e+00	0
4673301	1.000000e+00	5
4673302	9.986989e-01	15
4673303	1.000000e+00	0
4673304	9.835804e-01	18
4673305	1.000000e+00	0
4673306	9.999999e-01	8
4673307	9.998471e-01	13
4673308	1.000000e+00	0
4673309	1.000000e+00	2
4673310	1.000000e+00	2
4673311	1.000000e+00	1
4673281	4.529710e-14	49
4673280	1.000000e+00	0
4673283	9.986989e-01	15
4673282	1.000000e+00	5
4673285	1.000000e+00	4
4673287	1.000000e+00	5
4673286	1.000000e+00	0
4673289	1.000000e+00	1
4673288	9.835804e-01	18
4673291	1.000000e+00	0
4673290	1.000000e+00	4
4673293	1.000000e+00	4
4673292	1.000000e+00	0
4673295	1.000000e+00	0
4673294	1.000000e+00	6
4673330	8.881784e-16	50
4673331	1.000000e+00	1
4673328	1.000000e+00	7
4673329	1.000000e+00	0
4673334	1.000000e+00	0
4673335	1.000000e+00	0
4673332	1.000000e+00	0
4673333	1.000000e+00	0
4673338	1.000000e+00	0
4673339	8.881784e-16	50
4673336	9.999972e-01	10
4673337	2.230891e-10	46
4673342	1.000000e+00	0
4673343	1.000000e+00	0
4673340	1.000000e+00	1
4673341	8.881784e-16	50
4673315	1.000000e+00	0
4673314	9.999881e-01	11
4673313	1.000000e+00	4
4673312	1.000000e+00	1
4673319	1.000000e+00	2
4673318	5.817779e-07	42
4673317	1.000000e+00	0
4673316	1.000000e+00	6
4673323	2.104926e-09	45
4673322	1.000000e+00	1
4673321	1.000000e+00	7
4673320	1.000000e+00	0
4673327	1.000000e+00	1
4673326	5.946023e-02	31
4673325	1.000000e+00	1
4673324	9.999999e-01	8
4673501	9.835804e-01	18
4673500	1.000000e+00	0
4673503	2.104926e-09	45
4673502	8.986806e-01	21
4673497	1.000000e+00	1
4673496	1.000000e+00	0
4673499	8.388818e-01	22
4673498	8.881784e-16	50
4673493	1.000000e+00	0
4673492	8.881784e-16	50
4673495	1.000000e+00	4
4673494	1.000000e+00	0
4673488	1.193067e-05	40
4673491	1.000000e+00	0
4673490	8.986806e-01	21
4673484	9.995319e-01	14
4673485	8.881784e-16	50
4673486	1.000000e+00	0
4673487	7.673339e-03	34
4673480	1.000000e+00	7
4673481	8.986806e-01	21
4673482	1.000000e+00	2
4673483	8.388818e-01	22
4673476	1.000000e+00	0
4673477	1.000000e+00	0
4673478	1.000000e+00	0
4673479	1.000000e+00	1
4673472	1.000000e+00	5
4673473	8.881784e-16	50
4673474	8.881784e-16	50
4673475	1.000000e+00	0
4673535	9.986989e-01	15
4673534	1.000000e+00	0
4673533	1.000000e+00	1
4673532	1.133316e-12	48
4673531	1.854161e-11	47
4673530	1.000000e+00	6
4673529	1.000000e+00	0
4673528	4.529710e-14	49
4673527	1.000000e+00	0
4673526	1.000000e+00	0
4673525	8.881784e-16	50
4673524	1.000000e+00	3
4673523	1.000000e+00	3
4673522	1.000000e+00	0
4673521	1.000000e+00	5
4673520	1.000000e+00	1
4673518	2.104926e-09	45
4673519	1.000000e+00	1
4673516	1.000000e+00	3
4673517	8.881784e-16	50
4673514	1.000000e+00	3
4673515	9.966998e-01	16
4673512	1.000000e+00	1
4673513	1.000000e+00	0
4673510	1.000000e+00	2
4673511	1.000000e+00	4
4673508	4.529710e-14	49
4673509	2.807050e-06	41
4673506	9.675457e-01	19
4673507	1.000000e+00	0
4673504	1.000000e+00	0
4673505	1.000000e+00	1
4673433	9.999994e-01	9
4673432	1.000000e+00	1
4673435	1.000000e+00	2
4673434	9.999549e-01	12
4673437	1.000000e+00	0
4673436	1.000000e+00	6
4673439	9.999881e-01	11
4673438	1.000000e+00	1
4673425	1.000000e+00	1
4673424	1.000000e+00	7
4673427	1.000000e+00	2
4673426	1.000000e+00	0
4673429	1.000000e+00	0
4673428	1.000000e+00	0
4673431	1.000000e+00	0
4673430	4.681115e-04	37
4673416	1.000000e+00	6
4673418	1.000000e+00	2
4673419	1.000000e+00	0
4673420	1.000000e+00	1
4673421	8.881784e-16	50
4673422	2.104926e-09	45
4673423	1.000000e+00	1
4673408	6.640945e-01	24
4673409	1.000000e+00	0
4673410	1.000000e+00	0
4673412	7.673339e-03	34
4673413	1.000000e+00	3
4673414	1.000000e+00	0
4673415	4.681115e-04	37
4673467	1.000000e+00	0
4673465	4.529710e-14	49
4673464	1.000000e+00	1
4673471	1.000000e+00	4
4673470	1.000000e+00	0
4673469	1.000000e+00	5
4673468	9.999972e-01	10
4673459	1.000000e+00	0
4673458	1.000000e+00	0
4673457	8.881784e-16	50
4673456	2.230891e-10	46
4673463	1.000000e+00	0
4673462	1.000000e+00	0
4673461	9.999994e-01	9
4673460	9.966998e-01	16
4673450	1.000000e+00	1
4673451	3.359055e-01	27
4673448	1.000000e+00	3
4673449	1.000000e+00	1
4673454	8.881784e-16	50
4673455	1.049339e-07	43
4673452	1.000000e+00	5
4673453	1.000000e+00	0
4673443	5.817779e-07	42
4673440	9.999881e-01	11
4673441	8.881784e-16	50
4673446	1.000000e+00	0
4673447	9.405398e-01	20
4673444	9.405398e-01	20
4673445	8.881784e-16	50
4672609	7.673339e-03	34
4672608	1.000000e+00	0
4672611	8.881784e-16	50
4672610	1.000000e+00	0
4672613	1.000000e+00	5
4672612	1.000000e+00	0
4672615	1.000000e+00	0
4672614	1.000000e+00	1
4672617	1.000000e+00	7
4672616	1.000000e+00	7
4672619	1.000000e+00	0
4672618	1.000000e+00	0
4672621	9.986989e-01	15
4672620	1.000000e+00	1
4672623	8.881784e-16	50
4672622	1.000000e+00	1
4672624	8.881784e-16	50
4672625	1.000000e+00	0
4672626	9.986989e-01	15
4672627	1.000000e+00	2
4672628	8.986806e-01	21
4672629	1.000000e+00	7
4672630	1.000000e+00	3
4672631	1.000000e+00	3
4672632	1.000000e+00	0
4672633	9.999972e-01	10
4672634	1.000000e+00	0
4672635	1.000000e+00	0
4672636	1.000000e+00	0
4672637	1.000000e+00	0
4672638	1.000000e+00	1
4672639	1.000000e+00	0
4672578	1.000000e+00	0
4672577	1.049339e-07	43
4672576	1.000000e+00	4
4672583	9.999881e-01	11
4672582	1.000000e+00	1
4672581	1.193067e-05	40
4672580	1.000000e+00	0
4672587	1.000000e+00	0
4672586	1.000000e+00	4
4672585	9.995319e-01	14
4672584	8.881784e-16	50
4672591	1.000000e+00	0
4672590	8.881784e-16	50
4672589	8.881784e-16	50
4672588	1.854161e-11	47
4672594	1.000000e+00	0
4672595	5.817779e-07	42
4672592	8.881784e-16	50
4672593	1.000000e+00	4
4672598	8.881784e-16	50
4672599	1.000000e+00	0
4672596	1.621870e-08	44
4672597	4.681115e-04	37
4672602	1.000000e+00	1
4672603	9.998471e-01	13
4672600	9.835804e-01	18
4672601	1.000000e+00	0
4672606	1.000000e+00	5
4672607	1.000000e+00	1
4672605	1.000000e+00	1
4672549	1.000000e+00	1
4672548	1.000000e+00	4
4672551	9.999549e-01	12
4672550	4.529710e-14	49
4672545	8.881784e-16	50
4672544	1.000000e+00	3
4672547	9.999999e-01	8
4672546	1.000000e+00	0
4672557	1.000000e+00	0
4672556	1.000000e+00	0
4672559	1.000000e+00	1
4672558	1.000000e+00	2
4672553	1.854161e-11	47
4672552	9.986989e-01	15
4672555	1.000000e+00	2
4672554	1.000000e+00	4
4672564	1.000000e+00	1
4672565	1.000000e+00	0
4672566	1.000000e+00	0
4672567	1.000000e+00	2
4672560	1.000000e+00	1
4672561	9.923267e-01	17
4672562	1.000000e+00	6
4672563	6.640945e-01	24
4672572	1.000000e+00	2
4672573	1.000000e+00	2
4672574	1.000000e+00	0
4672575	1.000000e+00	1
4672568	1.193067e-05	40
4672569	1.000000e+00	1
4672570	1.000000e+00	0
4672519	1.000000e+00	0
4672518	5.561376e-01	25
4672517	1.000000e+00	0
4672516	1.854161e-11	47
4672515	1.013194e-01	30
4672514	1.000000e+00	0
4672513	8.881784e-16	50
4672512	1.000000e+00	4
4672527	5.561376e-01	25
4672526	1.000000e+00	0
4672525	1.000000e+00	1
4672524	1.000000e+00	2
4672523	9.966998e-01	16
4672522	1.000000e+00	1
4672521	1.000000e+00	0
4672520	1.000000e+00	0
4672534	8.881784e-16	50
4672535	8.388818e-01	22
4672532	1.000000e+00	0
4672533	8.881784e-16	50
4672530	1.000000e+00	0
4672528	1.529320e-04	38
4672529	1.000000e+00	5
4672542	1.000000e+00	2
4672543	2.104926e-09	45
4672541	1.000000e+00	0
4672538	1.000000e+00	7
4672539	1.000000e+00	0
4672744	1.000000e+00	1
4672745	1.000000e+00	4
4672746	2.230891e-10	46
4672748	1.000000e+00	1
4672749	5.946023e-02	31
4672750	1.000000e+00	3
4672751	9.999972e-01	10
4672736	1.000000e+00	1
4672737	1.000000e+00	1
4672738	1.000000e+00	0
4672740	7.600562e-01	23
4672741	9.998471e-01	13
4672742	9.999972e-01	10
4672743	1.000000e+00	2
4672761	1.000000e+00	4
4672760	7.600562e-01	23
4672763	9.999999e-01	8
4672762	3.359055e-01	27
4672765	1.000000e+00	2
4672764	1.000000e+00	0
4672767	1.854161e-11	47
4672766	9.995319e-01	14
4672753	9.999972e-01	10
4672752	1.000000e+00	0
4672755	1.000000e+00	0
4672754	4.681115e-04	37
4672756	1.000000e+00	7
4672759	5.946023e-02	31
4672758	1.000000e+00	0
4672714	9.999994e-01	9
4672715	8.881784e-16	50
4672712	9.999999e-01	8
4672713	9.986989e-01	15
4672718	1.000000e+00	2
4672719	5.946023e-02	31
4672716	1.000000e+00	0
4672717	1.193067e-05	40
4672706	1.000000e+00	6
4672707	1.000000e+00	4
4672704	1.000000e+00	3
4672705	1.000000e+00	0
4672710	1.000000e+00	0
4672711	8.881784e-16	50
4672708	9.405398e-01	20
4672709	5.817779e-07	42
4672731	1.000000e+00	6
4672730	1.000000e+00	2
4672729	1.000000e+00	0
4672728	1.000000e+00	2
4672735	1.000000e+00	0
4672734	1.000000e+00	0
4672733	1.000000e+00	4
4672732	1.000000e+00	5
4672723	1.000000e+00	0
4672722	1.000000e+00	1
4672721	1.000000e+00	0
4672720	1.000000e+00	0
4672727	1.000000e+00	2
4672726	9.999972e-01	10
4672725	1.000000e+00	1
4672724	1.000000e+00	0
4672684	9.995319e-01	14
4672685	9.986989e-01	15
4672687	1.000000e+00	2
4672681	9.999999e-01	8
4672682	1.000000e+00	0
4672683	8.388818e-01	22
4672676	8.881784e-16	50
4672677	1.000000e+00	5
4672678	1.000000e+00	0
4672679	8.881784e-16	50
4672672	1.000000e+00	0
4672673	8.881784e-16	50
4672674	1.000000e+00	0
4672675	1.000000e+00	7
4672701	9.999881e-01	11
4672700	9.995319e-01	14
4672703	1.000000e+00	1
4672702	4.529710e-14	49
4672697	1.000000e+00	7
4672696	8.881784e-16	50
4672695	1.000000e+00	3
4672694	1.000000e+00	1
4672689	1.000000e+00	2
4672688	8.881784e-16	50
4672691	8.881784e-16	50
4672654	1.000000e+00	0
4672655	1.000000e+00	0
4672652	1.000000e+00	0
4672653	1.000000e+00	3
4672650	1.000000e+00	1
4672651	1.000000e+00	0
4672648	8.881784e-16	50
4672649	9.999549e-01	12
4672646	9.998471e-01	13
4672647	9.999549e-01	12
4672644	1.000000e+00	1
4672645	1.000000e+00	6
4672642	1.000000e+00	3
4672643	8.881784e-16	50
4672640	1.000000e+00	0
4672641	2.807050e-06	41
4672671	1.000000e+00	0
4672670	9.999994e-01	9
4672669	8.881784e-16	50
4672668	9.999881e-01	11
4672667	1.000000e+00	0
4672666	1.000000e+00	2
4672665	9.835804e-01	18
4672664	1.000000e+00	1
4672663	8.881784e-16	50
4672662	1.000000e+00	0
4672661	7.673339e-03	34
4672660	6.640945e-01	24
4672659	1.000000e+00	0
4672658	4.681115e-04	37
4672657	9.999972e-01	10
4672656	1.000000e+00	2
4672882	8.881784e-16	50
4672883	1.000000e+00	0
4672880	8.881784e-16	50
4672881	8.986806e-01	21
4672886	8.881784e-16	50
4672887	5.946023e-02	31
4672885	1.621870e-08	44
4672888	1.000000e+00	2
4672889	1.000000e+00	0
4672894	9.999999e-01	8
4672892	9.986989e-01	15
4672893	3.300224e-03	35
4672867	9.999994e-01	9
4672866	9.405398e-01	20
4672865	1.000000e+00	0
4672864	1.000000e+00	0
4672871	9.999972e-01	10
4672870	8.881784e-16	50
4672869	1.000000e+00	7
4672868	1.193067e-05	40
4672875	1.000000e+00	6
4672874	9.405398e-01	20
4672873	8.881784e-16	50
4672872	1.000000e+00	0
4672879	1.611182e-01	29
4672878	1.000000e+00	0
4672877	1.000000e+00	4
4672876	1.000000e+00	0
4672848	8.881784e-16	50
4672849	1.621870e-08	44
4672850	1.000000e+00	0
4672851	1.000000e+00	0
4672853	1.854161e-11	47
4672854	1.000000e+00	0
4672855	9.999999e-01	8
4672856	8.881784e-16	50
4672857	1.000000e+00	2
4672858	7.600562e-01	23
4672859	9.999999e-01	8
4672860	1.000000e+00	4
4672861	1.000000e+00	0
4672862	1.000000e+00	0
4672863	1.301086e-03	36
4672833	1.000000e+00	2
4672832	1.000000e+00	0
4672835	8.881784e-16	50
4672834	1.000000e+00	0
4672837	8.881784e-16	50
4672836	1.000000e+00	0
4672839	1.000000e+00	1
4672838	1.000000e+00	2
4672841	1.000000e+00	0
4672840	1.000000e+00	0
4672843	4.529710e-14	49
4672842	8.881784e-16	50
4672845	2.807050e-06	41
4672844	1.000000e+00	1
4672847	1.000000e+00	0
4672846	1.000000e+00	1
4672822	1.000000e+00	0
4672820	1.000000e+00	0
4672818	1.000000e+00	0
4672819	4.529710e-14	49
4672816	1.000000e+00	0
4672817	4.510745e-05	39
4672830	1.000000e+00	0
4672831	1.000000e+00	1
4672828	1.000000e+00	0
4672829	1.000000e+00	1
4672826	1.000000e+00	5
4672827	1.000000e+00	3
4672824	1.000000e+00	6
4672825	8.881784e-16	50
4672807	5.561376e-01	25
4672806	1.000000e+00	3
4672805	8.881784e-16	50
4672804	1.000000e+00	0
4672803	1.000000e+00	3
4672802	1.000000e+00	0
4672800	1.000000e+00	1
4672815	1.000000e+00	0
4672814	1.000000e+00	0
4672813	1.000000e+00	5
4672812	8.881784e-16	50
4672811	1.000000e+00	0
4672810	1.000000e+00	2
4672809	1.000000e+00	0
4672808	1.000000e+00	5
4672788	1.000000e+00	0
4672789	2.399438e-01	28
4672790	8.881784e-16	50
4672791	8.881784e-16	50
4672784	1.000000e+00	0
4672785	8.388818e-01	22
4672786	1.000000e+00	0
4672787	1.000000e+00	0
4672797	1.000000e+00	0
4672798	8.881784e-16	50
4672799	9.999881e-01	11
4672792	8.881784e-16	50
4672793	1.000000e+00	2
4672794	1.000000e+00	0
4672795	1.000000e+00	3
4672773	1.000000e+00	3
4672772	8.881784e-16	50
4672775	1.000000e+00	1
4672774	1.000000e+00	0
4672769	5.817779e-07	42
4672768	8.881784e-16	50
4672771	8.881784e-16	50
4672770	9.999549e-01	12
4672781	1.000000e+00	1
4672780	1.000000e+00	0
4672783	1.000000e+00	0
4672782	8.881784e-16	50
4672777	1.000000e+00	0
4672776	1.000000e+00	1
4672779	9.999999e-01	8
4672778	8.881784e-16	50
4673019	1.000000e+00	3
4673018	1.301086e-03	36
4673016	4.510745e-05	39
4673023	1.000000e+00	1
4673022	1.000000e+00	5
4673021	1.000000e+00	0
4673020	8.881784e-16	50
4673011	1.000000e+00	0
4673009	9.999999e-01	8
4673008	1.000000e+00	2
4673015	2.230891e-10	46
4673014	1.000000e+00	0
4673013	1.529320e-04	38
4673012	8.881784e-16	50
4673002	9.999994e-01	9
4673003	1.000000e+00	0
4673006	8.881784e-16	50
4673004	1.000000e+00	0
4673005	1.000000e+00	3
4672994	8.881784e-16	50
4672995	1.000000e+00	0
4672992	1.000000e+00	2
4672993	1.000000e+00	2
4672998	1.193067e-05	40
4672999	1.854161e-11	47
4672997	1.621870e-08	44
4672985	1.854161e-11	47
4672984	9.995319e-01	14
4672987	1.000000e+00	0
4672986	9.999994e-01	9
4672989	2.230891e-10	46
4672988	1.000000e+00	1
4672991	1.000000e+00	4
4672990	1.000000e+00	1
4672977	1.000000e+00	6
4672976	1.000000e+00	0
4672978	1.000000e+00	1
4672981	1.000000e+00	0
4672983	1.000000e+00	0
4672982	1.000000e+00	0
4672969	1.000000e+00	0
4672970	1.000000e+00	3
4672971	1.000000e+00	0
4672972	1.000000e+00	0
4672973	9.835804e-01	18
4672974	1.000000e+00	0
4672975	1.621870e-08	44
4672960	1.000000e+00	0
4672961	9.999999e-01	8
4672962	4.438624e-01	26
4672963	8.881784e-16	50
4672964	1.000000e+00	3
4672965	1.000000e+00	4
4672966	1.000000e+00	0
4672967	1.000000e+00	0
4672958	1.000000e+00	1
4672957	8.881784e-16	50
4672956	1.000000e+00	1
4672955	1.133316e-12	48
4672954	1.000000e+00	0
4672953	1.000000e+00	4
4672952	1.000000e+00	1
4672951	1.049339e-07	43
4672950	1.000000e+00	4
4672949	9.835804e-01	18
[truncated: 2,043 more rows]
