# Supplementary material for: Translational Selection Is Ubiquitous in Prokaryotes
Source: PLoS Genet. 2010 Jun 24;6(6):e1001004. doi: 10.1371/journal.pgen.1001004 (PMC2891978; doi:10.1371/journal.pgen.1001004)
Supplement: Dataset S1 — OCU/non-OCU gene calls in 461 Bacterial and Archaeal genomes, and summary tables of genome properties and OCU preferences for specific codons. (4.77 MB ZIP) [file pgen.1001004.s001.zip › Dataset_S1_Bacteria/Acinetobacter_baumannii_ATCC_17978.arff.ocuGenes]

GeneID	signTest_p	ocuProbWinCnt
4916890	8.881784e-16	50
4916891	8.881784e-16	50
4916888	9.999972e-01	10
4916889	9.835804e-01	18
4916894	8.881784e-16	50
4916895	1.013194e-01	30
4916892	1.854161e-11	47
4916893	2.807050e-06	41
4916912	1.000000e+00	1
4916913	1.000000e+00	2
4916914	8.881784e-16	50
4916915	3.359055e-01	27
4916916	1.000000e+00	1
4916917	1.000000e+00	2
4916918	1.000000e+00	2
4916919	1.000000e+00	2
4916920	9.999994e-01	9
4916921	1.000000e+00	4
4916923	1.000000e+00	2
4916924	2.399438e-01	28
4916925	1.000000e+00	0
4916926	2.399438e-01	28
4916927	8.881784e-16	50
4916897	9.835804e-01	18
4916896	9.995319e-01	14
4916899	1.000000e+00	3
4916898	8.881784e-16	50
4916901	1.000000e+00	7
4916900	1.000000e+00	4
4916903	1.000000e+00	0
4916902	1.301086e-03	36
4916905	1.000000e+00	2
4916904	1.000000e+00	1
4916907	1.049339e-07	43
4916906	3.359055e-01	27
4916909	1.000000e+00	4
4916908	1.000000e+00	0
4916911	1.000000e+00	1
4916910	8.881784e-16	50
4916950	1.000000e+00	0
4916951	9.986989e-01	15
4916948	9.999999e-01	8
4916949	2.807050e-06	41
4916946	8.881784e-16	50
4916947	1.854161e-11	47
4916944	9.998471e-01	13
4916945	1.000000e+00	0
4916958	1.000000e+00	1
4916959	1.000000e+00	1
4916956	1.000000e+00	0
4916957	9.999881e-01	11
4916954	1.000000e+00	6
4916955	1.000000e+00	2
4916952	1.000000e+00	2
4916953	8.881784e-16	50
4916935	1.000000e+00	1
4916934	8.881784e-16	50
4916933	1.000000e+00	0
4916932	1.000000e+00	0
4916931	1.000000e+00	0
4916930	9.998471e-01	13
4916929	1.000000e+00	0
4916928	1.000000e+00	0
4916943	1.013194e-01	30
4916942	1.000000e+00	0
4916941	1.000000e+00	0
4916940	1.301086e-03	36
4916939	4.529710e-14	49
4916938	1.000000e+00	1
4916937	1.000000e+00	5
4916936	1.000000e+00	0
4916980	9.675457e-01	19
4916981	1.000000e+00	0
4916983	1.000000e+00	0
4916976	1.000000e+00	0
4916977	1.000000e+00	1
4916978	1.000000e+00	4
4916979	1.000000e+00	0
4916988	9.999972e-01	10
4916989	9.998471e-01	13
4916990	1.000000e+00	0
4916991	8.986806e-01	21
4916984	1.000000e+00	1
4916985	2.230891e-10	46
4916986	1.000000e+00	6
4916987	1.049339e-07	43
4916965	1.000000e+00	2
4916964	1.000000e+00	1
4916967	1.000000e+00	0
4916966	1.000000e+00	4
4916961	1.000000e+00	0
4916960	1.000000e+00	2
4916963	1.000000e+00	2
4916962	1.000000e+00	0
4916973	8.881784e-16	50
4916975	1.000000e+00	5
4916974	8.881784e-16	50
4916969	1.000000e+00	6
4916968	1.641957e-02	33
4916971	1.000000e+00	5
4916970	1.000000e+00	2
4917121	6.640945e-01	24
4917120	9.405398e-01	20
4917123	1.000000e+00	0
4917122	1.000000e+00	0
4917125	1.000000e+00	0
4917124	9.966998e-01	16
4917127	1.000000e+00	1
4917126	1.000000e+00	0
4917129	9.999994e-01	9
4917131	8.881784e-16	50
4917133	1.000000e+00	2
4917132	1.000000e+00	0
4917135	1.000000e+00	3
4917134	9.995319e-01	14
4917136	1.000000e+00	1
4917137	1.000000e+00	0
4917138	1.000000e+00	1
4917139	8.881784e-16	50
4917141	1.000000e+00	0
4917142	1.000000e+00	0
4917143	8.986806e-01	21
4917144	1.000000e+00	4
4917145	8.388818e-01	22
4917146	1.000000e+00	3
4917147	1.000000e+00	0
4917148	1.000000e+00	5
4917149	1.000000e+00	0
4917150	1.000000e+00	0
4917151	1.000000e+00	0
4917155	8.881784e-16	50
4917154	7.673339e-03	34
4917153	1.000000e+00	0
4917152	8.881784e-16	50
4917159	3.245432e-02	32
4917158	1.049339e-07	43
4917157	1.000000e+00	1
4917156	8.388818e-01	22
4917163	1.000000e+00	1
4917162	9.999994e-01	9
4917161	1.854161e-11	47
4917160	8.881784e-16	50
4917166	1.000000e+00	1
4917165	1.000000e+00	1
4917164	9.999972e-01	10
4917170	1.000000e+00	0
4917171	1.000000e+00	1
4917168	1.000000e+00	6
4917169	1.000000e+00	0
4917174	1.301086e-03	36
4917175	9.966998e-01	16
4917172	2.399438e-01	28
4917173	1.000000e+00	0
4917178	1.000000e+00	1
4917179	9.995319e-01	14
4917176	1.000000e+00	1
4917177	1.000000e+00	2
4917182	9.999881e-01	11
4917183	9.998471e-01	13
4917180	4.529710e-14	49
4917181	1.000000e+00	7
4917189	9.999549e-01	12
4917188	1.000000e+00	0
4917191	1.000000e+00	1
4917190	2.399438e-01	28
4917185	1.000000e+00	0
4917184	3.300224e-03	35
4917187	1.000000e+00	1
4917186	1.000000e+00	0
4917197	1.000000e+00	1
4917196	1.000000e+00	1
4917199	9.999999e-01	8
4917198	8.881784e-16	50
4917193	1.000000e+00	3
4917192	5.817779e-07	42
4917195	9.986989e-01	15
4917194	1.000000e+00	0
4917204	1.000000e+00	7
4917205	1.000000e+00	6
4917206	8.881784e-16	50
4917207	1.000000e+00	0
4917200	1.000000e+00	2
4917201	1.000000e+00	1
4917202	1.000000e+00	0
4917203	1.000000e+00	5
4917213	3.300224e-03	35
4917214	9.999994e-01	9
4917215	1.000000e+00	0
4917208	1.000000e+00	0
4917209	1.000000e+00	0
4917211	1.000000e+00	0
4917223	8.881784e-16	50
4917222	1.000000e+00	0
4917221	1.000000e+00	0
4917220	1.000000e+00	1
4917219	9.995319e-01	14
4917218	1.000000e+00	1
4917217	8.881784e-16	50
4917216	9.966998e-01	16
4917231	1.000000e+00	4
4917230	1.000000e+00	0
4917229	1.000000e+00	0
4917228	1.000000e+00	0
4917227	1.000000e+00	1
4917226	1.000000e+00	0
4917225	1.000000e+00	0
4917224	1.000000e+00	2
4917238	1.000000e+00	6
4917239	1.133316e-12	48
4917236	1.000000e+00	0
4917237	1.529320e-04	38
4917234	1.000000e+00	0
4917235	8.881784e-16	50
4917232	1.000000e+00	0
4917233	1.000000e+00	2
4917246	1.000000e+00	1
4917247	9.995319e-01	14
4917244	1.000000e+00	0
4917245	1.000000e+00	2
4917242	1.000000e+00	5
4917243	8.881784e-16	50
4917240	1.000000e+00	0
4917241	1.000000e+00	0
4917000	1.000000e+00	1
4917001	9.998471e-01	13
4917002	4.529710e-14	49
4917004	5.817779e-07	42
4917005	9.835804e-01	18
4917006	1.611182e-01	29
4917007	1.133316e-12	48
4916992	9.986989e-01	15
4916993	5.817779e-07	42
4916994	1.000000e+00	0
4916995	1.000000e+00	3
4916996	8.881784e-16	50
4916997	1.000000e+00	0
4916998	1.133316e-12	48
4916999	1.000000e+00	0
4917017	1.000000e+00	0
4917016	5.817779e-07	42
4917019	1.000000e+00	3
4917018	9.999881e-01	11
4917021	4.510745e-05	39
4917020	1.000000e+00	1
4917023	1.000000e+00	6
4917022	1.000000e+00	0
4917009	8.881784e-16	50
4917008	2.104926e-09	45
4917011	1.000000e+00	0
4917013	8.881784e-16	50
4917012	2.230891e-10	46
4917015	8.881784e-16	50
4917014	8.881784e-16	50
4917034	1.000000e+00	6
4917035	1.000000e+00	2
4917032	1.000000e+00	2
4917033	1.000000e+00	6
4917038	1.000000e+00	0
4917039	9.999972e-01	10
4917036	3.245432e-02	32
4917037	1.641957e-02	33
4917027	1.000000e+00	0
4917024	1.000000e+00	0
4917030	1.000000e+00	0
4917031	1.000000e+00	3
4917028	1.000000e+00	1
4917029	1.000000e+00	0
4917051	1.000000e+00	2
4917050	1.000000e+00	0
4917049	1.000000e+00	0
4917048	1.000000e+00	6
4917055	9.999972e-01	10
4917054	8.881784e-16	50
4917052	1.000000e+00	0
4917043	9.405398e-01	20
4917042	1.000000e+00	0
4917041	9.966998e-01	16
4917047	1.000000e+00	0
4917046	1.000000e+00	1
4917045	1.133316e-12	48
4917044	1.000000e+00	2
4917068	1.529320e-04	38
4917069	9.999999e-01	8
4917070	1.000000e+00	1
4917071	9.999994e-01	9
4917064	1.000000e+00	0
4917065	1.000000e+00	1
4917066	9.999999e-01	8
4917067	9.999549e-01	12
4917060	1.000000e+00	1
4917061	1.000000e+00	0
4917062	1.000000e+00	0
4917063	1.000000e+00	2
4917059	1.000000e+00	2
4917084	8.881784e-16	50
4917087	1.000000e+00	0
4917086	9.986989e-01	15
4917081	1.000000e+00	0
4917080	1.000000e+00	0
4917083	8.881784e-16	50
4917082	1.000000e+00	0
4917077	1.133316e-12	48
4917076	1.000000e+00	0
4917079	9.923267e-01	17
4917078	8.881784e-16	50
4917073	1.000000e+00	0
4917072	1.000000e+00	5
4917075	5.817779e-07	42
4917074	5.817779e-07	42
4917102	1.000000e+00	0
4917103	4.529710e-14	49
4917100	1.000000e+00	1
4917101	1.000000e+00	0
4917098	1.000000e+00	0
4917097	7.600562e-01	23
4917094	1.000000e+00	2
4917095	1.000000e+00	2
4917092	1.000000e+00	1
4917093	9.675457e-01	19
4917090	9.986989e-01	15
4917091	1.000000e+00	0
4917088	1.000000e+00	0
4917089	9.995319e-01	14
4917119	9.995319e-01	14
4917116	1.000000e+00	0
4917114	1.133316e-12	48
4917113	8.986806e-01	21
4917112	1.000000e+00	1
4917111	1.000000e+00	1
4917110	1.000000e+00	0
4917109	9.999999e-01	8
4917108	1.301086e-03	36
4917107	1.000000e+00	1
4917106	1.000000e+00	0
4917105	1.000000e+00	4
4917104	9.995319e-01	14
4917830	7.600562e-01	23
4917831	1.000000e+00	0
4917828	1.621870e-08	44
4917829	1.000000e+00	0
4917826	1.000000e+00	4
4917827	3.300224e-03	35
4917824	1.000000e+00	0
4917825	1.000000e+00	4
4917838	1.000000e+00	1
4917836	1.000000e+00	1
4917837	2.399438e-01	28
4917834	9.999994e-01	9
4917835	1.000000e+00	1
4917832	1.000000e+00	5
4917833	1.000000e+00	0
4917847	1.000000e+00	0
4917846	4.681115e-04	37
4917845	1.000000e+00	0
4917844	1.000000e+00	1
4917843	4.681115e-04	37
4917842	1.000000e+00	2
4917841	1.000000e+00	0
4917840	9.986989e-01	15
4917855	9.999549e-01	12
4917854	1.000000e+00	0
4917853	1.000000e+00	0
4917852	1.000000e+00	0
4917851	9.999972e-01	10
4917849	1.000000e+00	0
4917848	1.000000e+00	2
4917860	1.000000e+00	4
4917861	1.000000e+00	0
4917862	1.000000e+00	3
4917863	9.995319e-01	14
4917856	1.000000e+00	0
4917857	8.881784e-16	50
4917858	1.000000e+00	0
4917859	1.000000e+00	0
4917868	4.510745e-05	39
4917869	1.000000e+00	2
4917870	1.000000e+00	0
4917871	1.000000e+00	1
4917864	1.000000e+00	4
4917865	1.000000e+00	0
4917866	5.561376e-01	25
4917867	8.881784e-16	50
4917877	1.621870e-08	44
4917876	1.013194e-01	30
4917879	4.438624e-01	26
4917878	1.049339e-07	43
4917873	1.000000e+00	0
4917872	1.000000e+00	2
4917875	1.000000e+00	2
4917874	9.966998e-01	16
4917885	1.000000e+00	0
4917884	1.000000e+00	2
4917887	1.000000e+00	0
4917886	1.000000e+00	6
4917881	1.000000e+00	0
4917880	1.641957e-02	33
4917883	4.681115e-04	37
4917882	1.000000e+00	0
4917762	1.133316e-12	48
4917763	8.881784e-16	50
4917761	1.000000e+00	6
4917766	1.000000e+00	0
4917764	9.998471e-01	13
4917765	8.881784e-16	50
4917770	7.673339e-03	34
4917768	8.881784e-16	50
4917769	9.999999e-01	8
4917774	1.000000e+00	0
4917775	9.966998e-01	16
4917772	1.000000e+00	1
4917773	1.000000e+00	2
4917779	1.000000e+00	1
4917778	1.000000e+00	2
4917777	1.133316e-12	48
4917776	1.529320e-04	38
4917783	1.000000e+00	0
4917782	1.000000e+00	1
4917781	8.986806e-01	21
4917780	9.999881e-01	11
4917787	1.000000e+00	6
4917786	1.049339e-07	43
4917785	1.000000e+00	0
4917784	1.000000e+00	0
4917791	9.999881e-01	11
4917790	1.000000e+00	0
4917789	4.510745e-05	39
4917788	9.999549e-01	12
4917792	1.133316e-12	48
4917793	1.000000e+00	2
4917794	8.881784e-16	50
4917795	1.000000e+00	1
4917796	1.000000e+00	0
4917797	1.133316e-12	48
4917798	1.000000e+00	0
4917799	5.817779e-07	42
4917800	1.000000e+00	0
4917801	9.999999e-01	8
4917802	8.881784e-16	50
4917803	1.000000e+00	0
4917804	1.000000e+00	4
4917805	2.807050e-06	41
4917806	3.245432e-02	32
4917809	1.000000e+00	2
4917808	1.000000e+00	0
4917811	1.000000e+00	0
4917810	1.000000e+00	7
4917812	1.000000e+00	3
4917815	1.000000e+00	0
4917814	1.000000e+00	1
4917817	1.000000e+00	0
4917816	1.193067e-05	40
4917819	9.999994e-01	9
4917818	2.230891e-10	46
4917821	1.000000e+00	2
4917820	9.999881e-01	11
4917823	9.966998e-01	16
4917822	1.000000e+00	0
4917967	1.000000e+00	0
4917966	1.000000e+00	1
4917965	1.000000e+00	1
4917964	1.049339e-07	43
4917963	9.835804e-01	18
4917962	8.881784e-16	50
4917961	9.675457e-01	19
4917960	9.999881e-01	11
4917959	2.104926e-09	45
4917958	9.998471e-01	13
4917957	1.000000e+00	0
4917956	1.000000e+00	0
4917955	9.995319e-01	14
4917954	1.000000e+00	0
4917953	1.000000e+00	0
4917952	1.000000e+00	0
4917982	1.000000e+00	0
4917983	1.000000e+00	0
4917980	1.000000e+00	0
4917981	1.000000e+00	0
4917978	1.000000e+00	0
4917979	1.000000e+00	0
4917974	8.881784e-16	50
4917975	3.359055e-01	27
4917972	1.641957e-02	33
4917973	1.000000e+00	6
4917970	8.881784e-16	50
4917971	8.881784e-16	50
4917968	1.000000e+00	0
4917969	4.529710e-14	49
4917997	3.300224e-03	35
4917996	4.529710e-14	49
4917999	1.133316e-12	48
4917998	1.000000e+00	1
4917993	1.000000e+00	0
4917992	9.999972e-01	10
4917995	6.640945e-01	24
4917994	1.000000e+00	4
4917989	1.000000e+00	1
4917988	1.000000e+00	1
4917991	1.000000e+00	0
4917985	1.000000e+00	5
4917984	1.000000e+00	6
4917987	1.000000e+00	0
4917986	1.000000e+00	1
4918012	2.104926e-09	45
4918013	1.193067e-05	40
4918014	9.966998e-01	16
4918015	1.000000e+00	1
4918008	1.000000e+00	0
4918009	9.966998e-01	16
4918010	1.000000e+00	5
4918011	4.529710e-14	49
4918004	1.000000e+00	0
4918005	1.000000e+00	0
4918006	2.104926e-09	45
4918007	1.000000e+00	2
4918000	1.000000e+00	0
4918001	1.000000e+00	2
4918002	1.000000e+00	0
4918003	1.000000e+00	0
4917899	7.673339e-03	34
4917898	9.998471e-01	13
4917896	1.000000e+00	0
4917903	1.000000e+00	1
4917902	1.000000e+00	0
4917901	2.104926e-09	45
4917900	1.000000e+00	0
4917891	9.675457e-01	19
4917890	1.000000e+00	0
4917889	4.529710e-14	49
4917888	1.301086e-03	36
4917895	1.854161e-11	47
4917894	2.807050e-06	41
4917893	9.675457e-01	19
4917892	1.193067e-05	40
4917914	9.999881e-01	11
4917915	1.000000e+00	0
4917912	1.000000e+00	0
4917913	9.998471e-01	13
4917918	4.510745e-05	39
4917919	1.611182e-01	29
4917916	1.000000e+00	7
4917917	1.000000e+00	1
4917906	1.000000e+00	5
4917907	1.000000e+00	4
4917904	8.388818e-01	22
4917905	7.673339e-03	34
4917910	1.000000e+00	0
4917911	4.529710e-14	49
4917908	1.000000e+00	0
4917909	9.999881e-01	11
4917929	1.000000e+00	0
4917928	4.681115e-04	37
4917931	8.881784e-16	50
4917930	1.000000e+00	0
4917933	8.881784e-16	50
4917932	1.000000e+00	0
4917921	1.000000e+00	0
4917920	1.000000e+00	1
4917923	1.000000e+00	0
4917925	1.000000e+00	7
4917924	9.999549e-01	12
4917927	1.000000e+00	0
4917926	8.986806e-01	21
4917944	1.000000e+00	2
4917945	1.000000e+00	0
4917946	7.600562e-01	23
4917947	9.999994e-01	9
4917948	1.000000e+00	0
4917949	1.000000e+00	0
4917950	1.000000e+00	1
4917951	1.000000e+00	1
4917938	1.000000e+00	2
4917939	1.000000e+00	1
4917940	2.104926e-09	45
4917941	1.013194e-01	30
4917942	9.999999e-01	8
4917943	1.000000e+00	0
4918101	1.000000e+00	2
4918103	1.000000e+00	0
4918102	1.000000e+00	1
4918097	1.000000e+00	0
4918096	1.000000e+00	7
4918099	1.000000e+00	2
4918098	1.000000e+00	1
4918109	1.000000e+00	0
4918108	1.611182e-01	29
4918111	1.000000e+00	0
4918110	9.675457e-01	19
4918105	1.000000e+00	6
4918104	9.966998e-01	16
4918084	1.000000e+00	0
4918085	1.000000e+00	0
4918086	1.000000e+00	1
4918087	8.881784e-16	50
4918080	1.000000e+00	0
4918081	5.561376e-01	25
4918082	5.561376e-01	25
4918083	1.000000e+00	0
4918092	1.000000e+00	2
4918093	1.000000e+00	0
4918094	1.000000e+00	7
4918095	9.998471e-01	13
4918088	1.000000e+00	4
4918089	2.399438e-01	28
4918090	1.000000e+00	0
4918091	9.995319e-01	14
4918134	1.000000e+00	0
4918132	1.000000e+00	0
4918131	1.000000e+00	0
4918130	1.000000e+00	3
4918129	8.986806e-01	21
4918128	1.000000e+00	2
4918142	1.000000e+00	7
4918141	2.230891e-10	46
4918140	1.000000e+00	1
4918139	1.000000e+00	5
4918138	1.000000e+00	6
4918137	1.000000e+00	0
4918136	1.000000e+00	0
4918118	6.640945e-01	24
4918119	1.000000e+00	1
4918116	1.000000e+00	0
4918117	1.193067e-05	40
4918114	9.999994e-01	9
4918115	1.000000e+00	0
4918112	1.000000e+00	5
4918113	1.000000e+00	0
4918126	1.000000e+00	4
4918127	1.000000e+00	4
4918124	1.000000e+00	1
4918125	1.000000e+00	0
4918122	1.000000e+00	0
4918123	1.000000e+00	1
4918120	1.000000e+00	0
4918121	1.000000e+00	0
4918033	9.999881e-01	11
4918032	1.000000e+00	1
4918034	8.881784e-16	50
4918037	8.881784e-16	50
4918036	1.000000e+00	4
4918039	9.923267e-01	17
4918038	9.675457e-01	19
4918041	8.881784e-16	50
4918040	1.000000e+00	5
4918043	1.000000e+00	0
4918042	9.923267e-01	17
4918045	1.000000e+00	0
4918044	1.000000e+00	0
4918047	1.000000e+00	1
4918046	1.000000e+00	0
4918016	1.000000e+00	2
4918017	1.000000e+00	6
4918018	4.438624e-01	26
4918019	1.000000e+00	0
4918020	1.000000e+00	1
4918021	4.529710e-14	49
4918022	1.000000e+00	0
4918023	3.300224e-03	35
4918024	1.000000e+00	1
4918025	5.817779e-07	42
4918026	9.999999e-01	8
4918027	1.621870e-08	44
4918028	1.000000e+00	0
4918029	2.230891e-10	46
4918030	1.000000e+00	2
4918031	1.000000e+00	3
4918067	3.245432e-02	32
4918066	7.673339e-03	34
4918065	9.999999e-01	8
4918064	1.000000e+00	6
4918071	9.986989e-01	15
4918070	9.999881e-01	11
4918069	8.881784e-16	50
4918068	4.510745e-05	39
4918074	9.675457e-01	19
4918073	1.000000e+00	1
4918072	1.000000e+00	0
4918079	1.000000e+00	0
4918078	4.529710e-14	49
4918077	1.621870e-08	44
4918076	8.986806e-01	21
4918050	1.000000e+00	0
4918051	1.000000e+00	0
4918048	1.000000e+00	0
4918049	5.561376e-01	25
4918054	1.000000e+00	1
4918052	1.000000e+00	0
4918053	9.405398e-01	20
4918058	1.193067e-05	40
4918059	1.000000e+00	0
4918056	9.999549e-01	12
4918057	1.000000e+00	0
4918062	9.999881e-01	11
4918063	1.000000e+00	0
4918060	1.000000e+00	2
4918061	1.000000e+00	2
4918236	1.000000e+00	2
4918237	1.000000e+00	2
4918238	8.986806e-01	21
4918239	1.000000e+00	5
4918232	1.000000e+00	0
4918233	1.000000e+00	7
4918234	8.881784e-16	50
4918235	1.000000e+00	0
4918228	1.000000e+00	5
4918229	5.946023e-02	31
4918230	9.835804e-01	18
4918231	4.529710e-14	49
4918224	1.000000e+00	2
4918225	1.000000e+00	0
4918226	1.000000e+00	2
4918227	1.000000e+00	2
4918221	1.000000e+00	2
4918220	1.000000e+00	4
4918223	8.388818e-01	22
4918222	1.000000e+00	1
4918217	1.000000e+00	1
4918216	1.000000e+00	0
4918219	8.881784e-16	50
4918218	1.000000e+00	4
4918213	1.000000e+00	0
4918212	1.000000e+00	0
4918215	1.611182e-01	29
4918214	8.881784e-16	50
4918209	2.230891e-10	46
4918208	1.301086e-03	36
4918211	9.999972e-01	10
4918210	5.561376e-01	25
4918270	1.000000e+00	0
4918271	1.000000e+00	2
4918268	8.881784e-16	50
4918269	1.000000e+00	2
4918266	9.986989e-01	15
4918267	1.000000e+00	0
4918264	1.000000e+00	1
4918265	1.000000e+00	1
4918262	1.000000e+00	0
4918263	2.807050e-06	41
4918260	1.000000e+00	2
4918261	1.000000e+00	4
4918258	1.000000e+00	4
4918259	9.999972e-01	10
4918256	2.230891e-10	46
4918257	1.000000e+00	7
4918255	1.621870e-08	44
4918254	2.230891e-10	46
4918253	9.835804e-01	18
4918252	1.000000e+00	0
4918251	9.999999e-01	8
4918250	1.000000e+00	0
4918249	9.998471e-01	13
4918248	1.000000e+00	0
4918247	9.966998e-01	16
4918246	8.881784e-16	50
4918245	1.000000e+00	3
4918244	8.881784e-16	50
4918243	8.881784e-16	50
4918242	9.999881e-01	11
4918241	1.000000e+00	0
4918240	1.000000e+00	0
4918168	1.000000e+00	0
4918169	1.000000e+00	1
4918170	9.986989e-01	15
4918171	9.995319e-01	14
4918172	1.000000e+00	0
4918173	1.000000e+00	1
4918174	1.000000e+00	2
4918175	1.000000e+00	0
4918160	1.000000e+00	3
4918161	9.999999e-01	8
4918162	1.621870e-08	44
4918163	8.881784e-16	50
4918164	1.000000e+00	1
4918165	1.013194e-01	30
4918166	1.000000e+00	1
4918167	1.000000e+00	6
4918153	2.399438e-01	28
4918152	8.881784e-16	50
4918155	1.000000e+00	0
4918154	1.000000e+00	1
4918157	1.000000e+00	7
4918156	1.000000e+00	2
4918159	1.000000e+00	0
4918158	1.000000e+00	0
4918145	1.000000e+00	1
4918144	1.000000e+00	4
4918146	1.000000e+00	0
4918149	1.000000e+00	0
4918148	8.881784e-16	50
4918151	1.000000e+00	0
4918150	1.000000e+00	0
4918202	1.000000e+00	0
4918203	1.000000e+00	1
4918200	1.000000e+00	2
4918201	1.000000e+00	2
4918206	1.000000e+00	2
4918207	1.000000e+00	0
4918204	8.881784e-16	50
4918205	1.000000e+00	1
4918194	1.000000e+00	1
4918192	1.000000e+00	0
4918193	1.000000e+00	2
4918198	1.049339e-07	43
4918199	1.013194e-01	30
4918196	9.999994e-01	9
4918197	1.000000e+00	0
4918187	8.881784e-16	50
4918186	1.000000e+00	0
4918185	1.000000e+00	1
4918184	1.000000e+00	0
4918191	3.245432e-02	32
4918190	1.854161e-11	47
4918189	1.000000e+00	0
4918188	1.000000e+00	0
4918179	1.000000e+00	4
4918178	1.000000e+00	0
4918177	1.133316e-12	48
4918176	1.000000e+00	0
4918183	6.640945e-01	24
4918182	1.529320e-04	38
4918181	1.000000e+00	0
4918180	1.000000e+00	0
4917344	1.000000e+00	0
4917345	1.000000e+00	6
4917346	1.000000e+00	0
4917347	1.000000e+00	1
4917348	1.000000e+00	0
4917349	1.000000e+00	2
4917350	1.000000e+00	0
4917351	9.999972e-01	10
4917352	1.000000e+00	7
4917354	2.807050e-06	41
4917356	1.000000e+00	2
4917357	1.000000e+00	1
4917358	1.000000e+00	0
4917359	1.000000e+00	2
4917361	8.881784e-16	50
4917360	9.995319e-01	14
4917363	4.681115e-04	37
4917362	8.881784e-16	50
4917365	9.966998e-01	16
4917364	9.986989e-01	15
4917367	1.000000e+00	0
4917366	3.300224e-03	35
4917368	9.999999e-01	8
4917370	1.000000e+00	4
4917373	5.946023e-02	31
4917372	1.000000e+00	3
4917375	1.000000e+00	0
4917374	1.000000e+00	5
4917314	8.881784e-16	50
4917315	1.000000e+00	0
4917312	9.998471e-01	13
4917313	8.881784e-16	50
4917318	1.000000e+00	4
4917319	5.561376e-01	25
4917316	1.000000e+00	1
4917317	1.000000e+00	3
4917322	1.000000e+00	3
4917323	1.000000e+00	1
4917320	8.881784e-16	50
4917321	1.000000e+00	0
4917326	1.301086e-03	36
4917327	1.000000e+00	4
4917324	1.000000e+00	0
4917325	9.966998e-01	16
4917331	1.000000e+00	1
4917329	7.600562e-01	23
4917328	1.000000e+00	0
4917335	8.881784e-16	50
4917334	1.000000e+00	0
4917333	1.000000e+00	3
4917332	9.835804e-01	18
4917339	9.966998e-01	16
4917338	1.000000e+00	1
4917337	8.881784e-16	50
4917336	2.230891e-10	46
4917343	1.000000e+00	0
4917342	3.359055e-01	27
4917341	1.000000e+00	2
4917340	1.000000e+00	0
4917284	1.000000e+00	0
4917285	6.640945e-01	24
4917286	9.405398e-01	20
4917287	1.000000e+00	0
4917280	1.000000e+00	0
4917282	1.000000e+00	2
4917283	8.881784e-16	50
4917292	1.000000e+00	5
4917293	8.881784e-16	50
4917294	1.133316e-12	48
4917295	8.881784e-16	50
4917288	9.999549e-01	12
4917289	8.881784e-16	50
4917290	1.000000e+00	0
4917291	1.000000e+00	0
4917301	1.000000e+00	0
4917300	8.881784e-16	50
4917303	1.000000e+00	0
4917302	3.359055e-01	27
4917297	1.000000e+00	1
4917296	1.000000e+00	1
4917299	1.000000e+00	2
4917298	1.000000e+00	1
4917308	1.000000e+00	0
4917311	1.000000e+00	6
4917310	9.835804e-01	18
4917305	1.000000e+00	2
4917304	1.000000e+00	0
4917307	1.000000e+00	0
4917306	1.000000e+00	0
4917254	1.000000e+00	5
4917255	1.000000e+00	7
4917252	1.000000e+00	0
4917253	5.817779e-07	42
4917250	1.000000e+00	2
4917251	1.000000e+00	4
4917248	1.193067e-05	40
4917249	1.529320e-04	38
4917262	9.923267e-01	17
4917263	2.399438e-01	28
4917260	9.999972e-01	10
4917261	8.881784e-16	50
4917258	9.995319e-01	14
4917259	1.000000e+00	0
4917256	1.000000e+00	0
4917257	8.388818e-01	22
4917271	1.000000e+00	0
4917270	1.000000e+00	0
4917268	1.000000e+00	0
4917267	9.999994e-01	9
4917266	1.000000e+00	0
4917279	1.000000e+00	0
4917278	4.681115e-04	37
4917277	8.881784e-16	50
4917276	1.000000e+00	4
4917275	1.000000e+00	0
4917273	1.000000e+00	0
4917272	9.999549e-01	12
4917480	4.529710e-14	49
4917483	1.000000e+00	2
4917482	1.000000e+00	0
4917485	4.529710e-14	49
4917484	9.923267e-01	17
4917487	9.923267e-01	17
4917486	1.000000e+00	1
4917473	1.000000e+00	0
4917472	1.529320e-04	38
4917475	1.000000e+00	1
4917474	1.000000e+00	7
4917477	1.000000e+00	1
4917479	6.640945e-01	24
4917478	6.640945e-01	24
4917496	1.000000e+00	3
4917497	9.986989e-01	15
4917498	1.000000e+00	0
4917499	1.301086e-03	36
4917500	4.529710e-14	49
4917501	9.995319e-01	14
4917502	1.000000e+00	0
4917503	1.000000e+00	0
4917488	8.881784e-16	50
4917489	9.999881e-01	11
4917490	1.000000e+00	6
4917491	9.405398e-01	20
4917492	9.999881e-01	11
4917494	1.000000e+00	2
4917495	9.999549e-01	12
4917451	9.999881e-01	11
4917450	9.999972e-01	10
4917449	1.000000e+00	0
4917448	1.000000e+00	7
4917455	1.000000e+00	0
4917454	9.675457e-01	19
4917453	1.000000e+00	4
4917452	1.000000e+00	3
4917443	9.999999e-01	8
4917442	8.388818e-01	22
4917441	1.000000e+00	1
4917440	1.000000e+00	6
4917447	7.673339e-03	34
4917446	9.999994e-01	9
4917445	1.000000e+00	1
4917444	1.000000e+00	1
4917466	1.000000e+00	1
4917467	1.000000e+00	0
4917464	1.000000e+00	0
4917465	1.000000e+00	0
4917470	1.000000e+00	0
4917471	1.000000e+00	0
4917468	1.000000e+00	0
4917469	1.000000e+00	0
4917458	1.000000e+00	0
4917459	8.881784e-16	50
4917456	9.923267e-01	17
4917457	6.640945e-01	24
4917463	1.000000e+00	0
4917460	1.000000e+00	0
4917421	1.854161e-11	47
4917420	1.000000e+00	0
4917423	5.817779e-07	42
4917422	1.000000e+00	3
4917417	1.000000e+00	0
4917416	1.000000e+00	0
4917419	1.000000e+00	2
4917418	1.641957e-02	33
4917413	8.986806e-01	21
4917412	9.998471e-01	13
4917415	1.000000e+00	0
4917414	9.999999e-01	8
4917409	1.529320e-04	38
4917408	9.999994e-01	9
4917411	1.000000e+00	2
4917410	1.133316e-12	48
4917436	7.600562e-01	23
4917437	4.510745e-05	39
4917438	8.881784e-16	50
4917439	1.000000e+00	0
4917432	9.675457e-01	19
4917433	1.000000e+00	6
4917434	9.835804e-01	18
4917435	9.999999e-01	8
4917428	1.000000e+00	0
4917429	1.000000e+00	0
4917430	1.000000e+00	0
4917431	1.000000e+00	0
4917424	1.000000e+00	1
4917425	9.986989e-01	15
4917426	4.529710e-14	49
4917427	1.000000e+00	0
4917391	1.000000e+00	0
4917390	7.600562e-01	23
4917389	2.104926e-09	45
4917388	8.881784e-16	50
4917387	8.881784e-16	50
4917386	8.881784e-16	50
4917385	9.923267e-01	17
4917384	1.000000e+00	0
4917383	1.000000e+00	4
4917382	4.681115e-04	37
4917381	1.133316e-12	48
4917380	4.681115e-04	37
4917379	1.000000e+00	0
4917378	1.611182e-01	29
4917377	1.000000e+00	4
4917376	1.000000e+00	0
4917406	8.881784e-16	50
4917407	1.000000e+00	0
4917404	1.000000e+00	1
4917405	2.104926e-09	45
4917402	4.529710e-14	49
4917403	9.675457e-01	19
4917400	1.000000e+00	2
4917401	3.300224e-03	35
4917398	1.193067e-05	40
4917399	1.000000e+00	0
4917396	1.000000e+00	1
4917397	1.000000e+00	0
4917394	1.000000e+00	1
4917395	8.881784e-16	50
4917392	3.300224e-03	35
4917393	1.000000e+00	0
4917619	1.854161e-11	47
4917618	1.000000e+00	1
4917617	1.000000e+00	7
4917623	1.000000e+00	6
4917622	2.230891e-10	46
4917621	1.000000e+00	2
4917620	9.835804e-01	18
4917627	1.000000e+00	0
4917626	1.000000e+00	0
4917624	1.529320e-04	38
4917630	5.946023e-02	31
4917629	1.000000e+00	1
4917628	9.675457e-01	19
4917602	8.881784e-16	50
4917603	7.600562e-01	23
4917600	5.561376e-01	25
4917601	1.611182e-01	29
4917606	1.000000e+00	0
4917607	1.529320e-04	38
4917604	4.529710e-14	49
4917605	8.881784e-16	50
4917610	1.000000e+00	4
4917611	8.881784e-16	50
4917608	9.923267e-01	17
4917609	1.000000e+00	2
4917614	1.000000e+00	2
4917615	1.049339e-07	43
4917612	8.881784e-16	50
4917613	1.000000e+00	7
4917585	3.300224e-03	35
4917584	1.000000e+00	0
4917587	8.881784e-16	50
4917589	8.881784e-16	50
4917588	8.881784e-16	50
4917590	5.946023e-02	31
4917593	1.611182e-01	29
4917592	1.000000e+00	2
4917597	1.000000e+00	0
4917596	1.000000e+00	0
4917599	1.000000e+00	3
4917598	1.000000e+00	1
4917568	1.000000e+00	0
4917569	1.000000e+00	1
4917570	8.881784e-16	50
4917571	1.133316e-12	48
4917572	1.000000e+00	0
4917574	3.300224e-03	35
4917575	8.881784e-16	50
4917576	1.000000e+00	5
4917578	1.000000e+00	4
4917579	8.881784e-16	50
4917580	5.817779e-07	42
4917581	8.881784e-16	50
4917582	9.999999e-01	8
4917583	1.000000e+00	0
4917559	9.998471e-01	13
4917558	1.000000e+00	5
4917557	1.000000e+00	2
4917556	8.881784e-16	50
4917555	1.000000e+00	1
4917554	1.000000e+00	0
4917553	1.000000e+00	0
4917552	1.000000e+00	0
4917567	1.000000e+00	5
4917566	1.000000e+00	1
4917565	1.000000e+00	5
4917564	1.000000e+00	4
4917563	8.881784e-16	50
4917562	1.854161e-11	47
4917561	1.621870e-08	44
4917560	9.405398e-01	20
4917542	9.966998e-01	16
4917543	2.104926e-09	45
4917540	9.999994e-01	9
4917541	1.000000e+00	6
4917538	8.881784e-16	50
4917539	1.641957e-02	33
4917536	1.000000e+00	2
4917537	1.193067e-05	40
4917550	4.529710e-14	49
4917551	1.621870e-08	44
4917548	1.000000e+00	0
4917549	4.510745e-05	39
4917546	1.000000e+00	0
4917547	1.000000e+00	0
4917544	1.000000e+00	1
4917545	1.000000e+00	0
4917525	3.245432e-02	32
4917524	2.399438e-01	28
4917527	1.529320e-04	38
4917521	1.000000e+00	0
4917520	1.000000e+00	0
4917523	1.000000e+00	1
4917522	1.000000e+00	3
4917533	4.681115e-04	37
4917535	1.000000e+00	5
4917534	1.000000e+00	2
4917529	6.640945e-01	24
4917528	1.000000e+00	4
4917531	1.000000e+00	2
4917530	1.000000e+00	2
4917508	3.359055e-01	27
4917509	9.923267e-01	17
4917510	8.881784e-16	50
4917511	8.881784e-16	50
4917504	1.000000e+00	4
4917505	4.681115e-04	37
4917506	1.000000e+00	5
4917507	1.000000e+00	7
4917516	9.999881e-01	11
4917517	1.000000e+00	0
4917518	9.675457e-01	19
4917519	1.049339e-07	43
4917512	1.000000e+00	3
4917513	1.000000e+00	0
4917514	1.000000e+00	4
4917515	1.000000e+00	0
4917754	1.193067e-05	40
4917755	1.000000e+00	0
4917752	1.000000e+00	0
4917753	1.000000e+00	0
4917758	1.000000e+00	0
4917759	1.000000e+00	0
4917756	1.000000e+00	1
4917757	1.000000e+00	0
4917746	1.000000e+00	0
4917747	9.999972e-01	10
4917744	1.000000e+00	0
4917745	5.817779e-07	42
4917750	1.000000e+00	4
4917751	1.000000e+00	3
4917748	8.881784e-16	50
4917749	9.675457e-01	19
4917739	1.000000e+00	0
4917738	1.000000e+00	3
4917737	1.611182e-01	29
4917743	5.561376e-01	25
4917742	1.000000e+00	1
4917741	9.998471e-01	13
4917740	1.000000e+00	1
4917731	1.000000e+00	0
4917730	1.000000e+00	2
4917729	7.673339e-03	34
4917735	1.000000e+00	2
4917734	9.999994e-01	9
4917733	9.999999e-01	8
4917732	1.000000e+00	0
4917720	5.946023e-02	31
4917721	1.000000e+00	7
4917722	9.999549e-01	12
4917723	4.438624e-01	26
4917724	8.881784e-16	50
4917725	8.881784e-16	50
4917726	1.854161e-11	47
4917727	4.529710e-14	49
4917712	8.881784e-16	50
4917714	1.000000e+00	4
4917715	4.529710e-14	49
4917716	8.986806e-01	21
4917717	9.835804e-01	18
4917718	1.000000e+00	0
4917719	1.000000e+00	4
4917705	5.946023e-02	31
4917706	4.529710e-14	49
4917709	1.000000e+00	2
4917708	3.359055e-01	27
4917711	1.000000e+00	6
4917710	1.000000e+00	1
4917697	1.000000e+00	0
4917696	1.000000e+00	0
4917699	1.000000e+00	1
4917698	1.000000e+00	3
4917701	1.000000e+00	1
4917700	8.986806e-01	21
4917703	1.000000e+00	1
4917702	9.999881e-01	11
4917694	9.999972e-01	10
4917692	1.000000e+00	0
4917693	1.529320e-04	38
4917690	1.000000e+00	0
4917691	8.881784e-16	50
4917686	1.000000e+00	0
4917687	1.000000e+00	6
4917685	1.000000e+00	4
4917682	1.000000e+00	4
4917683	9.405398e-01	20
4917680	2.230891e-10	46
4917681	9.999999e-01	8
4917678	1.000000e+00	0
4917677	7.600562e-01	23
4917676	1.000000e+00	0
4917675	9.999972e-01	10
4917674	7.673339e-03	34
4917673	1.000000e+00	3
4917672	6.640945e-01	24
4917671	1.133316e-12	48
4917670	1.000000e+00	0
4917669	1.000000e+00	0
4917668	9.405398e-01	20
4917667	8.881784e-16	50
4917666	9.675457e-01	19
4917665	1.000000e+00	1
4917664	8.881784e-16	50
4917660	8.986806e-01	21
4917661	1.000000e+00	6
4917662	3.359055e-01	27
4917663	1.529320e-04	38
4917656	1.000000e+00	4
4917657	9.999999e-01	8
4917658	9.923267e-01	17
4917659	9.986989e-01	15
4917652	1.000000e+00	3
4917653	1.000000e+00	0
4917654	1.000000e+00	5
4917655	4.529710e-14	49
4917648	1.000000e+00	1
4917649	1.000000e+00	1
4917650	9.986989e-01	15
4917651	8.881784e-16	50
4917644	9.405398e-01	20
4917647	9.998471e-01	13
4917646	1.000000e+00	4
4917641	1.000000e+00	0
4917640	9.986989e-01	15
4917643	1.000000e+00	0
4917642	1.000000e+00	0
4917637	5.561376e-01	25
4917636	8.881784e-16	50
4917639	9.995319e-01	14
4917638	1.641957e-02	33
4917633	1.000000e+00	0
4917635	9.999999e-01	8
4918794	1.000000e+00	0
4918795	9.923267e-01	17
4918792	1.000000e+00	1
4918793	1.000000e+00	0
4918798	1.000000e+00	0
4918797	1.193067e-05	40
4918786	1.000000e+00	0
4918787	9.999994e-01	9
4918784	9.999994e-01	9
4918785	1.000000e+00	3
4918790	9.999972e-01	10
4918791	9.986989e-01	15
4918788	1.000000e+00	0
4918789	8.881784e-16	50
4918811	7.600562e-01	23
4918809	1.000000e+00	1
4918815	9.835804e-01	18
4918814	1.000000e+00	3
4918813	1.000000e+00	0
4918812	9.675457e-01	19
4918803	9.998471e-01	13
4918802	1.000000e+00	0
4918801	1.000000e+00	0
4918800	1.000000e+00	2
4918807	1.000000e+00	2
4918806	8.881784e-16	50
4918805	1.000000e+00	0
4918804	1.000000e+00	0
4918824	9.999999e-01	8
4918825	1.000000e+00	3
4918826	1.000000e+00	0
4918827	1.000000e+00	2
4918828	1.193067e-05	40
4918829	9.995319e-01	14
4918830	1.000000e+00	6
4918831	2.399438e-01	28
4918816	1.000000e+00	0
4918817	1.000000e+00	0
4918818	1.000000e+00	0
4918819	1.000000e+00	1
4918820	1.000000e+00	0
4918821	1.000000e+00	1
4918822	1.000000e+00	2
4918823	1.000000e+00	4
4918841	4.529710e-14	49
4918840	1.000000e+00	2
4918843	5.817779e-07	42
4918842	1.000000e+00	3
4918845	1.000000e+00	7
4918844	6.640945e-01	24
4918847	6.640945e-01	24
4918846	1.000000e+00	6
4918833	1.000000e+00	1
4918832	3.300224e-03	35
4918835	1.000000e+00	0
4918834	1.000000e+00	1
4918837	1.000000e+00	0
4918836	6.640945e-01	24
4918838	1.000000e+00	0
4918862	9.998471e-01	13
4918863	5.946023e-02	31
4918860	1.000000e+00	2
4918861	1.000000e+00	5
4918858	1.000000e+00	2
4918859	1.000000e+00	0
4918856	1.000000e+00	0
4918857	9.923267e-01	17
4918854	1.000000e+00	1
4918852	8.881784e-16	50
4918850	8.881784e-16	50
4918851	1.000000e+00	0
4918848	1.000000e+00	0
4918849	1.000000e+00	0
4918879	1.000000e+00	0
4918878	1.000000e+00	6
4918877	1.000000e+00	0
4918876	9.999972e-01	10
4918875	4.529710e-14	49
4918874	8.881784e-16	50
4918873	1.000000e+00	6
4918872	1.000000e+00	0
4918871	4.529710e-14	49
4918870	1.000000e+00	7
4918869	1.000000e+00	3
4918868	1.000000e+00	0
4918867	1.000000e+00	0
4918866	1.000000e+00	0
4918865	1.000000e+00	2
4918864	9.999549e-01	12
4918892	1.000000e+00	0
4918893	1.000000e+00	0
4918894	1.000000e+00	0
4918895	1.000000e+00	0
4918888	1.000000e+00	1
4918889	9.995319e-01	14
4918890	1.000000e+00	0
4918891	1.000000e+00	0
4918884	1.000000e+00	0
4918885	1.000000e+00	2
4918886	5.817779e-07	42
4918887	1.000000e+00	4
4918880	4.529710e-14	49
4918881	1.000000e+00	1
4918882	1.000000e+00	7
4918883	8.881784e-16	50
4918909	1.000000e+00	0
4918908	1.000000e+00	6
4918911	9.999972e-01	10
4918910	1.000000e+00	2
4918905	9.999999e-01	8
4918904	1.000000e+00	3
4918907	1.000000e+00	1
4918906	1.000000e+00	1
4918901	1.000000e+00	3
4918903	1.000000e+00	1
4918902	9.999999e-01	8
4918897	1.000000e+00	0
4918896	5.946023e-02	31
4918899	1.529320e-04	38
4918898	1.000000e+00	0
4918915	3.359055e-01	27
4918914	1.641957e-02	33
4918913	5.817779e-07	42
4918912	4.510745e-05	39
4918919	1.000000e+00	1
4918918	9.999972e-01	10
4918917	8.881784e-16	50
4918916	1.000000e+00	2
4918923	9.999972e-01	10
4918922	8.881784e-16	50
4918921	1.133316e-12	48
4918927	1.000000e+00	0
4918926	8.881784e-16	50
4918925	1.013194e-01	30
4918930	8.881784e-16	50
4918931	1.000000e+00	4
4918928	1.000000e+00	2
4918929	1.000000e+00	3
4918934	7.673339e-03	34
4918935	1.013194e-01	30
4918932	8.881784e-16	50
4918933	1.000000e+00	2
4918938	8.881784e-16	50
4918939	1.000000e+00	0
4918936	1.000000e+00	0
4918937	8.881784e-16	50
4918943	1.000000e+00	0
4918940	1.000000e+00	0
4918945	1.000000e+00	2
4918947	1.000000e+00	1
4918946	1.000000e+00	0
4918949	1.301086e-03	36
4918948	8.881784e-16	50
4918951	1.000000e+00	0
4918950	1.000000e+00	2
4918953	1.000000e+00	1
4918952	1.000000e+00	0
4918955	4.529710e-14	49
4918954	4.510745e-05	39
4918957	7.673339e-03	34
4918956	4.529710e-14	49
4918959	1.000000e+00	0
4918958	1.000000e+00	0
4918961	9.995319e-01	14
4918962	1.000000e+00	1
4918963	4.510745e-05	39
4918964	1.000000e+00	2
4918965	1.000000e+00	7
4918966	1.000000e+00	1
4918967	1.000000e+00	1
4918968	1.000000e+00	0
4918969	1.000000e+00	3
4918970	8.388818e-01	22
4918971	3.300224e-03	35
4918972	9.999999e-01	8
4918973	1.529320e-04	38
4918974	1.621870e-08	44
4918975	9.999881e-01	11
4918983	1.000000e+00	6
4918982	1.000000e+00	0
4918981	1.641957e-02	33
4918980	3.359055e-01	27
4918979	9.986989e-01	15
4918978	1.000000e+00	1
4918977	1.000000e+00	1
4918976	1.000000e+00	0
4918991	1.000000e+00	1
4918990	9.835804e-01	18
4918989	1.000000e+00	0
4918988	3.245432e-02	32
4918987	1.000000e+00	1
4918986	1.000000e+00	0
4918985	7.673339e-03	34
4918984	1.641957e-02	33
4918998	1.641957e-02	33
4918999	1.000000e+00	6
4918996	1.000000e+00	0
4918994	8.986806e-01	21
4918995	9.835804e-01	18
4918992	1.854161e-11	47
4918993	1.000000e+00	0
4919006	1.000000e+00	0
4919007	1.000000e+00	3
4919005	1.000000e+00	2
4919002	8.881784e-16	50
4919003	1.000000e+00	0
4919000	1.000000e+00	0
4919001	8.881784e-16	50
4919013	1.000000e+00	0
4919012	1.000000e+00	0
4919015	1.000000e+00	4
4919014	1.000000e+00	4
4919009	9.999999e-01	8
4919008	1.000000e+00	0
4919011	1.000000e+00	3
4919010	1.000000e+00	0
4919021	1.000000e+00	1
4919020	1.000000e+00	0
4919023	8.881784e-16	50
4919022	8.881784e-16	50
4919017	1.000000e+00	1
4919016	1.000000e+00	0
4919019	1.000000e+00	0
4919018	9.995319e-01	14
4919028	1.000000e+00	0
4919029	8.881784e-16	50
4919030	1.000000e+00	7
4919031	1.000000e+00	6
4919024	1.000000e+00	1
4919025	1.641957e-02	33
4919026	9.995319e-01	14
4919027	4.529710e-14	49
4919036	1.000000e+00	0
4919037	4.681115e-04	37
4919038	1.000000e+00	2
4919039	1.000000e+00	1
4919032	1.000000e+00	1
4919033	9.995319e-01	14
4919034	1.000000e+00	1
4919035	4.681115e-04	37
4919065	1.000000e+00	0
PID_162286722	1.000000e+00	1
4919064	7.673339e-03	34
PID_162286721	1.000000e+00	7
PID_162286724	1.000000e+00	1
4919067	1.000000e+00	2
PID_162286723	1.000000e+00	0
4919066	1.000000e+00	3
PID_162286726	1.000000e+00	0
4919069	7.600562e-01	23
PID_162286725	4.438624e-01	26
4919068	1.000000e+00	1
PID_162286728	1.000000e+00	0
4919071	4.529710e-14	49
4919070	4.438624e-01	26
PID_162286727	9.999972e-01	10
PID_162286730	9.405398e-01	20
4919057	8.881784e-16	50
4919056	1.193067e-05	40
PID_162286729	1.000000e+00	0
4919059	1.000000e+00	3
PID_162286732	9.999549e-01	12
PID_162286731	1.000000e+00	3
4919058	1.000000e+00	0
PID_162286734	1.000000e+00	1
PID_162286733	1.000000e+00	3
4919060	1.000000e+00	1
4919063	1.000000e+00	4
PID_162286736	5.946023e-02	31
4919062	1.000000e+00	0
PID_162286735	1.000000e+00	0
PID_162286737	1.000000e+00	0
4919048	1.000000e+00	0
PID_162286738	1.000000e+00	0
4919049	1.000000e+00	0
PID_162286739	9.999994e-01	9
4919050	1.000000e+00	0
PID_162286740	1.000000e+00	0
4919051	1.000000e+00	0
PID_162286741	8.881784e-16	50
4919052	1.000000e+00	0
PID_162286742	1.000000e+00	0
4919053	9.986989e-01	15
PID_162286743	1.000000e+00	4
4919055	1.000000e+00	2
PID_162286744	4.681115e-04	37
4919040	1.000000e+00	0
PID_162286745	9.986989e-01	15
4919041	1.611182e-01	29
PID_162286746	8.881784e-16	50
PID_162286747	8.881784e-16	50
PID_162286748	8.881784e-16	50
4919043	1.000000e+00	1
PID_162286749	9.986989e-01	15
4919044	9.999999e-01	8
PID_162286750	1.000000e+00	0
4919045	9.835804e-01	18
PID_162286751	1.621870e-08	44
4919046	9.923267e-01	17
PID_162286752	1.000000e+00	0
4919047	1.000000e+00	1
PID_162286756	9.999972e-01	10
4919099	1.000000e+00	0
PID_162286755	8.881784e-16	50
4919098	9.999972e-01	10
PID_162286754	1.000000e+00	6
4919097	1.000000e+00	0
PID_162286753	1.133316e-12	48
4919096	9.995319e-01	14
4919103	1.000000e+00	6
4919102	1.000000e+00	3
PID_162286758	1.529320e-04	38
4919101	9.999972e-01	10
PID_162286757	8.881784e-16	50
4919091	1.000000e+00	0
4919090	1.000000e+00	2
4919089	4.438624e-01	26
4919094	1.000000e+00	0
4919093	1.000000e+00	1
4919092	1.000000e+00	0
4919082	7.600562e-01	23
4919083	1.000000e+00	2
4919080	1.000000e+00	1
4919081	8.881784e-16	50
4919086	1.000000e+00	3
4919087	1.000000e+00	5
4919084	5.817779e-07	42
4919085	9.999972e-01	10
4919074	5.561376e-01	25
4919075	8.881784e-16	50
4919072	1.000000e+00	1
4919073	7.600562e-01	23
4919079	9.835804e-01	18
4919076	8.881784e-16	50
4919077	1.000000e+00	0
4919133	2.104926e-09	45
4919132	8.881784e-16	50
4919135	1.000000e+00	3
4919134	5.946023e-02	31
4919129	1.000000e+00	0
4919128	1.000000e+00	2
4919131	1.000000e+00	1
4919124	1.000000e+00	5
4919127	1.000000e+00	0
4919126	3.359055e-01	27
4919121	1.000000e+00	1
4919120	1.000000e+00	2
4919116	1.000000e+00	3
4919117	1.000000e+00	0
4919118	7.600562e-01	23
4919119	9.999549e-01	12
4919112	1.000000e+00	4
4919113	8.881784e-16	50
4919114	8.881784e-16	50
4919115	7.600562e-01	23
4919108	1.000000e+00	0
4919109	4.529710e-14	49
4919110	4.510745e-05	39
4919111	1.000000e+00	2
4919104	1.000000e+00	0
4919105	1.000000e+00	1
4919106	1.000000e+00	0
4919166	8.881784e-16	50
4919165	1.000000e+00	2
4919164	2.399438e-01	28
4919163	1.000000e+00	0
4919161	1.000000e+00	3
4919160	9.966998e-01	16
4919159	1.000000e+00	1
4919157	9.405398e-01	20
4919156	9.405398e-01	20
4919155	1.000000e+00	3
4919154	1.000000e+00	1
4919153	1.000000e+00	0
4919152	1.000000e+00	1
4919150	2.807050e-06	41
4919151	1.000000e+00	7
4919148	9.999881e-01	11
4919149	1.000000e+00	0
4919146	8.881784e-16	50
4919147	1.000000e+00	1
4919144	1.000000e+00	1
4919145	8.881784e-16	50
4919142	1.000000e+00	0
4919143	3.300224e-03	35
4919140	1.641957e-02	33
4919138	1.000000e+00	2
4919139	1.000000e+00	2
4919136	1.000000e+00	0
4919137	9.999999e-01	8
4919184	1.000000e+00	5
4919185	9.999881e-01	11
4919186	8.881784e-16	50
4919188	1.000000e+00	0
4919189	1.000000e+00	4
4919190	9.999999e-01	8
4919191	1.000000e+00	6
4919192	9.999881e-01	11
4919194	1.000000e+00	7
4919195	1.000000e+00	0
4919196	9.923267e-01	17
4919197	1.000000e+00	5
4919198	1.000000e+00	0
4919199	1.000000e+00	1
4919169	1.000000e+00	2
4919168	5.817779e-07	42
4919171	1.000000e+00	0
4919170	4.529710e-14	49
4919173	1.000000e+00	0
4919172	1.000000e+00	0
4919175	1.301086e-03	36
4919174	1.000000e+00	1
4919177	1.000000e+00	0
4919176	7.600562e-01	23
4919179	1.000000e+00	0
4919178	1.000000e+00	4
4919181	1.000000e+00	0
4919180	8.881784e-16	50
4919182	8.881784e-16	50
4919218	9.675457e-01	19
4919219	1.000000e+00	0
4919216	1.000000e+00	0
4919217	1.000000e+00	1
4919222	1.000000e+00	0
4919223	9.966998e-01	16
4919220	1.000000e+00	0
4919226	1.641957e-02	33
4919227	9.999972e-01	10
4919224	1.000000e+00	6
4919225	1.000000e+00	0
4919230	1.000000e+00	0
4919231	1.641957e-02	33
4919228	1.000000e+00	6
4919229	8.881784e-16	50
4919203	4.681115e-04	37
4919202	9.675457e-01	19
4919201	8.388818e-01	22
4919200	1.000000e+00	6
4919207	1.000000e+00	1
4919206	9.999994e-01	9
4919205	8.881784e-16	50
4919204	1.000000e+00	0
4919211	9.966998e-01	16
4919210	1.000000e+00	2
4919209	9.995319e-01	14
4919208	1.000000e+00	0
4919215	1.000000e+00	1
4919214	1.000000e+00	7
4919213	1.000000e+00	4
4919212	9.999972e-01	10
4919252	1.000000e+00	1
4919253	1.000000e+00	0
4919254	1.000000e+00	6
4919255	9.999999e-01	8
4919248	1.000000e+00	4
4919249	8.986806e-01	21
4919250	9.966998e-01	16
4919251	1.000000e+00	0
4919260	1.000000e+00	0
4919261	1.000000e+00	0
4919262	1.000000e+00	6
4919263	1.000000e+00	6
4919256	1.000000e+00	0
4919257	9.999972e-01	10
4919258	1.000000e+00	0
4919259	1.000000e+00	7
4919237	1.000000e+00	0
4919236	8.881784e-16	50
4919239	1.000000e+00	3
4919238	1.000000e+00	1
4919233	1.000000e+00	2
4919232	1.000000e+00	2
4919235	1.000000e+00	5
4919234	8.881784e-16	50
4919245	2.807050e-06	41
4919244	9.999972e-01	10
4919247	1.000000e+00	7
4919246	8.881784e-16	50
4919241	1.000000e+00	0
4919240	3.359055e-01	27
4919243	5.561376e-01	25
4919242	1.133316e-12	48
4919286	1.000000e+00	1
4919287	1.000000e+00	0
4919284	1.000000e+00	0
4919285	1.000000e+00	4
4919282	1.000000e+00	0
4919283	1.000000e+00	3
4919280	4.510745e-05	39
4919281	1.000000e+00	2
4919294	1.000000e+00	0
4919295	1.000000e+00	0
4919292	1.000000e+00	1
4919293	1.000000e+00	3
4919290	3.245432e-02	32
4919291	1.000000e+00	3
4919288	8.881784e-16	50
4919289	1.000000e+00	1
PID_162286720	1.000000e+00	4
4919271	6.640945e-01	24
PID_162286719	1.000000e+00	0
4919270	1.000000e+00	1
PID_162286718	1.000000e+00	2
4919269	6.640945e-01	24
PID_162286717	1.000000e+00	0
4919268	1.049339e-07	43
PID_162286716	1.000000e+00	0
4919267	1.000000e+00	1
4919266	1.000000e+00	1
4919265	9.999972e-01	10
4919264	7.673339e-03	34
4919279	1.000000e+00	3
4919278	7.673339e-03	34
4919277	8.881784e-16	50
4919276	1.000000e+00	0
4919275	9.675457e-01	19
4919274	1.000000e+00	5
4919273	1.000000e+00	2
4919272	8.881784e-16	50
4918316	6.640945e-01	24
4918317	1.000000e+00	0
4918318	9.999994e-01	9
4918319	1.049339e-07	43
4918312	1.000000e+00	6
4918313	1.000000e+00	0
4918314	1.000000e+00	0
4918315	1.000000e+00	0
4918308	1.000000e+00	0
4918309	1.000000e+00	1
4918310	1.000000e+00	6
4918311	1.000000e+00	2
4918304	1.013194e-01	30
4918305	1.000000e+00	7
4918306	1.000000e+00	2
4918307	1.000000e+00	1
4918333	7.600562e-01	23
4918332	1.000000e+00	0
4918335	9.986989e-01	15
4918334	1.000000e+00	0
4918329	3.359055e-01	27
4918328	1.000000e+00	0
4918331	1.000000e+00	0
4918330	9.995319e-01	14
4918325	1.000000e+00	1
4918324	1.000000e+00	3
4918327	1.000000e+00	0
4918326	9.999999e-01	8
4918321	1.000000e+00	0
4918320	1.000000e+00	1
4918323	1.000000e+00	0
4918322	1.000000e+00	0
4918286	1.000000e+00	0
4918287	9.999999e-01	8
4918284	1.000000e+00	1
4918285	1.000000e+00	7
4918282	1.000000e+00	1
4918283	1.000000e+00	4
4918280	8.881784e-16	50
4918281	1.000000e+00	0
4918278	1.000000e+00	0
4918279	4.529710e-14	49
4918276	1.000000e+00	0
4918277	1.000000e+00	0
4918274	1.000000e+00	0
4918275	1.000000e+00	0
4918272	4.529710e-14	49
4918303	1.000000e+00	0
4918302	1.000000e+00	0
4918301	1.000000e+00	0
4918299	1.000000e+00	2
4918298	1.000000e+00	0
4918297	1.000000e+00	5
4918296	9.986989e-01	15
4918295	1.000000e+00	0
4918294	1.000000e+00	2
4918293	1.000000e+00	1
4918292	1.000000e+00	1
4918291	4.529710e-14	49
4918290	9.405398e-01	20
4918289	8.881784e-16	50
4918376	1.000000e+00	1
4918377	1.000000e+00	7
4918378	9.835804e-01	18
4918379	1.000000e+00	3
4918380	1.000000e+00	5
4918381	1.000000e+00	4
4918382	1.000000e+00	0
4918383	1.000000e+00	0
4918368	1.000000e+00	0
4918369	1.641957e-02	33
4918370	1.000000e+00	2
4918371	1.000000e+00	1
4918372	9.835804e-01	18
4918374	2.807050e-06	41
4918375	1.000000e+00	0
4918393	3.359055e-01	27
4918392	1.000000e+00	0
4918395	1.000000e+00	1
4918394	9.966998e-01	16
4918397	1.000000e+00	0
4918396	1.000000e+00	2
4918399	9.999549e-01	12
4918398	5.561376e-01	25
4918385	2.104926e-09	45
4918384	1.000000e+00	5
4918387	9.405398e-01	20
4918386	1.000000e+00	0
4918389	1.000000e+00	0
4918388	1.000000e+00	0
4918391	9.966998e-01	16
4918390	1.000000e+00	0
4918346	1.000000e+00	1
4918347	1.000000e+00	0
4918344	9.999881e-01	11
4918345	1.000000e+00	2
4918350	9.405398e-01	20
4918351	1.000000e+00	0
4918348	1.000000e+00	3
4918349	4.438624e-01	26
4918338	9.999549e-01	12
4918336	1.000000e+00	3
4918337	1.000000e+00	1
4918342	1.000000e+00	1
4918343	1.000000e+00	0
4918340	1.000000e+00	0
4918341	1.000000e+00	2
4918363	9.405398e-01	20
4918362	1.000000e+00	6
4918361	8.881784e-16	50
4918360	5.561376e-01	25
4918367	1.000000e+00	0
4918366	1.611182e-01	29
4918365	1.000000e+00	0
4918364	8.881784e-16	50
4918355	1.000000e+00	4
4918354	1.000000e+00	0
4918353	1.000000e+00	0
4918359	8.881784e-16	50
4918358	4.681115e-04	37
4918357	1.301086e-03	36
4918356	9.405398e-01	20
4918437	5.946023e-02	31
4918436	4.438624e-01	26
4918439	3.359055e-01	27
4918438	1.000000e+00	0
4918433	1.000000e+00	0
4918432	1.000000e+00	0
4918435	1.000000e+00	1
4918434	1.000000e+00	0
4918445	1.000000e+00	2
4918444	1.000000e+00	0
4918447	6.640945e-01	24
4918446	1.000000e+00	0
4918441	4.529710e-14	49
4918440	1.000000e+00	1
4918442	3.300224e-03	35
4918452	1.000000e+00	0
4918453	9.966998e-01	16
4918454	2.104926e-09	45
4918455	5.817779e-07	42
4918448	9.999972e-01	10
4918449	1.000000e+00	0
4918450	2.230891e-10	46
4918451	1.000000e+00	0
4918460	1.000000e+00	2
4918461	1.000000e+00	0
4918462	1.000000e+00	0
4918463	1.000000e+00	0
4918457	1.000000e+00	0
4918459	8.881784e-16	50
4918407	1.000000e+00	0
4918406	8.881784e-16	50
4918405	1.000000e+00	7
4918404	1.000000e+00	3
4918403	1.000000e+00	2
4918402	1.000000e+00	1
4918401	1.000000e+00	0
4918400	1.000000e+00	0
4918415	9.995319e-01	14
4918414	9.835804e-01	18
4918413	1.000000e+00	0
4918412	1.000000e+00	0
4918411	1.000000e+00	2
4918410	1.621870e-08	44
4918409	1.000000e+00	0
4918408	7.600562e-01	23
4918422	8.881784e-16	50
4918423	1.000000e+00	0
4918420	1.000000e+00	0
4918421	1.000000e+00	0
4918419	1.000000e+00	0
4918416	9.999994e-01	9
4918417	1.000000e+00	0
4918430	9.998471e-01	13
4918431	1.000000e+00	0
4918428	8.881784e-16	50
4918429	2.230891e-10	46
4918426	1.000000e+00	6
4918427	1.000000e+00	0
4918424	4.529710e-14	49
4918425	3.300224e-03	35
4918497	9.999999e-01	8
4918496	1.000000e+00	6
4918499	8.986806e-01	21
4918498	1.000000e+00	4
4918501	9.999994e-01	9
[truncated: 1,260 more rows]
