# Supplementary material for: Translational Selection Is Ubiquitous in Prokaryotes
Source: PLoS Genet. 2010 Jun 24;6(6):e1001004. doi: 10.1371/journal.pgen.1001004 (PMC2891978; doi:10.1371/journal.pgen.1001004)
Supplement: Dataset S1 — OCU/non-OCU gene calls in 461 Bacterial and Archaeal genomes, and summary tables of genome properties and OCU preferences for specific codons. (4.77 MB ZIP) [file pgen.1001004.s001.zip › Dataset_S1_Bacteria/Acinetobacter_sp_ADP1.arff.ocuGenes]

GeneID	signTest_p	ocuProbWinCnt
2878458	1.000000e+00	0
2878459	1.000000e+00	1
2878456	9.998471e-01	13
2878457	9.999881e-01	11
2878462	1.000000e+00	0
2878463	1.000000e+00	0
2878460	8.881784e-16	50
2878461	1.000000e+00	0
2878450	1.000000e+00	4
2878451	1.000000e+00	1
2878448	9.999999e-01	8
2878449	9.966998e-01	16
2878454	1.000000e+00	0
2878455	1.000000e+00	0
2878452	1.000000e+00	0
2878453	1.000000e+00	0
2878443	8.881784e-16	50
2878442	1.000000e+00	0
2878441	1.000000e+00	1
2878440	8.881784e-16	50
2878447	1.000000e+00	1
2878446	1.000000e+00	3
2878445	8.881784e-16	50
2878444	1.000000e+00	5
2878435	8.881784e-16	50
2878434	7.600562e-01	23
2878433	9.998471e-01	13
2878439	1.000000e+00	0
2878438	9.923267e-01	17
2878436	9.675457e-01	19
2878424	1.000000e+00	2
2878425	1.000000e+00	0
2878426	1.000000e+00	5
2878427	1.000000e+00	3
2878428	1.000000e+00	5
2878429	1.000000e+00	1
2878430	2.399438e-01	28
2878431	8.881784e-16	50
2878416	1.000000e+00	3
2878417	1.000000e+00	0
2878418	1.000000e+00	3
2878419	8.881784e-16	50
2878420	1.641957e-02	33
2878421	1.000000e+00	0
2878422	9.999994e-01	9
2878423	1.000000e+00	1
2878409	1.000000e+00	1
2878408	1.000000e+00	0
2878411	1.000000e+00	0
2878410	1.000000e+00	2
2878413	1.000000e+00	0
2878412	4.681115e-04	37
2878415	9.998471e-01	13
2878414	1.000000e+00	3
2878401	1.641957e-02	33
2878400	1.133316e-12	48
2878403	1.000000e+00	0
2878402	3.300224e-03	35
2878405	1.000000e+00	7
2878404	1.000000e+00	1
2878407	1.000000e+00	0
2878406	1.133316e-12	48
2878398	3.300224e-03	35
2878399	1.000000e+00	1
2878396	1.000000e+00	0
2878397	1.000000e+00	0
2878394	1.000000e+00	0
2878395	1.000000e+00	5
2878393	1.621870e-08	44
2878390	1.000000e+00	3
2878391	1.000000e+00	0
2878388	1.000000e+00	2
2878389	1.000000e+00	0
2878386	9.999999e-01	8
2878387	3.359055e-01	27
2878384	1.854161e-11	47
2878385	1.000000e+00	1
2878383	1.000000e+00	6
2878382	1.000000e+00	3
2878381	1.000000e+00	1
2878380	1.000000e+00	2
2878379	3.245432e-02	32
2878378	1.000000e+00	1
2878377	1.000000e+00	0
2878376	1.000000e+00	0
2878375	1.000000e+00	0
2878374	1.000000e+00	1
2878373	4.529710e-14	49
2878372	1.000000e+00	0
2878371	1.000000e+00	0
2878370	3.300224e-03	35
2878369	9.999994e-01	9
2878368	1.000000e+00	0
2878364	1.000000e+00	0
2878365	1.000000e+00	0
2878366	1.000000e+00	1
2878367	1.000000e+00	1
2878360	4.438624e-01	26
2878361	1.000000e+00	0
2878362	1.000000e+00	0
2878363	9.923267e-01	17
2878356	9.999972e-01	10
2878357	7.673339e-03	34
2878358	1.000000e+00	6
2878359	2.399438e-01	28
2878352	9.999972e-01	10
2878353	1.000000e+00	3
2878354	4.438624e-01	26
2878355	1.000000e+00	2
2878349	9.675457e-01	19
2878351	4.681115e-04	37
2878350	2.399438e-01	28
2878345	1.000000e+00	0
2878344	1.000000e+00	0
2878347	5.817779e-07	42
2878346	1.000000e+00	3
2878341	8.881784e-16	50
2878340	1.000000e+00	5
2878343	1.000000e+00	0
2878342	1.000000e+00	0
2878337	3.245432e-02	32
2878336	1.000000e+00	1
2878339	1.000000e+00	0
2878338	1.000000e+00	0
2878323	1.000000e+00	0
2878322	1.000000e+00	0
2878321	8.881784e-16	50
2878320	5.946023e-02	31
2878327	1.000000e+00	6
2878326	1.000000e+00	0
2878325	1.000000e+00	0
2878324	1.000000e+00	0
2878331	9.995319e-01	14
2878330	1.000000e+00	4
2878329	1.000000e+00	0
2878328	1.000000e+00	2
2878335	9.999999e-01	8
2878334	1.000000e+00	0
2878333	1.854161e-11	47
2878332	1.000000e+00	1
2878306	1.000000e+00	1
2878307	1.000000e+00	0
2878304	1.854161e-11	47
2878305	1.013194e-01	30
2878310	1.000000e+00	0
2878308	9.999881e-01	11
2878309	1.000000e+00	0
2878314	1.000000e+00	1
2878315	1.000000e+00	3
2878312	9.923267e-01	17
2878313	1.000000e+00	0
2878318	1.000000e+00	5
2878319	9.675457e-01	19
2878316	1.000000e+00	2
2878317	1.000000e+00	2
2878289	1.000000e+00	1
2878288	2.399438e-01	28
2878291	1.000000e+00	0
2878290	4.510745e-05	39
2878293	8.881784e-16	50
2878292	1.000000e+00	0
2878295	1.000000e+00	0
2878294	1.000000e+00	0
2878297	1.000000e+00	0
2878296	1.000000e+00	0
2878299	1.000000e+00	0
2878298	1.000000e+00	0
2878301	1.000000e+00	2
2878300	9.999972e-01	10
2878303	8.881784e-16	50
2878302	1.000000e+00	0
2878272	1.000000e+00	0
2878273	9.986989e-01	15
2878274	7.600562e-01	23
2878275	9.405398e-01	20
2878276	9.999994e-01	9
2878277	5.561376e-01	25
2878278	8.881784e-16	50
2878279	5.561376e-01	25
2878280	1.000000e+00	0
2878281	1.000000e+00	0
2878282	7.600562e-01	23
2878283	1.000000e+00	0
2878284	1.000000e+00	2
2878285	3.245432e-02	32
2878286	1.000000e+00	0
2878287	1.000000e+00	5
2878263	9.999999e-01	8
2878262	2.807050e-06	41
2878261	1.000000e+00	5
2878260	9.999994e-01	9
2878259	1.000000e+00	1
2878258	3.300224e-03	35
2878257	1.000000e+00	0
2878256	1.000000e+00	5
2878271	1.000000e+00	1
2878270	1.000000e+00	0
2878268	5.817779e-07	42
2878267	1.000000e+00	2
2878266	1.611182e-01	29
2878265	1.013194e-01	30
2878264	1.000000e+00	2
2878254	2.807050e-06	41
2878255	2.230891e-10	46
2878252	1.000000e+00	0
2878253	1.000000e+00	7
2878229	1.000000e+00	7
2878228	1.000000e+00	0
2878231	1.000000e+00	0
2878230	7.673339e-03	34
2878225	1.000000e+00	0
2878224	1.000000e+00	3
2878226	1.000000e+00	0
2878237	1.000000e+00	0
2878236	7.600562e-01	23
2878239	1.000000e+00	5
2878238	9.999549e-01	12
2878233	1.000000e+00	0
2878232	1.000000e+00	2
2878235	1.000000e+00	0
2878234	9.999999e-01	8
2878212	9.998471e-01	13
2878213	1.000000e+00	1
2878214	9.999999e-01	8
2878215	1.000000e+00	0
2878208	1.529320e-04	38
2878209	8.881784e-16	50
2878210	1.000000e+00	2
2878211	1.000000e+00	3
2878220	1.000000e+00	0
2878221	1.000000e+00	3
2878222	1.000000e+00	4
2878223	1.000000e+00	0
2878216	1.611182e-01	29
2878217	9.999999e-01	8
2878218	3.359055e-01	27
2878219	1.000000e+00	0
2878185	1.000000e+00	0
2878184	1.000000e+00	0
2878187	1.000000e+00	0
2878186	1.000000e+00	0
2878189	1.000000e+00	0
2878188	1.000000e+00	0
2878191	1.133316e-12	48
2878190	1.000000e+00	3
2878177	1.000000e+00	3
2878176	9.999972e-01	10
2878179	1.000000e+00	1
2878178	1.000000e+00	0
2878181	1.000000e+00	0
2878180	1.000000e+00	0
2878183	1.000000e+00	1
2878182	1.000000e+00	0
2878200	8.881784e-16	50
2878201	8.881784e-16	50
2878202	4.438624e-01	26
2878203	8.881784e-16	50
2878204	8.881784e-16	50
2878205	1.000000e+00	4
2878206	8.881784e-16	50
2878207	1.000000e+00	0
2878192	8.388818e-01	22
2878193	1.000000e+00	1
2878194	8.881784e-16	50
2878195	9.998471e-01	13
2878196	9.999972e-01	10
2878197	5.817779e-07	42
2878155	7.673339e-03	34
2878154	1.000000e+00	0
2878153	1.000000e+00	0
2878152	1.000000e+00	0
2878159	1.000000e+00	0
2878158	1.000000e+00	0
2878157	1.000000e+00	0
2878156	2.230891e-10	46
2878147	8.881784e-16	50
2878146	8.881784e-16	50
2878145	1.854161e-11	47
2878144	1.133316e-12	48
2878151	1.000000e+00	1
2878150	1.000000e+00	0
2878149	1.000000e+00	0
2878148	1.013194e-01	30
2878170	1.000000e+00	0
2878171	1.000000e+00	6
2878168	1.000000e+00	0
2878169	8.881784e-16	50
2878174	1.641957e-02	33
2878175	1.000000e+00	0
2878172	1.000000e+00	0
2878173	4.529710e-14	49
2878162	9.999999e-01	8
2878163	1.000000e+00	0
2878160	1.000000e+00	0
2878161	1.000000e+00	0
2878166	8.881784e-16	50
2878167	5.561376e-01	25
2878164	1.000000e+00	0
2878165	1.000000e+00	0
2878125	1.000000e+00	0
2878124	1.000000e+00	0
2878126	1.000000e+00	0
2878121	8.881784e-16	50
2878123	1.000000e+00	4
2878117	1.854161e-11	47
2878116	9.999972e-01	10
2878119	8.881784e-16	50
2878118	8.881784e-16	50
2878113	8.881784e-16	50
2878112	4.529710e-14	49
2878115	9.999994e-01	9
2878114	1.193067e-05	40
2878140	1.000000e+00	0
2878141	1.000000e+00	1
2878142	1.193067e-05	40
2878143	1.000000e+00	3
2878138	9.999972e-01	10
2878139	9.999994e-01	9
2878095	1.000000e+00	7
2878094	1.000000e+00	0
2878093	8.881784e-16	50
2878092	1.000000e+00	0
2878091	1.000000e+00	1
2878090	1.000000e+00	0
2878089	1.000000e+00	0
2878088	1.000000e+00	0
2878087	1.000000e+00	0
2878086	1.000000e+00	0
2878085	1.000000e+00	0
2878084	1.000000e+00	0
2878083	1.000000e+00	0
2878082	1.000000e+00	0
2878081	1.000000e+00	1
2878080	1.000000e+00	0
2878108	9.999994e-01	9
2878109	1.000000e+00	1
2878106	9.999999e-01	8
2878107	1.000000e+00	0
2878104	1.000000e+00	0
2878105	1.000000e+00	0
2878102	1.000000e+00	2
2878103	1.133316e-12	48
2878100	4.529710e-14	49
2878101	9.405398e-01	20
2878099	1.000000e+00	1
2878096	1.000000e+00	1
2878048	9.999881e-01	11
2878049	9.999549e-01	12
2878050	1.000000e+00	0
2878051	1.013194e-01	30
2878052	1.641957e-02	33
2878053	1.000000e+00	0
2878054	1.000000e+00	0
2878055	8.881784e-16	50
2878056	8.881784e-16	50
2878057	8.881784e-16	50
2878058	7.673339e-03	34
2878059	8.881784e-16	50
2878060	8.881784e-16	50
2878061	1.000000e+00	1
2878062	1.000000e+00	3
2878063	9.966998e-01	16
2878065	1.000000e+00	2
2878064	9.405398e-01	20
2878067	1.000000e+00	3
2878066	4.438624e-01	26
2878069	1.621870e-08	44
2878068	3.300224e-03	35
2878071	5.817779e-07	42
2878070	1.000000e+00	0
2878073	1.000000e+00	5
2878072	1.000000e+00	0
2878075	5.817779e-07	42
2878074	3.245432e-02	32
2878077	1.000000e+00	5
2878076	1.000000e+00	3
2878079	1.000000e+00	0
2878078	1.000000e+00	0
2878018	1.049339e-07	43
2878019	4.529710e-14	49
2878016	8.881784e-16	50
2878022	8.881784e-16	50
2878023	1.000000e+00	1
2878020	1.000000e+00	0
2878021	1.000000e+00	3
2878026	8.881784e-16	50
2878027	8.881784e-16	50
2878024	8.881784e-16	50
2878025	1.000000e+00	3
2878030	1.611182e-01	29
2878031	9.999999e-01	8
2878028	8.881784e-16	50
2878029	4.681115e-04	37
2878035	1.000000e+00	3
2878034	6.640945e-01	24
2878032	9.999999e-01	8
2878039	1.000000e+00	0
2878038	9.405398e-01	20
2878037	1.000000e+00	1
2878036	1.000000e+00	0
2878043	1.000000e+00	0
2878042	1.000000e+00	0
2878041	1.621870e-08	44
2878040	1.000000e+00	2
2878047	1.000000e+00	1
2878046	1.000000e+00	3
2878045	1.013194e-01	30
2878044	1.000000e+00	0
2877988	1.000000e+00	4
2877989	4.529710e-14	49
2877990	3.359055e-01	27
2877991	1.000000e+00	0
2877984	1.000000e+00	0
2877985	1.000000e+00	4
2877986	2.230891e-10	46
2877987	1.133316e-12	48
2877996	4.529710e-14	49
2877997	1.000000e+00	5
2877998	1.621870e-08	44
2877999	8.881784e-16	50
2877992	3.359055e-01	27
2877993	1.000000e+00	0
2877994	1.000000e+00	5
2877995	9.998471e-01	13
2878005	9.995319e-01	14
2878004	4.529710e-14	49
2878007	8.881784e-16	50
2878006	1.000000e+00	4
2878001	1.000000e+00	5
2878000	1.000000e+00	7
2878002	1.000000e+00	0
2878013	5.561376e-01	25
2878012	8.881784e-16	50
2878015	1.000000e+00	2
2878014	1.000000e+00	0
2878009	9.995319e-01	14
2878008	8.881784e-16	50
2878011	9.999972e-01	10
2878010	1.611182e-01	29
2877958	1.000000e+00	0
2877959	1.000000e+00	3
2877956	1.000000e+00	1
2877957	1.000000e+00	0
2877954	8.881784e-16	50
2877955	1.000000e+00	0
2877952	1.301086e-03	36
2877953	1.000000e+00	0
2877966	1.193067e-05	40
2877967	1.000000e+00	0
2877964	1.000000e+00	0
2877962	1.000000e+00	4
2877963	1.000000e+00	6
2877960	9.999549e-01	12
2877961	1.000000e+00	0
2877975	9.999881e-01	11
2877974	1.000000e+00	1
2877973	1.000000e+00	0
2877972	9.999994e-01	9
2877971	1.000000e+00	0
2877970	6.640945e-01	24
2877969	1.000000e+00	0
2877968	8.986806e-01	21
2877983	6.640945e-01	24
2877982	1.000000e+00	5
2877981	1.000000e+00	1
2877980	1.000000e+00	4
2877979	1.529320e-04	38
2877978	9.999549e-01	12
2877977	1.000000e+00	1
2877976	1.000000e+00	0
2877916	1.000000e+00	1
2877917	1.000000e+00	1
2877918	1.000000e+00	1
2877919	1.000000e+00	0
2877912	1.000000e+00	5
2877913	6.640945e-01	24
2877914	9.998471e-01	13
2877915	1.000000e+00	1
2877910	4.681115e-04	37
2877904	4.529710e-14	49
2877905	1.000000e+00	0
2877906	1.000000e+00	2
2877907	9.999549e-01	12
2877901	8.881784e-16	50
2877900	1.000000e+00	0
2877903	1.000000e+00	1
2877902	1.000000e+00	1
2877897	1.000000e+00	0
2877896	1.000000e+00	0
2877899	1.000000e+00	2
2877898	8.986806e-01	21
2877893	1.000000e+00	0
2877892	1.000000e+00	6
2877895	1.000000e+00	0
2877894	1.000000e+00	0
2877889	4.510745e-05	39
2877888	1.000000e+00	0
2877891	1.000000e+00	6
2877890	9.999881e-01	11
2877950	1.000000e+00	1
2877951	1.000000e+00	4
2877948	1.000000e+00	6
2877949	1.000000e+00	5
2877946	1.049339e-07	43
2877947	1.000000e+00	6
2877944	1.000000e+00	0
2877945	1.000000e+00	3
2877942	1.000000e+00	0
2877943	8.881784e-16	50
2877941	1.000000e+00	0
2877938	1.000000e+00	1
2877939	1.000000e+00	0
2877936	1.000000e+00	0
2877937	1.000000e+00	0
2877935	1.000000e+00	0
2877934	1.000000e+00	2
2877933	1.000000e+00	0
2877932	1.000000e+00	1
2877931	2.104926e-09	45
2877930	9.923267e-01	17
2877929	1.000000e+00	7
2877928	1.529320e-04	38
2877927	1.000000e+00	0
2877926	1.000000e+00	0
2877925	1.000000e+00	0
2877924	1.000000e+00	0
2877922	3.245432e-02	32
2877921	9.999999e-01	8
2877920	9.835804e-01	18
2877848	1.000000e+00	0
2877849	1.000000e+00	6
2877850	6.640945e-01	24
2877851	1.000000e+00	7
2877852	4.529710e-14	49
2877853	2.399438e-01	28
2877854	7.673339e-03	34
2877855	1.000000e+00	7
2877840	1.000000e+00	0
2877841	1.000000e+00	6
2877842	1.000000e+00	2
2877843	1.000000e+00	1
2877844	1.000000e+00	0
2877845	1.000000e+00	3
2877846	1.000000e+00	0
2877847	1.000000e+00	0
2877833	1.000000e+00	0
2877832	8.881784e-16	50
2877835	3.300224e-03	35
2877834	1.000000e+00	7
2877837	1.000000e+00	0
2877836	1.000000e+00	0
2877839	1.000000e+00	2
2877838	1.133316e-12	48
2877825	1.133316e-12	48
2877827	1.000000e+00	1
2877826	9.835804e-01	18
2877829	9.995319e-01	14
2877828	1.000000e+00	1
2877831	1.000000e+00	2
2877830	1.000000e+00	0
2877865	9.405398e-01	20
2877864	9.999881e-01	11
2877859	1.000000e+00	6
2877858	1.000000e+00	0
2877857	9.999999e-01	8
2877863	1.000000e+00	0
2877862	1.000000e+00	3
2877861	1.049339e-07	43
2877860	1.013194e-01	30
2877781	9.999999e-01	8
2877780	1.049339e-07	43
2877783	1.000000e+00	3
2877782	1.000000e+00	1
2877777	1.000000e+00	1
2877778	8.881784e-16	50
2877791	1.000000e+00	0
2877790	1.000000e+00	0
2877785	1.000000e+00	0
2877784	9.998471e-01	13
2877786	1.000000e+00	1
2877814	1.000000e+00	0
2877813	9.999549e-01	12
2877812	8.881784e-16	50
2877811	1.000000e+00	1
2877810	8.881784e-16	50
2877809	1.000000e+00	3
2877808	1.000000e+00	3
2877822	1.000000e+00	0
2877821	1.000000e+00	1
2877820	1.133316e-12	48
2877819	8.881784e-16	50
2877818	1.133316e-12	48
2877817	4.529710e-14	49
2877816	1.000000e+00	0
2877798	5.817779e-07	42
2877799	1.000000e+00	3
2877796	9.986989e-01	15
2877797	1.000000e+00	2
2877794	1.000000e+00	0
2877795	1.000000e+00	2
2877792	1.000000e+00	5
2877793	1.000000e+00	0
2877806	4.529710e-14	49
2877807	4.529710e-14	49
2877804	9.999994e-01	9
2877805	1.049339e-07	43
2877802	4.510745e-05	39
2877803	8.881784e-16	50
2877800	2.399438e-01	28
2877801	9.999549e-01	12
PID_161349969	9.998471e-01	13
PID_161349970	1.000000e+00	0
PID_161349971	2.104926e-09	45
PID_161349958	3.300224e-03	35
PID_161349957	9.999999e-01	8
PID_161349960	1.000000e+00	2
PID_161349959	1.000000e+00	0
PID_161349966	2.104926e-09	45
PID_161349965	1.000000e+00	0
PID_161349968	8.881784e-16	50
PID_161349967	1.000000e+00	0
PID_161349962	1.000000e+00	0
PID_161349961	1.000000e+00	6
PID_161349964	1.000000e+00	2
PID_161349963	1.000000e+00	1
2879414	9.999972e-01	10
2879415	1.000000e+00	0
2879412	9.405398e-01	20
2879413	1.000000e+00	1
2879410	1.000000e+00	1
2879411	9.999881e-01	11
2879408	2.230891e-10	46
2879409	1.000000e+00	1
2879422	1.000000e+00	0
2879423	3.300224e-03	35
2879420	1.000000e+00	4
2879421	1.000000e+00	1
2879418	1.000000e+00	0
2879419	1.000000e+00	1
2879416	1.000000e+00	0
2879417	1.000000e+00	0
2879399	1.000000e+00	0
2879398	2.399438e-01	28
2879397	1.000000e+00	5
2879396	8.986806e-01	21
2879395	6.640945e-01	24
2879394	1.000000e+00	6
2879393	1.000000e+00	2
2879407	9.986989e-01	15
2879406	3.300224e-03	35
2879405	1.000000e+00	2
2879404	1.000000e+00	0
2879403	9.999972e-01	10
2879402	1.000000e+00	1
2879401	8.881784e-16	50
2879400	9.999994e-01	9
2879380	9.923267e-01	17
2879381	1.000000e+00	0
2879382	1.000000e+00	1
2879383	9.986989e-01	15
2879376	1.133316e-12	48
2879377	8.881784e-16	50
2879378	5.561376e-01	25
2879379	9.999999e-01	8
2879388	1.000000e+00	0
2879389	1.000000e+00	0
2879390	1.000000e+00	0
2879391	1.000000e+00	0
2879384	1.000000e+00	2
2879385	1.000000e+00	0
2879386	1.000000e+00	6
2879387	1.000000e+00	0
2879365	8.881784e-16	50
2879364	1.000000e+00	0
2879367	1.000000e+00	0
2879366	9.999549e-01	12
2879360	1.000000e+00	4
2879363	9.999999e-01	8
2879362	1.000000e+00	0
2879372	1.000000e+00	0
2879375	1.854161e-11	47
2879374	1.000000e+00	0
2879369	1.000000e+00	0
2879368	1.000000e+00	7
2879371	1.000000e+00	0
2879370	1.000000e+00	4
2879474	1.000000e+00	0
2879475	1.000000e+00	4
2879472	1.000000e+00	0
2879473	9.999994e-01	9
2879478	1.000000e+00	0
2879479	1.000000e+00	0
2879476	9.923267e-01	17
2879477	1.000000e+00	0
2879482	1.000000e+00	0
2879483	2.807050e-06	41
2879480	1.000000e+00	1
2879481	1.000000e+00	0
2879486	1.000000e+00	0
2879484	1.000000e+00	1
2879485	1.000000e+00	0
2879459	9.999881e-01	11
2879458	9.999881e-01	11
2879456	8.881784e-16	50
2879463	8.881784e-16	50
2879462	3.359055e-01	27
2879461	1.000000e+00	0
2879460	1.000000e+00	0
2879467	1.000000e+00	0
2879466	3.245432e-02	32
2879465	1.000000e+00	5
2879464	1.000000e+00	0
2879471	1.000000e+00	0
2879470	1.000000e+00	1
2879469	1.000000e+00	3
2879468	1.000000e+00	5
2879440	1.000000e+00	1
2879441	4.529710e-14	49
2879442	1.854161e-11	47
2879443	4.529710e-14	49
2879446	1.000000e+00	0
2879447	1.000000e+00	0
2879448	1.000000e+00	0
2879449	1.000000e+00	2
2879450	4.510745e-05	39
2879451	1.611182e-01	29
2879452	1.000000e+00	1
2879453	1.000000e+00	0
2879454	1.000000e+00	5
2879455	1.000000e+00	0
2879425	1.000000e+00	0
2879427	1.000000e+00	6
2879426	9.999549e-01	12
2879429	1.000000e+00	0
2879428	1.000000e+00	0
2879431	1.000000e+00	0
2879430	1.000000e+00	0
2879433	4.681115e-04	37
2879432	9.998471e-01	13
2879435	4.529710e-14	49
2879434	1.000000e+00	0
2879437	4.529710e-14	49
2879436	4.529710e-14	49
2879439	8.881784e-16	50
2879438	8.881784e-16	50
2879295	1.000000e+00	0
2879292	1.000000e+00	1
2879291	9.835804e-01	18
2879290	1.000000e+00	0
2879289	8.881784e-16	50
2879288	1.000000e+00	3
2879287	1.000000e+00	7
2879286	1.000000e+00	0
2879285	1.000000e+00	0
2879284	1.000000e+00	2
2879283	3.359055e-01	27
2879281	1.000000e+00	0
2879280	1.000000e+00	1
2879278	1.013194e-01	30
2879276	1.529320e-04	38
2879277	1.000000e+00	0
2879274	3.245432e-02	32
2879275	1.000000e+00	0
2879272	1.000000e+00	5
2879273	1.000000e+00	0
2879270	1.000000e+00	0
2879271	9.999549e-01	12
2879268	9.999972e-01	10
2879269	9.966998e-01	16
2879266	1.000000e+00	7
2879267	9.999994e-01	9
2879264	4.529710e-14	49
2879265	1.133316e-12	48
2879261	2.104926e-09	45
2879260	8.881784e-16	50
2879257	1.000000e+00	0
2879256	1.000000e+00	4
2879253	1.000000e+00	2
2879252	1.000000e+00	0
2879255	9.966998e-01	16
2879254	2.399438e-01	28
2879249	1.000000e+00	0
2879248	1.000000e+00	7
2879251	1.000000e+00	1
2879250	1.000000e+00	0
2879244	2.807050e-06	41
2879245	1.000000e+00	0
2879246	1.000000e+00	1
2879247	1.000000e+00	7
2879240	1.000000e+00	0
2879241	1.000000e+00	3
2879242	1.000000e+00	3
2879243	1.000000e+00	5
2879236	1.000000e+00	0
2879237	9.999549e-01	12
2879238	4.529710e-14	49
2879239	9.999881e-01	11
2879232	1.000000e+00	0
2879233	1.000000e+00	0
2879234	8.986806e-01	21
2879235	8.881784e-16	50
2879355	7.600562e-01	23
2879354	1.301086e-03	36
2879353	1.000000e+00	3
2879352	1.000000e+00	2
2879359	1.000000e+00	7
2879358	1.000000e+00	0
2879357	1.000000e+00	1
2879356	1.000000e+00	1
2879347	9.995319e-01	14
2879346	9.999549e-01	12
2879345	1.000000e+00	6
2879344	1.000000e+00	0
2879351	1.000000e+00	0
2879349	1.133316e-12	48
2879348	1.641957e-02	33
2879338	1.000000e+00	0
2879339	1.000000e+00	0
2879336	1.000000e+00	4
2879337	1.621870e-08	44
2879342	4.529710e-14	49
2879343	8.881784e-16	50
2879340	1.000000e+00	1
2879341	1.000000e+00	4
2879330	1.013194e-01	30
2879331	1.000000e+00	6
2879329	1.000000e+00	2
2879334	1.000000e+00	1
2879335	1.000000e+00	0
2879333	1.611182e-01	29
2879321	1.000000e+00	2
2879320	1.000000e+00	0
2879323	8.881784e-16	50
2879322	1.000000e+00	0
2879325	1.000000e+00	0
2879324	1.000000e+00	1
2879313	1.000000e+00	0
2879312	1.000000e+00	2
2879315	1.000000e+00	0
2879314	1.000000e+00	0
2879317	8.881784e-16	50
2879316	1.000000e+00	1
2879319	1.000000e+00	0
2879318	1.000000e+00	2
2879304	1.000000e+00	1
2879305	1.000000e+00	7
2879306	2.399438e-01	28
2879308	1.854161e-11	47
2879309	8.881784e-16	50
2879310	1.000000e+00	1
2879311	9.999549e-01	12
2879296	1.000000e+00	3
2879297	9.999549e-01	12
2879298	8.881784e-16	50
2879299	8.881784e-16	50
2879300	4.529710e-14	49
2879301	1.000000e+00	0
2879302	1.000000e+00	1
2879303	4.529710e-14	49
2879141	1.000000e+00	0
2879140	1.611182e-01	29
2879143	5.817779e-07	42
2879142	9.999549e-01	12
2879137	1.000000e+00	1
2879136	1.000000e+00	0
2879139	1.000000e+00	0
2879138	1.000000e+00	0
2879149	1.133316e-12	48
2879148	1.000000e+00	7
2879151	1.000000e+00	1
2879150	1.000000e+00	1
2879145	8.881784e-16	50
2879147	1.611182e-01	29
2879146	1.000000e+00	0
2879156	1.000000e+00	0
2879157	1.000000e+00	0
2879159	1.000000e+00	2
2879152	1.000000e+00	1
2879153	1.000000e+00	2
2879154	1.000000e+00	3
2879155	1.000000e+00	0
2879164	1.000000e+00	2
2879165	1.000000e+00	5
2879166	1.000000e+00	0
2879167	8.881784e-16	50
2879160	1.000000e+00	1
2879161	1.133316e-12	48
2879162	8.881784e-16	50
2879163	8.881784e-16	50
2879111	1.000000e+00	0
2879110	1.000000e+00	1
2879109	1.854161e-11	47
2879108	2.807050e-06	41
2879107	9.923267e-01	17
2879105	4.529710e-14	49
2879104	1.000000e+00	3
2879119	1.000000e+00	0
2879118	2.230891e-10	46
2879117	9.995319e-01	14
2879116	1.000000e+00	4
2879115	1.000000e+00	0
2879114	4.529710e-14	49
2879113	1.000000e+00	7
2879112	1.000000e+00	0
2879126	1.000000e+00	0
2879127	1.000000e+00	0
2879124	1.000000e+00	3
2879125	9.998471e-01	13
2879122	1.000000e+00	0
2879123	1.000000e+00	2
2879120	1.000000e+00	0
2879121	1.000000e+00	2
2879134	1.000000e+00	4
2879135	1.000000e+00	2
2879132	9.998471e-01	13
2879133	1.000000e+00	2
2879130	1.000000e+00	1
2879131	1.000000e+00	6
2879128	3.359055e-01	27
2879201	8.881784e-16	50
2879200	8.881784e-16	50
2879203	9.405398e-01	20
2879202	1.000000e+00	2
2879205	1.000000e+00	1
2879204	8.881784e-16	50
2879207	9.986989e-01	15
2879206	1.000000e+00	1
2879209	1.000000e+00	0
2879208	1.000000e+00	0
2879211	1.000000e+00	0
2879210	1.000000e+00	0
2879213	1.000000e+00	4
2879212	9.923267e-01	17
2879215	1.000000e+00	0
2879214	1.000000e+00	1
2879216	1.000000e+00	0
2879217	4.529710e-14	49
2879218	1.000000e+00	0
2879219	1.000000e+00	0
2879220	1.000000e+00	0
2879221	1.000000e+00	0
2879222	1.000000e+00	1
2879223	1.000000e+00	1
2879224	1.000000e+00	3
2879225	1.000000e+00	1
2879226	1.000000e+00	5
2879227	1.000000e+00	0
2879228	1.000000e+00	0
2879229	1.000000e+00	7
2879230	1.000000e+00	0
2879231	9.999549e-01	12
2879168	8.881784e-16	50
2879173	8.881784e-16	50
2879179	1.000000e+00	0
2879178	1.000000e+00	2
2879177	9.999972e-01	10
2879176	1.000000e+00	3
2879182	1.000000e+00	3
2879181	1.000000e+00	7
2879180	1.000000e+00	1
2879186	1.000000e+00	0
2879187	1.000000e+00	0
2879184	1.000000e+00	0
2879185	1.000000e+00	0
2879190	1.000000e+00	0
2879191	8.986806e-01	21
2879188	1.000000e+00	4
2879189	2.230891e-10	46
2879194	1.000000e+00	0
2879195	1.000000e+00	1
2879192	8.881784e-16	50
2879193	1.000000e+00	1
2879198	1.000000e+00	0
2879199	1.000000e+00	0
2879196	9.999994e-01	9
2879197	1.000000e+00	0
2879020	1.000000e+00	0
2879021	1.000000e+00	0
2879022	1.000000e+00	3
2879023	2.104926e-09	45
2879016	8.881784e-16	50
2879017	1.000000e+00	0
2879018	1.000000e+00	1
2879012	1.000000e+00	0
2879013	1.000000e+00	3
2879015	8.881784e-16	50
2879008	1.000000e+00	5
2879009	1.000000e+00	0
2879010	2.104926e-09	45
2879011	1.000000e+00	4
2879037	1.000000e+00	0
2879036	1.000000e+00	0
2879039	8.881784e-16	50
2879038	1.000000e+00	1
2879033	1.000000e+00	1
2879032	9.923267e-01	17
2879035	4.438624e-01	26
2879029	1.000000e+00	0
2879028	1.000000e+00	2
2879025	9.999994e-01	9
2879024	1.000000e+00	0
2879026	1.000000e+00	4
2878990	1.000000e+00	2
2878988	8.881784e-16	50
2878989	1.000000e+00	2
2878986	1.000000e+00	1
2878987	1.000000e+00	2
2878985	2.104926e-09	45
2878982	1.000000e+00	1
2878983	1.000000e+00	1
2878980	1.000000e+00	0
2878978	1.000000e+00	0
2878979	1.000000e+00	0
2878976	8.986806e-01	21
2878977	1.000000e+00	0
2879007	6.640945e-01	24
2879006	2.399438e-01	28
2879005	1.621870e-08	44
2879004	9.923267e-01	17
2879003	1.133316e-12	48
2879002	1.000000e+00	0
2879001	1.000000e+00	1
2879000	1.000000e+00	5
2878999	1.000000e+00	0
2878998	1.854161e-11	47
2878997	1.000000e+00	0
2878996	8.881784e-16	50
2878995	1.013194e-01	30
2878994	1.000000e+00	0
2878993	1.000000e+00	1
2878992	1.000000e+00	0
2879081	1.049339e-07	43
2879082	1.000000e+00	0
2879083	1.193067e-05	40
2879084	1.000000e+00	0
2879085	1.000000e+00	4
2879086	8.388818e-01	22
2879072	1.611182e-01	29
2879073	1.000000e+00	4
2879074	1.000000e+00	2
2879075	1.000000e+00	1
2879076	1.000000e+00	3
2879077	8.881784e-16	50
2879078	1.000000e+00	7
2879079	9.999972e-01	10
2879097	1.000000e+00	1
2879096	9.999881e-01	11
2879099	1.000000e+00	0
2879098	1.000000e+00	0
2879101	1.000000e+00	4
2879100	1.000000e+00	0
2879103	8.881784e-16	50
2879102	1.000000e+00	0
2879089	4.510745e-05	39
2879088	8.881784e-16	50
2879090	4.529710e-14	49
2879093	9.675457e-01	19
2879092	2.104926e-09	45
2879095	1.000000e+00	0
2879094	1.000000e+00	0
2879050	1.621870e-08	44
2879051	1.000000e+00	1
2879048	1.000000e+00	0
2879049	1.000000e+00	7
2879054	1.000000e+00	1
2879055	1.000000e+00	1
2879052	9.966998e-01	16
2879053	1.000000e+00	0
2879042	1.000000e+00	2
2879043	9.986989e-01	15
2879040	1.000000e+00	0
2879041	1.000000e+00	0
2879046	1.000000e+00	0
2879047	1.000000e+00	0
2879044	1.000000e+00	0
2879045	1.000000e+00	0
2879067	1.000000e+00	0
2879066	1.000000e+00	3
2879065	1.000000e+00	2
2879064	1.000000e+00	5
2879071	9.999549e-01	12
2879070	1.000000e+00	0
2879068	1.000000e+00	0
2879059	1.000000e+00	3
2879058	1.000000e+00	1
2879057	1.000000e+00	0
2879056	1.000000e+00	0
2879063	1.000000e+00	0
2879062	1.000000e+00	0
2879061	1.000000e+00	3
2879060	9.999549e-01	12
2878865	1.000000e+00	2
2878866	1.000000e+00	0
2878867	1.000000e+00	0
2878869	1.000000e+00	0
2878870	9.999549e-01	12
2878871	1.000000e+00	7
2878873	1.000000e+00	0
2878874	8.881784e-16	50
2878876	8.881784e-16	50
2878878	8.881784e-16	50
2878849	1.000000e+00	0
2878848	1.000000e+00	4
2878851	1.000000e+00	1
2878850	1.000000e+00	0
2878853	1.000000e+00	0
2878852	1.000000e+00	0
2878855	1.000000e+00	0
2878854	1.000000e+00	0
2878857	9.999549e-01	12
2878856	1.000000e+00	0
2878858	1.000000e+00	0
2878861	9.999881e-01	11
2878860	9.999881e-01	11
2878863	4.529710e-14	49
2878862	3.300224e-03	35
2878898	1.000000e+00	1
2878899	1.000000e+00	2
2878896	1.000000e+00	0
2878897	1.000000e+00	6
2878902	1.000000e+00	0
2878903	9.995319e-01	14
2878900	1.000000e+00	0
2878901	1.000000e+00	6
2878906	9.999549e-01	12
2878907	1.000000e+00	2
2878904	4.529710e-14	49
2878905	3.300224e-03	35
2878911	1.854161e-11	47
2878908	1.000000e+00	4
2878909	1.000000e+00	3
2878883	1.000000e+00	4
2878882	8.881784e-16	50
2878881	8.881784e-16	50
2878880	1.000000e+00	1
2878887	1.000000e+00	4
2878886	1.000000e+00	1
2878885	1.000000e+00	0
2878884	1.000000e+00	0
2878891	8.881784e-16	50
2878890	8.881784e-16	50
2878889	8.881784e-16	50
2878888	1.000000e+00	5
2878895	1.000000e+00	2
2878894	1.000000e+00	0
2878893	1.000000e+00	0
2878892	8.881784e-16	50
2878932	1.000000e+00	1
2878933	1.000000e+00	0
2878934	1.000000e+00	7
2878935	7.673339e-03	34
2878928	9.999972e-01	10
2878929	9.995319e-01	14
2878930	9.999994e-01	9
2878931	1.000000e+00	0
2878940	1.000000e+00	4
2878941	1.000000e+00	0
2878942	8.388818e-01	22
2878943	1.000000e+00	0
2878936	2.230891e-10	46
2878937	5.561376e-01	25
2878938	3.300224e-03	35
2878939	1.000000e+00	0
2878917	8.881784e-16	50
2878916	5.946023e-02	31
2878919	1.611182e-01	29
2878913	1.000000e+00	0
2878912	8.881784e-16	50
2878915	1.000000e+00	3
2878914	1.000000e+00	0
2878925	1.000000e+00	0
2878927	1.000000e+00	2
2878926	1.000000e+00	0
2878921	1.000000e+00	0
2878920	1.641957e-02	33
2878923	1.000000e+00	1
2878922	2.807050e-06	41
2878967	8.881784e-16	50
2878964	8.881784e-16	50
2878965	1.000000e+00	5
2878962	1.000000e+00	1
2878963	7.600562e-01	23
2878960	1.000000e+00	0
2878961	1.000000e+00	7
2878974	8.881784e-16	50
2878975	9.675457e-01	19
2878972	1.000000e+00	0
2878973	1.611182e-01	29
2878970	1.000000e+00	0
2878971	1.000000e+00	0
2878968	1.000000e+00	0
2878969	9.999994e-01	9
2878951	8.881784e-16	50
2878950	9.999549e-01	12
2878949	8.881784e-16	50
2878948	1.854161e-11	47
2878947	9.999999e-01	8
2878946	1.000000e+00	7
2878945	1.000000e+00	4
2878944	1.000000e+00	0
2878959	1.000000e+00	6
2878958	1.000000e+00	0
2878957	1.000000e+00	1
2878956	1.000000e+00	0
2878955	6.640945e-01	24
2878954	1.000000e+00	0
2878953	5.946023e-02	31
2878952	4.529710e-14	49
2878744	1.000000e+00	0
2878747	9.998471e-01	13
2878746	1.000000e+00	2
2878749	1.000000e+00	1
2878748	1.000000e+00	6
2878751	1.000000e+00	0
2878750	1.000000e+00	2
2878737	8.881784e-16	50
2878741	9.986989e-01	15
2878740	8.986806e-01	21
2878743	2.230891e-10	46
2878742	5.561376e-01	25
2878728	1.529320e-04	38
2878729	1.000000e+00	3
2878730	1.000000e+00	0
2878731	1.000000e+00	2
2878732	1.000000e+00	0
2878733	9.675457e-01	19
2878734	1.000000e+00	0
2878735	1.000000e+00	0
2878720	1.000000e+00	0
2878721	1.000000e+00	0
2878722	1.000000e+00	0
2878723	1.000000e+00	0
2878724	9.999994e-01	9
2878725	8.881784e-16	50
2878726	1.000000e+00	0
2878727	1.000000e+00	0
2878779	8.881784e-16	50
2878778	1.000000e+00	0
2878777	8.881784e-16	50
2878776	8.881784e-16	50
2878783	8.881784e-16	50
2878782	8.881784e-16	50
2878781	8.881784e-16	50
2878780	1.000000e+00	0
2878771	1.000000e+00	5
2878770	9.835804e-01	18
2878768	9.835804e-01	18
2878775	8.881784e-16	50
2878774	1.621870e-08	44
2878773	8.881784e-16	50
2878772	4.510745e-05	39
2878762	1.049339e-07	43
2878763	8.881784e-16	50
2878760	9.999881e-01	11
2878761	1.000000e+00	3
2878766	1.000000e+00	1
2878767	1.000000e+00	3
2878764	1.000000e+00	2
2878765	1.000000e+00	1
2878755	1.000000e+00	0
2878752	1.000000e+00	4
2878753	1.049339e-07	43
2878758	1.000000e+00	1
2878759	1.000000e+00	7
2878756	9.999999e-01	8
2878757	1.000000e+00	1
2878813	1.000000e+00	0
2878812	9.675457e-01	19
2878815	1.621870e-08	44
2878814	1.000000e+00	4
2878809	9.999994e-01	9
2878811	1.611182e-01	29
2878810	1.000000e+00	4
2878796	1.000000e+00	0
2878797	1.000000e+00	0
2878798	1.000000e+00	2
2878792	1.000000e+00	3
2878793	4.681115e-04	37
2878794	1.000000e+00	6
2878795	1.000000e+00	0
2878788	1.000000e+00	0
2878789	1.000000e+00	0
2878790	1.000000e+00	2
2878791	1.000000e+00	1
2878784	1.000000e+00	1
2878785	1.000000e+00	0
2878786	1.000000e+00	5
2878787	1.000000e+00	0
2878847	1.000000e+00	4
2878846	1.000000e+00	2
2878845	1.000000e+00	0
2878844	1.000000e+00	0
2878843	1.000000e+00	0
2878842	1.000000e+00	0
2878840	9.835804e-01	18
2878839	1.000000e+00	0
2878838	1.000000e+00	6
2878837	1.000000e+00	0
2878836	1.000000e+00	1
2878835	4.438624e-01	26
2878834	1.000000e+00	3
2878833	1.000000e+00	0
2878832	1.000000e+00	0
2878830	9.999999e-01	8
2878831	1.000000e+00	1
2878828	9.999972e-01	10
2878829	1.000000e+00	0
2878826	1.000000e+00	1
2878827	1.000000e+00	0
2878824	9.986989e-01	15
2878825	3.245432e-02	32
2878822	9.999549e-01	12
2878823	1.000000e+00	0
2878820	1.000000e+00	0
2878821	1.000000e+00	1
2878818	2.399438e-01	28
2878819	1.000000e+00	0
2878816	2.807050e-06	41
2878595	1.000000e+00	0
2878594	1.000000e+00	0
2878593	1.000000e+00	1
2878592	7.673339e-03	34
2878599	1.000000e+00	0
2878598	4.529710e-14	49
2878597	2.104926e-09	45
2878596	1.000000e+00	0
2878603	9.999999e-01	8
2878602	1.000000e+00	0
2878601	1.000000e+00	3
2878600	1.000000e+00	1
2878607	1.000000e+00	0
2878606	1.000000e+00	6
2878605	7.673339e-03	34
2878604	1.000000e+00	0
2878610	9.986989e-01	15
2878611	1.000000e+00	0
2878608	9.999999e-01	8
2878609	1.000000e+00	0
2878615	1.000000e+00	0
2878612	5.561376e-01	25
2878613	9.999994e-01	9
2878618	1.000000e+00	0
2878619	1.000000e+00	0
2878616	1.000000e+00	0
2878617	1.000000e+00	1
2878622	9.999549e-01	12
2878623	1.000000e+00	5
2878620	1.000000e+00	0
2878621	3.245432e-02	32
2878625	1.000000e+00	0
2878624	1.000000e+00	0
2878627	1.000000e+00	0
2878626	1.000000e+00	0
2878629	1.000000e+00	0
2878628	1.000000e+00	0
2878631	9.999972e-01	10
2878633	1.000000e+00	1
2878632	1.000000e+00	0
2878635	5.561376e-01	25
2878634	1.000000e+00	0
2878637	1.611182e-01	29
2878636	8.986806e-01	21
2878639	1.000000e+00	3
2878640	3.300224e-03	35
2878641	1.000000e+00	0
2878642	9.999549e-01	12
2878643	2.399438e-01	28
2878644	1.000000e+00	1
2878645	1.000000e+00	1
2878646	8.881784e-16	50
2878647	1.000000e+00	0
2878648	1.000000e+00	1
2878649	1.000000e+00	0
2878650	4.529710e-14	49
2878651	1.000000e+00	3
2878652	1.000000e+00	1
2878653	9.998471e-01	13
2878654	1.000000e+00	0
2878655	1.000000e+00	0
2878663	9.998471e-01	13
2878662	1.641957e-02	33
2878661	8.881784e-16	50
2878660	1.000000e+00	6
2878658	1.133316e-12	48
2878657	9.966998e-01	16
2878671	1.000000e+00	0
2878670	1.000000e+00	0
2878669	1.000000e+00	0
2878668	9.999999e-01	8
2878667	2.230891e-10	46
2878666	9.999999e-01	8
2878665	1.000000e+00	1
2878664	9.966998e-01	16
2878678	1.000000e+00	0
2878679	1.000000e+00	3
2878676	1.000000e+00	5
2878677	1.000000e+00	0
2878672	1.000000e+00	0
2878673	1.000000e+00	1
2878686	9.999881e-01	11
2878687	8.881784e-16	50
2878684	9.999994e-01	9
2878685	9.999549e-01	12
2878682	1.000000e+00	0
2878683	1.854161e-11	47
2878680	1.000000e+00	0
2878681	1.000000e+00	1
2878693	8.881784e-16	50
2878692	8.388818e-01	22
2878695	1.000000e+00	0
2878694	9.999881e-01	11
2878689	1.000000e+00	6
2878688	5.561376e-01	25
2878691	4.681115e-04	37
2878690	9.998471e-01	13
2878701	8.881784e-16	50
2878700	2.807050e-06	41
2878703	1.013194e-01	30
2878702	8.881784e-16	50
2878697	1.000000e+00	0
2878696	1.000000e+00	3
2878699	1.000000e+00	0
2878698	1.000000e+00	3
2878708	8.881784e-16	50
2878709	9.966998e-01	16
2878710	8.881784e-16	50
2878711	1.000000e+00	2
2878704	1.049339e-07	43
2878706	8.881784e-16	50
2878707	4.529710e-14	49
2878716	1.000000e+00	0
2878717	1.000000e+00	0
2878718	1.000000e+00	0
2878719	9.835804e-01	18
2878712	1.000000e+00	4
2878713	1.049339e-07	43
2878714	9.999881e-01	11
2878715	1.000000e+00	1
2878474	1.000000e+00	1
2878475	1.000000e+00	1
2878472	1.000000e+00	5
2878473	1.000000e+00	0
2878478	8.881784e-16	50
2878479	1.000000e+00	0
2878476	8.881784e-16	50
2878477	4.529710e-14	49
2878466	1.000000e+00	0
2878467	1.000000e+00	4
2878464	1.000000e+00	3
2878465	1.000000e+00	0
2878470	1.000000e+00	3
2878471	1.000000e+00	1
2878468	9.999999e-01	8
2878469	1.000000e+00	0
2878491	1.000000e+00	0
2878490	1.193067e-05	40
2878489	1.000000e+00	1
2878488	1.000000e+00	2
2878495	1.000000e+00	0
2878494	1.000000e+00	0
2878493	1.000000e+00	0
2878492	1.000000e+00	3
2878483	1.529320e-04	38
2878482	1.000000e+00	0
2878481	1.000000e+00	1
2878480	1.000000e+00	1
2878487	8.881784e-16	50
2878486	3.300224e-03	35
2878485	1.000000e+00	4
2878484	1.000000e+00	0
2878504	1.000000e+00	0
2878505	1.000000e+00	1
2878506	1.000000e+00	0
2878507	9.999972e-01	10
2878508	1.000000e+00	0
2878509	9.999999e-01	8
2878510	9.986989e-01	15
2878511	2.399438e-01	28
2878496	9.999881e-01	11
2878497	1.000000e+00	0
2878498	1.000000e+00	1
2878499	9.999999e-01	8
2878500	1.000000e+00	0
2878501	1.000000e+00	0
2878502	1.000000e+00	0
2878503	9.986989e-01	15
2878521	1.000000e+00	0
2878520	1.000000e+00	0
2878523	1.000000e+00	3
2878522	1.000000e+00	1
2878525	1.000000e+00	1
2878524	9.999549e-01	12
2878527	9.998471e-01	13
2878513	1.000000e+00	4
2878512	1.000000e+00	3
2878515	1.000000e+00	0
2878514	1.000000e+00	0
2878517	1.000000e+00	0
2878516	1.000000e+00	5
2878519	9.999999e-01	8
2878518	1.133316e-12	48
2878542	1.301086e-03	36
2878543	1.000000e+00	0
2878540	8.881784e-16	50
2878541	4.438624e-01	26
2878538	1.000000e+00	1
2878539	4.529710e-14	49
2878536	1.000000e+00	1
2878537	1.621870e-08	44
2878534	1.000000e+00	0
2878535	8.881784e-16	50
2878532	1.000000e+00	0
2878533	1.000000e+00	0
2878530	1.000000e+00	0
2878531	1.000000e+00	1
2878528	8.881784e-16	50
2878529	8.881784e-16	50
2878559	1.000000e+00	1
2878558	1.000000e+00	2
2878557	9.999999e-01	8
2878556	1.000000e+00	0
2878555	1.000000e+00	0
2878554	8.881784e-16	50
2878553	9.999999e-01	8
2878552	1.000000e+00	7
2878551	9.405398e-01	20
2878550	1.000000e+00	0
2878549	1.000000e+00	0
2878547	5.946023e-02	31
2878546	1.000000e+00	1
2878545	1.000000e+00	0
2878544	8.881784e-16	50
2878572	9.995319e-01	14
2878573	1.133316e-12	48
2878574	1.000000e+00	0
2878575	1.000000e+00	1
2878569	1.000000e+00	0
2878570	5.946023e-02	31
2878571	8.881784e-16	50
2878560	1.000000e+00	0
2878561	1.000000e+00	5
2878562	2.807050e-06	41
2878563	9.998471e-01	13
2878589	8.881784e-16	50
2878588	8.881784e-16	50
2878591	1.000000e+00	3
2878590	8.881784e-16	50
2878585	5.817779e-07	42
2878581	1.000000e+00	0
2878580	1.000000e+00	0
2878583	8.881784e-16	50
2878582	1.000000e+00	6
2878577	1.000000e+00	7
2878576	8.881784e-16	50
2878579	3.245432e-02	32
2878578	5.561376e-01	25
2880082	1.000000e+00	0
2880083	1.000000e+00	0
2880080	1.000000e+00	1
2880081	9.999881e-01	11
2880087	8.881784e-16	50
2880084	1.000000e+00	0
2880085	1.000000e+00	3
2880090	1.000000e+00	0
2880091	8.881784e-16	50
2880088	8.881784e-16	50
2880094	1.000000e+00	0
2880095	1.000000e+00	0
2880093	1.000000e+00	1
2880067	1.000000e+00	0
2880066	1.000000e+00	0
2880065	1.000000e+00	0
2880064	1.000000e+00	0
2880071	9.995319e-01	14
2880070	5.817779e-07	42
2880069	1.000000e+00	0
2880068	1.000000e+00	1
2880075	2.807050e-06	41
2880074	1.301086e-03	36
2880073	4.529710e-14	49
2880072	1.000000e+00	3
2880079	1.000000e+00	1
2880078	9.675457e-01	19
2880077	9.999549e-01	12
2880076	4.438624e-01	26
2880112	1.000000e+00	2
2880113	1.000000e+00	1
2880114	8.881784e-16	50
2880115	1.133316e-12	48
2880116	1.000000e+00	0
2880117	1.000000e+00	0
2880118	1.000000e+00	4
2880119	1.621870e-08	44
2880120	2.104926e-09	45
2880121	1.000000e+00	7
2880122	4.438624e-01	26
2880123	1.000000e+00	5
2880124	1.000000e+00	0
2880125	1.000000e+00	0
2880126	1.000000e+00	1
2880127	1.000000e+00	0
2880097	1.000000e+00	0
2880096	9.999999e-01	8
2880099	4.510745e-05	39
2880098	1.000000e+00	2
2880101	1.000000e+00	1
2880100	3.245432e-02	32
2880105	1.000000e+00	0
2880107	1.000000e+00	0
2880106	1.000000e+00	0
2880109	1.000000e+00	0
2880108	1.000000e+00	0
2880111	1.000000e+00	3
2880110	1.000000e+00	1
2880023	6.640945e-01	24
2880020	1.000000e+00	1
2880021	1.000000e+00	0
2880018	9.999999e-01	8
2880019	9.999994e-01	9
2880016	7.673339e-03	34
2880017	7.600562e-01	23
2880031	1.000000e+00	7
2880029	9.999999e-01	8
2880026	1.641957e-02	33
2880024	1.000000e+00	3
2880025	1.000000e+00	5
2880007	4.510745e-05	39
2880006	4.510745e-05	39
2880004	1.000000e+00	7
2880003	8.388818e-01	22
2880002	1.000000e+00	0
2880000	8.881784e-16	50
2880015	1.000000e+00	0
2880014	1.529320e-04	38
2880013	1.000000e+00	0
2880012	1.000000e+00	0
2880011	9.999999e-01	8
2880010	1.000000e+00	4
2880009	1.000000e+00	0
2880008	1.133316e-12	48
2880052	1.000000e+00	0
2880053	4.529710e-14	49
2880054	1.000000e+00	0
2880055	6.640945e-01	24
2880048	1.000000e+00	0
2880049	1.000000e+00	0
2880050	1.000000e+00	0
2880051	1.000000e+00	1
2880060	1.000000e+00	6
2880062	1.000000e+00	1
2880063	1.000000e+00	0
2880056	8.881784e-16	50
2880057	1.000000e+00	2
2880058	1.000000e+00	0
2880059	4.529710e-14	49
2880037	1.000000e+00	0
2880036	4.529710e-14	49
2880038	1.000000e+00	0
2880032	8.881784e-16	50
2880035	8.881784e-16	50
2880034	8.881784e-16	50
2880045	1.000000e+00	0
2880044	1.000000e+00	3
2880047	1.000000e+00	0
2880046	1.000000e+00	0
2880041	1.000000e+00	0
2880040	9.966998e-01	16
2880043	1.000000e+00	4
2880042	1.000000e+00	0
2880219	9.986989e-01	15
2880218	1.000000e+00	2
2880217	1.000000e+00	0
2880216	9.999881e-01	11
2880223	8.881784e-16	50
2880222	2.230891e-10	46
2880221	1.000000e+00	1
2880220	1.000000e+00	5
2880211	1.000000e+00	6
2880210	1.611182e-01	29
2880209	1.000000e+00	1
2880208	9.999881e-01	11
2880215	1.000000e+00	2
2880202	1.000000e+00	1
2880203	1.000000e+00	1
2880200	1.000000e+00	6
2880201	1.000000e+00	0
2880206	1.000000e+00	0
2880207	1.000000e+00	6
2880204	1.000000e+00	0
2880205	1.000000e+00	4
2880194	1.000000e+00	1
2880195	1.000000e+00	0
2880192	1.000000e+00	0
2880193	1.000000e+00	0
2880198	1.000000e+00	0
2880199	1.000000e+00	0
2880196	1.000000e+00	0
2880197	1.000000e+00	0
2880249	1.000000e+00	0
2880248	1.000000e+00	0
2880251	1.000000e+00	2
2880250	1.000000e+00	0
2880253	5.561376e-01	25
2880252	1.000000e+00	0
2880255	1.000000e+00	2
2880254	1.000000e+00	0
2880241	1.133316e-12	48
2880240	9.998471e-01	13
2880243	9.999972e-01	10
2880245	1.000000e+00	1
2880244	9.835804e-01	18
2880247	1.000000e+00	7
2880246	1.049339e-07	43
2880232	1.000000e+00	0
2880233	1.000000e+00	0
2880234	1.000000e+00	5
2880235	1.000000e+00	0
2880236	1.000000e+00	0
2880237	1.000000e+00	0
2880238	8.881784e-16	50
2880239	1.000000e+00	0
2880224	3.300224e-03	35
2880225	9.675457e-01	19
2880227	1.000000e+00	3
2880228	1.133316e-12	48
2880229	1.000000e+00	7
2880230	1.000000e+00	6
2880231	1.000000e+00	0
2880159	1.000000e+00	0
2880158	1.000000e+00	0
2880157	5.817779e-07	42
2880156	4.529710e-14	49
2880155	9.966998e-01	16
2880154	8.881784e-16	50
2880153	8.881784e-16	50
2880152	9.999972e-01	10
2880151	1.000000e+00	6
2880150	4.510745e-05	39
2880149	8.881784e-16	50
2880148	4.529710e-14	49
2880147	7.673339e-03	34
2880146	9.999994e-01	9
2880145	4.681115e-04	37
2880144	9.995319e-01	14
2880142	1.049339e-07	43
2880143	8.881784e-16	50
2880138	2.104926e-09	45
2880139	8.881784e-16	50
2880134	1.000000e+00	2
2880132	1.000000e+00	7
2880133	1.000000e+00	0
2880130	1.000000e+00	0
2880131	9.999549e-01	12
2880128	1.000000e+00	0
2880129	8.881784e-16	50
2880189	1.000000e+00	0
2880188	1.000000e+00	0
2880191	1.000000e+00	0
2880190	4.438624e-01	26
2880185	1.000000e+00	0
2880184	1.000000e+00	0
2880187	1.000000e+00	0
2880186	1.000000e+00	1
2880181	1.000000e+00	0
2880180	9.999999e-01	8
2880183	1.000000e+00	0
2880182	1.000000e+00	0
2880177	1.000000e+00	0
2880176	9.998471e-01	13
2880179	1.000000e+00	0
2880178	1.854161e-11	47
2880172	3.245432e-02	32
2880173	8.881784e-16	50
2880175	3.245432e-02	32
2880168	9.999549e-01	12
2880169	1.000000e+00	1
2880170	8.881784e-16	50
2880164	9.675457e-01	19
2880165	1.000000e+00	4
2880166	1.000000e+00	2
2880167	1.000000e+00	1
2880160	1.000000e+00	0
2880161	1.000000e+00	1
2880162	1.000000e+00	3
2880163	1.000000e+00	0
2880321	1.000000e+00	1
2880320	1.000000e+00	0
2880323	1.000000e+00	0
2880322	9.999549e-01	12
2880325	1.000000e+00	7
2880324	1.000000e+00	6
2880327	9.966998e-01	16
2880326	9.999972e-01	10
2880329	1.000000e+00	4
2880328	1.000000e+00	1
2880331	1.000000e+00	0
2880330	1.000000e+00	4
2880332	1.000000e+00	4
2880335	1.000000e+00	0
2880334	1.133316e-12	48
2880336	1.000000e+00	3
2880337	1.000000e+00	0
2880339	2.104926e-09	45
2880341	1.000000e+00	3
2880342	8.881784e-16	50
2880343	1.000000e+00	5
2880344	8.881784e-16	50
2880345	4.529710e-14	49
2880346	1.000000e+00	2
2880347	1.000000e+00	5
2880348	1.000000e+00	0
2880349	1.000000e+00	0
2880350	1.000000e+00	0
2880351	1.000000e+00	0
2880355	1.000000e+00	4
2880354	1.000000e+00	0
2880353	1.000000e+00	0
2880352	1.000000e+00	0
2880359	1.000000e+00	0
2880358	1.611182e-01	29
2880357	1.000000e+00	1
2880356	1.000000e+00	6
2880363	1.000000e+00	1
2880362	9.999999e-01	8
2880361	1.000000e+00	0
2880360	1.000000e+00	0
2880367	1.000000e+00	4
2880366	9.999999e-01	8
2880365	1.000000e+00	1
2880364	1.000000e+00	0
2880370	1.000000e+00	2
2880371	1.000000e+00	3
2880368	1.000000e+00	4
2880369	2.104926e-09	45
2880374	1.000000e+00	1
2880372	9.986989e-01	15
2880373	8.881784e-16	50
2880261	1.000000e+00	0
2880260	1.000000e+00	5
2880263	1.000000e+00	2
2880262	9.999999e-01	8
2880257	1.000000e+00	0
2880256	1.000000e+00	1
2880259	1.000000e+00	0
2880258	1.000000e+00	1
2880269	1.000000e+00	0
2880268	1.000000e+00	0
2880270	8.881784e-16	50
2880265	1.000000e+00	0
2880267	1.000000e+00	0
2880266	1.000000e+00	0
2880276	1.641957e-02	33
2880277	9.999972e-01	10
2880278	3.245432e-02	32
2880279	9.999994e-01	9
2880284	1.000000e+00	0
2880285	1.000000e+00	0
2880286	1.000000e+00	1
2880287	1.000000e+00	0
2880280	9.999972e-01	10
2880281	1.000000e+00	0
2880282	9.999999e-01	8
2880283	9.999549e-01	12
2880295	9.675457e-01	19
2880294	1.000000e+00	0
2880293	8.881784e-16	50
2880292	9.923267e-01	17
2880291	5.817779e-07	42
2880290	1.000000e+00	0
2880289	1.049339e-07	43
2880288	1.000000e+00	0
2880303	1.000000e+00	0
2880302	1.000000e+00	6
2880301	9.923267e-01	17
2880300	1.000000e+00	3
2880299	2.807050e-06	41
2880298	1.000000e+00	0
2880297	4.529710e-14	49
2880296	1.000000e+00	0
2880310	1.000000e+00	0
2880311	9.999994e-01	9
2880308	9.999994e-01	9
2880309	1.000000e+00	0
2880306	9.998471e-01	13
2880304	1.000000e+00	3
2880305	1.000000e+00	2
2880318	8.881784e-16	50
2880316	1.000000e+00	0
2880317	8.881784e-16	50
2880314	1.000000e+00	0
2880315	3.359055e-01	27
2880312	1.000000e+00	0
2880313	1.000000e+00	2
2880456	1.000000e+00	0
2880457	1.000000e+00	0
2880458	1.000000e+00	4
2880459	1.000000e+00	2
2880460	1.000000e+00	0
2880461	8.881784e-16	50
2880462	7.673339e-03	34
2880463	4.510745e-05	39
2880448	1.000000e+00	0
2880449	1.000000e+00	0
2880450	9.966998e-01	16
2880451	1.000000e+00	0
2880452	1.000000e+00	0
2880453	6.640945e-01	24
2880454	9.999972e-01	10
2880455	1.000000e+00	2
2880473	9.835804e-01	18
2880472	8.881784e-16	50
2880475	8.881784e-16	50
2880474	1.000000e+00	0
2880477	1.000000e+00	0
2880476	1.000000e+00	5
2880479	1.000000e+00	0
2880478	1.000000e+00	0
2880465	8.881784e-16	50
2880464	3.245432e-02	32
2880467	1.133316e-12	48
2880468	1.000000e+00	1
2880471	4.529710e-14	49
2880470	1.000000e+00	1
2880490	1.000000e+00	0
2880491	1.000000e+00	4
2880488	1.000000e+00	0
2880489	1.000000e+00	1
2880494	1.000000e+00	2
2880495	1.000000e+00	2
2880492	1.000000e+00	2
2880493	1.000000e+00	0
2880482	1.000000e+00	0
2880483	1.000000e+00	0
2880480	1.000000e+00	0
2880481	1.000000e+00	3
2880486	1.000000e+00	0
2880487	8.881784e-16	50
2880484	1.000000e+00	0
2880485	1.000000e+00	0
2880507	1.000000e+00	0
2880506	1.000000e+00	0
2880505	1.000000e+00	1
2880504	9.998471e-01	13
2880511	8.881784e-16	50
2880510	1.000000e+00	6
2880509	1.000000e+00	0
2880508	1.000000e+00	0
2880499	9.675457e-01	19
2880498	1.000000e+00	0
2880497	1.000000e+00	0
2880496	8.881784e-16	50
2880502	1.000000e+00	0
2880501	1.000000e+00	0
2880500	1.000000e+00	1
2880396	2.230891e-10	46
2880397	6.640945e-01	24
2880398	1.000000e+00	0
2880399	8.388818e-01	22
2880392	1.000000e+00	4
2880393	4.529710e-14	49
2880394	9.995319e-01	14
2880395	9.835804e-01	18
2880388	1.000000e+00	0
2880389	1.000000e+00	0
2880390	1.000000e+00	0
2880391	1.000000e+00	1
2880386	8.881784e-16	50
2880387	1.000000e+00	0
2880413	1.000000e+00	0
2880412	8.881784e-16	50
2880415	1.000000e+00	0
2880414	1.000000e+00	1
2880409	8.881784e-16	50
2880408	1.000000e+00	0
2880410	8.881784e-16	50
2880405	1.000000e+00	0
2880404	1.000000e+00	6
2880407	8.986806e-01	21
2880406	1.000000e+00	4
2880401	8.881784e-16	50
2880400	1.000000e+00	0
2880403	1.000000e+00	0
2880402	1.000000e+00	2
2880430	1.013194e-01	30
2880431	9.999881e-01	11
2880428	9.675457e-01	19
2880429	1.000000e+00	2
2880426	1.000000e+00	0
2880427	1.000000e+00	0
2880424	1.000000e+00	7
2880425	9.966998e-01	16
2880422	1.000000e+00	0
2880423	1.000000e+00	1
2880420	1.854161e-11	47
2880421	8.881784e-16	50
2880418	1.000000e+00	0
2880419	8.881784e-16	50
2880416	9.999972e-01	10
2880417	8.881784e-16	50
[truncated: 1,145 more rows]
