# Supplementary material for: Translational Selection Is Ubiquitous in Prokaryotes
Source: PLoS Genet. 2010 Jun 24;6(6):e1001004. doi: 10.1371/journal.pgen.1001004 (PMC2891978; doi:10.1371/journal.pgen.1001004)
Supplement: Dataset S1 — OCU/non-OCU gene calls in 461 Bacterial and Archaeal genomes, and summary tables of genome properties and OCU preferences for specific codons. (4.77 MB ZIP) [file pgen.1001004.s001.zip › Dataset_S1_Bacteria/Actinobacillus_pleuropneumoniae_L20.arff.ocuGenes]

GeneID	signTest_p	ocuProbWinCnt
4849897	1.000000e+00	2
4849898	4.529710e-14	49
4849899	1.000000e+00	1
4849900	8.881784e-16	50
4849901	9.999881e-01	11
4849902	1.000000e+00	7
4849903	1.000000e+00	7
4849888	1.854161e-11	47
4849889	1.000000e+00	0
4849890	7.600562e-01	23
4849892	1.000000e+00	4
4849893	1.000000e+00	0
4849894	1.000000e+00	4
4849895	1.000000e+00	0
4849913	1.621870e-08	44
4849912	1.000000e+00	1
4849915	8.881784e-16	50
4849914	1.000000e+00	1
4849916	1.529320e-04	38
4849919	1.611182e-01	29
4849918	9.675457e-01	19
4849905	1.000000e+00	0
4849904	1.000000e+00	4
4849907	9.999881e-01	11
4849906	8.881784e-16	50
4849909	3.300224e-03	35
4849908	1.000000e+00	0
4849911	1.000000e+00	0
4849910	1.000000e+00	1
4849866	1.000000e+00	0
4849867	1.000000e+00	0
4849864	1.000000e+00	0
4849865	1.000000e+00	1
4849870	7.600562e-01	23
4849871	1.000000e+00	1
4849868	8.881784e-16	50
4849869	9.835804e-01	18
4849858	1.000000e+00	0
4849859	1.000000e+00	0
4849856	8.881784e-16	50
4849862	1.049339e-07	43
4849863	8.881784e-16	50
4849860	1.000000e+00	3
4849861	1.000000e+00	6
4849883	1.000000e+00	0
4849882	1.000000e+00	1
4849881	9.999881e-01	11
4849880	9.999549e-01	12
4849887	9.923267e-01	17
4849886	9.999999e-01	8
4849885	9.999994e-01	9
4849884	1.000000e+00	0
4849875	1.000000e+00	2
4849874	1.013194e-01	30
4849873	9.999999e-01	8
4849872	1.854161e-11	47
4849879	1.000000e+00	7
4849878	1.000000e+00	4
4849877	8.388818e-01	22
4849876	9.999994e-01	9
4849836	9.999999e-01	8
4849838	1.000000e+00	2
4849839	1.133316e-12	48
4849832	1.000000e+00	3
4849833	1.000000e+00	7
4849834	1.000000e+00	3
4849835	1.000000e+00	1
4849828	5.561376e-01	25
4849829	1.641957e-02	33
4849830	1.000000e+00	0
4849831	9.986989e-01	15
4849824	9.999999e-01	8
4849825	1.301086e-03	36
4849826	9.998471e-01	13
4849827	1.000000e+00	0
4849853	1.000000e+00	4
4849852	1.000000e+00	2
4849855	9.999972e-01	10
4849854	9.923267e-01	17
4849849	8.881784e-16	50
4849848	1.000000e+00	0
4849851	1.000000e+00	5
4849850	9.835804e-01	18
4849845	1.000000e+00	2
4849847	1.000000e+00	2
4849846	1.000000e+00	0
4849841	4.681115e-04	37
4849840	1.013194e-01	30
4849842	4.529710e-14	49
4849806	5.946023e-02	31
4849807	9.998471e-01	13
4849804	1.000000e+00	1
4849805	1.000000e+00	1
4849802	1.000000e+00	3
4849803	1.611182e-01	29
4849800	3.245432e-02	32
4849801	1.000000e+00	2
4849798	8.881784e-16	50
4849799	1.000000e+00	0
4849796	3.300224e-03	35
4849797	9.998471e-01	13
4849794	1.000000e+00	5
4849795	1.133316e-12	48
4849793	1.133316e-12	48
4849823	9.999881e-01	11
4849822	1.000000e+00	2
4849821	9.999999e-01	8
4849820	9.999999e-01	8
4849819	9.999994e-01	9
4849818	1.000000e+00	0
4849817	1.000000e+00	0
4849816	9.835804e-01	18
4849815	9.999549e-01	12
4849814	3.359055e-01	27
4849813	4.510745e-05	39
4849812	1.000000e+00	1
4849811	1.000000e+00	1
4849810	1.000000e+00	1
4849809	1.000000e+00	3
4849808	1.049339e-07	43
4849761	1.013194e-01	30
4849760	4.510745e-05	39
4849763	5.946023e-02	31
4849762	1.000000e+00	0
4849765	1.000000e+00	5
4849764	8.881784e-16	50
4849767	8.388818e-01	22
4849766	1.000000e+00	3
4849769	1.000000e+00	3
4849768	1.000000e+00	2
4849771	1.000000e+00	2
4849770	1.000000e+00	0
4849773	1.000000e+00	6
4849772	1.000000e+00	4
4849775	1.000000e+00	0
4849774	1.621870e-08	44
4849776	1.000000e+00	1
4849777	1.000000e+00	6
4849778	1.000000e+00	2
4849779	1.000000e+00	0
4849780	1.000000e+00	4
4849781	8.881784e-16	50
4849782	1.000000e+00	1
4849784	1.000000e+00	2
4849785	1.000000e+00	6
4849786	1.000000e+00	1
4849787	1.000000e+00	4
4849788	1.000000e+00	5
4849789	1.000000e+00	1
4849790	8.881784e-16	50
4849791	1.000000e+00	2
4849731	4.529710e-14	49
4849730	1.000000e+00	0
4849729	9.995319e-01	14
4849728	9.999994e-01	9
4849735	1.000000e+00	0
4849734	1.000000e+00	7
4849733	1.000000e+00	0
4849732	1.133316e-12	48
4849739	1.000000e+00	5
4849738	8.881784e-16	50
4849737	5.561376e-01	25
4849736	1.000000e+00	2
4849743	9.405398e-01	20
4849742	1.000000e+00	2
4849741	1.000000e+00	0
4849746	8.881784e-16	50
4849747	9.998471e-01	13
4849744	1.000000e+00	3
4849745	1.000000e+00	4
4849750	1.000000e+00	7
4849751	1.000000e+00	3
4849748	9.966998e-01	16
4849749	1.000000e+00	5
4849754	1.000000e+00	7
4849755	1.000000e+00	5
4849752	1.641957e-02	33
4849753	1.000000e+00	0
4849758	1.000000e+00	3
4849759	8.881784e-16	50
4849756	8.881784e-16	50
4849757	7.600562e-01	23
4849701	1.000000e+00	1
4849700	1.000000e+00	1
4849703	9.675457e-01	19
4849702	1.000000e+00	2
4849697	9.999972e-01	10
4849696	1.000000e+00	0
4849699	9.999994e-01	9
4849698	1.000000e+00	0
4849709	8.986806e-01	21
4849708	8.881784e-16	50
4849710	9.986989e-01	15
4849705	8.881784e-16	50
4849704	9.999549e-01	12
4849707	2.230891e-10	46
4849706	1.000000e+00	0
4849716	8.881784e-16	50
4849717	1.000000e+00	1
4849718	1.000000e+00	1
4849719	1.000000e+00	1
4849712	1.000000e+00	0
4849713	1.000000e+00	0
4849714	9.998471e-01	13
4849724	8.881784e-16	50
4849725	2.230891e-10	46
4849727	9.675457e-01	19
4849720	9.995319e-01	14
4849721	5.561376e-01	25
4849722	8.881784e-16	50
4849723	8.881784e-16	50
4849671	1.000000e+00	0
4849670	9.986989e-01	15
4849668	1.000000e+00	3
4849667	1.000000e+00	2
4849666	1.000000e+00	0
4849665	2.104926e-09	45
4849664	8.881784e-16	50
4849679	1.000000e+00	0
4849678	1.000000e+00	0
4849677	9.966998e-01	16
4849676	1.000000e+00	1
4849675	9.405398e-01	20
4849674	1.000000e+00	0
4849673	1.000000e+00	4
4849672	4.529710e-14	49
4849686	9.998471e-01	13
4849687	1.854161e-11	47
4849684	1.000000e+00	6
4849685	1.854161e-11	47
4849682	1.000000e+00	2
4849683	1.000000e+00	3
4849680	1.133316e-12	48
4849681	8.881784e-16	50
4849695	1.000000e+00	0
4849692	9.999999e-01	8
4849693	9.999999e-01	8
4849690	1.000000e+00	1
4849691	8.881784e-16	50
4849688	4.529710e-14	49
4849689	1.000000e+00	2
4850171	1.000000e+00	2
4850170	1.000000e+00	1
4850169	6.640945e-01	24
4850168	1.000000e+00	0
4850175	1.000000e+00	1
4850174	1.000000e+00	3
4850173	1.000000e+00	0
4850172	1.000000e+00	1
4850163	9.999972e-01	10
4850162	3.359055e-01	27
4850161	1.000000e+00	4
4850160	1.133316e-12	48
4850167	4.529710e-14	49
4850166	1.000000e+00	5
4850165	1.000000e+00	0
4850164	1.000000e+00	0
4850154	1.000000e+00	7
4850155	1.000000e+00	6
4850152	4.681115e-04	37
4850158	1.000000e+00	3
4850159	2.104926e-09	45
4850156	2.104926e-09	45
4850157	1.000000e+00	0
4850146	1.000000e+00	0
4850147	1.000000e+00	0
4850144	4.681115e-04	37
4850145	1.000000e+00	3
4850150	1.000000e+00	2
4850148	8.881784e-16	50
4850149	1.000000e+00	1
4850137	1.000000e+00	0
4850136	4.438624e-01	26
4850139	1.000000e+00	1
4850138	1.000000e+00	0
4850141	1.000000e+00	0
4850143	1.000000e+00	1
4850142	9.999549e-01	12
4850129	1.000000e+00	1
4850131	9.999881e-01	11
4850130	1.000000e+00	0
4850133	1.000000e+00	0
4850132	1.000000e+00	4
4850135	8.881784e-16	50
4850134	4.510745e-05	39
4850120	8.881784e-16	50
4850121	9.675457e-01	19
4850122	1.000000e+00	0
4850123	9.986989e-01	15
4850124	1.000000e+00	2
4850125	1.013194e-01	30
4850126	1.000000e+00	0
4850112	8.881784e-16	50
4850113	1.000000e+00	1
4850114	1.000000e+00	2
4850115	8.881784e-16	50
4850116	1.621870e-08	44
4850117	1.000000e+00	1
4850118	4.438624e-01	26
4850119	1.193067e-05	40
4850111	1.000000e+00	0
4850110	1.000000e+00	2
4850109	8.881784e-16	50
4850108	8.881784e-16	50
4850107	1.000000e+00	7
4850106	1.000000e+00	2
4850105	1.000000e+00	4
4850104	1.000000e+00	0
4850103	1.000000e+00	3
4850102	1.000000e+00	0
4850101	1.000000e+00	0
4850100	1.000000e+00	0
4850099	1.000000e+00	1
4850098	9.998471e-01	13
4850097	9.405398e-01	20
4850096	1.000000e+00	0
4850094	1.000000e+00	5
4850095	1.000000e+00	0
4850092	1.000000e+00	0
4850093	9.998471e-01	13
4850090	8.881784e-16	50
4850091	1.000000e+00	0
4850088	1.000000e+00	0
4850089	1.000000e+00	0
4850086	1.000000e+00	0
4850087	1.193067e-05	40
4850084	1.000000e+00	0
4850085	1.000000e+00	0
4850082	7.600562e-01	23
4850083	1.000000e+00	4
4850080	8.881784e-16	50
4850081	1.000000e+00	2
4850077	1.621870e-08	44
4850076	1.000000e+00	1
4850079	1.000000e+00	6
4850078	2.104926e-09	45
4850073	1.133316e-12	48
4850072	8.881784e-16	50
4850075	9.995319e-01	14
4850074	1.000000e+00	0
4850069	1.000000e+00	0
4850068	1.000000e+00	0
4850071	1.000000e+00	3
4850065	9.999549e-01	12
4850064	1.000000e+00	5
4850067	1.000000e+00	2
4850066	1.013194e-01	30
4850060	9.835804e-01	18
4850061	1.000000e+00	0
4850062	8.881784e-16	50
4850063	9.999881e-01	11
4850057	8.881784e-16	50
4850058	9.999994e-01	9
4850059	1.000000e+00	5
4850052	1.000000e+00	0
4850053	9.999999e-01	8
4850054	1.854161e-11	47
4850055	1.000000e+00	0
4850048	9.835804e-01	18
4850049	2.230891e-10	46
4850050	1.000000e+00	4
4850051	1.000000e+00	5
4850034	6.640945e-01	24
4850035	9.999994e-01	9
4850032	1.000000e+00	4
4850033	8.881784e-16	50
4850039	9.986989e-01	15
4850036	1.000000e+00	0
4850037	1.000000e+00	1
4850042	2.399438e-01	28
4850043	1.193067e-05	40
4850040	1.000000e+00	0
4850041	1.000000e+00	5
4850046	8.881784e-16	50
4850044	1.000000e+00	0
4850045	8.881784e-16	50
4850019	5.817779e-07	42
4850018	1.000000e+00	4
4850017	1.000000e+00	0
4850016	1.000000e+00	0
4850023	1.000000e+00	0
4850022	1.000000e+00	0
4850021	1.000000e+00	2
4850020	1.000000e+00	5
4850027	5.561376e-01	25
4850026	4.529710e-14	49
4850025	4.529710e-14	49
4850024	9.966998e-01	16
4850031	9.999994e-01	9
4850030	1.301086e-03	36
4850029	9.999881e-01	11
4850028	4.529710e-14	49
4850000	9.998471e-01	13
4850001	8.881784e-16	50
4850002	1.000000e+00	7
4850003	9.999994e-01	9
4850004	9.999972e-01	10
4850008	1.000000e+00	0
4850009	1.000000e+00	0
4850010	1.529320e-04	38
4850011	7.600562e-01	23
4850012	4.681115e-04	37
4850013	1.000000e+00	2
4850014	1.000000e+00	4
4850015	9.986989e-01	15
4849984	5.561376e-01	25
4849987	9.998471e-01	13
4849986	8.881784e-16	50
4849988	1.000000e+00	2
4849991	9.966998e-01	16
4849990	8.388818e-01	22
4849993	1.854161e-11	47
4849992	9.995319e-01	14
4849995	8.388818e-01	22
4849997	1.000000e+00	1
4849996	1.000000e+00	2
4849999	3.300224e-03	35
4849998	1.000000e+00	1
4849974	9.966998e-01	16
4849975	1.000000e+00	1
4849972	9.966998e-01	16
4849973	1.000000e+00	4
4849970	2.230891e-10	46
4849971	1.000000e+00	0
4849969	1.000000e+00	5
4849982	8.388818e-01	22
4849983	3.300224e-03	35
4849980	5.946023e-02	31
4849981	9.999994e-01	9
4849978	1.000000e+00	0
4849979	1.000000e+00	4
4849976	9.999994e-01	9
4849977	1.000000e+00	3
4849959	8.881784e-16	50
4849958	9.999972e-01	10
4849957	1.000000e+00	1
4849955	1.000000e+00	0
4849954	1.000000e+00	0
4849953	8.881784e-16	50
4849952	1.000000e+00	0
4849967	1.000000e+00	1
4849966	1.000000e+00	4
4849965	1.013194e-01	30
4849964	1.000000e+00	1
4849963	8.881784e-16	50
4849962	1.000000e+00	0
4849960	1.000000e+00	5
4849940	1.000000e+00	4
4849941	1.529320e-04	38
4849942	9.986989e-01	15
4849943	1.000000e+00	3
4849936	8.881784e-16	50
4849937	1.000000e+00	6
4849938	8.881784e-16	50
4849939	2.399438e-01	28
4849948	1.000000e+00	5
4849949	1.000000e+00	1
4849951	9.986989e-01	15
4849945	1.000000e+00	0
4849946	1.000000e+00	0
4849947	1.000000e+00	0
4849925	1.000000e+00	6
4849924	1.000000e+00	1
4849927	4.438624e-01	26
4849926	1.000000e+00	3
4849921	1.000000e+00	0
4849920	9.995319e-01	14
4849922	9.999881e-01	11
4849933	1.000000e+00	1
4849932	9.999972e-01	10
4849935	9.999994e-01	9
4849934	8.881784e-16	50
4849929	8.881784e-16	50
4849928	2.807050e-06	41
4849931	8.388818e-01	22
4849930	9.999972e-01	10
4850382	4.438624e-01	26
4850383	1.000000e+00	0
4850380	1.000000e+00	7
4850381	2.399438e-01	28
4850378	1.000000e+00	4
4850379	1.000000e+00	2
4850376	1.049339e-07	43
4850377	5.946023e-02	31
4850374	9.923267e-01	17
4850375	1.000000e+00	0
4850372	1.000000e+00	0
4850373	1.000000e+00	1
4850370	9.999994e-01	9
4850371	1.000000e+00	2
4850368	1.000000e+00	0
4850369	8.881784e-16	50
4850399	1.000000e+00	0
4850398	1.000000e+00	0
4850397	2.399438e-01	28
4850396	9.923267e-01	17
4850395	1.000000e+00	0
4850393	1.000000e+00	1
4850392	8.881784e-16	50
4850391	1.000000e+00	7
4850390	2.807050e-06	41
4850389	9.999881e-01	11
4850388	1.000000e+00	0
4850387	1.000000e+00	0
4850386	1.000000e+00	2
4850385	1.000000e+00	2
4850384	1.000000e+00	0
4850412	1.000000e+00	3
4850413	8.881784e-16	50
4850414	4.529710e-14	49
4850415	9.998471e-01	13
4850408	1.000000e+00	1
4850409	9.998471e-01	13
4850410	1.000000e+00	0
4850411	9.999881e-01	11
4850404	1.013194e-01	30
4850405	1.000000e+00	4
4850406	9.999549e-01	12
4850407	9.999549e-01	12
4850400	1.000000e+00	4
4850401	8.881784e-16	50
4850402	8.881784e-16	50
4850403	1.000000e+00	4
4850429	9.999994e-01	9
4850431	5.561376e-01	25
4850430	1.000000e+00	5
4850425	1.000000e+00	1
4850424	8.881784e-16	50
4850427	1.133316e-12	48
4850426	1.000000e+00	0
4850421	9.999972e-01	10
4850420	1.000000e+00	0
4850423	1.000000e+00	0
4850422	1.000000e+00	0
4850417	9.999549e-01	12
4850416	1.000000e+00	0
4850419	8.881784e-16	50
4850418	1.000000e+00	7
4850314	9.999549e-01	12
4850312	1.000000e+00	3
4850313	9.835804e-01	18
4850318	1.000000e+00	6
4850319	1.000000e+00	0
4850316	1.000000e+00	1
4850317	1.000000e+00	7
4850306	8.881784e-16	50
4850307	8.881784e-16	50
4850304	1.000000e+00	1
4850305	1.000000e+00	1
4850310	1.000000e+00	5
4850311	1.000000e+00	3
4850308	5.561376e-01	25
4850309	1.000000e+00	7
4850331	1.000000e+00	0
4850330	7.673339e-03	34
4850329	7.673339e-03	34
4850328	1.611182e-01	29
4850335	5.946023e-02	31
4850334	1.000000e+00	0
4850332	1.133316e-12	48
4850323	1.133316e-12	48
4850322	9.999994e-01	9
4850321	1.000000e+00	0
4850320	1.000000e+00	5
4850327	1.000000e+00	0
4850326	1.193067e-05	40
4850325	1.000000e+00	1
4850324	9.999549e-01	12
4850344	1.000000e+00	0
4850345	1.000000e+00	1
4850346	4.529710e-14	49
4850347	8.881784e-16	50
4850348	1.000000e+00	4
4850349	9.999994e-01	9
4850350	1.000000e+00	4
4850351	1.000000e+00	1
4850336	8.388818e-01	22
4850337	8.881784e-16	50
4850338	1.000000e+00	4
4850339	9.835804e-01	18
4850340	5.817779e-07	42
4850342	1.000000e+00	0
4850343	1.000000e+00	1
4850361	1.000000e+00	1
4850360	1.000000e+00	5
4850363	1.301086e-03	36
4850362	1.000000e+00	2
4850365	1.000000e+00	0
4850367	3.359055e-01	27
4850366	1.000000e+00	2
4850353	1.000000e+00	0
4850352	1.000000e+00	0
4850355	1.000000e+00	0
4850354	1.000000e+00	0
4850357	1.301086e-03	36
4850356	9.998471e-01	13
4850359	1.000000e+00	1
4850358	1.000000e+00	2
4850247	1.000000e+00	1
4850246	1.000000e+00	2
4850245	2.104926e-09	45
4850244	9.835804e-01	18
4850243	1.000000e+00	6
4850242	9.675457e-01	19
4850241	8.881784e-16	50
4850240	2.807050e-06	41
4850255	1.641957e-02	33
4850254	9.835804e-01	18
4850253	9.923267e-01	17
4850252	1.000000e+00	0
4850251	8.881784e-16	50
4850250	9.999549e-01	12
4850249	1.000000e+00	0
4850248	1.000000e+00	6
4850262	1.000000e+00	2
4850263	1.000000e+00	3
4850260	1.000000e+00	1
4850261	3.300224e-03	35
4850258	2.104926e-09	45
4850259	8.881784e-16	50
4850256	9.995319e-01	14
4850257	1.301086e-03	36
4850270	1.000000e+00	7
4850271	1.000000e+00	5
4850268	8.881784e-16	50
4850266	1.000000e+00	0
4850267	1.000000e+00	1
4850264	1.000000e+00	0
4850265	1.000000e+00	0
4850277	8.881784e-16	50
4850276	1.000000e+00	0
4850278	3.245432e-02	32
4850273	1.000000e+00	1
4850275	8.881784e-16	50
4850274	1.000000e+00	0
4850285	1.049339e-07	43
4850284	1.301086e-03	36
4850287	5.561376e-01	25
4850286	1.000000e+00	4
4850281	1.133316e-12	48
4850280	8.881784e-16	50
4850283	9.998471e-01	13
4850282	4.529710e-14	49
4850292	1.000000e+00	0
4850293	9.835804e-01	18
4850294	1.000000e+00	1
4850295	1.000000e+00	4
4850288	1.000000e+00	5
4850289	9.835804e-01	18
4850290	1.000000e+00	1
4850291	1.000000e+00	0
4850300	7.600562e-01	23
4850301	8.881784e-16	50
4850302	1.000000e+00	0
4850296	1.000000e+00	0
4850297	1.000000e+00	0
4850299	6.640945e-01	24
4850179	8.881784e-16	50
4850178	1.000000e+00	2
4850177	1.000000e+00	6
4850183	1.000000e+00	0
4850182	1.000000e+00	5
4850181	1.641957e-02	33
4850180	1.000000e+00	1
4850187	1.000000e+00	6
4850186	8.881784e-16	50
4850185	6.640945e-01	24
4850184	8.881784e-16	50
4850190	1.049339e-07	43
4850189	1.000000e+00	5
4850188	1.000000e+00	6
4850194	9.999999e-01	8
4850195	1.000000e+00	1
4850192	8.881784e-16	50
4850193	1.000000e+00	0
4850198	9.998471e-01	13
4850199	9.999972e-01	10
4850196	1.000000e+00	0
4850197	1.000000e+00	0
4850202	1.000000e+00	0
4850203	8.881784e-16	50
4850200	1.000000e+00	5
4850201	1.000000e+00	0
4850206	9.835804e-01	18
4850207	1.000000e+00	5
4850204	1.000000e+00	1
4850205	7.600562e-01	23
4850209	1.133316e-12	48
4850208	1.641957e-02	33
4850211	1.000000e+00	4
4850210	8.881784e-16	50
4850213	1.000000e+00	4
4850212	1.000000e+00	1
4850215	1.000000e+00	1
4850214	1.000000e+00	6
4850217	1.000000e+00	7
4850216	8.388818e-01	22
4850219	1.000000e+00	0
4850218	9.999999e-01	8
4850221	1.000000e+00	0
4850220	1.000000e+00	3
4850223	3.359055e-01	27
4850222	1.133316e-12	48
4850224	1.000000e+00	0
4850225	6.640945e-01	24
4850227	1.000000e+00	3
4850228	1.000000e+00	0
4850229	8.388818e-01	22
4850230	9.923267e-01	17
4850231	1.133316e-12	48
4850232	1.000000e+00	5
4850233	1.000000e+00	4
4850234	8.881784e-16	50
4850235	1.000000e+00	4
4850236	8.881784e-16	50
4850237	5.946023e-02	31
4850238	2.230891e-10	46
4850239	1.000000e+00	6
4848533	1.000000e+00	7
4848532	9.999972e-01	10
4848534	8.881784e-16	50
4848529	1.000000e+00	0
4848528	1.000000e+00	1
4848531	1.854161e-11	47
4848530	1.000000e+00	5
4848541	2.230891e-10	46
4848540	8.881784e-16	50
4848543	1.133316e-12	48
4848542	1.000000e+00	0
4848536	1.000000e+00	0
4848539	1.000000e+00	0
4848538	1.000000e+00	0
4848516	1.000000e+00	2
4848517	1.000000e+00	5
4848518	1.000000e+00	0
4848519	4.529710e-14	49
4848512	1.000000e+00	3
4848513	1.000000e+00	0
4848514	8.881784e-16	50
4848515	1.000000e+00	0
4848524	1.000000e+00	0
4848525	9.923267e-01	17
4848527	2.104926e-09	45
4848521	8.881784e-16	50
4848522	5.817779e-07	42
4848523	4.438624e-01	26
4848567	1.000000e+00	3
4848566	1.000000e+00	0
4848565	1.000000e+00	3
4848563	1.000000e+00	5
4848562	5.817779e-07	42
4848561	1.000000e+00	6
4848560	3.359055e-01	27
4848575	1.000000e+00	0
4848574	8.881784e-16	50
4848573	1.000000e+00	2
4848572	1.000000e+00	2
4848571	1.000000e+00	1
4848570	1.000000e+00	4
4848569	1.000000e+00	0
4848568	1.000000e+00	2
4848550	1.000000e+00	3
4848551	1.000000e+00	0
4848548	1.529320e-04	38
4848549	9.966998e-01	16
4848546	8.881784e-16	50
4848547	1.000000e+00	1
4848545	9.999994e-01	9
4848558	1.000000e+00	0
4848559	8.881784e-16	50
4848556	8.881784e-16	50
4848554	1.000000e+00	0
4848555	1.000000e+00	1
4848552	1.000000e+00	0
4848553	9.999972e-01	10
4848593	1.049339e-07	43
4848592	1.013194e-01	30
4848595	8.881784e-16	50
4848594	1.529320e-04	38
4848597	8.881784e-16	50
4848596	1.000000e+00	0
4848599	1.621870e-08	44
4848598	1.000000e+00	0
4848601	9.675457e-01	19
4848600	1.000000e+00	1
4848602	1.000000e+00	0
4848604	1.000000e+00	2
4848607	8.881784e-16	50
4848606	4.529710e-14	49
4848576	9.986989e-01	15
4848577	5.561376e-01	25
4848578	4.529710e-14	49
4848579	1.000000e+00	7
4848580	1.000000e+00	2
4848582	9.999994e-01	9
4848583	4.529710e-14	49
4850560	8.388818e-01	22
4848584	1.000000e+00	3
4848585	9.999994e-01	9
4850561	1.611182e-01	29
4850562	3.245432e-02	32
4848586	1.000000e+00	4
4850563	2.807050e-06	41
4848587	8.881784e-16	50
4850564	7.673339e-03	34
4848588	2.807050e-06	41
4848589	1.000000e+00	3
4850565	9.998471e-01	13
4850566	1.000000e+00	1
4848627	7.600562e-01	23
4848625	1.000000e+00	2
4848624	1.000000e+00	1
4848631	1.000000e+00	0
4848630	1.000000e+00	1
4848629	1.000000e+00	7
4848628	9.999972e-01	10
4848635	8.881784e-16	50
4848634	8.881784e-16	50
4848633	1.000000e+00	1
4848632	1.000000e+00	6
4848639	1.000000e+00	3
4848638	1.000000e+00	4
4848637	7.600562e-01	23
4848636	6.640945e-01	24
4848610	1.000000e+00	1
4848611	8.881784e-16	50
4848608	8.388818e-01	22
4848609	1.000000e+00	4
4848614	1.000000e+00	0
4848615	1.000000e+00	5
4848612	9.998471e-01	13
4848613	1.000000e+00	1
4848618	1.000000e+00	1
4848619	8.881784e-16	50
4848616	8.881784e-16	50
4848617	1.000000e+00	6
4848622	1.854161e-11	47
4848623	1.000000e+00	1
4848620	1.000000e+00	0
4848621	1.000000e+00	0
4850516	1.000000e+00	1
4850517	2.807050e-06	41
4850518	1.193067e-05	40
4850519	1.000000e+00	0
4850512	9.999881e-01	11
4850513	8.881784e-16	50
4850514	1.000000e+00	0
4850515	1.000000e+00	0
4850525	1.000000e+00	1
4850526	8.881784e-16	50
4850527	9.835804e-01	18
4850520	9.998471e-01	13
4850522	1.000000e+00	5
4850523	9.675457e-01	19
4850501	1.854161e-11	47
4850500	5.817779e-07	42
4850503	1.000000e+00	4
4850502	1.000000e+00	0
4850497	8.881784e-16	50
4850496	5.946023e-02	31
4850499	1.000000e+00	0
4850498	8.986806e-01	21
4850509	9.999999e-01	8
4850508	1.000000e+00	3
4850511	7.600562e-01	23
4850510	1.000000e+00	3
4850505	1.301086e-03	36
4850504	9.999994e-01	9
4850507	1.000000e+00	1
4850506	1.133316e-12	48
4850550	9.999972e-01	10
4850551	1.000000e+00	3
4850548	1.000000e+00	4
4850549	1.000000e+00	2
4850547	9.999999e-01	8
4850544	2.807050e-06	41
4850545	2.230891e-10	46
4850558	1.000000e+00	1
4850559	1.621870e-08	44
4850556	9.995319e-01	14
4850557	1.000000e+00	0
4850554	9.999972e-01	10
4850555	9.999881e-01	11
4850553	5.817779e-07	42
4850535	1.000000e+00	2
4850534	1.000000e+00	0
4850533	9.923267e-01	17
4850532	1.193067e-05	40
4850531	1.000000e+00	0
4850530	1.000000e+00	2
4850529	1.611182e-01	29
4850543	1.000000e+00	1
4850542	1.000000e+00	3
4850541	8.881784e-16	50
4850540	1.000000e+00	7
4850539	9.999881e-01	11
4850538	1.000000e+00	3
4850537	1.000000e+00	5
4850536	1.000000e+00	5
4850448	1.000000e+00	1
4848472	1.000000e+00	1
4850449	8.881784e-16	50
4848473	5.561376e-01	25
4848474	1.000000e+00	0
4850450	9.995319e-01	14
4848475	1.000000e+00	0
4850451	9.999994e-01	9
4848476	1.000000e+00	1
4850452	1.000000e+00	3
4850453	1.000000e+00	2
4848477	1.000000e+00	0
4850454	2.807050e-06	41
4850455	9.923267e-01	17
4848479	1.000000e+00	3
4848464	1.000000e+00	6
4850456	1.000000e+00	1
4850457	1.000000e+00	4
4850458	1.000000e+00	0
4848466	7.600562e-01	23
4848467	9.923267e-01	17
4850459	9.995319e-01	14
4848468	9.405398e-01	20
4848469	1.000000e+00	0
4850461	8.881784e-16	50
4850462	9.999972e-01	10
4848471	1.000000e+00	2
4850463	1.000000e+00	0
4850433	1.000000e+00	0
4850432	2.104926e-09	45
4850435	1.000000e+00	3
4848459	1.000000e+00	7
4850434	1.000000e+00	2
4848461	8.881784e-16	50
4850437	5.561376e-01	25
4850436	8.881784e-16	50
4848460	1.000000e+00	0
4850439	1.000000e+00	2
4848463	1.000000e+00	0
4850438	4.681115e-04	37
4850441	1.301086e-03	36
4850440	1.000000e+00	1
4850443	1.000000e+00	0
4850442	1.000000e+00	0
4850447	1.000000e+00	2
4850446	8.881784e-16	50
4848506	1.621870e-08	44
4848507	2.807050e-06	41
4850483	8.881784e-16	50
4850480	8.881784e-16	50
4848504	1.000000e+00	0
4848505	1.000000e+00	0
4850481	1.000000e+00	1
4848510	1.000000e+00	0
4850486	1.000000e+00	1
4848511	1.000000e+00	7
4850484	9.923267e-01	17
4848508	8.881784e-16	50
4850485	1.000000e+00	0
4848509	1.000000e+00	7
4850490	1.000000e+00	0
4848498	1.000000e+00	4
4850491	1.000000e+00	7
4848496	1.000000e+00	0
4850488	8.881784e-16	50
4850489	4.681115e-04	37
4848497	1.000000e+00	5
4850494	1.000000e+00	2
4848502	4.510745e-05	39
4850495	1.000000e+00	7
4850492	8.881784e-16	50
4848500	1.000000e+00	1
4848501	9.999994e-01	9
4848491	1.000000e+00	6
4850467	2.230891e-10	46
4848490	1.000000e+00	1
4848489	1.000000e+00	0
4850465	1.000000e+00	0
4848488	1.000000e+00	0
4850464	1.000000e+00	2
4848495	1.000000e+00	1
4850471	1.000000e+00	1
4850470	1.000000e+00	1
4848494	1.000000e+00	7
4848493	1.000000e+00	1
4850469	7.600562e-01	23
4850468	9.675457e-01	19
4848492	9.999999e-01	8
4850475	1.000000e+00	4
4848482	1.000000e+00	0
4850474	9.999994e-01	9
4848481	8.881784e-16	50
4850473	1.000000e+00	2
4850472	1.000000e+00	1
4848480	1.000000e+00	0
4850479	9.998471e-01	13
4848487	1.000000e+00	0
4848486	1.000000e+00	0
4850478	1.000000e+00	1
4848485	9.405398e-01	20
4850477	1.000000e+00	0
4848484	1.000000e+00	7
4848876	1.000000e+00	1
4848877	2.230891e-10	46
4848878	4.438624e-01	26
4848879	1.000000e+00	0
4848872	1.000000e+00	1
4848873	9.995319e-01	14
4848874	1.000000e+00	2
4848875	1.301086e-03	36
4848868	1.000000e+00	0
4848869	8.881784e-16	50
4848870	9.998471e-01	13
4848871	1.000000e+00	3
4848864	1.000000e+00	1
4848865	1.000000e+00	0
4848866	1.000000e+00	4
4848867	1.000000e+00	2
4848893	9.999972e-01	10
4848892	1.000000e+00	1
4848895	1.641957e-02	33
4848894	1.000000e+00	0
4848889	1.000000e+00	1
4848888	1.000000e+00	3
4848891	9.675457e-01	19
4848890	1.000000e+00	7
4848885	1.000000e+00	3
4848884	8.986806e-01	21
4848887	4.681115e-04	37
4848886	1.000000e+00	2
4848881	8.881784e-16	50
4848880	2.230891e-10	46
4848883	1.000000e+00	0
4848882	2.399438e-01	28
4848846	1.000000e+00	2
4848847	8.881784e-16	50
4848844	1.000000e+00	2
4848842	8.881784e-16	50
4848843	1.000000e+00	1
4848840	2.399438e-01	28
4848841	1.000000e+00	4
4848838	1.000000e+00	4
4848839	1.000000e+00	3
4848836	1.000000e+00	0
4848837	1.000000e+00	2
4848834	8.881784e-16	50
4848835	8.881784e-16	50
4848832	1.000000e+00	5
4848833	1.000000e+00	2
4848863	1.000000e+00	7
4848862	9.675457e-01	19
4848861	9.999549e-01	12
4848860	9.999549e-01	12
4848859	1.000000e+00	2
4848858	1.000000e+00	0
4848857	1.000000e+00	0
4848856	1.000000e+00	6
4848854	1.133316e-12	48
4848853	1.301086e-03	36
4848852	1.000000e+00	2
4848851	1.000000e+00	2
4848850	9.999881e-01	11
4848849	1.000000e+00	6
4848848	1.000000e+00	6
4848808	1.000000e+00	5
4848809	4.438624e-01	26
4848810	2.230891e-10	46
4848811	1.000000e+00	2
4848812	9.966998e-01	16
4848813	1.000000e+00	1
4848814	9.999881e-01	11
4848815	8.881784e-16	50
4848800	1.000000e+00	6
4848801	4.529710e-14	49
4848802	1.000000e+00	1
4848803	2.104926e-09	45
4848804	9.999999e-01	8
4848805	1.000000e+00	0
4848806	1.000000e+00	6
4848807	1.000000e+00	2
4848824	1.000000e+00	0
4848827	8.881784e-16	50
4848826	9.999881e-01	11
4848829	8.881784e-16	50
4848828	9.998471e-01	13
4848831	1.000000e+00	0
4848830	8.881784e-16	50
4848817	1.000000e+00	0
4848816	8.881784e-16	50
4848819	1.000000e+00	1
4848818	1.000000e+00	0
4848821	1.000000e+00	1
4848820	1.000000e+00	0
4848823	9.998471e-01	13
4848822	9.999999e-01	8
4848778	1.000000e+00	0
4848779	9.999881e-01	11
4848776	8.881784e-16	50
4848777	1.000000e+00	2
4848782	1.000000e+00	4
4848783	1.000000e+00	1
4848780	1.000000e+00	2
4848781	7.673339e-03	34
4848770	7.673339e-03	34
4848771	1.049339e-07	43
4848768	4.529710e-14	49
4848769	1.000000e+00	0
4848774	1.000000e+00	3
4848775	1.000000e+00	6
4848772	1.000000e+00	0
4848773	3.300224e-03	35
4848795	9.999999e-01	8
4848794	8.881784e-16	50
4848793	1.000000e+00	0
4848792	1.000000e+00	1
4848799	1.000000e+00	2
4848798	8.986806e-01	21
4848796	9.999972e-01	10
4848787	1.000000e+00	4
4848786	9.999994e-01	9
4848785	4.529710e-14	49
4848784	9.999972e-01	10
4848791	1.000000e+00	0
4848790	1.000000e+00	0
4848789	1.000000e+00	0
4848788	1.000000e+00	0
4848741	8.881784e-16	50
4848740	4.510745e-05	39
4848743	1.000000e+00	7
4848742	1.000000e+00	2
4848737	1.000000e+00	0
4848736	7.600562e-01	23
4848739	1.000000e+00	6
4848738	9.999994e-01	9
4848749	3.245432e-02	32
4848748	9.986989e-01	15
4848751	2.399438e-01	28
4848750	9.999999e-01	8
4848745	1.301086e-03	36
4848746	1.000000e+00	1
4848756	4.529710e-14	49
4848757	1.000000e+00	4
4848758	1.000000e+00	1
4848759	1.000000e+00	3
4848752	1.000000e+00	2
4848753	9.999972e-01	10
4848754	1.000000e+00	2
4848755	1.000000e+00	0
4848764	1.000000e+00	0
4848765	1.000000e+00	0
4848766	1.000000e+00	3
4848767	1.641957e-02	33
4848760	1.000000e+00	2
4848761	1.000000e+00	4
4848762	1.133316e-12	48
4848763	1.000000e+00	7
4848711	1.000000e+00	0
4848710	1.000000e+00	0
4848709	5.817779e-07	42
4848708	2.399438e-01	28
4848707	1.301086e-03	36
4848706	1.000000e+00	2
4848705	8.881784e-16	50
4848704	1.000000e+00	0
4848719	8.388818e-01	22
4848718	7.600562e-01	23
4848717	9.998471e-01	13
4848716	8.881784e-16	50
4848714	9.999881e-01	11
4848713	1.000000e+00	1
4848726	1.000000e+00	3
4848727	5.817779e-07	42
4848724	9.999999e-01	8
4848725	9.966998e-01	16
4848722	9.999972e-01	10
4848723	1.000000e+00	1
4848720	1.000000e+00	7
4848721	1.000000e+00	0
4848734	8.881784e-16	50
4848735	1.000000e+00	1
4848732	8.881784e-16	50
4848733	2.399438e-01	28
4848730	1.000000e+00	2
4848731	4.529710e-14	49
4848728	1.000000e+00	1
4848729	1.000000e+00	1
4848673	9.999999e-01	8
4848672	8.881784e-16	50
4848675	1.000000e+00	3
4848674	1.000000e+00	2
4848677	4.438624e-01	26
4848676	6.640945e-01	24
4848679	1.000000e+00	4
4848678	8.881784e-16	50
4848681	1.000000e+00	6
4848680	1.000000e+00	0
4848683	9.405398e-01	20
4848682	9.966998e-01	16
4848685	9.923267e-01	17
4848684	1.000000e+00	0
4848687	9.966998e-01	16
4848686	9.999994e-01	9
4848688	1.000000e+00	6
4848689	1.000000e+00	7
4848690	8.986806e-01	21
4848691	1.000000e+00	0
4848692	9.999972e-01	10
4848693	1.000000e+00	0
4848694	6.640945e-01	24
4848695	1.000000e+00	6
4848696	1.000000e+00	1
4848697	1.000000e+00	1
4848698	1.133316e-12	48
4848699	4.529710e-14	49
4848700	8.388818e-01	22
4848701	9.998471e-01	13
4848702	7.600562e-01	23
4848703	1.000000e+00	2
4848643	1.000000e+00	4
4848642	6.640945e-01	24
4848641	8.881784e-16	50
4848640	1.000000e+00	0
4848647	1.000000e+00	2
4848646	4.681115e-04	37
4848645	8.881784e-16	50
4848644	9.675457e-01	19
4848651	8.881784e-16	50
4848650	1.000000e+00	0
4848649	1.000000e+00	2
4848648	8.881784e-16	50
4848655	1.000000e+00	3
4848654	1.000000e+00	4
4848653	1.000000e+00	1
4848658	1.000000e+00	0
4848659	1.000000e+00	0
4848656	5.561376e-01	25
4848657	8.388818e-01	22
4848662	1.000000e+00	1
4848663	1.000000e+00	0
4848660	1.000000e+00	1
4848661	8.881784e-16	50
4848666	7.600562e-01	23
4848664	4.529710e-14	49
4848665	1.000000e+00	0
4848670	8.881784e-16	50
4848671	1.000000e+00	7
4848668	1.000000e+00	1
4848669	8.881784e-16	50
4849151	1.000000e+00	0
4849150	1.000000e+00	0
4849149	1.000000e+00	4
4849148	1.000000e+00	0
4849147	1.000000e+00	1
4849146	1.000000e+00	0
4849145	1.000000e+00	1
4849144	8.881784e-16	50
4849143	1.000000e+00	0
4849142	9.835804e-01	18
4849141	1.000000e+00	4
4849140	1.000000e+00	0
4849139	9.966998e-01	16
4849138	9.999999e-01	8
4849137	1.000000e+00	2
4849136	1.193067e-05	40
4849135	1.000000e+00	1
4849130	1.000000e+00	1
4849131	1.000000e+00	1
4849128	8.881784e-16	50
4849124	5.817779e-07	42
4849125	1.301086e-03	36
4849122	1.000000e+00	0
4849123	9.986989e-01	15
4849120	1.000000e+00	3
4849121	1.000000e+00	1
4849117	8.881784e-16	50
4849116	8.881784e-16	50
4849119	8.881784e-16	50
4849118	9.999999e-01	8
4849113	8.881784e-16	50
4849112	9.995319e-01	14
4849115	1.301086e-03	36
4849114	8.881784e-16	50
4849109	1.301086e-03	36
4849108	2.399438e-01	28
4849111	1.000000e+00	0
4849110	1.000000e+00	0
4849105	1.000000e+00	2
4849104	1.000000e+00	4
4849107	9.995319e-01	14
4849106	9.986989e-01	15
4849100	1.000000e+00	4
4849101	1.000000e+00	0
4849102	8.881784e-16	50
4849103	9.999549e-01	12
4849096	1.000000e+00	0
4849097	9.923267e-01	17
4849098	1.000000e+00	0
4849099	7.600562e-01	23
4849092	1.000000e+00	3
4849093	8.881784e-16	50
4849094	9.999999e-01	8
4849095	1.000000e+00	0
4849088	1.000000e+00	0
4849089	1.000000e+00	0
4849090	8.881784e-16	50
4849091	1.000000e+00	0
4849083	1.000000e+00	0
4849082	1.000000e+00	1
4849081	9.986989e-01	15
4849080	1.000000e+00	0
4849087	1.000000e+00	1
4849086	9.999999e-01	8
4849085	1.000000e+00	0
4849084	8.881784e-16	50
4849075	1.000000e+00	2
4849074	1.000000e+00	4
4849073	1.621870e-08	44
4849072	9.999972e-01	10
4849079	1.000000e+00	1
4849078	1.000000e+00	3
4849077	4.438624e-01	26
4849076	1.000000e+00	0
4849066	1.000000e+00	0
4849067	1.000000e+00	0
4849064	9.999999e-01	8
4849065	1.000000e+00	5
4849070	1.000000e+00	0
4849068	1.301086e-03	36
4849069	1.000000e+00	0
4849058	1.611182e-01	29
4849059	1.000000e+00	2
4849056	1.000000e+00	1
4849057	1.000000e+00	6
4849063	1.000000e+00	0
4849060	1.000000e+00	3
4849061	8.881784e-16	50
4849049	1.000000e+00	5
4849048	1.000000e+00	1
4849051	1.000000e+00	0
4849050	1.000000e+00	3
4849053	4.529710e-14	49
4849052	1.301086e-03	36
4849055	8.881784e-16	50
4849054	4.681115e-04	37
4849041	1.000000e+00	0
4849040	9.966998e-01	16
4849043	9.999972e-01	10
4849042	1.529320e-04	38
4849045	1.000000e+00	5
4849044	9.999972e-01	10
4849047	1.000000e+00	0
4849046	1.854161e-11	47
4849032	1.000000e+00	3
4849033	9.995319e-01	14
4849034	1.000000e+00	1
4849035	1.000000e+00	1
4849036	1.000000e+00	0
4849037	1.000000e+00	3
4849038	1.000000e+00	5
4849039	1.000000e+00	0
4849024	1.000000e+00	2
4849025	1.000000e+00	2
4849026	1.000000e+00	3
4849027	1.000000e+00	6
4849028	1.000000e+00	1
4849029	1.000000e+00	4
4849030	1.621870e-08	44
4849031	1.000000e+00	7
4849014	1.000000e+00	7
4849015	9.999881e-01	11
4849012	9.999549e-01	12
4849013	9.835804e-01	18
4849010	1.000000e+00	1
4849011	1.000000e+00	0
4849008	8.881784e-16	50
4849009	1.000000e+00	0
4849022	1.000000e+00	0
4849023	8.881784e-16	50
4849020	8.881784e-16	50
4849021	1.000000e+00	0
4849018	4.529710e-14	49
4849019	1.000000e+00	1
4849016	1.000000e+00	6
4849017	3.359055e-01	27
4848999	1.000000e+00	0
4848998	1.000000e+00	1
4848997	1.000000e+00	2
4848996	3.359055e-01	27
4848995	1.000000e+00	1
4848993	1.000000e+00	3
4848992	1.013194e-01	30
4849007	1.000000e+00	4
4849006	1.000000e+00	2
4849005	1.000000e+00	5
4849004	9.835804e-01	18
4849003	1.000000e+00	2
4849002	1.000000e+00	0
4849001	1.000000e+00	0
4849000	1.000000e+00	1
4848980	1.000000e+00	2
4848981	9.999881e-01	11
4848982	5.817779e-07	42
4848983	1.000000e+00	0
4848976	1.000000e+00	0
4848977	8.881784e-16	50
4848978	1.000000e+00	1
4848979	1.000000e+00	1
4848988	1.000000e+00	1
4848989	1.000000e+00	6
4848990	1.301086e-03	36
4848991	1.000000e+00	0
4848984	1.000000e+00	0
4848985	1.000000e+00	6
4848986	1.000000e+00	0
4848987	1.000000e+00	1
4848965	8.881784e-16	50
4848964	1.000000e+00	3
4848967	1.000000e+00	0
4848966	1.000000e+00	1
4848961	1.000000e+00	0
4848960	1.621870e-08	44
4848963	1.000000e+00	0
4848962	1.000000e+00	1
4848973	9.999999e-01	8
4848972	1.000000e+00	0
4848975	1.000000e+00	3
4848974	8.881784e-16	50
4848969	9.999994e-01	9
4848968	9.999999e-01	8
4848971	1.000000e+00	1
4848970	1.000000e+00	2
4848946	1.000000e+00	7
4848947	1.000000e+00	1
4848944	9.966998e-01	16
4848945	9.999999e-01	8
4848950	1.000000e+00	4
4848951	1.000000e+00	0
4848948	1.000000e+00	2
4848949	8.881784e-16	50
4848954	1.000000e+00	1
4848955	1.529320e-04	38
4848952	1.000000e+00	0
4848953	9.995319e-01	14
4848958	9.405398e-01	20
4848959	9.405398e-01	20
4848956	8.986806e-01	21
4848957	1.000000e+00	0
4848931	1.000000e+00	0
4848930	1.000000e+00	2
4848929	1.000000e+00	0
4848928	1.000000e+00	5
4848935	1.000000e+00	0
4848934	4.510745e-05	39
4848933	8.881784e-16	50
4848939	1.000000e+00	4
4848938	8.881784e-16	50
4848937	1.000000e+00	0
4848943	1.000000e+00	0
4848942	1.000000e+00	7
4848940	1.000000e+00	0
4848912	1.000000e+00	0
4848913	1.000000e+00	5
4848915	1.000000e+00	2
4848916	8.881784e-16	50
4848917	7.673339e-03	34
4848919	4.681115e-04	37
4848920	8.881784e-16	50
4848921	1.000000e+00	1
4848922	1.000000e+00	0
4848924	1.000000e+00	6
4848925	8.881784e-16	50
4848926	8.986806e-01	21
4848927	1.000000e+00	0
4848897	8.881784e-16	50
4848896	1.000000e+00	0
4848899	5.946023e-02	31
4848898	1.000000e+00	0
4848901	8.881784e-16	50
4848900	1.000000e+00	0
4848903	4.438624e-01	26
4848902	8.881784e-16	50
4848905	1.000000e+00	1
4848904	1.000000e+00	5
4848907	1.193067e-05	40
4848906	1.000000e+00	0
4848909	1.000000e+00	0
4848908	1.000000e+00	1
4848911	1.000000e+00	6
4848910	9.995319e-01	14
4849355	9.999881e-01	11
4849352	1.000000e+00	2
4849353	9.998471e-01	13
4849358	9.835804e-01	18
4849359	5.561376e-01	25
4849356	1.000000e+00	4
4849357	1.000000e+00	1
4849347	9.835804e-01	18
4849344	1.000000e+00	5
4849345	9.986989e-01	15
4849350	4.438624e-01	26
4849351	1.000000e+00	1
4849349	1.000000e+00	0
4849371	1.000000e+00	3
4849370	1.000000e+00	1
4849369	1.000000e+00	2
4849368	1.529320e-04	38
4849375	1.000000e+00	6
4849374	1.000000e+00	0
4849373	9.835804e-01	18
4849372	8.881784e-16	50
4849363	1.000000e+00	7
4849362	9.999999e-01	8
4849361	6.640945e-01	24
4849360	8.881784e-16	50
4849367	8.881784e-16	50
4849365	1.000000e+00	1
4849364	5.817779e-07	42
4849384	9.835804e-01	18
4849385	9.999549e-01	12
4849386	1.000000e+00	2
4849387	3.300224e-03	35
4849390	8.881784e-16	50
4849391	1.000000e+00	0
4849377	1.000000e+00	0
4849378	1.000000e+00	0
4849379	1.000000e+00	0
4849380	8.881784e-16	50
4849381	8.881784e-16	50
4849382	8.881784e-16	50
4849383	1.611182e-01	29
4849401	1.000000e+00	0
4849400	1.133316e-12	48
4849403	8.881784e-16	50
4849402	4.529710e-14	49
4849405	1.000000e+00	7
4849404	1.000000e+00	0
4849407	1.000000e+00	7
4849406	1.000000e+00	6
4849393	2.399438e-01	28
4849392	9.923267e-01	17
4849395	1.000000e+00	1
4849394	9.986989e-01	15
4849397	4.529710e-14	49
4849396	1.000000e+00	6
4849399	1.000000e+00	0
4849398	1.193067e-05	40
4849294	1.000000e+00	0
4849295	9.999549e-01	12
4849292	8.881784e-16	50
4849293	1.000000e+00	3
4849290	9.923267e-01	17
4849291	5.817779e-07	42
4849289	9.999881e-01	11
4849286	6.640945e-01	24
4849287	1.000000e+00	6
4849284	6.640945e-01	24
4849285	9.999994e-01	9
4849282	1.000000e+00	5
4849283	8.881784e-16	50
4849280	5.817779e-07	42
4849281	1.000000e+00	3
4849311	1.000000e+00	0
4849310	3.245432e-02	32
4849308	1.000000e+00	1
4849307	1.000000e+00	1
4849306	1.000000e+00	1
4849305	4.529710e-14	49
4849304	1.000000e+00	7
4849303	1.000000e+00	1
4849302	1.000000e+00	0
4849301	1.000000e+00	0
4849300	8.881784e-16	50
4849299	7.600562e-01	23
4849298	8.881784e-16	50
4849297	1.000000e+00	0
4849296	1.000000e+00	5
4849324	8.881784e-16	50
4849325	1.000000e+00	3
4849326	1.000000e+00	1
4849327	1.000000e+00	0
4849320	1.000000e+00	0
4849321	9.999994e-01	9
4849322	1.854161e-11	47
4849323	9.999972e-01	10
4849316	9.995319e-01	14
4849317	1.000000e+00	5
4849312	8.388818e-01	22
4849313	1.000000e+00	2
4849314	9.995319e-01	14
4849315	1.000000e+00	6
4849341	1.000000e+00	2
4849340	1.000000e+00	6
4849343	1.193067e-05	40
4849342	1.000000e+00	0
4849337	1.000000e+00	3
4849336	1.000000e+00	0
4849338	1.000000e+00	4
4849333	9.999999e-01	8
4849332	9.986989e-01	15
4849335	1.000000e+00	0
4849334	1.854161e-11	47
4849329	9.966998e-01	16
4849328	9.986989e-01	15
4849331	2.807050e-06	41
4849330	1.621870e-08	44
4849218	1.000000e+00	0
4849217	2.230891e-10	46
4849216	8.881784e-16	50
4849223	9.999999e-01	8
4849222	1.000000e+00	7
4849221	1.000000e+00	1
4849227	1.000000e+00	1
4849226	1.000000e+00	0
4849225	1.000000e+00	7
4849231	2.807050e-06	41
4849230	1.000000e+00	1
4849229	1.000000e+00	0
4849228	1.000000e+00	3
4849234	1.000000e+00	1
4849235	1.000000e+00	3
4849232	8.881784e-16	50
4849233	1.000000e+00	6
4849238	8.881784e-16	50
4849239	1.000000e+00	5
4849236	1.000000e+00	0
4849237	1.049339e-07	43
4849242	1.193067e-05	40
4849243	8.881784e-16	50
4849240	1.000000e+00	0
4849241	8.881784e-16	50
4849246	1.000000e+00	6
4849247	1.000000e+00	2
4849244	1.000000e+00	0
4849245	1.000000e+00	1
4849249	1.000000e+00	7
4849248	1.000000e+00	5
4849251	7.673339e-03	34
4849253	5.946023e-02	31
4849252	9.675457e-01	19
4849255	1.000000e+00	2
4849254	9.999999e-01	8
4849257	1.301086e-03	36
4849256	9.999972e-01	10
4849259	1.000000e+00	0
4849258	9.986989e-01	15
4849261	8.986806e-01	21
4849260	9.923267e-01	17
4849263	1.000000e+00	0
4849264	5.946023e-02	31
4849265	1.000000e+00	0
4849266	1.000000e+00	4
4849267	1.000000e+00	6
4849268	1.000000e+00	0
4849269	4.529710e-14	49
4849270	1.000000e+00	0
4849271	1.000000e+00	0
4849272	1.000000e+00	0
4849273	1.000000e+00	3
4849274	7.673339e-03	34
4849275	1.193067e-05	40
4849276	1.000000e+00	0
4849278	9.999549e-01	12
4849159	1.000000e+00	4
4849158	5.946023e-02	31
4849157	9.999994e-01	9
4849156	9.999994e-01	9
4849155	1.000000e+00	6
4849154	4.529710e-14	49
4849153	1.000000e+00	0
4849152	9.999972e-01	10
4849167	4.529710e-14	49
4849166	8.881784e-16	50
4849165	1.000000e+00	3
4849164	1.000000e+00	0
4849163	1.621870e-08	44
4849162	1.000000e+00	0
4849161	1.000000e+00	0
4849160	1.000000e+00	0
4849174	1.000000e+00	0
4849175	9.835804e-01	18
4849172	1.000000e+00	2
4849173	1.000000e+00	0
4849170	1.000000e+00	0
4849169	1.000000e+00	7
4849183	1.611182e-01	29
4849180	1.000000e+00	2
4849181	1.000000e+00	0
4849178	9.999881e-01	11
4849179	8.388818e-01	22
4849176	9.999999e-01	8
4849177	1.133316e-12	48
4849189	1.000000e+00	0
4849188	1.000000e+00	0
4849191	8.881784e-16	50
4849190	1.000000e+00	1
4849185	1.000000e+00	0
4849184	1.000000e+00	7
4849187	5.561376e-01	25
4849186	1.000000e+00	5
4849197	9.835804e-01	18
4849196	1.000000e+00	5
4849199	9.675457e-01	19
4849198	1.000000e+00	1
4849193	1.000000e+00	0
4849192	9.998471e-01	13
4849195	1.000000e+00	4
4849194	4.510745e-05	39
4849204	1.000000e+00	6
4849205	1.000000e+00	2
4849206	1.000000e+00	0
4849200	9.995319e-01	14
4849201	9.999994e-01	9
4849202	1.529320e-04	38
4849203	1.000000e+00	3
4849212	1.000000e+00	5
4849213	8.881784e-16	50
4849214	2.230891e-10	46
4849215	8.881784e-16	50
4849208	1.000000e+00	0
4849209	9.999881e-01	11
4849210	1.000000e+00	1
4849211	1.000000e+00	0
4849625	8.881784e-16	50
4849624	8.881784e-16	50
4849627	1.000000e+00	1
4849626	1.000000e+00	2
4849629	1.000000e+00	0
4849628	1.000000e+00	4
4849631	1.000000e+00	7
4849630	9.999549e-01	12
4849617	1.529320e-04	38
4849616	1.000000e+00	1
4849619	1.000000e+00	2
4849618	4.529710e-14	49
4849621	1.000000e+00	2
4849620	1.000000e+00	0
4849623	1.000000e+00	0
4849622	1.621870e-08	44
4849608	1.000000e+00	1
4849609	8.986806e-01	21
4849610	1.621870e-08	44
4849611	1.000000e+00	0
4849612	8.881784e-16	50
4849613	9.923267e-01	17
4849614	1.000000e+00	0
4849615	9.999972e-01	10
4849600	1.000000e+00	5
4849601	8.986806e-01	21
4849602	3.359055e-01	27
4849603	1.000000e+00	4
4849604	4.529710e-14	49
4849605	1.000000e+00	1
4849606	1.000000e+00	0
4849607	1.000000e+00	0
4849659	7.673339e-03	34
4849658	1.000000e+00	2
4849657	8.881784e-16	50
4849656	5.561376e-01	25
4849663	1.529320e-04	38
4849662	1.000000e+00	5
4849661	1.000000e+00	1
4849660	1.000000e+00	1
4849651	1.000000e+00	4
4849650	1.000000e+00	3
4849649	8.881784e-16	50
4849648	1.000000e+00	5
4849654	8.881784e-16	50
4849653	1.000000e+00	6
4849652	9.999549e-01	12
4849642	1.000000e+00	4
4849643	2.104926e-09	45
4849640	1.000000e+00	0
4849641	1.000000e+00	2
4849646	1.000000e+00	0
4849647	9.835804e-01	18
4849644	1.000000e+00	0
4849645	1.000000e+00	0
4849634	1.000000e+00	3
4849635	8.881784e-16	50
4849632	9.835804e-01	18
4849633	1.000000e+00	1
4849638	1.000000e+00	1
4849639	2.230891e-10	46
4849636	1.000000e+00	0
4849637	1.000000e+00	0
4849565	1.000000e+00	1
4849564	1.000000e+00	0
4849567	9.999881e-01	11
4849566	8.881784e-16	50
4849563	1.000000e+00	1
4849562	1.000000e+00	5
4849557	9.999881e-01	11
4849556	9.405398e-01	20
4849559	1.000000e+00	5
4849558	8.388818e-01	22
4849553	1.000000e+00	5
4849552	1.000000e+00	2
4849555	1.000000e+00	2
4849548	9.998471e-01	13
4849549	9.995319e-01	14
4849550	1.000000e+00	3
4849551	1.000000e+00	4
4849544	1.000000e+00	0
4849545	4.438624e-01	26
4849546	1.000000e+00	1
4849547	4.529710e-14	49
4849540	9.966998e-01	16
4849541	1.000000e+00	5
4849542	1.000000e+00	5
4849543	9.999994e-01	9
4849536	1.000000e+00	6
4849537	9.986989e-01	15
4849538	8.881784e-16	50
4849539	1.000000e+00	5
4849599	1.000000e+00	1
4849596	1.000000e+00	0
4849595	1.000000e+00	0
4849594	1.000000e+00	1
4849593	4.681115e-04	37
4849592	1.000000e+00	0
4849591	6.640945e-01	24
4849589	1.000000e+00	0
4849588	9.966998e-01	16
4849587	9.999881e-01	11
4849586	1.000000e+00	4
4849585	1.000000e+00	5
4849582	1.000000e+00	0
4849583	1.000000e+00	4
4849580	1.000000e+00	0
4849581	8.881784e-16	50
4849578	9.999994e-01	9
4849579	1.000000e+00	2
4849576	2.104926e-09	45
4849574	1.000000e+00	0
4849575	1.000000e+00	0
4849572	1.641957e-02	33
4849573	1.000000e+00	0
4849570	1.000000e+00	0
4849571	1.000000e+00	4
4849568	5.817779e-07	42
4849569	1.000000e+00	7
4849488	1.133316e-12	48
4849489	1.000000e+00	2
4849490	1.000000e+00	3
4849491	1.000000e+00	3
4849492	4.529710e-14	49
4849493	1.000000e+00	7
4849494	8.881784e-16	50
4849495	9.966998e-01	16
4849496	4.529710e-14	49
4849497	9.999999e-01	8
4849498	1.000000e+00	0
4849499	8.881784e-16	50
4849500	1.049339e-07	43
4849501	9.999999e-01	8
4849502	1.000000e+00	1
4849503	1.000000e+00	0
4849473	1.000000e+00	0
4849472	1.000000e+00	4
4849475	3.300224e-03	35
4849474	1.000000e+00	0
4849477	1.000000e+00	5
4849476	1.000000e+00	5
4849479	8.881784e-16	50
4849478	9.999549e-01	12
4849481	5.561376e-01	25
4849480	8.881784e-16	50
4849482	9.835804e-01	18
4849485	9.999972e-01	10
4849484	1.000000e+00	0
4849487	9.999972e-01	10
4849522	1.000000e+00	7
4849523	1.000000e+00	0
4849520	1.000000e+00	1
4849521	1.000000e+00	0
4849526	5.561376e-01	25
4849527	2.104926e-09	45
4849524	8.881784e-16	50
4849525	3.300224e-03	35
4849530	1.000000e+00	7
4849531	1.000000e+00	0
4849534	1.000000e+00	0
4849532	1.000000e+00	0
4849533	1.000000e+00	7
4849507	1.000000e+00	6
4849506	1.000000e+00	3
4849505	1.000000e+00	0
4849504	8.881784e-16	50
4849511	9.999972e-01	10
4849510	1.000000e+00	3
4849509	2.104926e-09	45
4849508	3.300224e-03	35
4849515	9.998471e-01	13
4849514	1.000000e+00	3
4849513	1.000000e+00	2
4849512	1.133316e-12	48
4849519	1.000000e+00	1
4849518	4.529710e-14	49
4849517	1.000000e+00	0
4849516	1.000000e+00	3
4849428	1.000000e+00	4
4849429	9.999549e-01	12
4849430	1.000000e+00	4
4849431	1.000000e+00	0
4849424	8.881784e-16	50
4849425	1.000000e+00	0
4849426	8.881784e-16	50
4849436	8.881784e-16	50
4849437	1.000000e+00	6
4849438	1.000000e+00	0
4849439	1.000000e+00	0
4849432	4.438624e-01	26
4849433	1.000000e+00	0
4849434	9.966998e-01	16
4849435	7.600562e-01	23
4849413	4.529710e-14	49
4849415	9.966998e-01	16
4849414	9.986989e-01	15
4849409	9.675457e-01	19
4849408	1.000000e+00	3
4849411	5.946023e-02	31
4849410	1.000000e+00	1
4849421	1.000000e+00	0
4849420	1.000000e+00	0
4849423	1.854161e-11	47
4849422	1.301086e-03	36
4849417	1.000000e+00	7
4849416	1.000000e+00	2
4849419	4.529710e-14	49
4849418	1.000000e+00	0
4849462	1.529320e-04	38
4849463	8.986806e-01	21
4849460	1.000000e+00	0
4849461	1.000000e+00	3
4849458	1.000000e+00	0
4849459	1.641957e-02	33
4849457	1.000000e+00	1
4849470	9.998471e-01	13
4849471	1.000000e+00	0
4849468	1.000000e+00	4
4849469	1.000000e+00	5
4849466	9.999999e-01	8
4849467	8.881784e-16	50
4849464	1.621870e-08	44
4849465	1.000000e+00	2
4849447	2.230891e-10	46
4849446	1.000000e+00	7
4849445	1.000000e+00	1
4849444	1.000000e+00	1
4849443	1.000000e+00	0
4849442	1.133316e-12	48
4849441	1.000000e+00	3
4849440	1.000000e+00	0
4849455	4.510745e-05	39
4849453	1.529320e-04	38
4849452	9.405398e-01	20
4849450	1.133316e-12	48
4849449	9.999972e-01	10
4849448	7.673339e-03	34
PID_162329624	1.000000e+00	2
PID_162329625	1.000000e+00	1
