# Supplementary material for: Translational Selection Is Ubiquitous in Prokaryotes
Source: PLoS Genet. 2010 Jun 24;6(6):e1001004. doi: 10.1371/journal.pgen.1001004 (PMC2891978; doi:10.1371/journal.pgen.1001004)
Supplement: Dataset S1 — OCU/non-OCU gene calls in 461 Bacterial and Archaeal genomes, and summary tables of genome properties and OCU preferences for specific codons. (4.77 MB ZIP) [file pgen.1001004.s001.zip › Dataset_S1_Bacteria/Actinobacillus_succinogenes_130Z.arff.ocuGenes]

GeneID	signTest_p	ocuProbWinCnt
5349248	1.000000e+00	0
5349250	1.000000e+00	0
5349251	1.000000e+00	5
5349252	1.000000e+00	0
5349253	1.000000e+00	0
5349254	1.000000e+00	1
5349256	1.000000e+00	0
5349257	1.000000e+00	0
5349258	8.881784e-16	50
5349259	1.000000e+00	0
5349260	8.881784e-16	50
5349261	8.986806e-01	21
5349263	1.529320e-04	38
5349265	1.000000e+00	0
5349264	4.681115e-04	37
5349267	9.999999e-01	8
5349266	1.000000e+00	4
5349268	1.000000e+00	0
5349271	1.000000e+00	0
5349270	2.230891e-10	46
5349273	1.854161e-11	47
5349272	1.000000e+00	0
5349275	1.000000e+00	0
5349274	8.881784e-16	50
5349277	9.966998e-01	16
5349276	1.000000e+00	3
5349278	1.000000e+00	2
5349282	1.000000e+00	0
5349283	9.986989e-01	15
5349281	1.000000e+00	0
5349286	1.000000e+00	1
5349287	1.000000e+00	0
5349284	1.000000e+00	0
5349285	5.817779e-07	42
5349290	1.000000e+00	0
5349291	1.000000e+00	3
5349288	1.000000e+00	0
5349294	1.000000e+00	0
5349295	1.000000e+00	0
5349292	1.000000e+00	0
5349293	1.000000e+00	0
5349299	1.000000e+00	5
5349298	1.000000e+00	0
5349297	8.881784e-16	50
5349296	9.999972e-01	10
5349303	1.000000e+00	0
5349302	1.000000e+00	2
5349301	1.000000e+00	0
5349300	1.000000e+00	0
5349307	1.000000e+00	0
5349306	1.000000e+00	0
5349305	1.000000e+00	0
5349304	1.000000e+00	0
5349311	1.000000e+00	6
5349310	1.000000e+00	0
5349309	1.000000e+00	0
5349308	1.000000e+00	0
5349316	1.000000e+00	4
5349317	1.000000e+00	0
5349318	1.000000e+00	0
5349319	1.854161e-11	47
5349312	1.000000e+00	0
5349313	1.000000e+00	0
5349314	1.000000e+00	0
5349315	1.000000e+00	0
5349324	1.000000e+00	0
5349325	1.000000e+00	3
5349326	8.881784e-16	50
5349327	9.999972e-01	10
5349320	1.000000e+00	0
5349321	1.000000e+00	0
5349322	1.000000e+00	2
5349323	1.000000e+00	5
5349333	1.000000e+00	1
5349332	1.000000e+00	0
5349335	8.881784e-16	50
5349334	1.000000e+00	0
5349329	1.000000e+00	0
5349328	1.000000e+00	5
5349331	1.000000e+00	0
5349330	7.673339e-03	34
5349341	1.000000e+00	0
5349340	1.000000e+00	0
5349343	1.000000e+00	0
5349337	8.881784e-16	50
5349336	8.881784e-16	50
5349339	1.000000e+00	0
5349338	8.881784e-16	50
5349350	1.000000e+00	4
5349351	8.881784e-16	50
5349348	1.000000e+00	0
5349349	1.000000e+00	0
5349346	1.000000e+00	1
5349347	1.000000e+00	0
5349344	1.000000e+00	0
5349345	1.000000e+00	1
5349358	1.000000e+00	1
5349359	1.000000e+00	0
5349356	1.000000e+00	0
5349357	1.000000e+00	1
5349355	1.000000e+00	7
5349353	1.000000e+00	1
5349367	1.000000e+00	0
5349366	1.529320e-04	38
5349365	1.000000e+00	1
5349364	8.881784e-16	50
5349363	1.000000e+00	0
5349362	1.000000e+00	0
5349361	9.999881e-01	11
5349360	2.399438e-01	28
5349375	8.881784e-16	50
5349374	9.999972e-01	10
5349373	1.000000e+00	1
5349372	1.000000e+00	0
5349371	1.000000e+00	0
5349370	1.000000e+00	0
5349369	1.000000e+00	0
5349368	1.000000e+00	0
5349129	1.000000e+00	7
5349128	9.999999e-01	8
5349131	1.000000e+00	7
5349130	1.000000e+00	0
5349133	1.000000e+00	6
5349132	8.881784e-16	50
5349135	1.013194e-01	30
5349134	1.000000e+00	0
5349121	1.641957e-02	33
5349123	1.000000e+00	2
5349122	1.000000e+00	0
5349125	8.881784e-16	50
5349124	1.000000e+00	1
5349126	8.881784e-16	50
5349144	1.000000e+00	1
5349145	1.000000e+00	0
5349146	1.000000e+00	3
5349147	1.000000e+00	0
5349148	1.000000e+00	3
5349149	1.000000e+00	7
5349150	4.510745e-05	39
5349151	1.000000e+00	0
5349136	1.000000e+00	0
5349138	1.000000e+00	0
5349139	1.000000e+00	0
5349140	1.000000e+00	0
5349141	1.000000e+00	2
5349142	4.438624e-01	26
5349143	1.000000e+00	5
5349163	8.881784e-16	50
5349162	4.529710e-14	49
5349160	9.999972e-01	10
5349167	4.681115e-04	37
5349166	9.998471e-01	13
5349165	8.881784e-16	50
5349155	8.881784e-16	50
5349154	1.000000e+00	7
5349153	8.986806e-01	21
5349152	1.000000e+00	0
5349159	1.000000e+00	0
5349158	4.529710e-14	49
5349157	8.881784e-16	50
5349178	1.000000e+00	0
5349179	1.000000e+00	0
5349176	1.000000e+00	0
5349177	8.881784e-16	50
5349182	1.000000e+00	0
5349183	1.000000e+00	1
5349180	1.000000e+00	6
5349181	8.881784e-16	50
5349170	1.133316e-12	48
5349171	8.881784e-16	50
5349168	1.000000e+00	0
5349169	1.000000e+00	0
5349174	8.881784e-16	50
5349175	9.999972e-01	10
5349172	1.000000e+00	0
5349173	1.000000e+00	0
5349197	1.049339e-07	43
5349199	7.600562e-01	23
5349198	4.681115e-04	37
5349193	1.000000e+00	0
5349192	1.000000e+00	0
5349195	8.881784e-16	50
5349194	1.000000e+00	0
5349189	1.000000e+00	2
5349188	1.000000e+00	0
5349191	1.000000e+00	0
5349190	1.000000e+00	7
5349184	1.000000e+00	0
5349187	1.000000e+00	2
5349186	1.000000e+00	0
5349212	4.510745e-05	39
5349213	4.510745e-05	39
5349214	1.000000e+00	0
5349215	1.000000e+00	6
5349208	1.000000e+00	0
5349209	1.000000e+00	0
5349210	1.000000e+00	0
5349211	4.529710e-14	49
5349204	8.881784e-16	50
5349205	1.000000e+00	1
5349206	1.000000e+00	0
5349207	1.000000e+00	0
5349200	1.000000e+00	7
5349201	1.000000e+00	3
5349202	1.000000e+00	1
5349203	1.000000e+00	0
5349231	4.438624e-01	26
5349230	1.000000e+00	0
5349229	7.600562e-01	23
5349228	8.388818e-01	22
5349227	1.000000e+00	1
5349226	5.817779e-07	42
5349225	1.000000e+00	0
5349224	1.000000e+00	0
5349223	9.966998e-01	16
5349222	9.999549e-01	12
5349221	1.000000e+00	1
5349220	8.881784e-16	50
5349219	1.049339e-07	43
5349218	1.133316e-12	48
5349217	8.881784e-16	50
5349216	1.000000e+00	0
5349246	1.000000e+00	7
5349247	8.881784e-16	50
5349244	1.000000e+00	5
5349245	9.999999e-01	8
5349242	1.000000e+00	1
5349243	1.000000e+00	0
5349241	8.881784e-16	50
5349238	1.000000e+00	0
5349239	1.000000e+00	0
5349236	1.000000e+00	0
5349237	8.881784e-16	50
5349234	1.000000e+00	0
5349235	1.000000e+00	2
5349232	1.000000e+00	1
5349233	1.000000e+00	3
5349011	1.000000e+00	0
5349010	1.000000e+00	1
5349009	8.881784e-16	50
5349008	1.000000e+00	0
5349015	1.000000e+00	1
5349014	1.000000e+00	0
5349013	1.000000e+00	5
5349012	9.998471e-01	13
5349019	1.000000e+00	0
5349018	1.000000e+00	0
5349017	9.986989e-01	15
5349016	8.881784e-16	50
5349023	1.000000e+00	0
5349021	1.000000e+00	0
5349020	8.881784e-16	50
5348994	1.000000e+00	5
5348995	1.000000e+00	0
5348992	1.000000e+00	0
5348993	1.000000e+00	1
5348998	8.881784e-16	50
5348999	1.000000e+00	6
5348996	9.835804e-01	18
5348997	9.999881e-01	11
5349002	2.104926e-09	45
5349003	4.681115e-04	37
5349000	1.000000e+00	0
5349001	1.000000e+00	0
5349006	1.000000e+00	0
5349007	1.000000e+00	0
5349004	9.986989e-01	15
5349005	1.854161e-11	47
5349041	8.881784e-16	50
5349040	3.300224e-03	35
5349043	1.000000e+00	0
5349042	1.000000e+00	0
5349045	9.999994e-01	9
5349044	1.000000e+00	2
5349047	1.000000e+00	0
5349046	1.000000e+00	2
5349049	8.881784e-16	50
5349048	1.000000e+00	7
5349051	1.000000e+00	1
5349050	1.049339e-07	43
5349053	7.600562e-01	23
5349052	1.611182e-01	29
5349055	8.881784e-16	50
5349054	8.881784e-16	50
5349024	1.000000e+00	2
5349025	1.000000e+00	0
5349026	4.529710e-14	49
5349027	8.881784e-16	50
5349028	1.000000e+00	0
5349029	7.600562e-01	23
5349030	1.000000e+00	0
5349031	1.000000e+00	0
5349032	8.881784e-16	50
5349033	1.000000e+00	1
5349034	6.640945e-01	24
5349035	8.881784e-16	50
5349036	1.000000e+00	0
5349037	1.000000e+00	0
5349038	3.245432e-02	32
5349039	1.000000e+00	1
5349079	1.000000e+00	0
5349078	1.000000e+00	0
5349077	1.000000e+00	0
5349072	4.681115e-04	37
5349087	1.000000e+00	0
5349086	9.923267e-01	17
5349085	1.000000e+00	0
5349084	1.000000e+00	0
5349083	1.000000e+00	0
5349082	1.000000e+00	0
5349081	1.000000e+00	0
5349080	1.000000e+00	1
5349062	1.000000e+00	0
5349063	1.000000e+00	0
5349060	9.923267e-01	17
5349061	1.641957e-02	33
5349058	8.881784e-16	50
5349059	8.881784e-16	50
5349056	1.000000e+00	0
5349057	3.359055e-01	27
5349070	1.000000e+00	0
5349071	1.000000e+00	2
5349068	9.998471e-01	13
5349069	9.999881e-01	11
5349067	1.000000e+00	1
5349064	8.881784e-16	50
5349065	1.000000e+00	0
5349109	1.000000e+00	2
5349111	1.000000e+00	1
5349110	1.000000e+00	2
5349105	1.000000e+00	5
5349104	1.000000e+00	6
5349106	1.000000e+00	6
5349117	1.000000e+00	5
5349116	8.881784e-16	50
5349118	1.000000e+00	0
5349113	1.000000e+00	0
5349112	1.000000e+00	1
5349115	8.881784e-16	50
5349114	1.854161e-11	47
5349092	1.000000e+00	0
5349093	1.000000e+00	0
5349094	8.881784e-16	50
5349095	1.000000e+00	5
5349088	9.999994e-01	9
5349089	1.000000e+00	0
5349090	1.000000e+00	0
5349091	1.000000e+00	0
5349100	1.000000e+00	2
5349101	1.000000e+00	4
5349102	1.000000e+00	0
5349103	1.000000e+00	0
5349096	1.000000e+00	0
5349097	1.000000e+00	0
5349098	8.881784e-16	50
5349099	9.999999e-01	8
5348890	8.881784e-16	50
5348891	1.000000e+00	1
5348889	1.000000e+00	0
5348894	6.640945e-01	24
5348895	1.000000e+00	0
5348893	1.000000e+00	0
5348882	1.000000e+00	0
5348883	1.854161e-11	47
5348880	1.000000e+00	0
5348881	1.000000e+00	0
5348887	9.923267e-01	17
5348884	9.999881e-01	11
5348885	1.000000e+00	1
5348875	1.000000e+00	1
5348874	1.000000e+00	0
5348873	1.000000e+00	0
5348872	1.000000e+00	0
5348879	1.000000e+00	6
5348878	9.966998e-01	16
5348877	1.000000e+00	0
5348876	1.000000e+00	0
5348867	4.681115e-04	37
5348866	1.000000e+00	0
5348865	1.000000e+00	0
5348864	1.000000e+00	1
5348871	1.000000e+00	0
5348870	1.000000e+00	3
5348869	1.000000e+00	0
5348868	8.881784e-16	50
5348920	1.000000e+00	0
5348922	1.000000e+00	1
5348923	1.000000e+00	0
5348924	1.000000e+00	0
5348925	1.133316e-12	48
5348926	8.881784e-16	50
5348927	8.881784e-16	50
5348912	1.000000e+00	6
5348913	1.000000e+00	7
5348914	1.000000e+00	0
5348915	8.986806e-01	21
5348916	9.999999e-01	8
5348917	9.405398e-01	20
5348918	1.000000e+00	0
5348919	1.000000e+00	6
5348905	1.000000e+00	0
5348904	1.133316e-12	48
5348907	8.986806e-01	21
5348906	1.000000e+00	3
5348909	8.881784e-16	50
5348908	9.998471e-01	13
5348911	1.621870e-08	44
5348910	9.999549e-01	12
5348896	1.000000e+00	6
5348899	9.999994e-01	9
5348898	1.000000e+00	1
5348901	9.999999e-01	8
5348900	1.193067e-05	40
5348903	1.000000e+00	1
5348902	1.000000e+00	0
5348958	1.000000e+00	0
5348959	1.000000e+00	0
5348956	1.000000e+00	2
5348957	1.000000e+00	0
5348954	1.000000e+00	2
5348955	8.881784e-16	50
5348952	3.300224e-03	35
5348953	1.000000e+00	7
5348950	8.881784e-16	50
5348951	8.881784e-16	50
5348948	1.000000e+00	1
5348949	1.000000e+00	0
5348946	1.000000e+00	0
5348947	1.000000e+00	0
5348944	1.000000e+00	0
5348945	1.000000e+00	0
5348943	1.000000e+00	2
5348941	2.807050e-06	41
5348940	1.000000e+00	0
5348939	9.999881e-01	11
5348938	9.966998e-01	16
5348937	9.999994e-01	9
5348936	5.817779e-07	42
5348934	1.000000e+00	0
5348933	1.000000e+00	1
5348932	1.000000e+00	0
5348931	1.000000e+00	0
5348930	7.673339e-03	34
5348929	8.388818e-01	22
5348928	7.673339e-03	34
5348988	1.000000e+00	0
5348989	8.881784e-16	50
5348990	1.000000e+00	0
5348991	1.000000e+00	1
5348984	9.999999e-01	8
5348985	1.049339e-07	43
5348986	9.999994e-01	9
5348987	1.000000e+00	0
5348980	1.000000e+00	0
5348981	1.000000e+00	0
5348982	9.999999e-01	8
5348983	6.640945e-01	24
5348976	1.000000e+00	2
5348977	1.000000e+00	0
5348978	1.000000e+00	0
5348979	1.000000e+00	0
5348973	1.000000e+00	0
5348972	2.104926e-09	45
5348975	1.000000e+00	0
5348974	1.000000e+00	1
5348969	9.999999e-01	8
5348968	2.104926e-09	45
5348971	1.000000e+00	4
5348970	1.000000e+00	0
5348965	1.000000e+00	0
5348964	1.000000e+00	3
5348967	1.193067e-05	40
5348966	7.673339e-03	34
5348961	1.000000e+00	1
5348960	1.000000e+00	0
5348963	1.133316e-12	48
5348962	1.000000e+00	4
5348774	5.817779e-07	42
5348775	1.000000e+00	0
5348772	1.013194e-01	30
5348773	9.986989e-01	15
5348770	1.000000e+00	0
5348771	1.000000e+00	0
5348768	9.999881e-01	11
5348769	1.000000e+00	2
5348782	1.000000e+00	0
5348783	1.000000e+00	0
5348780	7.600562e-01	23
5348781	1.000000e+00	0
5348778	1.000000e+00	0
5348779	1.000000e+00	6
5348776	2.399438e-01	28
5348777	8.388818e-01	22
5348791	1.000000e+00	0
5348790	1.000000e+00	3
5348789	1.000000e+00	0
5348788	1.000000e+00	1
5348787	7.673339e-03	34
5348786	1.000000e+00	5
5348785	1.000000e+00	2
5348784	9.999972e-01	10
5348797	4.510745e-05	39
5348796	1.000000e+00	1
5348795	1.000000e+00	0
5348793	1.000000e+00	0
5348792	1.000000e+00	3
5348740	8.881784e-16	50
5348742	2.807050e-06	41
5348743	1.000000e+00	0
5348736	1.000000e+00	0
5348737	1.000000e+00	0
5348738	4.529710e-14	49
5348739	8.881784e-16	50
5348748	7.600562e-01	23
5348749	1.000000e+00	1
5348751	9.999549e-01	12
5348744	1.000000e+00	4
5348745	1.000000e+00	5
5348746	1.193067e-05	40
5348747	8.881784e-16	50
5348759	1.000000e+00	0
5348758	1.000000e+00	0
5348753	9.999549e-01	12
5348752	1.000000e+00	1
5348754	1.000000e+00	0
5348765	8.881784e-16	50
5348764	1.000000e+00	2
5348767	8.881784e-16	50
5348766	9.999972e-01	10
5348761	1.000000e+00	0
5348760	9.835804e-01	18
5348763	7.673339e-03	34
5348762	5.946023e-02	31
5348834	8.881784e-16	50
5348835	8.881784e-16	50
5348832	1.529320e-04	38
5348833	9.675457e-01	19
5348838	1.000000e+00	0
5348839	9.999994e-01	9
5348836	5.946023e-02	31
5348837	1.000000e+00	0
5348842	1.000000e+00	0
5348843	1.000000e+00	6
5348840	1.000000e+00	0
5348841	9.999994e-01	9
5348846	1.013194e-01	30
5348847	1.000000e+00	0
5348844	1.000000e+00	3
5348851	1.000000e+00	6
5348850	1.000000e+00	0
5348849	1.000000e+00	1
5348848	1.000000e+00	0
5348855	9.923267e-01	17
5348854	1.000000e+00	2
5348853	8.881784e-16	50
5348852	9.999999e-01	8
5348859	1.000000e+00	2
5348858	5.946023e-02	31
5348857	1.000000e+00	0
5348856	1.000000e+00	1
5348863	1.000000e+00	5
5348861	1.000000e+00	3
5348860	8.881784e-16	50
5348800	1.000000e+00	0
5348802	1.000000e+00	0
5348803	1.000000e+00	2
5348804	1.000000e+00	7
5348805	1.000000e+00	2
5348806	1.000000e+00	0
5348807	1.000000e+00	1
5348808	1.000000e+00	1
5348809	1.000000e+00	0
5348810	1.000000e+00	4
5348811	1.000000e+00	0
5348812	8.881784e-16	50
5348813	8.388818e-01	22
5348814	5.817779e-07	42
5348815	8.881784e-16	50
5348817	4.529710e-14	49
5348816	8.881784e-16	50
5348819	1.013194e-01	30
5348818	1.000000e+00	1
5348821	1.000000e+00	7
5348820	1.000000e+00	0
5348823	1.000000e+00	0
5348822	1.133316e-12	48
5348825	1.049339e-07	43
5348824	1.000000e+00	0
5348827	1.000000e+00	1
5348826	1.000000e+00	5
5348829	1.301086e-03	36
5348828	9.995319e-01	14
5348830	8.881784e-16	50
5348655	1.000000e+00	0
5348654	4.438624e-01	26
5348653	1.000000e+00	0
5348652	1.000000e+00	0
5348651	1.000000e+00	0
5348650	8.881784e-16	50
5348648	1.000000e+00	1
5348647	1.854161e-11	47
5348646	1.000000e+00	2
5348645	1.133316e-12	48
5348643	1.000000e+00	0
5348640	1.000000e+00	3
5348670	1.000000e+00	0
5348671	1.000000e+00	0
5348668	1.000000e+00	0
5348669	1.000000e+00	0
5348666	1.000000e+00	0
5348667	1.000000e+00	4
5348664	1.000000e+00	0
5348665	1.000000e+00	2
5348662	8.881784e-16	50
5348663	1.000000e+00	5
5348660	4.529710e-14	49
5348661	8.986806e-01	21
5348658	1.000000e+00	5
5348656	1.000000e+00	0
5348657	1.000000e+00	0
5348621	1.000000e+00	1
5348620	9.966998e-01	16
5348623	1.529320e-04	38
5348622	1.000000e+00	0
5348617	1.000000e+00	1
5348616	1.000000e+00	1
5348619	1.000000e+00	3
5348618	1.854161e-11	47
5348613	1.000000e+00	0
5348612	1.000000e+00	1
5348615	1.000000e+00	0
5348614	9.405398e-01	20
5348609	9.999549e-01	12
5348608	1.000000e+00	5
5348611	1.000000e+00	0
5348610	1.000000e+00	0
5348636	1.000000e+00	0
5348637	1.000000e+00	0
5348638	8.881784e-16	50
5348639	7.673339e-03	34
5348632	1.000000e+00	0
5348633	1.000000e+00	7
5348635	1.000000e+00	1
5348628	1.000000e+00	0
5348629	1.000000e+00	0
5348631	1.000000e+00	0
5348624	1.000000e+00	6
5348625	1.000000e+00	0
5348626	1.000000e+00	4
5348627	8.388818e-01	22
5348715	1.000000e+00	0
5348714	1.000000e+00	0
5348713	1.000000e+00	0
5348712	1.000000e+00	1
5348719	1.000000e+00	2
5348718	4.529710e-14	49
5348717	9.999994e-01	9
5348707	9.998471e-01	13
5348706	8.881784e-16	50
5348705	1.000000e+00	0
5348704	1.000000e+00	0
5348711	1.000000e+00	0
5348710	1.000000e+00	0
5348709	1.000000e+00	0
5348708	1.000000e+00	5
5348730	1.000000e+00	5
5348731	8.986806e-01	21
5348728	1.000000e+00	0
5348734	1.000000e+00	7
5348735	1.000000e+00	0
5348732	1.000000e+00	1
5348733	8.881784e-16	50
5348722	8.881784e-16	50
5348723	1.000000e+00	1
5348720	1.000000e+00	0
5348721	1.000000e+00	0
5348726	9.999972e-01	10
5348727	1.000000e+00	0
5348724	1.000000e+00	3
5348725	7.600562e-01	23
5348681	1.000000e+00	6
5348680	1.000000e+00	2
5348683	1.000000e+00	0
5348682	8.881784e-16	50
5348685	1.000000e+00	1
5348684	1.611182e-01	29
5348687	1.000000e+00	7
5348672	1.000000e+00	0
5348675	9.986989e-01	15
5348674	8.881784e-16	50
5348677	1.000000e+00	6
5348676	1.000000e+00	1
5348679	1.000000e+00	1
5348678	1.854161e-11	47
5348696	1.000000e+00	0
5348697	1.000000e+00	0
5348698	1.000000e+00	0
5348699	6.640945e-01	24
5348700	1.000000e+00	2
5348701	2.807050e-06	41
5348702	1.000000e+00	0
5348703	1.000000e+00	0
5348688	1.000000e+00	0
5348689	1.000000e+00	0
5348691	1.000000e+00	2
5348693	1.000000e+00	4
5348694	1.000000e+00	5
5348695	1.000000e+00	0
5348533	1.000000e+00	1
5348532	1.000000e+00	0
5348535	8.881784e-16	50
5348534	5.817779e-07	42
5348529	1.000000e+00	0
5348528	1.000000e+00	0
5348531	1.000000e+00	6
5348541	1.000000e+00	0
5348540	1.000000e+00	1
5348543	2.230891e-10	46
5348542	1.000000e+00	1
5348537	9.999994e-01	9
5348536	1.000000e+00	0
5348539	1.000000e+00	0
5348538	1.000000e+00	0
5348516	4.529710e-14	49
5348517	4.529710e-14	49
5348519	1.000000e+00	0
5348512	1.000000e+00	0
5348513	2.104926e-09	45
5348514	1.000000e+00	0
5348515	1.000000e+00	0
5348524	1.000000e+00	2
5348526	1.000000e+00	0
5348527	1.000000e+00	1
5348520	1.000000e+00	6
5348521	8.388818e-01	22
5348522	1.000000e+00	5
5348523	9.966998e-01	16
5348503	1.000000e+00	7
5348502	1.000000e+00	5
5348501	9.999994e-01	9
5348500	1.000000e+00	0
5348499	1.000000e+00	0
5348498	1.000000e+00	0
5348497	1.000000e+00	0
5348496	1.000000e+00	0
5348511	2.807050e-06	41
5348510	2.230891e-10	46
5348509	9.995319e-01	14
5348507	1.000000e+00	0
5348506	1.000000e+00	3
5348504	1.000000e+00	0
5348486	1.000000e+00	0
5348484	4.438624e-01	26
5348485	1.000000e+00	0
5348482	9.999881e-01	11
5348483	1.000000e+00	2
5348480	1.000000e+00	0
5348481	1.000000e+00	1
5348494	9.835804e-01	18
5348495	7.673339e-03	34
5348492	1.000000e+00	5
5348493	9.835804e-01	18
5348490	1.000000e+00	0
5348491	1.000000e+00	0
5348488	1.000000e+00	3
5348489	7.673339e-03	34
5348593	1.000000e+00	0
5348592	1.000000e+00	0
5348595	1.000000e+00	0
5348594	1.000000e+00	0
5348596	8.881784e-16	50
5348599	1.000000e+00	6
5348598	1.000000e+00	0
5348601	2.399438e-01	28
5348600	1.000000e+00	1
5348603	9.405398e-01	20
5348602	1.000000e+00	1
5348605	1.000000e+00	0
5348604	1.000000e+00	0
5348607	8.881784e-16	50
5348606	1.000000e+00	0
5348576	8.881784e-16	50
5348577	1.000000e+00	0
5348578	1.000000e+00	4
5348579	1.000000e+00	4
5348580	1.301086e-03	36
5348581	9.999994e-01	9
5348582	1.000000e+00	2
5348583	1.000000e+00	0
5348584	1.000000e+00	0
5348585	1.000000e+00	5
5348586	4.529710e-14	49
5348588	4.529710e-14	49
5348589	1.000000e+00	0
5348590	9.998471e-01	13
5348591	8.881784e-16	50
5348562	9.405398e-01	20
5348567	9.998471e-01	13
5348566	1.000000e+00	0
5348565	1.000000e+00	0
5348564	1.000000e+00	0
5348571	1.000000e+00	6
5348570	1.133316e-12	48
5348569	9.999994e-01	9
5348568	1.000000e+00	0
5348575	1.000000e+00	0
5348574	1.000000e+00	0
5348572	1.000000e+00	0
5348546	1.611182e-01	29
5348547	1.133316e-12	48
5348544	1.000000e+00	1
5348545	1.000000e+00	0
5348551	2.104926e-09	45
5348548	1.000000e+00	4
5348554	1.000000e+00	0
5348555	1.000000e+00	1
5348552	1.000000e+00	0
5348553	1.000000e+00	0
5348558	9.405398e-01	20
5348559	1.000000e+00	3
5348556	9.995319e-01	14
5348557	1.000000e+00	0
5348412	1.000000e+00	0
5348413	3.359055e-01	27
5348414	9.405398e-01	20
5348415	1.000000e+00	1
5348408	1.000000e+00	4
5348405	8.881784e-16	50
5348407	1.000000e+00	2
5348400	8.881784e-16	50
5348401	1.000000e+00	2
5348402	1.000000e+00	0
5348397	1.000000e+00	0
5348396	1.000000e+00	2
5348393	1.000000e+00	2
5348392	1.000000e+00	3
5348394	9.966998e-01	16
5348389	1.000000e+00	6
5348388	1.000000e+00	0
5348391	8.881784e-16	50
5348390	1.529320e-04	38
5348385	1.133316e-12	48
5348384	1.000000e+00	1
5348387	1.000000e+00	0
5348386	7.600562e-01	23
5348382	1.013194e-01	30
5348381	1.000000e+00	4
5348378	1.000000e+00	1
5348379	8.881784e-16	50
5348376	1.000000e+00	2
5348377	4.510745e-05	39
5348374	5.817779e-07	42
5348375	1.000000e+00	0
5348372	1.000000e+00	0
5348373	1.000000e+00	1
5348370	1.000000e+00	0
5348371	1.000000e+00	1
5348368	1.000000e+00	4
5348367	1.000000e+00	0
5348366	1.000000e+00	0
5348364	1.854161e-11	47
5348363	1.000000e+00	0
5348362	9.999972e-01	10
5348361	1.000000e+00	2
5348360	1.000000e+00	0
5348359	1.000000e+00	0
5348358	1.000000e+00	0
5348357	1.000000e+00	0
5348356	1.000000e+00	1
5348355	8.986806e-01	21
5348354	1.000000e+00	0
5348353	1.000000e+00	4
5348352	1.000000e+00	2
5348472	1.000000e+00	0
5348473	1.000000e+00	0
5348474	1.000000e+00	0
5348475	1.000000e+00	1
5348476	1.000000e+00	0
5348477	1.000000e+00	0
5348478	1.000000e+00	0
5348479	1.000000e+00	0
5348464	1.000000e+00	0
5348465	1.000000e+00	0
5348466	9.999994e-01	9
5348467	1.000000e+00	0
5348468	8.881784e-16	50
5348469	8.881784e-16	50
5348470	1.000000e+00	0
5348471	1.000000e+00	0
5348459	8.881784e-16	50
5348458	8.881784e-16	50
5348461	8.881784e-16	50
5348462	2.230891e-10	46
5348449	4.529710e-14	49
5348448	1.000000e+00	2
5348451	1.000000e+00	0
5348450	1.000000e+00	0
5348453	1.000000e+00	0
5348452	1.000000e+00	0
5348455	1.000000e+00	0
5348454	1.000000e+00	0
5348442	1.000000e+00	0
5348443	1.000000e+00	0
5348440	1.000000e+00	0
5348446	8.388818e-01	22
5348447	1.000000e+00	0
5348444	1.000000e+00	0
5348445	1.000000e+00	0
5348434	5.817779e-07	42
5348435	8.881784e-16	50
5348432	8.881784e-16	50
5348433	4.529710e-14	49
5348438	1.000000e+00	0
5348439	9.995319e-01	14
5348436	1.000000e+00	0
5348437	9.999972e-01	10
5348427	1.000000e+00	0
5348426	4.510745e-05	39
5348425	1.000000e+00	1
5348431	8.881784e-16	50
5348430	1.000000e+00	0
5348429	1.000000e+00	0
5348428	1.000000e+00	6
5348419	1.000000e+00	0
5348418	1.000000e+00	0
5348417	1.000000e+00	3
5348416	1.000000e+00	0
5348422	1.000000e+00	0
5348300	1.000000e+00	3
5348301	1.000000e+00	0
5348302	8.881784e-16	50
5348303	9.966998e-01	16
5348296	1.049339e-07	43
5348297	9.835804e-01	18
5348298	1.000000e+00	0
5348299	1.000000e+00	0
5348292	1.641957e-02	33
5348293	6.640945e-01	24
5348294	3.245432e-02	32
5348295	1.621870e-08	44
5348288	1.000000e+00	0
5348289	1.000000e+00	5
5348290	3.300224e-03	35
5348291	1.000000e+00	0
5348317	3.245432e-02	32
5348316	8.881784e-16	50
5348319	1.000000e+00	0
5348318	1.000000e+00	0
5348313	1.000000e+00	2
5348312	1.000000e+00	0
5348315	1.000000e+00	0
5348314	1.000000e+00	0
5348309	1.000000e+00	5
5348308	4.510745e-05	39
5348311	1.000000e+00	0
5348310	1.000000e+00	0
5348307	1.000000e+00	6
5348306	1.000000e+00	1
5348334	1.000000e+00	0
5348335	1.000000e+00	1
5348332	8.881784e-16	50
5348333	1.000000e+00	0
5348326	9.999881e-01	11
5348327	8.881784e-16	50
5348324	9.966998e-01	16
5348325	1.000000e+00	0
5348323	1.000000e+00	0
5348320	1.193067e-05	40
5348321	1.000000e+00	3
5348351	2.230891e-10	46
5348350	1.000000e+00	0
5348349	1.000000e+00	4
5348347	9.999881e-01	11
5348346	3.359055e-01	27
5348345	1.000000e+00	3
5348344	1.000000e+00	5
5348343	1.000000e+00	3
5348342	9.998471e-01	13
5348341	1.193067e-05	40
5348340	1.000000e+00	5
5348338	1.000000e+00	0
5348336	1.000000e+00	2
5348232	9.999881e-01	11
5348233	9.835804e-01	18
5348234	1.000000e+00	1
5348235	9.999881e-01	11
5348236	8.881784e-16	50
5348237	9.999999e-01	8
5348238	6.640945e-01	24
5348239	1.000000e+00	3
5348224	1.133316e-12	48
5348225	4.529710e-14	49
5348226	1.000000e+00	1
5348227	1.000000e+00	0
5348228	8.986806e-01	21
5348229	1.000000e+00	1
5348230	1.000000e+00	5
5348231	1.000000e+00	3
5348249	1.000000e+00	0
5348248	1.000000e+00	1
5348251	1.000000e+00	0
5348250	1.000000e+00	0
5348253	3.245432e-02	32
5348252	4.510745e-05	39
5348255	1.000000e+00	0
5348254	1.000000e+00	0
5348241	8.881784e-16	50
5348240	9.986989e-01	15
5348243	9.999999e-01	8
5348242	1.000000e+00	0
5348245	1.000000e+00	0
5348244	1.000000e+00	0
5348247	2.807050e-06	41
5348246	1.000000e+00	0
5348266	1.000000e+00	0
5348267	9.999994e-01	9
5348264	8.881784e-16	50
5348265	1.000000e+00	1
5348270	1.000000e+00	3
5348271	1.000000e+00	5
5348268	1.000000e+00	6
5348269	1.000000e+00	0
5348258	5.561376e-01	25
5348259	1.000000e+00	1
5348256	1.000000e+00	0
5348257	1.000000e+00	0
5348262	1.000000e+00	2
5348263	1.000000e+00	1
5348260	1.000000e+00	7
5348261	1.000000e+00	7
5348283	8.881784e-16	50
5348281	1.000000e+00	0
5348280	1.000000e+00	1
5348287	1.000000e+00	0
5348286	1.000000e+00	0
5348285	9.999994e-01	9
5348284	8.881784e-16	50
5348275	1.000000e+00	0
5348274	9.995319e-01	14
5348273	1.000000e+00	1
5348272	1.000000e+00	0
5348279	1.000000e+00	0
5348278	1.000000e+00	0
5348277	1.000000e+00	0
5348276	8.881784e-16	50
5348165	3.300224e-03	35
5348164	1.000000e+00	4
5348167	1.000000e+00	2
5348166	1.000000e+00	0
5348161	2.104926e-09	45
5348160	1.000000e+00	2
5348163	1.000000e+00	0
5348162	1.000000e+00	0
5348173	8.881784e-16	50
5348172	1.000000e+00	0
5348175	1.000000e+00	0
5348174	1.000000e+00	0
5348169	1.000000e+00	0
5348168	1.000000e+00	0
5348171	1.000000e+00	1
5348180	9.999549e-01	12
5348181	1.000000e+00	0
5348182	1.000000e+00	0
5348183	1.000000e+00	1
5348176	1.000000e+00	0
5348178	1.000000e+00	2
5348179	9.999994e-01	9
5348188	1.000000e+00	0
5348189	1.000000e+00	0
5348190	5.946023e-02	31
5348191	1.000000e+00	2
5348184	1.529320e-04	38
5348185	1.000000e+00	0
5348186	1.000000e+00	0
5348187	1.000000e+00	0
5348199	1.000000e+00	1
5348198	1.000000e+00	0
5348197	1.000000e+00	1
5348196	9.986989e-01	15
5348195	1.000000e+00	7
5348194	1.000000e+00	3
5348193	8.881784e-16	50
5348192	1.000000e+00	0
5348207	1.133316e-12	48
5348205	2.230891e-10	46
5348204	1.000000e+00	2
5348203	1.000000e+00	3
5348202	1.000000e+00	1
5348200	1.000000e+00	0
5348214	9.998471e-01	13
5348215	1.000000e+00	0
5348212	9.923267e-01	17
5348213	1.000000e+00	3
5348210	8.881784e-16	50
5348211	1.000000e+00	1
5348208	9.966998e-01	16
5348209	1.000000e+00	3
5348222	8.881784e-16	50
5348223	1.000000e+00	2
5348220	2.399438e-01	28
5348221	1.000000e+00	0
5348219	8.881784e-16	50
5348217	7.600562e-01	23
5348097	1.000000e+00	0
5348096	1.000000e+00	0
5348099	1.000000e+00	1
5348101	1.000000e+00	1
5348100	1.000000e+00	0
5348103	1.000000e+00	0
5348102	9.835804e-01	18
5348105	1.000000e+00	0
5348104	1.000000e+00	2
5348107	1.000000e+00	0
5348106	1.000000e+00	0
5348109	1.133316e-12	48
5348108	8.986806e-01	21
5348111	3.359055e-01	27
5348110	1.000000e+00	6
5348112	1.000000e+00	0
5348113	9.986989e-01	15
5348114	4.438624e-01	26
5348115	1.000000e+00	0
5348116	1.000000e+00	7
5348118	1.000000e+00	0
5348119	8.881784e-16	50
5348120	8.881784e-16	50
5348121	1.000000e+00	5
5348122	1.000000e+00	6
5348123	1.000000e+00	1
5348124	1.000000e+00	0
5348125	1.000000e+00	0
5348127	1.000000e+00	6
5348131	1.000000e+00	3
5348130	1.000000e+00	0
5348129	1.000000e+00	0
5348128	7.600562e-01	23
5348135	1.000000e+00	0
5348134	1.000000e+00	0
5348133	9.986989e-01	15
5348132	1.000000e+00	1
5348139	1.000000e+00	0
5348138	1.000000e+00	0
5348137	1.000000e+00	0
5348136	9.998471e-01	13
5348143	9.675457e-01	19
5348142	8.881784e-16	50
5348141	1.000000e+00	1
5348140	1.000000e+00	5
5348146	1.000000e+00	5
5348147	1.000000e+00	1
5348144	1.000000e+00	2
5348150	8.881784e-16	50
5348148	1.000000e+00	1
5348149	1.133316e-12	48
5348155	1.000000e+00	0
5348152	1.000000e+00	0
5348158	2.807050e-06	41
5348159	8.881784e-16	50
5348156	1.000000e+00	0
5348063	1.000000e+00	0
5348062	1.000000e+00	0
5348061	1.000000e+00	1
5348060	1.000000e+00	0
5348059	1.000000e+00	0
5348058	1.000000e+00	1
5348057	1.000000e+00	6
5348056	1.000000e+00	0
5348055	1.529320e-04	38
5348054	1.854161e-11	47
5348053	1.000000e+00	0
5348052	1.000000e+00	0
5348051	1.000000e+00	0
5348050	1.000000e+00	0
5348049	1.000000e+00	0
5348048	1.000000e+00	0
5348046	1.000000e+00	0
5348047	1.611182e-01	29
5348044	8.881784e-16	50
5348045	1.000000e+00	6
5348042	1.000000e+00	5
5348043	1.000000e+00	7
5348040	1.000000e+00	0
5348041	1.000000e+00	1
5348038	1.854161e-11	47
5348039	8.881784e-16	50
5348036	1.000000e+00	2
5348037	1.000000e+00	1
5348034	1.000000e+00	6
5348035	1.000000e+00	0
5348032	1.000000e+00	0
5348033	1.000000e+00	0
5348093	1.000000e+00	1
5348092	1.000000e+00	0
5348094	1.000000e+00	1
5348089	8.881784e-16	50
5348088	9.999999e-01	8
5348091	1.000000e+00	6
5348090	1.000000e+00	2
5348085	1.000000e+00	0
5348084	1.000000e+00	0
5348087	1.000000e+00	0
5348086	8.881784e-16	50
5348081	8.881784e-16	50
5348080	1.000000e+00	0
5348083	1.000000e+00	0
5348082	1.000000e+00	0
5348076	1.000000e+00	3
5348077	1.000000e+00	0
5348078	1.000000e+00	0
5348079	1.000000e+00	1
5348072	8.881784e-16	50
5348073	4.529710e-14	49
5348074	4.529710e-14	49
5348075	1.000000e+00	1
5348068	1.000000e+00	5
5348069	1.000000e+00	0
5348070	1.000000e+00	0
5348071	4.529710e-14	49
5348064	1.000000e+00	0
5348065	1.000000e+00	0
5348066	1.000000e+00	0
5347995	1.000000e+00	0
5347994	9.923267e-01	17
5347993	1.000000e+00	0
5347992	1.000000e+00	0
5347999	1.000000e+00	1
5347998	1.000000e+00	7
5347997	9.986989e-01	15
5347996	8.881784e-16	50
5347987	1.000000e+00	0
5347986	1.000000e+00	0
5347985	1.000000e+00	0
5347984	1.000000e+00	4
5347991	1.000000e+00	0
5347990	1.000000e+00	0
5347989	1.000000e+00	2
5347988	1.000000e+00	0
5347978	1.000000e+00	2
5347979	1.000000e+00	0
5347977	1.000000e+00	0
5347982	1.000000e+00	7
5347983	1.000000e+00	4
5347980	9.995319e-01	14
5347981	1.000000e+00	4
5347970	9.986989e-01	15
5347968	9.999549e-01	12
5347969	1.000000e+00	0
5347974	1.000000e+00	0
5347975	1.000000e+00	0
5347972	1.000000e+00	0
5347973	1.000000e+00	0
5348025	2.807050e-06	41
5348024	9.999972e-01	10
5348027	1.193067e-05	40
5348026	8.881784e-16	50
5348029	1.611182e-01	29
5348028	1.000000e+00	1
5348031	1.000000e+00	0
5348030	1.000000e+00	0
5348017	1.000000e+00	0
5348016	1.000000e+00	0
5348019	1.000000e+00	0
5348018	1.000000e+00	0
5348021	1.000000e+00	1
5348020	1.000000e+00	0
5348022	4.529710e-14	49
5348008	1.000000e+00	0
5348010	1.000000e+00	0
5348011	1.000000e+00	0
5348012	1.000000e+00	0
5348013	1.000000e+00	0
5348014	1.000000e+00	0
5348015	9.999999e-01	8
5348000	9.835804e-01	18
5348001	1.000000e+00	2
5348002	8.881784e-16	50
5348003	8.881784e-16	50
5348004	8.986806e-01	21
5348005	1.000000e+00	0
5348006	1.000000e+00	0
5348007	1.000000e+00	0
5347926	1.000000e+00	0
5347927	1.193067e-05	40
5347924	9.999549e-01	12
5347925	1.000000e+00	0
5347922	1.854161e-11	47
5347923	1.000000e+00	2
5347920	8.881784e-16	50
5347921	8.881784e-16	50
5347934	1.000000e+00	1
5347935	1.000000e+00	1
5347932	1.000000e+00	1
5347933	1.000000e+00	0
5347930	9.999999e-01	8
5347931	1.000000e+00	0
5347928	1.000000e+00	0
5347929	1.000000e+00	0
5347911	1.000000e+00	0
5347910	1.000000e+00	0
5347909	1.000000e+00	0
5347908	1.000000e+00	0
5347907	1.000000e+00	0
5347906	1.000000e+00	0
5347905	1.000000e+00	0
5347904	4.681115e-04	37
5347919	1.000000e+00	1
5347918	1.000000e+00	0
5347917	1.000000e+00	1
5347916	1.000000e+00	6
5347915	1.000000e+00	0
5347914	1.000000e+00	0
5347913	8.881784e-16	50
5347912	1.013194e-01	30
5347956	1.000000e+00	0
5347957	1.193067e-05	40
5347958	4.438624e-01	26
5347959	9.998471e-01	13
5347952	1.000000e+00	1
5347953	1.000000e+00	0
5347954	1.000000e+00	0
5347955	9.675457e-01	19
5347964	1.000000e+00	0
5347965	1.049339e-07	43
5347966	8.986806e-01	21
5347967	9.923267e-01	17
5347960	2.399438e-01	28
5347962	1.000000e+00	5
5347963	1.000000e+00	0
5347941	1.000000e+00	0
5347940	1.000000e+00	0
5347943	1.000000e+00	4
5347942	1.000000e+00	6
5347937	1.000000e+00	3
5347936	1.000000e+00	0
5347939	7.600562e-01	23
5347938	1.000000e+00	1
5347949	1.000000e+00	1
5347951	3.359055e-01	27
5347950	1.000000e+00	0
5347945	1.000000e+00	2
5347944	7.600562e-01	23
5347947	1.000000e+00	0
5347946	9.999549e-01	12
5347858	1.000000e+00	0
5347859	1.000000e+00	2
5347856	1.000000e+00	0
5347857	1.000000e+00	0
5347862	1.000000e+00	2
5347863	1.000000e+00	1
5347860	4.681115e-04	37
5347861	1.529320e-04	38
5347866	1.000000e+00	7
5347867	8.881784e-16	50
5347864	8.881784e-16	50
5347865	7.600562e-01	23
5347870	1.000000e+00	0
5347871	1.000000e+00	1
5347868	1.000000e+00	3
5347869	1.000000e+00	0
5347843	9.999549e-01	12
5347842	7.673339e-03	34
5347841	4.681115e-04	37
5347840	1.000000e+00	0
5347847	1.000000e+00	0
5347846	1.000000e+00	0
5347845	1.000000e+00	0
5347844	1.000000e+00	0
5347851	1.000000e+00	0
5347850	1.000000e+00	0
5347849	1.000000e+00	2
5347855	1.000000e+00	3
5347854	1.000000e+00	0
5347853	9.999994e-01	9
5347852	1.000000e+00	0
5347888	1.000000e+00	0
5347889	1.000000e+00	0
5347890	8.881784e-16	50
5347891	1.000000e+00	0
5347892	8.881784e-16	50
5347893	8.881784e-16	50
5347894	9.999881e-01	11
5347895	9.999999e-01	8
5347896	1.000000e+00	0
5347897	1.000000e+00	0
5347898	1.000000e+00	0
5347899	1.000000e+00	3
5347900	1.000000e+00	0
5347901	1.000000e+00	0
5347902	9.675457e-01	19
5347903	1.000000e+00	0
5347873	1.000000e+00	4
5347872	1.000000e+00	0
5347875	1.000000e+00	6
5347877	9.966998e-01	16
5347876	1.000000e+00	0
5347879	1.000000e+00	0
5347878	1.000000e+00	1
5347881	1.000000e+00	2
5347880	1.000000e+00	0
5347883	1.000000e+00	0
5347882	1.000000e+00	5
5347885	1.000000e+00	0
5347884	1.049339e-07	43
5347887	1.000000e+00	1
5347886	4.438624e-01	26
5347818	1.000000e+00	0
5347819	8.881784e-16	50
5347816	5.561376e-01	25
5347817	1.000000e+00	1
5347823	1.000000e+00	3
5347820	1.000000e+00	1
5347821	1.000000e+00	0
5347810	1.000000e+00	6
5347808	5.561376e-01	25
5347809	1.000000e+00	1
5347814	8.881784e-16	50
5347815	1.000000e+00	0
5347812	8.881784e-16	50
5347813	1.000000e+00	0
5347835	1.000000e+00	1
5347834	9.966998e-01	16
5347833	9.998471e-01	13
5347832	1.000000e+00	0
5347839	1.000000e+00	0
5347838	1.000000e+00	4
5347837	1.000000e+00	0
5347836	1.000000e+00	0
5347826	1.000000e+00	6
5347825	1.000000e+00	0
5347824	9.999999e-01	8
5347831	1.000000e+00	0
5347830	2.399438e-01	28
5347829	1.000000e+00	0
5347828	1.000000e+00	7
5347784	1.000000e+00	0
5347785	8.881784e-16	50
5347786	7.673339e-03	34
5347787	1.000000e+00	0
5347788	4.529710e-14	49
5347789	9.995319e-01	14
5347790	1.000000e+00	0
5347791	1.000000e+00	0
5347776	1.000000e+00	4
5347777	8.881784e-16	50
5347778	1.000000e+00	0
5347779	6.640945e-01	24
5347780	7.600562e-01	23
5347781	1.000000e+00	0
5347782	1.000000e+00	0
5347783	1.000000e+00	0
5347801	1.000000e+00	2
5347800	2.230891e-10	46
5347803	3.245432e-02	32
5347802	1.000000e+00	0
5347805	1.000000e+00	1
5347804	1.000000e+00	0
5347807	1.000000e+00	4
5347806	1.000000e+00	0
5347793	1.000000e+00	0
5347792	1.000000e+00	0
5347795	1.000000e+00	0
5347794	1.000000e+00	1
5347797	1.000000e+00	0
5347796	8.881784e-16	50
5347799	1.000000e+00	0
5347798	1.854161e-11	47
5347758	1.000000e+00	0
5347759	1.000000e+00	0
5347756	1.000000e+00	0
5347757	1.000000e+00	0
5347754	1.133316e-12	48
5347755	1.000000e+00	0
5347752	1.000000e+00	0
5347753	1.000000e+00	3
5347750	1.000000e+00	0
5347751	1.000000e+00	1
5347748	1.049339e-07	43
5347749	1.000000e+00	1
5347746	1.000000e+00	0
5347747	1.529320e-04	38
5347744	1.000000e+00	4
5347745	1.000000e+00	0
5347775	1.000000e+00	1
5347774	1.000000e+00	4
5347773	8.881784e-16	50
5347772	1.000000e+00	5
5347771	9.999972e-01	10
5347770	1.000000e+00	1
5347769	1.000000e+00	0
5347768	9.998471e-01	13
5347767	1.000000e+00	3
5347766	1.000000e+00	0
5347765	1.000000e+00	0
5347764	8.881784e-16	50
5347763	8.986806e-01	21
5347762	1.854161e-11	47
5347760	8.881784e-16	50
5347725	1.000000e+00	0
5347726	2.230891e-10	46
5347727	1.000000e+00	0
5347720	1.000000e+00	0
5347721	1.301086e-03	36
5347722	1.000000e+00	0
5347723	4.529710e-14	49
5347716	1.000000e+00	0
5347717	1.000000e+00	0
5347718	1.000000e+00	0
5347719	1.000000e+00	0
5347712	1.000000e+00	0
5347713	1.000000e+00	5
5347714	1.000000e+00	0
5347715	1.000000e+00	1
5347741	1.621870e-08	44
5347740	8.881784e-16	50
5347743	2.807050e-06	41
5347742	1.000000e+00	7
5347737	8.881784e-16	50
5347736	9.966998e-01	16
5347739	1.000000e+00	5
5347738	1.000000e+00	2
5347733	1.000000e+00	1
5347732	1.000000e+00	0
5347735	1.000000e+00	0
5347734	7.673339e-03	34
5347729	8.881784e-16	50
5347728	1.000000e+00	2
5347731	1.000000e+00	0
5347683	1.000000e+00	1
5347682	9.675457e-01	19
5347681	1.193067e-05	40
5347680	1.000000e+00	0
5347687	1.000000e+00	0
5347686	1.000000e+00	0
5347685	1.000000e+00	0
5347684	1.000000e+00	4
5347691	1.000000e+00	1
5347690	1.854161e-11	47
5347689	1.000000e+00	5
5347688	1.000000e+00	4
5347695	1.000000e+00	0
5347694	1.000000e+00	0
5347693	8.881784e-16	50
5347692	9.923267e-01	17
5347698	1.000000e+00	0
5347699	1.000000e+00	0
5347696	1.000000e+00	0
5347697	9.999999e-01	8
5347702	1.301086e-03	36
5347703	1.000000e+00	0
5347700	1.000000e+00	0
5347701	7.673339e-03	34
5347706	1.000000e+00	0
5347707	1.000000e+00	0
5347705	1.000000e+00	0
5347710	1.000000e+00	0
5347711	1.000000e+00	0
5347708	1.000000e+00	0
5347649	1.000000e+00	0
5347648	9.835804e-01	18
5347651	1.000000e+00	3
5347650	1.000000e+00	3
5347653	1.000000e+00	0
5347652	1.000000e+00	1
5347655	1.000000e+00	0
5347654	1.000000e+00	0
5347657	1.000000e+00	1
5347656	9.998471e-01	13
5347659	1.000000e+00	0
5347658	1.000000e+00	0
5347661	1.000000e+00	0
5347660	1.000000e+00	0
5347663	1.641957e-02	33
5347662	1.000000e+00	0
5347664	1.193067e-05	40
5347665	1.000000e+00	1
5347666	1.000000e+00	3
5347667	8.881784e-16	50
5347668	1.000000e+00	4
5347669	8.881784e-16	50
5347670	8.881784e-16	50
5347671	8.881784e-16	50
5347672	8.881784e-16	50
5347673	8.881784e-16	50
5347674	1.000000e+00	0
5347675	1.000000e+00	1
5347676	4.529710e-14	49
5347677	1.000000e+00	0
5347678	1.000000e+00	0
5347679	9.966998e-01	16
5347623	1.854161e-11	47
5347622	1.000000e+00	0
5347621	1.000000e+00	0
5347620	1.000000e+00	2
5347619	1.000000e+00	0
5347618	1.000000e+00	1
5347617	1.000000e+00	7
5347616	1.000000e+00	1
5347631	1.000000e+00	1
5347630	1.000000e+00	0
5347629	1.000000e+00	1
5347628	4.529710e-14	49
5347627	1.000000e+00	0
5347626	1.000000e+00	0
5347625	1.000000e+00	0
5347624	1.133316e-12	48
5347638	8.881784e-16	50
5347639	7.600562e-01	23
5347636	9.999999e-01	8
5347634	8.881784e-16	50
5347635	9.405398e-01	20
5347632	1.000000e+00	2
5347633	1.000000e+00	0
5347646	5.817779e-07	42
5347647	8.881784e-16	50
5347644	8.881784e-16	50
5347645	1.000000e+00	1
5347642	1.000000e+00	0
5347643	4.529710e-14	49
5347640	1.641957e-02	33
5347641	1.000000e+00	6
5347589	1.000000e+00	1
5347591	1.000000e+00	4
5347590	1.000000e+00	0
5347585	6.640945e-01	24
5347587	1.000000e+00	7
5347586	3.300224e-03	35
5347596	1.000000e+00	0
5347599	8.881784e-16	50
5347598	1.000000e+00	0
5347593	4.529710e-14	49
5347592	1.000000e+00	1
5347595	1.000000e+00	0
5347594	9.999999e-01	8
5347604	9.923267e-01	17
5347606	1.000000e+00	2
5347607	1.000000e+00	0
5347601	1.000000e+00	0
5347602	1.000000e+00	0
5347603	1.000000e+00	0
5347612	1.000000e+00	1
5347615	1.000000e+00	2
5347608	1.000000e+00	1
5347609	1.000000e+00	2
5347610	1.000000e+00	0
5347611	1.000000e+00	1
5347577	1.000000e+00	7
5347576	1.000000e+00	0
5347579	8.881784e-16	50
5347578	8.881784e-16	50
5347581	9.986989e-01	15
5347580	1.000000e+00	0
5347583	7.673339e-03	34
5347582	9.999972e-01	10
5347569	1.000000e+00	5
5347568	3.359055e-01	27
5347571	4.529710e-14	49
5347570	1.000000e+00	3
5347573	1.000000e+00	0
5347572	1.000000e+00	0
5347575	1.000000e+00	1
5347574	1.000000e+00	0
5347560	1.000000e+00	0
5347561	1.000000e+00	2
5347562	8.881784e-16	50
5347563	8.881784e-16	50
5347564	1.000000e+00	2
5347565	1.621870e-08	44
5347566	1.000000e+00	2
5347567	1.000000e+00	1
5347552	2.230891e-10	46
5347554	1.000000e+00	4
5347555	1.000000e+00	2
5347556	1.000000e+00	0
5347557	1.000000e+00	0
5347558	1.000000e+00	0
5347559	1.000000e+00	1
5347547	1.000000e+00	0
5347551	8.881784e-16	50
5347550	1.000000e+00	6
5347549	1.000000e+00	0
5347548	1.000000e+00	5
5349380	8.881784e-16	50
5349381	2.230891e-10	46
5349382	1.000000e+00	0
5349383	1.611182e-01	29
5349376	4.529710e-14	49
5349378	1.301086e-03	36
5349379	2.807050e-06	41
5349388	1.000000e+00	0
5349389	8.881784e-16	50
5349391	1.621870e-08	44
5349384	1.000000e+00	1
5349385	1.000000e+00	0
5349386	1.000000e+00	0
5349387	9.675457e-01	19
5349397	1.000000e+00	0
5349396	1.000000e+00	0
5349399	9.995319e-01	14
5349398	4.438624e-01	26
5349393	1.000000e+00	0
5349392	1.000000e+00	0
5349395	1.000000e+00	0
5349394	1.000000e+00	0
5349405	1.000000e+00	0
5349404	1.000000e+00	2
5349407	1.000000e+00	0
5349406	1.000000e+00	0
5349400	1.000000e+00	5
5349403	1.000000e+00	0
5349402	1.000000e+00	0
5349414	1.000000e+00	0
5349415	1.000000e+00	0
5349412	1.301086e-03	36
5349413	1.000000e+00	0
5349410	1.000000e+00	0
5349411	1.000000e+00	0
5349408	8.881784e-16	50
5349409	1.000000e+00	0
5349422	1.000000e+00	1
5349423	1.000000e+00	0
5349420	4.438624e-01	26
5349421	8.881784e-16	50
5349418	1.000000e+00	4
5349419	1.000000e+00	0
5349416	1.000000e+00	4
5349417	1.000000e+00	1
5349431	2.104926e-09	45
5349430	1.000000e+00	0
5349429	1.000000e+00	2
5349428	2.104926e-09	45
5349426	1.000000e+00	6
5349425	8.881784e-16	50
5349424	1.000000e+00	0
5349439	1.000000e+00	1
5349438	9.999881e-01	11
5349437	1.000000e+00	0
5349436	1.000000e+00	0
5349435	1.000000e+00	0
5349434	1.000000e+00	0
5349433	1.000000e+00	0
5349432	1.000000e+00	0
5349440	1.000000e+00	0
5349441	1.000000e+00	0
5349442	1.000000e+00	2
5349443	1.000000e+00	0
5349444	1.000000e+00	0
5349445	8.881784e-16	50
5349446	4.529710e-14	49
5349447	1.000000e+00	5
5349448	1.000000e+00	0
5349449	1.000000e+00	0
5349450	1.000000e+00	0
5349451	9.675457e-01	19
5349452	1.000000e+00	0
5349453	1.000000e+00	4
5349454	1.000000e+00	1
5349455	1.000000e+00	5
5349457	1.000000e+00	1
5349456	8.881784e-16	50
5349459	6.640945e-01	24
5349458	9.966998e-01	16
5349461	1.000000e+00	0
5349460	8.881784e-16	50
5349463	1.133316e-12	48
5349462	1.000000e+00	0
5349465	1.000000e+00	6
5349464	8.881784e-16	50
5349467	1.000000e+00	0
5349466	8.881784e-16	50
5349469	1.000000e+00	0
5349468	1.000000e+00	0
5349471	9.986989e-01	15
5349470	2.104926e-09	45
5349474	2.399438e-01	28
5349475	1.000000e+00	0
5349472	1.000000e+00	3
5349473	2.104926e-09	45
5349478	1.000000e+00	0
5349479	1.000000e+00	3
5349476	1.000000e+00	1
5349477	9.998471e-01	13
5349482	1.000000e+00	0
5349483	1.000000e+00	0
5349480	1.133316e-12	48
5349481	4.510745e-05	39
5349486	1.000000e+00	0
5349487	4.529710e-14	49
5349484	1.000000e+00	0
5349485	1.000000e+00	0
5349491	1.000000e+00	0
5349490	1.000000e+00	7
5349489	1.000000e+00	0
5349488	9.999549e-01	12
5349495	1.000000e+00	0
5349494	1.000000e+00	0
5349493	1.000000e+00	0
5349492	1.000000e+00	0
5349499	1.000000e+00	1
5349498	1.000000e+00	0
5349497	1.000000e+00	0
5349496	1.000000e+00	0
5349503	9.999881e-01	11
5349502	1.000000e+00	0
5349501	1.000000e+00	0
5349500	1.000000e+00	0
5349517	1.000000e+00	0
5349519	8.881784e-16	50
5349518	1.529320e-04	38
5349512	1.000000e+00	0
5349514	8.881784e-16	50
5349509	1.000000e+00	0
5349508	9.999549e-01	12
5349511	1.000000e+00	1
5349510	1.000000e+00	0
5349505	8.881784e-16	50
5349504	8.881784e-16	50
5349507	1.000000e+00	2
5349506	1.000000e+00	0
5349532	1.000000e+00	0
5349535	9.999999e-01	8
5349528	4.510745e-05	39
5349529	8.881784e-16	50
5349530	1.000000e+00	1
5349531	1.000000e+00	0
5349524	1.000000e+00	2
5349525	1.000000e+00	0
5349526	9.999994e-01	9
5349523	1.000000e+00	1
5349551	1.000000e+00	1
5349550	9.999549e-01	12
5349549	1.193067e-05	40
5349548	9.998471e-01	13
5349547	1.000000e+00	1
5349546	8.881784e-16	50
5349545	2.807050e-06	41
5349544	1.000000e+00	0
5349543	1.000000e+00	2
5349542	1.000000e+00	1
5349540	1.000000e+00	1
5349539	1.000000e+00	0
5349538	8.881784e-16	50
5349537	1.000000e+00	0
5349536	1.000000e+00	0
5349566	1.000000e+00	2
5349567	9.999881e-01	11
5349564	1.000000e+00	0
5349565	9.999994e-01	9
5349562	8.881784e-16	50
5349563	8.881784e-16	50
5349560	1.000000e+00	0
5349561	1.000000e+00	0
5349558	1.000000e+00	0
5349559	1.000000e+00	0
5349556	1.000000e+00	0
5349557	8.881784e-16	50
5349554	1.000000e+00	0
5349555	1.000000e+00	0
5349552	1.000000e+00	0
5349553	1.000000e+00	0
5349577	1.000000e+00	7
5349576	1.000000e+00	0
5349579	8.881784e-16	50
5349578	8.881784e-16	50
5349580	5.817779e-07	42
5349583	9.835804e-01	18
5349582	1.000000e+00	3
5349569	1.000000e+00	7
5349568	8.881784e-16	50
5349571	1.000000e+00	4
5349570	8.881784e-16	50
5349573	1.000000e+00	0
5349572	3.300224e-03	35
5349575	1.000000e+00	0
5349574	1.000000e+00	0
5349592	9.999972e-01	10
5349593	1.000000e+00	1
5349594	4.529710e-14	49
5349595	1.000000e+00	1
5349596	1.000000e+00	0
5349597	9.835804e-01	18
5349598	1.000000e+00	0
5349599	1.000000e+00	0
5349584	1.000000e+00	0
5349585	1.000000e+00	0
5349586	1.000000e+00	5
5349587	8.881784e-16	50
5349588	1.000000e+00	4
5349589	4.529710e-14	49
5349590	1.000000e+00	3
5349591	1.000000e+00	0
5349611	1.000000e+00	0
5349610	1.000000e+00	1
5349608	1.000000e+00	5
5349615	1.000000e+00	0
5349614	1.000000e+00	0
5349613	1.000000e+00	0
5349612	1.000000e+00	0
5349603	1.000000e+00	6
5349602	1.000000e+00	0
5349601	1.611182e-01	29
5349600	1.000000e+00	0
5349607	1.000000e+00	1
5349606	8.881784e-16	50
5349605	1.000000e+00	5
5349604	4.529710e-14	49
5349626	1.000000e+00	2
5349627	1.000000e+00	1
5349624	1.000000e+00	2
5349625	1.000000e+00	0
5349631	1.854161e-11	47
5349628	1.000000e+00	0
5349629	1.000000e+00	0
5349618	1.000000e+00	7
5349619	1.000000e+00	0
5349616	8.881784e-16	50
5349617	9.923267e-01	17
5349622	1.000000e+00	0
5349623	2.230891e-10	46
5349620	1.000000e+00	0
5349621	1.000000e+00	0
5349655	1.000000e+00	1
5349653	9.923267e-01	17
5349652	1.000000e+00	0
5349651	1.000000e+00	0
5349650	1.000000e+00	0
5349649	2.104926e-09	45
5349648	1.611182e-01	29
5349663	2.104926e-09	45
5349662	1.000000e+00	4
5349661	1.000000e+00	0
5349660	1.000000e+00	0
5349659	1.000000e+00	0
5349658	1.000000e+00	6
5349657	1.000000e+00	0
5349656	1.000000e+00	6
5349638	1.000000e+00	0
5349636	8.881784e-16	50
5349637	1.000000e+00	0
5349634	9.923267e-01	17
5349635	1.000000e+00	1
5349632	1.000000e+00	1
5349633	1.000000e+00	1
5349646	9.675457e-01	19
5349647	1.000000e+00	1
5349644	1.000000e+00	0
5349645	1.621870e-08	44
5349642	1.000000e+00	1
5349643	1.133316e-12	48
5349641	1.000000e+00	0
5349685	9.999994e-01	9
5349684	9.999881e-01	11
5349687	1.000000e+00	0
5349686	1.000000e+00	0
5349681	1.000000e+00	0
5349680	1.000000e+00	3
5349683	1.000000e+00	0
5349682	9.986989e-01	15
5349693	9.405398e-01	20
5349692	8.388818e-01	22
5349695	1.000000e+00	3
5349694	1.000000e+00	0
5349689	1.000000e+00	0
5349688	1.133316e-12	48
5349691	1.000000e+00	1
5349690	1.000000e+00	0
5349668	1.000000e+00	2
5349669	1.000000e+00	2
5349670	3.300224e-03	35
5349671	1.000000e+00	1
5349664	1.000000e+00	0
5349665	1.000000e+00	0
5349666	1.000000e+00	1
5349667	1.000000e+00	5
5349676	3.300224e-03	35
5349677	1.000000e+00	0
5349678	1.000000e+00	0
5349679	9.675457e-01	19
5349672	1.000000e+00	0
5349673	8.881784e-16	50
5349674	8.881784e-16	50
5349675	1.000000e+00	0
5349715	1.000000e+00	2
5349714	1.193067e-05	40
5349713	1.000000e+00	1
5349712	9.835804e-01	18
5349719	8.881784e-16	50
5349718	9.999549e-01	12
5349717	1.000000e+00	0
5349716	1.000000e+00	0
5349723	1.000000e+00	2
5349722	9.405398e-01	20
5349721	9.999994e-01	9
5349720	1.000000e+00	4
5349727	1.854161e-11	47
5349726	1.000000e+00	0
5349725	1.000000e+00	0
5349724	1.000000e+00	0
5349698	1.000000e+00	2
5349699	5.817779e-07	42
[truncated: 28 more rows]
