# Supplementary material for: Translational Selection Is Ubiquitous in Prokaryotes
Source: PLoS Genet. 2010 Jun 24;6(6):e1001004. doi: 10.1371/journal.pgen.1001004 (PMC2891978; doi:10.1371/journal.pgen.1001004)
Supplement: Dataset S1 — OCU/non-OCU gene calls in 461 Bacterial and Archaeal genomes, and summary tables of genome properties and OCU preferences for specific codons. (4.77 MB ZIP) [file pgen.1001004.s001.zip › Dataset_S1_Bacteria/Aeromonas_hydrophila_ATCC_7966.arff.ocuGenes]

GeneID	signTest_p	ocuProbWinCnt
4490591	1.000000e+00	0
4490590	1.000000e+00	0
4490589	1.000000e+00	0
4490588	1.000000e+00	0
4490587	8.881784e-16	50
4490586	1.000000e+00	0
4490585	1.000000e+00	1
4490584	7.600562e-01	23
4490583	1.000000e+00	0
4490582	1.000000e+00	0
4490581	1.000000e+00	5
4490580	1.000000e+00	0
4490579	1.000000e+00	1
4490578	1.000000e+00	0
4490577	1.000000e+00	1
4490576	9.999999e-01	8
4490574	1.000000e+00	0
4490575	1.000000e+00	1
4490572	9.999549e-01	12
4490573	3.245432e-02	32
4490570	1.000000e+00	7
4490571	2.230891e-10	46
4490568	1.000000e+00	0
4490569	1.000000e+00	0
4490566	1.000000e+00	0
4490567	1.000000e+00	0
4490564	1.000000e+00	1
4490565	1.000000e+00	1
4490562	1.000000e+00	1
4490563	1.000000e+00	0
4490560	1.000000e+00	0
4490561	1.000000e+00	4
4490621	1.000000e+00	0
4490620	1.000000e+00	0
4490622	1.000000e+00	1
4490617	1.000000e+00	0
4490616	1.193067e-05	40
4490619	1.000000e+00	1
4490613	1.000000e+00	0
4490612	1.000000e+00	0
4490615	4.438624e-01	26
4490614	1.000000e+00	0
4490608	1.000000e+00	0
4490611	1.000000e+00	0
4490610	1.000000e+00	7
4490604	1.000000e+00	0
4490605	1.000000e+00	0
4490606	1.000000e+00	0
4490607	1.000000e+00	0
4490600	8.881784e-16	50
4490601	1.000000e+00	7
4490602	1.000000e+00	2
4490603	1.000000e+00	0
4490597	1.000000e+00	0
4490598	1.000000e+00	0
4490599	1.000000e+00	4
4490592	1.000000e+00	0
4490593	3.245432e-02	32
4490594	1.000000e+00	0
4490595	1.000000e+00	7
4490523	1.000000e+00	0
4490521	1.000000e+00	0
4490520	1.000000e+00	0
4490527	1.000000e+00	0
4490526	1.000000e+00	0
4490525	1.000000e+00	0
4490524	1.000000e+00	1
4490515	1.000000e+00	0
4490514	1.000000e+00	0
4490513	1.000000e+00	0
4490512	1.000000e+00	0
4490519	1.000000e+00	1
4490518	1.000000e+00	0
4490517	1.000000e+00	0
4490516	1.000000e+00	3
4490506	1.000000e+00	0
4490507	1.000000e+00	0
4490504	1.000000e+00	0
4490505	1.000000e+00	0
4490510	1.000000e+00	0
4490511	1.000000e+00	0
4490508	1.000000e+00	1
4490509	1.000000e+00	0
4490498	1.000000e+00	0
4490499	1.000000e+00	0
4490496	1.000000e+00	0
4490497	1.000000e+00	0
4490502	1.000000e+00	0
4490503	1.000000e+00	0
4490500	1.000000e+00	0
4490501	9.999999e-01	8
4490553	1.000000e+00	0
4490552	1.000000e+00	0
4490555	1.000000e+00	0
4490554	1.000000e+00	1
4490557	1.000000e+00	0
4490556	1.000000e+00	0
4490559	1.000000e+00	6
4490558	1.000000e+00	5
4490545	1.000000e+00	0
4490544	1.000000e+00	0
4490547	1.000000e+00	0
4490548	1.000000e+00	0
4490551	1.000000e+00	0
4490550	1.000000e+00	0
4490536	1.000000e+00	0
4490537	1.000000e+00	0
4490538	1.000000e+00	2
4490540	1.000000e+00	0
4490541	1.000000e+00	2
4490542	1.000000e+00	2
4490543	1.000000e+00	1
4490528	1.000000e+00	0
4490529	1.000000e+00	0
4490531	1.000000e+00	0
4490532	1.000000e+00	0
4490533	1.000000e+00	0
4490534	2.104926e-09	45
4490710	9.999549e-01	12
4490711	1.000000e+00	0
4490708	8.881784e-16	50
4490709	1.000000e+00	0
4490706	8.881784e-16	50
4490707	1.000000e+00	0
4490704	1.000000e+00	0
4490705	1.000000e+00	4
4490718	1.000000e+00	0
4490719	1.000000e+00	0
4490716	8.881784e-16	50
4490717	1.000000e+00	0
4490714	8.881784e-16	50
4490715	1.000000e+00	0
4490712	1.000000e+00	0
4490713	2.399438e-01	28
4490695	1.000000e+00	2
4490694	1.000000e+00	0
4490693	1.000000e+00	0
4490692	3.300224e-03	35
4490691	1.000000e+00	2
4490690	1.000000e+00	0
4490689	1.133316e-12	48
4490688	1.000000e+00	7
4490702	1.000000e+00	4
4490701	1.000000e+00	0
4490700	1.611182e-01	29
4490699	1.000000e+00	0
4490698	1.000000e+00	0
4490697	5.561376e-01	25
4490696	1.000000e+00	0
4490740	1.000000e+00	1
4490741	1.000000e+00	2
4490742	1.000000e+00	5
4490743	1.641957e-02	33
4490736	9.995319e-01	14
4490737	1.000000e+00	0
4490739	1.000000e+00	0
4490748	1.000000e+00	0
4490749	9.995319e-01	14
4490750	1.641957e-02	33
4490751	4.529710e-14	49
4490746	1.000000e+00	0
4490747	8.881784e-16	50
4490725	8.881784e-16	50
4490724	4.529710e-14	49
4490727	1.000000e+00	0
4490721	1.000000e+00	0
4490720	1.000000e+00	0
4490723	1.000000e+00	0
4490722	1.000000e+00	1
4490733	1.000000e+00	0
4490732	1.000000e+00	2
4490735	1.000000e+00	0
4490729	8.881784e-16	50
4490728	1.000000e+00	0
4490731	9.923267e-01	17
4490730	9.999999e-01	8
4490642	1.529320e-04	38
4490643	1.000000e+00	0
4490640	1.000000e+00	3
4490641	1.000000e+00	0
4490646	1.000000e+00	1
4490647	1.000000e+00	2
4490645	1.000000e+00	0
4490651	7.600562e-01	23
4490648	1.000000e+00	0
4490649	1.000000e+00	2
4490654	1.000000e+00	2
4490655	1.000000e+00	0
4490652	1.000000e+00	0
4490653	4.510745e-05	39
4490627	3.300224e-03	35
4490626	1.000000e+00	2
4490625	1.000000e+00	0
4490624	1.000000e+00	0
4490631	1.000000e+00	0
4490630	1.000000e+00	1
4490629	4.510745e-05	39
4490635	1.000000e+00	1
4490634	1.000000e+00	0
4490633	1.000000e+00	0
4490632	1.000000e+00	0
4490639	1.000000e+00	0
4490638	1.000000e+00	0
4490637	1.000000e+00	0
4490636	1.000000e+00	1
4490672	1.000000e+00	0
4490673	8.881784e-16	50
4490674	1.000000e+00	4
4490675	1.000000e+00	0
4490676	8.881784e-16	50
4490677	9.966998e-01	16
4490678	1.000000e+00	0
4490679	1.000000e+00	3
4490680	1.000000e+00	0
4490681	1.000000e+00	1
4490682	1.000000e+00	0
4490683	1.000000e+00	0
4490684	1.000000e+00	1
4490685	9.999999e-01	8
4490686	8.881784e-16	50
4490687	1.000000e+00	0
4490657	1.000000e+00	0
4490656	1.000000e+00	2
4490659	1.000000e+00	0
4490658	1.000000e+00	0
4490661	1.000000e+00	5
4490660	1.000000e+00	0
4490663	1.000000e+00	0
4490662	1.000000e+00	0
4490665	9.966998e-01	16
4490664	1.000000e+00	0
4490667	1.000000e+00	0
4490666	1.000000e+00	0
4490669	1.000000e+00	6
4490668	1.000000e+00	0
4490671	1.641957e-02	33
4490670	1.000000e+00	0
4490316	1.000000e+00	1
4490317	8.881784e-16	50
4490318	1.000000e+00	3
4490319	1.000000e+00	0
4490312	4.510745e-05	39
4490313	9.999972e-01	10
4490314	1.000000e+00	3
4490315	1.000000e+00	0
4490308	1.000000e+00	4
4490309	1.000000e+00	0
4490310	1.000000e+00	0
4490311	1.000000e+00	0
4490304	1.000000e+00	0
4490305	8.881784e-16	50
4490306	9.999999e-01	8
4490307	9.966998e-01	16
4490333	1.000000e+00	0
4490332	1.000000e+00	0
4490335	1.000000e+00	2
4490334	1.000000e+00	2
4490330	1.000000e+00	0
4490325	1.000000e+00	4
4490324	1.000000e+00	0
4490321	1.000000e+00	0
4490320	1.000000e+00	1
4490323	1.000000e+00	0
4490322	1.000000e+00	0
4490350	1.000000e+00	1
4490351	1.000000e+00	0
4490348	1.013194e-01	30
4490349	9.995319e-01	14
4490346	1.133316e-12	48
4490347	9.999999e-01	8
4490344	4.529710e-14	49
4490345	1.000000e+00	6
4490342	1.000000e+00	1
4490343	1.000000e+00	1
4490341	1.000000e+00	0
4490338	1.000000e+00	5
4490339	1.133316e-12	48
4490337	1.000000e+00	0
4490366	1.000000e+00	0
4490364	1.000000e+00	0
4490363	1.000000e+00	0
4490362	1.000000e+00	0
4490361	1.000000e+00	0
4490360	1.000000e+00	0
4490359	1.000000e+00	0
4490358	1.000000e+00	0
4490357	5.946023e-02	31
4490356	8.881784e-16	50
4490355	1.000000e+00	2
4490354	1.000000e+00	0
4490353	1.000000e+00	0
4490352	1.000000e+00	0
4490248	1.000000e+00	0
4490250	1.000000e+00	0
4490251	1.000000e+00	1
4490252	1.000000e+00	0
4490254	1.000000e+00	4
4490255	9.999999e-01	8
4490240	9.405398e-01	20
4490241	1.000000e+00	1
4490242	9.999994e-01	9
4490243	1.000000e+00	0
4490244	1.000000e+00	0
4490245	1.000000e+00	0
4490246	1.000000e+00	5
4490247	1.000000e+00	0
4490265	1.000000e+00	0
4490264	1.000000e+00	1
4490266	1.000000e+00	1
4490269	1.000000e+00	0
4490268	1.000000e+00	4
4490271	9.999549e-01	12
4490270	1.000000e+00	0
4490257	1.000000e+00	0
4490256	9.999994e-01	9
4490259	1.000000e+00	0
4490258	1.000000e+00	0
4490261	1.000000e+00	6
4490260	8.881784e-16	50
4490263	9.986989e-01	15
4490262	1.000000e+00	0
4490282	4.529710e-14	49
4490283	1.000000e+00	1
4490280	8.881784e-16	50
4490281	1.000000e+00	0
4490286	1.000000e+00	0
4490287	9.675457e-01	19
4490284	1.000000e+00	0
4490285	8.881784e-16	50
4490274	9.999994e-01	9
4490275	1.000000e+00	0
4490272	1.000000e+00	0
4490273	1.000000e+00	0
4490278	1.000000e+00	3
4490279	5.946023e-02	31
4490276	1.000000e+00	0
4490277	1.000000e+00	4
4490299	1.000000e+00	0
4490298	1.000000e+00	0
4490297	1.000000e+00	0
4490296	1.000000e+00	1
4490303	1.000000e+00	3
4490302	1.000000e+00	2
4490301	8.881784e-16	50
4490300	1.000000e+00	0
4490291	7.600562e-01	23
4490290	1.000000e+00	1
4490289	1.000000e+00	1
4490288	1.013194e-01	30
4490295	1.000000e+00	0
4490293	1.000000e+00	0
4490292	1.000000e+00	1
4490437	1.000000e+00	0
4490436	8.881784e-16	50
4490439	1.000000e+00	0
4490438	1.000000e+00	1
4490433	1.000000e+00	0
4490432	1.133316e-12	48
4490435	1.000000e+00	1
4490434	1.000000e+00	5
4490445	9.999999e-01	8
4490444	1.000000e+00	0
4490447	1.000000e+00	7
4490446	1.000000e+00	0
4490441	1.000000e+00	0
4490440	1.000000e+00	0
4490443	1.000000e+00	0
4490442	1.000000e+00	0
4490452	4.529710e-14	49
4490453	8.881784e-16	50
4490454	1.000000e+00	4
4490455	1.000000e+00	4
4490448	1.000000e+00	1
4490449	1.000000e+00	4
4490450	1.000000e+00	0
4490451	1.000000e+00	0
4490460	1.000000e+00	0
4490461	1.000000e+00	0
4490462	1.000000e+00	0
4490463	9.999881e-01	11
4490456	1.000000e+00	1
4490457	1.000000e+00	3
4490458	1.000000e+00	0
4490459	1.000000e+00	0
4490469	9.999972e-01	10
4490467	2.807050e-06	41
4490466	1.000000e+00	0
4490465	1.000000e+00	0
4490464	1.000000e+00	1
4490479	1.000000e+00	3
4490478	1.000000e+00	0
4490477	2.807050e-06	41
4490475	1.000000e+00	0
4490474	9.999999e-01	8
4490473	1.000000e+00	3
4490472	1.000000e+00	0
4490486	1.000000e+00	3
4490487	1.000000e+00	6
4490484	8.881784e-16	50
4490485	1.000000e+00	7
4490482	9.986989e-01	15
4490483	1.000000e+00	3
4490480	1.000000e+00	0
4490481	1.000000e+00	0
4490494	8.881784e-16	50
4490495	1.000000e+00	0
4490492	1.000000e+00	1
4490493	7.673339e-03	34
4490490	1.000000e+00	0
4490491	1.193067e-05	40
4490488	1.000000e+00	0
4490489	1.000000e+00	0
4490369	8.986806e-01	21
4490368	8.881784e-16	50
4490371	1.000000e+00	1
4490370	1.000000e+00	0
4490373	1.000000e+00	0
4490372	1.000000e+00	0
4490375	1.000000e+00	0
4490374	1.000000e+00	0
4490377	1.000000e+00	2
4490376	1.000000e+00	0
4490379	1.000000e+00	0
4490378	1.000000e+00	0
4490381	8.881784e-16	50
4490380	1.000000e+00	1
4490383	8.881784e-16	50
4490382	7.673339e-03	34
4490384	1.000000e+00	0
4490385	1.000000e+00	3
4490386	9.999999e-01	8
4490387	1.000000e+00	0
4490388	1.000000e+00	0
4490389	5.817779e-07	42
4490390	1.000000e+00	0
4490391	1.000000e+00	0
4490392	1.000000e+00	0
4490393	1.000000e+00	0
4490394	8.881784e-16	50
4490395	1.000000e+00	0
4490396	1.000000e+00	0
4490397	1.000000e+00	0
4490398	1.000000e+00	0
4490399	1.000000e+00	0
4490403	1.000000e+00	0
4490402	1.000000e+00	0
4490401	1.000000e+00	1
4490400	1.000000e+00	2
4490407	1.000000e+00	0
4490404	1.000000e+00	0
4490411	1.000000e+00	1
4490410	1.000000e+00	2
4490409	1.133316e-12	48
4490408	8.881784e-16	50
4490415	1.000000e+00	0
4490414	1.000000e+00	1
4490413	8.986806e-01	21
4490412	1.000000e+00	2
4490418	1.000000e+00	1
4490419	9.999881e-01	11
4490416	1.000000e+00	0
4490417	1.000000e+00	1
4490422	1.000000e+00	0
4490423	1.000000e+00	1
4490420	1.000000e+00	0
4490421	1.000000e+00	2
4490426	1.000000e+00	1
4490427	1.000000e+00	0
4490424	1.000000e+00	0
4490425	9.995319e-01	14
4490430	9.923267e-01	17
4490431	1.000000e+00	0
4490428	1.000000e+00	1
4490429	1.000000e+00	0
4491012	1.000000e+00	0
4491010	3.245432e-02	32
4491011	1.000000e+00	3
4491008	1.000000e+00	0
4491009	1.000000e+00	2
4490858	1.000000e+00	0
4490859	1.000000e+00	0
4490856	1.000000e+00	0
4490857	1.000000e+00	0
4490862	9.995319e-01	14
4490863	4.529710e-14	49
4490861	8.881784e-16	50
4490850	8.881784e-16	50
4490851	1.000000e+00	0
4490848	1.000000e+00	1
4490849	4.681115e-04	37
4490854	1.000000e+00	0
4490855	1.000000e+00	0
4490852	1.000000e+00	2
4490853	1.000000e+00	0
4490875	9.999972e-01	10
4490874	1.000000e+00	5
4490873	1.000000e+00	1
4490872	1.000000e+00	0
4490879	1.000000e+00	5
4490878	1.000000e+00	0
4490877	1.000000e+00	0
4490876	1.000000e+00	4
4490867	9.986989e-01	15
4490866	1.000000e+00	0
4490865	1.000000e+00	6
4490864	1.000000e+00	2
4490871	1.000000e+00	1
4490870	1.000000e+00	0
4490869	1.000000e+00	0
4490868	1.000000e+00	3
4490824	1.000000e+00	0
4490825	1.000000e+00	0
4490826	9.999999e-01	8
4490827	1.000000e+00	3
4490828	8.881784e-16	50
4490829	8.881784e-16	50
4490830	9.835804e-01	18
4490831	1.000000e+00	0
4490816	1.000000e+00	2
4490817	9.999994e-01	9
4490818	1.000000e+00	0
4490819	1.000000e+00	0
4490820	1.013194e-01	30
4490821	1.000000e+00	0
4490822	1.000000e+00	0
4490823	1.000000e+00	0
4490841	9.999999e-01	8
4490840	1.000000e+00	0
4490843	8.881784e-16	50
4490842	7.673339e-03	34
4490845	8.881784e-16	50
4490847	1.000000e+00	0
4490846	1.000000e+00	4
4490833	9.999549e-01	12
4490832	3.359055e-01	27
4490835	1.000000e+00	0
4490834	1.000000e+00	0
4490837	1.000000e+00	1
4490836	1.000000e+00	3
4490839	1.000000e+00	0
4490838	1.000000e+00	1
4490798	9.999999e-01	8
4490799	1.000000e+00	0
4490796	1.000000e+00	0
4490797	1.000000e+00	2
4490794	1.000000e+00	0
4490795	4.529710e-14	49
4490792	1.000000e+00	2
4490793	1.000000e+00	0
4490790	1.133316e-12	48
4490791	1.000000e+00	1
4490788	9.999549e-01	12
4490789	1.000000e+00	0
4490786	8.881784e-16	50
4490787	1.000000e+00	0
4490784	1.000000e+00	0
4490785	1.611182e-01	29
4490815	1.000000e+00	2
4490814	3.300224e-03	35
4490813	1.000000e+00	0
4490812	1.000000e+00	0
4490811	1.000000e+00	0
4490810	1.000000e+00	0
4490809	3.245432e-02	32
4490807	1.000000e+00	0
4490806	1.000000e+00	1
4490805	5.817779e-07	42
4490804	1.000000e+00	0
4490803	1.133316e-12	48
4490802	1.000000e+00	0
4490801	1.000000e+00	0
4490800	9.999972e-01	10
4490764	1.000000e+00	0
4490765	1.000000e+00	0
4490766	1.000000e+00	6
4490767	1.000000e+00	0
4490760	1.000000e+00	0
4490761	1.000000e+00	1
4490762	1.000000e+00	0
4490763	1.000000e+00	0
4490756	1.000000e+00	0
4490757	1.000000e+00	0
4490758	3.300224e-03	35
4490759	8.881784e-16	50
4490752	4.529710e-14	49
4490753	1.000000e+00	0
4490754	1.000000e+00	0
4490755	1.000000e+00	0
4490781	1.193067e-05	40
4490780	8.986806e-01	21
4490783	1.000000e+00	1
4490782	1.000000e+00	0
4490777	8.881784e-16	50
4490776	1.301086e-03	36
4490779	9.999994e-01	9
4490773	9.999881e-01	11
4490772	4.529710e-14	49
4490775	3.245432e-02	32
4490774	8.881784e-16	50
4490769	1.000000e+00	0
4490768	1.000000e+00	0
4490771	5.946023e-02	31
4490770	1.000000e+00	1
4490979	1.000000e+00	4
4490978	1.000000e+00	2
4490977	1.000000e+00	0
4490983	7.673339e-03	34
4490982	8.881784e-16	50
4490981	1.000000e+00	0
4490980	1.000000e+00	0
4490987	1.000000e+00	1
4490986	1.000000e+00	0
4490985	1.000000e+00	0
4490984	9.923267e-01	17
4490991	1.000000e+00	0
4490990	1.000000e+00	0
4490989	1.000000e+00	2
4490988	1.000000e+00	0
4490994	1.000000e+00	0
4490992	1.000000e+00	3
4490993	1.000000e+00	0
4490998	1.000000e+00	2
4490999	9.675457e-01	19
4490996	1.000000e+00	0
4490997	9.999994e-01	9
4491002	1.000000e+00	0
4491000	1.000000e+00	0
4491001	1.000000e+00	0
4491006	2.104926e-09	45
4491007	9.999994e-01	9
4491004	1.000000e+00	0
4491005	1.000000e+00	0
4490945	1.000000e+00	0
4490944	1.000000e+00	0
4490947	1.000000e+00	0
4490946	1.000000e+00	0
4490949	1.000000e+00	0
4490951	1.000000e+00	0
4490950	8.881784e-16	50
4490953	1.000000e+00	1
4490952	1.000000e+00	0
4490955	1.000000e+00	3
4490954	1.000000e+00	0
4490957	7.673339e-03	34
4490956	1.000000e+00	0
4490959	1.000000e+00	0
4490958	8.388818e-01	22
4490960	1.000000e+00	0
4490961	2.230891e-10	46
4490962	8.881784e-16	50
4490963	1.000000e+00	0
4490964	9.923267e-01	17
4490965	8.388818e-01	22
4490966	9.835804e-01	18
4490967	9.999881e-01	11
4490970	8.881784e-16	50
4490971	9.986989e-01	15
4490972	1.000000e+00	0
4490973	1.000000e+00	1
4490919	1.000000e+00	0
4490918	1.000000e+00	0
4490917	1.000000e+00	0
4490916	1.000000e+00	0
4490915	9.966998e-01	16
4490914	1.000000e+00	0
4490913	1.000000e+00	0
4490912	1.000000e+00	3
4490927	1.000000e+00	0
4490926	1.000000e+00	0
4490925	1.000000e+00	2
4490924	1.000000e+00	0
4490923	1.000000e+00	0
4490922	1.000000e+00	0
4490921	1.000000e+00	0
4490920	1.000000e+00	0
4490934	1.000000e+00	3
4490935	1.000000e+00	0
4490932	1.000000e+00	0
4490933	1.000000e+00	0
4490930	1.000000e+00	1
4490931	1.000000e+00	0
4490928	1.000000e+00	0
4490929	2.807050e-06	41
4490942	1.000000e+00	0
4490943	1.000000e+00	0
4490940	8.881784e-16	50
4490941	1.000000e+00	6
4490938	1.000000e+00	0
4490939	1.000000e+00	0
4490936	1.000000e+00	0
4490937	1.000000e+00	0
4490885	1.000000e+00	0
4490884	8.881784e-16	50
4490887	2.399438e-01	28
4490886	1.000000e+00	1
4490881	5.946023e-02	31
4490880	5.561376e-01	25
4490883	8.881784e-16	50
4490882	5.817779e-07	42
4490893	1.133316e-12	48
4490892	8.881784e-16	50
4490895	1.000000e+00	0
4490894	1.621870e-08	44
4490889	4.529710e-14	49
4490888	9.675457e-01	19
4490891	1.133316e-12	48
4490890	4.529710e-14	49
4490900	1.000000e+00	1
4490901	9.923267e-01	17
4490902	1.529320e-04	38
4490903	1.000000e+00	1
4490896	1.000000e+00	4
4490897	1.000000e+00	0
4490898	1.000000e+00	0
4490899	1.000000e+00	0
4490908	1.000000e+00	0
4490909	1.000000e+00	0
4490910	1.000000e+00	0
4490911	1.000000e+00	0
4490904	1.000000e+00	2
4490905	1.000000e+00	6
4490906	1.000000e+00	1
4490907	8.881784e-16	50
4489491	1.000000e+00	0
4489490	1.000000e+00	1
4489489	1.000000e+00	3
4489488	1.000000e+00	0
4489495	1.000000e+00	5
4489494	1.000000e+00	1
4489493	9.999994e-01	9
4489492	1.000000e+00	3
4489499	1.000000e+00	0
4489497	1.000000e+00	0
4489496	1.000000e+00	0
4489503	1.000000e+00	0
4489502	1.000000e+00	0
4489501	8.881784e-16	50
4489500	1.000000e+00	0
4489474	4.529710e-14	49
4489475	1.000000e+00	7
4489472	1.000000e+00	0
4489473	1.000000e+00	0
4489478	1.000000e+00	0
4489476	1.000000e+00	0
4489477	1.000000e+00	1
4489482	1.000000e+00	0
4489483	1.000000e+00	0
4489481	1.000000e+00	5
4489486	9.835804e-01	18
4489487	1.000000e+00	1
4489484	1.000000e+00	0
4489485	1.133316e-12	48
4489521	4.529710e-14	49
4489520	1.133316e-12	48
4489523	1.000000e+00	0
4489525	1.000000e+00	0
4489524	1.000000e+00	0
4489527	1.000000e+00	2
4489526	1.000000e+00	1
4489529	1.000000e+00	2
4489528	1.000000e+00	0
4489531	5.817779e-07	42
4489530	9.999999e-01	8
4489533	1.000000e+00	7
PID_162139474	1.000000e+00	0
PID_162139473	1.000000e+00	0
PID_162139476	1.000000e+00	5
4489535	4.681115e-04	37
4489534	1.000000e+00	0
PID_162139475	1.000000e+00	1
4489504	9.923267e-01	17
4489505	9.835804e-01	18
4489506	1.000000e+00	5
PID_162139471	1.000000e+00	0
4489507	1.000000e+00	0
PID_162139472	1.000000e+00	0
4489508	8.881784e-16	50
4489509	4.529710e-14	49
4489511	1.000000e+00	0
4489512	9.998471e-01	13
4489513	8.881784e-16	50
4489514	1.000000e+00	4
4489515	1.000000e+00	3
4489516	1.000000e+00	0
4489517	1.000000e+00	7
4489518	1.000000e+00	1
4489519	1.000000e+00	0
4489559	1.000000e+00	0
4489558	1.000000e+00	1
4489557	1.000000e+00	0
4489556	1.000000e+00	0
4489555	1.000000e+00	0
4489554	1.000000e+00	3
4489553	1.000000e+00	0
4489552	1.000000e+00	0
4489567	1.000000e+00	0
4489566	1.000000e+00	1
4489565	1.000000e+00	0
4489563	1.000000e+00	0
4489562	9.923267e-01	17
4489561	1.000000e+00	0
4489560	1.000000e+00	0
4489542	1.193067e-05	40
4489543	1.000000e+00	0
4489541	1.000000e+00	0
4489538	1.133316e-12	48
4489539	9.999881e-01	11
4489536	1.000000e+00	4
4489537	1.133316e-12	48
4489550	1.000000e+00	0
4489551	1.000000e+00	7
4489548	1.000000e+00	0
4489549	1.000000e+00	0
4489546	9.923267e-01	17
4489547	1.000000e+00	0
4489544	1.000000e+00	0
4489589	1.000000e+00	7
4489588	1.000000e+00	0
4489591	1.000000e+00	0
4489590	8.881784e-16	50
4489585	1.621870e-08	44
4489587	8.881784e-16	50
4489586	1.000000e+00	0
4489597	8.881784e-16	50
4489596	1.000000e+00	0
4489599	1.641957e-02	33
4489598	8.881784e-16	50
4489593	1.000000e+00	1
4489592	8.881784e-16	50
4489595	1.000000e+00	0
4489594	9.999549e-01	12
4489572	1.000000e+00	0
4489573	1.000000e+00	0
4489574	1.000000e+00	1
4489575	1.000000e+00	0
4489568	1.000000e+00	0
4489569	8.881784e-16	50
4489570	1.000000e+00	0
4489571	1.000000e+00	0
4489580	9.835804e-01	18
4489581	1.000000e+00	0
4489582	9.405398e-01	20
4489583	1.000000e+00	2
4489576	1.000000e+00	0
4489577	1.000000e+00	0
4489578	1.000000e+00	0
4489579	1.000000e+00	1
4489626	1.000000e+00	1
4489627	9.966998e-01	16
4489624	1.000000e+00	2
4489625	8.881784e-16	50
4489630	7.600562e-01	23
4489631	1.000000e+00	2
4489628	1.000000e+00	0
4489629	1.000000e+00	0
4489618	1.000000e+00	0
4489619	5.817779e-07	42
4489616	8.881784e-16	50
4489617	1.133316e-12	48
4489622	1.000000e+00	0
4489623	1.000000e+00	0
4489620	8.881784e-16	50
4489621	1.000000e+00	0
4489611	8.881784e-16	50
4489610	8.881784e-16	50
4489609	8.881784e-16	50
4489608	8.881784e-16	50
4489615	1.193067e-05	40
4489614	4.529710e-14	49
4489613	8.881784e-16	50
4489612	9.923267e-01	17
4489603	1.133316e-12	48
4489602	5.817779e-07	42
4489601	1.611182e-01	29
4489600	8.881784e-16	50
4489607	8.881784e-16	50
4489606	1.000000e+00	1
4489605	8.881784e-16	50
4489604	5.561376e-01	25
4489656	1.000000e+00	3
4489658	1.641957e-02	33
4489659	1.000000e+00	0
4489660	1.000000e+00	3
4489661	1.000000e+00	5
4489648	9.675457e-01	19
4489649	1.000000e+00	0
4489650	1.000000e+00	1
4489651	1.000000e+00	0
4489652	1.000000e+00	0
4489653	9.999972e-01	10
4489654	1.000000e+00	1
4489655	1.000000e+00	0
4489640	1.000000e+00	2
4489642	1.000000e+00	0
4489645	9.405398e-01	20
4489647	1.000000e+00	0
4489646	1.133316e-12	48
4489633	1.000000e+00	0
4489632	3.359055e-01	27
4489635	9.923267e-01	17
4489634	1.000000e+00	0
4489637	8.881784e-16	50
4489636	1.000000e+00	1
4489639	1.000000e+00	0
4489638	1.000000e+00	0
4489694	1.000000e+00	1
4489695	1.000000e+00	0
4489688	1.000000e+00	0
4489686	1.000000e+00	0
4489687	1.000000e+00	0
4489684	7.673339e-03	34
4489685	9.995319e-01	14
4489682	1.000000e+00	0
4489683	1.000000e+00	2
4489680	1.000000e+00	1
4489681	1.000000e+00	3
4489679	1.000000e+00	0
4489678	1.000000e+00	0
4489677	1.000000e+00	0
4489676	1.000000e+00	1
4489675	3.245432e-02	32
4489674	1.000000e+00	6
4489673	1.000000e+00	0
4489672	1.000000e+00	0
4489671	1.000000e+00	0
4489670	1.000000e+00	0
4489724	1.000000e+00	0
4489725	1.000000e+00	1
4489726	1.000000e+00	0
4489727	1.000000e+00	0
4489716	1.000000e+00	0
4489717	1.000000e+00	1
4489718	1.000000e+00	0
4489712	1.000000e+00	1
4489713	1.000000e+00	0
4489714	1.000000e+00	0
4489715	1.000000e+00	0
4489709	1.000000e+00	0
4489708	1.000000e+00	2
4489711	1.000000e+00	1
4489710	1.000000e+00	0
4489705	1.000000e+00	2
4489704	1.000000e+00	0
4489707	9.999972e-01	10
4489706	1.000000e+00	0
4489701	1.000000e+00	0
4489700	1.000000e+00	0
4489703	4.529710e-14	49
4489702	9.999994e-01	9
4489697	1.000000e+00	3
4489696	1.000000e+00	0
4489699	1.000000e+00	0
4489698	1.000000e+00	0
4489216	8.881784e-16	50
4489217	2.104926e-09	45
4489218	8.881784e-16	50
4489219	8.881784e-16	50
4489220	1.000000e+00	7
4489221	2.807050e-06	41
4489222	2.230891e-10	46
4489223	9.999999e-01	8
4489224	1.000000e+00	0
4489225	1.000000e+00	1
4489226	1.000000e+00	0
4489227	1.000000e+00	0
4489229	9.998471e-01	13
4489230	1.000000e+00	0
4489231	1.000000e+00	0
4489233	1.000000e+00	0
4489235	1.000000e+00	2
4489234	1.000000e+00	0
4489237	1.000000e+00	4
4489236	1.000000e+00	0
4489239	1.000000e+00	0
4489238	1.000000e+00	0
4489241	1.000000e+00	3
4489240	1.000000e+00	0
4489243	8.881784e-16	50
4489242	9.999972e-01	10
4489245	1.000000e+00	0
4489244	8.881784e-16	50
4489247	8.881784e-16	50
4489246	1.000000e+00	0
4489251	1.000000e+00	0
4489248	1.000000e+00	2
4489249	1.000000e+00	2
4489254	1.000000e+00	0
4489255	1.301086e-03	36
4489252	1.000000e+00	0
4489253	1.000000e+00	0
4489258	1.000000e+00	0
4489259	1.000000e+00	0
4489256	1.000000e+00	0
4489257	1.000000e+00	0
4489262	9.999994e-01	9
4489263	1.000000e+00	0
4489260	1.000000e+00	0
4489261	1.000000e+00	1
4489267	1.000000e+00	1
4489266	1.000000e+00	4
4489265	8.881784e-16	50
4489264	1.000000e+00	0
4489271	1.000000e+00	0
4489270	1.000000e+00	0
4489269	1.000000e+00	4
4489268	1.000000e+00	2
4489275	9.999999e-01	8
4489274	1.000000e+00	0
4489273	1.000000e+00	0
4489272	1.000000e+00	0
4489279	1.000000e+00	0
4489278	6.640945e-01	24
4489277	1.000000e+00	3
4489284	1.000000e+00	0
4489285	8.881784e-16	50
4489287	1.000000e+00	7
4489280	1.000000e+00	1
4489281	1.000000e+00	3
4489282	1.000000e+00	0
4489283	1.000000e+00	0
4489292	1.000000e+00	0
4489293	1.000000e+00	0
4489294	1.000000e+00	0
4489295	1.000000e+00	0
4489288	1.000000e+00	1
4489289	1.000000e+00	3
4489290	1.000000e+00	3
4489291	1.000000e+00	0
4489301	8.881784e-16	50
4489300	9.998471e-01	13
4489303	1.000000e+00	0
4489302	8.881784e-16	50
4489297	1.000000e+00	0
4489296	1.000000e+00	0
4489299	1.000000e+00	2
4489298	1.000000e+00	0
4489309	2.104926e-09	45
4489308	1.000000e+00	1
4489311	1.000000e+00	1
4489310	1.000000e+00	0
4489305	1.000000e+00	0
4489304	3.300224e-03	35
4489307	1.000000e+00	1
4489306	1.000000e+00	0
4489318	1.000000e+00	0
4489319	9.999881e-01	11
4489316	1.000000e+00	2
4489317	1.000000e+00	0
4489314	1.000000e+00	0
4489312	1.000000e+00	7
4489313	4.510745e-05	39
4489326	1.000000e+00	0
4489327	1.000000e+00	0
4489324	1.000000e+00	0
4489325	1.000000e+00	0
4489322	1.000000e+00	0
4489323	1.000000e+00	0
4489320	1.000000e+00	1
4489321	1.000000e+00	0
4489335	1.000000e+00	0
4489334	1.000000e+00	0
4489333	1.000000e+00	0
4489332	1.000000e+00	1
4489331	1.000000e+00	0
4489330	1.000000e+00	0
4489329	1.000000e+00	1
4489328	1.000000e+00	0
4489343	1.000000e+00	0
4489342	1.000000e+00	0
4489341	1.000000e+00	2
4489340	1.000000e+00	0
4489339	1.000000e+00	0
4489337	1.000000e+00	4
4489336	1.000000e+00	2
4489353	1.000000e+00	0
4489352	1.000000e+00	4
4489355	3.245432e-02	32
4489354	1.000000e+00	0
4489357	1.000000e+00	0
4489356	1.000000e+00	1
4489359	7.673339e-03	34
4489358	1.000000e+00	0
4489345	8.881784e-16	50
4489344	1.000000e+00	1
4489347	1.000000e+00	7
4489346	1.000000e+00	0
4489349	1.000000e+00	0
4489348	1.000000e+00	0
4489351	1.000000e+00	1
4489350	4.510745e-05	39
4489368	1.000000e+00	0
4489369	1.000000e+00	0
4489370	1.000000e+00	0
4489371	1.000000e+00	0
4489372	1.000000e+00	0
4489373	9.835804e-01	18
4489374	1.000000e+00	0
4489375	1.000000e+00	0
4489360	1.000000e+00	0
4489361	1.000000e+00	0
4489362	1.000000e+00	0
4489363	4.529710e-14	49
4489364	8.881784e-16	50
4489365	1.000000e+00	0
4489366	1.000000e+00	0
4489367	1.000000e+00	5
4489387	1.000000e+00	0
4489386	1.000000e+00	0
4489385	1.000000e+00	0
4489384	9.995319e-01	14
4489391	1.000000e+00	0
4489390	1.000000e+00	2
4489389	1.000000e+00	0
4489388	1.000000e+00	0
4489379	1.000000e+00	5
4489378	1.000000e+00	0
4489377	1.000000e+00	0
4489376	1.000000e+00	0
4489383	1.000000e+00	0
4489382	9.999972e-01	10
4489381	1.000000e+00	0
4489380	9.999972e-01	10
4489402	1.000000e+00	0
4489403	1.000000e+00	1
4489400	6.640945e-01	24
4489401	1.000000e+00	3
4489406	1.000000e+00	0
4489407	1.000000e+00	0
4489404	1.000000e+00	0
4489405	9.999994e-01	9
4489394	1.301086e-03	36
4489395	1.000000e+00	0
4489392	1.000000e+00	0
4489393	1.000000e+00	0
4489398	1.000000e+00	0
4489399	1.000000e+00	1
4489396	5.561376e-01	25
4489397	1.000000e+00	1
4489421	1.000000e+00	0
4489420	1.000000e+00	0
4489423	1.049339e-07	43
4489422	1.000000e+00	7
4489417	1.000000e+00	0
4489416	9.986989e-01	15
4489419	1.000000e+00	0
4489418	1.000000e+00	1
4489412	1.000000e+00	0
4489415	4.529710e-14	49
4489414	1.000000e+00	2
4489409	1.000000e+00	2
4489408	1.000000e+00	0
4489411	1.000000e+00	0
4489410	1.000000e+00	0
4489436	1.000000e+00	1
4489437	9.999549e-01	12
4489438	8.881784e-16	50
4489439	1.000000e+00	0
4489432	1.000000e+00	0
4489433	1.000000e+00	3
4489434	1.000000e+00	0
4489435	1.000000e+00	0
4489428	1.000000e+00	0
4489429	1.000000e+00	2
4489430	1.000000e+00	0
4489431	1.000000e+00	0
4489424	1.000000e+00	0
4489425	1.000000e+00	0
4489426	1.000000e+00	0
4489427	1.000000e+00	0
4489455	1.000000e+00	0
4489454	1.000000e+00	0
4489453	9.998471e-01	13
4489452	1.000000e+00	0
4489451	1.000000e+00	0
4489450	1.000000e+00	7
4489449	1.000000e+00	3
4489448	1.000000e+00	0
4489447	1.000000e+00	0
4489446	1.000000e+00	2
4489445	1.000000e+00	0
4489444	1.000000e+00	0
4489443	1.000000e+00	0
4489442	3.359055e-01	27
4489441	1.000000e+00	0
4489440	1.000000e+00	0
4489470	1.000000e+00	0
4489471	9.999994e-01	9
4489468	1.000000e+00	0
4489469	1.000000e+00	6
4489463	1.621870e-08	44
4489460	1.000000e+00	1
4489461	1.000000e+00	0
4489458	9.998471e-01	13
4489459	1.000000e+00	2
4489456	8.881784e-16	50
4489457	1.049339e-07	43
4490037	3.359055e-01	27
4490036	2.230891e-10	46
4490039	2.104926e-09	45
4490038	9.986989e-01	15
4490033	1.000000e+00	0
4490032	1.000000e+00	0
4490035	1.000000e+00	0
4490034	1.000000e+00	4
4490045	8.881784e-16	50
4490044	8.881784e-16	50
4490047	4.529710e-14	49
4490046	1.000000e+00	4
4490041	8.881784e-16	50
4490040	8.881784e-16	50
4490043	8.388818e-01	22
4490042	8.881784e-16	50
4490020	4.529710e-14	49
4490021	4.529710e-14	49
4490022	4.529710e-14	49
4490023	9.835804e-01	18
4490016	1.000000e+00	0
4490017	1.000000e+00	0
4490018	1.000000e+00	7
4490028	1.000000e+00	0
4490029	1.000000e+00	0
4490030	1.000000e+00	0
4490031	1.000000e+00	0
4490024	1.000000e+00	4
4490025	9.835804e-01	18
4490026	1.000000e+00	3
4490027	8.881784e-16	50
4490007	1.000000e+00	0
4490006	1.000000e+00	0
4490005	1.000000e+00	0
4490004	1.000000e+00	0
4490003	1.000000e+00	2
4490002	2.230891e-10	46
4490001	1.000000e+00	0
4490000	1.000000e+00	0
4490014	1.000000e+00	0
4490013	1.000000e+00	1
4490012	1.000000e+00	0
4490011	1.000000e+00	0
4490010	1.000000e+00	0
4490009	1.000000e+00	0
4490008	1.000000e+00	0
4489990	1.000000e+00	0
4489991	1.000000e+00	0
4489988	1.000000e+00	1
4489989	1.000000e+00	0
4489986	1.000000e+00	4
4489987	8.986806e-01	21
4489984	9.998471e-01	13
4489985	1.000000e+00	1
4489998	1.000000e+00	4
4489996	1.000000e+00	5
4489997	1.000000e+00	0
4489994	1.000000e+00	0
4489995	1.000000e+00	0
4489992	1.000000e+00	0
4489993	1.000000e+00	0
4490097	1.000000e+00	0
4490096	1.000000e+00	2
4490099	2.230891e-10	46
4490098	1.000000e+00	1
4490101	1.000000e+00	0
4490100	1.000000e+00	0
4490103	1.000000e+00	0
4490102	1.000000e+00	4
4490105	1.013194e-01	30
4490104	1.133316e-12	48
4490107	1.000000e+00	0
4490106	9.999549e-01	12
4490109	1.000000e+00	0
4490108	1.000000e+00	1
4490111	1.000000e+00	0
4490110	1.000000e+00	0
4490080	1.611182e-01	29
4490081	8.881784e-16	50
4490082	1.000000e+00	3
4490083	1.000000e+00	0
4490084	9.835804e-01	18
4490085	1.000000e+00	0
4490086	1.000000e+00	0
4490087	1.000000e+00	1
4490090	9.999999e-01	8
4490091	1.000000e+00	0
4490092	7.673339e-03	34
4490093	2.399438e-01	28
4490094	1.000000e+00	0
4490095	1.000000e+00	4
4490067	1.000000e+00	0
4490066	1.000000e+00	2
4490065	1.000000e+00	0
4490064	8.881784e-16	50
4490071	1.000000e+00	1
4490070	1.000000e+00	0
4490069	1.000000e+00	0
4490068	1.000000e+00	0
4490075	1.000000e+00	0
4490074	1.000000e+00	0
4490073	1.000000e+00	0
4490072	1.000000e+00	0
4490079	1.000000e+00	0
4490078	1.000000e+00	0
4490077	1.000000e+00	0
4490076	1.000000e+00	0
4490050	1.000000e+00	0
4490051	1.000000e+00	0
4490048	1.000000e+00	0
4490049	8.881784e-16	50
4490054	1.000000e+00	0
4490055	1.000000e+00	3
4490052	4.529710e-14	49
4490053	1.000000e+00	0
4490058	1.000000e+00	3
4490059	9.999999e-01	8
4490056	1.000000e+00	6
4490057	1.000000e+00	0
4490062	9.986989e-01	15
4490063	3.359055e-01	27
4490060	1.000000e+00	0
4490172	1.000000e+00	1
4490173	8.881784e-16	50
4490174	2.104926e-09	45
4490175	1.000000e+00	2
4490168	1.000000e+00	0
4490169	4.681115e-04	37
4490170	1.000000e+00	2
4490171	1.000000e+00	0
4490164	1.000000e+00	0
4490165	9.986989e-01	15
4490166	1.000000e+00	0
4490167	1.000000e+00	0
4490160	1.000000e+00	1
4490161	1.000000e+00	0
4490162	1.000000e+00	4
4490163	1.000000e+00	3
4490157	1.000000e+00	0
4490156	1.000000e+00	0
4490159	1.000000e+00	0
4490158	1.000000e+00	0
4490153	1.000000e+00	3
4490152	1.000000e+00	0
4490155	1.000000e+00	0
4490154	1.000000e+00	0
4490149	8.881784e-16	50
4490151	1.000000e+00	0
4490150	1.000000e+00	0
4490145	1.000000e+00	0
4490144	1.000000e+00	0
4490147	2.230891e-10	46
4490146	1.000000e+00	0
4490142	1.000000e+00	6
4490143	4.529710e-14	49
4490140	9.999972e-01	10
4490138	1.000000e+00	0
4490139	1.000000e+00	0
4490136	1.000000e+00	0
4490137	1.000000e+00	0
4490134	1.133316e-12	48
4490135	1.000000e+00	0
4490132	8.881784e-16	50
4490133	9.999972e-01	10
4490130	1.000000e+00	0
4490131	1.000000e+00	1
4490128	8.881784e-16	50
4490129	1.000000e+00	0
4490127	1.000000e+00	3
4490126	8.881784e-16	50
4490125	9.995319e-01	14
4490124	1.000000e+00	0
4490123	1.000000e+00	5
4490122	1.000000e+00	0
4490121	9.999994e-01	9
4490120	1.000000e+00	0
4490119	9.999999e-01	8
4490118	9.999881e-01	11
4490117	3.359055e-01	27
4490116	8.388818e-01	22
4490115	1.000000e+00	0
4490114	9.999972e-01	10
4490113	1.000000e+00	0
4490112	1.000000e+00	0
4490232	1.013194e-01	30
4490233	8.881784e-16	50
4490234	5.946023e-02	31
4490235	9.999994e-01	9
4490236	8.881784e-16	50
4490237	1.000000e+00	0
4490238	8.881784e-16	50
4490239	1.000000e+00	0
4490224	9.986989e-01	15
4490225	1.000000e+00	0
4490228	1.000000e+00	3
4490229	9.986989e-01	15
4490230	9.995319e-01	14
4490231	1.000000e+00	5
4490217	1.000000e+00	0
4490216	4.510745e-05	39
4490219	1.000000e+00	0
4490218	1.000000e+00	0
4490221	1.000000e+00	6
4490220	8.881784e-16	50
4490223	1.000000e+00	0
4490222	1.000000e+00	0
4490209	1.000000e+00	0
4490208	2.807050e-06	41
4490211	8.881784e-16	50
4490210	9.999972e-01	10
4490213	1.000000e+00	0
4490212	1.000000e+00	0
4490215	1.000000e+00	0
4490214	1.000000e+00	0
4490202	2.230891e-10	46
4490203	1.000000e+00	5
4490200	8.881784e-16	50
4490201	9.995319e-01	14
4490206	1.000000e+00	0
4490207	1.000000e+00	7
4490204	1.000000e+00	3
4490205	1.000000e+00	0
4490194	8.881784e-16	50
4490195	1.000000e+00	1
4490192	1.621870e-08	44
4490193	9.999972e-01	10
4490198	3.300224e-03	35
4490199	8.881784e-16	50
4490196	1.000000e+00	2
4490197	1.000000e+00	6
4490187	1.000000e+00	2
4490186	4.681115e-04	37
4490185	9.999881e-01	11
4490191	1.000000e+00	0
4490190	1.000000e+00	0
4490189	5.561376e-01	25
4490188	1.000000e+00	0
4490179	1.000000e+00	0
4490178	1.000000e+00	0
4490177	1.000000e+00	0
4490176	1.000000e+00	0
4490180	1.000000e+00	0
4489766	1.000000e+00	1
4489767	1.000000e+00	1
4489764	1.621870e-08	44
4489765	1.000000e+00	0
4489762	1.000000e+00	0
4489763	1.000000e+00	1
4489760	1.000000e+00	0
4489761	9.405398e-01	20
4489774	1.000000e+00	0
4489775	1.000000e+00	0
4489772	1.000000e+00	0
4489773	1.000000e+00	0
4489770	1.000000e+00	0
4489771	3.245432e-02	32
4489768	1.000000e+00	0
4489769	1.000000e+00	1
4489783	1.000000e+00	0
4489782	1.000000e+00	5
4489781	9.998471e-01	13
4489780	1.000000e+00	0
4489779	1.000000e+00	0
4489778	1.000000e+00	0
4489777	1.000000e+00	0
4489776	1.000000e+00	0
4489791	1.000000e+00	1
4489790	1.000000e+00	1
4489789	1.000000e+00	0
4489788	4.681115e-04	37
4489787	1.000000e+00	0
4489786	1.000000e+00	0
4489785	1.000000e+00	3
4489784	8.881784e-16	50
4489732	7.673339e-03	34
4489733	1.000000e+00	1
4489734	1.000000e+00	0
4489735	1.000000e+00	0
4489728	1.000000e+00	1
4489729	9.999972e-01	10
4489730	1.000000e+00	0
4489731	1.000000e+00	0
4489740	1.000000e+00	0
4489741	1.000000e+00	1
4489742	1.000000e+00	0
4489743	1.000000e+00	0
4489736	1.000000e+00	1
4489737	1.000000e+00	0
4489738	1.000000e+00	0
4489739	1.000000e+00	0
4489749	1.000000e+00	0
4489748	1.000000e+00	0
4489751	1.000000e+00	0
4489750	1.000000e+00	0
4489745	1.000000e+00	0
4489744	1.133316e-12	48
4489747	8.881784e-16	50
4489746	1.000000e+00	0
4489757	1.000000e+00	0
4489756	1.000000e+00	2
4489759	1.000000e+00	7
4489758	1.000000e+00	0
4489753	1.000000e+00	1
4489752	1.000000e+00	1
4489755	8.881784e-16	50
4489826	4.438624e-01	26
4489827	1.000000e+00	3
4489824	1.000000e+00	0
4489825	8.881784e-16	50
4489830	1.000000e+00	3
4489831	1.000000e+00	0
4489828	1.000000e+00	7
4489829	1.000000e+00	7
4489834	1.000000e+00	0
4489835	1.000000e+00	0
4489832	1.000000e+00	0
4489833	1.000000e+00	0
4489838	1.000000e+00	0
4489839	2.230891e-10	46
4489836	1.000000e+00	1
4489837	1.000000e+00	0
4489843	4.529710e-14	49
4489842	1.000000e+00	7
4489841	1.000000e+00	0
4489840	8.881784e-16	50
4489847	1.000000e+00	2
4489846	1.000000e+00	1
4489844	1.000000e+00	0
4489851	1.193067e-05	40
4489850	1.000000e+00	0
4489849	1.000000e+00	0
4489848	1.000000e+00	0
4489855	1.000000e+00	0
4489854	8.388818e-01	22
4489853	1.000000e+00	0
4489852	1.000000e+00	0
4489792	9.835804e-01	18
4489793	1.000000e+00	0
4489794	4.529710e-14	49
4489795	1.000000e+00	0
4489796	1.000000e+00	1
4489797	1.000000e+00	0
4489798	4.529710e-14	49
4489799	1.000000e+00	0
4489800	1.000000e+00	0
4489801	1.000000e+00	0
4489802	5.946023e-02	31
4489803	1.000000e+00	0
4489804	8.881784e-16	50
4489805	1.000000e+00	0
4489806	1.000000e+00	0
4489807	1.000000e+00	0
4489809	1.000000e+00	0
4489808	1.000000e+00	0
4489811	1.000000e+00	4
4489810	1.000000e+00	0
4489813	1.000000e+00	0
4489812	1.000000e+00	0
4489815	1.000000e+00	1
4489814	1.000000e+00	0
4489817	1.000000e+00	0
4489816	1.000000e+00	0
4489819	1.000000e+00	0
4489818	1.000000e+00	0
4489821	1.000000e+00	0
4489820	1.000000e+00	0
4489823	1.000000e+00	1
4489822	1.000000e+00	0
4489903	1.000000e+00	0
4489902	1.000000e+00	6
4489901	1.000000e+00	0
4489900	1.000000e+00	0
4489899	1.049339e-07	43
4489898	1.000000e+00	0
4489897	1.000000e+00	2
4489896	1.529320e-04	38
4489895	1.000000e+00	1
4489894	8.881784e-16	50
4489893	1.000000e+00	0
4489892	1.000000e+00	4
4489891	4.681115e-04	37
4489890	4.529710e-14	49
4489889	9.999881e-01	11
4489888	1.000000e+00	0
4489918	1.000000e+00	0
4489919	8.881784e-16	50
4489916	1.000000e+00	0
4489917	1.000000e+00	0
4489914	1.000000e+00	0
4489915	1.000000e+00	0
4489912	1.000000e+00	2
4489913	1.000000e+00	0
4489910	1.000000e+00	1
4489908	2.230891e-10	46
4489909	8.881784e-16	50
4489906	1.000000e+00	2
4489907	1.000000e+00	0
4489904	1.000000e+00	6
4489905	1.000000e+00	0
4489869	1.000000e+00	0
4489868	1.000000e+00	0
4489871	1.000000e+00	0
4489870	8.881784e-16	50
4489865	1.000000e+00	1
4489864	1.000000e+00	0
4489867	1.000000e+00	1
4489866	1.000000e+00	0
4489861	1.000000e+00	1
4489860	1.000000e+00	0
4489863	9.999549e-01	12
4489862	1.000000e+00	0
4489857	1.000000e+00	4
4489856	1.000000e+00	0
4489858	1.000000e+00	0
4489884	1.000000e+00	0
4489885	1.000000e+00	0
4489886	1.000000e+00	0
4489887	1.000000e+00	0
4489880	9.835804e-01	18
4489881	1.000000e+00	0
4489882	8.388818e-01	22
4489883	1.000000e+00	0
4489876	1.000000e+00	0
4489877	1.000000e+00	0
4489878	1.000000e+00	0
4489879	1.000000e+00	2
4489872	1.000000e+00	0
4489873	1.000000e+00	3
4489874	9.999881e-01	11
4489875	1.000000e+00	3
4489963	1.000000e+00	0
4489962	1.000000e+00	1
4489961	1.000000e+00	0
4489960	1.000000e+00	1
4489967	1.000000e+00	0
4489966	4.438624e-01	26
4489965	1.000000e+00	0
4489964	1.000000e+00	0
4489955	1.000000e+00	0
4489954	1.000000e+00	0
4489953	1.000000e+00	0
4489952	1.000000e+00	1
4489958	1.000000e+00	0
4489957	8.881784e-16	50
4489978	1.000000e+00	4
4489979	1.000000e+00	0
4489976	9.986989e-01	15
4489977	2.230891e-10	46
4489982	1.000000e+00	0
4489983	1.000000e+00	1
4489980	1.000000e+00	2
4489981	1.000000e+00	0
4489970	1.000000e+00	0
4489971	9.835804e-01	18
4489968	1.000000e+00	5
4489969	1.621870e-08	44
4489974	9.923267e-01	17
4489975	1.000000e+00	2
4489972	1.000000e+00	0
4489973	1.000000e+00	0
4489929	1.000000e+00	0
4489928	1.000000e+00	0
4489931	9.986989e-01	15
4489930	1.000000e+00	3
4489933	9.675457e-01	19
4489932	1.000000e+00	0
4489935	1.854161e-11	47
4489934	1.000000e+00	7
4489921	1.000000e+00	1
4489920	1.000000e+00	0
4489923	1.000000e+00	0
4489922	8.986806e-01	21
4489925	1.000000e+00	0
4489924	1.000000e+00	0
4489926	1.000000e+00	2
4489944	1.000000e+00	0
4489945	1.000000e+00	0
4489946	1.000000e+00	0
4489947	9.999972e-01	10
4489948	9.999881e-01	11
4489949	1.000000e+00	3
4489950	1.000000e+00	0
4489951	1.000000e+00	0
4489936	1.641957e-02	33
4489937	1.000000e+00	3
4489938	1.193067e-05	40
4489939	1.000000e+00	4
4489940	1.000000e+00	0
4489943	1.000000e+00	0
4488013	8.881784e-16	50
4488012	1.000000e+00	0
4488015	5.561376e-01	25
4488014	1.000000e+00	5
4488009	1.000000e+00	0
4488011	1.000000e+00	0
4488010	1.000000e+00	0
4488005	1.049339e-07	43
4488004	1.000000e+00	1
4488007	1.000000e+00	0
4488006	1.000000e+00	0
4488001	1.000000e+00	0
4488000	1.000000e+00	0
4488003	1.000000e+00	1
4488002	1.000000e+00	0
4488028	8.881784e-16	50
4488029	8.881784e-16	50
4488030	8.881784e-16	50
4488031	8.881784e-16	50
4488024	1.000000e+00	4
4488025	1.000000e+00	0
4488026	1.000000e+00	0
4488027	9.999972e-01	10
4488020	1.000000e+00	0
4488021	1.000000e+00	0
4488023	3.359055e-01	27
4488016	8.881784e-16	50
4488017	8.881784e-16	50
4488018	6.640945e-01	24
4488019	1.000000e+00	0
4488047	1.000000e+00	1
4488046	1.000000e+00	0
4488045	1.000000e+00	6
4488044	1.000000e+00	0
4488043	1.000000e+00	3
4488042	1.000000e+00	0
4488041	1.000000e+00	0
4488040	1.000000e+00	0
4488039	1.000000e+00	3
4488038	1.000000e+00	0
4488035	8.881784e-16	50
4488033	1.000000e+00	1
4488032	8.881784e-16	50
4488062	1.854161e-11	47
4488063	1.000000e+00	6
4488060	1.000000e+00	0
4488061	1.000000e+00	0
4488058	1.000000e+00	0
4488059	1.000000e+00	0
4488056	1.000000e+00	1
4488057	1.000000e+00	0
4488054	7.600562e-01	23
4488055	1.000000e+00	0
4488052	1.000000e+00	0
4488053	1.000000e+00	1
4488050	1.000000e+00	0
4488051	1.000000e+00	0
4488048	1.000000e+00	2
4488049	1.000000e+00	0
4487945	1.000000e+00	0
4487944	2.399438e-01	28
4487947	8.881784e-16	50
4487946	5.946023e-02	31
4487949	1.000000e+00	6
4487948	3.245432e-02	32
4487951	1.000000e+00	0
4487950	1.000000e+00	0
4487937	1.000000e+00	0
4487936	1.000000e+00	0
4487939	1.000000e+00	0
4487938	1.000000e+00	2
4487941	8.881784e-16	50
4487940	1.000000e+00	2
4487943	1.000000e+00	0
4487942	8.881784e-16	50
4487960	1.000000e+00	0
4487961	1.000000e+00	2
4487962	9.999549e-01	12
4487963	1.000000e+00	0
4487964	1.000000e+00	0
4487965	1.000000e+00	0
4487966	1.000000e+00	0
4487967	1.000000e+00	6
4487952	1.621870e-08	44
4487953	8.881784e-16	50
4487955	1.000000e+00	4
4487956	4.529710e-14	49
4487957	2.399438e-01	28
4487958	1.000000e+00	0
4487959	1.000000e+00	0
4487978	1.000000e+00	0
4487977	1.000000e+00	0
4487976	1.000000e+00	0
4487983	1.000000e+00	0
4487982	1.000000e+00	0
4487981	1.000000e+00	0
4487980	1.000000e+00	0
4487970	1.000000e+00	0
4487969	1.000000e+00	0
4487975	1.854161e-11	47
4487974	8.881784e-16	50
4487973	1.000000e+00	1
4487972	9.923267e-01	17
4487994	9.999999e-01	8
4487995	1.000000e+00	0
4487992	1.000000e+00	3
4487993	1.000000e+00	1
4487998	1.000000e+00	1
4487999	1.000000e+00	5
4487997	1.000000e+00	0
4487986	1.000000e+00	0
4487987	1.000000e+00	0
4487984	1.000000e+00	1
4487985	1.000000e+00	1
4487990	8.881784e-16	50
4487991	1.000000e+00	0
4487988	1.133316e-12	48
4487989	1.000000e+00	0
4488132	9.675457e-01	19
4488133	1.000000e+00	0
4488134	1.000000e+00	2
4488135	1.000000e+00	0
4488128	1.000000e+00	4
4488129	1.000000e+00	3
4488130	1.000000e+00	2
4488131	2.104926e-09	45
4488140	1.000000e+00	0
4488141	1.000000e+00	4
4488142	1.000000e+00	0
4488143	1.000000e+00	2
4488136	1.854161e-11	47
4488137	1.000000e+00	0
4488138	1.000000e+00	0
4488139	1.000000e+00	0
4488149	1.000000e+00	0
4488148	1.000000e+00	0
4488151	1.000000e+00	1
4488150	9.835804e-01	18
4488145	1.000000e+00	7
4488144	1.000000e+00	1
4488147	1.000000e+00	0
4488146	1.000000e+00	0
4488157	1.000000e+00	0
4488156	1.000000e+00	0
4488159	1.000000e+00	0
4488158	1.000000e+00	2
4488153	8.388818e-01	22
4488152	1.000000e+00	0
4488155	1.000000e+00	1
4488154	1.000000e+00	1
4488166	8.881784e-16	50
4488167	3.245432e-02	32
4488164	1.000000e+00	0
4488165	1.000000e+00	0
4488162	8.881784e-16	50
4488163	1.000000e+00	5
4488160	1.000000e+00	2
4488161	1.000000e+00	3
4488174	8.881784e-16	50
4488175	4.529710e-14	49
4488172	1.000000e+00	0
4488173	1.000000e+00	2
4488170	1.000000e+00	0
4488171	4.529710e-14	49
4488168	1.000000e+00	0
4488169	1.000000e+00	0
4488183	9.923267e-01	17
4488182	1.000000e+00	1
4488181	9.835804e-01	18
4488180	1.000000e+00	1
4488179	8.881784e-16	50
4488178	1.000000e+00	0
4488177	1.000000e+00	1
4488176	8.881784e-16	50
4488191	9.986989e-01	15
4488190	1.000000e+00	0
4488189	1.000000e+00	2
4488188	8.881784e-16	50
4488187	1.000000e+00	0
4488186	1.000000e+00	1
4488185	1.000000e+00	1
4488184	1.000000e+00	0
4488064	1.000000e+00	0
4488065	1.000000e+00	4
4488066	1.000000e+00	0
4488067	1.000000e+00	0
4488068	1.000000e+00	0
4488069	1.000000e+00	0
4488070	4.438624e-01	26
4488071	1.000000e+00	1
4488072	1.000000e+00	3
4488073	1.000000e+00	0
4488074	1.000000e+00	0
4488075	1.000000e+00	1
4488076	8.881784e-16	50
4488077	8.881784e-16	50
4488078	1.000000e+00	6
4488079	9.966998e-01	16
4488081	2.807050e-06	41
4488080	1.000000e+00	0
4488083	9.999999e-01	8
4488082	1.000000e+00	0
4488085	1.000000e+00	0
4488084	1.000000e+00	0
4488087	1.000000e+00	0
4488086	1.000000e+00	0
4488089	1.000000e+00	0
4488088	1.000000e+00	0
4488091	1.000000e+00	1
4488090	1.000000e+00	0
4488093	9.999999e-01	8
4488092	1.000000e+00	0
4488095	1.000000e+00	0
4488094	1.000000e+00	0
4488098	1.000000e+00	0
4488099	1.000000e+00	0
4488096	1.000000e+00	0
4488097	1.000000e+00	0
4488102	9.999881e-01	11
4488103	1.000000e+00	1
4488100	1.000000e+00	0
4488101	1.000000e+00	0
4488104	1.000000e+00	0
4488110	1.000000e+00	3
4488111	1.000000e+00	0
4488115	1.000000e+00	0
4488114	1.000000e+00	0
4488113	1.000000e+00	0
4488112	1.000000e+00	0
4488119	1.000000e+00	0
4488118	1.000000e+00	4
4488117	1.000000e+00	3
4488116	1.000000e+00	1
4488123	1.000000e+00	0
4488122	5.561376e-01	25
4488121	1.000000e+00	0
4488120	1.000000e+00	0
4488127	1.000000e+00	7
4488126	1.000000e+00	2
4488125	1.000000e+00	0
4488124	1.000000e+00	0
4487774	1.000000e+00	0
4487775	1.000000e+00	1
4487772	1.000000e+00	0
4487773	1.000000e+00	0
4487770	1.000000e+00	2
4487771	1.000000e+00	0
4487768	1.000000e+00	1
4487769	1.000000e+00	7
4487766	1.000000e+00	1
4487767	1.000000e+00	0
4487764	1.000000e+00	4
4487765	1.000000e+00	1
4487762	4.529710e-14	49
4487763	1.000000e+00	0
4487760	8.881784e-16	50
4487761	1.854161e-11	47
4487759	1.611182e-01	29
4487757	1.000000e+00	0
4487756	8.986806e-01	21
4487755	8.388818e-01	22
4487754	8.881784e-16	50
4487753	1.000000e+00	0
4487752	9.999994e-01	9
4487751	1.000000e+00	0
4487750	1.000000e+00	0
4487749	9.999881e-01	11
4487748	1.000000e+00	0
4487747	1.000000e+00	1
4487746	1.000000e+00	2
4487745	1.000000e+00	0
4487744	1.000000e+00	2
4487804	1.000000e+00	0
4487805	5.946023e-02	31
4487806	1.000000e+00	0
4487800	2.230891e-10	46
4487801	1.000000e+00	0
4487802	1.000000e+00	2
4487803	1.000000e+00	4
4487796	1.000000e+00	0
4487797	1.000000e+00	0
4487798	4.529710e-14	49
4487799	1.000000e+00	0
4487792	1.000000e+00	0
4487793	1.000000e+00	0
4487794	1.000000e+00	0
4487795	1.000000e+00	0
4487789	1.000000e+00	0
4487788	1.000000e+00	0
4487791	1.000000e+00	6
4487790	1.000000e+00	6
4487785	1.000000e+00	1
4487784	1.000000e+00	0
4487787	1.000000e+00	4
4487786	1.854161e-11	47
4487781	8.881784e-16	50
4487780	1.000000e+00	0
4487783	1.000000e+00	2
4487782	1.000000e+00	3
4487777	1.000000e+00	0
4487776	1.000000e+00	0
4487779	1.000000e+00	0
4487778	1.049339e-07	43
4487706	1.000000e+00	0
4487707	1.000000e+00	0
4487704	1.000000e+00	0
4487705	1.000000e+00	0
4487710	8.881784e-16	50
4487711	1.000000e+00	0
4487708	9.999549e-01	12
4487709	1.000000e+00	0
4487698	1.000000e+00	0
4487696	1.000000e+00	0
4487697	1.000000e+00	0
[truncated: 1,972 more rows]
