# Supplementary material for: Translational Selection Is Ubiquitous in Prokaryotes
Source: PLoS Genet. 2010 Jun 24;6(6):e1001004. doi: 10.1371/journal.pgen.1001004 (PMC2891978; doi:10.1371/journal.pgen.1001004)
Supplement: Dataset S1 — OCU/non-OCU gene calls in 461 Bacterial and Archaeal genomes, and summary tables of genome properties and OCU preferences for specific codons. (4.77 MB ZIP) [file pgen.1001004.s001.zip › Dataset_S1_Bacteria/Aeromonas_salmonicida_A449.arff.ocuGenes]

GeneID	signTest_p	ocuProbWinCnt
4996876	9.995319e-01	14
4996877	1.000000e+00	1
4996878	1.000000e+00	1
4996879	4.529710e-14	49
4996872	1.000000e+00	0
4996873	1.000000e+00	0
4996875	8.881784e-16	50
4996868	9.986989e-01	15
4996869	8.881784e-16	50
4996871	1.000000e+00	0
4996864	9.835804e-01	18
4996865	1.000000e+00	1
4996867	1.000000e+00	1
4996893	1.000000e+00	2
4996892	5.946023e-02	31
4996895	1.000000e+00	0
4996894	1.000000e+00	2
4996889	1.000000e+00	0
4996888	1.000000e+00	0
4996891	1.000000e+00	0
4996890	9.999549e-01	12
4996884	1.000000e+00	0
4996887	1.000000e+00	0
4996886	1.000000e+00	0
4996881	1.000000e+00	0
4996880	1.000000e+00	7
4996883	1.000000e+00	0
4996882	1.013194e-01	30
4996910	1.000000e+00	0
4996911	1.000000e+00	0
4996908	1.000000e+00	0
4996909	9.999999e-01	8
4996906	1.000000e+00	0
4996907	1.000000e+00	0
4996904	1.000000e+00	0
4996905	1.000000e+00	5
4996902	1.000000e+00	0
4996901	9.998471e-01	13
4996898	1.000000e+00	0
4996899	1.000000e+00	3
4996896	1.000000e+00	1
4996897	2.230891e-10	46
4996927	1.000000e+00	6
4996926	1.000000e+00	0
4996925	1.000000e+00	0
4996924	1.000000e+00	1
4996923	1.000000e+00	7
4996922	1.000000e+00	2
4996921	1.000000e+00	6
4996918	1.000000e+00	0
4996917	1.000000e+00	0
4996915	1.000000e+00	0
4996914	1.000000e+00	0
4996913	1.000000e+00	0
4996912	1.000000e+00	1
4996936	8.881784e-16	50
4996937	1.000000e+00	0
4996938	1.000000e+00	0
4996939	1.000000e+00	2
4996940	1.000000e+00	0
4996941	1.000000e+00	1
4996942	1.000000e+00	3
4996943	1.000000e+00	0
4996928	4.438624e-01	26
4996929	1.000000e+00	0
4996930	1.013194e-01	30
4996931	8.881784e-16	50
4996932	1.000000e+00	0
4996933	1.000000e+00	3
4996934	1.000000e+00	0
4996935	1.000000e+00	2
4996953	9.999994e-01	9
4996952	1.000000e+00	0
4996955	1.000000e+00	1
4996954	1.000000e+00	6
4996957	1.000000e+00	6
4996956	1.000000e+00	0
4996959	1.000000e+00	5
4996945	1.000000e+00	0
4996944	1.000000e+00	0
4996947	9.995319e-01	14
4996946	1.000000e+00	2
4996949	1.611182e-01	29
4996970	1.000000e+00	0
4996971	1.000000e+00	0
4996969	1.000000e+00	1
4996974	1.000000e+00	2
4996975	9.923267e-01	17
4996972	1.000000e+00	0
4996973	8.881784e-16	50
4996962	1.000000e+00	0
4996960	5.946023e-02	31
4996961	1.000000e+00	0
4996964	1.000000e+00	0
4996987	1.000000e+00	0
4996985	8.881784e-16	50
4996984	1.000000e+00	6
4996991	8.881784e-16	50
4996990	9.998471e-01	13
4996989	1.000000e+00	0
4996988	1.000000e+00	7
4996979	9.966998e-01	16
4996978	1.000000e+00	0
4996977	8.986806e-01	21
4996976	2.104926e-09	45
4996983	1.000000e+00	0
4996982	1.000000e+00	0
4996981	1.000000e+00	0
4996980	1.000000e+00	0
4996997	1.000000e+00	0
4996996	1.000000e+00	0
4996999	1.000000e+00	0
4996998	8.388818e-01	22
4996993	1.000000e+00	4
4996992	1.000000e+00	1
4996995	1.000000e+00	0
4996994	9.923267e-01	17
4997005	1.000000e+00	0
4997004	1.000000e+00	0
4997007	1.000000e+00	1
4997001	1.000000e+00	0
4997000	1.000000e+00	0
4997003	1.000000e+00	0
4997002	1.000000e+00	3
4997012	9.986989e-01	15
4997013	1.000000e+00	6
4997014	8.881784e-16	50
4997015	1.000000e+00	1
4997008	1.000000e+00	3
4997009	1.000000e+00	2
4997010	9.999549e-01	12
4997011	1.000000e+00	3
4997020	1.000000e+00	2
4997021	1.000000e+00	1
4997022	9.999972e-01	10
4997017	9.999994e-01	9
4997018	1.000000e+00	0
4997019	1.000000e+00	0
4997031	1.000000e+00	0
4997029	1.000000e+00	0
4997028	1.000000e+00	1
4997027	9.999994e-01	9
4997026	1.000000e+00	0
4997025	1.000000e+00	0
4997024	9.999881e-01	11
4997039	1.000000e+00	0
4997038	1.000000e+00	0
4997037	1.000000e+00	0
4997036	1.000000e+00	4
4997035	1.000000e+00	0
4997034	1.000000e+00	1
4997033	1.000000e+00	0
4997032	1.000000e+00	0
4997046	1.000000e+00	0
4997047	1.000000e+00	0
4997044	1.611182e-01	29
4997045	1.611182e-01	29
4997042	1.000000e+00	1
4997043	1.000000e+00	2
4997040	1.854161e-11	47
4997041	1.000000e+00	3
4997054	1.000000e+00	0
4997055	1.000000e+00	0
4997052	7.600562e-01	23
4997053	1.000000e+00	0
4997050	1.000000e+00	4
4997051	1.000000e+00	0
4997048	1.000000e+00	5
4997049	8.881784e-16	50
4997057	1.000000e+00	0
4997056	1.000000e+00	0
4997059	1.000000e+00	1
4997058	9.835804e-01	18
4997061	8.881784e-16	50
4997060	4.529710e-14	49
4997062	9.999999e-01	8
4997065	1.000000e+00	4
4997064	1.000000e+00	1
4997067	9.999999e-01	8
4997066	1.000000e+00	0
4997069	1.000000e+00	0
4997068	1.000000e+00	0
4997071	1.000000e+00	0
4997070	4.529710e-14	49
4997072	8.881784e-16	50
4997073	9.999881e-01	11
4997074	1.000000e+00	0
4997075	1.000000e+00	0
4997076	8.881784e-16	50
4997078	1.000000e+00	0
4997079	1.000000e+00	0
4997080	1.000000e+00	0
4997081	1.000000e+00	5
4997082	8.388818e-01	22
4997083	8.881784e-16	50
4997084	1.000000e+00	5
4997085	1.000000e+00	0
4997091	5.561376e-01	25
4997090	1.000000e+00	2
4997095	1.000000e+00	1
4997094	1.000000e+00	0
4997093	1.000000e+00	0
4997092	9.835804e-01	18
4997099	1.000000e+00	2
4997098	3.300224e-03	35
4997097	1.000000e+00	1
4997096	1.000000e+00	1
4997103	1.000000e+00	2
4997102	1.000000e+00	0
4997101	1.000000e+00	0
4997100	1.000000e+00	0
4997107	1.000000e+00	0
4997104	1.000000e+00	0
4997105	1.000000e+00	1
4997110	1.000000e+00	0
4997111	1.000000e+00	0
4997109	1.000000e+00	0
4997114	1.301086e-03	36
4997115	1.301086e-03	36
4997112	1.000000e+00	0
4997113	1.000000e+00	2
4997118	1.000000e+00	1
4997119	1.000000e+00	0
4997117	9.999881e-01	11
4996637	9.835804e-01	18
4996636	1.000000e+00	1
4996635	1.000000e+00	7
4996633	7.600562e-01	23
4996631	8.388818e-01	22
4996630	4.681115e-04	37
4996629	1.000000e+00	0
4996628	1.854161e-11	47
4996627	1.000000e+00	0
4996626	1.000000e+00	0
4996625	8.881784e-16	50
4996624	1.000000e+00	3
4996622	9.966998e-01	16
4996620	1.000000e+00	2
4996621	1.000000e+00	2
4996618	1.000000e+00	2
4996619	8.881784e-16	50
4996617	1.000000e+00	0
4996614	1.000000e+00	0
4996612	5.946023e-02	31
4996613	1.000000e+00	2
4996610	1.000000e+00	0
4996611	1.000000e+00	0
4996608	4.529710e-14	49
4996609	1.000000e+00	0
4996669	1.000000e+00	5
4996668	1.000000e+00	0
4996671	1.000000e+00	3
4996670	1.000000e+00	0
4996665	1.000000e+00	0
4996664	1.000000e+00	0
4996667	1.000000e+00	0
4996666	1.000000e+00	1
4996661	9.999994e-01	9
4996660	1.000000e+00	0
4996663	1.000000e+00	0
4996662	9.675457e-01	19
4996657	1.621870e-08	44
4996656	1.000000e+00	7
4996659	1.000000e+00	0
4996658	1.000000e+00	0
4996652	9.966998e-01	16
4996653	1.000000e+00	0
4996654	1.000000e+00	1
4996655	1.000000e+00	1
4996648	1.000000e+00	6
4996649	9.675457e-01	19
4996650	1.000000e+00	0
4996651	1.000000e+00	3
4996644	9.999994e-01	9
4996645	1.000000e+00	1
4996646	1.000000e+00	0
4996647	1.000000e+00	0
4996641	9.999972e-01	10
4996642	1.000000e+00	0
4996643	1.000000e+00	0
4996698	1.000000e+00	0
4996697	9.999999e-01	8
4996696	1.000000e+00	0
4996703	5.946023e-02	31
4996702	1.000000e+00	0
4996701	1.000000e+00	0
4996700	1.000000e+00	0
4996691	4.510745e-05	39
4996690	1.000000e+00	0
4996689	1.000000e+00	0
4996688	1.000000e+00	0
4996695	1.000000e+00	6
4996694	1.000000e+00	0
4996693	1.000000e+00	0
4996692	1.000000e+00	0
4996682	9.999994e-01	9
4996683	9.999881e-01	11
4996680	1.000000e+00	0
4996681	1.000000e+00	1
4996686	1.000000e+00	0
4996687	1.000000e+00	0
4996684	1.000000e+00	0
4996685	1.000000e+00	7
4996674	1.000000e+00	0
4996675	1.000000e+00	0
4996672	1.000000e+00	0
4996673	4.529710e-14	49
4996678	1.000000e+00	4
4996679	8.986806e-01	21
4996676	1.000000e+00	0
4996677	9.999999e-01	8
4996729	1.000000e+00	3
4996728	1.000000e+00	0
4996731	8.881784e-16	50
4996730	1.000000e+00	0
4996733	1.000000e+00	1
4996732	1.000000e+00	0
4996735	9.999972e-01	10
4996734	1.000000e+00	0
4996721	1.000000e+00	5
4996720	1.000000e+00	0
4996723	1.000000e+00	0
4996722	1.000000e+00	0
4996725	1.000000e+00	0
4996712	1.000000e+00	0
4996713	1.000000e+00	1
4996714	1.000000e+00	1
4996715	1.000000e+00	4
4996717	8.986806e-01	21
4996718	1.000000e+00	0
4996719	1.000000e+00	0
4996704	1.000000e+00	3
4996705	9.999881e-01	11
4996706	1.000000e+00	1
4996707	2.399438e-01	28
4996708	1.000000e+00	0
4996709	1.000000e+00	1
4996710	1.000000e+00	1
4996711	8.986806e-01	21
4996758	1.000000e+00	2
4996759	1.000000e+00	6
4996756	9.999972e-01	10
4996757	1.854161e-11	47
4996754	1.000000e+00	0
4996755	4.529710e-14	49
4996752	1.000000e+00	0
4996766	1.000000e+00	4
4996767	1.000000e+00	0
4996764	1.000000e+00	0
4996765	1.000000e+00	1
4996762	1.000000e+00	0
4996763	1.000000e+00	0
4996760	1.000000e+00	0
4996761	1.611182e-01	29
4996743	1.000000e+00	2
4996742	5.817779e-07	42
4996739	4.529710e-14	49
4996738	8.881784e-16	50
4996737	1.000000e+00	0
4996736	9.986989e-01	15
4996751	1.000000e+00	3
4996750	9.675457e-01	19
4996749	1.000000e+00	1
4996748	1.000000e+00	0
4996746	1.000000e+00	0
4996745	4.529710e-14	49
4996744	1.000000e+00	0
4996788	1.000000e+00	0
4996789	1.000000e+00	0
4996790	1.000000e+00	1
4996791	1.000000e+00	0
4996784	1.000000e+00	3
4996785	9.923267e-01	17
4996786	1.000000e+00	1
4996787	9.675457e-01	19
4996796	1.000000e+00	0
4996797	1.000000e+00	0
4996798	1.000000e+00	0
4996799	1.000000e+00	0
4996792	9.998471e-01	13
4996793	2.399438e-01	28
4996794	1.000000e+00	0
4996795	9.998471e-01	13
4996773	1.133316e-12	48
4996772	1.000000e+00	0
4996775	1.000000e+00	0
4996774	1.000000e+00	0
4996769	1.000000e+00	0
4996768	1.000000e+00	0
4996771	1.000000e+00	2
4996770	1.000000e+00	0
4996781	9.999994e-01	9
4996780	1.000000e+00	1
4996783	1.000000e+00	1
4996782	1.000000e+00	2
4996777	1.000000e+00	0
4996776	1.000000e+00	5
4996779	4.529710e-14	49
4996778	9.675457e-01	19
4996818	1.000000e+00	0
4996819	1.000000e+00	0
4996816	1.000000e+00	0
4996817	1.000000e+00	0
4996822	1.000000e+00	0
4996823	1.000000e+00	0
4996820	1.000000e+00	0
4996821	1.000000e+00	0
4996826	1.000000e+00	2
4996827	1.000000e+00	0
4996824	1.000000e+00	0
4996825	1.000000e+00	0
4996830	1.000000e+00	2
4996831	1.000000e+00	0
4996829	8.881784e-16	50
4996803	1.000000e+00	0
4996802	2.104926e-09	45
4996801	1.000000e+00	0
4996800	1.000000e+00	0
4996807	1.000000e+00	0
4996806	1.000000e+00	2
4996805	9.999972e-01	10
4996811	1.000000e+00	0
4996809	1.000000e+00	0
4996808	1.000000e+00	0
4996815	1.000000e+00	0
4996814	1.000000e+00	0
4996813	1.000000e+00	0
4996812	1.133316e-12	48
4996848	1.000000e+00	0
4996849	1.000000e+00	0
4996850	9.999999e-01	8
4996851	1.000000e+00	3
4996852	1.000000e+00	0
4996853	1.000000e+00	1
4996854	1.000000e+00	0
4996855	1.000000e+00	0
4996856	1.000000e+00	6
4996857	1.000000e+00	1
4996858	1.000000e+00	3
4996859	1.000000e+00	0
4996860	5.561376e-01	25
4996861	9.998471e-01	13
4996862	1.000000e+00	0
4996863	1.000000e+00	2
4996833	1.000000e+00	2
4996835	1.000000e+00	3
4996834	1.000000e+00	0
4996836	1.000000e+00	0
4996838	9.999999e-01	8
4996841	1.000000e+00	1
4996840	4.529710e-14	49
4996843	1.000000e+00	0
4996845	5.561376e-01	25
4996844	8.881784e-16	50
4996847	1.000000e+00	0
4996846	1.000000e+00	0
4996394	1.000000e+00	4
4996395	8.881784e-16	50
4996392	1.000000e+00	0
4996393	1.000000e+00	0
4996398	9.999994e-01	9
4996399	1.000000e+00	7
4996396	9.999999e-01	8
4996397	1.000000e+00	0
4996386	1.000000e+00	1
4996384	1.000000e+00	2
4996385	1.529320e-04	38
4996390	4.510745e-05	39
4996388	4.510745e-05	39
4996389	1.000000e+00	6
4996411	1.013194e-01	30
4996408	9.405398e-01	20
4996415	7.673339e-03	34
4996414	9.923267e-01	17
4996413	7.600562e-01	23
4996412	1.854161e-11	47
4996403	1.000000e+00	0
4996401	1.000000e+00	1
4996406	1.000000e+00	0
4996405	5.817779e-07	42
4996404	1.000000e+00	2
4996362	1.000000e+00	0
4996363	1.000000e+00	6
4996364	4.529710e-14	49
4996365	5.817779e-07	42
4996366	8.881784e-16	50
4996367	1.854161e-11	47
4996352	1.000000e+00	0
4996353	1.000000e+00	5
4996354	1.000000e+00	0
4996355	8.881784e-16	50
4996356	1.000000e+00	0
4996357	1.000000e+00	0
4996358	1.000000e+00	0
4996359	1.000000e+00	0
4996377	1.000000e+00	1
4996376	1.000000e+00	0
4996379	7.600562e-01	23
4996378	1.000000e+00	0
4996381	6.640945e-01	24
4996380	1.000000e+00	2
4996383	1.000000e+00	0
4996382	1.000000e+00	4
4996369	8.986806e-01	21
4996368	1.000000e+00	0
4996370	1.000000e+00	0
4996373	1.000000e+00	1
4996372	6.640945e-01	24
4996460	1.000000e+00	0
4996461	9.999994e-01	9
4996458	1.000000e+00	0
4996459	8.881784e-16	50
4996456	8.881784e-16	50
4996457	1.000000e+00	5
4996454	1.000000e+00	2
4996455	9.966998e-01	16
4996452	9.999881e-01	11
4996453	1.000000e+00	4
4996450	1.000000e+00	0
4996451	1.000000e+00	0
4996448	4.529710e-14	49
4996449	1.000000e+00	1
4996479	1.000000e+00	1
4996478	1.000000e+00	0
4996477	8.881784e-16	50
4996476	4.529710e-14	49
4996475	1.133316e-12	48
4996474	1.000000e+00	5
4996473	1.000000e+00	0
4996472	1.000000e+00	0
4996471	1.000000e+00	0
4996470	1.000000e+00	1
4996469	9.999972e-01	10
4996467	1.000000e+00	0
4996466	1.000000e+00	1
4996465	1.000000e+00	0
4996464	1.000000e+00	1
4996428	1.641957e-02	33
4996429	8.881784e-16	50
4996431	1.000000e+00	0
4996424	1.000000e+00	6
4996425	1.000000e+00	2
4996426	1.000000e+00	0
4996427	1.000000e+00	2
4996420	1.000000e+00	0
4996421	1.000000e+00	0
4996423	8.881784e-16	50
4996416	4.529710e-14	49
4996418	1.000000e+00	0
4996419	1.000000e+00	0
4996445	1.000000e+00	1
4996444	1.000000e+00	0
4996447	9.998471e-01	13
4996446	1.000000e+00	0
4996441	1.000000e+00	0
4996440	8.881784e-16	50
4996443	1.000000e+00	0
4996442	1.000000e+00	1
4996436	1.000000e+00	0
4996438	1.000000e+00	1
4996433	1.000000e+00	0
4996432	8.881784e-16	50
4996435	1.000000e+00	0
4996515	1.193067e-05	40
4996514	8.881784e-16	50
4996513	1.000000e+00	0
4996512	4.510745e-05	39
4996519	6.640945e-01	24
4996518	4.681115e-04	37
4996517	8.881784e-16	50
4996516	1.133316e-12	48
4996523	1.049339e-07	43
4996522	1.854161e-11	47
4996521	8.881784e-16	50
4996527	1.000000e+00	0
4996526	9.966998e-01	16
4996524	8.881784e-16	50
4996530	8.881784e-16	50
4996531	1.000000e+00	5
4996528	8.881784e-16	50
4996529	1.049339e-07	43
4996534	1.000000e+00	0
4996535	1.000000e+00	0
4996532	1.000000e+00	0
4996538	1.000000e+00	0
4996539	1.000000e+00	1
4996536	1.000000e+00	0
4996537	3.245432e-02	32
4996542	1.000000e+00	0
4996543	1.000000e+00	0
4996540	1.000000e+00	0
4996541	1.000000e+00	0
4996481	1.000000e+00	2
4996483	1.000000e+00	1
4996482	1.000000e+00	0
4996485	1.000000e+00	1
4996484	1.000000e+00	0
4996487	1.000000e+00	0
4996486	1.000000e+00	0
4996489	8.881784e-16	50
4996488	1.000000e+00	0
4996491	9.999972e-01	10
4996490	1.000000e+00	0
4996493	1.000000e+00	0
4996492	9.999881e-01	11
4996495	8.881784e-16	50
4996494	4.681115e-04	37
4996496	9.999549e-01	12
4996497	1.000000e+00	2
4996498	1.000000e+00	1
4996499	1.000000e+00	1
4996500	8.881784e-16	50
4996501	1.000000e+00	0
4996502	7.600562e-01	23
4996503	1.000000e+00	1
4996504	1.000000e+00	0
4996505	1.301086e-03	36
4996506	1.000000e+00	0
4996507	1.000000e+00	0
4996508	8.881784e-16	50
4996509	1.000000e+00	1
4996510	1.000000e+00	0
4996511	1.000000e+00	0
4996582	1.000000e+00	0
4996581	8.881784e-16	50
4996580	1.000000e+00	0
4996579	1.000000e+00	0
4996578	1.000000e+00	0
4996577	8.388818e-01	22
4996576	1.000000e+00	1
4996591	1.000000e+00	0
4996590	1.000000e+00	4
4996589	1.133316e-12	48
4996588	8.881784e-16	50
4996587	8.881784e-16	50
4996586	6.640945e-01	24
4996585	1.000000e+00	3
4996584	2.807050e-06	41
4996598	1.000000e+00	0
4996599	9.999881e-01	11
4996606	1.000000e+00	0
4996607	1.000000e+00	0
4996605	8.881784e-16	50
4996602	9.999972e-01	10
4996600	1.000000e+00	0
4996601	8.881784e-16	50
4996549	1.000000e+00	0
4996548	1.049339e-07	43
4996551	1.000000e+00	0
4996550	9.998471e-01	13
4996545	5.561376e-01	25
4996544	1.000000e+00	0
4996547	1.000000e+00	4
4996557	1.000000e+00	0
4996556	2.807050e-06	41
4996559	1.000000e+00	1
4996558	1.641957e-02	33
4996553	4.529710e-14	49
4996552	1.000000e+00	0
4996555	1.000000e+00	0
4996554	9.999972e-01	10
4996564	1.000000e+00	0
4996565	9.405398e-01	20
4996567	1.000000e+00	2
4996560	1.000000e+00	2
4996561	1.193067e-05	40
4996562	1.000000e+00	1
4996563	1.000000e+00	2
4996572	1.000000e+00	3
4996573	7.600562e-01	23
4996575	1.000000e+00	5
4996569	1.000000e+00	2
4996571	1.000000e+00	1
4996153	8.986806e-01	21
4996152	1.000000e+00	3
4996157	9.675457e-01	19
4996159	1.000000e+00	0
4996158	1.000000e+00	0
4996145	9.966998e-01	16
4996144	8.881784e-16	50
4996147	2.399438e-01	28
4996146	3.300224e-03	35
4996149	1.854161e-11	47
4996148	1.000000e+00	1
4996151	1.529320e-04	38
4996150	1.000000e+00	0
4996136	1.000000e+00	5
4996137	1.000000e+00	0
4996138	1.000000e+00	2
4996139	1.000000e+00	0
4996140	1.000000e+00	0
4996141	1.133316e-12	48
4996143	9.675457e-01	19
4996128	1.000000e+00	0
4996129	1.000000e+00	0
4996131	1.000000e+00	1
4996132	1.000000e+00	2
4996133	1.000000e+00	0
4996134	1.000000e+00	2
4996135	1.000000e+00	6
4996123	1.000000e+00	0
4996122	1.000000e+00	0
4996121	9.998471e-01	13
4996120	1.000000e+00	0
4996127	1.000000e+00	0
4996126	1.000000e+00	2
4996125	8.881784e-16	50
4996124	1.000000e+00	1
4996114	9.995319e-01	14
4996113	1.000000e+00	7
4996112	9.999881e-01	11
4996119	1.000000e+00	0
4996118	1.000000e+00	0
4996117	1.000000e+00	0
4996116	9.999994e-01	9
4996106	1.000000e+00	1
4996107	1.000000e+00	2
4996104	1.000000e+00	2
4996105	1.000000e+00	0
4996110	1.000000e+00	0
4996111	1.000000e+00	1
4996108	1.000000e+00	3
4996109	1.000000e+00	0
4996098	1.000000e+00	4
4996099	9.675457e-01	19
4996096	8.881784e-16	50
4996097	9.986989e-01	15
4996103	4.529710e-14	49
4996100	1.000000e+00	0
4996101	1.000000e+00	0
4996221	9.999999e-01	8
4996220	7.600562e-01	23
4996223	1.000000e+00	2
4996222	1.000000e+00	1
4996217	1.000000e+00	0
4996216	1.000000e+00	6
4996218	1.000000e+00	1
4996213	1.000000e+00	2
4996214	1.000000e+00	0
4996209	2.230891e-10	46
4996208	9.986989e-01	15
4996211	1.000000e+00	2
4996210	1.000000e+00	0
4996204	1.000000e+00	0
4996205	9.405398e-01	20
4996206	1.000000e+00	0
4996207	9.999549e-01	12
4996200	9.999994e-01	9
4996201	3.245432e-02	32
4996202	5.946023e-02	31
4996203	3.359055e-01	27
4996196	1.000000e+00	3
4996197	1.621870e-08	44
4996198	1.000000e+00	1
4996199	8.881784e-16	50
4996192	1.000000e+00	3
4996194	1.000000e+00	1
4996195	1.000000e+00	0
4996191	1.000000e+00	3
4996190	1.013194e-01	30
4996189	9.986989e-01	15
4996187	9.999994e-01	9
4996186	1.000000e+00	0
4996185	1.000000e+00	0
4996184	1.000000e+00	0
4996183	1.000000e+00	0
4996182	1.000000e+00	0
4996181	9.998471e-01	13
4996180	1.000000e+00	0
4996179	9.986989e-01	15
4996178	9.966998e-01	16
4996177	1.000000e+00	0
4996176	8.388818e-01	22
4996174	5.817779e-07	42
4996175	1.000000e+00	0
4996172	1.000000e+00	6
4996173	1.000000e+00	2
4996170	1.000000e+00	2
4996171	1.000000e+00	0
4996168	1.000000e+00	1
4996169	1.000000e+00	0
4996166	4.510745e-05	39
4996167	1.000000e+00	0
4996164	1.000000e+00	0
4996165	1.000000e+00	1
4996162	9.998471e-01	13
4996163	9.999881e-01	11
4996160	1.000000e+00	0
4996161	1.013194e-01	30
4996272	9.966998e-01	16
4996273	1.000000e+00	0
4996274	1.000000e+00	0
4996275	9.675457e-01	19
4996276	1.000000e+00	6
4996277	9.675457e-01	19
4996278	1.641957e-02	33
4996279	1.049339e-07	43
4996280	1.000000e+00	0
4996281	1.000000e+00	0
4996283	1.000000e+00	0
4996284	1.000000e+00	1
4996285	1.000000e+00	3
4996286	1.000000e+00	0
4996287	1.133316e-12	48
4996257	1.000000e+00	0
4996256	1.000000e+00	0
4996259	1.013194e-01	30
4996261	1.000000e+00	5
4996260	8.881784e-16	50
4996263	1.000000e+00	1
4996262	1.000000e+00	0
4996265	1.301086e-03	36
4996264	9.999994e-01	9
4996267	5.946023e-02	31
4996269	1.000000e+00	0
4996268	1.000000e+00	0
4996271	1.000000e+00	0
4996270	8.881784e-16	50
4996240	1.000000e+00	0
4996241	1.000000e+00	2
4996247	1.000000e+00	2
4996250	1.000000e+00	1
4996248	1.000000e+00	2
4996249	1.000000e+00	0
4996254	1.301086e-03	36
4996255	1.000000e+00	2
4996252	1.000000e+00	0
4996253	1.000000e+00	0
4996227	1.000000e+00	0
4996226	9.999972e-01	10
4996224	9.923267e-01	17
4996231	1.854161e-11	47
4996230	8.881784e-16	50
4996229	1.611182e-01	29
4996228	4.510745e-05	39
4996235	1.000000e+00	0
4996234	9.966998e-01	16
4996233	1.000000e+00	0
4996232	1.000000e+00	1
4996239	1.000000e+00	0
4996238	1.000000e+00	0
4996237	1.000000e+00	0
4996236	1.000000e+00	0
4996340	9.999994e-01	9
4996341	1.000000e+00	0
4996342	1.000000e+00	0
4996343	1.000000e+00	0
4996336	1.000000e+00	1
4996337	1.000000e+00	0
4996338	2.807050e-06	41
4996339	1.000000e+00	0
4996348	1.000000e+00	7
4996349	1.000000e+00	0
4996350	1.000000e+00	0
4996351	1.000000e+00	0
4996344	1.000000e+00	0
4996345	8.881784e-16	50
4996346	1.000000e+00	0
4996325	1.000000e+00	0
4996327	1.000000e+00	4
4996326	1.000000e+00	0
4996321	1.000000e+00	0
4996320	1.000000e+00	0
4996322	1.000000e+00	0
4996333	8.881784e-16	50
4996332	1.000000e+00	0
4996335	1.049339e-07	43
4996334	1.000000e+00	3
4996329	1.000000e+00	2
4996331	8.881784e-16	50
4996310	1.000000e+00	0
4996311	1.000000e+00	0
4996308	1.000000e+00	0
4996309	1.000000e+00	0
4996306	1.000000e+00	0
4996307	1.000000e+00	0
4996304	1.000000e+00	0
4996305	1.000000e+00	0
4996318	1.000000e+00	2
4996319	8.881784e-16	50
4996316	1.000000e+00	0
4996314	1.000000e+00	0
4996315	1.000000e+00	3
4996312	1.000000e+00	0
4996313	1.000000e+00	0
4996295	1.000000e+00	1
4996293	8.881784e-16	50
4996292	1.000000e+00	6
4996291	1.133316e-12	48
4996289	9.966998e-01	16
4996288	1.000000e+00	0
4996303	1.000000e+00	0
4996302	1.000000e+00	2
4996301	1.000000e+00	0
4996300	1.000000e+00	0
4996299	1.000000e+00	0
4996298	1.000000e+00	5
4996297	1.000000e+00	0
4996296	1.000000e+00	4
4995905	3.300224e-03	35
4995906	1.000000e+00	0
4995907	1.000000e+00	0
4995908	9.999999e-01	8
4995909	1.000000e+00	0
4995910	1.000000e+00	0
4995911	1.000000e+00	0
4995912	9.923267e-01	17
4995913	1.000000e+00	0
4995914	1.000000e+00	0
4995915	6.640945e-01	24
4995916	8.881784e-16	50
4995917	2.230891e-10	46
4995919	1.000000e+00	1
4995921	8.881784e-16	50
4995920	1.000000e+00	0
4995923	1.529320e-04	38
4995922	1.000000e+00	1
4995925	9.999999e-01	8
4995924	9.999972e-01	10
4995927	1.000000e+00	1
4995926	4.681115e-04	37
4995929	1.000000e+00	0
4995928	1.000000e+00	0
4995931	1.000000e+00	0
4995930	1.000000e+00	0
4995933	1.000000e+00	0
4995932	1.000000e+00	1
4995935	9.835804e-01	18
4995938	1.000000e+00	0
4995939	4.438624e-01	26
4995942	9.995319e-01	14
4995941	1.000000e+00	6
4995946	8.881784e-16	50
4995947	9.998471e-01	13
4995944	1.000000e+00	0
4995945	9.999881e-01	11
4995950	2.104926e-09	45
4995951	1.000000e+00	4
4995948	5.561376e-01	25
4995949	1.000000e+00	0
4995955	1.529320e-04	38
4995954	8.881784e-16	50
4995952	1.000000e+00	1
4995959	8.881784e-16	50
4995958	8.881784e-16	50
4995957	3.359055e-01	27
4995956	1.000000e+00	7
4995963	1.000000e+00	2
4995961	3.300224e-03	35
4995960	1.000000e+00	4
4995967	9.999972e-01	10
4995966	1.000000e+00	1
4995965	1.000000e+00	1
4995964	1.000000e+00	5
4995844	8.388818e-01	22
4995845	1.000000e+00	0
4995846	1.000000e+00	1
4995840	1.000000e+00	0
4995841	2.399438e-01	28
4995842	9.999972e-01	10
4995843	1.000000e+00	0
4995852	8.881784e-16	50
4995853	1.000000e+00	0
4995854	1.000000e+00	3
4995855	1.000000e+00	1
4995848	1.000000e+00	0
4995849	1.000000e+00	0
4995850	1.000000e+00	0
4995851	8.881784e-16	50
4995861	9.999999e-01	8
4995860	1.000000e+00	2
4995863	1.000000e+00	0
4995862	1.000000e+00	0
4995857	8.881784e-16	50
4995856	1.000000e+00	0
4995858	1.000000e+00	0
4995869	1.000000e+00	0
4995871	1.000000e+00	2
4995870	1.000000e+00	0
4995865	1.000000e+00	0
4995864	1.000000e+00	1
4995867	1.000000e+00	0
4995866	9.999999e-01	8
4995878	1.000000e+00	0
4995879	8.881784e-16	50
4995876	1.000000e+00	6
4995877	8.881784e-16	50
4995874	1.000000e+00	0
4995875	9.998471e-01	13
4995873	9.999972e-01	10
4995886	3.245432e-02	32
4995887	9.995319e-01	14
4995884	1.641957e-02	33
4995882	8.986806e-01	21
4995883	1.000000e+00	0
4995880	1.000000e+00	7
4995881	1.000000e+00	1
4995895	1.000000e+00	1
4995892	1.000000e+00	0
4995891	1.000000e+00	0
4995890	1.000000e+00	0
4995889	1.000000e+00	0
4995888	1.049339e-07	43
4995903	1.000000e+00	5
4995902	9.999994e-01	9
4995901	1.000000e+00	0
4995900	1.000000e+00	0
4995899	1.641957e-02	33
4995897	1.000000e+00	2
4995896	8.881784e-16	50
4996041	1.000000e+00	0
4996040	9.998471e-01	13
4996043	1.000000e+00	1
4996042	1.000000e+00	1
4996045	1.000000e+00	0
4996044	1.000000e+00	1
4996047	1.000000e+00	0
4996046	1.000000e+00	0
4996033	1.000000e+00	0
4996032	1.000000e+00	0
4996035	1.000000e+00	0
4996034	1.000000e+00	0
4996037	8.986806e-01	21
4996036	1.000000e+00	0
4996039	1.000000e+00	6
4996038	1.000000e+00	1
4996056	5.946023e-02	31
4996057	9.995319e-01	14
4996059	1.000000e+00	1
4996060	1.000000e+00	0
4996061	1.000000e+00	1
4996062	1.000000e+00	0
4996063	1.000000e+00	2
4996048	1.000000e+00	0
4996049	9.835804e-01	18
4996051	1.000000e+00	0
4996053	9.999549e-01	12
4996054	1.000000e+00	0
4996055	1.000000e+00	0
4996075	2.399438e-01	28
4996074	1.000000e+00	0
4996073	9.986989e-01	15
4996072	1.000000e+00	2
4996079	1.000000e+00	1
4996078	1.000000e+00	0
4996077	1.000000e+00	0
4996076	1.000000e+00	5
4996067	1.000000e+00	0
4996066	1.000000e+00	0
4996065	1.000000e+00	0
4996064	1.000000e+00	1
4996071	1.000000e+00	2
4996070	9.999999e-01	8
4996069	1.000000e+00	0
4996068	1.000000e+00	0
4996090	8.881784e-16	50
4996091	1.000000e+00	5
4996089	1.000000e+00	1
4996094	1.133316e-12	48
4996095	4.529710e-14	49
4996092	1.000000e+00	1
4996093	1.000000e+00	0
4996082	1.000000e+00	4
4996083	1.049339e-07	43
4996080	1.000000e+00	0
4996081	1.000000e+00	0
4996087	1.000000e+00	0
4996084	1.000000e+00	0
4996085	2.230891e-10	46
4995980	1.000000e+00	0
4995983	1.000000e+00	0
4995982	1.000000e+00	0
4995977	1.000000e+00	2
4995976	4.681115e-04	37
4995979	4.529710e-14	49
4995978	2.230891e-10	46
4995973	1.000000e+00	0
4995972	1.000000e+00	0
4995975	1.854161e-11	47
4995974	1.000000e+00	0
4995969	1.000000e+00	2
4995968	1.000000e+00	0
4995971	1.000000e+00	0
4995970	1.000000e+00	0
4995997	1.000000e+00	0
4995998	1.000000e+00	0
4995999	1.000000e+00	0
4995992	1.000000e+00	1
4995993	1.000000e+00	0
4995994	1.000000e+00	0
4995995	1.000000e+00	0
4995988	1.000000e+00	0
4995989	9.966998e-01	16
4995990	1.000000e+00	3
4995991	1.000000e+00	0
4995984	1.000000e+00	5
4995985	1.000000e+00	1
4995986	1.133316e-12	48
4995987	1.000000e+00	0
4996015	1.133316e-12	48
4996014	9.998471e-01	13
4996013	5.817779e-07	42
4996011	9.675457e-01	19
4996010	8.881784e-16	50
4996009	1.000000e+00	0
PID_162209425	8.881784e-16	50
4996008	9.999881e-01	11
4996007	1.000000e+00	1
4996006	1.000000e+00	7
4996005	1.000000e+00	0
4996004	1.000000e+00	0
4996003	1.000000e+00	0
4996002	1.000000e+00	0
4996001	1.000000e+00	0
4996000	1.000000e+00	0
4996030	8.881784e-16	50
4996031	1.049339e-07	43
4996028	1.000000e+00	0
4996029	9.995319e-01	14
4996026	1.000000e+00	0
4996027	1.000000e+00	0
4996024	1.133316e-12	48
4996025	8.881784e-16	50
PID_162209424	1.000000e+00	0
4996020	8.881784e-16	50
4996021	9.999999e-01	8
4996018	1.611182e-01	29
4996019	2.104926e-09	45
4996017	8.881784e-16	50
4995666	1.000000e+00	6
4995665	1.000000e+00	0
4995671	1.000000e+00	0
4995670	9.999999e-01	8
4995669	6.640945e-01	24
4995668	1.000000e+00	0
4995675	1.000000e+00	0
4995674	1.000000e+00	1
4995673	1.000000e+00	0
4995672	9.999999e-01	8
4995679	7.600562e-01	23
4995678	1.000000e+00	0
4995677	1.000000e+00	0
4995676	4.529710e-14	49
4995650	1.000000e+00	0
4995651	9.999999e-01	8
4995648	8.881784e-16	50
4995649	1.000000e+00	6
4995654	8.881784e-16	50
4995655	1.000000e+00	1
4995652	1.000000e+00	0
4995658	1.000000e+00	3
4995659	1.000000e+00	0
4995656	1.000000e+00	1
4995657	1.000000e+00	6
4995662	1.000000e+00	0
4995663	9.995319e-01	14
4995661	1.000000e+00	0
4995697	4.438624e-01	26
4995696	1.000000e+00	1
4995699	4.529710e-14	49
4995698	7.673339e-03	34
4995701	1.641957e-02	33
4995700	1.000000e+00	3
4995703	1.000000e+00	0
4995702	1.000000e+00	0
4995705	1.000000e+00	0
4995704	1.000000e+00	2
4995707	9.986989e-01	15
4995706	1.000000e+00	0
4995709	1.000000e+00	0
4995708	1.000000e+00	0
4995711	1.000000e+00	0
4995710	5.561376e-01	25
4995680	1.000000e+00	0
4995681	1.000000e+00	1
4995682	1.000000e+00	5
4995683	1.133316e-12	48
4995684	1.000000e+00	2
4995685	1.000000e+00	1
4995686	1.611182e-01	29
4995687	1.000000e+00	3
4995688	1.854161e-11	47
4995689	8.881784e-16	50
4995690	8.881784e-16	50
4995691	8.881784e-16	50
4995693	1.133316e-12	48
4995694	1.000000e+00	2
4995695	1.000000e+00	1
4995607	9.923267e-01	17
4995606	1.000000e+00	0
4995605	1.000000e+00	0
4995604	1.000000e+00	0
4995603	1.000000e+00	3
4995602	1.000000e+00	0
4995601	1.000000e+00	0
4995600	1.000000e+00	0
4995615	1.000000e+00	0
4995614	1.000000e+00	0
4995613	1.000000e+00	1
4995612	1.611182e-01	29
4995611	1.000000e+00	0
4995610	1.000000e+00	0
4995609	2.230891e-10	46
4995608	1.301086e-03	36
4995590	1.000000e+00	0
4995591	1.000000e+00	0
4995588	1.000000e+00	4
4995589	1.000000e+00	0
4995586	8.881784e-16	50
4995587	1.000000e+00	3
4995584	1.000000e+00	0
4995585	8.881784e-16	50
4995598	1.000000e+00	2
4995599	1.000000e+00	0
4995596	1.000000e+00	0
4995597	1.000000e+00	1
4995594	1.000000e+00	0
4995595	1.000000e+00	0
4995592	1.000000e+00	0
4995593	1.000000e+00	0
4995637	1.000000e+00	0
4995639	1.000000e+00	3
4995638	1.000000e+00	0
4995633	8.881784e-16	50
4995632	1.000000e+00	3
4995635	1.000000e+00	1
4995634	9.999999e-01	8
4995645	7.600562e-01	23
4995644	8.881784e-16	50
4995647	9.835804e-01	18
4995646	3.359055e-01	27
4995641	5.561376e-01	25
4995643	1.000000e+00	7
4995642	1.000000e+00	0
4995620	5.817779e-07	42
4995621	1.049339e-07	43
4995622	9.405398e-01	20
4995623	1.000000e+00	0
4995616	1.000000e+00	2
4995617	8.881784e-16	50
4995618	1.000000e+00	2
4995628	8.881784e-16	50
4995630	1.621870e-08	44
4995631	9.999972e-01	10
4995624	1.000000e+00	2
4995625	7.600562e-01	23
4995626	1.000000e+00	0
4995627	1.013194e-01	30
4995803	1.000000e+00	7
4995800	9.999994e-01	9
4995801	8.881784e-16	50
4995806	1.000000e+00	0
4995807	1.000000e+00	7
4995804	1.000000e+00	0
4995805	1.854161e-11	47
4995794	1.000000e+00	5
4995792	1.000000e+00	0
4995793	3.245432e-02	32
4995798	7.673339e-03	34
4995799	1.000000e+00	2
4995796	3.300224e-03	35
4995797	8.881784e-16	50
4995787	6.640945e-01	24
4995784	9.999881e-01	11
4995791	8.986806e-01	21
4995790	2.807050e-06	41
4995789	1.133316e-12	48
4995788	1.000000e+00	0
4995779	9.835804e-01	18
4995778	8.881784e-16	50
4995777	7.600562e-01	23
4995776	8.881784e-16	50
4995783	1.000000e+00	2
4995782	9.999999e-01	8
4995781	1.000000e+00	0
4995780	1.133316e-12	48
4995832	9.999972e-01	10
4995834	1.000000e+00	1
4995835	1.000000e+00	0
4995836	1.000000e+00	0
4995837	1.000000e+00	3
4995838	1.000000e+00	0
4995839	9.675457e-01	19
4995824	9.405398e-01	20
4995825	1.000000e+00	3
4995826	8.881784e-16	50
4995827	4.510745e-05	39
4995828	9.999549e-01	12
4995829	8.881784e-16	50
4995830	1.000000e+00	1
4995831	8.881784e-16	50
4995817	1.000000e+00	0
4995816	1.000000e+00	0
4995819	2.104926e-09	45
4995818	1.000000e+00	0
4995820	1.000000e+00	0
4995823	1.000000e+00	0
4995822	1.000000e+00	3
4995809	9.998471e-01	13
4995808	1.000000e+00	0
4995811	8.881784e-16	50
4995810	1.000000e+00	4
4995813	1.000000e+00	0
4995812	8.881784e-16	50
4995815	1.000000e+00	0
4995814	1.000000e+00	0
4995742	1.000000e+00	1
4995743	1.000000e+00	0
4995740	6.640945e-01	24
4995741	5.561376e-01	25
4995738	1.000000e+00	4
4995739	1.000000e+00	6
4995737	1.000000e+00	4
4995734	1.000000e+00	3
4995735	1.000000e+00	1
4995732	1.641957e-02	33
4995733	4.529710e-14	49
4995730	9.923267e-01	17
4995728	1.000000e+00	0
4995727	1.000000e+00	0
4995724	8.881784e-16	50
4995723	9.999881e-01	11
4995722	1.000000e+00	0
4995721	9.999999e-01	8
4995720	8.881784e-16	50
4995719	1.000000e+00	0
4995718	1.000000e+00	0
4995717	1.000000e+00	0
4995716	1.000000e+00	0
4995715	1.000000e+00	1
4995714	1.000000e+00	3
4995713	1.621870e-08	44
4995712	8.881784e-16	50
4995772	1.000000e+00	0
4995773	1.000000e+00	0
4995774	4.510745e-05	39
4995775	1.000000e+00	1
4995768	9.999549e-01	12
4995769	1.000000e+00	0
4995770	1.000000e+00	0
4995771	1.000000e+00	0
4995764	1.000000e+00	0
4995765	1.000000e+00	0
4995767	1.000000e+00	0
4995760	1.000000e+00	1
4995761	1.000000e+00	2
4995762	1.621870e-08	44
4995763	8.986806e-01	21
4995757	1.000000e+00	0
4995756	1.000000e+00	1
4995759	1.000000e+00	0
4995758	1.000000e+00	1
4995753	1.000000e+00	0
4995752	1.000000e+00	0
4995755	1.000000e+00	0
4995754	1.000000e+00	1
4995749	1.000000e+00	0
4995748	1.000000e+00	1
4995751	1.000000e+00	1
4995750	1.000000e+00	1
4995745	1.000000e+00	0
4995744	1.000000e+00	0
4995747	1.000000e+00	0
4995746	1.000000e+00	4
4995430	1.000000e+00	0
4995431	1.000000e+00	2
4995428	1.000000e+00	0
4995429	1.000000e+00	0
4995438	9.999549e-01	12
4995436	1.000000e+00	0
4995437	1.000000e+00	6
4995435	1.000000e+00	0
4995432	1.000000e+00	5
4995433	1.000000e+00	1
4995447	1.000000e+00	1
4995446	1.000000e+00	4
4995445	1.000000e+00	0
4995443	4.438624e-01	26
4995442	1.000000e+00	2
4995441	1.000000e+00	4
4995440	8.881784e-16	50
4995454	1.000000e+00	6
4995453	1.854161e-11	47
4995452	1.000000e+00	0
4995451	1.000000e+00	0
4995450	8.986806e-01	21
4995449	1.000000e+00	0
4995448	1.000000e+00	1
4995397	1.000000e+00	0
4995398	1.000000e+00	1
4995399	1.854161e-11	47
4995394	1.000000e+00	0
4995395	1.000000e+00	5
4995404	1.133316e-12	48
4995405	8.881784e-16	50
4995406	1.000000e+00	1
4995407	1.611182e-01	29
4995400	8.881784e-16	50
4995401	1.000000e+00	0
4995402	4.529710e-14	49
4995403	5.817779e-07	42
4995413	8.881784e-16	50
4995412	1.000000e+00	0
4995415	1.000000e+00	0
4995414	1.000000e+00	2
4995409	7.673339e-03	34
4995408	1.000000e+00	2
4995411	1.000000e+00	1
4995410	1.000000e+00	0
4995421	8.881784e-16	50
4995420	1.000000e+00	0
4995423	8.881784e-16	50
4995417	1.000000e+00	1
4995416	1.000000e+00	2
4995418	1.000000e+00	1
4995362	1.000000e+00	2
4995363	1.000000e+00	6
4995366	1.000000e+00	0
4995367	1.000000e+00	0
4995364	1.000000e+00	0
4995365	1.000000e+00	1
4995370	1.000000e+00	5
4995371	1.000000e+00	0
4995368	9.999999e-01	8
4995369	1.000000e+00	2
4995374	1.000000e+00	3
4995372	1.000000e+00	4
4995373	1.000000e+00	3
4995379	1.000000e+00	0
4995378	1.000000e+00	2
4995377	1.000000e+00	0
4995376	1.854161e-11	47
4995383	9.999549e-01	12
4995382	1.000000e+00	0
4995381	1.000000e+00	1
4995380	1.000000e+00	4
4995387	1.000000e+00	4
4995386	1.000000e+00	0
4995385	1.000000e+00	0
4995384	9.998471e-01	13
4995390	1.000000e+00	5
4995389	1.000000e+00	0
4995388	9.923267e-01	17
4995328	1.000000e+00	0
4995329	1.000000e+00	5
4995331	1.000000e+00	0
4995332	1.000000e+00	0
4995333	1.000000e+00	1
4995334	1.000000e+00	0
4995335	1.000000e+00	1
4995336	1.000000e+00	0
4995337	1.000000e+00	0
4995338	1.000000e+00	0
4995339	1.000000e+00	1
4995340	5.946023e-02	31
4995341	8.881784e-16	50
4995342	8.881784e-16	50
4995343	1.000000e+00	2
4995344	1.000000e+00	1
4995346	8.986806e-01	21
4995348	8.881784e-16	50
4995352	1.000000e+00	0
4995357	1.301086e-03	36
4995356	1.000000e+00	6
4995358	8.881784e-16	50
4995566	1.854161e-11	47
4995565	1.000000e+00	2
4995564	1.000000e+00	0
4995563	9.999881e-01	11
4995561	1.000000e+00	0
4995560	1.000000e+00	0
4995559	1.000000e+00	0
4995558	1.000000e+00	2
4995557	7.673339e-03	34
4995556	1.000000e+00	1
4995555	1.000000e+00	0
4995554	2.807050e-06	41
4995553	1.000000e+00	0
4995552	1.000000e+00	0
4995582	1.000000e+00	0
4995583	1.000000e+00	1
4995580	9.966998e-01	16
4995581	8.881784e-16	50
4995578	1.000000e+00	4
4995579	1.049339e-07	43
4995576	1.000000e+00	2
4995577	1.000000e+00	1
4995574	9.966998e-01	16
4995575	2.230891e-10	46
4995572	1.000000e+00	1
4995573	1.000000e+00	2
4995570	8.881784e-16	50
4995568	8.881784e-16	50
4995569	1.000000e+00	0
4995533	1.000000e+00	1
4995532	1.000000e+00	1
4995534	1.000000e+00	0
4995529	1.000000e+00	0
4995528	1.000000e+00	0
4995531	1.000000e+00	0
4995530	1.000000e+00	0
4995525	1.000000e+00	0
4995524	9.999881e-01	11
4995527	9.999999e-01	8
4995526	1.000000e+00	0
4995521	1.000000e+00	0
4995523	1.000000e+00	1
4995522	1.000000e+00	5
4995548	1.000000e+00	1
4995549	8.986806e-01	21
4995550	1.000000e+00	0
4995551	1.000000e+00	0
4995544	8.388818e-01	22
4995545	6.640945e-01	24
4995546	1.000000e+00	2
4995547	1.000000e+00	0
4995540	1.000000e+00	0
4995541	1.000000e+00	2
4995542	1.000000e+00	0
4995543	1.529320e-04	38
4995536	1.000000e+00	0
4995538	2.399438e-01	28
4995539	8.881784e-16	50
4995499	8.881784e-16	50
4995498	8.881784e-16	50
4995496	4.529710e-14	49
4995500	8.881784e-16	50
4995491	1.000000e+00	3
4995490	1.000000e+00	0
4995489	1.621870e-08	44
4995488	1.000000e+00	0
4995495	1.000000e+00	0
4995494	1.013194e-01	30
4995493	1.000000e+00	0
4995492	1.000000e+00	0
4995514	1.000000e+00	0
4995515	1.000000e+00	0
4995512	1.000000e+00	7
4995513	1.000000e+00	7
4995518	9.405398e-01	20
4995519	1.000000e+00	0
4995516	1.000000e+00	0
4995517	1.000000e+00	0
4995506	1.000000e+00	3
4995507	4.529710e-14	49
4995504	1.000000e+00	0
4995510	4.529710e-14	49
4995508	1.000000e+00	1
4995509	1.000000e+00	1
4995469	1.000000e+00	5
4995468	1.621870e-08	44
4995471	1.000000e+00	1
4995470	1.000000e+00	6
4995457	1.000000e+00	2
4995456	1.000000e+00	0
4995458	1.000000e+00	0
4995461	1.000000e+00	0
4995460	1.000000e+00	0
4995462	1.529320e-04	38
4995480	1.000000e+00	0
4995481	1.000000e+00	5
4995482	1.000000e+00	0
4995483	1.000000e+00	1
4995484	1.000000e+00	0
4995485	9.835804e-01	18
4995486	1.621870e-08	44
4995487	1.000000e+00	3
4995472	1.000000e+00	3
4995474	1.000000e+00	0
4995475	1.000000e+00	1
4995476	1.000000e+00	2
4995477	8.881784e-16	50
4995478	1.000000e+00	0
4995189	1.000000e+00	0
4995188	8.881784e-16	50
4995191	1.000000e+00	0
4995190	8.986806e-01	21
4995185	1.000000e+00	1
4995184	1.000000e+00	0
4995187	1.000000e+00	0
4995186	1.000000e+00	0
4995197	9.999994e-01	9
4995196	1.000000e+00	0
4995199	1.000000e+00	2
4995198	1.000000e+00	2
4995193	1.000000e+00	0
4995192	1.000000e+00	0
4995195	3.245432e-02	32
4995172	3.359055e-01	27
4995173	9.999999e-01	8
4995174	6.640945e-01	24
4995175	1.049339e-07	43
4995168	9.998471e-01	13
4995169	8.881784e-16	50
4995170	9.999549e-01	12
4995171	1.000000e+00	0
4995180	1.000000e+00	0
4995181	1.000000e+00	0
4995182	1.000000e+00	4
4995183	1.000000e+00	3
4995176	1.621870e-08	44
4995177	1.000000e+00	1
4995178	1.000000e+00	0
4995159	1.000000e+00	0
4995158	8.881784e-16	50
4995155	1.000000e+00	3
4995154	1.000000e+00	2
4995153	1.000000e+00	0
4995152	1.611182e-01	29
4995167	3.359055e-01	27
4995166	1.000000e+00	0
4995165	1.000000e+00	0
4995164	1.000000e+00	0
4995163	1.000000e+00	0
4995162	1.000000e+00	0
4995161	1.000000e+00	1
4995160	1.000000e+00	0
4995142	2.230891e-10	46
4995143	1.000000e+00	0
4995140	1.000000e+00	0
4995138	8.881784e-16	50
4995139	1.000000e+00	5
4995136	1.000000e+00	0
4995137	1.000000e+00	4
4995150	1.000000e+00	0
4995151	1.854161e-11	47
4995148	1.641957e-02	33
4995149	4.681115e-04	37
4995146	1.000000e+00	2
4995147	9.999999e-01	8
4995144	1.000000e+00	2
4995145	9.999881e-01	11
4995121	1.621870e-08	44
4995120	1.621870e-08	44
4995123	1.000000e+00	1
4995122	1.000000e+00	1
4995125	1.000000e+00	0
4995124	9.923267e-01	17
4995127	1.000000e+00	0
4995126	1.000000e+00	0
4995129	1.000000e+00	0
4995128	8.881784e-16	50
4995130	8.881784e-16	50
4995133	1.000000e+00	0
4995132	1.000000e+00	0
4995135	1.000000e+00	0
4995134	1.000000e+00	0
4995104	9.835804e-01	18
4995105	9.999994e-01	9
4995106	1.000000e+00	0
4995107	9.999972e-01	10
4995109	4.529710e-14	49
4995110	1.000000e+00	0
4995111	9.999999e-01	8
4995112	1.000000e+00	0
4995113	8.881784e-16	50
4995114	1.000000e+00	1
4995115	1.000000e+00	6
4995116	1.000000e+00	1
4995117	8.881784e-16	50
4995118	1.000000e+00	1
4995119	1.000000e+00	0
4995091	1.000000e+00	0
4995090	1.000000e+00	0
4995089	1.000000e+00	0
4995088	1.000000e+00	0
4995095	1.000000e+00	1
4995094	1.000000e+00	0
4995093	1.000000e+00	0
4995092	1.000000e+00	0
4995099	9.999881e-01	11
4995098	1.000000e+00	0
4995097	1.000000e+00	4
4995096	1.000000e+00	0
4995103	9.835804e-01	18
4995101	1.000000e+00	0
4995100	1.000000e+00	0
4995074	1.000000e+00	0
4995072	9.999999e-01	8
4995073	1.000000e+00	3
4995078	1.000000e+00	3
4995079	1.000000e+00	0
4995076	1.000000e+00	1
4995077	1.000000e+00	0
4995082	1.000000e+00	3
4995083	1.000000e+00	0
4995080	1.000000e+00	1
4995081	1.000000e+00	0
4995086	1.000000e+00	0
4995084	1.000000e+00	7
4995085	1.000000e+00	0
4995325	2.807050e-06	41
4995326	1.000000e+00	1
4995327	1.000000e+00	4
4995320	9.998471e-01	13
4995321	6.640945e-01	24
4995322	7.673339e-03	34
4995323	9.835804e-01	18
4995316	1.000000e+00	6
4995317	9.405398e-01	20
4995318	1.529320e-04	38
4995319	1.049339e-07	43
4995312	1.000000e+00	3
4995313	1.000000e+00	0
4995314	9.966998e-01	16
4995315	1.000000e+00	0
4995309	9.923267e-01	17
4995311	1.000000e+00	0
4995310	1.641957e-02	33
4995305	3.300224e-03	35
4995304	9.998471e-01	13
4995307	8.388818e-01	22
4995306	1.000000e+00	5
4995301	1.000000e+00	7
4995300	1.000000e+00	1
4995303	1.000000e+00	0
4995302	4.529710e-14	49
4995297	1.000000e+00	0
4995296	1.000000e+00	3
4995299	2.104926e-09	45
4995298	9.999972e-01	10
4995294	1.000000e+00	4
4995295	1.854161e-11	47
4995292	9.923267e-01	17
4995293	7.600562e-01	23
4995290	1.529320e-04	38
4995291	1.000000e+00	0
4995288	1.000000e+00	0
4995289	4.681115e-04	37
4995286	1.000000e+00	1
4995284	1.000000e+00	0
4995285	1.000000e+00	0
4995282	1.000000e+00	2
4995283	1.000000e+00	0
4995280	1.000000e+00	6
4995281	1.000000e+00	2
4995279	1.000000e+00	2
4995278	1.000000e+00	0
4995277	1.000000e+00	5
4995276	1.000000e+00	0
4995275	1.000000e+00	0
4995274	1.000000e+00	0
4995273	1.000000e+00	0
4995272	1.000000e+00	1
4995271	8.881784e-16	50
4995270	1.000000e+00	1
4995269	9.986989e-01	15
4995268	1.000000e+00	3
4995267	1.000000e+00	1
4995266	1.000000e+00	0
4995265	1.000000e+00	1
4995264	1.000000e+00	1
4995256	5.817779e-07	42
4995257	8.881784e-16	50
4995259	1.000000e+00	0
4995260	1.000000e+00	0
4995261	1.000000e+00	0
4995262	1.000000e+00	0
4995263	1.000000e+00	1
4995248	1.000000e+00	0
4995249	1.000000e+00	0
4995250	8.986806e-01	21
4995251	1.000000e+00	0
4995252	4.529710e-14	49
4995253	1.000000e+00	1
4995254	1.000000e+00	0
4995255	1.000000e+00	0
4995241	1.000000e+00	2
4995240	1.000000e+00	0
4995243	1.000000e+00	0
4995242	1.000000e+00	0
4995245	9.986989e-01	15
4995244	9.405398e-01	20
4995247	1.000000e+00	1
4995246	1.000000e+00	1
4995233	3.359055e-01	27
4995235	1.000000e+00	0
4995234	1.000000e+00	4
4995237	1.000000e+00	0
4995236	1.000000e+00	0
4995239	1.000000e+00	2
4995238	8.881784e-16	50
4995226	1.000000e+00	4
4995227	1.000000e+00	2
4995225	4.529710e-14	49
4995230	1.000000e+00	5
4995231	1.000000e+00	1
4995228	1.000000e+00	0
4995229	8.388818e-01	22
4995216	9.998471e-01	13
4995217	1.000000e+00	0
4995223	2.807050e-06	41
4995221	1.000000e+00	0
4995211	1.000000e+00	0
4995210	1.000000e+00	0
4995209	1.000000e+00	1
4995208	8.881784e-16	50
4995215	8.881784e-16	50
4995214	1.000000e+00	0
4995212	3.300224e-03	35
4995203	8.388818e-01	22
4995202	1.000000e+00	1
4995201	1.000000e+00	0
4995200	1.000000e+00	0
4995206	1.301086e-03	36
4995205	9.995319e-01	14
4994964	1.000000e+00	0
4994965	1.000000e+00	0
4994966	1.000000e+00	0
4994960	8.881784e-16	50
4994961	8.881784e-16	50
4994962	1.000000e+00	5
4994963	1.000000e+00	1
4994972	5.561376e-01	25
4994973	1.301086e-03	36
4994974	1.000000e+00	0
4994968	4.510745e-05	39
4994970	1.854161e-11	47
4994971	8.881784e-16	50
4994949	1.000000e+00	0
4994948	8.388818e-01	22
4994951	9.998471e-01	13
4994950	1.000000e+00	0
4994945	1.000000e+00	1
4994944	1.193067e-05	40
4994947	1.000000e+00	0
4994946	1.000000e+00	1
4994957	1.000000e+00	0
4994956	4.529710e-14	49
4994953	1.000000e+00	0
4994952	9.923267e-01	17
4994955	1.000000e+00	0
4994998	1.000000e+00	0
4994999	9.999999e-01	8
4994996	1.000000e+00	0
4994997	1.000000e+00	0
4994995	1.000000e+00	0
4994992	2.104926e-09	45
4994993	5.946023e-02	31
4995006	9.923267e-01	17
4995007	3.245432e-02	32
4995002	1.000000e+00	0
4995003	1.000000e+00	0
4995000	1.000000e+00	0
4995001	1.000000e+00	6
4994983	1.000000e+00	1
4994982	1.000000e+00	0
4994981	3.359055e-01	27
4994980	1.000000e+00	0
4994979	1.000000e+00	5
4994978	1.000000e+00	0
4994977	1.000000e+00	0
4994976	9.999999e-01	8
4994991	1.000000e+00	1
4994990	9.986989e-01	15
4994988	1.133316e-12	48
4994987	1.000000e+00	0
4994985	1.000000e+00	0
4994984	1.000000e+00	0
4995024	1.000000e+00	0
4995025	1.000000e+00	0
4995026	1.000000e+00	1
4995027	1.000000e+00	2
4995028	1.133316e-12	48
4995029	8.881784e-16	50
4995030	1.000000e+00	3
4995031	9.999999e-01	8
4995032	1.000000e+00	2
4995033	5.946023e-02	31
4995034	1.000000e+00	6
4995035	1.000000e+00	0
4995036	1.000000e+00	0
4995037	9.999881e-01	11
4995038	1.000000e+00	5
4995009	1.000000e+00	2
4995008	9.999881e-01	11
4995011	2.807050e-06	41
4995010	9.675457e-01	19
4995013	1.000000e+00	0
4995012	1.000000e+00	2
4995015	2.399438e-01	28
4995014	1.000000e+00	5
4995017	1.000000e+00	1
4995016	9.995319e-01	14
4995019	1.000000e+00	1
4995018	1.000000e+00	0
4995021	1.000000e+00	0
4995020	8.881784e-16	50
4995023	5.946023e-02	31
4995022	1.000000e+00	0
4995059	1.000000e+00	1
4995056	1.000000e+00	0
4995057	1.000000e+00	1
4995062	8.881784e-16	50
4995063	1.000000e+00	0
4995060	1.000000e+00	0
4995061	1.000000e+00	0
4995067	1.000000e+00	3
4995064	8.881784e-16	50
4995065	1.000000e+00	0
4995070	8.388818e-01	22
4995071	1.000000e+00	6
4995068	1.000000e+00	0
4995069	1.000000e+00	4
4995043	1.000000e+00	0
4995042	1.000000e+00	0
4995040	8.881784e-16	50
4995047	1.000000e+00	0
4995046	1.000000e+00	0
4995045	1.000000e+00	0
4995044	9.675457e-01	19
4995051	1.000000e+00	2
4995050	1.000000e+00	0
4995049	1.000000e+00	0
4995048	1.000000e+00	0
4995055	1.000000e+00	1
4995054	1.000000e+00	0
4995053	1.000000e+00	3
4995052	7.673339e-03	34
4994845	1.000000e+00	0
4994844	9.999994e-01	9
4994847	9.675457e-01	19
4994846	9.923267e-01	17
4994841	1.000000e+00	0
4994840	1.621870e-08	44
4994843	1.000000e+00	2
4994842	1.000000e+00	0
4994837	1.000000e+00	1
4994836	9.999549e-01	12
4994839	1.000000e+00	0
4994838	1.000000e+00	0
4994833	4.529710e-14	49
4994835	9.999999e-01	8
4994828	1.000000e+00	1
4994830	4.681115e-04	37
4994831	2.807050e-06	41
4994824	1.000000e+00	0
4994825	1.000000e+00	1
4994826	1.000000e+00	0
4994827	1.000000e+00	0
4994820	9.998471e-01	13
4994821	1.000000e+00	5
4994822	3.245432e-02	32
4994823	1.000000e+00	0
4994816	1.000000e+00	1
4994817	1.133316e-12	48
4994818	8.881784e-16	50
4994819	1.000000e+00	2
4994879	1.000000e+00	0
4994878	1.000000e+00	0
4994877	1.000000e+00	0
4994876	9.998471e-01	13
4994875	1.000000e+00	1
4994874	1.000000e+00	0
4994873	1.000000e+00	0
4994872	1.000000e+00	0
4994871	1.611182e-01	29
4994870	1.000000e+00	0
4994869	1.000000e+00	0
4994868	1.000000e+00	0
4994865	1.000000e+00	0
4994864	9.966998e-01	16
4994862	9.995319e-01	14
4994863	1.000000e+00	0
4994860	8.881784e-16	50
4994861	1.000000e+00	0
4994858	1.854161e-11	47
4994859	1.000000e+00	0
4994857	1.000000e+00	7
4994854	1.611182e-01	29
4994855	1.000000e+00	2
4994852	9.999549e-01	12
4994853	1.000000e+00	0
4994850	1.000000e+00	0
4994848	2.807050e-06	41
4994849	1.000000e+00	0
4994905	1.000000e+00	3
4994904	2.104926e-09	45
4994906	1.000000e+00	0
4994909	1.000000e+00	0
4994908	1.000000e+00	0
4994911	1.000000e+00	2
4994910	1.000000e+00	0
4994897	9.675457e-01	19
4994896	1.000000e+00	0
4994899	8.881784e-16	50
4994898	1.000000e+00	0
4994901	1.000000e+00	7
4994900	1.000000e+00	0
4994902	1.000000e+00	5
4994888	1.000000e+00	0
4994889	1.000000e+00	0
4994890	1.000000e+00	0
4994892	2.807050e-06	41
4994893	1.000000e+00	0
4994894	1.000000e+00	0
4994880	9.999999e-01	8
4994881	1.000000e+00	0
4994882	1.000000e+00	3
[truncated: 2,223 more rows]
