# Supplementary material for: Translational Selection Is Ubiquitous in Prokaryotes
Source: PLoS Genet. 2010 Jun 24;6(6):e1001004. doi: 10.1371/journal.pgen.1001004 (PMC2891978; doi:10.1371/journal.pgen.1001004)
Supplement: Dataset S1 — OCU/non-OCU gene calls in 461 Bacterial and Archaeal genomes, and summary tables of genome properties and OCU preferences for specific codons. (4.77 MB ZIP) [file pgen.1001004.s001.zip › Dataset_S1_Bacteria/Agrobacterium_tumefaciens_C58_Cereon.arff.ocuGenes]

GeneID	signTest_p	ocuProbWinCnt
1136326	9.999972e-01	10
1136327	1.000000e+00	0
1136324	1.000000e+00	7
1136325	1.000000e+00	1
1136322	9.999999e-01	8
1136323	1.000000e+00	1
1136320	1.000000e+00	0
1136321	1.000000e+00	1
1136335	9.835804e-01	18
1136332	1.000000e+00	0
1136333	1.000000e+00	4
1136330	1.000000e+00	1
1136331	1.000000e+00	0
1136328	1.000000e+00	6
1136343	1.000000e+00	1
1136342	1.000000e+00	6
1136340	1.000000e+00	3
1136339	9.405398e-01	20
1136338	4.529710e-14	49
1136336	1.000000e+00	2
1136351	1.000000e+00	2
1136350	9.999972e-01	10
1136348	1.000000e+00	3
1136347	2.399438e-01	28
1136346	1.000000e+00	3
1136345	1.000000e+00	5
1136344	1.000000e+00	1
1136356	1.000000e+00	0
1136357	4.529710e-14	49
1136358	1.000000e+00	5
1136359	1.000000e+00	0
1136352	3.245432e-02	32
1136353	9.995319e-01	14
1136354	1.000000e+00	6
1136355	1.000000e+00	0
1136364	1.000000e+00	1
1136365	1.000000e+00	3
1136366	1.000000e+00	4
1136367	3.300224e-03	35
1136360	1.000000e+00	3
1136361	9.986989e-01	15
1136362	1.013194e-01	30
1136363	8.881784e-16	50
1136373	9.923267e-01	17
1136372	1.000000e+00	0
1136375	9.966998e-01	16
1136374	1.000000e+00	4
1136369	9.999881e-01	11
1136368	1.854161e-11	47
1136371	9.995319e-01	14
1136370	1.000000e+00	1
1136381	9.998471e-01	13
1136383	9.835804e-01	18
1136382	1.000000e+00	0
1136377	1.000000e+00	1
1136376	1.621870e-08	44
1136379	1.000000e+00	1
1136378	3.300224e-03	35
1136258	1.000000e+00	1
1136259	9.999972e-01	10
1136256	4.681115e-04	37
1136257	1.000000e+00	1
1136262	1.641957e-02	33
1136263	1.000000e+00	2
1136260	1.000000e+00	1
1136261	1.000000e+00	2
1136266	1.000000e+00	0
1136267	1.000000e+00	0
1136265	9.999999e-01	8
1136270	1.000000e+00	1
1136271	1.000000e+00	0
1136268	1.000000e+00	0
1136269	1.000000e+00	0
1136275	1.000000e+00	1
1136274	1.000000e+00	0
1136273	9.966998e-01	16
1136272	1.000000e+00	0
1136278	1.000000e+00	0
1136277	1.000000e+00	0
1136276	1.000000e+00	0
1136283	9.999994e-01	9
1136282	1.000000e+00	0
1136281	6.640945e-01	24
1136280	1.000000e+00	1
1136287	1.000000e+00	0
1136286	1.000000e+00	1
1136285	1.000000e+00	1
1136284	1.000000e+00	3
1136288	1.000000e+00	0
1136289	1.000000e+00	0
1136290	1.000000e+00	0
1136292	1.000000e+00	0
1136293	1.000000e+00	0
1136294	1.000000e+00	0
1136295	5.817779e-07	42
1136296	1.000000e+00	0
1136297	3.359055e-01	27
1136298	1.000000e+00	6
1136299	1.000000e+00	1
1136300	1.000000e+00	0
1136301	1.000000e+00	0
1136302	1.000000e+00	0
1136303	1.000000e+00	0
1136305	6.640945e-01	24
1136304	1.000000e+00	0
1136307	1.000000e+00	3
1136306	1.000000e+00	0
1136309	1.000000e+00	7
1136308	1.000000e+00	1
1136311	1.000000e+00	0
1136310	1.000000e+00	7
1136313	1.000000e+00	4
1136312	1.000000e+00	0
1136315	1.000000e+00	0
1136314	9.995319e-01	14
1136317	8.881784e-16	50
1136316	2.230891e-10	46
1136319	1.000000e+00	0
1136318	1.000000e+00	0
1136207	1.000000e+00	0
1136206	1.000000e+00	0
1136205	1.000000e+00	0
1136204	1.000000e+00	0
1136203	1.000000e+00	2
1136201	1.621870e-08	44
1136200	1.000000e+00	0
1136199	6.640945e-01	24
1136198	1.000000e+00	0
1136197	1.000000e+00	6
1136196	1.301086e-03	36
1136195	9.995319e-01	14
1136194	8.881784e-16	50
1136193	1.000000e+00	1
1136192	1.000000e+00	4
1136222	1.000000e+00	0
1136223	6.640945e-01	24
1136220	1.301086e-03	36
1136221	1.000000e+00	6
1136218	1.000000e+00	0
1136219	8.881784e-16	50
1136216	1.193067e-05	40
1136217	8.881784e-16	50
1136214	1.000000e+00	0
1136215	1.000000e+00	4
1136212	5.561376e-01	25
1136213	1.000000e+00	0
1136210	1.000000e+00	0
1136211	1.000000e+00	0
1136208	1.000000e+00	0
1136209	1.000000e+00	6
1136237	1.000000e+00	7
1136236	9.999999e-01	8
1136239	1.000000e+00	4
1136238	1.000000e+00	6
1136233	1.000000e+00	6
1136232	1.000000e+00	1
1136235	1.000000e+00	6
1136234	1.000000e+00	1
1136229	1.000000e+00	0
1136228	1.000000e+00	0
1136231	1.000000e+00	4
1136230	1.000000e+00	3
1136225	1.133316e-12	48
1136224	5.946023e-02	31
1136227	1.000000e+00	0
1136226	4.510745e-05	39
1136252	1.000000e+00	5
1136253	4.681115e-04	37
1136254	1.000000e+00	3
1136255	1.000000e+00	1
1136248	5.561376e-01	25
1136249	1.000000e+00	0
1136250	2.807050e-06	41
1136251	1.000000e+00	6
1136244	9.986989e-01	15
1136245	9.999549e-01	12
1136246	3.359055e-01	27
1136247	1.000000e+00	5
1136240	4.438624e-01	26
1136241	1.000000e+00	1
1136242	3.245432e-02	32
1136243	1.641957e-02	33
1136139	5.561376e-01	25
1136138	1.000000e+00	0
1136137	1.000000e+00	1
1136136	4.529710e-14	49
1136143	1.000000e+00	5
1136142	1.000000e+00	4
1136141	9.999881e-01	11
1136140	1.000000e+00	0
1136131	2.399438e-01	28
1136129	1.133316e-12	48
1136128	1.000000e+00	0
1136135	1.000000e+00	1
1136134	9.405398e-01	20
1136133	9.923267e-01	17
1136132	9.999994e-01	9
1136154	1.000000e+00	7
1136155	2.104926e-09	45
1136152	1.000000e+00	0
1136153	1.000000e+00	3
1136158	1.621870e-08	44
1136159	1.000000e+00	3
1136156	9.999972e-01	10
1136157	1.000000e+00	0
1136146	8.388818e-01	22
1136147	1.000000e+00	1
1136144	1.000000e+00	7
1136145	1.000000e+00	0
1136150	1.000000e+00	0
1136151	1.000000e+00	1
1136148	9.966998e-01	16
1136149	1.000000e+00	4
1136169	2.399438e-01	28
1136168	4.438624e-01	26
1136171	3.245432e-02	32
1136170	1.000000e+00	0
1136173	1.000000e+00	2
1136172	1.000000e+00	0
1136175	9.999999e-01	8
1136174	4.681115e-04	37
1136160	9.675457e-01	19
1136163	1.000000e+00	0
1136162	1.000000e+00	0
1136165	1.000000e+00	0
1136167	1.000000e+00	3
1136166	9.999881e-01	11
1136184	1.000000e+00	2
1136185	8.881784e-16	50
1136186	1.000000e+00	1
1136187	1.000000e+00	4
1136188	9.999881e-01	11
1136189	1.000000e+00	0
1136190	1.000000e+00	1
1136191	1.000000e+00	3
1136176	5.946023e-02	31
1136177	8.388818e-01	22
1136178	1.000000e+00	5
1136179	1.000000e+00	1
1136180	1.621870e-08	44
1136181	9.999881e-01	11
1136182	8.388818e-01	22
1136183	1.000000e+00	1
1136597	1.000000e+00	0
1136596	1.000000e+00	1
1136593	1.000000e+00	3
1136592	1.000000e+00	2
1136595	9.986989e-01	15
1136594	9.999881e-01	11
1136605	1.000000e+00	0
1136604	1.611182e-01	29
1136607	1.000000e+00	6
1136606	1.000000e+00	6
1136601	1.000000e+00	2
1136600	1.000000e+00	0
1136603	1.000000e+00	0
1136602	1.000000e+00	1
1136580	2.807050e-06	41
1136581	1.000000e+00	1
1136582	1.000000e+00	0
1136583	4.438624e-01	26
1136576	1.000000e+00	2
1136577	9.999881e-01	11
1136578	1.000000e+00	1
1136579	1.000000e+00	0
1136588	8.881784e-16	50
1136590	1.000000e+00	0
1136584	1.000000e+00	0
1136585	1.000000e+00	0
1136586	1.000000e+00	3
1136587	4.510745e-05	39
1136631	1.000000e+00	1
1136630	1.000000e+00	1
1136629	1.000000e+00	7
1136628	1.000000e+00	7
1136627	1.000000e+00	0
1136626	1.000000e+00	1
1136625	1.000000e+00	2
1136624	1.000000e+00	2
1136639	1.000000e+00	0
1136638	1.000000e+00	0
1136637	8.388818e-01	22
1136636	1.000000e+00	0
1136635	1.000000e+00	0
1136634	1.000000e+00	1
1136633	9.999972e-01	10
1136632	1.000000e+00	1
1136614	1.000000e+00	2
1136615	1.000000e+00	0
1136612	9.999994e-01	9
1136613	1.000000e+00	0
1136610	1.000000e+00	0
1136608	1.000000e+00	2
1136622	1.000000e+00	1
1136623	1.000000e+00	1
1136620	1.000000e+00	1
1136621	9.999549e-01	12
1136618	8.388818e-01	22
1136619	1.000000e+00	0
1136616	1.301086e-03	36
1136617	1.000000e+00	2
1136529	1.000000e+00	0
1136528	1.000000e+00	0
1136531	1.000000e+00	0
1136533	1.000000e+00	1
1136532	1.000000e+00	3
1136535	1.000000e+00	0
1136534	1.000000e+00	0
1136537	1.000000e+00	0
1136536	1.000000e+00	0
1136539	1.000000e+00	2
1136538	1.000000e+00	1
1136541	1.000000e+00	0
1136540	1.000000e+00	1
1136543	8.986806e-01	21
1136542	1.000000e+00	1
1136512	1.000000e+00	0
1136513	1.000000e+00	1
1136514	1.000000e+00	1
1136515	1.000000e+00	0
1136516	1.000000e+00	5
1136518	6.640945e-01	24
1136519	1.000000e+00	0
1136520	1.000000e+00	1
1136521	1.000000e+00	2
1136522	1.000000e+00	1
1136523	1.000000e+00	1
1136524	1.000000e+00	0
1136525	1.000000e+00	0
1136526	9.999881e-01	11
1136527	1.000000e+00	2
1136563	9.986989e-01	15
1136562	8.388818e-01	22
1136561	7.600562e-01	23
1136560	8.986806e-01	21
1136567	8.881784e-16	50
1136566	1.000000e+00	0
1136565	1.000000e+00	1
1136564	1.000000e+00	1
1136571	1.000000e+00	1
1136570	1.000000e+00	0
1136569	1.000000e+00	0
1136568	1.000000e+00	0
1136575	1.000000e+00	2
1136574	1.000000e+00	0
1136573	1.000000e+00	0
1136572	1.000000e+00	1
1136544	6.640945e-01	24
1136545	1.133316e-12	48
1136550	1.000000e+00	1
1136551	8.881784e-16	50
1136548	1.000000e+00	3
1136549	9.923267e-01	17
1136554	8.881784e-16	50
1136555	1.000000e+00	1
1136552	8.881784e-16	50
1136553	6.640945e-01	24
1136558	1.000000e+00	3
1136559	1.000000e+00	0
1136556	1.000000e+00	3
1136557	1.000000e+00	0
1136476	8.986806e-01	21
1136477	5.817779e-07	42
1136478	1.000000e+00	2
1136479	8.881784e-16	50
1136472	1.000000e+00	5
1136473	3.300224e-03	35
1136474	1.000000e+00	0
1136475	9.405398e-01	20
1136468	1.000000e+00	3
1136469	1.000000e+00	1
1136470	9.999999e-01	8
1136471	9.999972e-01	10
1136464	1.000000e+00	0
1136465	1.000000e+00	0
1136466	1.000000e+00	0
1136467	9.998471e-01	13
1136461	1.000000e+00	6
1136460	1.000000e+00	0
1136463	5.817779e-07	42
1136462	8.986806e-01	21
1136457	1.000000e+00	7
1136456	9.999999e-01	8
1136459	9.986989e-01	15
1136458	1.301086e-03	36
1136453	1.000000e+00	0
1136452	1.000000e+00	0
1136455	1.000000e+00	0
1136454	1.000000e+00	0
1136449	1.000000e+00	2
1136448	3.245432e-02	32
1136451	8.388818e-01	22
1136450	1.000000e+00	0
1136510	1.000000e+00	0
1136511	1.000000e+00	6
1136508	5.817779e-07	42
1136509	9.923267e-01	17
1136506	1.000000e+00	0
1136507	1.013194e-01	30
1136504	8.881784e-16	50
1136505	1.000000e+00	1
1136502	1.000000e+00	0
1136503	9.998471e-01	13
1136500	1.000000e+00	2
1136501	1.000000e+00	5
1136498	1.000000e+00	7
1136499	1.000000e+00	2
1136496	5.561376e-01	25
1136497	1.000000e+00	0
1136495	9.998471e-01	13
1136494	1.000000e+00	6
1136493	1.000000e+00	0
1136492	9.999999e-01	8
1136491	1.000000e+00	7
1136490	1.000000e+00	1
1136489	3.300224e-03	35
1136488	1.013194e-01	30
1136487	9.999999e-01	8
1136485	8.881784e-16	50
1136484	9.405398e-01	20
1136483	1.611182e-01	29
1136482	9.999549e-01	12
1136481	1.013194e-01	30
1136480	1.013194e-01	30
1136408	1.000000e+00	5
1136409	1.000000e+00	2
1136410	1.000000e+00	3
1136411	3.300224e-03	35
1136412	1.000000e+00	0
1136413	1.000000e+00	1
1136414	1.000000e+00	0
1136415	9.998471e-01	13
1136400	1.000000e+00	0
1136402	1.621870e-08	44
1136403	1.000000e+00	1
1136404	1.000000e+00	0
1136405	2.399438e-01	28
1136406	1.000000e+00	1
1136407	1.193067e-05	40
1136393	1.000000e+00	2
1136392	1.000000e+00	0
1136395	1.000000e+00	0
1136397	4.681115e-04	37
1136396	1.000000e+00	1
1136399	7.673339e-03	34
1136398	1.000000e+00	3
1136385	1.000000e+00	5
1136384	1.000000e+00	4
1136386	1.000000e+00	0
1136389	6.640945e-01	24
1136388	1.000000e+00	0
1136391	1.000000e+00	4
1136390	1.000000e+00	3
1136442	1.000000e+00	2
1136443	1.000000e+00	0
1136440	1.000000e+00	0
1136441	1.000000e+00	1
1136446	1.000000e+00	4
1136447	1.000000e+00	3
1136444	1.000000e+00	1
1136445	1.000000e+00	3
1136434	1.000000e+00	0
1136435	1.000000e+00	1
1136432	1.000000e+00	0
1136433	1.000000e+00	0
1136438	1.000000e+00	2
1136436	1.000000e+00	0
1136427	1.000000e+00	1
1136426	9.999999e-01	8
1136425	9.999549e-01	12
1136424	6.640945e-01	24
1136431	9.405398e-01	20
1136430	1.000000e+00	0
1136429	8.986806e-01	21
1136419	1.000000e+00	0
1136418	1.000000e+00	0
1136417	1.000000e+00	1
1136416	1.000000e+00	0
1136423	1.000000e+00	1
1136422	9.995319e-01	14
1136421	1.641957e-02	33
1136420	9.998471e-01	13
1135840	9.675457e-01	19
1135841	9.999999e-01	8
1135842	1.000000e+00	3
1135843	1.000000e+00	3
1135844	1.000000e+00	5
1135845	1.000000e+00	2
1135846	1.000000e+00	3
1135847	1.000000e+00	1
1135848	1.000000e+00	0
1135849	1.000000e+00	1
1135850	1.000000e+00	0
1135851	8.881784e-16	50
1135852	1.000000e+00	2
1135853	9.835804e-01	18
1135854	1.529320e-04	38
1135856	1.000000e+00	1
1135859	1.000000e+00	3
1135858	1.000000e+00	0
1135861	1.000000e+00	4
1135860	1.000000e+00	7
1135862	1.000000e+00	1
1135865	1.000000e+00	3
1135864	8.881784e-16	50
1135866	1.000000e+00	1
1135869	1.000000e+00	5
1135868	9.995319e-01	14
1135871	1.000000e+00	1
1135870	1.013194e-01	30
1135810	1.000000e+00	0
1135808	1.000000e+00	0
1135809	1.000000e+00	0
1135814	1.611182e-01	29
1135816	6.640945e-01	24
1135822	1.000000e+00	0
1135823	9.999972e-01	10
1135821	1.000000e+00	0
1135827	1.000000e+00	2
1135826	1.000000e+00	1
1135825	9.999999e-01	8
1135824	1.000000e+00	0
1135831	1.611182e-01	29
1135830	1.000000e+00	0
1135829	4.510745e-05	39
1135828	1.000000e+00	7
1135835	1.000000e+00	4
1135834	1.000000e+00	1
1135833	1.000000e+00	0
1135832	9.999549e-01	12
1135839	9.999549e-01	12
1135838	9.999881e-01	11
1135837	9.999549e-01	12
1135836	9.995319e-01	14
1135780	1.000000e+00	0
1135781	1.000000e+00	0
1135782	1.000000e+00	1
1135783	1.000000e+00	2
1135776	1.000000e+00	0
1135777	8.881784e-16	50
1135778	9.999972e-01	10
1135779	9.998471e-01	13
1135788	1.000000e+00	0
1135789	1.000000e+00	4
1135790	1.000000e+00	0
1135791	1.000000e+00	0
1135784	1.000000e+00	6
1135785	1.000000e+00	2
1135786	1.000000e+00	1
1135787	1.000000e+00	0
1135797	1.000000e+00	1
1135796	1.000000e+00	0
1135799	1.000000e+00	0
1135798	1.000000e+00	0
1135793	1.000000e+00	2
1135792	1.000000e+00	0
1135794	9.998471e-01	13
1135805	1.000000e+00	2
1135804	1.000000e+00	0
1135807	1.000000e+00	0
1135806	1.000000e+00	2
1135801	1.000000e+00	0
1135800	9.966998e-01	16
1135803	1.000000e+00	1
1135802	1.000000e+00	0
1135750	1.000000e+00	0
1135751	1.000000e+00	1
1135748	1.000000e+00	0
1135749	1.000000e+00	2
1135746	1.000000e+00	2
1135747	1.000000e+00	0
1135744	1.000000e+00	0
1135745	1.000000e+00	0
1135758	1.000000e+00	3
1135759	1.000000e+00	1
1135757	1.529320e-04	38
1135754	1.000000e+00	1
1135755	1.000000e+00	0
1135752	1.000000e+00	3
1135753	1.000000e+00	1
1135767	1.000000e+00	0
1135766	8.881784e-16	50
1135765	1.000000e+00	6
1135764	1.000000e+00	0
1135763	1.000000e+00	0
1135762	1.000000e+00	0
1135761	4.438624e-01	26
1135760	1.000000e+00	1
1135775	4.529710e-14	49
1135774	1.000000e+00	0
1135773	1.000000e+00	0
1135772	1.000000e+00	0
1135771	1.000000e+00	0
1135770	1.000000e+00	0
1135769	1.000000e+00	1
1135768	1.000000e+00	0
1135721	8.881784e-16	50
1135720	1.000000e+00	7
1135723	1.000000e+00	6
1135722	1.301086e-03	36
1135725	8.881784e-16	50
1135724	8.881784e-16	50
1135726	8.881784e-16	50
1135712	1.133316e-12	48
1135715	1.621870e-08	44
1135714	8.881784e-16	50
1135717	1.133316e-12	48
1135716	1.854161e-11	47
1135719	1.000000e+00	7
1135718	8.881784e-16	50
1135737	1.000000e+00	0
1135738	8.881784e-16	50
1135739	1.000000e+00	0
1135740	1.000000e+00	6
1135741	1.000000e+00	3
1135742	9.675457e-01	19
1135743	1.000000e+00	0
1135728	1.000000e+00	0
1135730	8.881784e-16	50
1135731	7.600562e-01	23
1135732	1.621870e-08	44
1135734	1.000000e+00	0
1135735	4.529710e-14	49
1135691	1.000000e+00	0
1135690	1.000000e+00	1
1135689	1.000000e+00	6
1135688	7.600562e-01	23
1135695	3.245432e-02	32
1135694	1.000000e+00	3
1135693	1.000000e+00	7
1135692	1.000000e+00	0
1135683	1.000000e+00	1
1135682	1.000000e+00	5
1135681	8.881784e-16	50
1135680	1.000000e+00	0
1135687	9.999994e-01	9
1135686	2.104926e-09	45
1135685	1.621870e-08	44
1135684	5.817779e-07	42
1135706	3.245432e-02	32
1135707	9.995319e-01	14
1135704	9.966998e-01	16
1135705	1.000000e+00	1
1135710	4.529710e-14	49
1135711	8.881784e-16	50
1135708	1.529320e-04	38
1135709	9.986989e-01	15
1135698	2.230891e-10	46
1135696	1.854161e-11	47
1135697	9.999881e-01	11
1135702	5.817779e-07	42
1135703	1.000000e+00	0
1135700	1.000000e+00	1
1135701	1.000000e+00	5
1135661	1.000000e+00	0
1135660	9.995319e-01	14
1135663	1.000000e+00	0
1135662	1.000000e+00	1
1135657	1.000000e+00	1
1135656	1.000000e+00	0
1135659	1.000000e+00	0
1135658	9.999881e-01	11
1135653	1.000000e+00	1
1135652	9.998471e-01	13
1135655	1.000000e+00	2
1135654	1.000000e+00	0
1135649	1.000000e+00	6
1135648	1.000000e+00	1
1135651	1.000000e+00	1
1135650	2.807050e-06	41
1135676	9.966998e-01	16
1135678	1.000000e+00	5
1135679	1.000000e+00	1
1135672	3.359055e-01	27
1135673	1.000000e+00	1
1135674	9.999999e-01	8
1135675	1.000000e+00	7
1135668	9.999549e-01	12
1135669	1.000000e+00	0
1135670	1.000000e+00	2
1135671	1.000000e+00	1
1135664	9.995319e-01	14
1135665	1.000000e+00	0
1135666	1.000000e+00	5
1135667	1.000000e+00	3
1135631	1.000000e+00	6
1135629	1.000000e+00	2
1135628	1.049339e-07	43
1135625	1.000000e+00	4
1135624	1.000000e+00	2
1135623	1.000000e+00	3
1135622	2.807050e-06	41
1135621	9.999972e-01	10
1135620	1.000000e+00	4
1135619	1.000000e+00	0
1135618	1.000000e+00	0
1135616	8.881784e-16	50
1135647	9.835804e-01	18
1135644	1.000000e+00	2
1135645	1.000000e+00	2
1135642	1.000000e+00	3
1135643	8.881784e-16	50
1135640	1.000000e+00	1
1135641	9.995319e-01	14
1135638	1.000000e+00	0
1135639	1.000000e+00	0
1135636	1.611182e-01	29
1135637	9.966998e-01	16
1135634	9.999881e-01	11
1135635	3.359055e-01	27
1135632	8.881784e-16	50
1135633	3.300224e-03	35
1136115	1.000000e+00	0
1136114	1.000000e+00	1
1136113	9.999972e-01	10
1136112	9.999549e-01	12
1136119	1.000000e+00	1
1136118	9.999999e-01	8
1136117	1.000000e+00	1
1136116	1.049339e-07	43
1136123	1.000000e+00	0
1136122	4.529710e-14	49
1136121	1.000000e+00	0
1136120	1.000000e+00	0
1136127	1.000000e+00	1
1136126	1.000000e+00	1
1136125	9.675457e-01	19
1136124	1.000000e+00	2
1136098	1.000000e+00	0
1136099	1.000000e+00	0
1136096	1.000000e+00	0
1136097	4.529710e-14	49
1136102	1.301086e-03	36
1136103	1.000000e+00	1
1136100	1.000000e+00	5
1136101	1.000000e+00	1
1136106	9.999994e-01	9
1136107	1.000000e+00	2
1136104	1.000000e+00	4
1136105	1.000000e+00	0
1136110	1.000000e+00	0
1136111	9.999549e-01	12
1136108	9.405398e-01	20
1136109	1.000000e+00	2
1136081	1.000000e+00	1
1136080	1.000000e+00	0
1136083	1.000000e+00	6
1136082	9.999549e-01	12
1136085	1.000000e+00	0
1136084	9.998471e-01	13
1136087	1.000000e+00	2
1136086	9.999972e-01	10
1136089	5.817779e-07	42
1136091	1.000000e+00	0
1136090	1.000000e+00	0
1136093	1.000000e+00	0
1136092	1.000000e+00	1
1136095	1.000000e+00	2
1136094	1.000000e+00	4
1136064	9.986989e-01	15
1136065	7.600562e-01	23
1136066	1.000000e+00	4
1136067	1.000000e+00	1
1136068	1.000000e+00	6
1136069	1.000000e+00	0
1136070	1.000000e+00	3
1136071	5.817779e-07	42
1136072	2.399438e-01	28
1136073	8.881784e-16	50
1136074	1.854161e-11	47
1136075	9.675457e-01	19
1136076	9.999549e-01	12
1136077	9.999972e-01	10
1136078	9.999999e-01	8
1136079	1.000000e+00	1
1136053	1.000000e+00	6
1136052	1.000000e+00	0
1136051	1.000000e+00	1
1136050	7.673339e-03	34
1136049	1.000000e+00	6
1136048	9.999972e-01	10
1136063	1.000000e+00	1
1136059	9.998471e-01	13
1136057	1.621870e-08	44
1136038	1.000000e+00	0
1136039	1.611182e-01	29
1136036	1.000000e+00	1
1136037	1.000000e+00	0
1136034	9.405398e-01	20
1136033	1.000000e+00	1
1136046	1.000000e+00	0
1136047	1.000000e+00	0
1136044	1.000000e+00	3
1136045	1.000000e+00	2
1136042	1.000000e+00	4
1136043	8.986806e-01	21
1136040	1.000000e+00	0
1136041	9.835804e-01	18
1136021	1.000000e+00	0
1136020	1.000000e+00	0
1136023	1.000000e+00	0
1136022	1.000000e+00	0
1136016	4.510745e-05	39
1136019	1.000000e+00	2
1136029	1.000000e+00	0
1136028	1.000000e+00	2
1136031	1.000000e+00	0
1136030	1.000000e+00	0
1136025	1.000000e+00	0
1136024	1.000000e+00	1
1136027	1.000000e+00	0
1136004	1.000000e+00	0
1136005	1.000000e+00	3
1136006	9.995319e-01	14
1136007	9.405398e-01	20
1136000	1.000000e+00	6
1136001	1.000000e+00	2
1136002	1.000000e+00	1
1136003	9.999972e-01	10
1136012	9.998471e-01	13
1136013	1.000000e+00	6
1136014	1.000000e+00	2
1136015	9.999999e-01	8
1136008	9.966998e-01	16
1136009	1.000000e+00	0
1136010	1.000000e+00	3
1136011	9.999881e-01	11
1135994	1.000000e+00	4
1135995	9.923267e-01	17
1135992	1.000000e+00	2
1135998	1.000000e+00	1
1135999	1.000000e+00	7
1135996	1.000000e+00	0
1135997	9.675457e-01	19
1135986	1.000000e+00	0
1135987	9.999881e-01	11
1135984	9.675457e-01	19
1135985	8.881784e-16	50
1135990	9.999549e-01	12
1135991	1.000000e+00	2
1135988	1.000000e+00	0
1135989	1.000000e+00	5
1135979	1.000000e+00	1
1135978	8.881784e-16	50
1135977	1.000000e+00	0
1135983	1.000000e+00	2
1135982	9.835804e-01	18
1135980	2.230891e-10	46
1135971	1.000000e+00	0
1135970	1.000000e+00	2
1135969	8.881784e-16	50
1135968	8.881784e-16	50
1135975	1.000000e+00	0
1135974	1.000000e+00	0
1135973	1.000000e+00	0
1135960	1.000000e+00	1
1135961	1.000000e+00	0
1135962	1.000000e+00	2
1135963	1.000000e+00	0
1135964	1.000000e+00	0
1135965	1.000000e+00	0
1135966	1.000000e+00	4
1135952	1.000000e+00	0
1135953	1.000000e+00	4
1135954	1.000000e+00	1
1135955	9.999999e-01	8
1135956	9.835804e-01	18
1135957	1.000000e+00	6
1135959	1.000000e+00	0
1135945	1.000000e+00	0
1135944	9.923267e-01	17
1135947	1.000000e+00	0
1135946	1.000000e+00	1
1135949	1.000000e+00	0
1135948	9.998471e-01	13
1135951	1.000000e+00	1
1135950	1.000000e+00	0
1135937	1.000000e+00	3
1135936	3.300224e-03	35
1135941	9.999994e-01	9
1135940	1.000000e+00	0
1135943	1.000000e+00	0
1135942	1.133316e-12	48
1135934	1.000000e+00	0
1135935	1.301086e-03	36
1135932	1.000000e+00	0
1135933	1.000000e+00	0
1135930	1.000000e+00	0
1135928	1.000000e+00	0
1135929	8.881784e-16	50
1135926	1.000000e+00	0
1135927	1.000000e+00	0
1135924	1.000000e+00	3
1135922	1.000000e+00	0
1135923	1.000000e+00	0
1135920	1.611182e-01	29
1135921	1.000000e+00	0
1135919	1.000000e+00	0
1135918	1.000000e+00	0
1135917	1.000000e+00	0
1135916	1.000000e+00	0
1135915	1.000000e+00	6
1135914	1.000000e+00	1
1135913	8.881784e-16	50
1135911	1.000000e+00	0
1135910	1.000000e+00	0
1135909	1.000000e+00	0
1135908	1.000000e+00	0
1135907	1.000000e+00	1
1135906	1.000000e+00	0
1135905	1.000000e+00	0
1135904	1.000000e+00	1
1135900	8.881784e-16	50
1135901	7.600562e-01	23
1135902	9.999994e-01	9
1135903	1.000000e+00	0
1135896	1.000000e+00	1
1135897	1.000000e+00	1
1135898	1.000000e+00	3
1135899	1.000000e+00	4
1135892	1.000000e+00	0
1135893	6.640945e-01	24
1135894	1.000000e+00	1
1135895	1.000000e+00	0
1135889	1.000000e+00	2
1135891	1.000000e+00	3
1135885	1.000000e+00	0
1135887	1.000000e+00	0
1135886	4.438624e-01	26
1135881	1.000000e+00	0
1135880	1.013194e-01	30
1135883	1.000000e+00	3
1135877	1.000000e+00	5
1135876	1.000000e+00	0
1135878	9.966998e-01	16
1135873	9.999994e-01	9
1135872	1.000000e+00	1
1135875	1.000000e+00	0
1135874	1.000000e+00	1
1135242	1.000000e+00	1
1135243	1.000000e+00	0
1135240	1.049339e-07	43
1135241	1.000000e+00	2
1135246	2.399438e-01	28
1135244	1.000000e+00	2
1135245	1.000000e+00	0
1135234	1.000000e+00	4
1135235	1.000000e+00	2
1135232	1.854161e-11	47
1135233	1.000000e+00	6
1135238	1.000000e+00	0
1135239	1.000000e+00	0
1135236	1.000000e+00	0
1135237	1.000000e+00	0
1135259	1.000000e+00	0
1135258	5.946023e-02	31
1135257	1.000000e+00	0
1135256	1.000000e+00	0
1135263	1.013194e-01	30
1135262	1.000000e+00	6
1135261	1.611182e-01	29
1135260	1.000000e+00	3
1135251	1.000000e+00	0
1135250	1.000000e+00	0
1135249	1.000000e+00	4
1135248	1.000000e+00	0
1135255	1.000000e+00	0
1135253	1.000000e+00	0
1135252	1.000000e+00	0
1135272	1.000000e+00	0
1135273	1.000000e+00	0
1135274	8.881784e-16	50
1135275	1.000000e+00	0
1135276	1.000000e+00	1
1135277	1.000000e+00	0
1135278	1.000000e+00	2
1135279	8.881784e-16	50
1135264	1.000000e+00	4
1135265	3.245432e-02	32
1135266	1.000000e+00	2
1135267	1.000000e+00	5
1135268	1.000000e+00	3
1135269	1.000000e+00	2
1135270	1.000000e+00	0
1135271	1.000000e+00	0
1135288	1.000000e+00	0
1135291	1.000000e+00	0
1135290	1.000000e+00	0
1135293	1.000000e+00	1
1135292	1.000000e+00	0
1135295	1.000000e+00	0
1135294	1.000000e+00	1
1135281	1.000000e+00	0
1135280	1.000000e+00	3
1135283	1.000000e+00	4
1135282	1.000000e+00	1
1135285	1.000000e+00	0
1135284	1.000000e+00	0
1135287	1.000000e+00	1
1135286	1.000000e+00	0
1135310	1.000000e+00	0
1135311	1.000000e+00	0
1135308	1.000000e+00	3
1135309	1.000000e+00	0
1135306	1.000000e+00	0
1135307	1.000000e+00	0
1135304	1.000000e+00	3
1135305	1.000000e+00	0
1135302	1.000000e+00	2
1135300	1.000000e+00	1
1135301	1.000000e+00	4
1135298	1.000000e+00	0
1135299	1.000000e+00	4
1135297	1.000000e+00	0
1135325	1.000000e+00	3
1135324	1.000000e+00	1
1135322	1.000000e+00	0
1135321	1.000000e+00	2
1135320	1.000000e+00	2
1135319	1.000000e+00	0
1135318	1.000000e+00	0
1135317	1.000000e+00	5
1135316	1.000000e+00	0
1135315	1.000000e+00	1
1135314	1.000000e+00	0
1135313	1.000000e+00	3
1135312	1.000000e+00	0
1135340	4.510745e-05	39
1135341	2.104926e-09	45
1135342	9.675457e-01	19
1135343	1.000000e+00	1
1135336	9.998471e-01	13
1135337	9.999549e-01	12
1135338	1.000000e+00	5
1135339	1.000000e+00	1
1135332	6.640945e-01	24
1135333	1.000000e+00	0
1135334	1.000000e+00	6
1135335	1.000000e+00	4
1135328	9.999999e-01	8
1135329	1.000000e+00	0
1135330	1.000000e+00	2
1135331	1.000000e+00	3
1135357	1.000000e+00	2
1135356	1.000000e+00	0
1135359	1.000000e+00	0
1135358	1.000000e+00	2
1135353	1.000000e+00	0
1135352	1.000000e+00	0
1135355	1.000000e+00	2
1135354	1.000000e+00	0
1135349	1.000000e+00	0
1135348	1.000000e+00	1
1135351	1.000000e+00	0
1135350	8.986806e-01	21
1135345	1.000000e+00	2
1135347	1.000000e+00	0
1135346	1.000000e+00	0
1135106	1.000000e+00	7
1135104	1.000000e+00	0
1135111	1.000000e+00	1
1135110	1.000000e+00	1
1135109	1.000000e+00	1
1135108	1.000000e+00	0
1135115	9.999994e-01	9
1135114	3.359055e-01	27
1135113	1.000000e+00	3
1135112	1.000000e+00	1
1135119	9.405398e-01	20
1135117	1.000000e+00	0
1135116	2.230891e-10	46
1135122	4.510745e-05	39
1135123	5.817779e-07	42
1135120	1.000000e+00	2
1135121	8.881784e-16	50
1135126	4.529710e-14	49
1135127	1.000000e+00	5
1135124	8.881784e-16	50
1135125	1.000000e+00	5
1135130	1.000000e+00	0
1135131	1.000000e+00	2
1135128	9.995319e-01	14
1135129	9.999972e-01	10
1135134	1.000000e+00	1
1135135	1.000000e+00	0
1135132	1.301086e-03	36
1135133	1.133316e-12	48
1135137	1.000000e+00	1
1135136	1.000000e+00	0
1135139	2.807050e-06	41
1135138	8.388818e-01	22
1135141	1.000000e+00	1
1135140	1.000000e+00	0
1135143	1.000000e+00	1
1135142	1.000000e+00	2
1135145	1.000000e+00	0
1135144	1.621870e-08	44
1135147	1.000000e+00	1
1135146	1.000000e+00	7
1135149	1.000000e+00	4
1135148	1.000000e+00	0
1135151	5.561376e-01	25
1135150	1.000000e+00	0
1135152	9.999881e-01	11
1135153	1.000000e+00	0
1135154	1.000000e+00	1
1135155	1.000000e+00	0
1135156	1.000000e+00	7
1135157	1.000000e+00	6
1135158	9.999881e-01	11
1135159	1.000000e+00	2
1135160	1.000000e+00	0
1135161	8.881784e-16	50
1135162	9.999881e-01	11
1135163	1.000000e+00	5
1135164	1.000000e+00	3
1135165	4.510745e-05	39
1135166	9.405398e-01	20
1135167	1.000000e+00	3
1135175	1.000000e+00	2
1135174	1.000000e+00	1
1135173	9.405398e-01	20
1135172	1.301086e-03	36
1135171	1.000000e+00	0
1142819	9.986989e-01	15
1135170	9.995319e-01	14
1135169	8.881784e-16	50
1135168	1.000000e+00	3
1135183	1.000000e+00	0
1135182	1.000000e+00	0
1135181	1.000000e+00	0
1135177	1.000000e+00	0
1135176	1.000000e+00	1
1135190	1.000000e+00	4
1135191	8.881784e-16	50
1135188	1.000000e+00	0
1135189	1.000000e+00	1
1135186	1.000000e+00	0
1135187	1.049339e-07	43
1135185	1.000000e+00	0
1135198	5.817779e-07	42
1135199	1.000000e+00	1
1135196	1.000000e+00	2
1135197	1.000000e+00	3
1135194	8.881784e-16	50
1135195	1.000000e+00	2
1135192	1.000000e+00	2
1135193	8.881784e-16	50
1135205	1.049339e-07	43
1135204	1.000000e+00	0
1135207	1.000000e+00	0
1135206	1.000000e+00	3
1135201	2.399438e-01	28
1135200	1.000000e+00	2
1135203	1.000000e+00	1
1135202	1.000000e+00	0
1135213	1.000000e+00	0
1135212	1.000000e+00	1
1135215	1.000000e+00	7
1135214	2.399438e-01	28
1135209	1.000000e+00	5
1135211	1.000000e+00	0
1135220	1.000000e+00	7
1135221	1.000000e+00	0
1135222	1.000000e+00	5
1135223	1.000000e+00	0
1135216	4.529710e-14	49
1135217	1.000000e+00	0
1135218	1.000000e+00	4
1135219	4.510745e-05	39
1135228	1.000000e+00	6
1135230	1.000000e+00	6
1135231	1.621870e-08	44
1135224	2.807050e-06	41
1135225	1.000000e+00	2
1135226	1.000000e+00	1
1135227	1.000000e+00	0
1135513	1.000000e+00	7
1135512	1.013194e-01	30
1135515	7.600562e-01	23
1135514	1.000000e+00	3
1135517	1.000000e+00	1
1135516	1.000000e+00	0
1135519	3.245432e-02	32
1135518	8.881784e-16	50
1135505	1.000000e+00	5
1135504	7.600562e-01	23
1135507	1.000000e+00	0
1135509	9.999972e-01	10
1135508	1.000000e+00	1
1135510	1.301086e-03	36
1135496	1.000000e+00	7
1135497	9.999999e-01	8
1135498	8.881784e-16	50
1135499	9.966998e-01	16
1135500	1.000000e+00	3
1135503	1.000000e+00	1
1135488	1.000000e+00	0
1135489	9.999549e-01	12
1135490	1.301086e-03	36
1135491	8.881784e-16	50
1135492	1.000000e+00	6
1135493	2.807050e-06	41
1135494	1.000000e+00	0
1135495	1.000000e+00	1
1135547	1.000000e+00	1
1135546	1.000000e+00	0
1135545	1.000000e+00	0
1135544	1.000000e+00	0
1135551	1.000000e+00	0
1135550	1.000000e+00	0
1135549	1.000000e+00	0
1135539	1.000000e+00	3
1135538	1.000000e+00	3
1135537	1.854161e-11	47
1135536	1.000000e+00	2
1135543	1.000000e+00	0
1135542	9.999549e-01	12
1135541	7.600562e-01	23
1135540	2.399438e-01	28
1135530	1.000000e+00	3
1135531	4.529710e-14	49
1135528	6.640945e-01	24
1135529	9.999994e-01	9
1135535	2.807050e-06	41
1135532	4.510745e-05	39
1135520	2.230891e-10	46
1135521	8.881784e-16	50
1135526	1.000000e+00	3
1135524	2.399438e-01	28
1135525	8.388818e-01	22
1135581	8.881784e-16	50
1135580	4.529710e-14	49
1135583	1.000000e+00	2
1135582	8.881784e-16	50
1135577	1.000000e+00	2
1135579	1.854161e-11	47
1135578	1.000000e+00	2
1135573	5.946023e-02	31
1135572	1.000000e+00	1
1135575	9.999549e-01	12
1135569	1.000000e+00	0
1135568	1.000000e+00	0
1135571	1.000000e+00	0
1135564	1.000000e+00	0
1135565	1.000000e+00	0
1135567	1.000000e+00	0
1135560	1.000000e+00	0
1135561	1.000000e+00	0
1135562	1.000000e+00	3
1135563	1.000000e+00	0
1135556	1.000000e+00	0
1135557	1.000000e+00	0
1135558	1.000000e+00	0
1135559	1.000000e+00	0
1135552	1.049339e-07	43
1135553	1.000000e+00	3
1135554	1.000000e+00	0
1135555	1.000000e+00	0
1135615	1.000000e+00	1
1135614	8.881784e-16	50
1135613	1.193067e-05	40
1135612	1.000000e+00	0
1135611	8.881784e-16	50
1135610	9.986989e-01	15
1135606	1.000000e+00	0
1135605	9.999881e-01	11
1135604	1.000000e+00	2
1135603	1.000000e+00	5
1135602	2.104926e-09	45
1135601	8.881784e-16	50
1135600	1.000000e+00	4
1135598	1.000000e+00	1
1135599	1.000000e+00	1
1135596	1.000000e+00	0
1135597	1.000000e+00	0
1135594	1.000000e+00	1
1135592	9.999994e-01	9
1135593	1.000000e+00	3
1135590	8.881784e-16	50
1135591	2.104926e-09	45
1135588	8.986806e-01	21
1135589	2.104926e-09	45
1135586	1.529320e-04	38
1135587	8.881784e-16	50
1135584	9.995319e-01	14
1135585	7.600562e-01	23
1135376	1.000000e+00	0
1135377	1.000000e+00	4
1135378	9.966998e-01	16
1135379	1.000000e+00	0
1135380	4.529710e-14	49
1135381	4.529710e-14	49
1135382	1.000000e+00	7
1135383	9.999994e-01	9
1135384	9.999994e-01	9
1135385	8.881784e-16	50
1135386	1.000000e+00	0
1135387	1.000000e+00	2
1135389	1.133316e-12	48
1135390	1.000000e+00	5
1135391	9.995319e-01	14
1135361	1.000000e+00	2
1135360	1.000000e+00	2
1135363	1.000000e+00	2
1135362	1.000000e+00	0
1135365	1.641957e-02	33
1135364	1.000000e+00	0
1135367	8.881784e-16	50
1135366	1.000000e+00	2
1135369	1.000000e+00	0
1135368	1.000000e+00	0
1135371	7.600562e-01	23
1135370	9.999881e-01	11
1135372	9.999881e-01	11
1135375	1.000000e+00	0
1135374	1.000000e+00	0
1135410	1.000000e+00	0
1135408	1.000000e+00	1
1135409	5.561376e-01	25
1135414	1.000000e+00	2
1135415	9.999549e-01	12
1135412	9.999994e-01	9
1135413	1.013194e-01	30
1135418	1.000000e+00	2
1135419	8.881784e-16	50
1135416	1.000000e+00	0
1135417	1.000000e+00	0
1135422	1.000000e+00	5
1135423	1.000000e+00	2
1135420	1.000000e+00	0
1135421	1.000000e+00	5
1135395	1.000000e+00	1
1135394	1.000000e+00	5
1135393	4.529710e-14	49
1135392	1.000000e+00	2
1135399	2.807050e-06	41
1135397	1.000000e+00	0
1135396	1.000000e+00	6
1135403	1.000000e+00	6
1135402	1.000000e+00	0
1135401	1.000000e+00	0
1135407	1.000000e+00	5
1135406	1.000000e+00	0
1135405	8.388818e-01	22
1135404	1.000000e+00	0
1135444	1.000000e+00	0
1135445	9.999881e-01	11
1135446	9.999549e-01	12
1135447	8.881784e-16	50
1135440	1.000000e+00	0
1135441	9.966998e-01	16
1135442	1.000000e+00	1
1135443	1.133316e-12	48
1135452	1.000000e+00	7
1135453	9.999549e-01	12
1135454	1.000000e+00	1
1135455	1.000000e+00	1
1135448	9.995319e-01	14
1135449	1.000000e+00	5
1135450	8.881784e-16	50
1135451	9.999999e-01	8
1135429	9.995319e-01	14
1135428	8.986806e-01	21
1135431	1.000000e+00	0
1135430	1.000000e+00	0
1135425	1.000000e+00	1
1135424	1.000000e+00	0
1135427	1.000000e+00	3
1135437	1.000000e+00	4
1135436	2.399438e-01	28
1135439	1.000000e+00	3
1135438	1.000000e+00	0
1135433	1.000000e+00	0
1135432	1.000000e+00	0
1135435	1.611182e-01	29
1135434	1.000000e+00	2
1135478	1.000000e+00	2
1135479	1.000000e+00	0
1135476	1.000000e+00	0
1135477	1.000000e+00	4
1135474	1.000000e+00	1
1135475	1.000000e+00	0
1135472	1.000000e+00	3
1135473	1.000000e+00	0
1135486	1.000000e+00	1
1135487	1.000000e+00	2
1135484	1.000000e+00	4
1135485	1.000000e+00	1
1135483	2.807050e-06	41
1135480	1.000000e+00	1
1135463	1.000000e+00	0
1135462	1.000000e+00	0
1135461	1.000000e+00	0
1135460	1.000000e+00	0
1135459	1.000000e+00	4
1135457	1.000000e+00	6
1135456	9.999549e-01	12
1135471	1.000000e+00	0
1135470	8.986806e-01	21
1135469	8.881784e-16	50
1135468	1.000000e+00	0
1135467	8.986806e-01	21
1135465	1.000000e+00	0
1135464	1.000000e+00	2
1134765	1.000000e+00	0
1134766	1.000000e+00	1
1134767	2.807050e-06	41
1134760	8.881784e-16	50
1134761	1.000000e+00	0
1134762	1.000000e+00	0
1134763	1.000000e+00	2
1134756	1.000000e+00	0
1134757	1.000000e+00	3
1134758	1.000000e+00	0
1134759	1.000000e+00	1
1134752	9.405398e-01	20
1134753	7.600562e-01	23
1134754	1.000000e+00	1
1134755	1.000000e+00	2
1134781	8.881784e-16	50
1134780	8.881784e-16	50
1134783	1.000000e+00	0
1134782	8.881784e-16	50
1134777	1.000000e+00	0
1134776	1.854161e-11	47
1134779	1.000000e+00	2
1134778	9.999972e-01	10
1134773	1.000000e+00	0
1134772	1.000000e+00	0
1134775	1.000000e+00	1
1134774	1.000000e+00	1
1134770	1.000000e+00	0
1134734	1.000000e+00	0
1134735	1.000000e+00	1
1134732	1.000000e+00	0
1134733	9.986989e-01	15
1134730	9.675457e-01	19
1134731	1.000000e+00	0
1134728	9.999994e-01	9
1134729	1.000000e+00	1
1134726	1.000000e+00	0
1134724	1.000000e+00	1
1134725	1.000000e+00	3
1134722	1.000000e+00	5
1134723	6.640945e-01	24
1134720	2.230891e-10	46
1134721	6.640945e-01	24
1134751	1.000000e+00	0
1134750	1.000000e+00	0
1134748	1.000000e+00	0
1134747	1.000000e+00	0
1134746	1.000000e+00	6
1134745	8.881784e-16	50
1134744	1.000000e+00	0
1134743	1.000000e+00	0
1134741	8.881784e-16	50
1134740	1.000000e+00	3
1134739	1.000000e+00	0
1134738	1.000000e+00	1
1134737	8.881784e-16	50
1134736	9.999999e-01	8
1134824	4.438624e-01	26
1134826	1.000000e+00	0
1134828	2.230891e-10	46
1134829	1.000000e+00	2
1134830	1.000000e+00	0
1134831	1.000000e+00	0
1134816	1.000000e+00	1
1134817	1.000000e+00	0
1134818	1.000000e+00	0
1134819	1.000000e+00	4
1134820	1.000000e+00	1
1134821	1.000000e+00	0
1134822	8.881784e-16	50
1134823	8.881784e-16	50
1134841	1.000000e+00	1
1134840	1.000000e+00	1
1134843	1.000000e+00	1
1134845	1.000000e+00	0
1134844	1.000000e+00	1
1134847	1.000000e+00	0
1134846	1.000000e+00	0
1134833	1.000000e+00	1
1134832	1.000000e+00	2
1134835	9.999999e-01	8
1134834	1.000000e+00	1
1134837	1.000000e+00	0
1134836	1.000000e+00	2
1134839	1.000000e+00	0
1134838	1.000000e+00	0
1134794	1.000000e+00	1
1134795	8.881784e-16	50
1134793	1.000000e+00	2
1134798	2.104926e-09	45
1134799	1.854161e-11	47
1134796	8.881784e-16	50
1134797	1.000000e+00	1
1134786	1.000000e+00	0
1134787	8.388818e-01	22
1134784	8.881784e-16	50
1134785	1.000000e+00	4
1134790	1.133316e-12	48
1134788	1.000000e+00	0
1134789	8.881784e-16	50
1134811	1.000000e+00	0
1134810	1.000000e+00	2
1134809	8.881784e-16	50
1134808	1.000000e+00	0
1134815	9.986989e-01	15
1134814	1.000000e+00	5
1134813	1.000000e+00	2
1134812	1.000000e+00	3
1134803	8.881784e-16	50
1134802	5.817779e-07	42
1134801	1.611182e-01	29
1134800	1.000000e+00	5
1134807	9.835804e-01	18
1134806	1.000000e+00	4
1134805	1.000000e+00	2
1134629	1.000000e+00	0
1134628	1.000000e+00	0
1134631	1.000000e+00	0
1134630	1.000000e+00	1
1134625	1.000000e+00	0
1134624	1.000000e+00	0
1134627	1.000000e+00	2
1134626	1.000000e+00	1
1134636	1.000000e+00	0
1134639	8.881784e-16	50
1134638	1.000000e+00	0
1134633	1.000000e+00	0
1134632	1.000000e+00	5
1134635	1.000000e+00	0
1134634	1.000000e+00	0
1134644	1.000000e+00	2
1134645	1.000000e+00	1
1134646	1.000000e+00	0
1134647	1.000000e+00	0
1134640	1.000000e+00	0
1134641	1.000000e+00	0
1134642	1.000000e+00	1
1134643	1.854161e-11	47
1134652	8.881784e-16	50
1134653	1.000000e+00	0
1134655	4.438624e-01	26
1134648	1.000000e+00	0
1134649	1.000000e+00	0
1134650	1.000000e+00	0
1134651	1.000000e+00	1
1134599	3.300224e-03	35
1134598	1.000000e+00	0
1134597	9.999999e-01	8
1134593	1.000000e+00	2
1134592	1.000000e+00	1
1134607	1.000000e+00	0
1134606	1.000000e+00	1
1134604	1.000000e+00	4
1134603	1.854161e-11	47
1134602	5.817779e-07	42
1134601	1.000000e+00	3
1134600	1.000000e+00	4
1134614	1.000000e+00	0
1134615	1.000000e+00	0
1134612	1.000000e+00	1
1134613	1.000000e+00	0
1134610	1.000000e+00	2
1134611	9.999994e-01	9
1134609	8.881784e-16	50
1134622	1.000000e+00	0
1134623	1.000000e+00	1
1134620	1.000000e+00	0
1134621	1.000000e+00	0
1134618	1.000000e+00	0
1134616	9.999994e-01	9
1134617	1.000000e+00	3
1134689	1.000000e+00	0
1134688	1.000000e+00	2
1134691	1.000000e+00	3
1134690	1.000000e+00	1
1134693	9.999549e-01	12
1134695	1.193067e-05	40
1134694	1.000000e+00	0
1134697	9.999972e-01	10
1134696	1.000000e+00	4
1134699	8.881784e-16	50
1134698	7.600562e-01	23
1134701	8.881784e-16	50
1134700	1.621870e-08	44
1134703	4.529710e-14	49
1134702	1.000000e+00	0
1134704	1.000000e+00	4
1134705	6.640945e-01	24
1134706	9.835804e-01	18
1134707	1.000000e+00	4
1134708	9.999972e-01	10
1134709	9.405398e-01	20
1134710	8.881784e-16	50
1134711	1.000000e+00	0
1134713	2.104926e-09	45
1134714	9.986989e-01	15
1134715	1.000000e+00	3
1134716	1.000000e+00	1
1134717	1.000000e+00	4
1134718	1.000000e+00	1
1134719	1.000000e+00	0
1134659	8.881784e-16	50
1134657	1.000000e+00	0
1134656	1.000000e+00	0
1134663	9.405398e-01	20
1134662	8.881784e-16	50
1134661	9.835804e-01	18
1134660	8.881784e-16	50
1134667	1.000000e+00	4
1134666	1.000000e+00	0
1134665	1.000000e+00	0
1134664	9.999881e-01	11
1134671	9.999994e-01	9
1134670	3.245432e-02	32
1134669	8.881784e-16	50
1134668	1.000000e+00	0
1134675	8.881784e-16	50
1134672	1.133316e-12	48
1134673	8.881784e-16	50
1134678	1.000000e+00	0
1134679	1.049339e-07	43
1134676	8.881784e-16	50
1134677	8.881784e-16	50
1134682	1.193067e-05	40
1134683	3.245432e-02	32
1134680	4.529710e-14	49
1134681	9.999881e-01	11
1134686	1.854161e-11	47
1134687	1.193067e-05	40
1134684	1.000000e+00	1
1134685	9.999549e-01	12
1135039	4.438624e-01	26
1135038	3.359055e-01	27
1135037	1.000000e+00	3
1135036	1.000000e+00	5
1135035	5.817779e-07	42
1135034	5.817779e-07	42
1135033	4.529710e-14	49
1135032	8.881784e-16	50
1135031	8.881784e-16	50
1135030	9.995319e-01	14
1135029	8.881784e-16	50
1135028	8.881784e-16	50
1135027	1.000000e+00	3
1135026	8.881784e-16	50
1135025	1.000000e+00	5
1135024	1.621870e-08	44
1135022	8.881784e-16	50
1135020	8.881784e-16	50
1135021	6.640945e-01	24
1135016	8.881784e-16	50
1135014	1.000000e+00	0
1135015	1.049339e-07	43
1135012	1.000000e+00	0
1135010	1.000000e+00	0
1135008	1.000000e+00	4
1135009	1.000000e+00	0
1135005	9.923267e-01	17
1135004	9.999999e-01	8
1135007	8.388818e-01	22
1135006	9.999999e-01	8
1135001	3.245432e-02	32
1135000	6.640945e-01	24
1135003	1.854161e-11	47
1135002	4.438624e-01	26
1134996	2.230891e-10	46
1134999	1.000000e+00	1
1134998	2.807050e-06	41
1134993	4.529710e-14	49
1134992	9.986989e-01	15
1134995	1.854161e-11	47
1134994	1.000000e+00	4
1134988	1.000000e+00	0
1134989	1.000000e+00	2
1134990	1.000000e+00	3
1134991	8.881784e-16	50
1134984	1.000000e+00	4
1134985	1.621870e-08	44
1134986	1.000000e+00	6
1134987	5.946023e-02	31
1134980	9.995319e-01	14
1134981	1.611182e-01	29
1134982	9.995319e-01	14
1134983	1.000000e+00	2
1134976	9.675457e-01	19
1134977	1.000000e+00	2
1134978	1.000000e+00	0
1134979	1.529320e-04	38
1135099	1.000000e+00	1
1135098	1.000000e+00	1
1135097	1.000000e+00	1
1135096	8.881784e-16	50
1135103	1.000000e+00	0
1135102	1.000000e+00	0
1135100	1.000000e+00	5
1135091	1.000000e+00	1
1135090	1.000000e+00	0
1135089	9.999994e-01	9
1135088	1.000000e+00	4
1135093	6.640945e-01	24
1135092	2.230891e-10	46
1135082	5.946023e-02	31
1135083	1.000000e+00	7
1135080	1.000000e+00	1
1135081	1.000000e+00	4
1135086	7.600562e-01	23
1135087	9.995319e-01	14
1135084	1.000000e+00	1
1135085	1.000000e+00	1
1135074	1.000000e+00	0
1135075	1.000000e+00	1
1135072	1.000000e+00	0
1135078	9.999972e-01	10
1135079	1.000000e+00	6
1135076	1.000000e+00	0
1135077	1.000000e+00	0
1135065	1.000000e+00	0
1135064	1.000000e+00	0
1135067	9.999999e-01	8
1135066	1.000000e+00	3
1135069	1.000000e+00	0
1135068	1.000000e+00	0
1135071	1.000000e+00	1
1135070	1.000000e+00	0
1135057	1.000000e+00	4
1135056	1.000000e+00	0
1135059	1.000000e+00	5
1135058	1.000000e+00	0
1135061	1.000000e+00	0
1135060	8.881784e-16	50
1135063	1.000000e+00	0
1135062	1.000000e+00	4
1135048	9.923267e-01	17
1135049	1.049339e-07	43
1135050	1.000000e+00	0
1135052	1.000000e+00	2
1135053	1.000000e+00	0
1135054	1.000000e+00	0
1135055	1.000000e+00	0
1135040	1.000000e+00	1
1135041	9.405398e-01	20
1135042	1.000000e+00	4
1135043	1.000000e+00	3
1135044	1.000000e+00	2
1135045	8.881784e-16	50
1135047	1.193067e-05	40
1134902	1.000000e+00	1
1134903	1.000000e+00	1
1134900	7.673339e-03	34
1134901	1.000000e+00	7
1134898	8.881784e-16	50
1134899	1.000000e+00	4
1134896	1.000000e+00	1
1134897	8.881784e-16	50
1134910	1.000000e+00	0
1134911	1.000000e+00	1
1134908	1.000000e+00	0
1134909	1.000000e+00	0
1134906	1.000000e+00	0
1134907	1.000000e+00	0
1134904	1.000000e+00	0
1134905	1.000000e+00	1
1134887	8.388818e-01	22
1134886	9.986989e-01	15
1134885	8.388818e-01	22
1134883	1.000000e+00	0
1134882	1.000000e+00	2
1134881	1.000000e+00	0
1134880	1.000000e+00	4
1134895	1.000000e+00	3
1134894	1.000000e+00	6
1134893	9.999972e-01	10
1134892	1.000000e+00	0
1134891	1.000000e+00	0
1134890	1.854161e-11	47
1134889	9.995319e-01	14
1134888	9.999994e-01	9
1134868	9.998471e-01	13
1134869	9.966998e-01	16
1134870	1.000000e+00	2
1134871	8.881784e-16	50
1134864	1.000000e+00	0
1134866	1.000000e+00	4
1134867	1.000000e+00	3
1134876	1.000000e+00	0
1134877	1.000000e+00	7
1134878	1.000000e+00	4
1134879	1.000000e+00	3
1134872	1.000000e+00	6
1134873	1.000000e+00	7
1134874	1.000000e+00	0
1134875	6.640945e-01	24
1134853	9.999999e-01	8
1134852	1.000000e+00	0
1134855	1.854161e-11	47
1134854	1.000000e+00	2
1134849	1.000000e+00	1
1134848	1.000000e+00	0
1134851	1.000000e+00	0
1134850	2.104926e-09	45
1134861	1.000000e+00	5
1134860	1.000000e+00	0
1134863	1.000000e+00	0
1134862	1.000000e+00	0
1134857	1.000000e+00	0
1134856	1.000000e+00	5
1134859	1.000000e+00	0
1134962	1.301086e-03	36
1134963	1.000000e+00	0
1134960	1.000000e+00	0
1134961	1.000000e+00	2
1134966	1.000000e+00	3
1134967	8.986806e-01	21
1134964	9.986989e-01	15
1134965	1.000000e+00	0
1134970	9.999881e-01	11
1134971	9.999972e-01	10
1134968	1.000000e+00	1
1134969	1.000000e+00	0
1134974	8.881784e-16	50
1134975	1.000000e+00	0
1134972	1.611182e-01	29
1134973	1.000000e+00	1
1134947	1.854161e-11	47
1134946	1.000000e+00	6
1134945	1.000000e+00	0
1134944	9.998471e-01	13
1134951	1.000000e+00	1
1134950	1.000000e+00	1
1134949	1.000000e+00	0
1134948	1.000000e+00	0
1134955	1.000000e+00	0
1134954	1.000000e+00	0
1134953	9.405398e-01	20
1134952	1.000000e+00	2
1134959	1.000000e+00	7
1134958	9.999999e-01	8
1134957	1.000000e+00	0
1134956	1.013194e-01	30
1134928	9.999881e-01	11
1134929	1.000000e+00	0
1134931	1.000000e+00	0
1134932	1.000000e+00	5
1134933	1.000000e+00	0
1134934	1.000000e+00	0
1134935	9.999994e-01	9
1134936	1.000000e+00	0
1134937	1.000000e+00	0
1134938	1.000000e+00	7
1134939	5.561376e-01	25
1134941	1.000000e+00	0
1134942	2.807050e-06	41
1134943	1.000000e+00	0
1134913	1.000000e+00	2
1134912	1.000000e+00	5
1134915	1.000000e+00	3
1134914	9.999881e-01	11
1134917	1.000000e+00	1
1134916	1.000000e+00	2
1134919	1.000000e+00	6
1134918	1.000000e+00	3
1134921	1.000000e+00	0
1134920	5.561376e-01	25
1134922	3.245432e-02	32
1134924	8.986806e-01	21
1138297	1.000000e+00	4
1138289	1.000000e+00	0
1138200	8.881784e-16	50
1138191	1.000000e+00	1
1138422	1.000000e+00	0
1138334	8.881784e-16	50
1138306	1.000000e+00	0
1138304	1.000000e+00	7
1138336	1.000000e+00	7
1138521	1.133316e-12	48
1138516	2.230891e-10	46
1138518	9.986989e-01	15
1138452	1.000000e+00	7
1138454	1.000000e+00	0
1138474	8.881784e-16	50
1138472	1.000000e+00	0
1138468	1.000000e+00	7
1138485	1.000000e+00	2
1138646	5.946023e-02	31
1138667	1.000000e+00	1
1138570	1.000000e+00	1
1137756	1.133316e-12	48
1137672	1.000000e+00	2
1137863	1.000000e+00	2
1138022	1.000000e+00	0
1138038	1.000000e+00	0
1137996	3.300224e-03	35
1138006	1.000000e+00	1
1137964	1.193067e-05	40
1137963	4.529710e-14	49
1137958	5.946023e-02	31
1137973	1.049339e-07	43
1137970	1.000000e+00	1
1137969	9.999994e-01	9
1137927	1.000000e+00	0
1137923	1.013194e-01	30
1137922	1.133316e-12	48
1137951	4.529710e-14	49
1137946	1.621870e-08	44
1138150	9.999994e-01	9
1138159	8.881784e-16	50
1138175	9.999972e-01	10
1138121	1.000000e+00	0
1138128	1.193067e-05	40
1138093	1.000000e+00	5
1138103	9.675457e-01	19
1137170	4.529710e-14	49
1137171	9.405398e-01	20
1137168	1.000000e+00	5
1137174	9.923267e-01	17
1137175	4.510745e-05	39
1137172	1.000000e+00	3
1137173	1.000000e+00	6
1137179	9.999881e-01	11
1137176	1.000000e+00	3
1137177	1.000000e+00	3
1137182	5.946023e-02	31
1137183	1.000000e+00	2
1137180	1.611182e-01	29
1137181	9.675457e-01	19
1137155	9.999994e-01	9
1137154	9.835804e-01	18
1137153	8.881784e-16	50
1137159	5.817779e-07	42
1137158	4.438624e-01	26
1137157	1.000000e+00	2
1137156	1.621870e-08	44
1137163	1.000000e+00	1
1137162	8.881784e-16	50
1137161	3.245432e-02	32
1137160	8.881784e-16	50
1137167	9.999999e-01	8
1137166	1.000000e+00	1
1137165	1.000000e+00	3
1137164	9.999549e-01	12
1137200	9.986989e-01	15
1137201	1.000000e+00	2
1137203	3.245432e-02	32
1137204	1.529320e-04	38
1137205	8.881784e-16	50
1137206	1.000000e+00	0
1137207	1.611182e-01	29
1137208	1.000000e+00	4
1137209	8.881784e-16	50
1137210	8.881784e-16	50
1137211	1.621870e-08	44
1137212	8.881784e-16	50
1137214	4.529710e-14	49
1137215	1.000000e+00	5
1137185	1.000000e+00	1
1137184	9.999999e-01	8
1137187	1.000000e+00	3
1137186	1.000000e+00	0
1137188	9.966998e-01	16
1137191	1.000000e+00	0
1137193	8.986806e-01	21
1137192	6.640945e-01	24
1137195	1.000000e+00	0
1137194	1.000000e+00	1
1137197	1.000000e+00	0
1137196	1.000000e+00	1
1137199	9.966998e-01	16
1137198	1.301086e-03	36
1137238	8.388818e-01	22
1137239	1.000000e+00	0
1137236	1.000000e+00	1
1137237	1.000000e+00	0
1137234	1.000000e+00	4
1137235	1.000000e+00	4
1137232	1.000000e+00	3
1137233	1.000000e+00	4
1137246	1.000000e+00	2
1137247	1.000000e+00	1
1137242	1.000000e+00	1
1137240	8.881784e-16	50
1137223	5.946023e-02	31
1137222	1.621870e-08	44
1137221	8.881784e-16	50
1137220	1.000000e+00	4
1137219	1.000000e+00	0
1137218	1.000000e+00	0
1137217	5.817779e-07	42
1137216	1.000000e+00	4
1137231	1.000000e+00	0
1137230	1.000000e+00	0
1137229	1.000000e+00	0
1137228	3.300224e-03	35
1137227	1.000000e+00	1
1137226	1.000000e+00	0
[truncated: 3,114 more rows]
