# Supplementary material for: Translational Selection Is Ubiquitous in Prokaryotes
Source: PLoS Genet. 2010 Jun 24;6(6):e1001004. doi: 10.1371/journal.pgen.1001004 (PMC2891978; doi:10.1371/journal.pgen.1001004)
Supplement: Dataset S1 — OCU/non-OCU gene calls in 461 Bacterial and Archaeal genomes, and summary tables of genome properties and OCU preferences for specific codons. (4.77 MB ZIP) [file pgen.1001004.s001.zip › Dataset_S1_Bacteria/Alcanivorax_borkumensis_SK2.arff.ocuGenes]

GeneID	signTest_p	ocuProbWinCnt
4211158	1.000000e+00	0
4211159	9.999881e-01	11
4211156	1.000000e+00	2
4211157	9.999881e-01	11
4211154	1.000000e+00	1
4211155	1.000000e+00	0
4211152	7.600562e-01	23
4211153	1.000000e+00	1
4211166	9.835804e-01	18
4211167	8.881784e-16	50
4211165	1.000000e+00	4
4211162	1.000000e+00	1
4211163	1.000000e+00	0
4211160	5.561376e-01	25
4211161	1.000000e+00	0
4211143	2.399438e-01	28
4211142	2.807050e-06	41
4211141	2.399438e-01	28
4211140	1.000000e+00	4
4211151	1.000000e+00	5
4211150	9.999999e-01	8
4211149	1.611182e-01	29
4211148	1.000000e+00	0
4211147	1.000000e+00	6
4211146	9.675457e-01	19
4211145	1.000000e+00	4
4211144	1.854161e-11	47
4211188	9.999999e-01	8
4211189	1.854161e-11	47
4211190	8.881784e-16	50
4211191	1.000000e+00	0
4211184	1.000000e+00	0
4211185	1.000000e+00	0
4211186	8.881784e-16	50
4211187	8.881784e-16	50
4211196	9.405398e-01	20
4211197	9.999881e-01	11
4211198	8.881784e-16	50
4211199	1.133316e-12	48
4211192	9.995319e-01	14
4211193	1.000000e+00	7
4211194	8.881784e-16	50
4211195	3.359055e-01	27
4211173	6.640945e-01	24
4211172	1.000000e+00	2
4211175	9.999994e-01	9
4211174	3.245432e-02	32
4211169	9.986989e-01	15
4211171	1.000000e+00	1
4211170	1.000000e+00	0
4211181	1.000000e+00	7
4211180	1.000000e+00	0
4211183	8.881784e-16	50
4211182	1.000000e+00	0
4211177	3.300224e-03	35
4211176	9.999994e-01	9
4211179	2.807050e-06	41
4211178	8.881784e-16	50
4211427	1.000000e+00	0
4211426	3.245432e-02	32
4211425	1.000000e+00	0
4211424	1.133316e-12	48
4211431	9.999881e-01	11
4211430	1.000000e+00	2
4211429	9.999999e-01	8
4211428	8.881784e-16	50
4211435	9.995319e-01	14
4211434	1.000000e+00	0
4211433	1.000000e+00	2
4211432	1.000000e+00	1
4211439	1.621870e-08	44
4211438	8.881784e-16	50
4211437	1.621870e-08	44
4211436	3.245432e-02	32
4211442	1.133316e-12	48
4211443	9.998471e-01	13
4211440	9.405398e-01	20
4211441	1.133316e-12	48
4211446	6.640945e-01	24
4211447	8.881784e-16	50
4211444	1.000000e+00	5
4211445	8.388818e-01	22
4211450	9.675457e-01	19
4211451	2.807050e-06	41
4211448	8.881784e-16	50
4211449	8.881784e-16	50
4211454	1.000000e+00	1
4211455	1.611182e-01	29
4211452	9.995319e-01	14
4211453	2.230891e-10	46
4211393	3.359055e-01	27
4211392	1.000000e+00	1
4211395	1.000000e+00	3
4211394	1.133316e-12	48
4211397	1.000000e+00	1
4211396	1.000000e+00	1
4211399	1.621870e-08	44
4211398	1.000000e+00	2
4211401	9.995319e-01	14
4211400	1.133316e-12	48
4211403	1.000000e+00	2
4211402	6.640945e-01	24
4211405	3.300224e-03	35
4211404	9.999972e-01	10
4211407	5.561376e-01	25
4211406	4.529710e-14	49
4211408	9.986989e-01	15
4211409	1.000000e+00	1
4211410	9.986989e-01	15
4211411	1.854161e-11	47
4211412	9.966998e-01	16
4211413	1.133316e-12	48
4211414	1.621870e-08	44
4211415	9.999549e-01	12
4211416	1.000000e+00	1
4211418	1.000000e+00	0
4211419	1.000000e+00	0
4211420	1.000000e+00	0
4211421	9.405398e-01	20
4211422	1.000000e+00	0
4211423	1.000000e+00	0
4211367	1.854161e-11	47
4211366	1.000000e+00	3
4211365	1.000000e+00	0
4211364	1.000000e+00	3
4211363	1.000000e+00	2
4211362	1.000000e+00	0
4211361	1.000000e+00	2
4211360	1.000000e+00	1
4211375	8.881784e-16	50
4211374	8.881784e-16	50
4211373	1.000000e+00	7
4211372	4.529710e-14	49
4211371	1.000000e+00	0
4211370	1.000000e+00	3
4211369	1.854161e-11	47
4211368	1.000000e+00	4
4211382	8.881784e-16	50
4211383	9.998471e-01	13
4211380	9.998471e-01	13
4211381	4.529710e-14	49
4211378	9.998471e-01	13
4211379	1.193067e-05	40
4211376	4.510745e-05	39
4211377	5.817779e-07	42
4211390	1.000000e+00	0
4211391	3.359055e-01	27
4211388	1.000000e+00	1
4211389	1.000000e+00	1
4211386	9.923267e-01	17
4211387	8.881784e-16	50
4211384	1.000000e+00	0
4211385	9.995319e-01	14
4211333	1.000000e+00	2
4211332	1.000000e+00	4
4211335	2.230891e-10	46
4211334	9.999999e-01	8
4211329	9.999881e-01	11
4211328	8.881784e-16	50
4211331	9.966998e-01	16
4211330	9.966998e-01	16
4211341	1.000000e+00	3
4211340	1.000000e+00	7
4211343	1.000000e+00	7
4211342	1.000000e+00	0
4211337	1.000000e+00	6
4211336	5.946023e-02	31
4211339	1.000000e+00	0
4211338	1.000000e+00	7
4211348	1.000000e+00	0
4211349	1.000000e+00	3
4211350	3.359055e-01	27
4211351	9.835804e-01	18
4211344	1.000000e+00	3
4211345	6.640945e-01	24
4211346	1.000000e+00	1
4211347	1.133316e-12	48
4211356	8.881784e-16	50
4211357	1.193067e-05	40
4211358	7.600562e-01	23
4211359	9.675457e-01	19
4211352	8.881784e-16	50
4211353	1.000000e+00	6
4211354	9.999972e-01	10
4211355	4.529710e-14	49
4211306	8.881784e-16	50
4211307	3.300224e-03	35
4211304	1.000000e+00	0
4211305	9.966998e-01	16
4211311	4.529710e-14	49
4211308	9.923267e-01	17
4211309	3.245432e-02	32
4211298	7.673339e-03	34
4211299	1.000000e+00	0
4211296	1.000000e+00	1
4211297	1.621870e-08	44
4211302	1.000000e+00	3
4211303	8.986806e-01	21
4211300	5.817779e-07	42
4211301	8.881784e-16	50
4211323	1.000000e+00	7
4211322	1.000000e+00	4
4211321	1.000000e+00	1
4211320	1.000000e+00	0
4211327	1.000000e+00	2
4211326	8.881784e-16	50
4211325	1.000000e+00	3
4211324	1.000000e+00	1
4211315	1.000000e+00	4
4211314	1.000000e+00	2
4211313	8.881784e-16	50
4211312	9.995319e-01	14
4211319	8.881784e-16	50
4211318	9.675457e-01	19
4211317	9.999881e-01	11
4211316	8.986806e-01	21
4211272	1.000000e+00	0
4211273	8.881784e-16	50
4211274	1.000000e+00	6
4211277	1.000000e+00	6
4211278	1.000000e+00	0
4211279	1.000000e+00	1
4211264	9.998471e-01	13
4211265	1.000000e+00	2
4211266	9.998471e-01	13
4211267	9.998471e-01	13
4211268	8.881784e-16	50
4211269	8.881784e-16	50
4211270	1.000000e+00	2
4211271	1.611182e-01	29
4211289	8.881784e-16	50
4211288	3.245432e-02	32
4211291	8.881784e-16	50
4211290	9.999994e-01	9
4211293	1.000000e+00	0
4211292	7.600562e-01	23
4211295	8.881784e-16	50
4211294	1.000000e+00	7
4211281	1.000000e+00	5
4211280	1.000000e+00	1
4211283	9.923267e-01	17
4211282	9.999994e-01	9
4211285	9.923267e-01	17
4211284	1.000000e+00	3
4211287	3.359055e-01	27
4211286	8.881784e-16	50
4211246	1.000000e+00	5
4211247	1.000000e+00	0
4211244	1.000000e+00	0
4211245	1.000000e+00	0
4211242	1.000000e+00	0
4211243	1.000000e+00	0
4211240	1.000000e+00	0
4211241	1.000000e+00	0
4211238	9.999972e-01	10
4211239	1.000000e+00	2
4211236	1.000000e+00	0
4211237	1.000000e+00	2
4211234	9.986989e-01	15
4211235	1.133316e-12	48
4211232	1.000000e+00	1
4211233	7.673339e-03	34
4211263	1.000000e+00	2
4211262	1.133316e-12	48
4211261	9.675457e-01	19
4211260	1.000000e+00	7
4211259	1.641957e-02	33
4211258	1.049339e-07	43
4211257	1.529320e-04	38
4211256	1.000000e+00	0
4211255	9.405398e-01	20
4211254	1.000000e+00	1
4211253	1.000000e+00	1
4211252	1.000000e+00	4
4211251	1.000000e+00	5
4211250	1.000000e+00	1
4211249	3.359055e-01	27
4211248	1.000000e+00	0
4211212	1.000000e+00	6
4211213	1.000000e+00	2
4211214	1.000000e+00	0
4211215	9.923267e-01	17
4211208	5.561376e-01	25
4211209	3.300224e-03	35
4211210	1.000000e+00	4
4211211	1.000000e+00	2
4211204	8.881784e-16	50
4211205	1.000000e+00	3
4211206	1.000000e+00	2
4211207	1.000000e+00	5
4211200	1.621870e-08	44
4211202	9.675457e-01	19
4211203	9.995319e-01	14
4211229	5.946023e-02	31
4211228	1.000000e+00	1
4211231	8.881784e-16	50
4211230	1.000000e+00	3
4211225	1.000000e+00	1
4211224	5.946023e-02	31
4211227	1.000000e+00	4
4211226	1.000000e+00	1
4211221	1.854161e-11	47
4211220	1.000000e+00	1
4211223	4.529710e-14	49
4211222	1.000000e+00	0
4211217	9.999972e-01	10
4211216	1.000000e+00	0
4211219	1.000000e+00	7
4211218	1.000000e+00	1
4211696	1.000000e+00	1
4211697	1.000000e+00	1
4211698	9.986989e-01	15
4211699	1.000000e+00	0
4211700	1.000000e+00	3
4211701	9.999994e-01	9
4211702	1.000000e+00	1
4211703	1.000000e+00	1
4211704	1.000000e+00	0
4211705	8.881784e-16	50
4211706	9.405398e-01	20
4211707	1.000000e+00	1
4211708	1.049339e-07	43
4211709	1.000000e+00	0
4211710	1.000000e+00	5
4211711	9.999549e-01	12
4211681	1.000000e+00	0
4211680	6.640945e-01	24
4211683	8.881784e-16	50
4211682	1.000000e+00	4
4211685	1.000000e+00	2
4211684	1.000000e+00	2
4211687	1.000000e+00	1
4211686	8.881784e-16	50
4211689	8.881784e-16	50
4211688	9.999999e-01	8
4211691	1.301086e-03	36
4211690	8.881784e-16	50
4211692	9.999994e-01	9
4211695	1.000000e+00	5
4211694	1.000000e+00	1
4211666	8.388818e-01	22
4211667	8.881784e-16	50
4211664	1.854161e-11	47
4211665	8.881784e-16	50
4211670	8.881784e-16	50
4211671	4.681115e-04	37
4211668	9.998471e-01	13
4211669	2.104926e-09	45
4211674	1.000000e+00	2
4211675	1.000000e+00	1
4211672	4.510745e-05	39
4211673	1.000000e+00	6
4211678	8.881784e-16	50
4211679	1.000000e+00	0
4211676	1.000000e+00	2
4211677	9.675457e-01	19
4211651	1.000000e+00	1
4211650	1.000000e+00	5
4211649	1.000000e+00	5
4211648	4.529710e-14	49
4211655	5.817779e-07	42
4211654	1.000000e+00	0
4211653	1.000000e+00	0
4211652	1.000000e+00	4
4211659	9.998471e-01	13
4211658	1.000000e+00	3
4211657	1.000000e+00	2
4211656	1.000000e+00	0
4211663	9.998471e-01	13
4211662	1.000000e+00	7
4211661	1.049339e-07	43
4211660	1.000000e+00	0
4211636	1.000000e+00	2
4211637	1.000000e+00	2
4211638	1.000000e+00	5
4211639	9.999972e-01	10
4211632	8.881784e-16	50
4211633	1.529320e-04	38
4211634	1.000000e+00	6
4211635	1.000000e+00	7
4211644	9.998471e-01	13
4211645	1.621870e-08	44
4211646	1.000000e+00	0
4211647	1.000000e+00	0
4211640	9.999999e-01	8
4211641	1.000000e+00	7
4211642	9.999549e-01	12
4211643	9.999881e-01	11
4211621	9.999999e-01	8
4211620	1.049339e-07	43
4211623	1.000000e+00	3
4211622	9.986989e-01	15
4211617	9.998471e-01	13
4211616	1.000000e+00	1
4211619	8.881784e-16	50
4211618	7.600562e-01	23
4211629	1.000000e+00	3
4211628	1.000000e+00	0
4211631	1.000000e+00	1
4211630	1.000000e+00	6
4211625	2.230891e-10	46
4211624	8.881784e-16	50
4211627	5.561376e-01	25
4211626	1.621870e-08	44
4211606	8.881784e-16	50
4211607	9.999972e-01	10
4211604	1.049339e-07	43
4211605	1.301086e-03	36
4211602	9.999549e-01	12
4211603	1.000000e+00	0
4211600	8.881784e-16	50
4211601	1.000000e+00	0
4211614	4.529710e-14	49
4211615	1.000000e+00	0
4211612	7.600562e-01	23
4211613	1.000000e+00	0
4211610	1.000000e+00	4
4211611	4.438624e-01	26
4211608	1.000000e+00	0
4211609	5.817779e-07	42
4211591	1.000000e+00	2
4211590	4.529710e-14	49
4211589	9.999999e-01	8
4211588	1.000000e+00	1
4211587	1.000000e+00	1
4211586	1.854161e-11	47
4211585	4.438624e-01	26
4211584	1.621870e-08	44
4211599	1.000000e+00	0
4211598	4.681115e-04	37
4211597	8.881784e-16	50
4211596	8.881784e-16	50
4211595	1.000000e+00	2
4211594	8.881784e-16	50
4211593	1.000000e+00	1
4211592	9.995319e-01	14
4211577	1.000000e+00	1
4211576	1.000000e+00	2
4211579	1.000000e+00	6
4211578	1.000000e+00	2
4211581	9.986989e-01	15
4211580	1.611182e-01	29
4211583	9.923267e-01	17
4211582	1.000000e+00	0
4211569	1.000000e+00	2
4211568	1.000000e+00	1
4211571	1.000000e+00	2
4211570	3.359055e-01	27
4211573	1.000000e+00	2
4211572	7.600562e-01	23
4211575	1.000000e+00	2
4211574	1.000000e+00	3
4211560	1.000000e+00	3
4211561	3.359055e-01	27
4211562	1.854161e-11	47
4211563	5.817779e-07	42
4211564	8.881784e-16	50
4211565	8.881784e-16	50
4211566	1.000000e+00	4
4211567	9.999881e-01	11
4211552	1.000000e+00	1
4211553	9.998471e-01	13
4211554	1.000000e+00	3
4211555	1.000000e+00	0
4211556	1.000000e+00	2
4211557	8.881784e-16	50
4211558	1.854161e-11	47
4211559	1.000000e+00	0
4211547	1.000000e+00	0
4211546	1.000000e+00	6
4211545	1.000000e+00	1
4211544	2.399438e-01	28
4211551	1.000000e+00	4
4211550	9.999972e-01	10
4211549	9.999999e-01	8
4211548	1.000000e+00	6
4211539	9.405398e-01	20
4211538	7.600562e-01	23
4211537	1.000000e+00	1
4211536	4.681115e-04	37
4211543	1.000000e+00	0
4211542	1.000000e+00	1
4211541	1.133316e-12	48
4211540	1.000000e+00	2
4211530	1.000000e+00	3
4211531	9.999999e-01	8
4211528	1.000000e+00	1
4211529	1.000000e+00	3
4211534	1.000000e+00	2
4211535	1.000000e+00	3
4211532	1.000000e+00	1
4211533	9.999994e-01	9
4211522	8.388818e-01	22
4211523	1.000000e+00	0
4211520	9.835804e-01	18
4211521	9.999549e-01	12
4211526	1.193067e-05	40
4211527	1.000000e+00	2
4211524	1.000000e+00	0
4211525	1.000000e+00	1
4211517	9.966998e-01	16
4211516	5.561376e-01	25
4211518	2.807050e-06	41
4211513	1.000000e+00	4
4211512	1.000000e+00	3
4211515	9.999999e-01	8
4211514	1.000000e+00	3
4211509	1.000000e+00	0
4211508	1.000000e+00	1
4211511	1.000000e+00	1
4211510	1.000000e+00	0
4211505	1.000000e+00	1
4211504	3.359055e-01	27
4211507	1.000000e+00	0
4211506	3.245432e-02	32
4211500	1.000000e+00	1
4211501	1.000000e+00	0
4211502	9.999881e-01	11
4211503	1.000000e+00	6
4211496	1.000000e+00	4
4211497	1.000000e+00	0
4211498	8.881784e-16	50
4211499	8.881784e-16	50
4211492	1.000000e+00	6
4211493	1.000000e+00	2
4211494	1.193067e-05	40
4211495	3.300224e-03	35
4211488	1.000000e+00	0
4211489	9.999549e-01	12
4211490	1.000000e+00	0
4211491	8.881784e-16	50
4211487	2.104926e-09	45
4211486	1.000000e+00	0
4211485	1.000000e+00	0
4211484	9.405398e-01	20
4211483	1.854161e-11	47
4211482	9.999972e-01	10
4211481	1.000000e+00	0
4211480	7.673339e-03	34
4211479	1.000000e+00	4
4211478	4.438624e-01	26
4211477	8.881784e-16	50
4211476	1.000000e+00	1
4211475	2.399438e-01	28
4211474	9.999994e-01	9
4211473	8.881784e-16	50
4211472	1.000000e+00	6
4211470	9.966998e-01	16
4211471	9.675457e-01	19
4211468	1.621870e-08	44
4211469	1.000000e+00	6
4211466	9.999994e-01	9
4211467	1.000000e+00	2
4211464	1.000000e+00	0
4211465	1.000000e+00	6
4211462	4.529710e-14	49
4211463	4.438624e-01	26
4211460	4.510745e-05	39
4211461	1.000000e+00	0
4211458	1.000000e+00	2
4211459	9.999972e-01	10
4211456	9.999881e-01	11
4211457	1.000000e+00	5
4211855	5.817779e-07	42
4211854	8.881784e-16	50
4211864	1.000000e+00	2
4211865	1.000000e+00	6
4211866	1.000000e+00	3
4211867	9.405398e-01	20
4211868	1.000000e+00	7
4211869	1.621870e-08	44
4211870	8.881784e-16	50
4211871	7.673339e-03	34
4211856	8.881784e-16	50
4211857	9.999999e-01	8
4211858	1.854161e-11	47
4211859	2.104926e-09	45
4211860	8.881784e-16	50
4211861	8.881784e-16	50
4211862	5.561376e-01	25
4211863	1.611182e-01	29
4211872	1.000000e+00	3
4211898	8.881784e-16	50
4211899	8.881784e-16	50
4211896	1.000000e+00	6
4211897	1.000000e+00	6
4211902	7.673339e-03	34
4211903	1.000000e+00	2
4211900	4.438624e-01	26
4211901	1.621870e-08	44
4211894	5.561376e-01	25
4211895	1.000000e+00	6
4211893	5.946023e-02	31
4211917	1.301086e-03	36
4211916	1.854161e-11	47
4211919	9.999549e-01	12
4211918	3.359055e-01	27
4211913	8.881784e-16	50
4211912	8.986806e-01	21
4211915	1.000000e+00	4
4211914	1.000000e+00	0
4211909	1.013194e-01	30
4211908	1.000000e+00	6
4211911	1.000000e+00	4
4211910	4.681115e-04	37
4211905	8.881784e-16	50
4211904	1.000000e+00	4
4211907	7.673339e-03	34
4211906	2.399438e-01	28
4211932	1.000000e+00	7
4211933	1.000000e+00	7
4211934	9.999994e-01	9
4211935	1.000000e+00	0
4211928	8.881784e-16	50
4211931	1.000000e+00	0
4211924	1.000000e+00	0
4211925	9.966998e-01	16
4211926	9.835804e-01	18
4211927	9.986989e-01	15
4211920	1.000000e+00	0
4211921	6.640945e-01	24
4211922	9.923267e-01	17
4211923	1.000000e+00	0
4211951	8.986806e-01	21
4211950	1.133316e-12	48
4211949	2.230891e-10	46
4211948	8.881784e-16	50
4211947	8.881784e-16	50
4211946	2.807050e-06	41
4211945	1.000000e+00	0
4211944	9.923267e-01	17
4211943	8.881784e-16	50
4211942	1.000000e+00	6
4211941	1.000000e+00	1
4211940	1.854161e-11	47
4211939	4.681115e-04	37
4211938	1.000000e+00	4
4211937	1.000000e+00	2
4211936	1.000000e+00	0
4211966	9.995319e-01	14
4211967	8.881784e-16	50
4211964	1.000000e+00	2
4211965	1.000000e+00	0
4211962	9.999972e-01	10
4211963	1.000000e+00	0
4211960	1.000000e+00	3
4211961	9.995319e-01	14
4211958	9.999972e-01	10
4211959	1.000000e+00	0
4211956	1.000000e+00	1
4211957	1.000000e+00	0
4211954	9.966998e-01	16
4211955	1.000000e+00	0
4211952	1.621870e-08	44
4211953	1.000000e+00	0
4211712	9.835804e-01	18
4211713	4.529710e-14	49
4211714	8.881784e-16	50
4211715	1.133316e-12	48
4211716	1.000000e+00	6
4211717	1.000000e+00	0
4211718	5.561376e-01	25
4211719	1.000000e+00	0
4211720	1.000000e+00	1
4211721	1.000000e+00	1
4211722	9.835804e-01	18
4211723	1.000000e+00	1
4211724	1.193067e-05	40
4211725	1.000000e+00	0
4211726	1.000000e+00	0
4211727	9.923267e-01	17
4211729	1.000000e+00	0
4211728	1.000000e+00	4
4211731	8.881784e-16	50
4211730	1.000000e+00	1
4211733	1.000000e+00	5
4211732	8.881784e-16	50
4211735	1.193067e-05	40
4211734	9.923267e-01	17
4211737	8.881784e-16	50
4211736	1.611182e-01	29
4211739	1.000000e+00	7
4211738	8.881784e-16	50
4211740	9.999994e-01	9
4211743	1.000000e+00	1
4211742	1.049339e-07	43
4211746	8.881784e-16	50
4211747	1.000000e+00	5
4211744	4.681115e-04	37
4211745	5.946023e-02	31
4211750	1.000000e+00	1
4211751	1.133316e-12	48
4211748	8.388818e-01	22
4211749	2.399438e-01	28
4211754	1.000000e+00	5
4211755	1.000000e+00	0
4211752	1.641957e-02	33
4211753	8.986806e-01	21
4211758	8.881784e-16	50
4211759	4.529710e-14	49
4211756	1.000000e+00	6
4211757	1.529320e-04	38
4211763	5.817779e-07	42
4211762	1.000000e+00	3
4211761	1.000000e+00	6
4211760	1.000000e+00	2
4211767	1.000000e+00	1
4211766	9.999881e-01	11
4211765	2.399438e-01	28
4211764	1.000000e+00	3
4211771	1.000000e+00	1
4211770	2.104926e-09	45
4211769	1.000000e+00	1
4211768	1.133316e-12	48
4211775	1.000000e+00	6
4211774	1.000000e+00	6
4211773	9.999999e-01	8
4211772	1.000000e+00	2
4211780	8.881784e-16	50
4211781	1.049339e-07	43
4211782	1.611182e-01	29
4211783	8.881784e-16	50
4211776	1.000000e+00	0
4211777	1.000000e+00	4
4211778	1.000000e+00	0
4211779	1.000000e+00	1
4211788	9.998471e-01	13
4211789	1.000000e+00	2
4211790	1.000000e+00	1
4211791	8.881784e-16	50
4211784	8.881784e-16	50
4211785	8.881784e-16	50
4211786	1.000000e+00	3
4211787	1.133316e-12	48
4211797	9.999999e-01	8
4211796	1.000000e+00	0
4211799	3.359055e-01	27
4211798	8.881784e-16	50
4211793	8.986806e-01	21
4211792	1.000000e+00	2
4211795	8.881784e-16	50
4211794	5.561376e-01	25
4211805	1.000000e+00	6
4211804	1.000000e+00	2
4211807	1.611182e-01	29
4211806	1.000000e+00	3
4211801	1.000000e+00	3
4211800	1.000000e+00	2
4211803	1.000000e+00	1
4211802	1.000000e+00	2
4211814	4.438624e-01	26
4211812	4.510745e-05	39
4211813	8.881784e-16	50
4211810	1.000000e+00	0
4211811	1.000000e+00	1
4211808	8.881784e-16	50
4211809	1.000000e+00	6
4211822	1.000000e+00	3
4211823	1.000000e+00	5
4211820	3.300224e-03	35
4211821	9.923267e-01	17
4211818	9.995319e-01	14
4211819	4.529710e-14	49
4211816	9.999994e-01	9
4211817	1.000000e+00	5
4211831	9.999999e-01	8
4211830	7.600562e-01	23
4211829	8.881784e-16	50
4211828	4.438624e-01	26
4211827	8.881784e-16	50
4211826	1.000000e+00	0
4211825	1.000000e+00	0
4211824	9.405398e-01	20
4211834	4.438624e-01	26
4211833	8.881784e-16	50
4211832	8.881784e-16	50
4212122	4.438624e-01	26
4212123	1.000000e+00	1
4212120	1.000000e+00	0
4212121	1.133316e-12	48
4212126	8.881784e-16	50
4212127	8.881784e-16	50
4212124	1.000000e+00	3
4212125	7.600562e-01	23
4212114	1.000000e+00	0
4212115	1.000000e+00	2
4212112	1.000000e+00	5
4212113	1.000000e+00	0
4212118	1.000000e+00	1
4212119	1.000000e+00	4
4212116	9.999999e-01	8
4212117	9.986989e-01	15
4212107	9.966998e-01	16
4212106	1.000000e+00	2
4212105	1.000000e+00	4
4212104	1.000000e+00	0
4212111	1.000000e+00	0
4212110	8.986806e-01	21
4212109	3.359055e-01	27
4212108	5.817779e-07	42
4212098	1.000000e+00	3
4212097	1.000000e+00	5
4212096	9.998471e-01	13
4212102	8.986806e-01	21
4212100	1.000000e+00	3
4212152	8.881784e-16	50
4212153	8.881784e-16	50
4212154	1.854161e-11	47
4212155	1.000000e+00	6
4212156	1.000000e+00	0
4212158	4.510745e-05	39
4212159	2.807050e-06	41
4212144	1.000000e+00	6
4212145	2.399438e-01	28
4212146	9.986989e-01	15
4212147	1.133316e-12	48
4212148	2.104926e-09	45
4212149	1.000000e+00	5
4212150	1.000000e+00	0
4212151	3.245432e-02	32
4212137	9.999881e-01	11
4212136	1.000000e+00	0
4212139	1.000000e+00	4
4212138	1.000000e+00	2
4212141	1.000000e+00	2
4212140	6.640945e-01	24
4212143	8.881784e-16	50
4212142	1.000000e+00	6
4212129	6.640945e-01	24
4212128	8.881784e-16	50
4212131	8.881784e-16	50
4212130	1.000000e+00	2
4212133	1.000000e+00	7
4212135	1.000000e+00	6
4212134	9.999994e-01	9
4212190	9.999999e-01	8
4212191	8.388818e-01	22
4212188	1.000000e+00	3
4212189	1.000000e+00	1
4212186	1.000000e+00	4
4212187	1.000000e+00	3
4212184	7.673339e-03	34
4212185	2.807050e-06	41
4212182	1.133316e-12	48
4212183	4.529710e-14	49
4212180	1.000000e+00	0
4212181	8.881784e-16	50
4212178	1.000000e+00	1
4212179	1.000000e+00	3
4212176	1.000000e+00	0
4212177	1.000000e+00	6
4212175	8.881784e-16	50
4212174	9.999999e-01	8
4212173	8.881784e-16	50
4212172	8.881784e-16	50
4212171	1.000000e+00	0
4212170	1.133316e-12	48
4212169	8.881784e-16	50
4212168	4.438624e-01	26
4212167	1.000000e+00	3
4212166	2.230891e-10	46
4212165	9.999999e-01	8
4212164	9.995319e-01	14
4212163	9.999999e-01	8
4212162	5.946023e-02	31
4212161	1.000000e+00	0
4212220	9.999549e-01	12
4212221	9.999881e-01	11
4212222	4.529710e-14	49
4212223	4.438624e-01	26
4212216	4.510745e-05	39
4212217	1.000000e+00	0
4212218	1.000000e+00	1
4212219	1.000000e+00	3
4212212	9.405398e-01	20
4212213	9.999999e-01	8
4212214	1.000000e+00	5
4212215	1.000000e+00	1
4212208	1.000000e+00	5
4212209	1.000000e+00	0
4212210	2.230891e-10	46
4212211	1.133316e-12	48
4212205	8.881784e-16	50
4212204	1.000000e+00	6
4212207	8.388818e-01	22
4212206	1.000000e+00	7
4212201	5.817779e-07	42
4212200	1.000000e+00	1
4212203	8.881784e-16	50
4212202	9.995319e-01	14
4212197	9.986989e-01	15
4212196	8.881784e-16	50
4212199	1.000000e+00	2
4212198	2.104926e-09	45
4212193	4.529710e-14	49
4212192	1.000000e+00	0
4212195	1.000000e+00	3
4212194	1.000000e+00	3
4211987	1.000000e+00	3
4211986	4.529710e-14	49
4211985	5.817779e-07	42
4211984	1.000000e+00	3
4211991	1.000000e+00	1
4211990	1.000000e+00	5
4211989	1.049339e-07	43
4211988	1.000000e+00	4
4211995	4.529710e-14	49
4211993	1.529320e-04	38
4211992	1.000000e+00	0
4211999	2.230891e-10	46
4211998	1.000000e+00	2
4211997	8.881784e-16	50
4211996	1.049339e-07	43
4211970	1.000000e+00	1
4211971	1.000000e+00	0
4211968	7.600562e-01	23
4211969	9.405398e-01	20
4211974	8.881784e-16	50
4211975	8.881784e-16	50
4211972	1.000000e+00	1
4211973	9.675457e-01	19
4211978	1.000000e+00	2
4211979	1.000000e+00	3
4211976	5.561376e-01	25
4211977	1.854161e-11	47
4211982	1.000000e+00	1
4211983	1.529320e-04	38
4211980	1.000000e+00	1
4211981	9.999999e-01	8
4212017	9.999881e-01	11
4212016	8.881784e-16	50
4212019	8.881784e-16	50
4212018	8.881784e-16	50
4212021	9.999994e-01	9
4212020	4.529710e-14	49
4212023	1.000000e+00	6
4212022	9.999994e-01	9
4212025	4.510745e-05	39
4212024	4.529710e-14	49
4212027	9.966998e-01	16
4212026	1.000000e+00	3
4212029	1.000000e+00	0
4212028	1.000000e+00	1
4212031	1.000000e+00	3
4212030	1.000000e+00	2
4212000	1.000000e+00	1
4212001	1.013194e-01	30
4212002	9.966998e-01	16
4212003	1.000000e+00	1
4212004	1.000000e+00	1
4212005	4.510745e-05	39
4212006	8.881784e-16	50
4212007	8.881784e-16	50
4212008	9.405398e-01	20
4212009	3.245432e-02	32
4212010	1.000000e+00	4
4212011	8.881784e-16	50
4212012	1.000000e+00	1
4212013	1.000000e+00	5
4212014	5.817779e-07	42
4212015	2.807050e-06	41
4212055	9.966998e-01	16
4212054	9.999994e-01	9
4212053	1.000000e+00	2
4212052	9.999994e-01	9
4212051	9.966998e-01	16
4212050	1.529320e-04	38
4212049	9.675457e-01	19
4212048	1.049339e-07	43
4212063	1.000000e+00	0
4212062	1.000000e+00	2
4212061	1.000000e+00	5
4212060	1.000000e+00	6
4212059	1.193067e-05	40
4212057	1.000000e+00	2
4212056	9.999881e-01	11
4212038	1.000000e+00	7
4212039	1.000000e+00	2
4212036	9.999994e-01	9
4212037	1.000000e+00	1
4212034	1.301086e-03	36
4212035	8.881784e-16	50
4212032	1.000000e+00	0
4212033	1.000000e+00	0
4212046	2.230891e-10	46
4212047	1.133316e-12	48
4212044	1.000000e+00	1
4212045	4.529710e-14	49
4212042	1.000000e+00	0
4212043	1.000000e+00	3
4212040	1.000000e+00	6
4212041	8.881784e-16	50
4212085	9.675457e-01	19
4212084	9.999994e-01	9
4212087	9.675457e-01	19
4212086	1.621870e-08	44
4212081	1.000000e+00	6
4212080	2.807050e-06	41
4212083	4.529710e-14	49
4212082	9.923267e-01	17
4212093	1.000000e+00	5
4212092	1.301086e-03	36
4212095	1.000000e+00	1
4212094	1.000000e+00	4
4212089	5.817779e-07	42
4212088	1.000000e+00	3
4212091	8.881784e-16	50
4212090	8.881784e-16	50
4212068	1.000000e+00	0
4212069	8.881784e-16	50
4212070	4.510745e-05	39
4212071	1.000000e+00	4
4212064	1.000000e+00	1
4212065	1.013194e-01	30
4212066	1.854161e-11	47
4212067	8.881784e-16	50
4212076	1.000000e+00	1
4212077	9.999881e-01	11
4212078	8.881784e-16	50
4212072	1.000000e+00	3
4212073	3.359055e-01	27
4212074	1.000000e+00	0
4212075	8.388818e-01	22
4212399	9.675457e-01	19
4212398	1.000000e+00	5
4212397	1.000000e+00	3
4212396	9.999549e-01	12
4212395	9.999999e-01	8
4212394	1.611182e-01	29
4212393	9.998471e-01	13
4212392	1.000000e+00	1
4212391	1.641957e-02	33
4212390	8.881784e-16	50
4212389	4.529710e-14	49
4212388	8.881784e-16	50
4212387	8.881784e-16	50
4212386	8.881784e-16	50
4212385	8.881784e-16	50
4212384	1.000000e+00	0
4212414	8.881784e-16	50
4212415	1.641957e-02	33
4212412	1.133316e-12	48
4212413	4.529710e-14	49
4212410	1.000000e+00	7
4212411	1.000000e+00	2
4212408	1.301086e-03	36
4212409	9.998471e-01	13
4212406	1.000000e+00	1
4212404	1.000000e+00	4
4212405	1.000000e+00	4
4212402	9.998471e-01	13
4212403	1.000000e+00	2
4212400	9.998471e-01	13
4212401	1.641957e-02	33
4212365	8.881784e-16	50
4212364	6.640945e-01	24
4212367	1.049339e-07	43
4212366	4.681115e-04	37
4212363	1.000000e+00	0
4212357	8.881784e-16	50
4212356	8.881784e-16	50
4212358	1.854161e-11	47
4212353	8.881784e-16	50
4212352	8.881784e-16	50
4212355	9.986989e-01	15
4212354	8.881784e-16	50
4212380	1.000000e+00	0
4212381	1.000000e+00	6
4212382	1.000000e+00	0
4212383	1.000000e+00	2
4212376	8.881784e-16	50
4212377	8.881784e-16	50
4212378	7.673339e-03	34
4212379	1.000000e+00	0
4212372	8.881784e-16	50
4212373	1.000000e+00	0
4212374	5.817779e-07	42
4212375	1.000000e+00	2
4212368	9.998471e-01	13
4212369	1.000000e+00	0
4212370	8.881784e-16	50
4212371	8.881784e-16	50
4212459	1.000000e+00	4
4212458	8.881784e-16	50
4212457	1.000000e+00	0
4212456	8.388818e-01	22
4212463	1.000000e+00	0
4212462	1.000000e+00	0
4212461	1.000000e+00	6
4212460	1.000000e+00	0
4212451	8.388818e-01	22
4212450	2.399438e-01	28
4212449	1.000000e+00	1
4212448	1.000000e+00	6
4212455	2.104926e-09	45
4212454	1.611182e-01	29
4212453	1.000000e+00	0
4212452	1.000000e+00	2
4212474	1.000000e+00	1
4212475	1.000000e+00	7
4212472	1.000000e+00	2
4212473	1.000000e+00	4
4212478	9.986989e-01	15
4212479	8.881784e-16	50
4212476	8.881784e-16	50
4212477	8.986806e-01	21
4212466	1.000000e+00	4
4212467	1.000000e+00	6
4212464	4.438624e-01	26
4212465	1.000000e+00	7
4212470	1.529320e-04	38
4212471	9.999881e-01	11
4212468	1.000000e+00	7
4212469	1.000000e+00	0
4212425	1.000000e+00	0
4212424	1.000000e+00	1
4212427	7.673339e-03	34
4212426	1.000000e+00	0
4212429	9.999972e-01	10
4212428	1.000000e+00	4
4212431	1.000000e+00	4
4212430	9.995319e-01	14
4212417	2.807050e-06	41
4212416	4.438624e-01	26
4212419	9.999881e-01	11
4212418	3.245432e-02	32
4212421	1.000000e+00	1
4212420	1.000000e+00	6
4212423	9.998471e-01	13
4212422	1.000000e+00	0
4212440	1.000000e+00	1
4212441	1.000000e+00	2
4212442	1.000000e+00	6
4212443	8.881784e-16	50
4212444	9.966998e-01	16
4212445	1.000000e+00	4
4212446	1.000000e+00	0
PID_162139945	3.300224e-03	35
4212447	9.966998e-01	16
4212432	1.000000e+00	0
4212433	1.000000e+00	4
4212434	4.529710e-14	49
4212435	5.817779e-07	42
4212436	1.000000e+00	5
4212437	8.881784e-16	50
4212438	9.675457e-01	19
4212439	1.000000e+00	4
4212262	1.000000e+00	1
4212263	1.000000e+00	2
4212260	8.881784e-16	50
4212261	1.049339e-07	43
4212258	1.000000e+00	2
4212259	9.999994e-01	9
4212256	1.000000e+00	1
4212257	1.000000e+00	5
4212270	1.000000e+00	0
4212271	3.300224e-03	35
4212268	4.681115e-04	37
4212269	8.881784e-16	50
4212266	5.817779e-07	42
4212267	7.673339e-03	34
4212264	1.000000e+00	4
4212265	8.881784e-16	50
4212279	1.000000e+00	0
4212278	1.000000e+00	4
4212277	1.000000e+00	5
4212276	1.000000e+00	0
4212275	2.399438e-01	28
4212274	1.000000e+00	0
4212273	2.230891e-10	46
4212272	8.881784e-16	50
4212287	1.000000e+00	0
4212286	8.881784e-16	50
4212285	1.000000e+00	0
4212284	4.681115e-04	37
4212283	1.000000e+00	0
4212282	8.881784e-16	50
4212281	8.881784e-16	50
4212280	1.000000e+00	6
4212228	1.000000e+00	2
4212229	3.245432e-02	32
4212230	1.000000e+00	5
4212224	1.000000e+00	7
4212225	1.000000e+00	2
4212226	1.000000e+00	0
4212227	1.000000e+00	1
4212245	9.999549e-01	12
4212244	1.854161e-11	47
4212247	8.881784e-16	50
4212246	8.881784e-16	50
4212241	1.000000e+00	1
4212240	8.881784e-16	50
4212243	1.000000e+00	7
4212242	1.611182e-01	29
4212253	1.000000e+00	5
4212252	9.966998e-01	16
4212255	1.000000e+00	0
4212254	9.986989e-01	15
4212249	9.675457e-01	19
4212248	1.193067e-05	40
4212250	1.000000e+00	6
4212320	1.000000e+00	0
4212321	1.193067e-05	40
4212326	9.966998e-01	16
4212327	8.881784e-16	50
4212324	2.807050e-06	41
4212325	1.133316e-12	48
4212330	1.621870e-08	44
4212331	9.835804e-01	18
4212328	4.681115e-04	37
4212329	8.881784e-16	50
4212334	1.611182e-01	29
4212335	1.641957e-02	33
4212332	2.807050e-06	41
4212333	8.881784e-16	50
4212339	1.301086e-03	36
4212338	1.000000e+00	5
4212337	9.995319e-01	14
4212336	4.529710e-14	49
4212343	1.000000e+00	3
4212342	1.000000e+00	5
4212341	1.000000e+00	1
4212340	9.998471e-01	13
4212347	1.000000e+00	0
4212346	5.561376e-01	25
4212345	1.000000e+00	7
4212344	9.966998e-01	16
4212351	2.230891e-10	46
4212350	1.529320e-04	38
4212349	1.000000e+00	0
4212348	3.245432e-02	32
4212288	8.881784e-16	50
4212289	8.881784e-16	50
4212290	8.881784e-16	50
4212291	9.999549e-01	12
4212292	2.399438e-01	28
4212293	1.000000e+00	0
4212294	8.881784e-16	50
4212295	8.881784e-16	50
4212301	9.998471e-01	13
4212302	4.529710e-14	49
4212303	1.000000e+00	4
4212305	8.388818e-01	22
4212304	1.000000e+00	0
4212307	6.640945e-01	24
4212306	8.881784e-16	50
4212309	4.529710e-14	49
4212308	2.230891e-10	46
4212311	9.998471e-01	13
4212310	1.049339e-07	43
4212313	2.399438e-01	28
4212312	1.000000e+00	6
4212315	1.000000e+00	0
4212314	1.133316e-12	48
4212317	1.000000e+00	2
4212316	1.000000e+00	2
4212319	5.946023e-02	31
4212318	1.000000e+00	4
4212668	1.000000e+00	1
4212669	1.000000e+00	3
4212670	1.000000e+00	1
4212671	1.000000e+00	2
4212664	1.049339e-07	43
4212665	9.999999e-01	8
4212666	9.835804e-01	18
4212667	1.000000e+00	1
4212660	1.000000e+00	1
4212661	1.000000e+00	4
4212662	4.529710e-14	49
4212663	1.301086e-03	36
4212656	1.000000e+00	2
4212657	8.881784e-16	50
4212658	1.000000e+00	2
4212659	1.000000e+00	1
4212653	8.881784e-16	50
4212652	1.000000e+00	6
4212655	9.986989e-01	15
4212654	8.881784e-16	50
4212649	1.000000e+00	4
4212648	9.998471e-01	13
4212651	8.881784e-16	50
4212650	1.000000e+00	5
4212645	8.881784e-16	50
4212644	1.000000e+00	4
4212647	1.000000e+00	4
4212646	1.000000e+00	2
4212641	1.133316e-12	48
4212640	8.881784e-16	50
4212643	8.881784e-16	50
4212642	8.881784e-16	50
4212638	9.999994e-01	9
4212639	8.881784e-16	50
4212636	1.000000e+00	1
4212637	9.999972e-01	10
4212635	1.133316e-12	48
4212632	1.000000e+00	4
4212633	1.000000e+00	4
4212630	1.301086e-03	36
4212631	1.000000e+00	1
4212628	9.995319e-01	14
4212629	8.986806e-01	21
4212626	1.000000e+00	0
4212627	1.000000e+00	0
4212624	7.600562e-01	23
4212625	9.999549e-01	12
4212623	2.104926e-09	45
4212622	9.999999e-01	8
4212621	1.301086e-03	36
4212620	1.854161e-11	47
4212619	1.049339e-07	43
4212618	1.000000e+00	2
4212617	8.881784e-16	50
4212616	1.000000e+00	2
4212615	2.399438e-01	28
4212614	1.000000e+00	3
4212613	9.999999e-01	8
4212612	1.854161e-11	47
4212611	1.000000e+00	1
4212609	1.000000e+00	1
4212608	1.000000e+00	4
4212728	1.000000e+00	0
4212729	3.245432e-02	32
4212730	5.946023e-02	31
4212731	1.000000e+00	0
4212732	8.986806e-01	21
4212733	1.000000e+00	3
4212734	8.881784e-16	50
4212735	1.000000e+00	3
4212720	1.000000e+00	2
4212721	2.104926e-09	45
4212722	9.999881e-01	11
4212723	8.881784e-16	50
4212724	1.000000e+00	7
4212725	1.641957e-02	33
4212726	1.000000e+00	6
4212727	2.230891e-10	46
4212713	1.000000e+00	0
4212712	1.000000e+00	3
4212715	9.966998e-01	16
4212714	1.000000e+00	7
4212717	8.881784e-16	50
4212716	8.881784e-16	50
4212719	1.000000e+00	4
4212718	1.000000e+00	0
4212705	1.000000e+00	4
4212704	1.000000e+00	0
4212707	1.611182e-01	29
4212706	1.193067e-05	40
4212709	9.923267e-01	17
4212708	7.673339e-03	34
4212711	1.000000e+00	0
4212710	1.000000e+00	0
4212698	4.681115e-04	37
4212699	7.600562e-01	23
4212696	2.104926e-09	45
4212697	1.529320e-04	38
4212702	7.673339e-03	34
4212703	3.359055e-01	27
4212700	1.000000e+00	5
4212701	1.000000e+00	7
4212690	4.529710e-14	49
4212691	1.133316e-12	48
4212688	9.999972e-01	10
4212689	1.000000e+00	6
4212694	1.000000e+00	1
4212695	1.013194e-01	30
4212692	1.000000e+00	1
4212693	3.245432e-02	32
4212683	4.510745e-05	39
4212682	1.000000e+00	1
4212681	8.881784e-16	50
4212680	1.000000e+00	0
4212687	5.561376e-01	25
4212686	9.675457e-01	19
4212685	8.881784e-16	50
4212684	8.881784e-16	50
4212675	1.000000e+00	0
4212674	1.000000e+00	0
4212673	1.000000e+00	0
4212672	1.000000e+00	5
4212679	1.000000e+00	0
4212678	2.807050e-06	41
4212677	1.000000e+00	3
4212676	1.854161e-11	47
4212533	9.405398e-01	20
4212532	9.998471e-01	13
4212535	1.000000e+00	1
4212534	8.881784e-16	50
4212529	7.673339e-03	34
4212528	1.000000e+00	1
4212531	3.245432e-02	32
4212530	9.995319e-01	14
4212541	2.807050e-06	41
4212540	9.999881e-01	11
4212543	1.000000e+00	0
4212542	4.438624e-01	26
4212537	2.399438e-01	28
4212536	1.000000e+00	1
4212539	8.881784e-16	50
4212538	1.000000e+00	1
4212516	1.000000e+00	1
4212517	1.000000e+00	0
4212518	1.000000e+00	2
4212519	9.986989e-01	15
4212512	1.000000e+00	0
4212513	2.399438e-01	28
4212515	4.510745e-05	39
4212524	1.000000e+00	2
4212525	9.999972e-01	10
4212526	1.000000e+00	6
4212527	9.999994e-01	9
4212520	1.000000e+00	2
4212521	9.923267e-01	17
4212522	1.000000e+00	2
4212523	1.049339e-07	43
4212503	8.881784e-16	50
4212502	9.923267e-01	17
4212501	1.000000e+00	2
4212499	1.000000e+00	2
4212498	1.133316e-12	48
4212497	1.000000e+00	1
4212496	1.000000e+00	0
4212511	9.405398e-01	20
4212510	4.529710e-14	49
4212509	5.946023e-02	31
4212508	1.133316e-12	48
4212507	1.000000e+00	2
4212506	9.999549e-01	12
4212505	1.000000e+00	4
4212504	9.999994e-01	9
4212486	1.000000e+00	0
4212487	7.600562e-01	23
4212484	1.133316e-12	48
4212485	4.681115e-04	37
4212482	2.104926e-09	45
4212483	9.999972e-01	10
4212480	8.881784e-16	50
4212481	3.245432e-02	32
4212494	1.301086e-03	36
4212495	1.000000e+00	1
4212492	1.000000e+00	0
4212493	9.999972e-01	10
4212490	1.000000e+00	2
4212491	1.854161e-11	47
4212488	9.999999e-01	8
4212489	1.000000e+00	0
4212593	1.000000e+00	1
4212592	9.986989e-01	15
4212595	1.000000e+00	1
4212594	9.999994e-01	9
4212597	1.000000e+00	2
4212596	8.881784e-16	50
4212599	8.881784e-16	50
4212598	4.510745e-05	39
4212601	9.835804e-01	18
4212600	1.000000e+00	2
4212603	1.000000e+00	2
4212602	1.000000e+00	4
4212605	1.000000e+00	1
4212604	3.245432e-02	32
4212607	8.881784e-16	50
4212606	8.986806e-01	21
4212576	8.881784e-16	50
4212577	8.881784e-16	50
4212578	1.000000e+00	5
4212579	1.000000e+00	0
4212580	1.000000e+00	1
4212581	9.835804e-01	18
4212582	9.999549e-01	12
4212583	9.405398e-01	20
4212584	1.000000e+00	0
4212585	1.000000e+00	0
4212586	1.000000e+00	0
4212587	8.986806e-01	21
4212588	9.999549e-01	12
4212589	1.000000e+00	5
4212590	1.000000e+00	1
4212591	7.673339e-03	34
4212562	1.854161e-11	47
4212561	8.881784e-16	50
4212560	8.881784e-16	50
4212567	1.000000e+00	0
4212565	5.817779e-07	42
4212564	1.000000e+00	0
4212571	9.999549e-01	12
4212570	1.000000e+00	1
4212569	9.999972e-01	10
4212568	1.049339e-07	43
4212575	1.013194e-01	30
4212574	8.881784e-16	50
4212573	1.000000e+00	1
4212572	1.000000e+00	0
4212546	1.133316e-12	48
4212547	8.881784e-16	50
4212544	6.640945e-01	24
4212545	1.621870e-08	44
4212550	1.529320e-04	38
4212551	2.104926e-09	45
4212548	1.133316e-12	48
4212549	9.999994e-01	9
4212554	8.881784e-16	50
4212555	1.000000e+00	4
4212552	2.104926e-09	45
4212553	1.000000e+00	1
4212558	1.854161e-11	47
4212559	1.000000e+00	0
4212556	1.000000e+00	5
4212557	8.881784e-16	50
4212829	1.000000e+00	1
4212828	1.000000e+00	1
4212831	1.000000e+00	1
4212830	1.621870e-08	44
4212825	9.835804e-01	18
4212824	1.000000e+00	0
4212827	8.881784e-16	50
4212826	1.000000e+00	3
4212821	8.881784e-16	50
4212820	1.013194e-01	30
4212823	3.359055e-01	27
4212822	8.986806e-01	21
4212817	1.000000e+00	1
4212816	1.000000e+00	0
4212819	1.000000e+00	2
4212818	1.000000e+00	3
4212812	9.999972e-01	10
4212813	1.000000e+00	2
4212814	1.301086e-03	36
4212815	1.000000e+00	3
4212808	1.000000e+00	1
4212809	1.000000e+00	0
4212811	1.000000e+00	1
4212804	1.000000e+00	0
4212805	1.000000e+00	0
4212806	1.000000e+00	0
4212807	1.000000e+00	0
4212800	1.000000e+00	3
4212801	1.000000e+00	2
4212802	1.000000e+00	0
4212803	1.000000e+00	7
4212863	9.923267e-01	17
4212860	1.000000e+00	1
4212859	1.000000e+00	0
4212858	1.000000e+00	0
4212857	2.399438e-01	28
4212856	1.000000e+00	3
4212855	3.359055e-01	27
4212854	8.881784e-16	50
4212853	9.986989e-01	15
4212852	1.000000e+00	0
4212851	9.999999e-01	8
4212850	1.000000e+00	3
4212849	3.359055e-01	27
4212848	2.399438e-01	28
4212847	7.600562e-01	23
4212844	8.881784e-16	50
4212845	9.995319e-01	14
4212842	9.999999e-01	8
4212843	8.881784e-16	50
4212840	1.000000e+00	0
4212841	1.000000e+00	4
4212838	3.359055e-01	27
4212839	1.854161e-11	47
4212836	1.000000e+00	3
4212837	1.000000e+00	1
4212834	1.000000e+00	1
4212835	1.000000e+00	1
4212832	1.133316e-12	48
4212833	9.999994e-01	9
4212761	1.854161e-11	47
4212760	1.000000e+00	2
4212763	1.000000e+00	1
4212762	5.817779e-07	42
4212765	1.000000e+00	4
4212764	9.999972e-01	10
4212767	9.923267e-01	17
4212766	1.000000e+00	0
4212753	1.000000e+00	2
4212752	9.966998e-01	16
4212755	1.000000e+00	1
4212754	1.000000e+00	3
4212757	1.000000e+00	2
4212756	2.230891e-10	46
4212759	6.640945e-01	24
4212758	1.000000e+00	3
4212744	1.000000e+00	0
4212745	1.000000e+00	1
4212746	1.000000e+00	0
4212747	1.000000e+00	0
4212748	1.000000e+00	0
4212749	1.000000e+00	0
4212750	1.000000e+00	5
4212751	1.000000e+00	1
4212736	8.881784e-16	50
4212737	9.995319e-01	14
4212738	9.999972e-01	10
4212739	8.881784e-16	50
4212740	9.995319e-01	14
4212741	1.000000e+00	2
4212742	1.000000e+00	0
4212795	1.000000e+00	1
4212794	5.817779e-07	42
4212793	8.881784e-16	50
4212792	2.399438e-01	28
4212799	1.000000e+00	1
4212798	1.000000e+00	1
4212797	1.000000e+00	4
4212796	8.881784e-16	50
4212787	8.388818e-01	22
4212786	9.999999e-01	8
4212785	8.881784e-16	50
4212784	4.529710e-14	49
4212791	5.561376e-01	25
4212790	9.999972e-01	10
4212789	1.000000e+00	0
4212788	1.000000e+00	3
4212778	8.388818e-01	22
4212779	8.881784e-16	50
4212776	9.999881e-01	11
4212777	9.995319e-01	14
4212782	1.000000e+00	1
4212783	1.611182e-01	29
4212780	3.300224e-03	35
4212781	8.881784e-16	50
4212770	9.923267e-01	17
4212771	1.000000e+00	3
4212768	1.611182e-01	29
4212769	8.881784e-16	50
4212774	9.995319e-01	14
4212775	9.986989e-01	15
4212772	7.600562e-01	23
4212773	1.000000e+00	2
4212948	9.835804e-01	18
4212949	1.000000e+00	1
4212950	8.881784e-16	50
4212951	1.000000e+00	0
4212944	1.000000e+00	5
4212945	1.621870e-08	44
4212946	9.835804e-01	18
4212947	1.000000e+00	2
4212956	8.881784e-16	50
4212957	9.999881e-01	11
4212958	3.359055e-01	27
4212959	8.881784e-16	50
4212952	8.881784e-16	50
4212953	1.529320e-04	38
4212954	4.529710e-14	49
4212955	9.999994e-01	9
4212933	1.000000e+00	1
4212932	1.133316e-12	48
4212935	9.966998e-01	16
4212934	1.000000e+00	7
4212928	1.000000e+00	1
4212931	8.881784e-16	50
4212930	1.641957e-02	33
4212941	4.529710e-14	49
4212940	1.000000e+00	6
4212943	2.104926e-09	45
4212942	9.999994e-01	9
4212937	8.986806e-01	21
4212936	9.999999e-01	8
4212939	9.999999e-01	8
4212938	4.438624e-01	26
4212982	1.000000e+00	3
4212983	9.999881e-01	11
4212980	7.600562e-01	23
4212981	9.999881e-01	11
4212978	1.000000e+00	0
4212979	4.529710e-14	49
4212976	1.000000e+00	7
4212977	1.000000e+00	3
4212990	1.000000e+00	3
4212991	1.000000e+00	3
4212988	1.000000e+00	1
4212989	1.000000e+00	1
4212986	1.000000e+00	1
4212987	1.000000e+00	0
4212985	1.000000e+00	0
4212967	8.881784e-16	50
4212966	1.000000e+00	6
4212965	9.923267e-01	17
4212964	1.000000e+00	2
4212963	1.000000e+00	1
4212962	8.881784e-16	50
4212961	1.049339e-07	43
4212960	1.854161e-11	47
4212975	1.000000e+00	0
4212974	2.230891e-10	46
4212972	1.529320e-04	38
4212971	9.986989e-01	15
4212970	8.881784e-16	50
4212969	1.000000e+00	1
4212968	8.881784e-16	50
4212880	1.000000e+00	0
4212881	1.000000e+00	4
4212882	9.986989e-01	15
4212883	5.946023e-02	31
4212884	1.193067e-05	40
4212885	4.529710e-14	49
4212886	1.301086e-03	36
4212887	9.999999e-01	8
4212888	1.301086e-03	36
4212889	9.999999e-01	8
4212890	1.641957e-02	33
4212891	1.000000e+00	0
4212892	2.399438e-01	28
4212893	8.986806e-01	21
4212894	1.529320e-04	38
4212895	1.529320e-04	38
4212865	4.510745e-05	39
4212864	9.923267e-01	17
4212867	1.000000e+00	0
4212866	1.000000e+00	0
4212869	4.681115e-04	37
4212871	1.000000e+00	1
4212870	9.966998e-01	16
4212873	1.000000e+00	3
4212872	1.000000e+00	1
4212875	1.000000e+00	0
4212874	1.000000e+00	0
4212877	1.000000e+00	7
4212876	1.000000e+00	0
4212879	1.000000e+00	0
4212878	1.000000e+00	5
4212914	1.000000e+00	0
4212915	1.000000e+00	0
4212912	1.000000e+00	0
4212913	1.000000e+00	0
4212918	1.000000e+00	0
4212919	1.000000e+00	0
4212916	9.999994e-01	9
4212917	1.000000e+00	0
4212922	1.000000e+00	0
4212923	1.000000e+00	0
4212920	1.000000e+00	0
4212921	1.000000e+00	6
4212926	7.673339e-03	34
4212927	9.405398e-01	20
4212924	8.881784e-16	50
4212925	2.230891e-10	46
4212899	1.000000e+00	0
4212898	1.000000e+00	0
4212897	1.000000e+00	0
4212903	1.000000e+00	4
4212902	9.999994e-01	9
4212901	1.000000e+00	0
4212900	1.000000e+00	1
4212907	8.881784e-16	50
4212906	1.000000e+00	6
4212905	1.000000e+00	0
4212904	1.854161e-11	47
4212911	1.000000e+00	0
4212910	1.000000e+00	4
4212909	1.000000e+00	2
4212908	7.600562e-01	23
4213070	1.013194e-01	30
4213071	1.133316e-12	48
4213068	4.529710e-14	49
4213069	1.000000e+00	0
4213066	1.641957e-02	33
4213067	1.000000e+00	1
4213064	1.000000e+00	2
4213065	1.000000e+00	4
4213062	1.000000e+00	0
4213063	9.999999e-01	8
4213060	3.300224e-03	35
4213061	1.854161e-11	47
4213058	9.675457e-01	19
4213059	8.881784e-16	50
4213056	1.133316e-12	48
4213057	6.640945e-01	24
4213087	2.104926e-09	45
4213086	1.000000e+00	6
4213085	1.000000e+00	7
4213084	9.999549e-01	12
4213083	1.000000e+00	0
4213082	9.999549e-01	12
4213081	6.640945e-01	24
4213080	1.000000e+00	1
4213079	1.000000e+00	2
4213076	9.999549e-01	12
4213075	1.000000e+00	2
4213074	1.000000e+00	0
4213073	1.000000e+00	1
4213072	1.000000e+00	3
4213100	1.000000e+00	1
4213101	1.000000e+00	3
4213102	8.881784e-16	50
4213103	1.000000e+00	1
4213096	1.000000e+00	1
4213097	1.000000e+00	6
4213098	1.000000e+00	0
4213099	1.000000e+00	4
4213092	1.013194e-01	30
4213093	9.998471e-01	13
4213094	4.681115e-04	37
4213095	3.300224e-03	35
4213088	8.881784e-16	50
4213089	8.881784e-16	50
4213090	1.000000e+00	1
4213091	1.000000e+00	1
4213117	1.000000e+00	0
4213116	1.000000e+00	2
4213119	9.998471e-01	13
4213118	1.000000e+00	0
4213112	9.999972e-01	10
4213115	1.000000e+00	7
4213114	1.000000e+00	0
4213109	1.000000e+00	0
4213108	4.529710e-14	49
4213111	1.000000e+00	4
4213110	1.854161e-11	47
4213105	1.000000e+00	6
4213104	6.640945e-01	24
4213107	1.000000e+00	0
4213106	1.000000e+00	0
4213002	4.529710e-14	49
4213003	1.000000e+00	5
4213000	8.986806e-01	21
4213001	8.881784e-16	50
4213006	1.621870e-08	44
4213007	8.986806e-01	21
4213004	9.835804e-01	18
4213005	8.881784e-16	50
4212994	9.999881e-01	11
4212995	4.681115e-04	37
4212992	9.405398e-01	20
4212993	1.301086e-03	36
4212998	8.881784e-16	50
4212999	9.986989e-01	15
4212996	1.000000e+00	1
4213019	2.807050e-06	41
4213018	9.405398e-01	20
4213017	3.245432e-02	32
4213016	1.301086e-03	36
4213023	8.881784e-16	50
4213022	8.881784e-16	50
4213021	1.000000e+00	3
4213020	9.999999e-01	8
4213011	1.000000e+00	1
4213010	2.399438e-01	28
4213009	1.000000e+00	0
4213008	9.675457e-01	19
4213015	9.998471e-01	13
4213014	4.438624e-01	26
4213013	3.359055e-01	27
4213012	5.946023e-02	31
4213032	1.000000e+00	4
4213033	1.000000e+00	1
4213034	4.529710e-14	49
4213035	8.388818e-01	22
4213036	9.999994e-01	9
4213037	9.999972e-01	10
4213038	2.399438e-01	28
4213039	9.966998e-01	16
4213024	8.881784e-16	50
4213025	1.000000e+00	2
4213026	1.611182e-01	29
4213027	9.999999e-01	8
4213028	8.881784e-16	50
4213029	1.193067e-05	40
4213030	8.881784e-16	50
4213031	1.000000e+00	1
4213049	1.000000e+00	2
4213048	1.000000e+00	2
4213051	1.000000e+00	5
4213050	9.998471e-01	13
4213053	1.000000e+00	0
4213052	9.966998e-01	16
4213055	1.000000e+00	4
4213054	8.881784e-16	50
4213041	8.881784e-16	50
4213040	9.966998e-01	16
4213043	1.000000e+00	1
4213042	9.995319e-01	14
4213045	8.881784e-16	50
4213044	8.881784e-16	50
4213047	1.000000e+00	5
4213046	1.000000e+00	4
4213191	9.999972e-01	10
4213190	1.000000e+00	1
4213189	9.999994e-01	9
4213188	9.986989e-01	15
4213187	9.923267e-01	17
4213186	9.999881e-01	11
4213185	1.000000e+00	4
4213184	1.000000e+00	0
4213199	9.675457e-01	19
4213197	8.881784e-16	50
4213196	8.881784e-16	50
4213195	1.301086e-03	36
4213194	1.000000e+00	0
4213193	1.000000e+00	2
4213192	9.995319e-01	14
4213207	1.000000e+00	4
4213204	1.000000e+00	3
4213205	2.230891e-10	46
4213202	1.301086e-03	36
4213203	8.986806e-01	21
4213200	9.923267e-01	17
4213201	1.000000e+00	3
4213215	2.104926e-09	45
4213212	9.999994e-01	9
4213213	1.000000e+00	4
4213210	1.000000e+00	2
4213211	4.529710e-14	49
4213208	1.000000e+00	0
4213209	1.000000e+00	2
4213221	5.817779e-07	42
4213220	9.995319e-01	14
4213223	9.966998e-01	16
4213222	4.529710e-14	49
4213217	1.000000e+00	3
4213216	1.000000e+00	3
4213219	1.000000e+00	1
4213218	1.000000e+00	0
4213229	1.000000e+00	6
4213228	9.995319e-01	14
4213231	9.923267e-01	17
4213230	1.000000e+00	6
4213225	8.388818e-01	22
4213224	1.000000e+00	5
4213227	1.000000e+00	2
4213226	9.966998e-01	16
4213236	4.529710e-14	49
4213237	8.881784e-16	50
4213238	8.881784e-16	50
4213239	1.049339e-07	43
4213232	1.000000e+00	5
4213233	1.000000e+00	0
4213234	1.000000e+00	0
4213235	1.000000e+00	0
4213244	1.000000e+00	6
4213245	2.104926e-09	45
4213246	9.986989e-01	15
4213247	1.000000e+00	1
4213240	8.881784e-16	50
4213241	2.230891e-10	46
4213242	4.529710e-14	49
4213243	9.986989e-01	15
4213123	9.923267e-01	17
4213122	1.000000e+00	4
4213121	9.675457e-01	19
4213120	2.230891e-10	46
4213127	9.995319e-01	14
4213126	9.998471e-01	13
4213125	9.999994e-01	9
4213124	1.000000e+00	5
4213131	9.999999e-01	8
4213130	8.986806e-01	21
4213129	1.000000e+00	6
4213128	9.835804e-01	18
4213135	1.049339e-07	43
4213134	1.000000e+00	2
4213133	8.388818e-01	22
4213132	8.881784e-16	50
4213138	5.817779e-07	42
4213139	9.999999e-01	8
4213136	9.405398e-01	20
4213137	1.000000e+00	3
4213142	1.000000e+00	6
4213143	8.881784e-16	50
4213140	9.999881e-01	11
4213141	9.999999e-01	8
4213146	9.405398e-01	20
4213147	1.000000e+00	0
4213144	9.999881e-01	11
4213145	1.000000e+00	1
4213150	1.000000e+00	1
4213151	8.881784e-16	50
4213148	1.641957e-02	33
4213149	9.966998e-01	16
4213153	1.000000e+00	4
4213152	1.000000e+00	1
4213155	1.133316e-12	48
4213154	9.999881e-01	11
4213157	1.000000e+00	0
4213156	1.000000e+00	0
4213159	1.000000e+00	4
4213158	1.000000e+00	0
4213161	3.245432e-02	32
4213160	9.999881e-01	11
4213163	1.049339e-07	43
4213165	1.000000e+00	0
4213164	3.245432e-02	32
4213167	9.835804e-01	18
4213166	9.923267e-01	17
4213168	1.611182e-01	29
4213169	9.999881e-01	11
4213170	1.000000e+00	0
4213171	9.999972e-01	10
4213172	8.881784e-16	50
4213173	8.881784e-16	50
4213174	8.881784e-16	50
4213175	9.999881e-01	11
4213176	1.193067e-05	40
4213177	1.000000e+00	6
4213178	1.000000e+00	5
4213179	1.000000e+00	1
4213180	8.881784e-16	50
[truncated: 671 more rows]
