# Supplementary material for: Translational Selection Is Ubiquitous in Prokaryotes
Source: PLoS Genet. 2010 Jun 24;6(6):e1001004. doi: 10.1371/journal.pgen.1001004 (PMC2891978; doi:10.1371/journal.pgen.1001004)
Supplement: Dataset S1 — OCU/non-OCU gene calls in 461 Bacterial and Archaeal genomes, and summary tables of genome properties and OCU preferences for specific codons. (4.77 MB ZIP) [file pgen.1001004.s001.zip › Dataset_S1_Bacteria/Alkalilimnicola_ehrlichei_MLHE-1.arff.ocuGenes]

GeneID	signTest_p	ocuProbWinCnt
4269138	9.675457e-01	19
4269139	6.640945e-01	24
4269136	2.399438e-01	28
4269137	9.999549e-01	12
4269142	1.000000e+00	2
4269143	1.000000e+00	2
4269140	9.995319e-01	14
4269141	1.000000e+00	4
4269146	1.000000e+00	1
4269147	6.640945e-01	24
4269144	9.835804e-01	18
4269145	1.000000e+00	2
4269150	1.000000e+00	6
4269151	5.561376e-01	25
4269148	9.999999e-01	8
4269149	1.000000e+00	2
4269123	9.675457e-01	19
4269122	8.881784e-16	50
4269121	9.998471e-01	13
4269120	1.000000e+00	1
4269127	8.881784e-16	50
4269126	8.881784e-16	50
4269125	1.301086e-03	36
4269124	9.986989e-01	15
4269131	8.881784e-16	50
4269130	8.881784e-16	50
4269129	1.641957e-02	33
4269128	3.359055e-01	27
4269135	1.000000e+00	2
4269134	8.881784e-16	50
4269133	6.640945e-01	24
4269132	1.854161e-11	47
4269169	8.986806e-01	21
4269170	8.881784e-16	50
4269171	1.000000e+00	7
4269172	1.529320e-04	38
4269173	5.946023e-02	31
4269174	1.000000e+00	7
4269175	9.998471e-01	13
4269176	9.966998e-01	16
4269177	5.561376e-01	25
4269178	8.881784e-16	50
4269179	8.881784e-16	50
4269180	9.675457e-01	19
4269181	9.923267e-01	17
4269182	1.000000e+00	1
4269183	1.013194e-01	30
4269153	1.000000e+00	0
4269152	1.000000e+00	2
4269155	9.999972e-01	10
4269154	1.000000e+00	2
4269157	1.000000e+00	5
4269159	1.000000e+00	6
4269158	3.359055e-01	27
4269161	1.621870e-08	44
4269160	1.000000e+00	3
4269163	8.881784e-16	50
4269162	8.881784e-16	50
4269165	8.881784e-16	50
4269164	8.881784e-16	50
4269166	1.641957e-02	33
4269078	8.881784e-16	50
4269079	3.300224e-03	35
4269076	8.881784e-16	50
4269077	8.881784e-16	50
4269074	1.000000e+00	6
4269075	1.000000e+00	6
4269072	9.999881e-01	11
4269073	1.000000e+00	2
4269086	8.881784e-16	50
4269087	8.881784e-16	50
4269084	1.000000e+00	5
4269085	3.359055e-01	27
4269082	9.999881e-01	11
4269083	2.104926e-09	45
4269080	8.881784e-16	50
4269081	8.388818e-01	22
4269063	1.000000e+00	4
4269062	5.946023e-02	31
4269061	1.854161e-11	47
4269059	9.999994e-01	9
4269058	8.881784e-16	50
4269057	1.621870e-08	44
4269056	8.881784e-16	50
4269071	9.986989e-01	15
4269070	1.854161e-11	47
4269069	9.405398e-01	20
4269068	1.621870e-08	44
4269067	2.104926e-09	45
4269066	4.681115e-04	37
4269065	1.133316e-12	48
4269064	9.999972e-01	10
4269108	9.835804e-01	18
4269109	1.000000e+00	5
4269110	8.881784e-16	50
4269111	2.807050e-06	41
4269104	3.300224e-03	35
4269105	1.000000e+00	4
4269106	2.230891e-10	46
4269107	1.000000e+00	0
4269116	1.000000e+00	5
4269118	1.000000e+00	4
4269119	9.999549e-01	12
4269112	8.881784e-16	50
4269113	8.881784e-16	50
4269114	1.000000e+00	0
4269115	1.000000e+00	3
4269093	1.000000e+00	5
4269092	4.529710e-14	49
4269095	9.999881e-01	11
4269094	7.673339e-03	34
4269089	8.881784e-16	50
4269088	1.133316e-12	48
4269090	1.000000e+00	6
4269101	1.000000e+00	2
4269100	4.529710e-14	49
4269103	8.881784e-16	50
4269102	1.000000e+00	5
4269097	1.000000e+00	2
4269096	1.000000e+00	4
4269099	9.999549e-01	12
4269098	1.000000e+00	0
4269275	9.999881e-01	11
4269274	9.675457e-01	19
4269273	1.000000e+00	0
4269279	8.881784e-16	50
4269278	1.000000e+00	4
4269277	1.641957e-02	33
4269276	1.000000e+00	7
4269267	9.998471e-01	13
4269266	1.000000e+00	6
4269265	1.000000e+00	3
4269264	1.000000e+00	2
4269270	8.881784e-16	50
4269269	8.881784e-16	50
4269268	1.000000e+00	0
4269258	1.013194e-01	30
4269259	4.529710e-14	49
4269257	1.000000e+00	1
4269262	8.881784e-16	50
4269263	9.999994e-01	9
4269260	1.529320e-04	38
4269261	1.000000e+00	0
4269250	9.999994e-01	9
4269251	1.000000e+00	4
4269248	1.000000e+00	4
4269249	9.999999e-01	8
4269254	2.230891e-10	46
4269255	9.999881e-01	11
4269252	8.881784e-16	50
4269253	1.000000e+00	5
4269305	4.438624e-01	26
4269304	1.013194e-01	30
4269307	8.881784e-16	50
4269306	1.000000e+00	3
4269309	1.000000e+00	4
4269308	1.000000e+00	3
4269311	1.000000e+00	0
4269310	1.000000e+00	3
4269297	1.013194e-01	30
4269296	1.000000e+00	0
4269299	4.438624e-01	26
4269298	1.000000e+00	4
4269301	2.104926e-09	45
4269300	1.621870e-08	44
4269303	1.000000e+00	3
4269302	9.999881e-01	11
4269288	1.000000e+00	1
4269289	1.000000e+00	2
4269290	1.000000e+00	4
4269291	2.399438e-01	28
4269292	1.000000e+00	3
4269293	1.000000e+00	0
4269294	1.854161e-11	47
4269295	1.000000e+00	7
4269280	2.230891e-10	46
4269281	8.986806e-01	21
4269282	4.681115e-04	37
4269283	9.405398e-01	20
4269284	1.000000e+00	1
4269285	1.000000e+00	0
4269286	9.995319e-01	14
4269287	1.000000e+00	0
4269215	8.881784e-16	50
4269214	4.510745e-05	39
4269213	9.999549e-01	12
4269212	9.999549e-01	12
4269211	1.000000e+00	6
4269210	9.999972e-01	10
4269209	9.999881e-01	11
4269208	1.000000e+00	6
4269207	7.673339e-03	34
4269206	1.133316e-12	48
4269205	1.133316e-12	48
4269204	1.000000e+00	3
4269203	4.529710e-14	49
4269202	1.000000e+00	1
4269201	1.000000e+00	0
4269200	9.999881e-01	11
4269198	9.999549e-01	12
4269196	9.966998e-01	16
4269197	1.000000e+00	1
4269194	9.966998e-01	16
4269195	1.000000e+00	4
4269192	9.998471e-01	13
4269193	9.675457e-01	19
4269190	9.405398e-01	20
4269191	1.000000e+00	0
4269188	1.133316e-12	48
4269189	1.000000e+00	5
4269186	9.999972e-01	10
4269187	1.133316e-12	48
4269184	3.300224e-03	35
4269185	8.986806e-01	21
4269245	4.529710e-14	49
4269244	1.000000e+00	6
4269247	1.000000e+00	0
4269246	1.000000e+00	1
4269241	1.529320e-04	38
4269240	1.000000e+00	2
4269243	3.300224e-03	35
4269242	4.529710e-14	49
4269237	4.529710e-14	49
4269236	2.230891e-10	46
4269239	9.999972e-01	10
4269238	9.999999e-01	8
4269233	8.881784e-16	50
4269232	9.999972e-01	10
4269235	1.000000e+00	5
4269234	5.946023e-02	31
4269228	1.000000e+00	3
4269229	1.000000e+00	2
4269230	1.000000e+00	2
4269231	1.013194e-01	30
4269224	1.000000e+00	1
4269225	9.999881e-01	11
4269226	1.000000e+00	5
4269227	4.438624e-01	26
4269220	9.986989e-01	15
4269221	1.000000e+00	7
4269222	1.193067e-05	40
4269223	4.529710e-14	49
4269216	8.881784e-16	50
4269217	1.000000e+00	1
4269218	9.999994e-01	9
4269219	1.000000e+00	2
4269377	9.999549e-01	12
4269376	1.000000e+00	0
4269379	1.000000e+00	5
4269378	1.000000e+00	0
4269381	2.399438e-01	28
4269380	1.000000e+00	5
4269383	6.640945e-01	24
4269382	1.000000e+00	0
4269385	2.399438e-01	28
4269384	1.000000e+00	3
4269387	6.640945e-01	24
4269386	9.995319e-01	14
4269389	1.000000e+00	2
4269388	8.881784e-16	50
4269391	1.000000e+00	2
4269390	1.611182e-01	29
4269392	9.986989e-01	15
4269393	1.000000e+00	5
4269394	1.000000e+00	4
4269395	4.529710e-14	49
4269396	5.946023e-02	31
4269397	4.529710e-14	49
4269398	9.675457e-01	19
4269399	4.510745e-05	39
4269400	1.000000e+00	5
4269401	1.049339e-07	43
4269402	9.675457e-01	19
4269403	1.000000e+00	1
4269404	1.000000e+00	2
4269405	5.946023e-02	31
4269406	8.986806e-01	21
4269407	1.000000e+00	1
4269411	8.881784e-16	50
4269410	2.104926e-09	45
4269409	1.000000e+00	1
4269408	8.388818e-01	22
4269415	1.641957e-02	33
4269414	1.000000e+00	0
4269413	1.611182e-01	29
4269412	7.600562e-01	23
4269419	2.230891e-10	46
4269418	8.881784e-16	50
4269417	8.881784e-16	50
4269416	1.000000e+00	1
4269423	8.881784e-16	50
4269422	8.881784e-16	50
4269421	8.881784e-16	50
4269420	8.881784e-16	50
4269426	9.675457e-01	19
4269427	1.013194e-01	30
4269424	8.881784e-16	50
4269425	8.881784e-16	50
4269430	8.986806e-01	21
4269431	1.049339e-07	43
4269428	9.999999e-01	8
4269429	1.000000e+00	2
4269434	1.529320e-04	38
4269435	1.854161e-11	47
4269432	1.000000e+00	1
4269433	8.881784e-16	50
4269438	9.999972e-01	10
4269439	9.995319e-01	14
4269436	1.000000e+00	2
4269437	8.986806e-01	21
4269317	9.675457e-01	19
4269316	1.000000e+00	1
4269319	9.999881e-01	11
4269313	1.000000e+00	4
4269315	1.000000e+00	6
4269314	8.881784e-16	50
4269325	9.999972e-01	10
4269324	1.000000e+00	1
4269327	1.000000e+00	5
4269326	1.000000e+00	1
4269321	9.999549e-01	12
4269320	1.000000e+00	6
4269323	1.000000e+00	0
4269322	1.000000e+00	3
4269332	1.000000e+00	0
4269333	1.000000e+00	0
4269334	1.000000e+00	1
4269335	1.000000e+00	2
4269328	9.675457e-01	19
4269329	2.807050e-06	41
4269330	9.999881e-01	11
4269331	9.999972e-01	10
4269340	1.000000e+00	7
4269341	1.000000e+00	1
4269342	4.681115e-04	37
4269343	8.881784e-16	50
4269336	1.000000e+00	0
4269337	1.854161e-11	47
4269338	7.673339e-03	34
4269339	1.000000e+00	0
4269351	1.000000e+00	2
4269350	9.835804e-01	18
4269349	4.529710e-14	49
4269348	1.000000e+00	5
4269347	9.835804e-01	18
4269346	1.000000e+00	3
4269345	4.438624e-01	26
4269344	1.049339e-07	43
4269359	1.000000e+00	0
4269358	8.881784e-16	50
4269357	1.133316e-12	48
4269356	9.986989e-01	15
4269355	9.999549e-01	12
4269354	1.000000e+00	6
4269353	9.999881e-01	11
4269352	1.000000e+00	1
4269366	2.399438e-01	28
4269367	1.854161e-11	47
4269364	8.388818e-01	22
4269365	8.881784e-16	50
4269362	4.438624e-01	26
4269363	9.999549e-01	12
4269360	2.399438e-01	28
4269361	9.999994e-01	9
4269374	1.000000e+00	2
4269375	1.000000e+00	4
4269372	1.000000e+00	3
4269373	8.881784e-16	50
4269370	1.000000e+00	3
4269371	3.359055e-01	27
4269368	4.681115e-04	37
4269369	9.999549e-01	12
4269512	8.388818e-01	22
4269513	1.133316e-12	48
4269514	9.999549e-01	12
4269515	2.399438e-01	28
4269516	8.881784e-16	50
4269517	1.049339e-07	43
4269518	1.000000e+00	3
4269519	1.000000e+00	2
4269504	8.881784e-16	50
4269505	7.673339e-03	34
4269506	9.999972e-01	10
4269507	8.881784e-16	50
4269508	8.881784e-16	50
4269510	8.881784e-16	50
4269511	9.405398e-01	20
4269529	3.245432e-02	32
4269528	8.881784e-16	50
4269531	2.399438e-01	28
4269530	2.399438e-01	28
4269533	1.000000e+00	0
4269532	9.999994e-01	9
4269535	1.641957e-02	33
4269534	9.999972e-01	10
4269521	8.881784e-16	50
4269520	4.510745e-05	39
4269523	5.817779e-07	42
4269522	8.881784e-16	50
4269525	1.000000e+00	5
4269524	2.807050e-06	41
4269527	8.881784e-16	50
4269526	7.673339e-03	34
4269546	1.000000e+00	6
4269547	1.000000e+00	4
4269544	2.230891e-10	46
4269545	1.621870e-08	44
4269550	8.881784e-16	50
4269551	8.881784e-16	50
4269548	1.000000e+00	6
4269549	1.000000e+00	2
4269538	9.835804e-01	18
4269539	8.986806e-01	21
4269536	9.923267e-01	17
4269537	2.399438e-01	28
4269542	9.999999e-01	8
4269543	2.230891e-10	46
4269540	9.835804e-01	18
4269541	9.405398e-01	20
4269563	7.673339e-03	34
4269562	3.300224e-03	35
4269560	1.133316e-12	48
4269567	2.104926e-09	45
4269566	8.881784e-16	50
4269565	1.133316e-12	48
4269564	5.817779e-07	42
4269555	9.999881e-01	11
4269554	1.000000e+00	2
4269553	1.000000e+00	1
4269552	1.000000e+00	4
4269559	5.561376e-01	25
4269558	9.999994e-01	9
4269557	8.881784e-16	50
4269556	9.999881e-01	11
4269452	1.000000e+00	6
4269453	8.881784e-16	50
4269454	1.000000e+00	2
4269455	4.529710e-14	49
4269448	9.999972e-01	10
4269449	1.000000e+00	0
4269450	1.641957e-02	33
4269451	1.049339e-07	43
4269444	2.230891e-10	46
4269445	9.995319e-01	14
4269446	6.640945e-01	24
4269447	2.104926e-09	45
4269440	1.529320e-04	38
4269441	1.529320e-04	38
4269442	9.999549e-01	12
4269443	6.640945e-01	24
4269469	1.000000e+00	2
4269468	1.000000e+00	3
4269471	1.641957e-02	33
4269470	4.529710e-14	49
4269465	8.881784e-16	50
4269464	8.881784e-16	50
4269467	5.946023e-02	31
4269466	1.000000e+00	1
4269461	8.881784e-16	50
4269460	8.881784e-16	50
4269463	8.881784e-16	50
4269462	8.881784e-16	50
4269457	9.405398e-01	20
4269456	1.000000e+00	6
4269459	9.986989e-01	15
4269458	4.529710e-14	49
4269486	1.000000e+00	3
4269487	3.245432e-02	32
4269484	8.881784e-16	50
4269485	2.399438e-01	28
4269483	9.986989e-01	15
4269480	9.999994e-01	9
4269481	1.000000e+00	1
4269478	3.300224e-03	35
4269476	1.000000e+00	7
4269477	8.881784e-16	50
4269474	1.301086e-03	36
4269475	1.000000e+00	5
4269472	1.000000e+00	1
4269473	9.999994e-01	9
4269503	8.881784e-16	50
4269502	8.881784e-16	50
4269501	7.600562e-01	23
4269500	9.999972e-01	10
4269499	2.807050e-06	41
4269498	9.675457e-01	19
4269497	4.529710e-14	49
4269496	8.881784e-16	50
4269495	1.000000e+00	0
4269494	1.000000e+00	3
4269493	1.000000e+00	0
4269492	2.104926e-09	45
4269491	3.359055e-01	27
4269490	9.998471e-01	13
4269489	9.999994e-01	9
4269488	9.999972e-01	10
4269685	1.133316e-12	48
4269686	1.133316e-12	48
4269687	9.986989e-01	15
4269680	8.881784e-16	50
4269681	2.399438e-01	28
4269682	8.881784e-16	50
4269683	1.133316e-12	48
4269692	8.881784e-16	50
4269693	9.999881e-01	11
4269694	1.000000e+00	1
4269695	8.881784e-16	50
4269688	6.640945e-01	24
4269689	9.835804e-01	18
4269690	1.854161e-11	47
4269691	1.000000e+00	4
4269669	1.000000e+00	4
4269668	9.999881e-01	11
4269671	1.000000e+00	4
4269670	1.000000e+00	0
4269665	8.881784e-16	50
4269664	8.881784e-16	50
4269667	9.999999e-01	8
4269666	8.881784e-16	50
4269677	1.000000e+00	0
4269676	9.999972e-01	10
4269679	4.438624e-01	26
4269678	2.230891e-10	46
4269673	5.817779e-07	42
4269672	1.000000e+00	0
4269675	1.000000e+00	6
4269674	8.881784e-16	50
4269654	2.104926e-09	45
4269655	1.611182e-01	29
4269652	1.000000e+00	0
4269653	1.621870e-08	44
4269650	1.000000e+00	2
4269651	8.881784e-16	50
4269648	2.807050e-06	41
4269649	8.986806e-01	21
4269662	8.881784e-16	50
4269663	8.881784e-16	50
4269660	1.000000e+00	5
4269661	9.999994e-01	9
4269658	9.999972e-01	10
4269659	1.193067e-05	40
4269657	9.998471e-01	13
4269639	1.621870e-08	44
4269638	9.966998e-01	16
4269637	1.000000e+00	2
4269636	1.000000e+00	6
4269635	1.000000e+00	6
4269634	5.561376e-01	25
4269633	8.881784e-16	50
4269632	2.807050e-06	41
4269647	1.000000e+00	1
4269646	7.600562e-01	23
4269645	1.000000e+00	3
4269644	1.611182e-01	29
4269643	1.000000e+00	6
4269642	1.000000e+00	1
4269641	8.388818e-01	22
4269640	1.000000e+00	1
4269617	1.000000e+00	1
4269618	1.133316e-12	48
4269619	4.529710e-14	49
4269620	9.999972e-01	10
4269621	1.193067e-05	40
4269623	7.673339e-03	34
4269624	1.049339e-07	43
4269625	2.230891e-10	46
4269626	4.438624e-01	26
4269627	8.881784e-16	50
4269629	9.986989e-01	15
4269630	5.561376e-01	25
4269631	9.835804e-01	18
PID_161484717	4.529710e-14	49
4269601	1.133316e-12	48
4269600	1.000000e+00	6
4269603	3.359055e-01	27
4269602	9.999994e-01	9
4269605	1.000000e+00	3
4269604	9.986989e-01	15
4269607	1.854161e-11	47
4269606	1.000000e+00	2
PID_161484716	1.611182e-01	29
4269609	5.817779e-07	42
4269608	8.881784e-16	50
4269611	3.359055e-01	27
4269610	1.000000e+00	7
4269613	9.999999e-01	8
4269612	1.000000e+00	3
4269615	1.000000e+00	4
4269614	1.000000e+00	2
4269586	1.000000e+00	5
4269587	1.000000e+00	1
4269584	1.854161e-11	47
4269585	1.000000e+00	5
4269590	1.000000e+00	2
4269591	1.000000e+00	2
4269588	9.986989e-01	15
4269589	1.133316e-12	48
4269594	1.000000e+00	1
4269595	1.000000e+00	0
4269592	1.000000e+00	0
4269593	1.000000e+00	7
4269598	1.000000e+00	2
4269599	4.529710e-14	49
4269596	2.104926e-09	45
4269597	1.529320e-04	38
4269571	5.817779e-07	42
4269570	1.000000e+00	0
4269569	1.000000e+00	0
4269568	9.405398e-01	20
4269575	1.000000e+00	6
4269574	1.301086e-03	36
4269573	1.000000e+00	4
4269572	3.300224e-03	35
4269579	8.881784e-16	50
4269578	8.881784e-16	50
4269577	8.881784e-16	50
4269576	8.881784e-16	50
4269583	8.881784e-16	50
4269582	1.000000e+00	4
4269581	1.000000e+00	5
4269580	1.000000e+00	1
4269821	4.529710e-14	49
4269820	8.881784e-16	50
4269823	1.193067e-05	40
4269822	3.300224e-03	35
4269817	9.966998e-01	16
4269816	6.640945e-01	24
4269819	4.681115e-04	37
4269818	9.923267e-01	17
4269813	2.399438e-01	28
4269812	8.881784e-16	50
4269815	1.013194e-01	30
4269814	8.881784e-16	50
4269809	4.681115e-04	37
4269808	3.245432e-02	32
4269811	1.000000e+00	5
4269810	8.881784e-16	50
4269804	1.000000e+00	1
4269805	1.000000e+00	3
4269806	9.999972e-01	10
4269807	9.999994e-01	9
4269800	4.529710e-14	49
4269801	1.000000e+00	7
4269802	9.999549e-01	12
4269803	1.529320e-04	38
4269796	1.000000e+00	1
4269797	9.998471e-01	13
4269798	1.000000e+00	3
4269799	9.999972e-01	10
4269792	7.600562e-01	23
4269793	9.405398e-01	20
4269794	1.611182e-01	29
4269795	1.133316e-12	48
4269791	9.999972e-01	10
4269790	9.966998e-01	16
4269789	9.999994e-01	9
4269788	1.000000e+00	7
4269787	8.881784e-16	50
4269786	4.510745e-05	39
4269785	1.000000e+00	4
4269784	1.193067e-05	40
4269783	1.301086e-03	36
4269782	9.999972e-01	10
4269781	8.881784e-16	50
4269780	1.000000e+00	5
4269779	7.600562e-01	23
4269778	9.999999e-01	8
4269777	2.807050e-06	41
4269776	1.000000e+00	1
4269774	8.881784e-16	50
4269775	1.529320e-04	38
4269772	1.000000e+00	0
4269773	8.881784e-16	50
4269770	8.881784e-16	50
4269771	1.000000e+00	4
4269768	1.000000e+00	0
4269769	1.000000e+00	0
4269767	4.681115e-04	37
4269764	7.600562e-01	23
4269765	5.561376e-01	25
4269762	8.881784e-16	50
4269763	1.000000e+00	4
4269760	1.000000e+00	5
4269761	4.529710e-14	49
4269753	1.000000e+00	4
4269752	1.000000e+00	0
4269755	3.359055e-01	27
4269754	1.000000e+00	3
4269757	1.000000e+00	2
4269756	4.529710e-14	49
4269759	1.000000e+00	3
4269758	9.835804e-01	18
4269745	1.000000e+00	0
4269744	9.999549e-01	12
4269747	9.999999e-01	8
4269746	1.000000e+00	2
4269749	1.000000e+00	3
4269748	8.881784e-16	50
4269751	8.881784e-16	50
4269750	1.000000e+00	2
4269736	1.049339e-07	43
4269737	8.881784e-16	50
4269738	1.193067e-05	40
4269739	1.000000e+00	3
4269740	1.000000e+00	3
4269741	2.399438e-01	28
4269742	2.230891e-10	46
4269743	1.133316e-12	48
4269728	9.999881e-01	11
4269730	1.000000e+00	6
4269731	2.399438e-01	28
4269732	9.999972e-01	10
4269733	8.881784e-16	50
4269734	2.807050e-06	41
4269723	2.399438e-01	28
4269722	5.817779e-07	42
4269721	6.640945e-01	24
4269720	9.999999e-01	8
4269727	1.000000e+00	2
4269726	1.000000e+00	1
4269725	8.881784e-16	50
4269724	9.999881e-01	11
4269715	1.133316e-12	48
4269714	1.000000e+00	4
4269713	1.000000e+00	3
4269712	8.986806e-01	21
4269719	1.000000e+00	3
4269718	1.000000e+00	3
4269717	9.999549e-01	12
4269716	5.946023e-02	31
4269706	9.675457e-01	19
4269707	1.000000e+00	0
4269704	1.000000e+00	1
4269705	8.881784e-16	50
4269710	8.881784e-16	50
4269711	8.881784e-16	50
4269708	8.881784e-16	50
4269709	9.999999e-01	8
4269698	1.000000e+00	1
4269699	1.000000e+00	3
4269696	1.000000e+00	0
4269697	1.000000e+00	3
4269702	1.621870e-08	44
4269703	1.000000e+00	0
4269700	1.000000e+00	2
4269701	2.399438e-01	28
4269927	2.399438e-01	28
4269926	8.881784e-16	50
4269924	8.881784e-16	50
4269923	7.600562e-01	23
4269922	1.854161e-11	47
4269921	8.881784e-16	50
4269920	2.399438e-01	28
4269935	1.000000e+00	5
4269934	1.000000e+00	1
4269933	1.611182e-01	29
4269932	9.999994e-01	9
4269931	9.966998e-01	16
4269930	9.675457e-01	19
4269929	9.998471e-01	13
4269928	5.817779e-07	42
4269942	9.998471e-01	13
4269943	2.230891e-10	46
4269941	1.133316e-12	48
4269938	9.923267e-01	17
4269939	8.881784e-16	50
4269936	8.881784e-16	50
4269937	1.000000e+00	3
4269950	1.641957e-02	33
4269951	4.438624e-01	26
4269948	9.405398e-01	20
4269949	4.529710e-14	49
4269946	1.000000e+00	3
4269947	9.999881e-01	11
4269944	8.881784e-16	50
4269945	1.000000e+00	7
4269893	1.049339e-07	43
4269895	9.675457e-01	19
4269894	8.881784e-16	50
4269891	1.049339e-07	43
4269890	9.986989e-01	15
4269901	1.301086e-03	36
4269900	1.301086e-03	36
4269903	5.817779e-07	42
4269902	1.000000e+00	0
4269897	9.966998e-01	16
4269896	8.881784e-16	50
4269899	9.999999e-01	8
4269898	9.675457e-01	19
4269908	8.881784e-16	50
4269909	1.621870e-08	44
4269910	1.000000e+00	1
4269911	8.881784e-16	50
4269904	9.999994e-01	9
4269905	2.807050e-06	41
4269906	1.000000e+00	0
4269907	8.881784e-16	50
4269916	5.946023e-02	31
4269917	1.000000e+00	4
4269919	1.133316e-12	48
4269912	8.881784e-16	50
4269914	4.529710e-14	49
4269915	9.999994e-01	9
4269859	8.986806e-01	21
4269858	1.000000e+00	6
4269857	1.611182e-01	29
4269856	1.000000e+00	1
4269863	1.000000e+00	3
4269862	1.000000e+00	3
4269861	8.388818e-01	22
4269860	1.000000e+00	4
4269867	1.000000e+00	2
4269866	8.881784e-16	50
4269865	4.681115e-04	37
4269864	3.300224e-03	35
4269871	4.529710e-14	49
4269870	9.999972e-01	10
4269869	9.966998e-01	16
4269874	5.561376e-01	25
4269875	1.641957e-02	33
4269872	4.681115e-04	37
4269873	1.013194e-01	30
4269878	2.104926e-09	45
4269879	8.986806e-01	21
4269876	9.999549e-01	12
4269877	2.399438e-01	28
4269882	2.807050e-06	41
4269883	2.807050e-06	41
4269880	8.881784e-16	50
4269881	8.881784e-16	50
4269886	9.999972e-01	10
4269884	9.999881e-01	11
4269885	3.245432e-02	32
4269825	9.999994e-01	9
4269824	9.999549e-01	12
4269827	9.923267e-01	17
4269826	8.881784e-16	50
4269829	9.923267e-01	17
4269828	6.640945e-01	24
4269831	1.000000e+00	3
4269830	1.000000e+00	0
4269833	1.000000e+00	0
4269832	1.000000e+00	2
4269835	8.881784e-16	50
4269834	1.000000e+00	7
4269837	8.881784e-16	50
4269836	1.611182e-01	29
4269839	9.986989e-01	15
4269838	6.640945e-01	24
4269840	9.999881e-01	11
4269841	4.529710e-14	49
4269842	1.000000e+00	5
4269843	8.881784e-16	50
4269845	8.881784e-16	50
4269846	8.881784e-16	50
4269847	1.133316e-12	48
4269848	1.193067e-05	40
4269849	8.881784e-16	50
4269851	8.881784e-16	50
4269853	9.405398e-01	20
4269854	1.000000e+00	5
4269855	1.000000e+00	3
4270062	1.854161e-11	47
4270063	8.881784e-16	50
4270060	3.245432e-02	32
4270061	2.104926e-09	45
4270058	8.881784e-16	50
4270059	9.986989e-01	15
4270056	8.881784e-16	50
4270057	3.245432e-02	32
4270054	1.000000e+00	1
4270055	1.000000e+00	2
4270052	1.000000e+00	0
4270053	1.000000e+00	1
4270050	1.000000e+00	1
4270051	8.881784e-16	50
4270049	8.881784e-16	50
4270079	1.000000e+00	1
4270077	1.000000e+00	4
4270076	9.999994e-01	9
4270075	4.529710e-14	49
4270074	8.881784e-16	50
4270073	8.881784e-16	50
4270072	4.529710e-14	49
4270069	9.995319e-01	14
4270068	1.000000e+00	4
4270067	8.881784e-16	50
4270065	3.245432e-02	32
4270064	6.640945e-01	24
4270028	1.000000e+00	0
4270029	9.999881e-01	11
4270030	9.995319e-01	14
4270031	1.000000e+00	1
4270024	1.000000e+00	3
4270025	1.000000e+00	4
4270026	9.405398e-01	20
4270027	9.999994e-01	9
4270020	9.999999e-01	8
4270021	9.835804e-01	18
4270022	8.881784e-16	50
4270023	2.230891e-10	46
4270016	1.000000e+00	0
4270017	1.000000e+00	1
4270018	1.000000e+00	0
4270019	1.301086e-03	36
4270045	8.388818e-01	22
4270044	1.000000e+00	5
4270047	1.000000e+00	1
4270046	1.049339e-07	43
4270041	2.399438e-01	28
4270040	8.881784e-16	50
4270043	1.000000e+00	5
4270042	9.995319e-01	14
4270037	9.999549e-01	12
4270036	1.000000e+00	4
4270039	8.881784e-16	50
4270038	4.510745e-05	39
4270033	2.230891e-10	46
4270032	1.049339e-07	43
4270035	8.388818e-01	22
4270034	9.999994e-01	9
4269994	1.000000e+00	2
4269995	6.640945e-01	24
4269992	1.000000e+00	1
4269993	1.000000e+00	1
4269998	5.817779e-07	42
4269999	4.510745e-05	39
4269996	5.817779e-07	42
4269986	1.000000e+00	5
4269987	9.999549e-01	12
4269984	9.986989e-01	15
4269985	8.881784e-16	50
4269990	3.245432e-02	32
4269991	1.000000e+00	3
4269988	1.000000e+00	0
4269989	1.000000e+00	7
4270011	1.000000e+00	0
4270010	5.946023e-02	31
4270008	2.807050e-06	41
4270015	2.399438e-01	28
4270014	9.999881e-01	11
4270013	8.881784e-16	50
4270012	4.529710e-14	49
4270003	8.881784e-16	50
4270002	8.881784e-16	50
4270001	1.000000e+00	4
4270000	1.000000e+00	4
4270007	8.986806e-01	21
4270006	8.881784e-16	50
4270005	8.881784e-16	50
4269960	1.000000e+00	5
4269961	1.000000e+00	4
4269962	1.854161e-11	47
4269963	1.000000e+00	1
4269964	1.854161e-11	47
4269966	9.999999e-01	8
4269967	8.881784e-16	50
4269953	9.999999e-01	8
4269954	1.000000e+00	4
4269955	8.881784e-16	50
4269956	9.835804e-01	18
4269957	8.881784e-16	50
4269958	1.000000e+00	1
4269959	8.881784e-16	50
4269977	4.681115e-04	37
4269976	1.000000e+00	3
4269979	8.881784e-16	50
4269978	1.301086e-03	36
4269981	1.000000e+00	7
4269980	1.529320e-04	38
4269983	8.881784e-16	50
4269982	1.000000e+00	4
4269969	6.640945e-01	24
4269968	8.881784e-16	50
4269971	4.529710e-14	49
4269970	4.529710e-14	49
4269973	1.000000e+00	5
4269972	9.675457e-01	19
4269975	2.807050e-06	41
4269974	9.999999e-01	8
4268062	9.999994e-01	9
4268063	1.000000e+00	1
4268060	8.881784e-16	50
4268061	1.000000e+00	6
4268058	1.000000e+00	2
4268059	4.510745e-05	39
4268056	3.245432e-02	32
4268057	8.881784e-16	50
4268055	9.999999e-01	8
4268092	1.000000e+00	2
4268093	8.881784e-16	50
4268094	8.881784e-16	50
4268095	1.000000e+00	0
4268088	1.000000e+00	1
4268089	1.000000e+00	6
4268090	8.881784e-16	50
4268091	4.529710e-14	49
4268084	1.000000e+00	3
4268085	9.999972e-01	10
4268086	1.000000e+00	0
4268087	9.966998e-01	16
4268080	9.998471e-01	13
4268081	8.881784e-16	50
4268082	4.681115e-04	37
4268083	1.000000e+00	1
4268077	1.000000e+00	1
4268076	9.999881e-01	11
4268079	9.999881e-01	11
4268078	8.881784e-16	50
4268073	1.000000e+00	0
4268072	5.817779e-07	42
4268075	1.000000e+00	1
4268074	5.561376e-01	25
4268069	1.000000e+00	0
4268068	1.000000e+00	6
4268071	1.000000e+00	1
4268070	1.611182e-01	29
4268065	3.300224e-03	35
4268064	1.000000e+00	0
4268067	9.999999e-01	8
4268066	1.133316e-12	48
4268122	1.854161e-11	47
4268123	1.854161e-11	47
4268120	8.881784e-16	50
4268121	1.000000e+00	3
4268127	5.817779e-07	42
4268124	9.998471e-01	13
4268114	1.301086e-03	36
4268115	8.881784e-16	50
4268112	9.923267e-01	17
4268113	8.881784e-16	50
4268118	8.881784e-16	50
4268116	1.133316e-12	48
4268117	1.854161e-11	47
4268107	8.881784e-16	50
4268106	8.881784e-16	50
4268105	2.104926e-09	45
4268104	5.946023e-02	31
4268111	1.000000e+00	3
4268110	1.000000e+00	1
4268109	1.301086e-03	36
4268108	8.881784e-16	50
4268099	1.621870e-08	44
4268098	1.000000e+00	1
4268097	8.881784e-16	50
4268096	1.000000e+00	0
4268103	4.438624e-01	26
4268102	1.854161e-11	47
4268101	1.000000e+00	2
4268100	5.946023e-02	31
4268153	1.621870e-08	44
4268154	9.998471e-01	13
4268155	8.881784e-16	50
4268156	3.359055e-01	27
4268157	4.438624e-01	26
4268158	3.359055e-01	27
4268159	8.388818e-01	22
4268144	1.000000e+00	4
4268145	4.681115e-04	37
4268146	1.000000e+00	6
4268147	9.966998e-01	16
4268148	5.817779e-07	42
4268149	1.133316e-12	48
4268150	4.529710e-14	49
4268151	1.854161e-11	47
4268137	5.817779e-07	42
4268136	1.000000e+00	4
4268139	1.000000e+00	5
4268138	8.881784e-16	50
4268141	8.881784e-16	50
4268140	2.104926e-09	45
4268143	9.999999e-01	8
4268142	2.104926e-09	45
4268129	1.641957e-02	33
4268128	1.000000e+00	2
4268131	1.000000e+00	2
4268130	9.999994e-01	9
4268133	1.000000e+00	1
4268132	9.999881e-01	11
4268135	1.000000e+00	2
4268134	1.000000e+00	0
4268183	9.923267e-01	17
4268182	5.817779e-07	42
4268181	1.193067e-05	40
4268180	9.999972e-01	10
4268179	8.881784e-16	50
4268178	1.000000e+00	4
4268177	4.529710e-14	49
4268176	8.881784e-16	50
4268191	1.049339e-07	43
4268190	1.000000e+00	0
4268189	9.986989e-01	15
4268188	1.000000e+00	1
4268187	2.399438e-01	28
4268186	1.000000e+00	2
4268185	1.000000e+00	2
4268184	4.438624e-01	26
4268166	1.000000e+00	1
4268167	1.000000e+00	3
4268164	1.854161e-11	47
4268165	1.193067e-05	40
4268162	1.529320e-04	38
4268163	1.000000e+00	6
4268160	1.000000e+00	7
4268161	6.640945e-01	24
4268174	8.881784e-16	50
4268175	8.388818e-01	22
4268172	8.881784e-16	50
4268170	4.529710e-14	49
4268171	8.881784e-16	50
4268168	3.245432e-02	32
4268169	9.998471e-01	13
4268213	1.000000e+00	1
4268212	1.000000e+00	3
4268215	9.999999e-01	8
4268214	1.000000e+00	1
4268209	1.854161e-11	47
4268208	6.640945e-01	24
4268211	2.807050e-06	41
4268210	1.133316e-12	48
4268221	1.000000e+00	5
4268220	9.986989e-01	15
4268223	9.999999e-01	8
4268222	9.999999e-01	8
4268217	1.000000e+00	0
4268216	1.000000e+00	0
4268219	9.999881e-01	11
4268218	1.621870e-08	44
4268196	2.807050e-06	41
4268197	3.300224e-03	35
4268198	8.881784e-16	50
4268199	1.193067e-05	40
4268192	1.000000e+00	2
4268193	1.000000e+00	4
4268194	1.000000e+00	2
4268195	8.881784e-16	50
4268205	1.641957e-02	33
4268206	6.640945e-01	24
4268207	3.300224e-03	35
4268200	4.529710e-14	49
4268201	8.881784e-16	50
4268202	8.881784e-16	50
4268203	8.881784e-16	50
4268243	9.998471e-01	13
4268242	9.999881e-01	11
4268241	8.881784e-16	50
4268240	8.881784e-16	50
4268247	1.133316e-12	48
4268246	2.104926e-09	45
4268245	9.995319e-01	14
4268244	1.000000e+00	1
4268251	8.881784e-16	50
4268250	2.104926e-09	45
4268249	8.388818e-01	22
4268248	1.013194e-01	30
4268255	7.600562e-01	23
4268254	1.854161e-11	47
4268253	9.999994e-01	9
4268252	1.000000e+00	3
4268226	4.529710e-14	49
4268227	8.881784e-16	50
4268224	1.000000e+00	4
4268225	9.995319e-01	14
4268230	1.000000e+00	2
4268231	1.854161e-11	47
4268228	1.529320e-04	38
4268229	8.986806e-01	21
4268234	8.986806e-01	21
4268232	1.000000e+00	5
4268233	1.000000e+00	1
4268238	9.405398e-01	20
4268239	1.000000e+00	1
4268237	1.000000e+00	4
4268273	8.881784e-16	50
4268272	4.510745e-05	39
4268275	1.000000e+00	4
4268274	9.835804e-01	18
4268277	1.000000e+00	0
4268276	1.000000e+00	4
4268279	2.399438e-01	28
4268278	1.000000e+00	3
4268281	1.000000e+00	5
4268280	7.600562e-01	23
4268283	8.881784e-16	50
4268285	4.681115e-04	37
4268284	8.881784e-16	50
4268287	1.000000e+00	2
4268286	1.000000e+00	7
4268256	4.681115e-04	37
4268257	1.000000e+00	6
4268259	2.230891e-10	46
4268260	1.621870e-08	44
4268261	8.388818e-01	22
4268262	1.000000e+00	6
4268263	1.000000e+00	3
4268264	9.999999e-01	8
4268265	2.104926e-09	45
4268266	1.000000e+00	0
4268267	1.611182e-01	29
4268268	1.000000e+00	0
4268269	1.000000e+00	2
4268270	8.881784e-16	50
4268271	9.998471e-01	13
4268300	4.529710e-14	49
4268303	9.835804e-01	18
4268302	8.881784e-16	50
4268297	8.388818e-01	22
4268296	8.881784e-16	50
4268299	1.000000e+00	0
4268298	9.999881e-01	11
4268295	1.854161e-11	47
4268289	3.300224e-03	35
4268288	8.881784e-16	50
4268291	1.000000e+00	0
4268290	1.000000e+00	5
4268316	8.881784e-16	50
4268317	1.000000e+00	5
4268319	9.999881e-01	11
4268312	1.529320e-04	38
4268314	1.000000e+00	0
4268315	1.000000e+00	1
4268308	4.529710e-14	49
4268309	1.000000e+00	7
4268310	1.000000e+00	4
4268311	1.000000e+00	5
4268304	9.999972e-01	10
4268305	9.999549e-01	12
4268306	1.301086e-03	36
4268307	8.881784e-16	50
4268335	1.133316e-12	48
4268334	1.000000e+00	4
4268333	9.999972e-01	10
4268332	1.611182e-01	29
4268331	9.986989e-01	15
4268330	1.621870e-08	44
4268329	8.881784e-16	50
4268328	1.133316e-12	48
4268327	1.049339e-07	43
4268326	8.986806e-01	21
4268325	9.999881e-01	11
4268324	9.999994e-01	9
4268323	1.000000e+00	3
4268322	1.000000e+00	3
4268321	1.000000e+00	1
4268320	8.881784e-16	50
4268350	1.000000e+00	0
4268351	1.000000e+00	1
4268348	2.807050e-06	41
4268349	1.000000e+00	0
4268346	1.000000e+00	0
4268345	1.000000e+00	0
4268342	9.999999e-01	8
4268343	9.405398e-01	20
4268340	1.529320e-04	38
4268341	1.000000e+00	0
4268338	9.999549e-01	12
4268339	9.405398e-01	20
4268336	1.000000e+00	3
4268337	4.529710e-14	49
4268361	8.881784e-16	50
4268360	1.000000e+00	5
4268363	1.000000e+00	0
4268362	1.133316e-12	48
4268365	1.013194e-01	30
4268364	9.999972e-01	10
4268367	9.999549e-01	12
4268366	3.245432e-02	32
4268353	9.999972e-01	10
4268352	1.000000e+00	7
4268355	7.673339e-03	34
4268354	9.999994e-01	9
4268357	1.000000e+00	0
4268356	1.000000e+00	5
4268359	9.675457e-01	19
4268358	1.000000e+00	0
4268376	8.881784e-16	50
4268377	5.561376e-01	25
4268378	9.999994e-01	9
4268379	1.000000e+00	6
4268382	8.881784e-16	50
4268383	1.000000e+00	2
4268368	1.000000e+00	2
4268369	3.245432e-02	32
4268370	1.854161e-11	47
4268371	2.807050e-06	41
4268372	9.966998e-01	16
4268373	5.946023e-02	31
4268374	8.881784e-16	50
4268375	1.529320e-04	38
4268395	8.881784e-16	50
4268394	9.405398e-01	20
4268393	1.621870e-08	44
4268392	9.999994e-01	9
4268399	9.998471e-01	13
4268398	8.881784e-16	50
4268397	8.881784e-16	50
4268396	5.946023e-02	31
4268386	1.854161e-11	47
4268385	3.359055e-01	27
4268384	1.621870e-08	44
4268391	1.000000e+00	2
4268390	1.013194e-01	30
4268389	8.881784e-16	50
4268388	4.529710e-14	49
4268410	4.438624e-01	26
4268411	4.510745e-05	39
4268408	8.881784e-16	50
4268409	2.230891e-10	46
4268414	1.301086e-03	36
4268415	1.000000e+00	0
4268412	1.000000e+00	5
4268413	9.405398e-01	20
4268403	8.881784e-16	50
4268400	1.000000e+00	0
4268406	8.881784e-16	50
4268404	8.881784e-16	50
4268405	1.133316e-12	48
4268420	2.807050e-06	41
4268421	8.881784e-16	50
4268422	1.000000e+00	5
4268423	5.946023e-02	31
4268416	3.245432e-02	32
4268417	1.854161e-11	47
4268418	4.529710e-14	49
4268419	8.881784e-16	50
4268429	1.133316e-12	48
4268430	1.854161e-11	47
4268431	1.000000e+00	0
4268424	9.999999e-01	8
4268425	1.854161e-11	47
4268426	1.000000e+00	2
4268427	1.854161e-11	47
4268436	9.675457e-01	19
4268439	1.000000e+00	0
4268438	8.881784e-16	50
4268433	2.104926e-09	45
4268432	1.000000e+00	4
4268435	9.986989e-01	15
4268434	9.923267e-01	17
4268445	1.000000e+00	0
4268444	1.641957e-02	33
4268447	1.000000e+00	7
4268446	1.000000e+00	2
4268441	1.000000e+00	1
4268440	1.000000e+00	0
4268443	1.000000e+00	5
4268454	1.000000e+00	3
4268455	1.000000e+00	1
4268452	1.000000e+00	5
4268453	1.000000e+00	2
4268450	1.000000e+00	7
4268451	1.000000e+00	4
4268448	1.000000e+00	4
4268449	1.000000e+00	4
4268463	1.000000e+00	0
4268460	1.000000e+00	5
4268461	9.998471e-01	13
4268458	1.000000e+00	5
4268459	1.000000e+00	0
4268456	1.000000e+00	3
4268457	1.000000e+00	2
4268471	1.000000e+00	5
4268470	1.000000e+00	0
4268469	1.000000e+00	0
4268468	8.881784e-16	50
4268467	1.854161e-11	47
4268466	1.000000e+00	3
4268465	1.000000e+00	0
4268464	2.230891e-10	46
4268479	8.881784e-16	50
4268478	1.000000e+00	5
4268477	9.923267e-01	17
4268476	1.000000e+00	4
4268475	3.300224e-03	35
4268474	1.000000e+00	2
4268473	1.049339e-07	43
4268472	8.881784e-16	50
4268480	4.510745e-05	39
4268481	9.835804e-01	18
4268482	1.000000e+00	3
4268483	1.000000e+00	1
4268484	1.641957e-02	33
4268485	5.946023e-02	31
4268486	8.881784e-16	50
4268487	1.000000e+00	2
4268488	9.999994e-01	9
4268489	8.881784e-16	50
4268490	1.000000e+00	0
4268491	1.000000e+00	2
4268492	8.881784e-16	50
4268493	1.000000e+00	4
4268494	8.881784e-16	50
4268495	5.561376e-01	25
4268497	1.000000e+00	1
4268496	4.681115e-04	37
4268499	8.881784e-16	50
4268498	1.611182e-01	29
4268501	8.881784e-16	50
4268500	8.881784e-16	50
4268503	1.854161e-11	47
4268502	8.881784e-16	50
4268505	8.881784e-16	50
4268504	9.999994e-01	9
4268507	8.881784e-16	50
4268506	7.673339e-03	34
4268509	1.854161e-11	47
4268508	8.881784e-16	50
4268511	8.986806e-01	21
4268510	1.000000e+00	1
4268514	1.000000e+00	2
4268515	4.529710e-14	49
4268512	5.561376e-01	25
4268513	1.000000e+00	2
4268518	1.301086e-03	36
4268519	1.854161e-11	47
4268516	1.000000e+00	3
4268517	1.000000e+00	0
4268522	3.300224e-03	35
4268523	8.881784e-16	50
4268520	4.529710e-14	49
4268521	8.881784e-16	50
4268526	1.000000e+00	7
4268527	1.529320e-04	38
4268524	9.999999e-01	8
4268525	1.000000e+00	7
4268531	7.673339e-03	34
4268530	1.000000e+00	3
4268529	8.881784e-16	50
4268528	1.000000e+00	5
4268535	1.000000e+00	5
4268534	1.000000e+00	2
4268533	8.881784e-16	50
4268539	7.673339e-03	34
4268538	3.245432e-02	32
4268537	1.000000e+00	7
4268536	1.000000e+00	7
4268543	6.640945e-01	24
4268542	8.388818e-01	22
4268541	9.999881e-01	11
4268540	1.000000e+00	5
4268600	8.881784e-16	50
4268601	1.000000e+00	0
4268602	1.000000e+00	0
4268603	9.966998e-01	16
4268604	9.999881e-01	11
4268605	8.881784e-16	50
4268606	1.301086e-03	36
4268607	2.807050e-06	41
4268592	2.807050e-06	41
4268593	1.000000e+00	4
4268594	9.999549e-01	12
4268595	1.000000e+00	7
4268596	1.621870e-08	44
4268597	9.923267e-01	17
4268598	1.000000e+00	0
4268599	1.529320e-04	38
4268585	9.999999e-01	8
4268584	1.854161e-11	47
4268587	9.986989e-01	15
4268586	1.000000e+00	3
4268589	9.999549e-01	12
4268588	9.999549e-01	12
4268591	8.881784e-16	50
4268590	1.000000e+00	0
4268577	1.000000e+00	1
4268576	9.999972e-01	10
4268579	8.881784e-16	50
4268578	1.000000e+00	6
4268581	5.817779e-07	42
4268583	1.000000e+00	0
4268582	9.999549e-01	12
4268570	1.000000e+00	3
4268571	9.999999e-01	8
4268568	8.388818e-01	22
4268569	9.675457e-01	19
4268575	8.881784e-16	50
4268572	1.000000e+00	7
4268573	1.000000e+00	5
4268562	9.998471e-01	13
4268563	1.000000e+00	0
4268560	8.881784e-16	50
4268561	1.133316e-12	48
4268566	1.133316e-12	48
4268567	8.881784e-16	50
4268564	9.998471e-01	13
4268565	9.835804e-01	18
4268555	5.561376e-01	25
4268554	8.881784e-16	50
4268553	8.388818e-01	22
4268552	8.881784e-16	50
4268559	8.881784e-16	50
4268558	1.000000e+00	0
4268557	9.999994e-01	9
4268556	9.999994e-01	9
4268547	4.438624e-01	26
4268546	1.854161e-11	47
4268545	8.881784e-16	50
4268544	1.000000e+00	5
4268551	1.000000e+00	7
4268550	6.640945e-01	24
4268549	2.807050e-06	41
4268548	9.998471e-01	13
4268668	1.000000e+00	6
4268669	1.000000e+00	0
4268670	1.000000e+00	6
4268671	8.881784e-16	50
4268664	8.986806e-01	21
4268665	1.013194e-01	30
4268666	9.999999e-01	8
4268667	3.245432e-02	32
4268660	1.854161e-11	47
4268661	8.881784e-16	50
4268662	2.807050e-06	41
4268663	9.835804e-01	18
4268656	9.995319e-01	14
4268657	2.399438e-01	28
4268658	1.000000e+00	4
4268659	8.881784e-16	50
4268653	3.300224e-03	35
4268652	9.986989e-01	15
4268655	9.923267e-01	17
4268654	1.000000e+00	2
4268649	8.881784e-16	50
4268648	4.438624e-01	26
4268651	1.000000e+00	4
4268650	9.998471e-01	13
4268645	8.881784e-16	50
4268644	1.000000e+00	5
4268647	1.000000e+00	6
4268646	9.999994e-01	9
4268643	1.000000e+00	6
4268642	1.854161e-11	47
4268638	1.000000e+00	5
4268639	9.999999e-01	8
4268636	9.999549e-01	12
4268637	1.641957e-02	33
4268634	9.999881e-01	11
4268635	9.405398e-01	20
4268632	1.000000e+00	4
4268633	8.986806e-01	21
4268630	4.529710e-14	49
4268631	1.000000e+00	4
4268628	4.510745e-05	39
4268629	8.881784e-16	50
4268626	1.000000e+00	4
4268627	2.104926e-09	45
4268624	8.881784e-16	50
4268625	8.881784e-16	50
4268623	1.000000e+00	3
4268622	4.529710e-14	49
4268621	4.529710e-14	49
4268620	8.881784e-16	50
4268619	9.835804e-01	18
4268617	1.641957e-02	33
4268616	1.000000e+00	0
4268615	1.621870e-08	44
4268614	1.000000e+00	4
4268613	1.000000e+00	2
4268612	1.000000e+00	1
4268611	1.133316e-12	48
4268610	1.000000e+00	7
4268609	9.405398e-01	20
4268608	1.000000e+00	0
4268721	1.000000e+00	1
4268720	8.881784e-16	50
4268723	9.998471e-01	13
4268722	9.675457e-01	19
4268725	1.854161e-11	47
4268724	4.529710e-14	49
4268727	8.881784e-16	50
4268726	8.881784e-16	50
4268729	8.881784e-16	50
4268728	4.529710e-14	49
4268731	8.881784e-16	50
4268730	8.881784e-16	50
4268733	8.881784e-16	50
4268732	1.049339e-07	43
4268735	1.193067e-05	40
4268734	8.881784e-16	50
4268704	5.946023e-02	31
4268705	8.881784e-16	50
4268706	8.881784e-16	50
4268708	2.230891e-10	46
4268709	7.673339e-03	34
4268710	1.133316e-12	48
4268711	4.438624e-01	26
4268712	8.881784e-16	50
4268713	8.881784e-16	50
4268714	8.881784e-16	50
4268715	8.881784e-16	50
4268716	1.193067e-05	40
4268717	9.835804e-01	18
4268718	9.675457e-01	19
4268719	9.966998e-01	16
4268691	8.881784e-16	50
4268689	8.881784e-16	50
4268688	2.104926e-09	45
4268695	1.000000e+00	5
4268694	9.999972e-01	10
4268693	8.881784e-16	50
4268692	9.999972e-01	10
4268699	1.000000e+00	2
4268698	1.000000e+00	0
4268697	9.998471e-01	13
4268696	8.881784e-16	50
4268703	9.999549e-01	12
4268702	3.359055e-01	27
4268701	1.000000e+00	6
4268700	9.986989e-01	15
4268675	9.999549e-01	12
4268672	9.675457e-01	19
4268673	1.133316e-12	48
4268678	8.881784e-16	50
4268679	4.529710e-14	49
4268676	1.000000e+00	6
4268677	8.881784e-16	50
4268682	2.230891e-10	46
4268683	8.881784e-16	50
4268680	5.817779e-07	42
4268681	4.529710e-14	49
4268686	1.000000e+00	4
4268687	1.013194e-01	30
4268684	9.995319e-01	14
4268685	9.999881e-01	11
4268789	9.999972e-01	10
4268788	1.000000e+00	2
4268791	1.000000e+00	0
4268790	1.000000e+00	0
4268785	9.966998e-01	16
4268784	4.510745e-05	39
4268787	9.999972e-01	10
4268786	7.600562e-01	23
4268797	2.104926e-09	45
4268799	8.881784e-16	50
4268798	1.301086e-03	36
4268793	8.881784e-16	50
4268792	1.013194e-01	30
4268795	8.881784e-16	50
4268794	9.986989e-01	15
4268772	1.000000e+00	0
4268773	1.854161e-11	47
4268775	2.807050e-06	41
4268768	1.000000e+00	0
4268769	1.000000e+00	2
4268771	1.000000e+00	4
4268780	1.301086e-03	36
4268781	8.881784e-16	50
4268782	1.000000e+00	4
4268783	1.013194e-01	30
4268776	1.049339e-07	43
4268777	8.881784e-16	50
4268778	9.675457e-01	19
4268779	9.966998e-01	16
4268759	9.998471e-01	13
4268758	1.000000e+00	3
4268757	1.000000e+00	1
4268756	1.133316e-12	48
4268754	9.999881e-01	11
4268753	8.881784e-16	50
4268752	4.529710e-14	49
4268767	1.000000e+00	5
4268766	1.000000e+00	2
4268765	1.000000e+00	2
4268764	1.000000e+00	7
4268763	9.999549e-01	12
4268762	4.510745e-05	39
4268761	4.529710e-14	49
4268742	8.881784e-16	50
4268743	7.600562e-01	23
4268740	3.245432e-02	32
4268741	9.835804e-01	18
4268738	8.986806e-01	21
4268739	8.881784e-16	50
4268736	4.529710e-14	49
4268737	5.946023e-02	31
4268750	8.881784e-16	50
4268751	7.673339e-03	34
4268748	8.388818e-01	22
4268749	8.881784e-16	50
4268746	1.000000e+00	1
4268747	8.881784e-16	50
4268744	5.561376e-01	25
4268745	7.600562e-01	23
4268843	9.999549e-01	12
4268842	1.133316e-12	48
4268841	4.529710e-14	49
4268840	4.510745e-05	39
4268847	8.881784e-16	50
4268846	9.995319e-01	14
4268845	9.995319e-01	14
4268844	1.000000e+00	2
4268835	3.300224e-03	35
4268834	1.000000e+00	2
4268833	1.000000e+00	0
4268832	1.854161e-11	47
4268839	9.923267e-01	17
4268838	1.000000e+00	5
4268837	9.998471e-01	13
4268836	1.301086e-03	36
4268858	1.000000e+00	2
4268859	8.881784e-16	50
4268856	1.000000e+00	3
4268857	9.986989e-01	15
4268862	8.881784e-16	50
4268863	1.000000e+00	1
4268860	9.999972e-01	10
4268861	1.000000e+00	4
4268850	9.405398e-01	20
4268848	1.000000e+00	1
4268849	1.000000e+00	4
4268854	4.510745e-05	39
4268855	1.000000e+00	5
4268852	9.966998e-01	16
4268853	4.529710e-14	49
4268808	1.000000e+00	2
4268811	1.641957e-02	33
4268810	8.388818e-01	22
4268813	1.000000e+00	6
4268815	8.881784e-16	50
4268814	1.000000e+00	5
4268801	2.230891e-10	46
4268800	9.999881e-01	11
4268803	8.881784e-16	50
4268802	1.133316e-12	48
4268805	9.999994e-01	9
4268804	8.986806e-01	21
4268807	1.854161e-11	47
4268806	9.999999e-01	8
4268824	8.881784e-16	50
4268825	4.529710e-14	49
4268826	8.881784e-16	50
4268827	1.301086e-03	36
4268828	1.000000e+00	0
4268829	6.640945e-01	24
4268830	1.133316e-12	48
4268831	9.999999e-01	8
4268816	1.000000e+00	3
4268817	8.881784e-16	50
4268818	9.995319e-01	14
4268819	1.000000e+00	3
4268820	1.611182e-01	29
4268821	9.999881e-01	11
4268822	7.600562e-01	23
4268823	9.999972e-01	10
4268911	9.999999e-01	8
4268910	2.230891e-10	46
4268909	7.673339e-03	34
4268908	8.881784e-16	50
4268907	9.999994e-01	9
4268906	2.230891e-10	46
4268905	8.881784e-16	50
4268902	9.835804e-01	18
4268901	4.529710e-14	49
4268900	1.000000e+00	1
4268899	9.995319e-01	14
4268898	1.000000e+00	1
4268897	1.000000e+00	0
4268896	1.000000e+00	3
4268926	7.600562e-01	23
4268927	8.986806e-01	21
4268924	7.600562e-01	23
4268925	1.000000e+00	2
4268922	8.881784e-16	50
4268923	1.621870e-08	44
4268920	9.998471e-01	13
4268921	9.405398e-01	20
4268918	2.104926e-09	45
4268919	1.000000e+00	6
4268916	1.529320e-04	38
4268917	9.995319e-01	14
4268914	9.966998e-01	16
4268915	1.133316e-12	48
4268912	1.049339e-07	43
4268913	2.104926e-09	45
4268877	4.529710e-14	49
4268876	8.881784e-16	50
4268879	1.000000e+00	3
4268878	8.881784e-16	50
4268873	9.999999e-01	8
4268872	2.104926e-09	45
4268875	8.881784e-16	50
4268874	8.881784e-16	50
4268869	1.641957e-02	33
4268868	3.359055e-01	27
4268871	4.529710e-14	49
4268870	6.640945e-01	24
4268865	4.529710e-14	49
4268864	1.193067e-05	40
4268867	9.966998e-01	16
4268866	9.998471e-01	13
4268894	8.881784e-16	50
4268895	5.817779e-07	42
4268888	9.923267e-01	17
4268889	9.986989e-01	15
4268890	9.966998e-01	16
4268891	4.529710e-14	49
4268884	8.881784e-16	50
4268885	1.621870e-08	44
4268886	1.641957e-02	33
4268887	2.399438e-01	28
4268880	7.600562e-01	23
4268881	8.881784e-16	50
4268882	8.881784e-16	50
4268883	2.807050e-06	41
4268962	1.000000e+00	3
4268963	8.986806e-01	21
4268960	1.000000e+00	2
4268961	3.359055e-01	27
4268966	4.529710e-14	49
4268967	1.000000e+00	1
4268964	8.881784e-16	50
4268965	1.000000e+00	1
4268970	1.193067e-05	40
4268971	9.835804e-01	18
4268968	1.000000e+00	6
4268969	1.000000e+00	2
4268974	9.835804e-01	18
4268975	9.835804e-01	18
4268972	1.000000e+00	3
4268973	9.999994e-01	9
4268979	2.104926e-09	45
4268978	8.881784e-16	50
4268977	9.999972e-01	10
4268976	1.000000e+00	2
4268982	1.013194e-01	30
4268981	4.510745e-05	39
4268980	9.986989e-01	15
4268987	4.529710e-14	49
4268985	8.881784e-16	50
4268984	1.000000e+00	5
4268991	8.881784e-16	50
4268989	8.881784e-16	50
4268988	8.881784e-16	50
4268928	9.999881e-01	11
4268929	8.881784e-16	50
4268930	9.986989e-01	15
4268931	8.986806e-01	21
4268932	9.966998e-01	16
4268933	9.405398e-01	20
4268934	1.013194e-01	30
4268935	1.133316e-12	48
4268936	9.923267e-01	17
4268937	1.000000e+00	6
4268938	2.104926e-09	45
4268939	5.561376e-01	25
4268940	1.133316e-12	48
4268941	9.675457e-01	19
4268943	1.529320e-04	38
4268945	1.000000e+00	0
4268944	9.966998e-01	16
4268947	1.000000e+00	0
4268946	1.000000e+00	0
4268949	1.000000e+00	0
4268948	1.193067e-05	40
4268951	9.999549e-01	12
4268950	1.000000e+00	0
4268953	8.881784e-16	50
4268952	2.399438e-01	28
4268955	9.835804e-01	18
4268954	9.999972e-01	10
4268957	4.438624e-01	26
4268956	2.230891e-10	46
4268959	8.881784e-16	50
4268958	1.854161e-11	47
4269030	4.681115e-04	37
4269031	8.881784e-16	50
4269028	5.817779e-07	42
4269029	1.301086e-03	36
4269026	1.000000e+00	5
4269027	1.000000e+00	0
4269024	5.817779e-07	42
4269025	9.966998e-01	16
4269038	1.000000e+00	1
4269039	1.000000e+00	6
4269036	4.438624e-01	26
4269037	4.529710e-14	49
4269034	4.438624e-01	26
4269035	1.000000e+00	0
4269032	8.881784e-16	50
4269033	4.529710e-14	49
4269047	1.000000e+00	2
4269046	1.000000e+00	0
4269045	1.000000e+00	2
4269044	1.000000e+00	2
4269043	1.000000e+00	0
4269042	4.681115e-04	37
4269041	2.104926e-09	45
4269040	1.000000e+00	1
4269055	1.000000e+00	2
4269053	8.881784e-16	50
4269052	9.999881e-01	11
4269050	8.881784e-16	50
4269049	4.681115e-04	37
4269048	1.000000e+00	1
4268996	1.621870e-08	44
4268997	9.675457e-01	19
4268998	9.999999e-01	8
4268999	4.529710e-14	49
4268992	5.817779e-07	42
4268993	8.881784e-16	50
4268994	8.881784e-16	50
4268995	1.000000e+00	6
4269004	8.881784e-16	50
4269005	9.923267e-01	17
4269006	1.000000e+00	4
4269000	9.999549e-01	12
4269001	8.388818e-01	22
4269002	1.621870e-08	44
4269003	1.133316e-12	48
4269013	4.529710e-14	49
4269012	8.881784e-16	50
4269015	8.881784e-16	50
4269014	9.966998e-01	16
4269009	8.881784e-16	50
4269008	9.999999e-01	8
4269011	4.529710e-14	49
4269010	8.881784e-16	50
4269021	9.999994e-01	9
4269020	1.000000e+00	0
4269023	1.000000e+00	1
4269022	1.000000e+00	1
4269017	1.611182e-01	29
4269016	1.000000e+00	1
4269019	1.000000e+00	3
4269018	1.000000e+00	1
4270214	9.986989e-01	15
4270215	8.881784e-16	50
4270212	9.966998e-01	16
4270213	1.000000e+00	3
4270211	2.399438e-01	28
4270208	1.000000e+00	0
4270209	9.999972e-01	10
4270222	9.405398e-01	20
4270223	1.000000e+00	5
4270220	8.881784e-16	50
4270221	9.675457e-01	19
4270218	1.000000e+00	6
4270219	1.000000e+00	4
4270216	1.000000e+00	4
4270217	1.000000e+00	1
4270231	1.133316e-12	48
4270230	1.000000e+00	3
4270229	8.881784e-16	50
4270228	1.000000e+00	6
4270227	1.000000e+00	4
4270226	1.641957e-02	33
4270225	4.681115e-04	37
4270224	1.000000e+00	1
4270239	1.013194e-01	30
4270238	1.529320e-04	38
4270237	9.675457e-01	19
4270236	1.000000e+00	7
4270235	4.681115e-04	37
4270233	5.946023e-02	31
4270232	1.000000e+00	3
4270244	1.000000e+00	4
4270245	1.000000e+00	5
4270246	1.000000e+00	0
4270247	9.966998e-01	16
4270240	2.807050e-06	41
4270241	1.133316e-12	48
4270242	1.133316e-12	48
4270243	4.681115e-04	37
4270252	8.881784e-16	50
4270253	1.000000e+00	2
4270254	4.529710e-14	49
4270255	4.681115e-04	37
4270248	1.000000e+00	2
4270249	8.986806e-01	21
4270250	4.529710e-14	49
4270251	1.000000e+00	0
4270261	1.621870e-08	44
4270260	6.640945e-01	24
4270263	1.000000e+00	4
4270262	1.000000e+00	0
4270257	8.881784e-16	50
4270256	3.359055e-01	27
4270259	8.881784e-16	50
4270258	8.881784e-16	50
4270269	8.881784e-16	50
4270268	1.000000e+00	1
4270271	5.946023e-02	31
4270265	1.000000e+00	1
4270264	8.986806e-01	21
4270267	1.611182e-01	29
4270266	8.986806e-01	21
4270274	9.966998e-01	16
4270275	9.966998e-01	16
4270272	1.000000e+00	2
4270278	1.000000e+00	3
4270279	1.000000e+00	4
4270276	9.835804e-01	18
4270277	1.000000e+00	3
4270282	4.529710e-14	49
4270283	1.133316e-12	48
4270280	1.000000e+00	4
4270281	9.923267e-01	17
4270286	8.881784e-16	50
4270287	9.998471e-01	13
[truncated: 787 more rows]
