# Supplementary material for: Translational Selection Is Ubiquitous in Prokaryotes
Source: PLoS Genet. 2010 Jun 24;6(6):e1001004. doi: 10.1371/journal.pgen.1001004 (PMC2891978; doi:10.1371/journal.pgen.1001004)
Supplement: Dataset S1 — OCU/non-OCU gene calls in 461 Bacterial and Archaeal genomes, and summary tables of genome properties and OCU preferences for specific codons. (4.77 MB ZIP) [file pgen.1001004.s001.zip › Dataset_S1_Bacteria/Alkaliphilus_metalliredigens_QYMF.arff.ocuGenes]

GeneID	signTest_p	ocuProbWinCnt
5314051	1.000000e+00	6
5314050	5.561376e-01	25
5314048	9.999549e-01	12
5314055	8.881784e-16	50
5314052	8.388818e-01	22
5314059	2.230891e-10	46
5314058	1.000000e+00	7
5314057	4.529710e-14	49
5314056	5.946023e-02	31
5314062	8.881784e-16	50
5314061	1.529320e-04	38
5314060	8.881784e-16	50
5314067	8.881784e-16	50
5314064	8.881784e-16	50
5314065	2.807050e-06	41
5314070	8.881784e-16	50
5314068	8.881784e-16	50
5314069	8.881784e-16	50
5314074	4.681115e-04	37
5314075	4.681115e-04	37
5314072	1.854161e-11	47
5314073	5.946023e-02	31
5314078	1.000000e+00	2
5314077	1.013194e-01	30
5314081	8.881784e-16	50
5314080	8.881784e-16	50
5314083	9.999994e-01	9
5314084	6.640945e-01	24
5314087	4.438624e-01	26
5314086	9.675457e-01	19
5314089	2.230891e-10	46
5314088	1.000000e+00	4
5314091	8.388818e-01	22
5314090	1.000000e+00	7
5314093	1.000000e+00	3
5314092	1.529320e-04	38
5314094	8.881784e-16	50
5314096	4.529710e-14	49
5314097	8.881784e-16	50
5314098	1.000000e+00	4
5314099	1.000000e+00	2
5314100	1.000000e+00	7
5314102	4.529710e-14	49
5314103	9.835804e-01	18
5314104	8.881784e-16	50
5314105	1.133316e-12	48
5314106	1.641957e-02	33
5314107	8.881784e-16	50
5314109	8.881784e-16	50
5314110	1.301086e-03	36
5314111	1.854161e-11	47
5314119	2.230891e-10	46
5314118	8.881784e-16	50
5314117	8.881784e-16	50
5314116	8.881784e-16	50
5314114	9.999881e-01	11
5314113	1.621870e-08	44
5314112	8.881784e-16	50
5314127	1.000000e+00	4
5314125	4.510745e-05	39
5314124	8.881784e-16	50
5314123	8.881784e-16	50
5314122	1.611182e-01	29
5314121	4.510745e-05	39
5314120	1.000000e+00	5
5314134	3.300224e-03	35
5314135	1.000000e+00	0
5314133	9.999999e-01	8
5314130	1.000000e+00	0
5314131	1.000000e+00	6
5314128	9.999549e-01	12
5314129	1.529320e-04	38
5314142	1.000000e+00	3
5314143	1.000000e+00	5
5314141	1.000000e+00	5
5314138	1.000000e+00	1
5314139	9.835804e-01	18
5314136	1.000000e+00	7
5314137	1.000000e+00	2
5314149	1.000000e+00	3
5314148	6.640945e-01	24
5314150	9.999994e-01	9
5314145	2.230891e-10	46
5314144	1.529320e-04	38
5314147	2.807050e-06	41
5314157	3.300224e-03	35
5314156	1.611182e-01	29
5314159	8.881784e-16	50
5314158	8.881784e-16	50
5314153	1.000000e+00	7
5314152	1.000000e+00	4
5314155	1.000000e+00	2
5314154	1.000000e+00	0
5314164	1.301086e-03	36
5314165	8.881784e-16	50
5314167	9.835804e-01	18
5314161	9.999972e-01	10
5314162	1.000000e+00	6
5314163	1.133316e-12	48
5314172	9.995319e-01	14
5314173	1.000000e+00	4
5314174	1.000000e+00	6
5314175	1.000000e+00	3
5314168	1.133316e-12	48
5314169	7.600562e-01	23
5314171	1.621870e-08	44
5314186	1.000000e+00	4
5314187	8.881784e-16	50
5314184	7.600562e-01	23
5314185	1.000000e+00	1
5314190	2.104926e-09	45
5314191	3.245432e-02	32
5314188	9.999994e-01	9
5314189	9.999994e-01	9
5314178	8.881784e-16	50
5314179	1.000000e+00	2
5314176	2.230891e-10	46
5314177	8.388818e-01	22
5314182	4.529710e-14	49
5314183	1.301086e-03	36
5314180	9.966998e-01	16
5314181	9.835804e-01	18
5314203	1.000000e+00	2
5314202	9.999994e-01	9
5314201	2.230891e-10	46
5314200	2.230891e-10	46
5314207	1.000000e+00	4
5314206	1.000000e+00	7
5314205	1.000000e+00	0
5314195	6.640945e-01	24
5314194	3.245432e-02	32
5314193	9.998471e-01	13
5314192	9.999999e-01	8
5314199	1.000000e+00	1
5314198	1.000000e+00	1
5314197	9.999972e-01	10
5314196	3.245432e-02	32
5314216	1.000000e+00	0
5314217	4.438624e-01	26
5314219	1.000000e+00	0
5314220	1.000000e+00	4
5314221	1.000000e+00	2
5314222	1.000000e+00	1
5314223	1.193067e-05	40
5314208	1.000000e+00	4
5314209	1.000000e+00	1
5314210	9.999999e-01	8
5314211	2.230891e-10	46
5314212	4.510745e-05	39
5314213	8.881784e-16	50
5314214	1.000000e+00	3
5314215	1.000000e+00	1
5314233	9.999999e-01	8
5314232	1.000000e+00	4
5314235	3.300224e-03	35
5314234	9.999972e-01	10
5314237	8.881784e-16	50
5314236	4.529710e-14	49
5314239	8.881784e-16	50
5314238	4.510745e-05	39
5314225	8.881784e-16	50
5314224	4.529710e-14	49
5314227	2.104926e-09	45
5314226	9.999549e-01	12
5314229	4.529710e-14	49
5314228	1.133316e-12	48
5314231	1.000000e+00	3
5314230	9.966998e-01	16
5314254	7.600562e-01	23
5314255	8.388818e-01	22
5314252	1.133316e-12	48
5314253	1.854161e-11	47
5314250	9.966998e-01	16
5314251	8.881784e-16	50
5314248	1.000000e+00	4
5314249	1.000000e+00	2
5314246	2.807050e-06	41
5314247	9.999972e-01	10
5314244	1.013194e-01	30
5314245	9.835804e-01	18
5314242	5.946023e-02	31
5314243	8.881784e-16	50
5314240	1.000000e+00	7
5314241	8.881784e-16	50
5314271	9.995319e-01	14
5314270	1.193067e-05	40
5314269	8.881784e-16	50
5314268	1.301086e-03	36
5314267	8.881784e-16	50
5314266	1.000000e+00	6
5314265	1.000000e+00	3
5314264	3.245432e-02	32
5314263	9.405398e-01	20
5314262	9.999881e-01	11
5314261	8.881784e-16	50
5314260	9.999999e-01	8
5314259	8.881784e-16	50
5314258	1.000000e+00	2
5314257	9.999881e-01	11
5314284	5.561376e-01	25
5314285	9.999881e-01	11
5314286	1.000000e+00	4
5314287	8.986806e-01	21
5314280	1.854161e-11	47
5314281	9.999549e-01	12
5314282	4.529710e-14	49
5314283	1.000000e+00	2
5314276	1.000000e+00	4
5314277	8.881784e-16	50
5314278	1.000000e+00	2
5314279	9.986989e-01	15
5314272	1.000000e+00	2
5314274	2.104926e-09	45
5314275	1.301086e-03	36
5314301	1.000000e+00	1
5314300	1.000000e+00	2
5314303	1.000000e+00	1
5314302	1.000000e+00	7
5314297	1.000000e+00	0
5314296	1.000000e+00	5
5314299	1.000000e+00	1
5314298	1.529320e-04	38
5314293	9.999972e-01	10
5314292	1.000000e+00	2
5314295	8.881784e-16	50
5314294	9.999881e-01	11
5314289	4.510745e-05	39
5314288	7.600562e-01	23
5314291	1.000000e+00	5
5314290	9.999999e-01	8
5314320	4.510745e-05	39
5314323	8.881784e-16	50
5314324	1.000000e+00	5
5314325	4.529710e-14	49
5314326	3.245432e-02	32
5314327	8.388818e-01	22
5314328	1.013194e-01	30
5314329	3.359055e-01	27
5314330	1.000000e+00	6
5314331	8.881784e-16	50
5314332	4.529710e-14	49
5314333	9.995319e-01	14
5314334	3.300224e-03	35
5314335	9.999994e-01	9
5314305	1.000000e+00	0
5314304	1.000000e+00	1
5314307	1.000000e+00	5
5314306	1.529320e-04	38
5314309	1.000000e+00	0
5314311	1.000000e+00	0
5314310	9.999549e-01	12
5314313	9.923267e-01	17
5314312	3.359055e-01	27
5314315	1.000000e+00	2
5314314	1.641957e-02	33
5314317	4.681115e-04	37
5314316	4.529710e-14	49
5314319	3.245432e-02	32
5314355	1.000000e+00	6
5314352	9.999881e-01	11
5314353	8.881784e-16	50
5314358	2.104926e-09	45
5314359	2.230891e-10	46
5314356	9.999994e-01	9
5314362	8.881784e-16	50
5314363	8.881784e-16	50
5314360	4.510745e-05	39
5314364	8.881784e-16	50
5314365	1.621870e-08	44
5314339	8.388818e-01	22
5314338	3.359055e-01	27
5314337	1.000000e+00	3
5314336	1.000000e+00	1
5314343	1.000000e+00	0
5314342	1.000000e+00	2
5314341	9.923267e-01	17
5314340	4.529710e-14	49
5314347	1.000000e+00	6
5314346	1.000000e+00	5
5314345	8.881784e-16	50
5314344	1.000000e+00	0
5314351	1.000000e+00	0
5314350	1.000000e+00	1
5314349	1.000000e+00	2
5314348	1.000000e+00	5
5314388	2.104926e-09	45
5314389	4.529710e-14	49
5314390	2.104926e-09	45
5314391	1.133316e-12	48
5314384	4.529710e-14	49
5314385	8.881784e-16	50
5314386	8.881784e-16	50
5314397	1.000000e+00	7
5314398	9.675457e-01	19
5314392	1.000000e+00	6
5314393	1.000000e+00	7
5314394	1.529320e-04	38
5314395	9.835804e-01	18
5314373	8.881784e-16	50
5314372	9.998471e-01	13
5314375	8.881784e-16	50
5314374	8.881784e-16	50
5314369	8.881784e-16	50
5314371	2.230891e-10	46
5314370	8.881784e-16	50
5314381	1.301086e-03	36
5314380	1.193067e-05	40
5314383	4.529710e-14	49
5314382	9.923267e-01	17
5314376	4.529710e-14	49
5314378	8.881784e-16	50
5314440	1.000000e+00	3
5314491	8.881784e-16	50
5314490	8.881784e-16	50
5314489	8.881784e-16	50
5314488	1.854161e-11	47
5314495	5.561376e-01	25
5314494	1.641957e-02	33
5314493	4.529710e-14	49
5314492	4.681115e-04	37
5314483	9.986989e-01	15
5314482	8.881784e-16	50
5314481	1.301086e-03	36
5314480	9.999999e-01	8
5314487	9.966998e-01	16
5314485	2.230891e-10	46
5314484	2.230891e-10	46
5314479	4.529710e-14	49
5314525	1.000000e+00	5
5314524	1.000000e+00	0
5314527	1.000000e+00	2
5314526	1.000000e+00	1
5314521	8.881784e-16	50
5314520	8.881784e-16	50
5314523	1.621870e-08	44
5314522	8.881784e-16	50
5314517	8.881784e-16	50
5314516	1.133316e-12	48
5314519	4.510745e-05	39
5314518	9.675457e-01	19
5314513	4.529710e-14	49
5314512	9.995319e-01	14
5314515	3.300224e-03	35
5314514	8.881784e-16	50
5314508	9.999549e-01	12
5314509	2.230891e-10	46
5314510	2.807050e-06	41
5314511	1.000000e+00	5
5314504	7.673339e-03	34
5314505	1.000000e+00	7
5314506	1.000000e+00	6
5314507	1.133316e-12	48
5314502	8.881784e-16	50
5314503	9.966998e-01	16
5314496	9.999549e-01	12
5314497	1.611182e-01	29
5314498	9.999549e-01	12
5314499	9.835804e-01	18
5314556	4.529710e-14	49
5314553	3.359055e-01	27
5314552	4.529710e-14	49
5314550	9.998471e-01	13
5314549	8.881784e-16	50
5314548	8.881784e-16	50
5314547	8.881784e-16	50
5314544	1.854161e-11	47
5314542	8.881784e-16	50
5314543	8.881784e-16	50
5314541	8.881784e-16	50
5314536	2.230891e-10	46
5314534	5.817779e-07	42
5314535	1.049339e-07	43
5314532	8.881784e-16	50
5314533	8.881784e-16	50
5314530	1.000000e+00	5
5314531	8.881784e-16	50
5314529	8.881784e-16	50
5313573	8.986806e-01	21
5313572	1.000000e+00	7
5313575	9.966998e-01	16
5313574	8.881784e-16	50
5313569	1.000000e+00	5
5313568	1.000000e+00	2
5313571	1.000000e+00	5
5313570	9.999999e-01	8
5313581	1.854161e-11	47
5313580	5.561376e-01	25
5313583	9.966998e-01	16
5313577	1.000000e+00	4
5313576	3.300224e-03	35
5313579	1.000000e+00	4
5313578	4.438624e-01	26
5313588	1.301086e-03	36
5313589	1.854161e-11	47
5313590	9.835804e-01	18
5313591	9.675457e-01	19
5313585	9.999881e-01	11
5313586	1.000000e+00	2
5313587	1.000000e+00	3
5313596	8.881784e-16	50
5313597	1.000000e+00	5
5313598	4.438624e-01	26
5313599	9.999999e-01	8
5313592	1.193067e-05	40
5313593	6.640945e-01	24
5313594	1.000000e+00	5
5313595	9.966998e-01	16
5313542	8.881784e-16	50
5313541	8.881784e-16	50
5313540	9.998471e-01	13
5313539	9.999994e-01	9
5313538	9.998471e-01	13
5313537	9.999999e-01	8
5313536	1.854161e-11	47
5313551	8.388818e-01	22
5313550	1.000000e+00	1
5313549	1.000000e+00	7
5313548	9.999972e-01	10
5313547	1.000000e+00	3
5313546	8.881784e-16	50
5313545	8.881784e-16	50
5313544	8.881784e-16	50
5313558	1.000000e+00	5
5313559	8.881784e-16	50
5313556	1.000000e+00	2
5313557	8.388818e-01	22
5313554	1.641957e-02	33
5313555	1.621870e-08	44
5313552	9.675457e-01	19
5313553	4.438624e-01	26
5313566	1.000000e+00	3
5313567	1.000000e+00	5
5313564	9.999972e-01	10
5313565	9.923267e-01	17
5313562	1.000000e+00	4
5313563	1.000000e+00	2
5313560	1.000000e+00	0
5313561	9.999999e-01	8
5313633	8.986806e-01	21
5313632	9.999999e-01	8
5313635	1.529320e-04	38
5313634	5.817779e-07	42
5313636	3.245432e-02	32
5313641	1.000000e+00	7
5313640	9.923267e-01	17
5313643	9.999999e-01	8
5313642	8.881784e-16	50
5313645	2.104926e-09	45
5313644	1.049339e-07	43
5313647	1.000000e+00	6
5313646	1.133316e-12	48
5313648	8.388818e-01	22
5313651	4.681115e-04	37
5313652	9.923267e-01	17
5313653	9.995319e-01	14
5313654	8.881784e-16	50
5313655	8.881784e-16	50
5313657	1.611182e-01	29
5313658	1.000000e+00	3
5313659	3.359055e-01	27
5313660	1.000000e+00	1
5313661	1.854161e-11	47
5313662	1.000000e+00	3
5313663	1.000000e+00	0
5313603	8.881784e-16	50
5313602	1.641957e-02	33
5313601	1.049339e-07	43
5313600	4.438624e-01	26
5313607	4.529710e-14	49
5313604	8.881784e-16	50
5313611	1.000000e+00	6
5313610	1.000000e+00	5
5313609	9.999972e-01	10
5313608	1.000000e+00	3
5313615	1.000000e+00	1
5313614	1.000000e+00	3
5313613	9.986989e-01	15
5313612	5.946023e-02	31
5313618	1.000000e+00	3
5313619	1.000000e+00	3
5313616	1.000000e+00	0
5313617	1.000000e+00	4
5313622	2.104926e-09	45
5313623	4.438624e-01	26
5313620	1.854161e-11	47
5313621	1.621870e-08	44
5313626	8.986806e-01	21
5313625	1.529320e-04	38
5313631	9.998471e-01	13
5313628	8.881784e-16	50
5313708	1.000000e+00	0
5313709	9.405398e-01	20
5313710	1.301086e-03	36
5313711	9.999549e-01	12
5313704	1.000000e+00	1
5313705	1.000000e+00	0
5313706	1.000000e+00	3
5313707	1.000000e+00	3
5313700	2.399438e-01	28
5313701	6.640945e-01	24
5313702	5.561376e-01	25
5313703	1.641957e-02	33
5313696	1.000000e+00	5
5313697	1.000000e+00	3
5313698	1.000000e+00	0
5313699	1.000000e+00	2
5313725	2.230891e-10	46
5313724	9.986989e-01	15
5313727	2.104926e-09	45
5313726	4.510745e-05	39
5313721	4.529710e-14	49
5313720	4.529710e-14	49
5313723	3.359055e-01	27
5313722	1.000000e+00	4
5313717	9.999549e-01	12
5313716	1.000000e+00	5
5313719	8.881784e-16	50
5313718	1.000000e+00	3
5313713	8.881784e-16	50
5313712	9.835804e-01	18
5313715	1.529320e-04	38
5313714	2.104926e-09	45
5313678	9.835804e-01	18
5313679	1.301086e-03	36
5313676	4.529710e-14	49
5313677	1.049339e-07	43
5313674	8.881784e-16	50
5313675	8.881784e-16	50
5313672	8.986806e-01	21
5313673	8.881784e-16	50
5313670	1.000000e+00	3
5313671	9.923267e-01	17
5313668	9.999549e-01	12
5313669	8.881784e-16	50
5313666	1.000000e+00	1
5313667	1.641957e-02	33
5313664	1.000000e+00	7
5313665	9.675457e-01	19
5313695	1.000000e+00	3
5313694	1.621870e-08	44
5313693	8.986806e-01	21
5313692	1.000000e+00	6
5313691	4.510745e-05	39
5313690	5.561376e-01	25
5313689	9.999881e-01	11
5313688	8.986806e-01	21
5313687	9.405398e-01	20
5313686	3.300224e-03	35
5313685	9.998471e-01	13
5313684	4.681115e-04	37
5313683	9.998471e-01	13
5313682	8.881784e-16	50
5313681	4.438624e-01	26
5313680	1.301086e-03	36
5313768	6.640945e-01	24
5313770	1.000000e+00	5
5313771	1.000000e+00	1
5313772	2.230891e-10	46
5313773	9.999999e-01	8
5313774	7.673339e-03	34
5313775	2.104926e-09	45
5313760	9.405398e-01	20
5313762	8.881784e-16	50
5313763	5.561376e-01	25
5313764	9.999994e-01	9
5313765	1.049339e-07	43
5313766	1.000000e+00	1
5313767	5.946023e-02	31
5313785	1.000000e+00	2
5313784	1.000000e+00	4
5313787	1.000000e+00	1
5313786	9.995319e-01	14
5313789	1.000000e+00	4
5313788	1.000000e+00	0
5313791	1.000000e+00	0
5313790	1.000000e+00	7
5313777	4.438624e-01	26
5313776	1.000000e+00	2
5313779	1.000000e+00	5
5313778	9.999881e-01	11
5313781	1.000000e+00	2
5313780	5.817779e-07	42
5313783	9.999549e-01	12
5313782	5.561376e-01	25
5313738	3.300224e-03	35
5313739	6.640945e-01	24
5313737	1.621870e-08	44
5313742	5.946023e-02	31
5313743	9.923267e-01	17
5313740	9.966998e-01	16
5313741	9.986989e-01	15
5313730	1.854161e-11	47
5313731	8.388818e-01	22
5313728	2.104926e-09	45
5313729	1.641957e-02	33
5313734	2.807050e-06	41
5313735	1.854161e-11	47
5313732	1.000000e+00	4
5313733	1.529320e-04	38
5313755	4.438624e-01	26
5313754	4.529710e-14	49
5313753	6.640945e-01	24
5313752	5.561376e-01	25
5313759	9.999999e-01	8
5313758	9.923267e-01	17
5313757	9.405398e-01	20
5313756	3.300224e-03	35
5313746	9.999999e-01	8
5313744	2.230891e-10	46
5313750	1.000000e+00	5
5313749	8.881784e-16	50
5313748	8.881784e-16	50
5313846	4.510745e-05	39
5313847	1.000000e+00	4
5313844	1.013194e-01	30
5313845	9.999881e-01	11
5313842	9.999972e-01	10
5313843	1.000000e+00	3
5313840	9.995319e-01	14
5313841	8.881784e-16	50
5313854	5.817779e-07	42
5313855	4.529710e-14	49
5313852	7.673339e-03	34
5313853	4.681115e-04	37
5313850	1.000000e+00	3
5313851	1.133316e-12	48
5313848	1.000000e+00	1
5313831	7.673339e-03	34
5313830	9.986989e-01	15
5313829	1.611182e-01	29
5313828	9.998471e-01	13
5313827	9.999972e-01	10
5313826	1.000000e+00	7
5313825	9.999881e-01	11
5313824	9.835804e-01	18
5313839	2.399438e-01	28
5313838	9.999972e-01	10
5313837	1.000000e+00	6
5313836	1.000000e+00	2
5313835	9.999549e-01	12
5313834	1.000000e+00	6
5313833	3.300224e-03	35
5313832	1.049339e-07	43
5313812	9.999549e-01	12
5313813	4.529710e-14	49
5313814	4.529710e-14	49
5313815	8.881784e-16	50
5313808	1.000000e+00	6
5313809	9.966998e-01	16
5313810	9.999994e-01	9
5313821	3.300224e-03	35
5313822	8.881784e-16	50
5313823	8.881784e-16	50
5313816	9.966998e-01	16
5313817	1.133316e-12	48
5313818	3.359055e-01	27
5313819	4.438624e-01	26
5313797	1.000000e+00	5
5313796	9.675457e-01	19
5313799	1.000000e+00	6
5313798	1.854161e-11	47
5313793	1.611182e-01	29
5313792	9.999999e-01	8
5313795	1.000000e+00	0
5313794	1.000000e+00	0
5313805	8.881784e-16	50
5313804	1.000000e+00	0
5313807	1.301086e-03	36
5313806	1.000000e+00	1
5313801	8.881784e-16	50
5313800	8.986806e-01	21
5313803	9.999999e-01	8
5313802	2.807050e-06	41
5313906	8.388818e-01	22
5313907	8.881784e-16	50
5313904	8.881784e-16	50
5313905	1.000000e+00	1
5313910	8.881784e-16	50
5313911	8.881784e-16	50
5313908	1.621870e-08	44
5313909	1.000000e+00	0
5313914	2.807050e-06	41
5313915	8.881784e-16	50
5313912	3.300224e-03	35
5313913	9.995319e-01	14
5313918	1.133316e-12	48
5313919	8.881784e-16	50
5313916	9.966998e-01	16
5313917	1.000000e+00	0
5313890	9.999994e-01	9
5313889	1.000000e+00	3
5313888	1.000000e+00	1
5313895	1.529320e-04	38
5313894	1.854161e-11	47
5313893	9.675457e-01	19
5313892	8.881784e-16	50
5313899	8.881784e-16	50
5313898	1.000000e+00	1
5313897	1.000000e+00	2
5313896	8.881784e-16	50
5313903	8.881784e-16	50
5313902	3.245432e-02	32
5313900	1.301086e-03	36
5313872	1.000000e+00	5
5313873	4.529710e-14	49
5313874	2.807050e-06	41
5313875	9.966998e-01	16
5313876	1.000000e+00	5
5313877	1.000000e+00	4
5313878	8.986806e-01	21
5313879	1.000000e+00	6
5313880	2.230891e-10	46
5313881	9.999994e-01	9
5313882	9.405398e-01	20
5313884	1.000000e+00	2
5313885	1.000000e+00	1
5313886	1.000000e+00	6
5313887	1.000000e+00	2
5313857	9.998471e-01	13
5313856	9.986989e-01	15
5313859	8.881784e-16	50
5313858	6.640945e-01	24
5313860	9.835804e-01	18
5313863	1.193067e-05	40
5313862	9.999549e-01	12
5313865	1.854161e-11	47
5313864	9.986989e-01	15
5313867	9.999549e-01	12
5313866	1.621870e-08	44
5313869	8.881784e-16	50
5313868	3.359055e-01	27
5313871	9.999549e-01	12
5313870	1.641957e-02	33
5313983	8.881784e-16	50
5313982	9.986989e-01	15
5313981	7.673339e-03	34
5313980	2.230891e-10	46
5313976	4.529710e-14	49
5313975	9.999549e-01	12
5313974	9.986989e-01	15
5313973	1.000000e+00	7
5313972	9.999972e-01	10
5313970	8.388818e-01	22
5313968	4.438624e-01	26
5313966	9.995319e-01	14
5313964	8.881784e-16	50
5313962	1.000000e+00	3
5313956	9.999999e-01	8
5313957	9.999994e-01	9
5313949	9.995319e-01	14
5313948	1.611182e-01	29
5313945	8.881784e-16	50
5313944	1.049339e-07	43
5313946	8.388818e-01	22
5313941	4.529710e-14	49
5313940	5.561376e-01	25
5313943	5.561376e-01	25
5313937	1.133316e-12	48
5313936	1.000000e+00	2
5313932	1.641957e-02	33
5313933	9.995319e-01	14
5313935	1.000000e+00	5
5313928	1.000000e+00	3
5313931	2.104926e-09	45
5313924	1.000000e+00	7
5313925	4.510745e-05	39
5313927	9.999999e-01	8
5313920	8.881784e-16	50
5313921	4.529710e-14	49
5313922	7.673339e-03	34
5313923	4.529710e-14	49
5314043	3.300224e-03	35
5314041	8.881784e-16	50
5314040	2.230891e-10	46
5314047	7.600562e-01	23
5314046	9.999972e-01	10
5314045	8.881784e-16	50
5314035	9.986989e-01	15
5314034	9.966998e-01	16
5314033	6.640945e-01	24
5314039	4.438624e-01	26
5314037	2.399438e-01	28
5314036	1.000000e+00	7
5314026	8.881784e-16	50
5314027	8.881784e-16	50
5314024	2.230891e-10	46
5314025	8.881784e-16	50
5314028	4.529710e-14	49
5314029	9.999549e-01	12
5314018	9.999972e-01	10
5314019	1.621870e-08	44
5314016	1.529320e-04	38
5314017	9.835804e-01	18
5314022	8.881784e-16	50
5314023	1.000000e+00	5
5314020	7.673339e-03	34
5314021	1.000000e+00	7
5314009	7.600562e-01	23
5314008	8.881784e-16	50
5314010	8.881784e-16	50
5314013	9.835804e-01	18
5314015	4.438624e-01	26
5314001	2.104926e-09	45
5314000	9.999999e-01	8
5314003	2.230891e-10	46
5314002	9.923267e-01	17
5314004	1.529320e-04	38
5314007	1.133316e-12	48
5313992	1.621870e-08	44
5313993	1.049339e-07	43
5313994	9.675457e-01	19
5313997	5.561376e-01	25
5313998	1.049339e-07	43
5313999	8.881784e-16	50
5313985	2.807050e-06	41
5313986	4.681115e-04	37
5313988	4.529710e-14	49
5313989	8.881784e-16	50
5313990	2.399438e-01	28
5313103	1.000000e+00	0
5313102	1.621870e-08	44
5313101	9.999881e-01	11
5313099	1.000000e+00	2
5313098	9.999549e-01	12
5313097	1.000000e+00	2
5313096	9.405398e-01	20
5313095	1.000000e+00	1
5313094	1.000000e+00	6
5313093	8.881784e-16	50
5313092	9.675457e-01	19
5313091	9.999972e-01	10
5313090	9.998471e-01	13
5313089	2.230891e-10	46
5313088	4.681115e-04	37
5313118	8.881784e-16	50
5313119	1.000000e+00	7
5313116	8.881784e-16	50
5313114	1.000000e+00	3
5313115	9.966998e-01	16
5313112	1.854161e-11	47
5313113	1.000000e+00	0
5313110	8.881784e-16	50
5313111	6.640945e-01	24
5313108	1.000000e+00	7
5313109	1.000000e+00	5
5313106	1.193067e-05	40
5313107	1.000000e+00	0
5313104	1.000000e+00	0
5313105	1.000000e+00	0
5313133	9.999994e-01	9
5313132	1.000000e+00	1
5313135	2.399438e-01	28
5313134	4.529710e-14	49
5313129	9.999994e-01	9
5313128	3.300224e-03	35
5313131	8.881784e-16	50
5313130	1.000000e+00	2
5313125	1.000000e+00	4
5313124	5.946023e-02	31
5313127	1.000000e+00	0
5313126	1.000000e+00	0
5313121	1.000000e+00	0
5313120	5.561376e-01	25
5313123	1.133316e-12	48
5313122	1.529320e-04	38
5313148	9.999549e-01	12
5313149	1.000000e+00	0
5313150	1.000000e+00	1
5313151	9.998471e-01	13
5313144	7.673339e-03	34
5313145	1.000000e+00	1
5313146	1.000000e+00	5
5313147	9.999549e-01	12
5313140	9.999994e-01	9
5313141	1.000000e+00	3
5313142	1.049339e-07	43
5313143	9.999881e-01	11
5313136	1.000000e+00	5
5313137	1.000000e+00	3
5313138	9.999549e-01	12
5313139	1.000000e+00	1
5313035	9.986989e-01	15
5313034	5.817779e-07	42
5313033	1.000000e+00	4
5313032	9.966998e-01	16
5313039	9.999994e-01	9
5313038	5.561376e-01	25
5313037	1.000000e+00	5
5313036	8.388818e-01	22
5313027	9.999999e-01	8
5313026	4.438624e-01	26
5313025	9.835804e-01	18
5313024	8.881784e-16	50
5313031	1.854161e-11	47
5313030	9.999999e-01	8
5313029	1.000000e+00	7
5313028	1.000000e+00	4
5313050	4.510745e-05	39
5313051	5.817779e-07	42
5313048	9.999972e-01	10
5313049	4.510745e-05	39
5313054	1.000000e+00	0
5313052	9.835804e-01	18
5313053	1.000000e+00	6
5313042	8.881784e-16	50
5313043	9.998471e-01	13
5313040	1.000000e+00	6
5313041	9.999881e-01	11
5313047	9.986989e-01	15
5313044	9.999881e-01	11
5313065	9.966998e-01	16
5313064	9.998471e-01	13
5313066	1.000000e+00	3
5313069	1.000000e+00	3
5313068	1.000000e+00	4
5313071	9.986989e-01	15
5313070	1.000000e+00	5
5313056	1.000000e+00	6
5313058	1.000000e+00	5
5313083	9.999972e-01	10
5313084	4.438624e-01	26
5313085	9.999972e-01	10
5313087	1.000000e+00	7
5313072	8.881784e-16	50
5313073	3.359055e-01	27
5313074	1.000000e+00	4
5313075	1.611182e-01	29
5313076	9.999549e-01	12
5313077	1.000000e+00	6
5313078	1.611182e-01	29
5313079	1.000000e+00	3
5313223	1.641957e-02	33
5313220	8.881784e-16	50
5313221	8.881784e-16	50
5313218	9.966998e-01	16
5313219	9.999972e-01	10
5313216	9.999999e-01	8
5313217	1.000000e+00	5
5313230	8.881784e-16	50
5313231	4.681115e-04	37
5313228	4.529710e-14	49
5313229	1.000000e+00	6
5313226	9.923267e-01	17
5313227	8.881784e-16	50
5313224	8.881784e-16	50
5313225	1.000000e+00	5
5313239	9.998471e-01	13
5313238	9.835804e-01	18
5313237	9.999549e-01	12
5313236	9.999972e-01	10
5313235	9.835804e-01	18
5313234	1.000000e+00	6
5313232	9.999972e-01	10
5313247	1.000000e+00	3
5313246	1.000000e+00	5
5313245	1.000000e+00	5
5313244	1.133316e-12	48
5313243	1.000000e+00	6
5313242	1.000000e+00	7
5313241	2.104926e-09	45
5313240	1.854161e-11	47
5313252	9.405398e-01	20
5313253	9.999881e-01	11
5313254	4.510745e-05	39
5313248	9.675457e-01	19
5313251	9.923267e-01	17
5313260	8.881784e-16	50
5313261	8.388818e-01	22
5313262	2.104926e-09	45
5313263	8.881784e-16	50
5313256	8.388818e-01	22
5313257	4.529710e-14	49
5313258	8.881784e-16	50
5313259	4.529710e-14	49
5313269	1.854161e-11	47
5313268	1.013194e-01	30
5313271	8.881784e-16	50
5313270	1.049339e-07	43
5313265	9.675457e-01	19
5313267	3.300224e-03	35
5313266	1.301086e-03	36
5313277	9.835804e-01	18
5313276	9.995319e-01	14
5313279	1.000000e+00	0
5313278	1.133316e-12	48
5313273	5.561376e-01	25
5313272	1.000000e+00	7
5313275	9.998471e-01	13
5313274	1.133316e-12	48
5313154	9.405398e-01	20
5313155	1.000000e+00	2
5313152	1.000000e+00	2
5313153	9.999999e-01	8
5313158	1.611182e-01	29
5313159	1.854161e-11	47
5313156	9.986989e-01	15
5313157	9.999994e-01	9
5313162	1.000000e+00	1
5313163	4.529710e-14	49
5313160	1.000000e+00	2
5313161	1.000000e+00	5
5313166	1.133316e-12	48
5313167	4.529710e-14	49
5313164	1.641957e-02	33
5313165	9.966998e-01	16
5313171	1.000000e+00	6
5313170	1.000000e+00	3
5313169	1.000000e+00	3
5313175	9.966998e-01	16
5313173	1.013194e-01	30
5313179	1.000000e+00	6
5313178	1.193067e-05	40
5313177	2.104926e-09	45
5313176	1.000000e+00	0
5313183	2.230891e-10	46
5313182	9.999994e-01	9
5313181	9.966998e-01	16
5313180	5.561376e-01	25
5313184	8.881784e-16	50
5313186	4.529710e-14	49
5313187	1.133316e-12	48
5313188	2.230891e-10	46
5313189	9.405398e-01	20
5313190	9.923267e-01	17
5313191	9.998471e-01	13
5313192	1.000000e+00	1
5313193	1.000000e+00	7
5313194	1.193067e-05	40
5313195	1.049339e-07	43
5313196	1.621870e-08	44
5313198	8.388818e-01	22
5313199	5.561376e-01	25
5313201	1.000000e+00	2
5313200	2.399438e-01	28
5313203	2.399438e-01	28
5313202	9.999972e-01	10
5313204	9.675457e-01	19
5313207	9.923267e-01	17
5313206	2.399438e-01	28
5313209	4.529710e-14	49
5313208	8.881784e-16	50
5313211	1.133316e-12	48
5313210	8.881784e-16	50
5313213	7.673339e-03	34
5313212	8.881784e-16	50
5313215	1.000000e+00	5
5313214	9.675457e-01	19
5313372	9.675457e-01	19
5313373	2.807050e-06	41
5313374	9.999972e-01	10
5313375	8.881784e-16	50
5313369	8.881784e-16	50
5313370	1.013194e-01	30
5313371	9.999881e-01	11
5313365	2.807050e-06	41
5313361	1.611182e-01	29
5313363	8.881784e-16	50
5313356	8.881784e-16	50
5313359	9.966998e-01	16
5313358	3.245432e-02	32
5313353	7.600562e-01	23
5313355	5.817779e-07	42
5313354	1.641957e-02	33
5313351	9.675457e-01	19
5313345	8.881784e-16	50
5313347	3.300224e-03	35
5313346	1.854161e-11	47
5313406	1.611182e-01	29
5313407	9.966998e-01	16
5313404	4.681115e-04	37
5313405	5.946023e-02	31
5313402	1.000000e+00	6
5313403	9.923267e-01	17
5313400	9.999549e-01	12
5313401	3.359055e-01	27
5313398	9.675457e-01	19
5313399	4.510745e-05	39
5313396	5.946023e-02	31
5313397	1.000000e+00	4
5313394	8.881784e-16	50
5313393	9.999549e-01	12
5313390	1.133316e-12	48
5313389	9.986989e-01	15
5313388	5.817779e-07	42
5313387	1.000000e+00	3
5313386	3.245432e-02	32
5313385	4.529710e-14	49
5313384	1.000000e+00	4
5313380	4.681115e-04	37
5313379	4.438624e-01	26
5313378	8.881784e-16	50
5313377	1.000000e+00	6
5313376	1.133316e-12	48
5313304	1.049339e-07	43
5313305	5.561376e-01	25
5313306	8.388818e-01	22
5313307	1.000000e+00	7
5313308	2.399438e-01	28
5313309	1.000000e+00	7
5313311	9.999972e-01	10
5313296	8.881784e-16	50
5313297	3.300224e-03	35
5313298	1.000000e+00	4
5313299	1.000000e+00	1
5313300	9.405398e-01	20
5313301	1.301086e-03	36
5313302	1.000000e+00	2
5313303	4.510745e-05	39
5313289	9.998471e-01	13
5313288	9.995319e-01	14
5313291	1.000000e+00	6
5313290	7.600562e-01	23
5313293	1.013194e-01	30
5313292	1.301086e-03	36
5313295	1.000000e+00	5
5313294	4.681115e-04	37
5313281	1.000000e+00	1
5313280	1.000000e+00	5
5313282	1.000000e+00	5
5313285	4.510745e-05	39
5313284	1.000000e+00	7
5313287	1.000000e+00	6
5313286	8.881784e-16	50
5313338	9.923267e-01	17
5313339	4.529710e-14	49
5313336	8.881784e-16	50
5313337	1.000000e+00	7
5313343	8.881784e-16	50
5313340	1.301086e-03	36
5313341	9.999994e-01	9
5313330	1.049339e-07	43
5313328	9.999881e-01	11
5313334	9.999994e-01	9
5313335	9.999972e-01	10
5313332	9.999994e-01	9
5313333	3.300224e-03	35
5313321	9.405398e-01	20
5313320	1.049339e-07	43
5313326	8.881784e-16	50
5313325	1.854161e-11	47
5313324	4.438624e-01	26
5313315	8.881784e-16	50
5313314	9.835804e-01	18
5313312	8.881784e-16	50
5313319	8.881784e-16	50
5313318	4.529710e-14	49
5313317	2.104926e-09	45
5313316	1.301086e-03	36
5313493	3.359055e-01	27
5313492	1.301086e-03	36
5313495	8.986806e-01	21
5313494	1.013194e-01	30
5313489	1.000000e+00	5
5313488	1.000000e+00	5
5313491	4.529710e-14	49
5313490	9.675457e-01	19
5313501	2.399438e-01	28
5313500	9.835804e-01	18
5313503	1.000000e+00	5
5313502	9.835804e-01	18
5313497	8.388818e-01	22
5313496	8.881784e-16	50
5313499	4.529710e-14	49
5313498	9.966998e-01	16
5313476	9.999881e-01	11
5313477	9.999994e-01	9
5313478	8.881784e-16	50
5313479	3.300224e-03	35
5313472	1.000000e+00	2
5313473	1.013194e-01	30
5313474	5.946023e-02	31
5313475	4.510745e-05	39
5313484	1.301086e-03	36
5313485	8.881784e-16	50
5313486	9.405398e-01	20
5313487	9.999994e-01	9
5313480	9.999549e-01	12
5313481	9.999972e-01	10
5313482	1.641957e-02	33
5313483	3.359055e-01	27
5313526	8.388818e-01	22
5313525	9.966998e-01	16
5313524	1.000000e+00	7
5313523	1.000000e+00	4
5313522	1.000000e+00	4
5313521	9.999972e-01	10
5313520	9.999549e-01	12
5313535	8.388818e-01	22
5313534	1.000000e+00	1
5313533	4.529710e-14	49
5313532	4.438624e-01	26
5313531	5.561376e-01	25
5313530	2.104926e-09	45
5313529	9.999549e-01	12
5313528	9.999994e-01	9
5313510	5.817779e-07	42
5313511	2.230891e-10	46
5313508	9.999999e-01	8
5313509	9.999994e-01	9
5313506	1.193067e-05	40
5313507	9.998471e-01	13
5313504	2.399438e-01	28
5313505	1.000000e+00	3
5313518	9.999999e-01	8
5313519	5.946023e-02	31
5313516	1.000000e+00	4
5313517	1.013194e-01	30
5313514	8.881784e-16	50
5313515	1.013194e-01	30
5313512	8.881784e-16	50
5313513	8.881784e-16	50
5313425	1.133316e-12	48
5313424	1.000000e+00	4
5313427	8.881784e-16	50
5313426	1.193067e-05	40
5313429	9.999972e-01	10
5313428	1.000000e+00	6
5313431	9.675457e-01	19
5313430	9.998471e-01	13
5313433	2.230891e-10	46
5313432	8.881784e-16	50
5313437	8.881784e-16	50
5313439	8.881784e-16	50
5313438	1.133316e-12	48
5313408	1.000000e+00	1
5313409	9.999999e-01	8
5313410	1.000000e+00	4
5313411	1.133316e-12	48
5313412	8.986806e-01	21
5313413	1.000000e+00	3
5313414	8.881784e-16	50
5313415	1.000000e+00	2
5313416	5.946023e-02	31
5313417	8.881784e-16	50
5313418	9.835804e-01	18
5313420	8.881784e-16	50
5313423	1.000000e+00	4
5313459	1.000000e+00	6
5313458	1.000000e+00	2
5313457	1.000000e+00	7
5313456	1.000000e+00	0
5313463	1.000000e+00	2
5313462	9.999881e-01	11
5313461	1.301086e-03	36
5313460	9.923267e-01	17
5313467	1.000000e+00	1
5313466	1.000000e+00	0
5313465	2.399438e-01	28
5313464	8.881784e-16	50
5313471	8.881784e-16	50
5313470	4.510745e-05	39
5313469	8.881784e-16	50
5313468	1.000000e+00	5
5313442	4.529710e-14	49
5313443	8.881784e-16	50
5313440	1.193067e-05	40
5313441	8.881784e-16	50
5313446	8.881784e-16	50
5313447	8.881784e-16	50
5313445	8.881784e-16	50
5313450	8.881784e-16	50
5313451	2.399438e-01	28
5313448	4.529710e-14	49
5313449	8.881784e-16	50
5313454	1.000000e+00	1
5313455	5.561376e-01	25
5313452	9.999972e-01	10
5313453	1.000000e+00	1
5312617	1.000000e+00	3
5312616	1.000000e+00	4
5312619	8.881784e-16	50
5312618	4.529710e-14	49
5312621	4.529710e-14	49
5312620	8.388818e-01	22
5312622	9.405398e-01	20
5312609	1.013194e-01	30
5312608	9.966998e-01	16
5312611	1.013194e-01	30
5312610	8.986806e-01	21
5312613	4.529710e-14	49
5312612	1.000000e+00	7
5312615	1.000000e+00	3
5312614	9.999994e-01	9
5312632	4.681115e-04	37
5312633	1.000000e+00	7
5312634	1.000000e+00	0
5312635	9.405398e-01	20
5312636	1.000000e+00	0
5312638	9.405398e-01	20
5312639	1.621870e-08	44
5312624	4.529710e-14	49
5312625	4.510745e-05	39
5312626	8.881784e-16	50
5312628	8.881784e-16	50
5312629	8.881784e-16	50
5312630	1.000000e+00	2
5312631	1.000000e+00	0
5312587	1.000000e+00	5
5312586	2.104926e-09	45
5312585	1.049339e-07	43
5312584	8.388818e-01	22
5312591	3.245432e-02	32
5312590	9.995319e-01	14
5312589	9.998471e-01	13
5312588	9.999994e-01	9
5312579	9.999549e-01	12
5312578	4.529710e-14	49
5312577	9.999999e-01	8
5312583	9.999999e-01	8
5312582	5.946023e-02	31
5312581	1.000000e+00	6
5312580	9.999999e-01	8
5312602	2.807050e-06	41
5312603	2.399438e-01	28
5312600	1.000000e+00	4
5312601	1.000000e+00	3
5312606	9.998471e-01	13
5312607	2.230891e-10	46
5312604	2.807050e-06	41
5312605	3.359055e-01	27
5312594	9.966998e-01	16
5312595	1.000000e+00	6
5312592	9.835804e-01	18
5312593	1.854161e-11	47
5312598	5.561376e-01	25
5312599	9.835804e-01	18
5312596	1.000000e+00	6
5312597	8.388818e-01	22
5312557	4.529710e-14	49
5312556	8.881784e-16	50
5312559	8.881784e-16	50
5312558	1.529320e-04	38
5312553	8.881784e-16	50
5312552	2.230891e-10	46
5312555	1.013194e-01	30
5312554	1.049339e-07	43
5312549	8.881784e-16	50
5312548	8.881784e-16	50
5312545	9.986989e-01	15
5312544	5.561376e-01	25
5312547	9.999972e-01	10
5312546	8.881784e-16	50
5312572	7.673339e-03	34
5312573	9.999972e-01	10
5312574	1.013194e-01	30
5312575	1.000000e+00	5
5312568	3.245432e-02	32
5312569	2.230891e-10	46
5312570	9.999549e-01	12
5312571	5.946023e-02	31
5312564	9.675457e-01	19
5312565	1.193067e-05	40
5312567	4.529710e-14	49
5312561	9.923267e-01	17
5312562	8.881784e-16	50
5312563	8.881784e-16	50
5312527	1.621870e-08	44
5312526	8.881784e-16	50
5312525	9.835804e-01	18
5312524	8.881784e-16	50
5312523	9.999994e-01	9
5312522	5.817779e-07	42
5312521	7.600562e-01	23
5312520	9.999549e-01	12
5312519	8.881784e-16	50
5312518	8.986806e-01	21
5312517	9.923267e-01	17
5312515	2.230891e-10	46
5312514	1.049339e-07	43
5312513	4.510745e-05	39
5312512	5.561376e-01	25
5312542	3.300224e-03	35
5312543	2.399438e-01	28
5312540	2.104926e-09	45
5312541	2.399438e-01	28
5312538	4.529710e-14	49
5312539	9.999549e-01	12
5312536	1.193067e-05	40
5312537	1.529320e-04	38
5312534	8.881784e-16	50
5312535	4.529710e-14	49
5312532	1.000000e+00	4
5312533	9.986989e-01	15
5312530	9.675457e-01	19
5312531	8.881784e-16	50
5312529	8.388818e-01	22
5312736	8.881784e-16	50
5312737	1.000000e+00	3
5312738	1.000000e+00	3
5312739	1.000000e+00	5
5312740	8.881784e-16	50
5312741	9.999999e-01	8
5312742	1.000000e+00	0
5312743	1.000000e+00	1
5312744	1.013194e-01	30
5312745	1.000000e+00	0
5312746	8.881784e-16	50
5312747	4.529710e-14	49
5312748	1.000000e+00	0
5312749	1.301086e-03	36
5312750	1.000000e+00	0
5312751	9.995319e-01	14
5312753	9.999549e-01	12
5312752	1.000000e+00	5
5312755	1.000000e+00	1
5312754	1.000000e+00	2
5312756	1.000000e+00	0
5312759	9.999994e-01	9
5312758	1.000000e+00	2
5312761	8.881784e-16	50
5312760	6.640945e-01	24
5312763	9.405398e-01	20
5312762	1.000000e+00	0
5312765	1.000000e+00	0
5312764	8.881784e-16	50
5312767	1.000000e+00	0
5312766	1.000000e+00	0
5312706	1.641957e-02	33
5312704	9.999972e-01	10
5312705	1.000000e+00	4
5312710	1.000000e+00	3
5312711	5.946023e-02	31
5312708	6.640945e-01	24
5312709	4.529710e-14	49
5312714	3.300224e-03	35
5312715	1.000000e+00	7
5312712	9.999972e-01	10
5312713	9.999999e-01	8
5312718	8.881784e-16	50
5312719	1.049339e-07	43
5312716	8.881784e-16	50
5312717	2.807050e-06	41
5312723	9.675457e-01	19
5312722	3.245432e-02	32
5312721	1.193067e-05	40
5312720	8.881784e-16	50
5312727	3.245432e-02	32
5312726	2.104926e-09	45
5312725	9.835804e-01	18
5312724	1.000000e+00	1
5312731	9.999972e-01	10
5312730	9.999994e-01	9
5312729	9.999549e-01	12
5312728	8.881784e-16	50
5312735	9.999549e-01	12
5312734	1.000000e+00	2
5312733	1.000000e+00	5
5312732	9.999994e-01	9
5312676	8.881784e-16	50
5312678	2.807050e-06	41
5312679	2.230891e-10	46
5312673	7.673339e-03	34
5312674	1.193067e-05	40
5312675	9.999994e-01	9
5312685	8.881784e-16	50
5312686	8.881784e-16	50
5312687	8.881784e-16	50
5312693	9.999999e-01	8
5312692	9.999999e-01	8
5312695	1.000000e+00	6
5312694	1.000000e+00	3
5312688	1.000000e+00	2
5312691	1.193067e-05	40
5312690	1.611182e-01	29
5312701	9.999549e-01	12
5312700	2.807050e-06	41
5312703	1.000000e+00	6
5312702	3.359055e-01	27
5312697	3.300224e-03	35
5312696	3.359055e-01	27
5312699	9.999994e-01	9
5312698	9.999994e-01	9
5312646	1.133316e-12	48
5312647	8.881784e-16	50
5312644	1.000000e+00	5
5312645	3.300224e-03	35
5312642	6.640945e-01	24
5312643	5.946023e-02	31
5312640	1.000000e+00	0
5312654	9.999881e-01	11
5312655	8.881784e-16	50
5312652	9.675457e-01	19
5312650	1.000000e+00	0
5312651	1.000000e+00	0
5312648	8.881784e-16	50
5312649	5.561376e-01	25
5312662	8.881784e-16	50
5312661	8.881784e-16	50
5312659	8.881784e-16	50
5312658	8.881784e-16	50
5312657	8.881784e-16	50
5312656	1.854161e-11	47
5312671	1.611182e-01	29
5312670	1.000000e+00	3
5312668	1.000000e+00	6
5312667	9.995319e-01	14
5312665	8.881784e-16	50
5312890	9.999549e-01	12
5312891	4.510745e-05	39
5312888	1.000000e+00	1
5312889	1.000000e+00	7
5312894	1.000000e+00	1
5312895	3.300224e-03	35
5312892	1.049339e-07	43
5312893	9.999972e-01	10
5312882	8.881784e-16	50
5312883	9.995319e-01	14
5312880	9.999999e-01	8
5312881	9.999972e-01	10
5312886	8.881784e-16	50
5312887	1.000000e+00	4
5312884	9.995319e-01	14
5312885	1.000000e+00	4
5312875	8.881784e-16	50
5312874	8.881784e-16	50
5312873	2.807050e-06	41
5312872	1.301086e-03	36
5312878	1.133316e-12	48
5312877	9.999972e-01	10
5312876	2.230891e-10	46
5312867	2.807050e-06	41
5312866	1.000000e+00	2
5312865	1.013194e-01	30
5312864	9.986989e-01	15
5312871	8.881784e-16	50
5312870	1.000000e+00	7
5312869	8.881784e-16	50
5312868	1.000000e+00	3
5312856	1.000000e+00	0
5312857	1.000000e+00	0
5312858	9.998471e-01	13
5312859	1.000000e+00	0
5312860	1.000000e+00	1
5312862	1.611182e-01	29
5312863	8.881784e-16	50
5312848	4.529710e-14	49
5312849	7.673339e-03	34
5312850	9.999999e-01	8
5312851	1.000000e+00	0
5312852	3.359055e-01	27
5312853	1.000000e+00	1
5312854	1.000000e+00	0
5312855	1.301086e-03	36
5312840	2.807050e-06	41
5312843	9.986989e-01	15
5312842	9.999994e-01	9
5312844	1.854161e-11	47
5312847	4.438624e-01	26
5312832	1.611182e-01	29
5312835	3.300224e-03	35
5312834	2.230891e-10	46
5312837	9.966998e-01	16
5312836	5.817779e-07	42
5312839	1.529320e-04	38
5312838	8.881784e-16	50
5312830	1.000000e+00	5
5312831	7.600562e-01	23
5312828	9.999549e-01	12
5312829	1.301086e-03	36
5312827	1.000000e+00	6
5312824	1.000000e+00	3
5312825	1.000000e+00	2
5312822	1.000000e+00	0
5312823	1.000000e+00	6
5312820	2.807050e-06	41
5312821	1.000000e+00	0
5312818	8.881784e-16	50
5312819	1.000000e+00	2
5312816	1.000000e+00	1
5312815	1.000000e+00	2
5312814	8.881784e-16	50
5312813	9.675457e-01	19
5312812	9.999972e-01	10
5312811	8.986806e-01	21
5312810	1.000000e+00	5
5312809	1.000000e+00	2
5312808	9.405398e-01	20
5312807	1.000000e+00	3
5312806	1.000000e+00	6
5312805	5.946023e-02	31
5312804	1.000000e+00	1
5312803	9.675457e-01	19
5312801	9.675457e-01	19
5312800	4.529710e-14	49
5312796	9.923267e-01	17
5312797	4.438624e-01	26
5312798	8.881784e-16	50
5312799	1.133316e-12	48
5312792	1.000000e+00	0
5312793	8.881784e-16	50
5312794	8.388818e-01	22
5312795	1.000000e+00	5
5312788	9.999994e-01	9
5312789	8.881784e-16	50
5312790	1.854161e-11	47
5312791	1.000000e+00	0
5312784	8.881784e-16	50
5312785	4.529710e-14	49
5312786	1.854161e-11	47
5312781	8.881784e-16	50
5312780	1.133316e-12	48
5312783	5.817779e-07	42
5312782	4.510745e-05	39
5312777	1.133316e-12	48
5312776	5.817779e-07	42
5312779	8.881784e-16	50
5312778	8.881784e-16	50
5312773	1.854161e-11	47
5312772	1.000000e+00	1
5312775	1.000000e+00	0
5312774	1.000000e+00	0
5312769	1.000000e+00	0
5312768	1.000000e+00	7
5312771	1.000000e+00	0
5312770	1.000000e+00	0
5313011	9.995319e-01	14
5313010	4.529710e-14	49
5313009	6.640945e-01	24
5313008	9.675457e-01	19
5313015	5.817779e-07	42
5313014	4.681115e-04	37
5313013	1.529320e-04	38
5313012	9.675457e-01	19
5313019	9.995319e-01	14
5313018	1.000000e+00	6
5313017	9.675457e-01	19
5313016	9.999549e-01	12
5313023	9.999972e-01	10
5313022	9.999999e-01	8
5313021	9.675457e-01	19
5313020	1.000000e+00	3
5312994	1.000000e+00	4
5312995	9.999881e-01	11
5312992	9.405398e-01	20
5312993	9.986989e-01	15
5312998	1.301086e-03	36
5312999	1.000000e+00	5
5312996	1.000000e+00	4
5312997	1.000000e+00	3
5313002	1.301086e-03	36
5313003	8.986806e-01	21
5313000	9.986989e-01	15
5313001	1.000000e+00	3
5313006	9.999994e-01	9
5313007	8.881784e-16	50
5313004	8.881784e-16	50
5313005	1.301086e-03	36
5312977	1.133316e-12	48
5312979	2.399438e-01	28
5312978	8.881784e-16	50
5312981	1.133316e-12	48
5312980	2.807050e-06	41
5312983	8.881784e-16	50
5312982	8.881784e-16	50
5312985	9.675457e-01	19
5312987	8.388818e-01	22
5312986	9.999881e-01	11
5312989	1.000000e+00	5
5312988	9.999999e-01	8
5312991	1.854161e-11	47
5312990	2.104926e-09	45
5312960	5.817779e-07	42
5312961	9.999972e-01	10
5312962	1.000000e+00	6
5312964	1.301086e-03	36
5312965	7.600562e-01	23
5312966	1.000000e+00	4
5312967	9.998471e-01	13
5312968	8.881784e-16	50
5312969	8.881784e-16	50
5312970	1.133316e-12	48
5312971	1.611182e-01	29
5312972	8.881784e-16	50
5312973	9.998471e-01	13
5312974	5.946023e-02	31
5312975	8.881784e-16	50
5312951	9.999881e-01	11
5312950	9.998471e-01	13
5312949	3.245432e-02	32
5312948	8.881784e-16	50
5312947	1.301086e-03	36
5312946	9.999972e-01	10
5312945	9.966998e-01	16
5312944	9.999999e-01	8
5312959	1.000000e+00	1
5312958	1.000000e+00	0
5312957	1.000000e+00	0
5312956	1.000000e+00	7
5312955	1.000000e+00	5
5312954	1.000000e+00	3
5312953	1.000000e+00	7
5312952	1.000000e+00	2
5312934	7.600562e-01	23
5312932	1.000000e+00	0
5312933	1.000000e+00	2
5312930	1.000000e+00	6
5312931	1.000000e+00	2
5312928	1.000000e+00	1
5312929	1.000000e+00	1
5312942	8.881784e-16	50
5312943	8.881784e-16	50
5312940	4.438624e-01	26
5312941	1.000000e+00	2
5312938	9.835804e-01	18
5312939	1.000000e+00	0
5312936	1.000000e+00	1
5312937	8.986806e-01	21
5312916	9.999881e-01	11
5312919	1.000000e+00	6
5312918	1.000000e+00	1
5312913	9.999994e-01	9
5312925	1.000000e+00	4
5312926	7.600562e-01	23
5312920	2.807050e-06	41
5312923	8.881784e-16	50
5312922	8.881784e-16	50
5312900	7.673339e-03	34
5312896	3.245432e-02	32
5312897	1.529320e-04	38
5312898	1.301086e-03	36
5312899	5.946023e-02	31
5312908	4.529710e-14	49
5312909	1.301086e-03	36
5312910	9.675457e-01	19
5312911	1.621870e-08	44
5312904	2.230891e-10	46
5312905	8.881784e-16	50
5312906	8.881784e-16	50
5312907	1.854161e-11	47
5314801	1.000000e+00	7
5314800	1.000000e+00	0
5314803	1.000000e+00	0
5314802	1.000000e+00	0
5314804	9.999972e-01	10
5314807	1.000000e+00	7
5314806	1.000000e+00	0
5314809	9.999994e-01	9
5314808	1.000000e+00	2
5314811	9.405398e-01	20
5314813	5.946023e-02	31
5314812	2.399438e-01	28
5314815	1.621870e-08	44
5314814	9.999994e-01	9
5314784	9.986989e-01	15
5314785	6.640945e-01	24
5314786	9.998471e-01	13
5314787	8.881784e-16	50
5314788	4.529710e-14	49
5314789	1.049339e-07	43
5314790	1.000000e+00	0
5314791	1.000000e+00	3
5314792	8.388818e-01	22
5314793	1.133316e-12	48
5314794	8.881784e-16	50
5314795	1.000000e+00	0
5314796	1.000000e+00	1
5314797	1.000000e+00	0
5314798	1.000000e+00	0
5314799	1.000000e+00	0
5314771	1.621870e-08	44
5314770	1.000000e+00	2
5314769	1.000000e+00	0
5314768	1.000000e+00	1
5314775	1.854161e-11	47
5314774	1.000000e+00	5
5314773	8.881784e-16	50
5314772	1.000000e+00	6
5314779	1.000000e+00	2
5314778	8.881784e-16	50
5314783	4.510745e-05	39
5314782	8.881784e-16	50
5314781	1.049339e-07	43
5314780	8.881784e-16	50
5314754	8.881784e-16	50
5314755	1.013194e-01	30
5314752	7.600562e-01	23
5314753	8.881784e-16	50
5314758	1.000000e+00	2
5314759	7.600562e-01	23
5314756	5.561376e-01	25
5314757	1.000000e+00	0
5314762	1.000000e+00	0
5314763	1.000000e+00	0
5314760	1.000000e+00	3
5314761	1.000000e+00	0
5314766	1.000000e+00	0
5314767	1.000000e+00	2
5314765	1.000000e+00	4
5314741	8.881784e-16	50
5314740	8.881784e-16	50
5314743	8.881784e-16	50
5314742	8.881784e-16	50
5314737	1.000000e+00	1
5314736	8.881784e-16	50
5314739	4.438624e-01	26
5314738	8.881784e-16	50
5314749	1.133316e-12	48
5314748	2.807050e-06	41
5314751	1.000000e+00	1
5314750	8.881784e-16	50
5314745	1.529320e-04	38
5314744	1.000000e+00	0
5314747	8.881784e-16	50
5314746	8.881784e-16	50
5314724	7.673339e-03	34
5314725	9.999994e-01	9
5314726	1.529320e-04	38
5314727	9.999994e-01	9
5314721	1.611182e-01	29
5314722	2.230891e-10	46
5314723	8.881784e-16	50
5314732	1.000000e+00	0
5314733	4.529710e-14	49
5314734	1.000000e+00	0
5314735	1.000000e+00	0
5314728	9.999881e-01	11
5314729	1.000000e+00	2
5314730	1.000000e+00	0
5314731	9.999999e-01	8
5314711	1.000000e+00	2
5314709	1.000000e+00	0
5314708	9.999999e-01	8
5314707	1.000000e+00	3
5314706	9.998471e-01	13
5314705	1.000000e+00	1
5314704	8.881784e-16	50
5314719	8.881784e-16	50
5314718	1.529320e-04	38
5314717	9.999549e-01	12
5314716	1.621870e-08	44
5314715	1.000000e+00	3
5314714	9.999994e-01	9
5314713	1.000000e+00	3
5314712	1.000000e+00	1
5314694	4.529710e-14	49
5314695	1.000000e+00	0
5314692	1.133316e-12	48
5314693	9.923267e-01	17
5314690	1.000000e+00	3
5314691	5.561376e-01	25
5314688	9.923267e-01	17
5314689	1.000000e+00	3
5314702	4.510745e-05	39
5314703	1.000000e+00	0
5314700	9.675457e-01	19
5314701	1.000000e+00	1
5314698	1.000000e+00	0
5314699	8.881784e-16	50
5314696	1.000000e+00	1
5314697	9.999994e-01	9
5314680	1.000000e+00	3
5314681	1.000000e+00	5
5314682	8.881784e-16	50
5314683	8.388818e-01	22
5314687	1.000000e+00	0
5314672	1.000000e+00	0
5314673	9.999881e-01	11
5314674	2.230891e-10	46
5314675	1.000000e+00	1
5314676	6.640945e-01	24
5314677	1.133316e-12	48
5314678	4.681115e-04	37
5314679	1.529320e-04	38
5314665	1.049339e-07	43
5314664	1.000000e+00	0
5314667	1.000000e+00	0
5314666	1.854161e-11	47
5314669	4.529710e-14	49
5314668	4.510745e-05	39
5314671	1.000000e+00	5
5314670	1.000000e+00	2
5314657	1.000000e+00	0
5314656	1.000000e+00	2
5314659	1.133316e-12	48
5314658	7.600562e-01	23
5314661	1.000000e+00	0
5314660	1.000000e+00	1
5314663	1.000000e+00	0
5314662	9.999881e-01	11
5314650	8.881784e-16	50
5314651	1.000000e+00	0
5314648	9.999994e-01	9
5314649	3.300224e-03	35
5314654	8.881784e-16	50
5314655	1.000000e+00	0
5314642	9.999972e-01	10
5314643	8.881784e-16	50
5314640	1.000000e+00	1
5314641	1.000000e+00	5
5314646	1.000000e+00	0
5314647	8.881784e-16	50
5314644	1.000000e+00	5
5314645	1.000000e+00	0
5314635	1.000000e+00	0
5314634	1.000000e+00	0
5314633	1.000000e+00	0
5314632	1.000000e+00	0
5314639	1.000000e+00	0
5314638	1.000000e+00	0
5314637	1.000000e+00	0
5314636	1.000000e+00	1
5314627	1.000000e+00	5
5314626	1.000000e+00	0
5314624	9.986989e-01	15
5314631	7.600562e-01	23
5314629	9.999999e-01	8
5314628	6.640945e-01	24
5314621	9.999994e-01	9
5314622	1.193067e-05	40
5314623	5.817779e-07	42
5314616	1.000000e+00	0
5314617	1.000000e+00	0
5314618	1.000000e+00	0
5314619	1.000000e+00	1
5314612	9.999972e-01	10
5314615	1.000000e+00	0
5314608	8.881784e-16	50
5314609	1.000000e+00	0
5314610	1.049339e-07	43
5314611	9.405398e-01	20
5314605	1.000000e+00	2
5314604	1.000000e+00	0
5314607	1.000000e+00	0
5314606	1.000000e+00	0
5314601	5.561376e-01	25
5314600	1.000000e+00	0
5314603	8.881784e-16	50
5314602	8.881784e-16	50
5314597	9.923267e-01	17
5314596	1.000000e+00	1
5314599	3.359055e-01	27
5314598	1.000000e+00	3
5314593	1.000000e+00	7
5314592	4.438624e-01	26
5314595	1.133316e-12	48
5314594	8.881784e-16	50
5314591	1.621870e-08	44
5314588	8.881784e-16	50
5314589	3.300224e-03	35
5314586	1.621870e-08	44
5314587	2.104926e-09	45
5314584	9.835804e-01	18
5314585	1.193067e-05	40
5314582	8.881784e-16	50
5314583	6.640945e-01	24
5314580	1.000000e+00	6
5314581	1.013194e-01	30
5314578	1.193067e-05	40
5314579	1.854161e-11	47
5314576	9.999549e-01	12
5314577	1.049339e-07	43
5314575	9.923267e-01	17
5314572	2.230891e-10	46
5314571	9.995319e-01	14
5314570	8.881784e-16	50
5314569	4.529710e-14	49
5314568	3.245432e-02	32
5314567	9.986989e-01	15
5314566	9.999881e-01	11
5314565	1.000000e+00	3
5314564	1.000000e+00	4
5314563	3.300224e-03	35
5314562	8.986806e-01	21
5314561	2.399438e-01	28
5314560	7.673339e-03	34
5314948	9.999972e-01	10
5314949	8.986806e-01	21
5314950	2.104926e-09	45
5314951	1.854161e-11	47
5314944	4.529710e-14	49
5314945	8.881784e-16	50
5314946	9.999994e-01	9
5314947	4.510745e-05	39
5314956	9.995319e-01	14
5314957	9.999999e-01	8
5314958	1.133316e-12	48
5314959	1.529320e-04	38
5314952	1.000000e+00	2
5314953	1.621870e-08	44
5314954	1.000000e+00	7
5314955	7.673339e-03	34
5314964	2.807050e-06	41
5314966	8.881784e-16	50
5314961	1.000000e+00	5
5314960	1.000000e+00	7
5314963	5.561376e-01	25
5314962	9.999972e-01	10
5314968	9.999881e-01	11
5314923	9.999881e-01	11
5314922	8.388818e-01	22
5314921	9.999994e-01	9
5314920	1.000000e+00	3
5314927	1.000000e+00	6
5314926	1.000000e+00	6
5314925	1.000000e+00	7
5314924	9.999994e-01	9
5314915	3.359055e-01	27
5314914	1.000000e+00	1
5314912	9.999999e-01	8
[truncated: 2,228 more rows]
