# Supplementary material for: Translational Selection Is Ubiquitous in Prokaryotes
Source: PLoS Genet. 2010 Jun 24;6(6):e1001004. doi: 10.1371/journal.pgen.1001004 (PMC2891978; doi:10.1371/journal.pgen.1001004)
Supplement: Dataset S1 — OCU/non-OCU gene calls in 461 Bacterial and Archaeal genomes, and summary tables of genome properties and OCU preferences for specific codons. (4.77 MB ZIP) [file pgen.1001004.s001.zip › Dataset_S1_Bacteria/Alkaliphilus_oremlandii_OhILAs.arff.ocuGenes]

GeneID	signTest_p	ocuProbWinCnt
5677650	1.854161e-11	47
5677651	9.966998e-01	16
5677648	9.999999e-01	8
5677649	1.000000e+00	2
5677654	1.000000e+00	2
5677655	2.104926e-09	45
5677652	1.000000e+00	4
5677653	1.000000e+00	2
5677658	1.000000e+00	1
5677659	1.000000e+00	6
5677656	1.000000e+00	4
5677657	7.673339e-03	34
5677662	2.230891e-10	46
5677663	9.675457e-01	19
5677660	1.000000e+00	4
5677661	9.999972e-01	10
5677635	3.245432e-02	32
5677634	4.510745e-05	39
5677633	3.245432e-02	32
5677632	8.881784e-16	50
5677639	1.854161e-11	47
5677638	1.193067e-05	40
5677636	2.807050e-06	41
5677643	1.049339e-07	43
5677642	8.881784e-16	50
5677641	1.000000e+00	2
5677640	9.995319e-01	14
5677647	9.999999e-01	8
5677646	1.000000e+00	2
5677645	8.881784e-16	50
5677644	1.000000e+00	5
5677681	1.000000e+00	1
5677682	1.000000e+00	1
5677683	9.999999e-01	8
5677684	7.600562e-01	23
5677685	1.000000e+00	3
5677686	9.998471e-01	13
5677687	1.000000e+00	1
5677688	1.000000e+00	7
5677689	1.193067e-05	40
5677690	1.000000e+00	4
5677691	1.000000e+00	1
5677692	9.835804e-01	18
5677693	7.673339e-03	34
5677694	9.999999e-01	8
5677695	1.049339e-07	43
5677665	3.245432e-02	32
5677664	2.230891e-10	46
5677666	8.881784e-16	50
5677673	8.881784e-16	50
5677672	1.000000e+00	2
5677674	1.854161e-11	47
5677677	8.881784e-16	50
5677676	1.133316e-12	48
5677678	9.675457e-01	19
5677590	1.000000e+00	0
5677591	1.000000e+00	0
5677588	1.000000e+00	2
5677589	1.000000e+00	4
5677586	1.000000e+00	2
5677587	1.000000e+00	3
5677584	8.881784e-16	50
5677585	1.000000e+00	1
5677598	8.388818e-01	22
5677599	1.000000e+00	2
5677597	4.529710e-14	49
5677594	1.049339e-07	43
5677595	8.881784e-16	50
5677592	1.621870e-08	44
5677593	4.529710e-14	49
5677575	6.640945e-01	24
5677574	1.000000e+00	2
5677573	1.000000e+00	6
5677572	1.000000e+00	2
5677571	8.881784e-16	50
5677570	1.000000e+00	2
5677569	1.000000e+00	0
5677568	1.000000e+00	7
5677583	1.000000e+00	1
5677582	1.000000e+00	0
5677581	8.881784e-16	50
5677580	8.881784e-16	50
5677578	1.000000e+00	1
5677577	1.000000e+00	0
5677576	1.000000e+00	2
5677620	8.881784e-16	50
5677621	1.000000e+00	2
5677622	2.230891e-10	46
5677623	4.510745e-05	39
5677616	9.999994e-01	9
5677617	1.000000e+00	0
5677618	1.854161e-11	47
5677619	8.388818e-01	22
5677628	1.301086e-03	36
5677629	8.881784e-16	50
5677630	8.881784e-16	50
5677631	2.807050e-06	41
5677624	1.000000e+00	2
5677625	8.388818e-01	22
5677626	1.049339e-07	43
5677627	1.013194e-01	30
5677605	1.000000e+00	2
5677604	1.000000e+00	5
5677607	9.998471e-01	13
5677606	1.000000e+00	5
5677601	9.999994e-01	9
5677600	1.000000e+00	5
5677603	6.640945e-01	24
5677602	4.681115e-04	37
5677613	1.000000e+00	7
5677612	1.000000e+00	3
5677615	1.000000e+00	1
5677614	9.405398e-01	20
5677609	9.999972e-01	10
5677608	2.807050e-06	41
5677611	1.854161e-11	47
5677610	1.529320e-04	38
5677787	4.438624e-01	26
5677786	1.854161e-11	47
5677785	8.881784e-16	50
5677784	1.000000e+00	1
5677791	1.000000e+00	0
5677789	1.000000e+00	2
5677788	1.000000e+00	2
5677779	8.881784e-16	50
5677778	8.881784e-16	50
5677776	1.000000e+00	7
5677783	1.000000e+00	2
5677782	9.966998e-01	16
5677781	8.881784e-16	50
5677780	5.946023e-02	31
5677770	1.301086e-03	36
5677771	4.529710e-14	49
5677768	8.881784e-16	50
5677769	1.000000e+00	4
5677774	4.529710e-14	49
5677775	9.999881e-01	11
5677772	1.000000e+00	7
5677773	7.600562e-01	23
5677762	3.245432e-02	32
5677763	1.000000e+00	6
5677760	4.529710e-14	49
5677761	8.881784e-16	50
5677766	1.000000e+00	0
5677767	1.000000e+00	5
5677764	1.000000e+00	1
5677765	5.946023e-02	31
5677816	1.000000e+00	6
5677818	8.881784e-16	50
5677820	1.000000e+00	5
5677823	1.000000e+00	3
5677822	1.000000e+00	7
5677809	1.000000e+00	2
5677808	8.881784e-16	50
5677811	1.000000e+00	0
5677810	1.000000e+00	0
5677813	8.881784e-16	50
5677812	9.999549e-01	12
5677815	2.807050e-06	41
5677814	9.999972e-01	10
5677800	9.999972e-01	10
5677801	8.881784e-16	50
5677803	7.600562e-01	23
5677804	7.673339e-03	34
5677805	8.881784e-16	50
5677792	8.881784e-16	50
5677793	1.000000e+00	0
5677794	1.000000e+00	0
5677795	1.000000e+00	0
5677796	1.000000e+00	0
5677797	8.881784e-16	50
5677798	8.881784e-16	50
5677799	9.995319e-01	14
5677727	9.999549e-01	12
5677726	1.000000e+00	0
5677725	1.000000e+00	0
5677724	1.000000e+00	0
5677723	1.000000e+00	0
5677722	1.000000e+00	0
5677721	1.000000e+00	0
5677719	9.998471e-01	13
5677718	4.529710e-14	49
5677717	4.529710e-14	49
5677716	8.881784e-16	50
5677715	1.013194e-01	30
5677714	8.881784e-16	50
5677713	8.881784e-16	50
5677712	8.881784e-16	50
5677710	8.881784e-16	50
5677708	1.133316e-12	48
5677709	1.000000e+00	4
5677706	6.640945e-01	24
5677707	3.359055e-01	27
5677704	2.399438e-01	28
5677705	1.133316e-12	48
5677702	8.881784e-16	50
5677703	1.193067e-05	40
5677700	8.881784e-16	50
5677701	1.000000e+00	5
5677698	3.359055e-01	27
5677699	8.881784e-16	50
5677696	1.000000e+00	4
5677697	8.881784e-16	50
5677757	4.529710e-14	49
5677756	1.000000e+00	3
5677759	9.675457e-01	19
5677758	4.438624e-01	26
5677752	9.999881e-01	11
5677755	8.881784e-16	50
5677754	1.611182e-01	29
5677749	9.986989e-01	15
5677748	1.000000e+00	5
5677751	1.000000e+00	4
5677750	1.611182e-01	29
5677745	8.388818e-01	22
5677744	8.881784e-16	50
5677747	1.000000e+00	2
5677746	2.230891e-10	46
5677740	4.529710e-14	49
5677741	4.529710e-14	49
5677736	8.881784e-16	50
5677738	9.999994e-01	9
5677739	3.245432e-02	32
5677732	1.000000e+00	7
5677733	9.999994e-01	9
5677734	9.999881e-01	11
5677735	1.000000e+00	3
5677728	2.104926e-09	45
5677729	1.000000e+00	5
5677730	1.000000e+00	2
5677731	4.529710e-14	49
5677889	1.000000e+00	2
5677888	1.000000e+00	0
5677891	4.510745e-05	39
5677890	1.000000e+00	7
5677893	1.000000e+00	1
5677892	2.230891e-10	46
5677895	1.000000e+00	7
5677894	4.529710e-14	49
5677897	5.946023e-02	31
5677896	9.995319e-01	14
5677899	1.000000e+00	1
5677898	8.881784e-16	50
5677901	1.000000e+00	1
5677900	9.999972e-01	10
5677903	1.000000e+00	5
5677902	8.881784e-16	50
5677904	3.300224e-03	35
5677905	1.000000e+00	2
5677906	1.000000e+00	0
5677907	3.300224e-03	35
5677908	1.000000e+00	3
5677909	8.986806e-01	21
5677910	8.881784e-16	50
5677911	1.000000e+00	0
5677912	1.000000e+00	1
5677913	1.000000e+00	2
5677914	9.999549e-01	12
5677915	3.359055e-01	27
5677916	8.881784e-16	50
5677917	9.675457e-01	19
5677918	9.998471e-01	13
5677919	1.301086e-03	36
5677923	9.998471e-01	13
5677922	8.881784e-16	50
5677921	5.561376e-01	25
5677920	8.881784e-16	50
5677927	1.000000e+00	7
5677926	9.999549e-01	12
5677925	1.000000e+00	0
5677924	1.000000e+00	2
5677931	9.986989e-01	15
5677930	1.000000e+00	4
5677929	1.000000e+00	0
5677928	1.000000e+00	0
5677935	8.881784e-16	50
5677934	1.133316e-12	48
5677933	1.133316e-12	48
5677932	1.193067e-05	40
5677938	1.000000e+00	7
5677939	1.000000e+00	0
5677936	1.000000e+00	2
5677937	1.000000e+00	2
5677942	8.881784e-16	50
5677940	1.133316e-12	48
5677941	1.854161e-11	47
5677946	1.000000e+00	0
5677947	1.000000e+00	0
5677944	1.000000e+00	1
5677945	1.000000e+00	0
5677950	1.000000e+00	0
5677951	1.000000e+00	1
5677948	1.854161e-11	47
5677829	8.881784e-16	50
5677828	1.000000e+00	2
5677831	9.999881e-01	11
5677830	1.000000e+00	1
5677825	7.600562e-01	23
5677824	8.881784e-16	50
5677827	7.600562e-01	23
5677826	8.388818e-01	22
5677837	1.000000e+00	0
5677836	1.000000e+00	0
5677839	5.561376e-01	25
5677838	9.923267e-01	17
5677833	4.438624e-01	26
5677832	9.405398e-01	20
5677835	9.999972e-01	10
5677834	1.000000e+00	1
5677844	5.946023e-02	31
5677845	8.881784e-16	50
5677846	8.881784e-16	50
5677847	1.193067e-05	40
5677840	4.681115e-04	37
5677843	4.529710e-14	49
5677852	4.529710e-14	49
5677853	1.529320e-04	38
5677854	8.881784e-16	50
5677855	1.193067e-05	40
5677848	8.881784e-16	50
5677849	2.230891e-10	46
5677850	5.817779e-07	42
5677863	8.881784e-16	50
5677862	1.000000e+00	2
5677861	1.621870e-08	44
5677860	1.133316e-12	48
5677859	8.881784e-16	50
5677858	8.881784e-16	50
5677857	7.600562e-01	23
5677871	1.193067e-05	40
5677870	5.561376e-01	25
5677869	9.999549e-01	12
5677868	1.000000e+00	6
5677867	9.999881e-01	11
5677866	1.000000e+00	6
5677865	1.000000e+00	0
5677864	1.000000e+00	0
5677878	9.675457e-01	19
5677879	1.000000e+00	0
5677876	8.986806e-01	21
5677877	9.998471e-01	13
5677874	1.641957e-02	33
5677875	9.999999e-01	8
5677872	9.995319e-01	14
5677873	9.999549e-01	12
5677886	1.854161e-11	47
5677887	2.230891e-10	46
5677884	3.359055e-01	27
5677885	9.923267e-01	17
5677883	5.946023e-02	31
5677880	1.000000e+00	1
5677881	9.999881e-01	11
5678024	1.049339e-07	43
5678025	1.000000e+00	1
5678026	1.000000e+00	1
5678027	1.000000e+00	1
5678028	1.000000e+00	1
5678029	1.000000e+00	4
5678030	1.000000e+00	4
5678031	1.000000e+00	0
5678016	1.000000e+00	0
5678017	1.000000e+00	3
5678018	9.923267e-01	17
5678019	1.000000e+00	3
5678020	1.000000e+00	0
5678021	1.000000e+00	0
5678022	1.000000e+00	0
5678023	7.673339e-03	34
5678041	9.999549e-01	12
5678040	1.013194e-01	30
5678043	1.000000e+00	3
5678042	1.000000e+00	7
5678045	1.000000e+00	2
5678044	1.000000e+00	7
5678046	1.000000e+00	2
5678037	9.999994e-01	9
5678036	1.000000e+00	2
5678039	1.000000e+00	1
5678038	1.000000e+00	2
5678058	9.986989e-01	15
5678059	1.000000e+00	1
5678056	1.000000e+00	0
5678057	1.000000e+00	0
5678062	1.000000e+00	3
5678063	1.000000e+00	3
5678060	1.000000e+00	6
5678061	1.000000e+00	0
5678050	1.000000e+00	3
5678051	9.998471e-01	13
5678048	8.881784e-16	50
5678049	1.000000e+00	6
5678054	9.999549e-01	12
5678055	1.000000e+00	2
5678052	5.817779e-07	42
5678053	8.881784e-16	50
5678075	5.946023e-02	31
5678074	9.999972e-01	10
5678073	1.000000e+00	1
5678072	1.000000e+00	6
5678079	1.000000e+00	3
5678078	8.881784e-16	50
5678077	9.986989e-01	15
5678076	3.300224e-03	35
5678071	6.640945e-01	24
5678070	9.405398e-01	20
5678069	4.681115e-04	37
5677964	1.013194e-01	30
5677965	1.301086e-03	36
5677967	8.881784e-16	50
5677960	1.611182e-01	29
5677961	2.807050e-06	41
5677962	5.946023e-02	31
5677963	8.881784e-16	50
5677956	8.881784e-16	50
5677957	2.230891e-10	46
5677958	1.000000e+00	1
5677959	8.881784e-16	50
5677952	9.675457e-01	19
5677953	1.000000e+00	4
5677954	1.000000e+00	2
5677955	9.999881e-01	11
5677981	4.529710e-14	49
5677980	9.675457e-01	19
5677983	8.881784e-16	50
5677982	3.245432e-02	32
5677977	8.881784e-16	50
5677976	1.000000e+00	1
5677979	9.999549e-01	12
5677978	1.000000e+00	0
5677973	1.000000e+00	3
5677972	1.000000e+00	1
5677975	1.000000e+00	2
5677974	1.000000e+00	0
5677969	9.998471e-01	13
5677968	9.966998e-01	16
5677971	1.000000e+00	3
5677970	1.133316e-12	48
5677998	5.946023e-02	31
5677999	1.000000e+00	1
5677996	1.000000e+00	0
5677997	9.999881e-01	11
5677995	9.923267e-01	17
5677990	9.999999e-01	8
5677988	9.999972e-01	10
5677989	1.641957e-02	33
5677986	8.881784e-16	50
5677987	1.000000e+00	0
5677984	1.000000e+00	0
5677985	8.881784e-16	50
5678015	4.681115e-04	37
5678014	9.966998e-01	16
5678013	1.000000e+00	7
5678012	8.881784e-16	50
5678011	1.000000e+00	4
5678010	1.000000e+00	3
5678009	8.388818e-01	22
5678008	1.000000e+00	2
5678007	1.000000e+00	6
5678006	1.000000e+00	2
5678005	1.621870e-08	44
5678004	1.000000e+00	2
5678003	1.000000e+00	0
5678002	1.000000e+00	0
5678001	1.000000e+00	6
5678000	8.881784e-16	50
5677172	1.000000e+00	0
5677173	1.000000e+00	0
5677174	1.000000e+00	0
5677175	1.000000e+00	2
5677168	1.000000e+00	7
5677169	1.000000e+00	0
5677170	1.000000e+00	0
5677171	9.923267e-01	17
5677180	9.986989e-01	15
5677181	1.000000e+00	4
5677182	9.966998e-01	16
5677183	1.000000e+00	0
5677176	3.245432e-02	32
5677177	2.807050e-06	41
5677178	1.000000e+00	0
5677179	1.193067e-05	40
5677157	6.640945e-01	24
5677156	8.881784e-16	50
5677159	1.000000e+00	0
5677158	5.946023e-02	31
5677155	8.881784e-16	50
5677165	2.230891e-10	46
5677164	1.133316e-12	48
5677167	9.923267e-01	17
5677166	7.673339e-03	34
5677161	9.999999e-01	8
5677160	1.854161e-11	47
5677163	1.000000e+00	7
5677162	9.998471e-01	13
5677142	6.640945e-01	24
5677143	1.000000e+00	7
5677140	1.000000e+00	5
5677141	5.817779e-07	42
5677138	1.000000e+00	0
5677139	1.000000e+00	2
5677137	1.000000e+00	0
5677150	4.529710e-14	49
5677151	8.881784e-16	50
5677148	1.000000e+00	2
5677149	8.388818e-01	22
5677146	9.995319e-01	14
5677147	1.000000e+00	1
5677144	8.881784e-16	50
5677145	9.986989e-01	15
5677127	1.000000e+00	0
5677126	1.000000e+00	0
5677125	1.000000e+00	0
5677124	1.000000e+00	2
5677123	9.999881e-01	11
5677122	1.000000e+00	0
5677121	1.013194e-01	30
5677120	1.013194e-01	30
5677134	1.000000e+00	0
5677133	1.000000e+00	1
5677132	1.000000e+00	0
5677131	1.000000e+00	0
5677130	1.000000e+00	2
5677129	1.000000e+00	2
5677128	1.000000e+00	0
5677104	2.807050e-06	41
5677105	1.000000e+00	0
5677106	8.881784e-16	50
5677107	1.000000e+00	0
5677108	9.675457e-01	19
5677109	1.000000e+00	2
5677110	8.881784e-16	50
5677111	9.995319e-01	14
5677112	9.966998e-01	16
5677113	2.230891e-10	46
5677115	1.049339e-07	43
5677116	1.000000e+00	1
5677117	1.000000e+00	4
5677118	1.000000e+00	3
5677119	8.881784e-16	50
5677089	8.986806e-01	21
5677088	1.000000e+00	3
5677091	8.881784e-16	50
5677093	9.995319e-01	14
5677092	5.817779e-07	42
5677095	9.995319e-01	14
5677094	1.000000e+00	3
5677097	4.529710e-14	49
5677096	1.013194e-01	30
5677099	8.881784e-16	50
5677098	1.000000e+00	2
5677100	7.673339e-03	34
5677103	8.388818e-01	22
5677102	1.854161e-11	47
5677074	8.881784e-16	50
5677075	1.000000e+00	5
5677072	8.881784e-16	50
5677073	1.133316e-12	48
5677078	9.999549e-01	12
5677079	1.621870e-08	44
5677076	5.817779e-07	42
5677077	1.000000e+00	3
5677080	1.000000e+00	5
5677086	1.000000e+00	1
5677087	1.000000e+00	4
5677084	5.561376e-01	25
5677085	2.807050e-06	41
5677059	9.966998e-01	16
5677058	9.998471e-01	13
5677057	1.000000e+00	0
5677056	1.000000e+00	3
5677063	1.611182e-01	29
5677062	1.049339e-07	43
5677061	1.000000e+00	0
5677060	1.000000e+00	4
5677067	1.000000e+00	6
5677066	9.999549e-01	12
5677065	9.923267e-01	17
5677064	4.681115e-04	37
5677071	1.000000e+00	5
5677070	1.000000e+00	7
5677069	1.000000e+00	2
5677309	1.000000e+00	1
5677308	1.000000e+00	4
5677311	9.999999e-01	8
5677310	8.881784e-16	50
5677307	1.000000e+00	0
5677306	1.000000e+00	3
5677300	9.999549e-01	12
5677297	1.641957e-02	33
5677296	5.561376e-01	25
5677299	1.000000e+00	0
5677298	9.835804e-01	18
5677292	1.000000e+00	3
5677293	1.000000e+00	1
5677294	9.999994e-01	9
5677288	1.000000e+00	4
5677289	1.529320e-04	38
5677290	2.230891e-10	46
5677291	8.881784e-16	50
5677284	8.881784e-16	50
5677285	1.000000e+00	5
5677286	1.000000e+00	2
5677287	5.817779e-07	42
5677280	9.986989e-01	15
5677281	3.245432e-02	32
5677282	5.946023e-02	31
5677283	1.000000e+00	3
5677279	9.999881e-01	11
5677278	9.999999e-01	8
5677277	1.000000e+00	5
5677276	8.881784e-16	50
5677275	8.881784e-16	50
5677273	9.405398e-01	20
5677272	1.000000e+00	5
5677271	7.673339e-03	34
5677270	9.995319e-01	14
5677269	1.193067e-05	40
5677268	9.966998e-01	16
5677267	6.640945e-01	24
5677266	1.000000e+00	6
5677265	1.000000e+00	0
5677262	1.000000e+00	2
5677263	2.230891e-10	46
5677260	4.529710e-14	49
5677261	8.881784e-16	50
5677258	1.000000e+00	1
5677259	9.405398e-01	20
5677256	1.000000e+00	4
5677257	1.301086e-03	36
5677254	1.000000e+00	4
5677255	1.611182e-01	29
5677252	1.000000e+00	4
5677253	8.881784e-16	50
5677250	1.000000e+00	1
5677251	1.000000e+00	1
5677248	8.881784e-16	50
5677249	1.000000e+00	2
5677241	1.000000e+00	1
5677240	1.193067e-05	40
5677243	1.000000e+00	0
5677242	1.000000e+00	4
5677245	9.999994e-01	9
5677244	2.807050e-06	41
5677247	8.881784e-16	50
5677233	1.000000e+00	0
5677232	9.986989e-01	15
5677235	1.133316e-12	48
5677234	9.995319e-01	14
5677237	6.640945e-01	24
5677236	4.681115e-04	37
5677239	5.946023e-02	31
5677238	1.000000e+00	2
5677224	1.133316e-12	48
5677227	1.000000e+00	3
5677228	9.923267e-01	17
5677229	9.966998e-01	16
5677230	1.000000e+00	2
5677231	9.986989e-01	15
5677216	1.000000e+00	5
5677218	1.000000e+00	5
5677219	9.986989e-01	15
5677220	4.681115e-04	37
5677221	9.999549e-01	12
5677222	1.000000e+00	2
5677223	9.999549e-01	12
5677211	8.881784e-16	50
5677210	1.000000e+00	3
5677209	9.999549e-01	12
5677208	5.946023e-02	31
5677215	1.049339e-07	43
5677214	1.000000e+00	4
5677213	9.999549e-01	12
5677203	8.881784e-16	50
5677202	1.000000e+00	1
5677201	1.854161e-11	47
5677200	1.000000e+00	1
5677207	1.000000e+00	6
5677206	1.000000e+00	0
5677205	5.561376e-01	25
5677204	9.999999e-01	8
5677194	8.881784e-16	50
5677195	8.881784e-16	50
5677192	1.611182e-01	29
5677193	8.881784e-16	50
5677198	1.000000e+00	1
5677199	9.995319e-01	14
5677197	5.817779e-07	42
5677186	1.000000e+00	0
5677187	8.881784e-16	50
5677184	1.000000e+00	0
5677185	1.000000e+00	7
5677190	9.986989e-01	15
5677191	9.998471e-01	13
5677188	4.529710e-14	49
5677189	1.000000e+00	7
5677415	1.000000e+00	3
5677414	1.000000e+00	0
5677413	1.000000e+00	0
5677412	1.000000e+00	0
5677411	1.000000e+00	0
5677410	9.999972e-01	10
5677409	1.000000e+00	4
5677408	9.999999e-01	8
5677421	8.388818e-01	22
5677420	1.000000e+00	0
5677419	1.000000e+00	1
5677418	1.000000e+00	2
5677417	1.000000e+00	3
5677416	8.881784e-16	50
5677430	1.000000e+00	3
5677431	1.000000e+00	2
5677428	9.995319e-01	14
5677429	1.000000e+00	1
5677426	9.405398e-01	20
5677427	9.999881e-01	11
5677424	1.013194e-01	30
5677425	9.998471e-01	13
5677438	1.000000e+00	1
5677439	8.881784e-16	50
5677436	1.133316e-12	48
5677437	3.300224e-03	35
5677434	1.000000e+00	2
5677435	1.133316e-12	48
5677432	9.999549e-01	12
5677433	9.999972e-01	10
5677381	1.000000e+00	6
5677380	9.999999e-01	8
5677383	1.000000e+00	0
5677382	2.807050e-06	41
5677377	4.529710e-14	49
5677376	1.000000e+00	0
5677379	1.000000e+00	4
5677378	1.000000e+00	0
5677389	9.999999e-01	8
5677388	8.881784e-16	50
5677391	1.000000e+00	5
5677390	1.000000e+00	1
5677385	9.999881e-01	11
5677384	8.881784e-16	50
5677387	1.133316e-12	48
5677386	8.881784e-16	50
5677396	1.641957e-02	33
5677397	1.301086e-03	36
5677398	6.640945e-01	24
5677399	8.881784e-16	50
5677392	9.835804e-01	18
5677393	1.000000e+00	6
5677394	1.000000e+00	1
5677395	9.995319e-01	14
5677404	9.999999e-01	8
5677405	9.923267e-01	17
5677406	9.999972e-01	10
5677407	8.986806e-01	21
5677400	9.835804e-01	18
5677401	1.000000e+00	3
5677402	1.000000e+00	4
5677403	7.673339e-03	34
5677347	1.049339e-07	43
5677346	8.881784e-16	50
5677345	9.966998e-01	16
5677344	1.000000e+00	3
5677351	1.529320e-04	38
5677350	4.681115e-04	37
5677349	8.986806e-01	21
5677348	1.000000e+00	3
5677355	1.000000e+00	3
5677354	1.000000e+00	1
5677353	9.999994e-01	9
5677352	9.405398e-01	20
5677359	1.000000e+00	4
5677358	1.000000e+00	4
5677357	1.013194e-01	30
5677356	1.000000e+00	7
5677362	1.000000e+00	0
5677363	2.104926e-09	45
5677360	1.000000e+00	2
5677361	1.000000e+00	0
5677367	1.611182e-01	29
5677364	8.881784e-16	50
5677370	9.999972e-01	10
5677371	1.000000e+00	2
5677368	9.999549e-01	12
5677369	9.999549e-01	12
5677374	1.000000e+00	3
5677375	9.966998e-01	16
5677372	1.193067e-05	40
5677373	1.000000e+00	5
5677313	9.923267e-01	17
5677312	1.000000e+00	5
5677315	2.807050e-06	41
5677314	9.999972e-01	10
5677317	1.000000e+00	3
5677316	1.000000e+00	1
5677319	1.000000e+00	1
5677318	9.966998e-01	16
5677321	1.641957e-02	33
5677320	5.817779e-07	42
5677323	9.923267e-01	17
5677322	9.405398e-01	20
5677325	1.000000e+00	4
5677324	3.245432e-02	32
5677327	1.621870e-08	44
5677326	5.817779e-07	42
5677328	9.999972e-01	10
5677329	9.966998e-01	16
5677330	9.675457e-01	19
5677331	7.673339e-03	34
5677332	1.000000e+00	2
5677334	8.986806e-01	21
5677335	4.529710e-14	49
5677336	1.000000e+00	3
5677337	6.640945e-01	24
5677338	1.000000e+00	1
5677339	9.999549e-01	12
5677340	1.529320e-04	38
5677341	1.000000e+00	5
5677342	1.000000e+00	1
5677343	8.388818e-01	22
5677550	9.999549e-01	12
5677551	1.000000e+00	5
5677548	8.881784e-16	50
5677549	1.000000e+00	1
5677546	9.999999e-01	8
5677547	1.000000e+00	1
5677544	1.000000e+00	0
5677545	5.946023e-02	31
5677542	1.000000e+00	0
5677543	4.681115e-04	37
5677540	1.000000e+00	0
5677541	1.000000e+00	0
5677538	1.000000e+00	5
5677539	1.000000e+00	0
5677536	1.193067e-05	40
5677537	8.881784e-16	50
5677567	1.000000e+00	5
5677566	1.000000e+00	2
5677565	9.995319e-01	14
5677564	4.510745e-05	39
5677563	8.881784e-16	50
5677562	1.000000e+00	2
5677561	1.133316e-12	48
5677560	8.881784e-16	50
5677559	1.529320e-04	38
5677558	1.000000e+00	6
5677557	4.529710e-14	49
5677556	2.807050e-06	41
5677555	8.986806e-01	21
5677554	9.835804e-01	18
5677553	1.000000e+00	2
5677552	1.000000e+00	1
5677516	1.000000e+00	7
5677517	9.999972e-01	10
5677518	5.817779e-07	42
5677519	1.000000e+00	3
5677512	9.995319e-01	14
5677513	4.510745e-05	39
5677514	9.999994e-01	9
5677515	1.000000e+00	7
5677508	1.000000e+00	4
5677509	1.000000e+00	3
5677510	1.854161e-11	47
5677511	1.000000e+00	3
5677504	1.000000e+00	3
5677505	1.000000e+00	2
5677506	8.881784e-16	50
5677507	1.000000e+00	6
5677533	1.000000e+00	5
5677532	8.881784e-16	50
5677535	1.641957e-02	33
5677534	2.807050e-06	41
5677529	2.104926e-09	45
5677528	1.000000e+00	1
5677531	1.000000e+00	1
5677530	9.999972e-01	10
5677525	1.000000e+00	2
5677524	1.000000e+00	5
5677527	1.000000e+00	3
5677526	1.000000e+00	0
5677521	1.000000e+00	0
5677520	1.000000e+00	2
5677523	7.600562e-01	23
5677522	9.999881e-01	11
5677482	5.561376e-01	25
5677483	1.000000e+00	0
5677480	1.000000e+00	0
5677481	1.611182e-01	29
5677486	1.000000e+00	1
5677484	2.399438e-01	28
5677485	4.529710e-14	49
5677475	1.000000e+00	0
5677472	4.529710e-14	49
5677473	1.000000e+00	1
5677478	1.000000e+00	0
5677479	1.000000e+00	0
5677476	1.000000e+00	0
5677477	1.000000e+00	0
5677499	8.881784e-16	50
5677498	1.621870e-08	44
5677497	8.881784e-16	50
5677496	2.807050e-06	41
5677503	1.000000e+00	2
5677501	6.640945e-01	24
5677491	8.881784e-16	50
5677490	4.438624e-01	26
5677489	1.000000e+00	2
5677488	8.881784e-16	50
5677495	7.600562e-01	23
5677494	8.881784e-16	50
5677493	1.000000e+00	5
5677492	8.881784e-16	50
5677448	1.000000e+00	0
5677454	2.230891e-10	46
5677440	8.881784e-16	50
5677443	1.000000e+00	2
5677444	8.881784e-16	50
5677445	8.881784e-16	50
5677446	8.881784e-16	50
5677447	8.881784e-16	50
5677465	1.000000e+00	2
5677464	1.000000e+00	2
5677467	1.000000e+00	5
5677466	4.529710e-14	49
5677469	9.999999e-01	8
5677468	9.995319e-01	14
5677471	9.999972e-01	10
5677470	9.999972e-01	10
5677457	1.000000e+00	7
5677456	1.000000e+00	4
5677459	1.000000e+00	3
5677458	1.133316e-12	48
5677461	1.000000e+00	0
5677460	1.000000e+00	0
5677463	9.999549e-01	12
5677462	1.000000e+00	3
5678622	1.000000e+00	3
5678623	1.000000e+00	2
5678620	1.000000e+00	4
5678621	9.675457e-01	19
5678618	1.000000e+00	0
5678619	1.000000e+00	0
5678616	1.000000e+00	2
5678617	2.230891e-10	46
5678615	3.300224e-03	35
5678612	3.245432e-02	32
5678613	8.881784e-16	50
5678610	1.000000e+00	6
5678611	4.681115e-04	37
5678608	1.000000e+00	0
5678609	1.000000e+00	6
5678607	2.230891e-10	46
5678606	1.000000e+00	4
5678605	9.986989e-01	15
5678604	1.000000e+00	0
5678603	8.881784e-16	50
5678601	8.881784e-16	50
5678600	1.000000e+00	0
5678599	7.600562e-01	23
5678598	1.000000e+00	1
5678597	4.529710e-14	49
5678596	1.000000e+00	0
5678595	1.000000e+00	4
5678594	1.000000e+00	1
5678593	9.966998e-01	16
5678592	1.000000e+00	2
5678655	1.193067e-05	40
5678644	8.881784e-16	50
5678640	9.999549e-01	12
5678641	1.013194e-01	30
5678642	1.000000e+00	0
5678643	1.000000e+00	1
5678637	9.999994e-01	9
5678636	1.000000e+00	1
5678639	8.986806e-01	21
5678638	8.881784e-16	50
5678633	1.000000e+00	1
5678632	8.881784e-16	50
5678635	5.561376e-01	25
5678634	1.000000e+00	2
5678629	2.230891e-10	46
5678628	3.245432e-02	32
5678631	5.946023e-02	31
5678630	7.673339e-03	34
5678625	2.230891e-10	46
5678624	9.405398e-01	20
5678627	1.000000e+00	3
5678626	3.245432e-02	32
5678682	6.640945e-01	24
5678683	6.640945e-01	24
5678680	8.881784e-16	50
5678681	8.881784e-16	50
5678686	8.986806e-01	21
5678687	4.529710e-14	49
5678684	1.000000e+00	1
5678685	8.881784e-16	50
5678674	8.881784e-16	50
5678675	3.359055e-01	27
5678672	8.881784e-16	50
5678673	8.881784e-16	50
5678678	1.133316e-12	48
5678679	8.881784e-16	50
5678677	8.881784e-16	50
5678667	1.621870e-08	44
5678666	1.000000e+00	3
5678665	9.999972e-01	10
5678664	1.611182e-01	29
5678671	9.999549e-01	12
5678670	1.000000e+00	1
5678669	1.000000e+00	3
5678668	8.881784e-16	50
5678659	1.000000e+00	0
5678658	1.000000e+00	4
5678657	8.881784e-16	50
5678656	9.998471e-01	13
5678663	1.000000e+00	1
5678662	2.230891e-10	46
5678661	1.000000e+00	3
5678660	1.000000e+00	1
5678712	1.621870e-08	44
5678713	2.399438e-01	28
5678714	9.999549e-01	12
5678715	9.999999e-01	8
5678716	1.854161e-11	47
5678717	1.621870e-08	44
5678718	8.881784e-16	50
5678719	4.529710e-14	49
5678704	4.510745e-05	39
5678705	4.681115e-04	37
5678706	1.000000e+00	1
5678707	9.995319e-01	14
5678708	1.854161e-11	47
5678709	9.999999e-01	8
5678710	4.529710e-14	49
5678711	8.881784e-16	50
5678697	4.438624e-01	26
5678696	9.835804e-01	18
5678699	4.438624e-01	26
5678698	9.999881e-01	11
5678701	9.999999e-01	8
5678700	7.673339e-03	34
5678703	9.999994e-01	9
5678702	9.966998e-01	16
5678689	1.000000e+00	5
5678688	4.529710e-14	49
5678691	1.000000e+00	3
5678690	5.561376e-01	25
5678693	9.999999e-01	8
5678692	1.000000e+00	3
5678695	9.999549e-01	12
5678694	9.995319e-01	14
5678743	9.999999e-01	8
5678742	1.529320e-04	38
5678741	1.000000e+00	0
5678740	1.000000e+00	0
5678739	1.000000e+00	0
5678738	1.000000e+00	1
5678737	1.000000e+00	1
5678736	1.000000e+00	0
5678751	1.049339e-07	43
5678750	1.529320e-04	38
5678749	2.399438e-01	28
5678748	3.300224e-03	35
5678747	9.999994e-01	9
5678746	1.301086e-03	36
5678745	1.000000e+00	2
5678744	1.133316e-12	48
5678726	6.640945e-01	24
5678727	8.881784e-16	50
5678724	3.245432e-02	32
5678725	9.999999e-01	8
5678722	8.881784e-16	50
5678723	4.681115e-04	37
5678720	4.529710e-14	49
5678734	9.999999e-01	8
5678735	1.000000e+00	0
5678732	2.230891e-10	46
5678733	9.999994e-01	9
5678730	3.300224e-03	35
5678731	9.999881e-01	11
5678728	9.998471e-01	13
5678729	1.000000e+00	0
5678773	8.881784e-16	50
5678772	8.881784e-16	50
5678775	8.881784e-16	50
5678774	8.881784e-16	50
5678769	2.104926e-09	45
5678768	8.881784e-16	50
5678771	1.000000e+00	4
5678770	1.000000e+00	3
5678781	1.000000e+00	4
5678780	9.999881e-01	11
5678783	1.000000e+00	2
5678782	9.923267e-01	17
5678777	8.881784e-16	50
5678776	1.013194e-01	30
5678779	9.998471e-01	13
5678778	8.881784e-16	50
5678756	8.881784e-16	50
5678757	4.510745e-05	39
5678758	8.986806e-01	21
5678759	9.999994e-01	9
5678752	2.104926e-09	45
5678753	3.359055e-01	27
5678754	4.529710e-14	49
5678755	1.854161e-11	47
5678764	4.529710e-14	49
5678765	1.529320e-04	38
5678766	8.881784e-16	50
5678767	8.881784e-16	50
5678760	5.946023e-02	31
5678761	7.600562e-01	23
5678762	1.000000e+00	5
5678763	1.641957e-02	33
5678786	1.641957e-02	33
5678787	2.807050e-06	41
5678784	9.675457e-01	19
5678785	8.881784e-16	50
5678790	9.999972e-01	10
5678791	1.000000e+00	0
5678788	9.998471e-01	13
5678789	1.000000e+00	1
5678794	8.881784e-16	50
5678795	8.881784e-16	50
5678792	3.300224e-03	35
5678793	4.529710e-14	49
5678136	5.817779e-07	42
5678137	4.529710e-14	49
5678138	1.000000e+00	1
5678139	5.817779e-07	42
5678140	1.000000e+00	5
5678141	8.881784e-16	50
5678142	9.999549e-01	12
5678143	1.000000e+00	1
5678128	1.529320e-04	38
5678129	2.807050e-06	41
5678130	8.881784e-16	50
5678131	1.000000e+00	2
5678132	2.104926e-09	45
5678133	7.600562e-01	23
5678134	2.399438e-01	28
5678135	1.000000e+00	4
5678121	1.013194e-01	30
5678120	1.000000e+00	7
5678123	8.388818e-01	22
5678122	1.000000e+00	1
5678127	4.529710e-14	49
5678126	8.388818e-01	22
5678115	8.986806e-01	21
5678114	9.675457e-01	19
5678117	9.999999e-01	8
5678116	1.000000e+00	6
5678119	1.049339e-07	43
5678118	8.881784e-16	50
5678106	3.245432e-02	32
5678107	1.000000e+00	3
5678104	1.000000e+00	5
5678105	1.000000e+00	6
5678108	1.000000e+00	1
5678099	1.193067e-05	40
5678097	8.881784e-16	50
5678102	9.999994e-01	9
5678103	9.675457e-01	19
5678100	8.388818e-01	22
5678101	9.999972e-01	10
5678091	9.966998e-01	16
5678090	9.986989e-01	15
5678089	1.000000e+00	6
5678088	4.438624e-01	26
5678095	9.966998e-01	16
5678094	4.529710e-14	49
5678093	9.998471e-01	13
5678092	1.000000e+00	2
5678082	1.000000e+00	1
5678081	2.807050e-06	41
5678080	1.000000e+00	0
5678087	8.881784e-16	50
5678086	1.641957e-02	33
5678085	1.000000e+00	0
5678084	9.995319e-01	14
5678204	9.999881e-01	11
5678205	1.013194e-01	30
5678206	1.000000e+00	7
5678207	5.946023e-02	31
5678200	1.000000e+00	4
5678201	4.510745e-05	39
5678202	8.881784e-16	50
5678203	9.995319e-01	14
5678196	8.881784e-16	50
5678197	2.230891e-10	46
5678198	8.388818e-01	22
5678199	1.000000e+00	2
5678192	8.881784e-16	50
5678194	1.193067e-05	40
5678195	1.000000e+00	3
5678189	9.835804e-01	18
5678188	1.000000e+00	3
5678191	1.000000e+00	4
5678190	2.399438e-01	28
5678185	1.000000e+00	2
5678187	2.230891e-10	46
5678186	8.881784e-16	50
5678181	1.000000e+00	1
5678180	1.000000e+00	3
5678182	1.000000e+00	6
5678177	1.000000e+00	4
5678176	1.000000e+00	5
5678179	1.000000e+00	4
5678178	1.000000e+00	3
5678174	1.000000e+00	1
5678175	2.230891e-10	46
5678172	1.000000e+00	3
5678173	1.000000e+00	1
5678170	9.999549e-01	12
5678171	2.807050e-06	41
5678166	1.000000e+00	4
5678164	2.230891e-10	46
5678165	3.245432e-02	32
5678162	4.529710e-14	49
5678163	8.881784e-16	50
5678160	3.245432e-02	32
5678158	9.835804e-01	18
5678157	3.359055e-01	27
5678156	1.000000e+00	0
5678155	4.510745e-05	39
5678154	8.881784e-16	50
5678153	1.000000e+00	6
5678152	1.049339e-07	43
5678151	9.405398e-01	20
5678150	1.133316e-12	48
5678149	1.301086e-03	36
5678148	8.881784e-16	50
5678147	1.000000e+00	1
5678146	1.000000e+00	3
5678145	1.301086e-03	36
5678257	1.000000e+00	1
5678256	1.000000e+00	0
5678259	1.000000e+00	0
5678258	1.000000e+00	0
5678261	1.000000e+00	7
5678260	1.000000e+00	1
5678262	1.000000e+00	1
5678269	7.600562e-01	23
5678268	1.000000e+00	3
5678271	2.104926e-09	45
5678240	1.000000e+00	3
5678241	1.000000e+00	1
5678242	1.193067e-05	40
5678243	1.000000e+00	0
5678244	1.000000e+00	7
5678246	1.000000e+00	4
5678247	8.881784e-16	50
5678248	5.561376e-01	25
5678249	1.000000e+00	0
5678250	2.399438e-01	28
5678251	9.986989e-01	15
5678252	1.000000e+00	0
5678253	1.000000e+00	4
5678255	1.000000e+00	0
5678227	9.835804e-01	18
5678226	1.000000e+00	2
5678225	2.807050e-06	41
5678224	8.881784e-16	50
5678231	1.000000e+00	1
5678230	1.621870e-08	44
5678229	9.999972e-01	10
5678228	1.000000e+00	4
5678235	1.000000e+00	5
5678234	1.000000e+00	0
5678233	1.000000e+00	1
5678232	5.817779e-07	42
5678239	1.000000e+00	2
5678238	1.000000e+00	3
5678237	6.640945e-01	24
5678236	9.923267e-01	17
5678211	9.405398e-01	20
5678208	6.640945e-01	24
5678214	8.881784e-16	50
5678212	9.998471e-01	13
5678218	1.000000e+00	2
5678219	8.881784e-16	50
5678216	8.881784e-16	50
5678217	9.999972e-01	10
5678222	1.000000e+00	5
5678223	1.049339e-07	43
5678220	3.300224e-03	35
5678221	9.995319e-01	14
5678325	1.854161e-11	47
5678324	9.999972e-01	10
5678321	1.000000e+00	2
5678320	1.000000e+00	1
5678323	2.230891e-10	46
5678322	1.000000e+00	3
5678329	9.966998e-01	16
5678308	9.999881e-01	11
5678309	4.529710e-14	49
5678310	1.000000e+00	7
5678311	7.600562e-01	23
5678304	1.133316e-12	48
5678305	8.881784e-16	50
5678306	1.013194e-01	30
5678307	2.807050e-06	41
5678316	1.000000e+00	0
5678317	1.641957e-02	33
5678318	1.000000e+00	5
5678319	8.881784e-16	50
5678312	9.999881e-01	11
5678313	2.104926e-09	45
5678314	4.529710e-14	49
5678315	1.000000e+00	5
5678295	8.881784e-16	50
5678294	1.000000e+00	2
5678293	1.133316e-12	48
5678292	4.529710e-14	49
5678291	8.881784e-16	50
5678290	8.881784e-16	50
5678288	8.881784e-16	50
5678303	1.000000e+00	3
5678302	1.641957e-02	33
5678301	1.000000e+00	2
5678300	9.999999e-01	8
5678299	9.999549e-01	12
5678298	9.999999e-01	8
5678297	1.000000e+00	4
5678296	6.640945e-01	24
5678278	7.673339e-03	34
5678279	8.881784e-16	50
5678276	5.946023e-02	31
5678277	9.923267e-01	17
5678274	8.881784e-16	50
5678275	8.881784e-16	50
5678272	1.000000e+00	2
5678273	2.807050e-06	41
5678286	7.600562e-01	23
5678287	8.881784e-16	50
5678284	1.621870e-08	44
5678285	8.881784e-16	50
5678282	9.923267e-01	17
5678283	1.641957e-02	33
5678280	2.230891e-10	46
5678281	1.854161e-11	47
5678379	8.881784e-16	50
5678378	1.000000e+00	7
5678377	5.561376e-01	25
5678376	2.230891e-10	46
5678383	1.000000e+00	0
5678382	1.000000e+00	1
5678381	1.000000e+00	5
5678380	2.230891e-10	46
5678371	9.999972e-01	10
5678370	8.881784e-16	50
5678369	1.000000e+00	2
5678368	1.000000e+00	7
5678375	1.000000e+00	3
5678374	9.999994e-01	9
5678373	8.881784e-16	50
5678372	1.000000e+00	1
5678395	8.881784e-16	50
5678392	6.640945e-01	24
5678393	1.133316e-12	48
5678398	2.399438e-01	28
5678399	1.000000e+00	2
5678396	9.835804e-01	18
5678397	9.999994e-01	9
5678386	1.000000e+00	0
5678387	1.529320e-04	38
5678384	9.995319e-01	14
5678385	1.854161e-11	47
5678390	1.000000e+00	3
5678391	1.000000e+00	1
5678388	4.529710e-14	49
5678389	1.854161e-11	47
5678345	1.000000e+00	4
5678347	2.230891e-10	46
5678346	4.529710e-14	49
5678351	1.000000e+00	2
5678337	1.000000e+00	1
5678336	2.807050e-06	41
5678341	9.995319e-01	14
5678340	7.673339e-03	34
5678343	8.881784e-16	50
5678342	5.946023e-02	31
5678360	9.923267e-01	17
5678361	1.000000e+00	0
5678362	1.000000e+00	0
5678363	2.807050e-06	41
5678364	2.399438e-01	28
5678365	1.000000e+00	1
5678366	1.000000e+00	3
5678367	9.405398e-01	20
5678352	8.881784e-16	50
5678353	1.000000e+00	1
5678354	1.000000e+00	1
5678355	1.000000e+00	1
5678356	9.999549e-01	12
5678357	1.000000e+00	1
5678358	4.529710e-14	49
5678359	9.999972e-01	10
5678447	9.999972e-01	10
5678446	9.966998e-01	16
5678445	9.999994e-01	9
5678444	4.510745e-05	39
5678443	7.673339e-03	34
5678442	9.999881e-01	11
5678441	2.230891e-10	46
5678440	9.999994e-01	9
5678439	9.405398e-01	20
5678438	1.000000e+00	1
5678437	9.999549e-01	12
5678436	1.133316e-12	48
5678435	8.881784e-16	50
5678434	9.835804e-01	18
5678433	1.000000e+00	7
5678432	9.966998e-01	16
5678462	1.000000e+00	0
5678463	1.000000e+00	0
5678460	9.999999e-01	8
5678461	1.000000e+00	0
5678458	2.230891e-10	46
5678459	1.000000e+00	0
5678456	9.998471e-01	13
5678457	5.817779e-07	42
5678454	9.999972e-01	10
5678455	1.193067e-05	40
5678452	1.854161e-11	47
5678453	8.881784e-16	50
5678450	9.923267e-01	17
5678451	1.133316e-12	48
5678448	1.000000e+00	2
5678449	9.999999e-01	8
5678413	9.835804e-01	18
5678412	1.000000e+00	4
5678414	1.000000e+00	7
5678409	7.600562e-01	23
5678408	1.000000e+00	1
5678411	8.881784e-16	50
5678410	1.000000e+00	3
5678405	1.000000e+00	2
5678404	3.245432e-02	32
5678407	4.510745e-05	39
5678406	5.946023e-02	31
5678401	9.986989e-01	15
5678400	4.510745e-05	39
5678402	1.000000e+00	6
5678428	1.000000e+00	5
5678429	1.641957e-02	33
5678430	8.881784e-16	50
5678431	1.000000e+00	3
5678424	1.000000e+00	3
5678425	1.000000e+00	1
5678426	1.133316e-12	48
5678427	8.388818e-01	22
5678420	1.000000e+00	6
5678421	1.000000e+00	2
5678422	8.881784e-16	50
5678423	4.529710e-14	49
5678416	1.854161e-11	47
5678417	9.835804e-01	18
5678418	8.881784e-16	50
5678419	8.986806e-01	21
5678498	1.000000e+00	3
5678499	3.300224e-03	35
5678496	1.000000e+00	2
5678497	8.881784e-16	50
5678502	8.881784e-16	50
5678503	8.881784e-16	50
5678500	4.510745e-05	39
5678501	1.000000e+00	5
5678506	8.881784e-16	50
5678507	1.013194e-01	30
5678504	8.388818e-01	22
5678505	2.807050e-06	41
5678510	9.999881e-01	11
5678511	3.245432e-02	32
5678508	4.529710e-14	49
5678509	8.881784e-16	50
5678515	4.681115e-04	37
5678514	9.999999e-01	8
5678513	8.881784e-16	50
5678512	4.438624e-01	26
5678519	9.999972e-01	10
5678518	9.999972e-01	10
5678517	4.681115e-04	37
5678516	8.881784e-16	50
5678523	8.881784e-16	50
5678522	1.133316e-12	48
5678521	9.998471e-01	13
5678520	1.000000e+00	2
5678527	3.300224e-03	35
5678526	4.529710e-14	49
5678525	9.995319e-01	14
5678524	8.881784e-16	50
5678464	9.986989e-01	15
5678465	8.881784e-16	50
5678466	6.640945e-01	24
5678467	8.881784e-16	50
5678468	8.881784e-16	50
5678469	9.986989e-01	15
5678470	1.049339e-07	43
5678471	8.881784e-16	50
5678472	2.104926e-09	45
5678473	9.405398e-01	20
5678474	5.946023e-02	31
5678475	7.600562e-01	23
5678476	2.399438e-01	28
5678477	1.000000e+00	0
5678478	1.000000e+00	1
5678479	1.611182e-01	29
5678481	9.986989e-01	15
5678480	9.995319e-01	14
5678483	1.000000e+00	5
5678482	9.835804e-01	18
5678485	1.000000e+00	1
5678484	1.000000e+00	6
5678487	8.881784e-16	50
5678486	1.000000e+00	4
5678489	1.000000e+00	4
5678488	1.000000e+00	4
5678491	8.881784e-16	50
5678490	1.000000e+00	7
5678493	2.104926e-09	45
5678492	1.000000e+00	4
5678495	1.000000e+00	6
5678494	9.999994e-01	9
5678566	1.000000e+00	0
5678567	1.000000e+00	0
5678564	1.000000e+00	2
5678565	1.000000e+00	2
5678563	1.000000e+00	0
5678560	1.000000e+00	5
5678561	1.000000e+00	7
5678574	8.881784e-16	50
5678575	1.000000e+00	0
5678572	9.835804e-01	18
5678573	1.000000e+00	2
5678570	8.881784e-16	50
5678568	8.881784e-16	50
5678569	1.000000e+00	0
5678583	9.675457e-01	19
5678582	1.000000e+00	3
5678581	1.000000e+00	2
5678580	1.000000e+00	0
5678579	1.000000e+00	2
5678578	1.000000e+00	0
5678577	1.000000e+00	3
5678576	1.000000e+00	3
5678591	9.999999e-01	8
5678590	9.999999e-01	8
5678588	9.999999e-01	8
5678587	8.881784e-16	50
5678586	9.999972e-01	10
5678585	4.529710e-14	49
5678584	1.000000e+00	4
5678532	4.529710e-14	49
5678533	8.388818e-01	22
5678534	9.999549e-01	12
5678535	8.388818e-01	22
5678528	4.529710e-14	49
5678529	9.835804e-01	18
5678530	1.000000e+00	2
5678531	1.000000e+00	2
5678540	2.399438e-01	28
5678541	9.999972e-01	10
5678542	1.000000e+00	0
5678543	9.835804e-01	18
5678536	1.000000e+00	3
5678537	5.817779e-07	42
5678538	8.881784e-16	50
5678539	1.049339e-07	43
5678549	2.399438e-01	28
5678548	1.013194e-01	30
5678551	5.946023e-02	31
5678550	2.230891e-10	46
5678545	9.999994e-01	9
5678544	4.510745e-05	39
5678547	3.245432e-02	32
5678546	2.399438e-01	28
5678557	1.000000e+00	1
5678556	9.995319e-01	14
5678559	9.923267e-01	17
5678558	1.000000e+00	3
5678553	4.529710e-14	49
5678552	1.000000e+00	7
5678554	1.000000e+00	7
5675964	1.000000e+00	7
5675965	1.000000e+00	6
5675966	1.000000e+00	4
5675967	3.300224e-03	35
5675960	1.000000e+00	0
5675961	9.675457e-01	19
5675962	1.000000e+00	3
5675963	9.999999e-01	8
5675956	4.529710e-14	49
5675957	9.999549e-01	12
5675958	4.529710e-14	49
5675952	8.881784e-16	50
5675953	8.881784e-16	50
5675955	4.681115e-04	37
5675949	1.000000e+00	6
5675948	8.881784e-16	50
5675951	1.133316e-12	48
5675950	8.388818e-01	22
5675945	8.881784e-16	50
5675944	1.133316e-12	48
5675947	8.881784e-16	50
5675941	9.999972e-01	10
5675940	9.966998e-01	16
5675943	9.986989e-01	15
5675942	7.673339e-03	34
5675937	1.000000e+00	5
5675936	2.807050e-06	41
5675939	1.000000e+00	0
5675938	1.000000e+00	2
5675934	1.133316e-12	48
5675935	1.854161e-11	47
5675932	9.675457e-01	19
5675933	4.529710e-14	49
5675930	4.529710e-14	49
5675931	8.881784e-16	50
5675928	2.230891e-10	46
5675929	1.621870e-08	44
5675926	1.000000e+00	1
5675927	8.881784e-16	50
5675924	1.000000e+00	1
5675925	5.817779e-07	42
5675922	1.049339e-07	43
5675923	5.817779e-07	42
5675920	8.881784e-16	50
5675921	1.000000e+00	1
5675919	8.881784e-16	50
5675918	2.104926e-09	45
5675917	1.000000e+00	3
5675916	1.000000e+00	5
5675915	3.359055e-01	27
5675914	9.923267e-01	17
5675913	8.881784e-16	50
5675912	9.999549e-01	12
5675911	1.000000e+00	5
5675910	9.999994e-01	9
5675909	1.000000e+00	1
5675908	1.000000e+00	6
5675907	9.923267e-01	17
5675906	1.000000e+00	6
5675905	9.835804e-01	18
5675904	1.000000e+00	4
5676024	1.000000e+00	1
5676025	9.405398e-01	20
5676026	9.675457e-01	19
5676027	1.000000e+00	0
5676028	1.000000e+00	5
5676029	1.000000e+00	0
5676030	1.000000e+00	0
5676031	1.000000e+00	0
5676016	9.999999e-01	8
5676017	1.000000e+00	2
5676018	9.999994e-01	9
5676019	9.923267e-01	17
5676020	9.999994e-01	9
5676021	8.881784e-16	50
5676022	1.000000e+00	1
5676023	8.881784e-16	50
5676008	1.000000e+00	5
5676013	9.999994e-01	9
5676012	5.946023e-02	31
5676015	2.104926e-09	45
5676014	9.999972e-01	10
5676000	1.854161e-11	47
5676003	2.104926e-09	45
5676002	8.881784e-16	50
5676005	4.529710e-14	49
5676004	8.388818e-01	22
5676007	7.600562e-01	23
5676006	9.999999e-01	8
5675994	1.000000e+00	0
5675995	9.999881e-01	11
5675992	5.817779e-07	42
5675993	1.000000e+00	0
5675998	1.193067e-05	40
5675999	8.881784e-16	50
5675996	8.881784e-16	50
5675997	8.881784e-16	50
5675987	8.881784e-16	50
5675990	9.966998e-01	16
5675991	1.000000e+00	0
5675988	8.881784e-16	50
5675989	1.000000e+00	0
5675979	8.881784e-16	50
5675978	9.999972e-01	10
5675977	1.000000e+00	0
5675976	1.000000e+00	5
5675983	1.000000e+00	2
5675982	1.000000e+00	2
5675981	9.986989e-01	15
5675980	1.049339e-07	43
5675971	9.966998e-01	16
5675969	1.000000e+00	0
5675968	4.681115e-04	37
5675975	9.995319e-01	14
5675974	1.193067e-05	40
5675973	2.104926e-09	45
5675972	9.923267e-01	17
5675828	9.999999e-01	8
5675831	1.193067e-05	40
5675830	7.600562e-01	23
5675825	1.000000e+00	3
5675824	9.995319e-01	14
5675827	8.881784e-16	50
5675826	1.000000e+00	4
5675837	1.000000e+00	7
5675839	8.881784e-16	50
5675838	1.000000e+00	2
5675833	1.000000e+00	3
5675832	4.438624e-01	26
5675835	9.999999e-01	8
5675812	1.000000e+00	4
5675813	1.000000e+00	0
5675814	1.000000e+00	1
5675815	8.881784e-16	50
5675808	9.835804e-01	18
5675809	9.986989e-01	15
5675810	9.999999e-01	8
5675811	9.999999e-01	8
5675820	9.998471e-01	13
5675821	1.000000e+00	3
5675822	1.000000e+00	0
5675816	1.000000e+00	7
5675817	1.049339e-07	43
5675818	1.000000e+00	6
5675819	8.388818e-01	22
5675889	9.999549e-01	12
5675888	1.000000e+00	4
5675891	1.000000e+00	5
5675890	1.000000e+00	0
5675893	1.000000e+00	0
5675892	1.000000e+00	2
5675895	9.999972e-01	10
5675894	1.000000e+00	5
5675897	9.999972e-01	10
5675896	1.000000e+00	1
5675898	9.998471e-01	13
5675901	1.000000e+00	4
5675900	4.681115e-04	37
5675903	9.999972e-01	10
5675902	1.000000e+00	1
5675872	8.881784e-16	50
5675873	9.923267e-01	17
5675874	1.000000e+00	1
5675878	1.000000e+00	1
5675879	1.000000e+00	1
5675880	9.405398e-01	20
5675881	9.998471e-01	13
5675882	9.999972e-01	10
5675883	1.000000e+00	4
5675884	8.881784e-16	50
5675885	1.000000e+00	0
5675886	1.000000e+00	4
5675863	8.881784e-16	50
5675862	1.000000e+00	1
5675867	1.000000e+00	0
5675866	1.000000e+00	0
5675865	1.000000e+00	2
5675864	1.000000e+00	1
5675871	1.000000e+00	3
5675870	9.986989e-01	15
5675869	1.854161e-11	47
5675868	1.000000e+00	1
5675842	8.881784e-16	50
5675843	9.405398e-01	20
5675840	1.000000e+00	3
5675841	1.000000e+00	3
5675846	1.000000e+00	1
5675844	9.405398e-01	20
5675845	1.000000e+00	0
5675850	7.673339e-03	34
5675851	1.000000e+00	0
5675848	1.000000e+00	3
5675849	8.881784e-16	50
5675853	1.000000e+00	2
5676502	1.000000e+00	6
5676503	1.000000e+00	0
5676500	1.000000e+00	0
5676501	1.000000e+00	5
5676498	1.000000e+00	1
5676499	9.999549e-01	12
5676496	1.529320e-04	38
5676497	1.000000e+00	0
5676510	1.000000e+00	0
5676511	9.999881e-01	11
5676508	1.000000e+00	1
5676509	5.946023e-02	31
5676506	8.881784e-16	50
5676507	1.000000e+00	0
5676504	1.000000e+00	0
5676505	1.000000e+00	0
5676487	1.000000e+00	1
5676486	1.000000e+00	0
5676485	1.000000e+00	0
5676484	7.673339e-03	34
5676483	1.000000e+00	1
5676482	1.000000e+00	1
5676481	8.881784e-16	50
5676480	1.000000e+00	1
5676495	1.641957e-02	33
5676494	1.529320e-04	38
5676493	1.854161e-11	47
5676492	1.000000e+00	0
5676491	1.529320e-04	38
5676490	1.000000e+00	4
5676489	1.000000e+00	0
5676488	1.000000e+00	3
5676533	5.817779e-07	42
5676534	9.405398e-01	20
5676535	1.000000e+00	7
5676528	1.000000e+00	3
5676529	1.000000e+00	1
5676530	1.000000e+00	2
5676531	1.000000e+00	7
5676540	5.817779e-07	42
5676541	9.835804e-01	18
5676542	1.000000e+00	0
5676543	4.529710e-14	49
5676536	1.000000e+00	3
5676537	1.000000e+00	5
5676538	8.881784e-16	50
5676539	1.000000e+00	0
5676517	1.000000e+00	4
5676516	9.835804e-01	18
5676519	1.000000e+00	0
5676518	8.881784e-16	50
5676513	1.854161e-11	47
5676512	1.854161e-11	47
5676515	8.881784e-16	50
5676514	1.301086e-03	36
5676525	1.000000e+00	0
5676524	1.000000e+00	0
5676527	9.999994e-01	9
5676526	1.000000e+00	0
5676521	1.000000e+00	3
5676520	1.000000e+00	4
5676523	1.000000e+00	6
5676522	1.000000e+00	5
5676434	1.133316e-12	48
5676435	1.000000e+00	4
5676432	5.946023e-02	31
5676433	9.835804e-01	18
5676438	5.561376e-01	25
5676439	1.000000e+00	1
5676436	1.000000e+00	3
5676442	1.000000e+00	2
5676443	1.000000e+00	2
5676440	5.817779e-07	42
5676441	9.675457e-01	19
5676446	9.995319e-01	14
5676447	1.133316e-12	48
5676444	8.388818e-01	22
5676445	9.999999e-01	8
5676419	8.986806e-01	21
5676418	9.986989e-01	15
5676417	1.000000e+00	6
5676416	1.000000e+00	3
5676423	1.000000e+00	0
5676422	1.133316e-12	48
5676421	1.000000e+00	7
5676420	1.000000e+00	7
5676427	1.000000e+00	0
5676426	1.000000e+00	0
5676425	1.000000e+00	1
5676424	1.000000e+00	0
5676431	8.881784e-16	50
5676430	1.000000e+00	0
5676428	1.000000e+00	0
5676464	1.000000e+00	1
5676465	1.000000e+00	3
5676466	4.510745e-05	39
5676467	2.230891e-10	46
5676469	9.998471e-01	13
5676470	1.854161e-11	47
5676471	1.000000e+00	5
5676472	1.000000e+00	0
5676473	8.881784e-16	50
5676474	5.817779e-07	42
5676475	9.405398e-01	20
5676477	2.230891e-10	46
5676479	2.399438e-01	28
5676449	9.995319e-01	14
5676448	8.881784e-16	50
5676451	1.000000e+00	0
5676450	1.854161e-11	47
5676453	1.000000e+00	0
5676452	1.000000e+00	6
5676455	1.000000e+00	5
5676454	1.000000e+00	0
5676457	1.000000e+00	1
5676456	9.999999e-01	8
5676459	1.000000e+00	0
5676461	9.405398e-01	20
5676460	1.000000e+00	1
5676462	5.561376e-01	25
5676383	1.000000e+00	1
5676382	6.640945e-01	24
5676381	8.881784e-16	50
5676380	1.611182e-01	29
5676379	1.000000e+00	4
5676378	1.000000e+00	3
5676377	6.640945e-01	24
5676375	1.854161e-11	47
5676374	9.999972e-01	10
5676373	9.923267e-01	17
5676372	1.000000e+00	7
5676371	1.000000e+00	3
5676370	9.999994e-01	9
5676369	1.000000e+00	0
5676368	1.000000e+00	3
5676366	1.000000e+00	2
5676367	9.835804e-01	18
5676364	4.529710e-14	49
5676365	8.881784e-16	50
5676362	2.230891e-10	46
5676363	8.881784e-16	50
5676360	8.881784e-16	50
5676358	9.999972e-01	10
5676356	4.529710e-14	49
5676357	4.681115e-04	37
5676354	9.995319e-01	14
5676355	9.999881e-01	11
5676352	1.000000e+00	1
5676353	1.000000e+00	4
5676413	5.946023e-02	31
5676412	6.640945e-01	24
5676415	1.301086e-03	36
5676414	4.438624e-01	26
5676409	1.000000e+00	6
5676408	1.000000e+00	3
5676411	1.000000e+00	2
5676410	1.000000e+00	1
5676405	9.675457e-01	19
5676404	8.881784e-16	50
5676407	7.600562e-01	23
5676406	1.000000e+00	5
5676401	4.681115e-04	37
5676400	9.966998e-01	16
5676403	9.675457e-01	19
5676402	1.000000e+00	5
5676396	4.681115e-04	37
5676397	8.986806e-01	21
5676398	8.881784e-16	50
5676399	9.986989e-01	15
5676392	3.300224e-03	35
5676393	1.000000e+00	1
5676394	4.529710e-14	49
5676395	1.193067e-05	40
5676388	9.999994e-01	9
5676389	1.611182e-01	29
5676390	7.600562e-01	23
5676391	1.529320e-04	38
5676384	8.986806e-01	21
5676385	1.621870e-08	44
5676386	8.881784e-16	50
5676387	5.561376e-01	25
5676315	1.854161e-11	47
5676314	8.881784e-16	50
5676313	1.611182e-01	29
5676312	8.881784e-16	50
5676319	4.438624e-01	26
5676318	5.561376e-01	25
5676317	9.999881e-01	11
5676316	1.013194e-01	30
5676307	1.000000e+00	7
5676306	1.611182e-01	29
5676305	1.000000e+00	4
5676304	1.000000e+00	7
5676311	9.986989e-01	15
5676310	8.881784e-16	50
5676309	1.641957e-02	33
5676308	9.999881e-01	11
5676298	7.600562e-01	23
5676299	5.946023e-02	31
5676296	9.999994e-01	9
5676297	1.000000e+00	6
5676302	3.359055e-01	27
5676303	1.000000e+00	1
5676300	7.673339e-03	34
5676301	8.881784e-16	50
5676290	2.230891e-10	46
5676291	3.245432e-02	32
5676288	9.986989e-01	15
5676289	9.835804e-01	18
5676294	9.999972e-01	10
5676295	1.641957e-02	33
5676292	1.000000e+00	7
5676293	9.999999e-01	8
5676345	9.999881e-01	11
5676344	1.000000e+00	7
5676347	1.000000e+00	0
5676346	1.000000e+00	0
5676349	1.641957e-02	33
5676348	1.000000e+00	1
5676351	4.438624e-01	26
5676337	1.000000e+00	6
5676336	1.000000e+00	0
5676339	1.000000e+00	0
[truncated: 717 more rows]
