# Supplementary material for: Translational Selection Is Ubiquitous in Prokaryotes
Source: PLoS Genet. 2010 Jun 24;6(6):e1001004. doi: 10.1371/journal.pgen.1001004 (PMC2891978; doi:10.1371/journal.pgen.1001004)
Supplement: Dataset S1 — OCU/non-OCU gene calls in 461 Bacterial and Archaeal genomes, and summary tables of genome properties and OCU preferences for specific codons. (4.77 MB ZIP) [file pgen.1001004.s001.zip › Dataset_S1_Bacteria/Anabaena_variabilis_ATCC_29413.arff.ocuGenes]

GeneID	signTest_p	ocuProbWinCnt
3682515	5.946023e-02	31
3682514	4.681115e-04	37
3682513	8.881784e-16	50
3682512	9.998471e-01	13
3682519	8.881784e-16	50
3682518	7.673339e-03	34
3682517	1.133316e-12	48
3682516	1.000000e+00	1
3682523	9.995319e-01	14
3682522	9.999994e-01	9
3682521	8.881784e-16	50
3682527	5.817779e-07	42
3682525	8.881784e-16	50
3682524	3.245432e-02	32
3682498	1.013194e-01	30
3682499	8.881784e-16	50
3682496	2.104926e-09	45
3682497	9.999999e-01	8
3682502	1.000000e+00	7
3682503	8.881784e-16	50
3682500	9.966998e-01	16
3682501	3.359055e-01	27
3682506	1.013194e-01	30
3682507	8.881784e-16	50
3682504	1.000000e+00	6
3682505	1.854161e-11	47
3682510	4.510745e-05	39
3682508	1.000000e+00	5
3682509	1.000000e+00	3
3682545	1.000000e+00	5
3682544	2.807050e-06	41
3682547	1.621870e-08	44
3682546	4.529710e-14	49
3682549	2.230891e-10	46
3682548	1.854161e-11	47
3682551	2.230891e-10	46
3682550	7.673339e-03	34
3682553	1.641957e-02	33
3682554	1.529320e-04	38
3682557	8.881784e-16	50
3682556	7.673339e-03	34
3682559	1.000000e+00	6
3682558	1.133316e-12	48
3682528	2.399438e-01	28
3682529	9.999994e-01	9
3682530	9.999549e-01	12
3682531	1.000000e+00	2
3682532	1.000000e+00	3
3682533	5.561376e-01	25
3682534	1.000000e+00	3
3682535	1.000000e+00	3
3682536	1.000000e+00	1
3682537	1.611182e-01	29
3682539	1.000000e+00	7
3682540	8.881784e-16	50
3682541	7.600562e-01	23
3682542	9.998471e-01	13
3682543	1.000000e+00	7
3682455	9.999994e-01	9
3682454	1.641957e-02	33
3682453	1.854161e-11	47
3682452	2.104926e-09	45
3682451	1.000000e+00	2
3682450	8.881784e-16	50
3682449	1.000000e+00	6
3682448	9.923267e-01	17
3682463	8.881784e-16	50
3682462	8.986806e-01	21
3682461	8.881784e-16	50
3682460	1.049339e-07	43
3682459	1.013194e-01	30
3682458	3.359055e-01	27
3682457	9.923267e-01	17
3682456	2.104926e-09	45
3682438	1.000000e+00	0
3682439	1.000000e+00	1
3682436	9.999994e-01	9
3682437	4.529710e-14	49
3682432	1.000000e+00	0
3682433	1.000000e+00	3
3682446	8.986806e-01	21
3682447	1.000000e+00	0
3682444	2.104926e-09	45
3682445	5.817779e-07	42
3682442	9.986989e-01	15
3682443	9.835804e-01	18
3682440	9.405398e-01	20
3682441	1.000000e+00	4
3682485	8.388818e-01	22
3682484	8.881784e-16	50
3682487	1.641957e-02	33
3682486	1.000000e+00	1
3682481	8.881784e-16	50
3682480	1.000000e+00	4
3682483	1.000000e+00	1
3682482	9.999994e-01	9
3682493	1.049339e-07	43
3682492	3.300224e-03	35
3682495	1.000000e+00	6
3682494	1.049339e-07	43
3682489	1.049339e-07	43
3682488	1.013194e-01	30
3682491	9.966998e-01	16
3682490	2.399438e-01	28
3682468	1.641957e-02	33
3682469	9.998471e-01	13
3682470	1.000000e+00	1
3682471	2.807050e-06	41
3682464	1.000000e+00	6
3682465	5.817779e-07	42
3682466	7.600562e-01	23
3682467	1.000000e+00	4
3682476	1.000000e+00	0
3682477	8.986806e-01	21
3682478	9.998471e-01	13
3682479	1.000000e+00	0
3682473	8.881784e-16	50
3682474	8.881784e-16	50
3682475	1.000000e+00	6
3682394	8.881784e-16	50
3682395	1.000000e+00	2
3682392	1.529320e-04	38
3682393	1.133316e-12	48
3682398	4.529710e-14	49
3682399	8.881784e-16	50
3682396	1.000000e+00	3
3682397	1.000000e+00	5
3682386	8.881784e-16	50
3682385	3.359055e-01	27
3682390	8.881784e-16	50
3682391	1.000000e+00	5
3682388	9.835804e-01	18
3682389	1.000000e+00	4
3682379	9.923267e-01	17
3682378	1.000000e+00	0
3682377	1.000000e+00	0
3682376	1.133316e-12	48
3682383	9.923267e-01	17
3682382	9.999881e-01	11
3682381	1.049339e-07	43
3682380	1.133316e-12	48
3682371	9.995319e-01	14
3682370	7.673339e-03	34
3682369	1.000000e+00	2
3682368	1.000000e+00	1
3682375	8.881784e-16	50
3682374	1.000000e+00	2
3682373	1.000000e+00	0
3682424	8.881784e-16	50
3682425	1.854161e-11	47
3682426	1.000000e+00	4
3682427	9.966998e-01	16
3682428	1.000000e+00	4
3682429	1.000000e+00	6
3682430	2.230891e-10	46
3682431	4.438624e-01	26
3682416	4.529710e-14	49
3682417	1.049339e-07	43
3682418	8.881784e-16	50
3682419	5.817779e-07	42
3682420	1.854161e-11	47
3682421	2.104926e-09	45
3682422	8.881784e-16	50
3682423	1.000000e+00	3
3682409	2.807050e-06	41
3682408	1.000000e+00	1
3682411	8.388818e-01	22
3682410	7.673339e-03	34
3682413	1.000000e+00	2
3682412	1.193067e-05	40
3682415	1.000000e+00	1
3682414	9.986989e-01	15
3682401	9.999994e-01	9
3682400	4.529710e-14	49
3682403	1.611182e-01	29
3682402	1.133316e-12	48
3682405	8.881784e-16	50
3682404	5.561376e-01	25
3682407	1.133316e-12	48
3682406	7.673339e-03	34
3682334	9.998471e-01	13
3682335	9.675457e-01	19
3682332	8.881784e-16	50
3682333	1.000000e+00	7
3682330	9.923267e-01	17
3682331	5.561376e-01	25
3682328	1.000000e+00	7
3682329	9.986989e-01	15
3682326	9.405398e-01	20
3682327	1.133316e-12	48
3682325	1.000000e+00	6
3682322	1.049339e-07	43
3682323	1.000000e+00	3
3682320	1.000000e+00	1
3682321	1.000000e+00	0
3682319	5.817779e-07	42
3682318	4.510745e-05	39
3682317	1.000000e+00	0
3682316	9.999994e-01	9
3682315	8.881784e-16	50
3682314	1.000000e+00	7
3682312	1.000000e+00	0
3682311	9.999999e-01	8
3682310	4.529710e-14	49
3682309	1.000000e+00	1
3682308	2.104926e-09	45
3682307	1.013194e-01	30
3682305	1.000000e+00	2
3682304	9.999999e-01	8
3682364	8.881784e-16	50
3682365	9.999972e-01	10
3682366	1.133316e-12	48
3682367	1.000000e+00	0
3682360	1.854161e-11	47
3682361	8.881784e-16	50
3682362	9.999999e-01	8
3682363	1.000000e+00	1
3682356	1.301086e-03	36
3682357	1.000000e+00	7
3682358	1.641957e-02	33
3682359	1.611182e-01	29
3682352	1.000000e+00	5
3682353	9.995319e-01	14
3682354	1.529320e-04	38
3682355	1.000000e+00	1
3682349	1.000000e+00	3
3682348	1.000000e+00	0
3682351	1.000000e+00	0
3682350	1.000000e+00	0
3682347	3.300224e-03	35
3682341	1.000000e+00	1
3682340	1.529320e-04	38
3682337	8.881784e-16	50
3682336	1.000000e+00	3
3682339	8.881784e-16	50
3682338	1.000000e+00	7
3682752	1.000000e+00	2
3682753	1.000000e+00	0
3682755	1.000000e+00	3
3682756	9.999972e-01	10
3682757	3.359055e-01	27
3682758	4.510745e-05	39
3682759	8.881784e-16	50
3682760	7.600562e-01	23
3682761	7.600562e-01	23
3682762	8.881784e-16	50
3682763	1.000000e+00	3
3682764	5.561376e-01	25
3682765	4.438624e-01	26
3682766	9.986989e-01	15
3682767	1.000000e+00	1
3682768	9.999881e-01	11
3682771	1.529320e-04	38
3682770	4.681115e-04	37
3682773	1.000000e+00	2
3682772	4.529710e-14	49
3682775	9.999549e-01	12
3682774	1.000000e+00	2
3682777	5.817779e-07	42
3682776	8.388818e-01	22
3682779	1.000000e+00	0
3682778	8.881784e-16	50
3682781	9.999999e-01	8
3682780	9.986989e-01	15
3682783	5.561376e-01	25
3682782	2.104926e-09	45
3682786	1.000000e+00	1
3682787	1.000000e+00	7
3682784	8.881784e-16	50
3682785	1.000000e+00	0
3682790	1.000000e+00	3
3682791	1.133316e-12	48
3682788	1.000000e+00	3
3682789	1.000000e+00	2
3682794	1.000000e+00	5
3682795	1.000000e+00	4
3682792	9.923267e-01	17
3682793	1.000000e+00	1
3682798	1.000000e+00	0
3682796	1.000000e+00	3
3682797	1.000000e+00	0
3682803	9.986989e-01	15
3682802	1.000000e+00	6
3682801	1.854161e-11	47
3682800	1.000000e+00	4
3682807	1.000000e+00	4
3682806	1.000000e+00	7
3682805	1.000000e+00	0
3682804	1.000000e+00	0
3682811	1.000000e+00	2
3682810	9.999549e-01	12
3682809	1.000000e+00	4
3682808	9.999999e-01	8
3682815	1.000000e+00	7
3682814	4.510745e-05	39
3682812	1.000000e+00	5
3682692	9.998471e-01	13
3682693	1.854161e-11	47
3682694	1.000000e+00	7
3682695	8.881784e-16	50
3682688	7.673339e-03	34
3682689	8.881784e-16	50
3682690	8.881784e-16	50
3682691	2.399438e-01	28
3682700	1.000000e+00	5
3682701	9.986989e-01	15
3682703	1.000000e+00	2
3682697	7.600562e-01	23
3682698	4.438624e-01	26
3682699	2.230891e-10	46
3682709	9.999881e-01	11
3682708	8.986806e-01	21
3682711	5.561376e-01	25
3682710	2.807050e-06	41
3682705	1.000000e+00	4
3682704	1.621870e-08	44
3682707	1.049339e-07	43
3682706	9.923267e-01	17
3682717	9.999881e-01	11
3682716	9.999994e-01	9
3682719	8.881784e-16	50
3682713	1.000000e+00	1
3682712	9.999972e-01	10
3682715	8.881784e-16	50
3682714	5.561376e-01	25
3682726	8.881784e-16	50
3682727	1.000000e+00	2
3682724	1.529320e-04	38
3682725	8.881784e-16	50
3682722	1.000000e+00	1
3682723	1.000000e+00	4
3682720	8.881784e-16	50
3682721	4.529710e-14	49
3682734	1.000000e+00	7
3682735	7.600562e-01	23
3682732	1.000000e+00	2
3682733	9.999994e-01	9
3682730	7.600562e-01	23
3682731	1.133316e-12	48
3682728	1.000000e+00	3
3682729	9.999994e-01	9
3682743	2.230891e-10	46
3682742	9.966998e-01	16
3682741	9.835804e-01	18
3682740	4.529710e-14	49
3682739	1.000000e+00	2
3682738	4.529710e-14	49
3682737	1.000000e+00	1
3682736	1.000000e+00	1
3682750	2.230891e-10	46
3682748	1.000000e+00	4
3682747	1.621870e-08	44
3682745	8.881784e-16	50
3682744	1.000000e+00	1
3682633	1.000000e+00	1
3682632	1.000000e+00	1
3682635	3.300224e-03	35
3682634	1.854161e-11	47
3682637	9.999994e-01	9
3682636	9.999972e-01	10
3682639	8.881784e-16	50
3682638	1.854161e-11	47
3682625	8.881784e-16	50
3682624	8.881784e-16	50
3682627	1.000000e+00	1
3682626	9.675457e-01	19
3682629	2.104926e-09	45
3682628	1.000000e+00	3
3682631	1.301086e-03	36
3682630	1.000000e+00	4
3682648	1.621870e-08	44
3682649	9.999999e-01	8
3682650	1.000000e+00	3
3682651	8.388818e-01	22
3682652	5.561376e-01	25
3682653	9.986989e-01	15
3682654	9.999972e-01	10
3682655	1.000000e+00	6
3682640	8.881784e-16	50
3682641	1.854161e-11	47
3682642	9.995319e-01	14
3682643	2.230891e-10	46
3682644	1.000000e+00	2
3682645	1.621870e-08	44
3682646	7.673339e-03	34
3682667	1.000000e+00	7
3682666	2.807050e-06	41
3682665	8.881784e-16	50
3682664	8.986806e-01	21
3682671	1.000000e+00	0
3682670	1.000000e+00	2
3682669	1.000000e+00	0
3682659	9.999999e-01	8
3682658	3.300224e-03	35
3682657	1.000000e+00	4
3682656	2.230891e-10	46
3682663	1.000000e+00	3
3682662	9.999549e-01	12
3682661	1.000000e+00	4
3682660	9.999549e-01	12
3682682	9.999994e-01	9
3682683	8.881784e-16	50
3682680	1.000000e+00	1
3682681	7.600562e-01	23
3682686	1.000000e+00	6
3682687	1.133316e-12	48
3682684	1.000000e+00	2
3682685	9.835804e-01	18
3682674	1.000000e+00	4
3682675	1.049339e-07	43
3682672	1.854161e-11	47
3682673	1.000000e+00	3
3682676	9.998471e-01	13
3682677	1.611182e-01	29
3682573	1.000000e+00	0
3682572	9.835804e-01	18
3682575	9.999549e-01	12
3682574	9.923267e-01	17
3682568	1.000000e+00	2
3682571	1.000000e+00	1
3682570	9.999881e-01	11
3682565	9.998471e-01	13
3682564	1.301086e-03	36
3682567	1.000000e+00	2
3682566	1.000000e+00	3
3682561	1.000000e+00	0
3682560	1.621870e-08	44
3682563	4.438624e-01	26
3682588	9.999994e-01	9
3682589	4.438624e-01	26
3682590	1.000000e+00	7
3682591	1.000000e+00	3
3682584	2.399438e-01	28
3682585	4.510745e-05	39
3682586	8.881784e-16	50
3682587	9.998471e-01	13
3682580	8.881784e-16	50
3682581	2.807050e-06	41
3682582	4.529710e-14	49
3682583	9.999549e-01	12
3682577	9.999999e-01	8
3682578	8.881784e-16	50
3682579	4.529710e-14	49
3682607	8.881784e-16	50
3682606	1.000000e+00	5
3682605	9.999999e-01	8
3682604	9.999549e-01	12
3682603	1.611182e-01	29
3682602	1.000000e+00	2
3682601	1.000000e+00	3
3682600	4.438624e-01	26
3682599	2.807050e-06	41
3682598	1.000000e+00	6
3682597	1.000000e+00	7
3682596	5.946023e-02	31
3682595	1.000000e+00	0
3682594	5.946023e-02	31
3682593	4.681115e-04	37
3682622	1.000000e+00	0
3682620	1.000000e+00	0
3682621	9.995319e-01	14
3682618	1.000000e+00	3
3682619	2.104926e-09	45
3682616	2.399438e-01	28
3682617	1.000000e+00	2
3682614	9.998471e-01	13
3682615	9.675457e-01	19
3682612	9.675457e-01	19
3682610	4.529710e-14	49
3682611	1.133316e-12	48
3682608	8.881784e-16	50
3682609	8.881784e-16	50
3683061	5.817779e-07	42
3683060	1.000000e+00	0
3683062	9.995319e-01	14
3683057	1.854161e-11	47
3683056	4.529710e-14	49
3683059	4.529710e-14	49
3683058	9.923267e-01	17
3683069	9.835804e-01	18
3683068	9.999972e-01	10
3683071	1.000000e+00	3
3683070	3.300224e-03	35
3683065	1.133316e-12	48
3683064	1.000000e+00	3
3683067	8.881784e-16	50
3683066	3.245432e-02	32
3683045	8.881784e-16	50
3683046	1.000000e+00	1
3683047	1.854161e-11	47
3683040	9.999994e-01	9
3683041	1.000000e+00	7
3683042	9.999972e-01	10
3683043	1.000000e+00	1
3683052	4.510745e-05	39
3683053	6.640945e-01	24
3683054	9.835804e-01	18
3683055	4.529710e-14	49
3683048	8.881784e-16	50
3683049	8.881784e-16	50
3683050	1.000000e+00	3
3683051	1.000000e+00	0
3683031	8.881784e-16	50
3683030	1.000000e+00	7
3683029	4.510745e-05	39
3683027	1.000000e+00	2
3683026	1.000000e+00	6
3683025	1.611182e-01	29
3683024	9.923267e-01	17
3683039	1.000000e+00	2
3683038	9.923267e-01	17
3683037	9.995319e-01	14
3683036	1.000000e+00	0
3683035	1.000000e+00	1
3683034	7.600562e-01	23
3683033	8.881784e-16	50
3683032	1.000000e+00	2
3683014	1.000000e+00	3
3683015	1.000000e+00	3
3683011	8.388818e-01	22
3683008	1.000000e+00	4
3683009	4.510745e-05	39
3683022	1.000000e+00	4
3683023	1.000000e+00	2
3683020	8.881784e-16	50
3683021	3.245432e-02	32
3683018	9.999999e-01	8
3683019	9.966998e-01	16
3683017	1.000000e+00	7
3682993	9.986989e-01	15
3682992	8.388818e-01	22
3682995	2.104926e-09	45
3682994	1.000000e+00	5
3682997	5.817779e-07	42
3682996	1.000000e+00	7
3682999	1.000000e+00	4
3682998	1.000000e+00	1
3683000	9.995319e-01	14
3683003	1.013194e-01	30
3683002	1.000000e+00	0
3683005	8.881784e-16	50
3683004	1.000000e+00	2
3683007	9.675457e-01	19
3683006	9.995319e-01	14
3682976	4.529710e-14	49
3682977	1.621870e-08	44
3682978	1.000000e+00	7
3682979	4.529710e-14	49
3682980	1.621870e-08	44
3682982	8.881784e-16	50
3682983	9.405398e-01	20
3682984	4.529710e-14	49
3682985	8.881784e-16	50
3682986	4.529710e-14	49
3682988	1.000000e+00	4
3682989	9.999549e-01	12
3682990	1.000000e+00	2
3682991	4.529710e-14	49
3682963	3.300224e-03	35
3682962	1.000000e+00	1
3682961	2.399438e-01	28
3682960	1.000000e+00	0
3682965	8.881784e-16	50
3682964	1.000000e+00	1
3682971	9.999549e-01	12
3682970	8.881784e-16	50
3682969	1.000000e+00	0
3682968	1.000000e+00	3
3682975	1.000000e+00	4
3682974	1.000000e+00	1
3682973	1.611182e-01	29
3682972	1.000000e+00	1
3682946	1.000000e+00	7
3682947	8.881784e-16	50
3682944	1.000000e+00	2
3682950	8.881784e-16	50
3682951	1.000000e+00	1
3682948	1.000000e+00	2
3682949	1.000000e+00	2
3682954	5.946023e-02	31
3682955	1.000000e+00	5
3682952	3.300224e-03	35
3682953	8.986806e-01	21
3682958	4.529710e-14	49
3682959	7.600562e-01	23
3682956	1.000000e+00	6
3682957	8.881784e-16	50
3682940	4.529710e-14	49
3682941	9.999549e-01	12
3682942	3.300224e-03	35
3682943	8.986806e-01	21
3682936	8.881784e-16	50
3682937	8.881784e-16	50
3682938	1.000000e+00	3
3682939	8.986806e-01	21
3682932	1.000000e+00	0
3682933	1.133316e-12	48
3682934	1.529320e-04	38
3682935	9.999994e-01	9
3682928	1.000000e+00	3
3682929	1.000000e+00	1
3682930	1.000000e+00	1
3682931	9.986989e-01	15
3682925	1.000000e+00	1
3682924	8.881784e-16	50
3682927	9.999549e-01	12
3682926	1.000000e+00	1
3682921	9.999549e-01	12
3682920	1.000000e+00	4
3682923	8.881784e-16	50
3682922	1.621870e-08	44
3682917	1.000000e+00	4
3682916	1.000000e+00	4
3682919	1.000000e+00	7
3682918	1.000000e+00	1
3682913	2.807050e-06	41
3682912	1.641957e-02	33
3682915	8.881784e-16	50
3682914	4.438624e-01	26
3682910	1.000000e+00	2
3682911	1.000000e+00	1
3682908	9.999999e-01	8
3682909	1.133316e-12	48
3682906	1.000000e+00	1
3682907	9.923267e-01	17
3682904	8.881784e-16	50
3682905	9.999881e-01	11
3682902	2.399438e-01	28
3682903	1.854161e-11	47
3682900	2.230891e-10	46
3682901	1.000000e+00	4
3682898	9.999972e-01	10
3682899	3.245432e-02	32
3682896	1.000000e+00	0
3682897	9.966998e-01	16
3682895	1.854161e-11	47
3682894	9.986989e-01	15
3682893	1.000000e+00	2
3682892	8.881784e-16	50
3682891	8.881784e-16	50
3682890	5.817779e-07	42
3682889	9.405398e-01	20
3682888	7.673339e-03	34
3682887	1.013194e-01	30
3682886	7.673339e-03	34
3682885	1.000000e+00	0
3682884	8.881784e-16	50
3682883	9.999994e-01	9
3682882	1.000000e+00	2
3682881	9.999881e-01	11
3682880	1.133316e-12	48
3682872	9.675457e-01	19
3682873	9.835804e-01	18
3682874	9.999999e-01	8
3682875	1.000000e+00	0
3682876	9.966998e-01	16
3682877	1.000000e+00	2
3682878	8.881784e-16	50
3682879	1.049339e-07	43
3682864	8.881784e-16	50
3682865	1.000000e+00	0
3682866	9.675457e-01	19
3682867	8.881784e-16	50
3682868	1.000000e+00	1
3682869	1.000000e+00	1
3682870	9.999999e-01	8
3682871	1.000000e+00	0
3682857	9.999994e-01	9
3682856	1.000000e+00	6
3682859	1.000000e+00	2
3682858	1.013194e-01	30
3682861	1.000000e+00	0
3682860	1.000000e+00	4
3682863	4.438624e-01	26
3682862	1.000000e+00	2
3682849	9.995319e-01	14
3682848	5.946023e-02	31
3682851	8.986806e-01	21
3682850	8.881784e-16	50
3682853	9.999999e-01	8
3682852	1.000000e+00	7
3682855	1.000000e+00	2
3682842	9.999999e-01	8
3682843	1.000000e+00	6
3682840	1.621870e-08	44
3682841	1.000000e+00	0
3682846	1.133316e-12	48
3682847	1.000000e+00	1
3682844	8.881784e-16	50
3682845	2.230891e-10	46
3682834	8.388818e-01	22
3682835	9.923267e-01	17
3682832	4.510745e-05	39
3682833	9.998471e-01	13
3682838	8.388818e-01	22
3682839	9.986989e-01	15
3682837	8.881784e-16	50
3682827	1.193067e-05	40
3682826	1.000000e+00	7
3682825	8.881784e-16	50
3682824	1.000000e+00	1
3682831	1.301086e-03	36
3682830	8.388818e-01	22
3682829	1.301086e-03	36
3682828	3.359055e-01	27
3682818	8.881784e-16	50
3682817	1.000000e+00	1
3682816	1.000000e+00	4
3682823	1.000000e+00	2
3682822	9.405398e-01	20
3682821	2.230891e-10	46
3682820	9.999549e-01	12
3683302	8.986806e-01	21
3683303	1.000000e+00	6
3683300	1.611182e-01	29
3683301	8.881784e-16	50
3683298	4.529710e-14	49
3683299	8.881784e-16	50
3683296	1.000000e+00	1
3683297	5.561376e-01	25
3683311	8.881784e-16	50
3683308	1.000000e+00	3
3683309	1.000000e+00	0
3683306	6.640945e-01	24
3683307	9.999549e-01	12
3683304	1.000000e+00	0
3683305	3.245432e-02	32
3683319	1.000000e+00	1
3683318	1.133316e-12	48
3683316	1.854161e-11	47
3683315	1.529320e-04	38
3683314	8.881784e-16	50
3683313	9.675457e-01	19
3683312	9.999881e-01	11
3683327	9.999549e-01	12
3683326	1.000000e+00	5
3683325	8.881784e-16	50
3683324	1.000000e+00	1
3683323	4.681115e-04	37
3683322	8.881784e-16	50
3683321	6.640945e-01	24
3683320	1.000000e+00	2
3683268	1.000000e+00	4
3683269	1.000000e+00	0
3683270	1.000000e+00	3
3683271	1.000000e+00	1
3683264	1.000000e+00	3
3683265	9.835804e-01	18
3683266	1.000000e+00	0
3683267	1.000000e+00	2
3683276	8.881784e-16	50
3683277	8.881784e-16	50
3683278	8.881784e-16	50
3683279	1.000000e+00	1
3683272	9.999994e-01	9
3683273	1.000000e+00	5
3683274	1.529320e-04	38
3683275	9.998471e-01	13
3683285	8.881784e-16	50
3683284	1.000000e+00	1
3683286	8.881784e-16	50
3683280	1.193067e-05	40
3683283	1.000000e+00	7
3683282	1.000000e+00	2
3683293	9.999999e-01	8
3683292	1.000000e+00	0
3683295	1.000000e+00	1
3683294	1.000000e+00	5
3683288	1.000000e+00	3
3683291	9.986989e-01	15
3683290	1.000000e+00	2
3683234	1.000000e+00	2
3683235	1.000000e+00	4
3683232	9.999972e-01	10
3683233	1.000000e+00	3
3683238	9.999999e-01	8
3683239	1.000000e+00	1
3683237	1.000000e+00	3
3683242	1.049339e-07	43
3683243	1.000000e+00	2
3683240	2.807050e-06	41
3683241	1.611182e-01	29
3683246	2.807050e-06	41
3683247	5.946023e-02	31
3683244	1.000000e+00	7
3683245	4.529710e-14	49
3683251	1.000000e+00	4
3683250	3.300224e-03	35
3683249	1.000000e+00	2
3683248	1.000000e+00	2
3683255	6.640945e-01	24
3683254	1.621870e-08	44
3683253	1.000000e+00	7
3683252	1.000000e+00	5
3683259	1.000000e+00	6
3683258	4.510745e-05	39
3683257	1.000000e+00	6
3683256	9.998471e-01	13
3683263	1.000000e+00	0
3683262	1.000000e+00	4
3683261	1.000000e+00	6
3683260	1.049339e-07	43
3683200	1.000000e+00	0
3683201	1.000000e+00	1
3683202	9.999972e-01	10
3683203	9.986989e-01	15
3683204	8.881784e-16	50
3683205	8.881784e-16	50
3683206	1.000000e+00	3
3683207	2.807050e-06	41
3683208	9.995319e-01	14
3683209	1.000000e+00	1
3683210	9.998471e-01	13
3683211	1.000000e+00	0
3683212	9.999881e-01	11
3683213	1.000000e+00	5
3683214	3.245432e-02	32
3683215	1.000000e+00	6
3683216	8.881784e-16	50
3683219	8.881784e-16	50
3683218	4.529710e-14	49
3683221	4.529710e-14	49
3683223	9.405398e-01	20
3683222	3.300224e-03	35
3683225	2.104926e-09	45
3683224	1.000000e+00	0
3683226	8.881784e-16	50
3683229	8.881784e-16	50
3683231	1.000000e+00	0
3683230	4.529710e-14	49
3683183	2.807050e-06	41
3683182	1.301086e-03	36
3683181	8.881784e-16	50
3683180	8.881784e-16	50
3683179	1.133316e-12	48
3683178	8.986806e-01	21
3683177	9.999972e-01	10
3683176	1.000000e+00	5
3683175	1.000000e+00	6
3683174	1.000000e+00	1
3683173	1.000000e+00	3
3683172	9.999972e-01	10
3683171	1.000000e+00	1
3683170	1.000000e+00	7
3683168	2.807050e-06	41
3683198	9.999994e-01	9
3683199	9.999999e-01	8
3683196	8.881784e-16	50
3683197	1.000000e+00	6
3683194	8.881784e-16	50
3683195	1.854161e-11	47
3683193	1.000000e+00	4
3683190	9.999881e-01	11
3683191	1.000000e+00	4
3683188	1.000000e+00	6
3683189	1.000000e+00	1
3683186	1.000000e+00	1
3683187	9.835804e-01	18
3683184	1.000000e+00	3
3683185	8.986806e-01	21
3683149	8.881784e-16	50
3683148	1.854161e-11	47
3683151	9.675457e-01	19
3683150	1.611182e-01	29
3683145	1.854161e-11	47
3683144	3.245432e-02	32
3683147	1.193067e-05	40
3683146	8.881784e-16	50
3683140	1.000000e+00	0
3683143	1.000000e+00	2
3683142	1.000000e+00	0
3683137	4.438624e-01	26
3683136	9.999994e-01	9
3683138	4.529710e-14	49
3683164	4.510745e-05	39
3683165	1.000000e+00	6
3683166	2.399438e-01	28
3683160	9.999999e-01	8
3683161	1.000000e+00	7
3683162	3.359055e-01	27
3683163	8.881784e-16	50
3683156	1.529320e-04	38
3683157	1.641957e-02	33
3683158	4.529710e-14	49
3683159	1.013194e-01	30
3683152	8.881784e-16	50
3683153	1.621870e-08	44
3683154	1.000000e+00	3
3683155	1.000000e+00	1
3683115	8.881784e-16	50
3683114	1.000000e+00	3
3683113	1.000000e+00	3
3683119	8.881784e-16	50
3683117	1.000000e+00	1
3683116	1.133316e-12	48
3683107	9.675457e-01	19
3683106	7.673339e-03	34
3683105	4.681115e-04	37
3683104	1.301086e-03	36
3683111	1.133316e-12	48
3683110	3.359055e-01	27
3683109	1.000000e+00	7
3683108	8.881784e-16	50
3683130	1.133316e-12	48
3683131	2.807050e-06	41
3683128	1.641957e-02	33
3683129	1.000000e+00	4
3683134	2.399438e-01	28
3683135	3.245432e-02	32
3683132	8.881784e-16	50
3683122	1.000000e+00	0
3683123	1.000000e+00	5
3683120	1.000000e+00	0
3683121	1.000000e+00	0
3683126	8.881784e-16	50
3683127	9.999999e-01	8
3683124	1.000000e+00	0
3683125	9.675457e-01	19
3683081	9.999999e-01	8
3683080	1.000000e+00	2
3683083	9.999999e-01	8
3683082	1.000000e+00	2
3683087	9.986989e-01	15
3683086	2.104926e-09	45
3683073	9.999972e-01	10
3683072	9.675457e-01	19
3683075	9.998471e-01	13
3683074	1.000000e+00	6
3683077	9.995319e-01	14
3683076	1.000000e+00	2
3683079	9.999994e-01	9
3683078	1.000000e+00	0
3683096	1.133316e-12	48
3683097	4.510745e-05	39
3683098	4.681115e-04	37
3683099	8.881784e-16	50
3683100	8.388818e-01	22
3683101	2.230891e-10	46
3683102	1.000000e+00	1
3683103	1.000000e+00	5
3683088	8.881784e-16	50
3683089	1.000000e+00	2
3683090	1.193067e-05	40
3683091	9.998471e-01	13
3683092	9.999549e-01	12
3683093	1.000000e+00	5
3683094	8.881784e-16	50
3683095	1.529320e-04	38
3683487	7.600562e-01	23
3683486	9.675457e-01	19
3683485	9.995319e-01	14
3683484	8.881784e-16	50
3683483	8.881784e-16	50
3683482	1.000000e+00	4
3683481	1.000000e+00	4
3683480	3.359055e-01	27
3683479	1.000000e+00	4
3683478	1.000000e+00	6
3683477	1.854161e-11	47
3683476	1.000000e+00	0
3683475	9.986989e-01	15
3683474	1.000000e+00	1
3683473	1.641957e-02	33
3683472	3.245432e-02	32
3683470	1.000000e+00	1
3683471	8.388818e-01	22
3683468	9.966998e-01	16
3683469	9.999994e-01	9
3683466	1.000000e+00	0
3683467	1.000000e+00	0
3683464	8.986806e-01	21
3683465	1.000000e+00	0
3683462	9.999999e-01	8
3683463	1.000000e+00	1
3683460	9.675457e-01	19
3683461	1.000000e+00	1
3683458	1.000000e+00	3
3683459	2.807050e-06	41
3683456	1.000000e+00	0
3683457	1.000000e+00	5
3683517	1.133316e-12	48
3683516	1.000000e+00	0
3683519	1.000000e+00	0
3683518	1.854161e-11	47
3683513	1.000000e+00	1
3683512	1.000000e+00	1
3683515	1.000000e+00	2
3683514	1.000000e+00	2
3683509	1.000000e+00	0
3683508	1.641957e-02	33
3683511	9.995319e-01	14
3683510	1.000000e+00	2
3683505	1.000000e+00	5
3683504	9.999549e-01	12
3683507	8.881784e-16	50
3683500	9.999994e-01	9
3683501	9.999549e-01	12
3683502	9.923267e-01	17
3683503	2.104926e-09	45
3683497	1.854161e-11	47
3683498	1.000000e+00	0
3683499	4.529710e-14	49
3683492	4.529710e-14	49
3683493	8.881784e-16	50
3683494	8.881784e-16	50
3683495	1.000000e+00	6
3683488	1.000000e+00	1
3683489	8.881784e-16	50
3683490	8.881784e-16	50
3683491	4.510745e-05	39
3683547	9.995319e-01	14
3683546	8.881784e-16	50
3683545	4.529710e-14	49
3683544	9.999994e-01	9
3683551	9.999972e-01	10
3683550	1.000000e+00	6
3683549	1.193067e-05	40
3683548	1.000000e+00	1
3683539	1.000000e+00	1
3683538	9.999994e-01	9
3683537	1.000000e+00	7
3683536	1.000000e+00	1
3683543	9.999549e-01	12
3683542	9.675457e-01	19
3683541	2.807050e-06	41
3683540	1.000000e+00	3
3683530	2.399438e-01	28
3683528	9.999881e-01	11
3683529	1.000000e+00	2
3683534	1.013194e-01	30
3683535	3.359055e-01	27
3683532	1.301086e-03	36
3683533	1.529320e-04	38
3683522	8.881784e-16	50
3683523	1.000000e+00	1
3683520	1.000000e+00	5
3683521	9.923267e-01	17
3683526	1.000000e+00	0
3683524	1.000000e+00	1
3683525	1.000000e+00	3
3683577	5.561376e-01	25
3683576	1.000000e+00	3
3683579	9.966998e-01	16
3683578	8.881784e-16	50
3683581	1.000000e+00	2
3683580	8.881784e-16	50
3683583	9.995319e-01	14
3683582	5.817779e-07	42
3683569	1.000000e+00	7
3683568	4.529710e-14	49
3683571	2.104926e-09	45
3683570	1.529320e-04	38
3683573	5.946023e-02	31
3683572	5.817779e-07	42
3683575	8.881784e-16	50
3683574	1.301086e-03	36
3683560	1.000000e+00	2
3683561	1.000000e+00	5
3683562	1.000000e+00	1
3683563	8.986806e-01	21
3683564	1.000000e+00	7
3683565	9.999994e-01	9
3683566	9.923267e-01	17
3683552	8.881784e-16	50
3683553	9.999881e-01	11
3683554	9.995319e-01	14
3683555	1.000000e+00	2
3683556	9.999549e-01	12
3683557	1.301086e-03	36
3683558	1.000000e+00	0
3683559	8.881784e-16	50
3683350	3.300224e-03	35
3683351	9.923267e-01	17
3683348	7.600562e-01	23
3683349	2.807050e-06	41
3683346	1.000000e+00	1
3683347	1.000000e+00	5
3683344	3.245432e-02	32
3683345	8.881784e-16	50
3683358	1.133316e-12	48
3683359	1.000000e+00	2
3683356	1.000000e+00	0
3683354	1.000000e+00	2
3683355	4.438624e-01	26
3683352	1.000000e+00	2
3683353	1.000000e+00	6
3683335	1.301086e-03	36
3683333	1.000000e+00	6
3683332	5.946023e-02	31
3683331	8.881784e-16	50
3683330	9.999999e-01	8
3683329	1.000000e+00	4
3683328	6.640945e-01	24
3683343	5.946023e-02	31
3683342	9.675457e-01	19
3683341	6.640945e-01	24
3683340	1.000000e+00	1
3683339	2.104926e-09	45
3683338	8.986806e-01	21
3683337	9.998471e-01	13
3683336	1.000000e+00	0
3683380	1.193067e-05	40
3683381	9.999994e-01	9
3683382	1.000000e+00	2
3683383	9.999999e-01	8
3683376	1.000000e+00	1
3683377	1.641957e-02	33
3683378	8.881784e-16	50
3683379	1.000000e+00	6
3683388	8.388818e-01	22
3683389	9.835804e-01	18
3683390	1.000000e+00	5
3683391	9.835804e-01	18
3683384	1.301086e-03	36
3683385	1.301086e-03	36
3683386	1.000000e+00	1
3683387	1.000000e+00	1
3683365	1.611182e-01	29
3683364	1.000000e+00	0
3683367	1.000000e+00	7
3683366	1.000000e+00	4
3683361	8.881784e-16	50
3683360	7.673339e-03	34
3683363	1.000000e+00	2
3683362	9.966998e-01	16
3683373	1.000000e+00	0
3683372	8.388818e-01	22
3683375	1.049339e-07	43
3683369	1.000000e+00	2
3683368	1.193067e-05	40
3683371	8.881784e-16	50
3683370	9.999972e-01	10
3683410	1.000000e+00	1
3683411	1.133316e-12	48
3683408	1.529320e-04	38
3683409	8.881784e-16	50
3683414	1.000000e+00	0
3683415	3.245432e-02	32
3683412	5.946023e-02	31
3683413	1.000000e+00	1
3683418	3.245432e-02	32
3683419	3.245432e-02	32
3683416	1.049339e-07	43
3683422	5.817779e-07	42
3683423	2.807050e-06	41
3683420	1.000000e+00	1
3683421	9.999972e-01	10
3683395	7.600562e-01	23
3683394	1.000000e+00	3
3683393	1.000000e+00	1
3683392	1.000000e+00	0
3683398	8.881784e-16	50
3683397	1.000000e+00	0
3683396	1.000000e+00	6
3683403	1.000000e+00	2
3683402	2.230891e-10	46
3683401	1.000000e+00	5
3683400	8.881784e-16	50
3683407	1.000000e+00	2
3683406	9.999994e-01	9
3683405	3.300224e-03	35
3683404	1.000000e+00	1
3683440	2.104926e-09	45
3683441	1.000000e+00	3
3683442	1.000000e+00	0
3683443	1.000000e+00	1
3683444	1.000000e+00	2
3683445	8.881784e-16	50
3683446	5.946023e-02	31
3683447	1.000000e+00	7
3683448	8.881784e-16	50
3683449	9.999994e-01	9
3683450	9.999972e-01	10
3683451	8.881784e-16	50
3683452	4.438624e-01	26
3683454	7.673339e-03	34
3683455	1.000000e+00	2
3683425	8.388818e-01	22
3683424	1.854161e-11	47
3683427	9.405398e-01	20
3683426	8.881784e-16	50
3683429	8.986806e-01	21
3683428	2.807050e-06	41
3683430	4.529710e-14	49
3683433	8.881784e-16	50
3683435	1.000000e+00	4
3683434	3.245432e-02	32
3683437	1.000000e+00	0
3683436	1.000000e+00	0
3683439	9.999972e-01	10
3683438	1.000000e+00	1
3683589	9.999994e-01	9
3683588	2.807050e-06	41
3683591	9.999994e-01	9
3683590	1.000000e+00	2
3683585	4.529710e-14	49
3683584	8.881784e-16	50
3683587	1.000000e+00	5
3683586	1.000000e+00	7
3683597	1.000000e+00	2
3683596	8.881784e-16	50
3683599	1.000000e+00	0
3683598	1.000000e+00	1
3683593	8.881784e-16	50
3683592	8.881784e-16	50
3683595	1.641957e-02	33
3683594	1.000000e+00	2
3683604	1.529320e-04	38
3683605	9.999994e-01	9
3683606	4.529710e-14	49
3683607	8.881784e-16	50
3683600	7.673339e-03	34
3683601	1.013194e-01	30
3683602	4.438624e-01	26
3683603	1.000000e+00	6
3683612	8.881784e-16	50
3683613	7.673339e-03	34
3683614	1.611182e-01	29
3683615	8.881784e-16	50
3683608	9.999549e-01	12
3683609	1.000000e+00	0
3683610	9.675457e-01	19
3683611	9.675457e-01	19
3683622	8.881784e-16	50
3683621	8.881784e-16	50
3683620	3.300224e-03	35
3683619	1.000000e+00	4
3683618	1.049339e-07	43
3683617	1.000000e+00	3
3683616	8.881784e-16	50
3677799	1.000000e+00	1
3677798	1.000000e+00	0
3677797	1.000000e+00	0
3677796	1.000000e+00	1
3677795	1.000000e+00	0
3677794	1.000000e+00	0
3677793	1.000000e+00	0
3677792	2.807050e-06	41
3677807	8.881784e-16	50
3677806	9.966998e-01	16
3677805	1.133316e-12	48
3677804	9.999881e-01	11
3677802	9.835804e-01	18
3677801	1.000000e+00	0
3677800	1.000000e+00	1
3677814	1.000000e+00	3
3677815	4.681115e-04	37
3677812	1.000000e+00	3
3677813	3.300224e-03	35
3677810	1.621870e-08	44
3677811	8.881784e-16	50
3677808	1.013194e-01	30
3677809	3.359055e-01	27
3677822	1.621870e-08	44
3677823	1.133316e-12	48
3677820	9.998471e-01	13
3677821	1.000000e+00	2
3677818	8.881784e-16	50
3677819	1.854161e-11	47
3677816	8.881784e-16	50
3677817	8.881784e-16	50
3677764	1.000000e+00	0
3677767	1.000000e+00	3
3677766	8.881784e-16	50
3677761	9.923267e-01	17
3677760	3.245432e-02	32
3677763	9.998471e-01	13
3677762	1.000000e+00	2
3677773	2.230891e-10	46
3677772	8.881784e-16	50
3677775	1.000000e+00	2
3677774	1.000000e+00	1
3677769	2.104926e-09	45
3677768	7.600562e-01	23
3677771	9.998471e-01	13
3677770	1.013194e-01	30
3677780	1.000000e+00	3
3677782	1.133316e-12	48
3677783	1.049339e-07	43
3677776	1.000000e+00	2
3677777	9.998471e-01	13
3677778	4.681115e-04	37
3677779	1.000000e+00	5
3677788	9.998471e-01	13
3677789	1.529320e-04	38
3677790	2.807050e-06	41
3677791	8.881784e-16	50
3677784	8.881784e-16	50
3677787	9.995319e-01	14
3677731	1.000000e+00	6
3677730	1.000000e+00	0
3677729	1.000000e+00	4
3677728	1.000000e+00	5
3677735	9.835804e-01	18
3677734	1.000000e+00	0
3677733	1.000000e+00	0
3677732	9.999972e-01	10
3677739	1.000000e+00	4
3677738	2.807050e-06	41
3677737	1.000000e+00	0
3677736	1.000000e+00	4
3677743	1.000000e+00	6
3677742	1.000000e+00	5
3677741	8.881784e-16	50
3677740	9.999994e-01	9
3677746	2.104926e-09	45
3677747	1.000000e+00	1
3677744	1.133316e-12	48
3677745	8.881784e-16	50
3677750	2.230891e-10	46
3677751	8.881784e-16	50
3677748	1.000000e+00	0
3677749	8.881784e-16	50
3677754	9.999972e-01	10
3677755	5.946023e-02	31
3677752	9.995319e-01	14
3677753	9.995319e-01	14
3677758	4.681115e-04	37
3677759	1.000000e+00	5
3677756	9.999881e-01	11
3677757	3.245432e-02	32
3677697	5.946023e-02	31
3677696	1.000000e+00	0
3677698	1.611182e-01	29
3677701	1.000000e+00	0
3677700	3.245432e-02	32
3677703	1.000000e+00	2
3677702	2.399438e-01	28
3677705	1.000000e+00	5
3677707	1.000000e+00	2
3677706	1.000000e+00	1
3677709	1.000000e+00	6
3677708	8.881784e-16	50
3677711	9.999999e-01	8
3677710	1.854161e-11	47
3677712	4.529710e-14	49
3677713	4.681115e-04	37
3677715	1.049339e-07	43
3677716	1.133316e-12	48
3677717	1.000000e+00	7
3677718	4.529710e-14	49
3677719	8.881784e-16	50
3677720	8.881784e-16	50
3677721	4.438624e-01	26
3677722	1.000000e+00	3
3677723	1.000000e+00	2
3677724	1.000000e+00	4
3677725	1.000000e+00	6
3677726	9.999972e-01	10
3677727	1.000000e+00	1
3677934	1.000000e+00	1
3677935	1.000000e+00	0
3677932	9.986989e-01	15
3677933	2.104926e-09	45
3677930	4.438624e-01	26
3677931	1.000000e+00	2
3677928	9.999549e-01	12
3677929	8.388818e-01	22
3677926	4.529710e-14	49
3677927	1.000000e+00	2
3677925	3.300224e-03	35
3677922	1.000000e+00	5
3677923	1.854161e-11	47
3677920	1.000000e+00	5
3677921	1.000000e+00	2
3677951	8.881784e-16	50
3677950	8.881784e-16	50
3677949	8.881784e-16	50
3677948	1.000000e+00	1
3677947	1.000000e+00	0
3677946	1.000000e+00	0
3677945	8.388818e-01	22
3677944	1.000000e+00	0
3677943	5.817779e-07	42
3677942	8.881784e-16	50
3677941	4.529710e-14	49
3677940	1.000000e+00	3
3677939	1.000000e+00	2
3677938	1.000000e+00	4
3677937	1.000000e+00	0
3677936	1.000000e+00	0
3677900	1.000000e+00	0
3677901	1.000000e+00	2
3677902	9.999972e-01	10
3677903	1.000000e+00	2
3677896	9.999994e-01	9
3677897	1.000000e+00	1
3677899	1.000000e+00	2
3677893	1.000000e+00	0
3677894	9.835804e-01	18
3677895	9.986989e-01	15
3677890	8.881784e-16	50
3677891	4.529710e-14	49
3677917	1.641957e-02	33
3677916	8.986806e-01	21
3677919	1.854161e-11	47
3677918	1.000000e+00	4
3677913	9.999994e-01	9
3677912	1.133316e-12	48
3677915	1.529320e-04	38
3677914	9.998471e-01	13
3677909	2.104926e-09	45
3677908	4.681115e-04	37
3677911	9.405398e-01	20
3677910	7.600562e-01	23
3677905	3.300224e-03	35
3677904	1.000000e+00	2
3677907	1.133316e-12	48
3677906	1.641957e-02	33
3677866	8.881784e-16	50
3677867	1.000000e+00	6
3677864	3.359055e-01	27
3677865	4.529710e-14	49
3677870	9.998471e-01	13
3677871	9.675457e-01	19
3677868	8.881784e-16	50
3677869	1.000000e+00	2
3677858	8.881784e-16	50
3677859	1.854161e-11	47
3677856	4.510745e-05	39
3677857	2.104926e-09	45
3677862	7.673339e-03	34
3677863	3.245432e-02	32
3677860	4.681115e-04	37
3677861	1.000000e+00	3
3677883	9.998471e-01	13
3677887	9.999999e-01	8
3677885	8.881784e-16	50
3677884	8.881784e-16	50
3677875	1.000000e+00	0
3677874	9.995319e-01	14
3677873	1.000000e+00	2
3677872	9.999999e-01	8
3677879	4.529710e-14	49
3677877	1.000000e+00	0
3677832	2.104926e-09	45
3677833	9.923267e-01	17
3677834	9.675457e-01	19
3677835	1.000000e+00	7
3677836	1.641957e-02	33
3677837	1.854161e-11	47
3677839	4.510745e-05	39
3677824	8.881784e-16	50
3677825	1.000000e+00	0
3677826	9.999549e-01	12
3677827	8.881784e-16	50
3677828	8.881784e-16	50
3677829	8.881784e-16	50
3677830	1.000000e+00	3
3677831	4.438624e-01	26
3677849	9.986989e-01	15
3677848	1.000000e+00	4
3677851	2.399438e-01	28
3677850	4.510745e-05	39
3677853	7.600562e-01	23
3677852	8.881784e-16	50
3677855	1.000000e+00	0
3677854	8.388818e-01	22
3677841	1.000000e+00	7
3677840	9.986989e-01	15
3677843	1.000000e+00	4
3677842	1.000000e+00	2
3677845	9.999999e-01	8
3677844	1.000000e+00	0
3677847	6.640945e-01	24
3677846	1.013194e-01	30
3678068	1.049339e-07	43
3678069	8.881784e-16	50
3678070	9.995319e-01	14
3678071	1.621870e-08	44
3678064	8.881784e-16	50
3678065	8.881784e-16	50
3678066	9.405398e-01	20
3678067	8.881784e-16	50
3678076	2.230891e-10	46
3678077	1.133316e-12	48
3678078	8.881784e-16	50
3678079	8.881784e-16	50
3678072	8.881784e-16	50
3678073	4.510745e-05	39
3678074	8.881784e-16	50
3678075	8.881784e-16	50
3678053	8.881784e-16	50
3678052	8.881784e-16	50
3678055	8.881784e-16	50
3678054	8.881784e-16	50
3678049	1.854161e-11	47
3678048	8.881784e-16	50
3678051	4.681115e-04	37
3678050	8.881784e-16	50
3678061	7.600562e-01	23
3678063	1.133316e-12	48
3678062	8.881784e-16	50
3678057	9.998471e-01	13
3678056	1.013194e-01	30
3678059	8.881784e-16	50
3678058	8.881784e-16	50
3678038	1.000000e+00	4
3678036	1.000000e+00	0
3678037	5.561376e-01	25
3678034	1.000000e+00	0
3678035	1.000000e+00	0
3678032	1.000000e+00	1
3678033	1.000000e+00	0
3678046	1.133316e-12	48
3678047	8.881784e-16	50
3678044	2.807050e-06	41
3678045	1.854161e-11	47
3678042	4.529710e-14	49
3678043	8.881784e-16	50
3678040	1.000000e+00	0
3678041	6.640945e-01	24
3678023	1.000000e+00	1
3678022	1.000000e+00	1
3678021	9.999972e-01	10
3678020	8.881784e-16	50
3678019	1.000000e+00	1
3678031	1.000000e+00	4
3678030	2.807050e-06	41
3678029	1.000000e+00	2
3678027	2.104926e-09	45
3678026	1.000000e+00	0
3678025	1.000000e+00	1
3678024	1.000000e+00	0
3678000	8.881784e-16	50
3678001	2.230891e-10	46
3678002	4.529710e-14	49
3678003	2.104926e-09	45
3678004	8.881784e-16	50
3678006	9.966998e-01	16
3678008	8.881784e-16	50
3678009	1.000000e+00	7
3678010	1.049339e-07	43
3678011	8.881784e-16	50
3678012	9.999881e-01	11
3678013	8.881784e-16	50
3678014	1.000000e+00	2
3677985	1.000000e+00	5
3677984	2.399438e-01	28
3677987	1.000000e+00	1
3677986	3.300224e-03	35
3677989	1.049339e-07	43
3677991	1.049339e-07	43
3677990	1.529320e-04	38
3677993	1.193067e-05	40
3677992	1.000000e+00	3
3677995	2.230891e-10	46
3677994	5.817779e-07	42
3677997	8.388818e-01	22
3677996	9.405398e-01	20
3677999	9.999999e-01	8
3677998	9.999994e-01	9
3677970	8.881784e-16	50
3677971	1.013194e-01	30
3677968	1.000000e+00	0
3677969	8.986806e-01	21
3677974	1.621870e-08	44
3677975	1.611182e-01	29
3677972	1.000000e+00	6
3677973	1.000000e+00	0
3677978	1.000000e+00	5
3677979	1.049339e-07	43
3677976	7.673339e-03	34
3677977	9.835804e-01	18
3677982	1.000000e+00	5
3677983	1.000000e+00	0
3677980	1.000000e+00	4
3677981	1.854161e-11	47
3677955	1.000000e+00	0
3677954	1.000000e+00	1
3677953	1.000000e+00	4
3677952	2.399438e-01	28
3677959	5.817779e-07	42
3677958	9.999549e-01	12
3677957	1.000000e+00	3
3677956	1.529320e-04	38
3677963	4.438624e-01	26
3677962	1.000000e+00	7
3677960	9.999972e-01	10
3677966	8.986806e-01	21
3677965	1.621870e-08	44
3677964	4.529710e-14	49
3678154	8.881784e-16	50
3678155	8.881784e-16	50
3678152	9.999972e-01	10
3678153	9.999549e-01	12
3678150	9.986989e-01	15
3678151	5.817779e-07	42
3678148	2.104926e-09	45
3678149	2.230891e-10	46
3678146	8.881784e-16	50
3678147	8.881784e-16	50
3678144	3.300224e-03	35
3678145	8.881784e-16	50
3678137	1.000000e+00	7
3678136	5.946023e-02	31
3678139	1.000000e+00	0
3678138	4.438624e-01	26
3678141	5.946023e-02	31
3678140	1.000000e+00	1
3678143	9.999549e-01	12
3678142	9.995319e-01	14
3678129	9.923267e-01	17
3678128	1.000000e+00	3
3678131	2.230891e-10	46
3678130	1.000000e+00	6
3678133	1.000000e+00	7
3678132	9.998471e-01	13
3678134	1.000000e+00	5
3678120	8.986806e-01	21
3678121	1.000000e+00	1
3678122	9.999994e-01	9
3678123	1.133316e-12	48
3678124	1.000000e+00	5
3678125	1.013194e-01	30
3678126	4.529710e-14	49
3678127	1.000000e+00	2
3678112	1.000000e+00	0
3678113	9.923267e-01	17
3678114	3.359055e-01	27
3678115	1.301086e-03	36
3678116	9.999972e-01	10
3678117	9.995319e-01	14
3678118	7.673339e-03	34
3678119	9.999994e-01	9
3678107	3.245432e-02	32
3678106	1.000000e+00	6
3678105	1.000000e+00	7
3678104	4.529710e-14	49
3678111	1.000000e+00	0
3678110	8.881784e-16	50
3678109	1.000000e+00	0
3678108	8.881784e-16	50
3678098	1.000000e+00	3
3678097	1.000000e+00	1
3678096	8.881784e-16	50
3678103	5.817779e-07	42
3678102	5.817779e-07	42
3678101	2.230891e-10	46
3678100	4.529710e-14	49
3678090	9.998471e-01	13
3678091	1.049339e-07	43
3678088	1.000000e+00	4
3678089	8.881784e-16	50
3678094	8.881784e-16	50
3678095	4.438624e-01	26
3678092	1.133316e-12	48
3678093	8.881784e-16	50
3678082	2.230891e-10	46
3678083	2.104926e-09	45
3678080	1.854161e-11	47
3678081	8.881784e-16	50
3678086	4.529710e-14	49
3678087	8.881784e-16	50
3678084	1.621870e-08	44
3678085	8.881784e-16	50
3677527	8.388818e-01	22
3677530	8.881784e-16	50
3677531	1.621870e-08	44
3677528	4.529710e-14	49
3677529	8.881784e-16	50
3677534	5.946023e-02	31
3677535	8.881784e-16	50
3677532	9.986989e-01	15
3677533	4.529710e-14	49
3677552	1.000000e+00	2
3677553	1.000000e+00	3
3677554	1.000000e+00	0
3677555	1.000000e+00	1
3677556	2.399438e-01	28
3677557	1.301086e-03	36
3677558	1.000000e+00	0
3677559	1.000000e+00	1
3677560	1.000000e+00	2
3677561	2.104926e-09	45
3677562	1.000000e+00	5
3677563	9.995319e-01	14
3677564	1.000000e+00	4
3677565	4.529710e-14	49
3677566	8.881784e-16	50
3677567	1.000000e+00	2
3677537	8.881784e-16	50
3677536	8.881784e-16	50
3677538	1.854161e-11	47
3677541	3.245432e-02	32
3677543	9.998471e-01	13
3677542	8.881784e-16	50
3677545	8.881784e-16	50
3677544	8.881784e-16	50
3677546	6.640945e-01	24
3677548	1.854161e-11	47
3677551	1.000000e+00	4
3677550	1.621870e-08	44
3677659	8.881784e-16	50
3677658	2.230891e-10	46
3677657	1.000000e+00	0
3677656	1.000000e+00	2
3677663	4.529710e-14	49
3677662	1.000000e+00	1
3677661	1.000000e+00	5
3677660	1.000000e+00	1
3677651	9.923267e-01	17
3677650	1.000000e+00	2
3677649	9.966998e-01	16
3677655	1.000000e+00	0
3677654	1.621870e-08	44
3677653	8.881784e-16	50
3677652	3.359055e-01	27
3677642	9.675457e-01	19
3677643	8.986806e-01	21
3677640	1.133316e-12	48
3677641	1.000000e+00	1
3677646	1.000000e+00	1
3677647	1.529320e-04	38
3677644	1.611182e-01	29
3677645	8.881784e-16	50
3677634	9.998471e-01	13
3677635	9.999994e-01	9
3677632	1.000000e+00	3
3677633	1.000000e+00	4
3677638	1.000000e+00	2
3677639	1.000000e+00	5
3677636	1.000000e+00	0
3677637	9.999549e-01	12
3677689	1.000000e+00	7
3677688	1.000000e+00	6
3677691	9.675457e-01	19
3677693	1.193067e-05	40
3677692	7.673339e-03	34
3677695	1.000000e+00	5
3677694	1.000000e+00	1
3677681	4.529710e-14	49
3677680	1.000000e+00	1
3677683	8.881784e-16	50
3677682	1.000000e+00	5
3677685	1.000000e+00	7
3677684	4.681115e-04	37
3677687	1.000000e+00	1
3677686	1.000000e+00	1
3677672	1.000000e+00	2
3677673	1.000000e+00	3
3677674	8.881784e-16	50
3677675	1.000000e+00	1
3677676	3.359055e-01	27
3677677	8.986806e-01	21
3677678	7.600562e-01	23
3677679	2.230891e-10	46
3677664	8.881784e-16	50
3677665	1.000000e+00	3
3677666	1.621870e-08	44
3677667	1.000000e+00	1
3677668	8.881784e-16	50
3677669	4.681115e-04	37
3677670	9.999994e-01	9
3677671	1.000000e+00	2
3677598	8.881784e-16	50
3677596	3.300224e-03	35
3677595	8.881784e-16	50
3677593	2.104926e-09	45
3677592	8.881784e-16	50
3677590	4.438624e-01	26
3677588	8.881784e-16	50
3677587	1.621870e-08	44
3677586	1.000000e+00	0
3677585	1.000000e+00	4
3677584	4.529710e-14	49
3677582	8.881784e-16	50
3677583	2.230891e-10	46
3677580	8.388818e-01	22
3677578	9.986989e-01	15
3677579	8.881784e-16	50
3677576	1.529320e-04	38
3677577	1.000000e+00	2
3677574	8.881784e-16	50
3677575	9.999999e-01	8
3677572	1.000000e+00	0
3677573	1.000000e+00	3
3677570	2.104926e-09	45
3677571	1.000000e+00	3
3677568	1.000000e+00	0
3677569	8.881784e-16	50
3677629	8.881784e-16	50
3677628	1.193067e-05	40
3677631	5.561376e-01	25
3677630	8.881784e-16	50
3677625	8.881784e-16	50
3677624	8.881784e-16	50
3677627	1.133316e-12	48
3677626	8.881784e-16	50
3677621	1.000000e+00	1
3677620	2.230891e-10	46
3677623	4.510745e-05	39
3677617	8.881784e-16	50
3677619	4.529710e-14	49
3677618	1.000000e+00	2
3677613	9.405398e-01	20
3677614	5.946023e-02	31
3677615	1.621870e-08	44
3677609	1.854161e-11	47
3677610	2.104926e-09	45
3677604	8.881784e-16	50
3677605	6.640945e-01	24
3677606	1.193067e-05	40
3677607	8.881784e-16	50
3677600	3.359055e-01	27
3677602	2.807050e-06	41
3677603	9.998471e-01	13
3678691	6.640945e-01	24
3678690	9.995319e-01	14
3678689	1.000000e+00	2
3678688	5.817779e-07	42
3678695	1.301086e-03	36
3678694	8.881784e-16	50
3678693	4.529710e-14	49
3678692	1.854161e-11	47
3678699	1.000000e+00	1
3678698	2.807050e-06	41
3678697	1.000000e+00	0
3678696	9.999994e-01	9
3678703	9.923267e-01	17
3678702	1.000000e+00	1
3678701	6.640945e-01	24
3678700	1.529320e-04	38
3678706	1.641957e-02	33
3678707	9.966998e-01	16
3678704	9.405398e-01	20
3678705	9.675457e-01	19
3678710	1.000000e+00	0
3678711	1.000000e+00	6
3678708	4.681115e-04	37
3678709	8.881784e-16	50
3678714	9.675457e-01	19
3678715	1.000000e+00	1
3678712	4.438624e-01	26
3678713	2.807050e-06	41
3678718	1.000000e+00	2
3678719	1.000000e+00	3
3678716	1.000000e+00	5
3678717	1.621870e-08	44
3678657	2.807050e-06	41
3678656	1.133316e-12	48
3678659	8.881784e-16	50
3678661	1.000000e+00	1
3678660	1.000000e+00	1
3678663	9.966998e-01	16
3678662	1.000000e+00	4
3678665	1.000000e+00	3
3678664	8.881784e-16	50
3678667	1.000000e+00	1
3678669	9.999549e-01	12
3678668	2.399438e-01	28
3678671	8.881784e-16	50
3678670	1.000000e+00	2
3678672	9.986989e-01	15
3678673	1.000000e+00	6
3678674	9.405398e-01	20
3678675	9.999549e-01	12
3678676	1.000000e+00	0
3678677	9.999881e-01	11
3678678	1.000000e+00	3
3678679	1.000000e+00	1
3678680	1.049339e-07	43
3678681	8.881784e-16	50
3678682	1.000000e+00	1
3678683	9.966998e-01	16
3678684	1.000000e+00	1
3678685	9.999999e-01	8
3678686	9.966998e-01	16
3678687	1.013194e-01	30
3678631	5.561376e-01	25
3678630	9.999994e-01	9
3678629	1.133316e-12	48
3678628	8.881784e-16	50
3678627	4.529710e-14	49
3678626	8.881784e-16	50
3678625	3.359055e-01	27
3678624	9.999881e-01	11
3678639	9.405398e-01	20
3678638	9.835804e-01	18
3678637	1.000000e+00	2
3678636	1.854161e-11	47
3678635	9.999994e-01	9
3678634	9.405398e-01	20
3678633	1.000000e+00	0
3678632	7.673339e-03	34
3678646	1.000000e+00	1
3678647	1.000000e+00	0
3678644	1.000000e+00	3
3678645	7.673339e-03	34
3678642	1.000000e+00	1
3678640	1.000000e+00	0
3678641	9.999881e-01	11
3678655	1.000000e+00	5
3678653	8.881784e-16	50
3678650	9.923267e-01	17
3678651	9.999999e-01	8
3678648	1.611182e-01	29
3678649	9.835804e-01	18
3678597	1.000000e+00	1
3678596	4.529710e-14	49
3678599	1.000000e+00	4
3678598	1.000000e+00	1
3678593	1.000000e+00	5
3678592	1.000000e+00	1
3678595	1.641957e-02	33
3678594	1.000000e+00	3
3678605	9.998471e-01	13
3678604	1.854161e-11	47
3678607	5.561376e-01	25
3678606	9.405398e-01	20
3678601	1.000000e+00	6
3678600	4.438624e-01	26
3678603	9.923267e-01	17
3678612	9.405398e-01	20
3678613	3.245432e-02	32
3678614	4.529710e-14	49
3678608	1.000000e+00	1
3678609	3.359055e-01	27
3678610	1.000000e+00	1
3678611	1.000000e+00	4
3678620	8.881784e-16	50
3678621	8.881784e-16	50
3678622	5.561376e-01	25
3678623	8.881784e-16	50
3678616	1.000000e+00	1
3678617	1.641957e-02	33
3678618	1.000000e+00	1
3678619	9.995319e-01	14
3678570	1.000000e+00	3
3678571	9.675457e-01	19
3678568	4.681115e-04	37
3678574	9.999881e-01	11
3678575	2.230891e-10	46
3678572	9.675457e-01	19
3678573	6.640945e-01	24
3678562	2.807050e-06	41
3678563	9.923267e-01	17
3678560	1.000000e+00	2
3678561	9.999549e-01	12
3678567	4.529710e-14	49
3678565	1.854161e-11	47
3678587	1.000000e+00	4
3678586	8.881784e-16	50
3678585	1.641957e-02	33
3678584	1.000000e+00	0
3678591	9.986989e-01	15
3678589	4.438624e-01	26
3678588	9.923267e-01	17
3678579	3.245432e-02	32
3678578	1.854161e-11	47
3678577	2.399438e-01	28
3678576	8.881784e-16	50
3678583	1.000000e+00	2
3678582	1.641957e-02	33
3678581	9.966998e-01	16
3678580	8.881784e-16	50
3678536	2.104926e-09	45
3678537	1.621870e-08	44
3678538	9.675457e-01	19
3678539	5.946023e-02	31
3678540	1.611182e-01	29
3678542	1.000000e+00	3
3678543	1.000000e+00	3
3678528	1.133316e-12	48
3678529	8.881784e-16	50
3678530	1.000000e+00	3
3678531	1.000000e+00	1
3678532	4.510745e-05	39
3678533	1.000000e+00	0
3678534	9.405398e-01	20
3678535	1.133316e-12	48
3678553	1.301086e-03	36
3678552	5.561376e-01	25
3678555	8.881784e-16	50
3678554	1.000000e+00	2
3678557	7.600562e-01	23
3678556	4.681115e-04	37
3678559	8.881784e-16	50
3678558	1.000000e+00	5
3678545	1.000000e+00	2
3678544	3.300224e-03	35
3678547	4.529710e-14	49
3678546	9.835804e-01	18
3678549	4.529710e-14	49
3678548	1.133316e-12	48
3678551	5.946023e-02	31
3678550	9.999999e-01	8
3678510	1.000000e+00	6
3678511	1.193067e-05	40
3678508	1.000000e+00	0
3678509	1.000000e+00	1
3678506	8.881784e-16	50
3678507	1.000000e+00	0
3678504	8.881784e-16	50
3678505	1.000000e+00	5
3678502	2.399438e-01	28
3678503	9.966998e-01	16
3678500	1.000000e+00	6
3678501	1.529320e-04	38
[truncated: 3,341 more rows]
