# Supplementary material for: Translational Selection Is Ubiquitous in Prokaryotes
Source: PLoS Genet. 2010 Jun 24;6(6):e1001004. doi: 10.1371/journal.pgen.1001004 (PMC2891978; doi:10.1371/journal.pgen.1001004)
Supplement: Dataset S1 — OCU/non-OCU gene calls in 461 Bacterial and Archaeal genomes, and summary tables of genome properties and OCU preferences for specific codons. (4.77 MB ZIP) [file pgen.1001004.s001.zip › Dataset_S1_Bacteria/Anaeromyxobacter_dehalogenans_2CP-C.arff.ocuGenes]

GeneID	signTest_p	ocuProbWinCnt
PID_161897777	7.600562e-01	23
3886007	4.529710e-14	49
3886006	1.000000e+00	1
3886005	3.359055e-01	27
3886004	1.000000e+00	4
3886003	1.000000e+00	2
3886002	1.193067e-05	40
3886001	1.000000e+00	3
3886000	8.986806e-01	21
3886015	9.999994e-01	9
3886014	5.817779e-07	42
3886013	1.000000e+00	6
3886012	1.000000e+00	1
3886011	6.640945e-01	24
3886010	9.999994e-01	9
3886009	9.405398e-01	20
3886008	9.998471e-01	13
3886050	1.000000e+00	1
3886051	1.000000e+00	5
3886048	4.529710e-14	49
3886049	1.133316e-12	48
3886054	1.000000e+00	3
3886055	3.300224e-03	35
3886052	9.986989e-01	15
3886053	9.966998e-01	16
3886058	1.013194e-01	30
3886059	1.000000e+00	0
3886056	1.000000e+00	3
3886057	8.881784e-16	50
3886062	9.923267e-01	17
3886063	1.133316e-12	48
3886060	1.013194e-01	30
3886061	1.000000e+00	6
3886067	7.673339e-03	34
3886066	1.000000e+00	7
3886065	1.000000e+00	1
3886064	1.000000e+00	2
3886071	8.881784e-16	50
3886070	1.049339e-07	43
3886069	2.104926e-09	45
3886068	1.000000e+00	4
3886075	9.966998e-01	16
3886074	1.621870e-08	44
3886073	1.000000e+00	2
3886078	4.529710e-14	49
3886077	6.640945e-01	24
3886076	1.000000e+00	0
3886016	8.881784e-16	50
3886017	1.000000e+00	0
3886018	8.881784e-16	50
3886019	8.881784e-16	50
3886020	9.999999e-01	8
3886021	1.000000e+00	2
3886022	1.529320e-04	38
3886023	9.999999e-01	8
3886024	9.405398e-01	20
3886025	1.529320e-04	38
3886026	1.000000e+00	7
3886027	5.817779e-07	42
3886028	2.230891e-10	46
3886030	1.000000e+00	1
3886031	1.000000e+00	0
3886033	1.000000e+00	1
3886032	1.000000e+00	0
3886035	7.673339e-03	34
3886034	9.999994e-01	9
3886037	1.000000e+00	0
3886036	1.301086e-03	36
3886039	2.230891e-10	46
3886038	9.675457e-01	19
3886041	1.000000e+00	6
3886040	1.000000e+00	1
3886043	1.133316e-12	48
3886042	8.881784e-16	50
3886045	1.000000e+00	5
3886044	6.640945e-01	24
3886047	9.999999e-01	8
3886046	1.013194e-01	30
3886540	4.529710e-14	49
3886541	5.946023e-02	31
3886542	5.946023e-02	31
3886543	2.230891e-10	46
3886536	4.438624e-01	26
3886537	1.000000e+00	1
3886538	1.000000e+00	3
3886539	5.817779e-07	42
3886532	1.000000e+00	0
3886533	9.995319e-01	14
3886534	1.000000e+00	7
3886535	1.000000e+00	4
3886528	9.923267e-01	17
3886529	8.881784e-16	50
3886530	2.230891e-10	46
3886531	9.995319e-01	14
3886557	1.000000e+00	5
3886556	5.561376e-01	25
3886559	8.881784e-16	50
3886558	1.000000e+00	4
3886553	9.966998e-01	16
3886552	1.000000e+00	2
3886555	1.854161e-11	47
3886554	1.133316e-12	48
3886549	9.835804e-01	18
3886548	1.000000e+00	0
3886551	9.999999e-01	8
3886550	9.999972e-01	10
3886545	1.000000e+00	2
3886544	5.817779e-07	42
3886547	8.388818e-01	22
3886574	1.049339e-07	43
3886575	1.000000e+00	1
3886572	1.000000e+00	0
3886573	1.000000e+00	2
3886570	1.000000e+00	0
3886571	1.000000e+00	0
3886568	1.000000e+00	0
3886569	4.529710e-14	49
3886566	4.529710e-14	49
3886567	4.529710e-14	49
3886564	1.049339e-07	43
3886565	4.438624e-01	26
3886562	9.999999e-01	8
3886563	6.640945e-01	24
3886560	1.000000e+00	0
3886561	8.881784e-16	50
3886591	9.999999e-01	8
3886590	8.881784e-16	50
3886589	1.000000e+00	2
3886588	1.529320e-04	38
3886587	8.881784e-16	50
3886586	1.000000e+00	0
3886585	9.999972e-01	10
3886584	1.000000e+00	3
3886583	1.641957e-02	33
3886582	2.230891e-10	46
3886581	1.000000e+00	1
3886580	1.000000e+00	0
3886579	1.000000e+00	0
3886578	8.881784e-16	50
3886577	9.986989e-01	15
3886472	4.529710e-14	49
3886473	8.881784e-16	50
3886474	1.000000e+00	0
3886475	1.000000e+00	4
3886476	4.529710e-14	49
3886477	1.301086e-03	36
3886478	1.621870e-08	44
3886479	1.000000e+00	2
3886464	1.000000e+00	5
3886465	1.000000e+00	0
3886466	1.000000e+00	1
3886467	1.000000e+00	1
3886468	1.000000e+00	1
3886469	1.000000e+00	1
3886470	1.000000e+00	2
3886471	1.000000e+00	0
3886489	8.881784e-16	50
3886488	9.998471e-01	13
3886491	1.000000e+00	0
3886490	1.000000e+00	7
3886493	1.000000e+00	1
3886492	1.000000e+00	1
3886495	1.013194e-01	30
3886494	9.999549e-01	12
3886481	9.995319e-01	14
3886480	1.000000e+00	1
3886483	9.966998e-01	16
3886482	1.000000e+00	1
3886485	1.000000e+00	7
3886484	1.013194e-01	30
3886487	9.923267e-01	17
3886506	4.529710e-14	49
3886507	1.000000e+00	0
3886504	1.000000e+00	0
3886505	1.000000e+00	0
3886510	2.399438e-01	28
3886511	1.000000e+00	0
3886508	1.000000e+00	0
3886509	1.000000e+00	1
3886498	8.881784e-16	50
3886499	1.000000e+00	6
3886496	9.966998e-01	16
3886497	9.999881e-01	11
3886502	9.999972e-01	10
3886503	1.000000e+00	0
3886500	7.600562e-01	23
3886501	1.000000e+00	1
3886523	1.000000e+00	0
3886522	1.000000e+00	1
3886521	1.000000e+00	5
3886520	1.000000e+00	2
3886527	9.999972e-01	10
3886526	3.359055e-01	27
3886525	1.000000e+00	0
3886524	9.405398e-01	20
3886515	9.999881e-01	11
3886514	9.986989e-01	15
3886513	9.999999e-01	8
3886512	8.881784e-16	50
3886519	8.881784e-16	50
3886518	8.388818e-01	22
3886517	1.000000e+00	1
3886516	1.000000e+00	1
3886405	1.000000e+00	5
3886404	9.999972e-01	10
3886407	1.000000e+00	3
3886406	1.854161e-11	47
3886401	9.999999e-01	8
3886400	4.529710e-14	49
3886403	1.133316e-12	48
3886402	9.999549e-01	12
3886413	1.000000e+00	0
3886412	1.000000e+00	7
3886415	1.000000e+00	5
3886414	9.998471e-01	13
3886409	1.000000e+00	5
3886408	1.000000e+00	1
3886411	9.923267e-01	17
3886410	8.881784e-16	50
3886420	1.000000e+00	3
3886421	1.000000e+00	3
3886422	8.986806e-01	21
3886423	1.000000e+00	4
3886416	9.675457e-01	19
3886417	1.000000e+00	6
3886418	1.611182e-01	29
3886419	1.000000e+00	2
3886428	9.405398e-01	20
3886429	5.946023e-02	31
3886430	9.999549e-01	12
3886431	1.133316e-12	48
3886424	9.999999e-01	8
3886425	9.999549e-01	12
3886426	9.995319e-01	14
3886427	9.405398e-01	20
3886439	9.995319e-01	14
3886438	4.529710e-14	49
3886437	9.999549e-01	12
3886436	9.923267e-01	17
3886435	8.881784e-16	50
3886434	9.999881e-01	11
3886433	1.621870e-08	44
3886432	1.854161e-11	47
3886447	1.000000e+00	7
3886446	4.529710e-14	49
3886445	9.995319e-01	14
3886444	8.881784e-16	50
3886443	9.986989e-01	15
3886442	1.133316e-12	48
3886441	2.399438e-01	28
3886454	8.986806e-01	21
3886455	1.000000e+00	3
3886452	9.986989e-01	15
3886453	1.000000e+00	7
3886450	1.000000e+00	0
3886451	1.193067e-05	40
3886448	1.000000e+00	1
3886449	3.359055e-01	27
3886462	1.000000e+00	1
3886463	8.388818e-01	22
3886460	7.673339e-03	34
3886461	8.881784e-16	50
3886458	1.854161e-11	47
3886459	4.529710e-14	49
3886456	9.995319e-01	14
3886457	1.854161e-11	47
3886337	1.854161e-11	47
3886339	1.000000e+00	0
3886338	1.000000e+00	1
3886341	9.999972e-01	10
3886340	1.000000e+00	2
3886343	4.681115e-04	37
3886342	1.000000e+00	1
3886345	1.000000e+00	6
3886344	1.641957e-02	33
3886347	8.881784e-16	50
3886346	9.999881e-01	11
3886349	1.000000e+00	0
3886348	1.000000e+00	0
3886351	5.817779e-07	42
3886350	1.000000e+00	7
3886352	9.405398e-01	20
3886353	9.999549e-01	12
3886354	1.000000e+00	2
3886355	1.000000e+00	5
3886356	4.510745e-05	39
3886357	9.999549e-01	12
3886358	1.000000e+00	4
3886359	2.807050e-06	41
3886361	4.510745e-05	39
3886362	9.999994e-01	9
3886363	8.881784e-16	50
3886364	1.000000e+00	2
3886365	1.000000e+00	0
3886366	1.000000e+00	7
3886367	9.999994e-01	9
3886371	1.000000e+00	0
3886370	9.999549e-01	12
3886369	1.000000e+00	1
3886368	8.388818e-01	22
3886375	1.000000e+00	3
3886374	1.000000e+00	6
3886373	9.999549e-01	12
3886372	1.000000e+00	0
3886379	1.000000e+00	2
3886378	1.000000e+00	5
3886377	1.000000e+00	0
3886376	1.000000e+00	1
3886383	9.923267e-01	17
3886382	1.000000e+00	5
3886381	1.000000e+00	1
3886380	3.300224e-03	35
3886386	8.881784e-16	50
3886387	1.000000e+00	1
3886384	1.133316e-12	48
3886385	1.049339e-07	43
3886390	8.388818e-01	22
3886391	4.529710e-14	49
3886388	1.000000e+00	0
3886389	1.000000e+00	5
3886394	9.999994e-01	9
3886395	8.881784e-16	50
3886392	4.529710e-14	49
3886393	8.388818e-01	22
3886398	8.881784e-16	50
3886399	1.000000e+00	1
3886396	1.854161e-11	47
3886397	7.600562e-01	23
3886303	9.966998e-01	16
3886302	9.998471e-01	13
3886301	8.881784e-16	50
3886300	1.000000e+00	3
3886299	1.000000e+00	5
3886298	1.000000e+00	5
3886297	1.000000e+00	6
3886296	9.999881e-01	11
3886295	4.529710e-14	49
3886294	1.000000e+00	1
3886293	9.999994e-01	9
3886292	9.999972e-01	10
3886291	1.000000e+00	6
3886290	1.000000e+00	2
3886289	1.000000e+00	1
3886288	1.641957e-02	33
3886286	1.000000e+00	3
3886287	1.301086e-03	36
3886284	1.133316e-12	48
3886285	1.000000e+00	1
3886282	1.000000e+00	1
3886283	9.995319e-01	14
3886280	4.681115e-04	37
3886281	1.000000e+00	1
3886278	1.000000e+00	0
3886279	1.000000e+00	0
3886276	1.000000e+00	2
3886277	1.000000e+00	0
3886274	1.000000e+00	4
3886275	1.000000e+00	0
3886272	8.881784e-16	50
3886273	1.000000e+00	4
3886333	1.000000e+00	0
3886332	1.000000e+00	3
3886335	9.999999e-01	8
3886334	7.673339e-03	34
3886329	1.000000e+00	1
3886328	3.245432e-02	32
3886331	2.807050e-06	41
3886330	9.999994e-01	9
3886325	4.529710e-14	49
3886324	8.881784e-16	50
3886327	1.133316e-12	48
3886326	1.000000e+00	2
3886321	1.000000e+00	7
3886320	5.561376e-01	25
3886323	9.999881e-01	11
3886322	9.999994e-01	9
3886316	1.641957e-02	33
3886317	1.000000e+00	2
3886318	9.835804e-01	18
3886319	1.013194e-01	30
3886312	9.405398e-01	20
3886313	1.000000e+00	1
3886314	1.000000e+00	3
3886315	4.529710e-14	49
3886308	1.000000e+00	1
3886309	2.230891e-10	46
3886310	9.999549e-01	12
3886311	1.000000e+00	3
3886304	9.995319e-01	14
3886305	9.835804e-01	18
3886306	9.999994e-01	9
3886307	1.000000e+00	3
3886235	1.000000e+00	0
3886234	8.881784e-16	50
3886233	2.104926e-09	45
3886232	2.230891e-10	46
3886239	1.000000e+00	5
3886238	1.000000e+00	4
3886237	5.561376e-01	25
3886236	1.000000e+00	0
3886227	1.013194e-01	30
3886226	1.000000e+00	7
3886225	1.000000e+00	3
3886224	9.995319e-01	14
3886231	4.529710e-14	49
3886230	4.438624e-01	26
3886229	9.923267e-01	17
3886228	1.000000e+00	1
3886218	1.000000e+00	0
3886219	9.999881e-01	11
3886216	1.000000e+00	5
3886217	1.000000e+00	0
3886222	1.000000e+00	1
3886220	8.881784e-16	50
3886221	1.000000e+00	3
3886210	1.000000e+00	1
3886211	1.854161e-11	47
3886208	2.807050e-06	41
3886209	7.600562e-01	23
3886214	4.529710e-14	49
3886215	1.000000e+00	3
3886212	3.245432e-02	32
3886213	8.881784e-16	50
3886265	1.000000e+00	1
3886264	8.881784e-16	50
3886267	2.104926e-09	45
3886266	1.000000e+00	5
3886269	1.000000e+00	3
3886268	9.966998e-01	16
3886271	6.640945e-01	24
3886270	1.000000e+00	1
3886257	5.946023e-02	31
3886256	1.000000e+00	7
3886259	1.000000e+00	1
3886258	1.301086e-03	36
3886261	1.000000e+00	4
3886260	8.881784e-16	50
3886263	8.881784e-16	50
3886262	9.999972e-01	10
3886249	1.193067e-05	40
3886250	1.000000e+00	6
3886251	8.388818e-01	22
3886252	9.999881e-01	11
3886253	1.000000e+00	4
3886254	1.000000e+00	3
3886255	4.438624e-01	26
3886240	1.000000e+00	0
3886241	3.245432e-02	32
3886242	2.807050e-06	41
3886243	1.000000e+00	1
3886244	1.611182e-01	29
3886245	8.881784e-16	50
3886246	9.999881e-01	11
3886247	1.133316e-12	48
3886166	1.000000e+00	1
3886167	1.000000e+00	3
3886164	1.000000e+00	3
3886165	1.000000e+00	1
3886162	9.986989e-01	15
3886163	1.193067e-05	40
3886160	9.999972e-01	10
3886161	9.835804e-01	18
3886174	1.000000e+00	1
3886175	1.000000e+00	1
3886172	3.300224e-03	35
3886173	7.600562e-01	23
3886170	9.999881e-01	11
3886171	1.000000e+00	2
3886168	2.399438e-01	28
3886169	8.881784e-16	50
3886151	1.000000e+00	0
3886150	1.000000e+00	2
3886149	2.230891e-10	46
3886148	1.000000e+00	0
3886147	4.529710e-14	49
3886146	9.966998e-01	16
3886145	9.999881e-01	11
3886144	3.359055e-01	27
3886159	9.999994e-01	9
3886158	8.881784e-16	50
3886157	2.807050e-06	41
3886156	9.999994e-01	9
3886155	7.600562e-01	23
3886154	4.529710e-14	49
3886153	9.999999e-01	8
3886152	1.000000e+00	2
3886196	1.000000e+00	2
3886197	1.000000e+00	6
3886198	8.881784e-16	50
3886199	9.999549e-01	12
3886192	1.000000e+00	4
3886193	9.999549e-01	12
3886194	1.000000e+00	6
3886195	1.000000e+00	0
3886204	2.807050e-06	41
3886205	1.000000e+00	0
3886206	1.301086e-03	36
3886207	1.193067e-05	40
3886200	9.675457e-01	19
3886202	7.600562e-01	23
3886203	5.946023e-02	31
3886181	1.000000e+00	4
3886180	1.641957e-02	33
3886183	9.675457e-01	19
3886177	9.966998e-01	16
3886176	1.301086e-03	36
3886179	1.854161e-11	47
3886178	1.000000e+00	4
3886189	1.000000e+00	6
3886188	8.881784e-16	50
3886191	1.000000e+00	1
3886190	1.000000e+00	5
3886185	1.000000e+00	2
3886184	7.600562e-01	23
3886187	1.000000e+00	0
3886186	1.000000e+00	2
3886098	1.000000e+00	0
3886099	1.000000e+00	0
3886096	9.999881e-01	11
3886097	9.966998e-01	16
3886102	1.000000e+00	0
3886103	1.611182e-01	29
3886100	1.000000e+00	4
3886101	1.000000e+00	1
3886106	9.986989e-01	15
3886107	8.881784e-16	50
3886104	1.049339e-07	43
3886105	1.854161e-11	47
3886110	9.998471e-01	13
3886111	8.881784e-16	50
3886108	9.999549e-01	12
3886109	8.388818e-01	22
3886083	1.000000e+00	0
3886082	1.000000e+00	4
3886081	1.000000e+00	1
3886080	1.000000e+00	7
3886087	1.000000e+00	3
3886086	1.000000e+00	2
3886085	9.966998e-01	16
3886084	1.000000e+00	1
3886091	1.000000e+00	0
3886090	1.000000e+00	0
3886089	8.881784e-16	50
3886088	1.193067e-05	40
3886095	8.881784e-16	50
3886094	8.881784e-16	50
3886093	8.881784e-16	50
3886092	1.000000e+00	4
3886128	6.640945e-01	24
3886129	1.000000e+00	0
3886130	1.000000e+00	6
3886131	1.000000e+00	4
3886132	6.640945e-01	24
3886133	2.399438e-01	28
3886134	8.986806e-01	21
3886135	1.000000e+00	2
3886136	1.621870e-08	44
3886137	1.641957e-02	33
3886138	9.966998e-01	16
3886139	5.561376e-01	25
3886140	1.000000e+00	2
3886141	1.000000e+00	0
3886142	1.000000e+00	6
3886143	1.000000e+00	2
3886113	7.600562e-01	23
3886112	8.881784e-16	50
3886115	8.881784e-16	50
3886114	1.193067e-05	40
3886117	9.923267e-01	17
3886116	8.881784e-16	50
3886119	9.999999e-01	8
3886118	1.000000e+00	4
3886121	1.000000e+00	4
3886120	8.881784e-16	50
3886123	4.681115e-04	37
3886122	7.673339e-03	34
3886125	1.000000e+00	7
3886124	9.999881e-01	11
3886127	7.673339e-03	34
3886126	2.230891e-10	46
3887082	1.000000e+00	0
3887083	9.999994e-01	9
3887081	8.881784e-16	50
3887086	1.000000e+00	1
3887087	9.675457e-01	19
3887084	9.999999e-01	8
3887085	1.000000e+00	2
3887074	1.000000e+00	4
3887075	1.000000e+00	0
3887072	9.986989e-01	15
3887073	9.923267e-01	17
3887078	8.986806e-01	21
3887079	1.000000e+00	0
3887076	2.104926e-09	45
3887077	1.000000e+00	5
3887099	9.999999e-01	8
3887098	1.000000e+00	3
3887097	1.000000e+00	0
3887096	1.000000e+00	0
3887103	8.881784e-16	50
3887102	1.529320e-04	38
3887101	1.000000e+00	5
3887100	1.000000e+00	2
3887091	1.000000e+00	0
3887090	1.000000e+00	0
3887089	1.000000e+00	0
3887095	1.000000e+00	0
3887094	1.000000e+00	0
3887092	1.000000e+00	0
3887048	5.561376e-01	25
3887049	9.966998e-01	16
3887050	9.835804e-01	18
3887051	1.000000e+00	5
3887052	9.999994e-01	9
3887053	9.675457e-01	19
3887054	1.854161e-11	47
3887055	5.817779e-07	42
3887040	9.923267e-01	17
3887041	5.946023e-02	31
3887042	8.881784e-16	50
3887043	4.438624e-01	26
3887044	1.000000e+00	7
3887045	1.000000e+00	7
3887046	4.438624e-01	26
3887047	1.000000e+00	2
3887065	1.621870e-08	44
3887064	1.000000e+00	6
3887067	2.104926e-09	45
3887066	7.600562e-01	23
3887069	1.000000e+00	2
3887068	9.998471e-01	13
3887071	8.881784e-16	50
3887070	9.995319e-01	14
3887057	8.881784e-16	50
3887056	9.986989e-01	15
3887059	8.881784e-16	50
3887058	1.854161e-11	47
3887061	9.966998e-01	16
3887060	4.510745e-05	39
3887063	3.359055e-01	27
3887062	1.000000e+00	1
3887022	1.000000e+00	1
3887023	1.000000e+00	1
3887020	9.999999e-01	8
3887021	8.881784e-16	50
3887018	1.000000e+00	0
3887019	9.405398e-01	20
3887016	9.675457e-01	19
3887017	4.529710e-14	49
3887014	9.923267e-01	17
3887015	9.999999e-01	8
3887012	8.881784e-16	50
3887013	1.000000e+00	0
3887010	8.881784e-16	50
3887011	2.399438e-01	28
3887008	3.359055e-01	27
3887009	1.000000e+00	0
3887039	1.000000e+00	4
3887038	1.000000e+00	2
3887037	1.000000e+00	4
3887036	1.000000e+00	1
3887035	1.000000e+00	0
3887034	1.000000e+00	2
3887033	1.000000e+00	7
3887032	1.000000e+00	5
3887031	1.000000e+00	5
3887030	9.999881e-01	11
3887029	8.881784e-16	50
3887028	9.675457e-01	19
3887027	1.621870e-08	44
3887026	1.000000e+00	0
3887025	1.000000e+00	3
3887024	1.000000e+00	3
3886988	1.000000e+00	0
3886989	1.000000e+00	4
3886990	1.000000e+00	1
3886991	9.999881e-01	11
3886984	1.000000e+00	0
3886985	1.000000e+00	0
3886986	1.000000e+00	6
3886987	1.000000e+00	0
3886980	9.405398e-01	20
3886981	8.881784e-16	50
3886982	1.000000e+00	1
3886983	1.000000e+00	3
3886976	9.999999e-01	8
3886977	1.000000e+00	3
3886978	1.000000e+00	3
3886979	1.529320e-04	38
3887005	1.000000e+00	2
3887004	1.000000e+00	4
3887007	1.000000e+00	3
3887006	1.000000e+00	0
3887001	1.000000e+00	3
3887000	8.881784e-16	50
3887003	8.881784e-16	50
3887002	1.000000e+00	2
3886997	1.000000e+00	2
3886996	2.230891e-10	46
3886999	1.000000e+00	1
3886998	1.000000e+00	1
3886993	1.000000e+00	1
3886992	1.000000e+00	0
3886995	9.999994e-01	9
3886994	1.049339e-07	43
3886947	9.923267e-01	17
3886946	1.000000e+00	3
3886945	1.621870e-08	44
3886944	1.611182e-01	29
3886951	8.881784e-16	50
3886950	8.881784e-16	50
3886949	9.405398e-01	20
3886948	2.399438e-01	28
3886955	1.000000e+00	1
3886954	1.000000e+00	1
3886953	1.000000e+00	7
3886952	1.000000e+00	1
3886959	1.000000e+00	0
3886958	1.000000e+00	0
3886957	9.999999e-01	8
3886956	1.000000e+00	7
3886962	1.000000e+00	1
3886963	1.000000e+00	5
3886960	9.999881e-01	11
3886961	9.966998e-01	16
3886966	9.999994e-01	9
3886967	1.000000e+00	4
3886964	1.000000e+00	7
3886965	1.000000e+00	2
3886970	9.999972e-01	10
3886971	1.000000e+00	5
3886968	1.000000e+00	2
3886969	2.399438e-01	28
3886974	9.675457e-01	19
3886975	1.000000e+00	1
3886972	1.621870e-08	44
3886973	1.133316e-12	48
3886913	9.923267e-01	17
3886912	8.881784e-16	50
3886915	1.000000e+00	2
3886914	9.999549e-01	12
3886917	3.245432e-02	32
3886916	2.104926e-09	45
3886919	1.854161e-11	47
3886918	8.881784e-16	50
3886921	9.999881e-01	11
3886920	1.000000e+00	2
3886923	3.300224e-03	35
3886922	7.673339e-03	34
3886925	1.301086e-03	36
3886924	5.817779e-07	42
3886927	2.807050e-06	41
3886926	9.999994e-01	9
3886928	9.675457e-01	19
3886929	9.999881e-01	11
3886930	9.923267e-01	17
3886931	1.000000e+00	6
3886932	9.995319e-01	14
3886933	9.999994e-01	9
3886934	8.881784e-16	50
3886935	1.000000e+00	3
3886936	1.000000e+00	3
3886937	1.000000e+00	3
3886938	1.000000e+00	4
3886939	1.000000e+00	3
3886940	8.881784e-16	50
3886941	6.640945e-01	24
3886942	9.999999e-01	8
3886943	9.986989e-01	15
3886887	1.133316e-12	48
3886886	4.438624e-01	26
3886885	1.000000e+00	2
3886884	9.966998e-01	16
3886883	1.000000e+00	7
3886882	1.193067e-05	40
3886881	9.999999e-01	8
3886880	1.000000e+00	0
3886895	8.881784e-16	50
3886894	8.881784e-16	50
3886893	1.854161e-11	47
3886892	1.013194e-01	30
3886891	9.999549e-01	12
3886890	5.817779e-07	42
3886889	1.301086e-03	36
3886888	9.675457e-01	19
3886902	9.999549e-01	12
3886903	4.529710e-14	49
3886900	1.621870e-08	44
3886901	8.881784e-16	50
3886898	4.529710e-14	49
3886899	6.640945e-01	24
3886896	8.881784e-16	50
3886897	8.881784e-16	50
3886910	9.986989e-01	15
3886911	1.000000e+00	4
3886908	1.000000e+00	3
3886909	8.986806e-01	21
3886906	1.621870e-08	44
3886907	1.000000e+00	1
3886904	4.438624e-01	26
3886905	1.193067e-05	40
3886853	1.000000e+00	2
3886852	9.999549e-01	12
3886855	1.000000e+00	5
3886854	2.230891e-10	46
3886849	1.000000e+00	2
3886848	1.000000e+00	1
3886851	1.621870e-08	44
3886850	1.193067e-05	40
3886861	1.000000e+00	7
3886860	9.405398e-01	20
3886863	1.000000e+00	2
3886862	1.000000e+00	5
3886857	4.529710e-14	49
3886856	2.399438e-01	28
3886859	2.399438e-01	28
3886858	3.245432e-02	32
3886868	1.000000e+00	1
3886869	1.000000e+00	5
3886870	2.399438e-01	28
3886871	1.000000e+00	7
3886864	1.000000e+00	0
3886865	1.000000e+00	7
3886866	6.640945e-01	24
3886867	1.000000e+00	1
3886876	9.999999e-01	8
3886877	1.000000e+00	2
3886878	9.998471e-01	13
3886879	7.673339e-03	34
3886872	1.000000e+00	0
3886873	1.000000e+00	1
3886874	4.510745e-05	39
3886875	9.995319e-01	14
3886841	1.000000e+00	3
3886840	9.405398e-01	20
3886843	1.000000e+00	0
3886842	1.000000e+00	2
3886845	1.000000e+00	1
3886844	7.600562e-01	23
3886847	1.000000e+00	5
3886846	2.104926e-09	45
3886833	1.000000e+00	1
3886832	7.600562e-01	23
3886835	8.881784e-16	50
3886834	1.000000e+00	0
3886837	9.999994e-01	9
3886836	1.000000e+00	4
3886839	1.000000e+00	2
3886838	1.000000e+00	4
3886824	9.999549e-01	12
3886825	1.000000e+00	7
3886826	9.986989e-01	15
3886827	5.817779e-07	42
3886828	8.881784e-16	50
3886829	1.000000e+00	3
3886816	5.561376e-01	25
3886817	1.000000e+00	3
3886818	4.529710e-14	49
3886819	1.000000e+00	6
3886820	9.999881e-01	11
3886821	1.000000e+00	7
3886822	8.881784e-16	50
3886823	1.000000e+00	1
3886811	1.000000e+00	1
3886810	9.986989e-01	15
3886809	1.000000e+00	4
3886808	1.000000e+00	1
3886815	1.000000e+00	2
3886814	9.995319e-01	14
3886813	1.000000e+00	5
3886812	1.301086e-03	36
3886803	8.881784e-16	50
3886802	1.000000e+00	1
3886801	9.999994e-01	9
3886800	1.000000e+00	1
3886807	1.000000e+00	1
3886806	1.000000e+00	0
3886805	9.986989e-01	15
3886804	1.529320e-04	38
3886794	9.999972e-01	10
3886795	8.881784e-16	50
3886792	1.000000e+00	3
3886793	9.999994e-01	9
3886798	1.000000e+00	1
3886799	4.438624e-01	26
3886796	9.405398e-01	20
3886797	1.000000e+00	1
3886786	1.000000e+00	6
3886787	9.999972e-01	10
3886784	1.000000e+00	2
3886785	1.000000e+00	1
3886790	8.881784e-16	50
3886791	4.529710e-14	49
3886788	9.966998e-01	16
3886789	1.000000e+00	2
3886781	9.999549e-01	12
3886780	4.529710e-14	49
3886783	2.399438e-01	28
3886782	1.000000e+00	0
3886777	1.000000e+00	2
3886776	2.104926e-09	45
3886779	3.300224e-03	35
3886778	1.000000e+00	6
3886773	1.000000e+00	5
3886772	1.000000e+00	1
3886775	9.986989e-01	15
3886774	1.000000e+00	3
3886769	3.245432e-02	32
3886768	1.000000e+00	1
3886771	8.881784e-16	50
3886770	8.881784e-16	50
3886764	1.133316e-12	48
3886765	4.510745e-05	39
3886766	9.999549e-01	12
3886767	1.000000e+00	7
3886760	1.000000e+00	1
3886761	2.399438e-01	28
3886763	2.230891e-10	46
3886756	2.807050e-06	41
3886757	3.359055e-01	27
3886758	9.405398e-01	20
3886759	8.388818e-01	22
3886752	9.966998e-01	16
3886753	2.104926e-09	45
3886754	9.999881e-01	11
3886755	2.230891e-10	46
3886751	1.611182e-01	29
3886750	4.529710e-14	49
3886749	3.245432e-02	32
3886748	8.881784e-16	50
3886747	9.966998e-01	16
3886746	1.000000e+00	2
3886745	1.000000e+00	3
3886744	2.230891e-10	46
3886743	1.000000e+00	3
3886742	1.000000e+00	3
3886741	9.405398e-01	20
3886740	1.611182e-01	29
3886739	8.881784e-16	50
3886738	9.986989e-01	15
3886737	1.000000e+00	1
3886736	1.611182e-01	29
3886734	1.000000e+00	0
3886735	1.000000e+00	5
3886732	1.000000e+00	1
3886733	1.000000e+00	2
3886730	9.986989e-01	15
3886731	9.998471e-01	13
3886729	1.000000e+00	4
3886726	1.000000e+00	0
3886727	1.000000e+00	2
3886724	8.881784e-16	50
3886725	9.986989e-01	15
3886722	1.000000e+00	4
3886720	9.999994e-01	9
3886721	1.000000e+00	5
3886704	9.999881e-01	11
3886706	1.000000e+00	2
3886707	9.923267e-01	17
3886708	8.388818e-01	22
3886709	9.675457e-01	19
3886710	8.881784e-16	50
3886711	1.000000e+00	1
3886712	8.881784e-16	50
3886713	5.561376e-01	25
3886714	9.999999e-01	8
3886715	1.529320e-04	38
3886716	1.000000e+00	1
3886717	9.923267e-01	17
3886718	1.000000e+00	0
3886719	1.000000e+00	2
3886689	1.000000e+00	1
3886688	9.995319e-01	14
3886691	1.000000e+00	0
3886690	8.881784e-16	50
3886693	1.193067e-05	40
3886692	1.000000e+00	2
3886695	9.999972e-01	10
3886694	3.300224e-03	35
3886697	3.245432e-02	32
3886696	1.000000e+00	2
3886699	1.529320e-04	38
3886698	6.640945e-01	24
3886701	2.104926e-09	45
3886700	1.193067e-05	40
3886703	8.881784e-16	50
3886702	1.000000e+00	4
3886674	1.000000e+00	2
3886675	8.881784e-16	50
3886672	8.881784e-16	50
3886673	1.000000e+00	2
3886678	2.104926e-09	45
3886679	2.230891e-10	46
3886676	1.000000e+00	7
3886677	1.000000e+00	5
3886682	8.881784e-16	50
3886683	9.995319e-01	14
3886680	4.438624e-01	26
3886681	1.854161e-11	47
3886687	1.000000e+00	5
3886684	8.881784e-16	50
3886659	1.000000e+00	3
3886658	7.673339e-03	34
3886657	1.641957e-02	33
3886663	1.000000e+00	1
3886662	1.000000e+00	2
3886661	1.000000e+00	4
3886660	9.986989e-01	15
3886667	1.000000e+00	3
3886666	1.000000e+00	0
3886665	1.000000e+00	5
3886664	1.000000e+00	2
3886671	1.000000e+00	7
3886670	4.529710e-14	49
3886669	4.529710e-14	49
3886668	1.000000e+00	2
3886644	9.966998e-01	16
3886645	8.881784e-16	50
3886646	8.881784e-16	50
3886647	8.881784e-16	50
3886640	7.673339e-03	34
3886641	4.529710e-14	49
3886642	8.881784e-16	50
3886643	8.881784e-16	50
3886652	3.359055e-01	27
3886653	1.621870e-08	44
3886654	8.881784e-16	50
3886655	8.881784e-16	50
3886648	8.881784e-16	50
3886649	2.104926e-09	45
3886650	8.881784e-16	50
3886651	8.881784e-16	50
3886629	1.000000e+00	4
3886628	4.529710e-14	49
3886631	1.000000e+00	7
3886630	1.000000e+00	5
3886625	1.000000e+00	1
3886624	8.881784e-16	50
3886627	9.999549e-01	12
3886637	4.529710e-14	49
3886636	1.000000e+00	0
3886639	1.000000e+00	0
3886638	1.000000e+00	7
3886633	1.000000e+00	1
3886632	9.999999e-01	8
3886635	9.999994e-01	9
3886634	1.000000e+00	2
3886614	9.999994e-01	9
3886615	1.000000e+00	3
3886612	1.049339e-07	43
3886613	1.000000e+00	3
3886610	1.000000e+00	0
3886611	1.000000e+00	2
3886608	9.999881e-01	11
3886609	5.561376e-01	25
3886622	1.000000e+00	1
3886623	9.966998e-01	16
3886620	1.000000e+00	1
3886621	9.998471e-01	13
3886618	4.681115e-04	37
3886619	1.000000e+00	0
3886616	1.000000e+00	4
3886617	1.000000e+00	4
3886599	1.000000e+00	5
3886598	1.621870e-08	44
3886597	5.946023e-02	31
3886596	2.399438e-01	28
3886595	9.999994e-01	9
3886594	4.438624e-01	26
3886593	1.000000e+00	0
3886592	1.000000e+00	0
3886607	1.000000e+00	2
3886606	1.000000e+00	0
3886605	1.000000e+00	2
3886604	1.641957e-02	33
3886603	9.999999e-01	8
3886602	8.881784e-16	50
3886601	1.133316e-12	48
3886600	1.013194e-01	30
3887144	1.000000e+00	6
3887145	1.000000e+00	0
3887146	1.000000e+00	3
3887147	1.641957e-02	33
3887148	1.621870e-08	44
3887149	8.881784e-16	50
3887150	5.561376e-01	25
3887151	5.817779e-07	42
3887136	1.013194e-01	30
3887138	2.230891e-10	46
3887139	1.000000e+00	2
3887140	1.000000e+00	0
3887141	1.641957e-02	33
3887142	1.301086e-03	36
3887143	1.000000e+00	3
3887161	4.529710e-14	49
3887160	4.529710e-14	49
3887163	7.673339e-03	34
3887162	8.881784e-16	50
3887165	1.049339e-07	43
3887164	8.881784e-16	50
3887167	9.923267e-01	17
3887166	9.675457e-01	19
3887153	1.000000e+00	6
3887152	4.529710e-14	49
3887154	1.000000e+00	1
3887157	1.000000e+00	1
3887156	6.640945e-01	24
3887159	1.000000e+00	2
3887158	1.000000e+00	7
3887115	1.854161e-11	47
3887113	2.104926e-09	45
3887118	1.000000e+00	2
3887119	9.995319e-01	14
3887116	9.995319e-01	14
3887117	1.000000e+00	5
3887106	1.000000e+00	7
3887107	1.000000e+00	0
3887104	8.388818e-01	22
3887105	1.000000e+00	3
3887110	1.000000e+00	4
3887111	9.999549e-01	12
3887108	8.881784e-16	50
3887109	1.133316e-12	48
3887131	1.000000e+00	1
3887130	1.000000e+00	3
3887129	1.000000e+00	1
3887128	1.000000e+00	3
3887135	4.438624e-01	26
3887134	1.000000e+00	4
3887133	1.133316e-12	48
3887132	9.999881e-01	11
3887123	1.621870e-08	44
3887122	1.193067e-05	40
3887121	1.000000e+00	1
3887120	1.000000e+00	2
3887127	9.835804e-01	18
3887126	1.000000e+00	0
3887125	1.000000e+00	3
3887124	9.995319e-01	14
3887212	8.881784e-16	50
3887213	1.000000e+00	6
3887215	1.000000e+00	0
3887208	1.000000e+00	3
3887209	9.998471e-01	13
3887210	1.000000e+00	1
3887211	1.000000e+00	2
3887204	1.000000e+00	2
3887205	1.000000e+00	0
3887207	1.000000e+00	2
3887200	9.999999e-01	8
3887201	1.000000e+00	4
3887202	2.104926e-09	45
3887203	1.000000e+00	3
3887229	1.000000e+00	1
3887228	1.000000e+00	0
3887231	2.104926e-09	45
3887230	1.133316e-12	48
3887225	1.000000e+00	0
3887224	1.000000e+00	0
3887227	9.999994e-01	9
3887226	1.000000e+00	0
3887221	1.000000e+00	0
3887220	1.000000e+00	0
3887223	1.000000e+00	0
3887222	1.000000e+00	0
3887217	1.000000e+00	2
3887216	1.000000e+00	0
3887218	1.000000e+00	0
3887182	1.000000e+00	1
3887183	1.000000e+00	3
3887180	2.104926e-09	45
3887181	1.000000e+00	0
3887178	1.000000e+00	1
3887179	1.000000e+00	0
3887176	1.000000e+00	4
3887177	4.529710e-14	49
3887174	1.000000e+00	2
3887175	1.000000e+00	0
3887172	8.881784e-16	50
3887173	1.000000e+00	3
3887170	8.881784e-16	50
3887171	4.529710e-14	49
3887168	1.000000e+00	3
3887169	8.881784e-16	50
3887199	9.835804e-01	18
3887198	2.399438e-01	28
3887196	8.881784e-16	50
3887195	1.000000e+00	7
3887194	1.000000e+00	1
3887193	2.230891e-10	46
3887192	1.000000e+00	0
3887191	1.000000e+00	2
3887190	1.000000e+00	2
3887189	1.000000e+00	0
3887188	1.000000e+00	1
3887187	5.817779e-07	42
3887186	8.986806e-01	21
3887185	9.999972e-01	10
3887184	9.966998e-01	16
3887265	3.359055e-01	27
3887267	1.854161e-11	47
3887266	8.881784e-16	50
3887269	9.405398e-01	20
3887268	9.999972e-01	10
3887271	1.049339e-07	43
3887270	1.000000e+00	4
3887273	1.000000e+00	7
3887272	8.881784e-16	50
3887275	9.999881e-01	11
3887274	8.881784e-16	50
3887277	1.000000e+00	2
3887276	1.000000e+00	3
3887279	6.640945e-01	24
3887278	9.995319e-01	14
3887280	9.999972e-01	10
3887281	1.301086e-03	36
3887282	1.049339e-07	43
3887283	1.529320e-04	38
3887284	6.640945e-01	24
3887285	9.995319e-01	14
3887286	1.000000e+00	6
3887287	1.000000e+00	4
3887288	4.529710e-14	49
3887289	1.000000e+00	1
3887290	1.000000e+00	1
3887291	1.000000e+00	6
3887292	1.000000e+00	4
3887293	4.529710e-14	49
3887294	8.881784e-16	50
3887295	8.881784e-16	50
3887235	1.000000e+00	0
3887234	1.000000e+00	7
3887233	2.399438e-01	28
3887232	1.000000e+00	0
3887239	1.193067e-05	40
3887238	1.193067e-05	40
3887237	1.000000e+00	6
3887236	1.000000e+00	1
3887243	3.359055e-01	27
3887242	8.881784e-16	50
3887241	1.000000e+00	1
3887240	9.995319e-01	14
3887247	9.835804e-01	18
3887246	1.000000e+00	2
3887245	1.000000e+00	1
3887244	9.966998e-01	16
3887250	1.641957e-02	33
3887251	4.529710e-14	49
3887248	9.999972e-01	10
3887249	1.000000e+00	0
3887254	9.999994e-01	9
3887255	4.438624e-01	26
3887252	1.000000e+00	0
3887253	1.000000e+00	2
3887258	8.881784e-16	50
3887259	1.000000e+00	0
3887256	1.000000e+00	1
3887257	1.000000e+00	0
3887262	1.621870e-08	44
3887263	1.000000e+00	6
3887260	7.673339e-03	34
3887261	1.000000e+00	0
3887333	8.881784e-16	50
3887332	1.000000e+00	1
3887335	4.510745e-05	39
3887334	8.881784e-16	50
3887329	1.013194e-01	30
3887328	1.000000e+00	6
3887331	7.673339e-03	34
3887330	1.611182e-01	29
3887341	9.675457e-01	19
3887340	1.000000e+00	2
3887343	2.230891e-10	46
3887337	1.133316e-12	48
3887336	8.881784e-16	50
3887339	9.999972e-01	10
3887338	4.438624e-01	26
3887348	1.000000e+00	0
3887349	1.000000e+00	1
3887350	9.675457e-01	19
3887351	5.817779e-07	42
3887345	8.388818e-01	22
3887346	1.000000e+00	2
3887347	5.561376e-01	25
3887356	1.000000e+00	5
3887357	1.000000e+00	0
3887358	1.000000e+00	6
3887359	7.600562e-01	23
3887352	4.529710e-14	49
3887353	9.999881e-01	11
3887355	1.000000e+00	0
3887303	8.881784e-16	50
3887302	5.946023e-02	31
3887301	5.946023e-02	31
3887300	3.300224e-03	35
3887299	1.301086e-03	36
3887298	8.881784e-16	50
3887297	8.881784e-16	50
3887296	8.881784e-16	50
3887311	1.301086e-03	36
3887310	9.999994e-01	9
3887309	8.881784e-16	50
3887308	1.133316e-12	48
3887307	1.301086e-03	36
3887306	4.510745e-05	39
3887305	1.049339e-07	43
3887304	2.807050e-06	41
3887319	1.133316e-12	48
3887316	9.999972e-01	10
3887317	1.000000e+00	1
3887314	9.999972e-01	10
3887315	1.000000e+00	7
3887312	9.675457e-01	19
3887313	9.999972e-01	10
3887326	1.301086e-03	36
3887327	1.000000e+00	7
3887324	1.000000e+00	2
3887325	1.000000e+00	1
3887322	1.854161e-11	47
3887323	1.000000e+00	5
3887320	1.000000e+00	1
3887321	2.807050e-06	41
3887419	8.881784e-16	50
3887418	9.998471e-01	13
3887417	9.966998e-01	16
3887416	8.881784e-16	50
3887423	1.000000e+00	6
3887422	1.000000e+00	5
3887421	1.000000e+00	1
3887420	1.000000e+00	0
3887411	2.104926e-09	45
3887410	2.230891e-10	46
3887409	8.881784e-16	50
3887408	2.807050e-06	41
3887415	8.881784e-16	50
3887414	3.245432e-02	32
3887413	1.854161e-11	47
3887412	1.133316e-12	48
3887402	8.881784e-16	50
3887403	7.673339e-03	34
3887400	1.000000e+00	4
3887401	1.000000e+00	6
3887406	8.881784e-16	50
3887407	2.104926e-09	45
3887404	4.529710e-14	49
3887405	1.049339e-07	43
3887394	1.000000e+00	3
3887395	9.835804e-01	18
3887392	1.000000e+00	2
3887393	9.675457e-01	19
3887398	1.193067e-05	40
3887399	1.133316e-12	48
3887396	1.000000e+00	7
3887384	1.000000e+00	2
3887387	8.881784e-16	50
3887389	1.000000e+00	2
3887388	4.510745e-05	39
3887391	5.561376e-01	25
3887390	1.000000e+00	3
3887377	8.881784e-16	50
3887376	1.133316e-12	48
3887379	8.986806e-01	21
3887378	8.881784e-16	50
3887381	8.881784e-16	50
3887380	8.881784e-16	50
3887383	1.133316e-12	48
3887382	8.881784e-16	50
3887368	4.529710e-14	49
3887369	8.881784e-16	50
3887371	4.681115e-04	37
3887372	8.881784e-16	50
3887373	8.881784e-16	50
3887374	8.388818e-01	22
3887375	8.881784e-16	50
3887360	9.999972e-01	10
3887361	9.999881e-01	11
3887362	1.133316e-12	48
3887363	1.000000e+00	2
3887364	9.999972e-01	10
3887365	8.881784e-16	50
3887366	9.986989e-01	15
3887367	2.230891e-10	46
3887487	9.999999e-01	8
3887486	4.529710e-14	49
3887485	9.999881e-01	11
3887484	1.000000e+00	7
3887483	9.923267e-01	17
3887482	9.999994e-01	9
3887481	1.529320e-04	38
3887480	1.000000e+00	1
3887479	9.999994e-01	9
3887478	9.999994e-01	9
3887477	5.817779e-07	42
3887476	1.000000e+00	0
3887475	2.807050e-06	41
3887474	8.881784e-16	50
3887473	8.881784e-16	50
3887472	1.611182e-01	29
3887470	1.000000e+00	3
3887471	9.998471e-01	13
3887468	8.881784e-16	50
3887469	3.245432e-02	32
3887466	9.999972e-01	10
3887467	4.681115e-04	37
3887464	4.529710e-14	49
3887465	9.999994e-01	9
3887462	2.230891e-10	46
3887463	1.000000e+00	1
3887460	1.000000e+00	5
3887461	9.835804e-01	18
3887459	8.881784e-16	50
3887457	8.881784e-16	50
3887452	8.881784e-16	50
3887454	9.999994e-01	9
3887449	1.611182e-01	29
3887448	8.881784e-16	50
3887451	9.405398e-01	20
3887450	9.405398e-01	20
3887445	4.529710e-14	49
3887444	9.999999e-01	8
3887447	5.946023e-02	31
3887446	9.999881e-01	11
3887441	1.000000e+00	4
3887440	9.999549e-01	12
3887442	9.405398e-01	20
3887436	8.881784e-16	50
3887437	1.641957e-02	33
3887438	8.881784e-16	50
3887439	1.000000e+00	4
3887432	1.013194e-01	30
3887433	1.301086e-03	36
3887434	9.999972e-01	10
3887435	3.300224e-03	35
3887428	1.000000e+00	1
3887429	9.998471e-01	13
3887430	1.000000e+00	3
3887431	3.245432e-02	32
3887424	9.999999e-01	8
3887425	1.000000e+00	0
3887426	1.000000e+00	4
3887427	1.000000e+00	0
3887538	1.000000e+00	0
3887539	3.359055e-01	27
3887536	4.510745e-05	39
3887537	1.133316e-12	48
3887543	1.193067e-05	40
3887540	8.881784e-16	50
3887541	2.807050e-06	41
3887544	8.388818e-01	22
3887545	4.681115e-04	37
3887550	9.923267e-01	17
3887551	8.881784e-16	50
3887548	8.881784e-16	50
3887549	8.881784e-16	50
3887523	9.405398e-01	20
3887522	1.621870e-08	44
3887521	1.529320e-04	38
3887520	1.000000e+00	0
3887527	1.193067e-05	40
3887526	8.881784e-16	50
3887525	1.000000e+00	5
3887524	1.000000e+00	3
3887531	2.104926e-09	45
3887530	1.000000e+00	7
3887529	1.611182e-01	29
3887528	2.230891e-10	46
3887535	9.999881e-01	11
3887534	8.388818e-01	22
3887533	8.881784e-16	50
3887532	9.999999e-01	8
3887504	4.529710e-14	49
3887505	9.675457e-01	19
3887506	1.133316e-12	48
3887507	3.245432e-02	32
3887508	8.881784e-16	50
3887509	8.881784e-16	50
3887510	1.301086e-03	36
3887511	9.999881e-01	11
3887512	1.000000e+00	7
3887513	8.881784e-16	50
3887515	1.000000e+00	6
3887516	1.000000e+00	1
3887517	8.881784e-16	50
3887518	8.881784e-16	50
3887519	1.000000e+00	2
3887489	8.881784e-16	50
3887488	8.881784e-16	50
3887491	1.133316e-12	48
3887490	4.438624e-01	26
3887493	8.986806e-01	21
3887492	9.999881e-01	11
3887495	9.999994e-01	9
3887494	1.000000e+00	0
3887496	1.000000e+00	1
3887499	9.998471e-01	13
3887498	9.995319e-01	14
3887501	3.245432e-02	32
3887500	1.641957e-02	33
3887503	8.881784e-16	50
3887502	1.193067e-05	40
3887606	9.998471e-01	13
3887607	1.000000e+00	7
3887604	1.000000e+00	2
3887605	9.999881e-01	11
3887602	9.995319e-01	14
3887603	9.999999e-01	8
3887600	1.000000e+00	7
3887601	7.673339e-03	34
3887614	5.817779e-07	42
3887615	8.881784e-16	50
3887612	8.881784e-16	50
3887613	9.835804e-01	18
3887611	9.966998e-01	16
3887608	1.000000e+00	1
3887609	9.923267e-01	17
3887591	8.881784e-16	50
3887590	1.000000e+00	5
3887589	1.611182e-01	29
3887588	1.133316e-12	48
3887587	1.000000e+00	3
3887586	1.000000e+00	1
3887585	1.000000e+00	5
3887584	1.854161e-11	47
3887599	1.133316e-12	48
3887598	1.000000e+00	0
3887597	1.133316e-12	48
3887596	3.245432e-02	32
3887595	7.673339e-03	34
3887594	1.000000e+00	3
3887593	9.999549e-01	12
3887592	1.000000e+00	3
3887572	1.000000e+00	1
3887573	1.000000e+00	0
3887574	9.995319e-01	14
3887575	1.000000e+00	2
3887568	9.999999e-01	8
3887569	1.000000e+00	5
3887570	1.000000e+00	5
3887571	1.000000e+00	1
3887580	1.000000e+00	1
3887581	1.000000e+00	6
3887582	1.133316e-12	48
3887583	1.000000e+00	7
3887576	8.881784e-16	50
3887577	1.000000e+00	0
3887578	1.000000e+00	0
3887579	8.881784e-16	50
3887557	8.881784e-16	50
3887556	1.049339e-07	43
3887559	8.881784e-16	50
3887553	8.881784e-16	50
3887552	1.854161e-11	47
3887555	9.995319e-01	14
3887565	1.000000e+00	5
3887564	1.000000e+00	1
3887567	3.300224e-03	35
3887566	8.881784e-16	50
3887561	1.013194e-01	30
3887560	9.995319e-01	14
3887563	1.000000e+00	5
3887562	1.000000e+00	4
3887630	1.000000e+00	1
3887631	1.000000e+00	2
3887628	9.999972e-01	10
3887629	4.438624e-01	26
3887626	4.529710e-14	49
3887627	8.881784e-16	50
3887624	8.881784e-16	50
3887625	4.681115e-04	37
3887622	3.245432e-02	32
3887623	8.881784e-16	50
3887620	9.923267e-01	17
3887621	1.000000e+00	7
3887618	6.640945e-01	24
3887619	1.133316e-12	48
3887616	7.600562e-01	23
3887617	9.995319e-01	14
3887647	1.000000e+00	3
3887646	1.000000e+00	2
3887645	8.881784e-16	50
3887644	8.881784e-16	50
3887643	1.000000e+00	0
3887642	1.000000e+00	0
3887641	1.000000e+00	1
3887640	1.000000e+00	0
3887639	1.000000e+00	5
3887638	8.881784e-16	50
3887636	8.986806e-01	21
3887635	1.000000e+00	1
3887634	9.999999e-01	8
3887633	1.000000e+00	0
3887632	9.999881e-01	11
3887660	8.881784e-16	50
3887661	9.923267e-01	17
3887662	1.133316e-12	48
3887663	1.000000e+00	0
3887656	1.000000e+00	2
3887657	1.000000e+00	1
3887658	1.000000e+00	3
3887659	9.999994e-01	9
3887652	3.359055e-01	27
3887653	1.000000e+00	1
3887654	8.881784e-16	50
3887655	1.000000e+00	1
3887648	9.999549e-01	12
3887649	4.529710e-14	49
3887651	1.000000e+00	7
3887676	7.673339e-03	34
3887679	5.817779e-07	42
3887678	8.881784e-16	50
3887673	9.998471e-01	13
3887672	2.807050e-06	41
3887675	2.230891e-10	46
3887674	3.245432e-02	32
3887669	9.999994e-01	9
3887668	1.000000e+00	1
3887671	1.000000e+00	3
3887670	8.881784e-16	50
3887665	2.104926e-09	45
3887664	9.999999e-01	8
3887667	1.000000e+00	7
3887666	9.998471e-01	13
3887690	9.998471e-01	13
3887691	9.835804e-01	18
3887688	8.881784e-16	50
3887689	4.529710e-14	49
3887694	1.854161e-11	47
3887695	1.000000e+00	3
3887692	3.245432e-02	32
3887693	9.995319e-01	14
3887682	1.000000e+00	4
3887683	1.000000e+00	3
3887680	6.640945e-01	24
3887681	9.999972e-01	10
3887686	4.529710e-14	49
3887687	5.817779e-07	42
3887684	1.000000e+00	2
3887685	9.999994e-01	9
3887706	9.986989e-01	15
3887704	4.681115e-04	37
3887711	1.049339e-07	43
3887710	8.881784e-16	50
3887709	8.881784e-16	50
3887708	2.230891e-10	46
3887699	8.881784e-16	50
3887698	1.193067e-05	40
3887697	1.000000e+00	4
3887696	1.301086e-03	36
3887703	1.000000e+00	3
3887702	1.000000e+00	4
3887701	7.673339e-03	34
3887700	9.675457e-01	19
3887720	1.000000e+00	2
3887721	3.300224e-03	35
3887722	8.881784e-16	50
3887723	1.000000e+00	2
3887724	1.529320e-04	38
3887725	1.193067e-05	40
3887726	1.000000e+00	5
3887727	1.000000e+00	0
3887712	1.854161e-11	47
3887713	1.000000e+00	5
3887714	1.000000e+00	1
3887715	9.923267e-01	17
3887716	1.193067e-05	40
3887717	9.986989e-01	15
3887718	8.881784e-16	50
3887719	9.999972e-01	10
3887737	1.000000e+00	1
3887736	4.681115e-04	37
3887739	1.000000e+00	4
3887738	1.000000e+00	5
3887741	8.881784e-16	50
3887740	9.999999e-01	8
3887743	9.999972e-01	10
3887742	1.000000e+00	0
3887729	1.000000e+00	1
3887728	1.000000e+00	0
3887731	1.133316e-12	48
3887730	1.000000e+00	7
3887733	8.388818e-01	22
3887732	9.999972e-01	10
3887735	1.000000e+00	3
3887734	1.000000e+00	7
3887751	1.000000e+00	0
3887750	1.000000e+00	1
3887749	9.923267e-01	17
3887748	1.133316e-12	48
3887747	8.881784e-16	50
3887746	8.388818e-01	22
3887745	9.999999e-01	8
3887744	8.881784e-16	50
3887759	1.000000e+00	2
3887758	1.000000e+00	0
3887757	1.000000e+00	7
3887756	1.000000e+00	1
3887755	1.000000e+00	0
3887754	8.881784e-16	50
3887753	8.986806e-01	21
3887752	1.611182e-01	29
3887766	9.835804e-01	18
3887767	1.621870e-08	44
3887764	1.000000e+00	3
3887765	9.999994e-01	9
3887762	2.807050e-06	41
3887763	1.000000e+00	1
3887760	1.301086e-03	36
3887761	3.359055e-01	27
3887774	1.000000e+00	5
3887775	1.529320e-04	38
3887772	9.986989e-01	15
3887773	1.000000e+00	1
3887770	9.995319e-01	14
3887771	1.000000e+00	6
3887768	4.529710e-14	49
3887769	1.000000e+00	2
3887781	4.510745e-05	39
3887780	1.000000e+00	0
3887783	3.300224e-03	35
3887782	1.000000e+00	1
3887777	9.999972e-01	10
3887776	1.529320e-04	38
3887779	1.000000e+00	3
3887778	1.000000e+00	1
3887789	1.000000e+00	0
3887788	9.995319e-01	14
3887791	5.817779e-07	42
3887790	1.000000e+00	4
3887785	5.817779e-07	42
3887784	7.673339e-03	34
3887787	8.881784e-16	50
3887786	9.999972e-01	10
3887796	9.405398e-01	20
3887797	1.000000e+00	0
3887798	1.529320e-04	38
3887799	9.405398e-01	20
3887792	8.986806e-01	21
3887793	9.999881e-01	11
3887794	1.000000e+00	4
3887795	9.999972e-01	10
3887806	1.000000e+00	1
3887807	1.000000e+00	7
3887800	2.807050e-06	41
3887801	5.817779e-07	42
3887811	1.000000e+00	2
3887810	1.000000e+00	4
3887809	4.438624e-01	26
3887808	4.529710e-14	49
3887815	1.854161e-11	47
3887814	8.881784e-16	50
3887813	7.600562e-01	23
3887812	3.359055e-01	27
3887819	5.561376e-01	25
3887818	4.510745e-05	39
3887817	1.000000e+00	0
3887816	1.000000e+00	0
3887823	1.000000e+00	2
3887822	1.301086e-03	36
3887821	1.000000e+00	0
3887820	9.998471e-01	13
3887826	9.999881e-01	11
3887827	1.000000e+00	1
3887824	1.000000e+00	2
3887825	1.000000e+00	0
3887835	1.000000e+00	0
3887832	1.000000e+00	1
3887838	9.966998e-01	16
3887839	1.000000e+00	6
3887836	1.000000e+00	0
3887837	9.966998e-01	16
3887841	1.000000e+00	0
3887840	8.881784e-16	50
3887843	1.000000e+00	7
3887842	1.000000e+00	2
3887845	1.000000e+00	0
3887844	1.000000e+00	3
3887847	1.000000e+00	5
3887846	9.999549e-01	12
3887849	1.000000e+00	2
3887848	9.995319e-01	14
3887851	1.000000e+00	1
3887850	1.000000e+00	3
3887853	1.000000e+00	1
3887852	1.000000e+00	3
3887855	1.000000e+00	5
3887854	6.640945e-01	24
3887856	9.986989e-01	15
3887857	8.881784e-16	50
3887858	3.300224e-03	35
3887859	1.854161e-11	47
3887860	8.881784e-16	50
3887861	2.104926e-09	45
3887862	2.807050e-06	41
3887863	2.399438e-01	28
3887864	1.000000e+00	7
3887865	1.193067e-05	40
3887866	9.675457e-01	19
3887867	1.000000e+00	1
3887868	1.000000e+00	0
3887869	1.000000e+00	1
3887870	4.510745e-05	39
3887871	1.000000e+00	1
3887901	1.000000e+00	5
3887900	7.673339e-03	34
3887903	1.000000e+00	2
3887902	1.000000e+00	7
3887897	8.388818e-01	22
3887896	1.611182e-01	29
3887899	5.817779e-07	42
3887898	1.000000e+00	0
3887893	1.000000e+00	6
3887892	1.000000e+00	0
3887895	1.193067e-05	40
3887894	9.999549e-01	12
3887889	7.600562e-01	23
3887888	1.301086e-03	36
3887891	1.000000e+00	1
3887890	1.000000e+00	0
3887885	1.000000e+00	2
3887886	1.000000e+00	6
3887887	1.000000e+00	1
3887880	9.675457e-01	19
3887881	4.510745e-05	39
3887882	9.999994e-01	9
3887883	9.999881e-01	11
3887876	9.999549e-01	12
3887877	5.817779e-07	42
3887878	1.000000e+00	4
3887879	4.529710e-14	49
3887872	1.000000e+00	0
3887873	1.000000e+00	1
3887874	1.000000e+00	1
3887875	1.000000e+00	4
3887935	4.438624e-01	26
3887934	1.000000e+00	1
3887933	1.000000e+00	0
3887932	1.000000e+00	0
3887931	1.000000e+00	4
3887930	8.881784e-16	50
3887929	1.000000e+00	0
3887928	1.000000e+00	0
3887927	8.881784e-16	50
3887926	8.881784e-16	50
3887925	1.000000e+00	0
3887924	2.230891e-10	46
3887923	9.999549e-01	12
3887922	9.999972e-01	10
3887921	1.000000e+00	1
3887920	1.000000e+00	7
3887918	1.000000e+00	2
3887919	1.000000e+00	5
3887916	8.881784e-16	50
3887917	1.000000e+00	1
3887914	9.405398e-01	20
3887915	9.923267e-01	17
3887912	1.000000e+00	3
3887913	9.999994e-01	9
3887910	9.995319e-01	14
3887911	1.000000e+00	2
3887908	1.000000e+00	3
3887909	2.230891e-10	46
3887906	1.000000e+00	2
3887907	1.000000e+00	1
3887904	9.999972e-01	10
3887905	8.881784e-16	50
3887961	4.529710e-14	49
3887960	1.049339e-07	43
3887963	1.000000e+00	2
3887962	5.946023e-02	31
3887965	1.000000e+00	2
3887964	9.999881e-01	11
3887967	1.000000e+00	5
3887966	9.923267e-01	17
3887953	1.000000e+00	0
3887952	1.000000e+00	7
3887955	1.013194e-01	30
3887957	9.995319e-01	14
3887956	1.000000e+00	6
3887959	1.000000e+00	4
3887958	9.986989e-01	15
3887945	8.881784e-16	50
3887946	1.000000e+00	0
3887947	1.000000e+00	0
3887948	1.000000e+00	6
3887949	9.999972e-01	10
3887950	3.245432e-02	32
3887951	1.000000e+00	7
3887936	2.104926e-09	45
3887937	1.529320e-04	38
3887938	1.000000e+00	0
3887940	8.881784e-16	50
3887941	1.000000e+00	6
3887942	1.000000e+00	6
3887943	1.133316e-12	48
3887995	1.000000e+00	1
3887994	1.000000e+00	0
3887993	9.998471e-01	13
3887992	1.193067e-05	40
3887999	1.000000e+00	0
3887998	1.000000e+00	1
3887997	1.000000e+00	0
3887996	1.000000e+00	2
3887987	1.000000e+00	2
3887986	9.986989e-01	15
3887985	8.986806e-01	21
3887984	1.000000e+00	0
3887991	4.681115e-04	37
3887990	1.133316e-12	48
3887989	9.999999e-01	8
3887988	1.000000e+00	0
3887978	9.835804e-01	18
3887979	1.621870e-08	44
3887976	1.000000e+00	7
3887977	1.000000e+00	3
3887982	1.000000e+00	1
3887983	1.000000e+00	3
3887980	1.000000e+00	1
3887981	1.000000e+00	6
3887970	1.000000e+00	0
3887971	8.881784e-16	50
3887968	9.923267e-01	17
3887969	1.000000e+00	2
3887974	1.000000e+00	3
3887975	1.301086e-03	36
3887972	1.000000e+00	5
3887973	1.000000e+00	1
3888020	4.529710e-14	49
3888021	9.999972e-01	10
3888022	8.388818e-01	22
3888023	1.621870e-08	44
3888016	9.995319e-01	14
3888017	8.986806e-01	21
3888018	6.640945e-01	24
3888019	4.681115e-04	37
3888028	8.388818e-01	22
3888029	1.000000e+00	3
3888030	3.300224e-03	35
3888031	9.998471e-01	13
3888024	1.000000e+00	4
3888025	9.998471e-01	13
3888026	1.000000e+00	7
3888027	9.835804e-01	18
3888005	1.000000e+00	2
3888004	5.946023e-02	31
3888007	1.000000e+00	1
3888006	1.000000e+00	2
3888001	9.999881e-01	11
3888000	1.000000e+00	6
3888003	5.561376e-01	25
3888002	9.999881e-01	11
3888013	4.529710e-14	49
3888012	5.817779e-07	42
3888015	9.999994e-01	9
3888014	8.881784e-16	50
3888009	4.438624e-01	26
3888008	1.611182e-01	29
3888011	1.000000e+00	2
3888010	9.405398e-01	20
3888054	9.405398e-01	20
3888055	4.529710e-14	49
3888052	1.000000e+00	2
3888053	1.000000e+00	0
3888050	9.999999e-01	8
3888051	8.388818e-01	22
3888048	1.000000e+00	2
3888049	9.986989e-01	15
3888062	4.529710e-14	49
3888063	9.999549e-01	12
3888060	9.999999e-01	8
3888061	8.986806e-01	21
3888058	1.000000e+00	6
3888059	5.817779e-07	42
3888056	1.000000e+00	0
3888057	1.000000e+00	3
3888039	2.104926e-09	45
3888038	1.621870e-08	44
3888037	1.000000e+00	5
3888036	9.999549e-01	12
3888035	1.000000e+00	7
3888034	1.000000e+00	2
3888033	9.999972e-01	10
3888032	1.013194e-01	30
3888047	9.835804e-01	18
3888046	1.000000e+00	2
3888045	1.000000e+00	1
3888044	9.923267e-01	17
3888043	1.000000e+00	1
3888042	1.000000e+00	1
3888041	1.000000e+00	3
3888040	1.611182e-01	29
3888080	9.999881e-01	11
3888081	9.999881e-01	11
3888082	1.000000e+00	4
3888083	9.999972e-01	10
3888085	1.193067e-05	40
3888087	9.999881e-01	11
3888088	1.000000e+00	0
3888089	8.881784e-16	50
3888090	9.999994e-01	9
[truncated: 2,261 more rows]
