# Supplementary material for: Translational Selection Is Ubiquitous in Prokaryotes
Source: PLoS Genet. 2010 Jun 24;6(6):e1001004. doi: 10.1371/journal.pgen.1001004 (PMC2891978; doi:10.1371/journal.pgen.1001004)
Supplement: Dataset S1 — OCU/non-OCU gene calls in 461 Bacterial and Archaeal genomes, and summary tables of genome properties and OCU preferences for specific codons. (4.77 MB ZIP) [file pgen.1001004.s001.zip › Dataset_S1_Bacteria/Anaeromyxobacter_Fw109-5.arff.ocuGenes]

GeneID	signTest_p	ocuProbWinCnt
5374313	5.561376e-01	25
5374312	1.000000e+00	3
5374315	9.999549e-01	12
5374314	9.999549e-01	12
5374317	9.999881e-01	11
5374316	1.000000e+00	4
5374319	5.946023e-02	31
5374318	8.881784e-16	50
5374305	3.359055e-01	27
5374304	3.300224e-03	35
5374307	1.133316e-12	48
5374306	1.000000e+00	1
5374309	4.529710e-14	49
5374308	1.000000e+00	4
5374311	9.998471e-01	13
5374310	9.999881e-01	11
5374328	3.245432e-02	32
5374329	1.000000e+00	2
5374330	1.000000e+00	3
5374331	1.641957e-02	33
5374333	4.529710e-14	49
5374334	2.399438e-01	28
5374335	6.640945e-01	24
5374320	8.881784e-16	50
5374321	8.881784e-16	50
5374322	1.000000e+00	0
5374323	9.966998e-01	16
5374324	1.000000e+00	7
5374325	1.000000e+00	7
5374326	8.881784e-16	50
5374327	1.000000e+00	4
5374283	9.995319e-01	14
5374282	4.681115e-04	37
5374281	6.640945e-01	24
5374280	1.000000e+00	4
5374287	7.600562e-01	23
5374286	1.000000e+00	6
5374285	9.999999e-01	8
5374284	4.529710e-14	49
5374275	2.399438e-01	28
5374274	5.561376e-01	25
5374273	1.000000e+00	5
5374272	5.817779e-07	42
5374279	9.995319e-01	14
5374278	8.388818e-01	22
5374276	1.049339e-07	43
5374298	4.529710e-14	49
5374299	1.000000e+00	5
5374296	9.999881e-01	11
5374297	1.013194e-01	30
5374302	5.817779e-07	42
5374303	4.510745e-05	39
5374300	1.000000e+00	0
5374301	1.013194e-01	30
5374290	8.986806e-01	21
5374291	8.881784e-16	50
5374288	1.133316e-12	48
5374289	8.986806e-01	21
5374294	9.995319e-01	14
5374295	1.000000e+00	1
5374293	9.998471e-01	13
5374253	1.000000e+00	3
5374252	9.999994e-01	9
5374255	9.405398e-01	20
5374254	9.999881e-01	11
5374249	1.529320e-04	38
5374248	9.966998e-01	16
5374251	9.923267e-01	17
5374250	8.881784e-16	50
5374245	9.986989e-01	15
5374244	1.000000e+00	3
5374247	1.000000e+00	0
5374246	1.000000e+00	2
5374241	1.000000e+00	2
5374240	1.000000e+00	7
5374243	1.133316e-12	48
5374242	1.000000e+00	5
5374268	1.000000e+00	4
5374269	1.529320e-04	38
5374270	9.999972e-01	10
5374271	9.675457e-01	19
5374264	1.049339e-07	43
5374265	9.675457e-01	19
5374266	9.999994e-01	9
5374267	9.675457e-01	19
5374260	1.641957e-02	33
5374261	1.000000e+00	0
5374262	9.986989e-01	15
5374263	8.881784e-16	50
5374256	1.000000e+00	6
5374257	1.000000e+00	3
5374258	9.405398e-01	20
5374259	2.104926e-09	45
5374223	1.000000e+00	3
5374222	1.000000e+00	4
5374221	8.881784e-16	50
5374220	9.999549e-01	12
5374219	4.438624e-01	26
5374218	1.854161e-11	47
5374217	9.986989e-01	15
5374216	4.681115e-04	37
5374215	8.881784e-16	50
5374214	1.641957e-02	33
5374213	4.438624e-01	26
5374212	1.000000e+00	7
5374211	1.000000e+00	0
5374210	4.681115e-04	37
5374209	9.998471e-01	13
5374208	8.881784e-16	50
5374238	4.529710e-14	49
5374239	1.193067e-05	40
5374236	8.881784e-16	50
5374234	1.301086e-03	36
5374235	9.999972e-01	10
5374232	9.405398e-01	20
5374233	1.000000e+00	3
5374230	1.000000e+00	5
5374231	1.133316e-12	48
5374228	1.000000e+00	3
5374229	9.999972e-01	10
5374224	9.999999e-01	8
5374225	1.301086e-03	36
5374432	1.000000e+00	1
5374433	7.673339e-03	34
5374434	8.881784e-16	50
5374435	9.999999e-01	8
5374436	8.986806e-01	21
5374437	9.966998e-01	16
5374438	1.000000e+00	7
5374440	9.923267e-01	17
5374441	9.998471e-01	13
5374442	1.000000e+00	6
5374444	9.923267e-01	17
5374445	9.999972e-01	10
5374446	9.675457e-01	19
5374447	2.807050e-06	41
5374449	1.000000e+00	3
5374448	1.000000e+00	1
5374451	1.000000e+00	7
5374450	2.399438e-01	28
5374453	9.999972e-01	10
5374452	1.000000e+00	7
5374455	7.600562e-01	23
5374454	1.000000e+00	3
5374456	2.104926e-09	45
5374459	8.881784e-16	50
5374458	7.673339e-03	34
5374461	8.881784e-16	50
5374460	8.881784e-16	50
5374463	5.561376e-01	25
5374462	8.388818e-01	22
5374402	3.359055e-01	27
5374403	9.998471e-01	13
5374400	1.000000e+00	1
5374401	1.000000e+00	1
5374406	9.966998e-01	16
5374407	1.854161e-11	47
5374404	1.000000e+00	5
5374405	1.000000e+00	0
5374410	1.000000e+00	5
5374411	1.049339e-07	43
5374408	2.399438e-01	28
5374409	9.999881e-01	11
5374414	1.000000e+00	1
5374415	1.000000e+00	0
5374412	1.049339e-07	43
5374413	8.881784e-16	50
5374419	4.510745e-05	39
5374418	1.000000e+00	4
5374417	3.359055e-01	27
5374416	8.881784e-16	50
5374423	1.133316e-12	48
5374422	9.923267e-01	17
5374421	2.807050e-06	41
5374420	5.817779e-07	42
5374427	9.405398e-01	20
5374426	1.000000e+00	7
5374425	8.881784e-16	50
5374424	7.673339e-03	34
5374431	1.000000e+00	4
5374430	1.000000e+00	0
5374429	1.000000e+00	2
5374428	1.000000e+00	5
5374372	8.881784e-16	50
5374373	8.881784e-16	50
5374374	9.999972e-01	10
5374375	1.621870e-08	44
5374368	9.999994e-01	9
5374369	9.999549e-01	12
5374371	1.641957e-02	33
5374380	8.881784e-16	50
5374381	9.999994e-01	9
5374382	1.000000e+00	2
5374383	9.999994e-01	9
5374376	1.000000e+00	5
5374377	7.673339e-03	34
5374378	1.529320e-04	38
5374379	7.673339e-03	34
5374389	9.999994e-01	9
5374388	7.600562e-01	23
5374391	1.621870e-08	44
5374390	9.835804e-01	18
5374385	1.529320e-04	38
5374384	7.600562e-01	23
5374387	1.000000e+00	2
5374386	1.000000e+00	3
5374397	9.986989e-01	15
5374396	1.000000e+00	1
5374399	1.000000e+00	3
5374398	6.640945e-01	24
5374393	8.388818e-01	22
5374392	9.999549e-01	12
5374395	1.000000e+00	1
5374394	1.000000e+00	7
5374342	8.881784e-16	50
5374343	8.881784e-16	50
5374340	1.000000e+00	2
5374338	1.000000e+00	2
5374339	9.999549e-01	12
5374336	4.529710e-14	49
5374337	8.881784e-16	50
5374350	9.998471e-01	13
5374351	1.641957e-02	33
5374348	1.000000e+00	2
5374349	1.611182e-01	29
5374346	8.881784e-16	50
5374347	8.881784e-16	50
5374344	1.013194e-01	30
5374345	9.999994e-01	9
5374359	1.000000e+00	2
5374358	8.881784e-16	50
5374357	9.999994e-01	9
5374356	3.300224e-03	35
5374355	1.000000e+00	2
5374354	1.000000e+00	6
5374353	1.641957e-02	33
5374352	9.675457e-01	19
5374367	9.999881e-01	11
5374366	9.966998e-01	16
5374365	1.000000e+00	3
5374363	9.923267e-01	17
5374362	1.000000e+00	6
5374361	1.000000e+00	1
5374360	9.999972e-01	10
5374074	8.986806e-01	21
5374075	9.405398e-01	20
5374072	9.999999e-01	8
5374073	4.529710e-14	49
5374078	1.000000e+00	5
5374079	9.999549e-01	12
5374076	5.561376e-01	25
5374077	1.013194e-01	30
5374066	4.681115e-04	37
5374064	4.529710e-14	49
5374065	1.000000e+00	3
5374070	4.510745e-05	39
5374071	1.000000e+00	1
5374068	9.995319e-01	14
5374069	1.529320e-04	38
5374059	8.881784e-16	50
5374058	5.561376e-01	25
5374057	1.000000e+00	2
5374056	9.675457e-01	19
5374063	9.999994e-01	9
5374062	4.529710e-14	49
5374061	1.641957e-02	33
5374060	9.999999e-01	8
5374051	4.529710e-14	49
5374050	9.995319e-01	14
5374049	1.000000e+00	1
5374048	1.529320e-04	38
5374055	1.641957e-02	33
5374054	1.000000e+00	2
5374053	3.245432e-02	32
5374052	9.966998e-01	16
5374040	1.133316e-12	48
5374041	1.611182e-01	29
5374042	9.999972e-01	10
5374043	8.881784e-16	50
5374044	1.000000e+00	1
5374045	1.529320e-04	38
5374046	9.999881e-01	11
5374047	9.405398e-01	20
5374032	1.000000e+00	3
5374033	1.000000e+00	6
5374034	1.000000e+00	1
5374035	9.405398e-01	20
5374036	4.438624e-01	26
5374037	9.405398e-01	20
5374038	8.881784e-16	50
5374039	8.986806e-01	21
5374025	8.881784e-16	50
5374024	6.640945e-01	24
5374027	1.000000e+00	3
5374026	9.999549e-01	12
5374029	9.999999e-01	8
5374028	1.000000e+00	3
5374031	1.529320e-04	38
5374030	1.000000e+00	4
5374017	1.854161e-11	47
5374016	3.359055e-01	27
5374019	9.999999e-01	8
5374018	9.675457e-01	19
5374021	1.000000e+00	2
5374023	5.817779e-07	42
5374022	1.193067e-05	40
5374014	1.000000e+00	0
5374012	1.000000e+00	0
5374013	1.000000e+00	7
5374010	1.000000e+00	4
5374011	1.000000e+00	3
5374008	1.000000e+00	2
5374009	1.000000e+00	2
5374006	1.000000e+00	0
5374007	1.000000e+00	0
5374004	8.986806e-01	21
5374005	8.388818e-01	22
5374002	4.510745e-05	39
5374003	7.600562e-01	23
5374000	1.000000e+00	0
5374001	8.388818e-01	22
5373999	9.999881e-01	11
5373998	1.854161e-11	47
5373997	8.388818e-01	22
5373996	1.000000e+00	2
5373995	1.000000e+00	5
5373994	4.681115e-04	37
5373993	9.675457e-01	19
5373992	1.301086e-03	36
5373991	1.000000e+00	1
5373990	9.999549e-01	12
5373989	9.966998e-01	16
5373988	9.835804e-01	18
5373987	1.000000e+00	4
5373986	1.641957e-02	33
5373985	1.000000e+00	1
5373984	1.000000e+00	2
5373980	4.529710e-14	49
5373981	1.000000e+00	5
5373982	1.000000e+00	0
5373983	9.966998e-01	16
5373976	1.000000e+00	6
5373977	1.000000e+00	3
5373978	1.000000e+00	4
5373979	1.000000e+00	2
5373972	9.675457e-01	19
5373973	9.999881e-01	11
5373974	9.999549e-01	12
5373975	9.999972e-01	10
5373968	1.000000e+00	4
5373969	4.529710e-14	49
5373970	1.000000e+00	7
5373971	1.000000e+00	2
5373965	8.986806e-01	21
5373964	2.104926e-09	45
5373967	8.881784e-16	50
5373966	1.000000e+00	5
5373961	4.529710e-14	49
5373960	7.673339e-03	34
5373963	4.510745e-05	39
5373957	9.999972e-01	10
5373956	8.881784e-16	50
5373959	8.881784e-16	50
5373958	1.000000e+00	7
5373953	3.245432e-02	32
5373952	8.388818e-01	22
5373955	1.000000e+00	1
5373954	1.000000e+00	2
5374195	1.621870e-08	44
5374194	1.000000e+00	0
5374193	1.000000e+00	0
5374192	9.835804e-01	18
5374199	9.966998e-01	16
5374198	9.966998e-01	16
5374197	1.000000e+00	7
5374196	3.245432e-02	32
5374203	1.133316e-12	48
5374202	1.000000e+00	0
5374201	1.000000e+00	4
5374200	1.000000e+00	0
5374207	1.529320e-04	38
5374206	1.301086e-03	36
5374205	1.000000e+00	1
5374204	1.000000e+00	5
5374178	9.405398e-01	20
5374179	4.529710e-14	49
5374176	9.999972e-01	10
5374177	9.986989e-01	15
5374182	1.000000e+00	1
5374183	1.854161e-11	47
5374180	8.388818e-01	22
5374181	4.438624e-01	26
5374186	1.049339e-07	43
5374187	8.881784e-16	50
5374184	1.000000e+00	4
5374185	1.000000e+00	4
5374190	5.817779e-07	42
5374191	9.999999e-01	8
5374188	1.000000e+00	4
5374189	1.000000e+00	7
5374161	1.000000e+00	7
5374160	1.013194e-01	30
5374163	1.854161e-11	47
5374162	9.995319e-01	14
5374165	4.510745e-05	39
5374164	1.000000e+00	1
5374167	9.405398e-01	20
5374166	1.049339e-07	43
5374169	1.000000e+00	6
5374168	4.510745e-05	39
5374171	1.000000e+00	4
5374170	7.600562e-01	23
5374173	1.000000e+00	7
5374172	1.000000e+00	2
5374175	9.995319e-01	14
5374174	1.000000e+00	0
5374144	9.999972e-01	10
5374145	1.000000e+00	4
5374146	8.881784e-16	50
5374147	9.986989e-01	15
5374148	8.388818e-01	22
5374149	8.881784e-16	50
5374150	1.000000e+00	7
5374152	9.998471e-01	13
5374153	9.923267e-01	17
5374154	8.881784e-16	50
5374155	5.946023e-02	31
5374156	1.000000e+00	7
5374157	9.999994e-01	9
5374158	9.999549e-01	12
5374159	9.923267e-01	17
5374135	1.000000e+00	3
5374134	1.529320e-04	38
5374133	9.999881e-01	11
5374132	9.986989e-01	15
5374131	8.881784e-16	50
5374129	1.000000e+00	3
5374128	1.000000e+00	2
5374143	1.000000e+00	0
5374142	1.000000e+00	3
5374140	1.193067e-05	40
5374139	8.881784e-16	50
5374138	1.000000e+00	5
5374137	2.399438e-01	28
5374136	8.388818e-01	22
5374118	9.986989e-01	15
5374119	9.999549e-01	12
5374116	9.999881e-01	11
5374117	9.998471e-01	13
5374114	8.881784e-16	50
5374115	9.999999e-01	8
5374112	9.923267e-01	17
5374113	8.881784e-16	50
5374126	8.881784e-16	50
5374127	9.999972e-01	10
5374124	1.641957e-02	33
5374125	4.529710e-14	49
5374122	1.854161e-11	47
5374123	1.000000e+00	5
5374120	1.854161e-11	47
5374121	1.529320e-04	38
5374101	2.104926e-09	45
5374100	1.000000e+00	7
5374103	9.998471e-01	13
5374102	1.000000e+00	3
5374097	3.359055e-01	27
5374099	1.000000e+00	0
5374098	1.000000e+00	0
5374109	9.995319e-01	14
5374110	8.881784e-16	50
5374105	4.529710e-14	49
5374104	8.881784e-16	50
5374107	8.881784e-16	50
5374085	9.999972e-01	10
5374086	1.301086e-03	36
5374087	9.835804e-01	18
5374080	9.405398e-01	20
5374081	1.000000e+00	4
5374082	1.000000e+00	0
5374092	9.999999e-01	8
5374093	1.000000e+00	4
5374094	8.881784e-16	50
5374095	1.301086e-03	36
5374088	1.000000e+00	5
5374089	9.835804e-01	18
5374090	1.000000e+00	4
5374091	9.998471e-01	13
5374799	8.881784e-16	50
5374798	9.999881e-01	11
5374797	9.405398e-01	20
5374796	9.405398e-01	20
5374794	4.438624e-01	26
5374793	9.923267e-01	17
5374792	1.000000e+00	5
5374791	1.000000e+00	1
5374790	4.529710e-14	49
5374789	8.881784e-16	50
5374788	8.881784e-16	50
5374787	9.405398e-01	20
5374786	8.388818e-01	22
5374785	1.049339e-07	43
5374784	1.000000e+00	2
5374814	8.881784e-16	50
5374815	1.000000e+00	5
5374812	1.000000e+00	4
5374813	3.359055e-01	27
5374810	8.881784e-16	50
5374811	1.000000e+00	2
5374808	9.999881e-01	11
5374809	1.000000e+00	5
5374806	9.999549e-01	12
5374807	9.999999e-01	8
5374804	2.230891e-10	46
5374805	1.000000e+00	0
5374802	1.000000e+00	1
5374803	1.133316e-12	48
5374800	1.000000e+00	3
5374801	8.881784e-16	50
5374829	1.301086e-03	36
5374828	9.405398e-01	20
5374831	8.881784e-16	50
5374830	8.881784e-16	50
5374825	1.000000e+00	5
5374824	9.966998e-01	16
5374827	2.807050e-06	41
5374826	9.999549e-01	12
5374821	1.000000e+00	6
5374820	8.881784e-16	50
5374823	1.000000e+00	5
5374822	2.104926e-09	45
5374816	1.000000e+00	0
5374819	1.000000e+00	3
5374818	1.529320e-04	38
5374844	9.999972e-01	10
5374846	9.999999e-01	8
5374847	4.438624e-01	26
5374840	1.000000e+00	6
5374841	8.388818e-01	22
5374842	9.999994e-01	9
5374843	9.999881e-01	11
5374836	1.000000e+00	6
5374837	8.881784e-16	50
5374838	2.104926e-09	45
5374839	9.835804e-01	18
5374832	9.999994e-01	9
5374834	9.405398e-01	20
5374835	1.000000e+00	6
5374731	1.000000e+00	2
5374730	5.561376e-01	25
5374729	9.835804e-01	18
5374728	9.995319e-01	14
5374735	1.000000e+00	6
5374734	9.999972e-01	10
5374733	1.000000e+00	5
5374732	8.986806e-01	21
5374723	1.133316e-12	48
5374722	1.000000e+00	6
5374721	1.000000e+00	3
5374720	9.999999e-01	8
5374727	1.000000e+00	7
5374726	9.986989e-01	15
5374725	1.000000e+00	3
5374724	9.999999e-01	8
5374746	8.881784e-16	50
5374747	8.881784e-16	50
5374744	8.881784e-16	50
5374745	1.000000e+00	3
5374750	9.923267e-01	17
5374751	8.881784e-16	50
5374748	8.881784e-16	50
5374749	8.881784e-16	50
5374738	6.640945e-01	24
5374739	9.999549e-01	12
5374736	1.000000e+00	2
5374737	1.000000e+00	0
5374742	1.000000e+00	2
5374743	8.881784e-16	50
5374740	5.561376e-01	25
5374741	1.000000e+00	6
5374761	1.133316e-12	48
5374760	2.399438e-01	28
5374763	1.000000e+00	0
5374762	1.000000e+00	6
5374765	1.000000e+00	2
5374764	1.000000e+00	1
5374767	1.000000e+00	1
5374766	1.000000e+00	5
5374753	1.000000e+00	1
5374752	1.641957e-02	33
5374755	2.230891e-10	46
5374754	8.881784e-16	50
5374757	1.000000e+00	6
5374756	8.881784e-16	50
5374759	5.946023e-02	31
5374758	9.995319e-01	14
5374776	4.438624e-01	26
5374777	9.986989e-01	15
5374778	1.854161e-11	47
5374779	3.359055e-01	27
5374780	3.359055e-01	27
5374781	1.000000e+00	7
5374783	1.621870e-08	44
5374768	9.999972e-01	10
5374769	2.104926e-09	45
5374770	9.999881e-01	11
5374771	1.000000e+00	0
5374772	1.000000e+00	6
5374773	9.998471e-01	13
5374774	9.998471e-01	13
5374775	1.000000e+00	1
5374918	8.881784e-16	50
5374919	1.000000e+00	1
5374916	9.998471e-01	13
5374917	1.000000e+00	7
5374914	1.133316e-12	48
5374915	8.881784e-16	50
5374912	9.999881e-01	11
5374913	1.000000e+00	7
5374926	1.000000e+00	0
5374927	1.301086e-03	36
5374924	2.230891e-10	46
5374925	4.681115e-04	37
5374922	1.854161e-11	47
5374923	9.999972e-01	10
5374920	1.133316e-12	48
5374921	2.807050e-06	41
5374935	9.999972e-01	10
5374934	3.359055e-01	27
5374933	1.000000e+00	5
5374932	9.675457e-01	19
5374930	9.999999e-01	8
5374929	1.000000e+00	5
5374928	6.640945e-01	24
5374943	4.438624e-01	26
5374942	9.999972e-01	10
5374941	9.995319e-01	14
5374940	1.000000e+00	2
5374939	1.000000e+00	0
5374938	1.000000e+00	3
5374937	1.000000e+00	4
5374936	7.600562e-01	23
5374948	3.245432e-02	32
5374949	1.000000e+00	0
5374950	1.000000e+00	5
5374951	8.388818e-01	22
5374944	9.998471e-01	13
5374947	9.835804e-01	18
5374956	1.301086e-03	36
5374957	7.600562e-01	23
5374958	9.999972e-01	10
5374959	4.529710e-14	49
5374952	5.561376e-01	25
5374953	1.000000e+00	5
5374954	1.000000e+00	1
5374955	1.000000e+00	1
5374965	9.999881e-01	11
5374964	9.999881e-01	11
5374967	9.999999e-01	8
5374966	4.681115e-04	37
5374961	4.681115e-04	37
5374960	9.675457e-01	19
5374963	1.000000e+00	2
5374962	9.999549e-01	12
5374973	1.301086e-03	36
5374972	1.000000e+00	0
5374975	9.966998e-01	16
5374974	2.104926e-09	45
5374969	8.388818e-01	22
5374968	9.675457e-01	19
5374971	9.999999e-01	8
5374970	1.133316e-12	48
5374850	1.854161e-11	47
5374851	7.673339e-03	34
5374848	1.301086e-03	36
5374849	1.000000e+00	1
5374854	4.681115e-04	37
5374855	1.000000e+00	4
5374852	8.388818e-01	22
5374853	4.529710e-14	49
5374858	1.000000e+00	0
5374859	9.999972e-01	10
5374856	8.986806e-01	21
5374857	8.881784e-16	50
5374863	9.405398e-01	20
5374860	9.999972e-01	10
5374861	1.854161e-11	47
5374867	8.881784e-16	50
5374866	8.881784e-16	50
5374865	3.245432e-02	32
5374864	9.999994e-01	9
5374870	5.946023e-02	31
5374869	8.881784e-16	50
5374868	4.529710e-14	49
5374875	1.000000e+00	4
5374874	9.999972e-01	10
5374873	7.673339e-03	34
5374872	8.881784e-16	50
5374879	9.999972e-01	10
5374878	1.000000e+00	3
5374877	1.854161e-11	47
5374876	1.529320e-04	38
5374880	9.999549e-01	12
5374881	1.000000e+00	4
5374882	1.000000e+00	3
5374884	9.999972e-01	10
5374885	8.881784e-16	50
5374887	9.999994e-01	9
5374888	8.881784e-16	50
5374889	9.999972e-01	10
5374890	8.881784e-16	50
5374891	8.881784e-16	50
5374892	1.000000e+00	6
5374893	1.000000e+00	4
5374894	3.300224e-03	35
5374895	8.388818e-01	22
5374897	1.000000e+00	6
5374896	1.000000e+00	3
5374899	8.881784e-16	50
5374898	9.986989e-01	15
5374901	8.881784e-16	50
5374900	8.881784e-16	50
5374903	1.529320e-04	38
5374902	9.999881e-01	11
5374905	3.245432e-02	32
5374904	1.000000e+00	7
5374907	9.405398e-01	20
5374906	9.995319e-01	14
5374909	1.193067e-05	40
5374908	4.529710e-14	49
5374911	1.611182e-01	29
5374910	1.000000e+00	1
5374556	1.301086e-03	36
5374557	9.986989e-01	15
5374558	1.000000e+00	3
5374559	1.000000e+00	0
5374553	4.529710e-14	49
5374554	9.999881e-01	11
5374555	4.529710e-14	49
5374548	1.000000e+00	5
5374549	1.000000e+00	4
5374550	1.000000e+00	3
5374551	9.999972e-01	10
5374544	1.000000e+00	1
5374545	9.999999e-01	8
5374546	1.000000e+00	6
5374547	1.611182e-01	29
5374541	1.000000e+00	2
5374543	7.600562e-01	23
5374542	1.000000e+00	7
5374537	9.999994e-01	9
5374536	1.000000e+00	3
5374539	4.529710e-14	49
5374538	1.000000e+00	7
5374533	4.438624e-01	26
5374532	9.999994e-01	9
5374535	9.999994e-01	9
5374534	5.946023e-02	31
5374529	9.999999e-01	8
5374528	1.000000e+00	7
5374531	9.675457e-01	19
5374530	8.881784e-16	50
5374590	9.999999e-01	8
5374591	9.966998e-01	16
5374588	1.000000e+00	0
5374589	5.561376e-01	25
5374586	8.881784e-16	50
5374587	1.000000e+00	4
5374584	9.923267e-01	17
5374585	5.946023e-02	31
5374582	9.999999e-01	8
5374583	9.995319e-01	14
5374580	9.999881e-01	11
5374581	1.529320e-04	38
5374578	1.301086e-03	36
5374579	9.999549e-01	12
5374576	1.000000e+00	2
5374577	1.000000e+00	3
5374575	8.881784e-16	50
5374574	6.640945e-01	24
5374573	1.000000e+00	5
5374572	1.000000e+00	5
5374571	9.835804e-01	18
5374570	8.388818e-01	22
5374569	9.999999e-01	8
5374568	9.999972e-01	10
5374567	7.600562e-01	23
5374566	1.013194e-01	30
5374565	1.193067e-05	40
5374564	1.529320e-04	38
5374563	1.000000e+00	5
5374562	9.999999e-01	8
5374561	9.999549e-01	12
5374560	1.000000e+00	5
5374488	1.013194e-01	30
5374489	1.000000e+00	5
5374490	1.000000e+00	5
5374491	8.881784e-16	50
5374492	9.999972e-01	10
5374493	1.000000e+00	7
5374494	1.000000e+00	7
5374480	1.000000e+00	2
5374481	9.835804e-01	18
5374482	8.881784e-16	50
5374483	8.881784e-16	50
5374484	9.995319e-01	14
5374485	9.923267e-01	17
5374486	1.000000e+00	4
5374487	1.000000e+00	2
5374473	1.000000e+00	3
5374472	1.000000e+00	2
5374475	9.999881e-01	11
5374474	8.881784e-16	50
5374477	9.999999e-01	8
5374476	2.230891e-10	46
5374479	1.000000e+00	6
5374478	1.000000e+00	5
5374465	8.881784e-16	50
5374464	1.854161e-11	47
5374467	1.193067e-05	40
5374466	7.600562e-01	23
5374469	1.000000e+00	1
5374468	9.999994e-01	9
5374471	9.999972e-01	10
5374470	9.675457e-01	19
5374522	1.000000e+00	0
5374523	8.881784e-16	50
5374520	1.000000e+00	4
5374521	9.999549e-01	12
5374526	9.999881e-01	11
5374527	1.000000e+00	6
5374525	1.000000e+00	4
5374514	1.193067e-05	40
5374515	8.881784e-16	50
5374512	2.230891e-10	46
5374513	9.999994e-01	9
5374518	1.000000e+00	2
5374519	1.000000e+00	1
5374516	1.133316e-12	48
5374517	3.245432e-02	32
5374507	1.000000e+00	2
5374506	1.000000e+00	3
5374505	9.986989e-01	15
5374504	2.399438e-01	28
5374511	2.230891e-10	46
5374510	1.000000e+00	3
5374509	1.000000e+00	1
5374508	1.000000e+00	0
5374499	4.529710e-14	49
5374498	5.817779e-07	42
5374497	9.999549e-01	12
5374496	3.359055e-01	27
5374503	4.529710e-14	49
5374502	9.835804e-01	18
5374501	9.999881e-01	11
5374500	1.000000e+00	3
5374677	5.817779e-07	42
5374676	1.529320e-04	38
5374679	9.998471e-01	13
5374678	1.854161e-11	47
5374673	1.000000e+00	7
5374672	1.000000e+00	2
5374675	9.995319e-01	14
5374674	1.301086e-03	36
5374685	5.561376e-01	25
5374684	5.817779e-07	42
5374686	8.881784e-16	50
5374681	1.000000e+00	3
5374680	2.230891e-10	46
5374660	7.600562e-01	23
5374661	1.301086e-03	36
5374662	9.999994e-01	9
5374663	1.013194e-01	30
5374656	1.000000e+00	3
5374657	1.000000e+00	2
5374658	1.000000e+00	4
5374659	1.000000e+00	1
5374668	1.049339e-07	43
5374669	1.529320e-04	38
5374670	1.000000e+00	3
5374671	9.675457e-01	19
5374664	9.998471e-01	13
5374665	9.999881e-01	11
5374666	1.000000e+00	4
5374667	5.817779e-07	42
5374711	9.405398e-01	20
5374710	1.000000e+00	3
5374709	1.133316e-12	48
5374708	9.999972e-01	10
5374707	9.999881e-01	11
5374706	1.000000e+00	1
5374705	1.000000e+00	1
5374704	5.946023e-02	31
5374719	9.999549e-01	12
5374718	1.000000e+00	3
5374717	8.881784e-16	50
5374715	4.438624e-01	26
5374714	1.000000e+00	5
5374713	8.881784e-16	50
5374712	9.999994e-01	9
5374694	9.995319e-01	14
5374695	9.966998e-01	16
5374692	9.999994e-01	9
5374693	9.405398e-01	20
5374690	1.000000e+00	4
5374691	4.510745e-05	39
5374688	9.966998e-01	16
5374689	1.000000e+00	3
5374702	8.881784e-16	50
5374703	9.998471e-01	13
5374700	1.611182e-01	29
5374701	1.133316e-12	48
5374699	1.621870e-08	44
5374696	9.999549e-01	12
5374697	9.999972e-01	10
5374609	1.000000e+00	4
5374608	1.000000e+00	7
5374611	9.835804e-01	18
5374610	1.000000e+00	4
5374613	1.301086e-03	36
5374612	1.000000e+00	4
5374615	2.104926e-09	45
5374614	1.000000e+00	7
5374617	9.999999e-01	8
5374616	1.000000e+00	4
5374619	9.999972e-01	10
5374618	9.999881e-01	11
5374621	1.000000e+00	1
5374620	2.230891e-10	46
5374623	8.881784e-16	50
5374622	9.999972e-01	10
5374592	9.986989e-01	15
5374593	1.013194e-01	30
5374594	1.000000e+00	1
5374595	9.998471e-01	13
5374596	1.000000e+00	5
5374597	4.438624e-01	26
5374598	1.000000e+00	5
5374599	9.998471e-01	13
5374600	4.510745e-05	39
5374601	1.000000e+00	1
5374602	9.999999e-01	8
5374603	1.000000e+00	2
5374604	4.529710e-14	49
5374605	1.641957e-02	33
5374606	1.000000e+00	3
5374607	1.049339e-07	43
5374643	1.000000e+00	6
5374642	9.995319e-01	14
5374641	9.675457e-01	19
5374640	1.000000e+00	0
5374647	9.999881e-01	11
5374646	5.561376e-01	25
5374644	9.835804e-01	18
5374651	8.881784e-16	50
5374650	1.000000e+00	2
5374649	8.881784e-16	50
5374648	9.999972e-01	10
5374655	1.000000e+00	0
5374654	1.000000e+00	0
5374653	8.986806e-01	21
5374652	8.881784e-16	50
5374626	9.966998e-01	16
5374627	9.998471e-01	13
5374624	4.510745e-05	39
5374625	8.881784e-16	50
5374631	1.133316e-12	48
5374629	1.621870e-08	44
5374635	5.946023e-02	31
5374632	2.230891e-10	46
5374633	9.986989e-01	15
5374636	5.817779e-07	42
5374637	4.529710e-14	49
5375269	8.881784e-16	50
5375268	9.405398e-01	20
5375271	1.000000e+00	0
5375270	9.999994e-01	9
5375265	1.000000e+00	6
5375264	1.000000e+00	0
5375267	8.881784e-16	50
5375266	1.000000e+00	3
5375277	9.966998e-01	16
5375276	2.230891e-10	46
5375279	8.881784e-16	50
5375278	1.000000e+00	4
5375273	1.000000e+00	3
5375272	1.000000e+00	1
5375275	1.000000e+00	1
5375274	1.621870e-08	44
5375284	1.000000e+00	2
5375285	1.000000e+00	3
5375286	6.640945e-01	24
5375287	4.529710e-14	49
5375280	5.561376e-01	25
5375281	1.000000e+00	4
5375282	8.881784e-16	50
5375283	1.529320e-04	38
5375292	2.807050e-06	41
5375293	8.881784e-16	50
5375294	4.438624e-01	26
5375295	1.611182e-01	29
5375288	9.999549e-01	12
5375289	3.300224e-03	35
5375290	4.681115e-04	37
5375291	8.881784e-16	50
5375239	3.245432e-02	32
5375238	9.966998e-01	16
5375237	9.923267e-01	17
5375236	1.133316e-12	48
5375234	9.986989e-01	15
5375233	6.640945e-01	24
5375232	9.995319e-01	14
5375247	3.245432e-02	32
5375246	2.104926e-09	45
5375245	9.999881e-01	11
5375244	8.881784e-16	50
5375243	1.013194e-01	30
5375242	1.854161e-11	47
5375241	9.999999e-01	8
5375240	1.000000e+00	5
5375254	1.301086e-03	36
5375255	1.000000e+00	3
5375252	9.999881e-01	11
5375253	8.881784e-16	50
5375250	1.193067e-05	40
5375251	9.999549e-01	12
5375248	1.301086e-03	36
5375262	8.881784e-16	50
5375263	9.998471e-01	13
5375260	9.405398e-01	20
5375261	8.986806e-01	21
5375258	9.995319e-01	14
5375259	1.000000e+00	4
5375256	1.193067e-05	40
5375257	3.359055e-01	27
5375329	1.000000e+00	7
5375328	1.000000e+00	4
5375331	4.438624e-01	26
5375330	1.133316e-12	48
5375333	1.000000e+00	5
5375332	9.986989e-01	15
5375335	4.438624e-01	26
5375334	4.438624e-01	26
5375337	9.999972e-01	10
5375336	1.000000e+00	2
5375339	8.881784e-16	50
5375338	8.881784e-16	50
5375341	9.986989e-01	15
5375340	1.000000e+00	4
5375343	4.529710e-14	49
5375342	9.995319e-01	14
5375344	1.049339e-07	43
5375345	4.510745e-05	39
5375346	1.000000e+00	4
5375347	1.000000e+00	2
5375348	1.621870e-08	44
5375349	1.013194e-01	30
5375350	4.529710e-14	49
5375351	1.000000e+00	7
5375352	1.000000e+00	7
5375353	1.000000e+00	5
5375354	9.999999e-01	8
5375355	1.854161e-11	47
5375356	3.300224e-03	35
5375357	8.881784e-16	50
5375358	1.854161e-11	47
5375359	1.641957e-02	33
5375299	9.675457e-01	19
5375298	8.881784e-16	50
5375297	1.000000e+00	1
5375296	1.000000e+00	0
5375303	1.000000e+00	4
5375302	1.000000e+00	5
5375301	3.359055e-01	27
5375300	8.881784e-16	50
5375307	9.999994e-01	9
5375306	1.000000e+00	3
5375305	1.000000e+00	3
5375304	1.000000e+00	2
5375311	1.000000e+00	0
5375310	1.000000e+00	7
5375309	1.000000e+00	1
5375308	8.881784e-16	50
5375314	3.300224e-03	35
5375315	9.995319e-01	14
5375312	1.000000e+00	2
5375313	1.000000e+00	0
5375319	1.000000e+00	7
5375316	1.000000e+00	1
5375317	8.881784e-16	50
5375322	9.986989e-01	15
5375323	1.000000e+00	7
5375320	9.999972e-01	10
5375321	1.000000e+00	4
5375326	1.000000e+00	2
5375327	5.561376e-01	25
5375324	9.998471e-01	13
5375325	8.881784e-16	50
5375404	5.946023e-02	31
5375405	2.104926e-09	45
5375406	5.946023e-02	31
5375407	8.881784e-16	50
5375400	9.999972e-01	10
5375401	9.999999e-01	8
5375402	1.000000e+00	1
5375403	9.675457e-01	19
5375396	1.854161e-11	47
5375397	1.133316e-12	48
5375398	8.388818e-01	22
5375399	1.000000e+00	4
5375392	8.881784e-16	50
5375393	5.561376e-01	25
5375394	4.510745e-05	39
5375395	2.230891e-10	46
5375421	1.529320e-04	38
5375420	1.854161e-11	47
5375423	1.000000e+00	5
5375417	9.999994e-01	9
5375416	9.986989e-01	15
5375419	9.999881e-01	11
5375418	1.000000e+00	1
5375413	8.881784e-16	50
5375412	2.807050e-06	41
5375415	1.000000e+00	2
5375414	1.133316e-12	48
5375409	9.999994e-01	9
5375408	5.561376e-01	25
5375411	8.881784e-16	50
5375410	7.673339e-03	34
5375374	1.000000e+00	1
5375375	1.133316e-12	48
5375372	1.000000e+00	3
5375373	4.438624e-01	26
5375370	1.854161e-11	47
5375371	1.000000e+00	7
5375368	9.986989e-01	15
5375369	1.000000e+00	3
5375366	1.611182e-01	29
5375367	9.999881e-01	11
5375364	1.000000e+00	6
5375365	1.000000e+00	1
5375362	1.854161e-11	47
5375363	9.999972e-01	10
5375360	1.000000e+00	2
5375361	1.000000e+00	4
5375391	1.000000e+00	7
5375390	9.966998e-01	16
5375389	4.529710e-14	49
5375388	1.641957e-02	33
5375387	1.611182e-01	29
5375386	2.104926e-09	45
5375385	5.946023e-02	31
5375384	1.000000e+00	2
5375383	9.999549e-01	12
5375382	1.611182e-01	29
5375381	4.438624e-01	26
5375380	1.000000e+00	2
5375379	1.133316e-12	48
5375378	4.510745e-05	39
5375377	8.881784e-16	50
5375376	4.510745e-05	39
5375464	9.999994e-01	9
5375465	1.000000e+00	2
5375466	1.000000e+00	2
5375467	1.000000e+00	4
5375468	1.621870e-08	44
5375469	1.000000e+00	3
5375470	1.000000e+00	1
5375471	1.000000e+00	1
5375456	1.641957e-02	33
5375457	6.640945e-01	24
5375458	1.000000e+00	7
5375459	3.359055e-01	27
5375460	9.999549e-01	12
5375461	1.049339e-07	43
5375462	4.529710e-14	49
5375463	9.999994e-01	9
5375481	1.133316e-12	48
5375480	1.000000e+00	1
5375483	2.807050e-06	41
5375482	9.999881e-01	11
5375485	1.854161e-11	47
5375484	9.405398e-01	20
5375487	9.675457e-01	19
5375486	9.998471e-01	13
5375473	9.999881e-01	11
5375472	1.621870e-08	44
5375475	1.000000e+00	7
5375474	1.000000e+00	1
5375476	3.359055e-01	27
5375479	9.999999e-01	8
5375478	9.999549e-01	12
5375434	9.999994e-01	9
5375435	9.986989e-01	15
5375432	5.946023e-02	31
5375433	1.000000e+00	5
5375438	1.000000e+00	2
5375439	5.946023e-02	31
5375436	9.999999e-01	8
5375437	1.000000e+00	1
5375426	8.388818e-01	22
5375427	9.999994e-01	9
5375424	1.000000e+00	4
5375425	8.388818e-01	22
5375430	1.854161e-11	47
5375428	1.000000e+00	7
5375429	9.999549e-01	12
5375451	5.561376e-01	25
5375450	1.641957e-02	33
5375449	9.966998e-01	16
5375448	8.881784e-16	50
5375455	2.399438e-01	28
5375454	1.049339e-07	43
5375453	9.999881e-01	11
5375452	5.946023e-02	31
5375443	9.999549e-01	12
5375442	3.245432e-02	32
5375441	4.438624e-01	26
5375440	8.881784e-16	50
5375447	4.529710e-14	49
5375446	8.881784e-16	50
5375445	9.986989e-01	15
5375444	8.986806e-01	21
5375030	9.923267e-01	17
5375031	8.881784e-16	50
5375028	9.966998e-01	16
5375029	3.245432e-02	32
5375026	1.854161e-11	47
5375027	2.230891e-10	46
5375024	1.000000e+00	5
5375025	9.835804e-01	18
5375038	9.835804e-01	18
5375039	1.000000e+00	2
5375037	9.675457e-01	19
5375034	4.529710e-14	49
5375035	9.999881e-01	11
5375032	9.999881e-01	11
5375033	2.230891e-10	46
5375015	1.000000e+00	1
5375014	1.000000e+00	4
5375013	9.999972e-01	10
5375012	4.438624e-01	26
5375011	1.013194e-01	30
5375010	5.561376e-01	25
5375009	1.000000e+00	5
5375008	1.000000e+00	7
5375023	1.000000e+00	3
5375020	8.881784e-16	50
5375019	9.986989e-01	15
5375018	1.000000e+00	4
5375017	2.104926e-09	45
5375016	9.999972e-01	10
5374996	2.399438e-01	28
5374997	2.230891e-10	46
5374998	4.681115e-04	37
5374999	9.999972e-01	10
5374992	8.881784e-16	50
5374993	1.000000e+00	7
5374994	9.995319e-01	14
5374995	9.966998e-01	16
5375004	5.946023e-02	31
5375006	5.817779e-07	42
5375007	9.923267e-01	17
5375000	8.881784e-16	50
5375001	9.986989e-01	15
5375002	9.999999e-01	8
5375003	1.854161e-11	47
5374981	1.000000e+00	0
5374980	1.000000e+00	4
5374983	8.881784e-16	50
5374982	4.529710e-14	49
5374977	1.000000e+00	6
5374976	9.999994e-01	9
5374979	9.999999e-01	8
5374978	1.000000e+00	2
5374989	9.675457e-01	19
5374988	9.986989e-01	15
5374991	1.000000e+00	2
5374990	1.000000e+00	3
5374987	9.675457e-01	19
5374986	8.986806e-01	21
5375090	7.600562e-01	23
5375091	2.230891e-10	46
5375088	4.681115e-04	37
5375089	1.000000e+00	1
5375094	5.817779e-07	42
5375095	8.881784e-16	50
5375092	8.881784e-16	50
5375093	9.966998e-01	16
5375098	9.966998e-01	16
5375099	1.000000e+00	5
5375096	1.000000e+00	3
5375097	1.621870e-08	44
5375102	1.133316e-12	48
5375103	9.998471e-01	13
5375100	1.000000e+00	3
5375101	1.621870e-08	44
5375074	1.621870e-08	44
5375073	1.000000e+00	3
5375072	5.561376e-01	25
5375079	4.438624e-01	26
5375078	9.675457e-01	19
5375077	1.000000e+00	3
5375076	1.000000e+00	6
5375083	1.000000e+00	7
5375082	1.611182e-01	29
5375081	8.881784e-16	50
5375080	8.986806e-01	21
5375087	1.000000e+00	6
5375086	1.000000e+00	5
5375085	9.986989e-01	15
5375056	2.230891e-10	46
5375057	8.881784e-16	50
5375058	9.675457e-01	19
5375059	1.854161e-11	47
5375060	1.000000e+00	0
5375061	1.000000e+00	4
5375062	1.000000e+00	3
5375063	1.000000e+00	3
5375064	9.986989e-01	15
5375065	2.230891e-10	46
5375066	4.529710e-14	49
5375067	1.000000e+00	1
5375068	7.673339e-03	34
5375069	1.000000e+00	2
5375070	1.000000e+00	2
5375071	8.388818e-01	22
5375041	8.388818e-01	22
5375040	1.000000e+00	6
5375043	1.854161e-11	47
5375042	5.817779e-07	42
5375045	1.000000e+00	5
5375044	6.640945e-01	24
5375047	1.000000e+00	2
5375046	1.000000e+00	6
5375049	9.995319e-01	14
5375048	8.881784e-16	50
5375051	8.881784e-16	50
5375050	3.300224e-03	35
5375053	1.641957e-02	33
5375052	2.230891e-10	46
5375055	1.301086e-03	36
5375054	4.529710e-14	49
5375167	1.000000e+00	3
5375166	8.881784e-16	50
5375165	1.000000e+00	1
5375164	1.854161e-11	47
5375163	9.986989e-01	15
5375162	9.999972e-01	10
5375161	1.000000e+00	6
5375160	8.881784e-16	50
5375158	1.301086e-03	36
5375157	2.104926e-09	45
5375156	5.817779e-07	42
5375155	9.995319e-01	14
5375154	9.999549e-01	12
5375153	1.000000e+00	0
5375152	9.999972e-01	10
5375150	1.000000e+00	0
5375148	1.641957e-02	33
5375149	1.301086e-03	36
5375146	9.999999e-01	8
5375147	9.999999e-01	8
5375144	7.600562e-01	23
5375145	5.817779e-07	42
5375142	1.000000e+00	2
5375143	1.000000e+00	4
5375140	7.600562e-01	23
5375141	1.000000e+00	1
5375138	9.986989e-01	15
5375139	8.881784e-16	50
5375136	9.995319e-01	14
5375137	7.600562e-01	23
5375133	1.000000e+00	4
5375132	1.000000e+00	3
5375135	1.000000e+00	6
5375134	1.000000e+00	1
5375129	1.000000e+00	5
5375128	9.999881e-01	11
5375131	9.999994e-01	9
5375130	1.000000e+00	1
5375125	4.510745e-05	39
5375124	1.000000e+00	6
5375127	3.300224e-03	35
5375126	8.881784e-16	50
5375121	2.807050e-06	41
5375123	5.946023e-02	31
5375122	9.995319e-01	14
5375116	9.966998e-01	16
5375119	3.300224e-03	35
5375112	1.000000e+00	5
5375113	8.881784e-16	50
5375114	3.245432e-02	32
5375115	3.300224e-03	35
5375108	1.000000e+00	2
5375109	1.000000e+00	2
5375110	4.510745e-05	39
5375111	9.999972e-01	10
5375104	9.999549e-01	12
5375105	1.049339e-07	43
5375106	1.000000e+00	5
5375107	1.193067e-05	40
5375227	3.245432e-02	32
5375226	9.966998e-01	16
5375225	9.999972e-01	10
5375224	1.000000e+00	2
5375231	9.999994e-01	9
5375230	1.000000e+00	2
5375229	4.529710e-14	49
5375218	4.510745e-05	39
5375217	1.854161e-11	47
5375216	1.854161e-11	47
5375223	1.000000e+00	1
5375222	9.966998e-01	16
5375221	1.000000e+00	0
5375220	8.881784e-16	50
5375210	9.923267e-01	17
5375211	1.000000e+00	2
5375208	5.817779e-07	42
5375209	9.995319e-01	14
5375214	1.000000e+00	0
5375215	9.999881e-01	11
5375212	1.000000e+00	1
5375213	9.923267e-01	17
5375202	2.399438e-01	28
5375203	5.946023e-02	31
5375201	8.881784e-16	50
5375206	9.923267e-01	17
5375207	5.561376e-01	25
5375204	1.000000e+00	3
5375205	9.999999e-01	8
5375193	9.923267e-01	17
5375192	1.000000e+00	2
5375195	4.529710e-14	49
5375194	8.881784e-16	50
5375197	1.000000e+00	1
5375196	2.807050e-06	41
5375199	8.881784e-16	50
5375198	1.133316e-12	48
5375185	5.946023e-02	31
5375184	4.529710e-14	49
5375187	1.000000e+00	3
5375186	1.013194e-01	30
5375189	5.817779e-07	42
5375188	3.359055e-01	27
5375191	1.000000e+00	4
5375190	1.049339e-07	43
5375176	3.245432e-02	32
5375177	1.013194e-01	30
5375178	8.986806e-01	21
5375179	4.438624e-01	26
5375180	9.999994e-01	9
5375181	8.881784e-16	50
5375182	1.621870e-08	44
5375183	1.854161e-11	47
5375168	1.621870e-08	44
5375170	8.881784e-16	50
5375171	3.245432e-02	32
5375175	9.986989e-01	15
5375747	8.881784e-16	50
5375746	9.405398e-01	20
5375745	4.510745e-05	39
5375744	1.000000e+00	0
5375751	1.000000e+00	4
5375750	4.529710e-14	49
5375749	9.999999e-01	8
5375748	8.881784e-16	50
5375755	3.359055e-01	27
5375754	8.881784e-16	50
5375753	1.000000e+00	5
5375752	9.999999e-01	8
5375759	9.966998e-01	16
5375758	9.405398e-01	20
5375757	3.300224e-03	35
5375756	1.301086e-03	36
5375762	1.013194e-01	30
5375763	9.405398e-01	20
5375760	1.621870e-08	44
5375761	1.000000e+00	6
5375766	1.000000e+00	2
5375767	4.529710e-14	49
5375764	1.133316e-12	48
5375765	1.854161e-11	47
5375770	2.399438e-01	28
5375771	1.000000e+00	4
5375768	2.807050e-06	41
5375769	1.000000e+00	0
5375774	8.388818e-01	22
5375775	9.675457e-01	19
5375772	2.230891e-10	46
5375773	1.000000e+00	5
5375777	2.230891e-10	46
5375776	1.854161e-11	47
5375779	1.000000e+00	2
5375778	1.000000e+00	5
5375781	1.193067e-05	40
5375780	9.999549e-01	12
5375783	1.000000e+00	5
5375782	8.388818e-01	22
5375785	8.881784e-16	50
5375784	9.999994e-01	9
5375787	1.301086e-03	36
5375786	2.230891e-10	46
5375789	9.998471e-01	13
5375788	1.000000e+00	1
5375791	9.966998e-01	16
5375790	1.000000e+00	2
5375792	1.611182e-01	29
5375793	9.999999e-01	8
5375794	1.133316e-12	48
5375795	9.999994e-01	9
5375796	1.000000e+00	4
5375797	8.881784e-16	50
5375798	9.405398e-01	20
5375799	1.000000e+00	1
5375800	5.817779e-07	42
5375801	8.881784e-16	50
5375802	4.529710e-14	49
5375803	1.000000e+00	2
5375804	4.510745e-05	39
5375805	9.675457e-01	19
5375806	2.399438e-01	28
5375807	9.405398e-01	20
5375815	9.923267e-01	17
5375814	1.000000e+00	4
5375813	9.999994e-01	9
5375812	1.301086e-03	36
5375811	1.301086e-03	36
5375810	9.923267e-01	17
5375809	1.000000e+00	2
5375808	1.000000e+00	4
5375823	1.000000e+00	7
5375822	5.817779e-07	42
5375821	3.245432e-02	32
5375820	1.000000e+00	7
5375819	9.999972e-01	10
5375818	9.995319e-01	14
5375817	1.621870e-08	44
5375816	8.881784e-16	50
5375830	9.999549e-01	12
5375831	9.999881e-01	11
5375828	3.245432e-02	32
5375829	1.000000e+00	5
5375826	9.999549e-01	12
5375827	9.999999e-01	8
5375824	1.000000e+00	4
5375825	7.673339e-03	34
5375838	5.561376e-01	25
5375839	1.000000e+00	3
5375836	1.013194e-01	30
5375837	1.000000e+00	4
5375834	4.681115e-04	37
5375835	9.999999e-01	8
5375832	4.510745e-05	39
5375833	8.881784e-16	50
5375845	8.986806e-01	21
5375844	1.000000e+00	1
5375847	9.405398e-01	20
5375846	1.000000e+00	3
5375840	1.000000e+00	3
5375843	9.999972e-01	10
5375842	2.104926e-09	45
5375853	9.675457e-01	19
5375852	1.000000e+00	1
5375855	1.000000e+00	4
5375854	1.000000e+00	1
5375849	1.000000e+00	0
5375848	1.000000e+00	1
5375851	1.641957e-02	33
5375850	9.998471e-01	13
5375860	9.966998e-01	16
5375861	1.000000e+00	3
5375862	9.999999e-01	8
5375863	1.000000e+00	0
5375856	1.000000e+00	5
5375857	1.000000e+00	7
5375858	8.881784e-16	50
5375859	2.104926e-09	45
5375868	9.998471e-01	13
5375869	9.995319e-01	14
5375870	8.881784e-16	50
5375871	9.675457e-01	19
5375864	6.640945e-01	24
5375865	9.998471e-01	13
5375866	9.923267e-01	17
5375867	1.000000e+00	1
5375882	8.986806e-01	21
5373890	4.529710e-14	49
5375883	5.946023e-02	31
5373891	1.000000e+00	1
5375880	1.000000e+00	1
5373888	8.881784e-16	50
5375881	1.193067e-05	40
5373889	1.000000e+00	4
5373894	8.881784e-16	50
5375886	8.881784e-16	50
5375887	2.230891e-10	46
5373895	5.946023e-02	31
5375884	1.301086e-03	36
5373892	1.000000e+00	5
5375885	1.000000e+00	5
5373898	9.999881e-01	11
5375874	5.561376e-01	25
5373899	4.529710e-14	49
5375875	1.000000e+00	1
5373896	1.000000e+00	1
5373897	5.561376e-01	25
5375873	6.640945e-01	24
5375878	2.104926e-09	45
5373902	1.000000e+00	4
5375879	1.000000e+00	6
5373903	1.000000e+00	6
5375876	9.966998e-01	16
5373900	4.529710e-14	49
5375877	2.399438e-01	28
5373901	9.998471e-01	13
5375899	1.133316e-12	48
5373907	3.245432e-02	32
5375898	9.405398e-01	20
5373906	4.529710e-14	49
5375897	7.600562e-01	23
5373905	1.854161e-11	47
5375896	9.405398e-01	20
5373904	4.681115e-04	37
5375903	9.405398e-01	20
5373911	1.000000e+00	7
5375902	8.388818e-01	22
5373910	1.854161e-11	47
5373909	8.881784e-16	50
5375901	1.854161e-11	47
5375900	5.817779e-07	42
5373908	1.621870e-08	44
5373915	9.923267e-01	17
5375891	8.881784e-16	50
5375890	1.000000e+00	6
5373914	9.923267e-01	17
5375889	9.986989e-01	15
5373913	1.000000e+00	4
5375888	9.999972e-01	10
5373912	4.510745e-05	39
5373919	4.681115e-04	37
5375895	4.529710e-14	49
5373918	2.104926e-09	45
5375894	9.923267e-01	17
5373917	1.000000e+00	7
5375893	5.561376e-01	25
5373916	3.245432e-02	32
5375892	1.000000e+00	1
5375912	9.995319e-01	14
5373920	1.000000e+00	1
5375913	1.000000e+00	3
5373921	1.000000e+00	1
5375914	9.999999e-01	8
5375915	9.999972e-01	10
5373923	1.000000e+00	5
5373924	1.000000e+00	0
5375916	9.999549e-01	12
5375917	1.000000e+00	3
5373925	9.998471e-01	13
5375918	9.923267e-01	17
5375919	4.529710e-14	49
5373927	1.000000e+00	4
5375904	1.000000e+00	7
5373928	1.000000e+00	1
5375905	9.986989e-01	15
5373929	9.998471e-01	13
5373930	8.881784e-16	50
5375906	5.946023e-02	31
5373931	9.835804e-01	18
5375907	1.301086e-03	36
5373932	1.133316e-12	48
5375908	9.998471e-01	13
5373933	2.230891e-10	46
5375909	9.966998e-01	16
5373934	4.681115e-04	37
5375910	1.000000e+00	2
5375911	1.000000e+00	1
5373935	8.388818e-01	22
5375929	1.000000e+00	2
5373937	1.193067e-05	40
5375928	1.000000e+00	2
5373936	8.881784e-16	50
5375931	8.986806e-01	21
5373939	1.854161e-11	47
5375930	3.359055e-01	27
5373938	9.995319e-01	14
5375933	8.881784e-16	50
5373941	8.881784e-16	50
5375932	8.881784e-16	50
5373940	1.000000e+00	6
5375935	1.049339e-07	43
5373943	1.529320e-04	38
5375934	2.104926e-09	45
5373942	5.561376e-01	25
5373945	2.104926e-09	45
5375921	9.998471e-01	13
5373944	3.359055e-01	27
5375920	8.881784e-16	50
5373947	8.881784e-16	50
5375923	8.881784e-16	50
5373946	1.193067e-05	40
5375922	9.405398e-01	20
5373949	1.013194e-01	30
5375925	1.000000e+00	3
5373948	5.561376e-01	25
5375924	9.923267e-01	17
5375927	9.998471e-01	13
5373951	2.230891e-10	46
5375926	9.405398e-01	20
5373950	8.986806e-01	21
5375950	4.529710e-14	49
5375951	1.000000e+00	3
5375948	8.881784e-16	50
5375949	2.399438e-01	28
5375946	9.999881e-01	11
5375947	8.986806e-01	21
5375944	9.999999e-01	8
5375945	9.986989e-01	15
5375942	1.000000e+00	4
5375943	1.000000e+00	3
5375940	4.529710e-14	49
5375941	9.835804e-01	18
5375938	1.000000e+00	4
5375939	9.835804e-01	18
5375936	1.301086e-03	36
5375937	4.681115e-04	37
5373847	9.998471e-01	13
5375967	2.230891e-10	46
5373846	2.104926e-09	45
5375966	1.000000e+00	1
5373845	9.999881e-01	11
5375965	1.000000e+00	5
5373844	9.986989e-01	15
5373843	3.359055e-01	27
5375963	1.000000e+00	0
5375962	9.998471e-01	13
5375961	1.193067e-05	40
5375960	2.104926e-09	45
5373855	3.359055e-01	27
5375959	8.881784e-16	50
5373854	9.923267e-01	17
5375958	9.923267e-01	17
5373853	9.999972e-01	10
5375957	9.923267e-01	17
5373852	1.000000e+00	3
5375956	1.193067e-05	40
5373851	3.300224e-03	35
5375955	1.193067e-05	40
5373850	9.999994e-01	9
5375954	5.561376e-01	25
5375953	9.999994e-01	9
5373849	1.000000e+00	5
5375952	7.600562e-01	23
5373848	1.000000e+00	5
5373860	1.000000e+00	1
5375981	1.621870e-08	44
5373861	8.881784e-16	50
5375982	9.999999e-01	8
5373862	1.000000e+00	2
5373863	8.881784e-16	50
5375983	1.000000e+00	4
5375976	9.835804e-01	18
5373857	8.986806e-01	21
5375977	9.999999e-01	8
5373858	7.600562e-01	23
5375978	9.998471e-01	13
5375979	9.999881e-01	11
5373859	9.999881e-01	11
5373868	9.675457e-01	19
5375972	8.388818e-01	22
5373869	8.881784e-16	50
5375973	4.510745e-05	39
5373870	1.000000e+00	6
5375974	9.999549e-01	12
5373871	9.923267e-01	17
5375975	1.000000e+00	2
5373864	6.640945e-01	24
5375968	1.854161e-11	47
5373865	1.301086e-03	36
5375969	1.000000e+00	3
5373866	8.388818e-01	22
5375970	9.986989e-01	15
5373867	8.881784e-16	50
5375971	1.000000e+00	0
5375997	1.611182e-01	29
5373877	8.881784e-16	50
5375996	5.946023e-02	31
5373876	6.640945e-01	24
5373879	1.000000e+00	4
5375999	1.000000e+00	2
5373878	1.000000e+00	0
5375998	2.104926e-09	45
5375993	2.230891e-10	46
5373873	8.881784e-16	50
5375992	1.000000e+00	3
5375995	8.881784e-16	50
5373875	1.013194e-01	30
5375994	2.399438e-01	28
5373874	5.817779e-07	42
5373885	8.388818e-01	22
5375989	4.529710e-14	49
5373884	8.881784e-16	50
5375988	1.000000e+00	6
5373887	2.807050e-06	41
5375991	9.999549e-01	12
5373886	9.998471e-01	13
5375990	8.986806e-01	21
5373881	1.000000e+00	1
5375985	8.986806e-01	21
5373880	1.000000e+00	2
5375984	9.999994e-01	9
5375987	3.300224e-03	35
5373882	1.000000e+00	1
5375986	1.000000e+00	7
5375504	1.000000e+00	3
5375505	5.561376e-01	25
5375506	1.000000e+00	5
5375507	1.000000e+00	2
5375508	9.405398e-01	20
5375509	4.438624e-01	26
5375510	1.000000e+00	3
5375511	1.000000e+00	5
5375512	9.405398e-01	20
5375513	9.999994e-01	9
5375514	9.405398e-01	20
5375515	9.966998e-01	16
5375517	4.510745e-05	39
5375518	1.301086e-03	36
5375489	5.946023e-02	31
5375488	8.881784e-16	50
5375491	1.000000e+00	7
5375490	3.300224e-03	35
5375493	9.986989e-01	15
5375492	1.000000e+00	4
5375495	9.995319e-01	14
5375494	9.999972e-01	10
5375497	1.000000e+00	2
5375496	9.405398e-01	20
5375499	3.359055e-01	27
5375498	1.000000e+00	4
5375501	4.529710e-14	49
5375500	9.999549e-01	12
5375503	1.000000e+00	3
5375502	1.000000e+00	3
5375538	1.000000e+00	5
5375539	8.881784e-16	50
5375536	1.000000e+00	5
5375537	1.000000e+00	4
5375542	5.817779e-07	42
5375543	1.000000e+00	5
5375540	9.999549e-01	12
5375541	9.998471e-01	13
5375546	1.000000e+00	7
5375547	2.399438e-01	28
5375544	1.000000e+00	2
5375545	1.000000e+00	3
5375550	4.529710e-14	49
5375551	1.000000e+00	4
5375548	3.245432e-02	32
5375549	8.881784e-16	50
5375523	1.000000e+00	7
5375522	1.000000e+00	3
5375521	1.000000e+00	4
5375520	9.835804e-01	18
5375527	8.881784e-16	50
5375526	7.600562e-01	23
5375525	1.000000e+00	5
5375524	5.561376e-01	25
5375531	1.000000e+00	1
5375530	3.359055e-01	27
5375529	1.013194e-01	30
5375528	9.999881e-01	11
5375535	1.133316e-12	48
5375534	1.000000e+00	5
5375533	1.000000e+00	2
5375532	9.999549e-01	12
5375572	9.995319e-01	14
5375573	9.675457e-01	19
5375574	1.000000e+00	3
5375575	9.835804e-01	18
5375568	2.230891e-10	46
5375569	1.301086e-03	36
5375570	1.000000e+00	2
5375571	1.000000e+00	1
5375580	1.133316e-12	48
5375581	1.000000e+00	0
5375582	1.000000e+00	0
5375583	9.986989e-01	15
5375576	3.359055e-01	27
5375577	9.999999e-01	8
5375578	1.000000e+00	6
5375579	3.245432e-02	32
5375557	4.529710e-14	49
5375556	1.000000e+00	5
5375559	2.807050e-06	41
5375558	1.000000e+00	0
5375553	6.640945e-01	24
5375552	9.835804e-01	18
5375555	1.013194e-01	30
5375554	1.000000e+00	1
5375565	9.999549e-01	12
5375564	1.000000e+00	1
5375567	8.986806e-01	21
5375566	9.999881e-01	11
5375561	1.000000e+00	0
5375560	4.529710e-14	49
5375563	1.000000e+00	2
5375562	7.600562e-01	23
5375606	9.999549e-01	12
5375607	9.995319e-01	14
5375604	1.000000e+00	2
5375605	3.245432e-02	32
5375602	7.673339e-03	34
5375603	1.000000e+00	2
5375600	9.966998e-01	16
5375601	9.998471e-01	13
5375614	3.359055e-01	27
5375615	1.000000e+00	4
5375612	3.300224e-03	35
5375613	8.881784e-16	50
5375610	8.881784e-16	50
5375611	1.000000e+00	2
5375608	9.675457e-01	19
5375609	1.193067e-05	40
5375591	9.966998e-01	16
5375590	1.193067e-05	40
5375589	8.881784e-16	50
5375588	4.529710e-14	49
5375587	5.946023e-02	31
5375586	1.000000e+00	2
5375585	8.881784e-16	50
5375584	1.000000e+00	3
5375599	1.000000e+00	6
5375598	1.000000e+00	4
5375597	4.529710e-14	49
5375596	8.881784e-16	50
5375595	1.000000e+00	6
5375594	1.000000e+00	2
5375593	8.388818e-01	22
5375592	1.621870e-08	44
5375641	4.529710e-14	49
5375640	8.388818e-01	22
5375643	9.405398e-01	20
5375642	1.000000e+00	2
5375645	1.000000e+00	6
5375644	1.193067e-05	40
5375647	8.881784e-16	50
5375633	2.807050e-06	41
5375632	8.986806e-01	21
5375635	8.986806e-01	21
5375634	1.000000e+00	4
5375637	1.000000e+00	2
5375636	1.000000e+00	1
5375639	8.881784e-16	50
5375638	8.881784e-16	50
5375624	8.881784e-16	50
5375625	1.000000e+00	1
5375626	9.999999e-01	8
5375627	9.999972e-01	10
5375628	8.881784e-16	50
5375629	9.986989e-01	15
5375630	1.000000e+00	4
5375631	2.807050e-06	41
5375616	1.133316e-12	48
5375617	9.999549e-01	12
5375618	4.529710e-14	49
5375619	8.881784e-16	50
5375620	1.000000e+00	0
5375621	9.999972e-01	10
5375622	1.000000e+00	1
5375623	1.000000e+00	7
5375675	8.986806e-01	21
5375674	1.000000e+00	6
5375673	1.000000e+00	6
5375672	4.529710e-14	49
5375679	1.000000e+00	1
5375678	1.000000e+00	2
5375677	3.245432e-02	32
5375676	3.300224e-03	35
5375667	1.000000e+00	5
5375666	1.621870e-08	44
5375665	2.807050e-06	41
5375664	9.999549e-01	12
5375671	9.999994e-01	9
5375670	1.000000e+00	7
5375669	9.998471e-01	13
5375668	9.986989e-01	15
5375658	1.000000e+00	4
5375659	9.999549e-01	12
5375656	9.986989e-01	15
5375662	9.986989e-01	15
5375663	8.881784e-16	50
5375660	9.999881e-01	11
5375661	1.000000e+00	3
5375650	1.000000e+00	2
5375651	1.000000e+00	1
5375648	1.301086e-03	36
5375649	7.673339e-03	34
5375654	1.000000e+00	1
5375655	2.104926e-09	45
[truncated: 2,357 more rows]
