# Supplementary material for: Translational Selection Is Ubiquitous in Prokaryotes
Source: PLoS Genet. 2010 Jun 24;6(6):e1001004. doi: 10.1371/journal.pgen.1001004 (PMC2891978; doi:10.1371/journal.pgen.1001004)
Supplement: Dataset S1 — OCU/non-OCU gene calls in 461 Bacterial and Archaeal genomes, and summary tables of genome properties and OCU preferences for specific codons. (4.77 MB ZIP) [file pgen.1001004.s001.zip › Dataset_S1_Bacteria/Anaplasma_marginale_St_Maries.arff.ocuGenes]

GeneID	signTest_p	ocuProbWinCnt
3171746	9.986989e-01	15
3171747	1.000000e+00	0
3171744	4.529710e-14	49
3171745	1.000000e+00	0
3171750	5.561376e-01	25
3171751	1.000000e+00	1
3171748	9.966998e-01	16
3171749	1.000000e+00	3
3171754	8.881784e-16	50
3171755	8.881784e-16	50
3171752	7.600562e-01	23
3171753	1.000000e+00	1
3171758	1.000000e+00	4
3171756	8.881784e-16	50
3171757	8.881784e-16	50
3171763	8.881784e-16	50
3171762	1.000000e+00	5
3171761	4.529710e-14	49
3171767	3.359055e-01	27
3171766	1.133316e-12	48
3171765	1.000000e+00	0
3171764	8.881784e-16	50
3171768	1.000000e+00	6
3171775	9.999881e-01	11
3171774	9.986989e-01	15
3171773	1.000000e+00	5
3171772	2.104926e-09	45
3171712	8.881784e-16	50
3171714	1.049339e-07	43
3171715	1.000000e+00	0
3171716	8.881784e-16	50
3171717	1.000000e+00	2
3171719	1.049339e-07	43
3171720	8.881784e-16	50
3171721	8.881784e-16	50
3171722	1.000000e+00	1
3171723	8.986806e-01	21
3171724	3.359055e-01	27
3171725	9.999972e-01	10
3171726	1.000000e+00	4
3171727	8.986806e-01	21
3171728	1.000000e+00	2
3171730	9.995319e-01	14
3171733	8.388818e-01	22
3171732	2.807050e-06	41
3171735	1.000000e+00	6
3171734	1.000000e+00	3
3171737	9.966998e-01	16
3171736	8.881784e-16	50
3171738	8.881784e-16	50
3171741	4.529710e-14	49
3171740	7.600562e-01	23
3171743	1.133316e-12	48
3171742	1.000000e+00	1
3171814	8.881784e-16	50
PID_161544978	8.881784e-16	50
PID_161544977	1.301086e-03	36
3171815	1.000000e+00	0
3171812	1.000000e+00	3
PID_161544980	1.000000e+00	0
3171813	9.999549e-01	12
PID_161544979	1.854161e-11	47
3171810	1.000000e+00	2
PID_161544982	1.000000e+00	3
3171811	1.000000e+00	0
3171808	1.000000e+00	0
PID_161544984	1.000000e+00	0
3171809	4.681115e-04	37
PID_161544983	8.881784e-16	50
3171822	8.881784e-16	50
PID_161544986	1.000000e+00	5
3171823	9.998471e-01	13
PID_161544985	1.641957e-02	33
PID_161544988	1.000000e+00	0
3171820	1.000000e+00	2
PID_161544987	8.881784e-16	50
3171818	1.133316e-12	48
PID_161544990	9.986989e-01	15
3171819	1.000000e+00	2
PID_161544989	9.986989e-01	15
3171816	1.000000e+00	3
PID_161544992	1.000000e+00	0
3171817	8.881784e-16	50
PID_161544991	8.881784e-16	50
3171831	4.529710e-14	49
3171830	9.999881e-01	11
3171829	5.817779e-07	42
3171827	4.529710e-14	49
3171826	4.529710e-14	49
3171825	8.881784e-16	50
3171824	1.000000e+00	0
3171839	8.881784e-16	50
3171838	2.104926e-09	45
3171836	4.529710e-14	49
3171835	2.399438e-01	28
3171834	9.999994e-01	9
3171833	8.881784e-16	50
3171832	1.000000e+00	0
PID_161544976	1.000000e+00	1
3171780	8.881784e-16	50
3171781	4.681115e-04	37
3171782	1.000000e+00	0
3171783	3.245432e-02	32
3171776	1.000000e+00	2
3171777	1.000000e+00	0
3171778	1.000000e+00	0
3171779	4.510745e-05	39
3171788	4.510745e-05	39
3171789	2.399438e-01	28
3171790	8.881784e-16	50
3171791	1.000000e+00	4
3171784	4.510745e-05	39
3171787	9.999881e-01	11
3171797	1.000000e+00	0
3171796	9.998471e-01	13
3171799	8.388818e-01	22
PID_161544993	8.881784e-16	50
3171798	1.611182e-01	29
3171792	8.881784e-16	50
3171795	1.000000e+00	3
3171794	9.999972e-01	10
3171804	1.000000e+00	2
3171807	8.881784e-16	50
3171806	1.133316e-12	48
3171801	2.230891e-10	46
3171800	9.999881e-01	11
3171803	8.881784e-16	50
3171802	1.013194e-01	30
3171627	8.881784e-16	50
3171626	8.881784e-16	50
3171624	3.359055e-01	27
3171631	8.881784e-16	50
3171630	9.999994e-01	9
3171629	1.621870e-08	44
3171628	8.881784e-16	50
3171619	1.000000e+00	5
3171618	1.000000e+00	3
3171617	1.000000e+00	1
3171623	1.000000e+00	0
3171622	8.881784e-16	50
3171621	1.000000e+00	4
3171620	1.000000e+00	1
3171642	2.807050e-06	41
3171643	9.405398e-01	20
3171640	4.510745e-05	39
3171641	9.999999e-01	8
3171646	9.998471e-01	13
3171647	1.000000e+00	0
3171644	8.881784e-16	50
3171645	9.923267e-01	17
3171635	8.881784e-16	50
3171638	1.000000e+00	7
3171637	1.000000e+00	0
3171593	2.230891e-10	46
3171592	9.999549e-01	12
3171595	1.000000e+00	4
3171594	2.399438e-01	28
3171597	8.881784e-16	50
3171596	1.000000e+00	4
3171599	4.681115e-04	37
3171598	1.641957e-02	33
3171585	4.510745e-05	39
3171584	1.641957e-02	33
3171587	1.000000e+00	3
3171586	9.966998e-01	16
3171589	1.000000e+00	0
3171588	1.000000e+00	5
3171591	9.995319e-01	14
3171590	9.999994e-01	9
3171608	1.133316e-12	48
3171609	1.000000e+00	4
3171610	1.000000e+00	1
3171611	1.000000e+00	4
3171612	8.881784e-16	50
3171613	8.881784e-16	50
3171615	1.000000e+00	2
3171600	8.881784e-16	50
3171601	8.881784e-16	50
3171602	8.881784e-16	50
3171603	1.000000e+00	0
3171604	8.881784e-16	50
3171605	1.000000e+00	2
3171606	8.881784e-16	50
3171607	1.000000e+00	6
3171695	1.000000e+00	0
3171694	9.999972e-01	10
3171693	8.881784e-16	50
3171692	2.104926e-09	45
3171691	2.807050e-06	41
3171690	9.966998e-01	16
3171689	8.881784e-16	50
3171688	8.881784e-16	50
3171686	8.388818e-01	22
3171685	8.881784e-16	50
3171684	2.104926e-09	45
3171683	1.854161e-11	47
3171682	5.946023e-02	31
3171680	4.438624e-01	26
3171710	8.881784e-16	50
3171708	8.881784e-16	50
3171709	8.881784e-16	50
3171706	1.000000e+00	5
3171707	8.881784e-16	50
3171704	9.986989e-01	15
3171705	1.301086e-03	36
3171702	1.000000e+00	2
3171703	8.881784e-16	50
3171700	1.000000e+00	1
3171698	3.245432e-02	32
3171699	1.000000e+00	0
3171696	8.986806e-01	21
3171697	1.000000e+00	1
3171661	1.013194e-01	30
3171663	9.995319e-01	14
3171662	2.399438e-01	28
3171657	1.000000e+00	0
3171656	1.621870e-08	44
3171659	9.999881e-01	11
3171658	1.000000e+00	1
3171653	1.000000e+00	5
3171652	1.000000e+00	0
3171655	2.104926e-09	45
3171654	8.881784e-16	50
3171649	1.000000e+00	1
3171648	8.881784e-16	50
3171651	4.529710e-14	49
3171650	1.000000e+00	1
3171676	8.881784e-16	50
3171677	8.881784e-16	50
3171678	9.835804e-01	18
3171679	8.881784e-16	50
3171672	1.000000e+00	0
3171673	1.000000e+00	0
3171674	1.000000e+00	6
3171675	1.000000e+00	5
3171669	1.000000e+00	1
3171670	8.881784e-16	50
3171671	8.881784e-16	50
3171665	8.881784e-16	50
3171666	8.881784e-16	50
3171667	8.881784e-16	50
3171505	8.881784e-16	50
3171504	1.000000e+00	0
3171507	8.388818e-01	22
3171506	2.399438e-01	28
3171509	5.561376e-01	25
3171508	8.881784e-16	50
3171511	5.946023e-02	31
3171510	3.359055e-01	27
3171513	1.000000e+00	3
3171512	9.986989e-01	15
3171515	8.881784e-16	50
3171514	8.881784e-16	50
3171517	1.000000e+00	0
3171516	1.000000e+00	1
3171519	1.301086e-03	36
3171518	1.000000e+00	3
3171488	8.881784e-16	50
3171489	8.881784e-16	50
3171490	9.995319e-01	14
3171491	9.966998e-01	16
3171492	1.000000e+00	3
3171493	9.999999e-01	8
3171494	1.000000e+00	6
3171495	8.881784e-16	50
3171496	9.999549e-01	12
3171497	1.000000e+00	0
3171498	9.999881e-01	11
3171499	2.104926e-09	45
3171500	8.881784e-16	50
3171501	5.561376e-01	25
3171475	9.999972e-01	10
3171474	8.881784e-16	50
3171473	1.000000e+00	2
3171472	8.881784e-16	50
3171479	9.966998e-01	16
3171478	1.000000e+00	2
3171477	5.946023e-02	31
3171476	1.049339e-07	43
3171483	4.510745e-05	39
3171481	1.621870e-08	44
3171480	8.881784e-16	50
3171487	1.000000e+00	3
3171486	9.966998e-01	16
3171485	1.000000e+00	2
3171484	2.807050e-06	41
3171458	9.999549e-01	12
3171459	5.817779e-07	42
3171456	1.000000e+00	2
3171457	5.561376e-01	25
3171462	1.049339e-07	43
3171463	1.000000e+00	3
3171460	8.881784e-16	50
3171461	8.881784e-16	50
3171466	1.000000e+00	4
3171467	1.000000e+00	1
3171464	8.881784e-16	50
3171465	9.999972e-01	10
3171470	1.301086e-03	36
3171471	4.529710e-14	49
3171468	1.000000e+00	6
3171572	9.966998e-01	16
3171575	1.000000e+00	5
3171574	8.881784e-16	50
3171569	1.854161e-11	47
3171568	1.000000e+00	6
3171571	8.881784e-16	50
3171570	1.133316e-12	48
3171581	9.999999e-01	8
3171580	1.013194e-01	30
3171583	8.881784e-16	50
3171582	4.529710e-14	49
3171577	9.998471e-01	13
3171576	1.854161e-11	47
3171578	1.000000e+00	6
3171556	9.998471e-01	13
3171557	3.300224e-03	35
3171558	9.999972e-01	10
3171559	8.881784e-16	50
3171552	1.193067e-05	40
3171553	1.854161e-11	47
3171554	1.000000e+00	0
3171555	8.881784e-16	50
3171564	3.245432e-02	32
3171565	1.013194e-01	30
3171566	9.999994e-01	9
3171567	1.000000e+00	3
3171560	1.000000e+00	0
3171561	9.995319e-01	14
3171562	8.881784e-16	50
3171563	8.881784e-16	50
3171543	5.561376e-01	25
3171542	1.000000e+00	1
3171541	2.807050e-06	41
3171540	9.835804e-01	18
3171539	8.881784e-16	50
3171538	8.881784e-16	50
3171537	1.000000e+00	2
3171536	9.998471e-01	13
3171551	8.881784e-16	50
3171550	1.000000e+00	3
3171549	4.529710e-14	49
3171548	1.000000e+00	2
3171547	9.835804e-01	18
3171546	1.000000e+00	0
3171544	8.881784e-16	50
3171526	1.000000e+00	2
3171527	1.000000e+00	6
3171524	2.104926e-09	45
3171525	9.999994e-01	9
3171522	1.000000e+00	0
3171523	3.359055e-01	27
3171520	1.000000e+00	1
3171521	8.881784e-16	50
3171534	5.561376e-01	25
3171532	8.881784e-16	50
3171533	8.881784e-16	50
3171530	1.000000e+00	0
3171531	1.133316e-12	48
3171528	4.438624e-01	26
3171529	1.621870e-08	44
3171384	1.000000e+00	2
3171385	1.133316e-12	48
3171386	4.529710e-14	49
3171387	1.000000e+00	1
3171388	1.621870e-08	44
3171389	5.946023e-02	31
3171390	8.881784e-16	50
3171391	5.817779e-07	42
3171377	1.000000e+00	0
3171378	9.986989e-01	15
3171379	8.881784e-16	50
3171380	2.104926e-09	45
3171381	1.000000e+00	0
3171382	1.000000e+00	3
3171383	1.000000e+00	2
3171369	3.359055e-01	27
3171368	1.000000e+00	3
3171371	8.881784e-16	50
3171370	1.000000e+00	0
3171373	1.133316e-12	48
3171372	1.049339e-07	43
3171374	7.600562e-01	23
3171361	7.600562e-01	23
3171360	9.999881e-01	11
3171363	1.000000e+00	0
3171362	1.000000e+00	4
3171365	1.000000e+00	0
3171364	1.000000e+00	2
3171367	9.999549e-01	12
3171366	1.854161e-11	47
3171354	1.000000e+00	1
3171355	6.640945e-01	24
3171352	9.999999e-01	8
3171353	8.881784e-16	50
3171358	4.529710e-14	49
3171359	1.000000e+00	1
3171356	9.999881e-01	11
3171357	8.986806e-01	21
3171346	1.000000e+00	3
3171347	4.529710e-14	49
3171344	1.301086e-03	36
3171345	1.000000e+00	2
3171351	8.388818e-01	22
3171348	1.000000e+00	7
3171349	8.881784e-16	50
3171339	1.000000e+00	3
3171338	1.000000e+00	0
3171337	5.817779e-07	42
3171336	1.000000e+00	0
3171341	1.854161e-11	47
3171340	8.881784e-16	50
3171331	4.529710e-14	49
3171330	9.835804e-01	18
3171329	8.881784e-16	50
3171328	9.835804e-01	18
3171334	9.999549e-01	12
3171333	8.881784e-16	50
3171332	1.000000e+00	0
3171452	8.881784e-16	50
3171455	9.966998e-01	16
3171448	9.999999e-01	8
3171449	8.881784e-16	50
3171450	8.881784e-16	50
3171451	1.000000e+00	1
3171445	9.966998e-01	16
3171446	1.000000e+00	1
3171447	1.854161e-11	47
3171440	1.000000e+00	5
3171441	1.133316e-12	48
3171442	1.000000e+00	7
3171443	5.817779e-07	42
3171437	1.000000e+00	0
3171436	8.881784e-16	50
3171439	1.000000e+00	0
3171438	1.000000e+00	0
3171433	3.300224e-03	35
3171432	4.681115e-04	37
3171435	8.881784e-16	50
3171434	9.998471e-01	13
3171429	9.998471e-01	13
3171428	8.881784e-16	50
3171431	1.000000e+00	0
3171430	8.881784e-16	50
3171425	8.881784e-16	50
3171427	1.000000e+00	2
3171426	1.000000e+00	0
3171422	1.000000e+00	6
3171423	1.000000e+00	3
3171420	9.999881e-01	11
3171421	9.998471e-01	13
3171418	1.000000e+00	4
3171419	9.999549e-01	12
3171416	1.133316e-12	48
3171417	8.881784e-16	50
3171414	1.000000e+00	0
3171415	1.000000e+00	2
3171412	1.000000e+00	0
3171413	1.000000e+00	4
3171410	8.986806e-01	21
3171411	4.510745e-05	39
3171408	1.000000e+00	2
3171409	1.000000e+00	0
3171406	8.881784e-16	50
3171405	8.881784e-16	50
3171404	9.999994e-01	9
3171403	1.000000e+00	3
3171402	8.881784e-16	50
3171401	8.881784e-16	50
3171400	1.000000e+00	1
3171399	8.881784e-16	50
3171398	9.835804e-01	18
3171397	1.000000e+00	0
3171396	1.854161e-11	47
3171395	1.000000e+00	2
3171394	5.817779e-07	42
3171393	9.998471e-01	13
3171392	1.000000e+00	5
3171870	1.000000e+00	0
3171871	8.881784e-16	50
3171868	1.000000e+00	0
3171869	4.529710e-14	49
3171866	1.193067e-05	40
3171867	3.245432e-02	32
3171864	8.388818e-01	22
3171865	4.510745e-05	39
3171862	9.995319e-01	14
3171863	9.986989e-01	15
3171860	1.000000e+00	7
3171861	1.000000e+00	1
3171858	9.675457e-01	19
3171859	9.999999e-01	8
3171856	8.881784e-16	50
3171857	5.561376e-01	25
3171855	8.881784e-16	50
3171854	9.998471e-01	13
3171853	1.000000e+00	4
3171852	1.000000e+00	1
3171850	9.675457e-01	19
3171849	1.000000e+00	1
3171847	8.881784e-16	50
3171846	9.999994e-01	9
3171845	1.641957e-02	33
3171844	1.000000e+00	0
3171842	8.881784e-16	50
3171841	8.881784e-16	50
3171840	3.245432e-02	32
3171900	1.049339e-07	43
3171901	8.388818e-01	22
3171902	8.881784e-16	50
3171903	1.000000e+00	5
3171896	9.999994e-01	9
3171897	8.881784e-16	50
3171898	8.986806e-01	21
3171892	9.999549e-01	12
3171893	8.986806e-01	21
3171894	1.000000e+00	4
3171888	9.986989e-01	15
3171889	1.000000e+00	0
3171890	1.000000e+00	1
3171891	4.529710e-14	49
3171885	6.640945e-01	24
3171884	2.104926e-09	45
3171886	8.881784e-16	50
3171880	1.000000e+00	2
3171882	5.946023e-02	31
3171877	9.835804e-01	18
3171876	9.405398e-01	20
3171879	8.881784e-16	50
3171878	5.946023e-02	31
3171873	1.049339e-07	43
3171872	9.986989e-01	15
3171875	1.000000e+00	1
3171874	1.000000e+00	2
3171930	1.000000e+00	0
3171928	8.881784e-16	50
3171929	8.881784e-16	50
3171934	1.000000e+00	0
3171933	1.000000e+00	0
3171922	1.000000e+00	0
3171923	1.049339e-07	43
3171920	1.000000e+00	1
3171921	1.000000e+00	0
3171926	3.359055e-01	27
3171927	8.881784e-16	50
3171925	1.854161e-11	47
3171915	1.000000e+00	3
3171914	9.675457e-01	19
3171913	1.000000e+00	1
3171912	9.675457e-01	19
3171919	8.881784e-16	50
3171918	7.600562e-01	23
3171917	9.966998e-01	16
3171916	8.881784e-16	50
3171907	8.881784e-16	50
3171905	4.681115e-04	37
3171904	1.000000e+00	0
3171911	1.000000e+00	5
3171910	9.405398e-01	20
3171909	8.881784e-16	50
3171908	7.600562e-01	23
3171937	2.399438e-01	28
3171936	1.000000e+00	6
3171939	1.000000e+00	3
3171938	1.000000e+00	1
3171940	1.621870e-08	44
3171942	2.399438e-01	28
3171272	9.923267e-01	17
3171273	8.881784e-16	50
3171274	1.000000e+00	0
3171275	1.000000e+00	1
3171276	8.881784e-16	50
3171277	9.986989e-01	15
3171278	2.230891e-10	46
3171279	4.529710e-14	49
3171266	4.681115e-04	37
3171268	1.000000e+00	7
3171269	1.000000e+00	1
3171270	9.998471e-01	13
3171271	8.881784e-16	50
3171289	8.881784e-16	50
3171288	1.000000e+00	4
3171291	1.000000e+00	2
3171290	9.999881e-01	11
3171292	8.986806e-01	21
3171294	1.000000e+00	0
3171281	8.881784e-16	50
3171283	1.854161e-11	47
3171282	8.881784e-16	50
3171285	9.986989e-01	15
3171284	1.133316e-12	48
3171287	8.881784e-16	50
3171286	1.000000e+00	0
3171306	9.999999e-01	8
3171307	8.881784e-16	50
3171304	4.529710e-14	49
3171305	8.881784e-16	50
3171310	1.000000e+00	0
3171311	9.405398e-01	20
3171308	1.000000e+00	4
3171309	1.000000e+00	0
3171298	1.000000e+00	3
3171299	9.999994e-01	9
3171296	1.000000e+00	2
3171297	1.193067e-05	40
3171302	9.998471e-01	13
3171300	1.000000e+00	0
3171301	9.999999e-01	8
3171323	8.881784e-16	50
3171320	1.133316e-12	48
3171325	1.611182e-01	29
3171324	4.438624e-01	26
3171315	1.000000e+00	6
3171314	4.681115e-04	37
3171313	1.000000e+00	0
3171312	8.986806e-01	21
3171319	9.986989e-01	15
3171318	1.000000e+00	4
3171317	1.000000e+00	0
3171316	1.000000e+00	2
3171213	9.999994e-01	9
3171214	5.817779e-07	42
3171215	4.529710e-14	49
3171208	9.405398e-01	20
3171209	8.881784e-16	50
3171210	9.405398e-01	20
3171211	1.000000e+00	2
3171204	1.000000e+00	1
3171205	1.854161e-11	47
3171206	1.000000e+00	3
3171207	1.000000e+00	6
3171200	1.301086e-03	36
3171201	1.641957e-02	33
3171202	8.881784e-16	50
3171229	8.881784e-16	50
3171228	3.359055e-01	27
3171231	1.000000e+00	1
3171230	9.999994e-01	9
3171225	9.986989e-01	15
3171224	1.000000e+00	1
3171227	9.999881e-01	11
3171226	1.000000e+00	0
3171220	1.000000e+00	2
3171223	3.300224e-03	35
3171222	1.854161e-11	47
3171217	8.881784e-16	50
3171216	8.881784e-16	50
3171219	4.510745e-05	39
3171218	8.881784e-16	50
3171246	9.405398e-01	20
3171247	1.000000e+00	1
3171244	9.999549e-01	12
3171245	1.000000e+00	5
3171242	8.881784e-16	50
3171243	9.998471e-01	13
3171240	8.881784e-16	50
3171241	1.000000e+00	0
3171238	1.301086e-03	36
3171236	1.000000e+00	1
3171237	2.104926e-09	45
3171234	1.049339e-07	43
3171235	1.000000e+00	3
3171232	4.681115e-04	37
3171233	9.966998e-01	16
3171263	4.529710e-14	49
3171262	1.000000e+00	3
3171261	2.104926e-09	45
3171260	1.000000e+00	0
3171259	8.881784e-16	50
3171258	4.529710e-14	49
3171257	1.000000e+00	1
3171256	1.000000e+00	4
3171254	1.000000e+00	4
3171253	1.000000e+00	3
3171252	3.359055e-01	27
3171251	1.000000e+00	1
3171250	3.359055e-01	27
3171249	1.000000e+00	0
3171248	9.999972e-01	10
3171137	8.881784e-16	50
3171136	8.881784e-16	50
3171139	8.881784e-16	50
3171138	1.000000e+00	0
3171140	1.854161e-11	47
3171143	1.000000e+00	0
3171142	2.104926e-09	45
3171145	4.438624e-01	26
3171144	9.999549e-01	12
3171149	9.998471e-01	13
3171151	1.000000e+00	4
3171150	8.881784e-16	50
3171152	9.999881e-01	11
3171153	8.881784e-16	50
3171154	1.000000e+00	1
3171155	1.000000e+00	1
3171156	5.561376e-01	25
3171157	1.000000e+00	2
3171158	1.000000e+00	7
3171159	9.675457e-01	19
3171160	9.675457e-01	19
3171161	8.881784e-16	50
3171162	2.104926e-09	45
3171163	1.000000e+00	4
3171164	9.999994e-01	9
3171165	8.881784e-16	50
3171167	1.000000e+00	1
3171171	1.000000e+00	4
3171170	1.000000e+00	0
3171169	2.807050e-06	41
3171168	1.000000e+00	7
3171175	1.000000e+00	3
3171174	1.000000e+00	0
3171173	8.881784e-16	50
3171177	1.000000e+00	2
3171176	1.000000e+00	0
3171183	8.881784e-16	50
3171182	1.049339e-07	43
3171181	2.807050e-06	41
3171180	1.000000e+00	3
3171186	9.835804e-01	18
3171187	1.000000e+00	0
3171185	1.000000e+00	1
3171190	4.529710e-14	49
3171191	1.000000e+00	0
3171188	1.000000e+00	0
3171189	1.854161e-11	47
3171194	3.359055e-01	27
3171195	4.529710e-14	49
3171192	1.000000e+00	1
3171193	9.999549e-01	12
3171198	9.923267e-01	17
3171199	1.000000e+00	3
3171196	1.529320e-04	38
3171197	5.561376e-01	25
3171077	9.998471e-01	13
3171076	2.104926e-09	45
3171078	8.881784e-16	50
3171072	9.999881e-01	11
3171075	9.986989e-01	15
3171074	9.966998e-01	16
3171085	4.529710e-14	49
3171084	8.881784e-16	50
3171087	9.999972e-01	10
3171086	1.000000e+00	2
3171081	9.998471e-01	13
3171080	1.611182e-01	29
3171083	8.881784e-16	50
3171082	1.193067e-05	40
3171092	1.000000e+00	5
3171093	1.000000e+00	0
3171094	2.230891e-10	46
3171095	9.999972e-01	10
3171088	8.881784e-16	50
3171089	1.000000e+00	2
3171090	9.995319e-01	14
3171091	1.000000e+00	0
3171100	1.000000e+00	4
3171101	9.999549e-01	12
3171102	9.675457e-01	19
3171103	3.359055e-01	27
3171097	1.133316e-12	48
3171099	9.999881e-01	11
3171111	1.000000e+00	6
3171110	9.999999e-01	8
3171109	1.133316e-12	48
3171108	2.230891e-10	46
3171107	1.000000e+00	1
3171106	9.999994e-01	9
3171105	1.000000e+00	3
3171104	1.000000e+00	3
3171119	8.881784e-16	50
3171118	1.000000e+00	3
3171117	8.881784e-16	50
3171116	8.881784e-16	50
3171115	1.000000e+00	0
3171114	4.529710e-14	49
3171113	1.000000e+00	2
3171112	8.881784e-16	50
3171126	8.881784e-16	50
3171127	1.000000e+00	0
3171124	1.000000e+00	0
3171125	1.000000e+00	4
3171122	1.000000e+00	1
3171123	1.000000e+00	0
3171120	9.405398e-01	20
3171121	9.923267e-01	17
3171135	8.881784e-16	50
3171132	1.000000e+00	1
3171130	3.359055e-01	27
3171131	8.881784e-16	50
3171128	1.621870e-08	44
3171129	9.995319e-01	14
3171035	8.881784e-16	50
3171034	9.966998e-01	16
3171033	1.000000e+00	0
3171032	8.881784e-16	50
3171039	1.000000e+00	1
3171038	8.881784e-16	50
3171037	2.807050e-06	41
3171036	8.881784e-16	50
3171027	1.000000e+00	0
3171026	4.681115e-04	37
3171025	2.230891e-10	46
3171024	8.986806e-01	21
3171031	1.000000e+00	2
3171030	4.529710e-14	49
3171029	1.000000e+00	4
3171028	1.000000e+00	0
3171019	1.000000e+00	7
3171016	8.881784e-16	50
3171017	8.881784e-16	50
3171022	1.000000e+00	1
3171020	9.675457e-01	19
3171021	8.881784e-16	50
3171010	1.000000e+00	7
3171008	1.133316e-12	48
3171009	1.000000e+00	0
3171014	4.529710e-14	49
3171015	1.000000e+00	4
3171012	1.000000e+00	0
3171065	8.881784e-16	50
3171064	8.881784e-16	50
3171067	8.881784e-16	50
3171066	7.673339e-03	34
3171069	8.881784e-16	50
3171068	1.000000e+00	0
3171071	1.611182e-01	29
3171070	9.835804e-01	18
3171057	8.881784e-16	50
3171056	1.000000e+00	1
3171059	1.000000e+00	7
3171058	1.000000e+00	0
3171061	8.881784e-16	50
3171060	5.561376e-01	25
3171063	8.881784e-16	50
3171062	9.999972e-01	10
3171048	1.000000e+00	5
3171049	8.881784e-16	50
3171050	8.881784e-16	50
3171051	8.881784e-16	50
3171052	1.133316e-12	48
3171053	8.881784e-16	50
3171054	9.999994e-01	9
3171055	1.000000e+00	0
3171040	1.000000e+00	6
3171041	4.510745e-05	39
3171042	2.399438e-01	28
3171043	8.986806e-01	21
3171044	1.133316e-12	48
3171046	8.881784e-16	50
3171047	1.000000e+00	0
3170975	8.881784e-16	50
3170974	1.000000e+00	0
3170973	2.104926e-09	45
3170972	1.000000e+00	7
3170971	3.300224e-03	35
3170970	2.399438e-01	28
3170969	1.000000e+00	0
3170968	1.000000e+00	0
3170965	8.881784e-16	50
3170964	8.986806e-01	21
3170962	1.000000e+00	0
3170961	5.817779e-07	42
3170960	1.000000e+00	4
3170958	1.000000e+00	7
3170956	8.881784e-16	50
3170957	1.000000e+00	7
3170954	8.881784e-16	50
3170955	8.881784e-16	50
3170952	6.640945e-01	24
3170953	1.133316e-12	48
3170950	9.999549e-01	12
3170951	1.000000e+00	6
3170948	8.881784e-16	50
3170949	1.000000e+00	4
3170946	1.133316e-12	48
3170947	1.000000e+00	2
3170944	4.529710e-14	49
3170945	8.388818e-01	22
3171005	9.998471e-01	13
3171004	9.999994e-01	9
3171007	1.000000e+00	5
3171006	8.881784e-16	50
3171001	9.675457e-01	19
3171000	1.000000e+00	0
3171003	8.881784e-16	50
3171002	8.881784e-16	50
3170997	9.999972e-01	10
3170996	1.301086e-03	36
3170999	4.529710e-14	49
3170993	4.510745e-05	39
3170992	9.986989e-01	15
3170995	8.881784e-16	50
3170994	1.000000e+00	1
3170988	1.621870e-08	44
3170989	1.000000e+00	1
3170990	1.000000e+00	0
3170991	4.681115e-04	37
3170985	8.881784e-16	50
3170986	1.133316e-12	48
3170987	9.999994e-01	9
3170980	5.817779e-07	42
3170982	8.881784e-16	50
3170983	1.000000e+00	1
3170976	8.881784e-16	50
3170977	1.000000e+00	7
3170978	2.807050e-06	41
3170979	4.529710e-14	49
3170941	8.881784e-16	50
3170943	1.000000e+00	0
