# Supplementary material for: Translational Selection Is Ubiquitous in Prokaryotes
Source: PLoS Genet. 2010 Jun 24;6(6):e1001004. doi: 10.1371/journal.pgen.1001004 (PMC2891978; doi:10.1371/journal.pgen.1001004)
Supplement: Dataset S1 — OCU/non-OCU gene calls in 461 Bacterial and Archaeal genomes, and summary tables of genome properties and OCU preferences for specific codons. (4.77 MB ZIP) [file pgen.1001004.s001.zip › Dataset_S1_Bacteria/Anaplasma_phagocytophilum_HZ.arff.ocuGenes]

GeneID	signTest_p	ocuProbWinCnt
3931083	1.000000e+00	0
3931082	9.995319e-01	14
3931081	1.000000e+00	5
3931080	4.438624e-01	26
3931086	9.405398e-01	20
3931073	4.681115e-04	37
3931072	1.000000e+00	1
3931077	1.000000e+00	7
3931096	4.529710e-14	49
3931097	9.986989e-01	15
3931103	1.000000e+00	0
3931100	1.000000e+00	0
3931101	8.881784e-16	50
3931090	1.301086e-03	36
3931091	9.999999e-01	8
3931089	1.000000e+00	4
3931094	1.000000e+00	5
3931095	4.529710e-14	49
3931092	1.000000e+00	7
3931093	1.000000e+00	0
3931113	8.881784e-16	50
3931112	1.621870e-08	44
3931115	1.000000e+00	0
3931114	8.881784e-16	50
3931117	1.000000e+00	0
3931116	1.000000e+00	1
3931118	1.000000e+00	4
3931105	9.986989e-01	15
3931109	5.817779e-07	42
3931108	8.881784e-16	50
3931110	1.000000e+00	1
3931129	9.923267e-01	17
3931130	1.000000e+00	0
3931131	1.000000e+00	4
3931132	1.000000e+00	2
3931133	8.881784e-16	50
3931134	1.621870e-08	44
3931135	3.245432e-02	32
3931120	1.000000e+00	7
3931122	1.000000e+00	6
3931123	1.000000e+00	7
3931124	8.881784e-16	50
3931125	1.133316e-12	48
3931126	8.881784e-16	50
3931023	1.000000e+00	6
3931022	1.000000e+00	1
3931021	1.000000e+00	1
3931019	8.881784e-16	50
3931017	8.986806e-01	21
3931015	8.881784e-16	50
3931014	4.529710e-14	49
3931013	1.621870e-08	44
3931010	9.999994e-01	9
3931039	9.999881e-01	11
3931036	1.000000e+00	6
3931037	8.881784e-16	50
3931034	8.881784e-16	50
3931032	1.000000e+00	4
3931028	1.000000e+00	0
3931029	1.000000e+00	0
3931026	9.998471e-01	13
3931024	8.881784e-16	50
3931025	1.641957e-02	33
3931052	1.000000e+00	1
3931055	5.817779e-07	42
3931049	9.835804e-01	18
3931048	1.000000e+00	1
3931051	1.013194e-01	30
3931050	1.000000e+00	0
3931045	1.854161e-11	47
3931047	1.000000e+00	1
3931046	8.881784e-16	50
3931040	8.881784e-16	50
3931042	9.966998e-01	16
3931068	1.049339e-07	43
3931069	9.995319e-01	14
3931070	8.881784e-16	50
3931064	1.000000e+00	3
3931065	8.881784e-16	50
3931066	9.999999e-01	8
3931067	2.399438e-01	28
3931061	1.000000e+00	1
3931062	8.881784e-16	50
3931063	8.881784e-16	50
3931056	2.230891e-10	46
3931057	1.000000e+00	3
3930946	9.999972e-01	10
3930944	9.999999e-01	8
3930945	4.529710e-14	49
3930950	1.000000e+00	0
3930951	8.388818e-01	22
3930954	8.881784e-16	50
3930955	2.230891e-10	46
3930952	9.999549e-01	12
3930958	8.881784e-16	50
3930959	8.881784e-16	50
3930957	9.999994e-01	9
3930963	1.529320e-04	38
3930962	5.817779e-07	42
3930960	8.881784e-16	50
3930967	8.881784e-16	50
3930966	1.000000e+00	0
3930971	1.013194e-01	30
3930970	1.000000e+00	2
3930968	7.673339e-03	34
3930975	8.881784e-16	50
3930974	4.529710e-14	49
3930973	2.399438e-01	28
3930977	9.999881e-01	11
3930978	8.881784e-16	50
3930979	9.835804e-01	18
3930980	1.000000e+00	0
3930981	1.133316e-12	48
3930982	1.000000e+00	3
3930983	1.000000e+00	4
3930984	8.881784e-16	50
3930985	8.986806e-01	21
3930987	8.881784e-16	50
3930989	1.133316e-12	48
3930991	3.245432e-02	32
3930884	1.000000e+00	2
3930885	1.611182e-01	29
3930882	8.881784e-16	50
3930883	4.681115e-04	37
3930881	1.000000e+00	1
3930894	1.000000e+00	1
3930895	1.049339e-07	43
3930892	7.600562e-01	23
3930890	1.301086e-03	36
3930888	8.881784e-16	50
3930902	2.230891e-10	46
3930901	1.000000e+00	7
3930900	8.881784e-16	50
3930899	8.881784e-16	50
3930911	1.000000e+00	1
3930909	1.000000e+00	0
3930908	1.013194e-01	30
3930907	8.881784e-16	50
3930906	1.000000e+00	0
3930905	1.000000e+00	4
3930916	1.000000e+00	0
3930917	1.000000e+00	0
3930919	2.104926e-09	45
3930914	3.359055e-01	27
3930915	1.000000e+00	0
3930924	9.999972e-01	10
3930925	1.000000e+00	1
3930927	1.854161e-11	47
3930921	8.881784e-16	50
3930923	9.998471e-01	13
3930933	3.359055e-01	27
3930928	8.881784e-16	50
3930930	5.817779e-07	42
3930941	3.359055e-01	27
3930940	1.854161e-11	47
3930943	1.000000e+00	6
3930937	1.000000e+00	1
3930936	1.000000e+00	0
3930939	9.835804e-01	18
3930938	1.000000e+00	0
3930840	9.835804e-01	18
3930843	8.881784e-16	50
3930844	9.923267e-01	17
3930845	1.000000e+00	3
3930846	8.881784e-16	50
3930847	1.000000e+00	0
3930832	2.230891e-10	46
3930833	9.999881e-01	11
3930835	1.193067e-05	40
3930837	1.000000e+00	0
3930838	8.881784e-16	50
3930839	1.000000e+00	0
3930825	1.000000e+00	1
3930824	1.000000e+00	0
3930826	8.881784e-16	50
3930829	5.817779e-07	42
3930828	3.300224e-03	35
3930831	9.966998e-01	16
3930830	1.000000e+00	2
3930818	8.881784e-16	50
3930820	1.000000e+00	0
3930823	9.999994e-01	9
3930822	3.359055e-01	27
3930874	1.193067e-05	40
3930875	1.000000e+00	0
3930872	2.399438e-01	28
3930878	2.104926e-09	45
3930877	1.000000e+00	0
3930866	1.049339e-07	43
3930867	8.881784e-16	50
3930864	1.000000e+00	5
3930865	1.193067e-05	40
3930870	1.000000e+00	1
3930871	9.835804e-01	18
3930868	1.621870e-08	44
3930869	1.000000e+00	0
3930859	9.986989e-01	15
3930857	9.999994e-01	9
3930856	1.000000e+00	7
3930863	1.000000e+00	1
3930851	1.000000e+00	0
3930850	1.000000e+00	3
3930849	8.881784e-16	50
3930848	1.000000e+00	0
3930854	8.881784e-16	50
3930853	1.000000e+00	5
3930780	9.995319e-01	14
3930781	7.600562e-01	23
3930783	1.000000e+00	1
3930778	1.000000e+00	2
3930772	1.000000e+00	5
3930769	9.999994e-01	9
3930771	1.000000e+00	0
3930765	8.881784e-16	50
3930764	1.000000e+00	0
3930767	1.000000e+00	5
3930766	4.510745e-05	39
3930761	1.000000e+00	5
3930760	9.986989e-01	15
3930763	1.133316e-12	48
3930757	4.529710e-14	49
3930756	8.881784e-16	50
3930759	8.881784e-16	50
3930758	1.000000e+00	5
3930753	9.999999e-01	8
3930752	9.995319e-01	14
3930755	9.999972e-01	10
3930812	8.881784e-16	50
3930810	4.510745e-05	39
3930811	8.881784e-16	50
3930808	1.000000e+00	0
3930809	8.881784e-16	50
3930806	1.000000e+00	1
3930807	3.245432e-02	32
3930804	9.999999e-01	8
3930805	9.995319e-01	14
3930802	3.359055e-01	27
3930800	3.359055e-01	27
3930801	2.807050e-06	41
3930797	1.049339e-07	43
3930792	8.881784e-16	50
3930791	1.000000e+00	0
3930790	1.000000e+00	0
3930788	2.104926e-09	45
3930787	1.193067e-05	40
3930786	1.000000e+00	1
3930704	1.000000e+00	4
3930707	1.000000e+00	3
3930706	8.881784e-16	50
3930709	4.529710e-14	49
3930708	8.881784e-16	50
3930711	8.881784e-16	50
3930710	9.675457e-01	19
3930715	1.000000e+00	0
3930714	8.881784e-16	50
3930717	1.000000e+00	0
3930719	1.000000e+00	5
3930688	9.999994e-01	9
3930691	8.881784e-16	50
3930692	1.000000e+00	1
3930694	1.000000e+00	0
3930698	1.000000e+00	5
3930701	1.000000e+00	0
3930703	9.998471e-01	13
3930739	1.301086e-03	36
3930738	1.000000e+00	0
3930736	8.881784e-16	50
3930743	1.854161e-11	47
3930741	1.000000e+00	0
3930740	8.881784e-16	50
3930747	4.681115e-04	37
3930746	8.881784e-16	50
3930745	1.000000e+00	1
3930744	8.881784e-16	50
3930722	1.000000e+00	3
3930723	2.230891e-10	46
3930720	1.000000e+00	0
3930721	1.000000e+00	5
3930726	1.049339e-07	43
3930727	4.529710e-14	49
3930724	1.133316e-12	48
3930725	9.998471e-01	13
3930730	8.881784e-16	50
3930731	9.999972e-01	10
3930728	1.000000e+00	0
3930729	8.881784e-16	50
3930732	1.000000e+00	2
3930644	8.881784e-16	50
3930647	1.000000e+00	1
3930646	1.000000e+00	0
3930640	1.000000e+00	6
3930643	2.104926e-09	45
3930655	4.529710e-14	49
3930654	8.881784e-16	50
3930648	1.000000e+00	4
3930651	1.000000e+00	5
3930650	1.301086e-03	36
3930629	8.881784e-16	50
3930631	3.245432e-02	32
3930624	6.640945e-01	24
3930625	1.000000e+00	0
3930636	5.817779e-07	42
3930638	8.388818e-01	22
3930634	8.881784e-16	50
3930679	2.104926e-09	45
3930678	1.611182e-01	29
3930676	8.388818e-01	22
3930674	9.995319e-01	14
3930673	1.133316e-12	48
3930672	9.999549e-01	12
3930687	8.881784e-16	50
3930686	9.998471e-01	13
3930683	8.881784e-16	50
3930682	1.000000e+00	3
3930680	1.854161e-11	47
3930662	1.854161e-11	47
3930660	1.000000e+00	7
3930661	8.881784e-16	50
3930658	1.000000e+00	2
3930659	1.000000e+00	0
3930656	1.000000e+00	2
3930670	9.405398e-01	20
3930668	8.881784e-16	50
3930669	1.000000e+00	4
3930666	1.854161e-11	47
3930667	7.600562e-01	23
3930664	8.881784e-16	50
3930665	8.881784e-16	50
3930605	9.999994e-01	9
3930604	8.881784e-16	50
3930607	4.510745e-05	39
3930606	4.529710e-14	49
3930603	1.000000e+00	1
3930597	1.000000e+00	0
3930598	1.000000e+00	1
3930593	4.529710e-14	49
3930592	4.529710e-14	49
3930594	8.881784e-16	50
3930620	7.673339e-03	34
3930622	4.438624e-01	26
3930623	1.133316e-12	48
3930618	8.881784e-16	50
3930612	1.000000e+00	1
3930613	4.438624e-01	26
3930615	9.999999e-01	8
3930608	1.193067e-05	40
3930609	1.621870e-08	44
3930610	1.000000e+00	6
3930611	1.000000e+00	3
3930575	1.049339e-07	43
3930574	8.881784e-16	50
3930573	1.000000e+00	0
3930572	1.000000e+00	0
3930570	1.000000e+00	2
3930569	1.133316e-12	48
3930568	9.998471e-01	13
3930567	1.000000e+00	7
3930566	1.000000e+00	0
3930563	9.923267e-01	17
3930562	1.000000e+00	0
3930589	1.000000e+00	1
3930586	1.000000e+00	0
3930584	9.923267e-01	17
3930585	8.881784e-16	50
3930582	9.675457e-01	19
3930583	8.881784e-16	50
3930578	1.000000e+00	2
3930577	1.641957e-02	33
3930537	8.881784e-16	50
3930536	6.640945e-01	24
3930538	1.133316e-12	48
3930541	7.673339e-03	34
3930540	8.986806e-01	21
3930543	1.000000e+00	7
3930542	8.881784e-16	50
3930531	1.000000e+00	0
3930535	8.881784e-16	50
3930554	1.133316e-12	48
3930555	8.881784e-16	50
3930556	8.881784e-16	50
3930557	9.999994e-01	9
3930558	1.000000e+00	7
3930544	1.000000e+00	2
3930545	8.881784e-16	50
3930546	1.000000e+00	4
3930551	1.000000e+00	2
3930505	9.923267e-01	17
3930497	8.986806e-01	21
3930503	6.640945e-01	24
3930502	8.881784e-16	50
3930522	8.881784e-16	50
3930527	1.000000e+00	3
3930524	9.835804e-01	18
3930525	1.000000e+00	3
3930514	9.999881e-01	11
3930515	1.000000e+00	1
3930512	9.998471e-01	13
3930518	7.673339e-03	34
3930516	3.300224e-03	35
3930517	2.807050e-06	41
3930468	1.854161e-11	47
3930469	8.881784e-16	50
3930470	1.000000e+00	2
3930471	2.399438e-01	28
3930464	1.000000e+00	0
3930465	8.881784e-16	50
3930466	4.510745e-05	39
3930467	1.000000e+00	2
3930476	9.999972e-01	10
3930478	1.000000e+00	5
3930479	1.000000e+00	0
3930473	1.000000e+00	2
3930485	8.881784e-16	50
3930484	1.013194e-01	30
3930487	4.529710e-14	49
3930483	1.000000e+00	0
3930482	1.000000e+00	4
3930493	9.405398e-01	20
3930495	9.675457e-01	19
3930494	1.049339e-07	43
3930489	1.000000e+00	5
3930488	1.000000e+00	0
3930491	6.640945e-01	24
3930438	4.529710e-14	49
3930439	9.999999e-01	8
3930436	1.000000e+00	2
3930437	8.881784e-16	50
3930434	1.000000e+00	1
3930435	2.230891e-10	46
3930432	8.881784e-16	50
3930433	1.000000e+00	0
3930445	9.923267e-01	17
3930441	1.000000e+00	6
3930455	1.000000e+00	1
3930454	1.000000e+00	1
3930452	8.881784e-16	50
3930450	1.049339e-07	43
3930448	1.000000e+00	0
3930463	9.966998e-01	16
3930462	1.000000e+00	0
3930461	2.230891e-10	46
3930460	3.359055e-01	27
3930458	8.881784e-16	50
3930457	1.854161e-11	47
3930401	1.000000e+00	0
3930403	1.000000e+00	4
3930404	1.000000e+00	2
3930411	9.999999e-01	8
3930413	1.000000e+00	3
3930414	8.881784e-16	50
3930415	9.999972e-01	10
3930417	4.529710e-14	49
3930416	8.881784e-16	50
3930419	1.000000e+00	0
3930420	8.881784e-16	50
3930422	9.999549e-01	12
3930425	7.600562e-01	23
3930424	1.000000e+00	0
3930427	1.000000e+00	7
3930426	8.881784e-16	50
3930429	8.881784e-16	50
3930428	2.230891e-10	46
3930370	8.881784e-16	50
3930368	5.817779e-07	42
3930374	1.000000e+00	0
3930375	8.881784e-16	50
3930372	1.000000e+00	1
3930378	4.529710e-14	49
3930376	2.399438e-01	28
3930377	1.611182e-01	29
3930382	1.000000e+00	4
3930383	9.966998e-01	16
3930380	8.881784e-16	50
3930381	8.881784e-16	50
3930387	1.000000e+00	0
3930386	1.000000e+00	4
3930384	7.673339e-03	34
3930391	8.881784e-16	50
3930390	8.388818e-01	22
3930389	4.529710e-14	49
3930388	9.999999e-01	8
3930395	8.881784e-16	50
3930394	1.000000e+00	0
3930393	5.561376e-01	25
3930392	1.000000e+00	2
3930399	8.881784e-16	50
3930398	8.986806e-01	21
3930396	1.000000e+00	1
3930366	8.881784e-16	50
3930367	1.000000e+00	2
3930365	1.000000e+00	0
3930363	9.998471e-01	13
3930360	8.881784e-16	50
3930361	4.529710e-14	49
3930358	4.529710e-14	49
3930359	2.230891e-10	46
3930356	1.000000e+00	2
3930357	1.301086e-03	36
3930355	1.000000e+00	6
3930352	1.000000e+00	1
3930353	9.923267e-01	17
3930350	8.881784e-16	50
3930348	8.881784e-16	50
3930347	1.193067e-05	40
3930346	1.000000e+00	6
3930344	9.405398e-01	20
3930343	1.000000e+00	0
3930339	8.881784e-16	50
3930337	1.000000e+00	4
3930332	1.000000e+00	1
3930333	9.966998e-01	16
3930334	9.995319e-01	14
3930330	9.405398e-01	20
3930331	9.999549e-01	12
3930324	1.000000e+00	1
3930325	1.000000e+00	2
3930326	9.405398e-01	20
3930327	8.881784e-16	50
3930320	8.881784e-16	50
3930321	2.399438e-01	28
3930322	1.301086e-03	36
3930323	1.193067e-05	40
3930317	8.881784e-16	50
3930316	1.000000e+00	6
3930318	5.946023e-02	31
3930313	4.529710e-14	49
3930312	1.000000e+00	7
3930315	1.000000e+00	6
3930314	1.000000e+00	0
3930308	1.000000e+00	0
3930311	4.510745e-05	39
3930304	5.817779e-07	42
3930307	1.000000e+00	6
3930306	8.881784e-16	50
3930299	3.300224e-03	35
3930296	9.405398e-01	20
3930303	9.999994e-01	9
3930300	8.881784e-16	50
3930301	4.681115e-04	37
3930290	8.881784e-16	50
3930295	1.000000e+00	4
3930292	8.881784e-16	50
3930293	1.854161e-11	47
3930282	8.881784e-16	50
3930281	8.881784e-16	50
3930286	1.013194e-01	30
3930285	1.000000e+00	0
3930284	8.881784e-16	50
3930275	8.881784e-16	50
3930274	8.986806e-01	21
3930273	8.881784e-16	50
3930279	1.000000e+00	1
3930278	3.300224e-03	35
3930277	1.000000e+00	1
3930264	2.230891e-10	46
3930265	5.946023e-02	31
3930267	1.000000e+00	3
3930268	1.000000e+00	7
3930256	1.301086e-03	36
3930258	2.230891e-10	46
3930259	4.529710e-14	49
3930260	1.000000e+00	0
3930263	1.000000e+00	1
3930249	9.999881e-01	11
3930248	1.000000e+00	2
3930251	2.104926e-09	45
3930253	1.000000e+00	2
3930242	6.640945e-01	24
3930244	7.673339e-03	34
3930246	1.000000e+00	0
3930230	4.510745e-05	39
3930228	9.835804e-01	18
3930227	1.000000e+00	1
3930225	1.000000e+00	2
3930224	9.835804e-01	18
3930239	1.000000e+00	0
3930238	1.000000e+00	5
3930237	5.817779e-07	42
3930236	1.000000e+00	5
3930235	1.000000e+00	0
3930234	9.966998e-01	16
3930233	1.301086e-03	36
3930232	4.681115e-04	37
3930215	3.300224e-03	35
3930213	1.641957e-02	33
3930211	1.000000e+00	1
3930208	9.999549e-01	12
3930222	1.000000e+00	2
3930223	8.986806e-01	21
3930220	3.245432e-02	32
3930221	2.104926e-09	45
3930218	8.881784e-16	50
3930216	1.000000e+00	4
3930197	5.946023e-02	31
3930198	9.999972e-01	10
3930193	4.438624e-01	26
3930192	4.681115e-04	37
PID_161486832	1.000000e+00	0
3930194	1.000000e+00	0
3930205	8.881784e-16	50
3930204	8.881784e-16	50
3930207	1.000000e+00	1
3930206	9.999999e-01	8
3930201	9.999881e-01	11
3930200	9.999999e-01	8
3930203	1.000000e+00	3
3930202	1.000000e+00	0
3930181	9.999549e-01	12
3930177	1.000000e+00	0
3930179	8.881784e-16	50
PID_161486833	1.000000e+00	7
3930190	8.881784e-16	50
3930191	1.000000e+00	1
3930184	1.000000e+00	2
3930185	2.807050e-06	41
3930186	1.000000e+00	0
3930187	8.881784e-16	50
3930163	1.000000e+00	0
3930162	1.000000e+00	2
3930161	1.000000e+00	1
3930160	9.995319e-01	14
3930167	1.000000e+00	0
3930165	8.881784e-16	50
3930164	8.881784e-16	50
3930170	1.000000e+00	2
3930169	8.881784e-16	50
3930168	9.999994e-01	9
3930173	1.133316e-12	48
3930146	8.881784e-16	50
3930144	9.999972e-01	10
3930145	4.529710e-14	49
3930151	9.835804e-01	18
3930154	1.000000e+00	0
3930156	1.000000e+00	3
3930157	5.817779e-07	42
3930129	1.000000e+00	2
3930128	1.000000e+00	3
3930130	8.881784e-16	50
3930133	8.881784e-16	50
3930132	1.000000e+00	4
3930134	9.986989e-01	15
3930137	1.000000e+00	1
3930136	1.000000e+00	1
3930138	9.999549e-01	12
3930141	8.881784e-16	50
3930140	1.000000e+00	2
3930142	1.000000e+00	0
3930113	8.986806e-01	21
3930118	9.999549e-01	12
3930119	9.998471e-01	13
3930121	8.881784e-16	50
3930122	1.000000e+00	0
3930125	1.000000e+00	2
3930126	4.529710e-14	49
3929951	1.000000e+00	0
3929949	2.807050e-06	41
3929938	8.881784e-16	50
3929937	1.133316e-12	48
3929936	1.049339e-07	43
3929930	3.359055e-01	27
3929928	1.000000e+00	0
3929934	1.000000e+00	4
3929935	1.000000e+00	0
3929932	9.923267e-01	17
3929933	8.881784e-16	50
3929926	8.881784e-16	50
3929927	1.000000e+00	1
3929925	1.133316e-12	48
3929976	1.529320e-04	38
3929978	1.000000e+00	7
3929980	1.000000e+00	5
3929983	1.000000e+00	6
3929982	1.133316e-12	48
3929969	8.881784e-16	50
3929971	9.986989e-01	15
3929970	8.881784e-16	50
3929973	8.881784e-16	50
3929972	9.999999e-01	8
3929975	8.881784e-16	50
3929960	9.675457e-01	19
3929963	1.000000e+00	0
3929964	8.881784e-16	50
3929965	1.621870e-08	44
3929966	1.000000e+00	1
3929967	1.000000e+00	5
3929952	8.881784e-16	50
3929953	8.881784e-16	50
3929954	1.000000e+00	0
3929955	8.881784e-16	50
3929957	1.193067e-05	40
3929958	4.529710e-14	49
3930007	9.999881e-01	11
3930002	9.835804e-01	18
3930003	1.000000e+00	3
3930000	1.000000e+00	5
3930001	4.681115e-04	37
3930014	1.621870e-08	44
3930015	1.000000e+00	2
3930012	1.000000e+00	1
3930013	8.986806e-01	21
3930010	1.000000e+00	1
3930011	2.230891e-10	46
3930009	1.049339e-07	43
3929988	1.000000e+00	0
3929987	1.000000e+00	0
3929985	6.640945e-01	24
3929984	9.986989e-01	15
3929999	9.999994e-01	9
3929997	1.000000e+00	0
3929995	1.000000e+00	0
3929993	1.000000e+00	0
3929992	1.000000e+00	0
3930037	8.388818e-01	22
3930033	3.300224e-03	35
3930035	8.881784e-16	50
3930047	8.881784e-16	50
3930040	1.000000e+00	5
3930041	1.000000e+00	0
3930043	1.000000e+00	2
3930021	1.000000e+00	0
3930023	6.640945e-01	24
3930022	1.000000e+00	0
3930017	8.881784e-16	50
3930016	1.000000e+00	6
3930019	2.230891e-10	46
3930018	8.881784e-16	50
3930029	1.000000e+00	1
3930031	3.245432e-02	32
3930030	8.881784e-16	50
3930025	8.881784e-16	50
3930026	1.000000e+00	1
3930066	1.000000e+00	2
3930067	9.999881e-01	11
3930064	8.881784e-16	50
3930065	8.881784e-16	50
3930070	4.529710e-14	49
3930071	8.881784e-16	50
3930068	1.000000e+00	6
3930074	1.000000e+00	1
3930075	8.881784e-16	50
3930072	1.000000e+00	4
3930078	4.681115e-04	37
3930079	1.000000e+00	0
3930076	8.881784e-16	50
3930077	1.000000e+00	3
3930051	1.000000e+00	1
3930049	8.881784e-16	50
3930048	8.881784e-16	50
3930055	9.999881e-01	11
3930054	1.000000e+00	0
3930052	8.881784e-16	50
3930059	8.881784e-16	50
3930056	1.049339e-07	43
3930063	9.995319e-01	14
3930060	1.000000e+00	5
3930096	8.881784e-16	50
3930097	8.881784e-16	50
3930098	8.881784e-16	50
3930099	8.881784e-16	50
3930100	9.999881e-01	11
3930101	4.529710e-14	49
3930103	1.133316e-12	48
3930104	1.000000e+00	0
3930106	1.000000e+00	0
3930108	1.000000e+00	0
3930109	1.641957e-02	33
3930110	1.133316e-12	48
3930111	2.399438e-01	28
3930081	9.675457e-01	19
3930080	1.000000e+00	0
3930085	1.000000e+00	3
3930084	1.000000e+00	1
3930087	1.000000e+00	0
3930089	4.529710e-14	49
3930091	1.000000e+00	1
3930090	1.000000e+00	2
3930092	8.881784e-16	50
3930095	4.681115e-04	37
3930094	1.000000e+00	1
3931314	9.995319e-01	14
3931312	8.881784e-16	50
3931313	9.995319e-01	14
3931318	1.301086e-03	36
3931322	9.999994e-01	9
3931323	1.049339e-07	43
3931327	1.049339e-07	43
3931324	8.881784e-16	50
3931299	1.000000e+00	3
3931297	1.000000e+00	1
3931296	9.999999e-01	8
3931301	1.049339e-07	43
3931300	7.673339e-03	34
3931307	9.835804e-01	18
3931306	9.966998e-01	16
3931304	1.854161e-11	47
3931311	2.104926e-09	45
3931310	1.611182e-01	29
3931309	1.000000e+00	2
3931308	2.230891e-10	46
3931281	1.000000e+00	2
3931284	1.133316e-12	48
3931286	1.000000e+00	0
3931287	8.881784e-16	50
3931288	3.359055e-01	27
3931289	8.881784e-16	50
3931294	1.000000e+00	1
3931295	1.000000e+00	4
3931265	1.000000e+00	2
3931264	8.881784e-16	50
3931267	9.405398e-01	20
3931266	1.000000e+00	0
3931268	9.999999e-01	8
3931270	8.881784e-16	50
3931273	9.966998e-01	16
3931272	9.995319e-01	14
3931275	1.000000e+00	7
3931276	1.000000e+00	0
3931279	1.000000e+00	0
3931278	1.854161e-11	47
3931332	8.881784e-16	50
3931335	1.000000e+00	4
3931334	8.881784e-16	50
3931331	4.529710e-14	49
3931195	1.000000e+00	3
3931193	1.000000e+00	1
3931192	1.000000e+00	0
3931196	4.510745e-05	39
3931185	1.000000e+00	6
3931184	1.000000e+00	2
3931189	8.881784e-16	50
3931188	1.621870e-08	44
3931178	1.000000e+00	0
3931177	1.000000e+00	0
3931182	8.881784e-16	50
3931170	9.923267e-01	17
3931174	8.881784e-16	50
3931172	1.000000e+00	0
3931173	2.807050e-06	41
3931160	4.681115e-04	37
3931163	1.000000e+00	2
3931162	5.817779e-07	42
3931165	1.000000e+00	0
3931167	1.000000e+00	2
3931166	5.561376e-01	25
3931153	9.835804e-01	18
3931154	1.000000e+00	3
3931157	1.000000e+00	0
3931156	1.000000e+00	3
3931158	9.999999e-01	8
3931144	8.881784e-16	50
3931145	1.000000e+00	0
3931146	1.000000e+00	0
3931147	1.000000e+00	0
3931148	9.986989e-01	15
3931149	8.881784e-16	50
3931151	1.000000e+00	0
3931138	9.999972e-01	10
3931142	1.000000e+00	0
3931263	1.000000e+00	1
3931262	1.000000e+00	0
3931261	1.000000e+00	0
3931260	1.000000e+00	1
3931258	1.000000e+00	1
3931256	4.681115e-04	37
3931254	4.529710e-14	49
3931253	1.000000e+00	3
3931252	9.999972e-01	10
3931251	1.000000e+00	3
3931250	9.995319e-01	14
3931249	9.999549e-01	12
3931248	1.000000e+00	0
3931247	4.681115e-04	37
3931245	9.998471e-01	13
3931240	1.000000e+00	0
3931236	1.000000e+00	1
3931237	9.999999e-01	8
3931235	2.399438e-01	28
3931221	1.000000e+00	2
3931223	1.621870e-08	44
3931222	8.881784e-16	50
3931217	9.999881e-01	11
3931216	3.359055e-01	27
3931219	8.881784e-16	50
3931218	9.995319e-01	14
3931212	5.561376e-01	25
3931213	4.529710e-14	49
3931214	1.000000e+00	7
3931215	1.611182e-01	29
3931209	1.000000e+00	0
3931210	9.835804e-01	18
3931211	1.000000e+00	0
3931204	8.388818e-01	22
3931205	1.854161e-11	47
3931207	1.000000e+00	0
3931200	1.000000e+00	0
3931202	1.000000e+00	2
