# Supplementary material for: Translational Selection Is Ubiquitous in Prokaryotes
Source: PLoS Genet. 2010 Jun 24;6(6):e1001004. doi: 10.1371/journal.pgen.1001004 (PMC2891978; doi:10.1371/journal.pgen.1001004)
Supplement: Dataset S1 — OCU/non-OCU gene calls in 461 Bacterial and Archaeal genomes, and summary tables of genome properties and OCU preferences for specific codons. (4.77 MB ZIP) [file pgen.1001004.s001.zip › Dataset_S1_Bacteria/Aquifex_aeolicus.arff.ocuGenes]

GeneID	signTest_p	ocuProbWinCnt
1193533	1.013194e-01	30
1193532	9.999881e-01	11
1193535	1.000000e+00	0
1193534	1.000000e+00	0
1193529	8.881784e-16	50
1193528	1.000000e+00	0
1193531	1.000000e+00	2
1193530	8.881784e-16	50
1193525	1.000000e+00	5
1193524	8.881784e-16	50
1193527	1.000000e+00	0
1193526	1.000000e+00	0
1193521	1.133316e-12	48
1193520	9.835804e-01	18
1193523	1.000000e+00	4
1193522	1.000000e+00	3
1193516	8.881784e-16	50
1193517	1.000000e+00	5
1193518	9.999994e-01	9
1193519	1.049339e-07	43
1193512	9.999549e-01	12
1193513	4.681115e-04	37
1193514	1.000000e+00	0
1193515	1.000000e+00	0
1193508	2.104926e-09	45
1193509	2.399438e-01	28
1193510	8.881784e-16	50
1193511	1.000000e+00	0
1193504	1.000000e+00	0
1193505	8.881784e-16	50
1193506	8.881784e-16	50
1193507	8.881784e-16	50
1193503	1.000000e+00	6
1193502	9.999549e-01	12
1193501	8.881784e-16	50
1193500	4.529710e-14	49
1193499	3.359055e-01	27
1193498	1.000000e+00	0
1193497	4.510745e-05	39
1193496	9.999994e-01	9
1193495	8.881784e-16	50
1193494	1.000000e+00	0
1193493	1.000000e+00	3
1193492	1.000000e+00	0
1193491	8.881784e-16	50
1193490	1.000000e+00	0
1193489	1.000000e+00	0
1193488	1.000000e+00	6
1193486	1.049339e-07	43
1193487	1.000000e+00	0
1193484	1.000000e+00	0
1193485	9.405398e-01	20
1193482	4.529710e-14	49
1193483	1.000000e+00	1
1193480	5.561376e-01	25
1193481	8.881784e-16	50
1193478	3.300224e-03	35
1193479	1.854161e-11	47
1193476	5.561376e-01	25
1193477	4.529710e-14	49
1193474	1.000000e+00	0
1193475	1.000000e+00	0
1193472	1.000000e+00	1
1193473	1.133316e-12	48
1193593	8.881784e-16	50
1193592	8.881784e-16	50
1193595	8.881784e-16	50
1193594	1.049339e-07	43
1193597	1.000000e+00	0
1193596	1.854161e-11	47
1193599	8.986806e-01	21
1193598	1.854161e-11	47
1193585	9.999999e-01	8
1193584	1.000000e+00	3
1193587	8.881784e-16	50
1193586	2.807050e-06	41
1193589	8.881784e-16	50
1193588	8.881784e-16	50
1193591	8.881784e-16	50
1193590	1.301086e-03	36
1193576	8.881784e-16	50
1193577	5.946023e-02	31
1193578	7.600562e-01	23
1193579	1.000000e+00	0
1193580	8.881784e-16	50
1193581	2.104926e-09	45
1193582	1.000000e+00	2
1193583	5.817779e-07	42
1193568	1.000000e+00	1
1193569	1.000000e+00	0
1193571	1.013194e-01	30
1193572	9.966998e-01	16
1193573	1.013194e-01	30
1193574	2.807050e-06	41
1193575	3.359055e-01	27
1193563	9.999999e-01	8
1193562	8.881784e-16	50
1193561	1.000000e+00	3
1193560	8.881784e-16	50
1193567	8.881784e-16	50
1193566	8.881784e-16	50
1193565	1.000000e+00	6
1193564	9.999999e-01	8
1193555	9.923267e-01	17
1193554	1.000000e+00	0
1193553	7.600562e-01	23
1193552	8.881784e-16	50
1193559	2.399438e-01	28
1193558	9.923267e-01	17
1193557	8.881784e-16	50
1193556	1.000000e+00	4
1193546	5.561376e-01	25
1193547	1.611182e-01	29
1193544	5.817779e-07	42
1193545	1.000000e+00	1
1193550	1.000000e+00	1
1193551	1.000000e+00	0
1193548	9.966998e-01	16
1193549	1.000000e+00	2
1193538	9.999999e-01	8
1193539	1.000000e+00	7
1193536	8.388818e-01	22
1193537	9.986989e-01	15
1193542	1.000000e+00	1
1193543	9.999549e-01	12
1193540	9.986989e-01	15
1193541	5.946023e-02	31
1193652	1.000000e+00	7
1193654	1.000000e+00	1
1193655	4.681115e-04	37
1193648	1.000000e+00	0
1193649	1.000000e+00	0
1193650	1.000000e+00	0
1193651	1.000000e+00	0
1193660	9.835804e-01	18
1193661	1.000000e+00	0
1193662	1.000000e+00	1
1193663	9.999999e-01	8
1193656	1.000000e+00	1
1193657	1.000000e+00	7
1193658	1.133316e-12	48
1193659	1.000000e+00	0
1193637	1.000000e+00	0
1193636	4.529710e-14	49
1193639	1.000000e+00	0
1193638	1.000000e+00	5
1193633	1.000000e+00	2
1193632	8.986806e-01	21
1193635	1.000000e+00	0
1193634	1.000000e+00	1
1193645	1.000000e+00	4
1193644	1.000000e+00	0
1193647	1.000000e+00	4
1193646	1.000000e+00	0
1193641	1.193067e-05	40
1193640	9.923267e-01	17
1193643	1.000000e+00	2
1193642	1.000000e+00	6
1193622	8.881784e-16	50
1193623	2.230891e-10	46
1193620	1.133316e-12	48
1193621	8.881784e-16	50
1193618	8.881784e-16	50
1193619	9.999994e-01	9
1193616	5.561376e-01	25
1193617	1.000000e+00	6
1193630	5.946023e-02	31
1193631	8.881784e-16	50
1193628	8.881784e-16	50
1193629	9.999999e-01	8
1193626	1.854161e-11	47
1193627	9.999881e-01	11
1193624	1.529320e-04	38
1193625	3.245432e-02	32
1193607	8.881784e-16	50
1193606	2.104926e-09	45
1193605	1.133316e-12	48
1193604	1.000000e+00	1
1193603	1.000000e+00	1
1193602	1.000000e+00	0
1193601	8.881784e-16	50
1193600	8.881784e-16	50
1193615	8.881784e-16	50
1193614	4.438624e-01	26
1193613	4.510745e-05	39
1193612	9.998471e-01	13
1193611	9.999972e-01	10
1193610	1.000000e+00	1
1193609	1.000000e+00	0
1193608	1.013194e-01	30
1193712	1.193067e-05	40
1193713	1.000000e+00	7
1193714	1.000000e+00	6
1193715	1.641957e-02	33
1193716	9.999994e-01	9
1193717	6.640945e-01	24
1193718	1.000000e+00	0
1193719	8.881784e-16	50
1193720	3.245432e-02	32
1193721	2.104926e-09	45
1193722	7.673339e-03	34
1193723	1.000000e+00	2
1193724	8.388818e-01	22
1193725	1.133316e-12	48
1193726	9.998471e-01	13
1193727	8.881784e-16	50
1193697	9.999972e-01	10
1193696	2.230891e-10	46
1193699	9.999972e-01	10
1193698	1.000000e+00	7
1193701	8.881784e-16	50
1193700	1.000000e+00	3
1193703	9.999549e-01	12
1193702	1.000000e+00	3
1193705	8.881784e-16	50
1193704	1.611182e-01	29
1193707	1.000000e+00	0
1193706	8.881784e-16	50
1193709	8.881784e-16	50
1193708	1.000000e+00	1
1193711	1.000000e+00	3
1193710	1.000000e+00	7
1193682	8.881784e-16	50
1193683	8.881784e-16	50
1193680	9.999881e-01	11
1193681	4.529710e-14	49
1193686	7.600562e-01	23
1193687	1.529320e-04	38
1193684	8.881784e-16	50
1193685	1.854161e-11	47
1193690	9.405398e-01	20
1193691	8.881784e-16	50
1193688	9.675457e-01	19
1193689	1.133316e-12	48
1193694	1.000000e+00	1
1193695	8.881784e-16	50
1193692	5.946023e-02	31
1193693	1.000000e+00	0
1193667	1.641957e-02	33
1193666	9.995319e-01	14
1193665	1.000000e+00	1
1193664	8.881784e-16	50
1193671	8.881784e-16	50
1193670	1.049339e-07	43
1193669	9.999999e-01	8
1193668	3.245432e-02	32
1193675	9.999881e-01	11
1193674	1.854161e-11	47
1193673	1.000000e+00	5
1193672	1.611182e-01	29
1193679	9.999994e-01	9
1193678	9.986989e-01	15
1193677	2.399438e-01	28
1193676	1.000000e+00	2
1193774	1.193067e-05	40
1193775	6.640945e-01	24
1193772	8.881784e-16	50
1193773	7.673339e-03	34
1193770	5.946023e-02	31
1193771	1.013194e-01	30
1193768	8.986806e-01	21
1193769	1.000000e+00	7
1193766	9.923267e-01	17
1193767	8.881784e-16	50
1193764	8.881784e-16	50
1193765	8.881784e-16	50
1193762	1.133316e-12	48
1193763	4.529710e-14	49
1193760	2.230891e-10	46
1193761	4.529710e-14	49
1193791	8.881784e-16	50
1193790	8.881784e-16	50
1193789	9.835804e-01	18
1193788	8.881784e-16	50
1193787	2.230891e-10	46
1193786	1.049339e-07	43
1193785	8.881784e-16	50
1193784	8.881784e-16	50
1193783	3.359055e-01	27
1193782	8.881784e-16	50
1193781	1.621870e-08	44
1193780	9.923267e-01	17
1193779	1.133316e-12	48
1193778	2.104926e-09	45
1193777	8.881784e-16	50
1193776	8.881784e-16	50
1193740	9.999994e-01	9
1193741	5.817779e-07	42
1193742	9.998471e-01	13
1193743	1.000000e+00	1
1193736	8.881784e-16	50
1193737	1.000000e+00	0
1193738	2.807050e-06	41
1193739	1.000000e+00	5
1193732	9.999549e-01	12
1193733	1.000000e+00	0
1193734	1.000000e+00	0
1193735	1.000000e+00	0
1193728	9.999881e-01	11
1193729	1.000000e+00	0
1193730	1.000000e+00	0
1193731	1.000000e+00	1
1193757	2.230891e-10	46
1193756	1.133316e-12	48
1193759	9.999881e-01	11
1193758	1.000000e+00	0
1193753	1.000000e+00	0
1193752	8.881784e-16	50
1193755	7.673339e-03	34
1193754	4.681115e-04	37
1193749	1.000000e+00	2
1193748	3.300224e-03	35
1193751	8.986806e-01	21
1193750	1.000000e+00	1
1193745	4.510745e-05	39
1193744	1.000000e+00	0
1193747	9.675457e-01	19
1193746	2.230891e-10	46
1193834	9.999999e-01	8
1193835	1.133316e-12	48
1193832	1.000000e+00	0
1193833	8.881784e-16	50
1193838	9.675457e-01	19
1193839	9.405398e-01	20
1193836	9.405398e-01	20
1193837	1.641957e-02	33
1193826	8.881784e-16	50
1193827	1.000000e+00	1
1193824	2.230891e-10	46
1193825	9.405398e-01	20
1193830	5.817779e-07	42
1193831	3.245432e-02	32
1193828	2.807050e-06	41
1193829	1.641957e-02	33
1193851	7.600562e-01	23
1193850	8.881784e-16	50
1193849	8.881784e-16	50
1193848	1.049339e-07	43
1193855	8.881784e-16	50
1193854	8.881784e-16	50
1193853	1.000000e+00	6
1193852	1.611182e-01	29
1193843	9.995319e-01	14
1193842	2.104926e-09	45
1193841	1.000000e+00	3
1193840	1.301086e-03	36
1193847	8.881784e-16	50
1193846	9.999999e-01	8
1193845	9.999994e-01	9
1193844	1.013194e-01	30
1193800	7.600562e-01	23
1193801	8.881784e-16	50
1193802	8.881784e-16	50
1193803	1.000000e+00	4
1193804	9.998471e-01	13
1193805	2.230891e-10	46
1193806	9.999994e-01	9
1193807	9.999972e-01	10
1193792	9.999881e-01	11
1193793	1.000000e+00	6
1193794	3.359055e-01	27
1193795	1.133316e-12	48
1193796	1.529320e-04	38
1193797	4.510745e-05	39
1193798	9.405398e-01	20
1193799	2.230891e-10	46
1193817	1.301086e-03	36
1193816	1.854161e-11	47
1193819	2.230891e-10	46
1193818	7.673339e-03	34
1193820	2.399438e-01	28
1193823	1.000000e+00	1
1193822	8.881784e-16	50
1193809	2.104926e-09	45
1193808	1.000000e+00	3
1193811	1.000000e+00	4
1193810	8.881784e-16	50
1193813	5.817779e-07	42
1193812	1.000000e+00	4
1193815	1.000000e+00	7
1193814	1.611182e-01	29
1193895	1.000000e+00	1
1193894	9.923267e-01	17
1193893	8.881784e-16	50
1193892	8.881784e-16	50
1193891	8.986806e-01	21
1193890	9.986989e-01	15
1193889	1.000000e+00	6
1193888	9.999881e-01	11
1193903	8.881784e-16	50
1193902	9.995319e-01	14
1193901	4.529710e-14	49
1193900	1.000000e+00	1
1193899	3.359055e-01	27
1193898	1.000000e+00	1
1193897	4.529710e-14	49
1193896	1.611182e-01	29
1193910	4.529710e-14	49
1193911	8.881784e-16	50
1193908	4.529710e-14	49
1193909	2.230891e-10	46
1193906	8.881784e-16	50
1193907	1.000000e+00	1
1193904	1.049339e-07	43
1193905	1.000000e+00	2
1193918	4.681115e-04	37
1193919	8.881784e-16	50
1193916	8.881784e-16	50
1193917	8.881784e-16	50
1193914	8.881784e-16	50
1193915	4.529710e-14	49
1193912	8.881784e-16	50
1193913	8.881784e-16	50
1193861	8.881784e-16	50
1193860	8.881784e-16	50
1193863	7.600562e-01	23
1193862	8.881784e-16	50
1193857	9.923267e-01	17
1193856	9.998471e-01	13
1193859	1.000000e+00	7
1193858	1.000000e+00	7
1193869	1.000000e+00	4
1193868	1.000000e+00	3
1193871	9.999881e-01	11
1193870	9.999881e-01	11
1193865	1.000000e+00	6
1193864	4.529710e-14	49
1193867	1.013194e-01	30
1193866	1.641957e-02	33
1193876	1.000000e+00	0
1193877	8.881784e-16	50
1193878	1.000000e+00	5
1193879	2.230891e-10	46
1193872	1.000000e+00	7
1193873	9.999994e-01	9
1193874	9.999999e-01	8
1193875	9.999999e-01	8
1193884	1.529320e-04	38
1193885	8.881784e-16	50
1193886	8.881784e-16	50
1193887	1.000000e+00	5
1193880	8.881784e-16	50
1193881	8.881784e-16	50
1193882	8.881784e-16	50
1193883	9.999972e-01	10
1193955	1.000000e+00	0
1193954	8.881784e-16	50
1193953	1.000000e+00	6
1193952	1.000000e+00	0
1193959	4.681115e-04	37
1193958	1.133316e-12	48
1193957	1.133316e-12	48
1193956	1.133316e-12	48
1193963	2.230891e-10	46
1193962	2.807050e-06	41
1193961	4.529710e-14	49
1193960	9.998471e-01	13
1193967	8.881784e-16	50
1193966	1.000000e+00	1
1193965	8.881784e-16	50
1193964	1.000000e+00	0
1193970	1.000000e+00	3
1193971	5.817779e-07	42
1193968	1.854161e-11	47
1193969	8.881784e-16	50
1193974	9.986989e-01	15
1193975	1.000000e+00	2
1193972	8.881784e-16	50
1193973	1.000000e+00	5
1193978	4.438624e-01	26
1193979	2.104926e-09	45
1193976	9.405398e-01	20
1193977	4.529710e-14	49
1193982	8.881784e-16	50
1193983	9.986989e-01	15
1193980	1.000000e+00	1
1193981	1.000000e+00	2
1193921	5.817779e-07	42
1193920	8.881784e-16	50
1193923	9.923267e-01	17
1193922	8.881784e-16	50
1193925	9.675457e-01	19
1193924	1.611182e-01	29
1193927	9.998471e-01	13
1193926	4.510745e-05	39
1193929	8.881784e-16	50
1193928	2.104926e-09	45
1193931	4.529710e-14	49
1193930	8.881784e-16	50
1193933	1.000000e+00	1
1193932	1.000000e+00	5
1193935	7.600562e-01	23
1193934	8.881784e-16	50
1193936	1.000000e+00	0
1193937	1.013194e-01	30
1193938	5.817779e-07	42
1193939	8.881784e-16	50
1193940	1.000000e+00	1
1193941	1.193067e-05	40
1193942	1.000000e+00	3
1193943	8.881784e-16	50
1193944	8.388818e-01	22
1193945	9.966998e-01	16
1193946	9.999999e-01	8
1193947	9.675457e-01	19
1193948	1.000000e+00	1
1193949	9.995319e-01	14
1193950	1.000000e+00	2
1193951	1.049339e-07	43
1192987	9.923267e-01	17
1192986	1.301086e-03	36
1192985	9.405398e-01	20
1192984	8.881784e-16	50
1192991	8.881784e-16	50
1192990	9.999549e-01	12
1192989	1.013194e-01	30
1192988	1.301086e-03	36
1192979	9.405398e-01	20
1192978	9.999994e-01	9
1192977	8.881784e-16	50
1192976	4.510745e-05	39
1192983	1.000000e+00	6
1192982	9.999999e-01	8
1192981	8.986806e-01	21
1192980	9.923267e-01	17
1192970	4.529710e-14	49
1192971	7.673339e-03	34
1192968	8.388818e-01	22
1192969	9.966998e-01	16
1192974	9.999549e-01	12
1192975	3.359055e-01	27
1192972	1.013194e-01	30
1192973	2.399438e-01	28
1192962	7.600562e-01	23
1192963	1.000000e+00	0
1192960	1.000000e+00	0
1192961	1.000000e+00	0
1192966	9.835804e-01	18
1192967	1.000000e+00	1
1192964	8.881784e-16	50
1192965	1.000000e+00	0
1193017	1.000000e+00	2
1193016	1.611182e-01	29
1193019	4.529710e-14	49
1193018	6.640945e-01	24
1193021	9.999999e-01	8
1193020	1.000000e+00	3
1193023	1.000000e+00	2
1193022	5.946023e-02	31
1193009	8.881784e-16	50
1193008	9.675457e-01	19
1193011	9.923267e-01	17
1193010	9.999549e-01	12
1193013	4.510745e-05	39
1193012	1.133316e-12	48
1193015	8.881784e-16	50
1193014	8.881784e-16	50
1193000	1.000000e+00	1
1193001	8.881784e-16	50
1193002	1.000000e+00	0
1193003	1.854161e-11	47
1193004	4.529710e-14	49
1193005	9.999994e-01	9
1193006	1.000000e+00	0
1193007	1.000000e+00	3
1192992	8.881784e-16	50
1192993	8.881784e-16	50
1192994	1.000000e+00	2
1192995	8.881784e-16	50
1192996	1.000000e+00	0
1192997	8.881784e-16	50
1192998	8.881784e-16	50
1192999	1.000000e+00	5
1193055	3.245432e-02	32
1193054	1.000000e+00	0
1193053	1.000000e+00	0
1193052	8.986806e-01	21
1193051	1.000000e+00	5
1193050	2.104926e-09	45
1193049	1.000000e+00	3
1193048	1.000000e+00	2
1193047	1.854161e-11	47
1193046	4.529710e-14	49
1193045	8.881784e-16	50
1193044	8.881784e-16	50
1193043	8.881784e-16	50
1193042	7.673339e-03	34
1193041	8.881784e-16	50
1193040	8.881784e-16	50
1193038	8.881784e-16	50
1193039	8.881784e-16	50
1193036	8.881784e-16	50
1193037	8.881784e-16	50
1193034	9.999881e-01	11
1193035	1.000000e+00	7
1193032	9.835804e-01	18
1193033	1.000000e+00	7
1193030	9.999881e-01	11
1193031	5.817779e-07	42
1193028	1.049339e-07	43
1193029	1.854161e-11	47
1193026	2.104926e-09	45
1193027	1.611182e-01	29
1193024	1.000000e+00	1
1193025	4.529710e-14	49
1193085	4.529710e-14	49
1193084	4.529710e-14	49
1193087	1.000000e+00	1
1193086	9.923267e-01	17
1193081	1.621870e-08	44
1193080	1.854161e-11	47
1193083	1.193067e-05	40
1193082	8.881784e-16	50
1193077	5.946023e-02	31
1193076	1.621870e-08	44
1193079	8.881784e-16	50
1193078	1.133316e-12	48
1193073	1.854161e-11	47
1193072	1.000000e+00	7
1193075	5.561376e-01	25
1193074	1.301086e-03	36
1193068	1.133316e-12	48
1193069	9.405398e-01	20
1193070	8.881784e-16	50
1193071	1.854161e-11	47
1193064	8.881784e-16	50
1193065	2.230891e-10	46
1193066	1.000000e+00	7
1193067	8.881784e-16	50
1193060	1.193067e-05	40
1193061	8.881784e-16	50
1193062	8.881784e-16	50
1193063	1.000000e+00	1
1193056	1.000000e+00	0
1193057	1.000000e+00	0
1193058	1.301086e-03	36
1193059	7.600562e-01	23
1193106	8.881784e-16	50
1193107	8.881784e-16	50
1193104	8.881784e-16	50
1193105	5.817779e-07	42
1193110	1.641957e-02	33
1193111	7.673339e-03	34
1193108	9.998471e-01	13
1193109	1.000000e+00	3
1193114	3.300224e-03	35
1193115	1.000000e+00	0
1193112	9.999999e-01	8
1193113	9.966998e-01	16
1193118	8.881784e-16	50
1193119	1.000000e+00	7
1193116	1.641957e-02	33
1193117	1.000000e+00	1
1193091	7.673339e-03	34
1193090	1.000000e+00	3
1193089	4.510745e-05	39
1193088	1.000000e+00	6
1193095	9.966998e-01	16
1193094	2.230891e-10	46
1193093	1.133316e-12	48
1193092	2.399438e-01	28
1193099	1.621870e-08	44
1193098	9.999549e-01	12
1193097	1.000000e+00	0
1193096	1.000000e+00	3
1193103	2.807050e-06	41
1193102	1.013194e-01	30
1193101	1.000000e+00	1
1193100	8.388818e-01	22
1193136	1.000000e+00	0
1193137	8.881784e-16	50
1193138	3.300224e-03	35
1193139	2.399438e-01	28
1193140	8.881784e-16	50
1193141	1.000000e+00	3
1193142	4.529710e-14	49
1193143	8.881784e-16	50
1193144	4.510745e-05	39
1193145	1.000000e+00	1
1193146	1.000000e+00	6
1193147	1.000000e+00	2
1193148	8.881784e-16	50
1193149	1.529320e-04	38
1193150	4.510745e-05	39
1193151	8.881784e-16	50
1193121	1.000000e+00	5
1193120	1.529320e-04	38
1193123	1.000000e+00	0
1193122	1.133316e-12	48
1193125	5.817779e-07	42
1193124	4.529710e-14	49
1193127	8.881784e-16	50
1193126	8.881784e-16	50
1193129	8.881784e-16	50
1193128	1.000000e+00	0
1193131	1.000000e+00	4
1193130	1.000000e+00	2
1193133	1.000000e+00	1
1193132	1.000000e+00	0
1193135	1.000000e+00	1
1193134	1.000000e+00	0
1193174	1.000000e+00	0
1193175	1.854161e-11	47
1193172	3.359055e-01	27
1193173	1.000000e+00	6
1193170	2.104926e-09	45
1193171	9.999972e-01	10
1193168	1.000000e+00	0
1193169	2.104926e-09	45
1193182	1.000000e+00	0
1193183	1.000000e+00	0
1193180	1.000000e+00	0
1193181	1.000000e+00	0
1193178	1.000000e+00	3
1193179	9.999999e-01	8
1193176	4.529710e-14	49
1193177	2.807050e-06	41
1193159	7.673339e-03	34
1193158	7.673339e-03	34
1193157	8.881784e-16	50
1193156	9.999972e-01	10
1193155	5.561376e-01	25
1193154	1.000000e+00	0
1193153	8.881784e-16	50
1193152	7.673339e-03	34
1193167	9.998471e-01	13
1193166	9.405398e-01	20
1193165	9.995319e-01	14
1193164	4.510745e-05	39
1193163	1.000000e+00	7
1193162	9.405398e-01	20
1193161	1.000000e+00	1
1193160	1.641957e-02	33
1193204	4.529710e-14	49
1193205	1.000000e+00	0
1193206	3.245432e-02	32
1193207	2.230891e-10	46
1193200	9.998471e-01	13
1193201	4.529710e-14	49
1193202	9.405398e-01	20
1193203	1.854161e-11	47
1193212	1.000000e+00	3
1193213	9.999549e-01	12
1193214	4.529710e-14	49
1193215	8.881784e-16	50
1193208	7.673339e-03	34
1193209	9.999994e-01	9
1193210	8.881784e-16	50
1193211	2.104926e-09	45
1193189	1.193067e-05	40
1193188	1.000000e+00	0
1193191	1.621870e-08	44
1193190	9.986989e-01	15
1193185	1.000000e+00	7
1193184	1.000000e+00	0
1193187	1.000000e+00	3
1193186	4.681115e-04	37
1193197	8.881784e-16	50
1193196	2.230891e-10	46
1193199	3.245432e-02	32
1193198	3.300224e-03	35
1193193	9.405398e-01	20
1193192	8.881784e-16	50
1193195	1.000000e+00	0
1193194	1.000000e+00	5
1193224	1.000000e+00	5
1193225	1.611182e-01	29
1193226	1.000000e+00	5
1193227	9.999549e-01	12
1193228	8.881784e-16	50
1193229	9.405398e-01	20
1193230	1.000000e+00	0
1193231	1.000000e+00	2
1193216	8.881784e-16	50
1193217	8.986806e-01	21
1193218	9.999881e-01	11
1193219	1.000000e+00	3
1193220	4.529710e-14	49
1193221	5.817779e-07	42
1193222	8.881784e-16	50
1193223	4.681115e-04	37
1193241	1.000000e+00	0
1193240	1.000000e+00	0
1193243	4.438624e-01	26
1193242	9.405398e-01	20
1193245	1.000000e+00	1
1193244	1.000000e+00	0
1193247	3.359055e-01	27
1193246	8.986806e-01	21
1193233	1.000000e+00	0
1193232	1.000000e+00	0
1193235	1.000000e+00	5
1193234	1.000000e+00	4
1193237	9.966998e-01	16
1193236	4.438624e-01	26
1193239	1.854161e-11	47
1193238	1.000000e+00	6
1193258	1.000000e+00	2
1193259	1.000000e+00	5
1193256	1.133316e-12	48
1193257	9.999999e-01	8
1193262	5.561376e-01	25
1193263	4.681115e-04	37
1193260	8.881784e-16	50
1193261	8.388818e-01	22
1193250	9.986989e-01	15
1193251	4.529710e-14	49
1193248	3.300224e-03	35
1193249	1.000000e+00	3
1193254	1.000000e+00	0
1193255	8.881784e-16	50
1193252	1.000000e+00	2
1193253	1.000000e+00	1
1193275	8.881784e-16	50
1193274	9.966998e-01	16
1193273	1.000000e+00	3
1193272	1.000000e+00	6
1193279	1.000000e+00	0
1193278	1.000000e+00	1
1193277	8.881784e-16	50
1193276	1.000000e+00	6
1193267	1.000000e+00	5
1193266	1.133316e-12	48
1193265	8.881784e-16	50
1193264	8.881784e-16	50
1193271	1.529320e-04	38
1193270	5.946023e-02	31
1193269	8.986806e-01	21
1193268	9.995319e-01	14
1193292	5.817779e-07	42
1193293	9.999994e-01	9
1193294	6.640945e-01	24
1193295	1.000000e+00	2
1193288	1.000000e+00	0
1193289	4.529710e-14	49
1193290	1.000000e+00	0
1193291	1.000000e+00	0
1193284	1.000000e+00	0
1193285	1.000000e+00	6
1193286	1.000000e+00	0
1193287	1.000000e+00	2
1193280	1.000000e+00	0
1193281	1.000000e+00	0
1193282	2.104926e-09	45
1193309	1.000000e+00	0
1193308	3.245432e-02	32
1193311	1.000000e+00	0
1193310	1.000000e+00	0
1193305	1.000000e+00	2
1193304	2.104926e-09	45
1193307	7.673339e-03	34
1193306	1.854161e-11	47
1193301	4.529710e-14	49
1193300	1.000000e+00	0
1193303	1.013194e-01	30
1193302	1.000000e+00	0
1193297	1.000000e+00	0
1193296	1.000000e+00	0
1193299	1.000000e+00	0
1193298	9.405398e-01	20
1193327	1.000000e+00	6
1193324	1.133316e-12	48
1193325	1.621870e-08	44
1193322	1.000000e+00	4
1193323	1.000000e+00	0
1193320	9.999999e-01	8
1193321	9.966998e-01	16
1193318	4.510745e-05	39
1193319	3.245432e-02	32
1193316	1.000000e+00	0
1193317	1.000000e+00	7
1193314	2.807050e-06	41
1193315	3.300224e-03	35
1193312	1.000000e+00	0
1193313	8.881784e-16	50
1193343	6.640945e-01	24
1193342	8.881784e-16	50
1193341	8.881784e-16	50
1193340	7.673339e-03	34
1193339	7.673339e-03	34
1193338	1.854161e-11	47
1193337	1.854161e-11	47
1193336	8.881784e-16	50
1193335	1.000000e+00	3
1193334	1.611182e-01	29
1193333	1.133316e-12	48
1193332	9.999881e-01	11
1193331	3.300224e-03	35
1193330	3.359055e-01	27
1193329	8.881784e-16	50
1193328	5.817779e-07	42
1193345	8.881784e-16	50
1193344	1.000000e+00	4
1193347	1.000000e+00	1
1193346	1.000000e+00	5
1193349	8.881784e-16	50
1193348	1.301086e-03	36
1193351	1.000000e+00	7
1193350	1.193067e-05	40
1193353	1.049339e-07	43
1193352	8.881784e-16	50
1193355	1.000000e+00	1
1193354	4.438624e-01	26
1193357	1.000000e+00	0
1193356	8.881784e-16	50
1193359	1.000000e+00	2
1193358	8.881784e-16	50
1193360	1.000000e+00	4
1193361	9.998471e-01	13
1193362	1.621870e-08	44
1193363	9.999999e-01	8
1193364	8.986806e-01	21
1193365	8.881784e-16	50
1193366	1.000000e+00	0
1193367	9.999994e-01	9
1193368	8.881784e-16	50
1193369	1.301086e-03	36
1193370	8.881784e-16	50
1193371	1.000000e+00	0
1193372	2.807050e-06	41
1193373	1.000000e+00	0
1193374	1.000000e+00	0
1193375	8.881784e-16	50
1193379	8.881784e-16	50
1193378	9.966998e-01	16
1193377	8.881784e-16	50
1193376	1.000000e+00	3
1193383	1.000000e+00	0
1193382	1.000000e+00	0
1193381	1.000000e+00	0
1193380	1.000000e+00	0
1193387	1.000000e+00	0
1193386	1.000000e+00	0
1193385	1.000000e+00	0
1193384	1.000000e+00	0
1193391	9.999999e-01	8
1193390	1.000000e+00	3
1193389	9.999881e-01	11
1193388	1.000000e+00	2
1193394	1.193067e-05	40
1193395	9.999881e-01	11
1193392	1.000000e+00	6
1193393	2.104926e-09	45
1193398	1.000000e+00	2
1193399	1.000000e+00	0
1193396	1.854161e-11	47
1193397	1.000000e+00	5
1193402	1.641957e-02	33
1193403	9.405398e-01	20
1193400	8.388818e-01	22
1193401	1.000000e+00	1
1193406	8.881784e-16	50
1193407	9.986989e-01	15
1193404	1.000000e+00	7
1193405	2.104926e-09	45
1193413	2.399438e-01	28
1193412	1.854161e-11	47
1193415	1.000000e+00	1
1193414	2.104926e-09	45
1193409	4.529710e-14	49
1193408	4.529710e-14	49
1193411	8.881784e-16	50
1193410	8.881784e-16	50
1193421	8.881784e-16	50
1193420	1.133316e-12	48
1193423	1.000000e+00	0
1193422	9.999549e-01	12
1193417	4.529710e-14	49
1193416	9.986989e-01	15
1193419	1.133316e-12	48
1193418	6.640945e-01	24
1193428	4.681115e-04	37
1193429	9.998471e-01	13
1193430	1.854161e-11	47
1193431	8.881784e-16	50
1193424	1.000000e+00	1
1193425	8.881784e-16	50
1193426	1.000000e+00	1
1193427	1.000000e+00	0
1193436	1.000000e+00	0
1193437	1.000000e+00	2
1193438	1.000000e+00	0
1193439	8.881784e-16	50
1193433	1.000000e+00	0
1193434	9.998471e-01	13
1193435	1.000000e+00	3
1193447	1.000000e+00	0
1193446	1.854161e-11	47
1193445	5.817779e-07	42
1193444	1.000000e+00	2
1193443	8.881784e-16	50
1193442	8.986806e-01	21
1193441	1.621870e-08	44
1193440	1.000000e+00	3
1193455	1.000000e+00	0
1193454	1.301086e-03	36
1193453	1.000000e+00	1
1193452	1.000000e+00	0
1193451	2.104926e-09	45
1193450	1.000000e+00	0
1193449	9.999881e-01	11
1193448	9.999549e-01	12
1193462	9.986989e-01	15
1193463	3.245432e-02	32
1193460	4.529710e-14	49
1193461	1.133316e-12	48
1193458	1.000000e+00	2
1193459	1.000000e+00	0
1193456	9.995319e-01	14
1193457	1.000000e+00	2
1193470	9.999999e-01	8
1193471	8.986806e-01	21
1193468	1.000000e+00	0
1193469	1.000000e+00	1
1193466	1.000000e+00	7
1193467	8.881784e-16	50
1193464	1.000000e+00	0
1193465	1.000000e+00	0
1192561	4.529710e-14	49
1192560	9.999881e-01	11
1192563	9.986989e-01	15
1192562	4.529710e-14	49
1192565	9.999549e-01	12
1192564	1.000000e+00	6
1192567	9.923267e-01	17
1192566	1.000000e+00	2
1192569	1.000000e+00	0
1192568	5.817779e-07	42
1192571	9.675457e-01	19
1192570	4.681115e-04	37
1192573	8.881784e-16	50
1192572	1.000000e+00	5
1192575	8.881784e-16	50
1192574	8.881784e-16	50
1192544	1.000000e+00	0
1192545	1.000000e+00	6
1192546	1.133316e-12	48
1192547	9.999881e-01	11
1192548	1.000000e+00	0
1192549	1.000000e+00	0
1192550	8.881784e-16	50
1192551	8.986806e-01	21
1192552	1.000000e+00	1
1192553	1.000000e+00	0
1192554	1.000000e+00	2
1192555	1.641957e-02	33
1192556	4.529710e-14	49
1192557	8.881784e-16	50
1192558	1.000000e+00	7
1192559	9.675457e-01	19
1192531	1.529320e-04	38
1192530	1.000000e+00	0
1192529	1.000000e+00	0
1192528	1.000000e+00	5
1192535	1.000000e+00	3
1192534	1.000000e+00	0
1192533	8.881784e-16	50
1192532	1.000000e+00	1
1192539	1.000000e+00	0
1192538	3.359055e-01	27
1192537	9.999999e-01	8
1192536	1.000000e+00	5
1192543	1.000000e+00	0
1192542	1.000000e+00	0
1192541	1.000000e+00	0
1192540	1.000000e+00	2
1192514	1.000000e+00	0
1192515	3.359055e-01	27
1192512	8.881784e-16	50
1192513	5.817779e-07	42
1192518	9.923267e-01	17
1192519	9.835804e-01	18
1192516	8.881784e-16	50
1192517	1.000000e+00	5
1192523	8.881784e-16	50
1192520	8.388818e-01	22
1192521	4.510745e-05	39
1192526	9.986989e-01	15
1192527	9.999999e-01	8
1192524	8.881784e-16	50
1192525	1.000000e+00	3
1192501	9.995319e-01	14
1192503	9.999549e-01	12
1192502	1.000000e+00	2
1192497	1.000000e+00	1
1192496	1.000000e+00	0
1192499	8.881784e-16	50
1192498	1.000000e+00	2
1192509	9.986989e-01	15
1192508	1.000000e+00	0
1192511	8.881784e-16	50
1192510	1.000000e+00	3
1192504	1.641957e-02	33
1192507	9.998471e-01	13
1192506	9.999881e-01	11
1192484	1.000000e+00	4
1192485	1.000000e+00	0
1192486	8.881784e-16	50
1192487	1.049339e-07	43
1192480	4.681115e-04	37
1192481	1.193067e-05	40
1192482	9.999994e-01	9
1192483	9.986989e-01	15
1192492	1.000000e+00	3
1192493	1.000000e+00	0
1192494	2.104926e-09	45
1192495	4.529710e-14	49
1192488	1.000000e+00	5
1192471	8.881784e-16	50
1192470	4.438624e-01	26
1192469	1.641957e-02	33
1192468	4.529710e-14	49
1192467	8.881784e-16	50
1192466	8.881784e-16	50
1192465	8.881784e-16	50
1192464	4.529710e-14	49
1192479	1.611182e-01	29
1192478	1.854161e-11	47
1192477	8.881784e-16	50
1192476	6.640945e-01	24
1192475	1.641957e-02	33
1192474	8.881784e-16	50
1192473	1.621870e-08	44
1192472	8.388818e-01	22
1192454	8.881784e-16	50
1192455	1.013194e-01	30
1192452	8.881784e-16	50
1192453	7.600562e-01	23
1192450	8.881784e-16	50
1192451	8.881784e-16	50
1192462	8.881784e-16	50
1192463	9.835804e-01	18
1192460	3.300224e-03	35
1192461	5.817779e-07	42
1192458	8.881784e-16	50
1192459	8.881784e-16	50
1192456	2.230891e-10	46
1192457	9.675457e-01	19
1192696	1.000000e+00	2
1192697	8.388818e-01	22
1192698	8.881784e-16	50
1192699	8.881784e-16	50
1192700	1.000000e+00	3
1192701	1.049339e-07	43
1192702	4.529710e-14	49
1192703	2.807050e-06	41
1192688	1.000000e+00	4
1192689	8.881784e-16	50
1192690	4.529710e-14	49
1192691	8.881784e-16	50
1192692	8.881784e-16	50
1192693	8.881784e-16	50
1192694	9.923267e-01	17
1192695	5.561376e-01	25
1192681	9.999999e-01	8
1192680	8.881784e-16	50
1192683	1.013194e-01	30
1192682	1.133316e-12	48
1192685	8.881784e-16	50
1192684	4.529710e-14	49
1192687	2.399438e-01	28
1192686	1.000000e+00	2
1192673	9.999972e-01	10
1192672	9.995319e-01	14
1192675	1.529320e-04	38
1192674	8.881784e-16	50
1192677	1.000000e+00	4
1192676	8.881784e-16	50
1192679	8.881784e-16	50
1192678	2.807050e-06	41
1192666	8.881784e-16	50
1192667	8.881784e-16	50
1192664	1.000000e+00	6
1192665	1.000000e+00	1
1192670	9.923267e-01	17
1192671	1.000000e+00	2
1192668	9.999972e-01	10
1192669	1.611182e-01	29
1192658	1.000000e+00	1
1192659	8.881784e-16	50
1192656	4.681115e-04	37
1192657	1.000000e+00	0
1192662	1.000000e+00	0
1192663	8.881784e-16	50
1192660	1.000000e+00	1
1192661	1.000000e+00	1
1192651	1.000000e+00	7
1192650	1.000000e+00	0
1192649	4.681115e-04	37
1192648	1.000000e+00	0
1192655	8.881784e-16	50
1192654	8.881784e-16	50
1192653	1.000000e+00	6
1192652	2.104926e-09	45
1192643	1.000000e+00	0
1192642	2.104926e-09	45
1192641	1.000000e+00	0
1192640	1.000000e+00	0
1192647	1.000000e+00	7
1192646	1.000000e+00	0
1192645	1.000000e+00	0
1192644	1.000000e+00	0
1192636	8.881784e-16	50
1192637	1.000000e+00	0
1192638	1.000000e+00	0
1192639	1.000000e+00	0
1192632	8.881784e-16	50
1192633	1.000000e+00	1
1192634	1.000000e+00	5
1192635	1.000000e+00	4
1192628	1.000000e+00	3
1192629	4.510745e-05	39
1192630	8.881784e-16	50
1192631	1.000000e+00	3
1192624	4.529710e-14	49
1192625	8.881784e-16	50
1192626	5.561376e-01	25
1192627	9.405398e-01	20
1192621	1.049339e-07	43
1192620	1.013194e-01	30
1192623	1.133316e-12	48
1192622	1.000000e+00	1
1192617	1.000000e+00	3
1192616	8.388818e-01	22
1192619	5.817779e-07	42
1192618	5.561376e-01	25
1192613	1.621870e-08	44
1192612	9.999972e-01	10
1192615	3.300224e-03	35
1192614	9.999549e-01	12
1192609	1.000000e+00	0
1192608	1.000000e+00	6
1192611	1.000000e+00	3
1192610	5.561376e-01	25
1192606	7.600562e-01	23
1192607	4.529710e-14	49
1192604	1.000000e+00	7
1192605	2.104926e-09	45
1192602	8.881784e-16	50
1192603	4.510745e-05	39
1192600	8.881784e-16	50
1192601	8.881784e-16	50
1192598	8.881784e-16	50
1192599	8.881784e-16	50
1192596	1.049339e-07	43
1192597	8.881784e-16	50
1192594	8.881784e-16	50
1192595	9.675457e-01	19
1192592	1.000000e+00	1
1192593	8.881784e-16	50
1192591	1.000000e+00	1
1192590	2.230891e-10	46
1192589	4.529710e-14	49
1192588	8.881784e-16	50
1192587	1.000000e+00	3
1192586	1.611182e-01	29
1192585	8.881784e-16	50
1192584	1.000000e+00	2
1192583	8.881784e-16	50
1192582	9.835804e-01	18
1192581	9.835804e-01	18
1192580	1.854161e-11	47
1192579	9.999549e-01	12
1192577	8.881784e-16	50
1192576	8.881784e-16	50
1192802	4.529710e-14	49
1192803	1.000000e+00	2
1192800	8.881784e-16	50
1192801	9.999972e-01	10
1192806	1.000000e+00	4
1192807	1.133316e-12	48
1192804	8.881784e-16	50
1192805	8.881784e-16	50
1192810	1.133316e-12	48
1192811	1.000000e+00	2
1192808	9.999994e-01	9
1192809	9.966998e-01	16
1192814	1.854161e-11	47
1192815	1.000000e+00	1
1192812	1.000000e+00	3
1192813	8.881784e-16	50
1192819	1.000000e+00	0
1192818	1.133316e-12	48
1192817	1.000000e+00	3
1192816	3.300224e-03	35
1192823	1.000000e+00	0
1192822	1.193067e-05	40
1192821	4.529710e-14	49
1192820	5.817779e-07	42
1192827	1.000000e+00	7
1192826	9.995319e-01	14
1192825	1.000000e+00	0
1192824	1.000000e+00	0
1192831	1.193067e-05	40
1192830	9.999972e-01	10
1192829	1.000000e+00	0
1192828	8.881784e-16	50
1192768	8.881784e-16	50
1192769	8.388818e-01	22
1192770	3.300224e-03	35
1192771	8.881784e-16	50
1192772	8.881784e-16	50
1192773	1.000000e+00	2
1192774	2.807050e-06	41
1192775	5.561376e-01	25
1192776	4.529710e-14	49
1192777	8.881784e-16	50
1192778	1.000000e+00	3
1192779	4.529710e-14	49
1192780	8.986806e-01	21
1192781	9.999994e-01	9
1192782	8.881784e-16	50
1192783	1.193067e-05	40
1192785	1.000000e+00	0
1192784	9.986989e-01	15
1192787	1.000000e+00	1
1192786	1.000000e+00	7
1192789	9.995319e-01	14
1192788	9.999994e-01	9
1192791	1.000000e+00	0
1192790	1.529320e-04	38
1192793	1.000000e+00	0
1192792	1.000000e+00	0
1192795	8.881784e-16	50
1192794	1.000000e+00	4
1192797	9.999549e-01	12
1192796	4.510745e-05	39
1192799	8.881784e-16	50
1192798	8.881784e-16	50
1192742	9.999999e-01	8
1192743	2.399438e-01	28
1192740	8.881784e-16	50
1192741	1.000000e+00	3
1192738	1.000000e+00	6
1192739	1.000000e+00	3
1192736	1.000000e+00	0
1192737	9.999994e-01	9
1192750	1.000000e+00	0
1192751	1.013194e-01	30
1192748	1.133316e-12	48
1192749	1.000000e+00	4
1192746	1.000000e+00	0
1192747	8.881784e-16	50
1192744	1.000000e+00	0
1192745	9.999999e-01	8
1192759	1.000000e+00	0
1192758	1.000000e+00	0
1192757	3.245432e-02	32
1192756	9.999994e-01	9
1192755	9.999972e-01	10
1192754	8.881784e-16	50
1192753	1.000000e+00	0
1192752	1.000000e+00	0
1192767	1.000000e+00	4
1192766	5.946023e-02	31
1192764	1.000000e+00	1
1192763	8.881784e-16	50
1192762	4.529710e-14	49
1192761	1.000000e+00	0
1192760	8.881784e-16	50
1192708	7.600562e-01	23
1192709	3.300224e-03	35
1192710	8.388818e-01	22
1192711	9.986989e-01	15
1192704	1.000000e+00	3
1192706	8.881784e-16	50
1192707	1.133316e-12	48
1192716	4.681115e-04	37
1192717	8.881784e-16	50
1192718	1.641957e-02	33
1192719	1.000000e+00	0
1192713	8.881784e-16	50
1192714	3.300224e-03	35
1192715	9.999994e-01	9
1192725	1.000000e+00	0
1192724	9.966998e-01	16
1192727	1.000000e+00	5
1192726	9.999972e-01	10
1192721	9.999549e-01	12
1192720	1.000000e+00	3
1192723	1.000000e+00	0
1192722	1.013194e-01	30
1192733	8.881784e-16	50
1192732	2.807050e-06	41
1192735	9.835804e-01	18
1192734	1.000000e+00	0
1192729	1.000000e+00	7
1192728	9.986989e-01	15
1192731	8.881784e-16	50
1192730	1.000000e+00	4
1192939	8.881784e-16	50
1192938	8.388818e-01	22
1192937	1.000000e+00	3
1192936	1.000000e+00	1
1192943	1.854161e-11	47
1192942	4.438624e-01	26
1192941	1.000000e+00	3
1192940	1.000000e+00	5
1192931	1.000000e+00	0
1192930	5.817779e-07	42
1192929	1.000000e+00	4
1192928	1.000000e+00	1
1192935	1.000000e+00	1
1192934	9.999999e-01	8
1192933	1.000000e+00	0
1192932	1.000000e+00	2
1192954	8.881784e-16	50
1192955	5.817779e-07	42
1192952	1.621870e-08	44
1192953	1.529320e-04	38
1192958	1.000000e+00	0
1192959	1.000000e+00	0
1192956	1.854161e-11	47
1192957	8.986806e-01	21
1192946	4.510745e-05	39
1192947	9.999999e-01	8
1192944	9.835804e-01	18
1192945	1.000000e+00	3
1192950	8.881784e-16	50
1192951	9.998471e-01	13
1192948	8.881784e-16	50
1192949	9.966998e-01	16
1192905	1.000000e+00	6
1192904	9.999999e-01	8
1192907	8.881784e-16	50
1192906	8.881784e-16	50
1192909	1.000000e+00	4
1192908	1.000000e+00	0
1192911	9.675457e-01	19
1192910	1.611182e-01	29
1192897	1.000000e+00	0
1192896	1.000000e+00	2
1192899	1.301086e-03	36
1192898	8.881784e-16	50
1192901	1.641957e-02	33
1192900	3.359055e-01	27
1192903	9.999549e-01	12
1192902	4.529710e-14	49
1192920	1.000000e+00	3
1192921	1.000000e+00	2
1192922	8.881784e-16	50
1192923	1.000000e+00	5
1192924	8.881784e-16	50
1192925	1.000000e+00	2
1192926	1.000000e+00	1
1192927	9.999994e-01	9
1192912	3.300224e-03	35
1192913	1.000000e+00	0
1192914	9.999994e-01	9
1192915	2.104926e-09	45
1192916	6.640945e-01	24
1192917	5.817779e-07	42
1192918	8.881784e-16	50
1192919	1.000000e+00	5
1192879	1.000000e+00	5
1192878	9.999549e-01	12
1192877	9.986989e-01	15
1192876	1.000000e+00	1
1192875	8.881784e-16	50
1192874	3.300224e-03	35
1192873	2.104926e-09	45
1192872	9.999999e-01	8
1192871	4.529710e-14	49
1192870	9.986989e-01	15
1192869	1.013194e-01	30
1192868	1.000000e+00	0
1192867	1.000000e+00	0
1192866	1.000000e+00	3
1192865	2.807050e-06	41
1192864	7.600562e-01	23
1192894	4.529710e-14	49
1192895	8.881784e-16	50
1192892	3.245432e-02	32
1192893	1.000000e+00	4
1192890	1.000000e+00	5
1192891	2.807050e-06	41
1192888	1.854161e-11	47
1192889	8.881784e-16	50
1192886	1.000000e+00	3
1192887	2.104926e-09	45
1192884	1.854161e-11	47
1192885	1.000000e+00	6
1192882	1.000000e+00	0
1192883	4.510745e-05	39
1192880	2.104926e-09	45
1192881	9.675457e-01	19
1192845	1.133316e-12	48
1192844	1.000000e+00	7
1192847	8.881784e-16	50
1192846	8.986806e-01	21
1192841	1.000000e+00	7
1192840	1.000000e+00	1
1192843	4.681115e-04	37
1192842	1.000000e+00	4
1192837	9.923267e-01	17
1192836	9.999994e-01	9
1192839	9.999972e-01	10
1192838	9.986989e-01	15
1192833	9.999972e-01	10
1192832	1.000000e+00	2
1192835	1.000000e+00	3
1192834	9.675457e-01	19
1192860	8.881784e-16	50
1192861	1.000000e+00	3
1192862	2.104926e-09	45
1192863	4.529710e-14	49
1192856	1.000000e+00	6
1192857	1.529320e-04	38
1192858	9.966998e-01	16
1192859	1.133316e-12	48
1192852	2.807050e-06	41
1192853	8.881784e-16	50
1192854	8.881784e-16	50
1192855	1.000000e+00	4
1192848	8.881784e-16	50
1192849	8.881784e-16	50
1192850	1.000000e+00	6
1192851	1.000000e+00	2
1193986	8.881784e-16	50
1193987	1.193067e-05	40
1193984	8.881784e-16	50
1193985	8.881784e-16	50
1193990	1.000000e+00	1
1193991	8.881784e-16	50
1193988	4.438624e-01	26
1193989	9.999881e-01	11
1193994	1.000000e+00	1
1193995	1.000000e+00	1
1193992	8.881784e-16	50
1193993	8.881784e-16	50
1193998	4.529710e-14	49
1193997	1.000000e+00	0
1194003	8.881784e-16	50
1194002	1.000000e+00	0
1194001	1.000000e+00	0
1194004	1.529320e-04	38
