# Supplementary material for: Translational Selection Is Ubiquitous in Prokaryotes
Source: PLoS Genet. 2010 Jun 24;6(6):e1001004. doi: 10.1371/journal.pgen.1001004 (PMC2891978; doi:10.1371/journal.pgen.1001004)
Supplement: Dataset S1 — OCU/non-OCU gene calls in 461 Bacterial and Archaeal genomes, and summary tables of genome properties and OCU preferences for specific codons. (4.77 MB ZIP) [file pgen.1001004.s001.zip › Dataset_S1_Bacteria/Arcobacter_butzleri_RM4018.arff.ocuGenes]

GeneID	signTest_p	ocuProbWinCnt
5624729	1.000000e+00	5
5624728	9.999972e-01	10
5624731	1.000000e+00	1
5624730	1.000000e+00	1
5624733	1.000000e+00	0
5624732	1.000000e+00	0
5624735	3.359055e-01	27
5624734	1.000000e+00	0
5624721	1.000000e+00	4
5624720	4.681115e-04	37
5624722	2.807050e-06	41
5624725	1.000000e+00	1
5624724	1.049339e-07	43
5624727	1.000000e+00	0
5624726	9.999999e-01	8
5624712	1.000000e+00	7
5624713	8.388818e-01	22
5624714	1.000000e+00	7
5624715	1.000000e+00	3
5624716	9.999549e-01	12
5624717	8.881784e-16	50
5624718	1.000000e+00	0
5624719	1.000000e+00	3
5624704	1.000000e+00	2
5624705	1.000000e+00	4
5624706	9.999549e-01	12
5624707	1.000000e+00	0
5624708	1.000000e+00	2
5624709	1.000000e+00	1
5624710	9.999999e-01	8
5624711	1.000000e+00	0
5624763	4.510745e-05	39
5624762	8.881784e-16	50
5624761	9.675457e-01	19
5624760	1.000000e+00	0
5624767	1.000000e+00	3
5624766	1.000000e+00	5
5624765	8.881784e-16	50
5624755	9.999972e-01	10
5624754	1.000000e+00	2
5624753	9.835804e-01	18
5624752	1.133316e-12	48
5624759	8.881784e-16	50
5624758	9.986989e-01	15
5624757	9.675457e-01	19
5624756	2.807050e-06	41
5624747	8.388818e-01	22
5624744	4.510745e-05	39
5624745	1.641957e-02	33
5624750	9.999994e-01	9
5624751	8.881784e-16	50
5624748	1.000000e+00	0
5624749	1.301086e-03	36
5624738	9.675457e-01	19
5624739	9.835804e-01	18
5624736	2.230891e-10	46
5624737	9.966998e-01	16
5624742	3.359055e-01	27
5624743	2.104926e-09	45
5624740	2.807050e-06	41
5624741	1.641957e-02	33
5624797	1.000000e+00	0
5624796	9.999972e-01	10
5624798	1.000000e+00	2
5624793	1.000000e+00	7
5624792	1.000000e+00	5
5624795	1.000000e+00	1
5624794	1.049339e-07	43
5624789	4.529710e-14	49
5624788	4.681115e-04	37
5624791	1.000000e+00	0
5624790	1.000000e+00	0
5624785	9.999999e-01	8
5624784	1.000000e+00	2
5624787	1.000000e+00	4
5624786	9.999972e-01	10
5624782	1.000000e+00	7
5624783	8.881784e-16	50
5624776	1.000000e+00	1
5624777	2.104926e-09	45
5624772	1.000000e+00	1
5624773	1.000000e+00	3
5624774	9.999999e-01	8
5624775	1.049339e-07	43
5624768	8.881784e-16	50
5624770	9.999972e-01	10
5624771	8.881784e-16	50
5624829	6.640945e-01	24
5624828	7.673339e-03	34
5624827	8.881784e-16	50
5624826	9.999972e-01	10
5624825	1.000000e+00	1
5624824	9.995319e-01	14
5624823	8.881784e-16	50
5624822	8.881784e-16	50
5624821	1.854161e-11	47
5624820	8.388818e-01	22
5624819	9.999881e-01	11
5624818	1.000000e+00	2
5624817	9.999549e-01	12
5624816	1.000000e+00	1
5624814	1.000000e+00	2
5624815	8.881784e-16	50
5624812	1.000000e+00	3
5624813	9.999972e-01	10
5624810	8.881784e-16	50
5624811	1.000000e+00	5
5624808	2.230891e-10	46
5624809	1.000000e+00	0
5624806	8.881784e-16	50
5624807	8.881784e-16	50
5624804	4.510745e-05	39
5624805	8.881784e-16	50
5624802	1.000000e+00	3
5624803	9.999549e-01	12
5624800	8.881784e-16	50
5624801	1.000000e+00	4
5624592	9.675457e-01	19
5624593	1.000000e+00	7
5624594	3.245432e-02	32
5624595	1.641957e-02	33
5624596	8.881784e-16	50
5624597	8.881784e-16	50
5624598	1.049339e-07	43
5624599	9.966998e-01	16
5624600	1.000000e+00	1
5624601	1.000000e+00	5
5624602	9.999549e-01	12
5624603	4.529710e-14	49
5624604	6.640945e-01	24
5624606	9.999994e-01	9
5624607	8.881784e-16	50
5624577	1.193067e-05	40
5624576	1.000000e+00	5
5624579	1.000000e+00	2
5624578	8.881784e-16	50
5624581	1.000000e+00	0
5624580	8.881784e-16	50
5624583	8.881784e-16	50
5624582	1.133316e-12	48
5624585	9.835804e-01	18
5624584	1.013194e-01	30
5624587	7.600562e-01	23
5624586	9.966998e-01	16
5624589	1.854161e-11	47
5624588	1.000000e+00	4
5624591	4.529710e-14	49
5624590	7.600562e-01	23
5624626	1.000000e+00	4
5624627	1.000000e+00	2
5624624	1.000000e+00	0
5624625	6.640945e-01	24
5624630	1.000000e+00	6
5624631	1.000000e+00	2
5624628	1.000000e+00	1
5624629	9.998471e-01	13
5624634	1.000000e+00	6
5624635	7.673339e-03	34
5624632	1.301086e-03	36
5624633	1.000000e+00	1
5624638	8.881784e-16	50
5624639	1.000000e+00	0
5624636	1.000000e+00	7
5624637	4.510745e-05	39
5624611	8.881784e-16	50
5624610	5.817779e-07	42
5624609	8.881784e-16	50
5624608	4.529710e-14	49
5624615	1.000000e+00	0
5624614	8.881784e-16	50
5624613	4.529710e-14	49
5624612	9.999549e-01	12
5624619	3.359055e-01	27
5624618	4.529710e-14	49
5624617	4.529710e-14	49
5624616	1.000000e+00	6
5624623	8.881784e-16	50
5624622	1.049339e-07	43
5624621	1.000000e+00	5
5624620	1.049339e-07	43
5624660	8.881784e-16	50
5624661	1.000000e+00	3
5624662	1.000000e+00	0
5624663	7.673339e-03	34
5624659	1.854161e-11	47
5624668	1.641957e-02	33
5624669	1.049339e-07	43
5624670	4.438624e-01	26
5624671	5.561376e-01	25
5624664	4.438624e-01	26
5624666	9.999994e-01	9
5624667	1.000000e+00	6
5624645	4.529710e-14	49
5624644	1.000000e+00	1
5624647	8.881784e-16	50
5624646	8.881784e-16	50
5624641	1.000000e+00	0
5624640	3.245432e-02	32
5624643	1.000000e+00	0
5624642	1.000000e+00	6
5624652	3.359055e-01	27
5624649	1.000000e+00	6
5624648	1.000000e+00	4
5624651	8.881784e-16	50
5624650	8.881784e-16	50
5624694	7.600562e-01	23
5624692	1.611182e-01	29
5624693	1.301086e-03	36
5624691	8.881784e-16	50
5624688	1.301086e-03	36
5624689	9.998471e-01	13
5624702	1.000000e+00	4
5624703	1.301086e-03	36
5624700	1.000000e+00	5
5624698	1.854161e-11	47
5624699	1.000000e+00	0
5624696	9.999549e-01	12
5624697	1.000000e+00	4
5624679	1.000000e+00	0
5624678	8.881784e-16	50
5624677	9.923267e-01	17
5624676	1.000000e+00	0
5624675	1.854161e-11	47
5624674	1.133316e-12	48
5624673	1.621870e-08	44
5624672	1.000000e+00	6
5624687	5.946023e-02	31
5624686	4.510745e-05	39
5624685	8.881784e-16	50
5624684	1.000000e+00	6
5624683	3.300224e-03	35
5624682	9.999549e-01	12
5624681	2.807050e-06	41
5624680	9.675457e-01	19
5624458	1.000000e+00	2
5624459	1.000000e+00	0
5624456	1.000000e+00	2
5624457	9.999994e-01	9
5624462	4.510745e-05	39
5624463	1.000000e+00	4
5624460	1.000000e+00	6
5624461	1.000000e+00	4
5624450	9.999994e-01	9
5624451	9.999549e-01	12
5624448	1.000000e+00	6
5624449	8.881784e-16	50
5624454	4.529710e-14	49
5624455	1.000000e+00	1
5624453	1.000000e+00	1
5624475	9.999999e-01	8
5624474	4.510745e-05	39
5624472	2.104926e-09	45
5624479	9.999994e-01	9
5624478	1.000000e+00	0
5624477	1.000000e+00	2
5624476	1.000000e+00	0
5624467	1.000000e+00	1
5624466	8.881784e-16	50
5624465	1.000000e+00	1
5624464	1.000000e+00	7
5624471	9.966998e-01	16
5624470	1.000000e+00	3
5624469	8.388818e-01	22
5624468	1.000000e+00	6
5624488	1.000000e+00	0
5624489	1.000000e+00	7
5624490	9.999999e-01	8
5624491	1.000000e+00	1
5624492	1.000000e+00	6
5624493	9.966998e-01	16
5624494	1.133316e-12	48
5624495	8.881784e-16	50
5624480	8.986806e-01	21
5624481	3.359055e-01	27
5624482	8.986806e-01	21
5624483	1.000000e+00	3
5624485	1.000000e+00	6
5624486	9.995319e-01	14
5624487	1.000000e+00	4
5624505	9.998471e-01	13
5624504	8.881784e-16	50
5624507	1.000000e+00	1
5624506	1.000000e+00	1
5624509	1.000000e+00	1
5624508	7.673339e-03	34
5624511	1.049339e-07	43
5624510	1.000000e+00	0
5624496	9.998471e-01	13
5624501	9.923267e-01	17
5624503	5.817779e-07	42
5624502	9.995319e-01	14
5624526	1.000000e+00	0
5624527	1.000000e+00	3
5624524	1.000000e+00	1
5624525	9.835804e-01	18
5624522	1.000000e+00	0
5624523	9.999994e-01	9
5624520	1.013194e-01	30
5624521	9.999549e-01	12
5624518	1.000000e+00	4
5624519	1.000000e+00	2
5624516	9.998471e-01	13
5624517	9.999881e-01	11
5624514	1.000000e+00	1
5624515	1.000000e+00	0
5624512	1.000000e+00	0
5624513	1.000000e+00	0
5624543	1.611182e-01	29
5624542	6.640945e-01	24
5624541	1.000000e+00	1
5624540	1.000000e+00	0
5624539	1.000000e+00	0
5624538	8.881784e-16	50
5624537	1.013194e-01	30
5624536	1.854161e-11	47
5624535	1.000000e+00	1
5624534	4.529710e-14	49
5624533	9.999994e-01	9
5624532	1.000000e+00	4
5624531	8.881784e-16	50
5624530	8.881784e-16	50
5624529	1.000000e+00	5
5624528	1.000000e+00	0
5624556	1.641957e-02	33
5624557	1.854161e-11	47
5624558	4.438624e-01	26
5624559	9.998471e-01	13
5624552	1.013194e-01	30
5624553	3.359055e-01	27
5624554	1.000000e+00	0
5624555	1.611182e-01	29
5624548	1.000000e+00	3
5624549	3.300224e-03	35
5624550	4.529710e-14	49
5624551	8.881784e-16	50
5624544	1.000000e+00	4
5624545	1.000000e+00	1
5624546	1.000000e+00	2
5624547	1.000000e+00	5
5624573	1.854161e-11	47
5624572	1.000000e+00	0
5624575	1.000000e+00	1
5624574	1.000000e+00	7
5624569	8.388818e-01	22
5624568	5.817779e-07	42
5624571	1.000000e+00	0
5624570	1.000000e+00	6
5624565	9.405398e-01	20
5624564	9.999999e-01	8
5624567	1.854161e-11	47
5624566	2.399438e-01	28
5624561	1.000000e+00	3
5624560	1.000000e+00	0
5624563	1.000000e+00	2
5624323	1.000000e+00	2
5624322	9.999972e-01	10
5624321	1.000000e+00	1
5624320	3.359055e-01	27
5624327	1.000000e+00	3
5624325	9.923267e-01	17
5624324	9.986989e-01	15
5624331	1.000000e+00	0
5624330	3.300224e-03	35
5624329	1.000000e+00	0
5624328	8.388818e-01	22
5624335	1.000000e+00	3
5624334	1.000000e+00	1
5624333	1.000000e+00	2
5624332	1.000000e+00	1
5624338	9.998471e-01	13
5624339	7.600562e-01	23
5624336	4.510745e-05	39
5624337	1.000000e+00	7
5624342	1.133316e-12	48
5624343	9.999994e-01	9
5624340	1.000000e+00	1
5624341	1.000000e+00	1
5624346	5.561376e-01	25
5624347	9.923267e-01	17
5624344	4.510745e-05	39
5624345	1.611182e-01	29
5624350	8.881784e-16	50
5624351	8.881784e-16	50
5624348	9.675457e-01	19
5624349	3.359055e-01	27
5624353	9.999999e-01	8
5624352	2.230891e-10	46
5624355	1.000000e+00	3
5624354	2.104926e-09	45
5624357	2.807050e-06	41
5624356	1.133316e-12	48
5624359	8.881784e-16	50
5624358	8.986806e-01	21
5624361	8.881784e-16	50
5624360	1.000000e+00	3
5624363	1.000000e+00	5
5624362	1.529320e-04	38
5624364	1.013194e-01	30
5624367	1.000000e+00	1
5624366	1.301086e-03	36
5624368	1.000000e+00	0
5624369	1.000000e+00	0
5624370	1.000000e+00	1
5624371	9.675457e-01	19
5624372	8.986806e-01	21
5624373	8.881784e-16	50
5624374	1.621870e-08	44
5624375	1.301086e-03	36
5624376	4.510745e-05	39
5624377	8.881784e-16	50
5624378	9.999881e-01	11
5624379	9.999999e-01	8
5624380	9.999549e-01	12
5624381	3.359055e-01	27
5624382	4.529710e-14	49
5624383	9.986989e-01	15
5624391	1.000000e+00	3
5624390	1.000000e+00	1
5624389	5.561376e-01	25
5624388	8.881784e-16	50
5624387	4.529710e-14	49
5624386	8.881784e-16	50
5624385	8.881784e-16	50
5624384	8.881784e-16	50
5624399	8.881784e-16	50
5624398	3.300224e-03	35
5624397	1.000000e+00	1
5624396	1.854161e-11	47
5624395	9.835804e-01	18
5624394	9.998471e-01	13
5624393	1.621870e-08	44
5624392	9.998471e-01	13
5624406	3.359055e-01	27
5624404	9.835804e-01	18
5624405	1.000000e+00	1
5624402	9.998471e-01	13
5624400	2.104926e-09	45
5624401	1.000000e+00	1
5624414	4.438624e-01	26
5624412	9.998471e-01	13
5624413	1.000000e+00	2
5624410	8.881784e-16	50
5624411	1.854161e-11	47
5624409	1.611182e-01	29
5624421	1.133316e-12	48
5624420	1.000000e+00	7
5624423	1.000000e+00	2
5624422	8.881784e-16	50
5624417	1.000000e+00	0
5624416	8.881784e-16	50
5624419	9.998471e-01	13
5624429	4.438624e-01	26
5624428	8.881784e-16	50
5624431	8.881784e-16	50
5624430	1.301086e-03	36
5624425	1.854161e-11	47
5624424	8.881784e-16	50
5624427	8.881784e-16	50
5624426	9.923267e-01	17
5624436	1.000000e+00	1
5624437	1.000000e+00	1
5624438	1.000000e+00	3
5624432	3.359055e-01	27
5624433	7.673339e-03	34
5624434	1.000000e+00	6
5624435	9.999881e-01	11
5624444	1.000000e+00	1
5624445	1.000000e+00	1
5624446	1.000000e+00	2
5624447	9.999549e-01	12
5624440	3.300224e-03	35
5624441	1.000000e+00	2
5624442	9.999549e-01	12
5624443	8.881784e-16	50
5624255	1.529320e-04	38
5624254	9.999881e-01	11
5624253	8.881784e-16	50
5624252	1.000000e+00	4
5624251	9.999881e-01	11
5624250	9.986989e-01	15
5624249	8.881784e-16	50
5624248	7.673339e-03	34
5624247	9.405398e-01	20
5624246	9.999994e-01	9
5624245	2.104926e-09	45
5624244	1.013194e-01	30
5624243	3.245432e-02	32
5624242	8.986806e-01	21
5624241	1.000000e+00	2
5624240	9.966998e-01	16
5624238	1.000000e+00	7
5624239	1.000000e+00	7
5624236	1.000000e+00	1
5624237	1.000000e+00	6
5624234	9.998471e-01	13
5624235	8.881784e-16	50
5624232	9.999999e-01	8
5624233	1.133316e-12	48
5624230	1.000000e+00	4
5624231	1.000000e+00	4
5624228	8.881784e-16	50
5624229	9.986989e-01	15
5624226	3.245432e-02	32
5624227	1.529320e-04	38
5624224	8.986806e-01	21
5624225	1.000000e+00	7
5624221	1.013194e-01	30
5624220	1.611182e-01	29
5624223	3.245432e-02	32
5624222	2.104926e-09	45
5624217	2.230891e-10	46
5624216	8.881784e-16	50
5624219	9.405398e-01	20
5624218	8.881784e-16	50
5624213	1.000000e+00	0
5624212	1.000000e+00	0
5624215	8.881784e-16	50
5624214	1.611182e-01	29
5624209	1.000000e+00	1
5624208	1.000000e+00	4
5624211	1.000000e+00	0
5624210	1.000000e+00	4
5624204	1.000000e+00	2
5624205	9.675457e-01	19
5624206	1.000000e+00	4
5624207	1.000000e+00	1
5624200	1.000000e+00	0
5624201	1.000000e+00	0
5624202	1.000000e+00	4
5624203	1.000000e+00	4
5624196	9.995319e-01	14
5624198	1.000000e+00	2
5624199	8.881784e-16	50
5624192	9.999994e-01	9
5624193	1.000000e+00	5
5624194	1.000000e+00	4
5624195	9.923267e-01	17
5624315	1.000000e+00	3
5624314	1.000000e+00	3
5624313	1.000000e+00	0
5624312	1.000000e+00	0
5624319	9.835804e-01	18
5624318	9.999994e-01	9
5624317	1.000000e+00	4
5624316	1.133316e-12	48
5624307	1.000000e+00	1
5624306	1.000000e+00	1
5624305	1.000000e+00	3
5624304	1.000000e+00	0
5624311	1.000000e+00	3
5624310	8.881784e-16	50
5624309	1.000000e+00	2
5624308	1.000000e+00	2
5624299	1.611182e-01	29
5624297	1.000000e+00	5
5624302	9.986989e-01	15
5624303	1.000000e+00	5
5624300	5.817779e-07	42
5624301	3.245432e-02	32
5624290	1.000000e+00	1
5624291	1.000000e+00	0
5624288	9.995319e-01	14
5624289	1.000000e+00	1
5624294	1.049339e-07	43
5624295	8.881784e-16	50
5624292	4.529710e-14	49
5624293	1.000000e+00	4
5624281	9.966998e-01	16
5624280	1.000000e+00	2
5624283	8.881784e-16	50
5624282	9.999972e-01	10
5624285	2.230891e-10	46
5624284	1.854161e-11	47
5624287	9.998471e-01	13
5624286	2.399438e-01	28
5624273	8.881784e-16	50
5624272	9.405398e-01	20
5624275	8.881784e-16	50
5624274	1.301086e-03	36
5624277	1.621870e-08	44
5624276	8.881784e-16	50
5624279	1.000000e+00	7
5624278	1.000000e+00	4
5624264	1.000000e+00	0
5624266	1.000000e+00	0
5624267	8.881784e-16	50
5624268	9.998471e-01	13
5624269	3.359055e-01	27
5624270	2.104926e-09	45
5624271	9.675457e-01	19
5624256	1.000000e+00	6
5624257	4.529710e-14	49
5624258	9.999994e-01	9
5624259	8.881784e-16	50
5624260	1.049339e-07	43
5624261	9.999549e-01	12
5624262	1.000000e+00	5
5624263	1.049339e-07	43
5624119	1.000000e+00	0
5624116	1.049339e-07	43
5624117	2.230891e-10	46
5624114	7.600562e-01	23
5624115	9.995319e-01	14
5624112	1.000000e+00	0
5624113	1.000000e+00	0
5624126	5.946023e-02	31
5624127	7.600562e-01	23
5624124	9.999549e-01	12
5624125	3.245432e-02	32
5624122	1.000000e+00	1
5624123	1.000000e+00	2
5624120	9.405398e-01	20
5624121	9.999881e-01	11
5624103	9.999999e-01	8
5624102	1.000000e+00	1
5624101	4.529710e-14	49
5624100	1.000000e+00	2
5624099	1.000000e+00	0
5624098	9.999999e-01	8
5624097	1.000000e+00	0
5624096	1.000000e+00	0
5624111	1.000000e+00	0
5624110	1.000000e+00	6
5624109	8.986806e-01	21
5624108	1.000000e+00	4
5624107	1.000000e+00	0
5624106	4.681115e-04	37
5624105	1.000000e+00	4
5624104	1.000000e+00	3
5624084	5.946023e-02	31
5624085	1.000000e+00	0
5624086	1.193067e-05	40
5624087	4.438624e-01	26
5624082	1.000000e+00	0
5624083	1.000000e+00	3
5624092	1.000000e+00	2
5624093	8.881784e-16	50
5624094	9.999994e-01	9
5624095	1.000000e+00	0
5624088	1.000000e+00	6
5624089	9.999999e-01	8
5624090	2.104926e-09	45
5624091	1.000000e+00	2
5624069	4.510745e-05	39
5624068	1.000000e+00	6
5624065	8.881784e-16	50
5624064	1.000000e+00	6
5624067	9.998471e-01	13
5624066	8.986806e-01	21
5624077	4.529710e-14	49
5624079	8.881784e-16	50
5624078	1.621870e-08	44
5624073	1.193067e-05	40
5624074	1.133316e-12	48
5624178	6.640945e-01	24
5624179	9.995319e-01	14
5624176	9.995319e-01	14
5624177	8.881784e-16	50
5624182	9.923267e-01	17
5624183	9.999972e-01	10
5624180	1.000000e+00	1
5624181	8.881784e-16	50
5624186	4.529710e-14	49
5624187	4.681115e-04	37
5624184	8.881784e-16	50
5624185	9.999881e-01	11
5624191	1.000000e+00	7
5624188	1.854161e-11	47
5624189	9.999999e-01	8
5624163	9.923267e-01	17
5624162	9.999999e-01	8
5624161	1.193067e-05	40
5624160	9.999994e-01	9
5624167	7.600562e-01	23
5624166	1.000000e+00	0
5624165	1.000000e+00	0
5624164	2.807050e-06	41
5624171	1.000000e+00	0
5624170	1.000000e+00	1
5624169	1.000000e+00	0
5624168	1.000000e+00	2
5624175	1.000000e+00	0
5624174	1.000000e+00	0
5624173	1.000000e+00	0
5624172	1.000000e+00	0
5624144	9.675457e-01	19
5624145	1.000000e+00	4
5624146	1.000000e+00	7
5624147	1.000000e+00	6
5624148	1.000000e+00	3
5624149	1.000000e+00	2
5624150	1.529320e-04	38
5624151	1.000000e+00	2
5624152	8.881784e-16	50
5624153	8.881784e-16	50
5624154	7.600562e-01	23
5624155	8.881784e-16	50
5624156	6.640945e-01	24
5624157	1.854161e-11	47
5624158	9.999881e-01	11
5624159	6.640945e-01	24
5624129	9.675457e-01	19
5624128	9.999994e-01	9
5624131	8.986806e-01	21
5624130	8.881784e-16	50
5624133	5.817779e-07	42
5624132	8.881784e-16	50
5624135	5.561376e-01	25
5624134	1.000000e+00	2
5624137	8.881784e-16	50
5624136	4.529710e-14	49
5624139	8.388818e-01	22
5624138	8.881784e-16	50
5624141	1.000000e+00	5
5624140	9.999972e-01	10
5624143	1.000000e+00	0
5624142	1.000000e+00	0
5623980	9.966998e-01	16
5623981	1.000000e+00	7
5623982	1.000000e+00	3
5623983	1.000000e+00	2
5623976	4.681115e-04	37
5623977	8.986806e-01	21
5623978	1.000000e+00	4
5623979	5.946023e-02	31
5623972	4.681115e-04	37
5623973	8.881784e-16	50
5623974	9.966998e-01	16
5623975	2.104926e-09	45
5623968	9.986989e-01	15
5623969	1.611182e-01	29
5623970	4.529710e-14	49
5623971	1.133316e-12	48
5623997	8.881784e-16	50
5623996	1.000000e+00	0
5623999	1.000000e+00	5
5623998	1.641957e-02	33
5623993	9.999999e-01	8
5623992	6.640945e-01	24
5623995	1.000000e+00	3
5623994	1.529320e-04	38
5623989	8.881784e-16	50
5623988	8.881784e-16	50
5623990	4.529710e-14	49
5623985	9.998471e-01	13
5623984	9.999881e-01	11
5623987	8.881784e-16	50
5623986	1.000000e+00	1
5623950	1.000000e+00	1
5623951	1.000000e+00	0
5623948	1.000000e+00	0
5623949	8.881784e-16	50
5623946	1.000000e+00	0
5623947	1.000000e+00	0
5623944	9.999972e-01	10
5623945	1.000000e+00	2
5623942	1.000000e+00	1
5623943	1.854161e-11	47
5623940	9.405398e-01	20
5623941	1.000000e+00	2
5623938	1.000000e+00	4
5623939	1.000000e+00	7
5623936	1.000000e+00	1
5623937	6.640945e-01	24
5623967	8.881784e-16	50
5623966	6.640945e-01	24
5623965	8.388818e-01	22
5623964	5.946023e-02	31
5623963	8.881784e-16	50
5623961	8.881784e-16	50
5623960	1.000000e+00	0
5623959	1.000000e+00	0
5623958	1.000000e+00	1
5623957	8.388818e-01	22
5623956	9.999999e-01	8
5623955	1.000000e+00	1
5623954	4.529710e-14	49
5623953	1.000000e+00	7
5623952	1.000000e+00	0
5624040	1.000000e+00	1
5624041	9.986989e-01	15
5624042	9.923267e-01	17
5624043	1.000000e+00	3
5624044	2.104926e-09	45
5624045	1.000000e+00	1
5624046	8.881784e-16	50
5624047	8.881784e-16	50
5624032	1.000000e+00	3
5624033	1.000000e+00	6
5624034	9.995319e-01	14
5624035	9.999999e-01	8
5624036	9.995319e-01	14
5624037	1.000000e+00	5
5624038	9.675457e-01	19
5624039	1.000000e+00	5
5624057	8.881784e-16	50
5624056	1.000000e+00	2
5624059	1.000000e+00	7
5624058	9.999999e-01	8
5624061	4.529710e-14	49
5624060	4.529710e-14	49
5624062	9.923267e-01	17
5624049	9.998471e-01	13
5624048	1.000000e+00	5
5624051	9.835804e-01	18
5624050	1.000000e+00	3
5624053	1.641957e-02	33
5624052	1.301086e-03	36
5624055	2.230891e-10	46
5624054	9.999881e-01	11
5624010	1.193067e-05	40
5624011	9.835804e-01	18
5624008	1.854161e-11	47
5624009	1.621870e-08	44
5624014	1.193067e-05	40
5624015	1.000000e+00	0
5624012	8.881784e-16	50
5624013	1.854161e-11	47
5624002	1.000000e+00	4
5624003	1.000000e+00	1
5624000	9.998471e-01	13
5624001	1.000000e+00	3
5624006	1.000000e+00	6
5624007	9.999994e-01	9
5624004	8.881784e-16	50
5624005	9.995319e-01	14
5624027	7.673339e-03	34
5624026	9.999999e-01	8
5624025	8.881784e-16	50
5624024	5.561376e-01	25
5624031	9.986989e-01	15
5624030	1.000000e+00	3
5624029	1.013194e-01	30
5624028	9.405398e-01	20
5624019	1.000000e+00	1
5624018	9.835804e-01	18
5624017	8.881784e-16	50
5624016	1.000000e+00	1
5624023	9.986989e-01	15
5624022	1.000000e+00	1
5624021	1.000000e+00	0
5624020	4.438624e-01	26
5623845	1.000000e+00	0
5623844	1.000000e+00	4
5623847	1.000000e+00	6
5623846	1.000000e+00	6
5623840	9.999999e-01	8
5623843	1.000000e+00	0
5623842	1.000000e+00	4
5623853	1.000000e+00	0
5623852	1.000000e+00	1
5623855	1.000000e+00	0
5623854	1.000000e+00	0
5623849	6.640945e-01	24
5623848	1.611182e-01	29
5623851	1.000000e+00	0
5623850	1.000000e+00	0
5623860	9.995319e-01	14
5623862	9.986989e-01	15
5623863	1.000000e+00	0
5623856	1.000000e+00	0
5623857	2.807050e-06	41
5623858	8.388818e-01	22
5623859	1.000000e+00	6
5623868	4.529710e-14	49
5623869	1.133316e-12	48
5623870	5.817779e-07	42
5623871	9.995319e-01	14
5623864	1.133316e-12	48
5623865	1.000000e+00	1
5623866	9.999994e-01	9
5623867	8.881784e-16	50
5623813	1.000000e+00	1
5623811	4.681115e-04	37
5623810	9.835804e-01	18
5623809	6.640945e-01	24
5623808	1.000000e+00	5
5623823	1.000000e+00	1
5623822	1.000000e+00	1
5623821	5.817779e-07	42
5623820	5.561376e-01	25
5623819	9.998471e-01	13
5623818	1.000000e+00	6
5623830	1.000000e+00	7
5623831	9.998471e-01	13
5623828	1.621870e-08	44
5623829	1.000000e+00	7
5623826	4.529710e-14	49
5623827	1.000000e+00	2
5623824	1.000000e+00	2
5623825	1.000000e+00	6
5623838	3.300224e-03	35
5623839	9.999994e-01	9
5623836	1.133316e-12	48
5623837	1.133316e-12	48
5623834	9.999994e-01	9
5623835	8.881784e-16	50
5623832	9.999972e-01	10
5623833	1.000000e+00	3
5623905	1.000000e+00	2
5623904	7.600562e-01	23
5623907	8.881784e-16	50
5623909	1.000000e+00	0
5623908	9.999994e-01	9
5623911	1.000000e+00	0
5623910	9.835804e-01	18
5623913	4.510745e-05	39
5623912	9.986989e-01	15
5623915	1.000000e+00	0
5623914	1.000000e+00	4
5623917	1.000000e+00	5
5623916	9.835804e-01	18
5623919	2.399438e-01	28
5623918	9.995319e-01	14
5623920	1.000000e+00	3
5623921	9.999999e-01	8
5623922	1.193067e-05	40
5623923	8.881784e-16	50
5623924	9.999549e-01	12
5623925	1.621870e-08	44
5623926	3.359055e-01	27
5623927	1.000000e+00	3
5623928	1.000000e+00	2
5623929	8.881784e-16	50
5623930	1.000000e+00	4
5623931	8.881784e-16	50
5623932	2.399438e-01	28
5623933	1.000000e+00	1
5623934	9.999972e-01	10
5623935	1.301086e-03	36
5623875	1.000000e+00	0
5623874	1.000000e+00	3
5623873	1.013194e-01	30
5623872	9.923267e-01	17
5623879	1.000000e+00	2
5623878	1.133316e-12	48
5623877	1.000000e+00	1
5623876	1.000000e+00	0
5623883	1.641957e-02	33
5623882	1.000000e+00	0
5623881	1.000000e+00	3
5623880	1.000000e+00	1
5623887	1.611182e-01	29
5623886	4.681115e-04	37
5623885	1.000000e+00	0
5623884	1.000000e+00	0
5623890	1.049339e-07	43
5623891	9.999972e-01	10
5623888	1.000000e+00	5
5623889	1.000000e+00	1
5623894	8.881784e-16	50
5623895	9.999999e-01	8
5623892	8.881784e-16	50
5623893	1.611182e-01	29
5623898	1.000000e+00	1
5623899	4.529710e-14	49
5623896	8.388818e-01	22
5623897	1.000000e+00	7
5623902	1.000000e+00	1
5623903	9.405398e-01	20
5623900	1.000000e+00	0
5623901	1.193067e-05	40
5625355	8.881784e-16	50
5625354	8.881784e-16	50
5625353	1.049339e-07	43
5625352	7.600562e-01	23
5625359	1.000000e+00	0
5625358	1.000000e+00	0
5625357	1.000000e+00	0
5625356	4.529710e-14	49
5625346	1.621870e-08	44
5625345	1.000000e+00	1
5625344	9.999881e-01	11
5625351	9.999999e-01	8
5625350	5.561376e-01	25
5625349	9.999972e-01	10
5625348	2.230891e-10	46
5625370	1.000000e+00	0
5625371	1.000000e+00	0
5625368	9.999972e-01	10
5625369	1.000000e+00	3
5625374	1.000000e+00	7
5625375	9.675457e-01	19
5625372	1.000000e+00	1
5625373	1.000000e+00	1
5625363	9.835804e-01	18
5625360	1.000000e+00	4
5625361	1.000000e+00	0
5625366	1.000000e+00	0
5625367	1.000000e+00	2
5625364	9.998471e-01	13
5625365	1.000000e+00	1
5625385	8.388818e-01	22
5625384	1.000000e+00	0
5625387	1.000000e+00	6
5625386	9.999881e-01	11
5625389	4.529710e-14	49
5625388	1.000000e+00	0
5625391	1.000000e+00	1
5625390	1.621870e-08	44
5625377	9.999972e-01	10
5625376	1.000000e+00	5
5625379	1.000000e+00	7
5625378	8.881784e-16	50
5625381	1.000000e+00	0
5625380	1.000000e+00	0
5625382	2.399438e-01	28
5625392	1.000000e+00	2
5625394	1.621870e-08	44
5625395	7.673339e-03	34
5625396	4.529710e-14	49
5625397	9.999994e-01	9
5625331	8.881784e-16	50
5625330	4.438624e-01	26
5625329	1.000000e+00	4
5625328	1.854161e-11	47
5625339	8.881784e-16	50
5625338	9.835804e-01	18
5625337	8.881784e-16	50
5625336	1.133316e-12	48
5625343	9.986989e-01	15
5625342	9.999972e-01	10
5625341	1.000000e+00	5
5625340	2.807050e-06	41
5625314	1.000000e+00	4
5625315	8.388818e-01	22
5625312	1.000000e+00	0
5625313	1.000000e+00	4
5625318	5.817779e-07	42
5625319	1.000000e+00	7
5625316	1.049339e-07	43
5625317	1.000000e+00	2
5625322	8.881784e-16	50
5625323	1.000000e+00	2
5625320	9.986989e-01	15
5625321	1.000000e+00	0
5625326	9.999881e-01	11
5625327	1.000000e+00	0
5625324	9.999549e-01	12
5625325	4.529710e-14	49
5625297	8.881784e-16	50
5625296	1.000000e+00	0
5625299	1.000000e+00	1
5625298	1.000000e+00	0
5625301	2.399438e-01	28
5625300	4.438624e-01	26
5625303	1.000000e+00	0
5625302	1.000000e+00	2
5625305	1.000000e+00	0
5625304	1.000000e+00	0
5625307	8.388818e-01	22
5625306	1.000000e+00	0
5625309	8.881784e-16	50
5625308	1.049339e-07	43
5625311	1.133316e-12	48
5625310	2.104926e-09	45
5625280	1.000000e+00	5
5625281	1.000000e+00	1
5625282	9.835804e-01	18
5625283	1.000000e+00	3
5625284	1.529320e-04	38
5625285	1.000000e+00	3
5625286	1.133316e-12	48
5625287	7.600562e-01	23
5625288	1.000000e+00	1
5625289	8.881784e-16	50
5625290	1.000000e+00	7
5625291	4.529710e-14	49
5625292	1.000000e+00	6
5625293	1.000000e+00	4
5625294	1.000000e+00	3
5625295	9.675457e-01	19
5625271	1.000000e+00	1
5625270	8.881784e-16	50
5625269	9.999881e-01	11
5625268	1.000000e+00	7
5625267	9.966998e-01	16
5625266	8.881784e-16	50
5625265	4.529710e-14	49
5625264	9.675457e-01	19
5625279	9.999999e-01	8
5625278	1.000000e+00	6
5625277	1.000000e+00	4
5625276	1.000000e+00	0
5625275	1.000000e+00	7
5625274	9.999994e-01	9
5625273	1.000000e+00	0
5625272	8.881784e-16	50
5625254	1.000000e+00	0
5625255	1.000000e+00	4
5625252	1.000000e+00	1
5625253	1.000000e+00	0
5625250	1.000000e+00	0
5625251	1.000000e+00	1
5625248	1.000000e+00	1
5625249	1.000000e+00	1
5625262	5.817779e-07	42
5625263	8.388818e-01	22
5625260	1.000000e+00	6
5625261	8.881784e-16	50
5625258	1.000000e+00	7
5625259	1.000000e+00	1
5625256	8.881784e-16	50
5625257	1.000000e+00	0
5625237	1.000000e+00	0
5625236	3.359055e-01	27
5625239	1.000000e+00	5
5625238	1.000000e+00	2
5625233	9.999881e-01	11
5625235	2.807050e-06	41
5625234	1.000000e+00	6
5625245	2.104926e-09	45
5625244	8.881784e-16	50
5625247	8.881784e-16	50
5625246	8.881784e-16	50
5625241	1.000000e+00	7
5625240	9.405398e-01	20
5625243	8.881784e-16	50
5625242	1.000000e+00	7
5625220	9.405398e-01	20
5625222	9.999549e-01	12
5625216	9.999972e-01	10
5625217	1.641957e-02	33
5625218	1.000000e+00	2
5625228	1.000000e+00	0
5625229	4.510745e-05	39
5625230	1.000000e+00	4
5625231	3.359055e-01	27
5625224	4.681115e-04	37
5625225	9.923267e-01	17
5625226	1.000000e+00	2
5625227	3.245432e-02	32
5625210	1.133316e-12	48
5625211	9.986989e-01	15
5625208	1.611182e-01	29
5625209	1.133316e-12	48
5625214	9.405398e-01	20
5625215	8.881784e-16	50
5625202	1.000000e+00	3
5625203	8.881784e-16	50
5625200	1.000000e+00	7
5625201	1.000000e+00	3
5625206	1.000000e+00	4
5625207	2.230891e-10	46
5625204	1.000000e+00	7
5625205	8.881784e-16	50
5625195	1.000000e+00	3
5625194	3.359055e-01	27
5625193	1.000000e+00	3
5625192	3.359055e-01	27
5625199	1.000000e+00	7
5625198	8.881784e-16	50
5625197	8.881784e-16	50
5625196	1.000000e+00	4
5625187	9.966998e-01	16
5625186	1.301086e-03	36
5625185	1.000000e+00	1
5625184	1.000000e+00	1
5625191	9.923267e-01	17
5625190	1.000000e+00	3
5625189	9.999549e-01	12
5625188	8.881784e-16	50
5625176	1.000000e+00	5
5625177	9.405398e-01	20
5625178	1.000000e+00	0
5625179	1.000000e+00	3
5625180	9.835804e-01	18
5625181	9.405398e-01	20
5625182	9.999549e-01	12
5625183	9.995319e-01	14
5625168	1.000000e+00	4
5625169	1.000000e+00	1
5625170	9.835804e-01	18
5625171	1.000000e+00	0
5625172	9.999972e-01	10
5625173	1.641957e-02	33
5625174	8.881784e-16	50
5625175	4.681115e-04	37
5625161	8.881784e-16	50
5625163	2.230891e-10	46
5625162	4.529710e-14	49
5625165	1.854161e-11	47
5625164	1.000000e+00	0
5625167	9.999994e-01	9
5625166	9.999549e-01	12
5625153	9.999549e-01	12
5625152	1.000000e+00	3
5625155	1.133316e-12	48
5625154	1.000000e+00	1
5625157	9.986989e-01	15
5625156	1.529320e-04	38
5625159	1.000000e+00	2
5625158	1.000000e+00	0
5625150	9.405398e-01	20
5625151	7.673339e-03	34
5625148	9.999994e-01	9
5625149	1.529320e-04	38
5625146	8.881784e-16	50
5625147	4.510745e-05	39
5625144	1.000000e+00	0
5625145	1.000000e+00	0
5625142	9.999549e-01	12
5625143	9.999549e-01	12
5625140	9.923267e-01	17
5625141	9.999881e-01	11
5625138	3.359055e-01	27
5625139	9.675457e-01	19
5625136	1.529320e-04	38
5625137	8.881784e-16	50
5625135	1.000000e+00	0
5625134	1.000000e+00	1
5625133	1.000000e+00	2
5625132	1.000000e+00	0
5625131	1.000000e+00	0
5625130	9.999549e-01	12
5625129	1.000000e+00	0
5625128	1.000000e+00	2
5625127	1.000000e+00	0
5625126	1.000000e+00	2
5625125	1.000000e+00	1
5625123	1.000000e+00	5
5625122	1.000000e+00	0
5625121	1.000000e+00	0
5625120	1.000000e+00	0
5625116	1.000000e+00	4
5625117	1.000000e+00	0
5625118	1.000000e+00	1
5625119	1.000000e+00	0
5625112	9.999881e-01	11
5625113	1.641957e-02	33
5625114	1.013194e-01	30
5625115	1.000000e+00	0
5625108	9.923267e-01	17
5625109	9.405398e-01	20
5625110	1.000000e+00	1
5625111	1.000000e+00	0
5625104	1.000000e+00	7
5625105	8.881784e-16	50
5625106	1.301086e-03	36
5625107	9.966998e-01	16
5625101	9.966998e-01	16
5625100	1.000000e+00	5
5625103	8.881784e-16	50
5625102	9.999994e-01	9
5625097	8.881784e-16	50
5625096	1.000000e+00	5
5625099	9.999972e-01	10
5625098	1.000000e+00	2
5625093	9.999994e-01	9
5625095	1.000000e+00	0
5625094	1.000000e+00	0
5625089	1.000000e+00	0
5625088	1.000000e+00	1
5625091	1.000000e+00	1
5625090	1.000000e+00	3
5625056	8.881784e-16	50
5625057	8.881784e-16	50
5625058	4.529710e-14	49
5625059	1.000000e+00	0
5625060	1.000000e+00	3
5625061	1.000000e+00	1
5625062	1.000000e+00	4
5625063	1.000000e+00	7
5625064	1.000000e+00	7
5625065	1.000000e+00	4
5625067	9.923267e-01	17
5625068	9.405398e-01	20
5625069	4.529710e-14	49
5625071	1.000000e+00	6
5625073	1.000000e+00	6
5625072	1.000000e+00	7
5625075	1.000000e+00	1
5625074	9.999881e-01	11
5625077	4.529710e-14	49
5625079	9.998471e-01	13
5625078	3.300224e-03	35
5625081	1.133316e-12	48
5625080	8.881784e-16	50
5625083	1.000000e+00	0
5625082	9.999881e-01	11
5625085	8.881784e-16	50
5625084	1.000000e+00	5
5625087	1.000000e+00	1
5625086	2.399438e-01	28
5625027	2.104926e-09	45
5625024	9.986989e-01	15
5625025	1.013194e-01	30
5625030	1.000000e+00	4
5625031	1.000000e+00	1
5625028	9.999999e-01	8
5625029	9.999972e-01	10
5625034	6.640945e-01	24
5625035	2.399438e-01	28
5625032	1.529320e-04	38
5625033	1.621870e-08	44
5625038	1.000000e+00	2
5625039	9.675457e-01	19
5625036	2.399438e-01	28
5625037	1.000000e+00	3
5625043	9.999999e-01	8
5625042	1.000000e+00	6
5625041	1.000000e+00	0
5625040	2.104926e-09	45
5625047	8.388818e-01	22
5625046	1.529320e-04	38
5625045	4.438624e-01	26
5625044	8.881784e-16	50
5625051	9.999972e-01	10
5625050	8.881784e-16	50
5625049	1.000000e+00	7
5625048	1.000000e+00	4
5625055	9.405398e-01	20
5625054	1.000000e+00	1
5625053	8.881784e-16	50
5625052	4.438624e-01	26
5624996	1.000000e+00	3
5624997	8.881784e-16	50
5624999	9.999999e-01	8
5624992	9.999881e-01	11
5624993	1.000000e+00	6
5624994	8.388818e-01	22
5624995	8.881784e-16	50
5625004	1.000000e+00	4
5625005	5.946023e-02	31
5625006	8.881784e-16	50
5625007	5.561376e-01	25
5625000	4.529710e-14	49
5625001	9.966998e-01	16
5625002	1.000000e+00	1
5625003	1.193067e-05	40
5625013	5.817779e-07	42
5625012	1.000000e+00	2
5625015	1.000000e+00	2
5625014	1.000000e+00	7
5625009	1.000000e+00	0
5625008	9.999972e-01	10
5625011	9.966998e-01	16
5625021	9.999549e-01	12
5625020	9.835804e-01	18
5625023	2.807050e-06	41
5625022	1.000000e+00	4
5625017	1.000000e+00	1
5625016	8.881784e-16	50
5625018	8.881784e-16	50
5624966	8.881784e-16	50
5624967	8.881784e-16	50
5624964	8.388818e-01	22
5624965	9.995319e-01	14
5624962	1.000000e+00	0
5624960	1.000000e+00	0
5624961	1.000000e+00	0
5624974	3.359055e-01	27
5624972	9.999972e-01	10
5624973	8.881784e-16	50
5624970	1.000000e+00	7
5624971	9.835804e-01	18
5624968	1.000000e+00	7
5624983	1.000000e+00	2
5624982	8.986806e-01	21
5624981	4.529710e-14	49
5624980	1.049339e-07	43
5624979	1.000000e+00	2
5624978	9.999972e-01	10
5624977	1.000000e+00	0
5624976	1.000000e+00	2
5624991	9.999972e-01	10
5624990	9.998471e-01	13
5624989	8.881784e-16	50
5624988	1.000000e+00	5
5624987	1.133316e-12	48
5624986	1.000000e+00	7
5624985	9.999549e-01	12
5624984	1.000000e+00	7
5624937	1.000000e+00	1
5624936	1.000000e+00	1
5624939	1.000000e+00	2
5624938	7.673339e-03	34
5624941	1.000000e+00	1
5624940	1.000000e+00	5
5624943	9.999999e-01	8
5624942	1.000000e+00	6
5624929	1.000000e+00	0
5624928	2.399438e-01	28
5624931	1.000000e+00	7
5624930	4.681115e-04	37
5624933	1.133316e-12	48
5624932	1.000000e+00	3
5624935	1.000000e+00	0
5624934	1.000000e+00	1
5624952	1.000000e+00	5
5624953	8.881784e-16	50
5624954	1.000000e+00	7
5624955	8.388818e-01	22
5624956	1.854161e-11	47
5624957	9.995319e-01	14
5624958	1.000000e+00	2
5624959	1.000000e+00	6
5624944	9.835804e-01	18
5624945	1.000000e+00	5
5624947	8.881784e-16	50
5624948	9.405398e-01	20
5624949	1.000000e+00	2
5624950	1.000000e+00	0
5624951	9.999994e-01	9
5624907	9.995319e-01	14
5624906	1.000000e+00	3
5624905	8.881784e-16	50
5624904	9.405398e-01	20
5624911	1.000000e+00	0
5624910	1.000000e+00	3
5624909	1.000000e+00	2
5624908	1.000000e+00	6
5624899	1.000000e+00	0
5624898	1.000000e+00	0
5624897	1.000000e+00	0
5624903	1.000000e+00	1
5624902	8.881784e-16	50
5624901	1.000000e+00	0
5624900	1.000000e+00	0
5624922	8.881784e-16	50
5624923	8.881784e-16	50
5624920	9.998471e-01	13
5624921	9.995319e-01	14
5624926	1.000000e+00	5
5624927	9.999972e-01	10
5624924	9.999994e-01	9
5624925	9.999994e-01	9
5624914	1.000000e+00	7
5624915	1.000000e+00	0
5624912	1.000000e+00	6
5624913	1.000000e+00	3
5624916	9.998471e-01	13
5624917	1.000000e+00	2
5624877	2.104926e-09	45
5624876	1.000000e+00	1
5624878	1.000000e+00	3
5624873	1.000000e+00	0
5624872	9.999994e-01	9
5624875	5.561376e-01	25
5624874	9.999999e-01	8
5624869	9.999549e-01	12
5624868	7.600562e-01	23
5624871	1.000000e+00	4
5624865	8.388818e-01	22
5624867	9.999972e-01	10
5624866	3.245432e-02	32
5624892	3.245432e-02	32
5624894	9.986989e-01	15
5624895	8.881784e-16	50
5624888	9.999881e-01	11
5624889	9.923267e-01	17
5624891	8.881784e-16	50
5624884	2.104926e-09	45
5624885	1.000000e+00	1
5624886	1.000000e+00	0
5624887	1.000000e+00	0
5624882	1.000000e+00	0
5624883	1.000000e+00	1
5624847	9.999881e-01	11
5624846	8.986806e-01	21
5624845	1.193067e-05	40
5624844	1.000000e+00	3
5624843	1.301086e-03	36
5624842	1.000000e+00	0
5624841	1.000000e+00	3
5624840	1.000000e+00	6
5624837	1.641957e-02	33
5624836	3.245432e-02	32
5624835	9.999999e-01	8
5624834	3.300224e-03	35
5624858	9.999881e-01	11
5624856	1.000000e+00	2
5624857	1.000000e+00	0
5624854	8.881784e-16	50
5624855	1.000000e+00	0
5624852	4.529710e-14	49
5624853	9.675457e-01	19
5624850	4.529710e-14	49
5624851	1.000000e+00	7
5624848	9.999881e-01	11
5624849	1.621870e-08	44
5623421	9.675457e-01	19
5623420	9.995319e-01	14
5623423	9.999994e-01	9
5623422	9.999881e-01	11
5623417	8.881784e-16	50
5623416	1.621870e-08	44
5623419	8.881784e-16	50
5623418	9.986989e-01	15
5623413	1.000000e+00	0
5623415	1.000000e+00	7
5623414	1.000000e+00	1
5623409	1.000000e+00	1
5623408	9.835804e-01	18
5623404	1.000000e+00	3
5623405	8.986806e-01	21
5623406	9.999972e-01	10
5623407	1.000000e+00	1
5623400	1.000000e+00	0
5623401	1.000000e+00	5
5623402	1.000000e+00	1
5623403	1.529320e-04	38
5623396	1.000000e+00	4
5623397	1.000000e+00	2
5623398	1.000000e+00	0
5623399	1.000000e+00	0
5623392	1.000000e+00	2
5623393	8.881784e-16	50
5623394	9.999881e-01	11
5623395	3.300224e-03	35
5623391	1.000000e+00	1
5623390	1.000000e+00	0
5623389	1.000000e+00	4
5623388	2.230891e-10	46
5623387	1.000000e+00	7
5623386	8.881784e-16	50
5623385	4.510745e-05	39
5623384	9.923267e-01	17
5623383	7.600562e-01	23
5623382	9.995319e-01	14
5623381	4.529710e-14	49
5623380	2.104926e-09	45
5623379	1.000000e+00	0
5623378	1.000000e+00	2
5623377	9.998471e-01	13
5623376	9.986989e-01	15
5623374	1.133316e-12	48
5623375	1.000000e+00	3
5623372	1.000000e+00	0
5623373	8.881784e-16	50
5623370	3.300224e-03	35
5623371	2.399438e-01	28
5623368	1.133316e-12	48
5623369	1.000000e+00	7
5623366	1.854161e-11	47
5623367	1.000000e+00	2
5623364	1.000000e+00	3
5623365	2.104926e-09	45
5623362	8.881784e-16	50
5623363	8.881784e-16	50
5623360	4.438624e-01	26
5623361	1.000000e+00	6
5623353	1.000000e+00	4
5623352	9.999999e-01	8
5623355	1.000000e+00	0
5623354	9.999994e-01	9
5623357	2.230891e-10	46
5623356	9.999881e-01	11
5623359	9.675457e-01	19
5623358	1.193067e-05	40
5623345	1.529320e-04	38
5623344	1.611182e-01	29
5623347	1.000000e+00	0
5623346	1.000000e+00	1
5623349	1.000000e+00	1
5623348	9.986989e-01	15
5623351	9.675457e-01	19
5623350	3.300224e-03	35
5623336	9.999549e-01	12
5623337	8.881784e-16	50
5623338	1.000000e+00	2
5623339	2.399438e-01	28
5623340	4.529710e-14	49
5623341	1.000000e+00	0
5623342	1.611182e-01	29
5623343	1.049339e-07	43
5623328	9.999999e-01	8
5623329	6.640945e-01	24
5623330	8.881784e-16	50
5623331	2.104926e-09	45
5623332	8.986806e-01	21
5623333	4.529710e-14	49
5623334	8.881784e-16	50
5623335	1.000000e+00	1
5623323	9.999994e-01	9
5623322	9.998471e-01	13
5623321	8.881784e-16	50
5623320	5.946023e-02	31
5623327	1.000000e+00	3
5623326	8.881784e-16	50
5623325	2.104926e-09	45
5623324	8.881784e-16	50
5623315	9.923267e-01	17
5623314	9.966998e-01	16
5623313	1.013194e-01	30
5623312	1.000000e+00	7
5623319	6.640945e-01	24
5623318	1.529320e-04	38
5623317	1.000000e+00	3
5623316	7.600562e-01	23
5623306	1.000000e+00	0
5623307	4.510745e-05	39
5623304	9.675457e-01	19
5623305	1.000000e+00	5
5623310	9.999549e-01	12
5623311	1.013194e-01	30
5623308	8.881784e-16	50
5623309	1.529320e-04	38
5623298	9.999994e-01	9
5623299	1.000000e+00	2
5623296	9.675457e-01	19
5623297	9.999549e-01	12
5623302	1.000000e+00	7
5623303	8.881784e-16	50
5623300	8.986806e-01	21
5623301	8.881784e-16	50
5623540	8.881784e-16	50
5623541	4.510745e-05	39
5623542	1.000000e+00	0
5623543	1.000000e+00	0
5623536	8.881784e-16	50
5623537	9.835804e-01	18
5623538	1.000000e+00	5
5623539	2.230891e-10	46
5623548	1.000000e+00	6
5623549	8.881784e-16	50
5623550	8.881784e-16	50
5623551	8.881784e-16	50
5623544	9.986989e-01	15
5623545	5.817779e-07	42
5623546	1.000000e+00	6
5623547	1.049339e-07	43
5623525	8.881784e-16	50
5623524	1.301086e-03	36
5623527	8.881784e-16	50
5623526	9.999994e-01	9
5623521	9.999549e-01	12
5623520	1.000000e+00	1
5623523	8.388818e-01	22
5623522	1.000000e+00	1
5623533	1.000000e+00	0
5623532	9.999972e-01	10
5623534	9.675457e-01	19
5623529	1.000000e+00	0
5623528	3.300224e-03	35
5623531	1.000000e+00	0
5623530	1.000000e+00	2
5623508	1.000000e+00	0
5623509	4.510745e-05	39
5623506	1.000000e+00	1
5623507	4.510745e-05	39
5623504	1.000000e+00	2
5623505	9.999549e-01	12
5623518	9.966998e-01	16
5623519	1.000000e+00	0
5623516	3.245432e-02	32
5623517	3.300224e-03	35
5623515	1.000000e+00	1
5623512	1.000000e+00	0
5623513	1.000000e+00	0
5623495	9.999972e-01	10
5623494	1.000000e+00	0
5623493	3.245432e-02	32
5623492	9.999972e-01	10
5623491	9.986989e-01	15
5623490	8.881784e-16	50
5623489	1.049339e-07	43
5623488	1.000000e+00	6
5623503	1.854161e-11	47
5623502	9.999972e-01	10
5623501	9.986989e-01	15
5623500	1.000000e+00	5
5623499	1.000000e+00	3
5623498	9.966998e-01	16
5623497	1.000000e+00	2
5623496	1.000000e+00	0
5623472	1.000000e+00	2
5623474	9.999549e-01	12
5623475	1.000000e+00	3
5623476	1.641957e-02	33
5623477	1.641957e-02	33
5623478	1.000000e+00	4
5623479	1.000000e+00	0
5623480	1.000000e+00	2
5623481	8.986806e-01	21
5623482	1.000000e+00	5
5623484	1.000000e+00	1
5623485	5.946023e-02	31
5623486	9.998471e-01	13
5623487	1.529320e-04	38
5623457	1.854161e-11	47
5623459	1.013194e-01	30
5623458	5.561376e-01	25
5623461	9.999994e-01	9
5623460	8.986806e-01	21
5623463	9.998471e-01	13
5623462	8.881784e-16	50
5623465	1.000000e+00	7
5623464	1.000000e+00	5
5623467	1.000000e+00	0
5623466	8.881784e-16	50
5623469	1.000000e+00	3
5623468	1.000000e+00	0
5623471	9.998471e-01	13
5623470	9.999994e-01	9
5623442	9.999999e-01	8
5623443	4.681115e-04	37
5623440	2.399438e-01	28
5623441	9.999994e-01	9
5623444	1.000000e+00	4
5623445	3.300224e-03	35
5623454	1.000000e+00	7
5623455	8.881784e-16	50
5623452	2.230891e-10	46
5623427	9.995319e-01	14
5623426	1.529320e-04	38
5623425	8.881784e-16	50
5623424	8.881784e-16	50
5623431	8.881784e-16	50
5623430	8.881784e-16	50
5623429	8.881784e-16	50
5623428	8.881784e-16	50
5623435	1.000000e+00	2
5623434	9.999972e-01	10
5623433	9.999994e-01	9
5623432	1.000000e+00	5
5623438	8.881784e-16	50
5623436	1.000000e+00	6
5623663	1.000000e+00	0
5623658	8.881784e-16	50
5623656	1.000000e+00	2
5623654	8.986806e-01	21
5623655	1.000000e+00	3
5623652	1.641957e-02	33
5623653	1.000000e+00	1
5623650	9.995319e-01	14
5623651	1.000000e+00	2
5623648	9.405398e-01	20
5623649	1.133316e-12	48
5623679	2.807050e-06	41
5623678	9.999549e-01	12
5623677	8.881784e-16	50
5623676	8.881784e-16	50
5623675	6.640945e-01	24
5623674	8.388818e-01	22
5623673	8.881784e-16	50
5623672	4.438624e-01	26
5623671	1.611182e-01	29
5623670	9.986989e-01	15
5623669	1.000000e+00	2
5623668	8.881784e-16	50
5623667	1.000000e+00	0
5623666	9.999549e-01	12
5623665	1.000000e+00	0
5623664	9.999999e-01	8
5623628	1.621870e-08	44
5623629	1.000000e+00	3
5623630	1.000000e+00	2
5623631	1.000000e+00	2
5623624	1.000000e+00	5
5623625	1.000000e+00	0
5623626	1.000000e+00	3
5623627	1.611182e-01	29
5623620	1.000000e+00	4
5623621	1.000000e+00	3
5623622	1.000000e+00	4
5623623	1.000000e+00	0
5623616	8.881784e-16	50
5623617	1.000000e+00	1
5623618	1.000000e+00	0
5623619	1.000000e+00	0
5623645	1.000000e+00	4
5623647	6.640945e-01	24
5623646	7.673339e-03	34
5623641	1.000000e+00	2
5623640	9.999881e-01	11
5623643	4.681115e-04	37
5623642	1.000000e+00	0
5623637	1.000000e+00	0
5623636	1.000000e+00	2
5623639	8.881784e-16	50
5623638	8.881784e-16	50
5623632	1.000000e+00	7
5623635	1.000000e+00	6
5623634	9.999972e-01	10
5623594	1.000000e+00	0
5623595	1.000000e+00	2
5623592	8.881784e-16	50
5623593	9.999972e-01	10
5623598	1.000000e+00	5
5623599	9.999972e-01	10
5623596	1.000000e+00	4
5623597	2.230891e-10	46
5623586	1.000000e+00	6
5623587	1.854161e-11	47
5623584	1.000000e+00	1
5623585	1.529320e-04	38
5623590	1.000000e+00	0
5623591	9.999972e-01	10
5623588	1.000000e+00	7
5623589	9.999549e-01	12
5623611	9.923267e-01	17
5623610	8.881784e-16	50
5623609	2.104926e-09	45
5623608	8.881784e-16	50
5623615	1.000000e+00	3
5623614	1.000000e+00	6
5623613	4.510745e-05	39
5623612	9.923267e-01	17
5623603	1.000000e+00	0
5623602	1.000000e+00	3
5623601	1.854161e-11	47
5623600	4.529710e-14	49
5623607	9.995319e-01	14
5623606	9.923267e-01	17
5623605	1.000000e+00	5
5623604	1.000000e+00	3
5623560	7.673339e-03	34
5623561	1.000000e+00	0
5623566	9.986989e-01	15
5623567	8.881784e-16	50
5623553	1.000000e+00	6
5623555	8.881784e-16	50
5623556	8.881784e-16	50
5623557	1.133316e-12	48
5623558	9.405398e-01	20
5623559	1.000000e+00	6
5623577	1.000000e+00	4
5623576	9.835804e-01	18
5623579	1.000000e+00	2
5623578	1.000000e+00	0
5623581	9.999994e-01	9
5623580	9.995319e-01	14
5623583	1.000000e+00	0
5623582	1.000000e+00	3
5623569	3.359055e-01	27
5623568	1.000000e+00	4
5623571	9.999999e-01	8
5623570	1.000000e+00	4
5623573	1.000000e+00	4
5623572	1.000000e+00	1
5623575	1.133316e-12	48
5623574	9.999972e-01	10
5623783	9.999549e-01	12
5623782	1.000000e+00	7
5623781	1.000000e+00	1
5623780	1.000000e+00	1
5623779	1.000000e+00	4
5623778	8.881784e-16	50
5623777	9.995319e-01	14
5623776	9.999972e-01	10
5623791	1.000000e+00	7
5623790	1.000000e+00	1
5623789	1.000000e+00	1
5623787	1.000000e+00	0
5623786	8.881784e-16	50
5623785	1.000000e+00	0
5623784	1.000000e+00	3
5623798	1.000000e+00	7
5623799	9.405398e-01	20
5623796	8.881784e-16	50
5623797	2.230891e-10	46
5623794	1.000000e+00	2
5623792	1.000000e+00	0
5623793	9.405398e-01	20
5623806	3.245432e-02	32
5623807	1.000000e+00	1
5623804	9.999999e-01	8
5623805	1.000000e+00	3
5623802	1.000000e+00	0
5623803	1.000000e+00	0
5623800	8.881784e-16	50
5623801	9.998471e-01	13
5623749	8.388818e-01	22
5623748	4.529710e-14	49
5623751	8.881784e-16	50
5623750	1.611182e-01	29
5623745	4.529710e-14	49
5623744	1.000000e+00	6
5623747	1.193067e-05	40
5623746	1.000000e+00	3
5623757	1.854161e-11	47
5623756	9.995319e-01	14
5623759	1.000000e+00	5
5623758	8.881784e-16	50
5623753	7.673339e-03	34
5623752	8.881784e-16	50
5623755	9.675457e-01	19
5623754	2.104926e-09	45
5623764	1.133316e-12	48
5623765	4.529710e-14	49
5623766	1.133316e-12	48
5623767	9.995319e-01	14
5623760	9.986989e-01	15
5623761	6.640945e-01	24
5623762	2.104926e-09	45
5623763	9.986989e-01	15
5623772	1.000000e+00	3
5623773	9.966998e-01	16
5623774	1.000000e+00	1
5623775	2.230891e-10	46
5623768	1.000000e+00	3
5623769	1.000000e+00	2
5623770	1.529320e-04	38
5623771	1.000000e+00	0
5623715	2.230891e-10	46
5623714	1.000000e+00	0
5623713	8.881784e-16	50
5623712	1.000000e+00	0
5623719	9.999881e-01	11
5623718	8.881784e-16	50
5623717	8.881784e-16	50
5623716	8.881784e-16	50
5623722	1.000000e+00	1
5623721	9.999549e-01	12
5623720	8.881784e-16	50
5623727	1.000000e+00	3
5623726	9.998471e-01	13
5623725	4.529710e-14	49
5623730	8.881784e-16	50
5623731	1.000000e+00	3
5623728	1.000000e+00	5
5623729	1.000000e+00	4
5623734	8.881784e-16	50
5623732	1.000000e+00	6
5623733	1.000000e+00	3
5623738	1.000000e+00	7
5623739	1.000000e+00	3
5623736	1.000000e+00	2
5623737	1.000000e+00	1
5623742	1.000000e+00	4
5623743	1.000000e+00	3
5623740	4.681115e-04	37
5623741	1.000000e+00	2
5623681	9.999994e-01	9
5623680	9.995319e-01	14
5623683	1.013194e-01	30
5623682	9.966998e-01	16
5623685	9.999881e-01	11
5623684	1.000000e+00	1
5623687	8.881784e-16	50
5623686	1.000000e+00	1
5623689	8.881784e-16	50
5623688	7.673339e-03	34
5623691	9.835804e-01	18
5623690	1.013194e-01	30
5623693	1.000000e+00	3
5623692	2.230891e-10	46
5623695	8.986806e-01	21
5623694	8.881784e-16	50
5623696	8.881784e-16	50
5623697	1.000000e+00	5
5623698	1.000000e+00	4
5623699	1.000000e+00	2
5623701	1.000000e+00	3
5623702	9.999999e-01	8
5623703	1.013194e-01	30
5623704	1.000000e+00	7
5623705	9.999972e-01	10
5623706	8.388818e-01	22
5623707	1.000000e+00	1
5623708	1.000000e+00	6
5623709	1.000000e+00	0
5623710	1.000000e+00	1
5623711	8.881784e-16	50
5623112	8.388818e-01	22
5623113	1.000000e+00	0
5623114	8.881784e-16	50
5623115	5.561376e-01	25
5623116	5.946023e-02	31
5623117	1.000000e+00	0
5623118	1.000000e+00	0
5623119	1.000000e+00	4
5623104	1.000000e+00	1
5623107	9.835804e-01	18
5623108	7.673339e-03	34
5623109	1.000000e+00	3
5623110	1.000000e+00	0
5623111	1.000000e+00	1
5623129	1.000000e+00	0
5623128	1.000000e+00	0
5623133	8.881784e-16	50
5623135	8.881784e-16	50
5623134	1.193067e-05	40
5623121	1.000000e+00	0
5623120	1.000000e+00	0
5623123	1.000000e+00	0
5623122	9.998471e-01	13
5623127	1.000000e+00	3
5623126	1.000000e+00	2
5623146	1.000000e+00	1
5623147	1.000000e+00	3
5623144	9.998471e-01	13
5623145	1.000000e+00	0
5623150	1.000000e+00	3
5623151	1.000000e+00	5
5623148	2.807050e-06	41
5623149	1.000000e+00	0
5623138	8.881784e-16	50
5623139	8.881784e-16	50
5623136	1.133316e-12	48
5623137	1.000000e+00	2
5623142	1.641957e-02	33
5623143	8.881784e-16	50
5623140	9.405398e-01	20
5623141	1.000000e+00	5
5623163	9.999549e-01	12
5623162	1.000000e+00	4
5623161	1.000000e+00	0
[truncated: 168 more rows]
