# Supplementary material for: Translational Selection Is Ubiquitous in Prokaryotes
Source: PLoS Genet. 2010 Jun 24;6(6):e1001004. doi: 10.1371/journal.pgen.1001004 (PMC2891978; doi:10.1371/journal.pgen.1001004)
Supplement: Dataset S1 — OCU/non-OCU gene calls in 461 Bacterial and Archaeal genomes, and summary tables of genome properties and OCU preferences for specific codons. (4.77 MB ZIP) [file pgen.1001004.s001.zip › Dataset_S1_Bacteria/Arthrobacter_aurescens_TC1.arff.ocuGenes]

GeneID	signTest_p	ocuProbWinCnt
4638194	1.000000e+00	0
4638195	1.000000e+00	3
4638192	1.000000e+00	0
4638193	9.966998e-01	16
4638198	3.359055e-01	27
4638199	1.000000e+00	0
4638196	1.000000e+00	3
4638197	1.000000e+00	2
4638202	9.999972e-01	10
4638200	8.881784e-16	50
4638206	2.230891e-10	46
4638207	1.000000e+00	0
4638204	2.230891e-10	46
4638205	1.000000e+00	3
4638179	1.013194e-01	30
4638178	1.000000e+00	6
4638177	8.881784e-16	50
4638176	1.000000e+00	5
4638183	1.000000e+00	0
4638182	1.013194e-01	30
4638180	1.000000e+00	0
4638187	1.000000e+00	3
4638186	9.999999e-01	8
4638185	9.675457e-01	19
4638184	6.640945e-01	24
4638191	1.854161e-11	47
4638190	1.000000e+00	5
4638189	1.000000e+00	4
4638188	1.000000e+00	3
4638161	1.000000e+00	4
4638162	1.000000e+00	1
4638163	1.000000e+00	0
4638164	9.986989e-01	15
4638165	9.999994e-01	9
4638166	1.000000e+00	4
4638167	1.000000e+00	4
4638168	1.000000e+00	0
4638169	9.995319e-01	14
4638170	1.000000e+00	0
4638171	1.000000e+00	0
4638174	1.000000e+00	1
4638175	4.510745e-05	39
4638144	9.966998e-01	16
4638147	1.000000e+00	0
4638149	1.000000e+00	0
4638148	9.999994e-01	9
4638151	1.000000e+00	1
4638150	9.999972e-01	10
4638153	1.854161e-11	47
4638152	1.000000e+00	3
4638155	1.000000e+00	0
4638154	4.529710e-14	49
4638157	1.000000e+00	2
4638156	1.000000e+00	0
4638159	1.000000e+00	0
4638158	1.000000e+00	0
4638134	1.000000e+00	3
4638135	9.999994e-01	9
4638132	5.817779e-07	42
4638133	5.946023e-02	31
4638130	4.529710e-14	49
4638131	1.133316e-12	48
4638128	4.510745e-05	39
4638129	1.000000e+00	3
4638142	1.000000e+00	7
4638143	1.000000e+00	0
4638140	1.000000e+00	0
4638141	9.999999e-01	8
4638138	1.000000e+00	0
4638136	9.999549e-01	12
4638137	1.000000e+00	0
4638119	1.000000e+00	1
4638118	8.881784e-16	50
4638117	1.000000e+00	4
4638116	1.301086e-03	36
4638115	1.000000e+00	0
4638114	5.946023e-02	31
4638113	1.000000e+00	3
4638112	1.854161e-11	47
4638125	1.000000e+00	2
4638124	4.510745e-05	39
4638123	1.000000e+00	5
4638122	1.000000e+00	0
4638121	8.881784e-16	50
4638100	1.000000e+00	0
4638101	8.881784e-16	50
4638102	1.000000e+00	0
4638103	1.000000e+00	0
4638096	1.000000e+00	3
4638097	1.854161e-11	47
4638098	1.000000e+00	3
4638099	1.000000e+00	0
4638108	1.529320e-04	38
4638109	1.000000e+00	0
4638110	1.000000e+00	0
4638111	9.405398e-01	20
4638104	8.881784e-16	50
4638105	1.000000e+00	0
4638106	1.000000e+00	0
4638107	1.000000e+00	1
4638085	8.881784e-16	50
4638084	4.510745e-05	39
4638087	8.881784e-16	50
4638086	1.000000e+00	3
4638081	9.999999e-01	8
4638080	1.000000e+00	1
4638083	9.999549e-01	12
4638082	1.000000e+00	1
4638093	1.000000e+00	0
4638092	1.000000e+00	3
4638094	8.881784e-16	50
4638089	1.000000e+00	5
4638088	1.000000e+00	1
4638091	1.000000e+00	0
4638090	5.817779e-07	42
4638075	1.000000e+00	2
4638074	1.000000e+00	5
4638073	8.881784e-16	50
4638072	1.000000e+00	5
4638079	1.000000e+00	0
4638078	9.995319e-01	14
4638076	8.881784e-16	50
4638067	8.881784e-16	50
4638066	9.999999e-01	8
4638065	1.000000e+00	0
4638064	9.986989e-01	15
4638071	7.673339e-03	34
4638070	1.000000e+00	4
4638069	9.999994e-01	9
4638068	2.104926e-09	45
4638058	2.104926e-09	45
4638059	1.000000e+00	1
4638056	1.000000e+00	1
4638057	1.000000e+00	0
4638062	2.230891e-10	46
4638063	1.000000e+00	0
4638060	9.999994e-01	9
4638061	7.600562e-01	23
4638050	1.000000e+00	1
4638051	9.999999e-01	8
4638048	9.999999e-01	8
4638049	1.000000e+00	0
4638054	1.000000e+00	4
4638055	4.438624e-01	26
4638052	8.881784e-16	50
4638053	2.230891e-10	46
4638041	1.049339e-07	43
4638040	1.000000e+00	3
4638043	3.300224e-03	35
4638042	8.881784e-16	50
4638045	8.881784e-16	50
4638044	1.000000e+00	6
4638047	1.000000e+00	0
4638046	1.000000e+00	7
4638033	1.000000e+00	0
4638032	1.000000e+00	3
4638035	1.000000e+00	6
4638034	8.986806e-01	21
4638037	1.000000e+00	0
4638036	9.999999e-01	8
4638039	1.000000e+00	0
4638038	1.000000e+00	0
4638025	1.000000e+00	4
4638026	1.000000e+00	3
4638027	1.000000e+00	0
4638028	1.000000e+00	2
4638029	1.611182e-01	29
4638030	1.000000e+00	6
4638031	4.529710e-14	49
4638016	8.881784e-16	50
4638018	9.999994e-01	9
4638021	1.000000e+00	3
4638022	8.881784e-16	50
4638023	1.000000e+00	0
4638014	1.000000e+00	0
4638013	1.000000e+00	1
4638012	1.000000e+00	5
4638011	9.999972e-01	10
4638010	1.000000e+00	0
4638009	1.000000e+00	2
4638008	1.000000e+00	2
4638007	1.529320e-04	38
4638006	1.000000e+00	4
4638004	1.000000e+00	0
4638003	1.000000e+00	0
4638002	9.835804e-01	18
4638001	8.986806e-01	21
4638000	1.000000e+00	3
4637999	8.881784e-16	50
4637996	1.000000e+00	2
4637997	1.641957e-02	33
4637994	1.000000e+00	0
4637995	1.000000e+00	1
4637992	8.881784e-16	50
4637993	1.000000e+00	1
4637990	1.000000e+00	0
4637991	4.681115e-04	37
4637988	4.681115e-04	37
4637986	9.999549e-01	12
4637987	1.000000e+00	2
4637984	1.000000e+00	0
4637985	1.000000e+00	1
4637980	1.000000e+00	0
4637983	1.000000e+00	2
4637982	1.000000e+00	0
4637977	2.399438e-01	28
4637976	3.359055e-01	27
4637979	1.000000e+00	1
4637978	7.673339e-03	34
4637973	1.000000e+00	0
4637972	1.301086e-03	36
4637975	1.000000e+00	0
4637974	8.881784e-16	50
4637969	1.000000e+00	0
4637968	1.000000e+00	0
4637971	2.230891e-10	46
4637970	1.000000e+00	0
4637964	9.999994e-01	9
4637965	1.000000e+00	7
4637966	1.000000e+00	2
4637967	1.000000e+00	1
4637960	1.000000e+00	0
4637961	1.193067e-05	40
4637963	1.013194e-01	30
4637957	1.000000e+00	1
4637958	1.000000e+00	1
4637959	1.000000e+00	2
4637952	1.000000e+00	1
4637953	1.000000e+00	0
4637954	1.000000e+00	0
4637955	1.000000e+00	0
4637921	8.881784e-16	50
4637920	1.000000e+00	1
4637923	9.998471e-01	13
4637922	8.881784e-16	50
4637925	1.000000e+00	3
4637924	1.000000e+00	4
4637927	1.000000e+00	0
4637926	1.000000e+00	0
4637928	8.881784e-16	50
4637931	1.000000e+00	0
4637930	1.000000e+00	0
4637933	1.000000e+00	1
4637932	8.881784e-16	50
4637935	1.529320e-04	38
4637934	1.000000e+00	6
4637936	1.000000e+00	0
4637937	1.193067e-05	40
4637938	1.000000e+00	0
4637939	1.000000e+00	0
4637941	1.000000e+00	0
4637942	1.000000e+00	6
4637943	9.999994e-01	9
4637944	1.000000e+00	0
4637945	1.000000e+00	1
4637946	9.998471e-01	13
4637948	3.245432e-02	32
4637949	1.000000e+00	0
4637950	8.881784e-16	50
4637951	1.000000e+00	0
4637891	1.000000e+00	6
4637890	1.000000e+00	7
4637889	1.000000e+00	2
4637888	8.881784e-16	50
4637895	8.986806e-01	21
4637894	9.405398e-01	20
4637893	1.000000e+00	1
4637892	2.104926e-09	45
4637899	1.133316e-12	48
4637898	4.681115e-04	37
4637896	9.999972e-01	10
4637903	8.881784e-16	50
4637902	1.000000e+00	0
4637901	1.000000e+00	1
4637900	1.000000e+00	2
4637906	9.675457e-01	19
4637907	1.049339e-07	43
4637904	1.000000e+00	0
4637905	1.000000e+00	7
4637910	1.000000e+00	2
4637911	8.881784e-16	50
4637908	1.000000e+00	3
4637909	1.000000e+00	0
4637914	6.640945e-01	24
4637915	1.000000e+00	0
4637912	1.000000e+00	1
4637913	1.000000e+00	0
4637918	1.000000e+00	0
4637919	1.000000e+00	1
4637916	9.999549e-01	12
4637917	1.000000e+00	0
4637861	1.000000e+00	2
4637860	1.000000e+00	1
4637863	1.000000e+00	0
4637862	1.621870e-08	44
4637857	1.000000e+00	0
4637856	1.000000e+00	3
4637859	1.000000e+00	0
4637858	1.000000e+00	0
4637869	1.000000e+00	0
4637868	1.000000e+00	0
4637871	1.000000e+00	1
4637870	1.049339e-07	43
4637865	8.881784e-16	50
4637864	8.881784e-16	50
4637867	1.000000e+00	0
4637866	1.000000e+00	0
4637876	1.000000e+00	0
4637877	8.881784e-16	50
4637878	6.640945e-01	24
4637879	1.000000e+00	2
4637872	1.000000e+00	0
4637873	1.000000e+00	4
4637874	1.000000e+00	0
4637875	1.013194e-01	30
4637884	1.133316e-12	48
4637885	1.013194e-01	30
4637886	5.561376e-01	25
4637887	1.641957e-02	33
4637880	1.000000e+00	0
4637881	5.817779e-07	42
4637882	1.000000e+00	5
4637883	1.000000e+00	5
4637831	8.986806e-01	21
4637830	1.000000e+00	0
4637829	9.999549e-01	12
4637828	1.000000e+00	1
4637827	1.000000e+00	5
4637826	1.000000e+00	7
4637825	1.013194e-01	30
4637824	1.000000e+00	0
4637839	1.000000e+00	0
4637838	1.000000e+00	0
4637837	3.300224e-03	35
4637835	7.673339e-03	34
4637833	8.388818e-01	22
4637832	1.000000e+00	2
4637847	1.000000e+00	0
4637844	1.000000e+00	5
4637845	9.835804e-01	18
4637842	1.621870e-08	44
4637843	9.923267e-01	17
4637840	1.000000e+00	1
4637841	1.000000e+00	4
4637854	1.013194e-01	30
4637855	8.881784e-16	50
4637852	1.529320e-04	38
4637850	1.000000e+00	5
4637851	1.000000e+00	0
4637848	1.000000e+00	0
4637849	2.230891e-10	46
4637800	8.881784e-16	50
4637801	1.000000e+00	0
4637802	1.000000e+00	0
4637803	8.881784e-16	50
4637804	1.000000e+00	0
4637805	2.807050e-06	41
4637806	1.000000e+00	0
4637807	1.000000e+00	0
4637792	1.000000e+00	6
4637793	1.000000e+00	0
4637794	8.881784e-16	50
4637795	9.999994e-01	9
4637796	8.881784e-16	50
4637797	1.000000e+00	0
4637798	1.000000e+00	0
4637799	9.405398e-01	20
4637817	1.000000e+00	0
4637816	1.000000e+00	3
4637819	1.000000e+00	0
4637818	7.673339e-03	34
4637821	1.000000e+00	0
4637820	1.611182e-01	29
4637823	1.000000e+00	5
4637822	1.854161e-11	47
4637811	2.807050e-06	41
4637810	8.881784e-16	50
4637813	1.000000e+00	1
4637812	1.000000e+00	5
4637815	8.881784e-16	50
4637814	1.000000e+00	1
4637770	1.000000e+00	0
4637771	1.000000e+00	1
4637768	4.681115e-04	37
4637769	8.881784e-16	50
4637774	2.104926e-09	45
4637775	1.000000e+00	0
4637772	1.000000e+00	0
4637773	1.000000e+00	0
4637763	1.000000e+00	0
4637760	9.999881e-01	11
4637761	1.000000e+00	6
4637766	1.000000e+00	3
4637764	1.000000e+00	3
4637765	1.000000e+00	1
4637787	1.000000e+00	1
4637786	9.999972e-01	10
4637785	1.000000e+00	2
4637784	1.301086e-03	36
4637791	1.000000e+00	5
4637790	1.000000e+00	1
4637789	9.835804e-01	18
4637788	8.881784e-16	50
4637779	1.854161e-11	47
4637778	9.923267e-01	17
4637777	1.000000e+00	0
4637776	8.881784e-16	50
4637783	4.529710e-14	49
4637782	4.510745e-05	39
4637781	1.000000e+00	0
4637780	1.000000e+00	0
4637740	2.230891e-10	46
4637741	8.388818e-01	22
4637742	1.611182e-01	29
4637743	1.000000e+00	2
4637736	1.000000e+00	0
4637737	9.835804e-01	18
4637738	1.000000e+00	0
4637739	9.998471e-01	13
4637732	1.000000e+00	0
4637733	1.000000e+00	0
4637734	1.000000e+00	0
4637735	1.000000e+00	0
4637728	1.621870e-08	44
4637729	1.000000e+00	1
4637730	1.000000e+00	4
4637731	1.000000e+00	3
4637757	9.923267e-01	17
4637756	1.000000e+00	0
4637759	1.000000e+00	0
4637758	1.000000e+00	0
4637753	1.000000e+00	0
4637752	1.000000e+00	0
4637755	1.000000e+00	0
4637754	1.000000e+00	6
4637748	9.999999e-01	8
4637751	1.000000e+00	1
4637750	1.000000e+00	0
4637745	9.999999e-01	8
4637744	1.000000e+00	6
4637747	1.000000e+00	4
4637746	1.000000e+00	0
4637710	1.000000e+00	1
4637711	1.000000e+00	5
4637708	1.013194e-01	30
4637709	9.995319e-01	14
4637706	1.000000e+00	0
4637707	1.000000e+00	0
4637704	4.529710e-14	49
4637705	8.881784e-16	50
4637702	1.000000e+00	2
4637700	3.300224e-03	35
4637701	1.000000e+00	2
4637698	1.000000e+00	0
4637699	2.104926e-09	45
4637696	2.104926e-09	45
4637697	1.000000e+00	2
4637727	1.000000e+00	6
4637726	1.000000e+00	2
4637725	1.000000e+00	0
4637724	1.000000e+00	0
4637723	2.399438e-01	28
4637722	1.000000e+00	3
4637721	1.000000e+00	0
4637720	1.000000e+00	1
4637719	8.881784e-16	50
4637718	9.999972e-01	10
4637717	1.000000e+00	0
4637716	1.000000e+00	0
4637715	1.000000e+00	0
4637714	9.999549e-01	12
4637713	1.000000e+00	3
4637712	1.000000e+00	0
4638676	1.000000e+00	7
4638677	2.399438e-01	28
4638678	9.923267e-01	17
4638679	1.000000e+00	0
4638672	1.000000e+00	0
4638673	2.104926e-09	45
4638674	1.000000e+00	4
4638675	4.510745e-05	39
4638684	1.000000e+00	2
4638685	5.817779e-07	42
4638686	1.000000e+00	0
4638687	1.000000e+00	0
4638680	1.000000e+00	0
4638681	1.000000e+00	0
4638682	1.000000e+00	1
4638683	1.000000e+00	5
4638661	8.881784e-16	50
4638660	1.000000e+00	1
4638663	1.000000e+00	1
4638662	1.000000e+00	2
4638657	1.000000e+00	0
4638656	1.000000e+00	4
4638659	1.133316e-12	48
4638658	1.000000e+00	5
4638669	1.193067e-05	40
4638668	9.999972e-01	10
4638671	1.000000e+00	1
4638670	9.999994e-01	9
4638665	1.000000e+00	0
4638664	1.000000e+00	0
4638666	1.000000e+00	3
4638710	8.388818e-01	22
4638711	1.000000e+00	5
4638708	1.000000e+00	5
4638709	9.999972e-01	10
4638706	4.681115e-04	37
4638707	1.000000e+00	4
4638704	1.000000e+00	1
4638705	4.438624e-01	26
4638718	7.673339e-03	34
4638719	1.000000e+00	0
4638716	1.000000e+00	3
4638717	1.000000e+00	2
4638714	1.000000e+00	2
4638712	1.000000e+00	0
4638713	1.000000e+00	5
4638695	7.673339e-03	34
4638694	1.000000e+00	1
4638693	1.000000e+00	2
4638692	1.000000e+00	1
4638691	9.675457e-01	19
4638690	9.966998e-01	16
4638689	7.673339e-03	34
4638703	9.986989e-01	15
4638702	4.529710e-14	49
4638701	1.000000e+00	0
4638700	2.104926e-09	45
4638699	8.881784e-16	50
4638698	4.510745e-05	39
4638697	1.000000e+00	1
4638696	1.000000e+00	0
4638608	1.000000e+00	0
4638609	1.133316e-12	48
4638610	3.300224e-03	35
4638611	1.000000e+00	4
4638612	1.013194e-01	30
4638614	1.000000e+00	0
4638615	1.000000e+00	4
4638616	9.999881e-01	11
4638617	1.133316e-12	48
4638618	1.000000e+00	2
4638619	1.000000e+00	0
4638620	1.000000e+00	4
4638621	1.000000e+00	0
4638623	1.133316e-12	48
4638593	1.000000e+00	0
4638592	1.000000e+00	3
4638595	1.000000e+00	0
4638594	1.000000e+00	0
4638597	8.881784e-16	50
4638596	8.881784e-16	50
4638599	9.999881e-01	11
4638598	1.000000e+00	0
4638601	1.000000e+00	0
4638600	8.881784e-16	50
4638603	1.000000e+00	4
4638602	1.000000e+00	1
4638604	1.133316e-12	48
4638607	1.000000e+00	2
4638606	1.000000e+00	4
4638642	5.817779e-07	42
4638643	1.000000e+00	7
4638641	1.000000e+00	1
4638646	8.881784e-16	50
4638647	9.923267e-01	17
4638644	1.049339e-07	43
4638645	2.399438e-01	28
4638650	1.000000e+00	0
4638651	1.000000e+00	4
4638649	9.999549e-01	12
4638654	1.000000e+00	0
4638655	8.881784e-16	50
4638652	1.000000e+00	4
4638653	1.000000e+00	1
4638627	1.000000e+00	0
4638626	1.000000e+00	0
4638625	8.881784e-16	50
4638624	1.000000e+00	0
4638631	9.999972e-01	10
4638630	1.000000e+00	0
4638629	8.881784e-16	50
4638628	8.881784e-16	50
4638635	9.999972e-01	10
4638634	9.405398e-01	20
4638633	1.000000e+00	0
4638639	8.881784e-16	50
4638638	9.999549e-01	12
4638636	1.000000e+00	5
4638557	1.133316e-12	48
4638556	3.300224e-03	35
4638559	8.881784e-16	50
4638558	1.000000e+00	0
4638553	9.405398e-01	20
4638552	1.133316e-12	48
4638555	1.000000e+00	0
4638549	9.999972e-01	10
4638548	9.405398e-01	20
4638550	1.000000e+00	4
4638545	3.245432e-02	32
4638544	1.000000e+00	0
4638547	8.881784e-16	50
4638546	1.000000e+00	2
4638540	1.000000e+00	0
4638542	1.000000e+00	0
4638543	1.000000e+00	1
4638536	1.000000e+00	0
4638537	1.000000e+00	0
4638538	1.000000e+00	1
4638539	9.999881e-01	11
4638532	9.998471e-01	13
4638533	9.923267e-01	17
4638534	1.000000e+00	2
4638535	1.000000e+00	0
4638528	1.000000e+00	5
4638529	1.000000e+00	1
4638530	1.000000e+00	4
4638531	8.881784e-16	50
4638591	1.000000e+00	3
4638590	1.000000e+00	0
4638589	1.000000e+00	0
4638588	1.000000e+00	1
4638587	9.999549e-01	12
4638586	1.000000e+00	0
4638584	1.000000e+00	7
4638583	1.000000e+00	1
4638582	1.000000e+00	5
4638581	1.000000e+00	2
4638580	7.673339e-03	34
4638579	1.000000e+00	0
4638578	1.000000e+00	2
4638577	1.000000e+00	0
4638576	1.000000e+00	0
4638572	4.529710e-14	49
4638573	1.301086e-03	36
4638570	9.966998e-01	16
4638571	1.000000e+00	0
4638568	1.000000e+00	1
4638569	1.000000e+00	0
4638566	1.641957e-02	33
4638567	1.000000e+00	6
4638564	1.000000e+00	0
4638565	4.438624e-01	26
4638562	9.986989e-01	15
4638563	5.561376e-01	25
4638560	1.000000e+00	6
4638561	9.835804e-01	18
4638488	1.000000e+00	0
4638491	1.529320e-04	38
4638490	1.013194e-01	30
4638493	9.998471e-01	13
4638492	1.000000e+00	7
4638494	1.641957e-02	33
4638481	1.000000e+00	0
4638480	9.999999e-01	8
4638483	1.000000e+00	0
4638482	1.000000e+00	3
4638485	1.000000e+00	0
4638484	1.000000e+00	1
4638487	1.000000e+00	1
4638472	1.000000e+00	1
4638473	1.000000e+00	0
4638474	1.000000e+00	0
4638475	1.000000e+00	0
4638476	1.000000e+00	6
4638478	1.000000e+00	1
4638479	1.000000e+00	0
4638464	1.000000e+00	3
4638465	1.000000e+00	0
4638466	9.998471e-01	13
4638467	7.600562e-01	23
4638468	9.675457e-01	19
4638469	9.999999e-01	8
4638470	5.946023e-02	31
4638471	9.999999e-01	8
4638522	1.000000e+00	4
4638521	1.049339e-07	43
4638520	1.000000e+00	7
4638527	1.000000e+00	5
4638526	9.923267e-01	17
4638525	1.000000e+00	0
4638524	9.999972e-01	10
4638515	1.000000e+00	0
4638514	2.230891e-10	46
4638513	8.881784e-16	50
4638512	9.999881e-01	11
4638519	1.000000e+00	0
4638518	9.923267e-01	17
4638517	9.999999e-01	8
4638516	2.230891e-10	46
4638506	8.986806e-01	21
4638507	1.000000e+00	0
4638504	3.300224e-03	35
4638505	4.681115e-04	37
4638510	9.835804e-01	18
4638511	8.881784e-16	50
4638508	4.529710e-14	49
4638509	7.600562e-01	23
4638498	1.000000e+00	0
4638499	1.000000e+00	4
4638496	8.881784e-16	50
4638497	8.881784e-16	50
4638502	1.000000e+00	3
4638503	1.000000e+00	1
4638500	1.000000e+00	0
4638501	1.000000e+00	0
4638407	1.000000e+00	1
4638406	2.230891e-10	46
4638405	9.675457e-01	19
4638404	1.000000e+00	1
4638403	1.000000e+00	0
4638402	1.000000e+00	7
4638401	1.000000e+00	0
4638400	1.000000e+00	2
4638415	8.881784e-16	50
4638414	1.000000e+00	2
4638413	6.640945e-01	24
4638412	9.999549e-01	12
4638411	9.999994e-01	9
4638410	1.854161e-11	47
4638409	8.881784e-16	50
4638408	1.000000e+00	0
4638422	1.000000e+00	2
4638423	8.388818e-01	22
4638420	1.000000e+00	2
4638421	9.923267e-01	17
4638418	8.881784e-16	50
4638419	2.104926e-09	45
4638416	1.193067e-05	40
4638430	1.000000e+00	0
4638431	1.301086e-03	36
4638428	1.000000e+00	0
4638429	8.881784e-16	50
4638426	8.881784e-16	50
4638427	1.000000e+00	1
4638424	1.000000e+00	2
4638425	8.881784e-16	50
4638437	1.000000e+00	0
4638436	1.000000e+00	0
4638439	1.000000e+00	0
4638438	1.000000e+00	0
4638433	1.000000e+00	4
4638435	1.000000e+00	2
4638434	1.000000e+00	0
4638445	8.388818e-01	22
4638444	1.000000e+00	4
4638447	1.000000e+00	0
4638446	9.999999e-01	8
4638441	8.881784e-16	50
4638440	1.000000e+00	0
4638443	8.881784e-16	50
4638442	1.000000e+00	0
4638453	1.000000e+00	6
4638454	1.000000e+00	2
4638455	1.621870e-08	44
4638448	9.998471e-01	13
4638449	9.966998e-01	16
4638450	1.000000e+00	0
4638451	9.999994e-01	9
4638460	9.923267e-01	17
4638461	8.881784e-16	50
4638462	1.000000e+00	0
4638463	1.000000e+00	0
4638456	1.000000e+00	2
4638457	1.000000e+00	0
4638458	8.881784e-16	50
4638459	1.000000e+00	2
4638339	1.000000e+00	5
4638338	1.000000e+00	6
4638337	1.000000e+00	0
4638336	4.529710e-14	49
4638343	1.000000e+00	2
4638342	1.000000e+00	0
4638341	1.000000e+00	0
4638340	1.000000e+00	0
4638347	1.000000e+00	0
4638346	8.881784e-16	50
4638345	1.000000e+00	0
4638344	1.000000e+00	0
4638351	1.000000e+00	0
4638350	8.881784e-16	50
4638349	5.561376e-01	25
4638348	1.000000e+00	0
4638354	1.000000e+00	0
4638355	1.000000e+00	4
4638352	9.999972e-01	10
4638353	9.675457e-01	19
4638358	8.881784e-16	50
4638356	1.000000e+00	0
4638357	1.000000e+00	2
4638362	1.000000e+00	0
4638363	9.999999e-01	8
4638360	8.986806e-01	21
4638366	1.000000e+00	0
4638367	1.133316e-12	48
4638364	9.999999e-01	8
4638365	1.000000e+00	0
4638369	1.000000e+00	4
4638368	1.000000e+00	1
4638371	1.000000e+00	1
4638370	8.881784e-16	50
4638373	1.000000e+00	3
4638375	4.529710e-14	49
4638374	1.000000e+00	0
4638377	9.835804e-01	18
4638376	1.000000e+00	1
4638379	1.000000e+00	0
4638378	9.999972e-01	10
4638381	8.881784e-16	50
4638380	1.000000e+00	0
4638383	1.000000e+00	1
4638382	1.000000e+00	2
4638385	1.000000e+00	1
4638386	1.000000e+00	1
4638387	8.881784e-16	50
4638388	1.000000e+00	0
4638389	1.000000e+00	4
4638390	8.881784e-16	50
4638391	1.000000e+00	0
4638392	1.000000e+00	0
4638393	9.999994e-01	9
4638394	1.621870e-08	44
4638395	8.881784e-16	50
4638396	1.000000e+00	0
4638397	1.000000e+00	0
4638398	1.000000e+00	0
4638399	1.000000e+00	0
4638286	1.000000e+00	0
4638287	8.986806e-01	21
4638284	9.966998e-01	16
4638285	9.986989e-01	15
4638282	1.000000e+00	5
4638280	2.807050e-06	41
4638281	1.000000e+00	0
4638278	1.000000e+00	7
4638279	1.000000e+00	6
4638276	9.986989e-01	15
4638277	1.000000e+00	1
4638274	1.000000e+00	4
4638275	4.681115e-04	37
4638272	1.529320e-04	38
4638273	1.000000e+00	6
4638303	1.000000e+00	0
4638302	1.000000e+00	1
4638301	4.681115e-04	37
4638299	1.000000e+00	3
4638298	4.681115e-04	37
4638297	1.000000e+00	2
4638296	9.995319e-01	14
4638295	1.000000e+00	0
4638294	1.000000e+00	0
4638293	4.681115e-04	37
4638292	1.000000e+00	0
4638291	9.999972e-01	10
4638290	1.000000e+00	1
4638289	1.000000e+00	1
4638288	1.000000e+00	1
4638316	1.000000e+00	3
4638318	1.000000e+00	0
4638319	1.000000e+00	0
4638312	1.049339e-07	43
4638313	2.230891e-10	46
4638314	1.000000e+00	0
4638315	9.986989e-01	15
4638308	2.807050e-06	41
4638309	3.359055e-01	27
4638310	9.835804e-01	18
4638311	1.000000e+00	0
4638304	9.923267e-01	17
4638305	1.000000e+00	2
4638306	1.000000e+00	0
4638307	1.621870e-08	44
4638333	9.999549e-01	12
4638332	9.999972e-01	10
4638335	1.000000e+00	3
4638334	9.923267e-01	17
4638329	1.000000e+00	0
4638328	8.881784e-16	50
4638331	1.000000e+00	0
4638330	1.000000e+00	0
4638325	1.000000e+00	0
4638324	1.854161e-11	47
4638327	9.999994e-01	9
4638326	8.986806e-01	21
4638321	8.881784e-16	50
4638320	1.000000e+00	5
4638323	9.966998e-01	16
4638322	9.999549e-01	12
4638219	1.000000e+00	0
4638216	1.000000e+00	0
4638217	8.881784e-16	50
4638222	1.000000e+00	0
4638223	9.995319e-01	14
4638220	1.000000e+00	1
4638221	1.000000e+00	0
4638210	1.000000e+00	4
4638211	2.230891e-10	46
4638208	1.621870e-08	44
4638209	1.193067e-05	40
4638214	1.000000e+00	3
4638215	1.000000e+00	2
4638212	9.999999e-01	8
4638213	1.000000e+00	0
4638235	1.000000e+00	1
4638234	1.000000e+00	3
4638233	1.000000e+00	0
4638232	1.000000e+00	0
4638239	9.675457e-01	19
4638238	2.230891e-10	46
4638237	1.000000e+00	0
4638236	1.000000e+00	3
4638227	1.000000e+00	7
4638226	1.529320e-04	38
4638225	8.986806e-01	21
4638224	1.000000e+00	0
4638231	8.881784e-16	50
4638230	9.999549e-01	12
4638229	8.881784e-16	50
4638228	3.300224e-03	35
4638248	9.999999e-01	8
4638249	1.000000e+00	3
4638250	9.999999e-01	8
4638251	4.529710e-14	49
4638252	1.000000e+00	1
4638253	7.600562e-01	23
4638255	1.000000e+00	2
4638240	1.000000e+00	0
4638241	4.681115e-04	37
4638242	9.923267e-01	17
4638243	1.000000e+00	0
4638244	1.000000e+00	0
4638245	5.946023e-02	31
4638246	1.000000e+00	0
4638247	9.999999e-01	8
4638265	1.000000e+00	5
4638264	1.000000e+00	1
4638267	9.999994e-01	9
4638266	9.999994e-01	9
4638269	4.529710e-14	49
4638268	9.405398e-01	20
4638271	1.000000e+00	1
4638270	1.000000e+00	5
4638257	1.000000e+00	0
4638256	9.999881e-01	11
4638259	1.000000e+00	0
4638258	1.000000e+00	1
4638261	1.000000e+00	2
4638260	1.000000e+00	0
4638263	1.000000e+00	5
4638262	1.000000e+00	7
4637592	1.000000e+00	1
4637593	8.881784e-16	50
4637594	9.835804e-01	18
4637595	4.510745e-05	39
4637596	1.000000e+00	0
4637597	1.000000e+00	1
4637598	9.675457e-01	19
4637599	1.000000e+00	0
4637584	5.561376e-01	25
4637585	1.000000e+00	5
4637586	1.000000e+00	0
4637587	1.000000e+00	3
4637588	9.999881e-01	11
4637589	1.000000e+00	4
4637590	1.000000e+00	0
4637591	8.881784e-16	50
4637577	1.000000e+00	6
4637576	1.000000e+00	1
4637579	1.000000e+00	3
4637578	2.807050e-06	41
4637581	1.000000e+00	4
4637583	9.999999e-01	8
4637582	1.000000e+00	2
4637569	9.999999e-01	8
4637568	8.881784e-16	50
4637571	1.000000e+00	3
4637570	1.000000e+00	1
4637573	1.000000e+00	4
4637572	1.193067e-05	40
4637575	1.000000e+00	1
4637574	1.000000e+00	5
4637626	1.000000e+00	0
4637627	1.013194e-01	30
4637624	1.000000e+00	1
4637625	1.000000e+00	3
4637630	1.000000e+00	2
4637631	8.881784e-16	50
4637628	1.000000e+00	2
4637629	4.510745e-05	39
4637618	3.245432e-02	32
4637619	4.438624e-01	26
4637616	9.986989e-01	15
4637617	9.966998e-01	16
4637622	1.000000e+00	0
4637623	1.000000e+00	1
4637620	1.000000e+00	1
4637611	1.000000e+00	0
4637610	9.999549e-01	12
4637609	9.998471e-01	13
4637608	8.881784e-16	50
4637615	1.000000e+00	3
4637614	1.000000e+00	1
4637613	1.000000e+00	0
4637612	1.000000e+00	7
4637603	8.881784e-16	50
4637602	1.000000e+00	0
4637601	9.998471e-01	13
4637600	1.000000e+00	4
4637607	1.000000e+00	0
4637606	7.673339e-03	34
4637605	1.000000e+00	0
4637604	1.000000e+00	0
4637660	1.000000e+00	6
4637661	1.000000e+00	2
4637662	1.301086e-03	36
4637663	1.000000e+00	0
4637656	1.000000e+00	0
4637657	9.923267e-01	17
4637658	1.000000e+00	1
4637659	1.000000e+00	1
4637652	8.881784e-16	50
4637653	2.230891e-10	46
4637654	1.000000e+00	0
4637655	1.000000e+00	2
4637648	9.999999e-01	8
4637649	1.000000e+00	0
4637650	1.000000e+00	0
4637651	1.000000e+00	0
4637645	1.000000e+00	1
4637644	1.000000e+00	0
4637647	1.529320e-04	38
4637646	1.000000e+00	0
4637641	1.000000e+00	1
4637640	3.359055e-01	27
4637643	1.000000e+00	0
4637642	1.611182e-01	29
4637637	1.000000e+00	0
4637636	8.881784e-16	50
4637639	1.000000e+00	0
4637638	1.000000e+00	0
4637633	1.000000e+00	5
4637632	1.000000e+00	0
4637635	8.881784e-16	50
4637634	9.998471e-01	13
4637694	1.000000e+00	0
4637695	9.999881e-01	11
4637692	1.000000e+00	3
4637693	1.000000e+00	2
4637690	4.510745e-05	39
4637691	1.000000e+00	3
4637689	1.000000e+00	4
4637686	1.000000e+00	2
4637687	1.000000e+00	0
4637684	1.000000e+00	3
4637682	1.000000e+00	2
4637683	9.999999e-01	8
4637680	4.529710e-14	49
4637681	1.621870e-08	44
4637679	9.999881e-01	11
4637678	1.000000e+00	2
4637677	8.881784e-16	50
4637676	1.000000e+00	0
4637675	1.000000e+00	2
4637673	8.881784e-16	50
4637672	9.923267e-01	17
4637671	1.000000e+00	0
4637670	4.681115e-04	37
4637669	1.000000e+00	2
4637668	9.405398e-01	20
4637667	9.998471e-01	13
4637666	8.881784e-16	50
4637665	1.529320e-04	38
4637664	1.000000e+00	0
4637457	9.999994e-01	9
4637456	1.000000e+00	0
4637459	1.000000e+00	1
4637458	1.000000e+00	2
4637461	8.881784e-16	50
4637460	1.000000e+00	1
4637462	4.529710e-14	49
4637465	8.881784e-16	50
4637464	8.881784e-16	50
4637467	1.000000e+00	1
4637466	1.000000e+00	3
4637469	1.000000e+00	0
4637471	1.621870e-08	44
4637470	1.000000e+00	7
4637440	9.923267e-01	17
4637441	1.000000e+00	6
4637442	9.999549e-01	12
4637443	9.835804e-01	18
4637444	1.000000e+00	0
4637445	1.000000e+00	0
4637446	1.000000e+00	0
4637447	8.881784e-16	50
4637448	9.999999e-01	8
4637449	1.000000e+00	6
4637451	8.881784e-16	50
4637452	2.104926e-09	45
4637453	9.405398e-01	20
4637455	1.000000e+00	0
4637491	1.000000e+00	0
4637490	8.881784e-16	50
4637489	9.998471e-01	13
4637488	1.000000e+00	0
4637495	4.529710e-14	49
4637494	9.986989e-01	15
4637493	9.405398e-01	20
4637492	1.000000e+00	0
4637499	8.881784e-16	50
4637498	1.013194e-01	30
4637497	1.000000e+00	0
4637496	1.000000e+00	3
4637503	1.000000e+00	1
4637502	1.000000e+00	0
4637501	1.000000e+00	0
4637500	1.000000e+00	0
4637474	9.999999e-01	8
4637475	1.000000e+00	5
4637472	1.000000e+00	1
4637473	1.000000e+00	1
4637478	1.000000e+00	0
4637479	1.000000e+00	0
4637476	8.881784e-16	50
4637477	1.000000e+00	4
4637482	1.000000e+00	0
4637483	1.000000e+00	0
4637480	9.999972e-01	10
4637481	8.881784e-16	50
4637486	9.999549e-01	12
4637487	1.000000e+00	0
4637484	1.611182e-01	29
4637485	2.807050e-06	41
4637525	9.405398e-01	20
4637524	9.999999e-01	8
4637527	1.000000e+00	0
4637526	1.000000e+00	0
4637521	8.881784e-16	50
4637520	1.000000e+00	4
4637523	5.561376e-01	25
4637522	8.881784e-16	50
4637533	1.000000e+00	5
4637532	1.000000e+00	0
4637535	1.000000e+00	0
4637534	1.000000e+00	0
4637529	1.000000e+00	0
4637528	2.104926e-09	45
4637531	9.999881e-01	11
4637530	1.000000e+00	5
4637508	1.000000e+00	1
4637509	3.245432e-02	32
4637510	4.529710e-14	49
4637511	1.000000e+00	1
4637505	1.000000e+00	2
4637507	9.999994e-01	9
4637516	1.000000e+00	5
4637517	1.854161e-11	47
4637519	9.999994e-01	9
4637512	9.995319e-01	14
4637513	1.000000e+00	0
4637514	9.999999e-01	8
4637515	1.000000e+00	0
4637559	7.600562e-01	23
4637558	1.000000e+00	0
4637557	8.881784e-16	50
4637556	1.000000e+00	4
4637555	1.000000e+00	1
4637554	1.000000e+00	2
4637553	1.000000e+00	0
4637552	1.000000e+00	0
4637567	1.000000e+00	0
4637566	8.881784e-16	50
4637565	8.881784e-16	50
4637564	1.000000e+00	0
4637563	1.000000e+00	2
4637562	1.000000e+00	3
4637561	1.000000e+00	0
4637560	1.000000e+00	5
4637542	1.000000e+00	0
4637543	1.000000e+00	0
4637540	3.245432e-02	32
4637541	1.133316e-12	48
4637538	8.881784e-16	50
4637539	9.835804e-01	18
4637536	9.999994e-01	9
4637537	1.000000e+00	0
4637550	1.193067e-05	40
4637548	1.000000e+00	1
4637549	1.000000e+00	6
4637546	1.529320e-04	38
4637547	8.881784e-16	50
4637544	1.000000e+00	1
4637322	8.881784e-16	50
4637321	1.000000e+00	0
4637320	1.000000e+00	0
4637327	1.000000e+00	2
4637325	1.000000e+00	0
4637324	1.000000e+00	0
4637315	9.999994e-01	9
4637314	4.529710e-14	49
4637313	1.000000e+00	0
4637312	4.529710e-14	49
4637317	8.881784e-16	50
4637316	1.000000e+00	0
4637338	1.000000e+00	0
4637339	6.640945e-01	24
4637336	1.000000e+00	0
4637337	1.000000e+00	5
4637342	1.000000e+00	2
4637343	8.881784e-16	50
4637340	1.000000e+00	0
4637341	9.999881e-01	11
4637330	9.999972e-01	10
4637331	1.000000e+00	0
4637328	1.000000e+00	0
4637329	5.817779e-07	42
4637334	1.000000e+00	0
4637335	1.000000e+00	0
4637332	2.230891e-10	46
4637333	1.000000e+00	1
4637353	1.000000e+00	2
4637352	1.000000e+00	0
4637355	1.000000e+00	0
4637357	1.000000e+00	1
4637356	1.000000e+00	2
4637359	1.000000e+00	0
4637358	1.000000e+00	2
4637345	1.049339e-07	43
4637344	1.000000e+00	1
4637347	1.000000e+00	0
4637346	1.000000e+00	6
4637349	9.675457e-01	19
4637348	8.881784e-16	50
4637351	8.881784e-16	50
4637350	1.000000e+00	0
4637368	1.000000e+00	3
4637369	4.529710e-14	49
4637370	9.999549e-01	12
4637371	1.000000e+00	0
4637373	9.966998e-01	16
4637374	1.000000e+00	1
4637375	1.000000e+00	1
4637360	1.000000e+00	0
4637361	9.999549e-01	12
4637362	1.000000e+00	0
4637363	1.193067e-05	40
4637364	9.999881e-01	11
4637365	8.881784e-16	50
4637366	1.000000e+00	0
4637367	1.000000e+00	0
4637391	1.000000e+00	2
4637390	8.881784e-16	50
4637389	1.000000e+00	1
4637388	1.000000e+00	0
4637387	1.000000e+00	0
4637386	1.000000e+00	0
4637385	9.986989e-01	15
4637384	1.000000e+00	1
4637383	1.000000e+00	0
4637382	1.000000e+00	0
4637381	1.000000e+00	0
4637380	9.835804e-01	18
4637379	1.000000e+00	0
4637378	2.104926e-09	45
4637377	1.000000e+00	0
4637376	1.000000e+00	6
4637406	1.000000e+00	5
4637407	1.000000e+00	0
4637404	4.529710e-14	49
4637405	1.000000e+00	0
4637403	1.000000e+00	0
4637401	1.000000e+00	4
4637398	3.359055e-01	27
4637399	1.000000e+00	2
4637396	1.000000e+00	0
4637397	1.000000e+00	1
4637394	1.000000e+00	1
4637395	1.000000e+00	7
4637392	8.986806e-01	21
4637393	3.245432e-02	32
4637421	1.000000e+00	2
4637420	1.000000e+00	0
4637423	1.000000e+00	1
4637422	1.000000e+00	2
4637416	1.000000e+00	0
4637419	9.405398e-01	20
4637418	9.835804e-01	18
4637413	1.000000e+00	0
4637412	9.999994e-01	9
4637415	1.000000e+00	0
4637414	1.000000e+00	1
4637409	1.000000e+00	3
4637408	1.000000e+00	2
4637411	1.000000e+00	3
4637410	1.000000e+00	3
4637436	9.835804e-01	18
4637437	1.000000e+00	0
4637438	9.999972e-01	10
4637439	1.000000e+00	0
4637432	1.000000e+00	5
4637433	1.000000e+00	1
4637434	1.000000e+00	7
4637435	1.000000e+00	2
4637428	1.000000e+00	0
4637429	8.881784e-16	50
4637430	1.000000e+00	1
4637431	1.000000e+00	1
4637424	1.000000e+00	0
4637425	1.000000e+00	0
4637426	1.000000e+00	0
4637427	1.000000e+00	0
4637284	8.881784e-16	50
4637286	1.000000e+00	1
4637287	1.000000e+00	4
4637283	1.000000e+00	1
4637292	8.881784e-16	50
4637294	9.966998e-01	16
4637295	1.000000e+00	0
4637288	1.000000e+00	7
4637289	3.359055e-01	27
4637290	1.000000e+00	0
4637291	1.000000e+00	0
4637301	7.673339e-03	34
4637300	1.000000e+00	5
4637303	1.000000e+00	0
4637302	1.000000e+00	0
4637297	9.835804e-01	18
4637296	1.000000e+00	0
4637299	1.000000e+00	0
4637298	1.000000e+00	0
4637309	1.000000e+00	3
4637308	1.000000e+00	6
4637311	1.000000e+00	7
4637310	1.000000e+00	0
4637305	1.000000e+00	1
4637304	1.000000e+00	0
4637307	1.000000e+00	0
4637306	1.000000e+00	1
4640106	9.999549e-01	12
4640107	9.999549e-01	12
4640104	7.600562e-01	23
4640105	1.000000e+00	2
4640110	1.000000e+00	6
4640111	1.000000e+00	0
4640108	9.999994e-01	9
4640109	1.000000e+00	1
4640098	4.529710e-14	49
4640099	9.999972e-01	10
4640096	1.133316e-12	48
4640097	1.000000e+00	5
4640102	1.000000e+00	0
4640103	1.000000e+00	0
4640100	1.000000e+00	7
4640101	9.999972e-01	10
4640123	2.807050e-06	41
4640122	8.881784e-16	50
4640121	1.000000e+00	0
4640120	8.881784e-16	50
4640127	1.000000e+00	0
4640126	1.000000e+00	0
4640125	1.000000e+00	7
4640124	1.854161e-11	47
4640114	1.000000e+00	1
4640113	9.999994e-01	9
4640112	2.104926e-09	45
4640118	1.000000e+00	0
4640117	1.000000e+00	0
4640072	1.000000e+00	1
4640073	1.000000e+00	1
4640074	1.000000e+00	1
4640075	4.529710e-14	49
4640076	1.000000e+00	0
4640077	8.881784e-16	50
4640078	8.881784e-16	50
4640079	1.854161e-11	47
4640064	1.000000e+00	2
4640065	9.923267e-01	17
4640066	1.000000e+00	3
4640067	1.000000e+00	1
4640068	1.000000e+00	6
4640069	1.301086e-03	36
4640070	8.881784e-16	50
4640071	1.000000e+00	6
4640089	1.000000e+00	1
4640088	1.000000e+00	0
4640091	9.835804e-01	18
4640090	4.529710e-14	49
4640093	1.000000e+00	1
4640092	1.000000e+00	0
4640095	1.000000e+00	4
4640094	9.999972e-01	10
4640081	1.000000e+00	0
4640080	3.300224e-03	35
4640083	1.000000e+00	1
4640082	4.529710e-14	49
4640085	1.611182e-01	29
4640084	1.000000e+00	0
4640087	8.881784e-16	50
4640086	1.000000e+00	1
4640046	1.000000e+00	5
4640044	9.675457e-01	19
4640045	1.000000e+00	1
4640042	1.000000e+00	1
4640043	1.000000e+00	2
4640040	8.881784e-16	50
4640041	1.000000e+00	0
4640038	8.881784e-16	50
4640039	1.000000e+00	0
4640036	4.438624e-01	26
4640037	1.529320e-04	38
4640034	9.999549e-01	12
4640035	9.995319e-01	14
4640032	1.000000e+00	0
4640033	1.000000e+00	5
4640063	9.999999e-01	8
4640062	1.000000e+00	1
4640061	1.000000e+00	0
4640060	1.000000e+00	0
4640058	1.000000e+00	2
4640057	9.999972e-01	10
4640056	1.000000e+00	6
4640055	8.881784e-16	50
4640054	1.000000e+00	3
4640053	1.000000e+00	5
4640052	1.000000e+00	0
4640051	1.000000e+00	3
4640050	1.000000e+00	3
4640049	1.000000e+00	2
4640048	1.621870e-08	44
4640012	8.881784e-16	50
4640013	8.986806e-01	21
4640014	1.000000e+00	0
4640015	1.000000e+00	4
4640008	9.923267e-01	17
4640009	8.881784e-16	50
4640010	1.301086e-03	36
4640011	1.000000e+00	0
4640004	1.000000e+00	2
4640005	1.000000e+00	2
4640006	1.000000e+00	2
4640007	1.854161e-11	47
4640000	4.529710e-14	49
4640001	8.881784e-16	50
4640002	1.000000e+00	0
4640003	1.000000e+00	4
4640029	1.000000e+00	3
4640028	8.881784e-16	50
4640030	1.000000e+00	1
4640025	1.000000e+00	0
4640024	1.000000e+00	3
4640027	1.000000e+00	3
4640026	1.621870e-08	44
4640021	9.999994e-01	9
4640020	1.000000e+00	1
4640023	8.881784e-16	50
4640022	9.966998e-01	16
4640017	1.000000e+00	3
4640016	1.000000e+00	2
4640019	1.193067e-05	40
4640018	1.000000e+00	4
4640227	1.000000e+00	0
4640226	9.675457e-01	19
4640225	4.510745e-05	39
4640224	1.000000e+00	0
4640231	6.640945e-01	24
4640230	9.405398e-01	20
4640229	1.000000e+00	4
4640228	1.000000e+00	1
4640235	1.000000e+00	3
PID_161897604	8.881784e-16	50
4640234	1.000000e+00	0
4640233	9.923267e-01	17
4640232	8.881784e-16	50
4640239	8.388818e-01	22
PID_161897608	8.881784e-16	50
4640238	9.998471e-01	13
PID_161897607	1.000000e+00	1
4640237	3.245432e-02	32
PID_161897606	1.000000e+00	2
4640236	9.966998e-01	16
PID_161897605	1.000000e+00	1
4640242	7.673339e-03	34
4640243	1.000000e+00	0
4640240	1.000000e+00	0
4640241	1.000000e+00	2
4640246	4.529710e-14	49
4640247	1.000000e+00	3
4640245	8.881784e-16	50
4640250	2.104926e-09	45
4640251	1.000000e+00	0
4640248	8.881784e-16	50
4640249	9.835804e-01	18
4640254	4.529710e-14	49
4640255	1.000000e+00	0
4640252	9.986989e-01	15
4640253	8.986806e-01	21
4640192	1.000000e+00	0
4640195	1.000000e+00	0
4640197	4.529710e-14	49
4640196	1.193067e-05	40
4640199	1.000000e+00	4
4640198	4.529710e-14	49
4640201	9.675457e-01	19
4640200	1.000000e+00	1
4640203	1.000000e+00	0
4640202	9.998471e-01	13
4640205	1.000000e+00	6
4640204	1.000000e+00	0
4640207	9.999999e-01	8
4640206	2.807050e-06	41
4640209	8.881784e-16	50
4640210	1.000000e+00	1
4640211	1.013194e-01	30
4640212	8.881784e-16	50
4640213	9.998471e-01	13
4640214	1.000000e+00	2
4640215	9.995319e-01	14
4640216	1.000000e+00	3
4640217	9.999972e-01	10
4640218	1.000000e+00	0
4640219	1.000000e+00	2
4640220	1.611182e-01	29
4640221	9.999881e-01	11
4640222	8.881784e-16	50
4640223	1.000000e+00	4
4640166	9.986989e-01	15
4640165	1.000000e+00	1
4640164	8.881784e-16	50
4640163	1.000000e+00	2
4640162	1.000000e+00	6
4640161	1.000000e+00	0
4640160	1.000000e+00	0
4640175	4.529710e-14	49
4640174	1.000000e+00	0
4640173	1.000000e+00	5
4640171	1.000000e+00	0
4640170	1.000000e+00	3
4640169	1.000000e+00	0
4640168	1.000000e+00	4
4640182	9.995319e-01	14
4640183	8.881784e-16	50
4640180	1.000000e+00	2
4640181	1.000000e+00	0
4640178	1.000000e+00	1
4640179	1.000000e+00	4
4640176	1.000000e+00	3
4640177	1.000000e+00	0
4640190	1.000000e+00	1
4640191	1.000000e+00	1
4640188	9.986989e-01	15
4640189	1.621870e-08	44
4640186	1.000000e+00	0
4640187	1.000000e+00	5
4640184	4.529710e-14	49
4640185	9.999999e-01	8
4640133	4.529710e-14	49
4640132	8.881784e-16	50
4640135	9.675457e-01	19
4640134	1.000000e+00	0
4640129	1.000000e+00	0
4640128	1.000000e+00	6
4640130	5.946023e-02	31
4640141	1.000000e+00	4
4640140	1.000000e+00	1
4640142	1.000000e+00	1
4640137	8.881784e-16	50
4640136	1.000000e+00	0
4640139	1.000000e+00	2
4640138	1.000000e+00	2
4640148	5.946023e-02	31
4640149	1.000000e+00	0
4640150	1.301086e-03	36
4640151	1.000000e+00	0
4640144	1.000000e+00	0
4640145	9.986989e-01	15
4640146	2.399438e-01	28
4640147	1.000000e+00	0
4640158	8.881784e-16	50
4640159	1.000000e+00	4
4640152	1.000000e+00	0
4640153	1.000000e+00	2
4640154	1.000000e+00	0
4640155	1.000000e+00	1
4639865	9.999881e-01	11
4639864	1.000000e+00	1
4639867	9.999994e-01	9
4639866	1.000000e+00	7
4639869	1.000000e+00	4
4639868	1.000000e+00	1
4639871	3.359055e-01	27
4639870	1.000000e+00	0
4639857	1.000000e+00	0
4639856	9.998471e-01	13
4639859	1.000000e+00	0
4639858	9.999881e-01	11
4639861	1.000000e+00	3
4639863	8.881784e-16	50
4639862	1.000000e+00	6
4639848	1.000000e+00	0
4639849	1.000000e+00	1
4639850	1.000000e+00	1
4639851	6.640945e-01	24
4639852	8.881784e-16	50
4639853	1.049339e-07	43
4639854	1.000000e+00	1
4639855	1.049339e-07	43
4639840	3.300224e-03	35
4639841	3.300224e-03	35
4639842	1.000000e+00	0
4639843	1.000000e+00	2
4639844	1.000000e+00	1
4639845	1.000000e+00	2
4639846	1.000000e+00	0
4639847	9.923267e-01	17
4639835	1.000000e+00	0
4639834	9.675457e-01	19
4639833	1.000000e+00	0
4639832	1.000000e+00	7
4639839	2.807050e-06	41
4639838	1.854161e-11	47
4639837	1.000000e+00	5
4639836	1.133316e-12	48
4639827	9.999994e-01	9
4639826	4.510745e-05	39
4639825	1.000000e+00	3
4639824	1.000000e+00	0
4639831	1.854161e-11	47
4639828	9.986989e-01	15
4639818	1.000000e+00	1
4639819	9.999994e-01	9
4639816	1.000000e+00	7
4639817	1.000000e+00	3
4639822	1.000000e+00	0
4639823	9.995319e-01	14
4639820	1.013194e-01	30
4639821	9.835804e-01	18
4639810	1.000000e+00	1
4639811	1.000000e+00	3
4639808	1.000000e+00	0
4639809	1.000000e+00	2
4639814	8.881784e-16	50
4639815	1.000000e+00	2
4639812	1.000000e+00	0
4639805	1.000000e+00	0
4639804	9.999549e-01	12
4639807	1.000000e+00	0
4639806	9.999881e-01	11
4639801	8.881784e-16	50
4639800	8.388818e-01	22
4639803	1.000000e+00	0
4639802	3.245432e-02	32
4639797	1.000000e+00	0
4639796	1.301086e-03	36
4639799	1.641957e-02	33
4639798	8.881784e-16	50
4639793	9.999881e-01	11
4639792	1.013194e-01	30
4639795	1.000000e+00	0
4639794	9.923267e-01	17
4639788	1.000000e+00	0
4639789	5.561376e-01	25
4639790	1.000000e+00	2
4639791	1.000000e+00	3
4639784	1.000000e+00	0
4639785	1.000000e+00	1
4639786	1.000000e+00	3
4639780	1.000000e+00	0
4639781	4.529710e-14	49
4639782	1.000000e+00	0
4639783	3.300224e-03	35
4639776	1.000000e+00	4
4639777	4.529710e-14	49
4639778	9.999994e-01	9
4639779	1.000000e+00	6
4639775	1.000000e+00	0
4639774	4.681115e-04	37
4639773	1.000000e+00	0
4639772	9.966998e-01	16
4639771	9.675457e-01	19
4639770	1.000000e+00	0
4639769	9.999999e-01	8
4639767	1.000000e+00	2
4639766	8.881784e-16	50
4639765	1.000000e+00	1
4639764	1.000000e+00	0
4639763	2.807050e-06	41
4639762	8.881784e-16	50
4639761	1.000000e+00	0
4639760	1.000000e+00	6
4639758	1.000000e+00	2
4639759	1.000000e+00	0
4639756	1.000000e+00	0
4639757	6.640945e-01	24
4639754	1.000000e+00	2
4639755	1.000000e+00	0
4639752	1.641957e-02	33
4639753	9.835804e-01	18
4639751	1.000000e+00	1
4639748	8.881784e-16	50
4639749	1.000000e+00	0
4639746	9.999994e-01	9
4639747	1.000000e+00	5
4639745	1.000000e+00	2
4639984	1.000000e+00	4
4639985	4.529710e-14	49
4639986	1.000000e+00	0
4639987	1.000000e+00	3
4639988	7.673339e-03	34
4639989	4.529710e-14	49
4639990	9.999881e-01	11
4639991	1.000000e+00	5
4639992	1.000000e+00	0
4639993	1.000000e+00	1
4639994	8.881784e-16	50
4639995	1.000000e+00	2
4639996	1.854161e-11	47
4639997	4.529710e-14	49
4639998	1.000000e+00	1
4639999	1.000000e+00	0
4639969	1.000000e+00	0
4639968	1.000000e+00	2
4639971	1.000000e+00	1
4639970	9.999999e-01	8
4639973	8.881784e-16	50
4639972	7.600562e-01	23
4639975	9.999881e-01	11
4639974	1.000000e+00	0
4639977	5.817779e-07	42
4639976	1.000000e+00	1
4639979	1.000000e+00	1
4639978	1.000000e+00	0
4639981	1.000000e+00	0
4639980	1.000000e+00	1
4639983	8.881784e-16	50
4639982	1.000000e+00	5
4639954	1.000000e+00	1
4639955	1.000000e+00	0
4639952	8.881784e-16	50
4639953	1.000000e+00	2
4639958	1.000000e+00	0
4639959	1.000000e+00	1
4639956	1.013194e-01	30
4639957	1.000000e+00	1
4639962	9.995319e-01	14
4639963	1.000000e+00	1
4639960	1.000000e+00	5
4639961	9.999881e-01	11
4639966	8.881784e-16	50
4639967	1.000000e+00	5
4639964	1.000000e+00	0
4639965	9.835804e-01	18
4639939	1.000000e+00	0
4639938	1.000000e+00	0
4639937	1.000000e+00	1
4639936	1.000000e+00	0
4639942	9.986989e-01	15
4639941	1.000000e+00	2
4639940	1.000000e+00	0
4639947	1.000000e+00	2
4639946	1.000000e+00	2
4639945	8.881784e-16	50
4639944	1.000000e+00	2
4639951	1.000000e+00	0
4639950	1.000000e+00	2
4639949	1.000000e+00	2
4639948	8.881784e-16	50
4639924	1.000000e+00	1
4639925	1.000000e+00	0
4639926	1.000000e+00	0
4639927	2.399438e-01	28
4639920	1.000000e+00	0
4639921	1.000000e+00	2
4639922	8.881784e-16	50
4639923	1.000000e+00	0
4639932	1.000000e+00	2
4639933	9.923267e-01	17
4639934	9.999549e-01	12
4639935	5.561376e-01	25
4639928	1.000000e+00	0
4639929	1.000000e+00	0
4639930	1.000000e+00	0
4639931	1.000000e+00	1
4639909	9.999881e-01	11
4639908	1.000000e+00	5
4639911	1.000000e+00	5
4639910	3.359055e-01	27
4639905	8.881784e-16	50
4639904	1.000000e+00	0
4639907	1.000000e+00	7
4639906	8.881784e-16	50
4639917	1.000000e+00	1
4639916	1.000000e+00	2
4639918	1.000000e+00	0
4639913	1.000000e+00	1
4639912	8.881784e-16	50
4639915	8.881784e-16	50
4639914	1.000000e+00	0
4639894	4.438624e-01	26
4639895	1.000000e+00	0
4639892	1.000000e+00	0
4639893	1.000000e+00	0
4639891	1.000000e+00	1
4639889	1.000000e+00	0
4639902	8.881784e-16	50
4639903	8.881784e-16	50
4639900	1.000000e+00	0
4639901	1.000000e+00	4
4639898	1.000000e+00	0
4639899	1.000000e+00	0
4639896	1.000000e+00	0
4639879	8.881784e-16	50
4639878	1.000000e+00	2
4639877	1.133316e-12	48
4639876	8.881784e-16	50
4639875	1.000000e+00	4
4639874	1.000000e+00	0
4639873	8.881784e-16	50
4639872	8.388818e-01	22
4639887	5.817779e-07	42
4639886	5.946023e-02	31
4639885	1.000000e+00	7
4639883	1.000000e+00	1
4639882	1.000000e+00	0
4639881	9.999994e-01	9
4639880	1.193067e-05	40
4640588	9.999994e-01	9
4640589	1.000000e+00	0
4640590	1.000000e+00	1
4640591	1.000000e+00	0
4640584	8.388818e-01	22
4640585	1.000000e+00	0
4640586	8.881784e-16	50
4640587	1.000000e+00	7
4640580	9.999972e-01	10
4640581	1.000000e+00	1
4640582	1.000000e+00	4
4640576	1.611182e-01	29
4640577	9.995319e-01	14
4640578	1.000000e+00	0
4640605	1.000000e+00	0
4640604	4.438624e-01	26
4640607	1.000000e+00	4
4640606	1.000000e+00	5
4640601	1.000000e+00	2
4640600	1.000000e+00	0
4640603	1.000000e+00	5
4640602	1.000000e+00	4
4640597	1.000000e+00	1
4640596	1.000000e+00	1
4640599	1.000000e+00	1
4640598	7.673339e-03	34
4640592	1.133316e-12	48
4640595	1.000000e+00	4
4640594	1.000000e+00	6
4640622	1.000000e+00	0
4640623	8.986806e-01	21
4640620	5.817779e-07	42
4640621	2.104926e-09	45
4640618	1.000000e+00	0
4640619	1.000000e+00	2
4640616	8.881784e-16	50
4640617	1.000000e+00	0
4640614	1.000000e+00	0
4640615	1.000000e+00	0
4640612	1.000000e+00	2
4640613	9.999549e-01	12
4640610	1.000000e+00	3
4640608	1.000000e+00	2
4640609	8.881784e-16	50
4640639	1.000000e+00	0
4640638	8.881784e-16	50
4640637	3.300224e-03	35
4640636	9.835804e-01	18
4640635	1.000000e+00	1
4640634	2.104926e-09	45
4640633	1.000000e+00	2
4640632	1.049339e-07	43
4640631	1.000000e+00	3
4640630	1.000000e+00	4
4640629	1.000000e+00	3
4640628	1.000000e+00	2
4640627	1.000000e+00	1
4640626	1.000000e+00	1
4640625	1.000000e+00	1
4640624	1.000000e+00	2
4640520	9.999994e-01	9
4640521	8.388818e-01	22
4640522	1.000000e+00	0
4640523	1.000000e+00	1
4640524	8.881784e-16	50
4640526	9.675457e-01	19
4640527	9.405398e-01	20
4640512	8.881784e-16	50
4640513	1.000000e+00	3
4640514	1.000000e+00	1
4640515	8.881784e-16	50
4640516	1.000000e+00	0
4640518	1.000000e+00	4
4640519	4.510745e-05	39
4640537	9.835804e-01	18
4640536	8.881784e-16	50
4640539	1.000000e+00	1
4640538	8.388818e-01	22
4640541	1.000000e+00	0
4640540	6.640945e-01	24
4640543	1.000000e+00	5
4640542	8.986806e-01	21
4640529	1.000000e+00	7
4640531	9.999881e-01	11
4640533	1.000000e+00	0
4640532	9.995319e-01	14
4640535	8.881784e-16	50
4640534	1.641957e-02	33
4640554	1.000000e+00	2
4640555	1.000000e+00	0
4640553	9.675457e-01	19
4640558	1.000000e+00	1
4640559	1.000000e+00	0
4640556	1.000000e+00	1
4640557	3.300224e-03	35
4640546	1.000000e+00	0
4640547	1.000000e+00	0
4640544	2.104926e-09	45
4640545	9.998471e-01	13
4640550	1.000000e+00	6
4640551	1.000000e+00	0
4640548	1.000000e+00	0
4640549	1.000000e+00	0
4640571	1.000000e+00	2
4640569	1.000000e+00	0
4640568	1.000000e+00	0
4640575	1.000000e+00	0
4640574	2.230891e-10	46
4640573	1.000000e+00	4
4640572	1.000000e+00	6
4640563	5.946023e-02	31
4640562	1.000000e+00	5
4640561	8.881784e-16	50
4640560	1.301086e-03	36
4640567	9.923267e-01	17
4640566	9.999994e-01	9
4640565	9.923267e-01	17
4640564	1.000000e+00	1
4640709	1.000000e+00	3
4640708	1.000000e+00	1
4640711	8.986806e-01	21
4640710	1.000000e+00	0
4640705	1.000000e+00	5
4640704	1.611182e-01	29
4640707	1.000000e+00	0
4640706	1.000000e+00	1
4640717	1.000000e+00	1
4640716	8.881784e-16	50
4640719	1.000000e+00	0
4640718	5.946023e-02	31
4640713	1.000000e+00	0
4640712	1.000000e+00	0
4640715	1.000000e+00	5
4640714	1.000000e+00	1
4640724	8.881784e-16	50
4640725	1.641957e-02	33
4640726	1.000000e+00	0
4640727	1.000000e+00	2
4640720	1.049339e-07	43
4640721	1.621870e-08	44
4640722	1.000000e+00	0
4640723	1.000000e+00	7
4640732	8.881784e-16	50
4640733	1.000000e+00	0
4640734	9.966998e-01	16
4640735	1.000000e+00	5
4640728	1.000000e+00	0
4640729	1.000000e+00	1
4640730	1.000000e+00	4
4640731	1.000000e+00	0
4640743	1.000000e+00	1
4640742	1.000000e+00	0
4640741	1.000000e+00	3
4640740	4.510745e-05	39
4640739	8.881784e-16	50
4640737	1.000000e+00	0
4640736	2.399438e-01	28
4640750	1.000000e+00	0
4640749	1.000000e+00	0
4640748	6.640945e-01	24
4640747	1.000000e+00	0
4640746	9.999881e-01	11
4640745	1.000000e+00	0
4640744	8.881784e-16	50
4640759	1.000000e+00	2
4640756	1.000000e+00	3
4640757	3.359055e-01	27
4640754	1.000000e+00	2
4640755	1.000000e+00	3
4640752	1.000000e+00	0
4640753	1.000000e+00	0
4640766	1.000000e+00	4
[truncated: 2,417 more rows]
