# Supplementary material for: Translational Selection Is Ubiquitous in Prokaryotes
Source: PLoS Genet. 2010 Jun 24;6(6):e1001004. doi: 10.1371/journal.pgen.1001004 (PMC2891978; doi:10.1371/journal.pgen.1001004)
Supplement: Dataset S1 — OCU/non-OCU gene calls in 461 Bacterial and Archaeal genomes, and summary tables of genome properties and OCU preferences for specific codons. (4.77 MB ZIP) [file pgen.1001004.s001.zip › Dataset_S1_Bacteria/Arthrobacter_FB24.arff.ocuGenes]

GeneID	signTest_p	ocuProbWinCnt
4447788	9.999999e-01	8
4447789	1.000000e+00	1
4447790	1.000000e+00	3
4447791	1.000000e+00	0
4447784	9.999994e-01	9
4447785	9.999549e-01	12
4447786	1.000000e+00	2
4447787	1.000000e+00	1
4447780	3.359055e-01	27
4447781	1.000000e+00	1
4447782	1.000000e+00	0
4447783	1.000000e+00	6
4447776	1.000000e+00	0
4447777	1.000000e+00	1
4447778	1.000000e+00	5
4447779	1.000000e+00	1
4447805	1.000000e+00	0
4447804	1.000000e+00	0
4447807	6.640945e-01	24
4447806	1.000000e+00	5
4447801	1.000000e+00	1
4447800	1.000000e+00	0
4447803	1.000000e+00	1
4447802	1.000000e+00	1
4447797	1.000000e+00	2
4447796	1.000000e+00	0
4447799	1.641957e-02	33
4447798	9.966998e-01	16
4447793	1.000000e+00	1
4447792	1.000000e+00	5
4447795	1.000000e+00	0
4447794	1.000000e+00	5
4447758	3.359055e-01	27
4447759	1.000000e+00	1
4447756	1.049339e-07	43
4447757	1.000000e+00	0
4447754	9.999881e-01	11
4447755	1.000000e+00	6
4447752	1.000000e+00	0
4447753	1.000000e+00	6
4447750	1.000000e+00	2
4447751	1.000000e+00	4
4447748	1.000000e+00	1
4447749	8.881784e-16	50
4447746	1.000000e+00	4
4447747	1.000000e+00	0
4447744	6.640945e-01	24
4447745	3.300224e-03	35
4447775	1.000000e+00	6
4447774	1.000000e+00	7
4447773	2.399438e-01	28
4447772	3.245432e-02	32
4447771	1.000000e+00	0
4447770	1.000000e+00	6
4447769	1.000000e+00	0
4447768	1.000000e+00	0
4447767	1.000000e+00	0
4447766	1.000000e+00	0
4447765	1.000000e+00	1
4447764	2.104926e-09	45
4447763	9.999549e-01	12
4447762	1.000000e+00	0
4447761	1.049339e-07	43
4447760	1.000000e+00	0
4447848	1.000000e+00	0
4447849	1.133316e-12	48
4447850	1.301086e-03	36
4447851	1.000000e+00	0
4447852	1.000000e+00	0
4447853	9.999549e-01	12
4447854	1.000000e+00	0
4447855	1.000000e+00	4
4447840	4.529710e-14	49
4447841	3.359055e-01	27
4447842	2.104926e-09	45
4447843	8.881784e-16	50
4447844	1.000000e+00	1
4447845	1.000000e+00	1
4447846	1.000000e+00	0
4447847	1.000000e+00	0
4447865	1.000000e+00	0
4447864	1.000000e+00	5
4447867	1.000000e+00	0
4447866	1.000000e+00	7
4447869	1.000000e+00	1
4447868	9.999999e-01	8
4447871	1.000000e+00	4
4447870	1.000000e+00	2
4447857	8.881784e-16	50
4447856	1.000000e+00	3
4447859	9.999881e-01	11
4447858	9.999994e-01	9
4447861	1.000000e+00	0
4447860	1.000000e+00	0
4447863	1.854161e-11	47
4447862	1.000000e+00	3
4447818	1.000000e+00	0
4447819	1.000000e+00	4
4447816	1.000000e+00	0
4447817	1.000000e+00	1
4447822	1.000000e+00	5
4447823	1.000000e+00	0
4447820	8.881784e-16	50
4447821	1.000000e+00	1
4447810	9.999972e-01	10
4447811	9.999994e-01	9
4447808	1.000000e+00	2
4447809	1.000000e+00	0
4447814	1.000000e+00	1
4447815	9.999549e-01	12
4447812	1.000000e+00	3
4447813	6.640945e-01	24
4447835	1.000000e+00	1
4447834	1.000000e+00	2
4447833	9.999881e-01	11
4447832	1.000000e+00	7
4447839	9.405398e-01	20
4447838	1.000000e+00	7
4447837	1.000000e+00	4
4447836	1.133316e-12	48
4447827	1.000000e+00	2
4447826	1.000000e+00	2
4447825	1.000000e+00	0
4447824	1.000000e+00	2
4447831	1.000000e+00	2
4447830	1.000000e+00	3
4447829	1.000000e+00	0
4447828	9.998471e-01	13
4447879	1.000000e+00	0
4447878	1.000000e+00	1
4447877	1.000000e+00	0
4447876	1.000000e+00	0
4447875	1.000000e+00	2
4447874	1.000000e+00	5
4447873	1.000000e+00	1
4447872	1.000000e+00	1
4447881	1.000000e+00	0
4447880	1.000000e+00	1
4447242	7.600562e-01	23
4447243	1.193067e-05	40
4447240	1.000000e+00	4
4447241	1.000000e+00	3
4447246	1.000000e+00	0
4447247	2.230891e-10	46
4447244	9.999994e-01	9
4447245	1.854161e-11	47
4447234	1.000000e+00	4
4447235	1.000000e+00	2
4447232	8.881784e-16	50
4447233	1.000000e+00	1
4447238	1.000000e+00	0
4447239	1.000000e+00	2
4447236	2.807050e-06	41
4447237	5.561376e-01	25
4447259	1.000000e+00	0
4447258	1.000000e+00	0
4447257	4.529710e-14	49
4447256	7.673339e-03	34
4447263	1.000000e+00	1
4447262	1.000000e+00	0
4447261	1.000000e+00	0
4447260	1.000000e+00	0
4447251	1.000000e+00	0
4447250	1.000000e+00	3
4447249	1.000000e+00	4
4447248	9.675457e-01	19
4447255	1.000000e+00	0
4447254	1.000000e+00	0
4447253	1.000000e+00	0
4447252	1.000000e+00	3
4447273	1.000000e+00	1
4447274	1.000000e+00	0
4447275	4.529710e-14	49
4447276	8.881784e-16	50
4447277	1.000000e+00	1
4447278	1.000000e+00	1
4447279	1.000000e+00	6
4447264	9.999999e-01	8
4447265	1.000000e+00	5
4447266	1.000000e+00	1
4447267	1.000000e+00	0
4447268	1.529320e-04	38
4447269	1.000000e+00	1
4447270	4.438624e-01	26
4447271	2.104926e-09	45
4447288	4.681115e-04	37
4447291	8.881784e-16	50
4447290	1.000000e+00	1
4447293	1.000000e+00	2
4447292	1.000000e+00	2
4447295	1.000000e+00	0
4447294	1.000000e+00	3
4447281	9.986989e-01	15
4447280	1.000000e+00	0
4447283	1.000000e+00	1
4447282	8.881784e-16	50
4447285	9.999994e-01	9
4447284	1.000000e+00	1
4447287	1.000000e+00	0
4447286	9.966998e-01	16
4447310	1.000000e+00	0
4447311	1.000000e+00	0
4447308	1.000000e+00	2
4447309	1.000000e+00	1
4447306	1.000000e+00	1
4447307	1.301086e-03	36
4447304	1.000000e+00	3
4447305	9.999999e-01	8
4447302	1.611182e-01	29
4447303	1.000000e+00	0
4447300	1.000000e+00	2
4447301	1.000000e+00	3
4447298	1.611182e-01	29
4447299	1.000000e+00	1
4447296	8.881784e-16	50
4447297	8.881784e-16	50
4447327	1.000000e+00	4
4447326	1.000000e+00	3
4447325	1.000000e+00	2
4447324	1.000000e+00	0
4447323	1.000000e+00	0
4447322	1.000000e+00	0
4447321	1.000000e+00	0
4447320	1.000000e+00	0
4447319	1.000000e+00	0
4447318	1.000000e+00	0
4447317	1.000000e+00	0
4447316	1.000000e+00	0
4447315	1.000000e+00	0
4447314	1.000000e+00	0
4447313	1.000000e+00	0
4447312	1.000000e+00	0
4447340	1.000000e+00	0
4447341	9.966998e-01	16
4447342	1.000000e+00	0
4447343	9.966998e-01	16
4447336	1.000000e+00	1
4447337	1.000000e+00	0
4447338	8.881784e-16	50
4447339	1.000000e+00	0
4447332	1.000000e+00	0
4447334	1.000000e+00	0
4447328	1.000000e+00	0
4447329	1.000000e+00	0
4447330	1.000000e+00	0
4447331	1.000000e+00	0
4447357	5.561376e-01	25
4447356	1.000000e+00	0
4447359	1.000000e+00	1
4447358	1.000000e+00	0
4447353	1.000000e+00	0
4447352	1.000000e+00	0
4447355	1.000000e+00	0
4447354	1.000000e+00	1
4447349	1.000000e+00	0
4447348	1.000000e+00	0
4447351	1.000000e+00	0
4447350	1.000000e+00	0
4447345	1.000000e+00	1
4447344	1.000000e+00	0
4447347	1.000000e+00	0
4447346	1.000000e+00	0
4447363	8.881784e-16	50
4447362	1.000000e+00	0
4447361	9.966998e-01	16
4447360	8.881784e-16	50
4447367	1.000000e+00	3
4447366	1.000000e+00	3
4447365	1.000000e+00	0
4447364	1.049339e-07	43
4447371	1.529320e-04	38
4447370	1.000000e+00	0
4447369	4.529710e-14	49
4447368	1.000000e+00	5
4447375	9.923267e-01	17
4447374	1.000000e+00	2
4447373	1.000000e+00	0
4447372	1.000000e+00	0
4447378	8.881784e-16	50
4447379	9.999999e-01	8
4447376	1.000000e+00	0
4447377	9.999972e-01	10
4447382	9.999999e-01	8
4447383	4.510745e-05	39
4447380	1.000000e+00	1
4447381	1.000000e+00	2
4447386	1.000000e+00	0
4447387	1.000000e+00	0
4447384	1.000000e+00	1
4447385	1.000000e+00	0
4447390	1.000000e+00	1
4447391	1.000000e+00	0
4447388	1.000000e+00	0
4447389	1.000000e+00	4
4447393	1.000000e+00	0
4447392	1.000000e+00	0
4447395	8.881784e-16	50
4447397	1.000000e+00	3
4447396	4.529710e-14	49
4447399	1.000000e+00	1
4447398	1.000000e+00	1
4447401	1.000000e+00	0
4447400	3.300224e-03	35
4447403	1.000000e+00	2
4447402	1.000000e+00	1
4447405	1.000000e+00	2
4447404	1.000000e+00	7
4447407	1.000000e+00	1
4447406	1.000000e+00	0
4447408	9.986989e-01	15
4447409	8.881784e-16	50
4447410	1.000000e+00	1
4447411	1.000000e+00	2
4447412	1.000000e+00	0
4447413	1.000000e+00	0
4447414	1.000000e+00	0
4447415	9.999972e-01	10
4447416	1.000000e+00	0
4447417	1.000000e+00	0
4447418	1.000000e+00	1
4447419	8.881784e-16	50
4447420	9.999972e-01	10
4447421	1.000000e+00	6
4447422	5.561376e-01	25
4447423	9.999994e-01	9
4447431	9.999972e-01	10
4447430	1.000000e+00	3
4447429	9.999999e-01	8
4447428	1.000000e+00	6
4447427	4.529710e-14	49
4447426	1.000000e+00	2
4447425	6.640945e-01	24
4447424	1.000000e+00	2
4447439	1.000000e+00	1
4447438	1.000000e+00	1
4447437	1.000000e+00	0
4447435	1.000000e+00	0
4447434	1.000000e+00	2
4447433	1.000000e+00	2
4447446	1.000000e+00	1
4447447	4.438624e-01	26
4447444	9.999994e-01	9
4447445	1.000000e+00	4
4447442	1.000000e+00	4
4447443	1.000000e+00	2
4447440	1.000000e+00	0
4447441	1.000000e+00	1
4447454	1.000000e+00	0
4447455	1.000000e+00	1
4447452	1.000000e+00	0
4447453	5.817779e-07	42
4447450	9.999881e-01	11
4447451	1.000000e+00	0
4447448	1.000000e+00	2
4447449	1.000000e+00	4
4447461	1.000000e+00	4
4447460	1.000000e+00	1
4447463	1.000000e+00	0
4447462	1.000000e+00	0
4447457	1.000000e+00	1
4447456	9.999994e-01	9
4447459	1.000000e+00	0
4447458	1.000000e+00	1
4447469	4.510745e-05	39
4447468	1.000000e+00	2
4447471	1.000000e+00	1
4447470	2.230891e-10	46
4447465	1.000000e+00	5
4447464	1.000000e+00	1
4447467	9.999881e-01	11
4447466	1.000000e+00	1
4447476	8.986806e-01	21
4447477	4.529710e-14	49
4447478	4.529710e-14	49
4447479	1.000000e+00	3
4447472	9.986989e-01	15
4447473	1.000000e+00	3
4447475	1.133316e-12	48
4447484	9.999999e-01	8
4447485	1.000000e+00	4
4447486	1.641957e-02	33
4447487	1.000000e+00	0
4447480	1.133316e-12	48
4447481	9.999972e-01	10
4447483	1.000000e+00	2
4447513	2.230891e-10	46
4447512	1.000000e+00	0
4447515	9.999881e-01	11
4447514	1.000000e+00	6
4447517	1.000000e+00	1
4447516	1.000000e+00	3
4447519	8.881784e-16	50
4447518	1.000000e+00	0
4447505	8.881784e-16	50
4447504	1.000000e+00	2
4447507	9.999881e-01	11
4447506	1.000000e+00	2
4447509	1.000000e+00	0
4447508	1.000000e+00	0
4447511	1.000000e+00	1
4447510	1.000000e+00	1
4447496	9.405398e-01	20
4447497	9.675457e-01	19
4447498	1.000000e+00	4
4447499	4.529710e-14	49
4447500	1.000000e+00	5
4447501	1.000000e+00	0
4447502	1.000000e+00	4
4447503	1.000000e+00	0
4447488	1.000000e+00	5
4447489	1.000000e+00	1
4447490	1.000000e+00	3
4447491	1.000000e+00	4
4447492	9.998471e-01	13
4447493	8.881784e-16	50
4447494	1.000000e+00	3
4447495	4.529710e-14	49
4447547	8.881784e-16	50
4447546	1.301086e-03	36
4447545	1.000000e+00	0
4447544	1.000000e+00	0
4447551	1.000000e+00	3
4447550	1.000000e+00	2
4447549	1.000000e+00	0
4447548	1.000000e+00	4
4447539	1.000000e+00	0
4447538	9.995319e-01	14
4447537	1.000000e+00	0
4447536	1.000000e+00	1
4447541	1.641957e-02	33
4447540	1.000000e+00	0
4447531	1.000000e+00	4
4447528	9.999972e-01	10
4447529	1.000000e+00	1
4447534	1.000000e+00	0
4447535	9.999999e-01	8
4447532	1.000000e+00	1
4447533	1.000000e+00	4
4447522	1.000000e+00	1
4447523	1.000000e+00	0
4447520	1.000000e+00	0
4447526	1.000000e+00	0
4447527	1.000000e+00	0
4447524	1.000000e+00	0
4447525	1.000000e+00	0
4447581	8.881784e-16	50
4447580	2.807050e-06	41
4447583	1.133316e-12	48
4447582	2.104926e-09	45
4447577	8.881784e-16	50
4447576	8.881784e-16	50
4447579	7.600562e-01	23
4447578	2.104926e-09	45
4447573	2.104926e-09	45
4447572	1.000000e+00	0
4447575	1.000000e+00	2
4447574	1.000000e+00	0
4447569	1.000000e+00	0
4447568	1.000000e+00	0
4447571	9.999999e-01	8
4447564	1.000000e+00	4
4447565	8.388818e-01	22
4447566	1.000000e+00	0
4447567	1.000000e+00	0
4447560	8.881784e-16	50
4447561	1.000000e+00	1
4447562	1.000000e+00	4
4447563	1.000000e+00	4
4447556	1.000000e+00	1
4447557	9.835804e-01	18
4447558	9.923267e-01	17
4447559	1.000000e+00	2
4447552	1.000000e+00	0
4447553	1.000000e+00	0
4447554	1.000000e+00	0
4447555	1.000000e+00	0
4447615	1.000000e+00	0
4447614	1.000000e+00	0
4447613	1.000000e+00	0
4447612	1.000000e+00	0
4447611	1.000000e+00	0
4447610	1.000000e+00	0
4447609	1.000000e+00	0
4447608	1.000000e+00	0
4447607	1.000000e+00	0
4447606	1.000000e+00	0
4447605	1.000000e+00	1
4447604	1.000000e+00	0
4447603	1.000000e+00	0
4447602	1.000000e+00	0
4447601	1.000000e+00	1
4447600	1.000000e+00	0
4447598	1.000000e+00	6
4447599	1.000000e+00	2
4447596	1.000000e+00	1
4447597	8.881784e-16	50
4447594	1.000000e+00	5
4447595	2.399438e-01	28
4447592	1.529320e-04	38
4447593	1.000000e+00	1
4447590	9.999972e-01	10
4447591	9.999972e-01	10
4447588	8.881784e-16	50
4447589	1.133316e-12	48
4447586	1.000000e+00	5
4447587	9.966998e-01	16
4447584	1.000000e+00	1
4447585	1.854161e-11	47
4447632	1.000000e+00	0
4447633	1.854161e-11	47
4447634	1.000000e+00	7
4447635	1.000000e+00	4
4447636	1.000000e+00	0
4447637	8.881784e-16	50
4447638	8.881784e-16	50
4447639	2.104926e-09	45
4447640	8.881784e-16	50
4447641	1.000000e+00	2
4447642	1.000000e+00	1
4447643	1.000000e+00	0
4447644	1.000000e+00	0
4447645	1.000000e+00	1
4447646	1.000000e+00	0
4447647	1.000000e+00	0
4447617	1.000000e+00	1
4447616	1.000000e+00	0
4447619	1.000000e+00	0
4447618	1.000000e+00	0
4447621	1.000000e+00	1
4447620	1.000000e+00	0
4447623	9.986989e-01	15
4447622	1.000000e+00	3
4447625	1.000000e+00	0
4447624	1.000000e+00	0
4447627	9.999881e-01	11
4447626	4.529710e-14	49
4447629	1.013194e-01	30
4447628	1.000000e+00	0
4447631	1.000000e+00	6
4447630	9.999549e-01	12
4447666	9.923267e-01	17
4447667	1.000000e+00	0
4447664	9.999549e-01	12
4447665	9.999881e-01	11
4447670	1.000000e+00	3
4447671	1.000000e+00	0
4447668	1.000000e+00	0
4447669	8.881784e-16	50
4447674	1.000000e+00	0
4447675	8.881784e-16	50
4447672	1.611182e-01	29
4447673	1.000000e+00	3
4447678	1.000000e+00	0
4447676	1.000000e+00	0
4447677	1.000000e+00	0
4447651	1.000000e+00	1
4447650	3.359055e-01	27
4447649	1.000000e+00	1
4447648	1.000000e+00	0
4447655	1.000000e+00	0
4447654	1.000000e+00	2
4447653	9.999994e-01	9
4447652	9.999999e-01	8
4447659	1.000000e+00	3
4447658	1.000000e+00	0
4447657	1.000000e+00	0
4447656	9.675457e-01	19
4447663	1.000000e+00	1
4447662	1.000000e+00	7
4447661	1.000000e+00	0
4447660	8.881784e-16	50
4447700	1.000000e+00	0
4447701	8.881784e-16	50
4447702	1.000000e+00	1
4447703	1.000000e+00	0
4447696	1.000000e+00	0
4447697	3.245432e-02	32
4447698	1.000000e+00	0
4447699	1.000000e+00	0
4447708	9.405398e-01	20
4447709	1.000000e+00	2
4447710	1.000000e+00	4
4447711	1.193067e-05	40
4447704	7.600562e-01	23
4447705	1.000000e+00	0
4447706	7.600562e-01	23
4447707	9.999999e-01	8
4447685	9.999881e-01	11
4447684	3.359055e-01	27
4447687	9.675457e-01	19
4447686	1.000000e+00	1
4447681	1.000000e+00	4
4447680	1.193067e-05	40
4447683	1.000000e+00	6
4447693	1.000000e+00	2
4447692	1.000000e+00	2
4447695	9.999994e-01	9
4447694	1.641957e-02	33
4447689	1.000000e+00	1
4447691	8.881784e-16	50
4447690	4.529710e-14	49
4447734	8.881784e-16	50
4447735	8.881784e-16	50
4447732	6.640945e-01	24
4447733	5.561376e-01	25
4447730	1.000000e+00	6
4447731	1.611182e-01	29
4447728	8.881784e-16	50
4447742	1.000000e+00	2
4447743	1.000000e+00	0
4447740	1.000000e+00	2
4447741	8.881784e-16	50
4447738	1.000000e+00	0
4447739	1.000000e+00	3
4447736	1.000000e+00	0
4447737	1.000000e+00	1
4447719	1.000000e+00	2
4447718	1.000000e+00	0
4447717	1.000000e+00	0
4447716	4.510745e-05	39
4447715	1.000000e+00	4
4447714	9.986989e-01	15
4447713	9.999994e-01	9
4447712	1.000000e+00	0
4447727	1.000000e+00	3
4447726	1.000000e+00	2
4447725	1.301086e-03	36
4447724	1.000000e+00	1
4447723	9.999999e-01	8
4447722	1.000000e+00	4
4447721	1.000000e+00	2
4447720	1.000000e+00	2
4446817	1.000000e+00	1
4446818	9.999972e-01	10
4446819	9.923267e-01	17
4446820	8.881784e-16	50
4446821	1.000000e+00	1
4446822	9.999549e-01	12
4446823	1.000000e+00	0
4446824	8.881784e-16	50
4446825	1.000000e+00	3
4446826	1.611182e-01	29
4446827	9.999994e-01	9
4446828	1.000000e+00	0
4446829	1.000000e+00	2
4446830	1.000000e+00	0
4446831	1.000000e+00	0
4446833	1.000000e+00	1
4446832	1.000000e+00	5
4446835	1.000000e+00	0
4446834	1.000000e+00	0
4446836	1.000000e+00	0
4446839	1.000000e+00	0
4446838	1.000000e+00	0
4446841	1.000000e+00	1
4446840	1.000000e+00	0
4446843	1.000000e+00	1
4446842	1.000000e+00	4
4446845	1.000000e+00	0
4446844	1.000000e+00	4
4446846	1.000000e+00	0
4446786	1.000000e+00	2
4446787	8.881784e-16	50
4446784	1.000000e+00	1
4446785	1.000000e+00	2
4446790	9.835804e-01	18
4446791	1.000000e+00	2
4446788	1.000000e+00	0
4446789	8.881784e-16	50
4446794	5.817779e-07	42
4446795	1.000000e+00	1
4446792	4.438624e-01	26
4446793	5.817779e-07	42
4446798	1.641957e-02	33
4446799	1.000000e+00	0
4446796	1.000000e+00	2
4446797	4.529710e-14	49
4446802	3.300224e-03	35
4446801	8.881784e-16	50
4446800	9.999549e-01	12
4446806	8.881784e-16	50
4446805	4.681115e-04	37
4446804	1.000000e+00	7
4446811	1.000000e+00	0
4446810	1.000000e+00	0
4446809	1.000000e+00	1
4446808	1.000000e+00	0
4446815	1.000000e+00	1
4446814	1.000000e+00	1
4446813	1.000000e+00	0
4446756	1.000000e+00	3
4446757	1.000000e+00	1
4446758	1.611182e-01	29
4446759	9.966998e-01	16
4446752	1.000000e+00	0
4446753	1.000000e+00	2
4446754	1.000000e+00	1
4446755	8.881784e-16	50
4446764	1.000000e+00	0
4446765	1.000000e+00	0
4446766	1.000000e+00	0
4446767	1.000000e+00	0
4446760	8.881784e-16	50
4446761	1.000000e+00	1
4446762	1.000000e+00	0
4446763	1.000000e+00	0
4446773	1.000000e+00	0
4446772	1.000000e+00	0
4446775	8.881784e-16	50
4446774	9.999549e-01	12
4446769	1.000000e+00	1
4446768	1.000000e+00	0
4446771	1.000000e+00	0
4446770	1.000000e+00	0
4446780	8.881784e-16	50
4446783	1.000000e+00	0
4446782	1.000000e+00	2
4446777	9.999549e-01	12
4446779	4.529710e-14	49
4446778	1.000000e+00	1
4446726	2.230891e-10	46
4446724	1.000000e+00	0
4446725	1.000000e+00	2
4446722	6.640945e-01	24
4446723	1.000000e+00	0
4446720	1.000000e+00	6
4446721	9.999549e-01	12
4446734	1.000000e+00	2
4446735	8.881784e-16	50
4446732	1.000000e+00	1
4446733	1.000000e+00	1
4446730	8.881784e-16	50
4446731	1.000000e+00	2
4446728	9.405398e-01	20
4446729	9.999549e-01	12
4446741	9.999994e-01	9
4446740	8.881784e-16	50
4446739	9.986989e-01	15
4446738	8.986806e-01	21
4446737	1.000000e+00	6
4446736	1.000000e+00	0
4446751	9.835804e-01	18
4446750	1.000000e+00	0
4446749	1.000000e+00	7
4446748	1.000000e+00	0
4446747	1.000000e+00	0
4446746	9.986989e-01	15
4446745	1.049339e-07	43
4446953	9.999999e-01	8
4446952	1.000000e+00	0
4446955	1.000000e+00	0
4446954	1.000000e+00	0
4446957	1.000000e+00	2
4446956	1.000000e+00	0
4446959	1.000000e+00	0
4446958	1.000000e+00	0
4446945	3.300224e-03	35
4446944	1.000000e+00	0
4446947	9.999881e-01	11
4446946	9.999999e-01	8
4446949	1.000000e+00	4
4446948	1.000000e+00	0
4446951	1.000000e+00	0
4446950	8.881784e-16	50
4446969	1.000000e+00	5
4446970	2.399438e-01	28
4446971	1.000000e+00	1
4446972	1.000000e+00	0
4446974	8.986806e-01	21
4446960	1.000000e+00	1
4446961	1.000000e+00	0
4446962	1.000000e+00	7
4446963	1.000000e+00	0
4446964	8.881784e-16	50
4446965	1.000000e+00	0
4446966	1.000000e+00	0
4446923	8.881784e-16	50
4446922	1.000000e+00	2
4446921	1.000000e+00	4
4446920	1.000000e+00	1
4446927	1.000000e+00	0
4446926	1.611182e-01	29
4446925	1.000000e+00	0
4446924	1.000000e+00	0
4446915	1.000000e+00	0
4446914	1.000000e+00	6
4446913	1.000000e+00	0
4446912	1.000000e+00	7
4446919	1.000000e+00	1
4446918	7.673339e-03	34
4446917	1.000000e+00	3
4446916	9.999999e-01	8
4446938	1.000000e+00	6
4446939	1.000000e+00	5
4446936	1.000000e+00	2
4446937	1.000000e+00	1
4446942	8.986806e-01	21
4446943	1.000000e+00	0
4446940	1.000000e+00	0
4446941	1.000000e+00	1
4446930	1.000000e+00	0
4446931	1.000000e+00	0
4446928	1.000000e+00	0
4446929	1.000000e+00	0
4446934	8.881784e-16	50
4446935	1.000000e+00	0
4446932	1.000000e+00	0
4446933	1.000000e+00	5
4446893	1.301086e-03	36
4446892	1.000000e+00	3
4446895	1.000000e+00	0
4446894	1.000000e+00	3
4446888	1.854161e-11	47
4446891	1.000000e+00	1
4446890	1.000000e+00	0
4446885	9.999999e-01	8
4446884	8.881784e-16	50
4446887	8.881784e-16	50
4446886	8.881784e-16	50
4446881	1.529320e-04	38
4446880	5.561376e-01	25
4446883	2.104926e-09	45
4446882	9.966998e-01	16
4446908	1.000000e+00	4
4446909	8.881784e-16	50
4446910	1.000000e+00	7
4446911	1.000000e+00	4
4446904	1.000000e+00	0
4446905	1.000000e+00	0
4446906	4.438624e-01	26
4446907	1.013194e-01	30
4446900	1.000000e+00	5
4446901	1.000000e+00	0
4446902	1.000000e+00	2
4446903	1.000000e+00	6
4446896	8.881784e-16	50
4446897	1.000000e+00	2
4446898	1.000000e+00	0
4446899	1.000000e+00	1
4446863	9.999994e-01	9
4446862	8.881784e-16	50
4446861	7.600562e-01	23
4446860	1.000000e+00	1
4446859	9.986989e-01	15
4446858	1.000000e+00	0
4446857	9.995319e-01	14
4446855	1.000000e+00	0
4446854	1.000000e+00	1
4446853	1.000000e+00	0
4446852	1.000000e+00	2
4446851	9.998471e-01	13
4446850	1.000000e+00	2
4446849	1.000000e+00	6
4446848	1.000000e+00	2
4446878	1.000000e+00	7
4446879	9.999972e-01	10
4446877	9.999972e-01	10
4446874	1.621870e-08	44
4446875	6.640945e-01	24
4446873	9.999549e-01	12
4446870	5.561376e-01	25
4446871	4.529710e-14	49
4446868	1.000000e+00	0
4446869	1.000000e+00	0
4446866	9.999972e-01	10
4446867	9.999994e-01	9
4446864	5.817779e-07	42
4446865	1.000000e+00	0
4447091	1.000000e+00	6
4447090	1.000000e+00	4
4447089	9.999999e-01	8
4447088	1.000000e+00	0
4447095	9.999881e-01	11
4447094	1.000000e+00	3
4447093	1.000000e+00	0
4447092	9.999972e-01	10
4447099	1.000000e+00	0
4447098	9.999972e-01	10
4447097	9.999999e-01	8
4447096	4.681115e-04	37
4447102	9.999881e-01	11
4447101	8.881784e-16	50
4447100	2.807050e-06	41
4447074	4.529710e-14	49
4447075	1.133316e-12	48
4447072	1.000000e+00	1
4447073	1.621870e-08	44
4447078	8.881784e-16	50
4447076	9.405398e-01	20
4447077	1.000000e+00	1
4447082	1.000000e+00	3
4447083	9.999972e-01	10
4447080	1.000000e+00	6
4447081	1.000000e+00	7
4447086	1.000000e+00	0
4447087	1.000000e+00	1
4447084	1.000000e+00	0
4447085	1.000000e+00	1
4447057	1.000000e+00	0
4447056	1.193067e-05	40
4447059	1.000000e+00	0
4447058	1.000000e+00	0
4447061	1.000000e+00	0
4447063	1.000000e+00	2
4447065	1.000000e+00	1
4447064	8.881784e-16	50
4447067	1.000000e+00	1
4447066	1.000000e+00	1
4447069	1.000000e+00	7
4447068	8.881784e-16	50
4447071	8.881784e-16	50
4447070	1.000000e+00	4
4447040	1.000000e+00	2
4447041	1.000000e+00	2
4447042	1.000000e+00	5
4447043	1.000000e+00	4
4447044	9.966998e-01	16
4447045	5.561376e-01	25
4447046	1.000000e+00	6
4447047	1.000000e+00	2
4447048	1.000000e+00	1
4447049	1.000000e+00	2
4447050	2.807050e-06	41
4447051	1.000000e+00	3
4447052	8.881784e-16	50
4447053	5.817779e-07	42
4447054	8.881784e-16	50
4447055	1.611182e-01	29
4447031	1.000000e+00	0
4447030	1.301086e-03	36
4447029	1.000000e+00	0
4447028	1.000000e+00	0
4447027	5.946023e-02	31
4447026	1.000000e+00	0
4447025	1.000000e+00	0
4447024	9.986989e-01	15
4447039	1.000000e+00	4
4447038	1.000000e+00	2
4447037	1.000000e+00	2
4447036	1.000000e+00	0
4447035	1.000000e+00	0
4447034	1.000000e+00	0
4447033	1.000000e+00	1
4447032	1.000000e+00	2
4447014	1.000000e+00	6
4447015	1.000000e+00	0
4447012	1.000000e+00	0
4447013	1.000000e+00	0
4447010	1.000000e+00	1
4447011	1.000000e+00	1
4447009	1.133316e-12	48
4447022	9.923267e-01	17
4447023	1.000000e+00	0
4447020	1.000000e+00	0
4447021	1.000000e+00	1
4447018	4.438624e-01	26
4447019	9.999972e-01	10
4447016	1.000000e+00	0
4447017	9.999999e-01	8
4446997	1.529320e-04	38
4446996	1.000000e+00	1
4446999	1.000000e+00	1
4446998	1.000000e+00	3
4446993	1.000000e+00	0
4446992	8.881784e-16	50
4446995	1.000000e+00	6
4446994	1.000000e+00	4
4447005	8.881784e-16	50
4447004	4.529710e-14	49
4447007	2.399438e-01	28
4447006	1.000000e+00	1
4447001	1.000000e+00	4
4447000	7.673339e-03	34
4447003	8.986806e-01	21
4447002	1.000000e+00	1
4446980	9.966998e-01	16
4446981	1.000000e+00	1
4446982	9.999999e-01	8
4446983	1.000000e+00	3
4446976	1.000000e+00	1
4446977	2.807050e-06	41
4446978	1.000000e+00	3
4446979	1.000000e+00	0
4446988	8.881784e-16	50
4446989	7.600562e-01	23
4446990	6.640945e-01	24
4446991	9.998471e-01	13
4446984	9.999881e-01	11
4446985	9.999549e-01	12
4446986	1.000000e+00	4
4446987	1.000000e+00	2
4447226	9.966998e-01	16
4447227	1.000000e+00	3
4447224	1.000000e+00	0
4447225	1.000000e+00	2
4447230	9.999881e-01	11
4447231	1.000000e+00	2
4447228	1.000000e+00	0
4447229	1.000000e+00	4
4447218	1.000000e+00	1
4447219	1.000000e+00	0
4447216	1.000000e+00	4
4447217	1.000000e+00	0
4447222	1.000000e+00	0
4447223	1.000000e+00	0
4447220	1.000000e+00	0
4447221	1.000000e+00	1
4447211	1.000000e+00	1
4447210	1.000000e+00	4
4447209	1.000000e+00	0
4447208	1.000000e+00	4
4447215	1.000000e+00	2
4447214	1.000000e+00	5
4447213	1.000000e+00	0
4447212	1.000000e+00	4
4447203	1.000000e+00	0
4447202	1.000000e+00	0
4447201	1.000000e+00	0
4447200	1.000000e+00	0
4447207	1.000000e+00	0
4447206	1.000000e+00	4
4447205	1.000000e+00	1
4447204	1.000000e+00	0
4447192	1.000000e+00	0
4447193	1.000000e+00	4
4447194	8.881784e-16	50
4447195	1.000000e+00	4
4447196	1.611182e-01	29
4447197	1.000000e+00	1
4447198	1.000000e+00	0
4447199	1.000000e+00	0
4447184	1.000000e+00	0
4447185	1.000000e+00	0
4447186	1.000000e+00	0
4447187	1.000000e+00	1
4447188	1.000000e+00	2
4447189	3.245432e-02	32
4447190	4.529710e-14	49
4447191	9.999881e-01	11
4447177	1.000000e+00	0
4447176	3.359055e-01	27
4447179	1.000000e+00	0
4447178	1.000000e+00	0
4447181	1.000000e+00	0
4447180	1.000000e+00	0
4447183	1.000000e+00	0
4447182	1.000000e+00	0
4447169	1.000000e+00	0
4447168	1.193067e-05	40
4447171	1.000000e+00	0
4447170	1.000000e+00	0
4447173	1.000000e+00	0
4447172	1.000000e+00	0
4447175	1.000000e+00	1
4447174	1.000000e+00	0
4447166	4.529710e-14	49
4447167	1.000000e+00	1
4447164	1.000000e+00	1
4447165	1.000000e+00	1
4447162	4.529710e-14	49
4447163	1.000000e+00	4
4447160	1.000000e+00	0
4447161	9.998471e-01	13
4447158	1.000000e+00	0
4447159	1.000000e+00	0
4447156	1.000000e+00	7
4447157	1.529320e-04	38
4447154	1.000000e+00	0
4447155	1.000000e+00	0
4447152	1.000000e+00	0
4447153	1.000000e+00	0
4447150	1.133316e-12	48
4447149	8.881784e-16	50
4447148	8.881784e-16	50
4447147	1.000000e+00	0
4447146	1.000000e+00	0
4447145	1.000000e+00	0
4447144	1.000000e+00	0
4447143	1.000000e+00	0
4447142	1.000000e+00	2
4447141	1.000000e+00	1
4447140	1.000000e+00	1
4447139	1.000000e+00	0
4447138	1.000000e+00	7
4447137	9.999972e-01	10
4447136	2.230891e-10	46
4447133	1.000000e+00	0
4447134	1.000000e+00	1
4447135	1.000000e+00	2
4447128	1.000000e+00	1
4447129	1.000000e+00	0
4447130	1.000000e+00	0
4447124	1.000000e+00	0
4447125	1.000000e+00	0
4447126	1.000000e+00	0
4447127	1.000000e+00	0
4447123	1.000000e+00	2
4447117	1.000000e+00	0
4447116	1.000000e+00	0
4447119	1.000000e+00	1
4447118	1.000000e+00	0
4447113	1.000000e+00	0
4447112	1.000000e+00	0
4447115	1.000000e+00	0
4447114	1.000000e+00	0
4447109	1.000000e+00	0
4447108	8.881784e-16	50
4447111	7.673339e-03	34
4447110	1.000000e+00	4
4447105	1.000000e+00	4
4447104	1.000000e+00	5
4447107	1.000000e+00	1
4447106	9.999972e-01	10
4446278	1.000000e+00	0
4446276	1.000000e+00	5
4446277	1.000000e+00	6
4446274	1.000000e+00	0
4446275	7.673339e-03	34
4446272	1.000000e+00	1
4446273	1.000000e+00	0
4446286	1.000000e+00	0
4446287	1.000000e+00	0
4446284	1.000000e+00	0
4446285	1.000000e+00	0
4446282	8.881784e-16	50
4446283	1.000000e+00	1
4446280	1.000000e+00	0
4446281	1.529320e-04	38
4446295	1.000000e+00	0
4446294	9.923267e-01	17
4446293	8.881784e-16	50
4446292	1.000000e+00	6
4446291	9.999549e-01	12
4446290	2.230891e-10	46
4446289	1.000000e+00	0
4446288	1.000000e+00	0
4446303	1.000000e+00	1
4446302	1.000000e+00	0
4446301	1.000000e+00	0
4446300	1.000000e+00	0
4446299	1.000000e+00	0
4446298	1.000000e+00	3
4446297	1.000000e+00	2
4446296	1.000000e+00	3
4446308	9.999994e-01	9
4446309	4.438624e-01	26
4446310	1.000000e+00	2
4446311	9.999994e-01	9
4446304	1.000000e+00	0
4446305	1.000000e+00	0
4446306	1.000000e+00	0
4446307	1.000000e+00	0
4446316	1.000000e+00	0
4446317	1.000000e+00	2
4446318	1.000000e+00	1
4446319	1.000000e+00	3
4446312	1.049339e-07	43
4446313	1.000000e+00	7
4446314	1.000000e+00	1
4446315	4.438624e-01	26
4446325	1.000000e+00	1
4446324	1.000000e+00	0
4446327	1.000000e+00	0
4446326	8.881784e-16	50
4446321	9.999972e-01	10
4446320	1.000000e+00	4
4446323	1.000000e+00	4
4446322	9.998471e-01	13
4446333	8.881784e-16	50
4446332	1.000000e+00	4
4446335	1.000000e+00	3
4446334	4.529710e-14	49
4446329	1.000000e+00	0
4446328	1.000000e+00	0
4446331	1.000000e+00	0
4446330	1.000000e+00	0
4446210	1.000000e+00	0
4446211	1.000000e+00	0
4446208	1.000000e+00	1
4446209	1.000000e+00	0
4446214	1.000000e+00	0
4446215	1.000000e+00	0
4446212	1.000000e+00	0
4446213	1.000000e+00	0
4446218	1.000000e+00	0
4446219	1.000000e+00	0
4446216	1.000000e+00	0
4446217	1.000000e+00	0
4446222	1.000000e+00	0
4446223	1.000000e+00	0
4446220	1.000000e+00	1
4446221	8.881784e-16	50
4446227	1.000000e+00	0
4446226	1.000000e+00	1
4446225	8.881784e-16	50
4446231	1.000000e+00	0
4446230	1.000000e+00	1
4446229	1.000000e+00	1
4446228	9.999881e-01	11
4446235	1.000000e+00	4
4446234	9.999972e-01	10
4446233	1.000000e+00	1
4446232	1.000000e+00	0
4446239	1.000000e+00	1
4446238	1.000000e+00	4
4446237	1.000000e+00	0
4446236	5.561376e-01	25
4446240	1.000000e+00	1
4446241	1.000000e+00	3
4446242	1.621870e-08	44
4446243	1.000000e+00	0
4446244	1.000000e+00	0
4446245	1.000000e+00	0
4446246	1.000000e+00	0
4446247	1.000000e+00	3
4446248	1.000000e+00	1
4446249	1.000000e+00	0
4446250	1.133316e-12	48
4446251	1.000000e+00	1
4446252	1.000000e+00	0
4446253	1.641957e-02	33
4446254	9.999549e-01	12
4446255	1.000000e+00	0
4446257	4.438624e-01	26
4446256	1.000000e+00	0
4446259	1.000000e+00	0
4446258	1.000000e+00	1
4446261	1.000000e+00	1
4446260	1.000000e+00	3
4446263	1.000000e+00	1
4446262	2.807050e-06	41
4446265	1.000000e+00	0
4446264	1.000000e+00	0
4446267	1.000000e+00	1
4446268	1.000000e+00	1
4446271	1.000000e+00	0
4446270	8.881784e-16	50
4446415	1.000000e+00	0
4446414	1.000000e+00	6
4446413	8.881784e-16	50
4446412	1.000000e+00	5
4446411	1.000000e+00	1
4446410	1.000000e+00	0
4446409	1.000000e+00	1
4446408	1.000000e+00	0
4446407	1.000000e+00	3
4446406	1.621870e-08	44
4446405	8.881784e-16	50
4446404	9.999549e-01	12
4446403	1.000000e+00	0
4446402	1.000000e+00	0
4446401	1.000000e+00	5
4446400	4.529710e-14	49
4446430	8.986806e-01	21
4446431	1.000000e+00	1
4446428	9.999972e-01	10
4446429	1.621870e-08	44
4446426	8.986806e-01	21
4446427	1.000000e+00	1
4446424	1.000000e+00	0
4446425	1.000000e+00	3
4446422	4.529710e-14	49
4446423	1.000000e+00	0
4446420	1.529320e-04	38
4446421	8.881784e-16	50
4446418	1.000000e+00	0
4446419	8.388818e-01	22
4446416	1.000000e+00	4
4446417	1.000000e+00	0
4446445	1.000000e+00	2
4446444	1.000000e+00	0
4446447	1.000000e+00	1
4446446	7.673339e-03	34
4446441	1.000000e+00	0
4446440	1.000000e+00	3
4446443	1.133316e-12	48
4446442	1.621870e-08	44
4446439	1.000000e+00	0
4446438	1.000000e+00	0
4446433	1.000000e+00	1
4446432	1.000000e+00	2
4446434	1.000000e+00	6
4446460	9.999994e-01	9
4446461	8.881784e-16	50
4446462	1.000000e+00	3
4446463	1.000000e+00	0
4446456	1.000000e+00	0
4446457	1.000000e+00	0
4446458	1.000000e+00	1
4446459	1.000000e+00	1
4446452	1.000000e+00	4
4446453	1.133316e-12	48
4446454	1.000000e+00	1
4446448	1.000000e+00	3
4446449	1.000000e+00	3
4446450	1.000000e+00	7
4446451	1.000000e+00	0
4446347	1.000000e+00	1
4446346	8.881784e-16	50
4446345	7.673339e-03	34
4446344	3.245432e-02	32
4446351	1.000000e+00	5
4446350	1.000000e+00	0
4446349	1.000000e+00	0
4446348	8.986806e-01	21
4446339	1.000000e+00	2
4446338	1.000000e+00	1
4446337	1.000000e+00	0
4446336	1.000000e+00	4
4446343	1.611182e-01	29
4446342	1.000000e+00	0
4446341	9.999994e-01	9
4446340	1.000000e+00	1
4446362	1.301086e-03	36
4446363	8.881784e-16	50
4446360	1.000000e+00	0
4446361	1.854161e-11	47
4446366	1.000000e+00	0
4446367	1.000000e+00	2
4446364	2.230891e-10	46
4446365	1.000000e+00	0
4446354	4.510745e-05	39
4446355	1.000000e+00	0
4446352	1.000000e+00	2
4446358	1.000000e+00	0
4446359	9.999994e-01	9
4446356	1.000000e+00	1
4446357	8.986806e-01	21
4446377	1.000000e+00	2
4446376	1.000000e+00	2
4446379	9.995319e-01	14
4446378	1.000000e+00	0
4446381	1.000000e+00	0
4446380	9.405398e-01	20
4446383	1.133316e-12	48
4446382	1.000000e+00	2
4446369	1.000000e+00	0
4446368	1.000000e+00	1
4446371	1.000000e+00	1
4446370	8.881784e-16	50
4446373	1.000000e+00	2
4446372	1.000000e+00	3
4446375	1.000000e+00	0
4446374	9.405398e-01	20
4446392	1.000000e+00	0
4446393	1.000000e+00	0
4446394	1.000000e+00	1
4446395	1.000000e+00	0
4446396	2.807050e-06	41
4446397	1.000000e+00	0
4446398	9.986989e-01	15
4446399	1.000000e+00	0
4446384	1.000000e+00	6
4446385	1.000000e+00	1
4446386	1.000000e+00	0
4446387	1.000000e+00	1
4446388	2.104926e-09	45
4446389	2.399438e-01	28
4446390	1.000000e+00	0
4446391	1.000000e+00	0
4446549	9.999994e-01	9
4446548	1.000000e+00	0
4446551	1.000000e+00	3
4446550	1.000000e+00	0
4446545	8.881784e-16	50
4446544	1.000000e+00	5
4446547	1.000000e+00	4
4446546	1.000000e+00	2
4446557	1.000000e+00	4
4446556	1.000000e+00	2
4446559	2.399438e-01	28
4446558	1.000000e+00	4
4446553	1.000000e+00	1
4446555	4.681115e-04	37
4446554	1.000000e+00	0
4446532	1.049339e-07	43
4446533	4.510745e-05	39
4446535	1.000000e+00	0
4446528	1.000000e+00	6
4446529	1.000000e+00	1
4446530	1.000000e+00	4
4446531	8.881784e-16	50
4446540	1.000000e+00	0
4446541	1.000000e+00	0
4446542	1.000000e+00	0
4446543	1.000000e+00	1
4446536	4.681115e-04	37
4446537	1.000000e+00	2
4446538	1.000000e+00	0
4446539	1.000000e+00	0
4446583	1.621870e-08	44
4446582	1.000000e+00	3
4446581	8.881784e-16	50
4446580	1.000000e+00	2
4446579	1.000000e+00	1
4446578	1.000000e+00	4
4446577	1.000000e+00	2
4446576	1.000000e+00	0
4446591	1.000000e+00	3
4446590	1.000000e+00	2
4446589	9.999881e-01	11
4446588	1.000000e+00	0
4446587	1.000000e+00	3
4446586	1.000000e+00	2
4446585	1.000000e+00	3
4446584	1.641957e-02	33
4446566	1.000000e+00	5
4446567	2.230891e-10	46
4446564	9.986989e-01	15
4446565	8.881784e-16	50
4446562	8.986806e-01	21
4446563	8.388818e-01	22
4446560	1.000000e+00	1
4446561	1.000000e+00	2
4446574	1.000000e+00	7
4446575	9.998471e-01	13
4446572	8.388818e-01	22
4446573	9.995319e-01	14
4446570	1.000000e+00	0
4446571	1.000000e+00	1
4446568	1.621870e-08	44
4446569	1.000000e+00	1
4446481	2.807050e-06	41
4446480	1.000000e+00	2
4446483	1.301086e-03	36
4446482	1.000000e+00	2
4446485	1.000000e+00	0
4446484	1.000000e+00	1
4446487	1.013194e-01	30
4446486	1.854161e-11	47
4446489	2.399438e-01	28
4446488	8.881784e-16	50
4446491	9.999972e-01	10
4446490	9.999994e-01	9
4446493	9.999972e-01	10
4446492	1.000000e+00	0
4446495	9.999994e-01	9
4446464	8.881784e-16	50
4446465	1.000000e+00	4
4446466	9.999972e-01	10
4446467	1.000000e+00	3
4446468	1.641957e-02	33
4446469	1.000000e+00	2
4446470	1.000000e+00	4
4446471	1.000000e+00	2
4446472	1.000000e+00	0
4446473	1.000000e+00	5
4446474	1.000000e+00	1
4446475	1.000000e+00	0
4446476	1.000000e+00	0
4446477	1.000000e+00	0
4446478	1.000000e+00	0
4446479	1.000000e+00	0
4446515	1.000000e+00	1
4446514	9.998471e-01	13
4446512	1.000000e+00	5
4446519	1.000000e+00	1
4446518	9.999972e-01	10
4446517	1.000000e+00	1
4446516	3.245432e-02	32
4446523	2.104926e-09	45
4446522	1.193067e-05	40
4446521	1.000000e+00	5
4446520	1.000000e+00	6
4446527	1.000000e+00	7
4446526	8.881784e-16	50
4446525	1.000000e+00	0
4446524	9.999999e-01	8
4446498	6.640945e-01	24
4446499	8.881784e-16	50
4446496	1.000000e+00	3
4446497	1.000000e+00	3
4446502	8.881784e-16	50
4446503	9.999549e-01	12
4446500	5.817779e-07	42
4446501	1.000000e+00	5
4446506	7.673339e-03	34
4446507	2.230891e-10	46
4446504	4.529710e-14	49
4446505	7.600562e-01	23
4446510	8.881784e-16	50
4446511	8.881784e-16	50
4446684	1.000000e+00	3
4446685	1.000000e+00	0
4446686	1.000000e+00	0
4446687	8.881784e-16	50
4446680	1.000000e+00	3
4446682	1.000000e+00	1
4446683	1.000000e+00	0
4446676	9.999972e-01	10
4446677	1.000000e+00	0
4446678	1.000000e+00	0
4446679	1.193067e-05	40
4446672	1.000000e+00	0
4446673	1.000000e+00	5
4446674	1.000000e+00	0
4446675	1.000000e+00	5
4446669	1.000000e+00	1
4446668	1.641957e-02	33
4446671	1.000000e+00	0
4446670	1.000000e+00	1
4446665	1.000000e+00	0
4446664	8.986806e-01	21
4446667	1.000000e+00	2
4446666	1.611182e-01	29
4446661	1.000000e+00	5
4446660	1.000000e+00	0
4446663	1.301086e-03	36
4446662	1.000000e+00	1
4446656	4.529710e-14	49
4446659	1.000000e+00	2
4446658	1.000000e+00	0
4446718	8.881784e-16	50
4446719	8.881784e-16	50
4446716	9.675457e-01	19
4446717	1.000000e+00	0
4446714	1.000000e+00	0
4446715	1.000000e+00	0
4446712	8.881784e-16	50
4446713	9.999972e-01	10
4446710	1.000000e+00	0
4446708	1.000000e+00	1
4446709	1.000000e+00	0
4446706	1.000000e+00	0
4446707	8.881784e-16	50
4446704	8.881784e-16	50
4446705	1.000000e+00	0
4446703	1.000000e+00	0
4446702	1.000000e+00	0
4446701	8.881784e-16	50
4446700	1.000000e+00	3
4446698	5.817779e-07	42
4446697	8.881784e-16	50
4446696	1.000000e+00	7
4446695	1.000000e+00	0
4446694	1.000000e+00	1
4446693	1.000000e+00	0
4446692	1.000000e+00	1
4446691	5.561376e-01	25
4446690	9.995319e-01	14
4446689	1.000000e+00	1
4446688	8.881784e-16	50
4446616	3.359055e-01	27
4446617	1.000000e+00	3
4446618	1.049339e-07	43
4446619	1.000000e+00	5
4446620	2.807050e-06	41
4446621	9.999549e-01	12
4446622	1.000000e+00	0
4446623	1.000000e+00	2
4446608	1.133316e-12	48
4446609	1.000000e+00	2
4446610	1.000000e+00	5
4446611	1.000000e+00	0
4446612	1.000000e+00	0
4446613	1.000000e+00	0
4446614	1.611182e-01	29
4446615	9.966998e-01	16
4446601	1.000000e+00	3
4446600	1.000000e+00	3
4446603	9.923267e-01	17
4446602	9.986989e-01	15
4446605	1.000000e+00	0
4446604	1.000000e+00	0
4446607	8.881784e-16	50
4446606	8.881784e-16	50
4446593	1.000000e+00	1
4446592	4.681115e-04	37
4446595	2.104926e-09	45
4446594	1.000000e+00	4
4446597	9.999881e-01	11
4446599	9.835804e-01	18
4446598	1.854161e-11	47
4446650	7.673339e-03	34
4446651	1.000000e+00	0
4446649	1.000000e+00	0
4446654	1.000000e+00	0
4446655	1.000000e+00	0
4446652	1.000000e+00	0
4446653	9.999999e-01	8
4446642	1.000000e+00	3
4446643	1.000000e+00	5
4446640	1.000000e+00	1
4446641	1.000000e+00	7
4446646	1.000000e+00	0
4446647	1.000000e+00	0
4446644	4.681115e-04	37
4446645	1.000000e+00	0
4446635	1.000000e+00	2
4446634	1.000000e+00	0
4446633	1.000000e+00	0
4446632	8.881784e-16	50
4446639	1.000000e+00	4
4446638	2.230891e-10	46
4446637	1.621870e-08	44
4446636	1.000000e+00	2
4446627	4.529710e-14	49
4446626	1.000000e+00	0
4446625	1.000000e+00	0
4446624	4.681115e-04	37
4446631	1.000000e+00	2
4446630	1.000000e+00	1
4446629	3.245432e-02	32
4446628	1.000000e+00	5
4445876	1.000000e+00	1
4445877	1.000000e+00	0
4445878	1.000000e+00	0
4445879	1.301086e-03	36
4445872	2.399438e-01	28
4445873	8.881784e-16	50
4445874	1.301086e-03	36
4445875	1.000000e+00	1
4445884	1.000000e+00	0
4445885	1.000000e+00	0
4445886	1.000000e+00	1
4445880	1.000000e+00	1
4445881	1.000000e+00	4
4445882	1.000000e+00	0
4445883	4.510745e-05	39
4445861	8.881784e-16	50
4445860	1.000000e+00	4
4445863	9.999994e-01	9
4445862	8.881784e-16	50
4445857	1.000000e+00	1
4445856	4.529710e-14	49
4445859	1.000000e+00	5
4445858	1.000000e+00	0
4445869	1.000000e+00	0
4445868	1.000000e+00	0
4445871	1.621870e-08	44
4445870	1.000000e+00	0
4445865	9.966998e-01	16
4445864	9.999994e-01	9
4445867	5.946023e-02	31
4445866	1.000000e+00	4
4445846	1.000000e+00	0
4445847	1.000000e+00	0
4445844	1.000000e+00	2
4445842	1.000000e+00	1
4445843	9.835804e-01	18
4445841	1.000000e+00	0
4445854	1.000000e+00	0
4445855	1.000000e+00	0
4445852	1.000000e+00	0
4445853	1.000000e+00	0
4445850	1.000000e+00	0
4445851	1.000000e+00	0
4445848	1.000000e+00	7
4445849	1.000000e+00	1
4445831	1.000000e+00	3
4445830	1.301086e-03	36
4445829	8.881784e-16	50
4445828	1.621870e-08	44
4445827	3.245432e-02	32
4445825	8.881784e-16	50
4445824	1.000000e+00	1
4445839	9.998471e-01	13
4445838	1.000000e+00	3
4445837	1.000000e+00	2
4445836	9.835804e-01	18
4445835	1.000000e+00	0
4445834	1.000000e+00	0
4445833	1.000000e+00	0
4445832	1.000000e+00	1
4445936	1.000000e+00	0
4445937	1.000000e+00	1
4445938	9.999881e-01	11
4445940	1.000000e+00	1
4445941	1.000000e+00	4
4445942	8.881784e-16	50
4445943	1.000000e+00	3
4445944	1.000000e+00	0
4445945	1.000000e+00	2
4445946	1.000000e+00	0
4445947	1.000000e+00	0
4445948	1.000000e+00	0
4445950	1.000000e+00	1
4445951	1.000000e+00	4
4445921	1.000000e+00	1
4445920	1.000000e+00	4
4445923	1.193067e-05	40
4445922	1.000000e+00	3
4445925	4.529710e-14	49
4445924	1.000000e+00	5
4445927	8.881784e-16	50
4445926	1.000000e+00	0
4445929	9.999549e-01	12
4445928	4.529710e-14	49
4445931	1.000000e+00	6
4445930	7.673339e-03	34
4445933	1.000000e+00	1
4445932	1.000000e+00	1
4445935	1.000000e+00	0
4445934	1.000000e+00	1
4445906	1.000000e+00	4
4445907	1.000000e+00	1
4445904	1.000000e+00	0
4445905	9.999881e-01	11
4445910	8.881784e-16	50
4445911	1.000000e+00	2
4445908	1.000000e+00	3
4445909	9.999999e-01	8
4445914	1.000000e+00	0
4445915	1.000000e+00	0
4445912	1.000000e+00	0
4445913	1.000000e+00	0
4445918	1.000000e+00	0
4445919	1.000000e+00	4
4445916	1.000000e+00	4
4445917	1.000000e+00	0
4445891	1.133316e-12	48
4445890	1.000000e+00	0
4445889	1.000000e+00	0
4445888	1.000000e+00	0
4445895	1.000000e+00	2
4445894	1.000000e+00	6
4445893	1.000000e+00	5
4445892	1.000000e+00	4
4445899	1.000000e+00	1
4445898	1.000000e+00	0
4445897	1.000000e+00	0
4445903	1.000000e+00	0
4445902	1.000000e+00	0
4445901	1.000000e+00	1
4445900	1.000000e+00	0
4445757	8.881784e-16	50
4445756	8.881784e-16	50
4445759	1.000000e+00	6
4445758	1.133316e-12	48
4445753	1.000000e+00	0
4445752	1.000000e+00	0
4445755	1.000000e+00	3
4445754	1.000000e+00	1
4445749	1.000000e+00	0
4445748	5.561376e-01	25
4445751	3.245432e-02	32
4445750	1.000000e+00	3
4445745	1.000000e+00	2
4445744	1.133316e-12	48
4445747	1.000000e+00	0
4445746	2.104926e-09	45
4445740	4.529710e-14	49
4445741	8.881784e-16	50
4445742	1.000000e+00	3
4445743	3.245432e-02	32
4445736	8.881784e-16	50
4445737	1.000000e+00	5
4445738	1.000000e+00	4
4445739	9.999999e-01	8
4445734	1.000000e+00	1
4445735	2.807050e-06	41
4445728	1.000000e+00	0
4445729	8.881784e-16	50
4445730	9.999549e-01	12
4445731	1.000000e+00	4
4445727	1.000000e+00	0
4445726	1.000000e+00	1
4445725	1.000000e+00	0
4445724	9.999999e-01	8
4445723	1.000000e+00	0
4445722	1.000000e+00	7
4445721	1.000000e+00	5
4445720	1.193067e-05	40
4445719	1.000000e+00	0
4445718	2.807050e-06	41
4445717	1.000000e+00	3
4445716	9.999972e-01	10
4445715	9.966998e-01	16
4445714	2.230891e-10	46
4445713	1.641957e-02	33
4445712	1.000000e+00	1
4445711	1.000000e+00	0
4445708	8.881784e-16	50
4445709	1.000000e+00	0
4445706	9.995319e-01	14
4445707	1.000000e+00	7
4445704	1.000000e+00	2
4445705	9.835804e-01	18
4445702	9.999999e-01	8
4445703	8.881784e-16	50
4445700	1.000000e+00	0
4445701	7.673339e-03	34
4445698	1.000000e+00	1
4445696	1.000000e+00	0
4445697	1.000000e+00	0
4445817	1.000000e+00	0
4445816	1.000000e+00	6
4445819	7.600562e-01	23
4445818	8.881784e-16	50
4445821	9.999994e-01	9
4445820	1.000000e+00	0
4445823	3.359055e-01	27
4445822	9.999549e-01	12
4445809	1.000000e+00	1
4445808	9.999999e-01	8
4445811	1.000000e+00	1
4445810	1.000000e+00	0
4445813	1.000000e+00	2
4445812	5.946023e-02	31
4445815	1.000000e+00	2
4445814	1.000000e+00	3
4445804	1.000000e+00	6
4445805	1.000000e+00	1
4445806	1.000000e+00	0
4445807	1.000000e+00	0
4445792	8.881784e-16	50
4445793	9.999999e-01	8
4445794	1.000000e+00	0
4445795	2.807050e-06	41
4445796	1.000000e+00	1
4445797	1.000000e+00	0
4445798	9.405398e-01	20
4445787	9.998471e-01	13
4445786	1.000000e+00	2
4445785	4.529710e-14	49
4445784	9.835804e-01	18
4445791	1.000000e+00	4
4445790	1.000000e+00	0
4445789	4.681115e-04	37
4445788	1.000000e+00	6
4445779	1.000000e+00	4
4445778	1.000000e+00	1
4445777	1.000000e+00	1
4445776	1.000000e+00	0
4445783	1.000000e+00	7
4445782	1.000000e+00	2
4445781	1.000000e+00	0
4445780	1.000000e+00	0
4445770	1.000000e+00	0
4445771	1.000000e+00	0
4445768	8.881784e-16	50
4445769	2.104926e-09	45
4445774	1.000000e+00	0
4445775	1.000000e+00	0
4445772	1.000000e+00	3
4445773	1.000000e+00	0
4445762	1.000000e+00	5
4445763	8.388818e-01	22
4445760	1.000000e+00	0
4445761	1.000000e+00	4
4445766	1.529320e-04	38
4445764	9.999549e-01	12
4445765	8.881784e-16	50
4446119	1.000000e+00	3
4446118	3.245432e-02	32
4446117	1.000000e+00	0
4446116	1.000000e+00	1
4446115	2.807050e-06	41
4446114	1.000000e+00	0
4446113	1.000000e+00	5
4446112	1.000000e+00	1
4446127	1.000000e+00	5
4446126	8.881784e-16	50
4446125	1.000000e+00	2
4446124	6.640945e-01	24
4446123	9.923267e-01	17
4446122	1.000000e+00	0
4446121	9.923267e-01	17
4446120	1.000000e+00	2
4446134	1.529320e-04	38
4446135	5.817779e-07	42
4446132	1.641957e-02	33
4446133	8.881784e-16	50
4446130	8.881784e-16	50
4446131	8.881784e-16	50
4446128	1.133316e-12	48
4446129	1.013194e-01	30
4446142	1.000000e+00	0
4446140	1.000000e+00	0
4446141	1.000000e+00	0
4446138	1.000000e+00	4
4446139	1.000000e+00	0
4446136	1.000000e+00	0
4446137	1.000000e+00	6
4446085	1.000000e+00	5
4446084	1.000000e+00	2
4446087	1.000000e+00	0
4446086	9.999881e-01	11
4446081	1.000000e+00	1
4446080	1.000000e+00	2
4446083	1.000000e+00	1
4446082	1.000000e+00	0
4446093	1.000000e+00	1
4446092	1.000000e+00	0
4446095	1.000000e+00	7
4446094	1.000000e+00	1
4446089	1.000000e+00	0
4446088	1.000000e+00	0
4446091	1.000000e+00	0
4446090	1.000000e+00	2
4446100	1.000000e+00	2
4446101	1.000000e+00	2
4446102	1.000000e+00	0
4446103	1.000000e+00	2
4446096	1.000000e+00	6
4446097	1.000000e+00	5
4446098	2.230891e-10	46
4446099	1.000000e+00	0
4446108	8.881784e-16	50
4446109	8.881784e-16	50
4446110	1.854161e-11	47
4446111	1.529320e-04	38
4446104	9.999999e-01	8
4446105	1.000000e+00	5
4446106	9.966998e-01	16
4446107	1.000000e+00	3
4446179	1.000000e+00	0
4446178	9.999549e-01	12
4446177	1.000000e+00	1
4446176	1.000000e+00	2
4446183	1.000000e+00	0
4446182	8.881784e-16	50
4446181	1.000000e+00	3
4446180	1.000000e+00	0
4446187	1.000000e+00	1
4446186	9.999549e-01	12
4446185	1.000000e+00	0
4446184	9.835804e-01	18
4446191	8.881784e-16	50
4446190	9.999994e-01	9
4446189	1.000000e+00	0
4446188	1.000000e+00	1
4446194	1.000000e+00	7
4446195	4.529710e-14	49
4446192	1.000000e+00	7
4446193	1.000000e+00	1
4446198	1.000000e+00	0
4446199	1.000000e+00	4
4446196	9.999972e-01	10
4446197	9.675457e-01	19
4446202	1.000000e+00	1
4446203	1.000000e+00	0
4446200	1.000000e+00	0
4446201	1.000000e+00	1
4446206	1.000000e+00	2
4446207	1.000000e+00	0
4446204	1.000000e+00	2
4446205	1.000000e+00	1
4446145	4.529710e-14	49
4446147	1.000000e+00	0
4446149	1.000000e+00	1
4446148	1.000000e+00	2
4446151	1.000000e+00	3
4446150	4.438624e-01	26
4446153	9.999549e-01	12
4446155	1.000000e+00	7
4446154	1.000000e+00	0
4446157	1.000000e+00	7
4446156	1.000000e+00	4
4446159	4.510745e-05	39
4446158	2.399438e-01	28
4446160	8.986806e-01	21
4446161	8.881784e-16	50
4446162	9.999994e-01	9
4446163	1.000000e+00	0
4446164	9.998471e-01	13
4446165	1.000000e+00	2
4446168	4.529710e-14	49
4446169	1.000000e+00	1
4446170	8.881784e-16	50
4446171	1.000000e+00	0
4446172	1.000000e+00	0
4446173	1.000000e+00	2
4446174	1.000000e+00	1
4446175	1.000000e+00	0
4445998	4.529710e-14	49
4445999	1.000000e+00	4
4445996	1.000000e+00	3
4445997	3.245432e-02	32
4445994	1.000000e+00	0
4445995	1.000000e+00	1
4445992	1.000000e+00	0
4445993	1.000000e+00	1
4445990	1.000000e+00	0
4445991	1.000000e+00	1
4445988	1.000000e+00	0
4445989	1.000000e+00	0
4445986	1.000000e+00	2
4445987	9.998471e-01	13
4445984	1.000000e+00	1
4445985	3.245432e-02	32
4446015	1.000000e+00	4
4446014	1.000000e+00	0
4446013	1.000000e+00	1
4446012	8.881784e-16	50
4446011	1.000000e+00	0
4446010	8.881784e-16	50
4446008	2.399438e-01	28
4446007	2.807050e-06	41
4446006	1.000000e+00	0
4446005	1.000000e+00	0
4446004	1.529320e-04	38
4446003	1.000000e+00	1
4446002	1.000000e+00	1
4446001	1.000000e+00	2
4446000	1.000000e+00	2
4445964	9.675457e-01	19
4445965	1.000000e+00	7
4445966	1.000000e+00	1
[truncated: 2,413 more rows]
