# Supplementary material for: Translational Selection Is Ubiquitous in Prokaryotes
Source: PLoS Genet. 2010 Jun 24;6(6):e1001004. doi: 10.1371/journal.pgen.1001004 (PMC2891978; doi:10.1371/journal.pgen.1001004)
Supplement: Dataset S1 — OCU/non-OCU gene calls in 461 Bacterial and Archaeal genomes, and summary tables of genome properties and OCU preferences for specific codons. (4.77 MB ZIP) [file pgen.1001004.s001.zip › Dataset_S1_Bacteria/Aster_yellows_witches-broom_phytoplasma_AYWB.arff.ocuGenes]

GeneID	signTest_p	ocuProbWinCnt
3866035	8.881784e-16	50
3866034	8.881784e-16	50
3866037	3.300224e-03	35
3866036	4.438624e-01	26
3866039	8.881784e-16	50
3866038	8.881784e-16	50
3866041	8.881784e-16	50
3866040	8.881784e-16	50
3866045	8.881784e-16	50
3866044	1.854161e-11	47
3866047	8.881784e-16	50
3866046	1.193067e-05	40
3866016	8.881784e-16	50
3866017	4.529710e-14	49
3866018	8.881784e-16	50
3866019	1.000000e+00	0
3866020	8.881784e-16	50
3866021	1.133316e-12	48
3866022	8.881784e-16	50
3866023	4.529710e-14	49
3866024	4.529710e-14	49
3866025	8.388818e-01	22
3866026	9.986989e-01	15
3866027	1.000000e+00	3
3866028	8.881784e-16	50
3866002	8.881784e-16	50
3866000	1.133316e-12	48
3866007	8.881784e-16	50
3866006	8.881784e-16	50
3866005	8.881784e-16	50
3866004	8.881784e-16	50
3866011	1.621870e-08	44
3866009	8.881784e-16	50
3866008	8.881784e-16	50
3866015	4.529710e-14	49
3866014	8.881784e-16	50
3866013	8.881784e-16	50
3866012	5.817779e-07	42
3865986	4.529710e-14	49
3865984	1.854161e-11	47
3865994	1.133316e-12	48
3865992	1.133316e-12	48
3865993	1.301086e-03	36
3865998	1.049339e-07	43
3865999	8.881784e-16	50
3865997	4.681115e-04	37
3866100	1.133316e-12	48
3866097	9.999549e-01	12
3866096	8.881784e-16	50
3866099	4.529710e-14	49
3866098	3.300224e-03	35
3866109	1.000000e+00	1
3866111	8.881784e-16	50
3866110	3.245432e-02	32
3866105	3.300224e-03	35
3866104	8.881784e-16	50
3866107	9.966998e-01	16
3866106	1.621870e-08	44
3866084	1.000000e+00	0
3866085	1.301086e-03	36
3866086	1.000000e+00	2
3866087	1.000000e+00	0
3866080	1.000000e+00	4
3866081	1.000000e+00	7
3866082	1.000000e+00	1
3866083	9.995319e-01	14
3866092	8.881784e-16	50
3866093	8.881784e-16	50
3866094	8.881784e-16	50
3866095	8.881784e-16	50
3866089	1.000000e+00	0
3866090	1.000000e+00	4
3866091	8.881784e-16	50
3866071	1.000000e+00	1
3866070	1.000000e+00	2
3866069	1.000000e+00	7
3866068	2.807050e-06	41
3866067	3.245432e-02	32
3866066	1.000000e+00	1
3866065	1.000000e+00	1
3866064	3.359055e-01	27
3866079	1.000000e+00	0
3866077	1.193067e-05	40
3866075	8.881784e-16	50
3866074	8.881784e-16	50
3866073	1.000000e+00	1
3866072	1.000000e+00	3
3866054	1.000000e+00	2
3866055	1.000000e+00	6
3866052	1.000000e+00	2
3866053	1.641957e-02	33
3866050	6.640945e-01	24
3866048	1.621870e-08	44
3866049	8.881784e-16	50
3866062	1.133316e-12	48
3866063	1.000000e+00	2
3866060	6.640945e-01	24
3866058	1.000000e+00	1
3866059	1.301086e-03	36
3865912	1.000000e+00	0
3865913	8.881784e-16	50
3865914	1.000000e+00	5
3865915	1.000000e+00	1
3865916	9.999972e-01	10
3865919	1.000000e+00	1
3865904	2.399438e-01	28
3865905	1.000000e+00	5
3865906	1.000000e+00	0
3865907	1.000000e+00	0
3865909	9.999881e-01	11
3865910	1.000000e+00	3
3865911	1.000000e+00	0
3865896	8.881784e-16	50
3865899	1.000000e+00	7
3865898	9.998471e-01	13
3865901	1.000000e+00	1
3865900	4.529710e-14	49
3865903	1.000000e+00	1
3865902	8.881784e-16	50
3865889	8.881784e-16	50
3865891	1.854161e-11	47
3865890	3.359055e-01	27
3865893	8.881784e-16	50
3865895	2.104926e-09	45
3865882	9.995319e-01	14
3865883	9.995319e-01	14
3865880	8.881784e-16	50
3865881	8.881784e-16	50
3865887	9.999999e-01	8
3865884	5.817779e-07	42
3865875	8.881784e-16	50
3865872	1.133316e-12	48
3865873	4.529710e-14	49
3865878	1.301086e-03	36
3865879	9.999999e-01	8
3865877	2.104926e-09	45
3865866	8.881784e-16	50
3865865	9.966998e-01	16
3865864	9.405398e-01	20
3865871	1.000000e+00	0
3865870	9.999881e-01	11
3865869	4.681115e-04	37
3865858	9.999881e-01	11
3865863	8.986806e-01	21
3865862	7.673339e-03	34
3865861	2.230891e-10	46
3865860	8.881784e-16	50
3865981	8.881784e-16	50
3865982	1.133316e-12	48
3865976	2.104926e-09	45
3865977	9.999549e-01	12
3865978	3.300224e-03	35
3865979	1.621870e-08	44
3865973	6.640945e-01	24
3865974	4.529710e-14	49
3865970	9.966998e-01	16
3865971	1.000000e+00	6
3865965	9.923267e-01	17
3865964	5.817779e-07	42
3865961	2.104926e-09	45
3865960	4.529710e-14	49
3865963	1.000000e+00	3
3865962	1.000000e+00	5
3865957	9.999994e-01	9
3865956	1.000000e+00	2
3865959	7.673339e-03	34
3865958	1.854161e-11	47
3865953	1.000000e+00	6
3865952	1.000000e+00	0
3865955	1.529320e-04	38
3865954	9.986989e-01	15
3865950	9.999999e-01	8
3865951	9.405398e-01	20
3865948	1.000000e+00	0
3865949	1.000000e+00	2
3865946	9.966998e-01	16
3865947	1.000000e+00	5
3865944	9.405398e-01	20
3865945	1.000000e+00	0
3865942	9.999999e-01	8
3865943	1.301086e-03	36
3865940	8.881784e-16	50
3865941	1.000000e+00	6
3865938	1.621870e-08	44
3865936	1.854161e-11	47
3865937	4.681115e-04	37
3865935	4.510745e-05	39
3865934	8.881784e-16	50
3865933	1.000000e+00	0
3865932	1.000000e+00	0
3865931	1.000000e+00	0
3865930	1.000000e+00	0
3865929	1.000000e+00	0
3865928	1.000000e+00	0
3865927	1.000000e+00	0
3865925	1.000000e+00	0
3865924	1.000000e+00	0
3865922	1.000000e+00	5
3865921	1.000000e+00	0
3865920	1.000000e+00	7
3865760	9.986989e-01	15
3865761	1.000000e+00	7
3865766	1.000000e+00	1
3865767	4.529710e-14	49
3865765	4.438624e-01	26
3865770	8.881784e-16	50
3865771	1.000000e+00	0
3865768	9.835804e-01	18
3865769	7.673339e-03	34
3865774	9.405398e-01	20
3865775	1.000000e+00	0
3865772	1.000000e+00	5
3865773	8.881784e-16	50
3865779	1.529320e-04	38
3865778	1.621870e-08	44
3865777	9.998471e-01	13
3865776	9.999994e-01	9
3865783	9.999972e-01	10
3865782	8.881784e-16	50
3865781	1.049339e-07	43
3865780	4.510745e-05	39
3865787	8.881784e-16	50
3865786	8.881784e-16	50
3865785	4.529710e-14	49
3865784	8.881784e-16	50
3865790	8.986806e-01	21
3865789	1.000000e+00	0
3865788	9.966998e-01	16
3865730	2.104926e-09	45
3865731	8.881784e-16	50
3865732	1.621870e-08	44
3865733	8.881784e-16	50
3865734	8.881784e-16	50
3865735	1.193067e-05	40
3865736	1.000000e+00	6
3865737	9.998471e-01	13
3865738	2.230891e-10	46
3865739	8.881784e-16	50
3865740	4.529710e-14	49
3865741	1.000000e+00	1
3865742	1.000000e+00	0
3865743	8.881784e-16	50
3865745	8.881784e-16	50
3865747	4.529710e-14	49
3865746	1.000000e+00	0
3865749	8.881784e-16	50
3865750	4.529710e-14	49
3865753	4.529710e-14	49
3865752	1.301086e-03	36
3865755	8.881784e-16	50
3865754	1.854161e-11	47
3865757	9.923267e-01	17
3865756	2.104926e-09	45
3865758	8.881784e-16	50
3865830	8.881784e-16	50
3865831	8.881784e-16	50
3865828	1.000000e+00	7
3865829	8.881784e-16	50
3865826	5.946023e-02	31
3865827	1.000000e+00	4
3865825	8.881784e-16	50
3865838	1.133316e-12	48
3865839	8.881784e-16	50
3865836	8.881784e-16	50
3865837	8.881784e-16	50
3865834	8.881784e-16	50
3865835	3.245432e-02	32
3865832	9.999994e-01	9
3865833	2.399438e-01	28
3865847	8.881784e-16	50
3865843	3.245432e-02	32
3865842	1.000000e+00	0
3865841	1.854161e-11	47
3865840	8.881784e-16	50
3865854	1.854161e-11	47
3865852	4.529710e-14	49
3865851	9.999994e-01	9
3865796	8.881784e-16	50
3865799	1.621870e-08	44
3865793	4.529710e-14	49
3865795	5.946023e-02	31
3865805	1.854161e-11	47
3865806	1.000000e+00	0
3865807	9.999881e-01	11
3865800	5.946023e-02	31
3865813	1.000000e+00	2
3865812	8.881784e-16	50
3865815	1.000000e+00	0
3865814	1.000000e+00	0
3865809	8.881784e-16	50
3865808	8.986806e-01	21
3865811	8.881784e-16	50
3865810	9.995319e-01	14
3865821	1.000000e+00	3
3865820	1.000000e+00	0
3865822	1.000000e+00	2
3865816	9.999881e-01	11
3865819	8.881784e-16	50
3865818	1.611182e-01	29
3865643	8.881784e-16	50
3865642	8.881784e-16	50
3865641	8.881784e-16	50
3865640	8.881784e-16	50
3865647	8.881784e-16	50
3865646	8.881784e-16	50
3865645	8.881784e-16	50
3865644	8.881784e-16	50
3865635	2.230891e-10	46
3865634	8.881784e-16	50
3865633	8.881784e-16	50
3865639	8.881784e-16	50
3865637	8.881784e-16	50
3865658	1.000000e+00	0
3865659	9.835804e-01	18
3865656	1.000000e+00	1
3865657	9.999999e-01	8
3865662	9.835804e-01	18
3865663	9.998471e-01	13
3865660	8.388818e-01	22
3865661	5.561376e-01	25
3865651	1.000000e+00	5
3865648	8.881784e-16	50
3865649	1.000000e+00	0
3865655	8.881784e-16	50
3865652	9.999881e-01	11
3865653	1.854161e-11	47
3865609	3.300224e-03	35
3865608	9.923267e-01	17
3865611	8.881784e-16	50
3865613	4.529710e-14	49
3865615	8.881784e-16	50
3865601	1.000000e+00	6
3865600	1.000000e+00	5
3865605	8.881784e-16	50
3865604	1.621870e-08	44
3865607	1.854161e-11	47
3865606	8.881784e-16	50
3865624	4.510745e-05	39
3865625	1.529320e-04	38
3865626	9.675457e-01	19
3865627	1.000000e+00	7
3865628	1.133316e-12	48
3865629	9.405398e-01	20
3865630	8.881784e-16	50
3865631	8.881784e-16	50
3865616	8.881784e-16	50
3865617	1.133316e-12	48
3865618	8.881784e-16	50
3865619	2.230891e-10	46
3865620	8.388818e-01	22
3865621	9.966998e-01	16
3865622	8.881784e-16	50
3865623	2.104926e-09	45
3865710	4.529710e-14	49
3865709	1.133316e-12	48
3865708	4.529710e-14	49
3865707	1.301086e-03	36
3865706	1.621870e-08	44
3865703	1.621870e-08	44
3865702	1.000000e+00	1
3865701	3.300224e-03	35
3865700	8.881784e-16	50
3865699	1.000000e+00	1
3865698	7.673339e-03	34
3865697	1.000000e+00	1
3865727	8.881784e-16	50
3865725	8.881784e-16	50
3865723	4.529710e-14	49
3865720	8.881784e-16	50
3865721	4.510745e-05	39
3865718	8.881784e-16	50
3865719	8.881784e-16	50
3865716	8.881784e-16	50
3865717	8.881784e-16	50
3865715	8.881784e-16	50
3865712	1.854161e-11	47
3865713	8.881784e-16	50
3865676	8.881784e-16	50
3865679	8.881784e-16	50
3865678	8.881784e-16	50
3865674	8.881784e-16	50
3865669	8.881784e-16	50
3865668	8.881784e-16	50
3865671	8.881784e-16	50
3865670	8.881784e-16	50
3865665	1.529320e-04	38
3865664	1.000000e+00	2
3865667	2.104926e-09	45
3865666	2.230891e-10	46
3865692	1.000000e+00	0
3865693	1.000000e+00	5
3865694	8.881784e-16	50
3865695	4.438624e-01	26
3865688	1.000000e+00	5
3865689	1.000000e+00	5
3865690	1.000000e+00	3
3865691	9.999972e-01	10
3865684	9.835804e-01	18
3865685	8.881784e-16	50
3865686	9.999881e-01	11
3865687	1.000000e+00	1
3865680	1.854161e-11	47
3865681	1.133316e-12	48
3865682	8.881784e-16	50
3865683	8.881784e-16	50
3865563	4.529710e-14	49
3865562	8.881784e-16	50
3865567	8.881784e-16	50
3865565	8.881784e-16	50
3865564	4.529710e-14	49
3865553	8.881784e-16	50
3865552	9.999972e-01	10
3865547	1.000000e+00	0
3865544	1.000000e+00	1
3865545	1.000000e+00	0
3865550	1.000000e+00	3
3865551	9.998471e-01	13
3865549	1.000000e+00	1
3865538	1.000000e+00	0
3865539	1.000000e+00	0
3865536	1.000000e+00	0
3865537	1.000000e+00	2
3865542	1.000000e+00	2
3865543	1.000000e+00	0
3865540	1.000000e+00	0
3865541	1.000000e+00	1
3865593	1.000000e+00	2
3865592	8.881784e-16	50
3865595	1.000000e+00	1
3865594	9.675457e-01	19
3865597	8.881784e-16	50
3865599	1.133316e-12	48
3865598	8.881784e-16	50
3865585	2.104926e-09	45
3865587	1.049339e-07	43
3865586	8.881784e-16	50
3865589	1.301086e-03	36
3865588	3.300224e-03	35
3865591	1.000000e+00	0
3865590	9.999999e-01	8
3865577	1.133316e-12	48
3865578	2.230891e-10	46
3865579	1.621870e-08	44
3865580	4.529710e-14	49
3865583	8.388818e-01	22
3865568	1.049339e-07	43
3865569	8.881784e-16	50
3865571	1.621870e-08	44
3865572	1.000000e+00	4
3865573	4.681115e-04	37
3865574	1.000000e+00	4
3865575	4.510745e-05	39
3865503	1.049339e-07	43
3865502	7.673339e-03	34
3865501	5.946023e-02	31
3865500	1.854161e-11	47
3865499	4.529710e-14	49
3865498	8.881784e-16	50
3865497	4.529710e-14	49
3865496	8.881784e-16	50
3865495	1.133316e-12	48
3865494	9.923267e-01	17
3865493	1.000000e+00	4
3865492	9.999994e-01	9
3865491	1.000000e+00	0
3865490	1.000000e+00	3
3865488	9.923267e-01	17
3865487	5.817779e-07	42
3865484	4.529710e-14	49
3865485	9.998471e-01	13
3865482	1.000000e+00	0
3865483	8.388818e-01	22
3865481	7.673339e-03	34
3865533	5.817779e-07	42
3865532	1.854161e-11	47
3865535	1.000000e+00	0
3865534	1.000000e+00	0
3865529	1.133316e-12	48
3865531	8.881784e-16	50
3865525	8.881784e-16	50
3865524	5.561376e-01	25
3865526	1.000000e+00	3
3865521	1.000000e+00	2
3865520	9.675457e-01	19
3865523	9.675457e-01	19
3865522	8.388818e-01	22
3865516	3.359055e-01	27
3865517	1.000000e+00	7
3865518	2.807050e-06	41
3865519	1.000000e+00	0
3865512	8.881784e-16	50
3865514	9.999994e-01	9
3865515	1.000000e+00	6
3865508	1.133316e-12	48
3865510	8.881784e-16	50
3865511	2.230891e-10	46
3865504	1.854161e-11	47
3865505	4.681115e-04	37
3865506	4.510745e-05	39
3865507	8.881784e-16	50
PID_162139694	8.881784e-16	50
PID_162139695	1.000000e+00	0
PID_162139696	1.000000e+00	4
3866125	8.881784e-16	50
3866127	5.817779e-07	42
3866126	8.881784e-16	50
3866121	8.881784e-16	50
3866120	8.881784e-16	50
3866123	1.854161e-11	47
3866117	9.986989e-01	15
3866116	8.881784e-16	50
3866118	4.510745e-05	39
3866113	2.807050e-06	41
3866112	8.881784e-16	50
3866115	8.881784e-16	50
3866114	8.881784e-16	50
3866140	8.881784e-16	50
3866141	8.881784e-16	50
3866143	8.881784e-16	50
3866136	8.881784e-16	50
3866137	8.881784e-16	50
3866132	9.999999e-01	8
3866133	2.807050e-06	41
3866134	8.881784e-16	50
3866135	8.881784e-16	50
3866128	8.881784e-16	50
3866131	8.881784e-16	50
3866159	8.881784e-16	50
3866158	8.881784e-16	50
3866157	8.881784e-16	50
3866153	2.807050e-06	41
3866152	5.561376e-01	25
3866151	1.000000e+00	0
3866150	1.000000e+00	0
3866146	4.681115e-04	37
3866145	4.529710e-14	49
3866144	8.881784e-16	50
3866174	8.881784e-16	50
3866172	8.881784e-16	50
3866171	8.881784e-16	50
3866169	4.438624e-01	26
3866167	4.529710e-14	49
3866164	8.881784e-16	50
3866163	8.881784e-16	50
3866160	4.529710e-14	49
3866161	8.881784e-16	50
3866185	8.881784e-16	50
3866187	1.133316e-12	48
3866186	8.881784e-16	50
3866189	8.881784e-16	50
3866188	8.881784e-16	50
3866191	8.881784e-16	50
3866190	8.881784e-16	50
3866177	8.881784e-16	50
3866179	8.881784e-16	50
3866178	8.881784e-16	50
3866181	8.881784e-16	50
3866180	8.881784e-16	50
3866182	8.881784e-16	50
3866200	8.881784e-16	50
3866201	8.881784e-16	50
3866202	8.881784e-16	50
3866203	8.881784e-16	50
3866204	8.881784e-16	50
3866205	8.881784e-16	50
3866206	8.881784e-16	50
3866207	8.881784e-16	50
3866192	2.104926e-09	45
3866193	1.193067e-05	40
3866194	1.133316e-12	48
3866195	1.133316e-12	48
3866196	8.881784e-16	50
3866197	8.881784e-16	50
3866198	8.881784e-16	50
3866208	8.881784e-16	50
