# Supplementary material for: Translational Selection Is Ubiquitous in Prokaryotes
Source: PLoS Genet. 2010 Jun 24;6(6):e1001004. doi: 10.1371/journal.pgen.1001004 (PMC2891978; doi:10.1371/journal.pgen.1001004)
Supplement: Dataset S1 — OCU/non-OCU gene calls in 461 Bacterial and Archaeal genomes, and summary tables of genome properties and OCU preferences for specific codons. (4.77 MB ZIP) [file pgen.1001004.s001.zip › Dataset_S1_Bacteria/Azoarcus_BH72.arff.ocuGenes]

GeneID	signTest_p	ocuProbWinCnt
4607089	9.999972e-01	10
4607088	1.000000e+00	2
4607091	1.000000e+00	2
4607090	1.000000e+00	5
4607093	1.000000e+00	5
4607092	8.881784e-16	50
4607095	9.966998e-01	16
4607094	1.000000e+00	0
4607097	1.611182e-01	29
4607096	9.966998e-01	16
4607099	8.388818e-01	22
4607098	9.966998e-01	16
4607101	8.881784e-16	50
4607100	2.230891e-10	46
4607103	4.529710e-14	49
4607102	8.881784e-16	50
4607072	1.621870e-08	44
4607073	1.000000e+00	0
4607074	4.529710e-14	49
4607075	1.000000e+00	7
4607076	9.999972e-01	10
4607077	1.000000e+00	0
4607078	1.301086e-03	36
4607079	1.000000e+00	7
4607080	1.529320e-04	38
4607081	1.000000e+00	7
4607082	8.881784e-16	50
4607083	1.000000e+00	2
4607084	9.999881e-01	11
4607085	1.000000e+00	1
4607086	1.000000e+00	1
4607087	9.999881e-01	11
4607059	1.000000e+00	1
4607058	1.000000e+00	0
4607057	1.000000e+00	1
4607056	1.000000e+00	0
4607063	1.000000e+00	1
4607062	1.000000e+00	2
4607061	1.000000e+00	6
4607060	1.000000e+00	2
4607067	5.817779e-07	42
4607066	8.881784e-16	50
4607065	1.000000e+00	2
4607064	1.000000e+00	3
4607071	7.600562e-01	23
4607070	8.881784e-16	50
4607069	7.673339e-03	34
4607068	1.000000e+00	0
4607043	9.675457e-01	19
4607040	1.000000e+00	6
4607041	3.300224e-03	35
4607046	1.854161e-11	47
4607047	7.600562e-01	23
4607044	4.529710e-14	49
4607045	1.854161e-11	47
4607050	7.600562e-01	23
4607051	9.999549e-01	12
4607048	1.000000e+00	6
4607049	3.359055e-01	27
4607054	1.000000e+00	6
4607055	1.000000e+00	2
4607052	9.999994e-01	9
4607053	1.641957e-02	33
4607029	1.000000e+00	4
4607028	1.000000e+00	7
4607031	1.000000e+00	0
4607030	1.000000e+00	1
4607025	8.881784e-16	50
4607024	8.881784e-16	50
4607027	9.835804e-01	18
4607026	1.000000e+00	1
4607037	1.000000e+00	6
4607036	8.881784e-16	50
4607039	1.000000e+00	2
4607038	8.881784e-16	50
4607033	1.000000e+00	0
4607032	1.000000e+00	3
4607035	1.000000e+00	0
4607012	9.999999e-01	8
4607013	1.000000e+00	1
4607014	1.000000e+00	3
4607015	1.000000e+00	0
4607008	1.000000e+00	1
4607009	1.641957e-02	33
4607010	6.640945e-01	24
4607011	9.966998e-01	16
4607020	1.000000e+00	1
4607021	1.000000e+00	3
4607023	1.621870e-08	44
4607016	4.529710e-14	49
4607017	1.000000e+00	7
4607018	1.000000e+00	0
4607019	1.000000e+00	0
4606999	5.946023e-02	31
4606998	9.999994e-01	9
4606997	1.000000e+00	0
4606996	1.000000e+00	1
4606995	3.359055e-01	27
4606994	9.835804e-01	18
4606993	1.000000e+00	5
4606992	9.999881e-01	11
4607007	1.000000e+00	6
4607006	1.000000e+00	2
4607005	1.000000e+00	3
4607004	9.995319e-01	14
4607003	9.999999e-01	8
4607002	1.000000e+00	0
4607001	2.399438e-01	28
4607000	1.000000e+00	1
4606982	9.675457e-01	19
4606983	1.611182e-01	29
4606980	1.000000e+00	1
4606981	1.000000e+00	6
4606978	1.000000e+00	3
4606979	1.000000e+00	2
4606976	9.999881e-01	11
4606977	1.000000e+00	6
4606990	8.986806e-01	21
4606991	7.673339e-03	34
4606988	8.881784e-16	50
4606989	1.000000e+00	3
4606986	1.000000e+00	4
4606987	8.881784e-16	50
4606984	9.999999e-01	8
4606985	1.854161e-11	47
4607224	1.000000e+00	1
4607225	1.000000e+00	2
4607226	1.013194e-01	30
4607228	1.611182e-01	29
4607229	1.000000e+00	0
4607230	9.835804e-01	18
4607231	9.675457e-01	19
4607216	1.621870e-08	44
4607217	1.000000e+00	7
4607218	1.000000e+00	0
4607219	1.000000e+00	5
4607220	4.681115e-04	37
4607221	1.000000e+00	2
4607222	1.000000e+00	7
4607223	1.000000e+00	2
4607209	1.133316e-12	48
4607208	1.000000e+00	0
4607211	9.999999e-01	8
4607210	1.000000e+00	0
4607213	9.999999e-01	8
4607215	9.966998e-01	16
4607214	9.999549e-01	12
4607201	3.300224e-03	35
4607200	9.999972e-01	10
4607203	1.000000e+00	1
4607202	8.881784e-16	50
4607205	1.000000e+00	0
4607204	8.986806e-01	21
4607207	8.881784e-16	50
4607206	1.000000e+00	7
4607194	2.104926e-09	45
4607195	9.675457e-01	19
4607192	1.641957e-02	33
4607193	8.881784e-16	50
4607199	9.923267e-01	17
4607196	2.104926e-09	45
4607197	9.998471e-01	13
4607186	1.000000e+00	3
4607187	2.230891e-10	46
4607184	8.881784e-16	50
4607190	8.881784e-16	50
4607191	1.301086e-03	36
4607188	4.438624e-01	26
4607189	1.133316e-12	48
4607179	1.133316e-12	48
4607178	8.881784e-16	50
4607177	1.000000e+00	1
4607176	3.300224e-03	35
4607183	4.681115e-04	37
4607181	8.881784e-16	50
4607180	8.881784e-16	50
4607171	1.000000e+00	0
4607170	1.013194e-01	30
4607169	1.000000e+00	7
4607168	1.000000e+00	4
4607175	8.881784e-16	50
4607174	4.529710e-14	49
4607173	3.245432e-02	32
4607172	1.000000e+00	0
4607164	1.000000e+00	3
4607165	9.835804e-01	18
4607166	1.000000e+00	4
4607167	1.000000e+00	4
4607160	1.000000e+00	2
4607161	1.000000e+00	6
4607162	1.000000e+00	7
4607163	1.000000e+00	5
4607156	1.000000e+00	3
4607158	3.245432e-02	32
4607159	1.000000e+00	4
4607152	1.000000e+00	3
4607153	1.000000e+00	3
4607154	9.998471e-01	13
4607155	1.000000e+00	4
4607149	1.000000e+00	7
4607148	1.000000e+00	2
4607151	1.000000e+00	1
4607150	1.000000e+00	2
4607145	1.000000e+00	6
4607144	9.999881e-01	11
4607147	1.000000e+00	1
4607146	1.000000e+00	4
4607141	1.000000e+00	1
4607140	1.000000e+00	0
4607143	1.000000e+00	3
4607142	1.000000e+00	1
4607137	4.681115e-04	37
4607136	3.300224e-03	35
4607139	9.835804e-01	18
4607138	1.000000e+00	1
4607134	5.817779e-07	42
4607135	9.923267e-01	17
4607132	9.835804e-01	18
4607133	8.881784e-16	50
4607130	1.000000e+00	1
4607131	1.000000e+00	7
4607128	1.000000e+00	3
4607129	9.675457e-01	19
4607126	1.000000e+00	1
4607127	7.600562e-01	23
4607124	1.000000e+00	1
4607125	1.000000e+00	2
4607122	1.000000e+00	5
4607123	1.000000e+00	3
4607120	1.854161e-11	47
4607121	1.000000e+00	2
4607119	1.000000e+00	2
4607118	1.000000e+00	3
4607117	1.000000e+00	2
4607116	1.000000e+00	5
4607115	1.000000e+00	3
4607114	1.000000e+00	2
4607113	9.999972e-01	10
4607112	1.000000e+00	4
4607111	1.000000e+00	6
4607110	4.529710e-14	49
4607109	1.529320e-04	38
4607108	1.013194e-01	30
4607107	8.881784e-16	50
4607106	7.600562e-01	23
4607105	5.817779e-07	42
4607104	8.881784e-16	50
4607330	9.999999e-01	8
4607331	1.013194e-01	30
4607328	8.881784e-16	50
4607329	7.673339e-03	34
4607335	1.000000e+00	7
4607332	1.000000e+00	0
4607333	1.000000e+00	3
4607338	1.611182e-01	29
4607339	1.000000e+00	4
4607336	1.000000e+00	5
4607337	1.000000e+00	7
4607342	9.986989e-01	15
4607343	2.807050e-06	41
4607340	1.000000e+00	1
4607341	1.000000e+00	0
4607347	9.998471e-01	13
4607346	9.999549e-01	12
4607345	9.999972e-01	10
4607344	8.881784e-16	50
4607351	9.999999e-01	8
4607350	9.999994e-01	9
4607349	1.000000e+00	0
4607348	1.000000e+00	6
4607355	1.000000e+00	0
4607354	1.000000e+00	0
4607353	1.000000e+00	1
4607352	1.000000e+00	0
4607359	1.000000e+00	5
4607358	1.000000e+00	1
4607357	1.000000e+00	1
4607356	1.000000e+00	5
4607296	9.999972e-01	10
4607297	1.133316e-12	48
4607298	4.438624e-01	26
4607299	1.000000e+00	1
4607300	1.000000e+00	1
4607301	8.881784e-16	50
4607302	1.013194e-01	30
4607303	1.000000e+00	0
4607304	1.000000e+00	2
4607305	8.881784e-16	50
4607306	9.999999e-01	8
4607307	1.000000e+00	0
4607309	1.000000e+00	1
4607310	1.000000e+00	2
4607311	1.049339e-07	43
4607313	1.000000e+00	2
4607312	1.000000e+00	3
4607315	9.923267e-01	17
4607314	1.000000e+00	7
4607317	9.995319e-01	14
4607316	4.529710e-14	49
4607319	1.000000e+00	4
4607318	4.681115e-04	37
4607321	1.000000e+00	1
4607320	1.000000e+00	1
4607323	1.000000e+00	4
4607322	8.986806e-01	21
4607325	1.000000e+00	1
4607324	9.999972e-01	10
4607327	1.000000e+00	1
4607326	1.000000e+00	1
4607270	9.966998e-01	16
4607271	8.881784e-16	50
4607268	7.673339e-03	34
4607269	1.000000e+00	7
4607266	9.675457e-01	19
4607267	1.854161e-11	47
4607264	1.000000e+00	7
4607265	1.301086e-03	36
4607278	8.881784e-16	50
4607279	8.881784e-16	50
4607276	1.013194e-01	30
4607274	8.881784e-16	50
4607275	3.300224e-03	35
4607272	1.000000e+00	2
4607273	4.681115e-04	37
4607287	1.000000e+00	0
4607286	1.854161e-11	47
4607285	9.999994e-01	9
4607284	9.999999e-01	8
4607283	1.000000e+00	0
4607282	1.000000e+00	0
4607281	8.881784e-16	50
4607280	1.000000e+00	6
4607295	1.000000e+00	2
4607294	1.000000e+00	7
4607293	1.000000e+00	5
4607292	1.000000e+00	2
4607291	1.000000e+00	3
4607290	1.133316e-12	48
4607289	4.529710e-14	49
4607288	1.000000e+00	0
4607236	1.000000e+00	4
4607237	1.000000e+00	2
4607238	1.013194e-01	30
4607239	1.000000e+00	2
4607232	9.998471e-01	13
4607233	9.835804e-01	18
4607234	8.881784e-16	50
4607235	7.600562e-01	23
4607244	1.000000e+00	3
4607245	1.621870e-08	44
4607246	1.000000e+00	2
4607247	4.438624e-01	26
4607240	5.817779e-07	42
4607241	6.640945e-01	24
4607242	1.000000e+00	2
4607243	6.640945e-01	24
4607253	1.854161e-11	47
4607252	4.529710e-14	49
4607255	1.000000e+00	6
4607254	9.999994e-01	9
4607249	8.881784e-16	50
4607248	2.104926e-09	45
4607251	1.529320e-04	38
4607250	1.621870e-08	44
4607261	1.000000e+00	2
4607260	1.133316e-12	48
4607263	9.999999e-01	8
4607262	9.999999e-01	8
4607257	2.104926e-09	45
4607256	2.104926e-09	45
4607259	1.000000e+00	3
4607258	1.529320e-04	38
4607467	1.000000e+00	0
4607466	2.230891e-10	46
4607465	7.600562e-01	23
4607464	8.881784e-16	50
4607471	1.000000e+00	5
4607470	9.966998e-01	16
4607469	1.000000e+00	0
4607468	7.673339e-03	34
4607459	9.405398e-01	20
4607458	9.998471e-01	13
4607457	1.000000e+00	2
4607456	2.104926e-09	45
4607463	9.999999e-01	8
4607462	8.881784e-16	50
4607461	4.529710e-14	49
4607460	8.881784e-16	50
4607482	9.999972e-01	10
4607483	1.000000e+00	3
4607480	1.000000e+00	2
4607481	1.000000e+00	1
4607486	9.966998e-01	16
4607487	1.000000e+00	6
4607484	1.000000e+00	3
4607485	1.000000e+00	5
4607474	1.000000e+00	0
4607475	5.561376e-01	25
4607472	1.000000e+00	1
4607473	1.000000e+00	0
4607478	9.923267e-01	17
4607479	9.999994e-01	9
4607476	1.000000e+00	2
4607477	1.133316e-12	48
4607433	1.000000e+00	1
4607432	1.000000e+00	2
4607435	9.405398e-01	20
4607434	1.000000e+00	6
4607437	1.000000e+00	4
4607436	1.000000e+00	1
4607439	9.999549e-01	12
4607438	1.000000e+00	6
4607425	1.000000e+00	2
4607424	9.675457e-01	19
4607427	1.000000e+00	0
4607426	9.999999e-01	8
4607429	9.986989e-01	15
4607428	1.000000e+00	3
4607431	9.999881e-01	11
4607430	1.000000e+00	1
4607448	8.881784e-16	50
4607449	9.999999e-01	8
4607450	1.000000e+00	7
4607451	1.000000e+00	2
4607452	1.000000e+00	3
4607453	1.000000e+00	1
4607454	8.388818e-01	22
4607455	9.835804e-01	18
4607440	7.673339e-03	34
4607441	1.000000e+00	0
4607442	1.000000e+00	5
4607443	1.000000e+00	0
4607444	8.881784e-16	50
4607445	1.000000e+00	1
4607446	8.881784e-16	50
4607447	1.000000e+00	0
4607407	2.399438e-01	28
4607406	3.300224e-03	35
4607405	1.000000e+00	1
4607404	1.000000e+00	1
4607403	9.675457e-01	19
4607402	4.510745e-05	39
4607401	5.561376e-01	25
4607400	1.000000e+00	5
4607399	1.049339e-07	43
4607397	9.995319e-01	14
4607396	1.000000e+00	3
4607395	8.881784e-16	50
4607394	1.854161e-11	47
4607393	9.966998e-01	16
4607392	9.999994e-01	9
4607422	9.675457e-01	19
4607423	5.817779e-07	42
4607420	8.881784e-16	50
4607421	9.999999e-01	8
4607418	1.000000e+00	0
4607419	1.000000e+00	2
4607416	9.675457e-01	19
4607417	9.995319e-01	14
4607414	9.999994e-01	9
4607412	8.881784e-16	50
4607413	1.000000e+00	4
4607410	5.561376e-01	25
4607408	1.000000e+00	0
4607409	1.000000e+00	0
4607373	1.000000e+00	5
4607372	8.881784e-16	50
4607375	1.000000e+00	7
4607374	9.675457e-01	19
4607369	1.000000e+00	0
4607368	1.000000e+00	2
4607371	1.000000e+00	6
4607370	1.000000e+00	0
4607365	1.000000e+00	2
4607364	1.000000e+00	1
4607367	1.000000e+00	5
4607366	1.000000e+00	1
4607361	9.999999e-01	8
4607360	1.000000e+00	2
4607363	1.000000e+00	0
4607362	1.000000e+00	3
4607388	1.000000e+00	6
4607389	1.000000e+00	2
4607390	1.000000e+00	6
4607391	1.133316e-12	48
4607384	8.881784e-16	50
4607385	2.104926e-09	45
4607386	7.600562e-01	23
4607387	1.000000e+00	5
4607380	1.000000e+00	0
4607381	1.000000e+00	5
4607382	4.529710e-14	49
4607383	2.230891e-10	46
4607376	1.000000e+00	0
4607377	1.000000e+00	2
4607378	8.881784e-16	50
4607379	8.881784e-16	50
4607575	1.000000e+00	6
4607574	4.681115e-04	37
4607573	8.881784e-16	50
4607570	8.881784e-16	50
4607569	8.388818e-01	22
4607568	7.673339e-03	34
4607583	1.000000e+00	0
4607582	1.000000e+00	0
4607581	1.000000e+00	0
4607580	1.000000e+00	0
4607579	1.000000e+00	2
4607578	9.999972e-01	10
4607577	1.000000e+00	5
4607576	1.000000e+00	3
4607558	1.000000e+00	4
4607559	1.000000e+00	7
4607556	8.881784e-16	50
4607557	1.621870e-08	44
4607554	9.923267e-01	17
4607555	8.881784e-16	50
4607552	2.807050e-06	41
4607553	1.301086e-03	36
4607566	1.641957e-02	33
4607567	1.854161e-11	47
4607564	8.881784e-16	50
4607565	3.300224e-03	35
4607562	3.359055e-01	27
4607563	8.881784e-16	50
4607560	8.881784e-16	50
4607561	2.230891e-10	46
4607605	1.000000e+00	0
4607604	1.000000e+00	4
4607607	8.881784e-16	50
4607606	1.000000e+00	1
4607601	8.881784e-16	50
4607600	1.049339e-07	43
4607603	1.000000e+00	3
4607602	1.000000e+00	5
4607613	2.807050e-06	41
4607612	1.013194e-01	30
4607615	9.999994e-01	9
4607614	1.000000e+00	1
4607609	1.000000e+00	0
4607608	1.000000e+00	0
4607611	4.681115e-04	37
4607610	1.000000e+00	4
4607588	1.000000e+00	4
4607589	1.000000e+00	0
4607590	8.881784e-16	50
4607591	9.999994e-01	9
4607584	1.000000e+00	0
4607585	1.000000e+00	0
4607586	8.881784e-16	50
4607587	1.133316e-12	48
4607596	1.000000e+00	4
4607597	2.230891e-10	46
4607598	1.000000e+00	0
4607599	1.000000e+00	0
4607592	9.999999e-01	8
4607593	1.854161e-11	47
4607594	1.000000e+00	6
4607595	1.000000e+00	0
4607507	1.000000e+00	0
4607506	1.000000e+00	3
4607505	2.230891e-10	46
4607504	1.000000e+00	4
4607511	9.835804e-01	18
4607510	9.999994e-01	9
4607509	1.000000e+00	3
4607508	1.000000e+00	1
4607515	1.193067e-05	40
4607514	4.529710e-14	49
4607513	9.999994e-01	9
4607512	8.881784e-16	50
4607519	3.300224e-03	35
4607518	8.388818e-01	22
4607517	8.881784e-16	50
4607516	1.013194e-01	30
4607490	1.000000e+00	2
4607491	1.000000e+00	1
4607488	1.000000e+00	1
4607489	9.966998e-01	16
4607494	9.966998e-01	16
4607495	1.000000e+00	1
4607492	8.881784e-16	50
4607493	1.000000e+00	2
4607498	1.000000e+00	0
4607499	1.000000e+00	2
4607496	1.000000e+00	1
4607497	1.000000e+00	1
4607502	3.359055e-01	27
4607503	8.881784e-16	50
4607500	1.000000e+00	2
4607501	9.998471e-01	13
4607536	1.000000e+00	7
4607539	5.817779e-07	42
4607538	1.049339e-07	43
4607541	1.000000e+00	5
4607540	8.881784e-16	50
4607543	4.529710e-14	49
4607542	1.000000e+00	0
4607545	1.000000e+00	3
4607544	1.049339e-07	43
4607547	1.000000e+00	2
4607546	1.000000e+00	2
4607549	1.000000e+00	4
4607548	3.300224e-03	35
4607551	9.999972e-01	10
4607550	9.835804e-01	18
4607520	8.881784e-16	50
4607521	5.561376e-01	25
4607523	5.946023e-02	31
4607524	8.881784e-16	50
4607525	8.881784e-16	50
4607526	8.881784e-16	50
4607527	1.000000e+00	1
4607528	1.133316e-12	48
4607529	1.133316e-12	48
4607530	9.675457e-01	19
4607531	1.193067e-05	40
4607532	9.999994e-01	9
4607533	4.529710e-14	49
4607534	1.000000e+00	1
4607535	1.641957e-02	33
4607710	8.881784e-16	50
4607711	1.000000e+00	5
4607708	1.000000e+00	7
4607709	1.611182e-01	29
4607706	1.000000e+00	3
4607707	1.000000e+00	1
4607704	8.881784e-16	50
4607705	9.995319e-01	14
4607702	9.999994e-01	9
4607703	8.986806e-01	21
4607700	1.000000e+00	7
4607701	2.230891e-10	46
4607698	1.000000e+00	4
4607699	2.807050e-06	41
4607696	5.561376e-01	25
4607697	8.881784e-16	50
4607695	8.881784e-16	50
4607694	9.999549e-01	12
4607693	1.000000e+00	1
4607692	8.881784e-16	50
4607691	1.000000e+00	5
4607690	1.000000e+00	4
4607689	1.000000e+00	3
4607688	8.881784e-16	50
4607687	7.673339e-03	34
4607686	1.000000e+00	4
4607685	1.000000e+00	3
4607684	2.230891e-10	46
4607683	1.000000e+00	1
4607682	1.000000e+00	4
4607681	1.000000e+00	3
4607680	1.000000e+00	2
4607741	1.000000e+00	1
4607742	1.529320e-04	38
4607743	9.999999e-01	8
4607736	1.000000e+00	2
4607737	1.000000e+00	2
4607738	1.000000e+00	2
4607739	1.854161e-11	47
4607732	1.000000e+00	1
4607733	1.000000e+00	4
4607734	1.000000e+00	1
4607735	9.995319e-01	14
4607728	1.000000e+00	0
4607729	1.529320e-04	38
4607730	1.000000e+00	0
4607731	1.000000e+00	5
4607725	1.193067e-05	40
4607724	1.000000e+00	1
4607727	9.675457e-01	19
4607726	8.986806e-01	21
4607721	8.881784e-16	50
4607720	1.000000e+00	5
4607723	4.681115e-04	37
4607722	9.999972e-01	10
4607717	1.000000e+00	3
4607716	1.000000e+00	2
4607719	1.000000e+00	2
4607718	1.133316e-12	48
4607713	4.529710e-14	49
4607715	1.000000e+00	4
4607714	8.388818e-01	22
4607642	1.000000e+00	0
4607643	9.998471e-01	13
4607640	8.881784e-16	50
4607641	5.946023e-02	31
4607646	1.000000e+00	0
4607647	1.000000e+00	0
4607644	4.529710e-14	49
4607645	1.000000e+00	1
4607634	1.000000e+00	4
4607635	1.000000e+00	0
4607632	9.986989e-01	15
4607633	1.000000e+00	4
4607638	9.999999e-01	8
4607639	9.405398e-01	20
4607636	1.000000e+00	2
4607637	1.000000e+00	7
4607627	9.995319e-01	14
4607626	2.104926e-09	45
4607625	7.673339e-03	34
4607624	1.000000e+00	4
4607631	1.000000e+00	6
4607630	8.881784e-16	50
4607629	9.675457e-01	19
4607628	1.000000e+00	3
4607619	1.000000e+00	3
4607618	1.000000e+00	7
4607617	7.600562e-01	23
4607616	1.000000e+00	3
4607623	9.999881e-01	11
4607622	9.995319e-01	14
4607621	1.000000e+00	2
4607620	1.000000e+00	1
4607672	9.675457e-01	19
4607673	1.000000e+00	1
4607674	8.388818e-01	22
4607675	1.000000e+00	1
4607676	1.000000e+00	3
4607677	1.000000e+00	1
4607678	1.000000e+00	7
4607679	1.000000e+00	0
4607664	1.000000e+00	6
4607665	1.133316e-12	48
4607666	1.000000e+00	2
4607667	1.000000e+00	1
4607668	1.000000e+00	0
4607669	9.675457e-01	19
4607670	9.998471e-01	13
4607671	1.000000e+00	2
4607657	2.807050e-06	41
4607656	1.000000e+00	0
4607659	1.000000e+00	4
4607658	1.000000e+00	4
4607661	5.946023e-02	31
4607660	9.999994e-01	9
4607663	9.986989e-01	15
4607662	1.000000e+00	4
4607649	1.000000e+00	5
4607648	1.000000e+00	0
4607651	1.013194e-01	30
4607650	9.999994e-01	9
4607653	1.000000e+00	0
4607652	3.300224e-03	35
4607655	1.000000e+00	1
4607654	1.000000e+00	0
4607812	8.986806e-01	21
4607813	9.986989e-01	15
4607814	9.995319e-01	14
4607815	1.000000e+00	3
4607808	9.995319e-01	14
4607809	1.133316e-12	48
4607810	1.000000e+00	3
4607811	1.000000e+00	6
4607820	9.999549e-01	12
4607821	1.133316e-12	48
4607822	1.301086e-03	36
4607823	1.000000e+00	3
4607816	4.529710e-14	49
4607817	9.999972e-01	10
4607818	1.000000e+00	1
4607819	1.529320e-04	38
4607829	1.000000e+00	0
4607828	1.000000e+00	0
4607831	1.000000e+00	0
4607830	8.881784e-16	50
4607825	1.000000e+00	0
4607824	1.000000e+00	4
4607827	1.000000e+00	4
4607826	8.881784e-16	50
4607837	1.000000e+00	1
4607836	1.000000e+00	1
4607839	1.000000e+00	0
4607833	8.881784e-16	50
4607832	1.000000e+00	0
4607835	1.000000e+00	0
4607834	1.000000e+00	1
4607846	1.000000e+00	0
4607847	7.673339e-03	34
4607844	1.000000e+00	3
4607842	1.000000e+00	0
4607843	1.000000e+00	0
4607840	1.000000e+00	0
4607841	1.000000e+00	0
4607854	1.000000e+00	7
4607855	1.611182e-01	29
4607852	1.000000e+00	1
4607853	1.000000e+00	2
4607850	1.000000e+00	0
4607851	1.000000e+00	0
4607848	1.000000e+00	2
4607849	1.000000e+00	2
4607863	9.999549e-01	12
4607862	4.681115e-04	37
4607861	1.529320e-04	38
4607860	1.000000e+00	1
4607859	9.999999e-01	8
4607858	4.510745e-05	39
4607857	8.986806e-01	21
4607856	1.000000e+00	1
4607871	1.000000e+00	0
4607870	1.000000e+00	0
4607869	1.000000e+00	1
4607868	9.966998e-01	16
4607867	9.986989e-01	15
4607866	1.000000e+00	0
4607865	3.300224e-03	35
4607864	4.529710e-14	49
4607744	2.230891e-10	46
4607745	8.881784e-16	50
4607746	2.104926e-09	45
4607747	1.621870e-08	44
4607748	1.000000e+00	2
4607749	1.000000e+00	3
4607750	1.000000e+00	1
4607751	9.995319e-01	14
4607752	1.133316e-12	48
4607754	1.854161e-11	47
4607755	1.000000e+00	1
4607756	1.000000e+00	3
4607757	6.640945e-01	24
4607758	1.000000e+00	1
4607759	9.835804e-01	18
4607761	6.640945e-01	24
4607760	8.388818e-01	22
4607763	9.923267e-01	17
4607762	8.388818e-01	22
4607765	2.230891e-10	46
4607764	1.621870e-08	44
4607767	8.881784e-16	50
4607766	1.529320e-04	38
4607769	1.000000e+00	1
4607768	9.999972e-01	10
4607771	1.000000e+00	3
4607770	9.999999e-01	8
4607773	8.881784e-16	50
4607772	8.881784e-16	50
4607775	4.529710e-14	49
4607774	2.104926e-09	45
4607778	1.854161e-11	47
4607779	4.438624e-01	26
4607776	8.881784e-16	50
4607777	8.881784e-16	50
4607782	1.000000e+00	5
4607783	1.000000e+00	7
4607780	1.133316e-12	48
4607786	9.923267e-01	17
4607787	9.405398e-01	20
4607784	1.000000e+00	5
4607790	1.000000e+00	2
4607791	9.999972e-01	10
4607788	1.000000e+00	4
4607789	1.000000e+00	2
4607795	1.000000e+00	6
4607794	9.999994e-01	9
4607792	8.881784e-16	50
4607799	1.000000e+00	1
4607798	5.946023e-02	31
4607797	1.000000e+00	6
4607803	1.000000e+00	5
4607802	1.000000e+00	2
4607801	9.998471e-01	13
4607800	1.000000e+00	5
4607807	9.675457e-01	19
4607806	1.000000e+00	1
4607805	1.000000e+00	6
4607804	1.000000e+00	5
4607949	1.000000e+00	0
4607948	8.881784e-16	50
4607951	1.000000e+00	0
4607950	1.000000e+00	1
4607945	1.000000e+00	0
4607944	1.000000e+00	2
4607947	8.881784e-16	50
4607946	1.000000e+00	3
4607941	1.000000e+00	0
4607940	1.000000e+00	2
4607943	9.999881e-01	11
4607942	4.529710e-14	49
4607937	4.681115e-04	37
4607936	1.000000e+00	4
4607939	1.000000e+00	3
4607938	4.438624e-01	26
4607964	1.000000e+00	0
4607966	9.999994e-01	9
4607967	4.529710e-14	49
4607960	1.854161e-11	47
4607961	9.999999e-01	8
4607962	1.000000e+00	1
4607963	9.405398e-01	20
4607956	9.999972e-01	10
4607957	7.600562e-01	23
4607958	1.000000e+00	7
4607959	9.999999e-01	8
4607952	1.000000e+00	6
4607953	9.999999e-01	8
4607954	1.000000e+00	4
4607955	1.000000e+00	0
4607983	9.998471e-01	13
4607982	9.999999e-01	8
4607981	4.529710e-14	49
4607980	7.673339e-03	34
4607979	9.999999e-01	8
4607978	8.881784e-16	50
4607977	1.000000e+00	1
4607976	1.000000e+00	1
4607975	1.000000e+00	7
4607974	1.000000e+00	5
4607973	1.000000e+00	2
4607972	1.133316e-12	48
4607971	1.000000e+00	3
4607970	9.923267e-01	17
4607969	9.995319e-01	14
4607968	4.529710e-14	49
4607998	8.881784e-16	50
4607999	1.000000e+00	4
4607996	9.835804e-01	18
4607997	1.000000e+00	0
4607994	1.641957e-02	33
4607995	1.000000e+00	2
4607992	9.675457e-01	19
4607993	2.230891e-10	46
4607990	1.000000e+00	1
4607991	1.049339e-07	43
4607988	1.301086e-03	36
4607989	9.999549e-01	12
4607986	9.835804e-01	18
4607987	1.000000e+00	1
4607984	7.673339e-03	34
4607985	2.104926e-09	45
4607881	1.000000e+00	1
4607880	1.000000e+00	0
4607883	1.000000e+00	2
4607882	9.999999e-01	8
4607885	9.999881e-01	11
4607884	1.000000e+00	1
4607887	1.000000e+00	0
4607886	1.000000e+00	1
4607873	1.000000e+00	0
4607872	1.000000e+00	0
4607875	1.000000e+00	6
4607874	1.000000e+00	0
4607877	1.000000e+00	1
4607876	1.013194e-01	30
4607879	1.000000e+00	0
4607878	1.000000e+00	2
4607896	1.000000e+00	0
4607897	1.000000e+00	0
4607898	1.000000e+00	1
4607899	9.999999e-01	8
4607900	8.881784e-16	50
4607901	8.881784e-16	50
4607902	1.000000e+00	1
4607903	7.673339e-03	34
4607888	1.000000e+00	0
4607889	1.000000e+00	0
4607890	1.000000e+00	0
4607891	1.000000e+00	7
4607892	1.000000e+00	0
4607893	1.000000e+00	1
4607894	1.000000e+00	0
4607895	1.000000e+00	0
4607915	9.923267e-01	17
4607914	1.000000e+00	5
4607913	1.000000e+00	3
4607912	1.000000e+00	0
4607919	9.966998e-01	16
4607918	9.923267e-01	17
4607917	1.000000e+00	1
4607916	9.999972e-01	10
4607907	1.133316e-12	48
4607906	8.388818e-01	22
4607904	1.000000e+00	7
4607911	1.000000e+00	0
4607910	1.000000e+00	1
4607909	5.561376e-01	25
4607908	1.000000e+00	0
4607930	1.000000e+00	3
4607931	8.881784e-16	50
4607928	8.881784e-16	50
4607929	1.000000e+00	1
4607935	1.000000e+00	0
4607932	1.611182e-01	29
4607933	1.611182e-01	29
4607922	4.438624e-01	26
4607923	1.000000e+00	3
4607920	1.000000e+00	5
4607921	9.999972e-01	10
4607926	8.881784e-16	50
4607927	8.881784e-16	50
4607924	8.881784e-16	50
4607925	7.600562e-01	23
4606192	1.000000e+00	0
4606193	1.000000e+00	1
4606194	1.000000e+00	2
4606195	1.000000e+00	5
4606196	1.529320e-04	38
4606197	8.881784e-16	50
4606198	1.000000e+00	3
4606199	1.000000e+00	2
4606200	1.000000e+00	4
4606201	1.000000e+00	5
4606202	9.999549e-01	12
4606204	1.000000e+00	7
4606205	1.000000e+00	2
4606206	1.000000e+00	6
4606207	1.000000e+00	2
4606177	9.999994e-01	9
4606176	1.000000e+00	0
4606179	1.000000e+00	4
4606178	1.000000e+00	4
4606181	1.000000e+00	0
4606180	1.000000e+00	0
4606183	1.000000e+00	2
4606182	1.000000e+00	0
4606185	1.000000e+00	2
4606184	1.000000e+00	4
4606187	1.000000e+00	0
4606186	1.000000e+00	0
4606189	1.000000e+00	2
4606188	1.000000e+00	6
4606191	4.681115e-04	37
4606190	1.000000e+00	3
4606162	9.999994e-01	9
4606163	1.000000e+00	3
4606160	9.675457e-01	19
4606161	1.000000e+00	1
4606166	1.000000e+00	2
4606167	1.000000e+00	1
4606164	9.995319e-01	14
4606165	1.133316e-12	48
4606170	1.000000e+00	7
4606171	1.000000e+00	0
4606168	1.000000e+00	1
4606169	1.000000e+00	1
4606174	1.000000e+00	4
4606175	1.000000e+00	7
4606172	1.000000e+00	1
4606173	9.966998e-01	16
4606151	1.000000e+00	1
4606150	8.881784e-16	50
4606149	1.049339e-07	43
4606155	9.999881e-01	11
4606154	2.104926e-09	45
4606153	2.807050e-06	41
4606152	1.000000e+00	4
4606159	1.000000e+00	5
4606158	2.230891e-10	46
4606157	8.388818e-01	22
4606156	1.000000e+00	3
4606254	9.999994e-01	9
4606255	1.000000e+00	3
4606253	8.881784e-16	50
4606250	9.675457e-01	19
4606251	1.000000e+00	0
4606248	1.000000e+00	1
4606249	9.999999e-01	8
4606246	9.999999e-01	8
4606247	9.835804e-01	18
4606244	9.995319e-01	14
4606245	1.611182e-01	29
4606242	1.049339e-07	43
4606243	9.986989e-01	15
4606240	1.000000e+00	3
4606241	1.000000e+00	0
4606271	9.405398e-01	20
4606270	1.000000e+00	1
4606269	1.000000e+00	0
4606268	1.049339e-07	43
4606267	1.000000e+00	3
4606266	1.000000e+00	0
4606265	1.000000e+00	1
4606264	1.621870e-08	44
4606263	9.998471e-01	13
4606261	3.359055e-01	27
4606260	1.000000e+00	2
4606259	1.000000e+00	2
4606258	1.000000e+00	4
4606257	1.000000e+00	1
4606256	8.881784e-16	50
4606220	1.000000e+00	0
4606221	1.000000e+00	3
4606222	1.000000e+00	0
4606223	1.854161e-11	47
4606216	9.923267e-01	17
4606217	1.301086e-03	36
4606218	1.000000e+00	1
4606219	9.999881e-01	11
4606212	8.881784e-16	50
4606213	1.000000e+00	2
4606214	1.854161e-11	47
4606215	1.049339e-07	43
4606208	8.881784e-16	50
4606209	1.000000e+00	0
4606210	4.529710e-14	49
4606211	1.000000e+00	0
4606237	1.000000e+00	0
4606236	9.923267e-01	17
4606239	9.995319e-01	14
4606238	8.881784e-16	50
4606233	1.000000e+00	1
4606232	1.000000e+00	6
4606235	1.000000e+00	2
4606234	1.000000e+00	0
4606229	9.675457e-01	19
4606228	9.999549e-01	12
4606231	1.000000e+00	7
4606225	1.000000e+00	7
4606224	5.946023e-02	31
4606226	4.510745e-05	39
4606314	1.000000e+00	3
4606315	1.000000e+00	2
4606312	3.300224e-03	35
4606318	9.995319e-01	14
4606319	9.675457e-01	19
4606316	8.986806e-01	21
4606317	1.000000e+00	1
4606306	7.600562e-01	23
4606307	9.986989e-01	15
4606304	9.966998e-01	16
4606305	1.000000e+00	0
4606310	2.230891e-10	46
4606311	1.000000e+00	1
4606308	1.000000e+00	3
4606309	1.000000e+00	1
4606331	1.000000e+00	0
4606330	1.000000e+00	0
4606329	1.000000e+00	1
4606328	9.999999e-01	8
4606335	1.000000e+00	0
4606334	1.000000e+00	0
4606333	1.000000e+00	4
4606332	1.000000e+00	0
4606323	1.000000e+00	1
4606322	1.000000e+00	1
4606321	4.510745e-05	39
4606320	1.000000e+00	5
4606327	1.000000e+00	0
4606326	1.000000e+00	1
4606325	8.881784e-16	50
4606324	1.000000e+00	2
4606280	1.000000e+00	2
4606281	1.000000e+00	0
4606282	1.000000e+00	1
4606283	1.000000e+00	6
4606284	1.000000e+00	5
4606285	1.000000e+00	1
4606286	9.675457e-01	19
4606287	1.000000e+00	5
4606272	1.000000e+00	2
4606273	1.000000e+00	4
4606274	1.000000e+00	0
4606275	1.000000e+00	2
4606276	9.999972e-01	10
4606277	1.000000e+00	2
4606278	1.000000e+00	2
4606279	1.000000e+00	2
4606297	1.000000e+00	3
4606296	1.000000e+00	3
4606299	9.998471e-01	13
4606298	1.133316e-12	48
4606301	9.999999e-01	8
4606300	1.641957e-02	33
4606303	1.000000e+00	1
4606302	1.854161e-11	47
4606289	1.000000e+00	1
4606288	1.621870e-08	44
4606291	4.438624e-01	26
4606290	3.245432e-02	32
4606293	1.000000e+00	1
4606292	1.000000e+00	0
4606295	1.000000e+00	1
4606294	1.000000e+00	4
4606375	8.986806e-01	21
4606374	1.000000e+00	3
4606373	1.000000e+00	3
4606372	3.245432e-02	32
4606371	1.133316e-12	48
4606370	4.438624e-01	26
4606369	9.999994e-01	9
4606368	1.621870e-08	44
4606383	1.000000e+00	3
4606382	1.000000e+00	0
4606379	9.999881e-01	11
4606378	9.835804e-01	18
4606377	4.529710e-14	49
4606376	1.000000e+00	4
4606390	8.881784e-16	50
4606391	9.999972e-01	10
4606388	1.000000e+00	1
4606389	1.000000e+00	5
4606386	1.000000e+00	1
4606387	2.399438e-01	28
4606384	9.999549e-01	12
4606385	1.854161e-11	47
4606398	1.000000e+00	5
4606399	1.000000e+00	0
4606396	1.641957e-02	33
4606397	2.104926e-09	45
4606394	1.000000e+00	2
4606395	9.835804e-01	18
4606392	2.807050e-06	41
4606393	8.881784e-16	50
4606341	1.000000e+00	1
4606340	1.000000e+00	3
4606343	8.881784e-16	50
4606342	9.999549e-01	12
4606337	1.000000e+00	1
4606336	1.000000e+00	5
4606339	1.013194e-01	30
4606338	8.881784e-16	50
4606349	4.529710e-14	49
4606351	9.998471e-01	13
4606350	9.998471e-01	13
4606345	8.881784e-16	50
4606344	1.000000e+00	0
4606347	9.405398e-01	20
4606346	5.946023e-02	31
4606356	8.881784e-16	50
4606357	1.000000e+00	2
4606358	1.000000e+00	3
4606359	9.998471e-01	13
4606352	2.807050e-06	41
4606353	1.641957e-02	33
4606354	7.673339e-03	34
4606355	1.854161e-11	47
4606364	1.000000e+00	4
4606365	1.000000e+00	0
4606366	1.000000e+00	0
4606367	1.000000e+00	1
4606360	1.049339e-07	43
4606361	9.999999e-01	8
4606362	1.611182e-01	29
4606363	1.000000e+00	2
4606435	1.000000e+00	1
4606434	9.998471e-01	13
4606433	9.999994e-01	9
4606432	1.000000e+00	0
4606439	1.000000e+00	0
4606438	9.835804e-01	18
4606437	9.999999e-01	8
4606436	1.000000e+00	6
4606443	1.000000e+00	0
4606442	2.399438e-01	28
4606441	1.000000e+00	1
4606440	8.881784e-16	50
4606447	4.529710e-14	49
4606446	1.000000e+00	0
4606445	1.000000e+00	1
4606444	1.000000e+00	5
4606450	7.673339e-03	34
4606451	9.999999e-01	8
4606448	5.561376e-01	25
4606449	4.529710e-14	49
4606454	1.000000e+00	2
4606452	1.000000e+00	1
4606453	1.000000e+00	3
4606458	1.000000e+00	0
4606459	1.000000e+00	3
4606456	2.807050e-06	41
4606457	9.966998e-01	16
4606462	9.998471e-01	13
4606463	1.049339e-07	43
4606460	1.000000e+00	2
4606461	9.999549e-01	12
4606401	1.000000e+00	3
4606400	1.000000e+00	7
4606403	9.999549e-01	12
4606402	1.000000e+00	1
4606405	1.000000e+00	2
4606404	1.000000e+00	0
4606407	1.000000e+00	2
4606406	1.000000e+00	1
4606409	1.000000e+00	2
4606411	1.000000e+00	0
4606410	1.000000e+00	2
4606413	1.000000e+00	1
4606412	1.000000e+00	1
4606415	1.000000e+00	4
4606414	1.000000e+00	4
4606416	1.000000e+00	1
4606417	4.510745e-05	39
4606418	1.000000e+00	0
4606419	9.998471e-01	13
4606420	3.359055e-01	27
4606421	8.881784e-16	50
4606422	3.359055e-01	27
4606423	7.600562e-01	23
4606424	1.000000e+00	7
4606425	1.000000e+00	0
4606428	1.000000e+00	5
4606429	9.966998e-01	16
4606430	1.000000e+00	0
4606431	1.000000e+00	0
4606491	1.000000e+00	1
4606490	8.881784e-16	50
4606489	1.000000e+00	0
4606488	1.621870e-08	44
4606495	1.000000e+00	7
4606494	1.000000e+00	2
4606493	3.359055e-01	27
4606492	9.999549e-01	12
4606483	1.000000e+00	1
4606482	1.193067e-05	40
4606481	8.388818e-01	22
4606480	1.000000e+00	1
4606487	4.510745e-05	39
4606486	9.998471e-01	13
4606485	4.529710e-14	49
4606484	1.000000e+00	6
4606474	1.013194e-01	30
4606475	9.923267e-01	17
4606472	1.000000e+00	1
4606473	1.000000e+00	6
4606478	1.000000e+00	4
4606479	8.881784e-16	50
4606476	9.999999e-01	8
4606477	1.000000e+00	0
4606466	1.000000e+00	3
4606467	8.388818e-01	22
4606464	7.600562e-01	23
4606465	1.000000e+00	2
4606470	4.529710e-14	49
4606471	8.881784e-16	50
4606469	9.998471e-01	13
4606521	1.000000e+00	1
4606520	1.854161e-11	47
4606523	1.000000e+00	0
4606522	8.881784e-16	50
4606525	1.000000e+00	0
4606524	1.000000e+00	2
4606527	9.999999e-01	8
4606526	1.000000e+00	4
4606513	9.999994e-01	9
4606512	1.000000e+00	2
4606515	1.000000e+00	2
4606514	1.000000e+00	3
4606517	1.000000e+00	0
4606516	1.000000e+00	5
4606519	1.000000e+00	0
4606518	1.000000e+00	0
4606504	1.000000e+00	7
4606505	1.000000e+00	2
4606506	9.835804e-01	18
4606507	9.999972e-01	10
4606508	7.673339e-03	34
4606509	1.000000e+00	1
4606510	1.000000e+00	0
4606511	1.133316e-12	48
4606496	4.529710e-14	49
4606497	4.681115e-04	37
4606498	9.675457e-01	19
4606499	9.999999e-01	8
4606500	9.999994e-01	9
4606501	8.388818e-01	22
4606502	4.438624e-01	26
4606503	1.000000e+00	1
4606559	9.999549e-01	12
4606558	9.923267e-01	17
4606557	1.641957e-02	33
4606556	8.881784e-16	50
4606555	4.438624e-01	26
4606554	1.000000e+00	0
4606553	1.000000e+00	0
4606552	8.881784e-16	50
4606551	1.000000e+00	0
4606550	1.000000e+00	5
4606549	9.999881e-01	11
4606548	1.000000e+00	0
4606547	1.000000e+00	3
4606546	1.000000e+00	1
4606545	1.000000e+00	0
4606544	1.000000e+00	1
4606542	1.000000e+00	1
4606543	1.000000e+00	0
4606540	8.881784e-16	50
4606541	1.000000e+00	1
4606538	9.966998e-01	16
4606539	9.999881e-01	11
4606536	7.600562e-01	23
4606534	1.000000e+00	0
4606535	8.986806e-01	21
4606532	1.000000e+00	0
4606533	1.000000e+00	1
4606530	1.621870e-08	44
4606531	2.230891e-10	46
4606528	1.000000e+00	3
4606529	1.000000e+00	2
4606589	1.000000e+00	5
4606588	3.245432e-02	32
4606591	1.000000e+00	4
4606590	1.000000e+00	3
4606585	2.807050e-06	41
4606584	1.000000e+00	0
4606587	2.104926e-09	45
4606586	9.999972e-01	10
4606581	1.000000e+00	2
4606580	1.000000e+00	2
4606583	5.946023e-02	31
4606582	1.000000e+00	7
4606577	1.854161e-11	47
4606576	1.000000e+00	2
4606579	1.000000e+00	2
4606578	7.600562e-01	23
4606572	9.405398e-01	20
4606573	1.000000e+00	0
4606574	1.000000e+00	3
4606575	9.675457e-01	19
4606568	8.881784e-16	50
4606569	4.510745e-05	39
4606570	1.641957e-02	33
4606571	9.995319e-01	14
4606564	1.000000e+00	1
4606565	1.529320e-04	38
4606566	1.000000e+00	1
4606567	9.966998e-01	16
4606561	8.388818e-01	22
4606562	3.300224e-03	35
4606563	4.529710e-14	49
4606610	1.000000e+00	5
4606611	1.000000e+00	7
4606608	1.000000e+00	5
4606609	1.000000e+00	1
4606614	2.230891e-10	46
4606615	1.000000e+00	2
4606612	1.133316e-12	48
4606613	9.986989e-01	15
4606618	9.999881e-01	11
4606619	9.999999e-01	8
4606616	1.000000e+00	3
4606617	1.133316e-12	48
4606622	1.000000e+00	1
4606623	1.000000e+00	6
4606620	8.881784e-16	50
4606621	1.013194e-01	30
4606594	1.000000e+00	7
4606593	1.000000e+00	6
4606592	9.999999e-01	8
4606599	1.000000e+00	0
4606598	1.000000e+00	6
4606597	9.995319e-01	14
4606596	1.000000e+00	2
4606603	1.000000e+00	3
4606602	1.000000e+00	0
4606601	1.000000e+00	4
4606600	9.999881e-01	11
4606607	1.000000e+00	1
4606606	4.681115e-04	37
4606605	9.999972e-01	10
4606604	4.510745e-05	39
4606640	1.000000e+00	1
4606641	8.881784e-16	50
4606642	9.835804e-01	18
4606643	5.561376e-01	25
4606644	1.529320e-04	38
4606645	6.640945e-01	24
4606646	8.881784e-16	50
4606647	1.000000e+00	3
4606648	2.399438e-01	28
4606649	9.998471e-01	13
4606650	3.245432e-02	32
4606651	8.881784e-16	50
4606652	8.881784e-16	50
4606653	1.000000e+00	3
4606654	1.000000e+00	6
4606655	1.000000e+00	3
4606625	9.999999e-01	8
4606624	1.000000e+00	6
4606627	2.230891e-10	46
4606626	9.999994e-01	9
4606629	5.946023e-02	31
4606628	9.998471e-01	13
4606631	1.000000e+00	1
4606630	8.881784e-16	50
4606633	1.000000e+00	0
4606632	1.000000e+00	0
4606635	1.000000e+00	7
4606634	9.999999e-01	8
4606637	9.966998e-01	16
4606636	1.000000e+00	5
4606639	1.000000e+00	3
4606638	1.000000e+00	3
4606678	1.000000e+00	1
4606679	7.600562e-01	23
4606676	1.641957e-02	33
4606677	1.000000e+00	2
4606674	3.300224e-03	35
4606675	3.359055e-01	27
4606672	4.438624e-01	26
4606673	9.986989e-01	15
4606686	1.000000e+00	3
4606687	1.000000e+00	5
4606684	9.998471e-01	13
4606682	1.000000e+00	1
4606680	1.000000e+00	5
4606681	1.000000e+00	0
4606663	1.000000e+00	4
4606662	1.000000e+00	2
4606661	1.000000e+00	1
4606660	8.388818e-01	22
4606659	1.000000e+00	2
4606658	5.946023e-02	31
4606657	4.529710e-14	49
4606656	9.999881e-01	11
4606671	1.000000e+00	4
4606670	9.999549e-01	12
4606669	1.000000e+00	1
4606667	1.000000e+00	3
4606666	9.999994e-01	9
4606665	1.000000e+00	2
4606664	1.611182e-01	29
4606708	8.881784e-16	50
4606709	9.999999e-01	8
4606710	8.881784e-16	50
4606711	1.000000e+00	0
4606704	8.881784e-16	50
4606705	8.881784e-16	50
4606706	9.986989e-01	15
4606707	1.000000e+00	1
4606716	9.986989e-01	15
4606717	1.000000e+00	1
4606718	1.000000e+00	7
4606719	9.999549e-01	12
4606712	1.000000e+00	1
4606713	4.438624e-01	26
4606714	4.510745e-05	39
4606693	1.000000e+00	1
4606692	4.681115e-04	37
4606695	4.438624e-01	26
4606694	9.999999e-01	8
4606689	1.000000e+00	0
4606688	1.000000e+00	5
4606690	1.000000e+00	0
4606701	1.000000e+00	3
4606700	4.529710e-14	49
4606703	9.999999e-01	8
4606702	1.000000e+00	2
4606697	8.881784e-16	50
4606696	1.000000e+00	1
4606699	7.600562e-01	23
4606698	1.000000e+00	1
4606728	2.399438e-01	28
4606729	9.998471e-01	13
4606730	9.999994e-01	9
4606731	9.405398e-01	20
4606732	1.000000e+00	7
4606733	8.986806e-01	21
4606734	1.000000e+00	1
4606735	1.000000e+00	4
4606720	1.000000e+00	3
4606721	1.854161e-11	47
4606722	4.681115e-04	37
4606723	1.133316e-12	48
4606725	8.881784e-16	50
4606726	8.881784e-16	50
4606727	9.675457e-01	19
4606745	1.000000e+00	1
4606744	1.000000e+00	1
4606747	9.999999e-01	8
4606746	1.000000e+00	2
4606749	1.000000e+00	2
4606748	7.673339e-03	34
4606751	1.000000e+00	0
4606750	1.049339e-07	43
4606737	9.999972e-01	10
4606736	1.000000e+00	6
4606739	1.000000e+00	1
4606738	1.000000e+00	0
4606741	1.000000e+00	0
4606740	1.000000e+00	3
4606742	1.000000e+00	0
4606762	1.000000e+00	5
4606760	9.999972e-01	10
4606761	1.000000e+00	2
4606766	1.000000e+00	2
4606767	1.000000e+00	0
4606764	1.000000e+00	0
4606765	1.133316e-12	48
4606754	1.000000e+00	0
4606755	9.405398e-01	20
4606752	3.359055e-01	27
4606753	1.000000e+00	3
4606758	9.995319e-01	14
4606759	1.000000e+00	1
4606756	1.000000e+00	3
4606757	1.000000e+00	2
4606779	1.000000e+00	7
4606778	1.611182e-01	29
4606777	8.881784e-16	50
4606776	1.000000e+00	2
4606783	9.999549e-01	12
4606782	1.000000e+00	2
4606781	1.000000e+00	0
4606780	1.000000e+00	1
4606771	1.000000e+00	0
4606770	1.000000e+00	0
4606769	3.300224e-03	35
4606768	1.000000e+00	1
4606775	1.193067e-05	40
4606774	1.000000e+00	1
4606773	9.405398e-01	20
4606772	1.000000e+00	1
4606796	1.000000e+00	2
4606797	6.640945e-01	24
4606798	1.000000e+00	3
4606799	1.000000e+00	0
4606792	1.000000e+00	1
4606793	1.000000e+00	7
4606794	1.000000e+00	4
4606795	1.000000e+00	6
4606788	1.000000e+00	3
4606789	1.000000e+00	3
4606790	1.000000e+00	2
4606791	3.359055e-01	27
4606784	1.000000e+00	1
4606785	1.000000e+00	2
4606786	1.000000e+00	3
4606787	5.561376e-01	25
4606813	7.673339e-03	34
4606812	1.000000e+00	2
4606815	9.999999e-01	8
4606814	8.881784e-16	50
4606809	1.000000e+00	0
4606808	8.881784e-16	50
4606811	1.000000e+00	1
4606810	3.300224e-03	35
4606805	1.000000e+00	4
4606804	1.000000e+00	4
4606807	9.999972e-01	10
4606806	1.000000e+00	7
4606801	1.000000e+00	1
4606800	1.000000e+00	6
4606803	6.640945e-01	24
4606802	3.245432e-02	32
4606830	1.193067e-05	40
4606831	8.881784e-16	50
4606829	1.000000e+00	3
4606826	1.000000e+00	0
4606824	6.640945e-01	24
4606825	1.000000e+00	0
4606823	6.640945e-01	24
4606820	3.359055e-01	27
4606821	9.675457e-01	19
4606818	8.881784e-16	50
4606819	8.881784e-16	50
4606816	1.000000e+00	6
4606817	8.881784e-16	50
4606847	1.000000e+00	6
4606846	1.000000e+00	0
4606845	1.000000e+00	1
4606844	1.000000e+00	4
4606843	8.881784e-16	50
4606842	9.999994e-01	9
4606841	1.529320e-04	38
4606839	1.000000e+00	6
4606838	1.000000e+00	1
4606837	5.561376e-01	25
4606836	1.000000e+00	1
4606835	1.000000e+00	4
4606834	8.881784e-16	50
4606833	9.995319e-01	14
4606832	1.000000e+00	1
4606849	9.966998e-01	16
4606848	1.000000e+00	2
4606850	3.359055e-01	27
4606853	9.995319e-01	14
4606852	1.000000e+00	4
4606855	1.621870e-08	44
4606854	1.000000e+00	0
4606857	9.966998e-01	16
4606856	9.998471e-01	13
4606859	9.995319e-01	14
4606858	1.529320e-04	38
4606861	1.000000e+00	1
4606860	9.999999e-01	8
4606863	9.835804e-01	18
4606862	5.946023e-02	31
4606864	1.000000e+00	2
4606865	8.881784e-16	50
4606866	1.000000e+00	6
4606867	9.999881e-01	11
4606868	1.000000e+00	3
4606869	1.000000e+00	0
4606870	1.000000e+00	0
4606871	1.000000e+00	1
4606872	1.000000e+00	0
4606873	1.000000e+00	4
4606874	7.673339e-03	34
4606875	1.000000e+00	0
4606876	5.817779e-07	42
4606877	9.405398e-01	20
4606878	1.611182e-01	29
4606879	9.923267e-01	17
4606883	9.999994e-01	9
4606882	1.000000e+00	2
4606881	9.999972e-01	10
4606880	9.999549e-01	12
4606887	1.000000e+00	1
4606886	1.000000e+00	1
4606885	9.999994e-01	9
4606884	1.000000e+00	4
4606891	1.000000e+00	6
4606890	1.000000e+00	0
4606889	1.000000e+00	0
4606888	2.230891e-10	46
4606894	1.641957e-02	33
4606893	1.000000e+00	2
4606892	9.986989e-01	15
4606898	7.673339e-03	34
4606899	1.000000e+00	0
4606896	1.000000e+00	5
4606897	8.881784e-16	50
4606902	8.881784e-16	50
4606903	9.966998e-01	16
4606901	1.000000e+00	2
4606906	2.104926e-09	45
4606907	1.000000e+00	1
4606904	2.399438e-01	28
4606905	1.000000e+00	1
4606910	1.000000e+00	4
4606911	9.675457e-01	19
4606908	1.000000e+00	0
4606909	1.000000e+00	2
4606917	1.000000e+00	7
4606916	1.000000e+00	3
4606919	8.881784e-16	50
4606918	4.510745e-05	39
4606913	8.881784e-16	50
4606912	8.986806e-01	21
4606915	9.998471e-01	13
4606914	1.000000e+00	2
4606925	1.000000e+00	0
4606924	9.999999e-01	8
4606927	4.529710e-14	49
4606926	9.999994e-01	9
4606921	1.000000e+00	4
4606920	1.529320e-04	38
4606923	2.230891e-10	46
4606922	9.999994e-01	9
4606932	8.388818e-01	22
4606933	9.998471e-01	13
4606934	1.000000e+00	5
4606935	1.000000e+00	1
4606928	1.000000e+00	4
4606929	3.245432e-02	32
4606930	9.999999e-01	8
4606931	1.000000e+00	4
4606940	1.000000e+00	1
4606942	4.529710e-14	49
4606943	2.104926e-09	45
4606936	1.000000e+00	2
4606937	1.000000e+00	3
4606938	1.000000e+00	7
4606939	1.000000e+00	0
4606951	9.999549e-01	12
4606950	2.399438e-01	28
4606949	8.881784e-16	50
4606948	1.000000e+00	2
4606947	1.000000e+00	0
4606945	3.245432e-02	32
4606944	9.986989e-01	15
4606959	1.000000e+00	2
4606958	1.000000e+00	0
4606957	9.923267e-01	17
4606956	2.104926e-09	45
4606954	4.681115e-04	37
4606952	1.049339e-07	43
4606966	1.000000e+00	0
4606967	3.300224e-03	35
4606964	9.999549e-01	12
4606965	1.000000e+00	3
4606962	9.986989e-01	15
4606963	1.000000e+00	0
4606960	1.000000e+00	3
4606961	1.000000e+00	2
4606974	1.000000e+00	3
4606975	1.611182e-01	29
4606972	4.681115e-04	37
4606973	1.000000e+00	3
4606970	9.998471e-01	13
4606971	9.405398e-01	20
4606968	9.986989e-01	15
4606969	1.000000e+00	3
4610078	9.999881e-01	11
4610079	1.000000e+00	3
4610076	6.640945e-01	24
4610077	3.245432e-02	32
4610074	4.529710e-14	49
4610075	9.999999e-01	8
4610072	8.881784e-16	50
4610073	9.999999e-01	8
4610070	1.301086e-03	36
4610071	9.986989e-01	15
4610068	1.000000e+00	0
4610069	8.881784e-16	50
4610066	1.000000e+00	3
4610067	1.000000e+00	4
4610064	1.000000e+00	1
4610065	9.986989e-01	15
4610063	1.000000e+00	3
4610062	8.881784e-16	50
4610061	1.641957e-02	33
4610058	5.817779e-07	42
4610057	1.000000e+00	2
4610056	1.000000e+00	1
4610055	1.000000e+00	2
4610054	1.000000e+00	0
4610053	1.621870e-08	44
4610052	7.600562e-01	23
4610051	1.000000e+00	3
4610050	3.245432e-02	32
4610048	1.000000e+00	2
4610108	9.999881e-01	11
4610109	1.000000e+00	1
4610110	1.000000e+00	3
4610111	8.388818e-01	22
4610104	1.000000e+00	7
4610105	1.000000e+00	2
4610106	1.000000e+00	2
4610107	9.999999e-01	8
4610100	1.641957e-02	33
4610101	1.000000e+00	3
4610102	1.000000e+00	4
4610103	1.000000e+00	1
4610096	1.000000e+00	7
4610097	1.000000e+00	5
4610098	1.000000e+00	4
4610099	1.000000e+00	0
4610093	1.000000e+00	1
4610092	1.000000e+00	2
4610095	1.133316e-12	48
4610094	1.000000e+00	0
4610089	8.388818e-01	22
4610088	9.923267e-01	17
4610091	9.999972e-01	10
4610090	9.998471e-01	13
4610085	1.000000e+00	2
4610084	1.133316e-12	48
4610087	1.000000e+00	1
4610086	1.000000e+00	0
4610081	1.049339e-07	43
4610080	9.999972e-01	10
4610083	5.817779e-07	42
4610082	4.529710e-14	49
4610138	1.000000e+00	0
4610136	1.000000e+00	7
4610137	1.000000e+00	7
4610142	8.881784e-16	50
4610143	5.817779e-07	42
4610140	1.000000e+00	0
4610141	1.000000e+00	0
4610130	2.399438e-01	28
4610131	1.000000e+00	6
4610128	4.529710e-14	49
4610129	8.881784e-16	50
4610134	9.966998e-01	16
4610135	1.000000e+00	4
4610132	1.000000e+00	1
4610133	9.999549e-01	12
4610123	8.881784e-16	50
4610122	9.675457e-01	19
4610121	9.999994e-01	9
4610120	4.510745e-05	39
4610127	4.681115e-04	37
4610126	9.999994e-01	9
4610125	9.999881e-01	11
4610124	1.000000e+00	0
4610115	1.000000e+00	1
4610114	9.999994e-01	9
4610113	1.000000e+00	0
4610112	1.000000e+00	5
4610119	1.000000e+00	2
4610118	1.000000e+00	0
4610117	9.835804e-01	18
4610116	1.000000e+00	0
4610169	1.000000e+00	5
4610170	7.673339e-03	34
4610171	1.000000e+00	1
4610172	1.000000e+00	2
4610173	8.881784e-16	50
4610174	9.986989e-01	15
4610175	9.986989e-01	15
4610160	7.600562e-01	23
4610161	8.881784e-16	50
4610162	9.999972e-01	10
4610163	3.245432e-02	32
4610164	1.000000e+00	0
4610165	1.000000e+00	2
4610166	1.000000e+00	0
4610167	1.000000e+00	7
4610153	8.388818e-01	22
4610152	1.000000e+00	6
4610155	1.000000e+00	1
4610154	1.000000e+00	4
4610157	1.000000e+00	0
4610156	5.561376e-01	25
4610159	9.999999e-01	8
4610158	1.000000e+00	1
4610145	9.995319e-01	14
4610144	9.999549e-01	12
4610147	8.986806e-01	21
4610146	1.000000e+00	0
4610149	8.881784e-16	50
4610148	9.966998e-01	16
4610151	1.000000e+00	1
4610150	1.000000e+00	4
4610199	1.000000e+00	0
4610198	9.998471e-01	13
4610197	1.193067e-05	40
4610196	4.681115e-04	37
4610195	8.881784e-16	50
4610194	1.133316e-12	48
4610202	1.000000e+00	3
4610201	1.000000e+00	4
4610200	1.000000e+00	1
4610182	9.995319e-01	14
4610183	1.000000e+00	0
4610180	1.641957e-02	33
4610181	1.000000e+00	0
4610178	9.999549e-01	12
4610179	8.388818e-01	22
4610176	5.946023e-02	31
4610177	7.600562e-01	23
4610190	1.000000e+00	0
4610191	4.510745e-05	39
4610188	1.000000e+00	2
4610189	1.000000e+00	4
4610186	1.000000e+00	1
4610187	9.999972e-01	10
4610184	9.999549e-01	12
4610185	1.133316e-12	48
4609497	8.881784e-16	50
4609496	8.986806e-01	21
4609499	1.000000e+00	0
4609498	9.999994e-01	9
4609501	1.000000e+00	1
4609500	1.000000e+00	6
4609503	1.000000e+00	2
4609502	1.000000e+00	5
4609489	1.000000e+00	0
4609488	2.104926e-09	45
4609491	9.999549e-01	12
4609490	7.600562e-01	23
4609493	9.995319e-01	14
4609492	9.999994e-01	9
4609495	1.000000e+00	4
4609494	5.946023e-02	31
4609480	1.000000e+00	3
4609481	8.881784e-16	50
4609482	9.999999e-01	8
4609483	9.923267e-01	17
4609484	1.000000e+00	6
4609485	9.999549e-01	12
4609486	5.561376e-01	25
4609487	1.000000e+00	0
4609472	1.000000e+00	1
4609473	1.000000e+00	3
4609474	9.999549e-01	12
4609475	8.881784e-16	50
4609476	1.000000e+00	3
4609477	1.000000e+00	0
4609478	1.133316e-12	48
4609531	9.999549e-01	12
4609530	1.000000e+00	2
4609529	1.133316e-12	48
4609528	1.000000e+00	1
4609535	1.049339e-07	43
4609534	1.000000e+00	2
4609532	5.561376e-01	25
4609523	1.000000e+00	3
4609522	1.000000e+00	0
4609521	1.000000e+00	0
4609520	9.675457e-01	19
4609527	2.104926e-09	45
4609526	4.529710e-14	49
4609525	1.000000e+00	1
4609524	1.854161e-11	47
4609514	9.835804e-01	18
4609515	9.405398e-01	20
4609512	2.230891e-10	46
4609513	1.000000e+00	1
4609518	1.000000e+00	1
4609519	1.000000e+00	0
4609516	1.000000e+00	2
4609517	1.013194e-01	30
4609506	1.000000e+00	0
4609507	2.230891e-10	46
4609504	1.133316e-12	48
4609505	1.000000e+00	1
4609510	1.193067e-05	40
4609511	1.000000e+00	5
4609508	1.000000e+00	2
4609509	1.000000e+00	3
4609437	5.561376e-01	25
4609436	8.881784e-16	50
4609439	1.000000e+00	4
4609438	1.000000e+00	1
4609433	5.946023e-02	31
[truncated: 1,862 more rows]
