# Supplementary material for: Translational Selection Is Ubiquitous in Prokaryotes
Source: PLoS Genet. 2010 Jun 24;6(6):e1001004. doi: 10.1371/journal.pgen.1001004 (PMC2891978; doi:10.1371/journal.pgen.1001004)
Supplement: Dataset S1 — OCU/non-OCU gene calls in 461 Bacterial and Archaeal genomes, and summary tables of genome properties and OCU preferences for specific codons. (4.77 MB ZIP) [file pgen.1001004.s001.zip › Dataset_S1_Bacteria/Azoarcus_sp_EbN1.arff.ocuGenes]

GeneID	signTest_p	ocuProbWinCnt
3181184	1.000000e+00	4
3181185	1.000000e+00	4
3181186	2.104926e-09	45
3181187	8.881784e-16	50
3181188	9.405398e-01	20
3181190	1.013194e-01	30
3181191	1.193067e-05	40
3181192	9.999549e-01	12
3181193	1.000000e+00	5
3181194	1.000000e+00	3
3181195	1.611182e-01	29
3181196	9.999549e-01	12
3181197	8.881784e-16	50
3181198	9.999999e-01	8
3181199	9.998471e-01	13
3181201	8.881784e-16	50
3181203	1.013194e-01	30
3181202	8.881784e-16	50
3181205	1.049339e-07	43
3181204	1.000000e+00	6
3181207	1.000000e+00	6
3181206	1.611182e-01	29
3181209	3.300224e-03	35
3181208	1.000000e+00	1
3181211	8.881784e-16	50
3181210	3.245432e-02	32
3181213	9.999972e-01	10
3181212	9.405398e-01	20
3181215	9.999881e-01	11
3181214	2.104926e-09	45
3181218	1.000000e+00	3
3181219	1.133316e-12	48
3181216	1.000000e+00	0
3181217	4.438624e-01	26
3181222	1.193067e-05	40
3181223	3.359055e-01	27
3181220	1.000000e+00	5
3181221	5.946023e-02	31
3181226	1.529320e-04	38
3181227	8.388818e-01	22
3181224	3.359055e-01	27
3181225	9.835804e-01	18
3181231	2.399438e-01	28
3181228	8.881784e-16	50
3181229	1.133316e-12	48
3181234	9.923267e-01	17
3181233	1.000000e+00	0
3181232	1.000000e+00	4
3181239	1.000000e+00	2
3181238	4.529710e-14	49
3181237	1.000000e+00	1
3181236	1.133316e-12	48
3181243	8.881784e-16	50
3181242	2.104926e-09	45
3181241	8.881784e-16	50
3181240	1.000000e+00	4
3181247	3.359055e-01	27
3181246	1.000000e+00	4
3181245	8.881784e-16	50
3181244	1.854161e-11	47
3181252	8.388818e-01	22
3181253	1.301086e-03	36
3181254	1.000000e+00	5
3181249	9.995319e-01	14
3181250	9.966998e-01	16
3181251	1.000000e+00	0
3181260	8.881784e-16	50
3181261	1.000000e+00	5
3181262	9.999881e-01	11
3181263	5.561376e-01	25
3181256	9.675457e-01	19
3181257	9.986989e-01	15
3181258	2.104926e-09	45
3181259	3.245432e-02	32
3181269	8.881784e-16	50
3181271	8.881784e-16	50
3181270	8.986806e-01	21
3181265	1.000000e+00	3
3181264	3.359055e-01	27
3181267	1.641957e-02	33
3181266	9.999549e-01	12
3181277	2.104926e-09	45
3181276	1.013194e-01	30
3181279	1.000000e+00	3
3181278	2.230891e-10	46
3181273	1.000000e+00	7
3181272	9.999972e-01	10
3181275	3.359055e-01	27
3181274	4.681115e-04	37
3181286	9.995319e-01	14
3181287	3.245432e-02	32
3181284	9.966998e-01	16
3181285	8.881784e-16	50
3181282	9.923267e-01	17
3181283	9.923267e-01	17
3181280	1.854161e-11	47
3181281	9.999881e-01	11
3181294	9.999881e-01	11
3181295	5.817779e-07	42
3181292	1.641957e-02	33
3181293	2.230891e-10	46
3181290	8.881784e-16	50
3181291	9.999999e-01	8
3181288	4.438624e-01	26
3181289	1.049339e-07	43
3181303	2.104926e-09	45
3181302	9.999972e-01	10
3181301	7.600562e-01	23
3181300	2.807050e-06	41
3181299	2.399438e-01	28
3181298	2.104926e-09	45
3181297	8.881784e-16	50
3181296	4.510745e-05	39
3181311	1.854161e-11	47
3181310	8.881784e-16	50
3181309	8.881784e-16	50
3181307	5.561376e-01	25
3181306	4.529710e-14	49
3181305	9.998471e-01	13
3181304	4.510745e-05	39
3181065	1.000000e+00	1
3181064	1.000000e+00	4
3181067	3.300224e-03	35
3181066	4.510745e-05	39
3181069	9.999549e-01	12
3181071	9.998471e-01	13
3181070	4.529710e-14	49
3181057	6.640945e-01	24
3181056	8.881784e-16	50
3181059	1.133316e-12	48
3181058	9.999549e-01	12
3181061	1.000000e+00	2
3181060	8.881784e-16	50
3181063	1.000000e+00	4
3181080	1.854161e-11	47
3181081	9.999999e-01	8
3181082	9.999881e-01	11
3181083	1.000000e+00	2
3181084	9.995319e-01	14
3181085	7.673339e-03	34
3181086	1.000000e+00	4
3181087	9.998471e-01	13
3181072	9.999549e-01	12
3181073	1.000000e+00	4
3181074	9.995319e-01	14
3181075	9.999972e-01	10
3181076	9.923267e-01	17
3181077	1.000000e+00	4
3181078	1.000000e+00	3
3181079	6.640945e-01	24
3181099	8.881784e-16	50
3181098	1.133316e-12	48
3181097	6.640945e-01	24
3181096	5.561376e-01	25
3181103	9.999999e-01	8
3181102	1.133316e-12	48
3181101	8.881784e-16	50
3181100	1.000000e+00	7
3181091	7.600562e-01	23
3181090	2.104926e-09	45
3181089	8.881784e-16	50
3181095	1.301086e-03	36
3181094	9.986989e-01	15
3181093	1.854161e-11	47
3181092	9.995319e-01	14
3181114	9.999881e-01	11
3181115	1.000000e+00	2
3181113	9.999999e-01	8
3181118	1.621870e-08	44
3181119	4.529710e-14	49
3181116	1.000000e+00	2
3181117	8.881784e-16	50
3181106	9.986989e-01	15
3181107	5.561376e-01	25
3181104	1.000000e+00	3
3181105	8.388818e-01	22
3181110	1.049339e-07	43
3181111	1.000000e+00	1
3181108	8.881784e-16	50
3181109	1.000000e+00	3
3181133	1.000000e+00	2
3181132	1.000000e+00	5
3181135	1.000000e+00	2
3181134	9.999994e-01	9
3181128	2.104926e-09	45
3181131	9.999972e-01	10
3181130	1.000000e+00	0
3181125	1.000000e+00	4
3181124	3.359055e-01	27
3181126	2.399438e-01	28
3181121	5.817779e-07	42
3181120	8.881784e-16	50
3181123	1.133316e-12	48
3181122	1.529320e-04	38
3181148	2.104926e-09	45
3181149	8.881784e-16	50
3181150	1.000000e+00	4
3181151	8.388818e-01	22
3181144	9.998471e-01	13
3181145	3.359055e-01	27
3181146	2.230891e-10	46
3181147	1.133316e-12	48
3181140	8.881784e-16	50
3181141	1.000000e+00	3
3181142	3.245432e-02	32
3181143	8.881784e-16	50
3181136	8.388818e-01	22
3181137	9.675457e-01	19
3181138	2.399438e-01	28
3181139	9.999881e-01	11
3181167	4.510745e-05	39
3181165	3.300224e-03	35
3181164	4.529710e-14	49
3181162	1.641957e-02	33
3181161	1.000000e+00	6
3181159	9.405398e-01	20
3181158	9.999999e-01	8
3181157	9.999549e-01	12
3181156	1.000000e+00	0
3181155	8.881784e-16	50
3181154	9.999549e-01	12
3181153	6.640945e-01	24
3181152	9.995319e-01	14
3181182	2.230891e-10	46
3181183	7.673339e-03	34
3181180	9.966998e-01	16
3181181	8.881784e-16	50
3181178	1.000000e+00	5
3181179	8.881784e-16	50
3181176	8.881784e-16	50
3181177	8.881784e-16	50
3181174	6.640945e-01	24
3181175	1.000000e+00	3
3181172	1.000000e+00	2
3181173	1.049339e-07	43
3181170	4.529710e-14	49
3181171	8.881784e-16	50
3181168	1.000000e+00	7
3267668	9.995319e-01	14
3181459	9.999994e-01	9
3181458	8.881784e-16	50
3267669	1.000000e+00	7
3267670	2.807050e-06	41
3181457	9.999881e-01	11
3267671	9.835804e-01	18
3181463	8.881784e-16	50
3267664	9.999999e-01	8
3267665	9.835804e-01	18
3181462	9.998471e-01	13
3267666	4.438624e-01	26
3181460	8.881784e-16	50
3267667	4.438624e-01	26
3181467	9.835804e-01	18
3267676	4.438624e-01	26
3267677	6.640945e-01	24
3181466	9.995319e-01	14
3267678	1.000000e+00	6
3181464	9.998471e-01	13
3181471	5.817779e-07	42
3267672	8.986806e-01	21
3267673	1.193067e-05	40
3181470	4.529710e-14	49
3267674	3.359055e-01	27
3181469	1.000000e+00	4
3267675	8.986806e-01	21
3181468	8.881784e-16	50
3267653	9.986989e-01	15
3181442	9.835804e-01	18
3267652	1.641957e-02	33
3181443	1.621870e-08	44
3267655	4.438624e-01	26
3181440	3.300224e-03	35
3267654	3.245432e-02	32
3181441	9.835804e-01	18
3267649	9.405398e-01	20
3181447	1.000000e+00	3
3267648	3.359055e-01	27
3267651	1.000000e+00	6
3181444	8.881784e-16	50
3181445	1.000000e+00	0
3267650	1.000000e+00	1
3267661	1.049339e-07	43
3181450	9.999549e-01	12
3181451	9.835804e-01	18
3267660	1.000000e+00	6
3267663	1.000000e+00	7
3181448	1.000000e+00	1
3267662	9.999549e-01	12
3181449	5.817779e-07	42
3181454	4.529710e-14	49
3267657	8.986806e-01	21
3267656	1.000000e+00	4
3181455	8.881784e-16	50
3267659	8.388818e-01	22
3181452	1.000000e+00	7
3267658	1.013194e-01	30
3181453	4.438624e-01	26
3181489	5.946023e-02	31
3267702	9.835804e-01	18
3267703	2.399438e-01	28
3181488	1.000000e+00	5
3267700	9.999999e-01	8
3181491	3.300224e-03	35
3267701	9.999994e-01	9
3181490	7.673339e-03	34
3181493	1.000000e+00	4
3267698	4.529710e-14	49
3181492	9.986989e-01	15
3267699	9.923267e-01	17
3181495	2.230891e-10	46
3267696	3.359055e-01	27
3267697	4.510745e-05	39
3181497	1.000000e+00	5
3181496	8.881784e-16	50
3181498	1.611182e-01	29
3181501	8.881784e-16	50
3181500	8.881784e-16	50
3267704	9.999549e-01	12
3181503	1.641957e-02	33
3181502	9.405398e-01	20
3267687	1.000000e+00	5
3181472	8.881784e-16	50
3181473	8.986806e-01	21
3267686	9.999972e-01	10
3267685	1.000000e+00	6
3181474	6.640945e-01	24
3267684	9.675457e-01	19
3181475	1.000000e+00	6
3267683	1.000000e+00	4
3181476	1.854161e-11	47
3181477	8.881784e-16	50
3267682	9.999994e-01	9
3267681	5.817779e-07	42
3181478	8.881784e-16	50
3267680	8.881784e-16	50
3181479	1.854161e-11	47
3267695	8.986806e-01	21
3181480	1.000000e+00	2
3267694	9.999994e-01	9
3181481	1.621870e-08	44
3267693	9.835804e-01	18
3181482	9.999972e-01	10
3181483	9.966998e-01	16
3267692	3.245432e-02	32
3267691	9.999881e-01	11
3181484	4.529710e-14	49
3181485	1.133316e-12	48
3267690	9.999994e-01	9
3267689	9.675457e-01	19
3181486	5.946023e-02	31
3267688	2.104926e-09	45
3181487	1.193067e-05	40
3181527	1.000000e+00	2
3267600	9.999994e-01	9
3267601	4.681115e-04	37
3181526	1.621870e-08	44
3267602	2.104926e-09	45
3181525	1.133316e-12	48
3267603	9.405398e-01	20
3181524	3.359055e-01	27
3181523	1.133316e-12	48
3267605	7.600562e-01	23
3181521	9.999549e-01	12
3267606	8.881784e-16	50
3181520	1.000000e+00	1
3267607	5.946023e-02	31
3181535	4.438624e-01	26
3267608	1.013194e-01	30
3181534	3.300224e-03	35
3181533	8.881784e-16	50
3181532	9.999881e-01	11
3267611	1.013194e-01	30
3181531	1.000000e+00	5
3267612	3.245432e-02	32
3267613	8.881784e-16	50
3181529	5.946023e-02	31
3267614	9.999972e-01	10
3181528	4.529710e-14	49
3267615	8.881784e-16	50
3181510	9.999999e-01	8
3267585	9.835804e-01	18
3181511	8.881784e-16	50
3181508	4.529710e-14	49
3267587	3.300224e-03	35
3267586	8.881784e-16	50
3181509	9.405398e-01	20
3267589	8.881784e-16	50
3181506	8.881784e-16	50
3267588	9.835804e-01	18
3181507	8.881784e-16	50
3267591	4.529710e-14	49
3181504	4.510745e-05	39
3181505	1.133316e-12	48
3267590	8.881784e-16	50
3267593	8.881784e-16	50
3181518	9.405398e-01	20
3267592	1.133316e-12	48
3181519	9.923267e-01	17
3267595	4.529710e-14	49
3181516	9.675457e-01	19
3267594	9.999881e-01	11
3181517	9.999972e-01	10
3267597	9.995319e-01	14
3181514	9.675457e-01	19
3267596	1.854161e-11	47
3181515	9.405398e-01	20
3181512	8.986806e-01	21
3181513	3.245432e-02	32
3267598	1.301086e-03	36
3267634	9.999999e-01	8
3181557	8.881784e-16	50
3267635	1.301086e-03	36
3181556	9.923267e-01	17
3181559	9.923267e-01	17
3267632	1.641957e-02	33
3267633	7.600562e-01	23
3181558	1.000000e+00	1
3181553	8.881784e-16	50
3267638	1.611182e-01	29
3181552	2.230891e-10	46
3267639	1.000000e+00	5
3267636	7.673339e-03	34
3181555	1.000000e+00	6
3267637	1.013194e-01	30
3181554	8.388818e-01	22
3267642	1.000000e+00	5
3181564	9.999881e-01	11
3267643	3.300224e-03	35
3181567	9.999994e-01	9
3267640	1.000000e+00	3
3181566	4.529710e-14	49
3267641	6.640945e-01	24
3181561	1.000000e+00	1
3267646	4.438624e-01	26
3181560	5.561376e-01	25
3267647	1.000000e+00	6
3181563	9.999999e-01	8
3267644	9.999972e-01	10
3267645	1.641957e-02	33
3181562	5.817779e-07	42
3181540	1.301086e-03	36
3267619	9.966998e-01	16
3181542	1.000000e+00	4
3267617	9.966998e-01	16
3267616	1.621870e-08	44
3181543	1.000000e+00	7
3181536	1.611182e-01	29
3267623	1.000000e+00	5
3181537	1.049339e-07	43
3267622	8.881784e-16	50
3181538	1.000000e+00	5
3267621	1.000000e+00	5
3181539	9.405398e-01	20
3267620	3.300224e-03	35
3267627	1.854161e-11	47
3181548	8.986806e-01	21
3267626	1.000000e+00	5
3181549	9.999994e-01	9
3181550	9.995319e-01	14
3267624	1.611182e-01	29
3181551	9.923267e-01	17
3181544	9.923267e-01	17
3267631	2.104926e-09	45
3181545	1.000000e+00	5
3267630	8.881784e-16	50
3181546	1.000000e+00	0
3267629	1.000000e+00	6
3181547	9.923267e-01	17
3267628	5.946023e-02	31
3181338	9.998471e-01	13
3181336	9.999549e-01	12
3181337	9.999972e-01	10
3181342	5.817779e-07	42
3181343	2.807050e-06	41
3181340	1.013194e-01	30
3181341	5.817779e-07	42
3181330	9.999972e-01	10
3181331	1.000000e+00	1
3181328	9.675457e-01	19
3181329	5.561376e-01	25
3181334	9.999994e-01	9
3181335	1.854161e-11	47
3181332	1.193067e-05	40
3181333	9.995319e-01	14
3181323	1.000000e+00	3
3181322	2.399438e-01	28
3181321	1.529320e-04	38
3181320	4.438624e-01	26
3181327	9.999549e-01	12
3181326	9.999972e-01	10
3181324	8.881784e-16	50
3181315	4.438624e-01	26
3181314	6.640945e-01	24
3181313	9.999994e-01	9
3181312	2.399438e-01	28
3181319	1.854161e-11	47
3181318	1.000000e+00	6
3181317	9.835804e-01	18
3181316	2.104926e-09	45
3181368	9.405398e-01	20
3181369	1.000000e+00	4
3181370	3.359055e-01	27
3181371	1.000000e+00	4
3181372	8.881784e-16	50
3181373	1.000000e+00	3
3181374	1.621870e-08	44
3181375	1.000000e+00	5
3181360	4.529710e-14	49
3181361	9.405398e-01	20
3181362	1.049339e-07	43
3181363	9.923267e-01	17
3181364	1.000000e+00	2
3181365	1.854161e-11	47
3181366	1.854161e-11	47
3181367	9.999994e-01	9
3181353	9.675457e-01	19
3181355	3.300224e-03	35
3181354	4.529710e-14	49
3181357	4.681115e-04	37
3181356	2.104926e-09	45
3181359	1.000000e+00	3
3181358	4.510745e-05	39
3181345	8.881784e-16	50
3181344	8.881784e-16	50
3181347	8.881784e-16	50
3181346	8.881784e-16	50
3181349	9.999972e-01	10
3181348	8.881784e-16	50
3181351	1.000000e+00	7
3181350	4.438624e-01	26
3181406	3.359055e-01	27
3181407	1.000000e+00	5
3181404	1.000000e+00	4
3181405	4.529710e-14	49
3181403	8.881784e-16	50
3181400	8.881784e-16	50
3181401	9.986989e-01	15
3181398	9.675457e-01	19
3181399	9.999972e-01	10
3181396	5.817779e-07	42
3181397	1.621870e-08	44
3181394	4.438624e-01	26
3181395	1.000000e+00	3
3181392	1.000000e+00	7
3181393	1.000000e+00	3
3181391	9.999994e-01	9
3181390	5.561376e-01	25
3181389	4.529710e-14	49
3181388	1.000000e+00	7
3181387	4.529710e-14	49
3181386	1.000000e+00	3
3181385	9.923267e-01	17
3181383	7.673339e-03	34
3181382	9.999999e-01	8
3181381	8.881784e-16	50
3181380	1.049339e-07	43
3181379	7.673339e-03	34
3181378	3.359055e-01	27
3181376	9.923267e-01	17
3181436	8.881784e-16	50
3181437	9.405398e-01	20
3181438	1.854161e-11	47
3181439	9.998471e-01	13
3181432	1.000000e+00	1
3181433	1.000000e+00	0
3181435	8.881784e-16	50
3181428	8.881784e-16	50
3181429	1.301086e-03	36
3181430	1.000000e+00	6
3181431	9.999999e-01	8
3181424	2.104926e-09	45
3181425	1.133316e-12	48
3181426	9.998471e-01	13
3181427	8.881784e-16	50
3181421	1.000000e+00	0
3181420	1.000000e+00	4
3181423	1.000000e+00	3
3181422	3.245432e-02	32
3181417	1.854161e-11	47
3181416	1.854161e-11	47
3181419	8.881784e-16	50
3181418	1.000000e+00	4
3181413	9.999881e-01	11
3181414	9.998471e-01	13
3181409	9.675457e-01	19
3181408	8.881784e-16	50
3181411	1.193067e-05	40
3181410	2.104926e-09	45
3180711	1.000000e+00	4
3180708	9.999994e-01	9
3180709	1.049339e-07	43
3180706	8.881784e-16	50
3180707	9.999999e-01	8
3180704	5.946023e-02	31
3180705	8.881784e-16	50
3180718	9.999994e-01	9
3180719	1.641957e-02	33
3180717	2.104926e-09	45
3180714	6.640945e-01	24
3180715	1.193067e-05	40
3180712	8.881784e-16	50
3180713	8.881784e-16	50
3180727	8.388818e-01	22
3180726	1.611182e-01	29
3180725	9.999881e-01	11
3180724	1.049339e-07	43
3180723	9.405398e-01	20
3180722	1.000000e+00	6
3180721	7.600562e-01	23
3180720	4.529710e-14	49
3180735	3.359055e-01	27
3180734	9.998471e-01	13
3180733	1.193067e-05	40
3180732	4.510745e-05	39
3180731	9.405398e-01	20
3180730	1.000000e+00	6
3180729	9.995319e-01	14
3180728	2.104926e-09	45
3180676	1.000000e+00	2
3180677	3.300224e-03	35
3180679	1.000000e+00	6
3180672	1.000000e+00	0
3180674	8.881784e-16	50
3180675	2.807050e-06	41
3180684	1.000000e+00	2
3180685	1.000000e+00	5
3180686	5.561376e-01	25
3180687	8.881784e-16	50
3180680	1.854161e-11	47
3180681	1.854161e-11	47
3180682	1.000000e+00	1
3180683	1.000000e+00	3
3180693	2.807050e-06	41
3180692	1.133316e-12	48
3180695	6.640945e-01	24
3180694	9.999972e-01	10
3180689	9.999994e-01	9
3180688	3.245432e-02	32
3180691	1.641957e-02	33
3180690	1.133316e-12	48
3180701	9.999999e-01	8
3180700	9.986989e-01	15
3180703	1.000000e+00	7
3180702	1.854161e-11	47
3180697	8.881784e-16	50
3180696	4.438624e-01	26
3180699	9.675457e-01	19
3180698	7.600562e-01	23
3180770	9.405398e-01	20
3180771	8.881784e-16	50
3180768	7.600562e-01	23
3180769	9.999999e-01	8
3180775	1.000000e+00	5
3180772	1.000000e+00	3
3180778	9.999994e-01	9
3180779	9.999972e-01	10
3180776	6.640945e-01	24
3180782	5.561376e-01	25
3180783	2.807050e-06	41
3180780	8.881784e-16	50
3180787	5.817779e-07	42
3180786	8.881784e-16	50
3180785	9.995319e-01	14
3180784	1.133316e-12	48
3180791	4.681115e-04	37
3180790	4.438624e-01	26
3180789	8.881784e-16	50
3180788	1.000000e+00	5
3180793	8.881784e-16	50
3180792	9.995319e-01	14
3180799	1.000000e+00	2
3180798	1.000000e+00	1
3180797	1.000000e+00	2
3180796	8.388818e-01	22
3180736	9.999999e-01	8
3180737	3.300224e-03	35
3180738	9.923267e-01	17
3180739	9.835804e-01	18
3180740	1.000000e+00	4
3180742	8.881784e-16	50
3180743	1.000000e+00	2
3180745	1.000000e+00	6
3180746	4.529710e-14	49
3180747	9.999972e-01	10
3180748	1.193067e-05	40
3180749	9.998471e-01	13
3180750	7.600562e-01	23
3180751	9.675457e-01	19
3180753	8.881784e-16	50
3180752	9.999549e-01	12
3180755	9.999972e-01	10
3180754	8.881784e-16	50
3180757	2.807050e-06	41
3180756	9.986989e-01	15
3180759	1.854161e-11	47
3180758	9.998471e-01	13
3180760	5.946023e-02	31
3180763	9.966998e-01	16
3180762	9.999994e-01	9
3180764	1.000000e+00	5
3180767	4.438624e-01	26
3180766	4.681115e-04	37
3180591	1.133316e-12	48
3180590	8.881784e-16	50
3180589	4.681115e-04	37
3180588	3.300224e-03	35
3180587	1.529320e-04	38
3180586	8.388818e-01	22
3180585	1.000000e+00	6
3180584	1.000000e+00	5
3180583	8.881784e-16	50
3180582	9.999994e-01	9
3180581	7.600562e-01	23
3180580	5.817779e-07	42
3180578	1.000000e+00	5
3180577	9.835804e-01	18
3180576	9.405398e-01	20
3180606	1.000000e+00	1
3180607	9.999994e-01	9
3180604	1.193067e-05	40
3180602	8.881784e-16	50
3180603	9.405398e-01	20
3180600	9.986989e-01	15
3180601	8.986806e-01	21
3180598	2.230891e-10	46
3180599	9.986989e-01	15
3180596	1.000000e+00	5
3180597	1.000000e+00	1
3180594	5.817779e-07	42
3180595	2.230891e-10	46
3180592	9.998471e-01	13
3180593	9.998471e-01	13
3180557	1.000000e+00	6
3180556	9.998471e-01	13
3180559	1.000000e+00	5
3180558	9.986989e-01	15
3180553	1.000000e+00	3
3180552	4.529710e-14	49
3180555	3.245432e-02	32
3180554	1.013194e-01	30
3180549	5.946023e-02	31
3180548	1.000000e+00	7
3180550	1.000000e+00	6
3180545	1.000000e+00	5
3180544	4.529710e-14	49
3180547	8.881784e-16	50
3180546	1.000000e+00	2
3180572	4.529710e-14	49
3180573	2.807050e-06	41
3180574	1.000000e+00	6
3180575	1.000000e+00	2
3180568	1.000000e+00	5
3180569	8.881784e-16	50
3180570	8.881784e-16	50
3180571	1.000000e+00	4
3180564	1.611182e-01	29
3180565	4.438624e-01	26
3180566	1.000000e+00	7
3180567	1.133316e-12	48
3180560	9.999994e-01	9
3180561	1.000000e+00	5
3180562	8.881784e-16	50
3180563	1.049339e-07	43
3180651	1.000000e+00	4
3180650	5.946023e-02	31
3180649	9.966998e-01	16
3180648	4.510745e-05	39
3180655	1.000000e+00	1
3180654	1.049339e-07	43
3180653	9.675457e-01	19
3180652	5.817779e-07	42
3180643	9.999994e-01	9
3180642	1.000000e+00	3
3180641	1.133316e-12	48
3180640	7.600562e-01	23
3180646	1.621870e-08	44
3180645	1.000000e+00	3
3180644	1.193067e-05	40
3180667	1.000000e+00	3
3180664	1.621870e-08	44
3180665	1.000000e+00	7
3180670	1.854161e-11	47
3180671	9.999549e-01	12
3180668	8.881784e-16	50
3180669	2.807050e-06	41
3180658	1.000000e+00	1
3180659	8.881784e-16	50
3180656	9.999999e-01	8
3180657	1.854161e-11	47
3180662	9.999972e-01	10
3180663	6.640945e-01	24
3180660	1.000000e+00	1
3180661	9.999994e-01	9
3180617	1.000000e+00	3
3180616	1.641957e-02	33
3180619	1.000000e+00	0
3180618	1.000000e+00	0
3180621	4.510745e-05	39
3180620	9.999549e-01	12
3180623	2.807050e-06	41
3180622	2.399438e-01	28
3180609	3.359055e-01	27
3180608	8.881784e-16	50
3180611	1.000000e+00	2
3180610	9.405398e-01	20
3180613	5.561376e-01	25
3180612	8.881784e-16	50
3180615	1.000000e+00	4
3180614	3.300224e-03	35
3180632	2.399438e-01	28
3180633	1.000000e+00	2
3180634	9.405398e-01	20
3180635	8.881784e-16	50
3180637	1.193067e-05	40
3180638	2.399438e-01	28
3180639	9.966998e-01	16
3180624	1.000000e+00	1
3180625	9.999549e-01	12
3180626	1.193067e-05	40
3180627	1.049339e-07	43
3180628	1.133316e-12	48
3180629	1.000000e+00	7
3180981	9.405398e-01	20
3180980	9.966998e-01	16
3180983	1.000000e+00	5
3180982	1.854161e-11	47
3180977	1.000000e+00	5
3180976	8.881784e-16	50
3180979	5.817779e-07	42
3180978	1.854161e-11	47
3180989	8.881784e-16	50
3180988	1.000000e+00	7
3180991	1.000000e+00	4
3180990	3.245432e-02	32
3180985	1.000000e+00	4
3180984	1.049339e-07	43
3180987	1.000000e+00	2
3180986	5.817779e-07	42
3180964	9.999999e-01	8
3180965	8.881784e-16	50
3180966	9.675457e-01	19
3180967	9.999994e-01	9
3180960	9.999994e-01	9
3180961	1.854161e-11	47
3180962	9.966998e-01	16
3180963	1.000000e+00	5
3180972	9.998471e-01	13
3180973	8.881784e-16	50
3180974	9.999549e-01	12
3180975	9.999549e-01	12
3180968	4.529710e-14	49
3180969	1.000000e+00	1
3180970	9.999881e-01	11
3180971	1.000000e+00	0
3180951	4.510745e-05	39
3180950	9.835804e-01	18
3180949	8.881784e-16	50
3180948	7.600562e-01	23
3180947	9.405398e-01	20
3180946	9.986989e-01	15
3180945	1.000000e+00	6
3180944	9.966998e-01	16
3180959	2.807050e-06	41
3180958	1.013194e-01	30
3180957	9.986989e-01	15
3180956	9.999881e-01	11
3180955	1.000000e+00	4
3180954	1.611182e-01	29
3180953	4.438624e-01	26
3180952	9.999994e-01	9
3180934	1.000000e+00	0
3180935	1.000000e+00	5
3180932	8.881784e-16	50
3180933	3.300224e-03	35
3180930	1.301086e-03	36
3180928	5.946023e-02	31
3180929	1.000000e+00	6
3180942	2.104926e-09	45
3180943	2.104926e-09	45
3180940	9.999549e-01	12
3180941	1.193067e-05	40
3180938	8.881784e-16	50
3180936	6.640945e-01	24
3180937	9.999972e-01	10
3181041	9.966998e-01	16
3181040	1.000000e+00	2
3181043	9.405398e-01	20
3181042	4.529710e-14	49
3181045	5.946023e-02	31
3181044	1.000000e+00	5
PID_161350048	3.245432e-02	32
3181047	1.000000e+00	1
PID_161350047	1.000000e+00	4
3181046	2.230891e-10	46
3181049	3.245432e-02	32
3181048	1.013194e-01	30
3181051	8.881784e-16	50
3181050	1.000000e+00	4
3181052	1.000000e+00	3
3181054	9.923267e-01	17
3181024	8.881784e-16	50
3181025	9.999999e-01	8
3181026	9.999972e-01	10
3181027	4.510745e-05	39
3181029	4.529710e-14	49
3181030	1.000000e+00	2
3181031	9.405398e-01	20
3181032	1.133316e-12	48
3181033	5.946023e-02	31
3181034	9.998471e-01	13
3181035	1.193067e-05	40
3181036	9.999549e-01	12
3181037	2.807050e-06	41
3181038	1.000000e+00	3
3181039	8.881784e-16	50
3181009	1.000000e+00	3
3181008	1.000000e+00	1
3181015	3.359055e-01	27
3181014	1.000000e+00	0
3181013	1.049339e-07	43
3181012	8.881784e-16	50
3181019	9.835804e-01	18
3181018	1.529320e-04	38
3181017	9.999999e-01	8
3181016	1.000000e+00	2
3181023	3.245432e-02	32
3181022	9.835804e-01	18
3181021	1.000000e+00	0
3181020	1.000000e+00	2
3180994	6.640945e-01	24
3180995	6.640945e-01	24
3180992	1.013194e-01	30
3180993	8.881784e-16	50
3180998	2.807050e-06	41
3180999	1.000000e+00	7
3180996	1.000000e+00	1
3180997	1.193067e-05	40
3181002	9.923267e-01	17
PID_161350051	8.881784e-16	50
3181003	1.000000e+00	6
PID_161350052	1.000000e+00	2
PID_161350049	8.881784e-16	50
3181000	1.000000e+00	5
PID_161350050	1.000000e+00	6
3181001	1.854161e-11	47
3181006	1.000000e+00	2
3181007	1.000000e+00	3
3181004	1.000000e+00	4
3181005	2.399438e-01	28
3180860	4.529710e-14	49
3180861	3.359055e-01	27
3180862	1.000000e+00	4
3180863	1.854161e-11	47
3180856	9.966998e-01	16
3180857	9.999999e-01	8
3180858	1.529320e-04	38
3180859	8.881784e-16	50
3180852	9.999999e-01	8
3180853	5.561376e-01	25
3180854	1.000000e+00	3
3180855	9.835804e-01	18
3180848	1.000000e+00	2
3180849	1.049339e-07	43
3180850	2.807050e-06	41
3180851	1.000000e+00	2
3180845	8.881784e-16	50
3180844	1.854161e-11	47
3180847	8.388818e-01	22
3180846	2.230891e-10	46
3180841	8.881784e-16	50
3180840	9.999881e-01	11
3180843	6.640945e-01	24
3180842	9.675457e-01	19
3180837	1.000000e+00	4
3180836	1.301086e-03	36
3180839	1.621870e-08	44
3180838	1.000000e+00	4
3180833	9.999972e-01	10
3180832	1.013194e-01	30
3180835	1.133316e-12	48
3180834	1.013194e-01	30
3180830	1.854161e-11	47
3180831	1.621870e-08	44
3180828	1.000000e+00	1
3180829	1.000000e+00	7
3180826	1.000000e+00	5
3180827	1.000000e+00	3
3180824	1.133316e-12	48
3180825	1.000000e+00	7
3180822	5.817779e-07	42
3180823	8.881784e-16	50
3180820	4.438624e-01	26
3180818	1.611182e-01	29
3180816	9.405398e-01	20
3180817	1.611182e-01	29
3180815	9.966998e-01	16
3180814	1.000000e+00	7
3180813	2.104926e-09	45
3180812	1.641957e-02	33
3180811	1.133316e-12	48
3180810	7.600562e-01	23
3180809	1.133316e-12	48
3180808	2.807050e-06	41
3180807	1.000000e+00	4
3180806	5.561376e-01	25
3180805	2.230891e-10	46
3180804	1.013194e-01	30
3180803	2.230891e-10	46
3180802	9.923267e-01	17
3180801	1.854161e-11	47
3180800	1.000000e+00	2
3180920	1.000000e+00	6
3180921	1.000000e+00	1
3180923	8.881784e-16	50
3180925	8.881784e-16	50
3180926	9.998471e-01	13
3180927	8.881784e-16	50
3180912	9.923267e-01	17
3180913	1.000000e+00	7
3180914	8.986806e-01	21
3180915	1.133316e-12	48
3180916	8.881784e-16	50
3180917	9.999972e-01	10
3180918	1.000000e+00	5
3180919	1.000000e+00	4
3180905	2.230891e-10	46
3180904	9.999994e-01	9
3180907	2.807050e-06	41
3180906	1.621870e-08	44
3180908	5.946023e-02	31
3180911	9.986989e-01	15
3180910	8.881784e-16	50
3180897	8.881784e-16	50
3180899	1.529320e-04	38
3180898	1.000000e+00	5
3180901	5.946023e-02	31
3180900	1.000000e+00	1
3180903	9.675457e-01	19
3180902	1.000000e+00	2
3180890	9.999999e-01	8
3180891	9.995319e-01	14
3180889	1.000000e+00	4
3180894	1.000000e+00	5
3180895	5.561376e-01	25
3180893	1.000000e+00	1
3180882	8.881784e-16	50
3180883	9.966998e-01	16
3180880	4.529710e-14	49
3180881	4.681115e-04	37
3180886	4.529710e-14	49
3180887	8.881784e-16	50
3180884	9.999994e-01	9
3180885	9.999972e-01	10
3180875	1.641957e-02	33
3180874	1.000000e+00	0
3180873	9.986989e-01	15
3180872	1.000000e+00	4
3180879	9.999994e-01	9
3180878	9.999549e-01	12
3180877	9.966998e-01	16
3180867	9.999549e-01	12
3180866	6.640945e-01	24
3180864	8.986806e-01	21
3180871	1.133316e-12	48
3180870	9.999994e-01	9
3180869	8.881784e-16	50
3180868	4.529710e-14	49
3182284	1.000000e+00	1
3182285	1.000000e+00	5
3182286	9.999972e-01	10
3182281	5.946023e-02	31
3182282	9.999881e-01	11
3182283	9.966998e-01	16
3182276	8.881784e-16	50
3182277	1.133316e-12	48
3182278	9.966998e-01	16
3182279	1.013194e-01	30
3182273	1.000000e+00	3
3182274	9.999999e-01	8
3182275	9.998471e-01	13
3182301	1.000000e+00	3
3182300	1.000000e+00	7
3182303	7.673339e-03	34
3182297	7.673339e-03	34
3182296	1.000000e+00	0
3182299	8.881784e-16	50
3182298	2.807050e-06	41
3182293	9.835804e-01	18
3182292	9.835804e-01	18
3182295	9.999881e-01	11
3182294	9.999549e-01	12
3182289	9.995319e-01	14
3182288	1.854161e-11	47
3182291	4.529710e-14	49
3182290	5.817779e-07	42
3182318	1.000000e+00	6
3182319	8.881784e-16	50
3182316	8.881784e-16	50
3182317	5.817779e-07	42
3182314	5.946023e-02	31
3182315	8.986806e-01	21
3182312	9.999999e-01	8
3182313	1.000000e+00	5
3182310	7.673339e-03	34
3182311	1.000000e+00	0
3182308	8.881784e-16	50
3182309	2.399438e-01	28
3182306	1.854161e-11	47
3182307	3.359055e-01	27
3182304	1.000000e+00	5
3182335	1.000000e+00	7
3182334	2.104926e-09	45
3182333	8.881784e-16	50
3182332	9.923267e-01	17
3182331	9.999994e-01	9
3182330	1.621870e-08	44
3182329	4.510745e-05	39
3182328	2.230891e-10	46
3182327	1.000000e+00	5
3182326	8.881784e-16	50
3182325	1.133316e-12	48
3182324	1.000000e+00	2
3182323	1.000000e+00	5
3182322	8.881784e-16	50
3182321	1.611182e-01	29
3182320	9.999994e-01	9
3182216	3.300224e-03	35
3182217	1.013194e-01	30
3182218	9.923267e-01	17
3182219	1.133316e-12	48
3182222	1.529320e-04	38
3182223	8.881784e-16	50
3182208	1.000000e+00	0
3182209	9.835804e-01	18
3182210	9.999972e-01	10
3182211	9.995319e-01	14
3182212	8.881784e-16	50
3182213	6.640945e-01	24
3182214	8.881784e-16	50
3182215	1.000000e+00	7
3182232	1.000000e+00	6
3182235	8.881784e-16	50
3182234	9.835804e-01	18
3182237	8.881784e-16	50
3182236	1.000000e+00	5
3182239	9.675457e-01	19
3182238	1.000000e+00	4
3182225	9.675457e-01	19
3182224	1.049339e-07	43
3182227	9.986989e-01	15
3182226	6.640945e-01	24
3182229	1.000000e+00	1
3182228	9.999881e-01	11
3182231	1.611182e-01	29
3182230	1.000000e+00	5
3182250	9.405398e-01	20
3182251	1.013194e-01	30
3182248	1.000000e+00	7
3182249	9.999881e-01	11
3182254	1.000000e+00	5
3182255	8.388818e-01	22
3182252	1.000000e+00	4
3182253	1.000000e+00	5
3182242	1.000000e+00	2
3182243	9.998471e-01	13
3182240	1.000000e+00	6
3182241	1.133316e-12	48
3182246	1.301086e-03	36
3182247	1.000000e+00	5
3182244	1.133316e-12	48
3182245	2.230891e-10	46
3182267	1.000000e+00	4
3182266	8.881784e-16	50
3182265	9.986989e-01	15
3182270	8.881784e-16	50
3182269	1.000000e+00	5
3182268	4.510745e-05	39
3182259	1.301086e-03	36
3182258	1.133316e-12	48
3182257	1.621870e-08	44
3182256	8.881784e-16	50
3182263	8.881784e-16	50
3182262	1.000000e+00	4
3182261	1.000000e+00	2
3182260	9.999972e-01	10
3182148	3.359055e-01	27
3182151	7.673339e-03	34
3182150	1.000000e+00	4
3182145	9.995319e-01	14
3182147	1.000000e+00	4
3182146	9.999881e-01	11
3182157	2.230891e-10	46
3182159	1.301086e-03	36
3182158	1.000000e+00	1
3182153	4.529710e-14	49
3182152	9.995319e-01	14
3182155	1.000000e+00	3
3182154	1.049339e-07	43
3182164	9.405398e-01	20
3182165	8.881784e-16	50
3182166	4.529710e-14	49
3182167	1.000000e+00	4
3182160	9.835804e-01	18
3182161	8.881784e-16	50
3182162	1.000000e+00	2
3182163	1.000000e+00	1
3182172	9.405398e-01	20
3182173	9.995319e-01	14
3182174	1.000000e+00	7
3182175	4.510745e-05	39
3182170	1.000000e+00	6
3182171	9.923267e-01	17
3182183	5.817779e-07	42
3182182	1.000000e+00	5
3182181	4.438624e-01	26
3182180	9.675457e-01	19
3182179	1.854161e-11	47
3182178	5.946023e-02	31
3182177	1.854161e-11	47
3182176	1.641957e-02	33
3182191	1.000000e+00	3
3182190	4.510745e-05	39
3182189	1.193067e-05	40
3182188	9.999881e-01	11
3182187	2.230891e-10	46
3182186	1.000000e+00	1
3182185	9.986989e-01	15
3182184	1.133316e-12	48
3182198	1.000000e+00	2
3182199	1.000000e+00	6
3182196	9.995319e-01	14
3182197	4.529710e-14	49
3182194	1.854161e-11	47
3182195	9.923267e-01	17
3182192	9.995319e-01	14
3182193	1.000000e+00	5
3182206	1.000000e+00	5
3182207	9.998471e-01	13
3182204	9.999999e-01	8
3182205	4.438624e-01	26
3182203	8.881784e-16	50
3182200	1.133316e-12	48
3182201	4.529710e-14	49
3182080	9.998471e-01	13
3182083	1.000000e+00	4
3182082	1.049339e-07	43
3182085	2.230891e-10	46
3182084	1.000000e+00	7
3182087	1.000000e+00	4
3182086	8.881784e-16	50
3182089	1.193067e-05	40
3182088	9.405398e-01	20
3182091	9.999994e-01	9
3182090	1.621870e-08	44
3182093	9.675457e-01	19
3182092	9.835804e-01	18
3182095	8.881784e-16	50
3182094	1.000000e+00	6
3182096	1.000000e+00	3
3182097	4.438624e-01	26
3182098	7.673339e-03	34
3182099	1.000000e+00	4
3182100	8.881784e-16	50
3182101	1.000000e+00	5
3182102	8.881784e-16	50
3182103	8.881784e-16	50
3182104	4.681115e-04	37
3182105	1.000000e+00	7
3182106	8.388818e-01	22
3182107	6.640945e-01	24
3182108	2.807050e-06	41
3182109	9.999972e-01	10
3182111	9.405398e-01	20
3182115	4.529710e-14	49
3182114	1.000000e+00	5
3182113	1.301086e-03	36
3182112	1.193067e-05	40
3182119	9.986989e-01	15
3182118	1.049339e-07	43
3182117	1.000000e+00	3
3182116	1.854161e-11	47
3182123	1.013194e-01	30
3182122	8.881784e-16	50
3182121	9.999994e-01	9
3182120	9.999881e-01	11
3182127	1.000000e+00	0
3182126	5.946023e-02	31
3182125	9.999999e-01	8
3182124	9.999881e-01	11
3182130	7.600562e-01	23
3182131	1.000000e+00	4
3182128	1.621870e-08	44
3182129	4.529710e-14	49
3182134	1.000000e+00	0
3182135	2.230891e-10	46
3182132	1.000000e+00	3
3182133	4.681115e-04	37
3182138	4.510745e-05	39
3182139	8.388818e-01	22
3182136	9.966998e-01	16
3182142	2.230891e-10	46
3182143	8.881784e-16	50
3182140	9.995319e-01	14
3182141	1.000000e+00	7
3182559	9.966998e-01	16
3182558	8.986806e-01	21
3182557	1.013194e-01	30
3182556	9.999999e-01	8
3182555	1.000000e+00	0
3182554	8.881784e-16	50
3182553	2.399438e-01	28
3182552	1.000000e+00	5
3182551	1.301086e-03	36
3182550	1.000000e+00	2
3182549	8.881784e-16	50
3182548	4.681115e-04	37
3182547	1.301086e-03	36
3182546	9.835804e-01	18
3182545	8.881784e-16	50
3182544	1.000000e+00	2
3182543	1.854161e-11	47
3182540	9.998471e-01	13
3182541	9.923267e-01	17
3182538	1.000000e+00	6
3182539	1.000000e+00	3
3182536	1.000000e+00	1
3182537	8.881784e-16	50
3182534	1.000000e+00	5
3182535	8.881784e-16	50
3182532	4.529710e-14	49
3182533	8.881784e-16	50
3182530	7.673339e-03	34
3182531	9.999549e-01	12
3182528	2.230891e-10	46
3182529	3.300224e-03	35
3182588	9.999549e-01	12
3182591	1.000000e+00	0
3182590	8.881784e-16	50
3182585	4.529710e-14	49
3182584	9.998471e-01	13
3182587	8.388818e-01	22
3182586	4.681115e-04	37
3182581	1.000000e+00	5
3182580	1.000000e+00	4
3182583	9.999999e-01	8
3182577	9.999549e-01	12
3182576	1.000000e+00	0
3182579	1.854161e-11	47
3182572	1.000000e+00	1
3182573	3.300224e-03	35
3182574	9.999881e-01	11
3182569	9.405398e-01	20
3182570	1.854161e-11	47
3182571	1.133316e-12	48
3182564	1.000000e+00	7
3182565	5.817779e-07	42
3182566	9.999881e-01	11
3182567	2.230891e-10	46
3182560	8.881784e-16	50
3182561	1.000000e+00	3
3182562	4.510745e-05	39
3182563	1.133316e-12	48
3182491	2.399438e-01	28
3182490	1.854161e-11	47
3182489	1.000000e+00	1
3182488	4.529710e-14	49
3182495	8.881784e-16	50
3182494	4.681115e-04	37
3182493	1.000000e+00	5
3182492	1.641957e-02	33
3182483	9.999994e-01	9
3182482	9.998471e-01	13
3182481	1.000000e+00	3
3182486	8.881784e-16	50
3182485	5.817779e-07	42
3182484	9.995319e-01	14
3182474	9.923267e-01	17
3182472	1.000000e+00	0
3182473	1.000000e+00	3
3182478	1.000000e+00	5
3182479	9.995319e-01	14
3182476	2.230891e-10	46
3182477	9.675457e-01	19
3182466	1.000000e+00	6
3182467	1.000000e+00	1
3182464	9.405398e-01	20
3182471	1.133316e-12	48
3182468	8.881784e-16	50
3182469	1.000000e+00	0
3182521	1.611182e-01	29
3182520	6.640945e-01	24
3182523	1.000000e+00	4
3182522	1.000000e+00	5
3182525	1.000000e+00	3
3182524	9.999999e-01	8
3182527	1.641957e-02	33
3182526	5.561376e-01	25
3182512	8.986806e-01	21
3182515	8.881784e-16	50
3182517	9.675457e-01	19
3182516	9.999999e-01	8
3182519	9.999999e-01	8
3182518	1.049339e-07	43
3182504	8.881784e-16	50
3182505	1.000000e+00	1
3182506	2.104926e-09	45
3182507	9.405398e-01	20
3182508	1.621870e-08	44
3182509	1.854161e-11	47
3182510	1.529320e-04	38
3182511	5.817779e-07	42
3182496	8.881784e-16	50
3182497	1.529320e-04	38
3182498	1.000000e+00	2
3182499	1.000000e+00	4
3182500	1.000000e+00	1
3182501	5.946023e-02	31
3182502	1.000000e+00	2
3182503	7.673339e-03	34
3182422	1.301086e-03	36
3182423	9.999999e-01	8
3182420	9.986989e-01	15
3182421	1.000000e+00	1
3182418	2.230891e-10	46
3182419	8.881784e-16	50
3182416	9.999549e-01	12
3182417	1.133316e-12	48
3182430	8.881784e-16	50
3182431	9.923267e-01	17
3182428	1.000000e+00	4
3182429	4.529710e-14	49
3182426	9.998471e-01	13
3182427	4.529710e-14	49
3182424	2.399438e-01	28
3182425	1.000000e+00	4
3182407	9.999972e-01	10
3182406	1.301086e-03	36
3182405	9.999881e-01	11
3182404	1.133316e-12	48
3182403	9.995319e-01	14
3182401	1.000000e+00	5
3182400	8.881784e-16	50
3182415	1.000000e+00	2
3182414	1.000000e+00	3
3182413	8.388818e-01	22
3182412	4.681115e-04	37
3182411	4.529710e-14	49
3182410	2.230891e-10	46
3182409	1.000000e+00	7
3182408	8.881784e-16	50
3182452	7.673339e-03	34
3182453	9.923267e-01	17
3182454	1.000000e+00	6
3182448	9.835804e-01	18
3182449	8.881784e-16	50
3182450	1.000000e+00	0
3182451	8.881784e-16	50
3182460	9.923267e-01	17
3182461	1.000000e+00	7
3182462	9.999999e-01	8
3182463	1.000000e+00	3
3182456	1.000000e+00	5
3182457	1.000000e+00	6
3182458	1.621870e-08	44
3182437	9.835804e-01	18
3182436	4.529710e-14	49
3182439	7.673339e-03	34
3182433	9.986989e-01	15
3182432	1.000000e+00	0
3182435	1.193067e-05	40
3182434	8.388818e-01	22
3182444	8.881784e-16	50
3182447	1.000000e+00	3
3182446	2.807050e-06	41
3182441	1.621870e-08	44
3182440	9.999881e-01	11
3182443	1.000000e+00	7
3182442	1.000000e+00	6
3182354	8.881784e-16	50
3182355	8.881784e-16	50
3182352	4.681115e-04	37
3182353	1.000000e+00	5
3182358	1.611182e-01	29
3182356	9.999972e-01	10
3182357	3.245432e-02	32
3182362	5.946023e-02	31
3182363	9.999999e-01	8
3182366	8.881784e-16	50
3182367	9.999549e-01	12
3182365	1.621870e-08	44
3182339	2.230891e-10	46
3182337	1.000000e+00	4
3182336	9.999881e-01	11
3182343	5.946023e-02	31
3182341	9.923267e-01	17
3182340	9.999999e-01	8
3182347	1.854161e-11	47
3182346	8.881784e-16	50
3182345	1.000000e+00	2
3182344	3.245432e-02	32
3182351	1.133316e-12	48
3182350	1.854161e-11	47
3182348	8.388818e-01	22
3182384	1.621870e-08	44
3182385	1.000000e+00	7
3182386	1.000000e+00	3
3182387	2.807050e-06	41
3182388	9.405398e-01	20
3182389	4.529710e-14	49
3182390	8.881784e-16	50
3182392	9.675457e-01	19
3182394	1.000000e+00	5
3182396	1.000000e+00	3
3182397	1.000000e+00	6
3182399	1.193067e-05	40
3182369	1.000000e+00	7
3182368	6.640945e-01	24
3182371	5.946023e-02	31
3182370	5.561376e-01	25
3182373	4.529710e-14	49
3182372	9.999972e-01	10
3182375	1.611182e-01	29
3182374	2.399438e-01	28
3182377	4.529710e-14	49
3182376	8.881784e-16	50
3182379	9.986989e-01	15
3182378	1.000000e+00	2
3182381	5.817779e-07	42
3182383	1.000000e+00	2
3182382	4.529710e-14	49
3267373	2.104926e-09	45
3181802	9.986989e-01	15
3267372	8.881784e-16	50
3181803	7.600562e-01	23
3181800	1.000000e+00	1
3267375	4.529710e-14	49
3181801	8.986806e-01	21
3267374	8.881784e-16	50
3267369	8.881784e-16	50
3181806	9.986989e-01	15
3181807	9.999999e-01	8
3267368	3.245432e-02	32
3181804	1.000000e+00	0
3267371	9.999994e-01	9
3181805	8.986806e-01	21
3267370	1.641957e-02	33
3267365	2.230891e-10	46
3181795	1.133316e-12	48
3267364	9.986989e-01	15
3181792	4.529710e-14	49
3267367	8.881784e-16	50
3267366	4.529710e-14	49
3181793	1.000000e+00	6
3181798	7.673339e-03	34
3267361	9.999881e-01	11
3267360	1.621870e-08	44
3181799	1.000000e+00	3
3181796	1.000000e+00	7
3267363	1.000000e+00	7
3181797	9.998471e-01	13
3267362	1.000000e+00	7
3181818	9.999994e-01	9
3267389	4.510745e-05	39
3181817	9.999999e-01	8
3267390	8.986806e-01	21
3181816	8.881784e-16	50
3267391	1.049339e-07	43
3181823	9.923267e-01	17
3267384	8.986806e-01	21
3181822	3.300224e-03	35
3267385	1.641957e-02	33
3181821	8.881784e-16	50
3267386	8.881784e-16	50
3267387	6.640945e-01	24
3181820	9.986989e-01	15
3181811	9.999549e-01	12
3267380	9.835804e-01	18
3181810	1.000000e+00	2
3267381	5.561376e-01	25
3181809	4.529710e-14	49
3267382	2.399438e-01	28
3267383	8.881784e-16	50
3181815	1.854161e-11	47
3267376	3.245432e-02	32
3181814	9.999881e-01	11
3267377	1.301086e-03	36
3181813	8.881784e-16	50
3267378	1.611182e-01	29
3181812	2.104926e-09	45
3267379	1.611182e-01	29
3267343	1.529320e-04	38
3181768	1.529320e-04	38
3267342	9.923267e-01	17
3181769	3.359055e-01	27
3267341	1.000000e+00	7
3181770	7.600562e-01	23
3181771	8.986806e-01	21
3267340	1.193067e-05	40
3181772	1.049339e-07	43
3267339	8.881784e-16	50
3181773	1.641957e-02	33
3267338	7.600562e-01	23
3181774	1.611182e-01	29
3267337	1.000000e+00	6
3181775	1.000000e+00	6
3267336	1.611182e-01	29
3267335	1.529320e-04	38
3181760	9.835804e-01	18
3267334	1.000000e+00	2
3181762	1.000000e+00	4
3267333	1.000000e+00	4
3181763	1.000000e+00	7
3267332	3.359055e-01	27
3181764	8.881784e-16	50
3267331	2.230891e-10	46
3267330	9.835804e-01	18
3181766	9.999881e-01	11
3267329	5.946023e-02	31
3267328	8.881784e-16	50
3181767	1.000000e+00	5
3267358	1.000000e+00	5
3181785	7.600562e-01	23
3181784	9.966998e-01	16
3267359	9.999994e-01	9
3267356	6.640945e-01	24
3181787	9.835804e-01	18
3181786	1.000000e+00	3
3267357	8.388818e-01	22
3267354	1.529320e-04	38
3181789	4.438624e-01	26
3181788	8.986806e-01	21
3267355	8.388818e-01	22
3267352	8.881784e-16	50
3267353	8.388818e-01	22
3181790	1.000000e+00	7
3267350	1.854161e-11	47
3181777	1.000000e+00	7
3267351	4.438624e-01	26
3181776	1.000000e+00	6
3267348	1.529320e-04	38
3181779	9.675457e-01	19
3181778	9.923267e-01	17
3267349	9.999881e-01	11
3267346	1.301086e-03	36
3181781	1.000000e+00	3
3181780	1.000000e+00	0
3267347	7.600562e-01	23
3181783	1.854161e-11	47
3267344	1.133316e-12	48
3267345	2.399438e-01	28
3181782	9.999972e-01	10
3181742	6.640945e-01	24
3181743	9.999994e-01	9
3267432	9.999972e-01	10
3181740	4.438624e-01	26
3267435	3.245432e-02	32
3267434	9.999549e-01	12
3181741	1.000000e+00	2
3267437	1.621870e-08	44
3181738	1.000000e+00	2
3267436	9.999999e-01	8
3181739	4.529710e-14	49
3181736	4.681115e-04	37
3267439	4.438624e-01	26
3267438	1.013194e-01	30
3181737	6.640945e-01	24
3267425	9.995319e-01	14
3181734	9.835804e-01	18
3267424	8.881784e-16	50
3181735	1.000000e+00	6
3267427	2.104926e-09	45
3181732	1.013194e-01	30
3181733	8.881784e-16	50
3267426	9.405398e-01	20
3181730	1.193067e-05	40
3267429	8.388818e-01	22
3267428	1.854161e-11	47
3181731	9.999999e-01	8
3267431	9.995319e-01	14
3181728	9.999972e-01	10
3267430	9.999549e-01	12
3181729	8.881784e-16	50
3267448	8.881784e-16	50
3181759	8.881784e-16	50
3267449	3.300224e-03	35
3181758	9.999994e-01	9
3181757	9.999999e-01	8
3267450	9.966998e-01	16
3267451	8.881784e-16	50
3181756	1.000000e+00	1
3267452	4.529710e-14	49
3181755	1.013194e-01	30
3181754	1.000000e+00	3
3267453	1.000000e+00	6
3267454	8.881784e-16	50
3181753	1.000000e+00	3
3267455	2.807050e-06	41
3181752	9.835804e-01	18
3267440	1.193067e-05	40
3181751	1.621870e-08	44
3267441	4.529710e-14	49
3181750	1.000000e+00	4
3181749	1.301086e-03	36
3267442	8.881784e-16	50
3181748	9.999881e-01	11
3181747	1.000000e+00	4
3267444	1.854161e-11	47
3181746	9.966998e-01	16
3267445	3.245432e-02	32
3181745	8.881784e-16	50
3267446	4.438624e-01	26
3181744	1.000000e+00	3
3267447	1.193067e-05	40
3181708	2.230891e-10	46
3267403	4.529710e-14	49
3181709	9.998471e-01	13
3267402	2.399438e-01	28
3181710	9.675457e-01	19
3267401	1.611182e-01	29
3181711	2.807050e-06	41
3267400	1.854161e-11	47
3267407	8.881784e-16	50
3181704	1.000000e+00	3
3181705	1.000000e+00	6
3267406	8.881784e-16	50
3181706	9.999972e-01	10
3267405	4.529710e-14	49
3181707	2.104926e-09	45
3267404	9.405398e-01	20
3181700	2.399438e-01	28
3267395	8.881784e-16	50
3267394	4.681115e-04	37
3267393	8.388818e-01	22
3181702	1.611182e-01	29
3181703	8.881784e-16	50
3267392	4.510745e-05	39
3181696	8.881784e-16	50
3267399	9.966998e-01	16
3267398	8.881784e-16	50
3181697	4.681115e-04	37
3267397	1.133316e-12	48
3181698	9.675457e-01	19
3181699	6.640945e-01	24
3267396	1.000000e+00	6
3267418	8.881784e-16	50
3181725	1.000000e+00	5
3267419	8.881784e-16	50
3181724	1.000000e+00	2
3181727	1.000000e+00	3
3181726	8.881784e-16	50
3267417	8.986806e-01	21
3267422	8.388818e-01	22
3181721	9.835804e-01	18
3267423	8.881784e-16	50
3181720	8.388818e-01	22
3181723	9.999972e-01	10
3267420	8.881784e-16	50
3267421	2.104926e-09	45
3181722	1.000000e+00	6
3267410	8.881784e-16	50
3181717	6.640945e-01	24
3267411	8.881784e-16	50
3181716	1.301086e-03	36
3181719	1.000000e+00	6
3181718	9.998471e-01	13
3267409	8.881784e-16	50
3181713	1.000000e+00	2
3267415	1.000000e+00	4
3181712	4.529710e-14	49
3181715	9.986989e-01	15
3267413	8.881784e-16	50
3181714	9.999972e-01	10
3181667	9.999999e-01	8
3267492	9.675457e-01	19
3181666	9.999994e-01	9
3267493	8.881784e-16	50
3267494	2.399438e-01	28
3181665	3.359055e-01	27
3181664	5.946023e-02	31
3267495	1.301086e-03	36
3181671	1.000000e+00	7
3267488	8.881784e-16	50
3267489	2.230891e-10	46
3181670	8.881784e-16	50
3267490	8.881784e-16	50
3181669	9.999999e-01	8
3181668	9.405398e-01	20
3181675	9.999999e-01	8
3267500	1.000000e+00	6
3267501	8.881784e-16	50
3181674	1.000000e+00	3
3181673	1.000000e+00	6
3267502	8.881784e-16	50
3181672	1.000000e+00	7
3267503	8.881784e-16	50
3267496	1.000000e+00	4
3181679	4.529710e-14	49
3267497	1.000000e+00	0
3181678	1.854161e-11	47
3181677	1.000000e+00	2
3267498	1.641957e-02	33
3181676	8.881784e-16	50
3267499	8.388818e-01	22
3267509	8.881784e-16	50
3181682	9.675457e-01	19
3267508	1.301086e-03	36
3181683	9.999549e-01	12
3181680	1.000000e+00	1
3267511	8.881784e-16	50
3267510	9.986989e-01	15
3267505	5.561376e-01	25
3181686	9.998471e-01	13
3181687	1.000000e+00	1
3267504	1.000000e+00	3
3181684	8.881784e-16	50
3267507	9.405398e-01	20
3181685	9.998471e-01	13
3181690	5.817779e-07	42
3267517	9.999972e-01	10
3267516	9.675457e-01	19
3181691	1.000000e+00	7
3181688	1.000000e+00	0
3267519	1.000000e+00	3
3267518	1.621870e-08	44
3181694	9.999972e-01	10
3267513	2.807050e-06	41
3267512	8.881784e-16	50
3181695	9.405398e-01	20
3267515	1.000000e+00	1
3181692	3.300224e-03	35
3181693	1.000000e+00	4
3267514	8.881784e-16	50
3181633	2.104926e-09	45
3267463	4.529710e-14	49
3181632	8.881784e-16	50
3267460	5.561376e-01	25
3181635	9.999972e-01	10
3267461	8.388818e-01	22
3181634	9.999999e-01	8
3181637	9.998471e-01	13
3267458	9.835804e-01	18
3181636	1.000000e+00	3
3267459	1.854161e-11	47
3181639	9.998471e-01	13
3267456	9.999994e-01	9
3267457	1.529320e-04	38
3181638	2.104926e-09	45
3181641	1.854161e-11	47
3181640	1.854161e-11	47
3267468	9.966998e-01	16
3181643	2.399438e-01	28
3267469	8.881784e-16	50
3181642	4.529710e-14	49
3181645	9.675457e-01	19
3267466	1.193067e-05	40
3181644	9.999999e-01	8
3181647	1.000000e+00	2
3267464	1.133316e-12	48
3267465	1.854161e-11	47
3181646	9.986989e-01	15
3267479	2.104926e-09	45
3181648	6.640945e-01	24
3267478	8.881784e-16	50
3181649	9.999972e-01	10
3267477	4.510745e-05	39
3181650	1.621870e-08	44
3181651	1.854161e-11	47
3267476	2.104926e-09	45
3181652	1.000000e+00	0
3267475	2.104926e-09	45
3267474	9.999999e-01	8
3181653	4.681115e-04	37
3267473	2.230891e-10	46
3181654	9.405398e-01	20
3267472	4.681115e-04	37
3181655	2.104926e-09	45
3267487	8.881784e-16	50
3181657	6.640945e-01	24
3267486	1.193067e-05	40
3181658	2.399438e-01	28
3267485	6.640945e-01	24
3181659	1.000000e+00	2
3267484	8.881784e-16	50
3267483	1.000000e+00	0
3181660	1.000000e+00	5
3267482	1.013194e-01	30
3181661	1.621870e-08	44
3267481	8.881784e-16	50
3181662	8.881784e-16	50
3267480	8.986806e-01	21
3181663	4.438624e-01	26
3181607	7.673339e-03	34
3267552	8.881784e-16	50
3181606	1.013194e-01	30
3267553	4.681115e-04	37
3267554	8.881784e-16	50
3181605	8.881784e-16	50
3181604	9.999999e-01	8
3267555	9.999972e-01	10
3181603	1.000000e+00	2
3267556	5.561376e-01	25
3267557	9.675457e-01	19
3181602	1.000000e+00	0
3181601	5.817779e-07	42
3267559	5.561376e-01	25
3181600	4.438624e-01	26
3267560	4.529710e-14	49
3181615	1.000000e+00	4
3267561	1.133316e-12	48
3181614	1.000000e+00	6
3267562	8.881784e-16	50
3267563	1.000000e+00	6
3181612	1.641957e-02	33
3267564	5.561376e-01	25
3181611	1.611182e-01	29
3267565	1.641957e-02	33
3181610	7.600562e-01	23
3267566	1.000000e+00	3
3181609	1.000000e+00	6
3181608	2.230891e-10	46
3267567	1.000000e+00	5
3267569	8.881784e-16	50
3181622	1.000000e+00	4
3181623	1.000000e+00	7
3267571	4.529710e-14	49
3181620	5.946023e-02	31
3267570	8.881784e-16	50
3181621	9.966998e-01	16
3181618	1.000000e+00	1
3267573	8.881784e-16	50
3267572	4.529710e-14	49
3181619	9.999881e-01	11
3181616	1.049339e-07	43
3267574	4.529710e-14	49
3181617	1.000000e+00	7
3181630	1.000000e+00	6
3267577	8.881784e-16	50
3181631	1.133316e-12	48
3181628	1.611182e-01	29
3267578	5.817779e-07	42
3181629	1.000000e+00	7
3267581	2.807050e-06	41
3181626	8.881784e-16	50
3267580	1.621870e-08	44
3181627	1.000000e+00	6
3181624	1.000000e+00	5
3267582	2.230891e-10	46
3181625	8.881784e-16	50
3181573	1.000000e+00	3
3267522	8.881784e-16	50
3267523	9.995319e-01	14
3181572	1.000000e+00	5
3267520	8.388818e-01	22
3267521	1.000000e+00	0
3181574	5.946023e-02	31
3267526	1.529320e-04	38
3181568	8.881784e-16	50
3267527	1.000000e+00	6
3267524	8.881784e-16	50
3181571	8.881784e-16	50
3181570	1.133316e-12	48
3267525	6.640945e-01	24
3267530	4.529710e-14	49
3181581	3.300224e-03	35
3267531	6.640945e-01	24
3181580	5.946023e-02	31
3181583	3.300224e-03	35
3267528	1.000000e+00	7
3267529	9.675457e-01	19
3181582	9.995319e-01	14
3267534	8.881784e-16	50
3181577	8.881784e-16	50
3181576	8.881784e-16	50
3267535	9.995319e-01	14
3181579	9.999994e-01	9
3267532	9.923267e-01	17
3267533	4.529710e-14	49
3181578	1.641957e-02	33
3181588	3.245432e-02	32
3267539	4.510745e-05	39
3181589	1.000000e+00	4
3267538	8.881784e-16	50
3181590	4.529710e-14	49
3267537	1.133316e-12	48
3267536	5.817779e-07	42
3181591	9.998471e-01	13
3267543	9.986989e-01	15
3181584	1.049339e-07	43
3267542	5.946023e-02	31
3181585	8.881784e-16	50
3181586	1.000000e+00	3
3267541	8.881784e-16	50
3181587	9.675457e-01	19
3267540	1.193067e-05	40
3267547	1.000000e+00	5
3181596	1.000000e+00	0
3181597	9.923267e-01	17
3267546	2.807050e-06	41
3267545	4.529710e-14	49
[truncated: 2,313 more rows]
