# Supplementary material for: Translational Selection Is Ubiquitous in Prokaryotes
Source: PLoS Genet. 2010 Jun 24;6(6):e1001004. doi: 10.1371/journal.pgen.1001004 (PMC2891978; doi:10.1371/journal.pgen.1001004)
Supplement: Dataset S1 — OCU/non-OCU gene calls in 461 Bacterial and Archaeal genomes, and summary tables of genome properties and OCU preferences for specific codons. (4.77 MB ZIP) [file pgen.1001004.s001.zip › Dataset_S1_Bacteria/Azorhizobium_caulinodans_ORS_571.arff.ocuGenes]

GeneID	signTest_p	ocuProbWinCnt
5688427	4.681115e-04	37
5688426	7.673339e-03	34
5688425	1.000000e+00	1
5688431	1.000000e+00	5
5688430	1.000000e+00	4
5688429	9.995319e-01	14
5688428	9.999972e-01	10
5688419	1.000000e+00	1
5688418	1.000000e+00	1
5688417	9.999999e-01	8
5688416	1.000000e+00	2
5688423	2.807050e-06	41
5688422	1.000000e+00	0
5688421	1.000000e+00	2
5688420	1.000000e+00	4
5688442	1.000000e+00	1
5688443	8.881784e-16	50
5688440	8.881784e-16	50
5688441	1.000000e+00	1
5688446	2.230891e-10	46
5688447	1.621870e-08	44
5688444	1.000000e+00	3
5688445	9.835804e-01	18
5688434	9.999881e-01	11
5688435	1.000000e+00	2
5688432	8.881784e-16	50
5688433	1.000000e+00	3
5688438	4.529710e-14	49
5688439	1.000000e+00	5
5688436	1.000000e+00	1
5688437	1.193067e-05	40
5688393	9.999881e-01	11
5688392	8.881784e-16	50
5688395	1.529320e-04	38
5688397	9.405398e-01	20
5688396	4.529710e-14	49
5688399	9.986989e-01	15
5688398	1.000000e+00	2
5688385	1.000000e+00	6
5688384	3.300224e-03	35
5688387	8.881784e-16	50
5688386	1.000000e+00	1
5688389	9.999994e-01	9
5688388	1.049339e-07	43
5688391	1.000000e+00	3
5688390	1.000000e+00	0
5688408	9.999999e-01	8
5688409	1.000000e+00	2
5688410	1.000000e+00	1
5688411	3.245432e-02	32
5688412	8.986806e-01	21
5688413	1.000000e+00	0
5688414	1.013194e-01	30
5688415	1.000000e+00	1
5688400	8.881784e-16	50
5688401	3.245432e-02	32
5688402	8.881784e-16	50
5688403	1.000000e+00	2
5688404	8.881784e-16	50
5688405	1.000000e+00	7
5688406	9.999549e-01	12
5688407	8.881784e-16	50
5688367	1.000000e+00	1
5688366	9.405398e-01	20
5688365	1.000000e+00	0
5688364	1.000000e+00	2
5688363	5.561376e-01	25
5688362	8.881784e-16	50
5688361	9.986989e-01	15
5688360	9.999972e-01	10
5688359	1.621870e-08	44
5688358	1.193067e-05	40
5688357	1.000000e+00	1
5688356	8.881784e-16	50
5688355	1.000000e+00	4
5688354	8.881784e-16	50
5688353	3.359055e-01	27
5688352	9.999881e-01	11
5688382	1.000000e+00	0
5688383	1.000000e+00	0
5688380	9.999999e-01	8
5688381	1.000000e+00	0
5688378	9.999994e-01	9
5688379	1.000000e+00	1
5688376	9.999549e-01	12
5688377	4.510745e-05	39
5688374	1.013194e-01	30
5688375	9.835804e-01	18
5688372	1.000000e+00	0
5688373	8.881784e-16	50
5688370	4.438624e-01	26
5688371	1.049339e-07	43
5688368	1.000000e+00	1
5688369	1.000000e+00	0
5688333	1.641957e-02	33
5688332	1.000000e+00	0
5688335	4.529710e-14	49
5688334	1.000000e+00	0
5688329	5.561376e-01	25
5688328	1.000000e+00	0
5688331	8.881784e-16	50
5688330	2.807050e-06	41
5688325	1.000000e+00	6
5688324	1.000000e+00	1
5688327	1.000000e+00	0
5688326	9.999881e-01	11
5688321	1.000000e+00	4
5688320	4.438624e-01	26
5688323	1.000000e+00	0
5688322	1.000000e+00	3
5688348	1.621870e-08	44
5688349	9.999994e-01	9
5688350	1.000000e+00	1
5688351	1.000000e+00	0
5688344	2.399438e-01	28
5688345	8.881784e-16	50
5688346	1.611182e-01	29
5688347	1.621870e-08	44
5688340	8.881784e-16	50
5688341	1.000000e+00	1
5688342	9.405398e-01	20
5688343	9.999881e-01	11
5688336	9.999881e-01	11
5688337	8.881784e-16	50
5688338	1.000000e+00	1
5688339	9.986989e-01	15
5688546	8.881784e-16	50
5688547	1.000000e+00	6
5688544	1.000000e+00	4
5688545	8.881784e-16	50
5688550	1.000000e+00	0
5688551	8.881784e-16	50
5688549	1.000000e+00	5
5688554	9.999999e-01	8
5688555	8.881784e-16	50
5688552	1.000000e+00	1
5688553	1.000000e+00	2
5688558	8.881784e-16	50
5688559	8.881784e-16	50
5688556	7.600562e-01	23
5688557	1.000000e+00	1
5688563	1.000000e+00	0
5688562	1.000000e+00	0
5688561	1.000000e+00	2
5688560	8.881784e-16	50
5688567	4.510745e-05	39
5688566	8.388818e-01	22
5688565	4.438624e-01	26
5688564	8.881784e-16	50
5688571	4.681115e-04	37
5688570	1.000000e+00	0
5688569	8.881784e-16	50
5688568	2.104926e-09	45
5688575	9.999999e-01	8
5688512	3.359055e-01	27
5688513	1.000000e+00	2
5688514	1.000000e+00	0
5688515	1.000000e+00	2
5688516	8.986806e-01	21
5688518	8.986806e-01	21
5688519	1.000000e+00	0
5688520	1.000000e+00	0
5688521	1.000000e+00	2
5688522	8.881784e-16	50
5688523	8.881784e-16	50
5688524	1.049339e-07	43
5688525	1.000000e+00	2
5688526	1.000000e+00	0
5688527	1.000000e+00	5
5688529	4.438624e-01	26
5688528	1.611182e-01	29
5688531	1.000000e+00	1
5688530	8.881784e-16	50
5688533	1.000000e+00	4
5688532	1.000000e+00	2
5688535	8.881784e-16	50
5688534	4.438624e-01	26
5688537	8.881784e-16	50
5688536	9.999549e-01	12
5688539	1.000000e+00	0
5688538	1.013194e-01	30
5688541	1.000000e+00	2
5688540	1.000000e+00	5
5688543	1.000000e+00	1
5688542	1.193067e-05	40
5688486	2.807050e-06	41
5688487	1.000000e+00	2
5688484	8.881784e-16	50
5688485	1.000000e+00	0
5688482	1.641957e-02	33
5688483	9.923267e-01	17
5688480	9.999549e-01	12
5688481	9.999972e-01	10
5688494	9.999972e-01	10
5688495	1.000000e+00	0
5688492	9.999972e-01	10
5688493	1.000000e+00	6
5688490	3.300224e-03	35
5688491	1.000000e+00	3
5688488	8.881784e-16	50
5688489	1.000000e+00	6
5688503	1.000000e+00	0
5688502	4.681115e-04	37
5688501	8.881784e-16	50
5688500	8.881784e-16	50
5688499	8.881784e-16	50
5688498	9.995319e-01	14
5688497	9.995319e-01	14
5688496	9.999999e-01	8
5688511	1.000000e+00	3
5688510	9.999994e-01	9
5688509	1.000000e+00	6
5688508	8.881784e-16	50
5688507	1.000000e+00	2
5688506	8.881784e-16	50
5688505	9.966998e-01	16
5688504	1.000000e+00	1
5688452	1.000000e+00	1
5688453	1.000000e+00	1
5688454	1.000000e+00	2
5688455	8.881784e-16	50
5688449	8.986806e-01	21
5688450	9.966998e-01	16
5688451	1.000000e+00	3
5688460	1.000000e+00	0
5688461	1.000000e+00	1
5688462	1.000000e+00	0
5688463	4.529710e-14	49
5688456	9.998471e-01	13
5688457	1.000000e+00	2
5688458	1.000000e+00	0
5688459	1.000000e+00	2
5688469	1.000000e+00	0
5688468	1.000000e+00	0
5688471	9.999972e-01	10
5688470	4.529710e-14	49
5688465	9.995319e-01	14
5688467	1.000000e+00	0
5688466	1.000000e+00	0
5688477	1.000000e+00	6
5688476	8.881784e-16	50
5688479	5.946023e-02	31
5688478	8.881784e-16	50
5688472	9.999549e-01	12
5688474	8.881784e-16	50
5688696	1.000000e+00	0
5688697	1.000000e+00	0
5688698	1.000000e+00	0
5688699	1.000000e+00	3
5688700	8.986806e-01	21
5688702	1.000000e+00	1
5688703	1.000000e+00	5
5688688	1.000000e+00	7
5688689	4.681115e-04	37
5688690	1.000000e+00	0
5688691	1.000000e+00	0
5688692	1.611182e-01	29
5688693	5.817779e-07	42
5688694	9.923267e-01	17
5688695	1.000000e+00	4
5688681	9.999994e-01	9
5688680	1.000000e+00	1
5688683	1.000000e+00	5
5688682	1.000000e+00	5
5688684	1.621870e-08	44
5688687	9.966998e-01	16
5688686	8.881784e-16	50
5688673	1.000000e+00	0
5688672	1.000000e+00	5
5688675	4.681115e-04	37
5688674	1.000000e+00	1
5688677	1.000000e+00	0
5688676	9.966998e-01	16
5688679	1.000000e+00	5
5688678	9.999972e-01	10
5688666	1.000000e+00	0
5688667	9.999999e-01	8
5688664	1.000000e+00	7
5688665	8.881784e-16	50
5688670	8.881784e-16	50
5688671	4.438624e-01	26
5688668	1.000000e+00	1
5688669	1.000000e+00	7
5688658	1.000000e+00	0
5688659	1.000000e+00	2
5688656	9.995319e-01	14
5688657	1.000000e+00	7
5688662	8.881784e-16	50
5688663	1.133316e-12	48
5688660	1.000000e+00	4
5688661	9.405398e-01	20
5688651	4.529710e-14	49
5688650	4.529710e-14	49
5688649	1.000000e+00	0
5688648	1.000000e+00	0
5688655	9.998471e-01	13
5688654	2.230891e-10	46
5688653	9.999549e-01	12
5688652	8.881784e-16	50
5688643	8.881784e-16	50
5688642	8.881784e-16	50
5688641	8.881784e-16	50
5688640	1.000000e+00	0
5688647	1.000000e+00	0
5688646	1.000000e+00	0
5688645	9.999999e-01	8
5688644	2.104926e-09	45
5688636	1.000000e+00	7
5688637	9.966998e-01	16
5688638	8.881784e-16	50
5688639	1.000000e+00	6
5688632	1.000000e+00	0
5688633	1.000000e+00	4
5688634	3.245432e-02	32
5688635	8.881784e-16	50
5688628	1.000000e+00	0
5688629	1.000000e+00	7
5688630	2.399438e-01	28
5688631	3.300224e-03	35
5688624	8.881784e-16	50
5688625	1.000000e+00	2
5688626	1.621870e-08	44
5688627	1.000000e+00	0
5688620	1.000000e+00	3
5688622	8.881784e-16	50
5688617	9.998471e-01	13
5688616	1.133316e-12	48
5688619	1.000000e+00	6
5688618	9.999999e-01	8
5688613	9.999881e-01	11
5688615	1.529320e-04	38
5688614	9.999881e-01	11
5688609	1.000000e+00	0
5688608	1.000000e+00	0
5688611	1.000000e+00	1
5688610	8.881784e-16	50
5688606	9.986989e-01	15
5688607	9.999994e-01	9
5688604	9.999549e-01	12
5688605	1.000000e+00	4
5688602	8.881784e-16	50
5688603	1.000000e+00	1
5688600	1.000000e+00	1
5688601	1.000000e+00	1
5688598	1.133316e-12	48
5688599	1.000000e+00	0
5688596	5.561376e-01	25
5688597	8.881784e-16	50
5688594	9.405398e-01	20
5688595	1.000000e+00	0
5688592	1.000000e+00	2
5688593	5.817779e-07	42
5688591	9.999549e-01	12
5688590	4.529710e-14	49
5688589	1.000000e+00	0
5688588	9.966998e-01	16
5688587	1.641957e-02	33
5688586	3.245432e-02	32
5688585	1.000000e+00	1
5688584	1.193067e-05	40
5688583	9.999972e-01	10
5688582	1.000000e+00	5
5688581	8.881784e-16	50
5688580	4.529710e-14	49
5688579	1.000000e+00	0
5688578	1.000000e+00	0
5688577	9.923267e-01	17
5688576	8.881784e-16	50
5688817	1.641957e-02	33
5688816	1.133316e-12	48
5688819	8.881784e-16	50
5688818	7.673339e-03	34
5688821	8.881784e-16	50
5688820	1.000000e+00	1
5688823	8.881784e-16	50
5688822	9.999999e-01	8
5688825	1.000000e+00	0
5688824	9.675457e-01	19
5688827	8.881784e-16	50
5688826	1.000000e+00	0
5688829	5.946023e-02	31
5688828	1.013194e-01	30
5688831	1.000000e+00	2
5688830	4.529710e-14	49
5688800	1.013194e-01	30
5688801	8.881784e-16	50
5688802	1.000000e+00	0
5688803	1.000000e+00	0
5688804	9.998471e-01	13
5688805	1.000000e+00	2
5688806	1.000000e+00	1
5688807	4.529710e-14	49
5688808	8.986806e-01	21
5688809	1.854161e-11	47
5688810	1.000000e+00	4
5688811	8.881784e-16	50
5688812	1.000000e+00	6
5688813	1.000000e+00	1
5688814	1.000000e+00	1
5688815	1.193067e-05	40
5688787	9.998471e-01	13
5688786	4.681115e-04	37
5688785	1.000000e+00	1
5688784	1.000000e+00	1
5688791	1.000000e+00	4
5688790	1.000000e+00	2
5688789	7.600562e-01	23
5688788	7.600562e-01	23
5688795	1.000000e+00	1
5688794	2.104926e-09	45
5688793	1.000000e+00	0
5688792	8.881784e-16	50
5688799	1.529320e-04	38
5688798	9.999549e-01	12
5688797	1.000000e+00	5
5688796	1.000000e+00	0
5688770	1.000000e+00	1
5688771	1.000000e+00	6
5688768	1.000000e+00	1
5688769	1.000000e+00	1
5688774	1.133316e-12	48
5688775	1.013194e-01	30
5688772	9.999549e-01	12
5688773	8.881784e-16	50
5688778	1.000000e+00	0
5688779	1.000000e+00	0
5688776	9.999881e-01	11
5688777	9.998471e-01	13
5688782	1.000000e+00	0
5688783	8.881784e-16	50
5688780	9.835804e-01	18
5688781	1.000000e+00	3
5688757	1.000000e+00	0
5688756	4.510745e-05	39
5688759	1.000000e+00	0
5688758	1.000000e+00	0
5688753	1.000000e+00	5
5688752	1.854161e-11	47
5688755	1.000000e+00	0
5688754	1.000000e+00	0
5688765	1.049339e-07	43
5688764	1.133316e-12	48
5688767	1.000000e+00	0
5688766	1.000000e+00	5
5688761	9.999972e-01	10
5688760	9.998471e-01	13
5688763	1.000000e+00	5
5688762	1.000000e+00	1
5688740	7.673339e-03	34
5688741	1.000000e+00	1
5688742	9.999994e-01	9
5688743	1.000000e+00	2
5688736	8.881784e-16	50
5688737	8.881784e-16	50
5688738	8.881784e-16	50
5688739	1.000000e+00	4
5688748	1.000000e+00	0
5688749	1.000000e+00	0
5688750	1.000000e+00	0
5688751	9.999549e-01	12
5688744	1.000000e+00	0
5688745	1.000000e+00	0
5688746	1.000000e+00	4
5688747	1.000000e+00	0
5688727	1.000000e+00	1
5688726	8.388818e-01	22
5688725	9.999994e-01	9
5688724	1.000000e+00	3
5688723	1.000000e+00	0
5688722	1.000000e+00	0
5688721	9.999881e-01	11
5688720	1.049339e-07	43
5688735	1.000000e+00	3
5688734	4.529710e-14	49
5688733	9.999881e-01	11
5688732	1.000000e+00	3
5688731	3.245432e-02	32
5688730	1.000000e+00	0
5688729	1.000000e+00	2
5688728	9.966998e-01	16
5688710	1.000000e+00	1
5688711	8.986806e-01	21
5688708	1.000000e+00	0
5688709	1.000000e+00	1
5688706	9.999999e-01	8
5688707	1.133316e-12	48
5688704	8.881784e-16	50
5688705	8.881784e-16	50
5688718	1.000000e+00	5
5688719	3.245432e-02	32
5688716	9.675457e-01	19
5688717	8.881784e-16	50
5688714	1.000000e+00	3
5688715	1.621870e-08	44
5688712	6.640945e-01	24
5688713	1.000000e+00	0
5688909	1.013194e-01	30
5688908	8.881784e-16	50
5688911	1.621870e-08	44
5688910	1.854161e-11	47
5688905	8.881784e-16	50
5688904	1.000000e+00	4
5688907	8.881784e-16	50
5688906	1.133316e-12	48
5688901	1.000000e+00	0
5688900	1.000000e+00	1
5688903	8.986806e-01	21
5688902	1.000000e+00	1
5688897	9.999999e-01	8
5688896	1.000000e+00	0
5688899	1.000000e+00	3
5688898	1.000000e+00	0
5688924	1.000000e+00	0
5688925	2.230891e-10	46
5688926	1.000000e+00	0
5688927	9.999881e-01	11
5688920	1.529320e-04	38
5688921	1.000000e+00	4
5688922	1.000000e+00	0
5688923	9.999999e-01	8
5688916	1.000000e+00	0
5688917	8.881784e-16	50
5688918	8.881784e-16	50
5688919	5.817779e-07	42
5688912	1.133316e-12	48
5688913	1.000000e+00	6
5688914	1.000000e+00	1
5688915	4.510745e-05	39
5688943	9.675457e-01	19
5688942	1.000000e+00	1
5688941	9.999994e-01	9
5688940	1.000000e+00	2
5688939	1.621870e-08	44
5688938	1.000000e+00	7
5688937	8.388818e-01	22
5688936	1.000000e+00	2
5688935	9.999881e-01	11
5688934	8.881784e-16	50
5688933	9.966998e-01	16
5688932	9.405398e-01	20
5688931	2.104926e-09	45
5688930	1.000000e+00	2
5688929	8.881784e-16	50
5688928	1.000000e+00	0
5688958	1.000000e+00	0
5688959	9.995319e-01	14
5688956	1.529320e-04	38
5688957	5.561376e-01	25
5688954	8.881784e-16	50
5688955	9.986989e-01	15
5688952	1.133316e-12	48
5688953	9.998471e-01	13
5688950	1.000000e+00	2
5688951	1.000000e+00	0
5688948	8.881784e-16	50
5688949	1.000000e+00	0
5688946	8.881784e-16	50
5688947	4.438624e-01	26
5688944	4.529710e-14	49
5688945	1.000000e+00	1
5688841	9.966998e-01	16
5688840	3.359055e-01	27
5688843	9.835804e-01	18
5688842	4.529710e-14	49
5688845	8.881784e-16	50
5688844	1.049339e-07	43
5688847	1.621870e-08	44
5688846	1.000000e+00	3
5688833	4.510745e-05	39
5688832	1.000000e+00	0
5688835	1.000000e+00	0
5688834	1.000000e+00	6
5688837	8.881784e-16	50
5688836	1.000000e+00	0
5688839	1.000000e+00	3
5688838	1.000000e+00	2
5688856	5.561376e-01	25
5688858	7.600562e-01	23
5688859	9.835804e-01	18
5688860	9.966998e-01	16
5688861	1.000000e+00	0
5688862	1.000000e+00	3
5688863	1.000000e+00	5
5688848	1.301086e-03	36
5688849	9.999549e-01	12
5688850	1.193067e-05	40
5688851	1.000000e+00	0
5688852	8.881784e-16	50
5688853	9.405398e-01	20
5688854	7.673339e-03	34
5688855	8.881784e-16	50
5688875	8.986806e-01	21
5688874	8.881784e-16	50
5688873	1.000000e+00	2
5688872	1.000000e+00	2
5688879	9.999994e-01	9
5688878	1.000000e+00	0
5688877	9.995319e-01	14
5688876	9.999994e-01	9
5688867	1.621870e-08	44
5688866	8.881784e-16	50
5688871	1.000000e+00	2
5688870	1.000000e+00	7
5688869	1.000000e+00	6
5688868	9.999999e-01	8
5688890	4.529710e-14	49
5688891	9.966998e-01	16
5688888	1.000000e+00	1
5688889	1.000000e+00	0
5688894	1.000000e+00	0
5688895	1.000000e+00	1
5688892	2.399438e-01	28
5688893	7.673339e-03	34
5688882	1.000000e+00	1
5688883	9.999972e-01	10
5688880	9.835804e-01	18
5688881	1.000000e+00	2
5688886	9.999549e-01	12
5688887	8.388818e-01	22
5688884	1.000000e+00	3
5688885	3.300224e-03	35
5689028	1.000000e+00	0
5689029	1.000000e+00	7
5689030	8.881784e-16	50
5689031	8.881784e-16	50
5689024	1.000000e+00	3
5689025	9.999999e-01	8
5689026	9.966998e-01	16
5689027	2.399438e-01	28
5689036	1.000000e+00	0
5689037	8.881784e-16	50
5689038	1.854161e-11	47
5689039	1.000000e+00	4
5689032	1.000000e+00	5
5689033	1.000000e+00	3
5689034	1.000000e+00	0
5689035	1.000000e+00	0
5689045	1.000000e+00	1
5689044	8.881784e-16	50
5689047	9.999994e-01	9
5689046	8.881784e-16	50
5689041	1.621870e-08	44
5689040	1.854161e-11	47
5689043	1.000000e+00	1
5689042	4.681115e-04	37
5689053	1.133316e-12	48
5689052	8.881784e-16	50
5689055	8.881784e-16	50
5689054	8.881784e-16	50
5689049	8.881784e-16	50
5689048	3.300224e-03	35
5689051	8.881784e-16	50
5689050	1.000000e+00	7
5689062	8.881784e-16	50
5689063	1.000000e+00	0
5689061	1.000000e+00	0
5689058	1.049339e-07	43
5689059	1.000000e+00	0
5689057	9.998471e-01	13
5689070	1.000000e+00	2
5689069	9.995319e-01	14
5689066	1.000000e+00	2
5689067	8.881784e-16	50
5689064	1.000000e+00	0
5689065	1.000000e+00	4
5689079	1.000000e+00	2
5689078	1.000000e+00	4
5689077	9.999994e-01	9
5689076	1.000000e+00	0
5689075	1.000000e+00	2
5689074	1.000000e+00	4
5689073	9.675457e-01	19
5689087	1.000000e+00	0
5689086	1.000000e+00	0
5689085	1.000000e+00	0
5689084	1.000000e+00	0
5689083	9.999881e-01	11
5689082	9.995319e-01	14
5689081	1.000000e+00	0
5689080	5.561376e-01	25
5688960	8.881784e-16	50
5688962	8.881784e-16	50
5688963	3.245432e-02	32
5688964	1.854161e-11	47
5688965	1.000000e+00	7
5688966	1.611182e-01	29
5688967	9.999999e-01	8
5688968	8.881784e-16	50
5688969	1.000000e+00	4
5688970	9.966998e-01	16
5688971	8.881784e-16	50
5688972	4.529710e-14	49
5688973	1.000000e+00	0
5688974	1.000000e+00	2
5688975	1.000000e+00	1
5688977	1.000000e+00	3
5688976	9.999999e-01	8
5688978	2.807050e-06	41
5688981	1.000000e+00	7
5688980	8.881784e-16	50
5688983	4.529710e-14	49
5688982	1.000000e+00	0
5688985	1.000000e+00	4
5688984	1.000000e+00	0
5688987	1.000000e+00	4
5688986	1.000000e+00	2
5688989	4.681115e-04	37
5688988	1.000000e+00	3
5688991	9.675457e-01	19
5688990	1.000000e+00	1
5688994	1.000000e+00	4
5688995	1.000000e+00	1
5688992	1.000000e+00	0
5688993	1.000000e+00	3
5688998	1.000000e+00	0
5688999	1.000000e+00	1
5688996	1.000000e+00	3
5688997	9.999999e-01	8
5689002	1.000000e+00	4
5689003	1.000000e+00	1
5689000	9.999994e-01	9
5689001	5.946023e-02	31
5689006	1.000000e+00	5
5689004	9.675457e-01	19
5689005	1.000000e+00	0
5689011	1.641957e-02	33
5689010	1.000000e+00	3
5689009	1.193067e-05	40
5689008	1.000000e+00	0
5689015	1.854161e-11	47
5689014	1.000000e+00	1
5689013	1.000000e+00	1
5689012	1.000000e+00	0
5689019	9.923267e-01	17
5689018	1.000000e+00	0
5689017	1.000000e+00	0
5689016	3.245432e-02	32
5689023	1.000000e+00	0
5689022	1.000000e+00	6
5689021	1.000000e+00	2
5689020	9.999549e-01	12
5689182	5.946023e-02	31
5689183	6.640945e-01	24
5689180	8.881784e-16	50
5689181	1.854161e-11	47
5689178	2.104926e-09	45
5689179	1.000000e+00	4
5689176	7.673339e-03	34
5689177	8.881784e-16	50
5689174	1.000000e+00	3
5689175	1.621870e-08	44
5689172	1.000000e+00	7
5689173	2.230891e-10	46
5689170	8.881784e-16	50
5689171	9.998471e-01	13
5689168	8.881784e-16	50
5689169	8.881784e-16	50
5689167	1.000000e+00	1
5689166	1.000000e+00	1
5689165	4.510745e-05	39
5689164	8.881784e-16	50
5689163	1.641957e-02	33
5689162	5.817779e-07	42
5689161	1.000000e+00	6
5689160	1.000000e+00	0
5689159	1.193067e-05	40
5689158	8.881784e-16	50
5689157	8.881784e-16	50
5689156	1.000000e+00	3
5689155	9.999999e-01	8
5689154	9.675457e-01	19
5689153	1.000000e+00	3
5689152	1.000000e+00	1
5689212	2.104926e-09	45
5689213	6.640945e-01	24
5689214	8.881784e-16	50
5689215	8.881784e-16	50
5689208	1.000000e+00	5
5689209	1.000000e+00	1
5689210	9.999972e-01	10
5689211	1.000000e+00	1
5689204	9.999999e-01	8
5689205	1.854161e-11	47
5689206	1.000000e+00	7
5689200	8.986806e-01	21
5689201	8.881784e-16	50
5689202	2.807050e-06	41
5689203	8.881784e-16	50
5689197	1.000000e+00	3
5689196	1.000000e+00	4
5689199	1.000000e+00	5
5689193	1.000000e+00	0
5689192	1.000000e+00	1
5689195	1.000000e+00	4
5689194	1.000000e+00	0
5689189	2.399438e-01	28
5689188	1.000000e+00	1
5689191	1.000000e+00	7
5689190	7.673339e-03	34
5689185	9.999994e-01	9
5689184	1.000000e+00	2
5689187	9.995319e-01	14
5689186	8.881784e-16	50
5689114	1.000000e+00	1
5689115	1.000000e+00	4
5689112	1.000000e+00	0
5689113	9.999999e-01	8
5689118	1.000000e+00	4
5689119	1.641957e-02	33
5689116	1.000000e+00	0
5689117	1.000000e+00	0
5689106	7.600562e-01	23
5689107	1.000000e+00	6
5689104	1.000000e+00	5
5689105	9.999994e-01	9
5689110	1.000000e+00	1
5689111	1.000000e+00	1
5689108	9.999972e-01	10
5689109	1.133316e-12	48
5689099	9.675457e-01	19
5689098	1.000000e+00	1
5689097	9.998471e-01	13
5689096	6.640945e-01	24
5689103	1.000000e+00	0
5689102	1.193067e-05	40
5689101	1.000000e+00	1
5689100	9.999999e-01	8
5689091	8.881784e-16	50
5689090	1.000000e+00	1
5689089	1.000000e+00	7
5689088	1.000000e+00	1
5689095	9.995319e-01	14
5689094	7.673339e-03	34
5689093	1.000000e+00	1
5689144	1.000000e+00	1
5689145	1.000000e+00	1
5689146	9.999999e-01	8
5689147	1.000000e+00	0
5689148	1.000000e+00	1
5689149	1.000000e+00	7
5689150	9.835804e-01	18
5689151	9.966998e-01	16
5689136	1.000000e+00	1
5689137	1.000000e+00	0
5689138	1.000000e+00	0
5689139	1.621870e-08	44
5689140	1.000000e+00	0
5689141	7.673339e-03	34
5689142	1.000000e+00	1
5689143	1.000000e+00	4
5689128	1.000000e+00	4
5689131	9.835804e-01	18
5689133	1.000000e+00	1
5689135	1.000000e+00	0
5689134	9.986989e-01	15
5689121	1.000000e+00	1
5689120	9.923267e-01	17
5689123	9.998471e-01	13
5689122	1.000000e+00	0
5689125	1.000000e+00	2
5689124	5.561376e-01	25
5689127	1.000000e+00	0
5689126	9.999994e-01	9
5689303	9.923267e-01	17
5689301	8.881784e-16	50
5689300	8.881784e-16	50
5689299	8.881784e-16	50
5689298	1.000000e+00	0
5689297	1.000000e+00	0
5689296	9.999999e-01	8
5689311	8.881784e-16	50
5689310	1.301086e-03	36
5689309	8.881784e-16	50
5689308	1.000000e+00	1
5689307	1.000000e+00	2
5689306	9.998471e-01	13
5689305	1.000000e+00	5
5689304	1.000000e+00	5
5689286	8.881784e-16	50
5689287	1.133316e-12	48
5689284	1.000000e+00	1
5689285	1.000000e+00	5
5689282	2.399438e-01	28
5689283	1.000000e+00	1
5689280	9.998471e-01	13
5689281	1.013194e-01	30
5689295	9.999994e-01	9
5689292	3.245432e-02	32
5689293	8.881784e-16	50
5689290	8.881784e-16	50
5689291	1.000000e+00	1
5689288	8.881784e-16	50
5689289	1.000000e+00	1
5689333	8.881784e-16	50
5689332	1.000000e+00	5
5689334	9.999972e-01	10
5689329	1.000000e+00	2
5689328	1.000000e+00	1
5689331	9.999999e-01	8
5689330	1.000000e+00	2
5689341	9.675457e-01	19
5689340	1.000000e+00	6
5689343	9.999999e-01	8
5689342	1.000000e+00	0
5689337	1.000000e+00	2
5689336	9.923267e-01	17
5689339	1.000000e+00	1
5689338	8.881784e-16	50
5689316	1.000000e+00	5
5689317	4.438624e-01	26
5689318	6.640945e-01	24
5689319	1.621870e-08	44
5689312	8.388818e-01	22
5689313	2.230891e-10	46
5689314	1.000000e+00	5
5689315	1.000000e+00	6
5689324	9.998471e-01	13
5689325	9.999881e-01	11
5689326	5.817779e-07	42
5689327	1.000000e+00	1
5689320	1.000000e+00	1
5689321	9.999999e-01	8
5689322	9.999881e-01	11
5689323	1.193067e-05	40
5689235	8.881784e-16	50
5689234	1.000000e+00	6
5689233	1.000000e+00	3
5689232	2.399438e-01	28
5689239	9.923267e-01	17
5689238	1.000000e+00	4
5689237	9.405398e-01	20
5689236	9.999972e-01	10
5689243	3.359055e-01	27
5689242	9.999972e-01	10
5689241	1.000000e+00	0
5689240	9.999999e-01	8
5689247	9.999999e-01	8
5689246	1.133316e-12	48
5689244	8.881784e-16	50
5689218	8.881784e-16	50
5689219	1.000000e+00	0
5689216	1.000000e+00	0
5689222	9.999999e-01	8
5689223	8.881784e-16	50
5689220	8.881784e-16	50
5689221	9.999994e-01	9
5689226	4.529710e-14	49
5689227	1.000000e+00	5
5689224	8.881784e-16	50
5689225	1.000000e+00	4
5689230	9.999972e-01	10
5689231	1.000000e+00	2
5689228	1.000000e+00	6
5689229	9.998471e-01	13
5689267	1.000000e+00	0
5689266	1.000000e+00	0
5689269	1.000000e+00	2
5689268	1.000000e+00	0
5689271	1.000000e+00	0
5689270	1.000000e+00	1
5689273	1.133316e-12	48
5689272	8.881784e-16	50
5689275	8.881784e-16	50
5689274	5.561376e-01	25
5689277	8.388818e-01	22
5689276	1.000000e+00	0
5689279	1.529320e-04	38
5689278	9.999549e-01	12
5689248	1.000000e+00	3
5689249	9.999999e-01	8
5689250	1.000000e+00	6
5689251	8.881784e-16	50
5689252	8.881784e-16	50
5689253	1.000000e+00	4
5689254	9.995319e-01	14
5689255	9.999881e-01	11
5689256	1.000000e+00	2
5689257	2.104926e-09	45
5689258	1.000000e+00	2
5689259	8.881784e-16	50
5689260	8.881784e-16	50
5689262	1.133316e-12	48
5687801	1.000000e+00	0
5687800	1.000000e+00	4
5687803	1.000000e+00	1
5687802	1.000000e+00	4
5687805	1.000000e+00	2
5687804	1.000000e+00	0
5687807	1.000000e+00	2
5687806	9.675457e-01	19
5687793	9.405398e-01	20
5687792	8.881784e-16	50
5687795	9.999549e-01	12
5687794	9.966998e-01	16
5687797	9.966998e-01	16
5687796	2.807050e-06	41
5687799	1.000000e+00	3
5687798	5.561376e-01	25
5687784	9.999972e-01	10
5687785	1.529320e-04	38
5687786	4.529710e-14	49
5687787	1.000000e+00	0
5687788	1.000000e+00	0
5687789	1.000000e+00	3
5687790	1.000000e+00	2
5687791	1.000000e+00	1
5687777	8.881784e-16	50
5687778	8.881784e-16	50
5687779	1.611182e-01	29
5687780	1.000000e+00	4
5687781	1.013194e-01	30
5687782	9.835804e-01	18
5687783	9.966998e-01	16
5687771	9.999549e-01	12
5687770	1.000000e+00	0
5687769	8.881784e-16	50
5687768	6.640945e-01	24
5687774	1.641957e-02	33
5687773	4.529710e-14	49
5687772	1.000000e+00	0
5687763	1.000000e+00	0
5687762	1.000000e+00	0
5687761	8.388818e-01	22
5687760	1.000000e+00	3
5687767	1.000000e+00	0
5687766	1.000000e+00	2
5687765	9.995319e-01	14
5687764	1.000000e+00	4
5687758	1.000000e+00	0
5687759	1.000000e+00	0
5687809	1.641957e-02	33
5687808	1.000000e+00	3
5687811	1.000000e+00	2
5687810	1.000000e+00	7
5687813	1.000000e+00	0
5687812	1.000000e+00	2
5687815	1.000000e+00	0
5687814	1.000000e+00	0
5687817	8.881784e-16	50
5687816	9.835804e-01	18
5687819	1.000000e+00	0
5687818	1.000000e+00	5
5687821	8.881784e-16	50
5687820	9.999972e-01	10
5687823	9.999549e-01	12
5687822	1.000000e+00	0
5687824	8.881784e-16	50
5687825	1.000000e+00	3
5687826	1.000000e+00	7
5687827	1.000000e+00	1
5687828	1.000000e+00	1
5687829	8.881784e-16	50
5687830	1.000000e+00	1
5687831	1.000000e+00	0
5687832	1.000000e+00	7
5687834	2.807050e-06	41
5687835	1.301086e-03	36
5687836	1.049339e-07	43
5687837	8.881784e-16	50
5687838	8.881784e-16	50
5687839	1.000000e+00	0
5687843	1.854161e-11	47
5687842	8.881784e-16	50
5687841	1.000000e+00	1
5687840	1.000000e+00	4
5687847	1.000000e+00	1
5687846	1.854161e-11	47
5687845	8.881784e-16	50
5687844	8.881784e-16	50
5687851	5.817779e-07	42
5687850	1.621870e-08	44
5687849	8.388818e-01	22
5687848	1.301086e-03	36
5687855	1.000000e+00	7
5687854	1.000000e+00	4
5687853	8.881784e-16	50
5687852	5.946023e-02	31
5687858	9.999881e-01	11
5687859	1.000000e+00	7
5687856	8.881784e-16	50
5687857	1.000000e+00	2
5687862	1.000000e+00	7
5687863	1.000000e+00	1
5687860	1.000000e+00	7
5687861	9.998471e-01	13
5687866	1.000000e+00	1
5687867	1.641957e-02	33
5687864	1.000000e+00	7
5687865	9.835804e-01	18
5687870	1.000000e+00	2
5687871	1.000000e+00	5
5687868	8.881784e-16	50
5687869	8.881784e-16	50
5687877	2.399438e-01	28
5687876	1.000000e+00	0
5687879	1.000000e+00	7
5687878	1.000000e+00	0
5687873	9.999999e-01	8
5687872	1.000000e+00	3
5687875	9.999994e-01	9
5687874	9.999972e-01	10
5687885	1.000000e+00	6
5687884	1.000000e+00	6
5687887	2.104926e-09	45
5687886	4.529710e-14	49
5687881	1.000000e+00	0
5687880	1.013194e-01	30
5687883	1.000000e+00	0
5687882	8.881784e-16	50
5687892	9.999881e-01	11
5687893	9.675457e-01	19
5687894	5.561376e-01	25
5687895	1.193067e-05	40
5687888	8.881784e-16	50
5687890	8.881784e-16	50
5687891	1.000000e+00	0
5687900	9.999881e-01	11
5687901	8.881784e-16	50
5687902	7.673339e-03	34
5687903	9.405398e-01	20
5687896	9.998471e-01	13
5687897	1.000000e+00	3
5687898	9.986989e-01	15
5687899	1.301086e-03	36
5687911	1.000000e+00	2
5687910	1.000000e+00	1
5687909	5.561376e-01	25
5687908	3.359055e-01	27
5687907	9.999881e-01	11
5687906	1.000000e+00	6
5687905	1.000000e+00	1
5687904	1.000000e+00	0
5687919	1.000000e+00	6
5687918	1.000000e+00	0
5687917	1.013194e-01	30
5687916	7.673339e-03	34
5687915	9.966998e-01	16
5687914	1.000000e+00	0
5687913	1.000000e+00	3
5687912	9.999999e-01	8
5687926	1.000000e+00	0
5687927	1.641957e-02	33
5687924	1.000000e+00	0
5687925	1.000000e+00	4
5687922	1.854161e-11	47
5687923	5.817779e-07	42
5687920	1.000000e+00	1
5687921	1.000000e+00	1
5687934	1.000000e+00	0
5687935	1.000000e+00	2
5687932	1.000000e+00	1
5687933	9.966998e-01	16
5687930	1.854161e-11	47
5687931	4.681115e-04	37
5687928	9.986989e-01	15
5687929	1.000000e+00	2
5687944	8.881784e-16	50
5687945	9.999972e-01	10
5687946	2.230891e-10	46
5687947	9.405398e-01	20
5687948	8.881784e-16	50
5687949	1.000000e+00	6
5687950	9.999999e-01	8
5687951	1.000000e+00	0
5687936	9.999999e-01	8
5687937	1.000000e+00	1
5687938	9.999999e-01	8
5687939	1.000000e+00	0
5687940	1.000000e+00	1
5687941	1.000000e+00	0
5687942	8.388818e-01	22
5687943	1.000000e+00	1
5687961	1.000000e+00	0
5687960	1.000000e+00	0
5687963	1.000000e+00	0
5687962	1.000000e+00	0
5687965	6.640945e-01	24
5687964	8.881784e-16	50
5687967	2.104926e-09	45
5687966	3.300224e-03	35
5687953	1.000000e+00	1
5687952	1.000000e+00	3
5687955	1.000000e+00	1
5687954	1.000000e+00	2
5687957	1.000000e+00	0
5687956	1.000000e+00	0
5687959	1.000000e+00	3
5687958	1.000000e+00	0
5687978	8.881784e-16	50
5687979	5.946023e-02	31
5687976	1.301086e-03	36
5687977	1.000000e+00	0
5687982	1.000000e+00	1
5687983	1.000000e+00	5
5687980	9.966998e-01	16
5687981	1.000000e+00	0
5687970	3.245432e-02	32
5687971	4.438624e-01	26
5687968	8.881784e-16	50
5687969	1.193067e-05	40
5687974	1.133316e-12	48
5687975	1.000000e+00	3
5687972	1.000000e+00	0
5687973	1.000000e+00	2
5687995	8.881784e-16	50
5687994	2.104926e-09	45
5687993	5.946023e-02	31
5687992	1.000000e+00	0
5687999	1.000000e+00	1
5687998	4.529710e-14	49
5687997	1.000000e+00	1
5687996	1.000000e+00	4
5687987	1.000000e+00	1
5687986	1.000000e+00	0
5687985	6.640945e-01	24
5687991	9.999999e-01	8
5687990	1.000000e+00	0
5687989	1.000000e+00	1
5687988	2.399438e-01	28
5688012	1.133316e-12	48
5688013	1.000000e+00	0
5688014	1.000000e+00	0
5688015	1.000000e+00	4
5688008	1.000000e+00	4
5688011	1.000000e+00	0
5688004	1.000000e+00	2
5688005	7.600562e-01	23
5688006	1.000000e+00	7
5688007	9.999999e-01	8
5688000	9.835804e-01	18
5688001	1.000000e+00	0
5688002	1.000000e+00	1
5688003	1.000000e+00	0
5688029	1.000000e+00	0
5688028	1.000000e+00	7
5688031	9.998471e-01	13
5688030	2.104926e-09	45
5688025	1.000000e+00	0
5688024	8.881784e-16	50
5688027	1.000000e+00	7
5688026	1.000000e+00	0
5688021	1.000000e+00	0
5688020	9.999994e-01	9
5688023	2.104926e-09	45
5688022	1.000000e+00	0
5688017	1.000000e+00	3
5688016	8.881784e-16	50
5688019	9.998471e-01	13
5688018	1.000000e+00	0
5688046	1.000000e+00	7
5688047	1.000000e+00	1
5688044	8.881784e-16	50
5688045	8.881784e-16	50
5688042	5.946023e-02	31
5688043	1.301086e-03	36
5688040	9.999994e-01	9
5688041	9.999549e-01	12
5688038	1.049339e-07	43
5688036	4.529710e-14	49
5688037	8.881784e-16	50
5688034	1.000000e+00	0
5688035	8.881784e-16	50
5688032	2.104926e-09	45
5688033	1.000000e+00	2
5688063	5.561376e-01	25
5688062	9.999999e-01	8
5688061	9.675457e-01	19
5688060	1.000000e+00	1
5688059	1.000000e+00	0
5688058	1.000000e+00	1
5688057	1.621870e-08	44
5688056	1.000000e+00	1
5688055	1.000000e+00	2
5688054	9.986989e-01	15
5688053	1.000000e+00	5
5688052	1.000000e+00	4
5688051	1.000000e+00	3
5688050	8.881784e-16	50
5688049	1.000000e+00	1
5688048	8.881784e-16	50
5688082	1.000000e+00	1
5688083	1.000000e+00	1
5688080	2.399438e-01	28
5688086	1.000000e+00	2
5688087	1.000000e+00	0
5688084	2.399438e-01	28
5688085	9.999549e-01	12
5688090	1.000000e+00	1
5688091	1.000000e+00	0
5688088	1.000000e+00	0
5688089	1.000000e+00	1
5688094	9.999881e-01	11
5688095	2.104926e-09	45
5688092	1.000000e+00	3
5688093	1.000000e+00	0
5688067	9.835804e-01	18
5688066	1.000000e+00	6
5688065	1.000000e+00	2
5688064	8.388818e-01	22
5688071	9.923267e-01	17
5688070	8.881784e-16	50
5688069	1.611182e-01	29
5688068	8.881784e-16	50
5688075	1.000000e+00	7
5688074	9.999549e-01	12
5688073	1.000000e+00	0
5688072	8.881784e-16	50
5688079	1.000000e+00	0
5688078	8.986806e-01	21
5688077	1.000000e+00	1
5688076	9.835804e-01	18
5688112	4.529710e-14	49
5688113	1.000000e+00	4
5688114	8.881784e-16	50
5688115	8.881784e-16	50
5688116	1.000000e+00	4
5688117	1.000000e+00	1
5688118	1.000000e+00	0
5688119	9.999972e-01	10
5688120	4.529710e-14	49
5688121	1.000000e+00	0
5688122	2.230891e-10	46
5688123	8.881784e-16	50
5688124	1.000000e+00	0
5688125	8.881784e-16	50
5688126	1.000000e+00	0
5688127	1.000000e+00	1
5688097	9.999972e-01	10
5688096	1.000000e+00	5
5688099	9.999999e-01	8
5688098	5.817779e-07	42
5688101	8.881784e-16	50
5688100	4.529710e-14	49
5688103	8.881784e-16	50
5688102	1.000000e+00	0
5688105	1.000000e+00	2
5688104	1.000000e+00	5
5688107	1.000000e+00	1
5688106	8.881784e-16	50
5688109	9.998471e-01	13
5688108	4.510745e-05	39
5688111	9.999994e-01	9
5688110	1.000000e+00	0
5688150	1.000000e+00	0
5688151	1.000000e+00	0
5688148	8.986806e-01	21
5688149	1.000000e+00	2
5688146	8.881784e-16	50
5688147	9.999994e-01	9
5688144	8.881784e-16	50
5688145	4.681115e-04	37
5688158	9.999999e-01	8
5688159	9.998471e-01	13
5688156	1.000000e+00	1
5688157	1.000000e+00	2
5688154	1.000000e+00	1
5688155	4.438624e-01	26
5688152	1.000000e+00	1
5688153	1.000000e+00	0
5688135	8.881784e-16	50
5688134	1.000000e+00	0
5688133	1.000000e+00	4
5688132	8.881784e-16	50
5688131	2.230891e-10	46
5688130	1.000000e+00	3
5688129	4.529710e-14	49
5688128	1.000000e+00	3
5688143	1.000000e+00	5
5688142	1.193067e-05	40
5688141	9.405398e-01	20
5688140	1.000000e+00	1
5688139	8.881784e-16	50
5688138	8.881784e-16	50
5688137	9.835804e-01	18
5688136	1.133316e-12	48
5688180	1.000000e+00	0
5688181	1.000000e+00	4
5688182	8.881784e-16	50
5688176	3.245432e-02	32
5688177	9.999972e-01	10
5688178	5.946023e-02	31
5688179	3.359055e-01	27
5688188	9.405398e-01	20
5688189	9.999999e-01	8
5688190	1.000000e+00	4
5688191	1.000000e+00	5
5688184	4.681115e-04	37
5688186	4.529710e-14	49
5688187	4.510745e-05	39
5688165	1.000000e+00	0
5688164	1.000000e+00	0
5688167	1.000000e+00	0
5688166	6.640945e-01	24
5688161	1.000000e+00	0
5688160	1.000000e+00	0
5688163	9.999999e-01	8
5688162	9.999999e-01	8
5688173	1.000000e+00	0
5688172	1.000000e+00	0
5688175	1.000000e+00	5
5688174	2.230891e-10	46
5688169	8.881784e-16	50
5688168	8.881784e-16	50
5688171	1.000000e+00	0
5688170	1.000000e+00	3
5688219	1.000000e+00	6
5688218	8.881784e-16	50
5688217	1.000000e+00	7
5688216	2.230891e-10	46
5688223	1.000000e+00	0
5688222	1.000000e+00	3
5688221	9.923267e-01	17
5688220	1.000000e+00	0
5688211	1.000000e+00	0
5688210	1.000000e+00	0
5688209	1.000000e+00	1
5688208	1.000000e+00	5
5688215	2.230891e-10	46
5688214	8.881784e-16	50
5688213	1.000000e+00	0
5688212	1.000000e+00	0
5688202	8.881784e-16	50
5688203	5.561376e-01	25
5688200	8.881784e-16	50
5688201	2.230891e-10	46
5688206	9.405398e-01	20
5688207	1.000000e+00	0
5688204	1.611182e-01	29
5688205	1.000000e+00	3
5688194	1.641957e-02	33
5688195	1.000000e+00	0
5688192	1.000000e+00	1
5688193	2.104926e-09	45
5688198	8.881784e-16	50
5688199	8.881784e-16	50
5688196	1.000000e+00	0
5688197	1.000000e+00	1
5688249	9.998471e-01	13
5688248	1.000000e+00	5
5688251	4.529710e-14	49
5688250	1.000000e+00	0
5688253	9.999881e-01	11
5688252	1.000000e+00	5
5688255	1.000000e+00	0
5688254	5.817779e-07	42
5688241	1.000000e+00	0
5688240	1.000000e+00	0
5688243	1.000000e+00	0
5688245	1.000000e+00	1
5688244	1.529320e-04	38
5688247	9.923267e-01	17
5688246	1.049339e-07	43
5688233	1.000000e+00	1
5688234	1.000000e+00	0
5688235	1.000000e+00	7
5688236	9.999549e-01	12
5688237	1.000000e+00	2
5688238	1.000000e+00	4
5688239	8.881784e-16	50
5688224	9.998471e-01	13
5688225	4.681115e-04	37
5688226	9.998471e-01	13
5688227	1.193067e-05	40
5688228	1.193067e-05	40
5688229	8.881784e-16	50
5688230	4.529710e-14	49
5688231	9.999999e-01	8
5688287	1.000000e+00	0
5688286	1.000000e+00	0
5688285	8.881784e-16	50
5688284	1.000000e+00	0
5688283	1.000000e+00	0
5688282	1.000000e+00	4
5688281	1.000000e+00	5
5688280	1.000000e+00	5
5688279	1.000000e+00	0
5688278	1.000000e+00	1
5688277	1.000000e+00	1
5688276	9.405398e-01	20
5688275	1.000000e+00	4
5688274	2.104926e-09	45
5688273	9.986989e-01	15
5688272	2.230891e-10	46
5688270	5.561376e-01	25
5688271	1.000000e+00	4
5688269	1.000000e+00	1
5688266	1.000000e+00	0
5688267	1.000000e+00	1
5688264	1.000000e+00	7
5688265	9.999972e-01	10
5688262	2.230891e-10	46
5688263	1.641957e-02	33
5688260	1.000000e+00	1
5688261	1.000000e+00	3
5688258	1.000000e+00	7
5688259	4.529710e-14	49
5688256	5.561376e-01	25
5688257	9.999549e-01	12
5688317	1.000000e+00	5
5688316	4.681115e-04	37
5688319	9.999994e-01	9
5688318	1.000000e+00	2
5688313	1.000000e+00	2
5688312	1.000000e+00	0
5688315	9.999994e-01	9
5688314	5.561376e-01	25
5688309	1.000000e+00	0
5688308	1.000000e+00	0
5688310	1.000000e+00	1
5688305	9.986989e-01	15
5688304	2.230891e-10	46
5688307	5.946023e-02	31
5688306	1.000000e+00	0
5688300	1.000000e+00	1
5688301	1.000000e+00	1
5688302	1.000000e+00	4
5688303	1.000000e+00	7
5688296	9.999994e-01	9
5688297	8.881784e-16	50
5688298	2.104926e-09	45
5688299	8.881784e-16	50
5688292	8.881784e-16	50
5688293	1.000000e+00	3
5688294	1.013194e-01	30
5688295	8.881784e-16	50
5688288	1.000000e+00	1
5688289	1.000000e+00	3
5688290	1.193067e-05	40
5688291	7.673339e-03	34
5690819	1.000000e+00	7
5690818	1.000000e+00	1
5690817	9.405398e-01	20
5690816	1.000000e+00	2
5690823	1.000000e+00	1
5690822	1.000000e+00	0
5690821	1.000000e+00	6
5690820	1.000000e+00	1
5690827	1.000000e+00	4
5690826	1.000000e+00	0
5690825	9.999994e-01	9
5690824	1.611182e-01	29
5690830	1.000000e+00	6
5690829	8.881784e-16	50
5690828	1.000000e+00	7
5690834	1.000000e+00	3
5690835	1.000000e+00	0
5690832	1.000000e+00	0
5690833	5.561376e-01	25
5690838	1.000000e+00	2
5690839	9.835804e-01	18
5690836	8.881784e-16	50
5690837	1.000000e+00	2
5690842	1.000000e+00	1
5690843	1.000000e+00	0
5690840	1.000000e+00	7
5690841	1.000000e+00	0
5690846	1.000000e+00	3
5690847	1.000000e+00	1
5690844	1.000000e+00	5
5690845	9.999972e-01	10
5690848	1.000000e+00	5
5690851	1.000000e+00	2
5690850	1.000000e+00	0
5690853	9.999999e-01	8
5690852	1.000000e+00	0
5690855	1.301086e-03	36
5690854	8.388818e-01	22
5690857	1.000000e+00	0
5690856	9.405398e-01	20
5690859	1.000000e+00	1
5690858	1.000000e+00	4
5690861	1.000000e+00	0
5690860	8.881784e-16	50
5690863	1.000000e+00	3
5690862	1.000000e+00	3
5690864	1.000000e+00	3
5690865	4.510745e-05	39
5690866	9.999881e-01	11
5690867	1.133316e-12	48
5690868	1.000000e+00	4
5690869	1.000000e+00	6
5690870	1.000000e+00	1
5690871	7.673339e-03	34
5690872	9.999881e-01	11
5690873	5.561376e-01	25
5690874	8.881784e-16	50
5690875	8.881784e-16	50
5690876	8.881784e-16	50
5690877	1.000000e+00	1
5690878	1.000000e+00	3
5690879	1.000000e+00	2
5690759	9.999972e-01	10
5690758	1.000000e+00	5
5690757	8.881784e-16	50
5690756	8.881784e-16	50
5690755	2.230891e-10	46
5690754	9.986989e-01	15
5690753	5.561376e-01	25
5690752	1.000000e+00	0
5690767	1.529320e-04	38
5690765	1.000000e+00	5
5690764	1.000000e+00	7
5690763	1.000000e+00	1
5690762	1.000000e+00	2
5690761	9.986989e-01	15
5690760	9.999972e-01	10
5690774	1.000000e+00	0
5690775	9.999549e-01	12
5690772	4.510745e-05	39
5690773	1.000000e+00	0
5690770	9.995319e-01	14
5690771	5.561376e-01	25
5690768	1.000000e+00	0
5690769	1.000000e+00	2
5690782	1.000000e+00	0
5690783	1.000000e+00	3
5690780	2.807050e-06	41
5690781	1.621870e-08	44
5690778	1.000000e+00	2
5690779	1.611182e-01	29
5690776	9.995319e-01	14
5690777	8.881784e-16	50
5690789	7.673339e-03	34
5690788	1.000000e+00	0
5690791	1.000000e+00	2
5690790	8.881784e-16	50
5690785	1.000000e+00	0
5690784	8.881784e-16	50
5690787	9.986989e-01	15
5690786	1.000000e+00	0
5690797	1.000000e+00	1
5690796	1.000000e+00	2
5690799	1.000000e+00	0
5690798	1.000000e+00	5
5690793	1.621870e-08	44
5690792	2.399438e-01	28
5690795	1.000000e+00	0
5690794	1.000000e+00	2
5690804	1.000000e+00	0
5690805	3.300224e-03	35
5690806	1.000000e+00	1
5690807	8.881784e-16	50
5690800	1.000000e+00	1
5690801	1.000000e+00	0
5690802	8.388818e-01	22
5690803	1.000000e+00	1
5690812	1.000000e+00	0
5690813	3.245432e-02	32
5690814	1.000000e+00	0
5690815	1.529320e-04	38
5690809	1.000000e+00	0
5690810	1.000000e+00	0
5690811	8.881784e-16	50
5690698	9.999972e-01	10
5690699	1.000000e+00	0
5690696	9.986989e-01	15
5690697	1.854161e-11	47
5690702	1.000000e+00	0
5690703	1.000000e+00	2
5690700	9.923267e-01	17
5690701	9.998471e-01	13
5690690	1.529320e-04	38
5690691	1.013194e-01	30
5690688	8.881784e-16	50
5690689	8.881784e-16	50
5690695	8.881784e-16	50
5690692	1.000000e+00	0
5690715	1.000000e+00	0
5690719	9.999999e-01	8
5690718	9.998471e-01	13
5690717	1.000000e+00	0
5690707	1.000000e+00	2
5690706	1.000000e+00	2
5690705	1.000000e+00	3
5690704	2.230891e-10	46
5690711	8.881784e-16	50
5690710	1.000000e+00	0
5690709	9.999881e-01	11
5690708	9.998471e-01	13
5690728	1.000000e+00	3
5690729	9.923267e-01	17
5690731	8.881784e-16	50
5690732	1.000000e+00	0
5690733	1.000000e+00	0
5690734	7.600562e-01	23
5690735	1.000000e+00	5
5690720	9.675457e-01	19
5690721	1.000000e+00	3
5690722	9.999972e-01	10
5690723	1.000000e+00	0
5690724	1.000000e+00	0
5690725	1.000000e+00	0
5690727	8.388818e-01	22
5690745	1.000000e+00	1
5690744	1.621870e-08	44
5690747	9.999994e-01	9
5690746	1.000000e+00	2
5690749	1.000000e+00	0
5690748	8.986806e-01	21
5690751	1.000000e+00	0
5690750	9.999881e-01	11
5690737	8.881784e-16	50
5690736	1.000000e+00	0
5690739	5.561376e-01	25
5690738	1.000000e+00	0
5690741	3.245432e-02	32
5690740	8.881784e-16	50
5690743	1.000000e+00	0
5690742	3.245432e-02	32
5690638	9.999999e-01	8
5690639	1.000000e+00	7
5690636	1.000000e+00	4
5690637	1.000000e+00	0
5690634	1.000000e+00	7
5690635	1.000000e+00	4
5690632	3.245432e-02	32
5690633	1.000000e+00	3
5690630	1.000000e+00	2
5690631	1.000000e+00	2
5690628	1.000000e+00	7
5690629	1.000000e+00	0
5690626	1.000000e+00	2
5690627	9.999972e-01	10
5690624	9.995319e-01	14
5690625	9.998471e-01	13
5690655	1.000000e+00	0
5690654	1.000000e+00	0
5690653	4.438624e-01	26
5690652	1.000000e+00	7
5690651	8.881784e-16	50
5690650	2.230891e-10	46
5690649	1.049339e-07	43
5690648	1.000000e+00	0
5690647	9.405398e-01	20
5690646	4.438624e-01	26
5690645	8.881784e-16	50
5690644	1.000000e+00	3
5690643	9.998471e-01	13
5690642	1.000000e+00	3
5690641	1.000000e+00	0
5690640	8.881784e-16	50
5690668	8.881784e-16	50
5690669	1.000000e+00	3
5690670	1.000000e+00	0
5690671	1.000000e+00	7
5690664	9.999972e-01	10
5690665	1.000000e+00	0
5690666	8.881784e-16	50
5690667	9.923267e-01	17
5690660	8.881784e-16	50
5690662	1.000000e+00	1
5690663	9.998471e-01	13
5690656	1.000000e+00	0
5690657	4.510745e-05	39
5690658	8.881784e-16	50
5690659	1.000000e+00	6
5690685	1.529320e-04	38
5690684	4.529710e-14	49
5690687	1.000000e+00	5
5690686	1.000000e+00	2
5690681	1.000000e+00	7
5690680	1.611182e-01	29
5690683	9.923267e-01	17
5690682	9.999999e-01	8
5690677	3.359055e-01	27
5690679	1.000000e+00	3
5690678	1.000000e+00	0
5690673	1.000000e+00	0
5690672	3.359055e-01	27
5690675	1.000000e+00	0
5690674	9.999881e-01	11
5690576	1.000000e+00	3
5690577	1.000000e+00	1
5690578	1.000000e+00	2
5690579	1.000000e+00	0
5690580	1.000000e+00	2
5690582	1.000000e+00	2
5690583	9.966998e-01	16
5690584	9.999972e-01	10
5690585	8.881784e-16	50
5690586	8.881784e-16	50
5690587	1.013194e-01	30
5690588	1.000000e+00	1
5690589	1.000000e+00	2
5690590	3.359055e-01	27
5690591	9.999999e-01	8
5690561	4.510745e-05	39
5690560	9.999881e-01	11
5690563	1.000000e+00	1
5690562	1.000000e+00	4
5690565	1.000000e+00	0
5690564	4.529710e-14	49
5690567	7.673339e-03	34
5690566	8.881784e-16	50
5690568	9.999549e-01	12
5690571	9.999999e-01	8
5690570	1.133316e-12	48
5690573	2.104926e-09	45
5690572	8.881784e-16	50
5690575	1.000000e+00	4
5690574	8.881784e-16	50
5690610	1.000000e+00	1
5690611	1.641957e-02	33
5690608	1.854161e-11	47
5690609	5.561376e-01	25
5690614	1.000000e+00	4
5690615	1.000000e+00	2
5690612	8.881784e-16	50
5690613	1.000000e+00	4
5690618	3.245432e-02	32
5690619	3.359055e-01	27
5690616	1.000000e+00	2
5690617	1.000000e+00	3
5690622	8.881784e-16	50
5690623	9.999881e-01	11
5690620	9.999972e-01	10
5690621	1.000000e+00	5
5690595	5.946023e-02	31
5690594	1.000000e+00	1
5690593	8.881784e-16	50
5690592	4.529710e-14	49
5690599	2.399438e-01	28
5690598	9.675457e-01	19
5690597	1.000000e+00	0
5690596	1.000000e+00	1
5690603	1.000000e+00	4
5690602	8.881784e-16	50
5690601	8.881784e-16	50
5690600	1.000000e+00	7
5690607	9.999972e-01	10
5690605	1.000000e+00	1
5690604	8.986806e-01	21
5690516	2.807050e-06	41
5690517	9.999549e-01	12
5690518	9.998471e-01	13
5690519	1.000000e+00	1
5690512	1.000000e+00	0
5690513	1.000000e+00	3
5690515	1.000000e+00	1
5690524	1.000000e+00	0
5690525	1.000000e+00	0
5690526	8.881784e-16	50
5690527	9.995319e-01	14
5690520	1.000000e+00	2
5690521	1.000000e+00	1
5690522	8.881784e-16	50
5690523	1.000000e+00	1
5690501	7.600562e-01	23
5690500	1.000000e+00	3
5690503	1.000000e+00	0
5690502	1.000000e+00	1
5690497	1.000000e+00	3
5690496	9.999994e-01	9
5690499	8.881784e-16	50
5690498	4.529710e-14	49
5690509	1.854161e-11	47
5690508	8.881784e-16	50
5690511	1.133316e-12	48
5690510	8.881784e-16	50
5690505	1.000000e+00	0
5690504	1.000000e+00	0
5690507	8.881784e-16	50
5690506	1.000000e+00	0
5690550	1.000000e+00	0
5690551	1.000000e+00	0
5690548	4.529710e-14	49
5690549	9.405398e-01	20
5690546	1.000000e+00	4
5690547	1.000000e+00	0
5690545	1.000000e+00	0
5690558	1.000000e+00	5
5690559	1.000000e+00	3
5690556	9.999999e-01	8
5690557	8.881784e-16	50
5690554	1.000000e+00	2
5690555	1.000000e+00	5
5690552	1.000000e+00	0
5690553	8.388818e-01	22
5690535	1.000000e+00	4
5690534	8.881784e-16	50
5690533	1.000000e+00	3
5690532	1.133316e-12	48
5690531	8.881784e-16	50
5690530	1.000000e+00	6
5690529	8.881784e-16	50
5690528	8.881784e-16	50
5690543	8.881784e-16	50
5690542	1.000000e+00	6
5690541	6.640945e-01	24
5690540	1.013194e-01	30
5690539	1.000000e+00	2
5690538	1.000000e+00	0
5690537	1.854161e-11	47
5690536	9.998471e-01	13
5690457	9.999972e-01	10
5690456	8.881784e-16	50
5690459	1.000000e+00	0
5690458	1.000000e+00	6
5690461	4.529710e-14	49
5690460	4.681115e-04	37
5690462	1.000000e+00	1
5690449	1.000000e+00	1
5690448	1.000000e+00	0
5690451	2.807050e-06	41
5690450	9.999549e-01	12
5690453	9.835804e-01	18
5690452	1.133316e-12	48
5690455	4.529710e-14	49
5690454	1.133316e-12	48
5690440	1.301086e-03	36
5690441	8.881784e-16	50
5690442	8.881784e-16	50
5690443	1.000000e+00	4
5690444	1.000000e+00	0
5690445	1.000000e+00	0
5690446	1.000000e+00	0
5690447	8.881784e-16	50
5690433	2.104926e-09	45
5690434	4.681115e-04	37
5690435	1.000000e+00	2
5690436	8.881784e-16	50
5690437	1.000000e+00	0
5690438	1.000000e+00	1
5690491	1.000000e+00	0
5690490	9.405398e-01	20
5690489	1.000000e+00	2
5690488	9.999549e-01	12
5690495	2.399438e-01	28
5690494	1.000000e+00	1
5690493	1.000000e+00	0
5690492	1.000000e+00	0
5690483	9.986989e-01	15
5690482	9.998471e-01	13
5690481	9.998471e-01	13
5690480	1.000000e+00	2
5690485	3.300224e-03	35
5690484	1.000000e+00	2
5690474	1.000000e+00	0
5690475	1.000000e+00	1
5690472	1.641957e-02	33
5690473	9.999549e-01	12
5690478	1.000000e+00	2
5690479	8.986806e-01	21
5690476	8.388818e-01	22
5690477	9.999549e-01	12
5690466	1.000000e+00	5
5690467	1.000000e+00	6
5690464	9.999994e-01	9
5690465	4.438624e-01	26
5690470	1.000000e+00	2
5690471	9.835804e-01	18
5690468	1.000000e+00	3
5690469	1.611182e-01	29
5690397	1.000000e+00	4
5690396	8.986806e-01	21
5690399	1.000000e+00	1
5690393	1.000000e+00	0
5690392	2.807050e-06	41
5690395	1.000000e+00	5
5690394	1.049339e-07	43
5690388	1.000000e+00	5
5690391	9.999549e-01	12
5690390	8.881784e-16	50
5690385	1.000000e+00	3
5690384	9.405398e-01	20
5690387	2.399438e-01	28
5690386	8.881784e-16	50
5690380	1.000000e+00	1
5690381	7.673339e-03	34
5690382	9.995319e-01	14
5690383	7.600562e-01	23
5690376	1.000000e+00	4
5690377	1.000000e+00	3
5690378	9.966998e-01	16
5690379	1.000000e+00	0
5690372	8.881784e-16	50
5690373	1.000000e+00	0
5690374	1.000000e+00	0
5690375	1.000000e+00	2
5690368	8.388818e-01	22
5690369	1.000000e+00	2
5690370	9.999999e-01	8
5690371	1.000000e+00	3
5690431	9.998471e-01	13
5690430	1.000000e+00	3
5690429	2.104926e-09	45
5690428	9.999881e-01	11
5690427	4.681115e-04	37
5690426	9.999549e-01	12
5690425	8.881784e-16	50
5690424	8.881784e-16	50
5690423	4.438624e-01	26
5690422	8.881784e-16	50
5690421	1.000000e+00	3
5690420	1.854161e-11	47
5690419	1.000000e+00	0
5690418	1.000000e+00	0
5690417	9.999881e-01	11
5690416	1.000000e+00	4
[truncated: 2,580 more rows]
