# Supplementary material for: Translational Selection Is Ubiquitous in Prokaryotes
Source: PLoS Genet. 2010 Jun 24;6(6):e1001004. doi: 10.1371/journal.pgen.1001004 (PMC2891978; doi:10.1371/journal.pgen.1001004)
Supplement: Dataset S1 — OCU/non-OCU gene calls in 461 Bacterial and Archaeal genomes, and summary tables of genome properties and OCU preferences for specific codons. (4.77 MB ZIP) [file pgen.1001004.s001.zip › Dataset_S1_Bacteria/Bacillus_amyloliquefaciens_FZB42.arff.ocuGenes]

GeneID	signTest_p	ocuProbWinCnt
5461678	1.000000e+00	0
5461679	1.000000e+00	5
5461676	9.966998e-01	16
5461677	1.000000e+00	4
5461675	1.000000e+00	0
5461670	9.998471e-01	13
5461671	1.000000e+00	0
5461668	5.946023e-02	31
5461669	3.245432e-02	32
5461666	1.000000e+00	6
5461667	3.245432e-02	32
5461664	1.000000e+00	0
5461665	1.000000e+00	2
5461695	1.000000e+00	0
5461694	1.000000e+00	5
5461693	1.000000e+00	2
5461692	1.000000e+00	0
5461691	9.995319e-01	14
5461690	1.133316e-12	48
5461689	3.245432e-02	32
5461688	1.000000e+00	1
5461687	1.000000e+00	1
5461686	1.000000e+00	0
5461685	1.000000e+00	0
5461684	1.000000e+00	1
5461683	1.000000e+00	3
5461682	1.000000e+00	4
5461681	7.673339e-03	34
5461680	1.000000e+00	4
5461644	8.388818e-01	22
5461645	9.999999e-01	8
5461646	1.000000e+00	0
5461647	8.881784e-16	50
5461640	1.000000e+00	0
5461641	1.000000e+00	0
5461642	1.000000e+00	0
5461643	1.000000e+00	0
5461636	1.000000e+00	0
5461637	1.000000e+00	0
5461638	9.405398e-01	20
5461639	1.000000e+00	0
5461632	1.000000e+00	2
5461633	3.359055e-01	27
5461634	9.999994e-01	9
5461635	1.000000e+00	3
5461661	4.529710e-14	49
5461660	1.000000e+00	0
5461662	1.000000e+00	2
5461657	1.000000e+00	4
5461656	4.529710e-14	49
5461659	1.000000e+00	1
5461658	1.000000e+00	0
5461653	9.995319e-01	14
5461652	9.966998e-01	16
5461655	1.000000e+00	0
5461654	1.013194e-01	30
5461649	1.000000e+00	2
5461651	1.000000e+00	0
5461650	9.999972e-01	10
5461738	1.854161e-11	47
5461739	1.000000e+00	0
5461742	1.000000e+00	3
5461743	9.999549e-01	12
5461740	1.000000e+00	3
5461741	1.000000e+00	0
5461730	1.000000e+00	0
5461731	1.000000e+00	1
5461729	1.000000e+00	2
5461732	1.000000e+00	3
5461733	1.000000e+00	0
5461755	1.000000e+00	3
5461753	9.835804e-01	18
5461752	1.000000e+00	0
5461759	1.000000e+00	0
5461758	2.230891e-10	46
5461756	1.000000e+00	0
5461747	1.000000e+00	1
5461746	7.600562e-01	23
5461745	1.000000e+00	0
5461751	1.000000e+00	6
5461750	9.999972e-01	10
5461749	1.000000e+00	2
5461748	1.000000e+00	0
5461705	8.881784e-16	50
5461706	8.986806e-01	21
5461707	9.999972e-01	10
5461708	1.000000e+00	2
5461709	8.881784e-16	50
5461710	1.000000e+00	7
5461711	1.000000e+00	5
5461696	1.000000e+00	6
5461698	1.641957e-02	33
5461699	1.000000e+00	1
5461700	1.000000e+00	0
5461701	1.000000e+00	0
5461702	1.000000e+00	2
5461703	9.999999e-01	8
5461721	1.000000e+00	0
5461723	9.675457e-01	19
5461722	9.999881e-01	11
5461725	1.000000e+00	1
5461724	1.854161e-11	47
5461727	8.986806e-01	21
5461726	1.000000e+00	0
5461712	1.000000e+00	5
5461715	1.000000e+00	0
5461714	4.529710e-14	49
5461717	1.000000e+00	0
5461716	1.000000e+00	1
5461719	1.000000e+00	1
5461718	4.529710e-14	49
5461543	1.000000e+00	2
5461542	1.000000e+00	1
5461541	2.807050e-06	41
5461540	9.998471e-01	13
5461539	1.000000e+00	0
5461538	1.000000e+00	0
5461537	1.000000e+00	0
5461536	1.000000e+00	2
5461551	1.000000e+00	1
5461550	8.881784e-16	50
5461549	1.000000e+00	1
5461548	8.881784e-16	50
5461547	8.881784e-16	50
5461546	9.999549e-01	12
5461545	1.000000e+00	0
5461544	1.000000e+00	0
5461558	3.359055e-01	27
5461559	1.000000e+00	2
5461556	1.000000e+00	3
5461557	8.881784e-16	50
5461554	9.999881e-01	11
5461555	4.529710e-14	49
5461552	9.986989e-01	15
5461553	2.807050e-06	41
5461566	1.000000e+00	0
5461567	1.000000e+00	0
5461564	1.000000e+00	0
5461565	1.854161e-11	47
5461562	1.000000e+00	0
5461563	1.000000e+00	0
5461560	1.000000e+00	5
5461561	1.621870e-08	44
5461509	1.000000e+00	1
5461508	1.000000e+00	0
5461511	1.000000e+00	2
5461510	1.000000e+00	0
5461505	1.000000e+00	3
5461504	1.000000e+00	0
5461507	1.000000e+00	0
5461506	4.438624e-01	26
5461517	1.000000e+00	0
5461516	1.000000e+00	4
5461519	1.000000e+00	0
5461518	9.675457e-01	19
5461513	9.966998e-01	16
5461512	4.681115e-04	37
5461515	1.000000e+00	2
5461514	1.000000e+00	5
5461524	1.133316e-12	48
5461525	1.000000e+00	1
5461526	8.881784e-16	50
5461527	1.000000e+00	1
5461520	1.000000e+00	1
5461522	1.000000e+00	0
5461523	8.986806e-01	21
5461532	8.881784e-16	50
5461533	2.230891e-10	46
5461534	1.000000e+00	1
5461535	1.000000e+00	5
5461528	1.000000e+00	0
5461529	8.881784e-16	50
5461530	8.881784e-16	50
5461531	8.881784e-16	50
5461603	1.000000e+00	0
5461602	1.000000e+00	0
5461601	1.000000e+00	0
5461600	1.000000e+00	1
5461607	8.986806e-01	21
5461606	9.999549e-01	12
5461605	1.000000e+00	0
5461604	1.000000e+00	0
5461611	1.013194e-01	30
5461610	1.013194e-01	30
5461608	7.673339e-03	34
5461615	8.881784e-16	50
5461614	4.529710e-14	49
5461613	1.000000e+00	6
5461612	8.986806e-01	21
5461618	7.673339e-03	34
5461619	1.000000e+00	0
5461616	8.881784e-16	50
5461617	8.881784e-16	50
5461622	1.000000e+00	1
5461623	1.000000e+00	0
5461620	1.000000e+00	3
5461621	1.000000e+00	0
5461626	9.405398e-01	20
5461627	4.681115e-04	37
5461624	1.000000e+00	0
5461625	5.817779e-07	42
5461630	9.999881e-01	11
5461631	1.621870e-08	44
5461628	1.000000e+00	0
5461629	1.301086e-03	36
5461569	1.000000e+00	0
5461568	1.000000e+00	0
5461571	1.000000e+00	1
5461573	1.000000e+00	6
5461572	9.999994e-01	9
5461575	1.000000e+00	1
5461574	1.000000e+00	2
5461576	1.000000e+00	4
5461581	7.673339e-03	34
5461580	9.986989e-01	15
5461583	1.000000e+00	3
5461582	1.000000e+00	1
5461584	1.000000e+00	0
5461585	1.000000e+00	1
5461586	1.000000e+00	0
5461587	4.510745e-05	39
5461589	1.000000e+00	7
5461590	9.998471e-01	13
5461591	1.000000e+00	1
5461592	8.881784e-16	50
5461593	1.000000e+00	0
5461594	9.999549e-01	12
5461595	1.000000e+00	0
5461596	1.000000e+00	0
5461597	1.000000e+00	3
5461598	1.000000e+00	0
5461599	1.000000e+00	0
5461949	1.013194e-01	30
5461948	1.000000e+00	0
5461951	1.133316e-12	48
5461950	1.000000e+00	2
5461945	1.000000e+00	0
5461944	1.133316e-12	48
5461947	1.000000e+00	0
5461946	1.000000e+00	0
5461941	1.000000e+00	0
5461940	1.000000e+00	4
5461943	8.881784e-16	50
5461942	1.000000e+00	0
5461936	8.986806e-01	21
5461939	1.000000e+00	1
5461938	1.301086e-03	36
5461932	1.000000e+00	2
5461934	8.881784e-16	50
5461928	1.000000e+00	1
5461929	1.000000e+00	1
5461930	1.000000e+00	1
5461931	1.000000e+00	0
5461924	1.000000e+00	5
5461925	9.999881e-01	11
5461926	9.999881e-01	11
5461927	1.000000e+00	5
5461920	1.000000e+00	0
5461921	9.999994e-01	9
5461922	1.000000e+00	0
5461923	1.000000e+00	5
5461918	1.000000e+00	0
5461917	7.673339e-03	34
5461916	1.000000e+00	3
5461915	1.000000e+00	0
5461914	1.000000e+00	0
5461913	1.000000e+00	5
5461912	1.000000e+00	0
5461911	1.000000e+00	0
5461910	1.000000e+00	0
5461909	1.000000e+00	0
5461907	1.000000e+00	0
5461906	1.000000e+00	0
5461905	1.000000e+00	5
5461904	1.000000e+00	3
5461902	1.000000e+00	5
5461903	1.000000e+00	0
5461900	7.600562e-01	23
5461901	9.999549e-01	12
5461898	2.230891e-10	46
5461899	1.000000e+00	0
5461896	1.000000e+00	5
5461897	1.000000e+00	0
5461894	1.000000e+00	3
5461895	1.000000e+00	0
5461892	6.640945e-01	24
5461893	1.000000e+00	3
5461891	9.999999e-01	8
5461888	9.675457e-01	19
5461889	1.000000e+00	6
5462009	9.835804e-01	18
5462008	6.640945e-01	24
5462010	5.561376e-01	25
5462013	2.399438e-01	28
5462012	8.881784e-16	50
5462015	1.000000e+00	1
5462001	5.817779e-07	42
5462000	1.301086e-03	36
5462002	9.998471e-01	13
5462005	2.399438e-01	28
5462004	5.946023e-02	31
5462007	1.000000e+00	1
5462006	1.000000e+00	6
5461992	1.000000e+00	0
5461993	9.999972e-01	10
5461994	2.104926e-09	45
5461995	3.359055e-01	27
5461997	1.000000e+00	3
5461998	9.999549e-01	12
5461999	4.681115e-04	37
5461984	1.000000e+00	0
5461985	1.000000e+00	0
5461986	1.000000e+00	1
5461987	1.000000e+00	0
5461988	1.000000e+00	0
5461989	1.000000e+00	1
5461990	1.000000e+00	0
5461991	9.999994e-01	9
5461983	1.000000e+00	0
5461982	1.000000e+00	0
5461981	1.000000e+00	0
5461980	1.000000e+00	0
5461970	2.230891e-10	46
5461968	9.675457e-01	19
5461974	1.000000e+00	0
5461973	1.000000e+00	0
5461962	1.000000e+00	0
5461963	3.300224e-03	35
5461960	8.881784e-16	50
5461961	1.000000e+00	0
5461966	1.000000e+00	0
5461967	1.000000e+00	0
5461964	1.000000e+00	0
5461965	1.000000e+00	0
5461954	1.301086e-03	36
5461955	1.000000e+00	7
5461952	4.529710e-14	49
5461953	1.000000e+00	1
5461958	1.000000e+00	5
5461959	8.881784e-16	50
5461957	1.000000e+00	0
5461812	1.000000e+00	0
5461813	1.854161e-11	47
5461814	1.000000e+00	0
5461815	5.817779e-07	42
5461810	1.000000e+00	3
5461811	9.835804e-01	18
5461820	1.000000e+00	6
5461821	6.640945e-01	24
5461822	1.000000e+00	0
5461823	1.000000e+00	0
5461816	1.000000e+00	0
5461817	1.000000e+00	4
5461818	4.529710e-14	49
5461819	1.000000e+00	4
5461797	1.000000e+00	0
5461796	1.000000e+00	0
5461799	1.000000e+00	1
5461798	9.999999e-01	8
5461793	1.000000e+00	0
5461792	1.000000e+00	0
5461795	1.000000e+00	0
5461794	1.000000e+00	0
5461805	1.000000e+00	7
5461804	4.529710e-14	49
5461807	6.640945e-01	24
5461806	1.000000e+00	0
5461801	1.000000e+00	0
5461800	1.000000e+00	0
5461802	1.000000e+00	5
5461782	1.000000e+00	1
5461783	1.000000e+00	0
5461780	9.999999e-01	8
5461781	1.000000e+00	0
5461778	9.923267e-01	17
5461779	1.000000e+00	0
5461776	2.230891e-10	46
5461777	5.561376e-01	25
5461790	1.000000e+00	6
5461791	8.881784e-16	50
5461788	1.000000e+00	0
5461789	1.000000e+00	0
5461786	1.000000e+00	0
5461787	1.000000e+00	0
5461784	1.000000e+00	0
5461785	1.000000e+00	0
5461767	5.817779e-07	42
5461766	1.049339e-07	43
5461765	8.881784e-16	50
5461764	8.881784e-16	50
5461763	1.854161e-11	47
5461762	1.000000e+00	3
5461761	1.000000e+00	0
5461760	7.673339e-03	34
5461775	9.999994e-01	9
5461773	9.998471e-01	13
5461772	8.881784e-16	50
5461771	8.881784e-16	50
5461769	1.000000e+00	0
5461768	8.881784e-16	50
5461873	1.000000e+00	5
5461875	1.621870e-08	44
5461876	1.000000e+00	2
5461877	1.000000e+00	0
5461878	1.000000e+00	0
5461879	1.000000e+00	2
5461880	1.000000e+00	0
5461882	1.000000e+00	4
5461883	1.000000e+00	3
5461884	3.245432e-02	32
5461885	1.000000e+00	2
5461886	1.000000e+00	5
5461887	9.998471e-01	13
5461857	1.611182e-01	29
5461856	1.000000e+00	0
5461859	6.640945e-01	24
5461858	1.529320e-04	38
5461861	9.999999e-01	8
5461860	1.000000e+00	2
5461863	1.000000e+00	1
5461862	1.000000e+00	2
5461864	1.000000e+00	0
5461867	1.000000e+00	0
5461866	1.000000e+00	1
5461869	9.986989e-01	15
5461868	9.995319e-01	14
5461870	9.999972e-01	10
5461846	1.000000e+00	0
5461847	8.881784e-16	50
5461844	1.000000e+00	2
5461845	9.999972e-01	10
5461850	1.000000e+00	0
5461851	8.986806e-01	21
5461848	9.986989e-01	15
5461849	1.000000e+00	0
5461854	5.817779e-07	42
5461852	8.881784e-16	50
5461853	1.000000e+00	3
5461827	8.881784e-16	50
5461826	1.854161e-11	47
5461825	4.510745e-05	39
5461824	9.999999e-01	8
5461831	1.000000e+00	4
5461830	1.000000e+00	2
5461829	1.000000e+00	0
5461828	6.640945e-01	24
5461835	1.000000e+00	1
5461832	1.000000e+00	0
5461839	1.000000e+00	3
5461838	1.000000e+00	2
5461837	9.999972e-01	10
5461836	1.000000e+00	6
5461128	1.000000e+00	0
5461131	1.000000e+00	0
5461132	1.000000e+00	0
5461133	1.000000e+00	0
5461134	8.881784e-16	50
5461135	3.245432e-02	32
5461121	8.881784e-16	50
5461122	8.881784e-16	50
5461124	3.359055e-01	27
5461125	1.000000e+00	7
5461126	1.000000e+00	0
5461127	1.000000e+00	5
5461145	1.000000e+00	3
5461144	9.999972e-01	10
5461147	1.000000e+00	0
5461146	1.000000e+00	2
5461149	1.000000e+00	0
5461148	1.000000e+00	0
5461151	8.881784e-16	50
5461150	1.000000e+00	0
5461137	1.000000e+00	0
5461136	1.000000e+00	0
5461139	1.000000e+00	0
5461138	1.000000e+00	0
5461140	1.000000e+00	1
5461162	9.966998e-01	16
5461163	1.000000e+00	0
5461160	1.000000e+00	0
5461166	1.000000e+00	3
5461167	1.000000e+00	4
5461164	1.000000e+00	1
5461165	1.000000e+00	0
5461154	8.881784e-16	50
5461155	8.881784e-16	50
5461152	5.817779e-07	42
5461153	8.881784e-16	50
5461158	1.000000e+00	0
5461159	1.000000e+00	6
5461156	1.000000e+00	1
5461157	8.881784e-16	50
5461179	8.881784e-16	50
5461178	7.600562e-01	23
5461177	1.000000e+00	5
5461176	1.000000e+00	5
5461183	9.998471e-01	13
5461182	5.561376e-01	25
5461181	1.000000e+00	0
5461180	1.000000e+00	3
5461171	1.000000e+00	0
5461170	1.000000e+00	1
5461169	1.000000e+00	4
5461168	1.000000e+00	1
5461175	1.854161e-11	47
5461174	8.881784e-16	50
5461173	8.881784e-16	50
5461172	1.000000e+00	5
5461196	1.000000e+00	0
5461197	1.000000e+00	0
5461199	1.000000e+00	0
5461192	1.000000e+00	2
5461193	7.600562e-01	23
5461194	9.675457e-01	19
5461195	8.881784e-16	50
5461188	3.300224e-03	35
5461189	9.835804e-01	18
5461190	1.000000e+00	0
5461191	1.000000e+00	0
5461184	1.000000e+00	0
5461185	1.000000e+00	3
5461186	6.640945e-01	24
5461187	7.600562e-01	23
5461213	3.359055e-01	27
5461212	1.000000e+00	7
5461215	1.049339e-07	43
5461214	1.013194e-01	30
5461208	1.000000e+00	3
5461211	9.835804e-01	18
5461210	1.000000e+00	0
5461205	1.000000e+00	3
5461204	1.000000e+00	2
5461207	1.000000e+00	1
5461206	1.000000e+00	0
5461201	1.000000e+00	0
5461200	1.000000e+00	0
5461203	1.000000e+00	0
5461202	1.000000e+00	6
5461230	1.000000e+00	1
5461231	1.000000e+00	0
5461228	1.000000e+00	3
5461229	1.000000e+00	0
5461226	1.000000e+00	2
5461227	1.000000e+00	0
5461224	1.000000e+00	0
5461225	1.000000e+00	0
5461223	9.999972e-01	10
5461221	1.133316e-12	48
5461218	1.000000e+00	0
5461219	9.923267e-01	17
5461216	1.000000e+00	0
5461217	1.000000e+00	2
5461247	1.193067e-05	40
5461246	9.999999e-01	8
5461245	1.000000e+00	0
5461244	9.999881e-01	11
5461243	4.529710e-14	49
5461242	1.000000e+00	0
5461241	9.966998e-01	16
5461240	1.000000e+00	1
5461239	1.133316e-12	48
5461238	2.104926e-09	45
5461237	8.881784e-16	50
5461236	7.673339e-03	34
5461235	1.000000e+00	0
5461234	1.000000e+00	0
5461233	9.998471e-01	13
5461232	1.000000e+00	7
5460993	1.000000e+00	0
5460992	1.133316e-12	48
5460995	1.000000e+00	0
5460994	1.000000e+00	3
5460997	1.000000e+00	0
5460996	1.000000e+00	3
5460998	1.000000e+00	1
5461000	9.999994e-01	9
5461002	1.000000e+00	1
5461005	1.000000e+00	1
5461004	1.611182e-01	29
5461007	1.000000e+00	1
5461006	1.000000e+00	0
5461008	9.999994e-01	9
5461010	1.621870e-08	44
5461011	8.881784e-16	50
5461013	1.000000e+00	2
5461014	1.641957e-02	33
5461015	1.000000e+00	0
5461016	1.000000e+00	0
5461017	1.000000e+00	0
5461018	1.000000e+00	0
5461019	2.399438e-01	28
5461020	1.000000e+00	0
5461021	1.000000e+00	7
5461022	3.300224e-03	35
5461023	9.999549e-01	12
5461027	1.000000e+00	4
5461026	9.995319e-01	14
5461025	1.000000e+00	0
5461024	1.000000e+00	0
5461031	8.986806e-01	21
5461030	1.000000e+00	0
5461029	2.399438e-01	28
5461028	1.000000e+00	0
5461034	1.000000e+00	7
5461033	1.854161e-11	47
5461032	8.881784e-16	50
5461039	1.621870e-08	44
5461038	4.529710e-14	49
5461037	1.621870e-08	44
5461036	1.000000e+00	0
5461042	1.000000e+00	0
5461043	8.388818e-01	22
5461040	1.000000e+00	6
5461041	1.000000e+00	0
5461046	9.405398e-01	20
5461047	1.000000e+00	0
5461044	8.881784e-16	50
5461045	1.000000e+00	0
5461050	1.000000e+00	1
5461051	1.000000e+00	2
5461048	1.000000e+00	0
5461049	1.000000e+00	0
5461054	1.000000e+00	1
5461055	8.881784e-16	50
5461052	1.000000e+00	0
5461053	8.881784e-16	50
5461061	9.999994e-01	9
5461060	9.966998e-01	16
5461063	2.807050e-06	41
5461062	4.510745e-05	39
5461057	1.641957e-02	33
5461056	8.881784e-16	50
5461059	1.000000e+00	0
5461058	1.000000e+00	2
5461069	1.529320e-04	38
5461068	1.000000e+00	0
5461071	9.675457e-01	19
5461070	1.000000e+00	4
5461065	1.000000e+00	2
5461064	1.000000e+00	2
5461067	1.000000e+00	1
5461066	1.000000e+00	0
5461076	1.854161e-11	47
5461077	1.000000e+00	0
5461078	1.000000e+00	3
5461079	8.881784e-16	50
5461072	8.881784e-16	50
5461073	8.881784e-16	50
5461074	3.300224e-03	35
5461075	1.000000e+00	0
5461084	8.881784e-16	50
5461085	8.881784e-16	50
5461086	1.000000e+00	0
5461087	1.000000e+00	0
5461080	4.510745e-05	39
5461081	7.673339e-03	34
5461082	1.133316e-12	48
5461095	1.000000e+00	0
5461094	9.999549e-01	12
5461093	1.000000e+00	2
5461091	1.000000e+00	0
5461090	1.000000e+00	4
5461089	1.000000e+00	4
5461088	1.000000e+00	0
5461103	1.000000e+00	3
5461102	1.000000e+00	0
5461101	1.000000e+00	1
5461100	4.438624e-01	26
5461099	1.000000e+00	0
5461098	1.013194e-01	30
5461097	9.999994e-01	9
5461096	9.986989e-01	15
5461110	9.999881e-01	11
5461111	1.000000e+00	0
5461108	4.438624e-01	26
5461109	1.000000e+00	1
5461106	1.000000e+00	1
5461107	1.000000e+00	0
5461104	9.999972e-01	10
5461105	1.000000e+00	1
5461118	1.000000e+00	4
5461116	6.640945e-01	24
5461117	5.561376e-01	25
5461114	8.388818e-01	22
5461115	1.000000e+00	0
5461112	1.000000e+00	0
5461113	7.600562e-01	23
5461403	1.000000e+00	0
5461402	2.104926e-09	45
5461400	8.881784e-16	50
5461407	1.000000e+00	0
5461405	1.000000e+00	0
5461404	1.000000e+00	7
5461395	8.881784e-16	50
5461394	1.000000e+00	0
5461393	1.000000e+00	1
5461399	1.000000e+00	2
5461398	1.000000e+00	1
5461397	9.999549e-01	12
5461396	1.301086e-03	36
5461386	1.000000e+00	0
5461387	1.000000e+00	4
5461384	1.000000e+00	0
5461385	1.000000e+00	0
5461390	1.000000e+00	0
5461391	1.000000e+00	1
5461388	1.000000e+00	0
5461389	3.359055e-01	27
5461378	1.000000e+00	1
5461379	1.000000e+00	0
5461376	1.000000e+00	2
5461377	1.000000e+00	2
5461382	1.000000e+00	3
5461383	1.000000e+00	0
5461380	1.000000e+00	0
5461381	1.000000e+00	0
5461433	1.000000e+00	0
5461432	9.999881e-01	11
5461435	1.000000e+00	0
5461434	1.000000e+00	0
5461437	1.013194e-01	30
5461436	1.000000e+00	0
5461438	1.000000e+00	0
5461425	3.359055e-01	27
5461424	1.000000e+00	0
5461427	8.881784e-16	50
5461426	8.881784e-16	50
5461429	1.000000e+00	1
5461428	1.000000e+00	0
5461431	1.000000e+00	0
5461430	1.000000e+00	0
5461416	1.000000e+00	1
5461419	1.000000e+00	1
5461420	1.000000e+00	0
5461421	8.881784e-16	50
5461422	9.999999e-01	8
5461423	1.000000e+00	1
5461408	8.881784e-16	50
5461409	9.995319e-01	14
5461411	9.835804e-01	18
5461412	1.000000e+00	0
5461413	9.675457e-01	19
5461414	1.000000e+00	0
5461415	1.000000e+00	0
5461471	1.000000e+00	0
5461470	1.621870e-08	44
5461469	1.621870e-08	44
5461468	4.529710e-14	49
5461467	1.000000e+00	0
5461466	1.000000e+00	1
5461465	1.000000e+00	0
5461464	1.000000e+00	0
5461463	9.999972e-01	10
5461462	2.807050e-06	41
5461461	1.000000e+00	0
5461460	1.000000e+00	3
5461459	9.999549e-01	12
5461458	1.000000e+00	6
5461457	1.000000e+00	0
5461456	1.000000e+00	0
5461454	1.529320e-04	38
5461455	1.000000e+00	2
5461452	1.000000e+00	1
5461453	9.835804e-01	18
5461450	8.388818e-01	22
5461451	9.966998e-01	16
5461448	8.881784e-16	50
5461449	9.995319e-01	14
5461446	8.881784e-16	50
5461447	3.245432e-02	32
5461444	1.000000e+00	0
5461445	2.230891e-10	46
5461442	1.000000e+00	4
5461443	7.600562e-01	23
5461440	9.923267e-01	17
5461441	1.000000e+00	1
5461501	1.000000e+00	0
5461500	1.000000e+00	7
5461503	1.000000e+00	0
5461502	1.000000e+00	4
5461497	9.995319e-01	14
5461496	1.000000e+00	2
5461499	1.000000e+00	0
5461498	1.000000e+00	0
5461493	1.000000e+00	0
5461492	1.000000e+00	0
5461495	9.998471e-01	13
5461494	1.000000e+00	5
5461488	1.000000e+00	2
5461491	8.881784e-16	50
5461484	1.000000e+00	2
5461485	1.000000e+00	4
5461486	2.104926e-09	45
5461487	9.999549e-01	12
5461480	1.611182e-01	29
5461481	1.000000e+00	1
5461482	1.000000e+00	4
5461483	5.946023e-02	31
5461476	5.946023e-02	31
5461477	1.049339e-07	43
5461478	1.000000e+00	0
5461479	7.673339e-03	34
5461472	8.881784e-16	50
5461473	1.000000e+00	1
5461474	1.000000e+00	0
5461475	1.000000e+00	0
5461266	9.999972e-01	10
5461267	1.000000e+00	0
5461265	9.999972e-01	10
5461270	1.000000e+00	2
5461271	1.000000e+00	1
5461269	1.000000e+00	2
5461274	1.000000e+00	1
5461275	9.995319e-01	14
5461272	4.438624e-01	26
5461278	8.881784e-16	50
5461279	8.881784e-16	50
5461276	9.999972e-01	10
5461277	1.000000e+00	2
5461251	1.000000e+00	3
5461250	9.999994e-01	9
5461249	8.881784e-16	50
5461248	9.999972e-01	10
5461255	5.817779e-07	42
5461254	4.529710e-14	49
5461253	1.133316e-12	48
5461252	1.000000e+00	0
5461259	9.999972e-01	10
5461258	1.000000e+00	4
5461257	9.923267e-01	17
5461256	1.000000e+00	0
5461263	1.193067e-05	40
5461262	1.000000e+00	2
5461261	1.000000e+00	1
5461296	1.000000e+00	0
5461297	1.000000e+00	0
5461298	1.000000e+00	1
5461299	1.000000e+00	0
5461300	9.999881e-01	11
5461301	1.000000e+00	4
5461302	1.000000e+00	0
5461303	1.000000e+00	0
5461304	1.000000e+00	0
5461305	1.641957e-02	33
5461306	1.000000e+00	6
5461307	7.673339e-03	34
5461308	3.300224e-03	35
5461309	3.300224e-03	35
5461310	1.000000e+00	0
5461311	9.835804e-01	18
5461281	3.245432e-02	32
5461280	1.000000e+00	0
5461283	9.995319e-01	14
5461282	9.998471e-01	13
5461284	1.000000e+00	0
5461287	4.681115e-04	37
5461286	1.000000e+00	0
5461289	9.999881e-01	11
5461288	1.049339e-07	43
5461291	2.104926e-09	45
5461290	2.399438e-01	28
5461293	8.881784e-16	50
5461292	1.000000e+00	5
5461295	8.881784e-16	50
5461294	1.000000e+00	0
5461334	1.000000e+00	0
5461333	1.000000e+00	0
5461330	4.510745e-05	39
5461331	4.438624e-01	26
5461328	1.000000e+00	0
5461329	3.245432e-02	32
5461342	1.000000e+00	2
5461343	2.230891e-10	46
5461340	1.000000e+00	6
5461341	8.881784e-16	50
5461338	1.000000e+00	0
5461339	1.000000e+00	0
5461336	1.000000e+00	0
5461337	1.000000e+00	0
5461319	8.881784e-16	50
5461318	1.000000e+00	5
5461317	1.133316e-12	48
5461316	8.881784e-16	50
5461315	1.000000e+00	0
5461314	1.049339e-07	43
5461313	6.640945e-01	24
5461312	1.000000e+00	7
5461327	1.000000e+00	0
5461326	1.854161e-11	47
5461323	1.000000e+00	1
5461322	1.000000e+00	0
5461321	1.000000e+00	0
5461320	1.000000e+00	0
5461364	1.000000e+00	1
5461365	2.104926e-09	45
5461366	1.000000e+00	1
5461367	1.000000e+00	1
5461360	1.000000e+00	1
5461361	1.000000e+00	0
5461362	1.000000e+00	0
5461363	1.000000e+00	0
5461372	1.000000e+00	0
5461373	9.923267e-01	17
5461374	9.999999e-01	8
5461375	1.000000e+00	0
5461368	1.641957e-02	33
5461369	9.835804e-01	18
5461370	1.000000e+00	0
5461371	1.000000e+00	0
5461349	1.000000e+00	0
5461348	8.881784e-16	50
5461351	1.000000e+00	0
5461350	2.230891e-10	46
5461345	1.000000e+00	1
5461344	8.881784e-16	50
5461347	1.000000e+00	0
5461346	4.529710e-14	49
5461357	1.049339e-07	43
5461356	1.049339e-07	43
5461359	1.133316e-12	48
5461358	1.000000e+00	4
5461353	1.000000e+00	5
5461352	9.405398e-01	20
5461355	9.999881e-01	11
5461354	1.000000e+00	0
5460706	1.000000e+00	0
5460707	1.000000e+00	2
5460704	1.000000e+00	1
5460705	9.999999e-01	8
5460710	1.000000e+00	0
5460711	1.000000e+00	0
5460708	1.000000e+00	4
5460709	1.000000e+00	5
5460714	1.000000e+00	0
5460715	1.000000e+00	0
5460712	1.000000e+00	0
5460713	1.000000e+00	1
5460718	9.999999e-01	8
5460719	1.000000e+00	5
5460717	1.000000e+00	0
5460722	1.000000e+00	4
5460721	4.681115e-04	37
5460720	1.000000e+00	4
5460727	1.133316e-12	48
5460726	8.881784e-16	50
5460725	8.881784e-16	50
5460724	1.611182e-01	29
5460731	1.000000e+00	2
5460730	6.640945e-01	24
5460729	8.881784e-16	50
5460728	1.611182e-01	29
5460735	8.881784e-16	50
5460733	1.529320e-04	38
5460732	4.529710e-14	49
5460672	1.000000e+00	0
5460673	1.000000e+00	2
5460674	1.000000e+00	5
5460675	9.999999e-01	8
5460676	1.000000e+00	5
5460677	1.000000e+00	7
5460679	4.529710e-14	49
5460682	1.000000e+00	0
5460683	1.000000e+00	6
5460684	4.510745e-05	39
5460685	9.986989e-01	15
5460686	1.000000e+00	1
5460687	9.923267e-01	17
5460689	9.923267e-01	17
5460688	1.000000e+00	0
5460693	8.881784e-16	50
5460695	1.000000e+00	0
5460694	1.000000e+00	3
5460697	1.000000e+00	0
5460696	1.000000e+00	3
5460699	1.000000e+00	0
5460698	1.000000e+00	1
5460701	1.000000e+00	0
5460700	1.000000e+00	4
5460703	2.230891e-10	46
5460702	9.999549e-01	12
5460647	1.000000e+00	0
5460644	1.000000e+00	0
5460645	1.000000e+00	0
5460642	1.611182e-01	29
5460643	8.881784e-16	50
5460640	1.000000e+00	1
5460641	1.000000e+00	1
5460654	1.000000e+00	1
5460655	9.999994e-01	9
5460652	1.000000e+00	0
5460653	1.000000e+00	2
5460650	8.388818e-01	22
5460651	1.000000e+00	0
5460648	8.881784e-16	50
5460649	1.000000e+00	5
5460663	1.000000e+00	0
5460662	8.881784e-16	50
5460661	1.000000e+00	0
5460660	9.835804e-01	18
5460658	8.881784e-16	50
5460657	2.230891e-10	46
5460671	9.999972e-01	10
5460670	1.000000e+00	1
5460669	1.000000e+00	0
5460668	1.000000e+00	7
5460667	8.881784e-16	50
5460666	1.854161e-11	47
5460665	1.000000e+00	1
5460664	1.133316e-12	48
5460612	2.230891e-10	46
5460614	1.000000e+00	0
5460615	8.881784e-16	50
5460611	1.000000e+00	7
5460620	4.529710e-14	49
5460621	1.000000e+00	1
5460622	1.000000e+00	1
5460623	9.999972e-01	10
5460616	1.000000e+00	5
5460617	9.999994e-01	9
5460618	9.675457e-01	19
5460619	1.000000e+00	0
5460629	1.621870e-08	44
5460628	1.000000e+00	2
5460631	1.000000e+00	0
5460630	1.000000e+00	0
5460625	1.000000e+00	7
5460624	1.000000e+00	2
5460627	1.000000e+00	3
5460626	1.000000e+00	0
5460637	9.986989e-01	15
5460636	1.000000e+00	1
5460639	7.600562e-01	23
5460638	1.000000e+00	1
5460633	1.611182e-01	29
5460632	9.923267e-01	17
5460635	1.000000e+00	0
5460634	6.640945e-01	24
5460587	1.000000e+00	0
5460586	1.611182e-01	29
5460585	4.529710e-14	49
5460584	1.133316e-12	48
5460591	1.000000e+00	0
5460590	1.000000e+00	0
5460589	1.000000e+00	0
5460588	9.999549e-01	12
5460579	1.000000e+00	0
5460578	1.000000e+00	2
5460577	1.000000e+00	1
5460576	1.000000e+00	1
5460582	1.000000e+00	1
5460581	1.000000e+00	1
5460580	1.000000e+00	4
5460602	2.104926e-09	45
5460603	1.000000e+00	0
5460600	1.000000e+00	0
5460606	1.000000e+00	0
5460607	8.881784e-16	50
5460604	9.999549e-01	12
5460605	1.000000e+00	2
5460594	9.999999e-01	8
5460595	1.854161e-11	47
5460592	1.000000e+00	0
5460593	8.388818e-01	22
5460598	1.000000e+00	0
5460599	1.000000e+00	5
5460596	1.854161e-11	47
5460597	1.000000e+00	0
5460553	1.000000e+00	7
5460552	1.000000e+00	1
5460555	9.995319e-01	14
5460554	1.000000e+00	0
5460557	1.000000e+00	7
5460559	1.000000e+00	6
5460558	9.999994e-01	9
5460545	1.000000e+00	0
5460547	9.995319e-01	14
5460546	2.807050e-06	41
5460549	1.000000e+00	0
5460551	1.000000e+00	0
5460550	1.000000e+00	0
5460568	1.000000e+00	0
5460569	1.000000e+00	3
5460570	1.000000e+00	0
5460571	1.000000e+00	1
5460573	1.000000e+00	0
5460574	1.000000e+00	0
5460575	1.000000e+00	0
5460560	1.000000e+00	2
5460561	1.000000e+00	0
5460562	1.000000e+00	0
5460563	1.000000e+00	0
5460566	1.000000e+00	0
5460567	9.966998e-01	16
5460527	1.000000e+00	0
5460526	9.999972e-01	10
5460524	2.807050e-06	41
5460523	1.000000e+00	0
5460522	1.000000e+00	0
5460521	9.998471e-01	13
5460520	2.230891e-10	46
5460519	1.000000e+00	1
5460518	9.998471e-01	13
5460517	1.000000e+00	0
5460516	1.000000e+00	0
5460515	1.000000e+00	1
5460514	9.995319e-01	14
5460513	1.000000e+00	1
5460512	1.000000e+00	1
5460543	1.000000e+00	1
5460540	7.600562e-01	23
5460538	3.359055e-01	27
5460539	1.000000e+00	7
5460536	1.000000e+00	0
5460537	1.000000e+00	0
5460534	1.000000e+00	0
5460535	9.995319e-01	14
5460532	8.881784e-16	50
5460533	1.013194e-01	30
5460530	1.000000e+00	1
5460528	1.000000e+00	6
5460529	8.881784e-16	50
5460493	1.000000e+00	0
5460492	1.000000e+00	0
5460495	1.000000e+00	7
5460494	9.998471e-01	13
5460489	4.529710e-14	49
5460488	1.000000e+00	0
5460491	1.000000e+00	0
5460485	1.000000e+00	0
5460486	1.000000e+00	1
5460481	1.000000e+00	1
5460480	1.000000e+00	0
5460482	1.000000e+00	0
5460508	9.999881e-01	11
5460509	1.000000e+00	1
5460510	8.881784e-16	50
5460511	1.000000e+00	0
5460504	9.995319e-01	14
5460506	1.000000e+00	0
5460507	1.000000e+00	0
5460500	1.000000e+00	0
5460501	1.000000e+00	1
5460502	1.000000e+00	0
5460503	1.133316e-12	48
5460496	1.000000e+00	0
5460497	9.675457e-01	19
5460498	9.923267e-01	17
5460499	8.881784e-16	50
5460977	1.000000e+00	5
5460976	9.999972e-01	10
5460979	1.000000e+00	4
5460978	7.600562e-01	23
5460981	8.881784e-16	50
5460980	1.000000e+00	0
5460983	9.999972e-01	10
5460982	8.881784e-16	50
5460985	1.000000e+00	7
5460984	9.999881e-01	11
5460987	8.881784e-16	50
5460986	9.999881e-01	11
5460989	1.000000e+00	4
5460988	3.245432e-02	32
5460991	2.399438e-01	28
5460990	4.529710e-14	49
5460960	1.000000e+00	0
5460961	1.000000e+00	0
5460962	1.000000e+00	0
5460963	1.000000e+00	0
5460964	1.000000e+00	0
5460965	1.000000e+00	2
5460966	1.000000e+00	3
5460967	1.854161e-11	47
5460969	1.000000e+00	0
5460971	1.000000e+00	2
5460972	1.133316e-12	48
5460973	1.000000e+00	0
5460974	9.923267e-01	17
5460975	3.359055e-01	27
5460947	2.230891e-10	46
5460946	9.999972e-01	10
5460945	1.000000e+00	1
5460944	1.000000e+00	4
5460951	1.000000e+00	0
5460950	1.000000e+00	0
5460949	1.000000e+00	1
5460948	1.000000e+00	1
5460953	1.000000e+00	0
5460952	1.000000e+00	0
5460959	1.000000e+00	0
5460958	1.000000e+00	0
5460957	1.000000e+00	0
5460956	4.529710e-14	49
5460930	9.998471e-01	13
5460931	1.000000e+00	1
5460928	1.000000e+00	0
5460929	1.000000e+00	0
5460934	1.000000e+00	3
5460935	9.986989e-01	15
5460932	1.000000e+00	0
5460933	1.000000e+00	0
5460938	1.000000e+00	0
5460939	1.000000e+00	7
5460936	3.359055e-01	27
5460942	1.000000e+00	1
5460943	1.000000e+00	7
5460940	9.966998e-01	16
5460941	1.000000e+00	0
5460917	9.923267e-01	17
5460916	8.881784e-16	50
5460919	9.999972e-01	10
5460918	8.881784e-16	50
5460912	1.000000e+00	0
5460915	8.881784e-16	50
5460914	9.999881e-01	11
5460925	1.000000e+00	1
5460924	1.000000e+00	0
5460927	1.000000e+00	1
5460926	1.621870e-08	44
5460921	8.881784e-16	50
5460920	1.000000e+00	1
5460923	1.000000e+00	3
5460922	2.399438e-01	28
5460900	9.999549e-01	12
5460901	2.399438e-01	28
5460902	1.000000e+00	7
5460903	1.000000e+00	0
5460896	1.000000e+00	5
5460897	9.999881e-01	11
5460898	9.998471e-01	13
5460899	9.999999e-01	8
5460908	9.999999e-01	8
5460909	1.000000e+00	3
5460910	9.998471e-01	13
5460911	1.000000e+00	0
5460904	1.000000e+00	0
5460905	1.000000e+00	0
5460906	1.000000e+00	5
5460907	1.000000e+00	0
5460887	8.881784e-16	50
5460886	8.881784e-16	50
5460884	9.675457e-01	19
5460883	1.000000e+00	4
5460882	4.681115e-04	37
5460881	1.000000e+00	2
5460880	4.681115e-04	37
5460895	2.807050e-06	41
5460894	4.681115e-04	37
5460893	1.000000e+00	0
5460892	1.000000e+00	0
5460891	3.300224e-03	35
5460890	1.000000e+00	4
5460889	8.881784e-16	50
5460888	8.881784e-16	50
5460870	8.881784e-16	50
5460871	8.881784e-16	50
5460868	8.881784e-16	50
5460869	8.881784e-16	50
5460866	9.986989e-01	15
5460867	1.000000e+00	1
5460864	8.881784e-16	50
5460865	1.529320e-04	38
5460878	1.133316e-12	48
5460879	4.529710e-14	49
5460876	1.000000e+00	1
5460877	1.000000e+00	2
5460874	1.000000e+00	1
5460875	1.000000e+00	0
5460873	1.000000e+00	0
5460856	1.000000e+00	2
5460857	1.000000e+00	0
5460858	4.438624e-01	26
5460859	1.000000e+00	4
5460860	1.000000e+00	4
5460861	1.000000e+00	0
5460862	3.245432e-02	32
5460863	9.999881e-01	11
5460849	1.000000e+00	0
5460850	1.000000e+00	0
5460851	1.000000e+00	0
5460852	1.000000e+00	0
5460853	1.000000e+00	1
5460854	3.300224e-03	35
5460855	1.000000e+00	0
5460841	8.881784e-16	50
5460840	8.881784e-16	50
5460843	6.640945e-01	24
5460842	2.104926e-09	45
5460845	1.000000e+00	0
5460844	1.000000e+00	6
5460847	1.000000e+00	0
5460846	1.000000e+00	0
5460833	1.000000e+00	3
5460832	1.000000e+00	6
5460835	9.999999e-01	8
5460834	1.000000e+00	0
5460837	1.000000e+00	6
5460836	1.000000e+00	1
5460839	1.000000e+00	7
5460826	1.000000e+00	0
5460827	1.000000e+00	0
5460825	1.000000e+00	0
5460830	1.000000e+00	0
5460831	1.000000e+00	1
5460828	1.000000e+00	0
5460829	1.000000e+00	0
5460818	8.881784e-16	50
5460819	1.049339e-07	43
5460816	9.998471e-01	13
5460817	9.999994e-01	9
5460822	1.000000e+00	2
5460823	1.000000e+00	0
5460821	7.673339e-03	34
5460811	1.529320e-04	38
5460810	1.000000e+00	0
5460809	1.000000e+00	3
5460808	1.000000e+00	4
5460815	1.000000e+00	7
5460814	1.000000e+00	0
5460813	1.000000e+00	0
5460812	5.817779e-07	42
5460803	9.999999e-01	8
5460802	1.000000e+00	0
5460801	1.000000e+00	0
5460800	8.881784e-16	50
5460807	1.000000e+00	0
5460806	1.000000e+00	2
5460805	1.000000e+00	0
5460796	8.881784e-16	50
5460797	9.999999e-01	8
5460798	7.600562e-01	23
5460799	1.000000e+00	2
5460792	1.000000e+00	0
5460793	1.000000e+00	0
5460794	1.000000e+00	0
5460795	1.000000e+00	7
5460788	1.000000e+00	0
5460789	1.854161e-11	47
5460790	1.000000e+00	0
5460791	1.000000e+00	3
5460784	1.000000e+00	0
5460785	1.000000e+00	0
5460786	1.000000e+00	0
5460787	1.000000e+00	2
5460781	1.000000e+00	0
5460780	9.999549e-01	12
5460783	1.000000e+00	1
5460782	1.000000e+00	0
5460777	8.881784e-16	50
5460776	1.000000e+00	3
5460779	1.000000e+00	0
5460778	1.000000e+00	0
5460773	1.000000e+00	0
5460772	1.000000e+00	0
5460775	1.000000e+00	3
5460774	1.000000e+00	5
5460769	4.510745e-05	39
5460768	7.600562e-01	23
5460771	1.000000e+00	0
5460770	1.000000e+00	0
5460766	9.966998e-01	16
5460764	4.529710e-14	49
5460765	8.881784e-16	50
5460763	1.641957e-02	33
5460760	1.000000e+00	0
5460761	1.000000e+00	4
5460758	3.245432e-02	32
5460756	6.640945e-01	24
5460757	1.000000e+00	0
5460754	1.854161e-11	47
5460755	1.000000e+00	7
5460752	1.000000e+00	6
5460753	8.881784e-16	50
5460750	8.881784e-16	50
5460749	1.000000e+00	4
5460748	8.881784e-16	50
5460746	5.817779e-07	42
5460745	1.641957e-02	33
5460744	1.000000e+00	0
5460743	5.561376e-01	25
5460741	9.999549e-01	12
5460740	9.999972e-01	10
5460737	9.923267e-01	17
5460736	8.881784e-16	50
5460164	9.999972e-01	10
5460165	1.621870e-08	44
5460166	1.621870e-08	44
5460167	8.881784e-16	50
5460161	1.193067e-05	40
5460162	1.000000e+00	0
5460163	4.529710e-14	49
5460172	1.000000e+00	3
5460173	4.510745e-05	39
5460174	1.000000e+00	5
5460175	4.438624e-01	26
5460168	3.359055e-01	27
5460169	1.641957e-02	33
5460170	9.986989e-01	15
5460180	1.529320e-04	38
5460177	8.881784e-16	50
5460176	8.881784e-16	50
5460178	1.133316e-12	48
5460189	1.000000e+00	3
5460188	1.000000e+00	4
5460191	1.000000e+00	0
5460190	1.000000e+00	2
5460185	1.000000e+00	0
5460184	1.000000e+00	4
5460187	2.399438e-01	28
5460186	4.529710e-14	49
5460198	1.854161e-11	47
5460199	1.000000e+00	4
5460196	1.000000e+00	1
5460197	9.999999e-01	8
5460194	9.999972e-01	10
5460195	1.000000e+00	0
5460192	1.000000e+00	0
5460193	1.000000e+00	2
5460206	1.000000e+00	2
5460207	1.000000e+00	0
5460204	9.999994e-01	9
5460205	1.000000e+00	2
5460203	4.681115e-04	37
5460200	1.000000e+00	4
5460201	1.000000e+00	2
5460215	1.000000e+00	0
5460214	2.230891e-10	46
5460213	1.000000e+00	3
5460212	1.000000e+00	0
5460209	8.881784e-16	50
5460208	9.999994e-01	9
5460223	4.529710e-14	49
5460222	1.000000e+00	0
5460221	9.999549e-01	12
5460220	1.000000e+00	0
5460219	1.000000e+00	2
5460218	1.000000e+00	0
5460217	3.359055e-01	27
5460216	1.133316e-12	48
5460096	8.881784e-16	50
5460097	1.000000e+00	3
5460098	8.881784e-16	50
5460099	1.000000e+00	0
5460100	1.000000e+00	0
5460101	1.000000e+00	0
5460102	8.881784e-16	50
5460103	1.000000e+00	0
5460104	1.000000e+00	1
5460105	1.000000e+00	1
5460106	8.881784e-16	50
5460107	1.000000e+00	3
5460108	1.000000e+00	1
5460109	5.817779e-07	42
5460110	1.000000e+00	0
5460111	1.000000e+00	0
5460113	8.881784e-16	50
5460112	9.999972e-01	10
5460115	9.999972e-01	10
5460114	9.835804e-01	18
5460117	1.000000e+00	1
5460116	1.000000e+00	1
5460119	1.000000e+00	0
5460118	1.000000e+00	0
5460121	6.640945e-01	24
5460120	1.301086e-03	36
5460122	1.000000e+00	0
5460125	1.000000e+00	0
5460124	1.000000e+00	7
5460127	9.995319e-01	14
5460126	4.529710e-14	49
5460130	1.000000e+00	2
5460128	1.000000e+00	0
5460129	1.000000e+00	1
5460134	9.999881e-01	11
5460135	1.000000e+00	0
5460132	1.000000e+00	4
5460138	9.998471e-01	13
5460139	1.000000e+00	1
5460136	8.388818e-01	22
5460137	2.230891e-10	46
5460142	9.966998e-01	16
5460143	1.000000e+00	0
5460140	1.000000e+00	2
5460141	1.000000e+00	0
5460147	1.000000e+00	0
5460146	8.881784e-16	50
5460145	8.881784e-16	50
5460144	4.529710e-14	49
5460151	9.405398e-01	20
5460150	1.000000e+00	0
5460149	1.854161e-11	47
5460148	8.881784e-16	50
5460155	9.999972e-01	10
5460154	1.000000e+00	5
5460153	9.998471e-01	13
5460152	3.245432e-02	32
5460159	4.681115e-04	37
5460158	1.000000e+00	3
5460157	9.966998e-01	16
5460156	6.640945e-01	24
5460044	8.881784e-16	50
5460047	8.881784e-16	50
5460041	5.946023e-02	31
5460040	4.529710e-14	49
5460043	1.000000e+00	2
5460042	1.000000e+00	1
5460037	9.923267e-01	17
5460036	1.000000e+00	0
5460039	1.529320e-04	38
5460038	1.000000e+00	0
5460033	1.000000e+00	0
5460032	1.000000e+00	2
5460035	1.000000e+00	0
5460034	1.000000e+00	0
5460060	8.881784e-16	50
5460062	1.133316e-12	48
5460063	8.881784e-16	50
5460056	1.000000e+00	0
5460057	2.230891e-10	46
5460058	8.881784e-16	50
5460052	1.000000e+00	0
5460053	9.998471e-01	13
5460054	1.000000e+00	0
5460055	1.000000e+00	0
5460049	1.000000e+00	1
5460050	1.000000e+00	0
5460051	1.000000e+00	4
5460079	1.000000e+00	0
5460078	4.681115e-04	37
5460077	1.000000e+00	0
5460076	1.000000e+00	0
5460075	1.049339e-07	43
5460074	1.854161e-11	47
5460073	1.000000e+00	1
5460072	1.000000e+00	5
5460071	1.000000e+00	0
5460069	2.104926e-09	45
5460068	1.000000e+00	1
5460067	1.000000e+00	0
5460066	1.000000e+00	7
5460065	8.881784e-16	50
5460064	1.000000e+00	0
5460094	1.000000e+00	2
5460095	1.000000e+00	2
5460093	8.881784e-16	50
5460090	1.000000e+00	0
5460088	1.000000e+00	0
5460089	9.998471e-01	13
5460086	8.881784e-16	50
5460087	4.529710e-14	49
5460084	1.000000e+00	4
5460085	1.000000e+00	0
5460083	4.510745e-05	39
5460080	9.999972e-01	10
5460081	1.000000e+00	0
5459977	1.000000e+00	6
5459976	1.000000e+00	4
5459979	8.881784e-16	50
5459978	1.000000e+00	1
5459981	1.000000e+00	1
5459980	4.529710e-14	49
5459983	1.000000e+00	1
5459982	2.230891e-10	46
5459969	1.621870e-08	44
5459968	1.000000e+00	2
5459971	1.000000e+00	0
5459970	8.881784e-16	50
5459973	1.000000e+00	1
5459972	1.000000e+00	1
5459975	9.995319e-01	14
5459992	1.000000e+00	2
5459993	5.946023e-02	31
5459994	1.000000e+00	6
5459995	2.399438e-01	28
5459996	1.000000e+00	2
5459997	1.000000e+00	2
5459998	1.000000e+00	0
5459999	1.000000e+00	0
5459984	1.000000e+00	3
5459985	8.881784e-16	50
5459986	1.000000e+00	0
5459987	8.881784e-16	50
5459988	8.881784e-16	50
5459989	1.000000e+00	0
5459990	1.000000e+00	0
5459991	9.999881e-01	11
5460011	1.000000e+00	0
5460009	1.000000e+00	2
5460008	1.000000e+00	0
5460015	1.000000e+00	0
5460014	1.000000e+00	2
5460013	1.000000e+00	0
5460012	1.000000e+00	0
5460003	1.193067e-05	40
5460002	9.999994e-01	9
5460001	1.000000e+00	0
5460000	1.000000e+00	1
5460006	1.000000e+00	0
5460005	9.999549e-01	12
5460004	1.013194e-01	30
5460026	1.000000e+00	0
5460024	8.881784e-16	50
5460025	9.966998e-01	16
5460030	8.881784e-16	50
5460031	1.000000e+00	0
5460018	1.133316e-12	48
5460019	1.301086e-03	36
5460016	1.000000e+00	1
5460017	7.673339e-03	34
5460022	1.000000e+00	2
5460023	1.000000e+00	0
5460020	1.000000e+00	3
5460021	1.000000e+00	0
5460439	9.999999e-01	8
5460438	9.999549e-01	12
5460437	7.673339e-03	34
5460436	5.817779e-07	42
5460435	1.000000e+00	7
5460434	1.000000e+00	0
5460433	1.000000e+00	0
5460432	9.999999e-01	8
5460445	1.854161e-11	47
5460444	9.405398e-01	20
5460443	1.000000e+00	2
5460442	7.600562e-01	23
5460441	9.999549e-01	12
5460440	7.600562e-01	23
5460422	1.000000e+00	7
5460423	1.000000e+00	0
5460420	9.835804e-01	18
5460421	1.000000e+00	1
5460416	1.000000e+00	6
5460417	1.854161e-11	47
5460430	1.000000e+00	5
5460431	7.600562e-01	23
5460428	4.529710e-14	49
5460429	4.529710e-14	49
5460426	1.854161e-11	47
5460427	3.300224e-03	35
5460424	1.000000e+00	3
5460425	2.104926e-09	45
5460469	1.621870e-08	44
5460471	2.807050e-06	41
5460470	1.000000e+00	2
5460465	1.621870e-08	44
5460464	8.986806e-01	21
5460467	1.000000e+00	0
5460466	1.000000e+00	0
5460477	1.000000e+00	1
5460476	9.999999e-01	8
5460479	1.000000e+00	0
5460478	1.000000e+00	2
5460473	2.230891e-10	46
5460475	8.881784e-16	50
5460474	2.399438e-01	28
5460452	1.000000e+00	2
5460453	1.611182e-01	29
5460454	8.881784e-16	50
5460455	2.230891e-10	46
5460449	1.000000e+00	0
5460450	9.835804e-01	18
5460451	8.881784e-16	50
5460460	8.881784e-16	50
5460461	2.807050e-06	41
5460462	8.881784e-16	50
5460456	1.000000e+00	4
5460457	4.529710e-14	49
5460458	1.193067e-05	40
5460459	8.881784e-16	50
5460371	1.000000e+00	0
5460370	1.000000e+00	0
5460369	1.000000e+00	0
5460368	1.000000e+00	0
5460375	1.641957e-02	33
5460374	9.999994e-01	9
5460373	4.529710e-14	49
5460372	2.230891e-10	46
5460379	1.000000e+00	0
5460378	1.000000e+00	0
5460377	4.681115e-04	37
5460376	1.133316e-12	48
5460383	1.000000e+00	7
5460382	1.000000e+00	6
5460381	1.000000e+00	0
5460354	1.000000e+00	0
5460355	1.000000e+00	2
5460352	1.000000e+00	0
5460353	1.000000e+00	0
5460358	8.388818e-01	22
5460359	1.000000e+00	4
5460356	1.000000e+00	0
5460357	1.000000e+00	2
5460362	1.000000e+00	0
5460363	1.000000e+00	2
5460360	1.000000e+00	1
5460361	1.000000e+00	0
5460366	1.000000e+00	1
5460367	1.641957e-02	33
5460364	1.529320e-04	38
5460365	9.999972e-01	10
5460400	9.986989e-01	15
5460403	1.000000e+00	0
5460402	1.000000e+00	0
5460405	9.999881e-01	11
5460404	8.881784e-16	50
5460409	9.999881e-01	11
5460408	1.000000e+00	0
5460411	7.600562e-01	23
5460410	1.000000e+00	4
5460413	9.923267e-01	17
5460412	1.000000e+00	3
5460415	5.561376e-01	25
5460414	1.000000e+00	3
5460384	1.000000e+00	1
5460385	1.000000e+00	1
5460386	1.000000e+00	0
5460387	9.995319e-01	14
5460388	9.986989e-01	15
5460389	5.817779e-07	42
5460390	1.000000e+00	3
5460391	1.000000e+00	0
5460392	1.000000e+00	3
5460393	1.000000e+00	0
5460394	1.000000e+00	0
5460395	1.000000e+00	0
5460396	1.049339e-07	43
5460397	1.641957e-02	33
5460398	3.245432e-02	32
5460399	4.681115e-04	37
5460318	1.000000e+00	0
5460319	1.000000e+00	1
5460316	1.000000e+00	6
5460317	1.000000e+00	0
5460314	1.641957e-02	33
5460315	1.000000e+00	0
5460312	1.000000e+00	1
5460313	1.000000e+00	0
5460310	1.000000e+00	4
5460311	1.000000e+00	0
5460308	9.999999e-01	8
5460309	1.000000e+00	2
5460306	1.000000e+00	4
5460307	1.000000e+00	1
5460304	1.000000e+00	1
5460305	1.000000e+00	4
5460303	8.881784e-16	50
5460302	1.000000e+00	1
5460301	1.000000e+00	3
5460300	8.881784e-16	50
5460299	1.641957e-02	33
5460298	1.000000e+00	0
5460297	1.000000e+00	4
5460296	1.000000e+00	0
5460295	1.000000e+00	0
5460294	1.000000e+00	0
5460293	1.000000e+00	0
5460292	1.000000e+00	1
5460291	1.000000e+00	2
5460290	1.000000e+00	3
5460289	1.301086e-03	36
5460288	1.000000e+00	7
5460348	1.611182e-01	29
5460349	1.000000e+00	1
5460350	1.000000e+00	2
5460344	1.000000e+00	0
5460345	1.000000e+00	0
5460346	1.000000e+00	0
5460347	1.000000e+00	0
5460341	1.000000e+00	4
5460342	1.000000e+00	1
5460343	1.000000e+00	1
5460336	7.673339e-03	34
5460337	1.000000e+00	0
5460338	1.000000e+00	1
5460339	9.995319e-01	14
5460333	4.529710e-14	49
5460332	2.104926e-09	45
5460335	8.881784e-16	50
5460334	1.133316e-12	48
5460329	1.000000e+00	3
5460328	1.000000e+00	0
5460331	9.835804e-01	18
5460330	1.000000e+00	0
5460325	4.529710e-14	49
5460324	1.000000e+00	1
5460327	9.986989e-01	15
5460326	4.529710e-14	49
5460320	9.999994e-01	9
5460323	1.000000e+00	0
5460322	9.675457e-01	19
5460251	1.000000e+00	4
5460248	1.000000e+00	1
5460249	9.405398e-01	20
5460254	1.000000e+00	1
5460255	1.000000e+00	3
5460252	9.999999e-01	8
5460253	1.000000e+00	0
5460242	1.000000e+00	0
5460243	1.000000e+00	0
5460240	9.675457e-01	19
5460241	1.000000e+00	0
5460246	4.529710e-14	49
5460247	1.133316e-12	48
5460244	1.000000e+00	0
5460245	1.000000e+00	0
5460235	1.000000e+00	0
5460234	9.986989e-01	15
5460233	1.000000e+00	0
5460232	1.000000e+00	0
5460239	1.000000e+00	1
5460238	1.611182e-01	29
5460224	8.881784e-16	50
5460231	5.817779e-07	42
5460230	1.000000e+00	0
5460229	1.000000e+00	3
5460228	8.881784e-16	50
5460282	1.000000e+00	0
5460283	1.000000e+00	0
5460284	1.000000e+00	0
5460285	1.000000e+00	0
5460286	1.000000e+00	4
5460287	1.000000e+00	0
5460272	5.561376e-01	25
5460273	8.881784e-16	50
5460274	1.621870e-08	44
5460275	8.881784e-16	50
5460276	8.881784e-16	50
5460277	1.000000e+00	4
5460278	8.881784e-16	50
5460264	1.000000e+00	1
5460267	1.000000e+00	4
5460266	9.999881e-01	11
5460271	1.854161e-11	47
5460270	8.881784e-16	50
5460257	1.000000e+00	0
5460256	1.000000e+00	0
5460259	9.999972e-01	10
5460258	1.000000e+00	0
5460261	9.966998e-01	16
5460260	9.999999e-01	8
5460263	1.000000e+00	1
5460262	9.835804e-01	18
5463056	1.000000e+00	2
5463057	1.000000e+00	1
5463058	1.000000e+00	1
5463059	1.000000e+00	0
5463060	1.000000e+00	1
5463061	8.881784e-16	50
5463062	1.000000e+00	1
5463063	9.999881e-01	11
5463064	1.000000e+00	1
5463065	5.946023e-02	31
5463066	9.986989e-01	15
5463067	8.881784e-16	50
5463068	9.999999e-01	8
5463069	1.000000e+00	4
5463070	1.000000e+00	1
5463071	2.399438e-01	28
5463041	8.881784e-16	50
5463040	3.300224e-03	35
5463043	1.000000e+00	4
5463042	1.000000e+00	0
5463045	1.000000e+00	0
5463044	1.000000e+00	0
5463046	1.000000e+00	0
5463051	1.000000e+00	1
5463050	3.359055e-01	27
5463053	1.000000e+00	0
5463052	1.000000e+00	1
5463055	8.881784e-16	50
5463054	8.986806e-01	21
5463090	3.300224e-03	35
5463091	1.000000e+00	3
5463088	8.881784e-16	50
5463089	1.000000e+00	0
5463094	9.966998e-01	16
5463095	1.000000e+00	0
5463092	1.000000e+00	5
5463093	1.000000e+00	5
5463098	1.000000e+00	1
5463099	1.000000e+00	3
5463096	8.881784e-16	50
5463097	8.881784e-16	50
5463102	1.000000e+00	3
5463103	1.000000e+00	0
5463100	1.000000e+00	2
5463101	1.000000e+00	0
5463075	8.881784e-16	50
5463079	1.000000e+00	0
5463078	1.000000e+00	4
5463077	8.881784e-16	50
5463076	8.881784e-16	50
5463083	2.104926e-09	45
5463082	9.998471e-01	13
5463081	1.000000e+00	0
5463080	1.000000e+00	0
5463086	9.966998e-01	16
5463085	1.000000e+00	1
5463084	1.000000e+00	0
5463124	1.000000e+00	3
5463126	9.923267e-01	17
5463127	1.000000e+00	0
5463120	9.999999e-01	8
5463121	1.000000e+00	1
5463122	9.995319e-01	14
5463123	1.000000e+00	4
5463128	4.681115e-04	37
5463109	1.000000e+00	3
5463108	4.438624e-01	26
5463111	1.000000e+00	0
5463105	1.000000e+00	0
5463104	1.000000e+00	2
5463107	1.000000e+00	0
5463106	8.881784e-16	50
5463117	1.000000e+00	0
5463116	9.999999e-01	8
5463119	1.000000e+00	2
5463118	9.995319e-01	14
5463113	1.000000e+00	6
5463112	1.000000e+00	2
5463115	1.000000e+00	3
5463114	1.000000e+00	0
5463158	8.881784e-16	50
5463159	1.000000e+00	0
5463156	1.000000e+00	0
5463154	4.529710e-14	49
5463155	1.000000e+00	0
5463152	5.817779e-07	42
5463166	1.193067e-05	40
5463167	5.561376e-01	25
5463164	1.000000e+00	4
5463165	1.000000e+00	2
5463162	8.881784e-16	50
5463160	1.000000e+00	0
5463161	1.000000e+00	2
5463151	9.966998e-01	16
5463150	1.000000e+00	4
5463149	1.000000e+00	0
5463148	1.000000e+00	0
5463147	4.529710e-14	49
5463193	1.000000e+00	2
5463192	1.000000e+00	5
5463195	9.998471e-01	13
5463194	1.000000e+00	0
5463197	6.640945e-01	24
5463196	9.999994e-01	9
5463185	1.000000e+00	2
5463184	3.300224e-03	35
5463187	1.000000e+00	3
5463186	9.998471e-01	13
5463189	4.529710e-14	49
5463188	1.000000e+00	0
5463191	1.000000e+00	0
5463190	1.000000e+00	6
5463176	1.000000e+00	1
5463177	1.000000e+00	0
5463178	1.000000e+00	1
5463179	1.000000e+00	1
5463180	9.999994e-01	9
5463181	1.000000e+00	1
5463182	1.000000e+00	1
5463183	9.999881e-01	11
5463168	8.881784e-16	50
5463169	1.133316e-12	48
5463170	9.999881e-01	11
5463172	1.133316e-12	48
5463173	8.881784e-16	50
5463174	1.000000e+00	1
5463175	8.881784e-16	50
5463227	1.000000e+00	5
5463226	2.104926e-09	45
5463225	8.881784e-16	50
5463224	8.881784e-16	50
5463231	1.000000e+00	0
5463230	7.673339e-03	34
5463229	2.807050e-06	41
5463228	1.854161e-11	47
5463219	1.000000e+00	2
5463218	1.000000e+00	1
5463217	5.817779e-07	42
5463216	9.998471e-01	13
5463223	9.999999e-01	8
5463222	1.000000e+00	0
5463221	1.000000e+00	0
5463220	1.000000e+00	1
5463210	1.000000e+00	1
5463211	1.000000e+00	2
5463208	1.000000e+00	0
5463209	1.000000e+00	0
5463215	1.133316e-12	48
5463212	1.000000e+00	0
5463206	1.301086e-03	36
5463207	1.000000e+00	0
5463205	1.000000e+00	5
5463261	1.000000e+00	0
5463260	1.000000e+00	0
5463263	1.000000e+00	0
5463262	1.000000e+00	0
5463257	1.000000e+00	0
5463256	2.104926e-09	45
[truncated: 1,419 more rows]
