# Supplementary material for: Translational Selection Is Ubiquitous in Prokaryotes
Source: PLoS Genet. 2010 Jun 24;6(6):e1001004. doi: 10.1371/journal.pgen.1001004 (PMC2891978; doi:10.1371/journal.pgen.1001004)
Supplement: Dataset S1 — OCU/non-OCU gene calls in 461 Bacterial and Archaeal genomes, and summary tables of genome properties and OCU preferences for specific codons. (4.77 MB ZIP) [file pgen.1001004.s001.zip › Dataset_S1_Bacteria/Bacillus_anthracis_Ames.arff.ocuGenes]

GeneID	signTest_p	ocuProbWinCnt
1083637	5.817779e-07	42
1083636	1.301086e-03	36
1083639	9.999994e-01	9
1083638	1.000000e+00	1
1083633	1.049339e-07	43
1083632	1.000000e+00	0
1083634	7.673339e-03	34
1083645	1.000000e+00	6
1083644	1.000000e+00	2
1083646	4.529710e-14	49
1083641	1.000000e+00	4
1083640	4.438624e-01	26
1083793	9.995319e-01	14
1083792	4.681115e-04	37
1083795	9.995319e-01	14
1083794	1.529320e-04	38
1083796	1.000000e+00	2
1083799	1.000000e+00	1
1083798	9.986989e-01	15
1083801	8.881784e-16	50
1083800	6.640945e-01	24
1083803	1.000000e+00	0
1083802	1.000000e+00	0
1083805	1.000000e+00	0
1083804	1.000000e+00	0
1083807	8.388818e-01	22
1083806	1.000000e+00	0
1083776	1.000000e+00	5
1083777	8.881784e-16	50
1083779	1.000000e+00	6
1083780	1.000000e+00	0
1083781	1.000000e+00	1
1083782	1.000000e+00	0
1083783	1.000000e+00	1
1083785	8.881784e-16	50
1083786	1.000000e+00	1
1083787	9.966998e-01	16
1083789	9.999999e-01	8
1083790	1.000000e+00	1
1083791	1.000000e+00	1
1083826	1.000000e+00	3
1083824	4.510745e-05	39
1083831	9.999972e-01	10
1083830	2.104926e-09	45
1083829	1.000000e+00	4
1083828	9.999549e-01	12
1083834	1.000000e+00	0
1083833	1.000000e+00	7
1083832	1.301086e-03	36
1083839	4.681115e-04	37
1083838	4.529710e-14	49
1083837	1.000000e+00	1
1083836	1.000000e+00	1
1083810	9.986989e-01	15
1083811	1.133316e-12	48
1083808	1.000000e+00	6
1083814	9.998471e-01	13
1083815	1.000000e+00	2
1083812	1.000000e+00	1
1083813	1.000000e+00	1
1083819	1.000000e+00	5
1083816	1.000000e+00	5
1083817	1.000000e+00	0
1083822	1.049339e-07	43
1083823	8.881784e-16	50
1083820	9.999999e-01	8
1083821	1.000000e+00	0
1083861	9.966998e-01	16
1083860	1.000000e+00	4
1083862	1.000000e+00	2
1083857	9.923267e-01	17
1083856	1.000000e+00	0
1083859	9.986989e-01	15
1083858	1.000000e+00	1
1083869	9.999972e-01	10
1083868	1.000000e+00	3
1083871	7.673339e-03	34
1083870	1.133316e-12	48
1083864	4.529710e-14	49
1083867	9.999999e-01	8
1083866	8.388818e-01	22
1083844	1.000000e+00	0
1083845	5.817779e-07	42
1083846	1.000000e+00	3
1083847	4.438624e-01	26
1083840	9.995319e-01	14
1083841	9.999881e-01	11
1083842	1.000000e+00	0
1083843	3.245432e-02	32
1083852	8.881784e-16	50
1083854	9.923267e-01	17
1083855	1.049339e-07	43
1083848	8.881784e-16	50
1083849	1.000000e+00	0
1083850	1.000000e+00	0
1083851	1.000000e+00	5
1083895	9.835804e-01	18
1083894	1.000000e+00	1
1083893	1.000000e+00	5
1083892	9.999999e-01	8
1083891	1.000000e+00	5
1083888	1.000000e+00	1
1083903	1.000000e+00	0
1083902	1.000000e+00	0
1083901	1.000000e+00	0
1083900	8.986806e-01	21
1083898	1.000000e+00	0
1083897	7.673339e-03	34
1083879	1.000000e+00	0
1083876	1.000000e+00	1
1083877	1.000000e+00	0
1083874	1.000000e+00	5
1083872	9.998471e-01	13
1083873	1.641957e-02	33
1083887	1.000000e+00	2
1083885	1.000000e+00	0
1083882	9.995319e-01	14
1083883	9.405398e-01	20
1083880	1.000000e+00	7
1083881	6.640945e-01	24
1083672	1.000000e+00	0
1083673	8.881784e-16	50
1083676	1.000000e+00	2
1083677	4.681115e-04	37
1083678	9.998471e-01	13
1083679	9.999549e-01	12
1083665	1.000000e+00	1
1083666	8.881784e-16	50
1083667	9.998471e-01	13
1083668	1.611182e-01	29
1083669	1.000000e+00	0
1083671	9.835804e-01	18
1083657	1.000000e+00	1
1083656	9.923267e-01	17
1083659	1.000000e+00	0
1083658	9.998471e-01	13
1083661	1.000000e+00	0
1083660	1.000000e+00	1
1083663	1.000000e+00	0
1083662	1.000000e+00	0
1083649	9.998471e-01	13
1083648	8.881784e-16	50
1083651	3.300224e-03	35
1083650	2.807050e-06	41
1083655	9.986989e-01	15
1083654	4.438624e-01	26
1083706	1.000000e+00	1
1083704	2.807050e-06	41
1083705	4.529710e-14	49
1083710	1.000000e+00	1
1083708	8.881784e-16	50
1083709	1.000000e+00	0
1083699	1.000000e+00	0
1083696	1.000000e+00	2
1083697	4.438624e-01	26
1083703	1.000000e+00	1
1083700	1.000000e+00	0
1083701	1.000000e+00	0
1083691	7.600562e-01	23
1083690	1.000000e+00	1
1083689	1.621870e-08	44
1083688	9.405398e-01	20
1083695	1.000000e+00	7
1083694	1.000000e+00	0
1083693	1.000000e+00	5
1083692	1.013194e-01	30
1083683	1.000000e+00	0
1083682	1.000000e+00	0
1083680	1.000000e+00	7
1083686	1.000000e+00	0
1083685	9.999972e-01	10
1083684	1.621870e-08	44
1083740	2.807050e-06	41
1083741	3.359055e-01	27
1083742	1.000000e+00	0
1083743	1.611182e-01	29
1083736	1.000000e+00	4
1083738	1.000000e+00	2
1083739	8.881784e-16	50
1083732	9.999994e-01	9
1083733	1.000000e+00	0
1083734	1.000000e+00	1
1083735	2.807050e-06	41
1083728	9.405398e-01	20
1083729	1.000000e+00	0
1083730	1.000000e+00	1
1083731	9.999994e-01	9
1083724	1.000000e+00	0
1083727	1.000000e+00	4
1083726	8.881784e-16	50
1083721	8.986806e-01	21
1083720	1.000000e+00	5
1083723	1.000000e+00	0
1083722	9.966998e-01	16
1083717	9.999999e-01	8
1083716	9.966998e-01	16
1083719	9.966998e-01	16
1083718	9.966998e-01	16
1083715	1.000000e+00	4
1083775	8.388818e-01	22
1083772	1.000000e+00	3
1083773	4.529710e-14	49
1083771	9.675457e-01	19
1083768	1.000000e+00	0
1083769	1.000000e+00	3
1083766	9.995319e-01	14
1083767	1.000000e+00	1
1083764	1.529320e-04	38
1083765	1.193067e-05	40
1083762	4.681115e-04	37
1083763	1.000000e+00	0
1083760	7.600562e-01	23
1083759	9.923267e-01	17
1083758	9.999999e-01	8
1083757	1.000000e+00	2
1083756	1.301086e-03	36
1083755	9.675457e-01	19
1083754	4.529710e-14	49
1083753	8.881784e-16	50
1083752	1.000000e+00	2
1083751	9.923267e-01	17
1083750	1.000000e+00	0
1083748	1.000000e+00	0
1083747	4.529710e-14	49
1083746	1.000000e+00	3
1083745	1.000000e+00	0
1083744	2.807050e-06	41
1084068	1.000000e+00	0
1084069	1.000000e+00	2
1084070	1.000000e+00	0
1084071	1.000000e+00	2
1084064	3.359055e-01	27
1084065	1.000000e+00	0
1084066	9.405398e-01	20
1084076	1.000000e+00	2
1084077	4.438624e-01	26
1084079	1.529320e-04	38
1084072	1.000000e+00	0
1084073	1.000000e+00	0
1084074	3.359055e-01	27
1084075	1.000000e+00	4
1084085	1.000000e+00	5
1084084	4.529710e-14	49
1084087	1.000000e+00	3
1084086	4.529710e-14	49
1084081	8.881784e-16	50
1084080	9.923267e-01	17
1084083	1.000000e+00	6
1084093	5.946023e-02	31
1084092	1.641957e-02	33
1084095	8.388818e-01	22
1084094	1.611182e-01	29
1084089	1.000000e+00	2
1084088	1.000000e+00	6
1084091	9.999549e-01	12
1084090	1.000000e+00	5
1084039	8.986806e-01	21
1084036	8.881784e-16	50
1084034	3.245432e-02	32
1084035	1.000000e+00	1
1084032	1.000000e+00	3
1084033	8.881784e-16	50
1084046	1.000000e+00	1
1084044	1.000000e+00	4
1084045	1.000000e+00	0
1084042	1.000000e+00	6
1084043	9.405398e-01	20
1084041	1.000000e+00	5
1084054	5.561376e-01	25
1084053	1.000000e+00	1
1084052	1.621870e-08	44
1084051	9.966998e-01	16
1084050	8.881784e-16	50
1084049	5.561376e-01	25
1084048	8.881784e-16	50
1084063	4.681115e-04	37
1084062	1.000000e+00	1
1084060	1.193067e-05	40
1084059	1.854161e-11	47
1084058	9.999999e-01	8
1084057	8.881784e-16	50
1084056	1.641957e-02	33
1084129	8.881784e-16	50
1084130	1.000000e+00	1
1084132	9.986989e-01	15
1084133	7.673339e-03	34
1084134	9.999881e-01	11
1084135	2.230891e-10	46
1084137	1.000000e+00	5
1084138	1.000000e+00	5
1084139	9.835804e-01	18
1084140	9.835804e-01	18
1084141	1.000000e+00	5
1084142	5.817779e-07	42
1084143	1.000000e+00	0
1084144	9.923267e-01	17
1084147	1.000000e+00	6
1084146	8.881784e-16	50
1084149	1.000000e+00	7
1084148	1.000000e+00	1
1084151	1.049339e-07	43
1084150	1.000000e+00	2
1084153	8.388818e-01	22
1084152	1.133316e-12	48
1084155	1.000000e+00	5
1084154	4.438624e-01	26
1084157	1.000000e+00	0
1084159	2.104926e-09	45
1084158	7.600562e-01	23
1084098	2.807050e-06	41
1084099	1.529320e-04	38
1084096	9.835804e-01	18
1084097	1.000000e+00	5
1084102	9.995319e-01	14
1084100	9.999994e-01	9
1084101	8.881784e-16	50
1084106	1.529320e-04	38
1084107	8.881784e-16	50
1084104	1.000000e+00	0
1084105	9.999549e-01	12
1084110	3.300224e-03	35
1084111	8.881784e-16	50
1084108	1.000000e+00	2
1084115	1.611182e-01	29
1084114	8.881784e-16	50
1084113	9.998471e-01	13
1084112	8.881784e-16	50
1084119	9.999999e-01	8
1084117	1.000000e+00	3
1084116	2.399438e-01	28
1084123	9.966998e-01	16
1084122	1.000000e+00	0
1084121	3.359055e-01	27
1084120	8.881784e-16	50
1084127	9.999999e-01	8
1084126	1.000000e+00	1
1084124	8.881784e-16	50
1083949	1.000000e+00	2
1083948	8.881784e-16	50
1083951	1.000000e+00	5
1083950	1.000000e+00	1
1083944	1.000000e+00	2
1083947	8.881784e-16	50
1083946	1.000000e+00	1
1083941	1.000000e+00	2
1083940	1.000000e+00	4
1083942	1.000000e+00	1
1083936	1.013194e-01	30
1083939	9.986989e-01	15
1083938	9.995319e-01	14
1083964	6.640945e-01	24
1083965	9.999999e-01	8
1083966	9.995319e-01	14
1083967	1.000000e+00	4
1083960	1.000000e+00	2
1083962	1.000000e+00	0
1083963	2.104926e-09	45
1083957	9.405398e-01	20
1083958	1.000000e+00	4
1083959	8.881784e-16	50
1083952	1.000000e+00	6
1083953	8.881784e-16	50
1083955	1.000000e+00	6
1083919	1.000000e+00	7
1083918	1.000000e+00	0
1083915	1.000000e+00	0
1083914	1.000000e+00	0
1083912	1.000000e+00	6
1083911	1.000000e+00	4
1083908	1.000000e+00	0
1083907	1.000000e+00	0
1083906	1.000000e+00	0
1083905	9.923267e-01	17
1083904	3.300224e-03	35
1083934	9.999881e-01	11
1083935	1.000000e+00	0
1083932	1.621870e-08	44
1083933	9.999994e-01	9
1083930	9.999999e-01	8
1083931	8.881784e-16	50
1083928	8.881784e-16	50
1083929	8.881784e-16	50
1083926	4.510745e-05	39
1083924	9.998471e-01	13
1083925	9.999549e-01	12
1083922	1.000000e+00	7
1083923	1.000000e+00	3
1083920	1.000000e+00	0
1083921	1.000000e+00	7
1084008	2.104926e-09	45
1084010	4.529710e-14	49
1084012	1.000000e+00	3
1084015	1.301086e-03	36
1084014	1.000000e+00	1
1084000	1.000000e+00	7
1084003	9.999972e-01	10
1084002	1.000000e+00	1
1084005	1.000000e+00	0
1084004	1.000000e+00	0
1084007	1.000000e+00	4
1084006	1.000000e+00	1
1084024	1.611182e-01	29
1084025	8.881784e-16	50
1084026	1.000000e+00	0
1084027	1.000000e+00	4
1084028	1.000000e+00	7
1084029	9.999881e-01	11
1084030	1.000000e+00	1
1084016	1.000000e+00	2
1084017	1.000000e+00	4
1084018	4.438624e-01	26
1084019	9.923267e-01	17
1084020	1.854161e-11	47
1084021	1.000000e+00	0
1084022	9.998471e-01	13
1084023	9.999881e-01	11
1083979	1.000000e+00	1
1083978	1.000000e+00	4
1083977	1.000000e+00	0
1083976	1.000000e+00	0
1083983	1.000000e+00	0
1083982	1.000000e+00	1
1083981	1.000000e+00	0
1083980	1.000000e+00	0
1083970	1.000000e+00	1
1083969	1.000000e+00	4
1083968	8.881784e-16	50
1083975	8.881784e-16	50
1083973	1.000000e+00	0
1083972	1.000000e+00	0
1083994	1.000000e+00	0
1083995	1.000000e+00	2
1083992	1.000000e+00	7
1083993	1.000000e+00	0
1083998	1.000000e+00	1
1083999	7.673339e-03	34
1083996	1.000000e+00	0
1083986	7.600562e-01	23
1083987	3.245432e-02	32
1083984	1.000000e+00	0
1083990	9.405398e-01	20
1083991	1.000000e+00	4
1083988	1.000000e+00	7
1083989	8.881784e-16	50
1084343	2.230891e-10	46
1084342	8.881784e-16	50
1084340	8.881784e-16	50
1084339	3.300224e-03	35
1084338	8.388818e-01	22
1084336	5.561376e-01	25
1084351	1.000000e+00	0
1084348	1.000000e+00	5
1084347	5.817779e-07	42
1084346	1.000000e+00	1
1084345	9.675457e-01	19
1084344	1.000000e+00	0
1084326	3.300224e-03	35
1084324	9.999549e-01	12
1084325	8.388818e-01	22
1084323	5.946023e-02	31
1084320	9.999999e-01	8
1084321	9.835804e-01	18
1084334	1.000000e+00	4
1084333	4.681115e-04	37
1084330	1.000000e+00	1
1084331	1.000000e+00	0
1084329	9.998471e-01	13
1084309	9.999972e-01	10
1084308	1.000000e+00	7
1084305	1.000000e+00	0
1084304	4.510745e-05	39
1084307	1.000000e+00	0
1084317	9.998471e-01	13
1084319	4.438624e-01	26
1084318	2.104926e-09	45
1084313	1.000000e+00	1
1084312	8.881784e-16	50
1084314	8.986806e-01	21
1084292	1.000000e+00	7
1084294	1.000000e+00	4
1084295	8.388818e-01	22
1084288	1.000000e+00	2
1084290	1.000000e+00	2
1084291	1.000000e+00	0
1084300	1.000000e+00	2
1084302	9.995319e-01	14
1084303	9.835804e-01	18
1084296	1.000000e+00	0
1084297	7.600562e-01	23
1084298	4.681115e-04	37
1084403	1.000000e+00	0
1084402	1.000000e+00	0
1084401	9.998471e-01	13
1084407	9.999881e-01	11
1084406	1.000000e+00	0
1084405	8.388818e-01	22
1084404	9.675457e-01	19
1084411	1.000000e+00	3
1084410	1.000000e+00	1
1084409	1.000000e+00	0
1084408	9.999994e-01	9
1084414	1.000000e+00	0
1084413	1.000000e+00	0
1084412	1.000000e+00	6
1084386	8.881784e-16	50
1084387	1.000000e+00	1
1084384	9.405398e-01	20
1084390	1.000000e+00	4
1084391	1.049339e-07	43
1084389	1.000000e+00	0
1084394	1.000000e+00	2
1084395	1.301086e-03	36
1084393	1.000000e+00	2
1084398	1.000000e+00	0
1084399	9.999994e-01	9
1084397	8.881784e-16	50
1084369	9.998471e-01	13
1084368	1.000000e+00	1
1084370	1.000000e+00	3
1084373	1.641957e-02	33
1084372	1.000000e+00	0
1084375	9.986989e-01	15
1084374	1.000000e+00	0
1084376	9.986989e-01	15
1084379	1.133316e-12	48
1084378	1.000000e+00	6
1084381	9.998471e-01	13
1084380	1.000000e+00	0
1084383	2.104926e-09	45
1084352	1.000000e+00	1
1084353	1.000000e+00	2
1084354	1.000000e+00	3
1084355	8.881784e-16	50
1084356	9.999994e-01	9
1084357	8.881784e-16	50
1084359	4.529710e-14	49
1084360	9.405398e-01	20
1084361	8.881784e-16	50
1084362	2.807050e-06	41
1084363	8.881784e-16	50
1084364	3.359055e-01	27
1084365	2.230891e-10	46
1084366	1.000000e+00	4
1084367	1.193067e-05	40
1084222	2.807050e-06	41
1084223	8.881784e-16	50
1084220	1.000000e+00	0
1084221	2.399438e-01	28
1084219	1.000000e+00	6
1084216	1.000000e+00	0
1084217	9.999999e-01	8
1084215	8.881784e-16	50
1084212	2.230891e-10	46
1084213	1.529320e-04	38
1084210	1.000000e+00	0
1084211	2.399438e-01	28
1084208	9.986989e-01	15
1084209	1.000000e+00	0
1084207	1.000000e+00	0
1084206	1.000000e+00	3
1084204	5.946023e-02	31
1084203	1.000000e+00	4
1084202	7.673339e-03	34
1084201	9.999881e-01	11
1084200	1.000000e+00	0
1084199	1.000000e+00	6
1084196	1.000000e+00	0
1084194	1.000000e+00	2
1084193	1.000000e+00	0
1084188	1.641957e-02	33
1084189	1.000000e+00	0
1084190	1.000000e+00	1
1084191	2.399438e-01	28
1084184	1.000000e+00	2
1084185	1.000000e+00	0
1084186	1.000000e+00	1
1084180	1.000000e+00	2
1084183	1.000000e+00	0
1084176	9.999549e-01	12
1084177	9.675457e-01	19
1084178	1.000000e+00	1
1084179	1.000000e+00	4
1084173	1.000000e+00	0
1084175	9.999999e-01	8
1084174	9.966998e-01	16
1084168	1.000000e+00	0
1084171	1.000000e+00	4
1084170	1.000000e+00	2
1084165	1.000000e+00	0
1084164	1.013194e-01	30
1084166	9.835804e-01	18
1084161	9.999881e-01	11
1084160	8.881784e-16	50
1084163	1.000000e+00	2
1084162	9.405398e-01	20
1084280	1.133316e-12	48
1084286	8.881784e-16	50
1084287	1.000000e+00	3
1084284	1.854161e-11	47
1084285	8.881784e-16	50
1084274	4.529710e-14	49
1084272	9.998471e-01	13
1084273	9.999999e-01	8
1084278	1.000000e+00	3
1084279	8.881784e-16	50
1084276	4.529710e-14	49
1084267	1.611182e-01	29
1084265	9.998471e-01	13
1084264	9.835804e-01	18
1084270	1.000000e+00	4
1084269	1.000000e+00	0
1084268	1.000000e+00	0
1084259	1.000000e+00	1
1084258	1.000000e+00	5
1084257	9.405398e-01	20
1084256	1.301086e-03	36
1084263	1.193067e-05	40
1084261	1.000000e+00	3
1084260	1.000000e+00	1
1084248	4.529710e-14	49
1084249	1.000000e+00	0
1084250	9.966998e-01	16
1084251	9.999881e-01	11
1084252	8.881784e-16	50
1084253	1.529320e-04	38
1084254	9.999999e-01	8
1084255	1.000000e+00	1
1084240	1.000000e+00	0
1084241	1.000000e+00	0
1084242	2.399438e-01	28
1084243	1.000000e+00	1
1084244	9.923267e-01	17
1084246	1.641957e-02	33
1084247	1.641957e-02	33
1084233	1.301086e-03	36
1084232	1.000000e+00	0
1084235	1.000000e+00	0
1084234	8.881784e-16	50
1084237	7.600562e-01	23
1084236	1.000000e+00	2
1084239	4.681115e-04	37
1084238	1.000000e+00	0
1084225	2.399438e-01	28
1084227	8.881784e-16	50
1084226	1.000000e+00	6
1084229	1.000000e+00	2
1084231	9.999549e-01	12
1084230	1.000000e+00	0
1084622	1.000000e+00	3
1084623	9.999999e-01	8
1084620	5.817779e-07	42
1084621	1.000000e+00	1
1084618	1.000000e+00	2
1084616	1.000000e+00	1
1084617	1.000000e+00	3
1084614	1.000000e+00	6
1084615	9.999972e-01	10
1084612	2.807050e-06	41
1084610	1.000000e+00	1
1084611	9.986989e-01	15
1084608	1.000000e+00	0
1084609	8.881784e-16	50
1084639	1.000000e+00	5
1084638	7.673339e-03	34
1084637	1.000000e+00	0
1084636	4.529710e-14	49
1084635	8.881784e-16	50
1084634	9.999994e-01	9
1084633	4.681115e-04	37
1084632	9.835804e-01	18
1084630	8.881784e-16	50
1084629	1.000000e+00	0
1084628	1.000000e+00	3
1084627	1.000000e+00	0
1084626	1.000000e+00	3
1084625	1.000000e+00	2
1084624	1.000000e+00	2
1084652	1.000000e+00	1
1084653	9.835804e-01	18
1084654	1.000000e+00	2
1084655	1.611182e-01	29
1084649	9.995319e-01	14
1084650	1.000000e+00	1
1084651	1.000000e+00	0
1084644	8.881784e-16	50
1084645	1.000000e+00	3
1084646	9.675457e-01	19
1084647	6.640945e-01	24
1084640	1.000000e+00	6
1084641	3.300224e-03	35
1084642	4.529710e-14	49
1084643	6.640945e-01	24
1084671	1.000000e+00	1
1084670	1.000000e+00	2
1084665	4.510745e-05	39
1084664	8.881784e-16	50
1084667	1.000000e+00	5
1084666	1.193067e-05	40
1084661	9.999999e-01	8
1084660	1.000000e+00	2
1084662	1.000000e+00	2
1084656	1.000000e+00	0
1084659	1.000000e+00	0
1084658	1.013194e-01	30
1084555	1.000000e+00	1
1084552	1.000000e+00	5
1084553	1.000000e+00	0
1084558	1.000000e+00	2
1084556	1.000000e+00	2
1084557	5.946023e-02	31
1084546	1.000000e+00	2
1084547	1.000000e+00	0
1084544	7.600562e-01	23
1084545	9.405398e-01	20
1084551	1.000000e+00	6
1084548	9.999999e-01	8
1084549	5.561376e-01	25
1084571	1.000000e+00	3
1084570	1.000000e+00	7
1084569	9.999999e-01	8
1084568	3.245432e-02	32
1084575	4.510745e-05	39
1084574	1.000000e+00	1
1084573	1.641957e-02	33
1084563	8.986806e-01	21
1084561	2.230891e-10	46
1084560	1.013194e-01	30
1084567	1.000000e+00	2
1084566	4.681115e-04	37
1084565	8.986806e-01	21
1084564	1.000000e+00	0
1084584	9.405398e-01	20
1084585	9.998471e-01	13
1084586	1.000000e+00	4
1084587	9.995319e-01	14
1084588	9.966998e-01	16
1084589	2.104926e-09	45
1084591	9.966998e-01	16
1084577	8.388818e-01	22
1084578	9.999549e-01	12
1084579	8.881784e-16	50
1084580	1.000000e+00	0
1084581	8.881784e-16	50
1084582	8.986806e-01	21
1084583	1.000000e+00	6
1084601	9.986989e-01	15
1084600	9.998471e-01	13
1084603	1.000000e+00	0
1084602	1.000000e+00	3
1084604	1.000000e+00	1
1084607	9.998471e-01	13
1084606	5.561376e-01	25
1084593	1.000000e+00	4
1084592	8.986806e-01	21
1084595	1.000000e+00	4
1084594	8.881784e-16	50
1084597	5.561376e-01	25
1084596	8.881784e-16	50
1084599	9.998471e-01	13
1084598	2.104926e-09	45
1084487	2.399438e-01	28
1084485	1.000000e+00	4
1084484	1.000000e+00	7
1084483	1.000000e+00	0
1084482	9.998471e-01	13
1084480	1.133316e-12	48
1084495	1.529320e-04	38
1084494	1.000000e+00	0
1084493	1.000000e+00	3
1084492	1.000000e+00	5
1084491	3.245432e-02	32
1084490	1.000000e+00	3
1084489	5.946023e-02	31
1084488	1.000000e+00	0
1084502	1.000000e+00	0
1084503	1.529320e-04	38
1084500	1.611182e-01	29
1084501	9.999999e-01	8
1084498	9.999972e-01	10
1084499	1.000000e+00	3
1084511	2.399438e-01	28
1084508	1.000000e+00	5
1084509	8.881784e-16	50
1084506	9.998471e-01	13
1084507	1.000000e+00	0
1084504	2.230891e-10	46
1084505	1.621870e-08	44
1084517	9.999999e-01	8
1084516	1.000000e+00	2
1084519	1.529320e-04	38
1084513	6.640945e-01	24
1084512	9.999999e-01	8
1084515	4.510745e-05	39
1084514	9.999994e-01	9
1084525	1.854161e-11	47
1084524	9.675457e-01	19
1084527	1.529320e-04	38
1084526	1.000000e+00	5
1084521	1.000000e+00	6
1084520	8.881784e-16	50
1084523	4.681115e-04	37
1084522	1.000000e+00	5
1084533	1.000000e+00	2
1084534	9.999994e-01	9
1084535	1.193067e-05	40
1084528	7.673339e-03	34
1084529	1.000000e+00	1
1084530	5.561376e-01	25
1084531	1.000000e+00	3
1084540	1.000000e+00	1
1084541	4.529710e-14	49
1084543	2.399438e-01	28
1084536	9.999999e-01	8
1084539	9.405398e-01	20
1084419	1.000000e+00	0
1084418	2.399438e-01	28
1084417	8.881784e-16	50
1084416	9.999972e-01	10
1084423	1.000000e+00	5
1084422	9.998471e-01	13
1084421	1.000000e+00	0
1084420	1.000000e+00	6
1084427	1.000000e+00	4
1084425	2.807050e-06	41
1084424	1.000000e+00	4
1084431	9.999994e-01	9
1084429	1.000000e+00	0
1084428	9.835804e-01	18
1084434	1.000000e+00	0
1084435	9.999994e-01	9
1084432	1.000000e+00	0
1084433	1.000000e+00	4
1084438	1.000000e+00	0
1084439	8.881784e-16	50
1084436	1.000000e+00	1
1084437	1.000000e+00	5
1084443	8.986806e-01	21
1084440	1.000000e+00	4
1084446	6.640945e-01	24
1084449	4.529710e-14	49
1084450	1.000000e+00	6
1084459	8.986806e-01	21
1084466	9.999994e-01	9
1084469	2.807050e-06	41
1084475	7.600562e-01	23
1084476	1.000000e+00	0
1084893	8.881784e-16	50
1084892	4.529710e-14	49
1084895	1.000000e+00	2
1084894	8.881784e-16	50
1084889	1.854161e-11	47
1084888	1.013194e-01	30
1084891	2.104926e-09	45
1084890	9.923267e-01	17
1084885	4.681115e-04	37
1084886	1.000000e+00	1
1084881	4.529710e-14	49
1084883	1.000000e+00	0
1084882	1.000000e+00	0
1084877	1.000000e+00	6
1084878	1.000000e+00	3
1084872	8.881784e-16	50
1084874	9.999999e-01	8
1084875	5.946023e-02	31
1084869	1.000000e+00	0
1084870	1.000000e+00	3
1084871	9.999994e-01	9
1084864	9.923267e-01	17
1084865	1.000000e+00	1
1084866	9.999881e-01	11
1084926	1.000000e+00	4
1084925	1.000000e+00	3
1084924	8.881784e-16	50
1084923	1.000000e+00	3
1084921	1.013194e-01	30
1084920	1.000000e+00	1
1084919	4.529710e-14	49
1084918	1.000000e+00	0
1084917	1.000000e+00	2
1084914	1.000000e+00	2
1084913	1.000000e+00	3
1084912	9.986989e-01	15
1084910	8.881784e-16	50
1084911	1.000000e+00	0
1084908	1.000000e+00	1
1084906	1.854161e-11	47
1084907	8.881784e-16	50
1084904	8.881784e-16	50
1084905	8.881784e-16	50
1084902	8.881784e-16	50
1084903	4.529710e-14	49
1084900	1.000000e+00	0
1084901	1.000000e+00	5
1084898	1.000000e+00	1
1084899	1.000000e+00	1
1084896	1.000000e+00	3
1084897	9.995319e-01	14
1084825	1.000000e+00	0
1084824	3.359055e-01	27
1084827	1.000000e+00	0
1084826	9.966998e-01	16
1084829	1.529320e-04	38
1084828	9.966998e-01	16
1084831	1.000000e+00	1
1084830	9.999999e-01	8
1084817	1.000000e+00	6
1084816	1.000000e+00	0
1084819	1.000000e+00	1
1084818	1.000000e+00	0
1084821	2.230891e-10	46
1084820	8.881784e-16	50
1084823	2.230891e-10	46
1084822	1.193067e-05	40
1084808	8.881784e-16	50
1084809	8.881784e-16	50
1084810	8.881784e-16	50
1084811	8.881784e-16	50
1084812	6.640945e-01	24
1084813	1.000000e+00	4
1084814	9.999881e-01	11
1084815	1.193067e-05	40
1084800	1.000000e+00	0
1084801	9.986989e-01	15
1084802	1.000000e+00	0
1084804	1.000000e+00	1
1084805	2.230891e-10	46
1084806	1.000000e+00	0
1084807	1.000000e+00	0
1084859	1.000000e+00	4
1084858	1.000000e+00	0
1084856	1.301086e-03	36
1084863	1.000000e+00	0
1084862	1.000000e+00	6
1084860	1.000000e+00	4
1084851	9.999994e-01	9
1084849	1.641957e-02	33
1084848	1.000000e+00	4
1084854	5.817779e-07	42
1084852	2.399438e-01	28
1084842	1.000000e+00	0
1084841	1.000000e+00	0
1084846	1.000000e+00	0
1084847	8.881784e-16	50
1084844	1.000000e+00	4
1084834	1.049339e-07	43
1084835	9.923267e-01	17
1084832	1.000000e+00	0
1084833	8.388818e-01	22
1084838	1.000000e+00	5
1084839	5.946023e-02	31
1084836	4.510745e-05	39
1084756	4.529710e-14	49
1084757	1.000000e+00	0
1084758	1.854161e-11	47
1084759	1.000000e+00	0
1084752	4.529710e-14	49
1084753	1.000000e+00	2
1084754	1.000000e+00	1
1084755	8.881784e-16	50
1084764	1.000000e+00	2
1084765	8.388818e-01	22
1084766	5.817779e-07	42
1084760	1.301086e-03	36
1084761	1.000000e+00	0
1084762	5.561376e-01	25
1084763	4.529710e-14	49
1084741	1.000000e+00	1
1084740	8.881784e-16	50
1084743	1.000000e+00	1
1084742	1.000000e+00	0
1084736	1.000000e+00	7
1084739	1.000000e+00	3
1084738	1.000000e+00	0
1084749	1.000000e+00	3
1084748	2.807050e-06	41
1084751	5.561376e-01	25
1084750	1.000000e+00	1
1084745	1.000000e+00	5
1084744	1.133316e-12	48
1084747	1.000000e+00	3
1084746	8.388818e-01	22
1084791	2.399438e-01	28
1084788	8.881784e-16	50
1084789	9.999994e-01	9
1084786	2.104926e-09	45
1084787	8.881784e-16	50
1084798	8.881784e-16	50
1084799	1.000000e+00	1
1084796	1.000000e+00	2
1084794	8.388818e-01	22
1084795	1.000000e+00	1
1084792	1.000000e+00	3
1084793	1.000000e+00	1
1084775	1.000000e+00	1
1084774	8.881784e-16	50
1084773	5.561376e-01	25
1084772	5.817779e-07	42
1084771	9.999999e-01	8
1084770	9.998471e-01	13
1084769	1.000000e+00	1
1084768	3.300224e-03	35
1084783	8.881784e-16	50
1084782	8.388818e-01	22
1084781	3.300224e-03	35
1084779	1.000000e+00	4
1084778	1.000000e+00	0
1084777	1.529320e-04	38
1084776	1.000000e+00	4
1084690	1.000000e+00	0
1084691	2.104926e-09	45
1084692	1.000000e+00	0
1084693	1.000000e+00	0
1084694	1.000000e+00	2
1084695	8.986806e-01	21
1084696	1.000000e+00	1
1084697	1.000000e+00	0
1084698	1.000000e+00	0
1084699	9.999881e-01	11
1084700	1.000000e+00	2
1084701	1.193067e-05	40
1084703	7.673339e-03	34
1084672	4.510745e-05	39
1084675	4.529710e-14	49
1084677	9.835804e-01	18
1084676	1.000000e+00	3
1084679	1.000000e+00	6
1084681	3.300224e-03	35
1084680	1.000000e+00	0
1084682	1.000000e+00	3
1084685	1.133316e-12	48
1084684	9.675457e-01	19
1084687	4.510745e-05	39
1084686	1.000000e+00	0
1084723	1.000000e+00	1
1084720	1.529320e-04	38
1084721	9.966998e-01	16
1084726	8.388818e-01	22
1084727	1.000000e+00	0
1084724	4.529710e-14	49
1084725	1.000000e+00	2
1084730	8.388818e-01	22
1084731	2.807050e-06	41
1084728	1.000000e+00	1
1084729	1.000000e+00	6
1084734	1.000000e+00	2
1084735	4.510745e-05	39
1084732	1.000000e+00	4
1084707	1.000000e+00	7
1084705	1.000000e+00	7
1084704	1.000000e+00	4
1084711	8.986806e-01	21
1084710	1.000000e+00	0
1084708	7.673339e-03	34
1084714	1.000000e+00	0
1084713	4.529710e-14	49
1084712	4.510745e-05	39
1084719	1.000000e+00	0
1084718	1.013194e-01	30
1084716	1.000000e+00	0
1085160	1.000000e+00	4
1085161	1.000000e+00	1
1085162	1.000000e+00	3
1085163	2.399438e-01	28
1085164	1.000000e+00	3
1085165	1.000000e+00	0
1085166	1.000000e+00	2
1085167	1.529320e-04	38
1085152	8.881784e-16	50
1085153	3.359055e-01	27
1085154	1.000000e+00	1
1085155	1.000000e+00	7
1085156	1.000000e+00	4
1085158	5.817779e-07	42
1085159	1.854161e-11	47
1085177	1.000000e+00	1
1085179	1.000000e+00	2
1085178	9.999999e-01	8
1085181	9.998471e-01	13
1085180	1.000000e+00	3
1085182	1.133316e-12	48
1085169	1.193067e-05	40
1085168	1.000000e+00	1
1085171	2.399438e-01	28
1085173	9.835804e-01	18
1085172	1.000000e+00	1
1085175	2.104926e-09	45
1085174	1.000000e+00	1
1085130	9.995319e-01	14
1085128	1.529320e-04	38
1085129	9.675457e-01	19
1085135	1.000000e+00	0
1085132	1.621870e-08	44
1085133	1.000000e+00	0
1085122	9.999549e-01	12
1085120	1.000000e+00	1
1085126	1.000000e+00	3
1085127	5.946023e-02	31
1085124	3.300224e-03	35
1085125	1.000000e+00	0
1085147	1.000000e+00	1
1085146	9.999994e-01	9
1085145	9.999972e-01	10
1085144	1.000000e+00	3
1085151	4.438624e-01	26
1085150	1.854161e-11	47
1085149	1.621870e-08	44
1085148	9.995319e-01	14
1085139	9.999999e-01	8
1085138	1.000000e+00	0
1085137	8.881784e-16	50
1085136	1.611182e-01	29
1085143	1.000000e+00	2
1085141	1.000000e+00	5
1085140	1.193067e-05	40
1085101	9.835804e-01	18
1085102	1.000000e+00	0
1085103	9.999881e-01	11
1085098	1.000000e+00	4
1085099	9.999999e-01	8
1085092	1.000000e+00	4
1085093	9.999881e-01	11
1085095	4.681115e-04	37
1085088	8.881784e-16	50
1085089	1.000000e+00	0
1085090	2.230891e-10	46
1085091	1.000000e+00	2
1085117	9.995319e-01	14
1085116	1.000000e+00	3
1085113	6.640945e-01	24
1085112	1.000000e+00	1
1085115	1.000000e+00	1
1085114	1.000000e+00	6
1085109	8.881784e-16	50
1085111	9.999994e-01	9
1085110	1.301086e-03	36
1085104	9.966998e-01	16
1085107	1.000000e+00	4
1085070	1.000000e+00	0
1085071	1.000000e+00	3
1085068	8.388818e-01	22
1085069	1.000000e+00	0
1085066	1.000000e+00	0
1085067	9.986989e-01	15
1085064	1.000000e+00	0
1085065	8.388818e-01	22
1085062	4.529710e-14	49
1085063	1.000000e+00	1
1085060	9.999549e-01	12
1085061	9.986989e-01	15
1085058	1.000000e+00	0
1085059	4.681115e-04	37
1085056	1.000000e+00	7
1085057	1.000000e+00	7
1085087	1.000000e+00	3
1085086	1.000000e+00	7
1085085	1.000000e+00	3
1085084	4.681115e-04	37
1085083	8.388818e-01	22
1085082	8.881784e-16	50
1085081	8.881784e-16	50
1085080	1.000000e+00	0
1085079	4.529710e-14	49
1085078	1.000000e+00	0
1085076	2.399438e-01	28
1085075	1.000000e+00	3
1085074	1.000000e+00	0
1085073	1.000000e+00	3
1085025	2.399438e-01	28
1085024	1.000000e+00	0
1085027	2.399438e-01	28
1085026	1.529320e-04	38
1085031	1.000000e+00	3
1085030	9.999972e-01	10
1085033	1.000000e+00	5
1085032	1.000000e+00	3
1085035	1.000000e+00	6
1085034	1.000000e+00	2
1085037	1.000000e+00	0
1085036	1.000000e+00	1
1085039	3.359055e-01	27
1085038	1.000000e+00	4
1085040	1.000000e+00	7
1085041	1.000000e+00	0
1085042	9.999994e-01	9
1085043	1.000000e+00	2
1085044	1.000000e+00	0
1085045	1.000000e+00	1
1085046	9.999994e-01	9
1085047	1.000000e+00	3
1085048	1.000000e+00	5
1085049	9.675457e-01	19
1085050	1.000000e+00	0
1085051	8.881784e-16	50
1085052	1.000000e+00	4
1085053	1.000000e+00	1
1085054	4.529710e-14	49
1085055	1.000000e+00	1
1084994	1.000000e+00	2
1084993	1.000000e+00	1
1084992	8.881784e-16	50
1084999	1.000000e+00	0
1084998	1.000000e+00	0
1084997	1.000000e+00	0
1084996	1.000000e+00	2
1085003	1.133316e-12	48
1085002	1.000000e+00	6
1085000	1.000000e+00	0
1085007	1.611182e-01	29
1085006	1.000000e+00	5
1085005	1.000000e+00	2
1085004	1.000000e+00	2
1085010	1.529320e-04	38
1085011	1.000000e+00	0
1085008	1.000000e+00	1
1085014	1.000000e+00	1
1085015	8.881784e-16	50
1085018	9.405398e-01	20
1085019	1.000000e+00	0
1085016	3.300224e-03	35
1085017	1.000000e+00	4
1085022	9.999994e-01	9
1085023	1.000000e+00	0
1085021	9.999972e-01	10
1084965	1.000000e+00	1
1084964	1.000000e+00	0
1084967	9.999999e-01	8
1084961	1.000000e+00	2
1084960	9.999881e-01	11
1084963	1.000000e+00	3
1084973	1.000000e+00	5
1084975	1.000000e+00	1
1084974	1.000000e+00	2
1084969	1.301086e-03	36
1084968	9.999999e-01	8
1084971	1.133316e-12	48
1084970	8.388818e-01	22
1084980	1.000000e+00	2
1084981	9.999549e-01	12
1084982	1.000000e+00	1
1084976	1.000000e+00	0
1084978	1.000000e+00	0
1084979	1.000000e+00	1
1084988	5.561376e-01	25
1084989	1.854161e-11	47
1084990	1.000000e+00	0
1084991	4.529710e-14	49
1084985	9.999881e-01	11
1084986	1.000000e+00	1
1084987	9.966998e-01	16
1084935	8.881784e-16	50
1084933	1.000000e+00	0
1084932	1.000000e+00	0
1084931	9.986989e-01	15
1084930	1.000000e+00	1
1084929	1.000000e+00	0
1084943	1.133316e-12	48
1084942	1.000000e+00	0
1084941	8.881784e-16	50
1084940	8.986806e-01	21
1084939	4.529710e-14	49
1084938	9.999881e-01	11
1084937	1.854161e-11	47
1084951	1.000000e+00	5
1084948	9.998471e-01	13
1084949	1.000000e+00	1
1084946	8.388818e-01	22
1084947	1.000000e+00	0
1084944	1.000000e+00	1
1084945	9.999994e-01	9
1084959	9.675457e-01	19
1084956	1.854161e-11	47
1084957	1.000000e+00	0
1084955	1.301086e-03	36
1084952	1.000000e+00	6
1084953	1.000000e+00	1
1085435	1.000000e+00	0
1085433	1.000000e+00	2
1085432	1.000000e+00	0
1085439	7.673339e-03	34
1085438	2.399438e-01	28
1085437	1.000000e+00	0
1085436	1.000000e+00	0
1085427	1.000000e+00	1
1085426	9.999549e-01	12
1085425	1.000000e+00	1
1085424	1.000000e+00	5
1085431	1.000000e+00	1
1085430	9.923267e-01	17
1085429	3.245432e-02	32
1085428	9.835804e-01	18
1085418	4.529710e-14	49
1085419	9.998471e-01	13
1085416	9.999994e-01	9
1085417	2.230891e-10	46
1085422	8.881784e-16	50
1085423	1.000000e+00	3
1085420	1.000000e+00	0
1085421	4.438624e-01	26
1085410	9.675457e-01	19
1085411	9.999549e-01	12
1085408	1.854161e-11	47
1085409	1.301086e-03	36
1085414	1.000000e+00	1
1085415	9.999549e-01	12
1085412	1.000000e+00	0
1085413	4.681115e-04	37
1085401	1.000000e+00	0
1085400	1.000000e+00	0
1085403	1.000000e+00	0
1085402	9.999999e-01	8
1085405	1.000000e+00	6
1085404	9.999972e-01	10
1085407	1.000000e+00	7
1085406	9.999881e-01	11
1085393	1.133316e-12	48
1085392	1.000000e+00	1
1085395	1.000000e+00	0
1085394	1.000000e+00	1
1085397	1.133316e-12	48
1085398	1.000000e+00	0
1085384	1.000000e+00	0
1085385	1.000000e+00	0
1085386	3.300224e-03	35
1085387	1.000000e+00	2
1085388	9.923267e-01	17
1085389	1.000000e+00	0
1085390	1.000000e+00	0
1085391	1.000000e+00	6
1085376	8.881784e-16	50
1085377	1.000000e+00	0
1085378	1.000000e+00	1
1085379	9.986989e-01	15
1085380	1.000000e+00	0
1085382	9.999972e-01	10
1085383	1.000000e+00	0
1085375	1.000000e+00	0
1085374	1.000000e+00	0
1085373	3.300224e-03	35
1085372	8.881784e-16	50
1085371	1.000000e+00	4
1085370	1.000000e+00	1
1085369	9.999999e-01	8
1085368	1.000000e+00	2
1085365	1.000000e+00	0
1085364	1.000000e+00	0
1085362	1.000000e+00	2
1085361	1.000000e+00	6
1085360	1.000000e+00	2
1085358	8.881784e-16	50
1085359	8.881784e-16	50
1085356	9.835804e-01	18
1085357	1.000000e+00	2
1085354	8.881784e-16	50
1085352	1.000000e+00	3
1085353	1.000000e+00	0
1085350	9.675457e-01	19
1085351	1.000000e+00	5
1085346	5.817779e-07	42
1085347	7.673339e-03	34
1085345	9.999994e-01	9
1085341	1.000000e+00	2
1085340	1.000000e+00	0
1085343	8.881784e-16	50
1085342	1.854161e-11	47
1085336	1.000000e+00	5
1085339	1.000000e+00	1
1085338	1.049339e-07	43
1085333	5.561376e-01	25
1085332	1.000000e+00	1
1085335	1.000000e+00	0
1085329	1.000000e+00	6
1085328	9.835804e-01	18
1085331	1.000000e+00	4
1085325	5.561376e-01	25
1085326	8.881784e-16	50
1085327	1.000000e+00	2
1085320	8.881784e-16	50
1085321	1.000000e+00	1
1085322	9.999972e-01	10
1085316	1.193067e-05	40
1085318	1.529320e-04	38
1085319	1.000000e+00	1
1085312	9.999999e-01	8
1085313	9.999972e-01	10
1085314	1.000000e+00	2
1085315	8.881784e-16	50
1085298	9.999972e-01	10
1085299	9.995319e-01	14
1085297	9.835804e-01	18
1085302	8.881784e-16	50
1085300	1.000000e+00	1
1085301	9.999999e-01	8
1085307	1.000000e+00	4
1085304	1.000000e+00	7
1085310	9.999999e-01	8
1085311	4.681115e-04	37
1085308	1.133316e-12	48
1085309	4.529710e-14	49
1085283	1.000000e+00	0
1085282	1.000000e+00	0
1085281	1.000000e+00	0
1085280	1.000000e+00	1
1085286	1.000000e+00	1
1085285	1.000000e+00	0
1085284	1.000000e+00	1
1085291	1.000000e+00	0
1085290	1.000000e+00	0
1085289	1.000000e+00	3
1085288	9.986989e-01	15
1085292	1.621870e-08	44
1085264	1.000000e+00	1
1085265	4.438624e-01	26
1085266	9.999994e-01	9
1085267	9.999549e-01	12
1085269	8.881784e-16	50
1085270	1.000000e+00	4
1085271	1.000000e+00	2
1085274	1.000000e+00	0
1085275	8.881784e-16	50
1085276	6.640945e-01	24
1085277	1.000000e+00	1
1085278	1.621870e-08	44
1085279	7.600562e-01	23
1085249	3.245432e-02	32
1085248	9.999881e-01	11
1085251	1.854161e-11	47
1085250	8.881784e-16	50
1085253	9.999972e-01	10
1085252	1.049339e-07	43
1085255	1.000000e+00	0
1085254	1.000000e+00	0
1085257	1.000000e+00	1
1085256	3.359055e-01	27
1085259	1.000000e+00	1
1085258	1.000000e+00	5
1085261	1.000000e+00	0
1085260	1.000000e+00	1
1085263	9.966998e-01	16
1085262	9.986989e-01	15
1085238	1.000000e+00	0
1085236	9.999999e-01	8
1085237	1.000000e+00	6
1085234	8.881784e-16	50
1085235	9.405398e-01	20
1085232	9.999999e-01	8
1085233	1.013194e-01	30
1085246	5.561376e-01	25
1085247	1.000000e+00	6
1085245	7.673339e-03	34
1085242	1.000000e+00	0
1085243	9.999994e-01	9
1085240	8.881784e-16	50
1085241	8.388818e-01	22
1085223	2.230891e-10	46
1085222	1.000000e+00	2
1085221	1.000000e+00	0
1085220	1.000000e+00	2
1085218	9.923267e-01	17
1085217	1.000000e+00	5
1085216	1.000000e+00	0
1085231	9.986989e-01	15
1085230	8.881784e-16	50
1085228	8.881784e-16	50
1085227	1.000000e+00	1
1085226	1.000000e+00	7
1085225	1.000000e+00	1
1085224	1.000000e+00	0
1085204	4.529710e-14	49
1085205	1.000000e+00	0
1085206	9.999549e-01	12
1085207	9.998471e-01	13
1085200	1.301086e-03	36
1085201	1.000000e+00	0
1085202	1.000000e+00	1
1085212	6.640945e-01	24
1085213	1.000000e+00	0
1085214	1.000000e+00	4
1085215	3.300224e-03	35
1085208	6.640945e-01	24
1085209	1.000000e+00	6
1085210	8.881784e-16	50
1085211	3.245432e-02	32
1085189	1.000000e+00	5
1085188	9.675457e-01	19
1085191	1.000000e+00	0
1085190	1.000000e+00	4
1085185	1.000000e+00	2
1085184	9.675457e-01	19
1085187	1.000000e+00	0
1085186	4.529710e-14	49
1085197	1.000000e+00	2
1085196	2.399438e-01	28
1085198	1.529320e-04	38
1085193	1.000000e+00	0
1085192	9.986989e-01	15
1085195	3.359055e-01	27
1087922	1.000000e+00	6
1087923	9.999972e-01	10
1087920	1.301086e-03	36
1087921	1.049339e-07	43
1087926	1.000000e+00	2
1087927	1.000000e+00	4
1087924	1.000000e+00	0
1087925	8.881784e-16	50
1087930	9.999994e-01	9
1087931	1.000000e+00	4
1087928	4.529710e-14	49
1087929	2.807050e-06	41
1087934	1.000000e+00	0
1087935	1.000000e+00	4
1087932	1.000000e+00	2
1087933	1.000000e+00	3
1087907	1.000000e+00	2
1087906	1.000000e+00	2
1087904	9.995319e-01	14
1087911	1.000000e+00	3
1087910	1.133316e-12	48
1087909	1.000000e+00	2
1087908	9.999972e-01	10
1087915	1.000000e+00	5
1087914	4.438624e-01	26
1087913	5.946023e-02	31
1087912	1.000000e+00	6
1087919	1.000000e+00	4
1087918	8.881784e-16	50
1087917	1.000000e+00	1
1087916	4.510745e-05	39
1087888	1.000000e+00	7
1087889	1.000000e+00	4
1087890	9.966998e-01	16
1087891	9.675457e-01	19
1087892	1.641957e-02	33
1087893	3.359055e-01	27
1087895	3.245432e-02	32
1087896	9.998471e-01	13
1087897	1.000000e+00	0
1087898	1.000000e+00	1
1087899	1.000000e+00	1
1087900	1.000000e+00	7
1087901	1.000000e+00	0
1087902	1.000000e+00	4
1087903	1.000000e+00	3
1087873	8.881784e-16	50
1087875	7.673339e-03	34
1087874	1.133316e-12	48
1087876	9.995319e-01	14
1087879	1.621870e-08	44
1087878	1.000000e+00	0
1087881	9.999994e-01	9
1087880	8.881784e-16	50
1087883	8.388818e-01	22
1087882	1.000000e+00	3
1087885	1.529320e-04	38
1087884	1.000000e+00	3
1087887	1.301086e-03	36
1087886	1.854161e-11	47
1087990	1.000000e+00	4
1087991	1.000000e+00	0
1087988	9.999972e-01	10
1087986	3.245432e-02	32
1087984	2.230891e-10	46
1087985	1.000000e+00	7
1087998	9.675457e-01	19
1087999	8.986806e-01	21
1087996	1.529320e-04	38
1087997	1.000000e+00	1
1087994	4.681115e-04	37
1087995	8.388818e-01	22
1087992	5.817779e-07	42
1087993	1.000000e+00	7
1087975	1.193067e-05	40
1087974	1.000000e+00	5
1087973	1.000000e+00	4
1087972	9.995319e-01	14
1087971	1.611182e-01	29
1087970	1.000000e+00	0
1087968	1.000000e+00	3
1087983	4.529710e-14	49
1087982	4.510745e-05	39
1087981	1.000000e+00	1
1087980	1.000000e+00	7
1087979	1.301086e-03	36
1087978	1.000000e+00	0
1087976	8.881784e-16	50
1087956	2.104926e-09	45
1087958	8.881784e-16	50
1087952	1.000000e+00	3
1087954	1.000000e+00	1
1087955	1.000000e+00	1
1087964	1.000000e+00	0
1087965	1.000000e+00	6
1087966	1.000000e+00	1
1087967	1.000000e+00	0
1087960	8.881784e-16	50
1087961	1.193067e-05	40
1087962	4.438624e-01	26
1087963	3.359055e-01	27
1087941	8.881784e-16	50
1087940	8.881784e-16	50
1087943	1.000000e+00	0
1087942	1.000000e+00	1
1087937	9.986989e-01	15
1087936	9.999994e-01	9
1087939	1.000000e+00	0
1087938	1.000000e+00	0
1087949	1.000000e+00	2
1087948	5.946023e-02	31
1087951	1.621870e-08	44
1087950	1.000000e+00	6
1087945	1.000000e+00	0
1087947	1.000000e+00	0
1087946	1.000000e+00	7
1087803	1.611182e-01	29
1087802	1.133316e-12	48
1087801	1.000000e+00	2
1087800	1.000000e+00	4
1087807	1.000000e+00	3
1087804	9.999994e-01	9
1087795	1.000000e+00	7
1087794	1.000000e+00	0
1087793	1.000000e+00	3
1087792	9.999999e-01	8
1087798	2.399438e-01	28
1087796	8.881784e-16	50
1087786	1.000000e+00	5
1087787	5.946023e-02	31
1087784	5.817779e-07	42
1087785	1.000000e+00	4
1087790	1.000000e+00	2
1087791	3.359055e-01	27
1087788	8.881784e-16	50
1087789	7.673339e-03	34
1087778	8.881784e-16	50
1087779	1.000000e+00	6
1087776	1.000000e+00	1
1087777	1.000000e+00	4
1087782	1.529320e-04	38
1087783	1.000000e+00	1
1087780	4.529710e-14	49
1087781	1.000000e+00	1
1087769	1.000000e+00	2
1087768	1.000000e+00	5
1087771	4.529710e-14	49
1087770	1.000000e+00	1
1087773	1.301086e-03	36
1087772	9.999881e-01	11
1087775	8.881784e-16	50
1087774	1.000000e+00	0
1087761	1.193067e-05	40
1087760	9.966998e-01	16
1087763	1.000000e+00	6
1087762	1.000000e+00	3
1087765	1.049339e-07	43
1087764	9.995319e-01	14
1087767	9.675457e-01	19
1087766	2.230891e-10	46
1087754	1.529320e-04	38
1087756	8.881784e-16	50
1087757	9.999999e-01	8
1087758	1.000000e+00	2
1087759	1.000000e+00	0
1087744	1.000000e+00	0
1087745	9.999549e-01	12
1087747	1.000000e+00	0
1087748	9.999972e-01	10
1087749	1.000000e+00	5
1087750	1.193067e-05	40
1087751	8.881784e-16	50
1087871	1.000000e+00	0
1087870	1.000000e+00	1
1087869	9.999999e-01	8
1087868	1.000000e+00	6
1087867	1.000000e+00	1
1087866	1.000000e+00	0
1087864	1.000000e+00	2
1087863	9.999999e-01	8
1087862	1.000000e+00	0
1087861	9.999999e-01	8
1087860	1.000000e+00	1
1087859	1.000000e+00	1
1087858	9.998471e-01	13
1087855	1.000000e+00	1
1087852	2.807050e-06	41
1087853	9.986989e-01	15
1087851	4.529710e-14	49
1087848	1.000000e+00	4
1087849	1.000000e+00	4
1087846	8.881784e-16	50
1087847	1.000000e+00	5
1087844	4.529710e-14	49
1087845	9.835804e-01	18
1087843	1.000000e+00	0
1087840	3.245432e-02	32
1087841	1.854161e-11	47
1087837	1.049339e-07	43
1087836	9.998471e-01	13
1087839	1.193067e-05	40
1087838	1.000000e+00	2
1087835	4.681115e-04	37
1087829	1.000000e+00	6
1087828	1.000000e+00	1
1087827	7.600562e-01	23
1087826	9.999972e-01	10
1087820	9.999881e-01	11
1087823	6.640945e-01	24
1087817	1.000000e+00	5
1087819	2.230891e-10	46
1087812	8.881784e-16	50
1087814	8.881784e-16	50
1087810	4.529710e-14	49
1087811	8.881784e-16	50
1087649	9.995319e-01	14
1087648	1.000000e+00	1
1087653	9.995319e-01	14
1087652	1.000000e+00	1
1087655	7.673339e-03	34
1087654	1.000000e+00	0
1087657	1.000000e+00	6
1087656	8.881784e-16	50
1087659	2.104926e-09	45
1087658	1.000000e+00	2
1087661	8.881784e-16	50
1087660	1.133316e-12	48
1087662	9.999972e-01	10
1087665	1.000000e+00	4
1087666	1.000000e+00	0
1087667	9.999999e-01	8
1087668	8.881784e-16	50
1087670	9.998471e-01	13
1087672	1.854161e-11	47
1087673	2.104926e-09	45
1087675	1.000000e+00	1
1087676	4.438624e-01	26
1087677	7.673339e-03	34
1087678	9.995319e-01	14
1087679	1.000000e+00	1
1087619	1.854161e-11	47
1087618	6.640945e-01	24
1087623	1.000000e+00	6
1087622	1.000000e+00	0
1087621	6.640945e-01	24
1087620	1.000000e+00	3
1087627	8.388818e-01	22
1087626	5.946023e-02	31
1087625	1.529320e-04	38
1087624	1.621870e-08	44
1087631	1.641957e-02	33
1087630	1.000000e+00	0
1087629	1.000000e+00	0
1087628	1.854161e-11	47
1087635	1.000000e+00	1
1087632	1.854161e-11	47
1087633	1.000000e+00	3
1087638	1.301086e-03	36
1087639	1.000000e+00	3
1087636	1.000000e+00	0
1087637	1.000000e+00	1
1087642	1.611182e-01	29
1087640	4.510745e-05	39
1087646	1.000000e+00	5
1087647	8.986806e-01	21
1087644	1.133316e-12	48
1087645	1.000000e+00	5
1087716	9.998471e-01	13
1087719	1.000000e+00	5
1087718	9.999999e-01	8
1087713	1.000000e+00	1
1087712	2.399438e-01	28
1087714	8.881784e-16	50
1087727	1.000000e+00	2
1087726	1.133316e-12	48
1087721	8.881784e-16	50
1087720	4.529710e-14	49
1087722	7.600562e-01	23
1087732	1.000000e+00	0
1087733	1.000000e+00	2
1087734	1.000000e+00	6
1087735	8.881784e-16	50
1087728	1.000000e+00	0
1087729	1.000000e+00	0
1087731	7.673339e-03	34
1087740	1.000000e+00	2
1087741	8.388818e-01	22
1087742	9.923267e-01	17
1087743	1.000000e+00	6
1087737	1.000000e+00	2
1087738	8.881784e-16	50
1087739	9.999972e-01	10
1087687	1.000000e+00	5
1087685	3.245432e-02	32
1087684	3.359055e-01	27
1087683	9.675457e-01	19
1087682	1.000000e+00	1
1087681	1.000000e+00	3
1087680	7.600562e-01	23
1087695	3.245432e-02	32
1087694	1.049339e-07	43
1087693	1.000000e+00	7
1087690	1.000000e+00	6
1087689	1.000000e+00	3
1087688	9.405398e-01	20
1087702	9.405398e-01	20
1087703	8.881784e-16	50
1087700	1.000000e+00	2
1087701	1.000000e+00	0
1087698	8.881784e-16	50
1087699	9.999881e-01	11
1087696	1.193067e-05	40
1087711	9.835804e-01	18
1087708	1.000000e+00	0
1087706	1.000000e+00	1
1087707	8.881784e-16	50
1087704	1.000000e+00	2
1087705	4.510745e-05	39
1087528	1.000000e+00	3
1087530	1.000000e+00	1
1087531	2.230891e-10	46
1087533	1.000000e+00	1
1087534	8.881784e-16	50
1087520	1.000000e+00	2
1087521	1.000000e+00	1
1087522	1.000000e+00	3
1087523	1.013194e-01	30
1087524	1.000000e+00	4
1087525	7.673339e-03	34
1087527	9.995319e-01	14
1087544	1.000000e+00	3
1087547	1.000000e+00	0
1087549	1.000000e+00	6
1087548	9.995319e-01	14
1087551	2.104926e-09	45
1087550	1.000000e+00	2
1087537	1.000000e+00	0
1087536	1.000000e+00	0
1087539	1.000000e+00	0
1087538	1.000000e+00	0
1087540	1.000000e+00	4
1087542	3.300224e-03	35
1087499	1.000000e+00	4
1087496	1.000000e+00	4
1087497	9.998471e-01	13
1087503	7.600562e-01	23
1087500	1.000000e+00	2
1087501	1.000000e+00	0
1087490	1.000000e+00	5
1087491	1.000000e+00	5
1087488	1.000000e+00	6
1087489	1.000000e+00	1
1087494	9.999999e-01	8
1087492	1.000000e+00	2
1087493	1.000000e+00	6
1087515	1.000000e+00	1
1087514	1.000000e+00	1
1087513	1.641957e-02	33
1087512	2.104926e-09	45
1087519	1.000000e+00	6
1087517	1.000000e+00	2
1087516	9.986989e-01	15
1087507	9.999994e-01	9
1087506	4.438624e-01	26
1087505	9.999999e-01	8
1087511	9.999881e-01	11
1087509	1.000000e+00	3
1087508	9.966998e-01	16
1087596	5.946023e-02	31
1087597	1.000000e+00	4
1087598	1.000000e+00	4
1087594	1.000000e+00	3
1087588	9.998471e-01	13
1087589	1.000000e+00	6
1087590	4.510745e-05	39
1087591	1.000000e+00	0
1087584	1.000000e+00	0
1087585	3.359055e-01	27
1087586	9.966998e-01	16
1087587	1.000000e+00	5
1087613	1.000000e+00	4
1087612	1.000000e+00	0
1087615	1.000000e+00	1
1087614	1.000000e+00	7
1087609	1.611182e-01	29
1087608	1.611182e-01	29
1087610	1.000000e+00	0
1087605	1.000000e+00	0
1087604	9.923267e-01	17
1087607	3.300224e-03	35
1087606	1.000000e+00	1
1087601	1.000000e+00	7
1087600	9.966998e-01	16
1087603	1.000000e+00	2
1087602	9.999549e-01	12
1087566	1.000000e+00	3
1087567	2.399438e-01	28
1087564	4.529710e-14	49
1087562	1.000000e+00	0
1087563	9.999994e-01	9
1087561	1.000000e+00	2
1087558	9.999972e-01	10
1087559	4.529710e-14	49
1087556	1.133316e-12	48
1087557	1.000000e+00	0
1087554	1.049339e-07	43
1087555	1.000000e+00	1
1087552	1.000000e+00	7
1087553	1.000000e+00	0
1087582	1.000000e+00	0
1087581	1.000000e+00	6
1087580	8.881784e-16	50
1087579	1.000000e+00	0
1087577	1.000000e+00	1
1087575	7.673339e-03	34
1087574	1.000000e+00	3
1087573	1.000000e+00	5
1087572	3.245432e-02	32
1087571	1.000000e+00	0
1087570	3.245432e-02	32
1087569	1.000000e+00	2
1087568	1.000000e+00	2
1088404	4.529710e-14	49
1088405	9.999994e-01	9
1088406	8.881784e-16	50
1088400	9.923267e-01	17
1088402	1.854161e-11	47
1088403	7.600562e-01	23
1088412	8.881784e-16	50
1088413	4.529710e-14	49
1088414	1.000000e+00	0
1088415	1.000000e+00	2
1088408	1.000000e+00	1
1088409	1.000000e+00	0
1088410	3.245432e-02	32
1088411	8.986806e-01	21
1088388	9.999994e-01	9
1088390	9.999972e-01	10
1088385	1.013194e-01	30
1088384	2.399438e-01	28
1088387	1.000000e+00	4
1088386	1.000000e+00	0
1088397	1.000000e+00	4
1088396	1.000000e+00	1
1088399	5.817779e-07	42
1088398	8.881784e-16	50
1088393	9.999549e-01	12
1088392	9.986989e-01	15
1088395	9.999972e-01	10
1088394	1.000000e+00	7
1088439	7.600562e-01	23
1088436	9.999994e-01	9
1088434	1.641957e-02	33
1088435	4.529710e-14	49
1088432	2.230891e-10	46
1088433	1.000000e+00	3
1088446	1.000000e+00	1
1088447	1.000000e+00	7
1088444	1.000000e+00	3
1088445	1.000000e+00	2
1088443	5.817779e-07	42
1088423	4.529710e-14	49
1088422	1.000000e+00	2
1088421	1.000000e+00	0
1088420	9.999999e-01	8
1088419	7.673339e-03	34
1088418	1.000000e+00	6
1088417	9.999549e-01	12
1088416	1.000000e+00	0
1088431	3.300224e-03	35
1088430	1.000000e+00	0
1088428	1.000000e+00	2
1088427	1.000000e+00	4
1088426	4.681115e-04	37
1088425	8.881784e-16	50
1088424	5.946023e-02	31
1088465	1.000000e+00	0
1088466	1.133316e-12	48
1088467	1.193067e-05	40
1088468	8.881784e-16	50
1088469	1.000000e+00	0
1088470	9.999972e-01	10
1088471	9.675457e-01	19
1088472	1.193067e-05	40
1088474	9.998471e-01	13
1088475	8.388818e-01	22
1088476	9.999999e-01	8
1088478	1.000000e+00	0
1088479	4.510745e-05	39
1088448	8.881784e-16	50
1088451	1.000000e+00	0
1088453	1.000000e+00	5
1088452	9.995319e-01	14
1088455	3.300224e-03	35
1088454	9.999881e-01	11
1088457	1.000000e+00	6
1088456	5.817779e-07	42
1088459	1.000000e+00	0
1088458	9.999972e-01	10
1088461	1.000000e+00	6
1088460	1.000000e+00	4
1088463	8.881784e-16	50
1088462	1.000000e+00	3
[truncated: 2,603 more rows]
