# Supplementary material for: Translational Selection Is Ubiquitous in Prokaryotes
Source: PLoS Genet. 2010 Jun 24;6(6):e1001004. doi: 10.1371/journal.pgen.1001004 (PMC2891978; doi:10.1371/journal.pgen.1001004)
Supplement: Dataset S1 — OCU/non-OCU gene calls in 461 Bacterial and Archaeal genomes, and summary tables of genome properties and OCU preferences for specific codons. (4.77 MB ZIP) [file pgen.1001004.s001.zip › Dataset_S1_Bacteria/Bacillus_cereus_ATCC_10987.arff.ocuGenes]

GeneID	signTest_p	ocuProbWinCnt
2748309	1.000000e+00	0
2748307	1.621870e-08	44
2748304	9.999999e-01	8
2748305	8.986806e-01	21
2748318	2.399438e-01	28
2748316	9.835804e-01	18
2748317	9.999881e-01	11
2748314	1.000000e+00	5
2748315	1.000000e+00	2
2748312	1.000000e+00	4
2748313	1.000000e+00	4
2748295	8.881784e-16	50
2748294	1.000000e+00	6
2748293	1.000000e+00	0
2748292	1.000000e+00	3
2748291	7.600562e-01	23
2748290	9.999994e-01	9
2748289	1.000000e+00	1
2748288	4.438624e-01	26
2748302	9.998471e-01	13
2748301	1.000000e+00	4
2748300	9.966998e-01	16
2748299	9.999994e-01	9
2748298	1.000000e+00	3
2748340	1.000000e+00	1
2748341	1.000000e+00	0
2748342	2.399438e-01	28
2748343	9.999994e-01	9
2748336	8.881784e-16	50
2748337	3.359055e-01	27
2748339	1.000000e+00	5
2748348	1.000000e+00	0
2748349	1.000000e+00	0
2748350	1.000000e+00	0
2748351	9.966998e-01	16
2748344	4.510745e-05	39
2748345	3.245432e-02	32
2748346	9.405398e-01	20
2748347	9.995319e-01	14
2748325	1.301086e-03	36
2748324	1.000000e+00	2
2748327	9.675457e-01	19
2748326	1.000000e+00	5
2748321	1.000000e+00	7
2748320	6.640945e-01	24
2748323	1.000000e+00	2
2748332	3.245432e-02	32
2748335	1.301086e-03	36
2748334	1.000000e+00	1
2748329	9.999999e-01	8
2748328	1.854161e-11	47
2748331	8.881784e-16	50
2748330	4.681115e-04	37
2748370	1.000000e+00	6
2748371	1.000000e+00	3
2748368	1.000000e+00	2
2748369	4.529710e-14	49
2748374	1.000000e+00	2
2748375	3.300224e-03	35
2748372	1.000000e+00	4
2748373	1.000000e+00	2
2748378	7.673339e-03	34
2748379	1.000000e+00	3
2748376	9.999994e-01	9
2748377	9.999999e-01	8
2748383	1.000000e+00	1
2748380	1.000000e+00	3
2748381	1.301086e-03	36
2748355	9.405398e-01	20
2748354	1.000000e+00	2
2748353	1.000000e+00	5
2748352	1.000000e+00	1
2748359	1.000000e+00	2
2748358	1.301086e-03	36
2748356	2.399438e-01	28
2748362	4.529710e-14	49
2748361	1.000000e+00	2
2748360	1.000000e+00	0
2748367	9.999549e-01	12
2748366	9.675457e-01	19
2748364	1.000000e+00	1
2748400	8.881784e-16	50
2748402	9.999881e-01	11
2748403	9.999972e-01	10
2748404	3.300224e-03	35
2748405	9.923267e-01	17
2748406	9.999994e-01	9
2748407	8.881784e-16	50
2748408	1.000000e+00	0
2748409	9.995319e-01	14
2748410	2.230891e-10	46
2748411	8.881784e-16	50
2748415	9.986989e-01	15
2748385	1.000000e+00	4
2748384	1.000000e+00	3
2748387	3.359055e-01	27
2748386	1.000000e+00	1
2748389	8.986806e-01	21
2748388	1.000000e+00	6
2748391	9.966998e-01	16
2748390	1.000000e+00	4
2748393	1.000000e+00	0
2748395	1.000000e+00	0
2748394	1.000000e+00	0
2748396	9.999972e-01	10
2748399	9.999999e-01	8
2748191	3.359055e-01	27
2748190	1.854161e-11	47
2748186	9.986989e-01	15
2748185	8.881784e-16	50
2748183	5.946023e-02	31
2748182	1.000000e+00	2
2748181	1.301086e-03	36
2748179	1.301086e-03	36
2748178	1.000000e+00	2
2748177	1.000000e+00	3
2748176	1.000000e+00	1
2748174	8.986806e-01	21
2748175	1.000000e+00	7
2748172	9.995319e-01	14
2748173	1.611182e-01	29
2748170	1.000000e+00	5
2748171	1.000000e+00	1
2748169	5.561376e-01	25
2748165	9.995319e-01	14
2748162	1.000000e+00	0
2748163	1.000000e+00	4
2748161	9.986989e-01	15
2748221	1.000000e+00	0
2748220	5.561376e-01	25
2748223	1.000000e+00	4
2748222	1.000000e+00	2
2748216	1.000000e+00	3
2748219	4.438624e-01	26
2748218	1.013194e-01	30
2748213	9.998471e-01	13
2748212	9.999881e-01	11
2748215	1.000000e+00	0
2748214	1.000000e+00	7
2748209	4.510745e-05	39
2748211	1.000000e+00	4
2748210	4.681115e-04	37
2748204	1.000000e+00	3
2748205	1.000000e+00	6
2748206	1.000000e+00	0
2748207	9.999881e-01	11
2748200	2.807050e-06	41
2748201	9.999999e-01	8
2748202	1.000000e+00	3
2748203	1.000000e+00	3
2748196	9.999881e-01	11
2748197	2.104926e-09	45
2748198	1.000000e+00	0
2748192	1.000000e+00	1
2748193	1.000000e+00	0
2748194	5.817779e-07	42
2748195	1.000000e+00	0
2748251	9.999881e-01	11
2748250	9.999999e-01	8
2748249	9.675457e-01	19
2748248	1.000000e+00	2
2748255	1.000000e+00	1
2748254	9.999972e-01	10
2748253	9.405398e-01	20
2748243	1.000000e+00	5
2748242	1.000000e+00	0
2748241	1.000000e+00	5
2748240	1.000000e+00	0
2748247	1.611182e-01	29
2748246	9.998471e-01	13
2748245	1.000000e+00	2
2748244	9.999994e-01	9
2748235	1.000000e+00	3
2748232	1.621870e-08	44
2748233	9.999999e-01	8
2748238	1.000000e+00	1
2748239	5.561376e-01	25
2748226	4.681115e-04	37
2748227	9.999549e-01	12
2748224	6.640945e-01	24
2748225	1.000000e+00	3
2748230	4.529710e-14	49
2748231	1.133316e-12	48
2748228	1.000000e+00	0
2748229	3.245432e-02	32
2748281	9.999972e-01	10
2748280	2.399438e-01	28
2748283	1.000000e+00	0
2748285	1.000000e+00	0
2748284	1.000000e+00	4
2748287	9.995319e-01	14
2748286	1.000000e+00	0
2748273	1.133316e-12	48
2748275	9.405398e-01	20
2748277	1.000000e+00	5
2748279	9.966998e-01	16
2748278	1.000000e+00	0
2748264	4.529710e-14	49
2748265	1.000000e+00	3
2748266	6.640945e-01	24
2748267	1.000000e+00	0
2748268	9.998471e-01	13
2748269	1.000000e+00	7
2748271	9.986989e-01	15
2748256	1.000000e+00	5
2748257	9.405398e-01	20
2748258	5.946023e-02	31
2748259	9.998471e-01	13
2748260	1.000000e+00	4
2748261	1.000000e+00	0
2748262	1.000000e+00	3
2748263	1.000000e+00	6
2748037	8.881784e-16	50
2748036	9.999549e-01	12
2748039	1.000000e+00	0
2748038	1.000000e+00	2
2748033	9.999994e-01	9
2748032	9.835804e-01	18
2748034	3.300224e-03	35
2748044	1.529320e-04	38
2748047	1.000000e+00	5
2748041	8.388818e-01	22
2748040	4.438624e-01	26
2748043	1.000000e+00	0
2748042	9.835804e-01	18
2748052	1.000000e+00	0
2748053	1.000000e+00	7
2748054	4.529710e-14	49
2748048	1.611182e-01	29
2748049	9.986989e-01	15
2748050	1.611182e-01	29
2748051	1.000000e+00	6
2748060	9.405398e-01	20
2748061	1.000000e+00	0
2748062	8.881784e-16	50
2748056	5.817779e-07	42
2748057	1.000000e+00	6
2748058	1.000000e+00	0
2748059	1.000000e+00	1
2748071	1.000000e+00	2
2748070	9.995319e-01	14
2748069	1.000000e+00	2
2748068	1.301086e-03	36
2748066	1.193067e-05	40
2748065	8.881784e-16	50
2748064	9.999999e-01	8
2748079	1.621870e-08	44
2748078	1.000000e+00	4
2748077	1.000000e+00	4
2748076	1.000000e+00	0
2748086	4.529710e-14	49
2748084	9.999999e-01	8
2748082	8.881784e-16	50
2748083	1.000000e+00	0
2748080	9.999999e-01	8
2748094	2.807050e-06	41
2748095	1.000000e+00	3
2748092	1.000000e+00	0
2748093	8.881784e-16	50
2748090	9.999994e-01	9
2748091	1.000000e+00	4
2748088	1.000000e+00	6
2748089	9.923267e-01	17
2748098	1.013194e-01	30
2748103	9.999881e-01	11
2748102	9.405398e-01	20
2748104	1.000000e+00	3
2748106	1.193067e-05	40
2748109	1.000000e+00	3
2748108	1.000000e+00	0
2748111	9.999999e-01	8
2748110	1.000000e+00	3
2748112	5.817779e-07	42
2748113	8.881784e-16	50
2748114	9.405398e-01	20
2748115	1.000000e+00	4
2748116	5.946023e-02	31
2748117	9.999994e-01	9
2748118	1.529320e-04	38
2748120	5.817779e-07	42
2748121	1.000000e+00	7
2748123	9.999999e-01	8
2748125	1.000000e+00	5
2748126	1.000000e+00	4
2748127	1.000000e+00	5
2748131	1.000000e+00	6
2748130	1.000000e+00	2
2748129	2.807050e-06	41
2748128	1.000000e+00	6
2748135	5.561376e-01	25
2748134	9.999994e-01	9
2748133	9.999881e-01	11
2748132	1.193067e-05	40
2748139	1.611182e-01	29
2748138	1.000000e+00	0
2748137	1.000000e+00	3
2748136	8.881784e-16	50
2748143	1.000000e+00	2
2748142	1.000000e+00	0
2748141	9.995319e-01	14
2748147	1.000000e+00	7
2748144	1.000000e+00	2
2748145	9.998471e-01	13
2748150	2.104926e-09	45
2748151	9.986989e-01	15
2748148	9.999549e-01	12
2748149	9.966998e-01	16
2748154	1.000000e+00	5
2748155	1.000000e+00	1
2748153	8.881784e-16	50
2748158	9.986989e-01	15
2748159	1.013194e-01	30
2747916	1.529320e-04	38
2747917	2.399438e-01	28
2747918	1.611182e-01	29
2747919	9.999999e-01	8
2747913	9.986989e-01	15
2747914	9.998471e-01	13
2747908	1.000000e+00	1
2747909	8.881784e-16	50
2747910	9.835804e-01	18
2747911	9.999549e-01	12
2747905	4.510745e-05	39
2747907	1.000000e+00	0
2747933	1.000000e+00	5
2747932	9.999972e-01	10
2747935	9.405398e-01	20
2747934	1.000000e+00	3
2747929	9.966998e-01	16
2747928	9.999972e-01	10
2747931	8.881784e-16	50
2747930	8.881784e-16	50
2747925	1.000000e+00	1
2747924	9.999972e-01	10
2747927	1.000000e+00	0
2747926	9.405398e-01	20
2747921	9.998471e-01	13
2747920	2.230891e-10	46
2747923	9.999999e-01	8
2747922	1.000000e+00	0
2747950	1.000000e+00	4
2747951	1.000000e+00	2
2747948	1.000000e+00	0
2747946	1.000000e+00	1
2747947	1.000000e+00	0
2747944	3.359055e-01	27
2747945	1.000000e+00	5
2747942	7.600562e-01	23
2747940	1.641957e-02	33
2747941	4.681115e-04	37
2747938	1.000000e+00	0
2747939	1.000000e+00	5
2747936	8.388818e-01	22
2747967	9.999881e-01	11
2747966	1.000000e+00	1
2747964	1.000000e+00	4
2747963	2.230891e-10	46
2747962	1.049339e-07	43
2747961	1.000000e+00	0
2747960	9.999999e-01	8
2747958	5.817779e-07	42
2747957	1.193067e-05	40
2747955	9.999994e-01	9
2747954	1.000000e+00	0
2747952	1.000000e+00	6
2747976	1.000000e+00	0
2747977	8.986806e-01	21
2747978	4.510745e-05	39
2747980	9.995319e-01	14
2747982	1.000000e+00	4
2747983	9.986989e-01	15
2747969	9.999881e-01	11
2747970	1.000000e+00	0
2747971	1.000000e+00	3
2747974	1.000000e+00	4
2747975	1.529320e-04	38
2747993	1.000000e+00	7
2747995	1.000000e+00	6
2747994	1.133316e-12	48
2747997	1.000000e+00	4
2747999	1.000000e+00	3
2747998	1.000000e+00	1
2747985	1.000000e+00	4
2747984	1.000000e+00	2
2747987	8.388818e-01	22
2747986	9.999999e-01	8
2747989	1.000000e+00	2
2747988	8.881784e-16	50
2747991	1.621870e-08	44
2747990	1.000000e+00	3
2748010	5.561376e-01	25
2748011	1.000000e+00	1
2748008	4.438624e-01	26
2748009	9.999881e-01	11
2748015	1.000000e+00	0
2748012	8.388818e-01	22
2748002	1.000000e+00	1
2748003	1.000000e+00	3
2748000	9.999994e-01	9
2748001	9.999881e-01	11
2748006	1.133316e-12	48
2748007	1.000000e+00	1
2748004	1.000000e+00	4
2748005	1.000000e+00	1
2748027	1.000000e+00	3
2748026	3.359055e-01	27
2748025	9.999994e-01	9
2748024	8.881784e-16	50
2748031	8.881784e-16	50
2748030	1.193067e-05	40
2748029	1.000000e+00	1
2748028	1.621870e-08	44
2748019	1.000000e+00	5
2748018	1.000000e+00	0
2748017	8.881784e-16	50
2748016	1.000000e+00	2
2748023	1.000000e+00	6
2748022	1.000000e+00	2
2748021	1.000000e+00	7
2748020	1.000000e+00	0
2747824	5.946023e-02	31
2747826	1.193067e-05	40
2747827	1.000000e+00	0
2747829	8.881784e-16	50
2747832	5.817779e-07	42
2747833	9.999549e-01	12
2747834	1.529320e-04	38
2747835	1.000000e+00	2
2747837	7.600562e-01	23
2747838	1.000000e+00	6
2747809	1.000000e+00	7
2747811	7.600562e-01	23
2747812	8.881784e-16	50
2747814	6.640945e-01	24
2747817	1.049339e-07	43
2747816	1.000000e+00	2
2747819	9.966998e-01	16
2747818	1.000000e+00	7
2747821	1.000000e+00	2
2747820	1.000000e+00	3
2747822	6.640945e-01	24
2747794	9.999999e-01	8
2747795	8.881784e-16	50
2747792	9.999972e-01	10
2747793	1.000000e+00	0
2747798	2.807050e-06	41
2747796	1.000000e+00	5
2747797	1.000000e+00	1
2747802	4.529710e-14	49
2747800	5.817779e-07	42
2747801	9.986989e-01	15
2747806	3.245432e-02	32
2747807	9.835804e-01	18
2747804	3.300224e-03	35
2747805	1.621870e-08	44
2747779	1.000000e+00	7
2747778	1.854161e-11	47
2747777	1.000000e+00	0
2747783	9.999972e-01	10
2747782	9.966998e-01	16
2747781	8.881784e-16	50
2747780	1.000000e+00	2
2747787	1.000000e+00	6
2747786	1.000000e+00	0
2747785	1.000000e+00	5
2747784	8.986806e-01	21
2747791	8.881784e-16	50
2747790	1.000000e+00	2
2747789	9.999994e-01	9
2747892	9.999994e-01	9
2747893	9.999549e-01	12
2747895	1.000000e+00	3
2747888	1.000000e+00	4
2747889	1.000000e+00	5
2747890	1.000000e+00	2
2747891	9.835804e-01	18
2747902	9.995319e-01	14
2747903	9.999999e-01	8
2747896	8.881784e-16	50
2747897	1.133316e-12	48
2747898	1.000000e+00	6
2747876	9.675457e-01	19
2747879	1.000000e+00	0
2747878	9.986989e-01	15
2747875	8.881784e-16	50
2747874	1.854161e-11	47
2747885	1.611182e-01	29
2747884	7.673339e-03	34
2747886	9.999999e-01	8
2747881	1.000000e+00	0
2747880	8.881784e-16	50
2747882	8.881784e-16	50
2747862	1.000000e+00	5
2747860	1.000000e+00	5
2747859	8.986806e-01	21
2747856	1.000000e+00	7
2747868	1.000000e+00	4
2747869	1.000000e+00	1
2747864	1.000000e+00	0
2747865	1.611182e-01	29
2747847	9.405398e-01	20
2747846	7.673339e-03	34
2747845	1.000000e+00	5
2747844	8.881784e-16	50
2747843	2.399438e-01	28
2747842	1.000000e+00	5
2747841	1.529320e-04	38
2747840	8.388818e-01	22
2747854	9.998471e-01	13
2747853	1.000000e+00	3
2747852	1.000000e+00	7
2747850	9.999881e-01	11
2747849	1.000000e+00	1
2747848	5.817779e-07	42
2747705	1.000000e+00	4
2747704	9.999994e-01	9
2747707	8.881784e-16	50
2747706	1.000000e+00	3
2747709	1.000000e+00	5
2747708	1.000000e+00	1
2747711	1.621870e-08	44
2747710	1.000000e+00	0
2747697	1.000000e+00	2
2747696	5.817779e-07	42
2747699	9.923267e-01	17
2747698	1.000000e+00	4
2747703	1.000000e+00	6
2747702	1.000000e+00	4
2747688	1.000000e+00	0
2747689	1.133316e-12	48
2747690	8.881784e-16	50
2747691	1.301086e-03	36
2747692	7.673339e-03	34
2747693	2.399438e-01	28
2747694	1.529320e-04	38
2747695	1.000000e+00	7
2747680	1.000000e+00	1
2747682	9.999881e-01	11
2747683	9.986989e-01	15
2747685	2.104926e-09	45
2747686	9.405398e-01	20
2747675	9.999994e-01	9
2747674	9.995319e-01	14
2747673	1.000000e+00	2
2747672	1.301086e-03	36
2747679	9.986989e-01	15
2747678	8.881784e-16	50
2747677	4.529710e-14	49
2747676	9.405398e-01	20
2747667	8.881784e-16	50
2747666	1.000000e+00	6
2747665	5.946023e-02	31
2747664	8.881784e-16	50
2747671	3.245432e-02	32
2747670	9.675457e-01	19
2747669	1.611182e-01	29
2747659	1.000000e+00	3
2747656	5.946023e-02	31
2747662	8.388818e-01	22
2747663	1.301086e-03	36
2747660	1.000000e+00	5
2747661	9.999549e-01	12
2747650	8.388818e-01	22
2747648	1.621870e-08	44
2747649	9.999881e-01	11
2747654	3.245432e-02	32
2747652	4.529710e-14	49
2747653	7.673339e-03	34
2747773	1.000000e+00	6
2747772	1.000000e+00	1
2747775	1.000000e+00	4
2747774	1.000000e+00	1
2747769	8.881784e-16	50
2747768	1.000000e+00	7
2747771	1.000000e+00	2
2747770	8.986806e-01	21
2747765	1.000000e+00	0
2747764	1.000000e+00	3
2747767	9.999972e-01	10
2747766	9.999999e-01	8
2747760	1.013194e-01	30
2747763	2.807050e-06	41
2747762	7.600562e-01	23
2747756	4.438624e-01	26
2747759	9.999549e-01	12
2747752	9.995319e-01	14
2747753	1.000000e+00	2
2747754	8.881784e-16	50
2747755	9.999999e-01	8
2747748	1.000000e+00	4
2747750	3.300224e-03	35
2747751	5.817779e-07	42
2747744	1.000000e+00	7
2747745	8.881784e-16	50
2747747	1.000000e+00	3
2747743	9.999549e-01	12
2747742	1.000000e+00	1
2747741	1.000000e+00	1
2747740	1.000000e+00	0
2747739	1.000000e+00	0
2747738	1.000000e+00	0
2747737	1.000000e+00	1
2747736	9.999972e-01	10
2747735	8.881784e-16	50
2747734	1.193067e-05	40
2747733	2.399438e-01	28
2747732	9.999999e-01	8
2747731	8.881784e-16	50
2747730	2.399438e-01	28
2747729	8.388818e-01	22
2747728	1.301086e-03	36
2747726	4.529710e-14	49
2747727	1.000000e+00	7
2747724	9.999881e-01	11
2747722	1.000000e+00	3
2747723	1.000000e+00	0
2747720	1.000000e+00	0
2747721	1.000000e+00	3
2747718	1.611182e-01	29
2747719	1.000000e+00	3
2747716	8.881784e-16	50
2747717	9.675457e-01	19
2747714	1.000000e+00	2
2747715	1.000000e+00	5
2747712	1.000000e+00	4
2747713	3.300224e-03	35
2747555	8.881784e-16	50
2747554	1.000000e+00	1
2747553	1.000000e+00	5
2747552	1.000000e+00	1
2747558	4.529710e-14	49
2747563	4.438624e-01	26
2747562	9.999549e-01	12
2747560	1.611182e-01	29
2747567	2.104926e-09	45
2747566	1.000000e+00	0
2747565	1.000000e+00	3
2747564	1.621870e-08	44
2747571	1.000000e+00	1
2747568	1.000000e+00	1
2747569	1.000000e+00	2
2747574	4.510745e-05	39
2747575	4.529710e-14	49
2747572	9.999999e-01	8
2747578	1.000000e+00	2
2747579	8.881784e-16	50
2747576	9.405398e-01	20
2747577	9.986989e-01	15
2747582	1.049339e-07	43
2747580	7.600562e-01	23
2747520	9.675457e-01	19
2747522	1.000000e+00	0
2747525	9.966998e-01	16
2747524	1.529320e-04	38
2747527	1.000000e+00	1
2747526	8.388818e-01	22
2747529	8.881784e-16	50
2747528	1.000000e+00	1
2747531	9.999881e-01	11
2747530	1.000000e+00	2
2747533	9.923267e-01	17
2747532	1.000000e+00	5
2747537	1.013194e-01	30
2747540	1.000000e+00	3
2747541	1.000000e+00	2
2747542	1.641957e-02	33
2747543	1.000000e+00	2
2747544	1.193067e-05	40
2747545	1.000000e+00	1
2747546	9.999994e-01	9
2747547	1.000000e+00	1
2747548	1.000000e+00	3
2747549	9.999881e-01	11
2747550	1.000000e+00	1
2747551	1.529320e-04	38
2747623	1.000000e+00	1
2747621	1.000000e+00	2
2747620	7.600562e-01	23
2747618	9.999549e-01	12
2747617	1.000000e+00	2
2747616	1.000000e+00	2
2747631	1.000000e+00	2
2747630	9.995319e-01	14
2747629	8.881784e-16	50
2747628	9.835804e-01	18
2747627	9.995319e-01	14
2747626	1.854161e-11	47
2747625	9.999972e-01	10
2747624	1.000000e+00	0
2747638	9.999994e-01	9
2747639	8.881784e-16	50
2747636	1.000000e+00	7
2747637	8.881784e-16	50
2747634	9.923267e-01	17
2747635	9.998471e-01	13
2747632	2.230891e-10	46
2747633	1.641957e-02	33
2747646	1.000000e+00	0
2747647	9.999999e-01	8
2747644	1.000000e+00	0
2747645	1.000000e+00	2
2747642	3.300224e-03	35
2747643	2.399438e-01	28
2747640	1.621870e-08	44
2747641	9.675457e-01	19
2747588	9.995319e-01	14
2747591	1.000000e+00	4
2747590	9.998471e-01	13
2747585	1.000000e+00	0
2747584	6.640945e-01	24
2747587	1.000000e+00	1
2747586	9.999549e-01	12
2747597	1.000000e+00	4
2747596	1.000000e+00	4
2747599	1.000000e+00	4
2747598	1.000000e+00	3
2747593	1.000000e+00	6
2747592	1.000000e+00	1
2747595	9.999972e-01	10
2747594	1.000000e+00	3
2747605	1.000000e+00	1
2747606	1.000000e+00	3
2747607	1.000000e+00	3
2747600	1.000000e+00	0
2747601	1.000000e+00	6
2747603	1.049339e-07	43
2747612	1.000000e+00	1
2747613	9.999994e-01	9
2747614	1.000000e+00	1
2747615	1.000000e+00	4
2747608	9.966998e-01	16
2747609	1.000000e+00	0
2747610	1.000000e+00	5
2747611	9.986989e-01	15
2747434	9.999972e-01	10
2747435	1.000000e+00	4
2747432	1.000000e+00	1
2747433	1.854161e-11	47
2747438	1.000000e+00	1
2747439	8.881784e-16	50
2747436	1.000000e+00	0
2747437	1.000000e+00	1
2747426	1.000000e+00	5
2747427	2.230891e-10	46
2747425	9.835804e-01	18
2747430	5.946023e-02	31
2747431	4.529710e-14	49
2747428	2.807050e-06	41
2747429	1.000000e+00	5
2747451	2.230891e-10	46
2747450	3.245432e-02	32
2747449	1.000000e+00	0
2747448	1.000000e+00	0
2747455	8.881784e-16	50
2747454	1.000000e+00	4
2747453	2.399438e-01	28
2747442	1.000000e+00	1
2747441	1.641957e-02	33
2747440	1.000000e+00	0
2747447	1.529320e-04	38
2747446	1.000000e+00	7
2747445	9.995319e-01	14
2747444	1.000000e+00	1
2747401	9.999999e-01	8
2747402	9.675457e-01	19
2747404	9.966998e-01	16
2747406	9.923267e-01	17
2747407	4.529710e-14	49
2747392	1.000000e+00	0
2747393	1.000000e+00	2
2747395	9.835804e-01	18
2747396	9.999881e-01	11
2747397	1.000000e+00	4
2747398	1.000000e+00	5
2747399	1.000000e+00	3
2747417	3.245432e-02	32
2747419	1.000000e+00	5
2747418	1.000000e+00	1
2747421	1.000000e+00	0
2747420	1.000000e+00	7
2747423	9.999972e-01	10
2747422	8.881784e-16	50
2747409	8.388818e-01	22
2747408	1.000000e+00	7
2747411	1.000000e+00	3
2747410	1.000000e+00	3
2747413	1.529320e-04	38
2747412	9.966998e-01	16
2747415	1.854161e-11	47
2747414	1.000000e+00	0
2747502	1.000000e+00	6
2747503	1.000000e+00	5
2747500	3.245432e-02	32
2747498	1.000000e+00	1
2747499	1.000000e+00	1
2747496	1.000000e+00	1
2747497	9.999549e-01	12
2747494	1.529320e-04	38
2747495	1.000000e+00	2
2747492	1.000000e+00	2
2747493	4.529710e-14	49
2747490	1.000000e+00	1
2747488	9.999881e-01	11
2747519	2.104926e-09	45
2747517	9.995319e-01	14
2747516	1.000000e+00	2
2747515	1.000000e+00	6
2747514	1.000000e+00	0
2747513	9.835804e-01	18
2747512	9.999999e-01	8
2747511	9.986989e-01	15
2747510	8.881784e-16	50
2747509	6.640945e-01	24
2747508	1.000000e+00	5
2747507	6.640945e-01	24
2747506	9.675457e-01	19
2747505	8.881784e-16	50
2747504	1.000000e+00	4
2747468	1.000000e+00	1
2747469	3.300224e-03	35
2747470	1.000000e+00	6
2747471	8.881784e-16	50
2747464	6.640945e-01	24
2747465	2.230891e-10	46
2747466	9.999972e-01	10
2747460	1.049339e-07	43
2747461	1.000000e+00	3
2747462	7.600562e-01	23
2747456	1.000000e+00	7
2747457	8.881784e-16	50
2747458	1.000000e+00	0
2747485	7.673339e-03	34
2747484	9.999881e-01	11
2747487	1.000000e+00	0
2747481	6.640945e-01	24
2747480	1.000000e+00	0
2747477	9.405398e-01	20
2747476	1.000000e+00	3
2747479	8.986806e-01	21
2747478	1.000000e+00	1
2747473	9.998471e-01	13
2747475	8.388818e-01	22
2747474	4.529710e-14	49
2747354	1.000000e+00	5
2747355	7.673339e-03	34
2747353	4.438624e-01	26
2747356	1.000000e+00	5
2747357	4.438624e-01	26
2747347	1.000000e+00	3
2747344	1.000000e+00	5
2747345	1.000000e+00	0
2747351	1.621870e-08	44
2747348	1.000000e+00	0
2747349	2.399438e-01	28
2747339	8.881784e-16	50
2747338	7.673339e-03	34
2747337	1.000000e+00	2
2747336	2.807050e-06	41
2747343	1.000000e+00	0
2747341	1.000000e+00	4
2747331	2.104926e-09	45
2747330	1.301086e-03	36
2747329	1.000000e+00	7
2747328	1.000000e+00	0
2747335	1.000000e+00	1
2747334	9.923267e-01	17
2747332	8.881784e-16	50
2747384	1.000000e+00	2
2747385	6.640945e-01	24
2747386	1.000000e+00	4
2747387	2.399438e-01	28
2747388	1.000000e+00	1
2747389	1.000000e+00	4
2747391	8.881784e-16	50
2747376	9.675457e-01	19
2747377	1.000000e+00	2
2747379	8.881784e-16	50
2747380	9.405398e-01	20
2747381	1.000000e+00	1
2747382	1.000000e+00	2
2747383	1.000000e+00	1
2747369	7.600562e-01	23
2747368	8.881784e-16	50
2747373	1.000000e+00	2
2747372	8.881784e-16	50
2747375	8.881784e-16	50
2747374	9.999549e-01	12
2747361	9.998471e-01	13
2747360	1.000000e+00	2
2747363	8.388818e-01	22
2747362	9.835804e-01	18
2747364	1.000000e+00	2
2747295	1.000000e+00	5
2747292	1.000000e+00	3
2747293	8.881784e-16	50
2747290	1.000000e+00	5
2747291	1.000000e+00	0
2747288	1.000000e+00	0
2747289	1.529320e-04	38
2747286	1.000000e+00	1
2747284	1.000000e+00	5
2747285	1.000000e+00	1
2747282	8.881784e-16	50
2747283	9.999999e-01	8
2747280	5.817779e-07	42
2747281	8.881784e-16	50
2747279	1.000000e+00	5
2747278	2.104926e-09	45
2747277	1.000000e+00	3
2747276	1.000000e+00	0
2747275	1.000000e+00	3
2747274	1.000000e+00	0
2747273	1.529320e-04	38
2747272	1.000000e+00	0
2747271	1.000000e+00	2
2747269	1.000000e+00	0
2747268	4.438624e-01	26
2747267	9.999994e-01	9
2747266	1.611182e-01	29
2747265	3.245432e-02	32
2747325	4.438624e-01	26
2747327	4.681115e-04	37
2747320	8.881784e-16	50
2747322	8.986806e-01	21
2747316	8.881784e-16	50
2747317	2.399438e-01	28
2747318	9.999994e-01	9
2747319	9.995319e-01	14
2747312	1.000000e+00	5
2747313	9.998471e-01	13
2747314	1.013194e-01	30
2747315	1.611182e-01	29
2747308	4.681115e-04	37
2747311	1.000000e+00	7
2747310	1.000000e+00	2
2747305	1.000000e+00	2
2747304	1.000000e+00	5
2747307	3.300224e-03	35
2747300	1.000000e+00	0
2747303	1.000000e+00	0
2747302	9.999549e-01	12
2747297	9.923267e-01	17
2747296	1.000000e+00	0
2747298	1.000000e+00	2
2747219	1.000000e+00	1
2747218	8.881784e-16	50
2747217	1.000000e+00	2
2747216	1.000000e+00	1
2747223	1.000000e+00	0
2747222	1.529320e-04	38
2747221	1.000000e+00	0
2747220	1.000000e+00	4
2747227	9.966998e-01	16
2747226	9.923267e-01	17
2747224	1.000000e+00	2
2747231	4.529710e-14	49
2747230	2.230891e-10	46
2747229	9.998471e-01	13
2747228	4.529710e-14	49
2747202	1.000000e+00	5
2747203	1.529320e-04	38
2747200	1.000000e+00	2
2747201	8.881784e-16	50
2747206	2.230891e-10	46
2747207	9.999549e-01	12
2747204	1.000000e+00	1
2747205	1.000000e+00	1
2747211	9.998471e-01	13
2747208	9.923267e-01	17
2747209	9.966998e-01	16
2747215	9.998471e-01	13
2747212	1.854161e-11	47
2747213	1.000000e+00	3
2747249	9.999999e-01	8
2747248	8.986806e-01	21
2747251	1.133316e-12	48
2747250	1.000000e+00	5
2747253	4.529710e-14	49
2747255	1.000000e+00	1
2747254	5.561376e-01	25
2747257	8.881784e-16	50
2747259	8.881784e-16	50
2747258	8.881784e-16	50
2747261	8.881784e-16	50
2747260	8.881784e-16	50
2747263	2.104926e-09	45
2747262	9.999994e-01	9
2747232	1.000000e+00	0
2747233	9.923267e-01	17
2747235	1.000000e+00	1
2747236	1.000000e+00	5
2747237	9.999972e-01	10
2747238	9.923267e-01	17
2747242	1.000000e+00	1
2747244	2.807050e-06	41
2747245	5.946023e-02	31
2747246	9.995319e-01	14
2747247	7.673339e-03	34
2747159	4.681115e-04	37
2747158	4.438624e-01	26
2747157	1.611182e-01	29
2747156	1.000000e+00	0
2747155	1.013194e-01	30
2747154	7.600562e-01	23
2747153	1.000000e+00	3
2747152	1.013194e-01	30
2747167	1.000000e+00	0
2747166	1.000000e+00	2
2747165	1.000000e+00	4
2747164	1.000000e+00	1
2747163	1.301086e-03	36
2747162	8.881784e-16	50
2747161	1.611182e-01	29
2747160	9.995319e-01	14
2747143	2.104926e-09	45
2747140	8.986806e-01	21
2747141	1.000000e+00	4
2747138	1.301086e-03	36
2747139	1.000000e+00	1
2747136	1.000000e+00	0
2747150	1.000000e+00	0
2747148	1.000000e+00	0
2747149	1.000000e+00	6
2747146	1.000000e+00	0
2747144	9.999972e-01	10
2747145	1.000000e+00	2
2747189	8.986806e-01	21
2747191	1.000000e+00	4
2747190	9.999994e-01	9
2747185	1.000000e+00	1
2747184	2.104926e-09	45
2747187	1.000000e+00	5
2747186	9.999999e-01	8
2747197	9.966998e-01	16
2747196	8.881784e-16	50
2747199	1.000000e+00	5
2747192	1.000000e+00	2
2747195	9.999881e-01	11
2747172	1.000000e+00	2
2747173	1.000000e+00	5
2747174	1.000000e+00	2
2747175	1.000000e+00	0
2747168	1.000000e+00	5
2747169	1.641957e-02	33
2747170	2.807050e-06	41
2747171	1.000000e+00	3
2747180	1.000000e+00	2
2747181	1.000000e+00	1
2747182	9.998471e-01	13
2747183	5.946023e-02	31
2747176	1.000000e+00	0
2747177	5.561376e-01	25
2747178	1.000000e+00	5
2747083	4.510745e-05	39
2747082	8.881784e-16	50
2747085	1.000000e+00	0
2747084	8.881784e-16	50
2747087	1.529320e-04	38
2747072	1.000000e+00	1
2747077	3.359055e-01	27
2747076	1.000000e+00	0
2747079	9.995319e-01	14
2747096	1.000000e+00	2
2747097	1.000000e+00	1
2747098	1.000000e+00	2
2747100	1.000000e+00	0
2747101	1.621870e-08	44
2747102	9.999999e-01	8
2747103	4.529710e-14	49
2747088	1.000000e+00	0
2747089	1.049339e-07	43
2747090	1.000000e+00	1
2747091	8.881784e-16	50
2747092	1.000000e+00	3
2747093	5.561376e-01	25
2747095	1.000000e+00	6
2747115	1.000000e+00	7
2747114	2.230891e-10	46
2747113	1.000000e+00	0
2747119	2.104926e-09	45
2747118	9.999994e-01	9
2747117	9.986989e-01	15
2747116	1.000000e+00	4
2747107	1.000000e+00	0
2747106	1.000000e+00	2
2747105	9.999994e-01	9
2747104	8.881784e-16	50
2747111	1.000000e+00	0
2747110	1.000000e+00	3
2747109	1.611182e-01	29
2747108	1.000000e+00	0
2747130	3.300224e-03	35
2747131	1.000000e+00	1
2747129	7.673339e-03	34
2747135	1.000000e+00	6
2747132	9.966998e-01	16
2747133	1.000000e+00	4
2747122	1.000000e+00	4
2747123	1.013194e-01	30
2747120	9.995319e-01	14
2747126	1.000000e+00	3
2747127	1.000000e+00	4
2747124	1.000000e+00	2
2747125	1.000000e+00	1
2747021	1.133316e-12	48
2747020	8.881784e-16	50
2747023	1.049339e-07	43
2747016	5.561376e-01	25
2747019	9.998471e-01	13
2747012	9.998471e-01	13
2747015	1.000000e+00	4
2747014	5.561376e-01	25
2747008	1.000000e+00	5
2747011	1.000000e+00	1
2747010	1.529320e-04	38
2747036	1.000000e+00	2
2747037	1.000000e+00	1
2747038	1.000000e+00	0
2747039	1.013194e-01	30
2747032	9.998471e-01	13
2747034	9.405398e-01	20
2747035	1.000000e+00	0
2747028	1.621870e-08	44
2747029	9.675457e-01	19
2747030	9.835804e-01	18
2747031	1.000000e+00	0
2747026	1.000000e+00	7
2747027	1.000000e+00	0
2747055	1.000000e+00	1
2747054	1.000000e+00	1
2747053	1.000000e+00	0
2747052	1.854161e-11	47
2747051	1.529320e-04	38
2747050	8.881784e-16	50
2747048	9.999881e-01	11
2747047	3.300224e-03	35
2747046	2.104926e-09	45
2747045	3.245432e-02	32
2747044	9.999994e-01	9
2747043	9.999972e-01	10
2747042	1.641957e-02	33
2747041	3.300224e-03	35
2747040	8.881784e-16	50
2747070	9.986989e-01	15
2747068	9.923267e-01	17
2747069	2.104926e-09	45
2747066	9.999972e-01	10
2747067	9.995319e-01	14
2747064	9.999549e-01	12
2747065	5.561376e-01	25
2747062	1.000000e+00	3
2747063	1.000000e+00	3
2747060	9.999881e-01	11
2747061	1.000000e+00	1
2747058	1.611182e-01	29
2747059	1.000000e+00	3
2747007	9.675457e-01	19
2747006	1.000000e+00	7
2747005	1.000000e+00	1
PID_161511030	8.388818e-01	22
PID_161511029	4.529710e-14	49
PID_161511032	1.133316e-12	48
PID_161511031	1.000000e+00	0
PID_161511026	1.301086e-03	36
PID_161511025	1.000000e+00	4
PID_161511028	8.881784e-16	50
PID_161511027	9.999881e-01	11
PID_161511016	8.986806e-01	21
PID_161511021	1.000000e+00	0
PID_161511022	1.000000e+00	2
PID_161511023	9.999549e-01	12
PID_161511017	1.000000e+00	2
PID_161511018	1.000000e+00	1
PID_161511019	8.881784e-16	50
2752166	1.000000e+00	7
2752164	1.301086e-03	36
2752165	8.881784e-16	50
2752162	9.999994e-01	9
2752163	9.999999e-01	8
2752160	6.640945e-01	24
2752161	5.946023e-02	31
2752174	1.000000e+00	1
2752175	1.000000e+00	0
2752172	9.999999e-01	8
2752173	4.438624e-01	26
2752170	8.881784e-16	50
2752168	1.000000e+00	5
2752183	9.998471e-01	13
2752182	3.245432e-02	32
2752181	9.995319e-01	14
2752180	8.881784e-16	50
2752179	1.000000e+00	0
2752178	1.000000e+00	1
2752176	1.000000e+00	0
2752191	9.998471e-01	13
2752190	1.000000e+00	1
2752188	1.000000e+00	1
2752187	1.000000e+00	2
2752186	8.881784e-16	50
2752185	1.000000e+00	7
2752184	9.999999e-01	8
2752133	4.529710e-14	49
2752134	2.104926e-09	45
2752135	1.000000e+00	1
2752129	5.817779e-07	42
2752131	1.000000e+00	6
2752140	1.000000e+00	3
2752141	8.881784e-16	50
2752142	1.000000e+00	2
2752137	9.999972e-01	10
2752138	9.405398e-01	20
2752139	9.923267e-01	17
2752149	1.611182e-01	29
2752148	1.000000e+00	3
2752151	7.673339e-03	34
2752150	3.300224e-03	35
2752145	1.133316e-12	48
2752144	1.000000e+00	1
2752147	9.999994e-01	9
2752146	9.999972e-01	10
2752157	1.049339e-07	43
2752156	1.000000e+00	0
2752159	1.000000e+00	2
2752158	8.881784e-16	50
2752152	1.000000e+00	0
2752155	1.000000e+00	0
2752154	1.000000e+00	4
2752226	1.000000e+00	2
2752227	1.000000e+00	0
2752224	1.621870e-08	44
2752225	1.000000e+00	1
2752230	1.000000e+00	5
2752231	8.881784e-16	50
2752228	1.529320e-04	38
2752229	1.301086e-03	36
2752234	1.000000e+00	2
2752235	1.133316e-12	48
2752232	1.000000e+00	6
2752233	1.000000e+00	1
2752238	9.966998e-01	16
2752239	9.675457e-01	19
2752243	1.000000e+00	7
2752242	1.000000e+00	1
2752241	9.999881e-01	11
2752240	3.300224e-03	35
2752246	8.881784e-16	50
2752245	9.923267e-01	17
2752244	5.946023e-02	31
2752251	1.000000e+00	1
2752248	3.359055e-01	27
2752255	1.000000e+00	2
2752254	1.000000e+00	4
2752252	1.000000e+00	3
2752192	1.611182e-01	29
2752193	9.999999e-01	8
2752194	2.230891e-10	46
2752195	2.104926e-09	45
2752196	1.000000e+00	1
2752197	1.000000e+00	2
2752198	1.000000e+00	3
2752199	1.000000e+00	2
2752200	1.301086e-03	36
2752201	1.000000e+00	0
2752202	8.881784e-16	50
2752203	1.049339e-07	43
2752204	9.999972e-01	10
2752205	1.000000e+00	7
2752206	8.881784e-16	50
2752207	9.999999e-01	8
2752209	9.999999e-01	8
2752208	9.999994e-01	9
2752213	1.854161e-11	47
2752212	9.835804e-01	18
2752215	9.999549e-01	12
2752214	7.600562e-01	23
2752217	1.193067e-05	40
2752216	9.999549e-01	12
2752219	8.388818e-01	22
2752221	1.000000e+00	1
2752220	8.881784e-16	50
2752222	1.000000e+00	5
2752047	8.881784e-16	50
2752046	1.000000e+00	1
2752045	1.000000e+00	2
2752044	1.000000e+00	2
2752043	1.000000e+00	3
2752042	9.999549e-01	12
2752041	4.438624e-01	26
2752040	1.000000e+00	1
2752039	9.999994e-01	9
2752038	1.049339e-07	43
2752037	1.000000e+00	0
2752036	1.000000e+00	5
2752035	2.807050e-06	41
2752034	9.999881e-01	11
2752033	9.405398e-01	20
2752032	1.000000e+00	1
2752062	9.999994e-01	9
2752063	2.807050e-06	41
2752060	1.000000e+00	1
2752061	1.000000e+00	0
2752059	8.388818e-01	22
2752056	1.000000e+00	6
2752057	1.000000e+00	1
2752054	1.000000e+00	1
2752052	1.000000e+00	6
2752053	7.600562e-01	23
2752050	1.000000e+00	3
2752051	9.999881e-01	11
2752048	4.681115e-04	37
2752049	1.000000e+00	2
2752013	1.133316e-12	48
2752012	9.986989e-01	15
2752015	1.000000e+00	0
2752014	9.999999e-01	8
2752009	1.000000e+00	4
2752008	1.000000e+00	2
2752011	4.529710e-14	49
2752005	1.000000e+00	4
2752004	1.000000e+00	2
2752007	1.000000e+00	0
2752006	9.999881e-01	11
2752001	4.681115e-04	37
2752000	5.817779e-07	42
2752003	1.133316e-12	48
2752002	1.000000e+00	0
2752028	9.999881e-01	11
2752031	1.000000e+00	4
2752024	1.000000e+00	2
2752025	1.854161e-11	47
2752026	1.000000e+00	0
2752027	9.999999e-01	8
2752020	1.000000e+00	0
2752021	9.999881e-01	11
2752017	1.000000e+00	0
2752018	1.000000e+00	6
2752019	8.881784e-16	50
2752107	1.000000e+00	0
2752106	1.000000e+00	0
2752105	5.946023e-02	31
2752104	9.405398e-01	20
2752111	1.641957e-02	33
2752110	1.000000e+00	3
2752109	1.000000e+00	6
2752108	1.000000e+00	1
2752099	3.245432e-02	32
2752098	1.000000e+00	2
2752103	1.000000e+00	0
2752102	2.399438e-01	28
2752101	4.529710e-14	49
2752100	9.998471e-01	13
2752123	1.000000e+00	3
2752121	9.998471e-01	13
2752126	8.881784e-16	50
2752127	4.438624e-01	26
2752124	4.438624e-01	26
2752125	1.049339e-07	43
2752114	1.000000e+00	4
2752115	9.966998e-01	16
2752113	1.000000e+00	1
2752119	9.999999e-01	8
2752116	1.000000e+00	7
2752117	1.000000e+00	1
2752073	9.999881e-01	11
2752075	1.000000e+00	7
2752077	5.946023e-02	31
2752076	8.881784e-16	50
2752079	8.388818e-01	22
2752078	1.301086e-03	36
2752065	9.999999e-01	8
2752064	1.529320e-04	38
2752067	1.000000e+00	0
2752066	9.675457e-01	19
2752069	1.641957e-02	33
2752068	1.000000e+00	0
2752071	6.640945e-01	24
2752089	1.000000e+00	3
2752092	9.999994e-01	9
2752093	1.000000e+00	3
2752094	1.641957e-02	33
2752081	7.673339e-03	34
2752082	9.999881e-01	11
2752083	9.999549e-01	12
2752084	9.998471e-01	13
2752085	8.881784e-16	50
2752086	1.000000e+00	1
2752437	1.641957e-02	33
2752436	1.000000e+00	0
2752438	1.000000e+00	4
2752433	9.999994e-01	9
2752432	1.000000e+00	1
2752435	9.999972e-01	10
2752434	9.923267e-01	17
2752445	8.388818e-01	22
2752444	8.881784e-16	50
2752447	1.000000e+00	2
2752446	9.923267e-01	17
2752441	8.881784e-16	50
2752440	1.000000e+00	2
2752443	2.807050e-06	41
2752442	1.000000e+00	2
2752420	9.999999e-01	8
2752423	9.966998e-01	16
2752416	9.998471e-01	13
2752417	9.999881e-01	11
2752418	1.000000e+00	0
2752419	1.000000e+00	6
2752428	1.000000e+00	1
2752429	5.946023e-02	31
2752430	4.529710e-14	49
2752424	8.881784e-16	50
2752425	1.000000e+00	1
2752426	1.000000e+00	4
2752427	1.000000e+00	3
2752406	1.000000e+00	4
2752405	1.000000e+00	1
2752404	1.000000e+00	7
2752403	9.966998e-01	16
2752402	3.245432e-02	32
2752401	1.000000e+00	3
2752414	1.000000e+00	1
2752413	1.000000e+00	6
2752412	1.000000e+00	0
2752411	8.881784e-16	50
2752410	9.405398e-01	20
2752409	1.000000e+00	5
2752408	9.923267e-01	17
2752390	1.000000e+00	1
2752388	1.000000e+00	0
2752389	3.245432e-02	32
2752386	1.000000e+00	0
2752384	1.000000e+00	0
2752385	9.999972e-01	10
2752398	1.000000e+00	7
2752399	9.999972e-01	10
2752394	1.000000e+00	2
2752395	1.000000e+00	2
2752392	1.000000e+00	1
2752393	1.000000e+00	1
2752497	9.999999e-01	8
2752496	9.999994e-01	9
2752499	9.999999e-01	8
2752498	3.245432e-02	32
2752502	3.359055e-01	27
2752505	8.881784e-16	50
2752504	9.923267e-01	17
2752506	1.000000e+00	0
2752508	1.049339e-07	43
2752511	1.013194e-01	30
2752510	1.000000e+00	0
2752480	8.881784e-16	50
2752481	2.104926e-09	45
2752482	8.881784e-16	50
2752483	1.000000e+00	6
2752484	1.000000e+00	0
2752485	9.966998e-01	16
2752487	9.999972e-01	10
2752488	1.000000e+00	0
2752489	1.000000e+00	5
2752490	6.640945e-01	24
2752491	1.193067e-05	40
2752492	1.000000e+00	7
2752493	3.359055e-01	27
2752466	1.000000e+00	0
2752464	1.000000e+00	2
2752471	9.999549e-01	12
2752470	1.000000e+00	1
2752469	1.000000e+00	6
2752468	3.359055e-01	27
2752474	1.621870e-08	44
2752473	9.999999e-01	8
2752472	1.000000e+00	2
2752479	1.000000e+00	4
2752478	1.000000e+00	7
2752477	1.133316e-12	48
2752476	4.529710e-14	49
2752451	1.000000e+00	6
2752448	1.000000e+00	0
2752449	1.000000e+00	2
2752454	8.881784e-16	50
2752455	1.000000e+00	0
2752452	1.000000e+00	0
2752453	8.881784e-16	50
2752459	1.000000e+00	2
2752456	8.881784e-16	50
2752462	1.000000e+00	3
2752463	1.000000e+00	0
2752460	1.641957e-02	33
2752461	1.000000e+00	1
2752316	1.611182e-01	29
2752317	1.000000e+00	6
2752318	1.000000e+00	2
2752319	1.000000e+00	2
2752312	1.000000e+00	2
2752313	1.000000e+00	2
2752314	1.000000e+00	3
2752308	6.640945e-01	24
2752309	6.640945e-01	24
2752310	1.000000e+00	7
2752311	9.998471e-01	13
2752304	1.000000e+00	4
2752305	1.013194e-01	30
2752306	1.000000e+00	0
2752301	1.000000e+00	4
2752303	1.133316e-12	48
2752302	1.611182e-01	29
2752297	1.641957e-02	33
2752296	1.000000e+00	1
2752299	1.000000e+00	2
2752298	1.000000e+00	3
2752295	1.000000e+00	5
2752294	9.999972e-01	10
2752288	8.881784e-16	50
2752291	9.999994e-01	9
2752290	1.000000e+00	1
2752286	4.529710e-14	49
2752284	8.881784e-16	50
2752285	9.999999e-01	8
2752282	1.000000e+00	0
2752283	1.000000e+00	1
2752280	9.999994e-01	9
2752281	1.000000e+00	4
2752278	1.000000e+00	0
2752279	9.999999e-01	8
2752276	1.000000e+00	0
2752277	1.000000e+00	3
2752274	9.835804e-01	18
2752275	8.881784e-16	50
2752272	1.000000e+00	0
2752273	8.881784e-16	50
2752270	1.049339e-07	43
2752269	1.000000e+00	4
2752268	2.807050e-06	41
2752267	1.000000e+00	3
2752266	1.000000e+00	0
2752265	1.000000e+00	4
2752264	1.000000e+00	3
2752263	8.986806e-01	21
2752262	9.986989e-01	15
2752261	9.999999e-01	8
2752260	1.000000e+00	2
2752258	9.999994e-01	9
2752257	1.000000e+00	2
2752256	1.000000e+00	7
2752376	1.000000e+00	4
2752378	7.600562e-01	23
2752379	9.405398e-01	20
2752383	1.000000e+00	1
2752368	1.000000e+00	0
2752369	4.529710e-14	49
2752370	1.000000e+00	1
2752371	4.510745e-05	39
2752372	1.000000e+00	0
2752374	8.881784e-16	50
2752375	1.000000e+00	3
2752361	1.000000e+00	1
2752360	4.681115e-04	37
2752363	5.946023e-02	31
2752362	1.000000e+00	0
2752365	1.049339e-07	43
2752364	9.999994e-01	9
2752366	1.000000e+00	3
2752353	1.000000e+00	1
2752352	1.000000e+00	5
2752354	1.000000e+00	1
2752357	1.000000e+00	6
2752356	9.999972e-01	10
2752359	1.000000e+00	6
2752346	1.000000e+00	1
2752344	2.104926e-09	45
2752345	9.923267e-01	17
2752350	7.673339e-03	34
2752351	9.999881e-01	11
2752348	9.986989e-01	15
2752349	4.529710e-14	49
2752339	3.245432e-02	32
2752336	1.000000e+00	0
2752342	1.621870e-08	44
2752343	1.000000e+00	0
2752340	1.000000e+00	4
2752341	8.388818e-01	22
2752331	1.049339e-07	43
2752330	1.000000e+00	0
2752329	9.999972e-01	10
2752328	1.529320e-04	38
2752335	1.000000e+00	4
2752334	1.611182e-01	29
2752323	9.675457e-01	19
2752327	1.000000e+00	6
2752326	9.999999e-01	8
2752325	1.000000e+00	0
2752324	1.000000e+00	2
2751616	9.986989e-01	15
2751617	8.881784e-16	50
2751618	1.000000e+00	0
2751619	1.000000e+00	2
2751620	9.999994e-01	9
2751621	1.000000e+00	0
2751623	1.000000e+00	2
2751624	8.881784e-16	50
2751625	9.999881e-01	11
2751626	8.388818e-01	22
2751627	4.681115e-04	37
2751628	1.000000e+00	2
2751629	5.946023e-02	31
2751630	1.000000e+00	3
2751631	6.640945e-01	24
2751633	2.807050e-06	41
2751632	1.000000e+00	6
2751637	1.000000e+00	1
2751636	9.835804e-01	18
2751639	1.000000e+00	1
2751641	8.881784e-16	50
2751640	1.000000e+00	3
2751643	8.388818e-01	22
2751642	1.000000e+00	1
2751645	1.000000e+00	2
2751644	1.000000e+00	0
2751647	9.835804e-01	18
2751650	1.000000e+00	0
2751651	7.673339e-03	34
2751649	1.000000e+00	1
2751654	1.000000e+00	6
2751655	1.611182e-01	29
2751652	9.999999e-01	8
2751653	9.999549e-01	12
2751658	1.013194e-01	30
2751659	1.000000e+00	0
2751656	1.000000e+00	3
2751657	1.000000e+00	0
2751662	1.000000e+00	2
2751663	1.000000e+00	6
2751660	5.817779e-07	42
2751661	9.999999e-01	8
2751667	1.000000e+00	3
2751666	1.000000e+00	1
2751665	1.621870e-08	44
2751664	9.835804e-01	18
2751671	5.817779e-07	42
2751670	1.000000e+00	3
2751669	1.000000e+00	2
2751668	1.000000e+00	4
2751675	1.000000e+00	3
2751674	1.000000e+00	7
2751672	5.817779e-07	42
2751679	8.881784e-16	50
2751678	8.881784e-16	50
2751677	9.999999e-01	8
2751676	1.000000e+00	3
2751685	5.946023e-02	31
2751686	9.923267e-01	17
2751687	9.999972e-01	10
2751681	4.529710e-14	49
2751682	1.000000e+00	0
2751692	1.000000e+00	0
2751693	8.881784e-16	50
2751694	1.000000e+00	1
2751695	1.000000e+00	6
2751689	1.854161e-11	47
2751690	8.881784e-16	50
2751701	1.000000e+00	1
2751700	1.000000e+00	5
2751703	9.966998e-01	16
2751702	2.399438e-01	28
2751697	1.000000e+00	0
2751696	1.000000e+00	5
2751698	1.000000e+00	4
2751709	1.000000e+00	0
2751708	8.881784e-16	50
2751711	6.640945e-01	24
2751710	1.000000e+00	0
2751705	2.104926e-09	45
2751704	1.133316e-12	48
2751707	8.881784e-16	50
2751706	1.000000e+00	3
2751718	1.049339e-07	43
2751719	1.000000e+00	2
2751716	9.999999e-01	8
2751717	9.999972e-01	10
2751715	1.000000e+00	1
2751712	9.835804e-01	18
2751726	9.999972e-01	10
2751724	1.000000e+00	4
2751725	3.359055e-01	27
2751722	9.998471e-01	13
2751723	9.999999e-01	8
2751720	9.999994e-01	9
2751721	4.529710e-14	49
2751735	1.000000e+00	4
2751734	1.621870e-08	44
2751733	9.966998e-01	16
2751731	1.000000e+00	4
2751730	9.999549e-01	12
2751729	7.673339e-03	34
2751728	1.000000e+00	0
2751743	2.399438e-01	28
2751742	9.966998e-01	16
2751741	9.999881e-01	11
2751740	2.399438e-01	28
2751739	9.986989e-01	15
2751737	1.000000e+00	2
2751736	9.405398e-01	20
2751497	9.999549e-01	12
2751496	1.000000e+00	6
2751499	8.881784e-16	50
2751498	1.000000e+00	0
2751501	5.946023e-02	31
2751500	1.000000e+00	0
2751503	1.000000e+00	0
2751502	8.881784e-16	50
2751488	1.000000e+00	5
2751491	9.999549e-01	12
2751490	9.999881e-01	11
2751493	1.000000e+00	7
2751492	1.000000e+00	6
2751495	9.999549e-01	12
2751494	9.986989e-01	15
2751512	1.000000e+00	1
2751513	1.000000e+00	1
2751515	1.000000e+00	4
2751516	1.000000e+00	0
2751517	1.000000e+00	7
2751518	1.000000e+00	3
2751519	9.966998e-01	16
2751504	1.000000e+00	5
2751505	5.946023e-02	31
2751506	9.998471e-01	13
2751507	8.881784e-16	50
2751509	8.881784e-16	50
2751510	8.881784e-16	50
2751511	8.986806e-01	21
2751531	1.000000e+00	4
2751530	4.510745e-05	39
2751529	8.388818e-01	22
2751528	1.000000e+00	1
2751535	8.881784e-16	50
2751534	1.000000e+00	5
2751533	2.230891e-10	46
2751532	1.000000e+00	0
2751523	5.817779e-07	42
2751522	1.000000e+00	3
2751521	1.000000e+00	4
2751520	1.000000e+00	2
2751527	8.388818e-01	22
2751526	9.999994e-01	9
2751524	8.881784e-16	50
2751544	8.388818e-01	22
2751550	1.000000e+00	2
2751551	1.000000e+00	3
2751549	1.000000e+00	0
2751538	1.000000e+00	0
2751536	7.673339e-03	34
2751537	1.000000e+00	3
2751542	1.193067e-05	40
2751540	4.529710e-14	49
2751541	8.881784e-16	50
2751565	1.529320e-04	38
2751564	9.986989e-01	15
2751567	1.000000e+00	2
2751566	3.359055e-01	27
2751561	1.000000e+00	0
2751560	7.600562e-01	23
2751563	9.999881e-01	11
2751562	4.529710e-14	49
2751557	1.049339e-07	43
2751556	8.881784e-16	50
2751559	1.000000e+00	4
2751558	9.835804e-01	18
2751553	4.510745e-05	39
2751552	7.673339e-03	34
2751555	3.245432e-02	32
2751554	1.529320e-04	38
2751582	1.000000e+00	4
2751583	1.000000e+00	5
2751576	2.230891e-10	46
2751577	1.000000e+00	3
2751578	1.000000e+00	0
2751574	1.193067e-05	40
2751575	1.000000e+00	5
2751568	1.000000e+00	1
2751570	1.000000e+00	7
2751571	1.000000e+00	2
2751598	1.000000e+00	7
2751597	8.881784e-16	50
2751596	2.104926e-09	45
2751595	1.000000e+00	1
2751594	9.835804e-01	18
2751593	4.529710e-14	49
2751592	9.986989e-01	15
2751591	9.405398e-01	20
2751590	8.881784e-16	50
2751589	8.881784e-16	50
2751588	8.388818e-01	22
2751587	8.881784e-16	50
2751586	1.000000e+00	6
2751615	8.986806e-01	21
2751613	1.000000e+00	7
2751610	1.000000e+00	2
2751608	4.510745e-05	39
2751609	1.000000e+00	2
2751606	1.000000e+00	1
2751607	9.923267e-01	17
2751605	1.000000e+00	5
2751603	9.995319e-01	14
2751601	1.000000e+00	0
2751891	1.000000e+00	0
2751890	1.000000e+00	2
2751889	1.000000e+00	0
2751888	5.946023e-02	31
2751895	8.388818e-01	22
2751894	8.881784e-16	50
2751893	3.245432e-02	32
2751892	1.000000e+00	3
2751898	9.999881e-01	11
2751897	1.000000e+00	4
2751896	1.133316e-12	48
2751903	1.000000e+00	1
2751902	9.995319e-01	14
2751874	1.000000e+00	6
2751875	9.999972e-01	10
2751872	3.300224e-03	35
2751873	1.854161e-11	47
2751879	8.881784e-16	50
2751876	1.000000e+00	7
2751877	1.611182e-01	29
2751882	9.999994e-01	9
2751883	4.510745e-05	39
2751880	5.817779e-07	42
2751881	6.640945e-01	24
2751886	4.529710e-14	49
2751887	9.999549e-01	12
2751884	1.000000e+00	0
2751921	4.529710e-14	49
2751920	8.881784e-16	50
2751923	1.000000e+00	0
2751925	1.611182e-01	29
2751924	1.000000e+00	1
2751927	1.000000e+00	0
2751926	7.673339e-03	34
2751929	8.881784e-16	50
2751928	1.000000e+00	5
2751931	1.000000e+00	6
2751930	1.621870e-08	44
2751933	1.000000e+00	7
2751932	1.000000e+00	1
2751935	8.881784e-16	50
2751934	4.529710e-14	49
2751904	1.000000e+00	0
2751905	4.529710e-14	49
2751906	1.000000e+00	3
2751907	1.000000e+00	1
2751908	1.000000e+00	6
2751909	9.995319e-01	14
2751910	1.000000e+00	6
2751911	1.000000e+00	1
2751912	1.000000e+00	2
2751913	1.000000e+00	3
2751914	1.000000e+00	0
2751915	9.999999e-01	8
2751916	1.000000e+00	2
2751917	8.881784e-16	50
2751918	1.000000e+00	1
2751919	9.998471e-01	13
2751959	1.000000e+00	0
2751958	1.000000e+00	0
2751957	1.000000e+00	0
2751956	1.000000e+00	6
2751955	1.000000e+00	2
2751952	1.000000e+00	7
2751967	7.673339e-03	34
2751966	4.529710e-14	49
2751963	1.000000e+00	0
2751962	1.000000e+00	1
2751961	8.881784e-16	50
2751960	1.000000e+00	1
2751942	1.193067e-05	40
2751943	3.300224e-03	35
2751940	8.881784e-16	50
2751941	9.835804e-01	18
2751938	1.000000e+00	0
2751939	9.405398e-01	20
2751936	1.000000e+00	0
2751950	1.000000e+00	1
2751951	9.675457e-01	19
2751948	9.405398e-01	20
2751949	9.999999e-01	8
2751946	1.000000e+00	0
2751944	9.999881e-01	11
2751945	2.399438e-01	28
2751989	1.000000e+00	0
2751988	1.000000e+00	4
2751991	9.966998e-01	16
2751990	9.999999e-01	8
2751985	1.000000e+00	4
2751984	9.995319e-01	14
2751986	1.000000e+00	0
2751997	1.000000e+00	2
2751999	1.000000e+00	0
2751998	1.000000e+00	1
2751992	1.000000e+00	4
2751995	1.000000e+00	0
2751994	8.881784e-16	50
2751972	1.000000e+00	6
2751973	9.999881e-01	11
2751974	9.999881e-01	11
2751968	1.000000e+00	0
2751969	7.600562e-01	23
2751980	1.854161e-11	47
2751981	1.000000e+00	0
2751982	1.133316e-12	48
2751983	9.995319e-01	14
2751976	8.881784e-16	50
2751977	1.000000e+00	6
2751978	1.000000e+00	1
2751979	1.000000e+00	1
2751770	1.049339e-07	43
2751771	1.000000e+00	2
2751768	9.835804e-01	18
2751769	5.817779e-07	42
2751774	1.000000e+00	0
2751775	1.000000e+00	1
2751772	9.999994e-01	9
2751773	1.000000e+00	6
2751762	1.000000e+00	5
2751763	1.000000e+00	1
2751760	1.000000e+00	3
2751761	1.641957e-02	33
2751767	1.000000e+00	6
2751764	9.999994e-01	9
2751765	2.399438e-01	28
2751755	1.000000e+00	1
2751754	1.193067e-05	40
2751753	9.675457e-01	19
2751752	1.000000e+00	0
2751757	4.438624e-01	26
2751756	9.966998e-01	16
2751747	9.675457e-01	19
2751744	4.510745e-05	39
2751751	1.000000e+00	0
2751749	1.000000e+00	0
2751748	1.000000e+00	7
2751800	9.999994e-01	9
2751801	1.000000e+00	3
2751805	9.999999e-01	8
2751806	1.000000e+00	4
2751807	1.000000e+00	5
2751792	1.000000e+00	0
2751793	1.000000e+00	1
2751794	1.000000e+00	0
2751796	4.438624e-01	26
2751797	1.193067e-05	40
2751798	1.000000e+00	5
2751799	1.000000e+00	1
2751785	1.000000e+00	1
2751784	1.000000e+00	0
2751787	8.986806e-01	21
2751786	9.986989e-01	15
2751789	3.300224e-03	35
2751788	1.133316e-12	48
2751791	1.000000e+00	0
2751790	2.230891e-10	46
2751777	4.529710e-14	49
2751779	3.300224e-03	35
2751778	9.999999e-01	8
2751781	1.000000e+00	1
2751783	1.013194e-01	30
2751782	8.881784e-16	50
2751838	1.133316e-12	48
2751836	5.817779e-07	42
2751837	1.000000e+00	1
2751834	1.000000e+00	1
2751832	1.000000e+00	5
2751833	1.000000e+00	6
2751831	1.000000e+00	0
2751828	3.245432e-02	32
2751829	8.881784e-16	50
2751827	9.923267e-01	17
2751824	9.675457e-01	19
2751825	4.681115e-04	37
2751823	1.000000e+00	2
2751822	1.000000e+00	1
2751821	1.000000e+00	1
2751820	1.621870e-08	44
2751818	9.995319e-01	14
2751817	4.510745e-05	39
2751816	4.529710e-14	49
2751815	3.300224e-03	35
2751814	1.000000e+00	0
2751813	1.000000e+00	4
2751812	1.000000e+00	3
2751811	1.000000e+00	1
2751810	7.600562e-01	23
2751809	1.000000e+00	6
2751808	1.000000e+00	1
2751868	1.000000e+00	6
2751869	2.230891e-10	46
2751870	9.835804e-01	18
2751871	9.999972e-01	10
2751864	4.529710e-14	49
[truncated: 2,931 more rows]
