# Supplementary material for: Translational Selection Is Ubiquitous in Prokaryotes
Source: PLoS Genet. 2010 Jun 24;6(6):e1001004. doi: 10.1371/journal.pgen.1001004 (PMC2891978; doi:10.1371/journal.pgen.1001004)
Supplement: Dataset S1 — OCU/non-OCU gene calls in 461 Bacterial and Archaeal genomes, and summary tables of genome properties and OCU preferences for specific codons. (4.77 MB ZIP) [file pgen.1001004.s001.zip › Dataset_S1_Bacteria/Bacillus_clausii_KSM-K16.arff.ocuGenes]

GeneID	signTest_p	ocuProbWinCnt
PID_161349991	1.000000e+00	3
PID_161349990	9.999881e-01	11
3204281	1.000000e+00	5
3204280	1.000000e+00	4
3204283	1.000000e+00	7
3204282	4.529710e-14	49
3204285	9.999999e-01	8
3204284	8.881784e-16	50
3204287	4.510745e-05	39
3204286	1.000000e+00	6
3204273	3.245432e-02	32
3204272	1.193067e-05	40
3204275	9.999972e-01	10
3204274	9.999999e-01	8
3204277	1.529320e-04	38
3204276	7.673339e-03	34
3204279	7.600562e-01	23
3204278	4.529710e-14	49
3204264	1.000000e+00	0
3204265	1.611182e-01	29
3204266	1.133316e-12	48
3204267	8.881784e-16	50
3204268	1.049339e-07	43
3204269	1.000000e+00	4
3204270	8.388818e-01	22
3204271	8.881784e-16	50
3204256	9.999972e-01	10
3204257	7.673339e-03	34
3204258	1.000000e+00	1
3204259	4.681115e-04	37
3204260	8.881784e-16	50
3204261	8.881784e-16	50
3204262	1.000000e+00	0
3204263	1.000000e+00	0
3204251	1.000000e+00	2
3204250	1.000000e+00	5
3204249	9.675457e-01	19
3204248	3.359055e-01	27
3204255	1.000000e+00	5
3204254	1.000000e+00	2
3204253	4.529710e-14	49
3204252	1.000000e+00	1
3204243	9.999994e-01	9
3204242	9.999549e-01	12
3204241	1.621870e-08	44
3204240	9.999972e-01	10
3204247	1.000000e+00	3
3204246	9.999994e-01	9
3204245	1.000000e+00	2
3204244	1.000000e+00	0
3204234	1.000000e+00	1
3204235	1.000000e+00	3
3204232	5.946023e-02	31
3204233	1.000000e+00	3
3204238	3.300224e-03	35
3204239	4.510745e-05	39
3204236	1.000000e+00	0
3204237	1.000000e+00	6
3204226	1.000000e+00	2
3204227	9.999999e-01	8
3204224	4.510745e-05	39
3204225	1.000000e+00	6
3204230	1.000000e+00	0
3204231	1.000000e+00	2
3204228	8.881784e-16	50
3204229	1.000000e+00	6
3204349	8.881784e-16	50
3204348	1.000000e+00	0
3204351	3.245432e-02	32
3204350	8.388818e-01	22
3204345	1.621870e-08	44
3204344	9.999972e-01	10
3204347	1.000000e+00	2
3204346	5.561376e-01	25
3204341	9.999994e-01	9
3204342	1.193067e-05	40
3204337	5.561376e-01	25
3204336	1.611182e-01	29
3204339	1.000000e+00	2
3204338	1.301086e-03	36
3204332	8.881784e-16	50
3204333	5.817779e-07	42
3204334	2.399438e-01	28
3204335	9.998471e-01	13
3204328	1.000000e+00	0
3204329	3.359055e-01	27
3204330	9.675457e-01	19
3204331	1.000000e+00	0
3204324	1.000000e+00	1
3204325	1.000000e+00	7
3204326	9.999549e-01	12
3204327	9.923267e-01	17
3204320	2.399438e-01	28
3204321	1.854161e-11	47
3204322	1.000000e+00	7
3204323	4.438624e-01	26
3204319	1.000000e+00	5
3204318	9.999999e-01	8
3204317	1.621870e-08	44
3204316	1.000000e+00	2
3204315	4.510745e-05	39
3204314	8.881784e-16	50
3204313	2.104926e-09	45
3204312	1.000000e+00	0
3204311	9.986989e-01	15
3204310	1.000000e+00	2
3204309	1.133316e-12	48
3204308	1.854161e-11	47
3204307	9.998471e-01	13
3204306	9.835804e-01	18
3204305	9.405398e-01	20
3204304	4.529710e-14	49
3204302	1.133316e-12	48
3204303	1.641957e-02	33
3204300	8.881784e-16	50
3204301	9.999972e-01	10
3204298	8.881784e-16	50
3204299	8.881784e-16	50
3204296	1.529320e-04	38
3204297	9.999549e-01	12
3204294	1.854161e-11	47
3204295	1.000000e+00	1
3204292	1.000000e+00	3
3204293	8.881784e-16	50
3204290	1.000000e+00	2
3204291	5.946023e-02	31
3204288	1.000000e+00	0
3204289	1.000000e+00	1
3204144	8.881784e-16	50
3204145	1.000000e+00	1
3204146	1.000000e+00	0
3204147	9.999999e-01	8
3204148	1.000000e+00	7
3204150	2.230891e-10	46
3204152	1.000000e+00	4
3204153	1.000000e+00	6
3204154	1.000000e+00	0
3204155	1.000000e+00	4
3204156	6.640945e-01	24
3204157	7.673339e-03	34
3204158	3.300224e-03	35
3204159	1.000000e+00	0
3204129	1.000000e+00	1
3204131	1.000000e+00	0
3204133	1.000000e+00	2
3204132	1.854161e-11	47
3204135	9.923267e-01	17
3204134	1.854161e-11	47
3204137	1.000000e+00	1
3204136	1.000000e+00	0
3204139	1.000000e+00	2
3204138	1.000000e+00	0
3204141	1.000000e+00	0
3204143	1.000000e+00	0
3204142	1.000000e+00	2
3204114	1.000000e+00	0
3204115	1.000000e+00	6
3204112	9.999881e-01	11
3204113	1.000000e+00	2
3204118	8.881784e-16	50
3204119	1.000000e+00	0
3204116	1.000000e+00	0
3204117	1.000000e+00	4
3204122	1.000000e+00	0
3204123	8.881784e-16	50
3204120	1.000000e+00	6
3204121	4.681115e-04	37
3204126	1.000000e+00	0
3204127	1.000000e+00	3
3204124	1.854161e-11	47
3204125	1.000000e+00	0
3204099	1.000000e+00	3
3204098	1.000000e+00	3
3204097	5.817779e-07	42
3204103	9.675457e-01	19
3204102	1.000000e+00	3
3204101	1.193067e-05	40
3204100	8.881784e-16	50
3204107	9.999999e-01	8
3204106	1.000000e+00	3
3204105	9.923267e-01	17
3204104	1.000000e+00	3
3204110	9.675457e-01	19
3204109	1.000000e+00	6
3204108	8.881784e-16	50
3204212	2.104926e-09	45
3204213	1.529320e-04	38
3204214	9.999972e-01	10
3204215	1.000000e+00	6
3204208	9.999994e-01	9
3204209	1.301086e-03	36
3204210	1.000000e+00	3
3204211	7.600562e-01	23
3204220	9.998471e-01	13
3204221	9.966998e-01	16
3204222	8.881784e-16	50
3204223	1.000000e+00	6
3204216	4.510745e-05	39
3204217	1.000000e+00	2
3204218	9.966998e-01	16
3204219	1.000000e+00	2
3204197	1.000000e+00	5
3204196	1.000000e+00	0
3204199	1.013194e-01	30
3204198	9.999972e-01	10
3204193	3.300224e-03	35
3204192	9.999999e-01	8
3204195	4.529710e-14	49
3204194	1.000000e+00	7
3204205	1.000000e+00	1
3204204	9.999549e-01	12
3204207	1.000000e+00	7
3204206	4.438624e-01	26
3204201	9.998471e-01	13
3204200	9.999994e-01	9
3204203	1.000000e+00	1
3204202	4.510745e-05	39
3204182	1.000000e+00	6
3204183	9.675457e-01	19
3204180	8.881784e-16	50
3204179	9.999972e-01	10
3204176	9.995319e-01	14
3204177	8.881784e-16	50
3204190	1.000000e+00	1
3204191	9.923267e-01	17
3204188	1.000000e+00	3
3204189	8.881784e-16	50
3204186	1.611182e-01	29
3204187	1.000000e+00	6
3204184	9.999972e-01	10
3204185	1.641957e-02	33
3204167	1.000000e+00	2
3204166	1.000000e+00	0
3204164	9.998471e-01	13
3204163	4.529710e-14	49
3204162	1.000000e+00	7
3204161	1.000000e+00	2
3204160	1.000000e+00	5
3204175	1.000000e+00	2
3204174	1.000000e+00	4
3204173	8.881784e-16	50
3204172	1.000000e+00	1
3204171	5.946023e-02	31
3204170	1.000000e+00	1
3204169	1.000000e+00	4
3204168	9.675457e-01	19
3204522	1.611182e-01	29
3204523	9.998471e-01	13
3204520	9.675457e-01	19
3204521	3.359055e-01	27
3204526	5.817779e-07	42
3204527	9.999999e-01	8
3204524	7.673339e-03	34
3204525	9.995319e-01	14
3204514	9.923267e-01	17
3204515	9.999881e-01	11
3204512	9.923267e-01	17
3204513	8.986806e-01	21
3204518	1.000000e+00	1
3204519	9.999549e-01	12
3204516	9.999549e-01	12
3204517	3.245432e-02	32
3204539	1.000000e+00	0
3204538	1.000000e+00	1
3204537	1.000000e+00	7
3204536	1.000000e+00	3
3204543	3.245432e-02	32
3204542	9.999999e-01	8
3204541	1.000000e+00	0
3204540	1.000000e+00	2
3204531	1.000000e+00	1
3204530	1.000000e+00	0
3204529	9.999881e-01	11
3204528	1.000000e+00	0
3204535	1.000000e+00	4
3204534	1.000000e+00	0
3204533	3.245432e-02	32
3204532	1.000000e+00	1
3204488	9.999999e-01	8
3204489	1.000000e+00	6
3204490	1.049339e-07	43
3204492	9.999881e-01	11
3204493	1.000000e+00	2
3204494	1.000000e+00	2
3204495	1.000000e+00	6
3204480	1.000000e+00	1
3204481	1.854161e-11	47
3204482	8.881784e-16	50
3204483	1.529320e-04	38
3204484	8.881784e-16	50
3204485	4.438624e-01	26
3204486	1.000000e+00	0
3204487	1.611182e-01	29
3204505	1.000000e+00	1
3204504	1.000000e+00	4
3204507	3.359055e-01	27
3204506	9.966998e-01	16
3204509	3.245432e-02	32
3204508	1.000000e+00	3
3204511	8.388818e-01	22
3204510	1.000000e+00	5
3204497	1.000000e+00	1
3204496	1.000000e+00	0
3204499	1.000000e+00	0
3204498	9.966998e-01	16
3204501	9.999549e-01	12
3204500	1.000000e+00	7
3204503	1.000000e+00	0
3204502	1.000000e+00	1
3204590	8.881784e-16	50
3204591	8.881784e-16	50
3204588	8.881784e-16	50
3204589	4.529710e-14	49
3204586	8.881784e-16	50
3204587	8.881784e-16	50
3204584	1.000000e+00	0
3204585	1.000000e+00	5
3204582	4.438624e-01	26
3204583	9.999881e-01	11
3204580	9.999999e-01	8
3204581	1.000000e+00	7
3204578	1.000000e+00	7
3204579	1.000000e+00	1
3204576	1.000000e+00	3
3204577	1.000000e+00	0
3204607	4.529710e-14	49
3204606	1.013194e-01	30
3204605	4.681115e-04	37
3204604	8.881784e-16	50
3204603	4.529710e-14	49
3204602	1.000000e+00	4
3204601	8.881784e-16	50
3204600	8.881784e-16	50
3204598	5.817779e-07	42
3204597	1.000000e+00	1
3204596	1.000000e+00	1
3204595	1.000000e+00	0
3204594	1.000000e+00	6
3204593	1.133316e-12	48
3204592	8.881784e-16	50
3204556	8.388818e-01	22
3204557	1.000000e+00	0
3204558	9.999881e-01	11
3204559	1.000000e+00	1
3204552	1.000000e+00	5
3204553	8.881784e-16	50
3204554	1.301086e-03	36
3204555	9.835804e-01	18
3204548	8.881784e-16	50
3204549	8.881784e-16	50
3204550	9.999994e-01	9
3204551	8.881784e-16	50
3204544	1.000000e+00	6
3204545	1.000000e+00	4
3204546	2.104926e-09	45
3204547	8.881784e-16	50
3204573	1.000000e+00	6
3204572	1.000000e+00	3
3204575	1.000000e+00	0
3204574	1.000000e+00	1
3204569	1.000000e+00	7
3204568	1.000000e+00	1
3204571	1.000000e+00	0
3204570	1.301086e-03	36
3204565	1.000000e+00	3
3204564	1.000000e+00	0
3204567	1.000000e+00	3
3204566	9.966998e-01	16
3204561	8.881784e-16	50
3204560	1.000000e+00	0
3204563	1.000000e+00	1
3204562	8.881784e-16	50
3204387	1.621870e-08	44
3204386	9.986989e-01	15
3204385	1.000000e+00	3
3204384	7.673339e-03	34
3204391	1.000000e+00	0
3204390	9.999999e-01	8
3204389	4.510745e-05	39
3204388	4.438624e-01	26
3204395	2.230891e-10	46
3204394	9.999972e-01	10
3204393	1.000000e+00	1
3204392	8.881784e-16	50
3204399	8.986806e-01	21
3204398	1.854161e-11	47
3204397	9.835804e-01	18
3204396	8.986806e-01	21
3204402	1.000000e+00	2
3204403	9.999999e-01	8
3204400	2.230891e-10	46
3204401	2.230891e-10	46
3204406	1.000000e+00	2
3204407	9.995319e-01	14
3204404	8.388818e-01	22
3204405	8.986806e-01	21
3204411	8.881784e-16	50
3204408	8.881784e-16	50
3204409	1.641957e-02	33
3204414	4.529710e-14	49
3204415	1.529320e-04	38
3204412	8.986806e-01	21
3204413	1.000000e+00	6
3204353	2.399438e-01	28
3204352	9.999972e-01	10
3204355	5.561376e-01	25
3204354	1.000000e+00	2
3204357	1.000000e+00	2
3204356	1.000000e+00	3
3204359	3.300224e-03	35
3204358	1.854161e-11	47
3204361	9.405398e-01	20
3204360	9.835804e-01	18
3204363	1.133316e-12	48
3204362	2.230891e-10	46
3204365	1.529320e-04	38
3204364	1.000000e+00	1
3204366	2.230891e-10	46
3204368	1.013194e-01	30
3204369	1.529320e-04	38
3204370	8.881784e-16	50
3204371	5.561376e-01	25
3204372	4.529710e-14	49
3204373	1.000000e+00	3
3204374	1.641957e-02	33
3204375	1.000000e+00	4
3204376	1.621870e-08	44
3204377	1.000000e+00	3
3204379	8.881784e-16	50
3204380	5.561376e-01	25
3204381	9.999994e-01	9
3204382	8.881784e-16	50
3204383	1.000000e+00	0
3204455	1.854161e-11	47
3204454	7.600562e-01	23
3204453	1.000000e+00	6
3204452	1.000000e+00	3
3204451	1.000000e+00	3
3204450	9.999972e-01	10
3204449	1.000000e+00	5
3204448	1.000000e+00	2
3204463	1.000000e+00	7
3204462	4.438624e-01	26
3204461	2.399438e-01	28
3204460	8.881784e-16	50
3204459	1.133316e-12	48
3204458	8.881784e-16	50
3204457	9.966998e-01	16
3204456	1.301086e-03	36
3204470	9.405398e-01	20
3204471	1.000000e+00	2
3204468	1.000000e+00	1
3204469	1.000000e+00	2
3204466	1.000000e+00	2
3204467	9.999999e-01	8
3204464	1.000000e+00	1
3204465	9.966998e-01	16
3204478	1.854161e-11	47
3204479	4.529710e-14	49
3204476	9.998471e-01	13
3204477	1.000000e+00	3
3204474	8.881784e-16	50
3204475	8.881784e-16	50
3204472	3.300224e-03	35
3204473	1.000000e+00	2
3204421	9.999994e-01	9
3204420	4.438624e-01	26
3204423	1.133316e-12	48
3204422	9.835804e-01	18
3204417	2.230891e-10	46
3204419	4.529710e-14	49
3204429	1.000000e+00	4
3204428	1.000000e+00	3
3204431	1.000000e+00	5
3204430	1.133316e-12	48
3204425	1.000000e+00	1
3204424	9.405398e-01	20
3204427	9.835804e-01	18
3204426	1.013194e-01	30
3204436	1.000000e+00	1
3204437	9.999972e-01	10
3204438	9.999881e-01	11
3204439	1.000000e+00	4
3204432	8.986806e-01	21
3204433	1.000000e+00	1
3204434	9.999972e-01	10
3204435	9.999999e-01	8
3204444	9.999994e-01	9
3204445	1.000000e+00	0
3204446	9.999972e-01	10
3204447	1.000000e+00	3
3204440	1.000000e+00	2
3204441	8.881784e-16	50
3204442	1.000000e+00	1
3204443	1.000000e+00	4
3204767	1.641957e-02	33
3204766	1.000000e+00	2
3204765	3.300224e-03	35
3204764	5.946023e-02	31
3204763	8.881784e-16	50
3204762	4.438624e-01	26
3204761	8.881784e-16	50
3204760	8.881784e-16	50
3204759	1.000000e+00	0
3204758	9.999549e-01	12
3204757	9.835804e-01	18
3204756	5.817779e-07	42
3204755	1.000000e+00	0
3204754	1.000000e+00	3
3204753	1.000000e+00	0
3204752	9.999881e-01	11
3204750	1.000000e+00	6
3204748	3.245432e-02	32
3204749	1.000000e+00	0
3204746	9.835804e-01	18
3204747	1.193067e-05	40
3204744	1.000000e+00	0
3204745	1.000000e+00	0
3204742	1.000000e+00	4
3204743	1.000000e+00	3
3204741	1.000000e+00	0
3204738	7.600562e-01	23
3204739	9.999999e-01	8
3204736	1.000000e+00	1
3204737	1.000000e+00	4
3204797	1.000000e+00	6
3204796	4.529710e-14	49
3204799	9.923267e-01	17
3204798	8.881784e-16	50
3204793	4.510745e-05	39
3204792	2.230891e-10	46
3204795	4.681115e-04	37
3204794	1.133316e-12	48
3204789	2.104926e-09	45
3204788	9.675457e-01	19
3204791	2.230891e-10	46
3204790	2.104926e-09	45
3204785	9.675457e-01	19
3204784	9.999994e-01	9
3204787	5.946023e-02	31
3204786	2.230891e-10	46
3204780	3.359055e-01	27
3204781	8.881784e-16	50
3204782	1.641957e-02	33
3204783	9.405398e-01	20
3204776	4.438624e-01	26
3204777	8.881784e-16	50
3204778	8.881784e-16	50
3204779	1.854161e-11	47
3204772	6.640945e-01	24
3204774	1.000000e+00	6
3204775	4.681115e-04	37
3204768	8.986806e-01	21
3204769	9.966998e-01	16
3204770	1.013194e-01	30
3204771	1.000000e+00	0
3204827	1.000000e+00	3
3204826	8.881784e-16	50
3204825	1.000000e+00	4
3204824	8.388818e-01	22
3204831	1.000000e+00	5
3204830	1.000000e+00	7
3204829	9.999549e-01	12
3204828	1.000000e+00	3
3204819	8.881784e-16	50
3204818	4.681115e-04	37
3204817	1.000000e+00	5
3204816	1.000000e+00	0
3204823	9.999999e-01	8
3204822	1.000000e+00	0
3204821	1.641957e-02	33
3204820	1.000000e+00	6
3204810	1.529320e-04	38
3204811	4.510745e-05	39
3204808	1.854161e-11	47
3204809	8.881784e-16	50
3204814	4.529710e-14	49
3204815	1.611182e-01	29
3204812	1.000000e+00	1
3204813	1.049339e-07	43
3204802	8.881784e-16	50
3204800	3.300224e-03	35
3204801	5.946023e-02	31
3204806	5.817779e-07	42
3204807	9.999994e-01	9
3204804	8.881784e-16	50
3204805	8.881784e-16	50
3204840	8.388818e-01	22
3204842	8.881784e-16	50
3204843	1.000000e+00	3
3204845	8.881784e-16	50
3204846	1.000000e+00	0
3204832	1.000000e+00	2
3204833	1.000000e+00	1
3204834	1.000000e+00	3
3204835	1.000000e+00	5
3204836	1.000000e+00	7
3204837	2.807050e-06	41
3204838	1.529320e-04	38
3204839	8.881784e-16	50
3204631	3.359055e-01	27
3204629	8.881784e-16	50
3204626	9.923267e-01	17
3204625	5.561376e-01	25
3204638	9.999881e-01	11
3204639	3.359055e-01	27
3204636	8.881784e-16	50
3204637	1.193067e-05	40
3204634	1.000000e+00	5
3204635	9.999972e-01	10
3204633	4.529710e-14	49
3204614	8.881784e-16	50
3204611	9.405398e-01	20
3204610	4.510745e-05	39
3204609	4.529710e-14	49
3204623	2.807050e-06	41
3204622	2.104926e-09	45
3204621	2.807050e-06	41
3204620	1.000000e+00	4
3204619	8.881784e-16	50
3204618	9.835804e-01	18
3204617	8.881784e-16	50
3204661	1.000000e+00	3
3204662	8.881784e-16	50
3204663	9.999972e-01	10
3204656	1.621870e-08	44
3204657	1.000000e+00	5
3204658	1.000000e+00	2
3204659	1.000000e+00	1
3204668	1.133316e-12	48
3204669	2.230891e-10	46
3204671	2.230891e-10	46
3204664	3.359055e-01	27
3204665	9.405398e-01	20
3204666	1.000000e+00	3
3204667	9.999999e-01	8
3204645	1.000000e+00	0
3204644	1.000000e+00	3
3204647	1.000000e+00	0
3204646	9.999972e-01	10
3204641	9.966998e-01	16
3204643	9.995319e-01	14
3204642	9.966998e-01	16
3204653	2.399438e-01	28
3204652	9.999999e-01	8
3204655	1.000000e+00	0
3204654	5.817779e-07	42
3204649	8.986806e-01	21
3204648	1.000000e+00	1
3204651	9.966998e-01	16
3204650	2.230891e-10	46
3204690	9.923267e-01	17
3204691	9.999994e-01	9
3204688	1.013194e-01	30
3204689	1.000000e+00	3
3204694	9.999999e-01	8
3204695	1.000000e+00	6
3204692	1.000000e+00	7
3204693	9.999881e-01	11
3204698	2.399438e-01	28
3204699	9.998471e-01	13
3204696	9.999994e-01	9
3204697	1.000000e+00	4
3204702	9.999972e-01	10
3204703	2.230891e-10	46
3204700	9.999972e-01	10
3204701	1.641957e-02	33
3204675	2.230891e-10	46
3204674	9.999999e-01	8
3204673	9.999549e-01	12
3204672	1.000000e+00	3
3204678	8.388818e-01	22
3204677	9.405398e-01	20
3204676	9.675457e-01	19
3204683	7.673339e-03	34
3204682	1.641957e-02	33
3204681	1.621870e-08	44
3204680	8.881784e-16	50
3204687	1.000000e+00	5
3204686	1.000000e+00	0
3204685	1.000000e+00	0
3204684	1.000000e+00	1
3204720	4.529710e-14	49
3204721	4.510745e-05	39
3204722	1.000000e+00	5
3204723	1.193067e-05	40
3204724	9.923267e-01	17
3204725	7.600562e-01	23
3204726	4.529710e-14	49
3204727	1.000000e+00	5
3204728	1.641957e-02	33
3204729	9.835804e-01	18
3204730	9.998471e-01	13
3204731	1.000000e+00	4
3204732	2.399438e-01	28
3204733	8.881784e-16	50
3204734	1.000000e+00	3
3204735	9.999972e-01	10
3204705	1.049339e-07	43
3204704	2.807050e-06	41
3204707	8.881784e-16	50
3204706	8.881784e-16	50
3204709	1.000000e+00	1
3204708	9.998471e-01	13
3204711	9.998471e-01	13
3204710	1.854161e-11	47
3204713	4.529710e-14	49
3204712	1.000000e+00	3
3204715	1.000000e+00	5
3204714	8.881784e-16	50
3204717	1.000000e+00	1
3204716	9.675457e-01	19
3204719	1.000000e+00	7
3204718	4.529710e-14	49
3203317	1.000000e+00	2
3203316	7.673339e-03	34
3203319	1.000000e+00	1
3203318	4.529710e-14	49
3203313	5.561376e-01	25
3203312	8.881784e-16	50
3203315	8.881784e-16	50
3203314	1.000000e+00	1
3203325	2.104926e-09	45
3203324	1.301086e-03	36
3203327	9.675457e-01	19
3203326	8.388818e-01	22
3203321	1.013194e-01	30
3203320	9.966998e-01	16
3203323	2.104926e-09	45
3203322	1.854161e-11	47
3203300	9.998471e-01	13
3203301	8.881784e-16	50
3203302	8.986806e-01	21
3203303	1.000000e+00	4
3203296	4.438624e-01	26
3203297	9.923267e-01	17
3203298	1.133316e-12	48
3203299	9.675457e-01	19
3203308	1.000000e+00	6
3203309	8.881784e-16	50
3203310	1.193067e-05	40
3203311	9.999549e-01	12
3203304	1.000000e+00	2
3203305	1.000000e+00	4
3203306	1.000000e+00	0
3203307	1.000000e+00	0
3203287	1.854161e-11	47
3203286	2.230891e-10	46
3203285	1.000000e+00	3
3203284	1.133316e-12	48
3203283	1.049339e-07	43
3203282	4.529710e-14	49
3203281	8.881784e-16	50
3203280	8.881784e-16	50
3203295	1.000000e+00	5
3203294	2.104926e-09	45
3203293	4.438624e-01	26
3203292	1.301086e-03	36
3203291	1.000000e+00	5
3203290	8.881784e-16	50
3203289	4.529710e-14	49
3203270	9.675457e-01	19
3203271	9.995319e-01	14
3203268	9.675457e-01	19
3203269	1.049339e-07	43
3203266	8.881784e-16	50
3203267	1.000000e+00	4
3203264	9.966998e-01	16
3203265	8.881784e-16	50
3203278	1.000000e+00	2
3203279	9.923267e-01	17
3203276	8.881784e-16	50
3203277	1.000000e+00	6
3203272	1.000000e+00	5
3203273	1.000000e+00	4
3203249	1.000000e+00	5
3203248	5.817779e-07	42
3203251	1.133316e-12	48
3203250	2.104926e-09	45
3203253	1.000000e+00	5
3203255	4.510745e-05	39
3203254	2.104926e-09	45
3203257	4.529710e-14	49
3203256	9.405398e-01	20
3203259	2.807050e-06	41
3203258	1.049339e-07	43
3203261	8.881784e-16	50
3203260	1.611182e-01	29
3203263	9.405398e-01	20
3203262	1.000000e+00	1
3203232	9.999994e-01	9
3203233	1.000000e+00	6
3203235	9.986989e-01	15
3203236	9.999994e-01	9
3203237	7.600562e-01	23
3203238	9.999999e-01	8
3203239	1.000000e+00	6
3203240	1.000000e+00	0
3203241	4.529710e-14	49
3203242	2.230891e-10	46
3203243	4.438624e-01	26
3203244	2.399438e-01	28
3203245	9.999994e-01	9
3203246	1.000000e+00	5
3203247	1.000000e+00	1
3203219	9.998471e-01	13
3203218	1.000000e+00	3
3203217	8.881784e-16	50
3203216	8.881784e-16	50
3203223	1.000000e+00	0
3203222	1.301086e-03	36
3203221	1.000000e+00	3
3203220	2.104926e-09	45
3203227	8.881784e-16	50
3203226	8.881784e-16	50
3203225	8.881784e-16	50
3203224	2.399438e-01	28
3203231	4.681115e-04	37
3203230	8.881784e-16	50
3203229	8.881784e-16	50
3203228	2.104926e-09	45
3203202	5.946023e-02	31
3203203	9.999881e-01	11
3203201	1.854161e-11	47
3203206	2.230891e-10	46
3203207	3.359055e-01	27
3203204	9.999549e-01	12
3203205	9.966998e-01	16
3203210	5.561376e-01	25
3203211	2.104926e-09	45
3203208	1.854161e-11	47
3203209	1.000000e+00	6
3203214	2.104926e-09	45
3203215	1.133316e-12	48
3203212	4.438624e-01	26
3203213	8.881784e-16	50
3203196	4.529710e-14	49
3203197	9.999999e-01	8
3203198	3.359055e-01	27
3203199	8.881784e-16	50
3203192	1.000000e+00	7
3203193	8.881784e-16	50
3203194	8.986806e-01	21
3203195	4.510745e-05	39
3203189	8.881784e-16	50
3203190	1.854161e-11	47
3203191	2.230891e-10	46
3203184	2.807050e-06	41
3203186	8.881784e-16	50
3203187	1.000000e+00	5
3203181	1.000000e+00	6
3203180	7.600562e-01	23
3203183	4.438624e-01	26
3203182	8.881784e-16	50
3203177	9.999999e-01	8
3203176	8.881784e-16	50
3203179	8.881784e-16	50
3203178	1.133316e-12	48
3203173	1.641957e-02	33
3203172	1.000000e+00	5
3203175	4.529710e-14	49
3203174	9.675457e-01	19
3203169	1.641957e-02	33
3203168	8.881784e-16	50
3203171	1.000000e+00	4
3203170	1.000000e+00	1
3203166	5.561376e-01	25
3203167	8.881784e-16	50
3203164	1.000000e+00	6
3203165	9.966998e-01	16
3203162	1.000000e+00	3
3203163	9.999999e-01	8
3203160	4.529710e-14	49
3203161	1.000000e+00	6
3203158	1.000000e+00	1
3203159	1.000000e+00	0
3203156	1.000000e+00	3
3203157	1.000000e+00	5
3203154	8.881784e-16	50
3203155	2.807050e-06	41
3203152	6.640945e-01	24
3203153	1.000000e+00	2
3203151	2.399438e-01	28
3203150	9.999972e-01	10
3203149	1.000000e+00	2
3203148	4.529710e-14	49
3203147	9.966998e-01	16
3203146	9.999999e-01	8
3203145	1.000000e+00	2
3203144	9.835804e-01	18
3203143	1.000000e+00	0
3203142	1.000000e+00	3
3203141	1.000000e+00	6
3203140	8.881784e-16	50
3203139	2.399438e-01	28
3203138	1.000000e+00	5
3203136	1.000000e+00	5
3203129	8.388818e-01	22
3203130	1.000000e+00	6
3203131	3.359055e-01	27
3203132	8.881784e-16	50
3203133	8.881784e-16	50
3203134	9.999549e-01	12
3203135	1.000000e+00	1
3203120	3.300224e-03	35
3203121	8.881784e-16	50
3203122	1.193067e-05	40
3203123	9.405398e-01	20
3203124	1.000000e+00	0
3203125	1.000000e+00	1
3203126	1.000000e+00	0
3203127	8.881784e-16	50
3203113	1.000000e+00	3
3203112	1.000000e+00	1
3203115	2.399438e-01	28
3203114	1.000000e+00	3
3203116	1.000000e+00	7
3203119	8.986806e-01	21
3203118	9.835804e-01	18
3203105	8.881784e-16	50
3203104	4.681115e-04	37
3203107	9.999881e-01	11
3203106	8.881784e-16	50
3203109	1.000000e+00	2
3203108	8.881784e-16	50
3203111	1.000000e+00	5
3203110	1.000000e+00	0
3203098	1.133316e-12	48
3203099	4.529710e-14	49
3203096	1.000000e+00	4
3203097	1.000000e+00	0
3203102	1.000000e+00	3
3203103	8.881784e-16	50
3203100	1.000000e+00	0
3203101	1.000000e+00	7
3203090	8.986806e-01	21
3203091	8.881784e-16	50
3203088	8.881784e-16	50
3203089	5.561376e-01	25
3203094	1.000000e+00	1
3203095	1.000000e+00	2
3203092	1.133316e-12	48
3203093	9.966998e-01	16
3203083	1.000000e+00	2
3203082	8.881784e-16	50
3203081	8.881784e-16	50
3203080	8.881784e-16	50
3203087	5.561376e-01	25
3203086	1.000000e+00	6
3203085	9.999994e-01	9
3203084	1.000000e+00	4
3203075	1.000000e+00	6
3203074	1.529320e-04	38
3203073	8.881784e-16	50
3203072	8.881784e-16	50
3203079	1.000000e+00	1
3203078	9.966998e-01	16
3203077	1.529320e-04	38
3203566	9.999881e-01	11
3203567	1.000000e+00	0
3203564	1.000000e+00	4
3203565	1.529320e-04	38
3203562	1.000000e+00	0
3203563	1.000000e+00	1
3203560	6.640945e-01	24
3203561	1.000000e+00	6
3203575	1.000000e+00	1
3203574	1.000000e+00	1
3203573	4.529710e-14	49
3203572	9.966998e-01	16
3203571	8.881784e-16	50
3203570	9.999881e-01	11
3203569	8.881784e-16	50
3203568	1.000000e+00	4
3203583	9.675457e-01	19
3203582	1.000000e+00	5
3203581	1.000000e+00	0
3203580	1.000000e+00	0
3203579	1.000000e+00	2
3203578	8.881784e-16	50
3203577	9.999994e-01	9
3203576	1.641957e-02	33
3203524	1.000000e+00	4
3203525	4.438624e-01	26
3203526	1.000000e+00	5
3203527	1.000000e+00	1
3203520	1.000000e+00	1
3203521	1.000000e+00	5
3203522	1.000000e+00	4
3203523	8.881784e-16	50
3203532	1.000000e+00	1
3203533	1.000000e+00	5
3203535	8.881784e-16	50
3203528	1.000000e+00	2
3203529	4.510745e-05	39
3203530	9.999994e-01	9
3203531	1.000000e+00	4
3203537	6.640945e-01	24
3203536	1.000000e+00	0
3203490	5.946023e-02	31
3203491	1.000000e+00	2
3203488	1.000000e+00	5
3203489	1.000000e+00	4
3203494	1.193067e-05	40
3203495	5.561376e-01	25
3203492	1.000000e+00	4
3203493	7.600562e-01	23
3203498	2.230891e-10	46
3203499	9.405398e-01	20
3203496	9.999881e-01	11
3203497	9.966998e-01	16
3203502	9.923267e-01	17
3203503	4.510745e-05	39
3203500	9.999994e-01	9
3203501	1.301086e-03	36
3203507	8.881784e-16	50
3203506	6.640945e-01	24
3203505	9.966998e-01	16
3203504	3.300224e-03	35
3203511	1.000000e+00	5
3203510	9.999994e-01	9
3203509	3.245432e-02	32
3203508	2.399438e-01	28
3203515	1.000000e+00	0
3203514	1.000000e+00	1
3203513	1.133316e-12	48
3203512	1.000000e+00	2
3203519	1.000000e+00	1
3203518	1.000000e+00	4
3203517	1.000000e+00	0
3203516	1.000000e+00	1
3203456	1.000000e+00	4
3203457	1.000000e+00	2
3203458	9.999549e-01	12
3203459	1.000000e+00	4
3203460	1.000000e+00	5
3203461	1.000000e+00	5
3203462	1.000000e+00	2
3203463	1.000000e+00	0
3203464	1.000000e+00	7
3203465	4.510745e-05	39
3203466	1.000000e+00	2
3203467	1.000000e+00	3
3203468	9.999994e-01	9
3203469	3.245432e-02	32
3203470	2.399438e-01	28
3203471	1.000000e+00	5
3203473	8.881784e-16	50
3203472	1.000000e+00	6
3203475	5.817779e-07	42
3203474	1.000000e+00	3
3203477	1.193067e-05	40
3203476	9.405398e-01	20
3203479	9.995319e-01	14
3203478	1.000000e+00	2
3203481	9.835804e-01	18
3203480	1.000000e+00	3
3203483	7.600562e-01	23
3203482	1.000000e+00	5
3203485	1.000000e+00	1
3203484	9.999972e-01	10
3203487	9.999881e-01	11
3203486	1.000000e+00	0
3203437	9.923267e-01	17
3203436	1.000000e+00	6
3203435	1.000000e+00	2
3203434	1.049339e-07	43
3203433	9.995319e-01	14
3203432	1.000000e+00	0
3203431	8.881784e-16	50
3203430	4.529710e-14	49
3203429	9.675457e-01	19
3203428	1.000000e+00	0
3203427	8.881784e-16	50
3203426	8.881784e-16	50
3203425	1.000000e+00	1
3203424	3.245432e-02	32
3203454	1.529320e-04	38
3203455	1.000000e+00	1
3203452	1.000000e+00	4
3203453	9.835804e-01	18
3203450	1.000000e+00	3
3203451	1.000000e+00	0
3203448	8.881784e-16	50
3203449	1.000000e+00	1
3203447	4.529710e-14	49
3203405	1.000000e+00	2
3203404	1.000000e+00	0
3203407	8.881784e-16	50
3203406	9.923267e-01	17
3203401	5.561376e-01	25
3203400	1.133316e-12	48
3203403	9.995319e-01	14
3203402	4.529710e-14	49
3203397	5.817779e-07	42
3203396	9.405398e-01	20
3203399	4.529710e-14	49
3203398	1.000000e+00	1
3203395	9.923267e-01	17
3203420	1.000000e+00	0
3203421	9.995319e-01	14
3203422	1.529320e-04	38
3203423	8.881784e-16	50
3203416	1.000000e+00	7
3203418	9.999999e-01	8
3203419	9.966998e-01	16
3203412	8.881784e-16	50
3203413	8.881784e-16	50
3203414	1.611182e-01	29
3203415	1.000000e+00	7
3203408	1.000000e+00	0
3203409	1.000000e+00	5
3203410	9.999972e-01	10
3203411	1.000000e+00	1
3203371	1.000000e+00	2
3203370	1.000000e+00	0
3203369	9.986989e-01	15
3203368	9.405398e-01	20
3203375	1.000000e+00	4
3203374	4.510745e-05	39
3203373	9.986989e-01	15
3203372	1.013194e-01	30
3203363	1.000000e+00	0
3203362	8.881784e-16	50
3203361	8.881784e-16	50
3203360	4.681115e-04	37
3203367	2.230891e-10	46
3203366	1.000000e+00	5
3203365	1.013194e-01	30
3203364	1.000000e+00	1
3203386	8.881784e-16	50
3203387	1.000000e+00	2
3203384	1.000000e+00	4
3203385	8.986806e-01	21
3203390	4.510745e-05	39
3203391	9.999549e-01	12
3203388	4.681115e-04	37
3203389	3.359055e-01	27
3203378	1.000000e+00	0
3203379	1.000000e+00	6
3203376	9.995319e-01	14
3203377	2.807050e-06	41
3203382	8.881784e-16	50
3203383	4.438624e-01	26
3203380	9.998471e-01	13
3203381	9.675457e-01	19
3203337	4.438624e-01	26
3203336	4.438624e-01	26
3203339	1.000000e+00	0
3203338	9.999881e-01	11
3203341	3.300224e-03	35
3203340	4.681115e-04	37
3203343	6.640945e-01	24
3203342	9.835804e-01	18
3203329	4.438624e-01	26
3203328	1.000000e+00	3
3203331	8.881784e-16	50
3203330	1.000000e+00	6
3203333	9.835804e-01	18
3203332	1.529320e-04	38
3203335	1.000000e+00	5
3203334	8.881784e-16	50
3203352	9.986989e-01	15
3203353	1.000000e+00	2
3203354	1.000000e+00	6
3203355	1.301086e-03	36
3203357	1.641957e-02	33
3203358	1.000000e+00	3
3203359	3.300224e-03	35
3203344	1.000000e+00	7
3203345	3.359055e-01	27
3203346	1.000000e+00	3
3203347	2.807050e-06	41
3203348	3.300224e-03	35
3203349	8.986806e-01	21
3203350	1.013194e-01	30
3203351	1.000000e+00	5
3203795	1.000000e+00	1
3203794	1.000000e+00	0
3203793	1.000000e+00	0
3203792	1.000000e+00	1
3203799	1.000000e+00	0
3203798	1.000000e+00	7
3203797	4.438624e-01	26
3203796	9.999994e-01	9
3203803	1.133316e-12	48
3203802	8.881784e-16	50
3203801	1.000000e+00	3
3203800	3.300224e-03	35
3203807	1.000000e+00	2
3203806	4.681115e-04	37
3203805	4.510745e-05	39
3203804	1.000000e+00	1
3203778	4.529710e-14	49
3203779	9.999994e-01	9
3203776	1.000000e+00	3
3203777	1.000000e+00	0
3203782	4.529710e-14	49
3203783	4.529710e-14	49
3203780	1.000000e+00	0
3203781	9.999994e-01	9
3203786	1.000000e+00	2
3203787	9.999549e-01	12
3203784	1.133316e-12	48
3203790	1.000000e+00	0
3203791	9.999549e-01	12
3203788	1.000000e+00	5
3203789	1.000000e+00	0
3203825	1.000000e+00	6
3203824	9.966998e-01	16
3203827	1.133316e-12	48
3203826	9.999994e-01	9
3203829	1.000000e+00	3
3203828	1.000000e+00	3
3203831	1.000000e+00	2
3203830	1.000000e+00	6
3203833	3.359055e-01	27
3203832	1.000000e+00	1
3203835	1.000000e+00	3
3203834	1.000000e+00	6
3203837	3.359055e-01	27
3203836	9.675457e-01	19
3203839	1.301086e-03	36
3203838	9.405398e-01	20
3203808	1.000000e+00	1
3203809	2.230891e-10	46
3203810	1.000000e+00	0
3203811	1.000000e+00	2
3203812	1.000000e+00	6
3203813	5.817779e-07	42
3203814	1.611182e-01	29
3203815	1.000000e+00	0
3203816	1.000000e+00	4
3203817	1.641957e-02	33
3203818	8.881784e-16	50
3203819	8.881784e-16	50
3203820	1.301086e-03	36
3203821	9.999549e-01	12
3203822	1.000000e+00	5
3203823	2.807050e-06	41
3203735	1.000000e+00	4
3203734	2.230891e-10	46
3203733	1.000000e+00	1
3203732	4.529710e-14	49
3203731	4.529710e-14	49
3203730	8.881784e-16	50
3203729	8.881784e-16	50
3203728	4.529710e-14	49
3203743	1.000000e+00	0
3203742	9.835804e-01	18
3203741	1.000000e+00	6
3203740	1.000000e+00	1
3203739	1.611182e-01	29
3203738	8.881784e-16	50
3203737	1.000000e+00	5
3203736	1.000000e+00	0
3203718	2.807050e-06	41
3203719	9.999999e-01	8
3203716	1.000000e+00	7
3203717	8.881784e-16	50
3203714	9.999972e-01	10
3203715	4.681115e-04	37
3203713	2.104926e-09	45
3203726	8.881784e-16	50
3203727	8.881784e-16	50
3203724	8.881784e-16	50
3203722	9.405398e-01	20
3203723	8.881784e-16	50
3203720	1.049339e-07	43
3203721	1.000000e+00	5
3203765	1.000000e+00	1
3203764	1.000000e+00	6
3203767	8.388818e-01	22
3203766	7.600562e-01	23
3203761	9.835804e-01	18
3203760	1.000000e+00	7
3203763	9.998471e-01	13
3203762	1.000000e+00	3
3203773	8.986806e-01	21
3203772	5.817779e-07	42
3203775	1.854161e-11	47
3203774	1.133316e-12	48
3203769	1.611182e-01	29
3203768	5.561376e-01	25
3203771	1.000000e+00	7
3203770	1.013194e-01	30
3203748	9.999994e-01	9
3203749	1.000000e+00	0
3203750	8.881784e-16	50
3203751	4.510745e-05	39
3203744	1.013194e-01	30
3203745	1.000000e+00	1
3203747	1.000000e+00	2
3203756	1.000000e+00	0
3203757	1.529320e-04	38
3203759	1.000000e+00	0
3203752	1.000000e+00	1
3203753	1.000000e+00	1
3203754	1.000000e+00	0
3203755	1.000000e+00	1
3203674	4.529710e-14	49
3203675	1.000000e+00	2
3203672	1.000000e+00	1
3203673	1.641957e-02	33
3203679	1.000000e+00	3
3203676	9.999881e-01	11
3203677	8.881784e-16	50
3203666	4.529710e-14	49
3203667	3.300224e-03	35
3203664	9.995319e-01	14
3203665	9.999549e-01	12
3203670	8.881784e-16	50
3203671	5.817779e-07	42
3203668	1.000000e+00	2
3203669	6.640945e-01	24
3203659	9.998471e-01	13
3203658	1.611182e-01	29
3203657	1.000000e+00	0
3203656	2.399438e-01	28
3203663	9.835804e-01	18
3203662	1.000000e+00	4
3203661	3.359055e-01	27
3203660	1.000000e+00	1
3203651	9.999881e-01	11
3203650	1.000000e+00	1
3203649	1.000000e+00	0
3203648	4.529710e-14	49
3203655	3.300224e-03	35
3203654	1.000000e+00	0
3203653	2.104926e-09	45
3203704	1.000000e+00	2
3203705	1.621870e-08	44
3203706	8.388818e-01	22
3203709	1.000000e+00	3
3203710	8.881784e-16	50
3203711	1.000000e+00	0
3203696	1.000000e+00	2
3203697	1.000000e+00	7
3203698	1.000000e+00	1
3203699	1.000000e+00	0
3203701	4.438624e-01	26
3203702	1.000000e+00	1
3203689	4.529710e-14	49
3203691	1.000000e+00	1
3203690	1.000000e+00	1
3203693	2.230891e-10	46
3203692	8.881784e-16	50
3203695	1.000000e+00	6
3203694	1.000000e+00	1
3203681	8.986806e-01	21
3203680	9.999994e-01	9
3203683	1.133316e-12	48
3203682	2.230891e-10	46
3203685	1.000000e+00	3
3203684	1.000000e+00	0
3203686	1.000000e+00	5
3203614	9.923267e-01	17
3203615	1.000000e+00	0
3203612	4.510745e-05	39
3203613	9.999994e-01	9
3203610	1.000000e+00	1
3203611	5.561376e-01	25
3203608	1.000000e+00	0
3203609	1.000000e+00	1
3203606	1.000000e+00	1
3203604	1.000000e+00	3
3203605	1.000000e+00	0
3203602	1.301086e-03	36
3203603	9.923267e-01	17
3203600	9.999994e-01	9
3203601	1.133316e-12	48
3203599	5.817779e-07	42
3203598	1.000000e+00	1
3203597	9.835804e-01	18
3203596	1.000000e+00	1
3203595	1.000000e+00	3
3203594	5.946023e-02	31
3203593	1.000000e+00	0
3203592	1.000000e+00	0
3203591	1.621870e-08	44
3203590	8.881784e-16	50
3203589	1.000000e+00	3
3203588	8.881784e-16	50
3203587	1.000000e+00	0
3203586	1.301086e-03	36
3203585	9.923267e-01	17
3203584	1.000000e+00	5
3203644	1.133316e-12	48
3203645	1.000000e+00	4
3203646	8.881784e-16	50
3203647	8.881784e-16	50
3203641	8.881784e-16	50
3203642	9.999999e-01	8
3203643	8.881784e-16	50
3203636	8.881784e-16	50
3203637	8.881784e-16	50
3203638	9.405398e-01	20
3203639	1.000000e+00	1
3203632	8.881784e-16	50
3203633	8.881784e-16	50
3203634	9.999881e-01	11
3203635	8.881784e-16	50
3203629	2.104926e-09	45
3203628	1.000000e+00	7
3203631	1.000000e+00	2
3203630	7.600562e-01	23
3203625	8.388818e-01	22
3203627	1.000000e+00	2
3203626	1.000000e+00	2
3203621	8.881784e-16	50
3203620	1.000000e+00	0
3203623	5.946023e-02	31
3203617	9.835804e-01	18
3203616	9.999549e-01	12
3203619	9.675457e-01	19
3203618	1.000000e+00	5
3204032	1.000000e+00	0
3204033	1.000000e+00	0
3204034	9.405398e-01	20
3204035	8.881784e-16	50
3204036	3.245432e-02	32
3204037	1.000000e+00	7
3204038	9.405398e-01	20
3204039	9.986989e-01	15
3204040	2.230891e-10	46
3204041	1.000000e+00	6
3204042	9.999999e-01	8
3204043	2.807050e-06	41
3204044	1.000000e+00	2
3204045	1.133316e-12	48
3204046	5.561376e-01	25
3204047	9.999994e-01	9
3204049	1.000000e+00	1
3204048	1.000000e+00	6
3204051	1.000000e+00	0
3204050	1.000000e+00	3
3204053	1.000000e+00	2
3204052	1.000000e+00	5
3204055	1.000000e+00	2
3204054	1.000000e+00	5
3204057	1.000000e+00	0
3204056	1.000000e+00	2
3204059	9.966998e-01	16
3204058	9.999972e-01	10
3204061	9.923267e-01	17
3204060	1.000000e+00	6
3204063	8.881784e-16	50
3204062	1.621870e-08	44
3204066	7.600562e-01	23
3204067	9.999994e-01	9
3204064	7.600562e-01	23
3204065	1.000000e+00	0
3204070	1.000000e+00	4
3204071	9.999999e-01	8
3204068	5.946023e-02	31
3204069	8.388818e-01	22
3204074	1.621870e-08	44
3204075	9.999994e-01	9
3204072	1.000000e+00	0
3204073	1.621870e-08	44
3204078	1.000000e+00	0
3204079	1.000000e+00	1
3204076	9.999994e-01	9
3204077	1.000000e+00	0
3204083	9.986989e-01	15
3204082	2.399438e-01	28
3204081	1.854161e-11	47
3204080	1.000000e+00	6
3204087	8.388818e-01	22
3204086	5.561376e-01	25
3204085	5.561376e-01	25
3204084	1.000000e+00	5
3204091	9.999999e-01	8
3204090	7.673339e-03	34
3204089	9.966998e-01	16
3204088	1.000000e+00	0
3204095	8.881784e-16	50
3204094	1.000000e+00	0
3204093	9.999881e-01	11
3204092	1.000000e+00	1
3203972	1.000000e+00	1
3203973	9.999549e-01	12
3203974	1.000000e+00	7
3203975	1.000000e+00	2
3203968	1.000000e+00	5
3203969	1.000000e+00	3
3203970	5.817779e-07	42
3203971	1.854161e-11	47
3203980	1.000000e+00	0
3203981	1.000000e+00	1
3203982	1.000000e+00	1
3203976	2.399438e-01	28
3203977	1.000000e+00	0
3203978	1.000000e+00	0
3203979	1.000000e+00	0
3203989	1.000000e+00	4
3203988	1.000000e+00	5
3203991	1.133316e-12	48
3203990	7.673339e-03	34
3203985	9.999972e-01	10
3203984	1.133316e-12	48
3203987	9.999549e-01	12
3203986	5.561376e-01	25
3203997	9.923267e-01	17
3203996	9.999881e-01	11
3203999	1.013194e-01	30
3203998	1.000000e+00	1
3203992	1.000000e+00	1
3203995	5.946023e-02	31
3203994	8.881784e-16	50
3204006	8.881784e-16	50
3204007	1.000000e+00	3
3204004	1.000000e+00	1
3204002	1.049339e-07	43
3204003	1.000000e+00	1
3204000	8.881784e-16	50
3204001	7.673339e-03	34
3204014	1.000000e+00	1
3204015	1.000000e+00	0
3204012	9.995319e-01	14
3204013	1.000000e+00	1
3204010	1.000000e+00	2
3204011	9.999999e-01	8
3204008	9.835804e-01	18
3204009	9.405398e-01	20
3204023	9.675457e-01	19
3204022	9.995319e-01	14
3204021	1.013194e-01	30
3204020	8.881784e-16	50
3204019	1.000000e+00	0
3204018	1.000000e+00	2
3204017	4.529710e-14	49
3204031	4.529710e-14	49
3204030	1.000000e+00	2
3204029	4.510745e-05	39
3204028	8.881784e-16	50
3204027	1.854161e-11	47
3204026	8.881784e-16	50
3204025	1.000000e+00	1
3204024	1.000000e+00	1
3203913	1.000000e+00	7
3203912	9.998471e-01	13
3203915	1.000000e+00	0
3203914	9.995319e-01	14
3203917	3.359055e-01	27
3203916	1.621870e-08	44
3203919	1.854161e-11	47
3203918	4.529710e-14	49
3203905	1.000000e+00	7
3203904	4.510745e-05	39
3203907	3.300224e-03	35
3203906	4.529710e-14	49
3203909	1.013194e-01	30
3203908	1.000000e+00	3
3203911	1.000000e+00	2
3203910	8.881784e-16	50
3203928	8.881784e-16	50
3203930	1.000000e+00	7
3203932	1.000000e+00	3
3203933	1.000000e+00	0
3203934	9.999999e-01	8
3203935	9.999994e-01	9
3203920	1.000000e+00	6
3203921	4.438624e-01	26
3203922	1.000000e+00	4
3203923	4.529710e-14	49
3203924	8.881784e-16	50
3203925	1.621870e-08	44
3203926	8.881784e-16	50
3203927	9.405398e-01	20
3203947	4.510745e-05	39
3203946	4.529710e-14	49
3203945	1.000000e+00	0
3203944	4.438624e-01	26
3203951	8.881784e-16	50
3203950	9.999999e-01	8
3203949	8.388818e-01	22
3203948	2.399438e-01	28
3203939	1.000000e+00	6
3203938	8.881784e-16	50
3203937	2.104926e-09	45
3203936	8.881784e-16	50
3203943	9.999972e-01	10
3203942	1.000000e+00	5
3203941	1.000000e+00	6
3203940	1.854161e-11	47
3203962	8.881784e-16	50
3203963	4.529710e-14	49
3203960	1.000000e+00	7
3203961	7.600562e-01	23
3203966	9.986989e-01	15
3203967	9.998471e-01	13
3203964	8.881784e-16	50
3203965	8.881784e-16	50
3203954	8.388818e-01	22
3203955	1.000000e+00	3
3203953	5.946023e-02	31
3203958	8.986806e-01	21
3203959	2.807050e-06	41
3203956	1.000000e+00	6
3203957	2.230891e-10	46
3203852	7.673339e-03	34
3203855	8.881784e-16	50
3203854	4.438624e-01	26
3203849	9.999994e-01	9
3203848	1.000000e+00	0
3203851	9.999549e-01	12
3203850	4.529710e-14	49
3203845	9.999881e-01	11
3203844	1.000000e+00	2
3203846	1.049339e-07	43
3203841	1.013194e-01	30
3203840	1.000000e+00	1
3203843	1.000000e+00	0
3203842	1.000000e+00	1
3203868	1.000000e+00	2
3203869	1.621870e-08	44
3203870	1.000000e+00	0
3203871	1.000000e+00	0
3203864	4.529710e-14	49
3203865	4.529710e-14	49
3203866	9.923267e-01	17
3203867	5.817779e-07	42
3203860	1.000000e+00	1
3203861	1.000000e+00	2
3203862	9.835804e-01	18
3203863	4.681115e-04	37
3203856	8.881784e-16	50
3203857	1.000000e+00	1
3203858	1.000000e+00	3
3203859	1.000000e+00	2
3203887	8.881784e-16	50
3203886	9.999999e-01	8
3203885	1.000000e+00	5
3203884	5.561376e-01	25
3203883	9.999999e-01	8
3203882	1.000000e+00	0
3203881	1.000000e+00	3
3203880	9.999999e-01	8
3203879	1.621870e-08	44
3203878	1.000000e+00	0
3203877	1.000000e+00	0
3203876	1.000000e+00	2
3203875	1.000000e+00	0
3203874	1.000000e+00	0
3203873	1.529320e-04	38
3203872	1.000000e+00	0
3203902	9.999999e-01	8
3203900	9.986989e-01	15
3203901	1.000000e+00	2
3203898	9.999881e-01	11
3203899	3.245432e-02	32
3203896	9.995319e-01	14
3203897	1.000000e+00	3
3203894	1.000000e+00	5
3203895	9.999994e-01	9
3203892	1.000000e+00	0
3203893	1.000000e+00	0
3203890	9.999549e-01	12
3203891	1.000000e+00	2
3203888	8.986806e-01	21
3203889	1.000000e+00	0
3202929	8.881784e-16	50
3202928	1.000000e+00	3
3202931	4.529710e-14	49
3202930	9.999999e-01	8
3202933	8.881784e-16	50
3202932	2.104926e-09	45
3202935	8.881784e-16	50
3202934	8.881784e-16	50
3202937	1.301086e-03	36
3202936	1.000000e+00	7
3202938	3.245432e-02	32
3202941	1.000000e+00	1
3202940	1.621870e-08	44
3202943	9.405398e-01	20
3202912	1.000000e+00	5
3202913	8.881784e-16	50
3202914	1.000000e+00	3
3202915	8.881784e-16	50
3202916	8.881784e-16	50
3202917	1.000000e+00	1
3202918	9.999999e-01	8
3202919	2.230891e-10	46
3202920	1.000000e+00	5
3202922	9.835804e-01	18
3202923	1.000000e+00	1
3202924	9.998471e-01	13
3202925	1.000000e+00	0
3202926	1.000000e+00	6
3202927	4.529710e-14	49
3202899	9.998471e-01	13
3202898	5.561376e-01	25
3202897	1.000000e+00	0
3202896	9.999972e-01	10
3202903	8.881784e-16	50
3202902	1.529320e-04	38
3202901	4.529710e-14	49
3202900	1.000000e+00	0
3202907	7.600562e-01	23
3202906	4.529710e-14	49
3202905	4.529710e-14	49
3202904	2.230891e-10	46
3202911	1.000000e+00	3
3202910	8.881784e-16	50
3202909	4.681115e-04	37
3202908	8.881784e-16	50
3202882	9.923267e-01	17
3202883	1.000000e+00	0
3202880	5.817779e-07	42
3202881	1.000000e+00	0
3202886	1.000000e+00	4
3202887	1.000000e+00	2
3202885	1.000000e+00	1
3202890	1.000000e+00	0
3202891	1.641957e-02	33
3202888	1.000000e+00	1
3202889	4.438624e-01	26
3202894	1.000000e+00	1
3202895	6.640945e-01	24
3202893	1.000000e+00	0
3202869	8.986806e-01	21
3202868	9.999999e-01	8
3202871	2.230891e-10	46
3202870	2.104926e-09	45
3202865	1.000000e+00	0
3202864	1.000000e+00	2
3202867	1.854161e-11	47
3202866	1.621870e-08	44
3202877	4.510745e-05	39
3202876	1.000000e+00	1
3202879	5.946023e-02	31
3202878	1.000000e+00	0
3202873	1.000000e+00	0
3202872	9.999994e-01	9
3202875	2.230891e-10	46
3202874	1.621870e-08	44
3202852	1.000000e+00	1
3202853	1.000000e+00	1
3202854	1.000000e+00	0
3202855	1.000000e+00	0
3202848	9.966998e-01	16
3202849	3.245432e-02	32
3202850	9.999972e-01	10
3202851	1.000000e+00	3
3202860	1.000000e+00	6
3202861	1.000000e+00	1
3202862	4.529710e-14	49
3202863	1.000000e+00	1
3202856	1.000000e+00	0
3202857	1.000000e+00	3
3202858	8.986806e-01	21
3202859	9.995319e-01	14
3202839	8.881784e-16	50
3202838	1.641957e-02	33
3202837	1.000000e+00	5
3202836	9.923267e-01	17
3202835	5.817779e-07	42
3202834	8.881784e-16	50
3202833	8.881784e-16	50
3202832	1.000000e+00	5
3202847	4.529710e-14	49
3202846	9.923267e-01	17
3202845	1.049339e-07	43
3202844	1.000000e+00	7
3202843	1.000000e+00	5
3202842	9.405398e-01	20
3202841	9.999999e-01	8
3202840	1.000000e+00	0
3202822	1.000000e+00	0
3202823	1.000000e+00	0
3202820	1.000000e+00	0
3202821	9.986989e-01	15
3202818	8.881784e-16	50
3202819	9.986989e-01	15
3202816	8.881784e-16	50
3202817	9.966998e-01	16
3202830	1.000000e+00	4
3202831	1.000000e+00	0
3202828	1.000000e+00	0
3202829	1.000000e+00	3
3202826	1.000000e+00	0
3202827	1.000000e+00	0
3202824	1.000000e+00	4
3202825	1.000000e+00	2
3203064	1.529320e-04	38
3203065	8.881784e-16	50
3203067	1.000000e+00	5
3203068	1.000000e+00	3
3203069	1.854161e-11	47
3203070	1.000000e+00	1
3203071	4.681115e-04	37
3203056	9.835804e-01	18
3203057	1.000000e+00	5
3203058	8.881784e-16	50
3203059	9.998471e-01	13
3203060	1.301086e-03	36
3203061	4.681115e-04	37
3203062	1.133316e-12	48
3203063	9.999972e-01	10
3203049	1.000000e+00	1
3203048	1.000000e+00	2
3203051	1.000000e+00	3
3203050	8.881784e-16	50
3203053	8.881784e-16	50
3203052	1.000000e+00	5
3203055	8.881784e-16	50
3203054	1.621870e-08	44
3203041	1.301086e-03	36
3203040	8.881784e-16	50
3203043	1.000000e+00	7
3203042	1.000000e+00	4
3203045	9.998471e-01	13
3203044	9.999549e-01	12
3203047	1.000000e+00	0
3203046	8.881784e-16	50
3203034	4.529710e-14	49
3203035	1.049339e-07	43
3203032	9.995319e-01	14
3203033	8.881784e-16	50
3203038	2.230891e-10	46
3203039	4.510745e-05	39
3203036	1.000000e+00	2
3203037	9.999972e-01	10
3203026	8.881784e-16	50
3203027	2.230891e-10	46
3203024	8.881784e-16	50
3203025	9.999994e-01	9
3203030	8.388818e-01	22
3203031	9.966998e-01	16
3203028	9.999994e-01	9
3203029	3.359055e-01	27
3203019	1.013194e-01	30
3203018	9.675457e-01	19
3203017	2.230891e-10	46
3203016	9.999881e-01	11
3203023	4.529710e-14	49
3203022	1.611182e-01	29
3203021	8.881784e-16	50
3203020	8.881784e-16	50
3203011	1.000000e+00	1
3203010	1.000000e+00	1
3203009	9.966998e-01	16
3203008	1.000000e+00	0
3203015	4.529710e-14	49
3203014	8.881784e-16	50
3203013	8.881784e-16	50
3203012	1.529320e-04	38
3203005	1.641957e-02	33
3203006	8.881784e-16	50
3203000	1.000000e+00	6
3203001	1.000000e+00	1
3203002	9.995319e-01	14
3203003	9.405398e-01	20
3202996	1.301086e-03	36
3202997	2.399438e-01	28
3202999	1.000000e+00	2
3202992	1.133316e-12	48
3202993	9.835804e-01	18
3202994	1.000000e+00	0
3202995	9.999999e-01	8
3202989	9.999549e-01	12
3202988	9.999972e-01	10
3202991	1.641957e-02	33
3202990	2.807050e-06	41
3202985	2.230891e-10	46
3202984	4.529710e-14	49
3202987	9.999972e-01	10
3202986	1.000000e+00	3
3202981	1.133316e-12	48
3202980	1.000000e+00	1
3202983	8.881784e-16	50
3202976	1.049339e-07	43
3202979	4.529710e-14	49
3202978	8.881784e-16	50
3202974	9.999881e-01	11
3202975	1.611182e-01	29
3202972	9.966998e-01	16
3202973	4.529710e-14	49
3202970	8.881784e-16	50
3202971	4.529710e-14	49
3202968	1.000000e+00	1
3202969	1.000000e+00	1
3202966	7.673339e-03	34
3202967	1.000000e+00	5
3202964	9.998471e-01	13
3202965	4.510745e-05	39
3202962	9.995319e-01	14
3202963	1.000000e+00	6
3202960	4.510745e-05	39
3202961	9.999881e-01	11
3202959	4.438624e-01	26
3202958	3.359055e-01	27
3202957	2.230891e-10	46
3202956	9.999972e-01	10
3202955	2.104926e-09	45
3202954	2.399438e-01	28
3202953	8.881784e-16	50
3202952	8.881784e-16	50
3202951	8.881784e-16	50
3202950	8.881784e-16	50
3202949	1.621870e-08	44
3202948	3.359055e-01	27
3202947	1.000000e+00	1
3202946	1.000000e+00	1
3202945	1.000000e+00	1
3202944	1.000000e+00	0
3202658	8.881784e-16	50
3202659	4.529710e-14	49
3202656	1.000000e+00	3
3202657	1.000000e+00	2
3202662	1.000000e+00	4
3202660	8.881784e-16	50
3202661	5.817779e-07	42
3202666	9.999972e-01	10
3202667	8.986806e-01	21
3202664	8.881784e-16	50
3202665	9.835804e-01	18
3202670	5.561376e-01	25
3202671	1.013194e-01	30
3202668	8.881784e-16	50
3202669	9.995319e-01	14
3202675	9.986989e-01	15
3202674	9.999972e-01	10
3202673	1.621870e-08	44
3202672	4.529710e-14	49
3202679	9.999994e-01	9
3202678	1.000000e+00	6
3202677	8.881784e-16	50
3202676	4.681115e-04	37
3202683	8.881784e-16	50
3202682	1.133316e-12	48
3202681	1.000000e+00	1
3202680	9.675457e-01	19
3202686	4.681115e-04	37
3202685	1.000000e+00	3
3202684	1.000000e+00	0
3202624	1.013194e-01	30
3202625	9.999999e-01	8
3202626	1.000000e+00	0
3202627	4.681115e-04	37
3202628	1.000000e+00	2
3202629	1.529320e-04	38
3202630	9.999994e-01	9
3202631	1.000000e+00	4
3202632	1.000000e+00	1
3202633	1.000000e+00	0
3202634	1.133316e-12	48
3202635	8.881784e-16	50
3202636	1.000000e+00	1
3202637	5.561376e-01	25
3202638	9.835804e-01	18
3202639	9.999972e-01	10
3202641	1.000000e+00	2
3202640	1.193067e-05	40
3202642	9.966998e-01	16
3202645	4.529710e-14	49
3202644	1.000000e+00	0
3202647	1.000000e+00	7
3202646	8.881784e-16	50
3202649	1.049339e-07	43
3202648	8.881784e-16	50
3202651	3.300224e-03	35
3202653	9.966998e-01	16
3202652	1.301086e-03	36
3202655	2.399438e-01	28
3202654	8.881784e-16	50
3202599	1.621870e-08	44
3202596	8.881784e-16	50
3202597	5.817779e-07	42
3202594	1.000000e+00	5
3202595	1.000000e+00	2
3202592	1.000000e+00	5
3202593	1.000000e+00	0
3202606	9.998471e-01	13
3202607	9.835804e-01	18
3202604	5.817779e-07	42
3202605	1.000000e+00	0
3202602	5.561376e-01	25
3202603	1.000000e+00	1
3202600	3.245432e-02	32
3202601	4.529710e-14	49
3202615	1.000000e+00	1
3202613	9.999972e-01	10
3202612	8.881784e-16	50
3202611	1.000000e+00	5
3202610	4.681115e-04	37
3202609	1.000000e+00	0
3202608	4.529710e-14	49
3202623	1.000000e+00	4
3202621	1.000000e+00	0
3202620	8.881784e-16	50
3202619	7.673339e-03	34
3202618	1.000000e+00	2
3202617	9.995319e-01	14
3202616	9.998471e-01	13
3202564	1.000000e+00	1
3202565	2.399438e-01	28
3202566	4.438624e-01	26
[truncated: 1,931 more rows]
