# Supplementary material for: Translational Selection Is Ubiquitous in Prokaryotes
Source: PLoS Genet. 2010 Jun 24;6(6):e1001004. doi: 10.1371/journal.pgen.1001004 (PMC2891978; doi:10.1371/journal.pgen.1001004)
Supplement: Dataset S1 — OCU/non-OCU gene calls in 461 Bacterial and Archaeal genomes, and summary tables of genome properties and OCU preferences for specific codons. (4.77 MB ZIP) [file pgen.1001004.s001.zip › Dataset_S1_Bacteria/Bacillus_halodurans.arff.ocuGenes]

GeneID	signTest_p	ocuProbWinCnt
893327	7.600562e-01	23
893322	9.986989e-01	15
893316	1.611182e-01	29
893319	1.000000e+00	1
893318	1.049339e-07	43
893312	7.600562e-01	23
893314	9.966998e-01	16
893340	1.000000e+00	1
893341	1.013194e-01	30
893342	1.000000e+00	0
893343	4.681115e-04	37
893336	1.000000e+00	0
893337	1.000000e+00	2
893338	1.000000e+00	1
893334	1.000000e+00	3
893335	1.000000e+00	7
893330	1.000000e+00	2
893359	3.245432e-02	32
893358	1.013194e-01	30
893356	5.946023e-02	31
893355	8.881784e-16	50
893354	1.000000e+00	1
893353	1.000000e+00	3
893352	8.881784e-16	50
893351	1.000000e+00	4
893350	8.881784e-16	50
893349	1.013194e-01	30
893348	1.000000e+00	2
893347	9.675457e-01	19
893346	1.000000e+00	1
893345	9.999881e-01	11
893344	8.881784e-16	50
893375	1.000000e+00	1
893372	7.673339e-03	34
893373	9.999972e-01	10
893370	1.000000e+00	3
893371	3.245432e-02	32
893368	1.000000e+00	3
893369	4.529710e-14	49
893366	1.641957e-02	33
893367	1.000000e+00	0
893364	1.000000e+00	6
893365	1.000000e+00	1
893362	3.245432e-02	32
893363	1.000000e+00	0
893360	4.681115e-04	37
893361	5.946023e-02	31
893385	3.359055e-01	27
893387	1.000000e+00	1
893386	1.000000e+00	0
893389	1.000000e+00	1
893388	8.881784e-16	50
893391	1.000000e+00	3
893390	1.000000e+00	0
893377	1.049339e-07	43
893379	1.000000e+00	0
893378	8.881784e-16	50
893381	9.999994e-01	9
893380	1.000000e+00	4
893383	9.999972e-01	10
893400	1.000000e+00	2
893401	2.104926e-09	45
893402	4.529710e-14	49
893403	9.999994e-01	9
893404	4.529710e-14	49
893405	1.611182e-01	29
893406	9.999994e-01	9
893407	4.681115e-04	37
893392	1.000000e+00	2
893393	3.300224e-03	35
893394	8.881784e-16	50
893395	1.000000e+00	0
893396	1.000000e+00	3
893397	1.000000e+00	7
893398	9.995319e-01	14
893399	1.000000e+00	4
893419	1.000000e+00	7
893418	9.999881e-01	11
893417	1.000000e+00	3
893416	8.881784e-16	50
893423	1.000000e+00	1
893422	9.999999e-01	8
893421	1.000000e+00	0
893420	1.000000e+00	1
893411	1.000000e+00	0
893410	9.998471e-01	13
893409	1.000000e+00	7
893408	1.000000e+00	6
893415	1.000000e+00	2
893414	4.529710e-14	49
893413	9.675457e-01	19
893412	3.359055e-01	27
893434	4.438624e-01	26
893435	9.966998e-01	16
893432	1.000000e+00	3
893433	1.000000e+00	0
893438	1.000000e+00	1
893439	1.000000e+00	0
893436	7.600562e-01	23
893437	1.000000e+00	0
893426	1.000000e+00	2
893427	1.000000e+00	2
893424	1.000000e+00	4
893425	4.529710e-14	49
893430	2.399438e-01	28
893428	1.000000e+00	0
893429	1.000000e+00	1
893188	3.300224e-03	35
893189	1.133316e-12	48
893190	1.000000e+00	1
893191	8.881784e-16	50
893184	1.049339e-07	43
893185	1.000000e+00	0
893186	1.000000e+00	0
893196	9.986989e-01	15
893198	1.000000e+00	1
893199	1.000000e+00	1
893192	1.000000e+00	1
893194	1.000000e+00	0
893195	1.000000e+00	3
893205	1.611182e-01	29
893204	9.999999e-01	8
893207	7.600562e-01	23
893206	1.000000e+00	1
893200	5.561376e-01	25
893203	9.986989e-01	15
893202	1.000000e+00	0
893213	1.000000e+00	0
893212	1.000000e+00	0
893215	1.000000e+00	0
893214	1.000000e+00	0
893209	8.881784e-16	50
893208	1.000000e+00	0
893211	1.000000e+00	0
893210	8.881784e-16	50
893222	9.923267e-01	17
893223	1.000000e+00	1
893220	3.245432e-02	32
893221	1.000000e+00	6
893218	1.854161e-11	47
893219	1.000000e+00	2
893217	1.000000e+00	0
893230	8.881784e-16	50
893231	1.000000e+00	5
893228	1.000000e+00	2
893226	1.000000e+00	2
893227	1.000000e+00	1
893224	1.000000e+00	1
893225	1.193067e-05	40
893239	1.000000e+00	2
893237	1.000000e+00	1
893236	9.675457e-01	19
893234	8.881784e-16	50
893233	9.999994e-01	9
893232	1.854161e-11	47
893247	9.999549e-01	12
893246	9.999881e-01	11
893245	1.000000e+00	1
893244	1.000000e+00	0
893243	1.000000e+00	5
893242	1.193067e-05	40
893241	1.000000e+00	3
893240	4.438624e-01	26
893248	8.881784e-16	50
893249	1.000000e+00	2
893250	9.999994e-01	9
893251	8.881784e-16	50
893252	1.641957e-02	33
893253	8.388818e-01	22
893254	1.000000e+00	5
893255	4.681115e-04	37
893256	4.529710e-14	49
893257	1.000000e+00	1
893258	8.881784e-16	50
893259	8.881784e-16	50
893261	5.946023e-02	31
893262	3.245432e-02	32
893265	1.000000e+00	1
893264	1.000000e+00	4
893267	8.881784e-16	50
893266	1.621870e-08	44
893269	9.999999e-01	8
893268	1.000000e+00	2
893271	1.000000e+00	3
893270	1.000000e+00	0
893273	1.000000e+00	1
893272	1.000000e+00	2
893274	3.300224e-03	35
893276	1.000000e+00	3
893279	1.000000e+00	6
893278	8.881784e-16	50
893282	1.000000e+00	3
893280	1.000000e+00	4
893281	1.000000e+00	1
893287	1.000000e+00	0
893285	1.301086e-03	36
893290	1.000000e+00	1
893295	1.000000e+00	0
893292	1.000000e+00	6
893299	1.000000e+00	0
893298	1.000000e+00	7
893296	1.000000e+00	0
893302	1.000000e+00	0
893307	1.000000e+00	6
893306	9.998471e-01	13
893311	4.529710e-14	49
893309	1.193067e-05	40
893086	3.245432e-02	32
893087	9.999881e-01	11
893084	1.000000e+00	4
893085	8.881784e-16	50
893082	1.000000e+00	2
893083	1.000000e+00	1
893080	1.000000e+00	2
893081	9.923267e-01	17
893078	1.000000e+00	4
893079	8.881784e-16	50
893076	8.986806e-01	21
893077	9.966998e-01	16
893074	1.000000e+00	0
893072	1.000000e+00	6
893073	9.923267e-01	17
893071	1.000000e+00	4
893069	1.133316e-12	48
893067	8.881784e-16	50
893066	1.000000e+00	0
893065	1.000000e+00	6
893064	1.000000e+00	1
893063	1.000000e+00	5
893062	1.000000e+00	0
893061	5.817779e-07	42
893060	1.000000e+00	1
893059	1.049339e-07	43
893057	1.133316e-12	48
893056	4.529710e-14	49
893116	1.854161e-11	47
893118	1.000000e+00	1
893119	9.995319e-01	14
893112	4.510745e-05	39
893113	1.000000e+00	0
893114	1.000000e+00	0
893115	1.000000e+00	7
893109	1.000000e+00	0
893110	9.999881e-01	11
893111	8.881784e-16	50
893104	8.881784e-16	50
893107	1.000000e+00	0
893101	1.000000e+00	1
893100	1.000000e+00	0
893103	1.000000e+00	1
893102	8.881784e-16	50
893097	5.561376e-01	25
893096	4.438624e-01	26
893099	1.000000e+00	2
893098	1.000000e+00	0
893093	1.000000e+00	0
893092	1.000000e+00	2
893095	1.000000e+00	7
893094	9.999994e-01	9
893089	9.675457e-01	19
893088	9.999999e-01	8
893091	4.438624e-01	26
893090	9.995319e-01	14
893146	1.000000e+00	0
893147	1.000000e+00	1
893144	1.000000e+00	5
893145	1.854161e-11	47
893150	1.000000e+00	3
893151	1.000000e+00	2
893148	9.999999e-01	8
893149	1.000000e+00	7
893139	8.881784e-16	50
893136	7.600562e-01	23
893137	4.529710e-14	49
893142	1.641957e-02	33
893143	1.000000e+00	0
893140	1.301086e-03	36
893141	1.000000e+00	6
893130	9.999994e-01	9
893129	8.986806e-01	21
893128	1.000000e+00	6
893135	1.000000e+00	1
893134	1.000000e+00	1
893133	4.681115e-04	37
893132	8.881784e-16	50
893122	1.000000e+00	3
893121	1.000000e+00	7
893120	1.000000e+00	3
893127	9.999999e-01	8
893126	8.881784e-16	50
893125	2.399438e-01	28
893124	9.999549e-01	12
893176	1.133316e-12	48
893178	1.000000e+00	0
893179	1.000000e+00	0
893180	1.000000e+00	0
893181	9.986989e-01	15
893183	1.529320e-04	38
893169	1.000000e+00	2
893170	1.000000e+00	5
893171	9.999999e-01	8
893174	1.000000e+00	2
893175	1.000000e+00	0
893161	9.999972e-01	10
893160	1.000000e+00	2
893163	8.881784e-16	50
893162	9.999972e-01	10
893164	9.835804e-01	18
893166	1.000000e+00	6
893153	9.999881e-01	11
893152	1.000000e+00	5
893155	1.000000e+00	3
893154	1.000000e+00	3
893157	1.000000e+00	0
893156	9.835804e-01	18
893159	1.000000e+00	0
892951	3.300224e-03	35
892950	1.000000e+00	0
892949	1.000000e+00	3
892948	9.986989e-01	15
892947	1.000000e+00	1
892946	9.966998e-01	16
892945	1.611182e-01	29
892944	9.966998e-01	16
892959	4.681115e-04	37
892958	1.854161e-11	47
892957	8.881784e-16	50
892956	9.405398e-01	20
892955	5.817779e-07	42
892954	1.000000e+00	2
892953	9.923267e-01	17
892934	8.881784e-16	50
892935	8.881784e-16	50
892932	8.881784e-16	50
892933	1.000000e+00	1
892930	7.600562e-01	23
892931	9.966998e-01	16
892928	9.999881e-01	11
892929	1.000000e+00	3
892943	8.881784e-16	50
892940	4.529710e-14	49
892941	1.000000e+00	2
892938	1.000000e+00	0
892939	1.013194e-01	30
892936	9.998471e-01	13
892937	1.000000e+00	0
892981	1.000000e+00	3
892983	1.000000e+00	2
892982	1.529320e-04	38
892976	1.000000e+00	0
892979	8.986806e-01	21
892978	1.611182e-01	29
892989	9.966998e-01	16
892988	1.000000e+00	1
892991	8.388818e-01	22
892990	1.000000e+00	0
892985	1.000000e+00	0
892984	1.000000e+00	2
892987	1.000000e+00	2
892986	4.438624e-01	26
892964	1.000000e+00	0
892965	1.193067e-05	40
892967	9.998471e-01	13
892960	9.995319e-01	14
892961	1.000000e+00	0
892962	1.000000e+00	1
892963	1.000000e+00	4
892972	1.000000e+00	0
892973	1.000000e+00	0
892974	1.000000e+00	0
892975	1.000000e+00	0
892968	8.881784e-16	50
892969	8.881784e-16	50
892970	1.000000e+00	7
892971	1.000000e+00	6
893011	8.388818e-01	22
893010	2.807050e-06	41
893009	1.000000e+00	1
893008	8.881784e-16	50
893015	8.881784e-16	50
893014	9.999994e-01	9
893013	8.388818e-01	22
893012	5.946023e-02	31
893019	6.640945e-01	24
893018	1.000000e+00	1
893017	9.999972e-01	10
893016	4.529710e-14	49
893023	9.675457e-01	19
893022	9.835804e-01	18
893021	1.000000e+00	0
893020	7.600562e-01	23
892994	1.000000e+00	0
892995	1.000000e+00	0
892992	5.561376e-01	25
892993	1.000000e+00	1
892998	1.000000e+00	1
892999	9.835804e-01	18
892996	7.600562e-01	23
892997	9.405398e-01	20
893002	3.300224e-03	35
893003	1.000000e+00	2
893001	1.000000e+00	0
893006	3.359055e-01	27
893007	9.835804e-01	18
893004	1.000000e+00	1
893005	8.881784e-16	50
893041	1.000000e+00	1
893040	9.995319e-01	14
893043	9.995319e-01	14
893042	1.000000e+00	3
893045	1.000000e+00	3
893044	1.000000e+00	4
893047	1.000000e+00	5
893046	1.000000e+00	2
893049	1.000000e+00	2
893048	1.000000e+00	0
893051	1.000000e+00	1
893050	1.000000e+00	3
893053	1.000000e+00	1
893055	9.835804e-01	18
893054	9.999994e-01	9
893024	8.881784e-16	50
893025	1.000000e+00	0
893026	1.000000e+00	2
893027	9.999972e-01	10
893028	1.000000e+00	3
893029	1.000000e+00	1
893030	1.000000e+00	4
893031	2.807050e-06	41
893032	1.000000e+00	6
893033	2.104926e-09	45
893034	1.000000e+00	0
893035	1.000000e+00	6
893036	1.000000e+00	2
893037	1.000000e+00	1
893038	8.388818e-01	22
893039	1.000000e+00	1
893867	1.000000e+00	1
893866	9.835804e-01	18
893865	8.881784e-16	50
893864	1.000000e+00	4
893870	4.529710e-14	49
893869	9.999549e-01	12
893868	1.049339e-07	43
893859	9.923267e-01	17
893858	8.881784e-16	50
893857	1.000000e+00	3
893856	8.881784e-16	50
893863	8.881784e-16	50
893862	9.999881e-01	11
893861	9.923267e-01	17
893860	1.000000e+00	3
893882	8.881784e-16	50
893883	9.999994e-01	9
893880	9.998471e-01	13
893881	1.000000e+00	0
893886	1.000000e+00	3
893887	8.881784e-16	50
893884	1.854161e-11	47
893874	8.881784e-16	50
893875	1.000000e+00	5
893872	9.999972e-01	10
893873	3.359055e-01	27
893878	1.000000e+00	2
893833	1.000000e+00	7
893832	9.999994e-01	9
893835	1.000000e+00	2
893834	9.999881e-01	11
893837	1.000000e+00	0
893836	9.999972e-01	10
893838	9.999881e-01	11
893825	2.104926e-09	45
893824	2.230891e-10	46
893827	8.881784e-16	50
893826	9.675457e-01	19
893829	9.986989e-01	15
893828	1.193067e-05	40
893831	1.000000e+00	6
893830	1.000000e+00	6
893848	1.000000e+00	3
893849	1.000000e+00	4
893850	1.000000e+00	6
893851	2.230891e-10	46
893852	1.000000e+00	0
893853	1.854161e-11	47
893854	1.000000e+00	2
893855	4.529710e-14	49
893840	2.399438e-01	28
893842	4.529710e-14	49
893843	7.600562e-01	23
893844	1.000000e+00	0
893845	9.835804e-01	18
893846	9.966998e-01	16
893847	8.881784e-16	50
893935	4.438624e-01	26
893934	1.000000e+00	2
893933	9.999999e-01	8
893932	8.881784e-16	50
893931	1.000000e+00	6
893930	1.000000e+00	3
893929	1.000000e+00	0
893928	1.000000e+00	1
893925	9.995319e-01	14
893924	2.230891e-10	46
893922	1.000000e+00	0
893950	8.881784e-16	50
893948	7.673339e-03	34
893949	9.986989e-01	15
893947	1.000000e+00	0
893944	9.998471e-01	13
893945	1.854161e-11	47
893942	1.000000e+00	3
893943	1.000000e+00	5
893940	4.529710e-14	49
893941	1.000000e+00	1
893938	1.000000e+00	1
893939	9.998471e-01	13
893936	8.881784e-16	50
893937	1.000000e+00	0
893901	1.000000e+00	6
893900	1.000000e+00	7
893903	1.000000e+00	1
893902	9.986989e-01	15
893897	8.881784e-16	50
893896	1.000000e+00	0
893899	1.000000e+00	0
893893	1.621870e-08	44
893892	8.881784e-16	50
893895	4.529710e-14	49
893889	1.000000e+00	4
893888	9.998471e-01	13
893890	1.000000e+00	4
893918	1.529320e-04	38
893919	1.000000e+00	3
893912	7.600562e-01	23
893913	1.000000e+00	1
893914	1.000000e+00	4
893908	1.000000e+00	0
893909	1.013194e-01	30
893910	4.529710e-14	49
893911	1.000000e+00	3
893904	9.999881e-01	11
893905	9.999994e-01	9
893906	1.000000e+00	1
893907	1.049339e-07	43
893730	1.000000e+00	0
893731	1.000000e+00	0
893728	1.049339e-07	43
893734	8.881784e-16	50
893735	1.000000e+00	0
893732	9.999999e-01	8
893733	9.966998e-01	16
893738	1.000000e+00	1
893739	1.000000e+00	5
893736	1.000000e+00	2
893737	8.881784e-16	50
893742	1.000000e+00	0
893743	1.000000e+00	0
893740	1.000000e+00	6
893741	1.000000e+00	1
893747	5.817779e-07	42
893746	1.000000e+00	7
893745	1.000000e+00	7
893744	1.000000e+00	1
893751	8.388818e-01	22
893750	8.881784e-16	50
893749	1.000000e+00	0
893748	4.529710e-14	49
893755	9.998471e-01	13
893754	8.881784e-16	50
893753	9.999999e-01	8
893752	1.000000e+00	3
893759	1.000000e+00	0
893758	1.000000e+00	3
893757	9.966998e-01	16
893756	9.675457e-01	19
893697	8.881784e-16	50
893699	9.966998e-01	16
893700	9.998471e-01	13
893701	7.673339e-03	34
893702	1.611182e-01	29
893704	1.000000e+00	3
893705	1.013194e-01	30
893706	1.000000e+00	4
893707	1.000000e+00	0
893708	8.881784e-16	50
893710	1.000000e+00	4
893711	1.000000e+00	0
893713	1.000000e+00	6
893712	1.000000e+00	4
893715	1.000000e+00	7
893714	1.621870e-08	44
893716	1.000000e+00	2
893719	9.923267e-01	17
893718	1.000000e+00	0
893721	3.300224e-03	35
893720	9.835804e-01	18
893723	1.000000e+00	0
893722	1.000000e+00	0
893725	1.621870e-08	44
893724	1.000000e+00	3
893727	9.995319e-01	14
893726	1.000000e+00	0
893798	1.000000e+00	0
893799	4.529710e-14	49
893796	1.000000e+00	1
893797	8.881784e-16	50
893794	1.013194e-01	30
893795	1.000000e+00	3
893792	1.000000e+00	1
893793	1.000000e+00	2
893806	1.000000e+00	0
893807	1.854161e-11	47
893804	1.193067e-05	40
893805	9.999881e-01	11
893802	9.998471e-01	13
893803	9.999881e-01	11
893800	1.000000e+00	2
893801	1.133316e-12	48
893815	8.881784e-16	50
893814	9.835804e-01	18
893813	1.000000e+00	0
893812	7.673339e-03	34
893811	5.817779e-07	42
893810	1.000000e+00	5
893809	1.000000e+00	4
893808	1.000000e+00	5
893823	9.999972e-01	10
893822	2.807050e-06	41
893821	8.881784e-16	50
893820	6.640945e-01	24
893819	4.438624e-01	26
893818	1.000000e+00	4
893816	1.000000e+00	0
893764	8.881784e-16	50
893765	1.000000e+00	2
893766	9.998471e-01	13
893767	1.000000e+00	1
893760	1.133316e-12	48
893761	8.881784e-16	50
893762	1.000000e+00	1
893772	8.388818e-01	22
893773	1.013194e-01	30
893775	1.641957e-02	33
893768	9.405398e-01	20
893769	1.013194e-01	30
893770	4.529710e-14	49
893771	1.000000e+00	5
893781	1.621870e-08	44
893780	1.013194e-01	30
893783	8.881784e-16	50
893782	1.000000e+00	6
893777	9.999994e-01	9
893776	1.000000e+00	2
893779	1.000000e+00	1
893778	1.000000e+00	4
893789	8.388818e-01	22
893788	1.000000e+00	2
893791	1.000000e+00	2
893790	8.881784e-16	50
893785	4.510745e-05	39
893784	1.000000e+00	2
893787	9.999549e-01	12
893786	9.999994e-01	9
893624	9.999994e-01	9
893625	1.000000e+00	2
893626	1.000000e+00	0
893628	1.000000e+00	0
893616	1.000000e+00	4
893617	1.000000e+00	0
893618	1.000000e+00	0
893619	1.000000e+00	1
893620	1.000000e+00	3
893621	9.923267e-01	17
893622	8.881784e-16	50
893623	1.000000e+00	4
893609	2.807050e-06	41
893608	1.000000e+00	2
893611	1.000000e+00	1
893610	1.000000e+00	0
893613	9.999999e-01	8
893612	9.986989e-01	15
893615	1.000000e+00	0
893614	1.000000e+00	1
893601	1.000000e+00	0
893600	8.388818e-01	22
893603	1.000000e+00	0
893602	1.133316e-12	48
893605	1.000000e+00	0
893604	1.000000e+00	0
893607	8.881784e-16	50
893606	1.000000e+00	1
893594	1.000000e+00	0
893595	6.640945e-01	24
893592	1.000000e+00	2
893593	2.399438e-01	28
893598	1.000000e+00	2
893599	1.000000e+00	0
893596	1.000000e+00	0
893586	9.995319e-01	14
893587	1.000000e+00	0
893584	8.881784e-16	50
893585	1.000000e+00	0
893590	8.881784e-16	50
893588	9.999549e-01	12
893589	4.529710e-14	49
893579	5.561376e-01	25
893577	6.640945e-01	24
893576	1.529320e-04	38
893583	4.529710e-14	49
893581	1.000000e+00	0
893580	8.881784e-16	50
893571	9.405398e-01	20
893570	1.000000e+00	0
893569	1.000000e+00	1
893568	1.000000e+00	0
893575	1.000000e+00	1
893574	5.561376e-01	25
893573	8.881784e-16	50
893692	1.621870e-08	44
893693	1.000000e+00	5
893694	1.000000e+00	1
893695	1.000000e+00	3
893688	9.999881e-01	11
893689	1.133316e-12	48
893690	1.000000e+00	6
893691	8.881784e-16	50
893684	8.881784e-16	50
893685	9.835804e-01	18
893686	1.854161e-11	47
893687	1.529320e-04	38
893680	8.881784e-16	50
893681	1.000000e+00	0
893682	9.675457e-01	19
893683	1.000000e+00	1
893677	8.881784e-16	50
893676	1.000000e+00	5
893679	1.000000e+00	1
893678	1.000000e+00	0
893673	8.388818e-01	22
893672	9.923267e-01	17
893675	1.641957e-02	33
893674	4.529710e-14	49
893668	1.000000e+00	1
893671	1.000000e+00	2
893670	1.000000e+00	1
893665	8.881784e-16	50
893664	9.999972e-01	10
893667	8.881784e-16	50
893666	1.000000e+00	0
893662	1.529320e-04	38
893663	9.995319e-01	14
893660	9.999994e-01	9
893661	1.000000e+00	6
893658	1.000000e+00	5
893656	1.049339e-07	43
893657	1.000000e+00	1
893655	5.561376e-01	25
893652	1.000000e+00	3
893653	9.995319e-01	14
893650	1.854161e-11	47
893651	4.529710e-14	49
893649	9.986989e-01	15
893647	2.807050e-06	41
893646	4.510745e-05	39
893645	1.000000e+00	0
893644	1.000000e+00	4
893643	1.000000e+00	0
893642	1.000000e+00	2
893641	1.000000e+00	0
893640	1.000000e+00	1
893639	1.000000e+00	7
893638	1.000000e+00	1
893637	1.000000e+00	5
893635	1.000000e+00	7
893489	9.999994e-01	9
893488	9.405398e-01	20
893491	1.000000e+00	4
893490	2.399438e-01	28
893493	8.881784e-16	50
893492	1.000000e+00	1
893495	1.000000e+00	3
893494	1.000000e+00	2
893497	1.000000e+00	0
893499	9.999881e-01	11
893501	9.999549e-01	12
893500	1.049339e-07	43
893503	1.000000e+00	0
893472	5.561376e-01	25
893473	1.000000e+00	2
893474	8.388818e-01	22
893475	9.999881e-01	11
893476	1.000000e+00	4
893477	1.000000e+00	0
893478	1.000000e+00	2
893479	9.998471e-01	13
893480	1.000000e+00	2
893481	1.000000e+00	4
893482	1.000000e+00	0
893483	1.133316e-12	48
893484	1.854161e-11	47
893485	3.245432e-02	32
893487	1.000000e+00	1
893459	2.230891e-10	46
893458	1.000000e+00	2
893457	1.611182e-01	29
893456	9.999994e-01	9
893463	1.000000e+00	4
893462	1.000000e+00	4
893461	1.000000e+00	1
893460	1.000000e+00	0
893467	9.999999e-01	8
893465	1.000000e+00	2
893464	7.600562e-01	23
893471	8.881784e-16	50
893470	4.681115e-04	37
893469	9.675457e-01	19
893468	1.133316e-12	48
893442	1.000000e+00	0
893443	3.300224e-03	35
893440	1.000000e+00	1
893446	8.388818e-01	22
893447	9.995319e-01	14
893444	9.999994e-01	9
893445	5.561376e-01	25
893450	1.000000e+00	7
893451	1.000000e+00	4
893448	1.000000e+00	4
893449	9.999999e-01	8
893454	1.000000e+00	1
893455	8.881784e-16	50
893452	4.529710e-14	49
893453	1.000000e+00	5
893557	1.013194e-01	30
893556	1.641957e-02	33
893559	1.000000e+00	2
893558	1.000000e+00	2
893553	1.000000e+00	0
893552	9.995319e-01	14
893555	1.000000e+00	6
893554	1.000000e+00	0
893565	2.230891e-10	46
893564	8.881784e-16	50
893567	1.301086e-03	36
893566	8.986806e-01	21
893561	1.000000e+00	0
893560	1.000000e+00	0
893563	1.000000e+00	7
893562	1.000000e+00	0
893540	1.000000e+00	1
893541	3.359055e-01	27
893542	1.000000e+00	2
893543	1.000000e+00	1
893536	8.881784e-16	50
893537	1.000000e+00	2
893538	1.000000e+00	1
893539	1.000000e+00	3
893548	2.104926e-09	45
893549	8.881784e-16	50
893550	1.000000e+00	1
893551	1.000000e+00	1
893544	1.000000e+00	0
893545	1.000000e+00	0
893546	1.000000e+00	4
893547	9.999994e-01	9
893527	2.104926e-09	45
893526	9.999999e-01	8
893525	1.000000e+00	0
893522	3.300224e-03	35
893535	1.000000e+00	3
893534	7.600562e-01	23
893533	1.000000e+00	2
893532	1.000000e+00	1
893531	8.881784e-16	50
893530	1.000000e+00	0
893529	1.000000e+00	6
893528	1.301086e-03	36
893510	1.000000e+00	5
893511	3.245432e-02	32
893508	5.946023e-02	31
893509	8.881784e-16	50
893506	1.000000e+00	0
893507	1.000000e+00	2
893504	8.881784e-16	50
893505	1.000000e+00	0
893519	8.881784e-16	50
893516	4.529710e-14	49
893514	1.000000e+00	0
893515	1.193067e-05	40
893512	1.000000e+00	6
893513	1.000000e+00	3
894401	8.881784e-16	50
894400	1.000000e+00	2
894403	4.529710e-14	49
894402	9.986989e-01	15
894405	5.817779e-07	42
894404	8.881784e-16	50
894407	1.000000e+00	5
894406	4.510745e-05	39
894409	9.999999e-01	8
894408	1.000000e+00	0
894411	1.000000e+00	1
894410	1.000000e+00	0
894413	1.000000e+00	4
894412	3.300224e-03	35
894415	1.000000e+00	5
894414	9.995319e-01	14
894416	1.000000e+00	2
894417	9.999972e-01	10
894418	1.000000e+00	7
894419	8.881784e-16	50
894420	3.359055e-01	27
894421	1.000000e+00	0
894422	8.986806e-01	21
894423	9.999972e-01	10
894424	9.999999e-01	8
894425	1.000000e+00	1
894427	1.000000e+00	1
894428	1.000000e+00	1
894429	1.000000e+00	1
894430	8.881784e-16	50
894431	1.000000e+00	1
894435	9.999972e-01	10
894434	9.995319e-01	14
894433	8.881784e-16	50
894432	1.000000e+00	0
894439	9.999999e-01	8
894438	9.966998e-01	16
894437	1.000000e+00	4
894443	1.049339e-07	43
894442	1.000000e+00	4
894441	3.300224e-03	35
894440	2.104926e-09	45
894447	8.986806e-01	21
894446	1.000000e+00	7
894445	7.673339e-03	34
894444	1.000000e+00	7
894450	1.000000e+00	1
894451	1.000000e+00	0
894448	4.510745e-05	39
894449	1.000000e+00	2
894454	9.999999e-01	8
894455	1.000000e+00	7
894452	1.000000e+00	7
894453	1.193067e-05	40
894458	1.000000e+00	5
894459	3.300224e-03	35
894456	9.999549e-01	12
894457	9.995319e-01	14
894462	1.000000e+00	7
894463	9.923267e-01	17
894460	9.999881e-01	11
894461	8.881784e-16	50
894341	1.000000e+00	0
894340	4.529710e-14	49
894343	8.881784e-16	50
894342	1.621870e-08	44
894337	1.000000e+00	0
894336	9.999999e-01	8
894339	1.000000e+00	0
894338	8.881784e-16	50
894349	1.000000e+00	7
894348	9.999999e-01	8
894351	1.000000e+00	2
894350	1.000000e+00	4
894345	1.000000e+00	6
894344	9.999972e-01	10
894347	1.000000e+00	1
894346	1.000000e+00	0
894356	1.000000e+00	1
894357	1.133316e-12	48
894358	1.000000e+00	0
894359	5.946023e-02	31
894352	1.000000e+00	0
894355	1.000000e+00	0
894365	1.000000e+00	4
894366	8.881784e-16	50
894367	1.000000e+00	1
894360	9.999972e-01	10
894361	1.000000e+00	3
894362	1.000000e+00	0
894363	1.000000e+00	5
894375	8.881784e-16	50
894374	1.000000e+00	0
894373	1.000000e+00	0
894372	5.817779e-07	42
894371	9.999994e-01	9
894370	1.000000e+00	2
894369	9.999994e-01	9
894368	1.000000e+00	6
894383	1.000000e+00	0
894382	1.000000e+00	4
894381	8.881784e-16	50
894380	1.000000e+00	0
894379	8.986806e-01	21
894378	1.000000e+00	0
894377	9.999549e-01	12
894376	1.000000e+00	1
894390	9.986989e-01	15
894391	6.640945e-01	24
894388	1.000000e+00	0
894389	9.998471e-01	13
894386	9.999549e-01	12
894387	1.000000e+00	0
894384	1.000000e+00	1
894385	1.000000e+00	2
894398	8.881784e-16	50
894399	9.998471e-01	13
894396	8.881784e-16	50
894397	8.881784e-16	50
894394	9.999972e-01	10
894395	9.923267e-01	17
894392	1.000000e+00	0
894393	9.999972e-01	10
894280	1.000000e+00	0
894281	1.000000e+00	0
894282	1.000000e+00	5
894283	1.000000e+00	1
894284	1.000000e+00	0
894286	9.835804e-01	18
894287	9.999994e-01	9
894273	9.999972e-01	10
894275	1.000000e+00	5
894276	5.946023e-02	31
894277	5.946023e-02	31
894279	1.000000e+00	0
894297	1.000000e+00	0
894296	9.999549e-01	12
894299	1.000000e+00	2
894298	4.529710e-14	49
894301	7.600562e-01	23
894300	4.510745e-05	39
894303	9.998471e-01	13
894302	1.000000e+00	1
894289	9.999549e-01	12
894288	4.529710e-14	49
894291	1.641957e-02	33
894290	1.013194e-01	30
894293	8.881784e-16	50
894295	1.000000e+00	0
894294	7.673339e-03	34
894314	8.388818e-01	22
894312	1.000000e+00	4
894313	9.675457e-01	19
894318	1.000000e+00	3
894319	1.000000e+00	1
894317	8.986806e-01	21
894306	2.399438e-01	28
894307	9.675457e-01	19
894304	1.000000e+00	6
894305	1.000000e+00	6
894310	1.133316e-12	48
894311	9.966998e-01	16
894308	9.999999e-01	8
894309	5.946023e-02	31
894331	1.854161e-11	47
894330	1.133316e-12	48
894329	1.000000e+00	0
894335	1.000000e+00	2
894334	1.000000e+00	3
894333	1.000000e+00	0
894332	1.000000e+00	3
894323	9.999972e-01	10
894322	9.999881e-01	11
894321	3.300224e-03	35
894320	8.881784e-16	50
894327	1.000000e+00	2
894326	1.000000e+00	0
894325	9.998471e-01	13
894324	5.817779e-07	42
894220	5.817779e-07	42
894221	1.000000e+00	0
894222	9.405398e-01	20
894223	1.000000e+00	0
894216	2.104926e-09	45
894217	3.245432e-02	32
894218	8.388818e-01	22
894219	1.000000e+00	0
894212	1.000000e+00	0
894213	7.673339e-03	34
894214	4.510745e-05	39
894215	9.999549e-01	12
894208	1.000000e+00	2
894209	1.193067e-05	40
894210	1.000000e+00	0
894211	1.000000e+00	3
894237	8.881784e-16	50
894236	2.230891e-10	46
894239	1.000000e+00	1
894238	3.300224e-03	35
894233	4.529710e-14	49
894232	5.817779e-07	42
894235	9.405398e-01	20
894234	4.510745e-05	39
894228	1.000000e+00	2
894231	1.000000e+00	2
894230	1.000000e+00	0
894225	4.529710e-14	49
894227	1.000000e+00	0
894226	4.529710e-14	49
894254	9.986989e-01	15
894255	9.835804e-01	18
894252	1.000000e+00	1
894253	8.881784e-16	50
894250	1.000000e+00	0
894251	9.999994e-01	9
894248	1.000000e+00	4
894249	1.000000e+00	5
894246	1.000000e+00	1
894247	1.000000e+00	0
894244	1.000000e+00	2
894245	7.673339e-03	34
894242	8.881784e-16	50
894243	8.881784e-16	50
894240	1.000000e+00	0
894241	8.881784e-16	50
894271	1.000000e+00	4
894270	1.000000e+00	4
894269	1.000000e+00	3
894268	8.881784e-16	50
894267	9.675457e-01	19
894266	1.000000e+00	5
894265	1.000000e+00	0
894264	4.529710e-14	49
894263	1.000000e+00	5
894262	9.999994e-01	9
894261	4.529710e-14	49
894260	1.000000e+00	2
894259	1.000000e+00	0
894257	8.881784e-16	50
894256	2.230891e-10	46
894162	8.881784e-16	50
894163	2.230891e-10	46
894160	4.529710e-14	49
894161	1.000000e+00	2
894166	9.995319e-01	14
894167	1.000000e+00	4
894164	8.881784e-16	50
894165	1.000000e+00	2
894170	9.923267e-01	17
894171	1.000000e+00	0
894168	2.807050e-06	41
894174	5.561376e-01	25
894175	4.529710e-14	49
894172	1.854161e-11	47
894173	1.000000e+00	2
894147	1.000000e+00	6
894146	1.000000e+00	3
894145	1.013194e-01	30
894144	8.986806e-01	21
894151	1.000000e+00	0
894150	1.000000e+00	4
894149	8.881784e-16	50
894148	1.000000e+00	5
894155	1.000000e+00	5
894154	2.230891e-10	46
894152	8.881784e-16	50
894159	1.000000e+00	0
894157	1.000000e+00	1
894192	1.000000e+00	0
894194	1.621870e-08	44
894195	1.000000e+00	0
894196	3.245432e-02	32
894197	1.000000e+00	4
894198	2.230891e-10	46
894199	1.000000e+00	1
894200	1.000000e+00	2
894201	8.986806e-01	21
894202	1.000000e+00	4
894203	8.881784e-16	50
894204	4.529710e-14	49
894205	1.000000e+00	0
894206	1.000000e+00	1
894177	3.359055e-01	27
894176	1.000000e+00	5
894178	9.998471e-01	13
894181	1.000000e+00	1
894183	1.000000e+00	0
894182	6.640945e-01	24
894184	1.000000e+00	1
894187	1.000000e+00	3
894186	1.000000e+00	0
894189	9.999994e-01	9
894188	1.000000e+00	3
894191	1.000000e+00	3
894190	3.359055e-01	27
894102	1.000000e+00	1
894103	7.600562e-01	23
894100	9.999881e-01	11
894101	1.000000e+00	1
894098	1.621870e-08	44
894099	1.000000e+00	1
894096	1.000000e+00	3
894097	1.000000e+00	2
894111	1.000000e+00	1
894108	1.000000e+00	0
894109	1.000000e+00	5
894106	8.881784e-16	50
894107	9.998471e-01	13
894104	9.999881e-01	11
894105	7.600562e-01	23
894087	1.000000e+00	0
894086	1.000000e+00	0
894085	1.000000e+00	4
894084	1.000000e+00	0
894082	9.999994e-01	9
894081	1.000000e+00	3
894080	1.000000e+00	6
894095	3.300224e-03	35
894093	4.529710e-14	49
894091	8.986806e-01	21
894090	1.000000e+00	1
894089	2.104926e-09	45
894088	9.675457e-01	19
894132	5.561376e-01	25
894134	1.000000e+00	3
894135	8.881784e-16	50
894128	1.000000e+00	1
894129	2.807050e-06	41
894130	1.000000e+00	0
894131	1.000000e+00	1
894140	8.881784e-16	50
894141	1.000000e+00	1
894142	1.854161e-11	47
894143	5.817779e-07	42
894136	1.000000e+00	0
894137	9.999972e-01	10
894117	1.000000e+00	7
894116	1.000000e+00	0
894119	7.673339e-03	34
894118	1.000000e+00	1
894113	1.000000e+00	7
894112	9.986989e-01	15
894114	1.000000e+00	7
894125	9.405398e-01	20
894124	4.438624e-01	26
894127	1.000000e+00	1
894126	1.000000e+00	0
894120	1.000000e+00	7
894123	9.999994e-01	9
894122	4.681115e-04	37
894043	1.049339e-07	43
894041	1.000000e+00	0
894040	1.000000e+00	0
894047	6.640945e-01	24
894046	1.000000e+00	0
894044	9.675457e-01	19
894035	1.301086e-03	36
894034	1.000000e+00	5
894033	1.000000e+00	4
894032	1.000000e+00	1
894039	9.966998e-01	16
894038	1.000000e+00	0
894037	1.000000e+00	1
894036	8.986806e-01	21
894026	1.301086e-03	36
894027	1.000000e+00	2
894024	1.611182e-01	29
894025	4.529710e-14	49
894030	5.817779e-07	42
894031	8.881784e-16	50
894028	1.000000e+00	0
894029	9.995319e-01	14
894018	9.923267e-01	17
894019	8.881784e-16	50
894016	1.000000e+00	6
894017	1.000000e+00	4
894022	1.000000e+00	2
894023	1.000000e+00	3
894020	2.104926e-09	45
894021	8.881784e-16	50
894073	3.300224e-03	35
894072	1.000000e+00	5
894075	9.986989e-01	15
894074	8.881784e-16	50
894077	1.000000e+00	1
894076	8.881784e-16	50
894079	1.000000e+00	3
894078	9.998471e-01	13
894065	8.881784e-16	50
894064	1.000000e+00	4
894067	9.998471e-01	13
894066	8.881784e-16	50
894069	1.000000e+00	3
894068	8.881784e-16	50
894071	1.529320e-04	38
894070	1.854161e-11	47
894056	1.000000e+00	3
894057	9.966998e-01	16
894058	1.000000e+00	1
894059	9.986989e-01	15
894060	9.999549e-01	12
894061	1.000000e+00	7
894062	1.000000e+00	3
894063	1.641957e-02	33
894048	1.000000e+00	1
894049	1.000000e+00	0
894050	1.000000e+00	0
894051	9.999972e-01	10
894052	1.000000e+00	0
894054	1.000000e+00	1
894055	1.000000e+00	0
893983	1.854161e-11	47
893981	1.000000e+00	1
893980	9.999881e-01	11
893978	9.999549e-01	12
893977	8.881784e-16	50
893976	1.000000e+00	4
893975	9.835804e-01	18
893974	1.000000e+00	6
893973	8.881784e-16	50
893972	1.000000e+00	4
893971	1.000000e+00	3
893970	9.999881e-01	11
893969	1.000000e+00	0
893968	8.881784e-16	50
893966	9.999999e-01	8
893967	8.881784e-16	50
893964	4.529710e-14	49
893965	1.000000e+00	4
893962	1.000000e+00	1
893963	9.405398e-01	20
893960	1.000000e+00	0
893961	1.000000e+00	2
893958	1.193067e-05	40
893959	9.923267e-01	17
893956	1.000000e+00	1
893957	1.854161e-11	47
893954	9.986989e-01	15
893953	8.881784e-16	50
894012	1.000000e+00	1
894015	1.529320e-04	38
894014	3.359055e-01	27
894009	9.405398e-01	20
894008	1.133316e-12	48
894011	1.301086e-03	36
894005	6.640945e-01	24
894004	1.000000e+00	3
894007	9.999549e-01	12
894006	5.817779e-07	42
894001	3.359055e-01	27
894003	1.000000e+00	0
893996	1.000000e+00	1
893997	1.000000e+00	7
893998	1.000000e+00	3
893999	1.000000e+00	1
893992	1.000000e+00	4
893993	1.000000e+00	2
893994	1.529320e-04	38
893995	8.881784e-16	50
893988	2.399438e-01	28
893989	1.000000e+00	2
893990	5.561376e-01	25
893991	1.000000e+00	5
893984	8.881784e-16	50
893985	8.881784e-16	50
893986	1.000000e+00	2
893987	9.995319e-01	14
894625	6.640945e-01	24
894624	1.013194e-01	30
894627	1.529320e-04	38
894626	9.835804e-01	18
894629	8.881784e-16	50
894628	9.966998e-01	16
894631	8.881784e-16	50
894630	1.000000e+00	0
894610	8.881784e-16	50
894611	1.611182e-01	29
894608	1.000000e+00	5
894609	5.561376e-01	25
894614	1.000000e+00	2
894615	8.881784e-16	50
894612	1.301086e-03	36
894613	1.000000e+00	0
894618	1.133316e-12	48
894619	9.835804e-01	18
894616	1.641957e-02	33
894617	1.611182e-01	29
894622	2.230891e-10	46
894623	1.000000e+00	2
894620	1.000000e+00	0
894621	1.000000e+00	5
894595	9.986989e-01	15
894594	1.000000e+00	7
894593	8.881784e-16	50
894592	2.230891e-10	46
894599	8.986806e-01	21
894598	4.681115e-04	37
894596	1.000000e+00	3
894603	1.000000e+00	0
894602	1.000000e+00	0
894601	1.000000e+00	0
894600	1.000000e+00	3
894607	1.000000e+00	3
894606	1.529320e-04	38
894605	3.300224e-03	35
894589	3.245432e-02	32
894588	9.923267e-01	17
894591	9.675457e-01	19
894590	9.999972e-01	10
894585	8.388818e-01	22
894584	1.000000e+00	5
894587	1.641957e-02	33
894586	1.000000e+00	5
894581	8.986806e-01	21
894580	1.000000e+00	6
894583	4.438624e-01	26
894582	1.000000e+00	2
894576	8.881784e-16	50
894579	1.000000e+00	6
894578	5.946023e-02	31
894572	1.000000e+00	2
894573	4.438624e-01	26
894574	1.000000e+00	6
894575	1.000000e+00	1
894568	1.000000e+00	0
894569	1.000000e+00	4
894570	2.807050e-06	41
894571	9.999972e-01	10
894565	1.000000e+00	1
894566	9.999881e-01	11
894567	8.881784e-16	50
894560	1.000000e+00	3
894561	1.000000e+00	3
894562	1.133316e-12	48
894563	9.999994e-01	9
894558	1.000000e+00	2
894556	1.193067e-05	40
894555	1.000000e+00	0
894552	1.000000e+00	2
894550	9.999999e-01	8
894549	8.881784e-16	50
894548	1.000000e+00	1
894547	1.000000e+00	5
894546	1.000000e+00	2
894545	1.133316e-12	48
894544	1.000000e+00	4
894542	1.000000e+00	6
894540	8.881784e-16	50
894541	1.301086e-03	36
894538	8.881784e-16	50
894539	1.641957e-02	33
894536	4.438624e-01	26
894537	8.881784e-16	50
894534	1.000000e+00	2
894535	1.529320e-04	38
894532	1.000000e+00	4
894533	1.000000e+00	1
894530	3.359055e-01	27
894531	1.000000e+00	0
894528	1.000000e+00	7
894520	1.854161e-11	47
894523	9.986989e-01	15
894522	1.000000e+00	1
894525	9.986989e-01	15
894524	7.673339e-03	34
894527	1.000000e+00	0
894526	4.510745e-05	39
894513	1.000000e+00	1
894512	8.881784e-16	50
894515	2.104926e-09	45
894514	2.230891e-10	46
894516	1.000000e+00	5
894519	1.000000e+00	2
894518	8.881784e-16	50
894504	1.000000e+00	2
894505	1.000000e+00	7
894506	1.000000e+00	5
894507	1.133316e-12	48
894508	8.881784e-16	50
894509	2.230891e-10	46
894510	1.000000e+00	0
894511	8.881784e-16	50
894496	1.013194e-01	30
894497	1.000000e+00	0
894498	1.000000e+00	4
894499	1.000000e+00	2
894500	1.000000e+00	2
894501	1.000000e+00	6
894502	1.000000e+00	0
894503	1.000000e+00	1
894490	8.881784e-16	50
894489	1.000000e+00	7
894488	9.923267e-01	17
894495	8.881784e-16	50
894494	1.000000e+00	5
894493	4.529710e-14	49
894492	8.881784e-16	50
894483	1.133316e-12	48
894482	1.529320e-04	38
894480	1.000000e+00	0
894487	1.000000e+00	5
894486	9.923267e-01	17
894485	1.000000e+00	0
894484	4.510745e-05	39
894474	1.193067e-05	40
894475	8.986806e-01	21
894473	1.000000e+00	2
894478	8.881784e-16	50
894479	1.000000e+00	4
894476	1.000000e+00	0
894477	9.999881e-01	11
894466	1.000000e+00	1
894467	3.245432e-02	32
894464	1.000000e+00	0
894465	7.673339e-03	34
894471	9.998471e-01	13
894468	4.529710e-14	49
894469	3.300224e-03	35
3248129	1.000000e+00	0
3248128	8.881784e-16	50
PID_161723185	1.000000e+00	0
PID_161723186	1.000000e+00	0
PID_161723184	1.000000e+00	0
PID_161723183	8.881784e-16	50
890513	1.133316e-12	48
890512	1.000000e+00	1
890514	1.000000e+00	1
890517	1.000000e+00	1
890516	2.230891e-10	46
890519	9.999972e-01	10
890518	4.529710e-14	49
890521	9.675457e-01	19
890520	1.000000e+00	2
890523	9.999549e-01	12
890522	1.000000e+00	1
890524	1.000000e+00	0
890527	1.000000e+00	7
890526	1.000000e+00	0
890496	1.000000e+00	0
890497	9.966998e-01	16
890498	1.000000e+00	3
890499	1.000000e+00	0
890500	1.000000e+00	0
890501	8.881784e-16	50
890502	1.000000e+00	1
890503	1.000000e+00	0
890504	4.529710e-14	49
890505	1.000000e+00	4
890506	1.000000e+00	0
890507	4.529710e-14	49
890508	8.881784e-16	50
890509	1.000000e+00	2
890510	1.000000e+00	4
890511	1.000000e+00	3
890547	2.807050e-06	41
890546	9.999972e-01	10
890545	9.999549e-01	12
890544	9.835804e-01	18
890551	1.013194e-01	30
890550	1.000000e+00	0
890549	9.999549e-01	12
890548	8.881784e-16	50
890555	1.133316e-12	48
890554	8.881784e-16	50
890553	1.000000e+00	0
890552	9.999549e-01	12
890559	7.600562e-01	23
890558	1.000000e+00	0
890557	8.881784e-16	50
890556	1.000000e+00	3
890530	9.998471e-01	13
890531	1.854161e-11	47
890528	1.000000e+00	0
890529	4.681115e-04	37
890534	1.000000e+00	0
890535	1.000000e+00	1
890532	9.999994e-01	9
890533	1.000000e+00	2
890538	8.881784e-16	50
890539	4.510745e-05	39
890537	1.000000e+00	6
890542	9.999972e-01	10
890543	9.923267e-01	17
890540	9.675457e-01	19
890541	1.000000e+00	1
890581	9.999999e-01	8
890580	1.000000e+00	0
890583	1.000000e+00	0
890582	8.881784e-16	50
890576	1.000000e+00	0
890579	1.000000e+00	0
890578	9.999972e-01	10
890589	1.000000e+00	0
890588	8.881784e-16	50
890591	3.300224e-03	35
890590	8.881784e-16	50
890585	1.000000e+00	0
890584	1.000000e+00	2
890587	5.946023e-02	31
890564	1.000000e+00	3
890565	3.245432e-02	32
890566	4.529710e-14	49
890567	1.000000e+00	1
890560	1.621870e-08	44
890561	9.999999e-01	8
890562	1.000000e+00	4
890563	3.245432e-02	32
890572	2.104926e-09	45
890573	1.013194e-01	30
890574	1.000000e+00	7
890575	1.621870e-08	44
890569	8.881784e-16	50
890570	1.000000e+00	4
890571	8.881784e-16	50
890615	1.000000e+00	0
890614	9.999549e-01	12
890613	1.000000e+00	3
890612	2.230891e-10	46
890611	9.675457e-01	19
890610	7.600562e-01	23
890609	1.000000e+00	0
890608	1.000000e+00	5
890623	1.000000e+00	3
890622	9.923267e-01	17
890621	8.881784e-16	50
890620	8.881784e-16	50
890619	1.000000e+00	0
890618	9.923267e-01	17
890617	4.529710e-14	49
890616	4.529710e-14	49
890599	3.359055e-01	27
890596	1.000000e+00	2
890597	1.000000e+00	3
890594	9.995319e-01	14
890595	1.000000e+00	1
890592	1.000000e+00	5
890593	1.000000e+00	0
890606	3.300224e-03	35
890607	1.000000e+00	0
890604	1.000000e+00	1
890605	1.000000e+00	1
890602	1.000000e+00	2
890603	1.000000e+00	0
890600	1.000000e+00	1
890601	1.000000e+00	1
890494	9.923267e-01	17
890495	1.000000e+00	0
890492	9.998471e-01	13
890493	8.986806e-01	21
890490	1.000000e+00	5
890488	9.999999e-01	8
890489	1.000000e+00	4
890486	1.000000e+00	0
890487	1.000000e+00	0
890484	9.986989e-01	15
890485	1.000000e+00	0
890482	2.104926e-09	45
890483	9.966998e-01	16
890480	1.000000e+00	0
890479	2.399438e-01	28
890478	1.000000e+00	0
890477	9.835804e-01	18
890476	1.000000e+00	2
890475	1.000000e+00	1
890474	1.000000e+00	6
890473	9.999994e-01	9
890472	1.000000e+00	1
890471	1.000000e+00	4
890470	9.986989e-01	15
890468	1.000000e+00	0
890467	8.881784e-16	50
890466	9.999999e-01	8
890465	1.854161e-11	47
890464	1.000000e+00	0
890754	1.641957e-02	33
890755	1.000000e+00	1
890752	3.245432e-02	32
890753	1.000000e+00	2
890758	9.999999e-01	8
890759	1.000000e+00	3
890756	1.000000e+00	7
890757	9.999994e-01	9
890762	1.000000e+00	3
890760	1.000000e+00	2
890761	1.000000e+00	4
890766	1.000000e+00	1
890767	1.000000e+00	6
890764	1.000000e+00	3
890771	9.999881e-01	11
890770	1.000000e+00	4
890769	9.999972e-01	10
890775	4.438624e-01	26
890774	1.000000e+00	5
890773	9.675457e-01	19
890779	9.995319e-01	14
890778	8.986806e-01	21
890777	5.946023e-02	31
890782	4.438624e-01	26
890781	1.000000e+00	6
890780	4.529710e-14	49
890784	5.817779e-07	42
890785	1.000000e+00	0
890786	2.399438e-01	28
890787	1.000000e+00	3
890788	1.000000e+00	7
890789	1.854161e-11	47
890790	3.359055e-01	27
890791	1.000000e+00	0
890792	1.000000e+00	4
890793	9.675457e-01	19
890794	5.817779e-07	42
890795	1.000000e+00	4
890796	9.999999e-01	8
890797	8.881784e-16	50
890798	1.000000e+00	2
890799	1.000000e+00	1
890801	1.000000e+00	4
890800	1.000000e+00	5
890803	1.000000e+00	6
890802	8.881784e-16	50
890805	9.995319e-01	14
890804	1.000000e+00	0
890807	1.000000e+00	7
890806	3.359055e-01	27
890809	8.388818e-01	22
890808	1.854161e-11	47
890811	1.133316e-12	48
890810	4.529710e-14	49
890813	1.000000e+00	1
890812	3.359055e-01	27
890815	1.000000e+00	1
890814	1.000000e+00	3
890822	1.000000e+00	3
890823	1.000000e+00	0
890820	1.000000e+00	0
890821	1.049339e-07	43
890818	1.000000e+00	0
890819	9.999999e-01	8
890816	1.000000e+00	0
890817	4.529710e-14	49
890830	1.000000e+00	0
890831	1.000000e+00	0
890828	1.000000e+00	3
890826	1.000000e+00	2
890827	8.881784e-16	50
890824	1.000000e+00	0
890825	8.388818e-01	22
890839	1.000000e+00	3
890838	1.000000e+00	7
890837	1.000000e+00	0
890836	4.529710e-14	49
890835	1.000000e+00	2
890833	5.946023e-02	31
890832	9.675457e-01	19
890847	1.000000e+00	2
890846	9.999994e-01	9
890845	9.999549e-01	12
890844	1.621870e-08	44
890843	2.807050e-06	41
890841	1.000000e+00	0
890840	1.000000e+00	5
890852	8.881784e-16	50
890853	1.000000e+00	2
890854	1.000000e+00	0
890855	9.986989e-01	15
890849	1.621870e-08	44
890850	9.986989e-01	15
890851	1.000000e+00	1
890860	7.600562e-01	23
890861	9.986989e-01	15
890862	9.999549e-01	12
890857	1.000000e+00	2
890858	1.000000e+00	0
890859	1.000000e+00	0
890869	1.000000e+00	1
890868	9.923267e-01	17
890864	6.640945e-01	24
890867	1.000000e+00	0
890866	9.999881e-01	11
890876	2.399438e-01	28
890879	9.966998e-01	16
890878	8.388818e-01	22
890873	9.986989e-01	15
890872	4.510745e-05	39
890875	8.986806e-01	21
890874	9.999881e-01	11
890635	9.835804e-01	18
890634	9.405398e-01	20
890633	1.133316e-12	48
890632	2.807050e-06	41
890639	1.000000e+00	0
890638	8.881784e-16	50
890637	1.000000e+00	0
890636	1.000000e+00	0
890627	1.000000e+00	0
890626	8.881784e-16	50
890624	1.611182e-01	29
890631	9.999549e-01	12
890630	1.000000e+00	2
890629	1.000000e+00	1
890628	9.923267e-01	17
890650	8.986806e-01	21
890651	1.000000e+00	7
890648	1.000000e+00	5
890649	1.854161e-11	47
890654	9.999881e-01	11
890655	9.995319e-01	14
890652	1.000000e+00	1
890653	8.881784e-16	50
890642	7.673339e-03	34
890643	6.640945e-01	24
890640	6.640945e-01	24
890641	8.881784e-16	50
890646	1.000000e+00	4
890647	7.673339e-03	34
890645	1.000000e+00	4
890665	1.000000e+00	6
890667	1.000000e+00	0
890666	9.998471e-01	13
890669	1.000000e+00	3
890668	1.000000e+00	0
890671	1.000000e+00	1
890657	1.621870e-08	44
890656	1.000000e+00	0
890659	1.000000e+00	3
890658	9.986989e-01	15
890661	9.999972e-01	10
890660	1.000000e+00	1
890663	1.301086e-03	36
890662	9.999999e-01	8
890680	1.000000e+00	3
890681	7.600562e-01	23
890682	8.881784e-16	50
890683	1.000000e+00	0
890685	1.000000e+00	1
890686	1.000000e+00	6
890687	1.000000e+00	0
890672	1.000000e+00	0
890673	2.807050e-06	41
890674	2.807050e-06	41
890676	1.000000e+00	3
890677	1.000000e+00	1
890678	8.881784e-16	50
890679	1.854161e-11	47
890703	1.049339e-07	43
890702	1.000000e+00	4
890701	2.399438e-01	28
890700	1.621870e-08	44
890698	1.000000e+00	2
890697	1.641957e-02	33
890696	8.881784e-16	50
890695	1.000000e+00	3
890694	9.923267e-01	17
890693	8.881784e-16	50
890691	1.000000e+00	0
890690	1.000000e+00	0
890689	1.000000e+00	7
890688	1.000000e+00	0
890718	1.000000e+00	0
890719	8.881784e-16	50
890716	1.854161e-11	47
890717	1.000000e+00	2
890714	1.000000e+00	0
890715	1.000000e+00	7
890712	1.000000e+00	0
890713	1.000000e+00	0
890710	5.561376e-01	25
890711	8.881784e-16	50
890708	1.854161e-11	47
890709	1.621870e-08	44
890706	7.600562e-01	23
890707	8.881784e-16	50
890704	1.000000e+00	6
890705	9.999972e-01	10
890733	9.999999e-01	8
890732	1.000000e+00	3
890735	1.000000e+00	7
890734	4.529710e-14	49
890729	1.000000e+00	0
890728	1.193067e-05	40
890730	1.000000e+00	0
890725	1.000000e+00	0
890724	3.300224e-03	35
890727	9.999972e-01	10
890726	1.000000e+00	0
890721	9.995319e-01	14
890720	9.999972e-01	10
890723	1.000000e+00	0
890722	6.640945e-01	24
890748	9.966998e-01	16
890749	9.995319e-01	14
890750	1.000000e+00	1
890751	1.621870e-08	44
890744	1.000000e+00	0
890745	1.000000e+00	1
890746	1.000000e+00	7
890747	4.510745e-05	39
890740	9.923267e-01	17
890741	1.049339e-07	43
890742	1.000000e+00	2
890736	1.000000e+00	0
890738	8.881784e-16	50
890739	1.000000e+00	1
3248127	5.817779e-07	42
891461	1.000000e+00	2
891460	1.000000e+00	7
891463	4.529710e-14	49
891462	6.640945e-01	24
891457	1.133316e-12	48
891456	1.000000e+00	2
891459	1.000000e+00	0
891458	1.000000e+00	3
891469	8.881784e-16	50
891468	9.999994e-01	9
891471	1.000000e+00	6
891470	1.641957e-02	33
891465	1.000000e+00	4
891464	1.000000e+00	4
891467	1.000000e+00	2
891466	1.000000e+00	1
891476	1.000000e+00	2
891477	1.133316e-12	48
891478	8.881784e-16	50
891479	1.000000e+00	1
891472	1.000000e+00	4
891474	8.881784e-16	50
891475	1.000000e+00	4
891484	1.000000e+00	1
891485	5.817779e-07	42
891486	1.000000e+00	6
891487	6.640945e-01	24
891480	8.986806e-01	21
891481	4.529710e-14	49
891482	1.000000e+00	1
891483	9.999999e-01	8
891495	1.000000e+00	0
891494	9.835804e-01	18
891493	1.000000e+00	1
891492	8.881784e-16	50
891491	8.881784e-16	50
891490	1.000000e+00	1
891489	8.986806e-01	21
891488	8.881784e-16	50
891503	1.000000e+00	7
891502	1.000000e+00	3
891501	1.000000e+00	0
891500	1.000000e+00	0
891499	9.999881e-01	11
891498	1.000000e+00	0
891497	1.000000e+00	3
891496	1.000000e+00	2
891510	1.000000e+00	3
891511	1.000000e+00	6
891508	9.999994e-01	9
891509	9.986989e-01	15
891506	1.000000e+00	0
891507	9.835804e-01	18
891504	1.000000e+00	0
891505	1.000000e+00	0
891518	1.000000e+00	0
891519	1.000000e+00	6
891516	1.000000e+00	0
891517	8.881784e-16	50
891514	1.000000e+00	2
891515	9.998471e-01	13
891512	4.438624e-01	26
891513	1.000000e+00	7
891393	9.966998e-01	16
891395	9.999881e-01	11
891394	1.000000e+00	6
891397	1.000000e+00	1
891396	8.881784e-16	50
891399	5.946023e-02	31
891398	3.300224e-03	35
891401	9.999994e-01	9
891400	1.000000e+00	0
891403	3.359055e-01	27
891405	1.000000e+00	0
891406	1.133316e-12	48
891408	1.000000e+00	2
891409	1.000000e+00	6
891410	8.881784e-16	50
891411	2.399438e-01	28
891412	1.529320e-04	38
891413	1.000000e+00	0
891414	1.000000e+00	1
891415	8.986806e-01	21
891416	8.881784e-16	50
891417	1.000000e+00	4
891418	1.000000e+00	0
891419	1.000000e+00	0
891420	1.529320e-04	38
891421	1.000000e+00	1
891422	1.000000e+00	0
891423	8.881784e-16	50
891427	2.104926e-09	45
891426	1.000000e+00	0
891425	1.000000e+00	0
891424	4.681115e-04	37
891431	1.000000e+00	1
891430	1.000000e+00	0
891429	1.000000e+00	1
891428	1.000000e+00	4
891435	9.995319e-01	14
891434	1.000000e+00	0
891433	1.000000e+00	6
891432	2.807050e-06	41
891439	1.000000e+00	1
[truncated: 1,741 more rows]
