# Supplementary material for: Translational Selection Is Ubiquitous in Prokaryotes
Source: PLoS Genet. 2010 Jun 24;6(6):e1001004. doi: 10.1371/journal.pgen.1001004 (PMC2891978; doi:10.1371/journal.pgen.1001004)
Supplement: Dataset S1 — OCU/non-OCU gene calls in 461 Bacterial and Archaeal genomes, and summary tables of genome properties and OCU preferences for specific codons. (4.77 MB ZIP) [file pgen.1001004.s001.zip › Dataset_S1_Bacteria/Bacillus_licheniformis_DSM_13.arff.ocuGenes]

GeneID	signTest_p	ocuProbWinCnt
3098817	8.881784e-16	50
3098816	9.999549e-01	12
3098818	8.881784e-16	50
3098821	9.966998e-01	16
3098820	1.000000e+00	0
3098823	1.000000e+00	3
3098822	1.000000e+00	5
3098825	1.000000e+00	0
3098824	9.998471e-01	13
3098827	9.405398e-01	20
3098826	1.000000e+00	7
3098829	1.000000e+00	1
3098828	1.000000e+00	0
3098831	1.000000e+00	1
3098830	1.000000e+00	2
3098832	4.438624e-01	26
3098833	4.529710e-14	49
3098834	1.000000e+00	0
3098835	9.999549e-01	12
3098836	1.611182e-01	29
3098837	8.881784e-16	50
3098838	4.529710e-14	49
3098839	1.193067e-05	40
3098840	3.300224e-03	35
3098841	9.923267e-01	17
3098842	1.000000e+00	2
3098844	1.000000e+00	0
3098845	1.000000e+00	1
3098846	9.999881e-01	11
3098847	8.881784e-16	50
3098851	1.000000e+00	0
3098850	9.405398e-01	20
3098849	1.000000e+00	0
3098848	2.399438e-01	28
3098855	9.998471e-01	13
3098854	1.000000e+00	0
3098853	4.529710e-14	49
3098852	1.000000e+00	4
3098859	1.000000e+00	0
3098858	9.966998e-01	16
3098857	1.000000e+00	0
3098856	1.000000e+00	2
3098863	4.681115e-04	37
3098862	1.000000e+00	0
3098861	1.000000e+00	2
3098860	6.640945e-01	24
3098864	6.640945e-01	24
3098865	8.881784e-16	50
3098870	1.000000e+00	0
3098871	4.438624e-01	26
3098868	1.000000e+00	0
3098869	4.681115e-04	37
3098874	1.000000e+00	1
3098875	1.000000e+00	4
3098872	1.000000e+00	1
3098873	4.529710e-14	49
3098878	8.881784e-16	50
3098879	1.000000e+00	1
3098876	1.000000e+00	0
3098877	1.000000e+00	6
3098757	8.881784e-16	50
3098756	1.000000e+00	5
3098759	1.000000e+00	5
3098758	7.600562e-01	23
3098752	1.000000e+00	0
3098755	1.000000e+00	1
3098754	1.000000e+00	0
3098765	1.000000e+00	0
3098764	1.000000e+00	5
3098767	1.000000e+00	2
3098760	1.000000e+00	0
3098763	1.000000e+00	0
3098762	1.000000e+00	2
3098772	8.986806e-01	21
3098773	1.000000e+00	0
3098774	1.000000e+00	0
3098775	9.999999e-01	8
3098768	8.881784e-16	50
3098769	1.000000e+00	0
3098770	8.388818e-01	22
3098771	1.000000e+00	5
3098780	8.881784e-16	50
3098781	3.300224e-03	35
3098782	9.998471e-01	13
3098783	2.807050e-06	41
3098776	1.000000e+00	5
3098777	9.999972e-01	10
3098778	1.000000e+00	0
3098779	9.999549e-01	12
3098791	9.966998e-01	16
3098790	1.000000e+00	2
3098789	1.193067e-05	40
3098788	1.000000e+00	7
3098787	1.000000e+00	1
3098786	1.000000e+00	0
3098785	1.000000e+00	2
3098784	8.881784e-16	50
3098799	3.300224e-03	35
3098796	8.881784e-16	50
3098795	1.000000e+00	1
3098794	1.000000e+00	4
3098793	8.881784e-16	50
3098792	1.000000e+00	0
3098806	1.013194e-01	30
3098807	1.000000e+00	6
3098805	1.133316e-12	48
3098802	8.388818e-01	22
3098800	8.881784e-16	50
3098801	1.000000e+00	1
3098814	1.000000e+00	0
3098815	1.000000e+00	1
3098812	1.000000e+00	1
3098813	1.000000e+00	7
3098810	1.000000e+00	0
3098811	1.000000e+00	0
3098809	1.000000e+00	4
3098698	1.000000e+00	1
3098699	9.999549e-01	12
3098700	8.881784e-16	50
3098701	1.000000e+00	0
3098702	1.529320e-04	38
3098703	9.999994e-01	9
3098688	1.000000e+00	0
3098689	3.245432e-02	32
3098690	2.399438e-01	28
3098691	1.000000e+00	0
3098692	4.681115e-04	37
3098693	9.923267e-01	17
3098694	1.000000e+00	7
3098695	1.000000e+00	0
3098713	1.000000e+00	3
3098715	1.000000e+00	7
3098714	8.881784e-16	50
3098717	9.675457e-01	19
3098716	2.104926e-09	45
3098719	1.000000e+00	2
3098718	1.000000e+00	0
3098704	9.995319e-01	14
3098707	1.000000e+00	0
3098706	1.133316e-12	48
3098709	1.000000e+00	0
3098708	1.000000e+00	5
3098711	8.986806e-01	21
3098710	8.881784e-16	50
3098730	8.881784e-16	50
3098731	8.881784e-16	50
3098728	9.986989e-01	15
3098729	1.000000e+00	3
3098734	1.000000e+00	3
3098735	1.000000e+00	0
3098732	8.881784e-16	50
3098733	8.986806e-01	21
3098722	1.000000e+00	1
3098723	1.000000e+00	0
3098720	8.881784e-16	50
3098721	4.529710e-14	49
3098726	9.999881e-01	11
3098724	9.999972e-01	10
3098725	9.966998e-01	16
3098747	9.999549e-01	12
3098746	1.000000e+00	0
3098745	1.000000e+00	2
3098744	8.881784e-16	50
3098751	8.881784e-16	50
3098750	8.881784e-16	50
3098748	1.000000e+00	0
3098739	6.640945e-01	24
3098738	1.000000e+00	2
3098737	1.000000e+00	5
3098736	1.529320e-04	38
3098743	1.000000e+00	1
3098742	1.529320e-04	38
3098741	1.000000e+00	2
3098740	1.000000e+00	6
3098636	1.000000e+00	2
3098637	3.245432e-02	32
3098638	1.000000e+00	0
3098639	1.000000e+00	6
3098632	1.000000e+00	0
3098633	1.000000e+00	4
3098634	9.998471e-01	13
3098635	9.405398e-01	20
3098629	8.881784e-16	50
3098630	1.000000e+00	0
3098631	1.000000e+00	4
3098624	1.000000e+00	0
3098625	1.000000e+00	0
3098626	6.640945e-01	24
3098627	8.881784e-16	50
3098653	9.923267e-01	17
3098652	9.966998e-01	16
3098655	4.529710e-14	49
3098654	9.966998e-01	16
3098649	2.230891e-10	46
3098648	1.000000e+00	7
3098651	1.000000e+00	0
3098650	8.388818e-01	22
3098645	1.000000e+00	0
3098646	1.000000e+00	0
3098641	8.881784e-16	50
3098640	4.529710e-14	49
3098642	1.000000e+00	0
3098671	8.881784e-16	50
3098668	1.000000e+00	0
3098669	1.854161e-11	47
3098666	1.000000e+00	0
3098667	9.835804e-01	18
3098664	9.999999e-01	8
3098665	1.000000e+00	0
3098662	9.998471e-01	13
3098663	7.673339e-03	34
3098660	9.835804e-01	18
3098661	1.000000e+00	4
3098658	1.000000e+00	0
3098659	9.999881e-01	11
3098656	9.999549e-01	12
3098657	1.000000e+00	0
3098687	1.000000e+00	7
3098686	1.000000e+00	0
3098685	7.600562e-01	23
3098684	9.999881e-01	11
3098683	9.835804e-01	18
3098682	1.000000e+00	7
3098680	4.510745e-05	39
3098679	1.000000e+00	0
3098678	4.529710e-14	49
3098677	1.000000e+00	0
3098675	1.000000e+00	6
3098674	5.561376e-01	25
3098673	7.673339e-03	34
3098672	1.000000e+00	0
3099090	9.999994e-01	9
3099091	1.611182e-01	29
3099088	1.193067e-05	40
3099089	1.000000e+00	2
3099094	8.881784e-16	50
3099095	1.000000e+00	0
3099092	1.000000e+00	4
3099093	1.000000e+00	0
3099098	1.529320e-04	38
3099099	1.000000e+00	0
3099096	1.000000e+00	0
3099097	4.529710e-14	49
3099102	9.999549e-01	12
3099103	1.000000e+00	0
3099100	5.817779e-07	42
3099101	5.946023e-02	31
3099074	1.000000e+00	1
3099073	1.000000e+00	0
3099072	8.881784e-16	50
3099079	1.000000e+00	6
3099078	9.998471e-01	13
3099077	1.000000e+00	1
3099076	1.000000e+00	3
3099082	1.000000e+00	1
3099087	1.000000e+00	7
3099086	8.881784e-16	50
3099085	8.881784e-16	50
3099084	1.000000e+00	0
3099120	9.999972e-01	10
3099121	3.359055e-01	27
3099122	8.881784e-16	50
3099123	4.438624e-01	26
3099124	9.835804e-01	18
3099126	9.835804e-01	18
3099127	1.000000e+00	0
3099128	4.529710e-14	49
3099129	1.049339e-07	43
3099130	1.133316e-12	48
3099131	8.881784e-16	50
3099132	1.000000e+00	0
3099133	1.000000e+00	0
3099134	1.049339e-07	43
3099135	1.000000e+00	0
3099107	9.923267e-01	17
3099106	9.999999e-01	8
3099109	9.999999e-01	8
3099111	1.000000e+00	4
3099110	1.000000e+00	1
3099113	1.000000e+00	0
3099112	1.000000e+00	3
3099114	8.388818e-01	22
3099117	1.000000e+00	0
3099116	1.000000e+00	0
3099119	1.000000e+00	0
3099118	1.854161e-11	47
3099030	9.999999e-01	8
3099031	1.000000e+00	5
3099028	3.359055e-01	27
3099029	1.000000e+00	0
3099026	9.998471e-01	13
3099027	4.681115e-04	37
3099024	1.000000e+00	4
3099025	9.999999e-01	8
3099038	8.881784e-16	50
3099039	1.133316e-12	48
3099036	1.000000e+00	6
3099037	1.301086e-03	36
3099034	4.529710e-14	49
3099035	1.000000e+00	0
3099032	9.675457e-01	19
3099014	9.999549e-01	12
3099013	1.000000e+00	1
3099012	5.946023e-02	31
3099011	4.529710e-14	49
3099009	1.000000e+00	0
3099008	4.438624e-01	26
3099023	1.000000e+00	0
3099022	9.995319e-01	14
3099021	8.881784e-16	50
3099020	1.000000e+00	7
3099019	1.000000e+00	5
3099018	1.000000e+00	2
3099017	1.000000e+00	7
3099016	1.000000e+00	4
3099060	1.000000e+00	2
3099061	2.230891e-10	46
3099062	1.301086e-03	36
3099063	1.000000e+00	0
3099056	1.000000e+00	5
3099057	1.000000e+00	3
3099058	4.510745e-05	39
3099068	8.881784e-16	50
3099069	9.675457e-01	19
3099070	1.000000e+00	0
3099071	9.999549e-01	12
3099064	9.405398e-01	20
3099065	1.641957e-02	33
3099066	1.000000e+00	0
3099067	1.000000e+00	7
3099045	3.359055e-01	27
3099047	9.999999e-01	8
3099046	9.999972e-01	10
3099041	9.999972e-01	10
3099040	1.133316e-12	48
3099043	1.000000e+00	2
3099042	8.881784e-16	50
3099053	8.881784e-16	50
3099052	9.966998e-01	16
3099055	1.000000e+00	2
3099054	4.510745e-05	39
3099049	1.000000e+00	1
3099048	1.000000e+00	2
3099051	1.000000e+00	4
3099050	1.000000e+00	3
3098971	1.000000e+00	0
3098970	8.881784e-16	50
3098969	1.000000e+00	0
3098968	1.000000e+00	2
3098975	1.000000e+00	0
3098974	1.049339e-07	43
3098973	9.998471e-01	13
3098972	1.000000e+00	1
3098963	1.000000e+00	0
3098962	5.561376e-01	25
3098961	1.000000e+00	0
3098960	1.000000e+00	2
3098967	4.529710e-14	49
3098966	1.000000e+00	4
3098965	1.000000e+00	1
3098964	9.986989e-01	15
3098954	1.000000e+00	3
3098955	1.000000e+00	2
3098952	2.104926e-09	45
3098953	9.998471e-01	13
3098958	1.000000e+00	0
3098959	1.000000e+00	0
3098956	1.000000e+00	1
3098957	1.000000e+00	1
3098946	1.000000e+00	0
3098947	4.529710e-14	49
3098944	1.000000e+00	2
3098950	8.881784e-16	50
3098951	1.000000e+00	0
3098948	9.986989e-01	15
3098949	2.230891e-10	46
3099001	1.000000e+00	0
3099000	1.000000e+00	1
3099003	1.000000e+00	3
3099002	3.300224e-03	35
3099005	9.999994e-01	9
3099004	1.000000e+00	0
3099007	4.510745e-05	39
3099006	7.600562e-01	23
3098993	1.000000e+00	1
3098992	8.881784e-16	50
3098995	9.998471e-01	13
3098994	9.923267e-01	17
3098997	1.000000e+00	0
3098996	1.000000e+00	0
3098999	9.835804e-01	18
3098984	9.966998e-01	16
3098985	1.000000e+00	2
3098986	8.881784e-16	50
3098987	8.881784e-16	50
3098988	1.000000e+00	1
3098989	1.000000e+00	7
3098990	4.529710e-14	49
3098976	5.946023e-02	31
3098977	1.000000e+00	0
3098978	1.000000e+00	7
3098979	1.000000e+00	0
3098980	1.529320e-04	38
3098982	1.000000e+00	0
3098983	8.388818e-01	22
3098911	1.000000e+00	1
3098909	1.000000e+00	0
3098908	1.000000e+00	6
3098905	1.000000e+00	0
3098904	8.388818e-01	22
3098903	1.000000e+00	2
3098902	1.000000e+00	0
3098901	1.000000e+00	0
3098900	1.854161e-11	47
3098899	1.000000e+00	0
3098898	1.000000e+00	0
3098897	8.881784e-16	50
3098896	2.399438e-01	28
3098894	4.681115e-04	37
3098895	1.000000e+00	1
3098892	1.000000e+00	0
3098893	2.230891e-10	46
3098890	1.000000e+00	0
3098891	8.881784e-16	50
3098888	1.000000e+00	0
3098889	9.995319e-01	14
3098886	8.881784e-16	50
3098887	1.000000e+00	0
3098884	9.995319e-01	14
3098885	1.000000e+00	0
3098882	3.245432e-02	32
3098883	1.000000e+00	2
3098880	9.999972e-01	10
3098881	1.000000e+00	5
3098941	1.000000e+00	3
3098940	1.000000e+00	0
3098943	1.000000e+00	1
3098942	1.000000e+00	2
3098937	1.000000e+00	5
3098936	1.000000e+00	1
3098939	9.999999e-01	8
3098938	9.999881e-01	11
3098933	3.359055e-01	27
3098932	1.611182e-01	29
3098935	5.946023e-02	31
3098934	8.881784e-16	50
3098929	1.000000e+00	1
3098928	1.000000e+00	1
3098931	9.999994e-01	9
3098924	1.000000e+00	0
3098925	9.999972e-01	10
3098926	1.000000e+00	0
3098927	1.000000e+00	2
3098920	5.946023e-02	31
3098921	1.000000e+00	3
3098922	1.000000e+00	0
3098923	8.881784e-16	50
3098916	1.854161e-11	47
3098918	1.000000e+00	0
3098919	1.000000e+00	3
3098912	9.999881e-01	11
3098913	1.000000e+00	0
3098914	1.000000e+00	5
3098915	2.399438e-01	28
3099367	1.301086e-03	36
3099366	1.000000e+00	0
3099365	9.999999e-01	8
3099364	1.000000e+00	5
3099362	7.673339e-03	34
3099361	8.881784e-16	50
3099360	1.000000e+00	1
3099374	1.133316e-12	48
3099373	1.000000e+00	0
3099372	1.000000e+00	0
3099370	1.000000e+00	0
3099369	1.000000e+00	1
3099368	1.000000e+00	6
3099382	1.611182e-01	29
3099383	4.529710e-14	49
3099380	5.817779e-07	42
3099381	1.000000e+00	0
3099378	1.000000e+00	0
3099379	1.000000e+00	0
3099376	1.000000e+00	6
3099377	1.000000e+00	1
3099390	1.621870e-08	44
3099391	1.000000e+00	0
3099389	1.000000e+00	1
3099386	7.673339e-03	34
3099387	9.999994e-01	9
3099384	1.000000e+00	1
3099385	1.000000e+00	0
3099333	2.399438e-01	28
3099332	1.000000e+00	0
3099335	1.000000e+00	0
3099334	1.641957e-02	33
3099328	8.881784e-16	50
3099331	1.133316e-12	48
3099341	6.640945e-01	24
3099340	8.881784e-16	50
3099343	6.640945e-01	24
3099337	8.881784e-16	50
3099336	1.000000e+00	2
3099338	9.923267e-01	17
3099348	1.000000e+00	2
3099349	2.230891e-10	46
3099350	5.946023e-02	31
3099351	1.000000e+00	2
3099344	1.621870e-08	44
3099345	9.835804e-01	18
3099346	1.193067e-05	40
3099347	1.000000e+00	2
3099356	1.000000e+00	0
3099357	2.807050e-06	41
3099358	1.000000e+00	6
3099359	5.561376e-01	25
3099352	1.000000e+00	0
3099353	1.641957e-02	33
3099354	9.986989e-01	15
3099355	1.000000e+00	6
3099299	9.999549e-01	12
3099298	3.300224e-03	35
3099297	1.000000e+00	0
3099296	1.000000e+00	0
3099303	4.529710e-14	49
3099301	1.000000e+00	3
3099300	9.923267e-01	17
3099307	8.881784e-16	50
3099305	1.000000e+00	1
3099304	8.881784e-16	50
3099311	1.000000e+00	0
3099310	1.133316e-12	48
3099309	1.000000e+00	0
3099308	9.998471e-01	13
3099315	1.000000e+00	1
3099312	1.000000e+00	3
3099313	1.000000e+00	7
3099318	9.999994e-01	9
3099316	3.359055e-01	27
3099317	9.999881e-01	11
3099322	2.230891e-10	46
3099323	1.000000e+00	0
3099320	9.405398e-01	20
3099321	1.854161e-11	47
3099326	1.000000e+00	3
3099327	8.881784e-16	50
3099324	1.854161e-11	47
3099325	8.881784e-16	50
3099265	9.998471e-01	13
3099264	9.999972e-01	10
3099267	9.999972e-01	10
3099266	9.405398e-01	20
3099269	1.000000e+00	5
3099268	1.854161e-11	47
3099271	1.854161e-11	47
3099270	1.000000e+00	0
3099273	4.510745e-05	39
3099272	1.000000e+00	0
3099275	6.640945e-01	24
3099274	1.000000e+00	0
3099277	1.000000e+00	2
3099276	1.000000e+00	0
3099279	1.000000e+00	5
3099278	9.966998e-01	16
3099280	1.000000e+00	0
3099281	8.881784e-16	50
3099282	1.000000e+00	0
3099283	9.923267e-01	17
3099284	8.881784e-16	50
3099285	5.946023e-02	31
3099286	1.000000e+00	1
3099287	1.000000e+00	3
3099288	2.230891e-10	46
3099289	1.000000e+00	2
3099290	4.529710e-14	49
3099291	9.966998e-01	16
3099292	9.999549e-01	12
3099293	1.000000e+00	1
3099294	9.999549e-01	12
3099295	1.000000e+00	5
3099246	1.000000e+00	5
3099247	1.000000e+00	7
3099242	1.000000e+00	3
3099243	8.881784e-16	50
3099240	8.881784e-16	50
3099239	1.000000e+00	1
3099236	9.999994e-01	9
3099237	1.000000e+00	0
3099234	1.000000e+00	1
3099235	1.000000e+00	0
3099232	7.600562e-01	23
3099233	4.681115e-04	37
3099263	3.245432e-02	32
3099262	2.104926e-09	45
3099261	1.000000e+00	0
3099260	9.675457e-01	19
3099258	1.000000e+00	2
3099257	9.999972e-01	10
3099253	9.995319e-01	14
3099252	1.000000e+00	1
3099251	9.986989e-01	15
3099250	1.000000e+00	0
3099249	4.529710e-14	49
3099248	8.388818e-01	22
3099212	9.999999e-01	8
3099213	1.000000e+00	1
3099214	3.245432e-02	32
3099215	8.881784e-16	50
3099208	1.000000e+00	2
3099211	1.000000e+00	6
3099205	1.000000e+00	2
3099206	1.000000e+00	2
3099201	9.986989e-01	15
3099202	1.000000e+00	4
3099203	4.529710e-14	49
3099228	1.000000e+00	2
3099231	8.881784e-16	50
3099225	1.000000e+00	0
3099224	1.000000e+00	0
3099227	8.986806e-01	21
3099221	6.640945e-01	24
3099220	8.881784e-16	50
3099223	1.000000e+00	0
3099216	8.881784e-16	50
3099219	1.000000e+00	0
3099178	8.881784e-16	50
3099179	4.438624e-01	26
3099176	1.000000e+00	0
3099177	1.000000e+00	6
3099182	7.673339e-03	34
3099183	1.000000e+00	1
3099180	9.999972e-01	10
3099181	3.359055e-01	27
3099170	1.000000e+00	0
3099171	1.000000e+00	2
3099169	1.000000e+00	0
3099174	8.881784e-16	50
3099172	9.675457e-01	19
3099195	9.999999e-01	8
3099193	1.000000e+00	2
3099192	8.881784e-16	50
3099198	1.000000e+00	4
3099197	1.621870e-08	44
3099196	1.000000e+00	3
3099186	1.641957e-02	33
3099191	1.000000e+00	0
3099189	1.000000e+00	0
3099144	1.000000e+00	0
3099145	9.835804e-01	18
3099146	1.000000e+00	0
3099147	1.000000e+00	0
3099148	9.923267e-01	17
3099149	4.510745e-05	39
3099150	1.000000e+00	1
3099151	1.000000e+00	0
3099136	1.301086e-03	36
3099137	1.621870e-08	44
3099138	1.000000e+00	0
3099139	1.000000e+00	0
3099140	1.000000e+00	3
3099141	1.000000e+00	0
3099142	1.000000e+00	0
3099143	1.000000e+00	0
3099161	1.000000e+00	0
3099160	1.000000e+00	0
3099163	1.000000e+00	0
3099165	1.000000e+00	0
3099164	9.966998e-01	16
3099167	1.000000e+00	0
3099155	1.000000e+00	0
3099154	7.600562e-01	23
3099157	1.000000e+00	0
3099156	1.000000e+00	1
3099159	9.998471e-01	13
3099636	1.000000e+00	0
3099637	1.000000e+00	0
3099638	9.995319e-01	14
3099639	1.000000e+00	0
3099632	1.000000e+00	0
3099633	2.230891e-10	46
3099634	1.000000e+00	0
3099635	1.000000e+00	0
3099644	9.999972e-01	10
3099645	1.621870e-08	44
3099646	4.438624e-01	26
3099647	1.000000e+00	1
3099640	9.999972e-01	10
3099641	8.881784e-16	50
3099642	1.000000e+00	0
3099643	1.000000e+00	0
3099621	1.000000e+00	0
3099620	8.881784e-16	50
3099622	4.681115e-04	37
3099617	1.000000e+00	0
3099616	8.881784e-16	50
3099619	6.640945e-01	24
3099618	1.000000e+00	0
3099629	1.000000e+00	0
3099628	1.000000e+00	4
3099631	8.881784e-16	50
3099630	1.000000e+00	4
3099625	1.621870e-08	44
3099624	1.000000e+00	1
3099626	1.193067e-05	40
3099606	8.388818e-01	22
3099607	2.807050e-06	41
3099604	1.000000e+00	6
3099605	9.835804e-01	18
3099603	1.000000e+00	1
3099600	9.999881e-01	11
3099601	1.000000e+00	4
3099614	1.000000e+00	3
3099615	1.000000e+00	0
3099612	8.881784e-16	50
3099613	5.817779e-07	42
3099610	1.000000e+00	0
3099611	8.388818e-01	22
3099608	4.529710e-14	49
3099591	1.000000e+00	1
3099590	1.529320e-04	38
3099589	1.000000e+00	2
3099588	1.000000e+00	0
3099587	9.999972e-01	10
3099586	1.000000e+00	3
3099585	1.000000e+00	1
3099584	1.854161e-11	47
3099599	1.049339e-07	43
3099597	2.399438e-01	28
3099596	1.013194e-01	30
3099595	1.301086e-03	36
3099594	8.881784e-16	50
3099593	1.611182e-01	29
3099592	8.881784e-16	50
3099568	1.000000e+00	0
3099569	2.104926e-09	45
3099570	1.000000e+00	2
3099571	1.000000e+00	2
3099572	5.946023e-02	31
3099574	1.000000e+00	0
3099575	9.999881e-01	11
3099576	1.000000e+00	5
3099577	1.000000e+00	0
3099578	8.881784e-16	50
3099581	9.923267e-01	17
3099583	9.998471e-01	13
3099555	9.999549e-01	12
3099554	1.000000e+00	0
3099556	1.000000e+00	0
3099559	1.529320e-04	38
3099558	1.193067e-05	40
3099561	8.881784e-16	50
3099560	1.000000e+00	2
3099563	9.966998e-01	16
3099562	1.854161e-11	47
3099565	8.881784e-16	50
3099564	9.999881e-01	11
3099567	1.000000e+00	0
3099566	8.881784e-16	50
3099538	1.000000e+00	3
3099539	9.998471e-01	13
3099536	1.000000e+00	0
3099537	1.000000e+00	0
3099542	9.999972e-01	10
3099543	1.000000e+00	1
3099540	9.998471e-01	13
3099541	4.438624e-01	26
3099546	1.000000e+00	2
3099547	1.000000e+00	1
3099544	8.881784e-16	50
3099545	1.000000e+00	0
3099550	9.986989e-01	15
3099551	1.000000e+00	1
3099548	3.359055e-01	27
3099523	1.000000e+00	0
3099522	8.881784e-16	50
3099521	1.000000e+00	3
3099520	4.681115e-04	37
3099527	8.881784e-16	50
3099526	1.529320e-04	38
3099525	9.999881e-01	11
3099524	8.881784e-16	50
3099531	8.986806e-01	21
3099530	1.000000e+00	1
3099529	6.640945e-01	24
3099528	1.000000e+00	1
3099535	1.000000e+00	0
3099534	1.000000e+00	0
3099533	1.000000e+00	0
3099532	1.611182e-01	29
3099517	3.245432e-02	32
3099516	1.000000e+00	5
3099519	4.681115e-04	37
3099518	1.000000e+00	1
3099513	9.998471e-01	13
3099512	1.000000e+00	0
3099515	1.000000e+00	0
3099514	8.986806e-01	21
3099509	9.966998e-01	16
3099508	1.000000e+00	0
3099511	9.986989e-01	15
3099510	1.000000e+00	0
3099505	1.529320e-04	38
3099504	5.946023e-02	31
3099507	1.000000e+00	1
3099506	1.000000e+00	4
3099500	8.881784e-16	50
3099501	1.000000e+00	0
3099503	4.510745e-05	39
3099496	1.000000e+00	1
3099497	1.000000e+00	0
3099498	9.986989e-01	15
3099499	9.999994e-01	9
3099492	1.000000e+00	0
3099493	1.013194e-01	30
3099494	1.000000e+00	1
3099495	1.049339e-07	43
3099488	1.000000e+00	2
3099489	1.000000e+00	0
3099490	1.000000e+00	0
3099487	1.000000e+00	6
3099486	1.000000e+00	4
3099485	9.986989e-01	15
3099484	9.835804e-01	18
3099483	8.881784e-16	50
3099482	1.000000e+00	0
3099481	1.000000e+00	0
3099480	7.673339e-03	34
3099479	9.995319e-01	14
3099478	1.000000e+00	3
3099477	1.000000e+00	1
3099476	9.999994e-01	9
3099475	1.000000e+00	5
3099474	8.986806e-01	21
3099473	1.000000e+00	0
3099472	3.245432e-02	32
3099470	1.000000e+00	7
3099468	1.000000e+00	3
3099469	1.000000e+00	0
3099466	8.986806e-01	21
3099467	1.000000e+00	0
3099464	2.807050e-06	41
3099465	1.529320e-04	38
3099462	9.999994e-01	9
3099463	1.000000e+00	0
3099460	1.000000e+00	0
3099461	8.388818e-01	22
3099459	1.000000e+00	7
3099456	1.000000e+00	0
3099449	4.438624e-01	26
3099448	9.999999e-01	8
3099451	1.000000e+00	7
3099453	1.000000e+00	3
3099452	1.000000e+00	3
3099455	7.600562e-01	23
3099454	9.999999e-01	8
3099441	9.999994e-01	9
3099445	9.999549e-01	12
3099444	8.881784e-16	50
3099447	4.529710e-14	49
3099446	4.529710e-14	49
3099432	1.301086e-03	36
3099433	5.946023e-02	31
3099434	1.000000e+00	1
3099435	3.300224e-03	35
3099436	1.000000e+00	2
3099437	1.000000e+00	0
3099438	1.000000e+00	0
3099439	1.000000e+00	0
3099424	1.529320e-04	38
3099425	1.000000e+00	3
3099426	9.999994e-01	9
3099427	9.999999e-01	8
3099428	1.000000e+00	0
3099429	1.000000e+00	0
3099430	1.000000e+00	2
3099431	1.000000e+00	1
3099419	1.000000e+00	6
3099418	1.000000e+00	1
3099417	8.881784e-16	50
3099416	1.000000e+00	0
3099423	8.881784e-16	50
3099422	1.854161e-11	47
3099421	1.000000e+00	5
3099420	5.817779e-07	42
3099411	8.881784e-16	50
3099410	1.000000e+00	0
3099409	9.835804e-01	18
3099408	9.999881e-01	11
3099415	4.529710e-14	49
3099413	8.881784e-16	50
3099402	1.000000e+00	1
3099403	1.000000e+00	5
3099400	1.000000e+00	0
3099401	2.230891e-10	46
3099406	1.000000e+00	0
3099407	1.000000e+00	1
3099404	1.000000e+00	2
3099405	1.000000e+00	2
3099394	9.999881e-01	11
3099395	6.640945e-01	24
3099392	8.881784e-16	50
3099398	1.000000e+00	2
3099399	1.000000e+00	5
3099396	1.301086e-03	36
3099789	9.999994e-01	9
3099788	1.000000e+00	5
3099791	1.000000e+00	7
3099790	3.300224e-03	35
3099785	2.807050e-06	41
3099784	1.000000e+00	7
3099787	1.000000e+00	0
3099786	1.000000e+00	6
3099781	1.000000e+00	0
3099780	1.000000e+00	0
3099783	1.000000e+00	3
3099782	8.881784e-16	50
3099777	1.611182e-01	29
3099776	1.000000e+00	0
3099779	5.561376e-01	25
3099778	1.000000e+00	1
3099804	1.000000e+00	0
3099805	1.000000e+00	0
3099806	1.000000e+00	1
3099807	1.000000e+00	3
3099800	1.000000e+00	4
3099801	1.000000e+00	1
3099802	1.000000e+00	2
3099803	8.881784e-16	50
3099796	8.881784e-16	50
3099798	1.529320e-04	38
3099799	1.000000e+00	5
3099792	1.000000e+00	0
3099793	8.881784e-16	50
3099794	1.000000e+00	1
3099795	8.388818e-01	22
3099823	1.000000e+00	2
3099822	1.000000e+00	5
3099821	1.000000e+00	6
3099820	9.923267e-01	17
3099818	8.881784e-16	50
3099817	1.000000e+00	0
3099816	4.529710e-14	49
3099815	9.998471e-01	13
3099814	9.999972e-01	10
3099813	5.817779e-07	42
3099812	4.529710e-14	49
3099811	4.681115e-04	37
3099810	1.000000e+00	3
3099809	2.399438e-01	28
3099808	1.000000e+00	0
3099838	1.000000e+00	0
3099839	9.999972e-01	10
3099836	9.999972e-01	10
3099837	9.999999e-01	8
3099834	9.999999e-01	8
3099835	1.000000e+00	3
3099832	1.000000e+00	4
3099833	1.000000e+00	3
3099830	1.000000e+00	3
3099828	1.000000e+00	2
3099829	1.000000e+00	5
3099826	1.000000e+00	4
3099827	2.230891e-10	46
3099825	9.998471e-01	13
3099849	2.807050e-06	41
3099848	9.966998e-01	16
3099851	9.999994e-01	9
3099850	1.000000e+00	3
3099853	1.611182e-01	29
3099852	8.881784e-16	50
3099855	1.000000e+00	0
3099854	8.881784e-16	50
3099841	1.000000e+00	0
3099840	1.000000e+00	0
3099843	1.000000e+00	2
3099842	1.133316e-12	48
3099845	1.000000e+00	0
3099844	1.000000e+00	0
3099847	9.999999e-01	8
3099846	1.000000e+00	2
3099864	1.000000e+00	7
3099865	1.000000e+00	0
3099866	9.998471e-01	13
3099867	1.000000e+00	0
3099868	1.000000e+00	1
3099869	1.000000e+00	1
3099870	1.000000e+00	0
3099871	1.000000e+00	3
3099857	1.000000e+00	0
3099858	1.000000e+00	7
3099859	1.000000e+00	1
3099860	1.000000e+00	0
3099861	1.000000e+00	0
3099862	1.000000e+00	0
3099863	4.529710e-14	49
3099883	9.835804e-01	18
3099882	7.600562e-01	23
3099881	1.000000e+00	0
3099880	8.881784e-16	50
3099887	1.000000e+00	0
3099886	1.000000e+00	0
3099885	9.999999e-01	8
3099884	8.881784e-16	50
3099875	7.673339e-03	34
3099874	1.000000e+00	7
3099873	1.000000e+00	1
3099872	1.000000e+00	2
3099878	9.998471e-01	13
3099877	1.000000e+00	4
3099876	3.245432e-02	32
3099898	9.999549e-01	12
3099899	1.000000e+00	1
3099896	1.000000e+00	3
3099897	9.999881e-01	11
3099902	1.854161e-11	47
3099903	1.000000e+00	0
3099900	1.000000e+00	2
3099901	1.000000e+00	0
3099890	1.000000e+00	0
3099891	1.301086e-03	36
3099889	1.000000e+00	0
3099894	1.000000e+00	0
3099895	4.529710e-14	49
3099892	3.359055e-01	27
3099893	1.193067e-05	40
3099652	1.000000e+00	1
3099653	1.000000e+00	0
3099654	1.000000e+00	0
3099655	9.995319e-01	14
3099648	1.854161e-11	47
3099649	1.000000e+00	0
3099650	1.013194e-01	30
3099651	1.000000e+00	0
3099660	1.000000e+00	4
3099661	8.986806e-01	21
3099662	4.529710e-14	49
3099663	4.529710e-14	49
3099656	2.807050e-06	41
3099657	1.000000e+00	0
3099658	1.000000e+00	1
3099659	1.854161e-11	47
3099669	7.600562e-01	23
3099668	1.000000e+00	1
3099671	1.000000e+00	1
3099670	1.000000e+00	3
3099665	2.104926e-09	45
3099664	1.000000e+00	7
3099667	1.000000e+00	4
3099666	9.999972e-01	10
3099677	1.000000e+00	0
3099676	9.999881e-01	11
3099679	9.999972e-01	10
3099678	1.000000e+00	0
3099673	1.529320e-04	38
3099675	8.881784e-16	50
3099686	1.000000e+00	1
3099687	1.000000e+00	0
3099684	1.000000e+00	0
3099685	1.641957e-02	33
3099682	1.301086e-03	36
3099683	1.000000e+00	1
3099680	1.000000e+00	0
3099694	8.881784e-16	50
3099695	1.000000e+00	0
3099692	4.529710e-14	49
3099693	1.000000e+00	2
3099690	1.000000e+00	5
3099691	1.000000e+00	1
3099703	8.881784e-16	50
3099702	1.611182e-01	29
3099701	1.000000e+00	1
3099700	2.230891e-10	46
3099699	1.000000e+00	0
3099698	8.881784e-16	50
3099696	1.000000e+00	0
3099711	1.000000e+00	0
3099710	1.000000e+00	1
3099709	4.438624e-01	26
3099708	9.405398e-01	20
3099706	8.881784e-16	50
3099705	1.000000e+00	1
3099704	9.995319e-01	14
3099712	1.000000e+00	2
3099713	1.000000e+00	0
3099714	9.999972e-01	10
3099715	1.000000e+00	2
3099716	9.986989e-01	15
3099717	1.000000e+00	0
3099718	1.000000e+00	0
3099719	1.000000e+00	0
3099720	1.000000e+00	2
3099721	1.000000e+00	0
3099722	8.881784e-16	50
3099723	1.000000e+00	3
3099725	9.675457e-01	19
3099726	1.000000e+00	0
3099727	1.000000e+00	0
3099729	1.000000e+00	0
3099728	9.995319e-01	14
3099731	8.881784e-16	50
3099730	1.000000e+00	0
3099733	1.000000e+00	0
3099732	9.999994e-01	9
3099735	1.000000e+00	3
3099734	8.881784e-16	50
3099737	9.999999e-01	8
3099736	1.000000e+00	0
3099739	1.000000e+00	0
3099738	1.000000e+00	6
3099741	1.000000e+00	0
3099740	1.000000e+00	0
3099743	2.230891e-10	46
3099742	1.000000e+00	0
3099746	9.835804e-01	18
3099745	1.854161e-11	47
3099751	9.835804e-01	18
3099748	1.000000e+00	1
3099749	8.881784e-16	50
3099754	1.000000e+00	3
3099755	8.881784e-16	50
3099752	8.881784e-16	50
3099753	2.230891e-10	46
3099758	8.881784e-16	50
3099759	8.881784e-16	50
3099756	1.000000e+00	2
3099757	5.946023e-02	31
3099762	1.000000e+00	1
3099761	1.000000e+00	0
3099760	8.881784e-16	50
3099767	4.510745e-05	39
3099766	1.000000e+00	6
3099765	1.000000e+00	7
3099764	8.881784e-16	50
3099771	1.000000e+00	0
3099770	8.986806e-01	21
3099769	1.000000e+00	0
3099768	8.881784e-16	50
3099775	9.995319e-01	14
3099774	1.000000e+00	2
3099773	1.000000e+00	1
3099772	9.998471e-01	13
3100062	8.881784e-16	50
3100063	1.000000e+00	0
3100060	1.000000e+00	2
3100061	1.000000e+00	0
3100058	1.529320e-04	38
3100059	1.000000e+00	0
3100056	8.881784e-16	50
3100057	1.000000e+00	0
3100054	8.881784e-16	50
3100055	1.529320e-04	38
3100052	1.000000e+00	1
3100053	1.000000e+00	2
3100050	1.611182e-01	29
3100051	1.000000e+00	1
3100048	1.000000e+00	0
3100049	1.000000e+00	0
3100047	1.000000e+00	2
3100046	1.000000e+00	4
3100045	1.000000e+00	0
3100044	5.817779e-07	42
3100043	1.013194e-01	30
3100042	1.000000e+00	0
3100041	1.000000e+00	1
3100040	1.000000e+00	2
3100039	8.881784e-16	50
3100038	1.000000e+00	0
3100037	1.000000e+00	0
3100035	1.000000e+00	0
3100034	8.881784e-16	50
3100033	1.000000e+00	2
3100032	1.000000e+00	1
3100092	3.245432e-02	32
3100093	1.000000e+00	1
3100094	1.000000e+00	1
3100095	1.000000e+00	0
3100088	1.000000e+00	7
3100089	1.000000e+00	0
3100090	9.675457e-01	19
3100091	1.193067e-05	40
3100084	1.000000e+00	6
3100085	1.000000e+00	0
3100086	9.999881e-01	11
3100080	3.245432e-02	32
3100081	1.000000e+00	0
3100082	1.000000e+00	1
3100083	1.000000e+00	7
3100077	1.000000e+00	1
3100076	1.000000e+00	0
3100079	1.000000e+00	4
3100078	9.966998e-01	16
3100073	1.000000e+00	0
3100072	1.000000e+00	0
3100075	2.807050e-06	41
3100074	1.000000e+00	0
3100069	8.881784e-16	50
3100068	1.000000e+00	6
3100071	8.881784e-16	50
3100070	9.999999e-01	8
3100065	8.986806e-01	21
3100064	1.000000e+00	0
3100067	9.405398e-01	20
3100066	1.000000e+00	5
3100122	1.000000e+00	0
3100123	1.000000e+00	0
3100120	4.681115e-04	37
3100121	1.000000e+00	2
3100127	1.301086e-03	36
3100124	9.998471e-01	13
3100125	1.133316e-12	48
3100114	1.000000e+00	0
3100115	9.966998e-01	16
3100112	1.000000e+00	5
3100113	1.000000e+00	0
3100119	1.000000e+00	4
3100116	9.835804e-01	18
3100117	1.000000e+00	0
3100106	1.000000e+00	0
3100105	1.000000e+00	1
3100104	1.000000e+00	0
3100111	1.000000e+00	0
3100110	1.000000e+00	0
3100109	1.000000e+00	1
3100108	1.000000e+00	1
3100099	1.000000e+00	0
3100098	1.000000e+00	0
3100097	1.000000e+00	0
3100096	9.999972e-01	10
3100103	1.000000e+00	3
3100102	1.000000e+00	0
3100100	1.000000e+00	0
3100152	1.000000e+00	0
3100153	9.675457e-01	19
3100154	1.000000e+00	2
3100155	1.000000e+00	6
3100156	4.529710e-14	49
3100157	1.621870e-08	44
3100158	1.000000e+00	0
3100159	1.000000e+00	0
3100144	1.000000e+00	2
3100145	4.510745e-05	39
3100146	1.000000e+00	2
3100147	1.000000e+00	1
3100148	7.600562e-01	23
3100149	1.000000e+00	2
3100150	1.000000e+00	0
3100151	8.881784e-16	50
3100137	1.000000e+00	0
3100136	1.000000e+00	0
3100139	8.881784e-16	50
3100138	1.000000e+00	1
3100141	1.000000e+00	5
3100140	9.995319e-01	14
3100143	5.946023e-02	31
3100142	1.621870e-08	44
3100129	1.000000e+00	0
3100128	9.999994e-01	9
3100131	9.966998e-01	16
3100130	1.000000e+00	3
3100132	9.986989e-01	15
3100135	1.013194e-01	30
3100134	1.000000e+00	0
3099927	1.611182e-01	29
3099926	1.000000e+00	0
3099924	8.388818e-01	22
3099923	1.000000e+00	0
3099922	1.854161e-11	47
3099921	1.000000e+00	1
3099920	9.999549e-01	12
3099935	1.133316e-12	48
3099934	8.881784e-16	50
3099933	7.600562e-01	23
3099932	1.000000e+00	1
3099931	1.621870e-08	44
3099930	1.000000e+00	7
3099929	9.999994e-01	9
3099910	8.986806e-01	21
3099911	4.529710e-14	49
3099908	1.000000e+00	6
3099909	8.388818e-01	22
3099906	9.966998e-01	16
3099904	1.000000e+00	0
3099905	1.000000e+00	5
3099919	8.881784e-16	50
3099916	1.000000e+00	0
3099917	1.611182e-01	29
3099914	1.621870e-08	44
3099915	9.835804e-01	18
3099912	1.000000e+00	0
3099913	9.999881e-01	11
3099957	4.529710e-14	49
3099956	3.245432e-02	32
3099959	1.000000e+00	0
3099953	9.999881e-01	11
3099955	4.510745e-05	39
3099954	1.000000e+00	1
3099965	1.000000e+00	1
3099964	1.000000e+00	1
3099967	1.000000e+00	0
3099966	1.000000e+00	1
3099961	8.881784e-16	50
3099960	1.000000e+00	1
3099963	1.000000e+00	0
3099962	1.000000e+00	7
3099940	1.000000e+00	0
3099941	1.000000e+00	0
3099942	9.986989e-01	15
3099936	1.621870e-08	44
3099937	8.881784e-16	50
3099938	1.000000e+00	2
3099948	1.000000e+00	0
3099949	5.946023e-02	31
3099950	1.000000e+00	4
3099951	1.000000e+00	0
3099944	8.881784e-16	50
3099945	9.999549e-01	12
3099946	9.986989e-01	15
3099987	5.817779e-07	42
3099986	1.000000e+00	0
3099985	1.000000e+00	0
3099984	2.230891e-10	46
3099991	1.000000e+00	2
3099990	1.000000e+00	3
3099989	8.986806e-01	21
3099988	1.000000e+00	2
3099995	1.000000e+00	1
3099994	1.000000e+00	7
3099993	1.000000e+00	0
3099992	1.000000e+00	0
3099999	1.000000e+00	0
3099998	4.681115e-04	37
3099997	9.995319e-01	14
3099996	1.000000e+00	0
3099970	1.133316e-12	48
3099971	1.000000e+00	0
3099968	1.000000e+00	3
3099969	1.529320e-04	38
3099974	8.881784e-16	50
3099972	9.835804e-01	18
3099973	6.640945e-01	24
3099978	1.000000e+00	1
3099979	3.300224e-03	35
3099976	8.881784e-16	50
3099977	1.000000e+00	3
3099982	5.817779e-07	42
3099983	8.881784e-16	50
3099980	1.621870e-08	44
3099981	3.359055e-01	27
3100017	1.000000e+00	0
3100016	1.000000e+00	5
3100019	1.000000e+00	0
3100018	1.000000e+00	0
3100021	1.133316e-12	48
3100020	1.000000e+00	4
3100023	1.000000e+00	0
3100022	8.881784e-16	50
3100025	1.000000e+00	1
3100024	2.104926e-09	45
3100026	1.000000e+00	0
3100029	1.000000e+00	0
3100028	1.000000e+00	0
3100031	1.000000e+00	4
3100030	3.359055e-01	27
3100000	1.000000e+00	0
3100001	1.000000e+00	0
3100002	9.999999e-01	8
3100003	9.675457e-01	19
3100004	1.000000e+00	7
3100005	1.611182e-01	29
3100007	1.000000e+00	0
3100008	4.529710e-14	49
3100009	9.999994e-01	9
3100010	1.000000e+00	1
3100011	1.013194e-01	30
3100012	1.000000e+00	0
3100013	1.000000e+00	4
3100014	1.000000e+00	3
3100015	1.000000e+00	0
3100330	1.621870e-08	44
3100329	8.881784e-16	50
3100334	8.881784e-16	50
3100333	1.000000e+00	0
3100332	1.000000e+00	0
3100323	5.561376e-01	25
3100322	1.529320e-04	38
3100321	4.681115e-04	37
3100320	9.999999e-01	8
3100327	1.000000e+00	6
3100326	9.999994e-01	9
3100325	8.881784e-16	50
3100324	1.000000e+00	0
3100346	1.000000e+00	0
3100347	9.995319e-01	14
3100344	9.999972e-01	10
3100345	1.854161e-11	47
3100350	1.000000e+00	0
3100351	4.529710e-14	49
3100348	9.923267e-01	17
3100338	2.230891e-10	46
3100339	1.000000e+00	0
3100337	9.998471e-01	13
3100342	8.881784e-16	50
3100343	1.000000e+00	3
3100341	8.881784e-16	50
3100297	1.000000e+00	5
3100296	4.438624e-01	26
3100299	9.923267e-01	17
3100298	9.998471e-01	13
3100301	1.000000e+00	0
3100303	1.000000e+00	7
3100302	8.881784e-16	50
3100289	9.995319e-01	14
3100291	1.611182e-01	29
3100290	8.986806e-01	21
3100293	4.529710e-14	49
3100292	9.923267e-01	17
3100294	1.000000e+00	1
3100312	1.000000e+00	0
3100313	1.000000e+00	2
3100314	8.881784e-16	50
3100316	1.000000e+00	5
3100318	1.000000e+00	6
3100319	1.000000e+00	0
3100304	1.000000e+00	4
3100305	9.999994e-01	9
3100306	1.133316e-12	48
3100307	8.881784e-16	50
3100308	8.881784e-16	50
3100309	1.000000e+00	0
3100311	1.000000e+00	0
3100399	8.881784e-16	50
3100398	1.529320e-04	38
3100397	1.000000e+00	0
3100396	5.817779e-07	42
3100395	1.133316e-12	48
3100394	1.133316e-12	48
3100393	8.881784e-16	50
3100392	2.807050e-06	41
3100391	7.673339e-03	34
3100390	1.000000e+00	6
3100389	8.986806e-01	21
3100388	1.000000e+00	0
3100387	1.000000e+00	1
3100386	8.881784e-16	50
3100384	1.000000e+00	0
3100414	8.881784e-16	50
3100415	1.000000e+00	1
3100412	1.000000e+00	3
3100413	1.000000e+00	1
3100410	1.133316e-12	48
3100411	1.000000e+00	4
3100408	1.000000e+00	6
3100409	9.986989e-01	15
3100406	4.510745e-05	39
3100407	1.000000e+00	4
3100404	9.999549e-01	12
3100405	9.999881e-01	11
3100402	1.000000e+00	0
3100403	9.923267e-01	17
3100400	9.835804e-01	18
3100401	3.300224e-03	35
3100365	1.000000e+00	1
3100364	1.000000e+00	3
3100367	8.986806e-01	21
3100366	5.817779e-07	42
3100361	8.881784e-16	50
3100360	1.000000e+00	1
3100363	1.000000e+00	0
3100362	1.000000e+00	4
3100357	1.000000e+00	0
3100356	1.000000e+00	1
3100359	9.675457e-01	19
3100358	1.000000e+00	3
3100352	4.510745e-05	39
3100354	5.817779e-07	42
3100380	1.000000e+00	0
3100381	5.561376e-01	25
3100382	1.621870e-08	44
3100383	1.621870e-08	44
3100377	1.529320e-04	38
3100379	1.854161e-11	47
3100372	8.881784e-16	50
3100373	1.000000e+00	1
3100374	9.999881e-01	11
3100375	1.000000e+00	3
3100368	4.529710e-14	49
3100369	5.946023e-02	31
3100370	1.000000e+00	3
3100371	1.000000e+00	0
3100194	1.000000e+00	2
3100192	1.000000e+00	5
3100193	1.000000e+00	1
3100198	8.881784e-16	50
3100196	1.000000e+00	1
3100197	1.000000e+00	0
3100202	5.817779e-07	42
3100203	1.000000e+00	0
3100200	1.000000e+00	0
3100206	1.000000e+00	0
3100207	1.000000e+00	2
3100204	4.438624e-01	26
3100205	1.000000e+00	1
3100211	9.999881e-01	11
3100210	1.000000e+00	2
3100209	9.999999e-01	8
3100208	1.000000e+00	3
3100215	1.000000e+00	0
3100214	4.681115e-04	37
3100213	8.881784e-16	50
3100212	1.000000e+00	0
3100219	1.000000e+00	0
3100218	1.000000e+00	5
3100217	1.000000e+00	0
3100216	1.000000e+00	1
3100223	1.854161e-11	47
3100222	9.966998e-01	16
3100160	1.000000e+00	0
3100161	4.438624e-01	26
3100162	9.999549e-01	12
3100163	1.000000e+00	4
3100164	1.000000e+00	4
3100165	1.049339e-07	43
3100166	1.529320e-04	38
3100167	1.000000e+00	6
3100168	1.301086e-03	36
3100169	8.881784e-16	50
3100170	8.881784e-16	50
3100171	8.881784e-16	50
3100172	1.000000e+00	0
3100173	9.999881e-01	11
3100174	9.966998e-01	16
3100175	1.000000e+00	0
3100177	1.133316e-12	48
3100176	1.000000e+00	3
3100179	1.611182e-01	29
3100178	1.000000e+00	0
3100181	1.000000e+00	0
3100180	1.000000e+00	1
3100183	1.000000e+00	1
3100182	1.000000e+00	0
3100184	7.600562e-01	23
3100187	8.881784e-16	50
3100186	1.049339e-07	43
3100189	1.301086e-03	36
3100188	1.854161e-11	47
3100262	1.000000e+00	6
3100263	8.986806e-01	21
3100260	5.561376e-01	25
3100261	9.999972e-01	10
3100258	1.000000e+00	1
3100259	1.000000e+00	5
3100256	1.000000e+00	7
3100257	1.000000e+00	2
3100271	9.995319e-01	14
3100268	1.000000e+00	3
3100269	1.000000e+00	0
3100266	1.000000e+00	0
3100267	4.510745e-05	39
3100264	1.000000e+00	0
3100265	1.000000e+00	2
3100279	1.854161e-11	47
3100278	1.000000e+00	0
3100277	1.000000e+00	0
3100276	9.986989e-01	15
3100275	1.000000e+00	0
3100274	1.000000e+00	1
3100272	1.000000e+00	0
3100287	9.405398e-01	20
3100286	1.000000e+00	0
3100285	9.675457e-01	19
3100284	7.600562e-01	23
3100283	1.000000e+00	3
3100282	8.881784e-16	50
3100281	1.000000e+00	2
3100280	1.000000e+00	0
3100228	9.999999e-01	8
3100230	8.881784e-16	50
3100231	1.000000e+00	3
3100224	2.230891e-10	46
3100225	1.000000e+00	1
3100226	1.000000e+00	3
3100227	1.000000e+00	0
3100236	6.640945e-01	24
3100237	8.388818e-01	22
3100238	9.999881e-01	11
3100232	3.300224e-03	35
3100233	8.881784e-16	50
3100235	1.854161e-11	47
3100245	8.986806e-01	21
3100244	1.000000e+00	2
3100247	1.000000e+00	0
3100246	1.000000e+00	0
3100241	1.000000e+00	2
3100240	1.000000e+00	1
3100243	1.000000e+00	0
3100242	4.438624e-01	26
3100253	1.000000e+00	0
3100252	1.013194e-01	30
3100254	1.000000e+00	1
3100249	1.000000e+00	0
3100248	1.000000e+00	0
3100251	9.999994e-01	9
3100250	9.923267e-01	17
3100600	4.510745e-05	39
3100601	1.000000e+00	0
3100602	1.000000e+00	3
3100603	1.000000e+00	3
3100604	9.999972e-01	10
3100605	1.000000e+00	3
3100606	1.000000e+00	0
3100607	8.881784e-16	50
3100592	9.999994e-01	9
3100593	5.817779e-07	42
3100594	1.000000e+00	0
3100595	1.641957e-02	33
3100596	1.000000e+00	1
3100597	9.999972e-01	10
3100598	1.000000e+00	6
3100599	9.999549e-01	12
3100584	1.193067e-05	40
3100587	1.641957e-02	33
3100586	4.529710e-14	49
3100589	1.000000e+00	0
3100588	1.000000e+00	3
3100591	1.000000e+00	5
3100590	5.561376e-01	25
3100577	4.529710e-14	49
3100576	2.399438e-01	28
3100579	1.000000e+00	0
3100578	5.817779e-07	42
3100581	9.999549e-01	12
3100580	9.999972e-01	10
3100583	4.529710e-14	49
3100570	8.388818e-01	22
3100571	6.640945e-01	24
3100568	8.881784e-16	50
3100574	9.675457e-01	19
3100575	1.049339e-07	43
3100572	8.881784e-16	50
3100573	8.881784e-16	50
3100562	1.611182e-01	29
3100563	1.000000e+00	5
3100560	1.000000e+00	3
3100561	8.881784e-16	50
3100567	1.000000e+00	4
3100564	4.529710e-14	49
3100565	1.000000e+00	0
3100555	1.000000e+00	1
3100554	4.438624e-01	26
3100553	1.000000e+00	0
3100552	1.000000e+00	1
3100559	2.807050e-06	41
3100558	4.529710e-14	49
3100557	9.966998e-01	16
3100556	1.000000e+00	2
3100547	8.881784e-16	50
3100546	8.881784e-16	50
3100545	1.854161e-11	47
3100544	1.641957e-02	33
3100551	8.881784e-16	50
3100550	8.881784e-16	50
3100549	8.388818e-01	22
3100548	1.854161e-11	47
3100668	7.673339e-03	34
3100669	2.807050e-06	41
3100670	1.000000e+00	1
3100671	1.000000e+00	0
3100664	7.673339e-03	34
3100665	1.000000e+00	0
3100666	8.881784e-16	50
3100667	1.000000e+00	0
3100660	1.000000e+00	2
3100661	1.000000e+00	1
3100662	1.000000e+00	1
3100663	1.000000e+00	0
3100656	1.000000e+00	0
3100657	3.300224e-03	35
3100658	1.000000e+00	0
3100659	9.999549e-01	12
3100653	1.000000e+00	0
3100652	1.000000e+00	1
3100654	9.998471e-01	13
3100649	1.000000e+00	6
3100648	1.000000e+00	0
3100651	5.561376e-01	25
3100650	1.000000e+00	0
3100645	1.000000e+00	1
3100644	2.807050e-06	41
3100647	1.000000e+00	3
3100646	1.000000e+00	0
3100641	1.000000e+00	0
3100640	1.000000e+00	1
3100643	1.000000e+00	2
3100642	1.000000e+00	5
3100638	4.529710e-14	49
3100639	9.923267e-01	17
3100636	1.000000e+00	1
3100637	1.000000e+00	1
3100634	8.881784e-16	50
3100635	1.000000e+00	1
3100632	3.359055e-01	27
3100633	1.854161e-11	47
3100630	8.986806e-01	21
3100631	8.881784e-16	50
3100628	8.881784e-16	50
3100629	1.000000e+00	0
3100626	8.881784e-16	50
3100627	7.600562e-01	23
3100624	8.881784e-16	50
3100625	8.881784e-16	50
3100623	1.000000e+00	1
3100622	1.529320e-04	38
3100621	4.438624e-01	26
3100620	4.681115e-04	37
3100619	1.000000e+00	0
3100618	1.000000e+00	0
3100617	9.999972e-01	10
3100616	1.000000e+00	3
3100615	1.000000e+00	0
3100614	1.000000e+00	1
3100613	1.000000e+00	1
3100612	9.999994e-01	9
3100611	1.000000e+00	0
3100610	1.000000e+00	0
3100609	8.881784e-16	50
3100608	1.000000e+00	0
3100465	1.000000e+00	2
3100464	9.998471e-01	13
3100467	9.995319e-01	14
3100466	1.000000e+00	7
3100469	1.000000e+00	6
3100468	1.000000e+00	0
3100471	9.999972e-01	10
3100470	2.104926e-09	45
3100473	9.835804e-01	18
3100472	1.000000e+00	2
3100475	8.881784e-16	50
3100474	1.000000e+00	1
3100477	1.000000e+00	1
3100476	4.510745e-05	39
3100479	1.000000e+00	0
3100448	8.881784e-16	50
3100449	6.640945e-01	24
3100451	5.561376e-01	25
3100452	1.000000e+00	0
3100453	9.835804e-01	18
3100454	1.000000e+00	0
3100455	1.000000e+00	0
3100456	1.000000e+00	2
3100457	1.000000e+00	0
3100458	8.881784e-16	50
3100459	1.000000e+00	1
3100460	1.000000e+00	0
3100461	5.817779e-07	42
3100463	1.049339e-07	43
3100435	8.388818e-01	22
3100434	3.245432e-02	32
3100433	1.000000e+00	3
3100432	1.000000e+00	0
3100439	8.881784e-16	50
3100438	2.104926e-09	45
3100437	9.986989e-01	15
3100436	8.881784e-16	50
3100443	1.049339e-07	43
3100441	9.999999e-01	8
3100440	1.621870e-08	44
3100447	8.881784e-16	50
3100446	8.881784e-16	50
3100445	1.193067e-05	40
3100444	1.000000e+00	0
3100418	1.000000e+00	3
3100419	1.000000e+00	6
3100416	1.000000e+00	1
3100417	9.999999e-01	8
3100422	1.000000e+00	0
3100420	1.000000e+00	0
3100421	9.999972e-01	10
3100426	8.881784e-16	50
3100427	1.000000e+00	1
3100424	5.817779e-07	42
3100425	1.000000e+00	5
3100430	1.000000e+00	0
3100431	1.000000e+00	0
3100428	1.000000e+00	0
3100533	6.640945e-01	24
3100532	1.000000e+00	1
3100535	1.000000e+00	3
3100534	8.388818e-01	22
3100529	1.611182e-01	29
3100528	8.881784e-16	50
3100531	1.854161e-11	47
3100530	1.000000e+00	7
3100541	1.000000e+00	4
3100540	1.854161e-11	47
3100543	8.881784e-16	50
3100542	9.999881e-01	11
3100537	1.621870e-08	44
3100536	1.000000e+00	7
3100539	3.359055e-01	27
3100538	9.999994e-01	9
3100516	8.881784e-16	50
3100517	1.193067e-05	40
3100518	1.000000e+00	0
3100519	3.245432e-02	32
3100512	1.000000e+00	0
3100513	1.000000e+00	0
3100514	1.000000e+00	7
3100524	5.817779e-07	42
3100525	9.999972e-01	10
3100527	8.881784e-16	50
3100520	4.529710e-14	49
3100521	8.986806e-01	21
3100522	1.000000e+00	0
3100523	9.405398e-01	20
3100503	1.000000e+00	1
3100502	9.405398e-01	20
3100501	1.000000e+00	5
3100500	9.999881e-01	11
3100499	8.881784e-16	50
3100498	1.000000e+00	0
3100497	2.807050e-06	41
3100496	3.300224e-03	35
3100511	1.000000e+00	0
3100509	7.673339e-03	34
3100508	8.881784e-16	50
3100507	1.000000e+00	1
3100506	9.923267e-01	17
3100505	5.817779e-07	42
3100504	7.600562e-01	23
3100486	2.104926e-09	45
3100484	1.000000e+00	0
3100485	9.966998e-01	16
3100482	3.300224e-03	35
3100483	8.881784e-16	50
3100480	9.923267e-01	17
3100494	1.193067e-05	40
3100495	1.133316e-12	48
3100492	1.000000e+00	0
3100490	1.000000e+00	0
3100491	9.999999e-01	8
3100489	8.881784e-16	50
3097452	1.621870e-08	44
3097453	1.000000e+00	2
3097454	9.405398e-01	20
3097455	1.621870e-08	44
3097448	3.300224e-03	35
3097450	8.881784e-16	50
3097451	8.881784e-16	50
3097444	8.881784e-16	50
3097445	1.000000e+00	0
3097446	6.640945e-01	24
3097447	1.000000e+00	1
3097441	1.000000e+00	0
3097442	8.881784e-16	50
3097443	1.000000e+00	0
3097469	9.923267e-01	17
3097471	8.881784e-16	50
3097470	9.999549e-01	12
3097465	1.000000e+00	0
3097467	1.000000e+00	0
3097466	9.995319e-01	14
3097461	1.000000e+00	0
3097463	1.301086e-03	36
3097462	9.999999e-01	8
3097457	1.000000e+00	5
3097456	1.000000e+00	7
3097459	9.999881e-01	11
3097458	1.611182e-01	29
3097422	9.923267e-01	17
3097423	9.999999e-01	8
3097420	8.986806e-01	21
3097421	9.998471e-01	13
3097418	1.000000e+00	2
3097419	1.000000e+00	0
3097416	9.999972e-01	10
3097414	9.986989e-01	15
3097415	1.000000e+00	6
3097412	1.000000e+00	0
3097413	9.999972e-01	10
3097411	1.000000e+00	1
3097408	8.881784e-16	50
3097409	1.000000e+00	0
3097439	1.000000e+00	0
3097438	1.000000e+00	0
3097437	1.000000e+00	0
3097436	1.000000e+00	3
3097435	1.000000e+00	0
3097434	1.000000e+00	0
3097433	1.000000e+00	0
3097432	1.000000e+00	3
3097431	4.510745e-05	39
3097430	1.000000e+00	0
3097429	1.133316e-12	48
3097428	8.881784e-16	50
3097427	1.000000e+00	0
3097426	9.999994e-01	9
3097425	1.000000e+00	1
3097424	1.000000e+00	1
3097385	1.000000e+00	2
3097386	9.999994e-01	9
3097387	1.000000e+00	0
3097388	9.999881e-01	11
3097389	1.000000e+00	0
3097390	9.998471e-01	13
3097391	9.999999e-01	8
3097379	1.000000e+00	1
3097380	1.000000e+00	0
3097381	1.000000e+00	0
3097382	1.133316e-12	48
3097401	1.000000e+00	6
3097400	2.807050e-06	41
3097402	3.300224e-03	35
3097405	1.000000e+00	0
3097404	1.193067e-05	40
3097407	4.529710e-14	49
3097406	5.561376e-01	25
3097393	8.388818e-01	22
3097392	9.999994e-01	9
3097395	1.000000e+00	1
3097394	1.000000e+00	0
3097397	9.999999e-01	8
3097399	1.000000e+00	6
3097398	1.000000e+00	0
3097572	3.359055e-01	27
3097575	9.999994e-01	9
3097574	9.835804e-01	18
3097569	2.104926e-09	45
3097568	9.999549e-01	12
3097571	1.133316e-12	48
3097570	1.611182e-01	29
3097581	5.817779e-07	42
3097582	1.000000e+00	0
3097577	1.000000e+00	0
3097576	4.681115e-04	37
3097579	1.000000e+00	5
3097578	1.000000e+00	0
3097588	1.000000e+00	0
3097589	1.000000e+00	1
3097590	1.000000e+00	0
3097591	1.133316e-12	48
3097584	1.000000e+00	0
3097585	8.881784e-16	50
3097586	9.999994e-01	9
3097587	8.881784e-16	50
3097596	1.000000e+00	0
3097597	4.529710e-14	49
3097599	8.881784e-16	50
3097592	1.000000e+00	0
3097593	4.529710e-14	49
3097594	1.000000e+00	7
3097595	8.881784e-16	50
3097542	1.000000e+00	0
3097541	1.000000e+00	0
3097540	1.133316e-12	48
3097539	1.000000e+00	5
3097537	6.640945e-01	24
3097536	9.999881e-01	11
3097551	1.000000e+00	0
3097549	1.000000e+00	4
3097548	1.000000e+00	1
3097547	8.881784e-16	50
3097546	1.000000e+00	1
3097545	9.966998e-01	16
3097544	1.000000e+00	0
3097558	1.000000e+00	0
3097559	1.000000e+00	1
3097556	1.000000e+00	1
3097557	3.359055e-01	27
3097554	1.000000e+00	0
3097555	1.621870e-08	44
3097552	9.995319e-01	14
3097553	8.881784e-16	50
3097566	1.000000e+00	7
3097567	9.999999e-01	8
3097564	9.999994e-01	9
3097565	1.000000e+00	0
3097562	1.133316e-12	48
3097563	8.881784e-16	50
3097560	2.807050e-06	41
3097561	9.835804e-01	18
3097505	1.000000e+00	0
3097504	3.359055e-01	27
3097507	1.000000e+00	0
3097506	1.000000e+00	1
3097509	8.881784e-16	50
3097508	1.000000e+00	0
3097511	4.529710e-14	49
3097510	9.995319e-01	14
3097513	1.000000e+00	0
3097515	1.529320e-04	38
3097514	1.000000e+00	0
3097517	1.000000e+00	1
3097516	1.000000e+00	0
3097519	1.000000e+00	0
3097518	1.049339e-07	43
3097520	5.946023e-02	31
3097521	9.999972e-01	10
3097522	9.986989e-01	15
3097523	1.133316e-12	48
[truncated: 1,878 more rows]
