# Supplementary material for: Translational Selection Is Ubiquitous in Prokaryotes
Source: PLoS Genet. 2010 Jun 24;6(6):e1001004. doi: 10.1371/journal.pgen.1001004 (PMC2891978; doi:10.1371/journal.pgen.1001004)
Supplement: Dataset S1 — OCU/non-OCU gene calls in 461 Bacterial and Archaeal genomes, and summary tables of genome properties and OCU preferences for specific codons. (4.77 MB ZIP) [file pgen.1001004.s001.zip › Dataset_S1_Bacteria/Bacillus_pumilus_SAFR-032.arff.ocuGenes]

GeneID	signTest_p	ocuProbWinCnt
5619590	1.000000e+00	0
5619591	1.000000e+00	0
5619588	1.000000e+00	0
5619589	1.000000e+00	0
5619586	2.104926e-09	45
5619587	4.529710e-14	49
5619584	1.000000e+00	0
5619585	1.000000e+00	1
5619598	1.000000e+00	0
5619599	1.000000e+00	0
5619596	1.000000e+00	0
5619597	7.673339e-03	34
5619594	1.000000e+00	6
5619595	1.000000e+00	0
5619592	6.640945e-01	24
5619607	1.000000e+00	0
5619606	9.986989e-01	15
5619605	3.245432e-02	32
5619604	8.881784e-16	50
5619603	1.301086e-03	36
5619602	8.881784e-16	50
5619601	8.881784e-16	50
5619600	8.881784e-16	50
5619615	1.000000e+00	1
5619614	9.999881e-01	11
5619613	1.000000e+00	5
5619612	8.881784e-16	50
5619611	1.000000e+00	1
5619610	1.000000e+00	1
5619609	9.995319e-01	14
5619608	1.000000e+00	3
5619622	1.000000e+00	0
5619623	8.881784e-16	50
5619616	1.000000e+00	3
5619617	1.000000e+00	3
5619618	1.013194e-01	30
5619628	9.995319e-01	14
5619629	9.999999e-01	8
5619630	1.000000e+00	0
5619631	1.000000e+00	1
5619624	9.999881e-01	11
5619625	2.807050e-06	41
5619626	1.000000e+00	0
5619627	1.000000e+00	2
5619636	8.881784e-16	50
5619639	7.600562e-01	23
5619638	4.529710e-14	49
5619633	1.000000e+00	0
5619632	1.000000e+00	0
5619635	1.000000e+00	1
5619634	1.000000e+00	3
5619645	6.640945e-01	24
5619644	1.000000e+00	0
5619647	1.000000e+00	2
5619646	9.966998e-01	16
5619641	4.529710e-14	49
5619640	1.000000e+00	0
5619643	1.000000e+00	0
5619642	1.000000e+00	3
5619650	3.300224e-03	35
5619651	4.529710e-14	49
5619648	1.529320e-04	38
5619649	1.000000e+00	3
5619654	1.000000e+00	1
5619655	1.000000e+00	6
5619653	8.881784e-16	50
5619658	8.881784e-16	50
5619659	1.854161e-11	47
5619656	1.000000e+00	3
5619657	3.245432e-02	32
5619662	9.999999e-01	8
5619663	1.000000e+00	0
5619660	1.000000e+00	0
5619661	9.966998e-01	16
5619667	1.000000e+00	0
5619666	8.881784e-16	50
5619665	9.405398e-01	20
5619664	1.000000e+00	0
5619671	9.835804e-01	18
5619670	1.000000e+00	0
5619669	1.000000e+00	7
5619668	9.999999e-01	8
5619675	1.000000e+00	0
5619674	1.000000e+00	0
5619673	1.000000e+00	0
5619672	5.817779e-07	42
5619679	1.000000e+00	1
5619678	1.000000e+00	4
5619677	1.854161e-11	47
5619680	1.000000e+00	0
5619681	1.000000e+00	1
5619682	1.000000e+00	2
5619691	1.000000e+00	4
5619692	1.641957e-02	33
5619694	8.881784e-16	50
5619695	1.000000e+00	5
5619697	1.133316e-12	48
5619696	5.946023e-02	31
5619699	1.000000e+00	4
5619698	5.817779e-07	42
5619701	1.854161e-11	47
5619700	9.675457e-01	19
5619703	8.881784e-16	50
5619702	1.000000e+00	1
5619705	1.000000e+00	0
5619704	1.000000e+00	0
5619706	1.611182e-01	29
5619709	1.000000e+00	1
5619708	1.000000e+00	0
5619711	1.854161e-11	47
5619710	9.966998e-01	16
5619471	1.000000e+00	6
5619470	7.600562e-01	23
5619469	5.561376e-01	25
5619468	4.510745e-05	39
5619467	1.000000e+00	2
5619466	1.000000e+00	1
5619465	2.807050e-06	41
5619464	1.000000e+00	0
5619463	1.000000e+00	0
5619462	1.000000e+00	1
5619461	1.000000e+00	3
5619460	1.000000e+00	1
5619459	1.000000e+00	6
5619457	1.000000e+00	4
5619456	9.999881e-01	11
5619486	3.359055e-01	27
5619487	1.193067e-05	40
5619484	1.000000e+00	1
5619485	1.000000e+00	0
5619482	8.881784e-16	50
5619483	8.388818e-01	22
5619480	9.999972e-01	10
5619481	8.881784e-16	50
5619478	1.000000e+00	6
5619479	1.000000e+00	3
5619476	1.000000e+00	5
5619477	9.999994e-01	9
5619474	8.388818e-01	22
5619475	3.300224e-03	35
5619472	1.000000e+00	0
5619473	1.000000e+00	0
5619501	1.000000e+00	0
5619500	1.000000e+00	0
5619503	1.000000e+00	1
5619502	1.000000e+00	0
5619497	9.999972e-01	10
5619496	1.000000e+00	1
5619499	1.621870e-08	44
5619498	1.529320e-04	38
5619493	1.000000e+00	1
5619492	1.000000e+00	2
5619495	1.000000e+00	0
5619494	1.000000e+00	0
5619489	1.000000e+00	2
5619488	4.529710e-14	49
5619491	1.000000e+00	0
5619490	8.881784e-16	50
5619516	9.999972e-01	10
5619517	1.611182e-01	29
5619518	9.405398e-01	20
5619519	1.000000e+00	2
5619512	1.049339e-07	43
5619513	9.999994e-01	9
5619514	1.000000e+00	2
5619515	9.405398e-01	20
5619508	1.000000e+00	1
5619509	1.000000e+00	0
5619510	9.999999e-01	8
5619511	1.000000e+00	2
5619504	5.817779e-07	42
5619505	1.000000e+00	7
5619506	1.000000e+00	6
5619507	1.000000e+00	7
5619531	1.000000e+00	0
5619530	1.000000e+00	0
5619529	1.000000e+00	2
5619528	1.000000e+00	0
5619535	3.300224e-03	35
5619534	5.817779e-07	42
5619533	1.854161e-11	47
5619532	4.438624e-01	26
5619523	5.946023e-02	31
5619522	1.000000e+00	2
5619520	8.986806e-01	21
5619527	1.000000e+00	1
5619526	1.000000e+00	1
5619525	2.807050e-06	41
5619524	1.000000e+00	0
5619546	1.000000e+00	0
5619547	1.000000e+00	0
5619544	1.000000e+00	0
5619545	1.000000e+00	0
5619550	1.000000e+00	0
5619551	1.000000e+00	7
5619548	1.000000e+00	0
5619549	1.000000e+00	0
5619538	1.000000e+00	0
5619539	9.999881e-01	11
5619536	3.359055e-01	27
5619537	2.230891e-10	46
5619542	1.000000e+00	0
5619543	1.000000e+00	3
5619540	8.881784e-16	50
5619541	1.000000e+00	0
5619561	8.881784e-16	50
5619560	1.529320e-04	38
5619563	9.405398e-01	20
5619562	2.807050e-06	41
5619565	1.000000e+00	6
5619564	2.230891e-10	46
5619567	8.881784e-16	50
5619566	1.000000e+00	1
5619553	1.000000e+00	0
5619552	1.000000e+00	0
5619555	1.000000e+00	0
5619554	1.000000e+00	7
5619556	1.000000e+00	6
5619559	9.999881e-01	11
5619576	1.000000e+00	5
5619577	1.000000e+00	0
5619578	9.999999e-01	8
5619579	1.000000e+00	0
5619580	9.923267e-01	17
5619581	1.000000e+00	0
5619582	9.986989e-01	15
5619583	1.000000e+00	1
5619568	1.000000e+00	6
5619570	1.000000e+00	3
5619571	1.000000e+00	0
5619572	1.000000e+00	1
5619573	1.000000e+00	3
5619574	9.995319e-01	14
5619575	9.995319e-01	14
5619349	8.881784e-16	50
5619348	8.881784e-16	50
5619351	1.000000e+00	0
5619350	1.000000e+00	0
5619347	8.881784e-16	50
5619346	8.881784e-16	50
5619357	1.000000e+00	0
5619356	1.000000e+00	4
5619359	1.000000e+00	0
5619358	1.000000e+00	0
5619353	1.000000e+00	0
5619352	1.000000e+00	0
5619355	8.881784e-16	50
5619354	8.881784e-16	50
5619332	9.999994e-01	9
5619334	1.000000e+00	0
5619335	1.013194e-01	30
5619329	9.999972e-01	10
5619330	1.000000e+00	7
5619331	1.000000e+00	0
5619340	1.000000e+00	0
5619341	1.000000e+00	0
5619342	1.000000e+00	0
5619336	8.881784e-16	50
5619337	9.999881e-01	11
5619339	3.300224e-03	35
5619380	1.000000e+00	3
5619379	1.000000e+00	1
5619378	1.000000e+00	3
5619377	1.000000e+00	4
5619376	3.300224e-03	35
5619391	6.640945e-01	24
5619390	1.000000e+00	0
5619389	1.000000e+00	1
5619388	1.000000e+00	3
5619387	1.000000e+00	3
5619386	1.000000e+00	0
5619366	1.000000e+00	4
5619364	9.966998e-01	16
5619365	9.966998e-01	16
5619362	1.000000e+00	0
5619363	1.000000e+00	6
5619360	3.359055e-01	27
5619361	9.675457e-01	19
5619374	4.529710e-14	49
5619375	1.000000e+00	0
5619372	8.881784e-16	50
5619373	9.999549e-01	12
5619409	9.999972e-01	10
5619408	1.621870e-08	44
5619411	1.193067e-05	40
5619413	9.675457e-01	19
5619415	1.301086e-03	36
5619417	1.854161e-11	47
5619416	8.881784e-16	50
5619419	1.193067e-05	40
5619418	4.510745e-05	39
5619420	1.000000e+00	0
5619422	9.986989e-01	15
5619392	8.881784e-16	50
5619394	2.104926e-09	45
5619396	1.000000e+00	0
5619397	1.000000e+00	3
5619398	1.133316e-12	48
5619400	1.000000e+00	1
5619401	8.881784e-16	50
5619402	1.000000e+00	4
5619403	2.230891e-10	46
5619405	1.854161e-11	47
5619406	1.641957e-02	33
5619407	1.000000e+00	2
5619443	9.999994e-01	9
5619442	1.000000e+00	7
5619441	1.000000e+00	0
5619440	8.388818e-01	22
5619447	1.000000e+00	0
5619446	1.301086e-03	36
5619445	8.881784e-16	50
5619444	9.999999e-01	8
5619451	1.193067e-05	40
5619450	1.000000e+00	5
5619449	1.000000e+00	2
5619448	8.881784e-16	50
5619454	8.986806e-01	21
5619453	8.881784e-16	50
5619426	9.405398e-01	20
5619427	1.611182e-01	29
5619424	1.000000e+00	0
5619425	1.000000e+00	1
5619430	5.946023e-02	31
5619431	1.000000e+00	1
5619428	8.881784e-16	50
5619429	1.529320e-04	38
5619435	1.000000e+00	1
5619432	1.049339e-07	43
5619433	1.000000e+00	0
5619438	4.529710e-14	49
5619439	8.881784e-16	50
5619436	1.000000e+00	1
5619437	9.999972e-01	10
5619228	1.000000e+00	0
5619229	1.000000e+00	1
5619230	8.881784e-16	50
5619231	1.000000e+00	0
5619224	1.000000e+00	0
5619225	1.000000e+00	2
5619226	8.881784e-16	50
5619227	5.946023e-02	31
5619222	9.999972e-01	10
5619223	1.000000e+00	1
5619216	1.000000e+00	0
5619217	1.000000e+00	0
5619213	8.881784e-16	50
5619212	1.000000e+00	0
5619215	1.854161e-11	47
5619214	1.000000e+00	0
5619263	1.000000e+00	0
5619260	1.854161e-11	47
5619258	1.000000e+00	0
5619259	1.000000e+00	0
5619256	8.881784e-16	50
5619257	1.000000e+00	4
5619254	1.000000e+00	2
5619255	1.000000e+00	0
5619252	1.000000e+00	0
5619253	2.399438e-01	28
5619250	9.999972e-01	10
5619248	5.817779e-07	42
5619249	8.881784e-16	50
5619247	1.000000e+00	3
5619246	2.807050e-06	41
5619245	8.881784e-16	50
5619244	4.681115e-04	37
5619243	9.999994e-01	9
5619241	9.675457e-01	19
5619240	1.000000e+00	3
5619239	1.000000e+00	3
5619238	1.000000e+00	4
5619237	1.000000e+00	0
5619236	9.999999e-01	8
5619235	8.388818e-01	22
5619234	8.881784e-16	50
5619233	1.000000e+00	0
5619232	2.104926e-09	45
5619288	1.000000e+00	1
5619289	1.000000e+00	1
5619290	1.000000e+00	0
5619291	1.000000e+00	0
5619292	1.000000e+00	0
5619293	1.000000e+00	0
5619294	1.000000e+00	0
5619295	1.000000e+00	5
5619280	1.000000e+00	1
5619281	4.529710e-14	49
5619286	8.881784e-16	50
5619287	9.966998e-01	16
5619273	1.000000e+00	3
5619272	4.529710e-14	49
5619275	1.000000e+00	6
5619274	9.999972e-01	10
5619277	9.923267e-01	17
5619276	1.000000e+00	0
5619278	8.881784e-16	50
5619265	1.000000e+00	2
5619264	1.133316e-12	48
5619267	4.529710e-14	49
5619266	1.000000e+00	3
5619269	9.999549e-01	12
5619268	1.133316e-12	48
5619271	1.000000e+00	3
5619270	9.995319e-01	14
5619322	1.000000e+00	4
5619323	1.301086e-03	36
5619320	1.000000e+00	6
5619321	1.641957e-02	33
5619326	9.675457e-01	19
5619327	1.000000e+00	1
5619324	9.999972e-01	10
5619325	6.640945e-01	24
5619314	8.881784e-16	50
5619315	8.881784e-16	50
5619312	9.986989e-01	15
5619313	1.000000e+00	3
5619318	1.000000e+00	0
5619319	8.881784e-16	50
5619316	8.881784e-16	50
5619317	8.881784e-16	50
5619307	8.881784e-16	50
5619306	8.881784e-16	50
5619305	9.999972e-01	10
5619304	1.000000e+00	3
5619311	1.000000e+00	3
5619309	1.000000e+00	0
5619308	8.881784e-16	50
5619299	1.000000e+00	0
5619298	1.000000e+00	0
5619297	1.000000e+00	0
5619296	1.000000e+00	0
5619301	1.000000e+00	0
5619300	1.000000e+00	0
5620393	8.881784e-16	50
5620392	9.995319e-01	14
5620394	1.133316e-12	48
5620397	9.835804e-01	18
5620396	8.881784e-16	50
5620399	4.529710e-14	49
5620398	2.104926e-09	45
5620385	1.000000e+00	1
5620384	1.000000e+00	4
5620386	1.000000e+00	3
5620389	3.300224e-03	35
5620388	1.133316e-12	48
5620390	4.529710e-14	49
5620408	1.000000e+00	4
5620410	8.881784e-16	50
5620411	1.854161e-11	47
5620412	9.995319e-01	14
5620413	1.000000e+00	0
5620414	8.881784e-16	50
5620415	4.681115e-04	37
5620401	9.999999e-01	8
5620402	1.000000e+00	6
5620403	1.000000e+00	1
5620404	1.000000e+00	7
5620405	1.000000e+00	3
5620406	9.999994e-01	9
5620407	4.438624e-01	26
5620362	1.000000e+00	0
5620361	1.133316e-12	48
5620360	1.000000e+00	0
5620367	8.881784e-16	50
5620366	9.999549e-01	12
5620365	1.000000e+00	0
5620364	1.000000e+00	0
5620355	1.000000e+00	1
5620354	7.673339e-03	34
5620353	8.881784e-16	50
5620352	4.529710e-14	49
5620359	1.000000e+00	0
5620358	1.000000e+00	1
5620357	1.000000e+00	3
5620356	9.999994e-01	9
5620379	8.881784e-16	50
5620382	8.881784e-16	50
5620383	1.854161e-11	47
5620380	1.000000e+00	0
5620381	8.881784e-16	50
5620371	8.881784e-16	50
5620368	1.000000e+00	4
5620369	8.881784e-16	50
5620374	8.881784e-16	50
5620375	4.681115e-04	37
5620372	8.881784e-16	50
5620373	8.881784e-16	50
5620461	1.000000e+00	2
5620460	1.000000e+00	1
5620462	1.000000e+00	4
5620457	1.000000e+00	0
5620456	1.000000e+00	0
5620459	1.000000e+00	2
5620458	1.000000e+00	3
5620453	1.000000e+00	0
5620452	1.000000e+00	0
5620455	1.000000e+00	0
5620454	1.000000e+00	0
5620448	1.000000e+00	7
5620451	1.000000e+00	6
5620450	9.999881e-01	11
5620476	1.000000e+00	0
5620478	8.881784e-16	50
5620479	8.881784e-16	50
5620472	1.000000e+00	0
5620474	1.000000e+00	6
5620475	1.000000e+00	2
5620469	1.000000e+00	7
5620470	8.881784e-16	50
5620465	4.438624e-01	26
5620466	9.986989e-01	15
5620467	1.000000e+00	4
5620431	1.000000e+00	1
5620430	1.133316e-12	48
5620429	1.854161e-11	47
5620428	2.230891e-10	46
5620427	1.049339e-07	43
5620425	1.000000e+00	7
5620424	2.807050e-06	41
5620423	2.807050e-06	41
5620422	8.881784e-16	50
5620421	1.000000e+00	7
5620420	1.000000e+00	1
5620419	8.881784e-16	50
5620418	8.881784e-16	50
5620417	8.881784e-16	50
5620416	8.881784e-16	50
5620446	1.000000e+00	0
5620447	9.999972e-01	10
5620444	9.999881e-01	11
5620445	8.881784e-16	50
5620442	1.000000e+00	0
5620443	9.999972e-01	10
5620440	1.000000e+00	0
5620441	1.000000e+00	0
5620438	9.675457e-01	19
5620439	1.854161e-11	47
5620436	1.854161e-11	47
5620437	1.000000e+00	0
5620434	9.998471e-01	13
5620435	8.881784e-16	50
5620433	1.641957e-02	33
5620256	6.640945e-01	24
5620257	1.000000e+00	6
5620258	1.000000e+00	7
5620259	1.000000e+00	0
5620260	1.000000e+00	0
5620261	1.000000e+00	0
5620262	1.000000e+00	0
5620263	1.000000e+00	6
5620265	2.807050e-06	41
5620267	1.000000e+00	6
5620271	1.000000e+00	0
5620273	1.000000e+00	0
5620272	8.881784e-16	50
5620275	9.923267e-01	17
5620274	8.881784e-16	50
5620277	1.000000e+00	0
5620276	1.000000e+00	0
5620279	1.000000e+00	1
5620278	1.000000e+00	0
5620281	1.000000e+00	3
5620280	1.000000e+00	1
5620283	1.621870e-08	44
5620282	8.881784e-16	50
5620285	1.000000e+00	0
5620284	9.923267e-01	17
5620287	1.000000e+00	0
5620286	1.000000e+00	0
5620226	1.000000e+00	0
5620227	9.405398e-01	20
5620224	1.000000e+00	4
5620225	1.000000e+00	3
5620231	8.986806e-01	21
5620228	1.000000e+00	1
5620229	1.000000e+00	2
5620234	1.000000e+00	4
5620235	1.000000e+00	0
5620233	1.000000e+00	5
5620238	2.807050e-06	41
5620239	9.923267e-01	17
5620236	3.359055e-01	27
5620237	1.000000e+00	4
5620242	1.000000e+00	7
5620241	1.000000e+00	6
5620240	9.405398e-01	20
5620247	1.000000e+00	1
5620246	1.854161e-11	47
5620245	1.301086e-03	36
5620244	7.600562e-01	23
5620251	1.000000e+00	3
5620250	1.000000e+00	6
5620249	8.881784e-16	50
5620248	1.000000e+00	1
5620255	4.529710e-14	49
5620254	1.000000e+00	1
5620253	1.000000e+00	1
5620252	1.000000e+00	7
5620324	8.881784e-16	50
5620325	9.999999e-01	8
5620326	1.000000e+00	0
5620327	1.000000e+00	4
5620320	6.640945e-01	24
5620323	9.986989e-01	15
5620332	5.946023e-02	31
5620333	7.600562e-01	23
5620334	1.000000e+00	3
5620335	8.881784e-16	50
5620328	1.000000e+00	0
5620329	1.000000e+00	2
5620330	1.000000e+00	2
5620331	8.986806e-01	21
5620341	1.641957e-02	33
5620340	4.529710e-14	49
5620343	8.881784e-16	50
5620342	9.999549e-01	12
5620337	9.998471e-01	13
5620336	8.881784e-16	50
5620339	9.999549e-01	12
5620338	9.999881e-01	11
5620348	1.000000e+00	1
5620351	8.881784e-16	50
5620350	9.999972e-01	10
5620345	1.000000e+00	5
5620344	9.998471e-01	13
5620347	1.000000e+00	1
5620346	1.000000e+00	0
5620294	1.000000e+00	0
5620295	1.000000e+00	0
5620292	1.000000e+00	0
5620293	1.000000e+00	0
5620290	1.000000e+00	0
5620291	1.000000e+00	0
5620288	9.998471e-01	13
5620289	1.000000e+00	1
5620303	1.000000e+00	1
5620300	1.854161e-11	47
5620298	1.000000e+00	1
5620299	1.000000e+00	1
5620296	1.000000e+00	0
5620297	1.000000e+00	0
5620311	1.000000e+00	0
5620310	1.000000e+00	6
5620309	1.000000e+00	0
5620308	1.000000e+00	0
5620307	1.000000e+00	0
5620306	1.000000e+00	0
5620305	2.230891e-10	46
5620304	1.000000e+00	5
5620319	3.359055e-01	27
5620318	1.000000e+00	5
5620316	1.000000e+00	0
5620314	9.986989e-01	15
5620313	1.000000e+00	0
5620312	1.000000e+00	0
5620666	1.000000e+00	0
5620667	9.923267e-01	17
5620664	1.000000e+00	0
5620665	1.000000e+00	2
5620670	1.000000e+00	0
5620671	1.000000e+00	0
5620669	1.000000e+00	4
5620658	4.529710e-14	49
5620659	1.000000e+00	4
5620656	1.641957e-02	33
5620657	5.817779e-07	42
5620662	1.000000e+00	3
5620663	1.000000e+00	0
5620660	9.998471e-01	13
5620661	1.000000e+00	0
5620651	4.529710e-14	49
5620650	1.000000e+00	0
5620649	1.000000e+00	0
5620648	1.000000e+00	0
5620655	1.000000e+00	0
5620654	1.000000e+00	0
5620653	1.000000e+00	0
5620652	1.000000e+00	0
5620643	1.000000e+00	0
5620642	8.881784e-16	50
5620641	1.000000e+00	0
5620640	1.133316e-12	48
5620647	1.000000e+00	5
5620646	1.529320e-04	38
5620645	1.000000e+00	0
5620644	1.000000e+00	0
5620632	1.000000e+00	1
5620633	8.881784e-16	50
5620635	7.673339e-03	34
5620636	1.611182e-01	29
5620638	1.000000e+00	4
5620639	1.000000e+00	1
5620624	8.881784e-16	50
5620625	8.881784e-16	50
5620626	2.399438e-01	28
5620628	9.999999e-01	8
5620629	8.881784e-16	50
5620630	4.510745e-05	39
5620616	1.049339e-07	43
5620619	1.049339e-07	43
5620618	9.995319e-01	14
5620621	9.966998e-01	16
5620620	8.881784e-16	50
5620623	8.881784e-16	50
5620622	8.881784e-16	50
5620608	3.359055e-01	27
5620611	4.529710e-14	49
5620610	9.999999e-01	8
5620613	1.000000e+00	2
5620612	1.000000e+00	0
5620615	1.000000e+00	0
5620614	9.923267e-01	17
5620734	1.000000e+00	0
5620732	1.000000e+00	0
5620733	9.999999e-01	8
5620730	1.000000e+00	0
5620731	1.000000e+00	0
5620728	1.000000e+00	1
5620729	1.000000e+00	0
5620726	1.000000e+00	0
5620727	1.000000e+00	0
5620724	1.000000e+00	0
5620725	1.000000e+00	0
5620722	9.999994e-01	9
5620723	1.000000e+00	0
5620720	1.000000e+00	0
5620721	1.000000e+00	0
5620719	1.000000e+00	0
5620718	1.000000e+00	0
5620717	1.000000e+00	0
5620716	1.000000e+00	0
5620715	1.000000e+00	0
5620714	1.000000e+00	0
5620713	1.000000e+00	1
5620712	1.000000e+00	0
5620711	1.000000e+00	1
5620710	8.881784e-16	50
5620709	1.000000e+00	0
5620708	1.000000e+00	4
5620707	1.000000e+00	5
5620706	8.881784e-16	50
5620705	3.300224e-03	35
5620704	1.000000e+00	0
5620700	9.675457e-01	19
5620701	1.000000e+00	0
5620703	1.000000e+00	0
5620696	6.640945e-01	24
5620697	3.300224e-03	35
5620698	1.641957e-02	33
5620699	1.000000e+00	2
5620692	1.000000e+00	1
5620693	1.000000e+00	0
5620694	1.000000e+00	1
5620695	1.000000e+00	5
5620688	1.000000e+00	1
5620689	1.641957e-02	33
5620690	1.000000e+00	0
5620685	1.000000e+00	2
5620684	1.000000e+00	1
5620687	1.611182e-01	29
5620686	1.000000e+00	2
5620681	1.000000e+00	1
5620680	1.000000e+00	0
5620683	1.000000e+00	0
5620682	1.000000e+00	0
5620677	1.000000e+00	0
5620676	1.000000e+00	0
5620679	1.000000e+00	6
5620678	1.000000e+00	0
5620673	1.000000e+00	1
5620672	1.000000e+00	0
5620675	8.881784e-16	50
5620674	9.999972e-01	10
5620531	1.854161e-11	47
5620530	1.000000e+00	4
5620529	1.000000e+00	3
5620528	1.000000e+00	2
5620533	1.529320e-04	38
5620532	1.000000e+00	4
5620539	5.561376e-01	25
5620536	8.881784e-16	50
5620543	1.000000e+00	0
5620542	1.000000e+00	0
5620541	4.529710e-14	49
5620540	1.000000e+00	0
5620514	1.000000e+00	0
5620515	1.641957e-02	33
5620513	1.000000e+00	0
5620518	1.000000e+00	7
5620519	1.000000e+00	6
5620516	1.000000e+00	3
5620517	9.999994e-01	9
5620522	9.675457e-01	19
5620523	8.881784e-16	50
5620520	1.000000e+00	0
5620521	1.000000e+00	3
5620526	4.438624e-01	26
5620527	8.881784e-16	50
5620524	1.000000e+00	0
5620525	8.881784e-16	50
5620497	4.529710e-14	49
5620501	1.000000e+00	1
5620500	5.817779e-07	42
5620503	1.301086e-03	36
5620502	3.359055e-01	27
5620505	1.000000e+00	2
5620504	1.000000e+00	1
5620507	9.999549e-01	12
5620509	1.000000e+00	0
5620508	8.881784e-16	50
5620510	1.000000e+00	1
5620480	8.881784e-16	50
5620481	3.300224e-03	35
5620482	1.000000e+00	2
5620484	4.510745e-05	39
5620486	9.998471e-01	13
5620487	1.000000e+00	1
5620488	1.000000e+00	1
5620489	8.881784e-16	50
5620492	1.000000e+00	3
5620493	2.399438e-01	28
5620494	7.673339e-03	34
5620495	1.854161e-11	47
5620599	1.000000e+00	2
5620598	1.301086e-03	36
5620597	1.000000e+00	2
5620596	8.881784e-16	50
5620594	2.807050e-06	41
5620593	9.405398e-01	20
5620592	1.000000e+00	3
5620606	1.000000e+00	5
5620605	4.529710e-14	49
5620604	1.000000e+00	0
5620603	1.000000e+00	7
5620602	9.995319e-01	14
5620601	9.999972e-01	10
5620600	1.000000e+00	2
5620582	8.881784e-16	50
5620583	1.000000e+00	3
5620580	9.998471e-01	13
5620581	8.881784e-16	50
5620578	8.881784e-16	50
5620579	8.881784e-16	50
5620576	8.881784e-16	50
5620577	1.000000e+00	2
5620590	2.104926e-09	45
5620591	1.000000e+00	1
5620588	1.049339e-07	43
5620589	1.000000e+00	7
5620586	8.881784e-16	50
5620587	1.621870e-08	44
5620584	8.881784e-16	50
5620585	1.000000e+00	3
5620564	1.193067e-05	40
5620567	9.675457e-01	19
5620561	4.529710e-14	49
5620563	9.999549e-01	12
5620562	1.000000e+00	2
5620573	8.881784e-16	50
5620572	1.529320e-04	38
5620574	9.405398e-01	20
5620569	1.000000e+00	1
5620568	8.986806e-01	21
5620571	1.000000e+00	0
5620570	7.600562e-01	23
5620548	9.995319e-01	14
5620550	1.000000e+00	0
5620551	1.000000e+00	0
5620544	1.000000e+00	1
5620545	1.000000e+00	1
5620546	1.529320e-04	38
5620547	8.881784e-16	50
5620556	1.000000e+00	0
5620557	1.000000e+00	0
5620558	9.999972e-01	10
5620559	9.986989e-01	15
5620552	1.000000e+00	1
5620553	9.405398e-01	20
5620554	1.000000e+00	0
5620555	1.133316e-12	48
5619855	1.000000e+00	2
5619854	1.611182e-01	29
5619853	1.000000e+00	1
5619852	1.000000e+00	1
5619851	1.000000e+00	0
5619850	9.405398e-01	20
5619849	8.881784e-16	50
5619848	8.881784e-16	50
5619847	1.000000e+00	2
5619846	3.245432e-02	32
5619845	1.000000e+00	0
5619844	1.193067e-05	40
5619842	1.000000e+00	0
5619841	1.000000e+00	0
5619840	1.000000e+00	1
5619871	9.405398e-01	20
5619869	1.000000e+00	0
5619867	8.881784e-16	50
5619865	1.000000e+00	0
5619862	1.000000e+00	6
5619863	1.000000e+00	0
5619860	1.000000e+00	0
5619861	9.998471e-01	13
5619858	1.000000e+00	0
5619859	1.000000e+00	0
5619856	3.245432e-02	32
5619885	1.000000e+00	0
5619884	1.000000e+00	0
5619887	1.000000e+00	0
5619886	1.000000e+00	0
5619881	1.000000e+00	2
5619880	1.000000e+00	4
5619883	1.000000e+00	1
5619882	2.104926e-09	45
5619877	1.000000e+00	0
5619876	1.000000e+00	3
5619879	1.000000e+00	2
5619878	1.000000e+00	1
5619873	1.000000e+00	0
5619872	1.000000e+00	0
5619875	9.999549e-01	12
5619874	1.000000e+00	1
5619900	9.999972e-01	10
5619901	9.998471e-01	13
5619902	1.000000e+00	3
5619903	9.923267e-01	17
5619896	1.000000e+00	0
5619897	5.561376e-01	25
5619898	1.000000e+00	3
5619899	1.000000e+00	2
5619892	4.529710e-14	49
5619893	1.133316e-12	48
5619894	4.529710e-14	49
5619895	1.000000e+00	6
5619888	1.000000e+00	0
5619889	1.000000e+00	4
5619890	1.000000e+00	4
5619891	9.999999e-01	8
5619915	1.854161e-11	47
5619914	9.999972e-01	10
5619912	1.000000e+00	1
5619919	1.000000e+00	2
5619918	8.881784e-16	50
5619916	9.999994e-01	9
5619907	5.561376e-01	25
5619906	1.000000e+00	5
5619905	9.966998e-01	16
5619904	4.510745e-05	39
5619911	9.998471e-01	13
5619910	8.881784e-16	50
5619909	1.000000e+00	2
5619908	1.000000e+00	0
5619930	1.000000e+00	3
5619931	1.000000e+00	2
5619928	9.999999e-01	8
5619934	3.245432e-02	32
5619932	1.301086e-03	36
5619933	9.999549e-01	12
5619923	1.301086e-03	36
5619920	1.000000e+00	2
5619921	1.000000e+00	4
5619926	1.000000e+00	2
5619927	1.000000e+00	0
5619924	1.000000e+00	2
5619925	1.000000e+00	2
5619945	8.881784e-16	50
5619944	1.854161e-11	47
5619947	1.000000e+00	2
5619946	2.104926e-09	45
5619949	1.000000e+00	0
5619950	1.013194e-01	30
5619937	9.998471e-01	13
5619936	1.000000e+00	2
5619939	4.438624e-01	26
5619938	1.000000e+00	0
5619941	1.000000e+00	0
5619940	1.000000e+00	2
5619943	9.998471e-01	13
5619942	9.999549e-01	12
5619960	2.807050e-06	41
5619961	8.881784e-16	50
5619962	2.104926e-09	45
5619965	9.999881e-01	11
5619966	1.000000e+00	2
5619967	1.000000e+00	2
5619952	1.854161e-11	47
5619953	1.000000e+00	0
5619954	1.000000e+00	0
5619955	8.881784e-16	50
5619956	9.999972e-01	10
5619957	1.000000e+00	1
5619958	8.881784e-16	50
5619959	9.999881e-01	11
5619718	1.000000e+00	2
5619719	7.600562e-01	23
5619716	8.881784e-16	50
5619717	9.999994e-01	9
5619714	8.881784e-16	50
5619715	1.000000e+00	2
5619712	1.000000e+00	0
5619713	1.301086e-03	36
5619726	2.104926e-09	45
5619727	1.000000e+00	3
5619724	8.881784e-16	50
5619725	1.611182e-01	29
5619722	9.999972e-01	10
5619720	8.881784e-16	50
5619721	9.999994e-01	9
5619735	1.000000e+00	1
5619734	9.998471e-01	13
5619733	1.000000e+00	3
5619732	4.529710e-14	49
5619731	6.640945e-01	24
5619729	1.049339e-07	43
5619728	7.600562e-01	23
5619748	1.133316e-12	48
5619749	1.000000e+00	6
5619750	7.600562e-01	23
5619751	9.999994e-01	9
5619744	1.000000e+00	1
5619745	8.881784e-16	50
5619746	8.881784e-16	50
5619747	1.000000e+00	1
5619756	8.881784e-16	50
5619757	1.049339e-07	43
5619759	9.999881e-01	11
5619753	8.881784e-16	50
5619754	1.529320e-04	38
5619755	1.000000e+00	4
5619761	2.399438e-01	28
5619760	8.881784e-16	50
5619763	8.881784e-16	50
5619773	1.000000e+00	5
5619772	9.923267e-01	17
5619775	1.193067e-05	40
5619774	1.000000e+00	5
5619769	9.998471e-01	13
5619771	1.000000e+00	5
5619770	2.807050e-06	41
5619778	1.000000e+00	7
5619779	8.881784e-16	50
5619776	9.999999e-01	8
5619782	8.881784e-16	50
5619783	8.881784e-16	50
5619781	1.000000e+00	2
5619786	1.133316e-12	48
5619787	8.881784e-16	50
5619785	8.881784e-16	50
5619790	1.000000e+00	0
5619791	7.673339e-03	34
5619788	1.000000e+00	1
5619789	3.245432e-02	32
5619795	1.000000e+00	0
5619794	1.000000e+00	1
5619793	9.966998e-01	16
5619792	9.999999e-01	8
5619798	8.881784e-16	50
5619797	1.301086e-03	36
5619796	8.881784e-16	50
5619803	1.013194e-01	30
5619802	9.999881e-01	11
5619801	8.881784e-16	50
5619800	4.510745e-05	39
5619807	9.995319e-01	14
5619806	8.881784e-16	50
5619805	8.881784e-16	50
5619804	8.881784e-16	50
5619808	8.881784e-16	50
5619809	1.301086e-03	36
5619810	8.881784e-16	50
5619811	8.881784e-16	50
5619812	1.133316e-12	48
5619813	1.000000e+00	0
5619814	1.000000e+00	2
5619815	1.000000e+00	2
5619816	1.641957e-02	33
5619818	8.881784e-16	50
5619819	1.641957e-02	33
5619820	8.881784e-16	50
5619821	1.641957e-02	33
5619822	1.000000e+00	3
5619823	9.999999e-01	8
5619825	5.946023e-02	31
5619824	1.000000e+00	3
5619829	9.999549e-01	12
5619828	9.835804e-01	18
5619831	7.673339e-03	34
5619830	1.000000e+00	0
5619833	1.000000e+00	6
5619832	1.193067e-05	40
5619834	2.104926e-09	45
5619837	1.000000e+00	0
5619836	1.013194e-01	30
5619839	1.000000e+00	1
5619838	1.000000e+00	2
5620124	8.881784e-16	50
5620125	1.000000e+00	1
5620126	9.999549e-01	12
5620127	8.881784e-16	50
5620120	1.000000e+00	0
5620122	1.000000e+00	0
5620123	1.000000e+00	0
5620116	1.000000e+00	0
5620117	1.000000e+00	5
5620113	9.999994e-01	9
5620114	8.881784e-16	50
5620115	1.000000e+00	1
5620109	1.000000e+00	0
5620108	9.835804e-01	18
5620111	2.230891e-10	46
5620110	1.000000e+00	0
5620105	5.946023e-02	31
5620104	1.641957e-02	33
5620107	9.999881e-01	11
5620106	1.000000e+00	0
5620101	8.881784e-16	50
5620103	1.193067e-05	40
5620102	6.640945e-01	24
5620097	8.881784e-16	50
5620096	1.000000e+00	2
5620099	3.245432e-02	32
5620098	1.000000e+00	0
5620158	9.923267e-01	17
5620159	1.000000e+00	5
5620156	8.881784e-16	50
5620157	4.529710e-14	49
5620155	1.000000e+00	4
5620152	1.000000e+00	0
5620153	1.000000e+00	6
5620150	1.000000e+00	0
5620151	1.000000e+00	0
5620148	6.640945e-01	24
5620149	1.000000e+00	3
5620146	1.000000e+00	0
5620147	1.000000e+00	0
5620144	1.000000e+00	0
5620145	1.000000e+00	0
5620143	9.998471e-01	13
5620142	1.000000e+00	0
5620141	1.000000e+00	0
5620139	1.000000e+00	4
5620138	1.000000e+00	0
5620137	1.000000e+00	0
5620136	1.000000e+00	0
5620135	1.000000e+00	0
5620134	1.000000e+00	7
5620133	1.000000e+00	7
5620132	8.388818e-01	22
5620131	8.881784e-16	50
5620130	8.881784e-16	50
5620129	1.000000e+00	5
5620128	8.881784e-16	50
5620184	1.000000e+00	0
5620185	1.000000e+00	0
5620186	3.245432e-02	32
5620188	2.399438e-01	28
5620189	9.675457e-01	19
5620191	1.000000e+00	3
5620176	1.000000e+00	4
5620179	1.000000e+00	2
5620180	9.999994e-01	9
5620181	9.999881e-01	11
5620182	2.399438e-01	28
5620183	9.966998e-01	16
5620169	1.013194e-01	30
5620168	5.561376e-01	25
5620171	4.529710e-14	49
5620170	3.300224e-03	35
5620173	1.133316e-12	48
5620172	1.000000e+00	1
5620175	1.611182e-01	29
5620174	8.881784e-16	50
5620161	1.000000e+00	0
5620160	1.000000e+00	1
5620163	4.510745e-05	39
5620162	1.000000e+00	1
5620165	7.673339e-03	34
5620164	8.881784e-16	50
5620167	1.000000e+00	4
5620166	1.854161e-11	47
5620218	1.000000e+00	0
5620219	9.999999e-01	8
5620217	1.000000e+00	2
5620222	1.049339e-07	43
5620223	1.000000e+00	0
5620220	9.999999e-01	8
5620221	5.817779e-07	42
5620210	1.621870e-08	44
5620211	8.881784e-16	50
5620208	2.104926e-09	45
5620209	1.301086e-03	36
5620214	1.000000e+00	0
5620215	8.881784e-16	50
5620213	4.510745e-05	39
5620202	9.999881e-01	11
5620201	1.000000e+00	0
5620200	1.000000e+00	1
5620204	8.881784e-16	50
5620195	1.000000e+00	1
5620194	8.881784e-16	50
5620193	1.000000e+00	1
5620192	8.388818e-01	22
5620198	1.000000e+00	1
5620197	1.000000e+00	0
5620196	1.000000e+00	0
5619989	8.881784e-16	50
5619988	7.600562e-01	23
5619991	1.000000e+00	5
5619990	5.946023e-02	31
5619985	1.000000e+00	1
5619984	1.000000e+00	2
5619987	1.000000e+00	1
5619986	9.675457e-01	19
5619997	8.881784e-16	50
5619996	1.000000e+00	1
5619999	1.013194e-01	30
5619998	1.000000e+00	1
5619992	1.000000e+00	5
5619995	8.881784e-16	50
5619994	1.133316e-12	48
5619972	1.000000e+00	0
5619973	8.881784e-16	50
5619974	1.000000e+00	3
5619975	1.000000e+00	0
5619968	4.529710e-14	49
5619969	1.621870e-08	44
5619970	1.000000e+00	1
5619971	1.000000e+00	4
5619981	1.000000e+00	1
5619982	4.438624e-01	26
5619983	1.049339e-07	43
5619976	1.000000e+00	4
5619978	1.000000e+00	3
5619979	8.881784e-16	50
5620023	1.000000e+00	3
5620022	9.966998e-01	16
5620021	9.675457e-01	19
5620020	1.000000e+00	1
5620019	9.999994e-01	9
5620018	9.405398e-01	20
5620017	8.881784e-16	50
5620016	8.881784e-16	50
5620031	2.807050e-06	41
5620030	1.049339e-07	43
5620029	1.000000e+00	0
5620028	1.854161e-11	47
5620027	1.000000e+00	4
5620026	7.673339e-03	34
5620006	1.000000e+00	0
5620007	1.000000e+00	0
5620004	9.995319e-01	14
5620005	1.000000e+00	0
5620002	9.995319e-01	14
5620003	1.529320e-04	38
5620000	1.049339e-07	43
5620001	1.000000e+00	4
5620015	1.000000e+00	2
5620012	1.000000e+00	1
5620013	1.000000e+00	0
5620010	1.000000e+00	0
5620011	1.000000e+00	7
5620009	1.193067e-05	40
5620049	1.000000e+00	0
5620048	1.000000e+00	7
5620051	9.999999e-01	8
5620050	8.881784e-16	50
5620053	4.510745e-05	39
5620055	1.000000e+00	0
5620056	1.000000e+00	0
5620058	1.000000e+00	1
5620061	8.881784e-16	50
5620060	1.000000e+00	0
5620063	9.999994e-01	9
5620062	8.881784e-16	50
5620032	4.529710e-14	49
5620033	1.000000e+00	0
5620034	1.000000e+00	1
5620035	9.999972e-01	10
5620036	1.000000e+00	0
5620037	1.000000e+00	5
5620040	1.000000e+00	1
5620041	1.000000e+00	1
5620042	5.817779e-07	42
5620045	8.881784e-16	50
5620046	1.000000e+00	4
5620047	1.000000e+00	0
5620095	8.881784e-16	50
5620066	1.000000e+00	0
5620067	1.000000e+00	1
5620064	1.000000e+00	0
5620065	9.999881e-01	11
5620070	1.000000e+00	0
5620071	9.999549e-01	12
5620068	1.000000e+00	0
5620069	1.000000e+00	6
5620074	4.529710e-14	49
5620075	1.000000e+00	3
5620072	4.529710e-14	49
5620073	1.049339e-07	43
5621477	7.673339e-03	34
5621479	8.986806e-01	21
5621478	1.641957e-02	33
5621473	1.000000e+00	1
5621472	7.600562e-01	23
5621475	1.000000e+00	0
5621474	1.000000e+00	5
5621485	1.000000e+00	6
5621484	1.000000e+00	0
5621487	1.000000e+00	0
5621481	5.817779e-07	42
5621483	1.000000e+00	0
5621482	1.000000e+00	3
5621492	8.881784e-16	50
5621493	1.000000e+00	5
5621494	9.999549e-01	12
5621495	1.000000e+00	2
5621489	9.999881e-01	11
5621491	1.854161e-11	47
5621500	8.881784e-16	50
5621501	9.675457e-01	19
5621502	9.999994e-01	9
5621503	1.013194e-01	30
5621496	6.640945e-01	24
5621497	8.881784e-16	50
5621498	1.000000e+00	0
5621499	1.000000e+00	0
5621447	1.000000e+00	1
5621446	8.881784e-16	50
5621445	1.193067e-05	40
5621444	1.000000e+00	3
5621443	1.000000e+00	7
5621441	9.999881e-01	11
5621440	1.000000e+00	0
5621455	6.640945e-01	24
5621454	1.000000e+00	0
5621453	1.049339e-07	43
5621452	1.000000e+00	0
5621451	9.923267e-01	17
5621450	1.000000e+00	0
5621449	1.000000e+00	1
5621448	1.000000e+00	3
5621462	7.673339e-03	34
5621463	8.388818e-01	22
5621460	1.000000e+00	3
5621458	1.000000e+00	3
5621459	1.000000e+00	3
5621456	1.000000e+00	0
5621457	1.000000e+00	0
5621470	4.529710e-14	49
5621471	3.245432e-02	32
5621468	1.611182e-01	29
5621469	7.600562e-01	23
5621466	8.881784e-16	50
5621464	3.245432e-02	32
5621465	9.999549e-01	12
5621409	1.000000e+00	3
5621408	9.966998e-01	16
5621411	1.000000e+00	3
5621410	1.621870e-08	44
5621413	1.000000e+00	2
5621412	9.999999e-01	8
5621415	1.000000e+00	2
5621414	1.000000e+00	0
5621417	1.000000e+00	2
5621416	9.999994e-01	9
5621418	1.000000e+00	0
5621421	1.000000e+00	6
5621420	1.000000e+00	3
5621423	1.000000e+00	3
5621422	8.881784e-16	50
5621424	1.000000e+00	6
5621425	1.000000e+00	0
5621426	1.000000e+00	3
5621427	1.000000e+00	1
5621428	1.000000e+00	1
5621429	1.000000e+00	1
5621430	4.529710e-14	49
5621431	1.000000e+00	0
5621432	2.230891e-10	46
5621433	9.405398e-01	20
5621434	8.881784e-16	50
5621435	9.999994e-01	9
5621436	2.104926e-09	45
5621437	9.405398e-01	20
5621438	1.621870e-08	44
5621439	9.999999e-01	8
5621379	1.133316e-12	48
5621378	1.000000e+00	1
5621377	1.000000e+00	0
5621376	1.000000e+00	7
5621383	9.986989e-01	15
5621382	1.000000e+00	0
5621381	1.000000e+00	6
5621380	1.000000e+00	0
5621387	1.000000e+00	2
5621386	1.000000e+00	3
5621385	1.000000e+00	4
5621384	1.000000e+00	3
5621391	1.000000e+00	4
5621390	5.817779e-07	42
5621389	1.529320e-04	38
5621388	1.000000e+00	5
5621394	1.000000e+00	3
5621395	1.000000e+00	4
5621392	1.000000e+00	0
5621393	9.835804e-01	18
5621398	7.600562e-01	23
5621399	9.999549e-01	12
5621396	1.049339e-07	43
5621397	1.000000e+00	2
5621403	1.049339e-07	43
5621400	1.000000e+00	0
5621401	5.561376e-01	25
5621406	1.000000e+00	6
5621407	8.881784e-16	50
5621404	1.000000e+00	0
5621405	8.388818e-01	22
5621357	9.999972e-01	10
5621358	1.000000e+00	0
5621359	9.999999e-01	8
5621353	9.986989e-01	15
5621354	2.104926e-09	45
5621348	1.000000e+00	3
5621349	1.621870e-08	44
5621350	9.999972e-01	10
5621351	1.000000e+00	1
5621344	9.405398e-01	20
5621345	1.000000e+00	0
5621346	8.388818e-01	22
5621347	1.000000e+00	2
5621373	1.000000e+00	1
5621372	2.399438e-01	28
5621375	1.000000e+00	0
5621374	1.000000e+00	1
5621369	2.399438e-01	28
5621368	1.000000e+00	0
5621371	1.000000e+00	2
5621370	8.881784e-16	50
5621365	1.000000e+00	1
5621364	1.000000e+00	7
5621367	1.049339e-07	43
5621366	3.245432e-02	32
5621361	8.881784e-16	50
5621360	1.000000e+00	5
5621326	9.966998e-01	16
5621327	1.621870e-08	44
5621324	1.000000e+00	1
5621322	1.000000e+00	5
5621323	1.000000e+00	2
5621320	9.999972e-01	10
5621321	1.000000e+00	4
5621318	1.000000e+00	0
5621319	8.881784e-16	50
5621316	1.000000e+00	0
5621317	9.999549e-01	12
5621314	1.000000e+00	1
5621315	1.000000e+00	1
5621313	1.000000e+00	0
5621343	8.881784e-16	50
5621342	1.301086e-03	36
5621341	1.000000e+00	1
5621340	4.529710e-14	49
5621339	3.359055e-01	27
5621338	1.000000e+00	0
5621337	8.388818e-01	22
5621336	1.000000e+00	6
5621335	8.881784e-16	50
5621334	3.245432e-02	32
5621333	1.000000e+00	0
5621331	1.301086e-03	36
5621330	1.013194e-01	30
5621329	1.301086e-03	36
5621328	8.881784e-16	50
5621289	1.000000e+00	0
5621290	9.995319e-01	14
5621291	9.999549e-01	12
5621293	1.000000e+00	6
5621294	1.000000e+00	1
5621295	1.000000e+00	2
5621280	1.000000e+00	0
5621281	1.000000e+00	7
5621283	9.999549e-01	12
5621284	1.000000e+00	3
5621286	1.000000e+00	0
5621287	1.000000e+00	1
5621305	1.000000e+00	2
5621304	1.000000e+00	0
5621307	9.923267e-01	17
5621306	8.881784e-16	50
5621309	1.000000e+00	6
5621308	1.000000e+00	7
5621311	1.000000e+00	5
5621310	8.986806e-01	21
5621297	1.000000e+00	4
5621296	1.000000e+00	0
5621299	1.000000e+00	6
5621298	9.675457e-01	19
5621301	7.600562e-01	23
5621300	1.000000e+00	1
5621303	1.000000e+00	0
5621302	1.611182e-01	29
5621258	1.000000e+00	7
5621259	1.000000e+00	0
5621256	1.000000e+00	1
5621257	9.675457e-01	19
5621262	1.000000e+00	1
5621263	9.986989e-01	15
5621260	3.359055e-01	27
5621261	1.000000e+00	0
5621250	9.405398e-01	20
5621251	1.000000e+00	7
5621248	9.999994e-01	9
5621249	1.000000e+00	1
5621254	9.405398e-01	20
5621255	1.000000e+00	4
5621252	1.000000e+00	3
5621253	9.966998e-01	16
5621275	1.000000e+00	1
5621274	1.000000e+00	3
5621273	1.133316e-12	48
5621272	1.000000e+00	2
5621279	8.881784e-16	50
5621278	1.611182e-01	29
5621276	9.999994e-01	9
5621267	1.000000e+00	0
5621266	1.000000e+00	0
5621265	1.000000e+00	1
5621264	1.000000e+00	0
5621271	1.000000e+00	2
5621270	1.000000e+00	0
5621269	4.529710e-14	49
5621268	1.000000e+00	0
5621750	3.245432e-02	32
5621748	1.000000e+00	1
5621747	1.000000e+00	0
5621744	1.133316e-12	48
5621745	6.640945e-01	24
5621759	8.881784e-16	50
5621757	8.881784e-16	50
5621754	8.881784e-16	50
5621753	9.998471e-01	13
5621735	1.000000e+00	1
5621734	1.000000e+00	1
5621733	8.881784e-16	50
5621732	3.245432e-02	32
5621731	1.000000e+00	0
5621730	1.000000e+00	0
5621729	1.193067e-05	40
5621728	1.854161e-11	47
5621743	2.230891e-10	46
5621742	1.000000e+00	0
5621741	9.966998e-01	16
5621740	9.405398e-01	20
5621739	1.193067e-05	40
5621738	1.000000e+00	0
5621737	1.000000e+00	2
5621736	1.000000e+00	0
5621716	1.000000e+00	7
5621717	1.000000e+00	0
5621718	1.000000e+00	2
5621712	1.000000e+00	7
5621713	1.000000e+00	0
5621714	1.000000e+00	0
5621715	1.000000e+00	0
5621724	1.000000e+00	1
5621725	1.000000e+00	1
5621726	1.000000e+00	0
5621727	1.000000e+00	0
5621720	1.000000e+00	0
5621721	1.000000e+00	0
5621722	1.000000e+00	0
5621723	1.000000e+00	0
5621701	1.000000e+00	0
5621700	1.000000e+00	1
5621703	8.881784e-16	50
5621702	1.000000e+00	0
5621696	1.000000e+00	0
5621699	9.999994e-01	9
5621698	1.000000e+00	2
5621709	1.000000e+00	7
5621708	9.999999e-01	8
5621711	1.000000e+00	1
5621710	1.000000e+00	2
5621705	8.881784e-16	50
5621704	1.000000e+00	0
5621707	1.000000e+00	2
5621706	1.000000e+00	0
5621682	1.000000e+00	0
5621680	8.881784e-16	50
5621681	9.999994e-01	9
5621686	9.999549e-01	12
5621687	8.388818e-01	22
5621684	1.000000e+00	0
5621685	9.999994e-01	9
5621690	1.000000e+00	0
5621691	9.995319e-01	14
5621694	1.000000e+00	0
5621695	9.999972e-01	10
5621692	1.000000e+00	0
5621693	1.000000e+00	0
5621665	1.000000e+00	1
5621664	1.000000e+00	0
5621671	4.529710e-14	49
5621670	1.000000e+00	0
5621669	1.000000e+00	5
5621668	1.000000e+00	0
5621675	1.000000e+00	0
5621673	3.300224e-03	35
5621672	1.000000e+00	0
5621679	6.640945e-01	24
5621678	1.000000e+00	2
5621677	1.000000e+00	3
5621676	9.995319e-01	14
5621648	4.681115e-04	37
5621649	1.000000e+00	0
5621650	1.000000e+00	0
5621651	1.000000e+00	0
5621652	1.000000e+00	0
5621653	1.000000e+00	1
5621654	1.000000e+00	0
5621657	1.000000e+00	0
5621658	1.000000e+00	0
5621659	1.000000e+00	0
5621660	1.000000e+00	0
5621661	1.000000e+00	0
5621662	8.881784e-16	50
5621663	1.000000e+00	0
5621632	7.600562e-01	23
5621635	1.000000e+00	5
5621634	2.399438e-01	28
5621637	1.000000e+00	0
5621636	8.881784e-16	50
5621639	1.000000e+00	4
5621638	1.000000e+00	2
5621641	9.998471e-01	13
5621640	9.999994e-01	9
5621643	1.000000e+00	4
5621642	1.000000e+00	0
5621645	1.000000e+00	1
5621644	1.000000e+00	0
5621647	1.000000e+00	6
5621646	8.881784e-16	50
5621631	1.000000e+00	4
5621630	1.000000e+00	0
5621629	1.000000e+00	0
5621628	8.881784e-16	50
5621625	1.000000e+00	4
5621624	1.000000e+00	0
5621623	2.104926e-09	45
5621622	1.000000e+00	0
5621621	3.300224e-03	35
5621620	3.359055e-01	27
5621619	1.000000e+00	3
5621618	1.000000e+00	5
5621617	1.000000e+00	0
5621616	1.013194e-01	30
5621614	9.675457e-01	19
5621615	1.000000e+00	0
5621612	1.000000e+00	4
5621613	1.000000e+00	3
5621610	1.000000e+00	0
5621611	1.000000e+00	1
5621608	1.000000e+00	0
5621609	1.000000e+00	2
5621607	9.995319e-01	14
5621604	2.807050e-06	41
5621605	8.881784e-16	50
5621602	9.675457e-01	19
5621603	9.998471e-01	13
5621600	9.966998e-01	16
5621601	1.000000e+00	3
5621597	1.000000e+00	4
5621596	1.000000e+00	1
5621599	1.000000e+00	2
5621598	1.000000e+00	0
5621593	1.133316e-12	48
5621592	8.881784e-16	50
5621595	9.999994e-01	9
5621589	1.000000e+00	0
5621591	1.049339e-07	43
5621590	1.000000e+00	7
5621585	1.301086e-03	36
5621586	1.611182e-01	29
5621580	1.000000e+00	0
5621581	8.881784e-16	50
5621583	8.881784e-16	50
5621576	1.000000e+00	5
5621577	1.000000e+00	3
5621578	1.000000e+00	1
5621579	1.000000e+00	4
5621572	4.681115e-04	37
5621568	1.000000e+00	2
5621569	1.133316e-12	48
5621570	1.000000e+00	0
5621571	1.000000e+00	0
5621563	1.000000e+00	0
5621562	9.999881e-01	11
5621561	1.000000e+00	0
5621567	1.000000e+00	3
5621566	2.230891e-10	46
5621565	1.000000e+00	1
5621564	1.000000e+00	1
5621555	8.388818e-01	22
5621554	1.000000e+00	2
5621553	1.000000e+00	0
5621552	1.000000e+00	0
5621559	1.000000e+00	2
5621558	8.881784e-16	50
5621557	1.000000e+00	0
5621556	1.000000e+00	0
5621546	1.000000e+00	3
5621547	1.000000e+00	4
5621545	1.000000e+00	2
5621550	4.529710e-14	49
5621551	5.817779e-07	42
5621548	1.000000e+00	0
5621549	1.000000e+00	7
5621538	4.529710e-14	49
5621539	8.881784e-16	50
5621536	1.000000e+00	1
5621537	1.000000e+00	0
5621542	1.000000e+00	0
5621543	8.881784e-16	50
5621540	5.946023e-02	31
5621541	5.946023e-02	31
5621529	9.966998e-01	16
5621528	1.000000e+00	1
5621530	1.000000e+00	0
5621533	6.640945e-01	24
5621532	1.000000e+00	7
5621535	1.000000e+00	0
5621534	9.998471e-01	13
5621521	1.000000e+00	1
5621520	1.000000e+00	0
5621523	1.000000e+00	7
5621522	8.881784e-16	50
5621525	1.000000e+00	5
5621524	1.000000e+00	2
5621527	1.000000e+00	1
5621526	9.986989e-01	15
5621512	9.675457e-01	19
5621513	1.000000e+00	1
5621514	1.000000e+00	1
5621515	1.013194e-01	30
5621516	9.999972e-01	10
5621517	1.000000e+00	2
5621518	8.986806e-01	21
5621519	8.881784e-16	50
5621504	2.230891e-10	46
5621505	2.807050e-06	41
5621506	4.681115e-04	37
5621507	1.000000e+00	1
5621508	1.000000e+00	0
5621509	5.561376e-01	25
5621511	8.881784e-16	50
5620930	1.000000e+00	4
5620929	5.946023e-02	31
5620928	8.881784e-16	50
5620935	4.529710e-14	49
5620934	4.438624e-01	26
5620933	1.000000e+00	0
5620932	1.000000e+00	5
5620939	1.000000e+00	0
5620938	9.999972e-01	10
5620937	4.438624e-01	26
5620936	8.881784e-16	50
5620942	1.611182e-01	29
5620941	1.000000e+00	2
5620940	1.000000e+00	1
5620946	9.999994e-01	9
5620947	1.000000e+00	1
5620944	1.000000e+00	1
5620950	1.000000e+00	2
5620951	8.881784e-16	50
5620948	1.013194e-01	30
5620949	1.854161e-11	47
5620954	8.881784e-16	50
5620955	1.000000e+00	5
5620952	8.881784e-16	50
5620953	2.399438e-01	28
5620958	1.641957e-02	33
5620957	9.923267e-01	17
5620961	1.000000e+00	6
5620963	1.013194e-01	30
5620962	1.854161e-11	47
5620967	6.640945e-01	24
5620966	1.621870e-08	44
5620971	1.611182e-01	29
5620970	8.881784e-16	50
5620973	8.881784e-16	50
5620972	8.881784e-16	50
5620975	1.133316e-12	48
5620974	8.881784e-16	50
5620976	1.000000e+00	0
5620977	1.000000e+00	0
5620979	1.854161e-11	47
5620980	1.000000e+00	1
5620983	3.245432e-02	32
5620984	1.193067e-05	40
5620988	4.510745e-05	39
5620989	8.881784e-16	50
5620990	1.193067e-05	40
5620991	1.854161e-11	47
5620871	1.000000e+00	0
5620870	1.000000e+00	0
5620869	1.000000e+00	0
5620868	1.621870e-08	44
5620867	1.000000e+00	7
5620866	1.000000e+00	3
5620865	4.529710e-14	49
5620864	1.000000e+00	2
5620878	5.817779e-07	42
5620877	1.854161e-11	47
5620876	1.000000e+00	0
5620875	1.000000e+00	1
5620874	8.881784e-16	50
5620873	8.881784e-16	50
5620872	1.000000e+00	4
5620886	8.881784e-16	50
5620887	4.529710e-14	49
5620884	1.000000e+00	2
5620885	9.986989e-01	15
5620882	9.998471e-01	13
5620883	1.000000e+00	2
5620880	1.301086e-03	36
5620881	9.966998e-01	16
5620895	2.104926e-09	45
5620893	1.193067e-05	40
5620890	1.133316e-12	48
5620891	9.998471e-01	13
5620888	4.438624e-01	26
5620889	8.881784e-16	50
5620901	1.000000e+00	0
5620900	1.000000e+00	1
5620903	1.854161e-11	47
5620902	1.000000e+00	0
5620897	1.529320e-04	38
5620896	1.000000e+00	0
5620899	3.300224e-03	35
5620898	2.104926e-09	45
5620904	4.529710e-14	49
5620907	8.881784e-16	50
5620906	1.049339e-07	43
5620916	8.986806e-01	21
5620917	8.881784e-16	50
5620918	9.995319e-01	14
5620919	1.000000e+00	1
5620912	8.881784e-16	50
5620924	8.388818e-01	22
5620925	1.000000e+00	3
5620926	4.529710e-14	49
5620927	1.000000e+00	6
5620920	5.561376e-01	25
5620921	9.999972e-01	10
5620922	8.881784e-16	50
5620923	1.049339e-07	43
5620810	4.529710e-14	49
5620811	1.000000e+00	3
5620808	1.000000e+00	0
5620809	1.000000e+00	0
5620814	4.438624e-01	26
5620812	5.946023e-02	31
5620813	1.000000e+00	0
5620802	9.999549e-01	12
5620803	1.000000e+00	0
5620800	1.000000e+00	3
5620801	1.000000e+00	0
5620806	1.000000e+00	0
5620807	1.000000e+00	0
5620804	9.999549e-01	12
5620805	1.000000e+00	0
5620827	1.000000e+00	0
5620826	1.000000e+00	0
5620825	1.000000e+00	0
5620824	1.000000e+00	0
5620831	3.245432e-02	32
5620830	1.000000e+00	3
5620829	1.000000e+00	5
5620828	1.000000e+00	1
5620819	1.000000e+00	1
5620818	8.881784e-16	50
5620817	9.675457e-01	19
5620816	8.881784e-16	50
5620823	1.000000e+00	1
5620822	1.000000e+00	0
5620821	1.000000e+00	1
5620820	1.301086e-03	36
5620840	1.000000e+00	0
5620841	1.000000e+00	0
5620842	1.000000e+00	0
5620843	1.000000e+00	0
5620844	1.000000e+00	0
5620845	1.000000e+00	1
5620846	1.000000e+00	0
5620847	1.000000e+00	0
5620832	1.854161e-11	47
5620833	1.000000e+00	0
5620834	5.946023e-02	31
5620835	9.675457e-01	19
5620836	1.000000e+00	0
5620837	1.000000e+00	0
5620838	8.881784e-16	50
5620839	1.000000e+00	1
5620857	5.946023e-02	31
5620856	1.000000e+00	0
5620859	9.986989e-01	15
5620858	1.000000e+00	0
5620861	9.999881e-01	11
5620860	8.881784e-16	50
5620863	8.881784e-16	50
5620862	1.000000e+00	6
5620849	1.000000e+00	0
5620848	1.000000e+00	2
5620850	1.000000e+00	0
5620853	1.000000e+00	0
5620852	1.000000e+00	0
5620855	1.000000e+00	0
5620854	1.000000e+00	0
5620750	1.000000e+00	0
5620751	1.000000e+00	0
5620749	5.817779e-07	42
5620746	1.000000e+00	0
5620744	1.000000e+00	0
5620745	1.000000e+00	0
5620742	1.000000e+00	0
5620743	1.000000e+00	0
5620740	1.000000e+00	0
5620741	1.000000e+00	0
5620738	1.000000e+00	2
5620739	1.000000e+00	0
5620736	1.000000e+00	0
5620737	1.000000e+00	0
5620767	1.000000e+00	4
5620766	7.600562e-01	23
5620765	9.998471e-01	13
5620764	8.881784e-16	50
5620763	1.000000e+00	1
5620762	9.999972e-01	10
5620761	1.000000e+00	0
5620760	1.000000e+00	0
5620759	1.000000e+00	0
5620757	1.000000e+00	0
5620756	1.000000e+00	0
5620755	1.000000e+00	0
5620754	1.000000e+00	0
5620753	1.000000e+00	0
5620752	1.000000e+00	0
5620780	1.641957e-02	33
5620781	1.000000e+00	0
5620782	1.049339e-07	43
5620783	1.000000e+00	0
5620776	1.000000e+00	1
5620777	1.000000e+00	0
5620778	9.966998e-01	16
5620779	1.000000e+00	4
5620772	1.000000e+00	0
5620773	1.000000e+00	3
5620774	9.999994e-01	9
5620775	9.405398e-01	20
5620768	9.999549e-01	12
5620769	8.881784e-16	50
5620770	1.000000e+00	0
5620771	1.000000e+00	7
5620797	1.000000e+00	0
5620796	9.405398e-01	20
5620799	8.881784e-16	50
5620798	1.000000e+00	0
5620793	1.641957e-02	33
5620792	1.000000e+00	0
5620794	8.881784e-16	50
5620789	1.000000e+00	0
5620788	1.000000e+00	0
5620791	1.000000e+00	0
5620790	1.000000e+00	0
5620785	1.000000e+00	3
5620784	1.000000e+00	2
5620787	1.000000e+00	0
5620786	1.000000e+00	0
5621201	3.359055e-01	27
5621202	8.388818e-01	22
5621203	9.405398e-01	20
5621205	1.000000e+00	6
5621206	8.881784e-16	50
5621207	1.000000e+00	0
5621208	9.835804e-01	18
5621209	1.000000e+00	1
5621210	1.000000e+00	0
5621211	1.000000e+00	0
5621212	1.621870e-08	44
5621213	1.000000e+00	0
5621214	1.000000e+00	0
5621185	8.881784e-16	50
5621184	7.600562e-01	23
5621186	1.301086e-03	36
5621189	2.230891e-10	46
5621188	1.000000e+00	0
5621191	3.359055e-01	27
5621190	1.000000e+00	4
[truncated: 1,318 more rows]
