# Supplementary material for: Translational Selection Is Ubiquitous in Prokaryotes
Source: PLoS Genet. 2010 Jun 24;6(6):e1001004. doi: 10.1371/journal.pgen.1001004 (PMC2891978; doi:10.1371/journal.pgen.1001004)
Supplement: Dataset S1 — OCU/non-OCU gene calls in 461 Bacterial and Archaeal genomes, and summary tables of genome properties and OCU preferences for specific codons. (4.77 MB ZIP) [file pgen.1001004.s001.zip › Dataset_S1_Bacteria/Bacillus_subtilis.arff.ocuGenes]

GeneID	signTest_p	ocuProbWinCnt
940127	1.000000e+00	3
940126	1.000000e+00	1
940124	1.000000e+00	0
940123	1.000000e+00	0
940122	7.673339e-03	34
940121	1.000000e+00	0
940120	1.193067e-05	40
940119	9.999999e-01	8
940118	9.995319e-01	14
940117	9.966998e-01	16
940116	1.000000e+00	0
940115	1.000000e+00	2
940114	9.675457e-01	19
940113	1.000000e+00	0
940112	1.049339e-07	43
940110	1.000000e+00	0
940111	1.000000e+00	3
940108	9.999881e-01	11
940109	1.000000e+00	1
940106	9.999999e-01	8
940107	1.000000e+00	2
940104	1.000000e+00	2
940105	1.133316e-12	48
940102	1.000000e+00	0
940103	8.881784e-16	50
940100	1.000000e+00	3
940101	1.000000e+00	6
940098	1.000000e+00	1
940099	1.000000e+00	0
940096	1.000000e+00	0
940097	1.000000e+00	7
940149	4.510745e-05	39
940148	1.000000e+00	3
940145	8.881784e-16	50
940144	4.529710e-14	49
940147	9.966998e-01	16
940146	1.133316e-12	48
940140	9.675457e-01	19
940141	1.133316e-12	48
940142	9.966998e-01	16
940143	1.133316e-12	48
940136	1.000000e+00	0
940137	9.999972e-01	10
940138	1.301086e-03	36
940139	1.000000e+00	1
940132	1.000000e+00	0
940133	1.000000e+00	0
940134	1.000000e+00	4
940135	1.000000e+00	1
940128	1.000000e+00	0
940129	1.000000e+00	7
940130	9.999999e-01	8
940131	5.817779e-07	42
940059	4.529710e-14	49
940058	8.881784e-16	50
940057	1.000000e+00	2
940056	2.807050e-06	41
940063	1.000000e+00	1
940062	8.881784e-16	50
940061	1.000000e+00	3
940060	4.681115e-04	37
940051	2.399438e-01	28
940050	1.000000e+00	0
940049	8.881784e-16	50
940048	1.000000e+00	0
940054	1.000000e+00	0
940053	1.000000e+00	1
940052	9.998471e-01	13
940043	1.000000e+00	0
940040	1.000000e+00	3
940041	8.881784e-16	50
940046	1.000000e+00	3
940047	1.000000e+00	1
940044	1.000000e+00	1
940045	1.000000e+00	1
940034	8.986806e-01	21
940035	1.000000e+00	1
940032	1.000000e+00	0
940033	1.000000e+00	0
940038	9.999549e-01	12
940039	8.881784e-16	50
940036	1.000000e+00	0
940037	1.854161e-11	47
940089	1.000000e+00	1
940088	1.000000e+00	0
940091	9.999994e-01	9
940090	1.133316e-12	48
940093	8.986806e-01	21
940095	9.986989e-01	15
940081	1.000000e+00	6
940083	5.817779e-07	42
940082	1.049339e-07	43
940085	9.998471e-01	13
940087	9.999972e-01	10
940074	9.966998e-01	16
940075	4.529710e-14	49
940076	9.966998e-01	16
940077	8.881784e-16	50
940078	4.438624e-01	26
940064	1.000000e+00	0
940065	1.000000e+00	0
940066	1.193067e-05	40
940067	1.000000e+00	1
940068	9.675457e-01	19
940069	1.301086e-03	36
940070	7.673339e-03	34
940071	1.000000e+00	7
938333	4.529710e-14	49
938332	9.995319e-01	14
938335	1.000000e+00	4
938334	1.000000e+00	0
938329	1.000000e+00	2
938328	1.000000e+00	0
938331	8.881784e-16	50
938330	1.000000e+00	0
938325	1.000000e+00	0
938324	1.000000e+00	2
938327	1.000000e+00	0
938326	1.000000e+00	0
938321	1.000000e+00	2
938320	6.640945e-01	24
938323	1.000000e+00	0
938322	1.000000e+00	1
938316	1.000000e+00	0
938317	1.000000e+00	0
938318	1.000000e+00	5
938319	8.881784e-16	50
938312	2.104926e-09	45
938313	9.998471e-01	13
938314	9.999881e-01	11
938315	1.000000e+00	5
938308	1.000000e+00	0
938309	2.230891e-10	46
938311	9.999994e-01	9
938304	1.000000e+00	0
938305	1.641957e-02	33
938306	1.000000e+00	0
938307	1.000000e+00	1
938367	1.000000e+00	1
938366	1.000000e+00	3
938365	1.000000e+00	0
938364	2.807050e-06	41
938363	1.000000e+00	2
938362	1.000000e+00	2
938361	1.000000e+00	0
938360	4.529710e-14	49
938359	1.000000e+00	0
938358	1.000000e+00	0
938357	8.881784e-16	50
938356	1.000000e+00	0
938355	9.999972e-01	10
938354	9.999972e-01	10
938353	1.000000e+00	1
938352	6.640945e-01	24
938350	9.999999e-01	8
938351	9.999999e-01	8
938348	5.561376e-01	25
938349	1.000000e+00	4
938346	1.049339e-07	43
938347	1.000000e+00	2
938344	4.510745e-05	39
938345	1.000000e+00	4
938342	9.999994e-01	9
938343	4.438624e-01	26
938340	1.000000e+00	0
938341	9.999972e-01	10
938338	1.000000e+00	1
938339	1.611182e-01	29
938336	9.986989e-01	15
938337	1.000000e+00	1
938265	1.000000e+00	0
938264	1.000000e+00	1
938267	9.835804e-01	18
938266	8.881784e-16	50
938268	1.000000e+00	7
938271	1.000000e+00	0
938270	1.000000e+00	7
938257	9.835804e-01	18
938256	1.000000e+00	2
938259	1.000000e+00	0
938258	1.000000e+00	0
938261	2.807050e-06	41
938260	5.817779e-07	42
938263	1.000000e+00	7
938262	1.000000e+00	0
938248	4.529710e-14	49
938249	1.000000e+00	1
938250	3.359055e-01	27
938251	1.854161e-11	47
938252	7.600562e-01	23
938253	1.000000e+00	1
938254	1.133316e-12	48
938255	1.000000e+00	3
938240	9.999994e-01	9
938241	1.000000e+00	0
938242	9.999999e-01	8
938243	1.000000e+00	2
938244	1.000000e+00	0
938245	1.000000e+00	0
938246	1.000000e+00	5
938247	1.000000e+00	0
938299	1.000000e+00	2
938298	1.301086e-03	36
938297	1.000000e+00	2
938296	1.000000e+00	3
938303	1.000000e+00	0
938302	1.000000e+00	4
938301	1.000000e+00	3
938300	1.000000e+00	7
938291	1.000000e+00	4
938289	9.966998e-01	16
938288	9.923267e-01	17
938295	1.000000e+00	5
938294	4.438624e-01	26
938293	1.000000e+00	2
938292	1.000000e+00	0
938282	1.000000e+00	0
938283	9.675457e-01	19
938280	3.245432e-02	32
938286	1.000000e+00	2
938287	1.000000e+00	1
938284	1.000000e+00	0
938285	1.000000e+00	0
938274	8.881784e-16	50
938275	1.000000e+00	2
938272	2.807050e-06	41
938273	1.000000e+00	1
938278	9.405398e-01	20
938279	1.000000e+00	2
938276	9.999881e-01	11
938277	8.881784e-16	50
938452	1.000000e+00	0
938453	1.000000e+00	0
938454	9.675457e-01	19
938455	8.388818e-01	22
938448	8.881784e-16	50
938449	1.000000e+00	1
938450	8.881784e-16	50
938451	1.000000e+00	2
938460	1.000000e+00	0
938461	1.000000e+00	2
938462	4.681115e-04	37
938463	1.000000e+00	0
938456	1.000000e+00	4
938457	1.000000e+00	0
938458	2.230891e-10	46
938459	9.966998e-01	16
938437	1.000000e+00	0
938436	1.000000e+00	3
938439	1.000000e+00	3
938438	1.000000e+00	3
938433	1.000000e+00	0
938432	1.000000e+00	4
938435	5.817779e-07	42
938434	1.000000e+00	1
938444	1.133316e-12	48
938447	1.000000e+00	1
938446	1.000000e+00	1
938441	1.000000e+00	5
938440	1.000000e+00	6
938443	8.881784e-16	50
938442	1.000000e+00	4
938487	1.000000e+00	0
938484	5.946023e-02	31
938485	1.000000e+00	2
938482	1.000000e+00	0
938483	1.049339e-07	43
938480	1.000000e+00	0
938481	1.000000e+00	0
938494	1.000000e+00	5
938495	1.000000e+00	0
938492	1.000000e+00	0
938493	1.000000e+00	0
938490	1.000000e+00	7
938491	3.359055e-01	27
938488	1.000000e+00	1
938489	1.000000e+00	0
938471	1.000000e+00	1
938470	4.438624e-01	26
938469	1.000000e+00	0
938468	2.104926e-09	45
938467	1.000000e+00	0
938466	1.000000e+00	1
938465	1.000000e+00	0
938464	1.000000e+00	4
938479	1.000000e+00	1
938478	8.986806e-01	21
938476	4.681115e-04	37
938475	1.000000e+00	6
938474	8.881784e-16	50
938473	1.000000e+00	0
938472	1.000000e+00	2
938384	1.000000e+00	0
938385	1.854161e-11	47
938386	1.000000e+00	5
938387	1.133316e-12	48
938388	1.000000e+00	5
938389	9.986989e-01	15
938390	2.399438e-01	28
938391	1.000000e+00	0
938392	1.000000e+00	0
938393	1.000000e+00	5
938394	2.104926e-09	45
938395	9.998471e-01	13
938396	9.966998e-01	16
938397	7.600562e-01	23
938399	1.000000e+00	0
938369	1.611182e-01	29
938368	1.000000e+00	4
938371	1.000000e+00	0
938370	1.193067e-05	40
938373	1.000000e+00	0
938372	1.000000e+00	5
938375	1.000000e+00	1
938374	1.000000e+00	1
938377	1.000000e+00	2
938376	1.000000e+00	0
938379	3.245432e-02	32
938378	1.000000e+00	3
938381	1.000000e+00	0
938380	4.681115e-04	37
938383	1.000000e+00	1
938382	1.000000e+00	1
938418	1.000000e+00	0
938419	1.000000e+00	0
938416	1.000000e+00	1
938417	1.000000e+00	3
938422	1.000000e+00	0
938423	1.133316e-12	48
938420	1.000000e+00	2
938421	1.000000e+00	0
938426	1.013194e-01	30
938427	1.000000e+00	7
938424	1.000000e+00	2
938425	1.000000e+00	0
938430	1.000000e+00	1
938431	3.359055e-01	27
938428	1.000000e+00	6
938429	1.641957e-02	33
938402	8.881784e-16	50
938401	2.399438e-01	28
938400	9.986989e-01	15
938407	1.000000e+00	1
938406	1.000000e+00	0
938405	9.999999e-01	8
938404	1.000000e+00	5
938411	1.000000e+00	0
938410	1.000000e+00	3
938409	1.000000e+00	0
938408	5.946023e-02	31
938415	1.000000e+00	0
938414	1.000000e+00	0
938413	1.000000e+00	0
938412	1.000000e+00	0
938062	2.399438e-01	28
938063	8.881784e-16	50
938060	9.675457e-01	19
938061	2.399438e-01	28
938058	9.966998e-01	16
938059	8.881784e-16	50
938056	8.881784e-16	50
938057	8.986806e-01	21
938055	1.000000e+00	3
938052	8.881784e-16	50
938053	1.000000e+00	2
938050	1.000000e+00	2
938051	1.000000e+00	0
938048	1.000000e+00	1
938049	5.561376e-01	25
938079	1.000000e+00	2
938078	1.000000e+00	3
938077	8.881784e-16	50
938076	1.000000e+00	0
938075	1.611182e-01	29
938073	1.854161e-11	47
938072	2.104926e-09	45
938071	1.000000e+00	1
938070	1.000000e+00	0
938069	3.359055e-01	27
938068	9.986989e-01	15
938066	1.000000e+00	1
938065	8.881784e-16	50
938064	9.995319e-01	14
938092	1.000000e+00	0
938093	1.854161e-11	47
938094	1.000000e+00	0
938095	1.000000e+00	1
938088	8.881784e-16	50
938089	1.854161e-11	47
938090	1.000000e+00	0
938091	8.881784e-16	50
938084	9.999994e-01	9
938085	1.000000e+00	0
938086	9.999881e-01	11
938087	1.000000e+00	2
938080	1.000000e+00	1
938081	1.133316e-12	48
938082	8.881784e-16	50
938083	1.000000e+00	3
938109	5.817779e-07	42
938111	9.675457e-01	19
938110	1.000000e+00	0
938105	1.013194e-01	30
938104	9.999999e-01	8
938107	1.000000e+00	3
938106	1.000000e+00	0
938101	8.881784e-16	50
938100	8.881784e-16	50
938103	1.301086e-03	36
938102	1.000000e+00	3
938097	8.881784e-16	50
938096	1.000000e+00	4
938099	1.000000e+00	1
938098	9.966998e-01	16
937995	9.998471e-01	13
937992	1.000000e+00	5
937993	1.000000e+00	0
937998	8.881784e-16	50
937999	1.000000e+00	1
937996	1.000000e+00	0
937997	9.999994e-01	9
937986	1.000000e+00	0
937987	9.999972e-01	10
937984	8.388818e-01	22
937985	1.000000e+00	0
937990	1.000000e+00	0
937991	1.000000e+00	0
937988	1.000000e+00	0
937989	1.854161e-11	47
938011	1.000000e+00	0
938010	1.000000e+00	0
938009	1.000000e+00	0
938008	1.000000e+00	0
938014	1.000000e+00	0
938013	1.000000e+00	2
938012	2.104926e-09	45
938003	1.000000e+00	1
938002	1.000000e+00	3
938001	8.881784e-16	50
938000	8.881784e-16	50
938006	8.881784e-16	50
938004	1.000000e+00	1
938024	1.000000e+00	0
938026	1.000000e+00	1
938027	4.529710e-14	49
938028	1.000000e+00	2
938030	1.000000e+00	2
938031	2.104926e-09	45
938016	1.529320e-04	38
938017	1.000000e+00	2
938018	9.966998e-01	16
938019	1.000000e+00	3
938020	1.000000e+00	0
938021	1.000000e+00	4
938022	1.000000e+00	0
938023	9.923267e-01	17
938041	1.000000e+00	0
938043	1.000000e+00	0
938042	1.000000e+00	1
938045	8.881784e-16	50
938047	9.998471e-01	13
938046	1.000000e+00	0
938033	1.000000e+00	3
938032	9.986989e-01	15
938035	8.881784e-16	50
938034	1.000000e+00	0
938037	8.986806e-01	21
938036	5.561376e-01	25
938039	9.999999e-01	8
938038	1.000000e+00	0
938183	2.807050e-06	41
938182	7.673339e-03	34
938181	8.881784e-16	50
938180	1.000000e+00	0
938179	1.013194e-01	30
938178	1.000000e+00	0
938177	4.529710e-14	49
938176	1.000000e+00	0
938191	9.999972e-01	10
938189	9.405398e-01	20
938187	8.881784e-16	50
938186	1.000000e+00	5
938185	4.438624e-01	26
938184	9.998471e-01	13
938198	1.000000e+00	1
938199	1.000000e+00	0
938196	1.000000e+00	0
938197	8.881784e-16	50
938194	1.133316e-12	48
938195	1.000000e+00	0
938193	1.193067e-05	40
938206	1.000000e+00	0
938207	1.000000e+00	0
938205	1.000000e+00	0
938202	2.807050e-06	41
938203	4.529710e-14	49
938200	1.000000e+00	1
938201	3.300224e-03	35
938213	1.000000e+00	4
938212	1.000000e+00	3
938215	2.399438e-01	28
938214	1.000000e+00	0
938209	1.000000e+00	0
938208	1.000000e+00	0
938211	1.000000e+00	0
938221	1.000000e+00	1
938220	1.133316e-12	48
938223	9.835804e-01	18
938216	9.966998e-01	16
938218	1.000000e+00	2
938228	9.999972e-01	10
938229	2.104926e-09	45
938230	8.881784e-16	50
938231	1.000000e+00	0
938224	2.104926e-09	45
938225	9.998471e-01	13
938226	1.000000e+00	0
938227	9.998471e-01	13
938236	8.881784e-16	50
938237	1.000000e+00	1
938238	1.000000e+00	1
938239	1.000000e+00	1
938232	4.438624e-01	26
938233	4.510745e-05	39
938234	4.529710e-14	49
938235	8.881784e-16	50
938115	1.301086e-03	36
938113	1.000000e+00	4
938112	9.999972e-01	10
938119	1.133316e-12	48
938118	1.000000e+00	5
938117	9.405398e-01	20
938116	4.510745e-05	39
938123	1.000000e+00	0
938122	1.000000e+00	0
938120	4.529710e-14	49
938127	1.000000e+00	3
938126	8.881784e-16	50
938125	8.986806e-01	21
938124	2.104926e-09	45
938130	1.000000e+00	0
938128	1.854161e-11	47
938129	8.881784e-16	50
938134	9.835804e-01	18
938135	4.529710e-14	49
938132	8.881784e-16	50
938133	9.675457e-01	19
938138	9.966998e-01	16
938139	1.000000e+00	5
938136	1.000000e+00	7
938137	1.000000e+00	0
938142	8.881784e-16	50
938143	8.881784e-16	50
938140	1.854161e-11	47
938141	1.000000e+00	3
938144	1.133316e-12	48
938147	8.881784e-16	50
938146	1.854161e-11	47
938149	1.529320e-04	38
938148	3.245432e-02	32
938151	9.995319e-01	14
938150	5.817779e-07	42
938153	9.986989e-01	15
938155	9.998471e-01	13
938154	1.611182e-01	29
938157	9.986989e-01	15
938159	1.000000e+00	0
938158	1.611182e-01	29
938160	5.561376e-01	25
938161	1.000000e+00	4
938162	9.675457e-01	19
938163	2.230891e-10	46
938164	9.999881e-01	11
938165	1.529320e-04	38
938166	1.000000e+00	3
938167	1.000000e+00	1
938168	4.438624e-01	26
938169	1.000000e+00	0
938170	4.510745e-05	39
938171	1.000000e+00	4
938172	1.000000e+00	6
938173	1.000000e+00	5
938174	1.529320e-04	38
938175	1.000000e+00	1
938879	1.000000e+00	1
938877	8.881784e-16	50
938876	7.600562e-01	23
938867	1.000000e+00	2
2914173	1.854161e-11	47
938866	1.000000e+00	7
938865	1.000000e+00	1
938864	1.049339e-07	43
938871	2.807050e-06	41
938870	1.854161e-11	47
938868	7.673339e-03	34
938858	1.000000e+00	0
938859	9.999972e-01	10
938857	1.000000e+00	0
938862	6.640945e-01	24
938863	1.000000e+00	3
938860	1.000000e+00	0
938861	1.000000e+00	5
938850	1.000000e+00	3
938851	1.000000e+00	2
938848	4.510745e-05	39
938849	8.881784e-16	50
938854	1.193067e-05	40
938855	1.000000e+00	7
938852	1.000000e+00	0
938853	9.923267e-01	17
938841	1.000000e+00	0
938840	1.000000e+00	0
938843	5.946023e-02	31
938842	1.000000e+00	0
938845	4.510745e-05	39
938844	3.300224e-03	35
938847	5.817779e-07	42
938846	1.000000e+00	3
938833	1.000000e+00	0
938832	1.000000e+00	2
938835	1.000000e+00	1
938834	1.000000e+00	1
938837	4.510745e-05	39
938836	1.000000e+00	1
938839	1.000000e+00	0
938838	9.999994e-01	9
938829	1.000000e+00	1
938830	1.529320e-04	38
938831	8.881784e-16	50
938816	9.999994e-01	9
938817	1.641957e-02	33
938819	1.000000e+00	3
938820	8.881784e-16	50
938821	1.000000e+00	0
938815	1.049339e-07	43
938814	8.881784e-16	50
938813	9.999881e-01	11
938812	5.817779e-07	42
938811	9.986989e-01	15
938810	8.881784e-16	50
938809	1.000000e+00	5
938808	1.193067e-05	40
938807	1.000000e+00	0
938806	1.000000e+00	2
938805	9.999999e-01	8
938804	8.881784e-16	50
938803	1.000000e+00	1
938802	1.000000e+00	1
938801	1.000000e+00	1
938798	9.405398e-01	20
938799	8.881784e-16	50
938797	1.000000e+00	0
938794	8.881784e-16	50
938795	6.640945e-01	24
938792	1.000000e+00	1
938793	1.641957e-02	33
938790	8.986806e-01	21
938791	1.000000e+00	7
938788	1.000000e+00	0
938786	1.000000e+00	2
938787	1.000000e+00	6
938784	1.000000e+00	0
938781	1.000000e+00	0
938780	1.000000e+00	0
938783	1.000000e+00	0
938782	4.529710e-14	49
938777	8.881784e-16	50
938776	1.000000e+00	1
938779	1.000000e+00	0
938778	9.999999e-01	8
938772	1.000000e+00	1
938775	1.000000e+00	7
938774	1.000000e+00	0
938769	1.000000e+00	2
938768	2.104926e-09	45
938771	4.438624e-01	26
938770	1.000000e+00	4
938764	1.000000e+00	0
938765	1.000000e+00	0
938766	1.000000e+00	1
938767	1.000000e+00	2
938760	1.049339e-07	43
938761	2.399438e-01	28
938762	1.000000e+00	0
938763	8.881784e-16	50
938756	1.000000e+00	2
938757	2.230891e-10	46
938758	2.230891e-10	46
938759	1.000000e+00	0
938752	1.000000e+00	3
938753	1.000000e+00	0
938754	1.000000e+00	0
938755	4.438624e-01	26
938994	1.641957e-02	33
938995	8.881784e-16	50
938992	1.000000e+00	1
938998	1.000000e+00	0
938999	1.000000e+00	2
938997	8.881784e-16	50
939002	1.000000e+00	0
939003	1.000000e+00	1
939000	1.000000e+00	0
939001	1.000000e+00	1
939006	1.000000e+00	4
939007	1.000000e+00	3
939004	1.000000e+00	0
939005	2.104926e-09	45
938979	1.000000e+00	0
938978	1.621870e-08	44
2914284	8.881784e-16	50
938977	1.000000e+00	1
938976	9.675457e-01	19
938982	1.000000e+00	0
938981	1.000000e+00	0
2914283	1.133316e-12	48
938980	1.000000e+00	0
938987	1.000000e+00	2
938986	8.881784e-16	50
938984	1.000000e+00	5
938991	1.000000e+00	0
938990	1.000000e+00	0
2914272	1.000000e+00	3
938989	1.000000e+00	0
938988	1.000000e+00	0
938960	1.000000e+00	1
938961	1.000000e+00	0
938962	1.000000e+00	1
938963	1.000000e+00	1
938964	1.000000e+00	2
938965	1.000000e+00	0
938966	1.000000e+00	1
938968	8.881784e-16	50
938969	8.388818e-01	22
2914263	1.000000e+00	2
938970	9.999549e-01	12
938971	1.000000e+00	0
938972	1.000000e+00	7
938973	1.000000e+00	0
938974	1.000000e+00	1
2914256	5.561376e-01	25
938975	1.000000e+00	0
938945	1.000000e+00	4
938944	5.946023e-02	31
938947	9.923267e-01	17
938946	1.000000e+00	2
2914252	1.000000e+00	0
938949	9.999999e-01	8
938948	4.529710e-14	49
2914250	1.049339e-07	43
938951	8.388818e-01	22
938950	1.000000e+00	1
2914248	1.000000e+00	6
938953	1.000000e+00	0
938952	1.000000e+00	6
938955	1.000000e+00	3
2914245	8.881784e-16	50
938954	1.000000e+00	1
938957	8.388818e-01	22
938956	1.000000e+00	0
2914242	7.673339e-03	34
938959	1.000000e+00	0
938958	1.000000e+00	2
938934	8.881784e-16	50
938935	1.000000e+00	0
938932	1.000000e+00	1
938933	1.301086e-03	36
938930	1.133316e-12	48
938931	4.438624e-01	26
938928	4.529710e-14	49
938929	1.000000e+00	0
2914225	2.230891e-10	46
938943	9.923267e-01	17
938938	1.133316e-12	48
938939	1.000000e+00	1
938936	1.000000e+00	0
938919	1.000000e+00	6
2914216	9.405398e-01	20
938918	8.881784e-16	50
938917	1.000000e+00	0
2914219	1.000000e+00	1
938916	9.405398e-01	20
938915	8.881784e-16	50
938914	1.000000e+00	2
938913	1.000000e+00	0
938912	8.881784e-16	50
938926	8.881784e-16	50
938925	1.000000e+00	1
938923	1.000000e+00	0
938922	1.000000e+00	0
938921	9.999549e-01	12
938920	1.000000e+00	0
938900	1.000000e+00	0
2914201	1.133316e-12	48
2914207	1.133316e-12	48
2914204	1.000000e+00	3
938910	9.999999e-01	8
938911	1.000000e+00	3
938885	1.000000e+00	0
938884	1.000000e+00	2
938887	8.881784e-16	50
938886	1.000000e+00	4
938881	1.000000e+00	0
2914191	1.000000e+00	1
938883	1.000000e+00	6
2914189	9.923267e-01	17
938882	1.611182e-01	29
938893	1.000000e+00	0
938892	1.000000e+00	1
938889	1.000000e+00	0
938888	1.000000e+00	0
938891	1.000000e+00	2
938890	1.000000e+00	3
938600	9.999549e-01	12
938601	1.000000e+00	0
938602	9.998471e-01	13
938603	8.881784e-16	50
938604	1.854161e-11	47
938605	1.000000e+00	2
938606	1.000000e+00	2
938607	1.000000e+00	0
938592	2.104926e-09	45
938593	9.999881e-01	11
938594	1.000000e+00	0
938595	1.000000e+00	3
938596	1.000000e+00	2
938598	1.133316e-12	48
938599	1.641957e-02	33
938617	1.000000e+00	0
938616	1.000000e+00	2
938619	1.000000e+00	1
938618	2.399438e-01	28
938621	1.000000e+00	0
938620	1.000000e+00	0
938623	1.000000e+00	0
938609	1.000000e+00	0
938608	1.000000e+00	3
938611	1.000000e+00	0
938610	1.000000e+00	0
938613	1.621870e-08	44
938612	1.000000e+00	0
938615	1.000000e+00	0
938570	9.999881e-01	11
938571	1.000000e+00	0
938568	2.230891e-10	46
938569	1.000000e+00	0
938574	1.854161e-11	47
938575	5.817779e-07	42
938572	8.881784e-16	50
938573	8.881784e-16	50
938563	1.000000e+00	1
938560	1.000000e+00	1
938561	1.133316e-12	48
938566	1.000000e+00	6
938567	1.000000e+00	0
938564	2.807050e-06	41
938565	1.000000e+00	1
938587	1.049339e-07	43
938586	9.986989e-01	15
938585	4.529710e-14	49
938584	3.245432e-02	32
938591	1.000000e+00	4
938590	1.000000e+00	7
938589	9.995319e-01	14
938588	1.000000e+00	1
938579	5.946023e-02	31
938578	1.013194e-01	30
938577	1.133316e-12	48
938576	1.000000e+00	0
938583	1.000000e+00	0
938582	1.000000e+00	0
938581	9.999881e-01	11
938580	1.000000e+00	0
938540	8.881784e-16	50
938541	1.000000e+00	0
938542	1.000000e+00	1
938536	1.000000e+00	2
938537	1.000000e+00	0
938538	2.230891e-10	46
938539	9.999549e-01	12
938532	9.999999e-01	8
938533	1.000000e+00	0
938534	1.000000e+00	1
938535	1.000000e+00	7
938528	1.000000e+00	0
938529	1.000000e+00	0
938530	5.561376e-01	25
938531	9.999994e-01	9
938557	9.999549e-01	12
938556	1.000000e+00	0
938559	1.049339e-07	43
938558	8.881784e-16	50
938553	1.000000e+00	0
938552	4.529710e-14	49
938555	9.986989e-01	15
938554	5.561376e-01	25
938549	1.000000e+00	5
938548	1.000000e+00	1
938551	8.388818e-01	22
938550	2.399438e-01	28
938545	1.854161e-11	47
938544	8.881784e-16	50
938547	1.000000e+00	0
938546	1.000000e+00	0
938510	1.133316e-12	48
938511	1.000000e+00	0
938508	1.000000e+00	0
938509	1.854161e-11	47
938507	9.999972e-01	10
938504	8.881784e-16	50
938505	9.835804e-01	18
938502	1.529320e-04	38
938503	4.438624e-01	26
938500	1.000000e+00	4
938501	4.681115e-04	37
938498	9.995319e-01	14
938499	1.049339e-07	43
938496	1.000000e+00	4
938527	1.000000e+00	4
938526	2.104926e-09	45
938524	5.561376e-01	25
938523	1.000000e+00	2
938522	9.999972e-01	10
938521	1.000000e+00	4
938520	1.000000e+00	0
938519	4.510745e-05	39
938518	1.000000e+00	5
938517	1.000000e+00	3
938516	1.000000e+00	5
938515	1.000000e+00	0
938514	1.000000e+00	1
938513	1.000000e+00	0
938721	1.000000e+00	3
938720	1.000000e+00	0
938723	1.000000e+00	2
938722	1.000000e+00	2
938725	9.999881e-01	11
938727	8.881784e-16	50
938726	1.000000e+00	1
938729	9.999999e-01	8
938728	1.000000e+00	3
938731	1.000000e+00	4
938730	5.946023e-02	31
938733	7.673339e-03	34
938732	9.966998e-01	16
938735	9.999972e-01	10
938734	1.000000e+00	3
938736	8.881784e-16	50
938738	8.881784e-16	50
938739	1.000000e+00	1
938740	8.881784e-16	50
938741	1.000000e+00	0
938742	1.000000e+00	0
938743	9.405398e-01	20
938744	1.000000e+00	5
938745	1.641957e-02	33
938746	9.999972e-01	10
938747	1.000000e+00	0
938748	1.013194e-01	30
938749	4.529710e-14	49
938691	1.000000e+00	0
938690	8.986806e-01	21
938689	5.817779e-07	42
938688	1.000000e+00	6
938695	1.854161e-11	47
938694	1.000000e+00	1
938693	1.621870e-08	44
938692	1.000000e+00	6
938699	1.000000e+00	0
938698	1.854161e-11	47
938697	1.000000e+00	0
938696	1.000000e+00	0
938703	8.881784e-16	50
938701	1.000000e+00	4
938700	1.000000e+00	2
938706	1.000000e+00	0
938704	1.000000e+00	7
938705	1.000000e+00	0
938710	1.854161e-11	47
938711	1.529320e-04	38
938708	2.230891e-10	46
938709	1.301086e-03	36
938714	1.000000e+00	0
938712	1.000000e+00	1
938713	4.529710e-14	49
938718	1.000000e+00	1
938719	8.881784e-16	50
938716	1.000000e+00	0
938717	9.923267e-01	17
938661	1.000000e+00	0
938660	1.000000e+00	6
938663	1.000000e+00	0
938662	1.000000e+00	2
938657	1.000000e+00	0
938656	1.000000e+00	0
938659	1.000000e+00	2
938658	9.923267e-01	17
938669	1.000000e+00	4
938668	1.000000e+00	1
938671	1.000000e+00	0
938670	1.000000e+00	7
938665	1.000000e+00	4
938664	1.000000e+00	0
938666	1.000000e+00	0
938676	1.000000e+00	3
938677	1.000000e+00	2
938678	1.000000e+00	1
938679	1.000000e+00	2
938672	1.000000e+00	0
938673	2.230891e-10	46
938674	1.000000e+00	1
938675	1.000000e+00	0
938684	4.681115e-04	37
938685	1.000000e+00	0
938686	1.000000e+00	1
938687	9.405398e-01	20
938680	1.000000e+00	3
938681	1.000000e+00	7
938682	9.999972e-01	10
938683	1.193067e-05	40
938631	1.000000e+00	1
938630	1.000000e+00	4
938629	4.510745e-05	39
938628	1.000000e+00	0
938627	8.881784e-16	50
938626	8.881784e-16	50
938625	8.881784e-16	50
938624	1.000000e+00	5
938639	8.388818e-01	22
938638	9.999994e-01	9
938637	1.000000e+00	0
938636	1.000000e+00	4
938635	1.000000e+00	0
938634	1.000000e+00	0
938633	1.000000e+00	0
938632	1.000000e+00	7
938646	1.000000e+00	7
938647	1.000000e+00	7
938644	1.000000e+00	1
938645	1.000000e+00	4
938642	5.817779e-07	42
938643	1.000000e+00	0
938640	1.000000e+00	5
938641	8.881784e-16	50
938654	1.000000e+00	1
938655	1.000000e+00	0
938652	1.000000e+00	0
938653	3.359055e-01	27
938650	1.000000e+00	0
938651	1.000000e+00	3
938648	1.529320e-04	38
PID_161511067	1.000000e+00	3
939280	1.000000e+00	1
PID_161511068	1.000000e+00	1
939283	5.946023e-02	31
939282	7.600562e-01	23
PID_161511066	4.681115e-04	37
939285	1.000000e+00	0
939287	1.000000e+00	0
PID_161511069	1.000000e+00	0
939286	2.230891e-10	46
PID_161511070	9.999994e-01	9
939289	9.999972e-01	10
939288	1.000000e+00	0
939291	2.104926e-09	45
939290	1.000000e+00	7
939293	1.000000e+00	4
939292	6.640945e-01	24
939295	9.995319e-01	14
939294	8.881784e-16	50
939264	1.000000e+00	6
939265	1.000000e+00	0
939266	1.000000e+00	1
939267	1.301086e-03	36
939268	1.000000e+00	3
939269	3.245432e-02	32
939270	1.000000e+00	0
939271	1.000000e+00	1
939272	5.817779e-07	42
939273	9.999881e-01	11
939274	1.301086e-03	36
939275	1.000000e+00	3
939276	8.881784e-16	50
939277	1.000000e+00	0
939278	9.999549e-01	12
939279	8.388818e-01	22
939315	4.529710e-14	49
939314	8.881784e-16	50
939313	8.881784e-16	50
939312	9.999972e-01	10
939318	1.621870e-08	44
939317	9.999999e-01	8
939316	1.000000e+00	4
939323	1.000000e+00	1
939322	1.193067e-05	40
939321	1.621870e-08	44
939320	7.600562e-01	23
939327	4.438624e-01	26
939325	9.999999e-01	8
939324	1.000000e+00	3
939298	1.000000e+00	4
939299	1.133316e-12	48
939296	8.881784e-16	50
939297	3.359055e-01	27
939302	1.000000e+00	4
939303	4.681115e-04	37
939300	1.000000e+00	0
939301	1.000000e+00	3
939306	1.000000e+00	0
939307	1.000000e+00	1
939304	1.301086e-03	36
939305	1.000000e+00	4
939310	1.000000e+00	5
939311	1.000000e+00	0
939308	1.000000e+00	0
939309	3.245432e-02	32
939349	1.000000e+00	0
939348	1.000000e+00	5
939350	9.923267e-01	17
939345	1.000000e+00	0
939344	9.998471e-01	13
939346	3.359055e-01	27
939357	1.000000e+00	7
939356	1.000000e+00	2
939359	1.000000e+00	0
939353	1.000000e+00	0
939352	1.000000e+00	0
939355	8.881784e-16	50
939332	9.966998e-01	16
939333	4.529710e-14	49
939334	1.000000e+00	0
939335	9.999999e-01	8
939328	9.999994e-01	9
939329	1.000000e+00	4
939330	9.995319e-01	14
939331	2.104926e-09	45
939340	9.835804e-01	18
939341	1.000000e+00	0
939342	1.000000e+00	0
939343	5.817779e-07	42
939336	1.000000e+00	4
939337	1.000000e+00	3
939338	1.000000e+00	7
939339	1.000000e+00	1
939383	1.133316e-12	48
939382	1.013194e-01	30
939381	1.000000e+00	7
939380	1.000000e+00	1
939379	8.881784e-16	50
939378	1.000000e+00	1
939377	1.000000e+00	1
939376	2.104926e-09	45
939390	1.000000e+00	0
939389	9.999881e-01	11
939388	1.000000e+00	1
939387	9.675457e-01	19
939385	4.529710e-14	49
939384	4.529710e-14	49
939366	8.881784e-16	50
939367	5.561376e-01	25
939365	9.999549e-01	12
939363	9.835804e-01	18
939360	1.000000e+00	0
939361	1.000000e+00	2
939374	3.245432e-02	32
939375	1.000000e+00	3
939372	1.000000e+00	0
939373	5.946023e-02	31
939370	9.986989e-01	15
939371	1.000000e+00	0
939368	9.966998e-01	16
939369	9.675457e-01	19
939416	7.600562e-01	23
939417	1.000000e+00	1
939418	1.000000e+00	2
939419	1.000000e+00	2
939420	1.000000e+00	1
939421	9.966998e-01	16
939423	3.359055e-01	27
939408	1.000000e+00	3
939409	1.000000e+00	0
939410	1.000000e+00	0
939411	1.000000e+00	5
939412	1.000000e+00	0
939414	1.000000e+00	0
939415	2.104926e-09	45
939401	1.000000e+00	0
939400	8.881784e-16	50
939403	4.529710e-14	49
939402	9.995319e-01	14
939405	1.000000e+00	0
939404	1.000000e+00	0
939407	8.881784e-16	50
939406	1.000000e+00	5
939393	1.000000e+00	3
939395	8.881784e-16	50
939394	1.000000e+00	1
939397	1.641957e-02	33
939396	1.000000e+00	0
939399	8.881784e-16	50
939398	9.999972e-01	10
939450	1.000000e+00	0
939451	9.966998e-01	16
939449	1.133316e-12	48
939454	1.000000e+00	0
939455	1.000000e+00	0
939452	1.000000e+00	1
939453	2.104926e-09	45
939442	1.000000e+00	1
939443	1.000000e+00	0
939440	1.301086e-03	36
939441	1.000000e+00	2
939447	1.000000e+00	1
939445	1.000000e+00	1
939434	2.104926e-09	45
939439	9.999999e-01	8
939438	2.230891e-10	46
939437	1.000000e+00	2
939436	1.000000e+00	3
939427	8.881784e-16	50
939426	7.600562e-01	23
939425	9.999999e-01	8
939431	9.986989e-01	15
939430	4.438624e-01	26
939429	1.000000e+00	3
939484	1.000000e+00	0
939485	1.000000e+00	0
939486	1.000000e+00	1
939487	1.000000e+00	4
939480	1.000000e+00	3
939481	1.000000e+00	2
939483	8.388818e-01	22
939477	1.000000e+00	0
939478	5.817779e-07	42
939479	1.000000e+00	2
939472	9.999972e-01	10
939474	1.000000e+00	0
939475	9.998471e-01	13
939468	9.405398e-01	20
939471	1.133316e-12	48
939470	8.881784e-16	50
939465	2.230891e-10	46
939464	1.000000e+00	5
939467	1.000000e+00	1
939461	2.104926e-09	45
939460	4.529710e-14	49
939463	1.000000e+00	0
939462	9.998471e-01	13
939457	1.000000e+00	0
939456	1.000000e+00	1
939459	1.000000e+00	0
939458	1.000000e+00	0
939518	1.000000e+00	3
939517	8.881784e-16	50
939514	1.301086e-03	36
939515	1.000000e+00	4
939512	9.999549e-01	12
939513	8.881784e-16	50
939510	1.000000e+00	0
939511	8.388818e-01	22
939508	9.995319e-01	14
939509	8.881784e-16	50
939506	8.881784e-16	50
939507	1.000000e+00	0
939504	9.835804e-01	18
939505	1.000000e+00	5
939503	1.000000e+00	0
939502	4.529710e-14	49
939501	1.000000e+00	0
939500	1.000000e+00	1
939499	1.000000e+00	0
939497	1.854161e-11	47
939496	8.881784e-16	50
939495	1.000000e+00	2
939494	9.923267e-01	17
939493	1.000000e+00	5
939492	8.881784e-16	50
939491	1.641957e-02	33
939490	8.881784e-16	50
939489	1.000000e+00	0
939488	1.000000e+00	0
939010	1.000000e+00	0
939011	1.000000e+00	2
939008	1.000000e+00	0
939009	1.000000e+00	1
939014	1.000000e+00	6
939015	1.000000e+00	6
939012	1.000000e+00	1
939013	1.000000e+00	0
939018	2.230891e-10	46
939019	1.000000e+00	6
939016	1.000000e+00	1
939017	1.000000e+00	2
939022	1.000000e+00	5
939023	1.000000e+00	0
939020	1.000000e+00	0
939021	1.000000e+00	2
939027	9.999881e-01	11
939026	1.000000e+00	5
939025	1.000000e+00	2
939024	1.000000e+00	3
939031	1.000000e+00	0
939030	1.000000e+00	0
939029	1.000000e+00	0
939028	1.000000e+00	1
939035	1.000000e+00	5
939033	3.359055e-01	27
939032	1.000000e+00	0
939039	1.000000e+00	0
939038	1.000000e+00	4
939037	1.000000e+00	0
939036	1.000000e+00	0
939040	1.000000e+00	4
939041	1.000000e+00	6
939042	2.230891e-10	46
939043	1.000000e+00	0
939044	1.000000e+00	0
939046	1.000000e+00	1
939047	4.438624e-01	26
939048	1.000000e+00	7
939049	5.561376e-01	25
939050	1.000000e+00	0
939052	1.000000e+00	0
939054	4.510745e-05	39
939057	1.000000e+00	5
939056	1.000000e+00	3
939059	1.000000e+00	3
939058	1.000000e+00	2
939061	1.000000e+00	2
939060	1.000000e+00	0
939063	1.000000e+00	1
939062	1.000000e+00	1
939065	1.000000e+00	0
939064	1.000000e+00	4
939067	8.881784e-16	50
939066	2.230891e-10	46
939069	1.000000e+00	0
939068	1.000000e+00	4
939071	1.000000e+00	0
939070	1.000000e+00	4
939078	2.104926e-09	45
939074	1.641957e-02	33
939075	1.000000e+00	0
939072	8.881784e-16	50
939086	1.854161e-11	47
939087	1.611182e-01	29
939084	1.000000e+00	6
939085	8.881784e-16	50
939082	1.000000e+00	1
939083	4.529710e-14	49
939080	1.000000e+00	2
939081	1.000000e+00	3
939095	1.000000e+00	7
939094	1.000000e+00	0
939093	9.835804e-01	18
939092	1.000000e+00	4
939091	1.000000e+00	6
939090	1.301086e-03	36
939089	9.999881e-01	11
939088	1.000000e+00	1
939103	1.621870e-08	44
939102	3.359055e-01	27
939100	9.966998e-01	16
939099	4.510745e-05	39
939098	2.104926e-09	45
939097	1.000000e+00	2
939096	8.881784e-16	50
939108	8.881784e-16	50
939109	1.529320e-04	38
939110	2.230891e-10	46
939111	9.675457e-01	19
939104	1.000000e+00	0
939105	9.999994e-01	9
939106	1.529320e-04	38
939116	8.388818e-01	22
939117	2.230891e-10	46
939118	2.807050e-06	41
939119	8.881784e-16	50
939112	1.621870e-08	44
939113	1.611182e-01	29
939114	1.621870e-08	44
939115	9.675457e-01	19
939125	8.881784e-16	50
939124	1.000000e+00	7
939127	8.881784e-16	50
939126	8.881784e-16	50
939120	9.966998e-01	16
939123	1.000000e+00	7
939122	9.999994e-01	9
939133	1.000000e+00	2
939135	1.000000e+00	1
939134	1.000000e+00	0
939129	1.611182e-01	29
939128	1.529320e-04	38
939131	2.399438e-01	28
939130	8.881784e-16	50
939147	1.000000e+00	5
939146	4.529710e-14	49
939145	1.000000e+00	2
939144	9.999972e-01	10
939150	9.999972e-01	10
939149	1.854161e-11	47
939139	1.000000e+00	4
939138	1.000000e+00	3
939137	1.000000e+00	5
939136	9.999999e-01	8
939143	9.995319e-01	14
939142	2.807050e-06	41
939141	1.000000e+00	3
939140	8.881784e-16	50
939162	1.000000e+00	7
939163	8.881784e-16	50
939160	1.000000e+00	1
939161	1.000000e+00	6
939167	1.000000e+00	2
939164	1.133316e-12	48
939165	8.388818e-01	22
939154	8.881784e-16	50
939155	8.881784e-16	50
939152	8.881784e-16	50
939153	8.881784e-16	50
939158	1.854161e-11	47
939159	1.000000e+00	3
939156	9.999972e-01	10
939157	8.881784e-16	50
939177	1.000000e+00	0
939180	8.986806e-01	21
939183	5.817779e-07	42
939182	8.881784e-16	50
939169	8.881784e-16	50
939171	9.675457e-01	19
939170	8.881784e-16	50
939173	1.133316e-12	48
939175	1.000000e+00	4
939174	9.999994e-01	9
939192	1.000000e+00	2
939193	8.881784e-16	50
939194	9.999549e-01	12
939195	1.133316e-12	48
939196	1.000000e+00	2
939197	9.999881e-01	11
939198	1.000000e+00	1
939199	4.529710e-14	49
939184	1.000000e+00	0
939185	1.000000e+00	1
939187	1.000000e+00	2
939188	1.000000e+00	1
939189	9.999972e-01	10
939190	1.000000e+00	2
939191	4.510745e-05	39
939215	3.359055e-01	27
939214	9.999549e-01	12
939213	8.388818e-01	22
939212	1.000000e+00	6
939211	4.529710e-14	49
939210	1.000000e+00	0
939209	1.000000e+00	0
939207	1.000000e+00	3
939206	1.000000e+00	2
939205	9.998471e-01	13
939204	9.998471e-01	13
939203	9.923267e-01	17
939202	2.399438e-01	28
939201	4.529710e-14	49
939200	9.999999e-01	8
939230	1.000000e+00	0
939231	1.000000e+00	1
939228	8.881784e-16	50
939226	9.999994e-01	9
939227	1.621870e-08	44
939224	1.000000e+00	2
939225	4.529710e-14	49
939222	1.000000e+00	1
939223	9.999999e-01	8
939220	1.000000e+00	7
939221	2.399438e-01	28
939218	1.000000e+00	5
939219	1.000000e+00	0
939216	1.621870e-08	44
939217	1.000000e+00	1
939245	1.000000e+00	0
939244	9.835804e-01	18
939247	1.000000e+00	3
939246	1.193067e-05	40
939241	1.000000e+00	0
939240	1.000000e+00	2
939243	1.000000e+00	1
939237	8.881784e-16	50
939239	1.611182e-01	29
939233	9.999994e-01	9
939235	1.000000e+00	2
939261	1.000000e+00	5
939262	1.000000e+00	0
939263	7.673339e-03	34
939256	4.438624e-01	26
939257	1.000000e+00	1
939258	1.000000e+00	3
939259	8.881784e-16	50
939252	1.000000e+00	3
939253	8.881784e-16	50
939254	1.000000e+00	5
939255	1.000000e+00	4
939248	1.000000e+00	0
939249	1.000000e+00	1
939250	1.000000e+00	0
939251	1.000000e+00	3
939831	1.193067e-05	40
939830	5.817779e-07	42
939829	5.817779e-07	42
939828	1.000000e+00	1
939827	7.673339e-03	34
939826	1.000000e+00	7
939825	1.000000e+00	0
939824	2.104926e-09	45
939838	3.245432e-02	32
939837	1.000000e+00	1
939836	1.000000e+00	4
939835	1.000000e+00	3
939834	1.000000e+00	0
939833	1.000000e+00	3
939832	8.881784e-16	50
939814	1.000000e+00	2
939812	1.000000e+00	2
939813	1.000000e+00	0
939810	1.000000e+00	2
939808	1.000000e+00	5
939809	6.640945e-01	24
939822	4.529710e-14	49
939823	1.000000e+00	3
939820	4.529710e-14	49
939821	2.104926e-09	45
939818	2.230891e-10	46
939819	2.230891e-10	46
939816	1.000000e+00	1
939817	8.881784e-16	50
939797	1.611182e-01	29
939796	1.000000e+00	0
939799	1.000000e+00	2
939798	1.049339e-07	43
939793	1.000000e+00	0
939792	1.049339e-07	43
939795	1.000000e+00	7
939794	1.000000e+00	1
939805	4.529710e-14	49
939804	1.000000e+00	0
939807	9.999999e-01	8
939806	8.986806e-01	21
939801	1.000000e+00	1
939800	9.999972e-01	10
939803	9.998471e-01	13
939802	9.998471e-01	13
939780	1.000000e+00	0
939781	2.230891e-10	46
939782	9.986989e-01	15
939783	1.000000e+00	0
939776	9.999549e-01	12
939778	1.013194e-01	30
939779	9.998471e-01	13
939788	1.000000e+00	2
939790	1.000000e+00	2
939791	1.000000e+00	2
939784	1.000000e+00	0
939785	1.000000e+00	2
939786	1.000000e+00	2
939787	1.193067e-05	40
939891	9.999881e-01	11
939890	1.000000e+00	3
939889	9.923267e-01	17
939895	1.133316e-12	48
939894	9.998471e-01	13
939893	1.000000e+00	4
939892	1.000000e+00	4
939899	1.000000e+00	2
939898	1.000000e+00	2
939897	8.881784e-16	50
939896	9.999999e-01	8
939903	1.000000e+00	0
939902	1.000000e+00	2
939901	1.000000e+00	0
939900	1.000000e+00	1
939874	1.000000e+00	1
939875	1.000000e+00	0
939872	1.000000e+00	1
939873	4.510745e-05	39
939879	9.999972e-01	10
939876	4.438624e-01	26
939877	1.049339e-07	43
939882	1.000000e+00	0
939883	9.923267e-01	17
939880	2.230891e-10	46
939881	1.000000e+00	6
939886	4.529710e-14	49
939884	9.675457e-01	19
939885	1.000000e+00	0
939857	1.000000e+00	5
939856	1.000000e+00	0
939859	1.000000e+00	7
939858	1.529320e-04	38
939861	5.561376e-01	25
939860	1.854161e-11	47
939863	1.000000e+00	1
939862	1.000000e+00	0
939865	1.854161e-11	47
939864	1.000000e+00	2
939867	1.000000e+00	0
939866	1.000000e+00	7
939869	1.000000e+00	0
939868	1.000000e+00	0
939871	1.000000e+00	0
939840	1.000000e+00	5
939841	1.000000e+00	2
939842	1.854161e-11	47
939843	1.133316e-12	48
939844	1.000000e+00	0
939845	1.854161e-11	47
939846	9.998471e-01	13
939847	1.000000e+00	0
939848	8.388818e-01	22
939849	9.405398e-01	20
939850	9.999994e-01	9
939851	4.510745e-05	39
939852	1.000000e+00	0
939853	2.399438e-01	28
939854	6.640945e-01	24
939966	1.611182e-01	29
939964	1.611182e-01	29
939962	9.986989e-01	15
939963	1.000000e+00	0
939961	8.881784e-16	50
939958	9.405398e-01	20
939959	1.000000e+00	0
939956	1.000000e+00	0
939957	1.000000e+00	0
939954	1.000000e+00	7
939955	1.013194e-01	30
939952	1.000000e+00	0
939953	1.000000e+00	0
939951	1.301086e-03	36
939950	4.529710e-14	49
939949	1.000000e+00	2
939948	9.405398e-01	20
939947	1.000000e+00	1
939946	1.000000e+00	5
939945	9.999549e-01	12
939944	9.998471e-01	13
939943	1.529320e-04	38
939942	1.000000e+00	1
939940	8.881784e-16	50
939939	1.000000e+00	1
939937	1.000000e+00	0
939936	8.986806e-01	21
939932	1.000000e+00	0
939934	7.600562e-01	23
939935	1.000000e+00	6
939928	1.000000e+00	0
939930	1.133316e-12	48
939924	9.675457e-01	19
939925	5.946023e-02	31
939920	8.881784e-16	50
939921	9.835804e-01	18
939922	9.405398e-01	20
939923	1.000000e+00	2
939917	1.854161e-11	47
939916	1.000000e+00	1
939919	4.529710e-14	49
939918	7.600562e-01	23
939913	7.600562e-01	23
939912	1.133316e-12	48
939915	1.133316e-12	48
939914	4.529710e-14	49
939909	1.000000e+00	0
939908	1.000000e+00	1
939911	1.000000e+00	4
939910	9.675457e-01	19
939905	1.000000e+00	0
939904	1.000000e+00	0
939907	9.405398e-01	20
939906	9.966998e-01	16
940026	1.000000e+00	0
940024	1.000000e+00	0
940030	9.999549e-01	12
940031	9.999999e-01	8
940028	1.000000e+00	5
940029	1.000000e+00	0
940018	1.000000e+00	2
940019	1.000000e+00	1
940017	4.510745e-05	39
940022	1.000000e+00	2
940023	1.000000e+00	4
940020	4.529710e-14	49
940021	1.000000e+00	0
940011	8.881784e-16	50
940010	8.881784e-16	50
940009	9.999994e-01	9
940008	1.193067e-05	40
940014	2.104926e-09	45
940013	1.000000e+00	0
940012	1.000000e+00	5
940003	8.881784e-16	50
940002	2.230891e-10	46
940001	6.640945e-01	24
940000	1.000000e+00	0
940007	7.600562e-01	23
940006	1.000000e+00	3
940005	3.245432e-02	32
940004	1.000000e+00	0
939992	8.881784e-16	50
939993	1.000000e+00	0
939994	1.000000e+00	6
939995	1.133316e-12	48
939996	1.000000e+00	0
939997	1.000000e+00	0
939999	1.000000e+00	0
939984	1.000000e+00	1
939985	1.000000e+00	1
939986	1.000000e+00	1
939987	6.640945e-01	24
939988	8.881784e-16	50
939989	8.881784e-16	50
939990	1.000000e+00	0
939977	1.000000e+00	0
939976	1.000000e+00	2
939979	1.133316e-12	48
939978	1.000000e+00	1
939980	9.999999e-01	8
939983	1.000000e+00	0
939982	1.049339e-07	43
939969	1.000000e+00	3
939968	1.000000e+00	0
939971	1.529320e-04	38
939970	1.000000e+00	0
939973	8.881784e-16	50
939972	8.881784e-16	50
939975	1.621870e-08	44
939974	1.013194e-01	30
939557	4.438624e-01	26
939558	9.405398e-01	20
939559	8.881784e-16	50
939552	8.881784e-16	50
939553	9.966998e-01	16
939554	8.881784e-16	50
939555	1.000000e+00	1
939564	1.000000e+00	1
939565	1.000000e+00	2
939567	1.000000e+00	2
939560	1.000000e+00	3
939561	8.881784e-16	50
939562	5.561376e-01	25
939573	3.300224e-03	35
939572	4.529710e-14	49
939575	1.000000e+00	2
939569	4.438624e-01	26
939571	1.000000e+00	0
939570	8.881784e-16	50
939581	1.301086e-03	36
939580	8.881784e-16	50
939583	1.854161e-11	47
939582	9.995319e-01	14
939576	7.673339e-03	34
939524	4.529710e-14	49
939522	8.881784e-16	50
939523	8.881784e-16	50
939520	4.681115e-04	37
939521	8.881784e-16	50
939532	9.923267e-01	17
939533	1.000000e+00	6
939530	4.510745e-05	39
939531	9.966998e-01	16
939528	1.000000e+00	1
939529	1.000000e+00	0
939543	8.881784e-16	50
939541	8.881784e-16	50
939540	1.000000e+00	0
939539	5.946023e-02	31
939537	9.999999e-01	8
939536	8.881784e-16	50
939551	5.817779e-07	42
939550	1.000000e+00	4
939547	1.000000e+00	6
939545	1.000000e+00	0
939617	1.000000e+00	0
939618	1.000000e+00	0
939619	8.881784e-16	50
939620	1.000000e+00	0
939621	1.000000e+00	1
939622	9.923267e-01	17
939623	8.881784e-16	50
939624	1.000000e+00	6
939625	1.000000e+00	0
939626	8.881784e-16	50
939627	9.999994e-01	9
939628	1.000000e+00	0
939629	2.807050e-06	41
939630	1.000000e+00	2
939631	8.881784e-16	50
939633	9.998471e-01	13
939632	1.000000e+00	2
939635	1.000000e+00	7
939634	9.966998e-01	16
939637	1.000000e+00	5
939636	1.000000e+00	0
939639	1.000000e+00	6
939638	1.000000e+00	1
939641	9.835804e-01	18
939640	1.000000e+00	0
939643	1.000000e+00	2
939642	4.681115e-04	37
939645	1.000000e+00	1
939644	1.000000e+00	0
939647	1.000000e+00	4
939646	1.000000e+00	5
939586	1.854161e-11	47
939587	4.681115e-04	37
939584	8.986806e-01	21
939585	9.405398e-01	20
939590	8.881784e-16	50
939591	1.000000e+00	5
939588	9.835804e-01	18
939589	1.000000e+00	4
939595	1.133316e-12	48
939592	1.000000e+00	0
939593	1.000000e+00	4
939598	1.133316e-12	48
939599	8.881784e-16	50
939596	1.000000e+00	2
939603	4.529710e-14	49
939602	9.999881e-01	11
939601	8.881784e-16	50
939600	1.000000e+00	0
939607	1.000000e+00	0
939606	4.529710e-14	49
939605	2.104926e-09	45
939604	1.000000e+00	3
939611	2.104926e-09	45
939610	8.881784e-16	50
939609	1.641957e-02	33
939615	9.999549e-01	12
939614	1.133316e-12	48
939613	5.946023e-02	31
939612	1.000000e+00	0
939693	1.000000e+00	6
939692	1.000000e+00	0
939695	1.000000e+00	0
939689	1.000000e+00	0
939688	1.000000e+00	0
939691	8.881784e-16	50
939690	1.000000e+00	0
939684	8.881784e-16	50
939687	1.000000e+00	0
939686	1.000000e+00	3
939681	1.193067e-05	40
939680	1.000000e+00	2
939683	1.000000e+00	5
939682	4.510745e-05	39
939708	1.000000e+00	0
939710	1.000000e+00	0
939711	9.999549e-01	12
939704	1.000000e+00	0
939705	1.000000e+00	0
939706	1.000000e+00	0
939707	9.999881e-01	11
939700	1.000000e+00	2
939701	9.999972e-01	10
939702	1.000000e+00	0
939697	1.000000e+00	0
939698	2.807050e-06	41
939699	9.835804e-01	18
939663	9.999881e-01	11
939662	2.104926e-09	45
939661	1.000000e+00	1
939660	1.000000e+00	2
939659	9.999999e-01	8
939658	1.000000e+00	5
939657	5.817779e-07	42
939656	2.399438e-01	28
939655	1.049339e-07	43
939654	9.835804e-01	18
939653	1.621870e-08	44
939652	1.000000e+00	4
939651	1.000000e+00	4
939650	9.999994e-01	9
939649	1.000000e+00	5
939648	1.133316e-12	48
939678	1.000000e+00	0
939679	1.133316e-12	48
939676	9.999881e-01	11
939677	1.000000e+00	3
939674	9.835804e-01	18
939675	3.300224e-03	35
939672	1.193067e-05	40
939673	4.529710e-14	49
939670	8.881784e-16	50
939671	1.000000e+00	0
939668	1.529320e-04	38
939669	8.881784e-16	50
939666	1.000000e+00	3
939667	1.133316e-12	48
939664	7.600562e-01	23
939665	1.000000e+00	0
939753	1.000000e+00	7
939752	1.000000e+00	1
939755	9.998471e-01	13
939754	8.881784e-16	50
939759	1.000000e+00	0
939758	1.000000e+00	3
939745	1.000000e+00	0
939744	9.675457e-01	19
939747	1.000000e+00	0
939746	1.000000e+00	0
939749	1.000000e+00	5
939748	1.000000e+00	3
939751	9.999881e-01	11
939750	1.000000e+00	2
939768	8.881784e-16	50
939769	2.230891e-10	46
939770	9.966998e-01	16
939772	1.000000e+00	4
939773	9.995319e-01	14
939774	1.000000e+00	0
939775	1.000000e+00	0
939760	1.000000e+00	0
939761	1.000000e+00	0
939762	1.000000e+00	0
939763	1.000000e+00	0
939764	1.000000e+00	0
939765	9.999549e-01	12
939766	1.000000e+00	0
939767	1.000000e+00	7
939723	9.999549e-01	12
939721	1.000000e+00	1
939727	1.000000e+00	3
939725	8.986806e-01	21
939715	9.966998e-01	16
939714	1.000000e+00	1
939713	1.000000e+00	0
939712	1.000000e+00	0
939717	1.000000e+00	2
939716	8.881784e-16	50
939738	1.193067e-05	40
939739	8.881784e-16	50
939736	1.000000e+00	0
939742	1.000000e+00	1
939743	4.438624e-01	26
939740	5.817779e-07	42
939741	1.000000e+00	0
939730	1.000000e+00	0
939728	1.854161e-11	47
939734	8.881784e-16	50
939735	9.999994e-01	9
939732	8.881784e-16	50
939733	1.000000e+00	0
936181	1.000000e+00	0
936180	8.986806e-01	21
936183	1.000000e+00	3
936182	1.000000e+00	0
936177	1.000000e+00	2
936176	9.999549e-01	12
936179	1.000000e+00	3
936189	1.013194e-01	30
936188	4.529710e-14	49
936191	9.995319e-01	14
936190	1.000000e+00	0
936185	1.000000e+00	1
936187	1.000000e+00	4
936186	1.000000e+00	5
936164	1.000000e+00	2
936165	8.881784e-16	50
936166	1.000000e+00	0
936167	1.000000e+00	0
936160	2.230891e-10	46
936161	1.000000e+00	0
936162	8.881784e-16	50
936163	1.000000e+00	0
936172	1.000000e+00	6
936174	5.946023e-02	31
936175	1.000000e+00	0
936168	1.000000e+00	2
936169	1.611182e-01	29
936170	9.405398e-01	20
936171	1.000000e+00	0
936151	1.000000e+00	0
936150	1.000000e+00	0
936149	1.000000e+00	1
936148	1.000000e+00	0
936147	1.000000e+00	0
936146	1.000000e+00	4
936145	1.000000e+00	0
936144	9.995319e-01	14
936159	9.999999e-01	8
936158	9.998471e-01	13
936157	1.000000e+00	1
936156	7.673339e-03	34
936155	1.000000e+00	0
936154	7.600562e-01	23
936153	1.000000e+00	6
936152	1.000000e+00	0
936134	9.999881e-01	11
936135	1.000000e+00	0
936132	1.000000e+00	0
936133	1.000000e+00	0
[truncated: 1,815 more rows]
