# Supplementary material for: Translational Selection Is Ubiquitous in Prokaryotes
Source: PLoS Genet. 2010 Jun 24;6(6):e1001004. doi: 10.1371/journal.pgen.1001004 (PMC2891978; doi:10.1371/journal.pgen.1001004)
Supplement: Dataset S1 — OCU/non-OCU gene calls in 461 Bacterial and Archaeal genomes, and summary tables of genome properties and OCU preferences for specific codons. (4.77 MB ZIP) [file pgen.1001004.s001.zip › Dataset_S1_Bacteria/Bacillus_thuringiensis_konkukian.arff.ocuGenes]

GeneID	signTest_p	ocuProbWinCnt
2854235	1.000000e+00	0
2854234	8.881784e-16	50
2854233	9.986989e-01	15
2854239	1.000000e+00	2
2854238	1.000000e+00	3
2854237	1.000000e+00	0
2854236	1.000000e+00	2
2854227	9.966998e-01	16
2854226	1.854161e-11	47
2854225	1.000000e+00	1
2854224	1.000000e+00	0
2854231	1.000000e+00	0
2854230	1.301086e-03	36
2854229	3.300224e-03	35
2854218	8.881784e-16	50
2854219	1.133316e-12	48
2854217	1.000000e+00	1
2854222	1.000000e+00	3
2854220	1.000000e+00	0
2854221	4.529710e-14	49
2854210	1.000000e+00	0
2854208	1.000000e+00	1
2854209	4.438624e-01	26
2854214	9.999994e-01	9
2854215	1.000000e+00	2
2854212	9.999881e-01	11
2854213	1.000000e+00	7
2854265	1.000000e+00	5
2854267	1.000000e+00	0
2854266	8.881784e-16	50
2854269	1.000000e+00	2
2854268	1.000000e+00	0
2854271	1.000000e+00	5
2854270	1.000000e+00	3
2854257	6.640945e-01	24
2854259	1.049339e-07	43
2854258	1.000000e+00	0
2854261	1.000000e+00	1
2854260	1.000000e+00	2
2854263	9.995319e-01	14
2854262	9.999999e-01	8
2854248	1.000000e+00	0
2854249	8.388818e-01	22
2854250	9.999994e-01	9
2854251	1.000000e+00	0
2854252	8.881784e-16	50
2854253	1.000000e+00	2
2854254	1.000000e+00	3
2854255	1.000000e+00	1
2854241	1.000000e+00	1
2854242	2.230891e-10	46
2854243	1.000000e+00	1
2854244	1.133316e-12	48
2854245	1.000000e+00	0
2854247	1.000000e+00	0
2854175	9.675457e-01	19
2854174	5.946023e-02	31
2854173	1.000000e+00	0
2854172	1.000000e+00	1
2854171	1.000000e+00	1
2854170	1.000000e+00	0
2854169	1.000000e+00	3
2854168	6.640945e-01	24
2854167	1.000000e+00	0
2854165	1.000000e+00	2
2854164	1.000000e+00	2
2854163	8.881784e-16	50
2854162	2.230891e-10	46
2854161	1.000000e+00	6
2854160	1.000000e+00	0
2854158	1.000000e+00	0
2854156	1.000000e+00	4
2854157	8.881784e-16	50
2854154	1.000000e+00	3
2854155	9.923267e-01	17
2854152	1.000000e+00	0
2854153	1.000000e+00	0
2854150	9.986989e-01	15
2854151	1.621870e-08	44
2854148	1.000000e+00	0
2854149	1.000000e+00	7
2854146	9.999881e-01	11
2854147	1.000000e+00	6
2854144	1.000000e+00	0
2854145	8.881784e-16	50
2854205	1.000000e+00	3
2854204	5.561376e-01	25
2854207	1.000000e+00	1
2854206	1.000000e+00	2
2854200	9.998471e-01	13
2854203	3.300224e-03	35
2854197	1.133316e-12	48
2854196	1.000000e+00	3
2854199	1.000000e+00	7
2854198	1.000000e+00	0
2854193	1.000000e+00	1
2854192	1.133316e-12	48
2854195	8.881784e-16	50
2854194	3.300224e-03	35
2854188	1.193067e-05	40
2854189	1.000000e+00	0
2854190	2.399438e-01	28
2854191	1.133316e-12	48
2854184	1.000000e+00	1
2854185	1.000000e+00	1
2854186	9.999881e-01	11
2854180	1.000000e+00	6
2854181	1.000000e+00	0
2854182	6.640945e-01	24
2854183	9.923267e-01	17
2854176	1.000000e+00	2
2854177	1.000000e+00	0
2854178	9.675457e-01	19
2854179	1.000000e+00	6
2854354	1.000000e+00	2
2854355	9.675457e-01	19
2854352	1.000000e+00	3
2854353	1.000000e+00	0
2854358	1.000000e+00	1
2854359	2.399438e-01	28
2854356	1.854161e-11	47
2854357	1.000000e+00	0
2854362	1.000000e+00	2
2854363	1.000000e+00	5
2854360	1.000000e+00	0
2854361	8.881784e-16	50
2854366	9.923267e-01	17
2854367	2.807050e-06	41
2854364	1.000000e+00	0
2854339	1.000000e+00	0
2854338	1.000000e+00	0
2854337	9.405398e-01	20
2854336	9.999549e-01	12
2854343	1.000000e+00	0
2854342	1.000000e+00	2
2854341	1.000000e+00	3
2854340	1.000000e+00	2
2854347	1.000000e+00	1
2854346	9.999972e-01	10
2854345	1.000000e+00	0
2854344	9.999999e-01	8
2854351	1.000000e+00	7
2854350	1.000000e+00	2
2854349	4.510745e-05	39
2854348	1.000000e+00	3
2854384	8.881784e-16	50
2854385	1.000000e+00	0
2854386	2.230891e-10	46
2854387	1.000000e+00	1
2854388	1.000000e+00	2
2854389	8.881784e-16	50
2854390	1.000000e+00	4
2854391	1.000000e+00	0
2854392	1.000000e+00	4
2854393	1.000000e+00	0
2854394	1.000000e+00	0
2854396	2.230891e-10	46
2854397	1.854161e-11	47
2854398	1.000000e+00	0
2854399	9.675457e-01	19
2854369	1.000000e+00	0
2854368	9.999881e-01	11
2854371	1.000000e+00	5
2854370	9.923267e-01	17
2854373	8.881784e-16	50
2854372	9.923267e-01	17
2854375	1.000000e+00	0
2854374	1.000000e+00	6
2854377	5.817779e-07	42
2854376	2.104926e-09	45
2854379	4.529710e-14	49
2854378	1.000000e+00	6
2854380	1.854161e-11	47
2854383	3.245432e-02	32
2854382	1.611182e-01	29
2854294	7.600562e-01	23
2854295	1.529320e-04	38
2854292	1.611182e-01	29
2854293	1.000000e+00	0
2854290	1.133316e-12	48
2854291	1.000000e+00	0
2854288	1.000000e+00	6
2854289	1.000000e+00	0
2854302	8.986806e-01	21
2854303	9.999549e-01	12
2854300	1.000000e+00	4
2854301	1.000000e+00	1
2854298	1.000000e+00	6
2854299	5.817779e-07	42
2854297	1.000000e+00	1
2854279	1.000000e+00	0
2854278	1.000000e+00	0
2854277	1.000000e+00	0
2854276	1.000000e+00	2
2854275	1.000000e+00	4
2854274	1.000000e+00	1
2854273	1.049339e-07	43
2854272	1.000000e+00	5
2854287	1.000000e+00	5
2854286	2.104926e-09	45
2854285	1.000000e+00	0
2854284	1.000000e+00	3
2854283	1.000000e+00	6
2854282	9.999999e-01	8
2854281	1.000000e+00	7
2854280	7.673339e-03	34
2854324	9.995319e-01	14
2854325	3.300224e-03	35
2854326	1.000000e+00	6
2854327	1.000000e+00	0
2854320	3.245432e-02	32
2854321	1.000000e+00	4
2854322	2.104926e-09	45
2854323	1.000000e+00	1
2854332	1.000000e+00	3
2854333	8.881784e-16	50
2854334	1.000000e+00	0
2854335	1.000000e+00	1
2854328	8.881784e-16	50
2854330	1.000000e+00	0
2854331	1.000000e+00	1
2854309	1.000000e+00	4
2854308	9.966998e-01	16
2854311	1.000000e+00	1
2854310	1.000000e+00	1
2854305	9.999999e-01	8
2854304	1.000000e+00	4
2854307	8.388818e-01	22
2854306	1.000000e+00	0
2854316	1.000000e+00	3
2854319	1.000000e+00	3
2854313	1.000000e+00	3
2854312	1.611182e-01	29
2854315	8.881784e-16	50
2854314	1.000000e+00	5
2853960	9.835804e-01	18
2853961	2.104926e-09	45
2853962	8.881784e-16	50
2853964	4.510745e-05	39
2853965	1.000000e+00	0
2853966	8.881784e-16	50
2853967	1.000000e+00	3
2853952	1.000000e+00	0
2853953	1.000000e+00	0
2853954	1.000000e+00	2
2853955	1.000000e+00	1
2853956	8.881784e-16	50
2853957	1.854161e-11	47
2853958	1.000000e+00	0
2853959	1.000000e+00	0
2853977	4.510745e-05	39
2853976	1.000000e+00	0
2853979	1.000000e+00	1
2853978	9.986989e-01	15
2853981	9.675457e-01	19
2853980	1.193067e-05	40
2853983	1.000000e+00	2
2853982	1.000000e+00	0
2853969	1.000000e+00	0
2853968	1.000000e+00	0
2853971	1.000000e+00	0
2853970	1.000000e+00	0
2853973	7.600562e-01	23
2853972	8.881784e-16	50
2853975	9.999999e-01	8
2853974	8.881784e-16	50
2853994	1.049339e-07	43
2853992	8.881784e-16	50
2853993	1.000000e+00	0
2853998	1.000000e+00	3
2853999	1.000000e+00	0
2853996	1.000000e+00	7
2853997	8.388818e-01	22
2853986	1.621870e-08	44
2853987	1.000000e+00	1
2853985	4.681115e-04	37
2853990	9.405398e-01	20
2853991	8.881784e-16	50
2853988	5.817779e-07	42
2853989	1.000000e+00	1
2854011	9.999549e-01	12
2854010	1.000000e+00	0
2854009	1.000000e+00	0
2854008	2.230891e-10	46
2854015	1.000000e+00	1
2854014	1.000000e+00	1
2854013	2.104926e-09	45
2854012	4.681115e-04	37
2854003	7.673339e-03	34
2854002	1.000000e+00	4
2854001	9.835804e-01	18
2854000	3.359055e-01	27
2854007	2.104926e-09	45
2854006	1.854161e-11	47
2854005	1.529320e-04	38
2854004	9.998471e-01	13
2853900	9.999994e-01	9
2853902	1.641957e-02	33
2853903	3.300224e-03	35
2853896	9.835804e-01	18
2853897	1.000000e+00	0
2853898	1.000000e+00	1
2853899	1.000000e+00	1
2853892	9.835804e-01	18
2853893	1.000000e+00	3
2853888	1.621870e-08	44
2853889	1.000000e+00	0
2853890	4.510745e-05	39
2853917	1.000000e+00	1
2853916	8.881784e-16	50
2853919	9.835804e-01	18
2853918	1.000000e+00	0
2853913	2.399438e-01	28
2853912	1.000000e+00	0
2853915	1.000000e+00	1
2853914	6.640945e-01	24
2853908	1.000000e+00	0
2853911	1.000000e+00	0
2853910	4.681115e-04	37
2853905	1.000000e+00	1
2853904	1.000000e+00	6
2853907	1.000000e+00	0
2853906	1.000000e+00	0
2853934	1.000000e+00	3
2853932	9.835804e-01	18
2853933	8.881784e-16	50
2853930	9.966998e-01	16
2853931	1.000000e+00	0
2853929	1.000000e+00	6
2853926	9.835804e-01	18
2853927	1.000000e+00	0
2853924	1.000000e+00	7
2853925	8.881784e-16	50
2853922	5.946023e-02	31
2853923	5.817779e-07	42
2853921	1.000000e+00	0
2853951	8.388818e-01	22
2853950	1.000000e+00	0
2853949	1.000000e+00	6
2853948	1.000000e+00	4
2853947	1.000000e+00	6
2853946	1.000000e+00	0
2853945	1.000000e+00	0
2853944	3.359055e-01	27
2853943	2.230891e-10	46
2853942	1.000000e+00	1
2853940	1.000000e+00	0
2853939	8.881784e-16	50
2853938	8.881784e-16	50
2853937	1.049339e-07	43
2854081	5.561376e-01	25
2854080	1.000000e+00	4
2854083	7.600562e-01	23
2854082	7.600562e-01	23
2854085	1.000000e+00	5
2854084	4.438624e-01	26
2854087	9.999549e-01	12
2854086	1.000000e+00	1
2854089	1.641957e-02	33
2854088	1.000000e+00	1
2854091	1.000000e+00	0
2854090	9.999549e-01	12
2854093	8.881784e-16	50
2854092	9.999994e-01	9
2854094	1.000000e+00	7
2854096	1.013194e-01	30
2854097	1.000000e+00	3
2854098	1.000000e+00	2
2854099	9.675457e-01	19
2854100	1.000000e+00	0
2854101	1.013194e-01	30
2854102	1.000000e+00	1
2854103	1.000000e+00	1
2854104	1.000000e+00	4
2854105	1.000000e+00	7
2854106	3.300224e-03	35
2854107	1.000000e+00	1
2854108	9.999972e-01	10
2854110	8.881784e-16	50
2854111	1.000000e+00	2
2854115	1.000000e+00	0
2854114	5.817779e-07	42
2854113	1.000000e+00	0
2854112	1.000000e+00	5
2854119	1.301086e-03	36
2854118	1.000000e+00	0
2854117	1.000000e+00	1
2854123	1.000000e+00	2
2854122	1.000000e+00	0
2854121	1.000000e+00	0
2854120	1.000000e+00	2
2854127	9.999972e-01	10
2854126	4.529710e-14	49
2854125	3.245432e-02	32
2854124	9.999881e-01	11
2854130	2.807050e-06	41
2854131	1.000000e+00	0
2854128	9.995319e-01	14
2854129	1.000000e+00	1
2854134	9.923267e-01	17
2854135	9.999999e-01	8
2854132	1.193067e-05	40
2854133	1.000000e+00	3
2854138	1.000000e+00	1
2854139	1.000000e+00	0
2854136	1.000000e+00	0
2854142	1.000000e+00	3
2854143	1.049339e-07	43
2854140	1.000000e+00	0
2854141	1.049339e-07	43
2854021	9.999994e-01	9
2854020	8.881784e-16	50
2854022	9.998471e-01	13
2854017	1.641957e-02	33
2854016	8.881784e-16	50
2854019	2.399438e-01	28
2854018	5.561376e-01	25
2854029	9.995319e-01	14
2854031	1.000000e+00	6
2854030	1.000000e+00	0
2854025	8.881784e-16	50
2854027	9.999549e-01	12
2854036	1.000000e+00	0
2854037	9.999972e-01	10
2854038	1.529320e-04	38
2854039	1.000000e+00	0
2854032	1.000000e+00	0
2854034	8.881784e-16	50
2854035	1.000000e+00	0
2854044	6.640945e-01	24
2854046	1.611182e-01	29
2854047	1.000000e+00	0
2854040	9.923267e-01	17
2854042	1.611182e-01	29
2854043	1.000000e+00	2
2854055	1.000000e+00	7
2854054	8.881784e-16	50
2854052	3.245432e-02	32
2854051	6.640945e-01	24
2854050	1.000000e+00	0
2854049	1.854161e-11	47
2854048	1.000000e+00	4
2854063	1.000000e+00	0
2854062	1.000000e+00	0
2854061	2.104926e-09	45
2854060	1.000000e+00	0
2854059	1.000000e+00	2
2854058	1.000000e+00	1
2854056	9.998471e-01	13
2854070	9.999999e-01	8
2854071	1.000000e+00	2
2854068	1.000000e+00	0
2854069	4.510745e-05	39
2854066	1.000000e+00	1
2854067	1.000000e+00	0
2854064	1.000000e+00	1
2854065	5.561376e-01	25
2854078	1.854161e-11	47
2854079	1.000000e+00	2
2854077	4.529710e-14	49
2854074	8.881784e-16	50
2854075	1.000000e+00	0
2854072	1.000000e+00	0
2854073	3.245432e-02	32
2854781	1.000000e+00	1
2854780	1.000000e+00	5
2854782	9.923267e-01	17
2854777	9.999881e-01	11
2854776	1.000000e+00	2
2854779	1.000000e+00	1
2854778	1.049339e-07	43
2854773	9.675457e-01	19
2854772	9.966998e-01	16
2854775	2.399438e-01	28
2854774	1.000000e+00	5
2854769	1.000000e+00	6
2854768	1.013194e-01	30
2854771	1.000000e+00	1
2854770	8.881784e-16	50
2854764	1.000000e+00	1
2854765	4.681115e-04	37
2854766	1.000000e+00	6
2854760	8.881784e-16	50
2854761	9.405398e-01	20
2854762	9.995319e-01	14
2854763	1.000000e+00	5
2854757	8.881784e-16	50
2854758	8.986806e-01	21
2854759	1.000000e+00	0
2854752	3.359055e-01	27
2854753	8.881784e-16	50
2854755	4.529710e-14	49
2854751	1.193067e-05	40
2854750	2.104926e-09	45
2854749	1.000000e+00	1
2854748	6.640945e-01	24
2854747	1.000000e+00	0
2854746	1.000000e+00	0
2854745	1.000000e+00	0
2854744	1.000000e+00	1
2854743	9.999972e-01	10
2854742	1.641957e-02	33
2854741	1.621870e-08	44
2854740	2.807050e-06	41
2854739	1.000000e+00	1
2854738	8.881784e-16	50
2854737	8.881784e-16	50
2854736	9.999972e-01	10
2854734	1.000000e+00	0
2854735	1.000000e+00	3
2854732	1.000000e+00	1
2854733	1.000000e+00	0
2854730	8.881784e-16	50
2854731	5.561376e-01	25
2854728	1.000000e+00	7
2854729	5.817779e-07	42
2854726	1.000000e+00	6
2854727	1.000000e+00	0
2854724	1.000000e+00	2
2854725	1.000000e+00	4
2854722	3.245432e-02	32
2854723	1.000000e+00	0
2854720	1.000000e+00	6
2854721	1.000000e+00	3
2854713	1.641957e-02	33
2854712	1.000000e+00	0
2854715	9.999972e-01	10
2854714	1.193067e-05	40
2854717	1.000000e+00	0
2854716	1.000000e+00	2
2854719	9.675457e-01	19
2854718	9.923267e-01	17
2854705	8.881784e-16	50
2854704	2.807050e-06	41
2854707	1.000000e+00	0
2854706	1.000000e+00	5
2854709	1.000000e+00	0
2854708	9.995319e-01	14
2854711	1.000000e+00	1
2854710	1.000000e+00	0
2854696	9.995319e-01	14
2854699	1.000000e+00	0
2854700	8.986806e-01	21
2854701	1.000000e+00	0
2854703	1.000000e+00	1
2854688	1.000000e+00	3
2854689	1.000000e+00	0
2854690	1.641957e-02	33
2854691	1.000000e+00	1
2854692	1.854161e-11	47
2854693	3.359055e-01	27
2854694	1.000000e+00	0
2854695	1.000000e+00	5
2854683	1.000000e+00	2
2854682	8.388818e-01	22
2854681	1.854161e-11	47
2854680	8.388818e-01	22
2854687	1.000000e+00	2
2854686	1.000000e+00	0
2854685	1.000000e+00	2
2854684	1.000000e+00	0
2854675	4.529710e-14	49
2854674	1.000000e+00	0
2854673	1.000000e+00	5
2854672	1.000000e+00	2
2854679	1.000000e+00	0
2854678	1.000000e+00	0
2854677	9.999994e-01	9
2854676	1.000000e+00	4
2854666	1.000000e+00	0
2854667	1.000000e+00	0
2854664	1.000000e+00	1
2854670	1.000000e+00	1
2854671	1.000000e+00	4
2854668	9.999999e-01	8
2854669	8.881784e-16	50
2854659	1.000000e+00	0
2854656	6.640945e-01	24
2854657	1.000000e+00	2
2854663	1.000000e+00	0
2854660	1.000000e+00	0
2854661	1.000000e+00	0
2854900	1.000000e+00	1
2854901	1.133316e-12	48
2854902	4.529710e-14	49
2854903	1.000000e+00	4
2854896	1.000000e+00	0
2854897	8.881784e-16	50
2854898	8.881784e-16	50
2854899	8.881784e-16	50
2854908	1.000000e+00	0
2854909	1.000000e+00	1
2854910	8.388818e-01	22
2854911	1.000000e+00	1
2854904	5.817779e-07	42
2854905	1.000000e+00	0
2854906	1.000000e+00	0
2854907	1.000000e+00	2
2854885	1.000000e+00	0
2854884	1.000000e+00	2
2854887	1.000000e+00	1
2854886	1.000000e+00	0
2854881	2.807050e-06	41
2854880	2.104926e-09	45
2854883	9.835804e-01	18
2854882	9.999999e-01	8
2854892	4.438624e-01	26
2854895	1.000000e+00	1
2854894	1.000000e+00	3
2854889	1.641957e-02	33
2854891	1.000000e+00	1
2854890	1.000000e+00	0
2854870	4.510745e-05	39
2854871	1.000000e+00	0
2854868	2.104926e-09	45
2854869	9.999999e-01	8
2854866	2.230891e-10	46
2854867	9.923267e-01	17
2854864	1.000000e+00	0
2854865	1.000000e+00	1
2854878	1.000000e+00	0
2854876	1.013194e-01	30
2854877	9.923267e-01	17
2854874	1.000000e+00	0
2854875	9.835804e-01	18
2854872	2.104926e-09	45
2854873	8.881784e-16	50
2854855	9.999549e-01	12
2854854	1.000000e+00	5
2854853	8.881784e-16	50
2854852	7.600562e-01	23
2854851	1.000000e+00	0
2854850	1.000000e+00	0
2854849	1.000000e+00	2
2854848	8.881784e-16	50
2854863	8.881784e-16	50
2854862	1.000000e+00	0
2854860	1.000000e+00	5
2854859	1.000000e+00	0
2854858	1.000000e+00	5
2854857	1.000000e+00	7
2854856	8.881784e-16	50
2854832	1.301086e-03	36
2854834	1.000000e+00	6
2854835	1.000000e+00	1
2854836	9.999549e-01	12
2854838	2.399438e-01	28
2854839	1.000000e+00	6
2854840	8.388818e-01	22
2854841	7.673339e-03	34
2854843	1.000000e+00	7
2854844	1.000000e+00	0
2854845	8.881784e-16	50
2854847	1.000000e+00	3
2854816	1.000000e+00	0
2854819	1.000000e+00	5
2854818	1.000000e+00	0
2854821	8.881784e-16	50
2854820	1.000000e+00	0
2854823	1.000000e+00	3
2854822	5.817779e-07	42
2854825	1.641957e-02	33
2854824	1.641957e-02	33
2854827	1.000000e+00	0
2854826	1.000000e+00	7
2854829	1.000000e+00	2
2854831	8.881784e-16	50
2854830	1.000000e+00	1
2854802	9.999994e-01	9
2854803	3.300224e-03	35
2854800	1.000000e+00	1
2854806	8.881784e-16	50
2854807	1.000000e+00	1
2854804	1.000000e+00	4
2854805	1.000000e+00	1
2854810	8.881784e-16	50
2854811	1.000000e+00	0
2854808	1.000000e+00	0
2854809	1.000000e+00	0
2854815	8.881784e-16	50
2854813	1.000000e+00	4
2854787	1.000000e+00	0
2854784	9.675457e-01	19
2854790	1.000000e+00	4
2854789	1.529320e-04	38
2854788	1.854161e-11	47
2854795	1.000000e+00	3
2854794	9.995319e-01	14
2854792	2.399438e-01	28
2854799	1.000000e+00	0
2854798	9.966998e-01	16
2854797	9.999881e-01	11
2854796	9.999972e-01	10
2854510	1.000000e+00	0
2854511	1.000000e+00	2
2854508	1.000000e+00	1
2854509	1.000000e+00	0
2854507	1.000000e+00	0
2854504	1.000000e+00	5
2854505	1.000000e+00	1
2854502	1.000000e+00	6
2854503	1.000000e+00	2
2854500	1.000000e+00	0
2854501	1.611182e-01	29
2854498	9.998471e-01	13
2854499	1.000000e+00	0
2854496	2.230891e-10	46
2854497	1.000000e+00	0
2854527	1.000000e+00	1
2854526	1.000000e+00	0
2854525	1.000000e+00	0
2854524	1.000000e+00	0
2854523	8.881784e-16	50
2854522	9.999999e-01	8
2854521	9.986989e-01	15
2854520	9.675457e-01	19
2854519	1.000000e+00	1
2854518	1.000000e+00	0
2854516	2.230891e-10	46
2854515	9.999881e-01	11
2854513	8.986806e-01	21
2854512	7.600562e-01	23
2854476	1.000000e+00	1
2854478	7.673339e-03	34
2854479	4.681115e-04	37
2854472	1.000000e+00	0
2854473	5.946023e-02	31
2854474	1.000000e+00	1
2854475	1.000000e+00	7
2854468	1.000000e+00	4
2854469	5.817779e-07	42
2854470	1.000000e+00	0
2854471	7.673339e-03	34
2854464	1.000000e+00	4
2854466	1.000000e+00	6
2854467	1.000000e+00	2
2854493	8.881784e-16	50
2854492	1.000000e+00	6
2854495	1.000000e+00	2
2854494	1.000000e+00	0
2854489	1.000000e+00	2
2854488	1.000000e+00	0
2854490	1.000000e+00	1
2854485	1.049339e-07	43
2854484	1.000000e+00	0
2854487	9.995319e-01	14
2854486	9.966998e-01	16
2854481	1.000000e+00	4
2854480	1.000000e+00	0
2854483	1.000000e+00	2
2854482	8.881784e-16	50
2854442	1.529320e-04	38
2854443	9.999881e-01	11
2854440	1.000000e+00	2
2854441	1.000000e+00	3
2854446	9.999999e-01	8
2854447	1.000000e+00	0
2854444	1.854161e-11	47
2854445	2.104926e-09	45
2854434	1.000000e+00	4
2854435	3.359055e-01	27
2854432	1.000000e+00	0
2854433	9.966998e-01	16
2854438	1.000000e+00	0
2854439	9.405398e-01	20
2854436	1.133316e-12	48
2854437	8.881784e-16	50
2854459	1.000000e+00	2
2854458	1.000000e+00	5
2854457	8.986806e-01	21
2854456	9.966998e-01	16
2854463	1.000000e+00	6
2854462	9.999881e-01	11
2854461	1.000000e+00	7
2854451	1.000000e+00	3
2854450	7.673339e-03	34
2854448	1.000000e+00	0
2854455	1.000000e+00	1
2854454	1.000000e+00	2
2854453	1.000000e+00	0
2854452	1.193067e-05	40
2854408	9.999972e-01	10
2854409	1.000000e+00	1
2854410	9.405398e-01	20
2854411	1.000000e+00	6
2854412	1.000000e+00	3
2854413	9.923267e-01	17
2854414	1.000000e+00	1
2854415	1.000000e+00	0
2854400	1.000000e+00	3
2854401	1.000000e+00	0
2854402	9.998471e-01	13
2854403	1.000000e+00	0
2854404	1.000000e+00	1
2854405	9.923267e-01	17
2854406	1.000000e+00	0
2854407	1.000000e+00	0
2854425	1.000000e+00	1
2854424	9.999999e-01	8
2854427	1.000000e+00	6
2854426	1.000000e+00	0
2854429	1.000000e+00	2
2854428	1.000000e+00	1
2854431	1.000000e+00	0
2854430	1.000000e+00	1
2854417	1.000000e+00	0
2854416	9.999881e-01	11
2854419	1.000000e+00	0
2854421	8.881784e-16	50
2854420	1.000000e+00	0
2854423	1.000000e+00	2
2854422	8.881784e-16	50
2854631	9.923267e-01	17
2854630	1.000000e+00	0
2854628	1.000000e+00	1
2854625	1.854161e-11	47
2854624	1.000000e+00	0
2854639	1.133316e-12	48
2854638	1.000000e+00	6
2854637	1.000000e+00	0
2854636	8.881784e-16	50
2854635	1.000000e+00	0
2854634	8.881784e-16	50
2854633	1.000000e+00	4
2854632	1.000000e+00	2
2854646	1.000000e+00	0
2854644	1.000000e+00	0
2854645	1.000000e+00	4
2854642	1.000000e+00	1
2854643	8.881784e-16	50
2854640	5.561376e-01	25
2854641	9.995319e-01	14
2854654	1.000000e+00	1
2854655	1.000000e+00	0
2854652	8.986806e-01	21
2854653	9.986989e-01	15
2854650	1.000000e+00	0
2854651	1.000000e+00	7
2854648	1.000000e+00	0
2854649	1.193067e-05	40
2854597	1.000000e+00	2
2854596	1.000000e+00	0
2854599	1.000000e+00	1
2854598	1.133316e-12	48
2854593	3.300224e-03	35
2854592	1.000000e+00	7
2854595	2.807050e-06	41
2854594	9.999881e-01	11
2854605	1.000000e+00	2
2854604	9.999999e-01	8
2854607	1.000000e+00	0
2854606	1.013194e-01	30
2854601	9.675457e-01	19
2854600	9.986989e-01	15
2854603	1.000000e+00	2
2854602	1.000000e+00	4
2854612	8.881784e-16	50
2854613	9.998471e-01	13
2854608	9.999994e-01	9
2854609	1.000000e+00	7
2854610	4.529710e-14	49
2854611	1.000000e+00	1
2854620	1.000000e+00	1
2854621	1.000000e+00	1
2854622	1.000000e+00	0
2854623	1.000000e+00	6
2854616	1.000000e+00	0
2854617	9.999972e-01	10
2854618	1.000000e+00	2
2854563	3.245432e-02	32
2854562	9.998471e-01	13
2854561	2.399438e-01	28
2854560	1.000000e+00	1
2854567	1.000000e+00	6
2854566	5.561376e-01	25
2854565	1.000000e+00	0
2854564	1.000000e+00	2
2854571	1.000000e+00	1
2854570	1.000000e+00	5
2854575	9.966998e-01	16
2854574	1.000000e+00	2
2854573	1.193067e-05	40
2854578	1.621870e-08	44
2854579	9.405398e-01	20
2854576	1.000000e+00	0
2854582	4.529710e-14	49
2854583	8.881784e-16	50
2854580	1.000000e+00	5
2854581	1.133316e-12	48
2854586	1.000000e+00	0
2854587	4.438624e-01	26
2854584	1.000000e+00	3
2854585	1.000000e+00	0
2854590	1.000000e+00	1
2854591	1.000000e+00	3
2854588	1.000000e+00	0
2854589	9.999999e-01	8
2854529	7.600562e-01	23
2854528	1.000000e+00	1
2854531	9.999549e-01	12
2854530	8.986806e-01	21
2854533	5.561376e-01	25
2854532	1.000000e+00	1
2854535	1.000000e+00	1
2854534	1.000000e+00	3
2854537	1.000000e+00	5
2854539	1.000000e+00	0
2854538	5.817779e-07	42
2854541	1.000000e+00	0
2854540	9.966998e-01	16
2854543	1.000000e+00	0
2854542	1.000000e+00	1
2854544	1.000000e+00	0
2854545	4.529710e-14	49
2854546	8.881784e-16	50
2854547	1.000000e+00	1
2854548	1.000000e+00	1
2854549	1.000000e+00	0
2854550	1.000000e+00	0
2854551	1.049339e-07	43
2854552	1.000000e+00	1
2854554	1.000000e+00	0
2854555	1.000000e+00	1
2854556	1.000000e+00	1
2854557	1.000000e+00	1
2854558	1.000000e+00	0
2854559	3.359055e-01	27
2853681	1.000000e+00	0
2853680	3.300224e-03	35
2853682	4.438624e-01	26
2853685	1.000000e+00	1
2853687	1.000000e+00	1
2853686	1.000000e+00	1
2853689	1.000000e+00	0
2853688	9.999881e-01	11
2853691	4.529710e-14	49
2853690	1.000000e+00	0
2853695	5.817779e-07	42
2853694	9.999972e-01	10
2853664	1.000000e+00	0
2853665	9.923267e-01	17
2853666	1.000000e+00	2
2853668	1.000000e+00	0
2853669	7.600562e-01	23
2853670	1.000000e+00	4
2853671	1.000000e+00	0
2853672	9.999881e-01	11
2853673	1.000000e+00	0
2853674	5.817779e-07	42
2853675	1.000000e+00	7
2853676	1.000000e+00	1
2853677	1.000000e+00	7
2853678	1.000000e+00	0
2853679	1.000000e+00	5
2853651	1.000000e+00	0
2853650	1.000000e+00	5
2853649	1.000000e+00	4
2853648	1.000000e+00	3
2853655	1.000000e+00	5
2853654	1.000000e+00	3
2853652	1.000000e+00	3
2853659	1.049339e-07	43
2853658	9.995319e-01	14
2853657	8.881784e-16	50
2853656	9.405398e-01	20
2853662	2.104926e-09	45
2853661	1.000000e+00	0
2853660	8.881784e-16	50
2853635	2.230891e-10	46
2853632	1.000000e+00	0
2853633	1.000000e+00	0
2853638	1.000000e+00	2
2853639	1.000000e+00	2
2853636	3.359055e-01	27
2853637	1.854161e-11	47
2853642	8.881784e-16	50
2853643	1.000000e+00	2
2853640	1.000000e+00	3
2853646	1.000000e+00	0
2853647	1.000000e+00	0
2853644	2.807050e-06	41
2853645	1.000000e+00	2
2853749	1.000000e+00	0
2853748	1.000000e+00	1
2853751	1.000000e+00	0
2853750	8.881784e-16	50
2853745	8.881784e-16	50
2853744	1.000000e+00	6
2853747	1.000000e+00	0
2853746	9.999881e-01	11
2853757	1.000000e+00	7
2853756	1.641957e-02	33
2853759	1.000000e+00	0
2853758	9.999972e-01	10
2853753	1.000000e+00	1
2853752	1.000000e+00	2
2853755	1.000000e+00	2
2853754	9.923267e-01	17
2853732	1.000000e+00	0
2853733	1.000000e+00	0
2853735	9.999881e-01	11
2853728	4.529710e-14	49
2853729	1.000000e+00	2
2853730	6.640945e-01	24
2853731	1.000000e+00	3
2853740	8.881784e-16	50
2853741	1.000000e+00	0
2853742	1.000000e+00	0
2853743	8.881784e-16	50
2853737	1.000000e+00	1
2853738	8.881784e-16	50
2853739	1.000000e+00	1
2853719	2.230891e-10	46
2853718	9.675457e-01	19
2853717	9.999972e-01	10
2853716	1.000000e+00	0
2853715	1.000000e+00	4
2853714	1.000000e+00	0
2853713	1.000000e+00	1
2853712	9.999994e-01	9
2853727	8.881784e-16	50
2853726	1.000000e+00	1
2853725	1.000000e+00	7
2853724	8.881784e-16	50
2853723	1.000000e+00	3
2853722	1.000000e+00	1
2853721	8.881784e-16	50
2853720	1.000000e+00	1
2853702	1.000000e+00	1
2853703	1.000000e+00	3
2853700	1.000000e+00	5
2853701	9.999994e-01	9
2853699	1.000000e+00	0
2853696	1.013194e-01	30
2853710	4.510745e-05	39
2853711	1.000000e+00	0
2853708	7.673339e-03	34
2853706	1.000000e+00	0
2853707	4.510745e-05	39
2853704	1.000000e+00	0
2853816	1.000000e+00	1
2853817	2.399438e-01	28
2853818	9.966998e-01	16
2853819	1.000000e+00	0
2853820	1.000000e+00	7
2853821	1.000000e+00	0
2853822	1.000000e+00	4
2853823	8.881784e-16	50
2853808	1.000000e+00	7
2853809	1.000000e+00	5
2853810	1.000000e+00	0
2853811	9.999881e-01	11
2853812	1.000000e+00	2
2853813	1.000000e+00	3
2853814	9.999881e-01	11
2853801	8.881784e-16	50
2853800	8.881784e-16	50
2853803	1.000000e+00	0
2853802	1.000000e+00	4
2853805	1.000000e+00	2
2853804	2.230891e-10	46
2853807	1.000000e+00	2
2853806	1.000000e+00	0
2853793	9.995319e-01	14
2853792	1.000000e+00	0
2853794	1.000000e+00	2
2853797	1.000000e+00	6
2853796	1.000000e+00	3
2853799	9.923267e-01	17
2853798	9.999972e-01	10
2853786	9.998471e-01	13
2853787	9.835804e-01	18
2853784	7.600562e-01	23
2853785	1.000000e+00	6
2853790	1.000000e+00	4
2853791	1.000000e+00	0
2853788	1.000000e+00	6
2853789	2.807050e-06	41
2853778	9.999881e-01	11
2853779	4.681115e-04	37
2853776	1.000000e+00	4
2853777	1.000000e+00	5
2853782	8.881784e-16	50
2853783	1.133316e-12	48
2853780	1.000000e+00	5
2853770	7.673339e-03	34
2853769	1.000000e+00	5
2853768	9.999999e-01	8
2853775	8.881784e-16	50
2853774	4.438624e-01	26
2853773	1.000000e+00	0
2853772	9.986989e-01	15
2853763	1.000000e+00	1
2853762	9.986989e-01	15
2853761	9.966998e-01	16
2853760	1.000000e+00	0
2853767	2.230891e-10	46
2853766	1.000000e+00	0
2853765	9.999994e-01	9
2853764	1.000000e+00	2
2853884	1.611182e-01	29
2853885	1.000000e+00	5
2853886	4.510745e-05	39
2853887	1.000000e+00	1
2853880	1.000000e+00	1
2853881	9.998471e-01	13
2853882	1.621870e-08	44
2853883	1.000000e+00	2
2853876	1.193067e-05	40
2853877	1.000000e+00	4
2853878	1.000000e+00	2
2853879	1.000000e+00	0
2853872	1.000000e+00	5
2853874	1.000000e+00	0
2853875	4.510745e-05	39
2853868	1.000000e+00	0
2853871	1.000000e+00	0
2853870	1.000000e+00	2
2853865	1.000000e+00	1
2853867	1.000000e+00	0
2853866	1.000000e+00	1
2853861	8.881784e-16	50
2853860	2.230891e-10	46
2853863	1.000000e+00	3
2853862	8.881784e-16	50
2853857	1.000000e+00	2
2853856	1.621870e-08	44
2853859	9.998471e-01	13
2853858	9.999994e-01	9
2853854	1.000000e+00	3
2853855	1.621870e-08	44
2853852	9.835804e-01	18
2853853	5.817779e-07	42
2853850	1.000000e+00	3
2853851	9.998471e-01	13
2853848	2.399438e-01	28
2853849	1.611182e-01	29
2853846	4.529710e-14	49
2853847	1.000000e+00	0
2853844	1.000000e+00	0
2853845	8.881784e-16	50
2853842	9.923267e-01	17
2853840	1.000000e+00	1
2853839	1.013194e-01	30
2853838	1.000000e+00	0
2853837	1.000000e+00	0
2853836	1.000000e+00	6
2853835	9.999994e-01	9
2853834	1.000000e+00	4
2853833	1.000000e+00	1
2853831	8.881784e-16	50
2853830	1.133316e-12	48
2853829	1.000000e+00	6
2853828	1.000000e+00	0
2853827	1.000000e+00	0
2853826	9.675457e-01	19
2853825	1.000000e+00	1
2853824	7.673339e-03	34
2853615	1.000000e+00	1
2853614	1.000000e+00	2
2853613	8.881784e-16	50
2853612	9.999994e-01	9
2853611	1.000000e+00	2
2853630	1.000000e+00	0
2853631	1.301086e-03	36
2853628	1.000000e+00	0
2853629	1.000000e+00	0
2853626	1.000000e+00	3
2853627	1.621870e-08	44
2853624	6.640945e-01	24
2853625	1.000000e+00	0
2853622	2.807050e-06	41
2853620	9.999994e-01	9
2853621	1.000000e+00	1
2853618	1.000000e+00	0
2853619	1.000000e+00	1
2853616	1.000000e+00	6
2853617	1.000000e+00	5
2858091	1.000000e+00	0
2858090	9.923267e-01	17
2858089	1.000000e+00	0
2858088	8.881784e-16	50
2858095	8.986806e-01	21
2858094	1.000000e+00	7
2858093	1.000000e+00	0
2858092	1.000000e+00	6
2858083	1.000000e+00	0
2858082	1.133316e-12	48
2858081	1.000000e+00	0
2858080	1.000000e+00	2
2858087	9.966998e-01	16
2858086	1.000000e+00	3
2858085	9.998471e-01	13
2858106	9.999999e-01	8
2858107	1.000000e+00	0
2858104	9.999881e-01	11
2858105	9.405398e-01	20
2858110	9.923267e-01	17
2858111	1.611182e-01	29
2858108	1.193067e-05	40
2858109	9.835804e-01	18
2858098	9.966998e-01	16
2858099	9.405398e-01	20
2858096	1.000000e+00	6
2858097	9.999549e-01	12
2858102	9.998471e-01	13
2858103	9.835804e-01	18
2858100	9.835804e-01	18
2858101	3.245432e-02	32
2858057	1.000000e+00	2
2858056	9.999549e-01	12
2858059	1.000000e+00	0
2858058	9.405398e-01	20
2858061	9.998471e-01	13
2858060	5.946023e-02	31
2858063	8.881784e-16	50
2858062	1.000000e+00	0
2858049	1.000000e+00	5
2858048	1.000000e+00	0
2858051	1.000000e+00	2
2858050	1.641957e-02	33
2858053	1.621870e-08	44
2858052	1.000000e+00	2
2858055	1.000000e+00	1
2858054	1.000000e+00	2
2858072	1.000000e+00	1
2858073	1.529320e-04	38
2858074	9.835804e-01	18
2858075	1.000000e+00	2
2858076	1.000000e+00	6
2858077	1.000000e+00	1
2858078	1.000000e+00	4
2858079	1.000000e+00	3
2858064	1.049339e-07	43
2858065	1.000000e+00	0
2858066	8.881784e-16	50
2858067	1.000000e+00	1
2858068	1.000000e+00	0
2858069	5.817779e-07	42
2858070	4.438624e-01	26
2858031	8.881784e-16	50
2858030	1.000000e+00	3
2858029	1.000000e+00	3
2858028	1.000000e+00	4
2858027	1.000000e+00	7
2858026	9.999999e-01	8
2858025	1.000000e+00	0
2858024	1.000000e+00	0
2858023	9.999549e-01	12
2858022	8.881784e-16	50
2858021	1.000000e+00	0
2858020	8.881784e-16	50
2858019	1.000000e+00	1
2858018	9.999881e-01	11
2858017	1.000000e+00	0
2858016	1.000000e+00	1
2858046	9.999999e-01	8
2858047	9.999994e-01	9
2858044	1.000000e+00	0
2858045	2.104926e-09	45
2858042	2.807050e-06	41
2858043	1.000000e+00	1
2858040	8.986806e-01	21
2858041	8.986806e-01	21
2858038	8.881784e-16	50
2858039	8.881784e-16	50
2858036	1.000000e+00	0
2858037	1.000000e+00	0
2858034	1.000000e+00	4
2858035	1.000000e+00	1
2858032	1.000000e+00	1
2858033	1.000000e+00	4
2857997	2.230891e-10	46
2857996	1.000000e+00	2
2857999	9.998471e-01	13
2857998	9.986989e-01	15
2857993	9.998471e-01	13
2857992	1.000000e+00	1
2857995	9.999972e-01	10
2857994	1.000000e+00	0
2857989	7.673339e-03	34
2857988	1.000000e+00	5
2857990	1.000000e+00	2
2857985	1.000000e+00	4
2857987	1.000000e+00	0
2857986	8.881784e-16	50
2858012	1.000000e+00	1
2858013	1.000000e+00	1
2858014	9.998471e-01	13
2858015	4.438624e-01	26
2858008	1.133316e-12	48
2858009	9.923267e-01	17
2858010	9.999994e-01	9
2858011	1.000000e+00	0
2858004	9.998471e-01	13
2858006	1.193067e-05	40
2858007	1.000000e+00	6
2858000	1.000000e+00	6
2858001	5.946023e-02	31
2858002	9.999999e-01	8
2858003	9.999999e-01	8
2858210	9.998471e-01	13
2858211	1.000000e+00	3
2858209	1.000000e+00	1
2858214	2.807050e-06	41
2858215	8.986806e-01	21
2858212	1.000000e+00	2
2858213	2.104926e-09	45
2858218	9.999972e-01	10
2858219	9.999881e-01	11
2858216	1.000000e+00	4
2858217	1.000000e+00	1
2858223	1.000000e+00	0
2858220	1.000000e+00	2
2858221	1.000000e+00	1
2858227	1.133316e-12	48
2858226	9.999549e-01	12
2858225	1.000000e+00	2
2858224	1.000000e+00	0
2858231	4.510745e-05	39
2858230	1.133316e-12	48
2858229	1.000000e+00	0
2858228	1.000000e+00	0
2858235	1.000000e+00	1
2858234	1.000000e+00	0
2858233	1.000000e+00	0
2858232	1.193067e-05	40
2858239	1.000000e+00	0
2858238	7.673339e-03	34
2858237	2.230891e-10	46
2858236	1.529320e-04	38
2858176	5.817779e-07	42
2858178	1.000000e+00	0
2858180	1.000000e+00	0
2858181	9.999972e-01	10
2858182	1.000000e+00	3
2858183	8.881784e-16	50
2858184	9.995319e-01	14
2858185	1.000000e+00	1
2858186	1.000000e+00	0
2858187	9.999549e-01	12
2858188	1.000000e+00	0
2858189	1.000000e+00	0
2858190	1.000000e+00	0
2858191	1.049339e-07	43
2858193	5.817779e-07	42
2858192	1.000000e+00	0
2858195	2.230891e-10	46
2858194	1.000000e+00	4
2858197	9.999994e-01	9
2858196	1.000000e+00	1
2858199	1.133316e-12	48
2858198	1.611182e-01	29
2858201	1.000000e+00	1
2858200	1.000000e+00	0
2858203	9.986989e-01	15
2858202	1.301086e-03	36
2858205	1.000000e+00	1
2858204	1.000000e+00	0
2858207	3.245432e-02	32
2858206	1.000000e+00	3
2858150	1.000000e+00	2
2858149	1.133316e-12	48
2858146	8.881784e-16	50
2858147	9.999972e-01	10
2858144	8.986806e-01	21
2858158	9.835804e-01	18
2858159	4.529710e-14	49
2858156	4.438624e-01	26
2858157	4.681115e-04	37
2858154	1.000000e+00	0
2858155	4.529710e-14	49
2858152	8.881784e-16	50
2858153	9.995319e-01	14
2858167	9.999994e-01	9
2858166	1.000000e+00	4
2858165	1.301086e-03	36
2858163	1.529320e-04	38
2858162	1.000000e+00	5
2858161	1.000000e+00	6
2858160	1.000000e+00	1
2858175	1.000000e+00	7
2858174	9.999549e-01	12
2858173	9.999972e-01	10
2858172	1.000000e+00	0
2858171	1.000000e+00	0
2858170	9.999881e-01	11
2858169	1.000000e+00	0
2858168	9.998471e-01	13
2858116	1.000000e+00	0
2858117	1.000000e+00	1
2858118	9.835804e-01	18
2858119	1.000000e+00	2
2858112	9.675457e-01	19
2858113	1.000000e+00	0
2858114	1.000000e+00	1
2858115	1.301086e-03	36
2858124	8.881784e-16	50
2858125	1.000000e+00	4
2858126	2.807050e-06	41
2858127	1.000000e+00	3
2858120	9.986989e-01	15
2858121	1.000000e+00	0
2858122	1.000000e+00	1
2858123	2.230891e-10	46
2858133	1.000000e+00	3
2858132	5.817779e-07	42
2858135	4.529710e-14	49
2858134	9.999549e-01	12
2858129	1.000000e+00	1
2858128	1.641957e-02	33
2858131	1.000000e+00	1
2858130	1.000000e+00	0
2858141	1.133316e-12	48
2858140	1.000000e+00	1
2858143	1.000000e+00	0
2858142	9.923267e-01	17
2858137	1.000000e+00	3
2858136	1.000000e+00	1
2858139	7.600562e-01	23
2858360	1.000000e+00	0
2858361	8.388818e-01	22
2858362	1.000000e+00	7
2858363	1.000000e+00	0
2858365	9.999994e-01	9
2858366	8.881784e-16	50
2858367	1.000000e+00	2
2858352	9.986989e-01	15
2858354	1.049339e-07	43
2858355	8.881784e-16	50
2858356	1.000000e+00	4
2858357	1.000000e+00	1
2858358	1.000000e+00	0
2858359	4.510745e-05	39
2858345	1.000000e+00	2
2858344	1.000000e+00	1
2858347	1.000000e+00	0
2858346	1.000000e+00	0
2858349	1.000000e+00	4
2858348	8.881784e-16	50
2858351	1.000000e+00	3
2858350	2.104926e-09	45
2858336	1.000000e+00	1
2858339	2.104926e-09	45
2858338	9.995319e-01	14
2858341	9.999994e-01	9
2858340	1.133316e-12	48
2858343	1.000000e+00	3
2858342	9.923267e-01	17
2858330	8.388818e-01	22
2858331	9.923267e-01	17
2858328	9.999999e-01	8
2858329	8.881784e-16	50
2858334	1.000000e+00	1
2858335	1.000000e+00	7
2858332	1.000000e+00	1
2858333	1.000000e+00	0
2858322	1.000000e+00	4
2858323	1.000000e+00	1
2858320	1.000000e+00	0
2858321	9.995319e-01	14
2858326	1.000000e+00	0
2858327	1.854161e-11	47
2858324	8.881784e-16	50
2858325	1.049339e-07	43
2858315	1.000000e+00	0
2858313	1.000000e+00	0
2858312	1.000000e+00	1
2858319	1.000000e+00	4
2858318	9.999549e-01	12
2858317	3.359055e-01	27
2858316	1.000000e+00	0
2858307	1.000000e+00	1
2858306	1.000000e+00	4
2858305	1.000000e+00	1
2858304	8.881784e-16	50
2858311	8.881784e-16	50
2858310	1.000000e+00	3
2858309	1.000000e+00	1
2858308	1.000000e+00	3
2858300	1.000000e+00	2
2858301	8.881784e-16	50
2858302	1.000000e+00	0
2858303	1.000000e+00	0
2858296	1.000000e+00	0
2858297	1.000000e+00	2
2858298	4.438624e-01	26
2858299	3.300224e-03	35
2858292	1.000000e+00	1
2858293	9.999881e-01	11
2858294	4.438624e-01	26
2858295	1.641957e-02	33
2858288	1.000000e+00	0
2858289	1.000000e+00	5
2858290	9.999999e-01	8
2858285	1.000000e+00	0
2858284	1.621870e-08	44
2858287	1.000000e+00	4
2858286	1.000000e+00	1
2858281	1.000000e+00	3
2858280	1.000000e+00	0
2858282	1.000000e+00	0
2858277	1.000000e+00	5
2858276	9.405398e-01	20
2858279	1.000000e+00	1
2858278	9.995319e-01	14
2858273	2.399438e-01	28
2858272	1.000000e+00	2
2858275	4.681115e-04	37
2858274	1.000000e+00	2
2858270	9.966998e-01	16
2858271	1.301086e-03	36
2858268	9.923267e-01	17
2858269	5.561376e-01	25
2858266	1.000000e+00	0
2858267	2.104926e-09	45
2858264	1.000000e+00	1
2858265	1.000000e+00	0
2858262	7.673339e-03	34
2858263	8.986806e-01	21
2858260	8.881784e-16	50
2858261	1.000000e+00	2
2858258	1.000000e+00	0
2858259	1.611182e-01	29
2858257	1.000000e+00	7
2858255	9.998471e-01	13
2858253	1.000000e+00	0
2858252	1.000000e+00	0
2858251	1.000000e+00	0
2858250	9.999994e-01	9
2858249	1.000000e+00	0
2858248	4.529710e-14	49
2858247	1.000000e+00	1
2858246	1.000000e+00	0
2858245	1.000000e+00	0
2858244	9.999999e-01	8
2858243	1.000000e+00	0
2858242	1.000000e+00	3
2858240	1.000000e+00	4
2858481	9.999999e-01	8
2858480	9.999881e-01	11
2858483	1.000000e+00	1
2858482	1.000000e+00	0
2858485	1.000000e+00	2
2858484	1.611182e-01	29
2858487	1.000000e+00	1
2858486	9.835804e-01	18
2858489	1.000000e+00	4
2858488	1.000000e+00	1
2858491	8.388818e-01	22
2858490	3.359055e-01	27
2858493	1.000000e+00	0
2858492	1.133316e-12	48
2858495	8.881784e-16	50
2858494	1.000000e+00	0
2858465	4.529710e-14	49
2858466	9.923267e-01	17
2858467	4.510745e-05	39
2858468	1.000000e+00	1
2858469	1.000000e+00	3
2858470	8.986806e-01	21
2858471	1.000000e+00	5
2858472	1.000000e+00	2
2858474	1.000000e+00	0
2858475	1.000000e+00	5
2858476	1.000000e+00	1
2858477	1.000000e+00	0
2858478	1.000000e+00	3
2858479	9.995319e-01	14
2858450	9.999994e-01	9
2858449	1.000000e+00	1
2858448	1.000000e+00	2
2858455	1.000000e+00	0
2858454	1.000000e+00	1
2858453	9.998471e-01	13
2858452	5.817779e-07	42
2858459	1.000000e+00	2
2858458	1.641957e-02	33
2858457	1.000000e+00	4
2858456	1.000000e+00	3
2858463	9.999999e-01	8
2858462	9.999881e-01	11
2858461	1.000000e+00	0
2858460	1.193067e-05	40
2858434	1.000000e+00	1
2858435	1.000000e+00	0
2858432	1.000000e+00	2
2858433	1.641957e-02	33
2858438	5.561376e-01	25
2858439	8.881784e-16	50
2858436	1.000000e+00	5
2858442	4.529710e-14	49
2858443	1.000000e+00	4
2858440	1.000000e+00	1
2858441	8.881784e-16	50
2858446	1.000000e+00	7
2858447	9.999994e-01	9
2858444	6.640945e-01	24
2858445	2.399438e-01	28
2858421	9.923267e-01	17
2858420	1.000000e+00	6
2858423	1.000000e+00	2
2858422	1.000000e+00	5
2858417	1.000000e+00	0
2858416	1.000000e+00	1
2858419	8.881784e-16	50
2858418	4.529710e-14	49
2858429	9.999994e-01	9
2858428	1.000000e+00	2
2858431	1.000000e+00	0
2858430	8.881784e-16	50
2858424	1.000000e+00	5
2858427	1.611182e-01	29
2858426	9.999549e-01	12
2858404	9.986989e-01	15
2858406	1.000000e+00	0
2858407	1.000000e+00	4
2858400	8.881784e-16	50
2858401	1.193067e-05	40
2858402	1.000000e+00	1
2858403	1.000000e+00	2
2858412	1.301086e-03	36
2858413	1.193067e-05	40
2858414	9.986989e-01	15
2858415	1.000000e+00	1
2858408	1.049339e-07	43
2858409	1.000000e+00	0
2858410	1.000000e+00	1
2858411	8.881784e-16	50
2858391	1.854161e-11	47
2858390	4.529710e-14	49
2858389	1.000000e+00	0
2858388	2.104926e-09	45
2858387	1.000000e+00	1
2858386	1.000000e+00	2
2858385	1.000000e+00	1
2858384	1.000000e+00	0
2858399	1.000000e+00	3
2858398	1.000000e+00	7
2858397	1.621870e-08	44
2858396	1.000000e+00	0
2858395	1.000000e+00	1
2858394	1.000000e+00	0
2858393	9.986989e-01	15
2858392	2.399438e-01	28
2858374	1.000000e+00	0
2858375	1.000000e+00	0
2858372	6.640945e-01	24
2858373	1.049339e-07	43
2858370	9.923267e-01	17
2858371	1.000000e+00	0
2858368	1.000000e+00	4
2858369	1.000000e+00	2
2858382	1.000000e+00	0
2858383	8.881784e-16	50
2858380	1.000000e+00	1
2858378	1.000000e+00	0
2858379	1.000000e+00	0
2858376	1.000000e+00	0
2858377	1.000000e+00	5
2858573	1.000000e+00	0
2858572	9.999549e-01	12
2858575	1.000000e+00	6
2858574	1.000000e+00	5
2858569	1.000000e+00	0
2858568	1.013194e-01	30
2858565	2.104926e-09	45
2858564	1.000000e+00	1
2858567	8.881784e-16	50
2858566	9.998471e-01	13
2858561	1.000000e+00	0
2858560	1.000000e+00	1
2858563	1.000000e+00	0
2858562	1.000000e+00	5
2858588	1.000000e+00	0
2858589	1.000000e+00	3
2858590	9.675457e-01	19
2858591	1.854161e-11	47
2858584	9.835804e-01	18
2858585	1.000000e+00	6
2858586	9.999881e-01	11
2858587	1.000000e+00	3
2858580	1.000000e+00	5
2858581	9.835804e-01	18
2858582	8.881784e-16	50
2858583	1.000000e+00	1
2858576	1.000000e+00	0
2858577	1.611182e-01	29
2858578	1.000000e+00	0
2858579	6.640945e-01	24
2858607	4.529710e-14	49
2858606	1.000000e+00	0
2858605	2.807050e-06	41
2858603	9.405398e-01	20
2858602	1.000000e+00	2
2858601	1.000000e+00	1
2858600	5.946023e-02	31
2858599	1.000000e+00	0
2858597	9.966998e-01	16
2858596	9.995319e-01	14
2858595	1.000000e+00	1
2858594	1.000000e+00	6
2858593	9.999999e-01	8
2858622	2.230891e-10	46
2858620	1.000000e+00	7
2858621	1.000000e+00	0
2858618	8.881784e-16	50
2858619	1.000000e+00	0
2858616	1.000000e+00	1
2858617	2.230891e-10	46
2858614	7.673339e-03	34
2858615	1.000000e+00	7
2858612	1.000000e+00	0
2858613	1.000000e+00	0
2858610	9.999994e-01	9
2858611	9.999999e-01	8
2858608	1.000000e+00	0
2858609	1.000000e+00	2
2858505	1.000000e+00	0
2858504	1.000000e+00	2
2858507	1.000000e+00	4
2858509	1.000000e+00	5
2858508	9.999881e-01	11
2858511	1.000000e+00	2
2858510	1.000000e+00	0
2858497	1.000000e+00	0
2858496	1.000000e+00	2
2858499	1.000000e+00	1
2858498	1.000000e+00	0
2858501	1.000000e+00	2
2858500	1.000000e+00	0
2858503	1.000000e+00	5
2858502	1.000000e+00	0
2858520	9.405398e-01	20
2858521	1.000000e+00	1
2858522	9.923267e-01	17
2858523	1.000000e+00	5
2858524	1.000000e+00	1
2858525	1.000000e+00	1
2858526	1.000000e+00	0
2858527	1.000000e+00	0
2858512	9.999999e-01	8
2858513	1.000000e+00	0
2858514	9.986989e-01	15
2858515	8.881784e-16	50
2858516	1.000000e+00	1
2858517	1.000000e+00	0
2858518	1.000000e+00	2
2858519	1.133316e-12	48
2858539	1.000000e+00	6
2858538	1.000000e+00	0
2858537	1.000000e+00	2
2858536	7.600562e-01	23
2858543	9.999994e-01	9
2858542	1.000000e+00	0
2858541	1.000000e+00	0
2858540	1.000000e+00	3
2858531	1.000000e+00	0
2858530	9.999994e-01	9
2858529	5.946023e-02	31
2858528	1.000000e+00	1
2858535	1.000000e+00	7
2858534	1.000000e+00	2
2858533	9.999994e-01	9
2858532	1.000000e+00	5
2858554	5.946023e-02	31
2858555	8.881784e-16	50
2858552	1.000000e+00	3
2858553	4.529710e-14	49
2858558	1.000000e+00	2
2858559	1.000000e+00	4
2858556	1.000000e+00	0
2858557	1.000000e+00	0
2858546	9.999994e-01	9
2858547	6.640945e-01	24
2858544	9.986989e-01	15
2858545	1.000000e+00	0
2858550	7.600562e-01	23
2858551	1.000000e+00	2
2858548	1.000000e+00	1
2858549	9.835804e-01	18
2858692	1.000000e+00	0
2858693	1.000000e+00	0
2858694	7.600562e-01	23
2858695	1.000000e+00	0
2858688	1.301086e-03	36
2858689	9.999999e-01	8
2858690	9.999972e-01	10
2858691	1.000000e+00	2
2858700	1.000000e+00	0
2858701	1.000000e+00	0
2858702	1.000000e+00	1
2858703	2.399438e-01	28
2858696	1.000000e+00	0
2858697	1.000000e+00	0
2858698	5.561376e-01	25
2858699	9.923267e-01	17
2858709	1.000000e+00	1
2858708	1.000000e+00	5
2858711	1.000000e+00	0
2858710	1.000000e+00	3
2858705	6.640945e-01	24
2858704	8.881784e-16	50
2858707	1.000000e+00	4
2858706	1.621870e-08	44
2858716	4.529710e-14	49
2858719	3.359055e-01	27
2858718	8.881784e-16	50
2858712	8.388818e-01	22
2858714	1.000000e+00	0
2858726	4.681115e-04	37
2858727	1.000000e+00	1
2858724	1.000000e+00	5
2858725	9.999881e-01	11
2858722	8.881784e-16	50
2858723	1.000000e+00	1
2858720	1.000000e+00	3
2858721	7.600562e-01	23
2858734	1.000000e+00	2
2858735	1.000000e+00	1
2858732	1.000000e+00	5
2858733	9.995319e-01	14
2858730	1.000000e+00	6
2858731	1.000000e+00	3
2858728	4.529710e-14	49
2858743	1.000000e+00	3
2858742	1.621870e-08	44
2858741	9.999999e-01	8
2858740	9.999994e-01	9
2858739	1.000000e+00	1
2858738	7.600562e-01	23
2858737	1.000000e+00	0
2858736	9.923267e-01	17
2858751	1.301086e-03	36
2858750	5.946023e-02	31
2858749	9.999972e-01	10
2858748	1.000000e+00	1
2858745	1.000000e+00	4
2858744	1.000000e+00	2
2858624	1.000000e+00	1
2858625	4.529710e-14	49
2858626	1.000000e+00	0
2858627	1.301086e-03	36
2858628	9.923267e-01	17
2858629	1.000000e+00	0
2858630	9.835804e-01	18
2858631	1.000000e+00	3
2858632	1.854161e-11	47
2858633	1.000000e+00	1
2858634	9.405398e-01	20
2858635	1.000000e+00	0
2858636	9.966998e-01	16
2858637	7.600562e-01	23
2858638	9.999549e-01	12
2858639	8.881784e-16	50
2858641	1.000000e+00	0
2858640	9.986989e-01	15
2858643	9.999994e-01	9
2858642	1.000000e+00	1
2858644	1.000000e+00	0
2858647	1.000000e+00	1
2858646	1.000000e+00	2
2858649	1.000000e+00	0
2858648	1.000000e+00	7
2858651	9.999999e-01	8
2858650	1.000000e+00	7
2858653	1.000000e+00	1
2858652	1.529320e-04	38
2858655	1.000000e+00	0
2858654	4.529710e-14	49
2858658	1.000000e+00	0
2858659	1.000000e+00	0
2858656	1.000000e+00	1
2858657	1.000000e+00	5
2858662	1.000000e+00	4
2858663	1.000000e+00	1
2858660	1.000000e+00	0
2858661	3.359055e-01	27
2858666	1.000000e+00	2
2858667	9.986989e-01	15
2858664	1.049339e-07	43
2858665	1.611182e-01	29
2858671	1.000000e+00	7
2858668	1.621870e-08	44
2858669	1.000000e+00	0
2858675	8.881784e-16	50
2858674	1.000000e+00	1
2858673	1.000000e+00	1
2858672	2.230891e-10	46
2858679	1.000000e+00	7
2858678	1.000000e+00	0
2858677	1.000000e+00	0
2858676	8.881784e-16	50
2858683	2.230891e-10	46
2858682	1.000000e+00	2
2858681	1.000000e+00	1
2858680	8.881784e-16	50
2858686	1.000000e+00	1
2858685	1.000000e+00	1
2858684	9.999549e-01	12
2858846	1.000000e+00	0
2858847	1.000000e+00	6
2858844	9.675457e-01	19
2858845	8.881784e-16	50
2858842	1.000000e+00	0
2858840	9.835804e-01	18
2858841	1.000000e+00	0
2858838	1.000000e+00	0
2858839	4.438624e-01	26
2858836	1.000000e+00	1
2858837	1.000000e+00	0
2858834	1.000000e+00	4
2858835	4.529710e-14	49
2858832	1.000000e+00	1
2858833	8.881784e-16	50
2858831	3.245432e-02	32
2858830	1.000000e+00	2
2858829	1.000000e+00	2
2858828	1.000000e+00	0
2858827	1.000000e+00	7
2858826	1.000000e+00	0
2858825	1.000000e+00	0
2858824	1.000000e+00	5
2858823	9.966998e-01	16
2858822	9.995319e-01	14
2858821	1.000000e+00	0
2858820	1.000000e+00	1
2858818	9.999994e-01	9
2858817	5.561376e-01	25
2858816	7.673339e-03	34
2858868	1.000000e+00	0
2858869	9.999994e-01	9
2858870	1.000000e+00	0
2858871	1.000000e+00	1
2858864	1.000000e+00	1
2858865	1.000000e+00	0
2858866	4.438624e-01	26
2858867	1.000000e+00	0
2858861	6.640945e-01	24
2858860	8.881784e-16	50
2858863	9.999549e-01	12
2858862	1.000000e+00	0
2858856	1.000000e+00	2
2858859	1.013194e-01	30
2858858	9.999994e-01	9
2858853	8.881784e-16	50
2858852	1.000000e+00	3
2858855	1.000000e+00	1
2858854	9.999999e-01	8
2858849	9.923267e-01	17
2858848	1.000000e+00	0
2858851	9.675457e-01	19
2858850	9.999972e-01	10
2858778	1.000000e+00	0
2858779	9.999994e-01	9
2858776	1.000000e+00	1
2858777	1.000000e+00	3
2858782	1.000000e+00	2
2858783	2.104926e-09	45
2858780	6.640945e-01	24
2858781	1.000000e+00	2
2858770	1.049339e-07	43
2858771	1.000000e+00	0
2858768	1.000000e+00	3
2858769	1.013194e-01	30
2858774	1.000000e+00	0
2858775	1.000000e+00	2
2858772	1.000000e+00	2
2858773	1.000000e+00	2
2858763	8.881784e-16	50
2858761	1.000000e+00	1
2858760	1.000000e+00	2
2858767	2.104926e-09	45
2858766	3.300224e-03	35
2858765	1.000000e+00	5
2858755	3.300224e-03	35
2858754	1.000000e+00	6
2858752	9.999999e-01	8
2858759	1.000000e+00	0
2858758	9.405398e-01	20
2858757	1.000000e+00	1
2858756	1.000000e+00	2
2858808	1.000000e+00	4
2858809	1.000000e+00	1
2858810	1.000000e+00	3
2858811	8.881784e-16	50
2858813	1.000000e+00	4
2858814	9.923267e-01	17
2858815	1.000000e+00	7
2858800	1.000000e+00	0
2858802	1.529320e-04	38
2858804	1.000000e+00	1
2858805	1.000000e+00	0
2858806	1.000000e+00	0
2858807	1.000000e+00	1
2858793	1.000000e+00	5
2858792	1.000000e+00	3
2858795	1.000000e+00	4
2858794	7.600562e-01	23
[truncated: 2,894 more rows]
