# Supplementary material for: Translational Selection Is Ubiquitous in Prokaryotes
Source: PLoS Genet. 2010 Jun 24;6(6):e1001004. doi: 10.1371/journal.pgen.1001004 (PMC2891978; doi:10.1371/journal.pgen.1001004)
Supplement: Dataset S1 — OCU/non-OCU gene calls in 461 Bacterial and Archaeal genomes, and summary tables of genome properties and OCU preferences for specific codons. (4.77 MB ZIP) [file pgen.1001004.s001.zip › Dataset_S1_Bacteria/Bacillus_weihenstephanensis_KBAB4.arff.ocuGenes]

GeneID	signTest_p	ocuProbWinCnt
5842387	1.000000e+00	7
5842384	5.817779e-07	42
5842391	1.000000e+00	1
5842390	1.000000e+00	0
5842389	1.000000e+00	1
5842388	1.000000e+00	4
5842395	1.000000e+00	1
5842394	1.000000e+00	1
5842392	1.000000e+00	0
5842399	2.807050e-06	41
5842398	1.000000e+00	7
5842397	8.881784e-16	50
5842396	9.835804e-01	18
5842370	3.359055e-01	27
5842371	1.000000e+00	1
5842368	9.998471e-01	13
5842369	9.986989e-01	15
5842374	9.675457e-01	19
5842375	2.399438e-01	28
5842372	1.000000e+00	2
5842373	4.438624e-01	26
5842378	8.881784e-16	50
5842379	1.000000e+00	1
5842376	1.000000e+00	7
5842377	4.681115e-04	37
5842382	1.000000e+00	2
5842383	1.000000e+00	1
5842380	1.000000e+00	2
5842417	1.000000e+00	0
5842416	9.835804e-01	18
5842419	1.000000e+00	4
5842418	2.230891e-10	46
5842421	9.923267e-01	17
5842420	1.000000e+00	6
5842423	9.986989e-01	15
5842422	9.405398e-01	20
5842425	1.000000e+00	0
5842424	2.807050e-06	41
5842427	4.529710e-14	49
5842426	9.405398e-01	20
5842429	2.104926e-09	45
5842428	1.000000e+00	2
5842431	8.986806e-01	21
5842430	4.510745e-05	39
5842400	1.193067e-05	40
5842401	9.999999e-01	8
5842403	9.999881e-01	11
5842404	6.640945e-01	24
5842405	9.675457e-01	19
5842406	8.388818e-01	22
5842408	3.359055e-01	27
5842409	6.640945e-01	24
5842410	1.000000e+00	3
5842411	1.000000e+00	0
5842412	1.000000e+00	6
5842413	1.000000e+00	7
5842414	1.000000e+00	4
5842415	9.999972e-01	10
5842327	9.999881e-01	11
5842326	1.000000e+00	7
5842325	1.000000e+00	0
5842324	9.999999e-01	8
5842323	9.999994e-01	9
5842322	1.133316e-12	48
5842321	1.000000e+00	0
5842320	1.000000e+00	5
5842334	9.999972e-01	10
5842332	1.641957e-02	33
5842331	1.000000e+00	7
5842330	1.000000e+00	0
5842329	1.000000e+00	0
5842328	1.000000e+00	7
5842310	1.000000e+00	2
5842311	7.673339e-03	34
5842308	2.807050e-06	41
5842309	4.681115e-04	37
5842306	1.000000e+00	0
5842307	1.000000e+00	2
5842304	1.000000e+00	5
5842305	8.881784e-16	50
5842318	1.000000e+00	4
5842319	2.104926e-09	45
5842316	1.000000e+00	2
5842317	1.000000e+00	1
5842314	1.000000e+00	4
5842315	8.881784e-16	50
5842312	1.000000e+00	5
5842313	1.000000e+00	3
5842357	3.359055e-01	27
5842356	9.999881e-01	11
5842359	7.600562e-01	23
5842352	1.611182e-01	29
5842354	9.405398e-01	20
5842367	8.881784e-16	50
5842366	1.000000e+00	3
5842361	2.807050e-06	41
5842363	1.133316e-12	48
5842362	1.000000e+00	7
5842340	9.995319e-01	14
5842341	8.881784e-16	50
5842343	1.193067e-05	40
5842337	1.000000e+00	6
5842338	1.000000e+00	3
5842339	1.000000e+00	3
5842348	9.999881e-01	11
5842349	2.807050e-06	41
5842350	1.133316e-12	48
5842266	1.000000e+00	4
5842267	3.245432e-02	32
5842264	4.529710e-14	49
5842265	1.000000e+00	6
5842270	1.000000e+00	4
5842271	1.000000e+00	1
5842269	9.999999e-01	8
5842258	8.986806e-01	21
5842259	1.000000e+00	3
5842256	5.946023e-02	31
5842257	1.049339e-07	43
5842262	1.529320e-04	38
5842263	9.995319e-01	14
5842260	1.000000e+00	3
5842261	9.675457e-01	19
5842251	9.999549e-01	12
5842248	5.946023e-02	31
5842255	9.999972e-01	10
5842254	9.966998e-01	16
5842252	8.881784e-16	50
5842243	9.999549e-01	12
5842242	4.438624e-01	26
5842241	1.000000e+00	3
5842240	1.000000e+00	3
5842247	9.923267e-01	17
5842246	4.681115e-04	37
5842244	2.104926e-09	45
5842296	8.986806e-01	21
5842297	8.881784e-16	50
5842298	1.000000e+00	5
5842299	9.986989e-01	15
5842300	1.000000e+00	4
5842301	9.999994e-01	9
5842302	1.854161e-11	47
5842303	1.000000e+00	0
5842288	2.230891e-10	46
5842289	8.881784e-16	50
5842290	1.000000e+00	1
5842291	9.999999e-01	8
5842292	1.000000e+00	2
5842293	9.835804e-01	18
5842294	8.881784e-16	50
5842281	1.193067e-05	40
5842283	9.999972e-01	10
5842282	1.641957e-02	33
5842285	2.807050e-06	41
5842284	9.986989e-01	15
5842287	3.359055e-01	27
5842286	1.049339e-07	43
5842273	1.000000e+00	3
5842272	1.000000e+00	4
5842275	1.000000e+00	2
5842274	1.000000e+00	0
5842277	8.881784e-16	50
5842276	1.000000e+00	1
5842279	9.675457e-01	19
5842278	1.000000e+00	0
5842204	9.999549e-01	12
5842205	4.529710e-14	49
5842202	8.881784e-16	50
5842203	1.000000e+00	4
5842200	9.835804e-01	18
5842201	1.000000e+00	6
5842199	8.881784e-16	50
5842196	1.000000e+00	6
5842197	1.000000e+00	1
5842194	8.986806e-01	21
5842192	4.529710e-14	49
5842191	1.000000e+00	1
5842190	1.000000e+00	4
5842189	1.000000e+00	0
5842188	9.998471e-01	13
5842187	9.999999e-01	8
5842186	9.986989e-01	15
5842185	1.000000e+00	1
5842184	1.000000e+00	2
5842183	1.193067e-05	40
5842182	1.529320e-04	38
5842181	1.000000e+00	1
5842180	1.000000e+00	0
5842179	1.000000e+00	1
5842178	1.621870e-08	44
5842176	1.000000e+00	2
5842236	9.999999e-01	8
5842237	1.854161e-11	47
5842238	1.000000e+00	1
5842239	8.881784e-16	50
5842232	1.000000e+00	5
5842234	9.999549e-01	12
5842235	1.000000e+00	6
5842228	1.000000e+00	7
5842229	9.999881e-01	11
5842230	9.999972e-01	10
5842231	6.640945e-01	24
5842224	8.881784e-16	50
5842225	9.999994e-01	9
5842226	1.000000e+00	1
5842227	9.998471e-01	13
5842221	8.881784e-16	50
5842220	9.999972e-01	10
5842223	1.000000e+00	4
5842222	1.000000e+00	1
5842217	4.681115e-04	37
5842216	1.301086e-03	36
5842219	9.995319e-01	14
5842218	4.438624e-01	26
5842213	9.999549e-01	12
5842212	9.999881e-01	11
5842215	1.854161e-11	47
5842214	5.817779e-07	42
5842209	4.529710e-14	49
5842208	1.000000e+00	0
5842211	9.675457e-01	19
5842210	1.854161e-11	47
5842112	9.999549e-01	12
5842113	1.000000e+00	7
5842114	9.999549e-01	12
5842115	1.000000e+00	3
5842116	1.049339e-07	43
5842118	1.000000e+00	3
5842119	2.399438e-01	28
5842121	4.681115e-04	37
5842122	8.881784e-16	50
5842123	1.000000e+00	4
5842124	2.807050e-06	41
5842125	9.999549e-01	12
5842126	1.000000e+00	3
5842127	1.854161e-11	47
5842129	1.133316e-12	48
5842128	9.835804e-01	18
5842131	4.681115e-04	37
5842130	1.000000e+00	2
5842133	8.881784e-16	50
5842132	3.359055e-01	27
5842134	1.000000e+00	1
5842137	1.854161e-11	47
5842136	8.881784e-16	50
5842139	2.399438e-01	28
5842138	1.000000e+00	5
5842141	2.104926e-09	45
5842140	1.000000e+00	3
5842143	1.133316e-12	48
5842142	9.999994e-01	9
5842146	1.000000e+00	4
5842147	8.986806e-01	21
5842144	1.000000e+00	0
5842145	7.673339e-03	34
5842150	1.000000e+00	6
5842151	5.946023e-02	31
5842148	1.000000e+00	3
5842149	7.600562e-01	23
5842154	1.000000e+00	7
5842155	9.999999e-01	8
5842152	9.998471e-01	13
5842153	7.600562e-01	23
5842158	9.923267e-01	17
5842159	8.881784e-16	50
5842156	2.230891e-10	46
5842157	7.673339e-03	34
5842163	1.133316e-12	48
5842161	8.881784e-16	50
5842160	1.000000e+00	5
5842167	1.000000e+00	3
5842166	1.000000e+00	5
5842165	9.995319e-01	14
5842164	1.000000e+00	7
5842171	1.000000e+00	3
5842170	9.999999e-01	8
5842169	1.133316e-12	48
5842175	8.881784e-16	50
5842173	4.510745e-05	39
5842172	9.999549e-01	12
5842053	1.000000e+00	7
5842054	1.854161e-11	47
5842055	7.673339e-03	34
5842048	1.000000e+00	4
5842050	1.000000e+00	7
5842051	4.510745e-05	39
5842060	8.881784e-16	50
5842061	1.000000e+00	5
5842062	9.999549e-01	12
5842056	1.301086e-03	36
5842057	1.000000e+00	3
5842058	1.000000e+00	1
5842059	1.000000e+00	2
5842068	9.966998e-01	16
5842071	1.000000e+00	7
5842070	9.999972e-01	10
5842065	3.359055e-01	27
5842064	8.986806e-01	21
5842066	1.000000e+00	1
5842077	9.998471e-01	13
5842076	1.013194e-01	30
5842079	9.999994e-01	9
5842078	8.881784e-16	50
5842073	6.640945e-01	24
5842075	1.000000e+00	2
5842074	8.881784e-16	50
5842086	8.881784e-16	50
5842087	1.000000e+00	5
5842084	9.999999e-01	8
5842085	3.245432e-02	32
5842082	9.999999e-01	8
5842083	9.999994e-01	9
5842081	4.529710e-14	49
5842094	9.999881e-01	11
5842095	9.999972e-01	10
5842093	1.000000e+00	0
5842090	9.999994e-01	9
5842091	5.561376e-01	25
5842088	2.104926e-09	45
5842089	1.641957e-02	33
5842103	1.000000e+00	3
5842102	9.675457e-01	19
5842101	1.000000e+00	3
5842100	1.000000e+00	5
5842098	4.438624e-01	26
5842097	5.817779e-07	42
5842096	1.529320e-04	38
5842111	1.611182e-01	29
5842110	9.405398e-01	20
5842109	7.600562e-01	23
5842108	8.881784e-16	50
5842107	8.388818e-01	22
5842106	1.000000e+00	3
5842105	9.966998e-01	16
5842104	9.995319e-01	14
5841993	1.000000e+00	0
5841992	3.245432e-02	32
5841995	1.000000e+00	0
5841994	1.000000e+00	0
5841997	1.000000e+00	1
5841996	1.000000e+00	0
5841999	1.000000e+00	0
5841985	4.681115e-04	37
5841984	9.999999e-01	8
5841987	1.000000e+00	4
5841986	1.000000e+00	4
5841989	9.999999e-01	8
5841988	1.000000e+00	3
5841991	1.000000e+00	3
5841990	9.999999e-01	8
5842009	1.000000e+00	0
5842010	1.000000e+00	4
5842011	8.881784e-16	50
5842012	1.000000e+00	0
5842013	1.000000e+00	2
5842014	1.000000e+00	5
5842015	1.000000e+00	1
5842000	9.835804e-01	18
5842001	1.000000e+00	5
5842002	2.104926e-09	45
5842003	1.000000e+00	3
5842004	5.817779e-07	42
5842005	1.000000e+00	7
5842006	3.359055e-01	27
5842007	1.193067e-05	40
5842027	3.245432e-02	32
5842025	1.000000e+00	0
5842024	1.000000e+00	0
5842031	1.000000e+00	5
5842030	9.998471e-01	13
5842029	8.881784e-16	50
5842028	2.104926e-09	45
5842019	4.438624e-01	26
5842018	1.000000e+00	0
5842017	1.000000e+00	0
5842016	1.000000e+00	2
5842023	1.000000e+00	5
5842022	1.000000e+00	2
5842021	1.000000e+00	5
5842020	1.000000e+00	3
5842042	9.405398e-01	20
5842043	1.529320e-04	38
5842040	5.561376e-01	25
5842041	1.000000e+00	2
5842046	1.000000e+00	6
5842047	1.000000e+00	4
5842044	8.388818e-01	22
5842045	9.923267e-01	17
5842034	8.881784e-16	50
5842035	9.675457e-01	19
5842032	8.388818e-01	22
5842038	9.999999e-01	8
5842039	7.673339e-03	34
5842036	1.000000e+00	2
5842037	1.000000e+00	5
5841933	8.986806e-01	21
5841932	2.104926e-09	45
5841934	1.000000e+00	1
5841929	1.000000e+00	4
5841928	9.999994e-01	9
5841931	1.000000e+00	1
5841930	1.000000e+00	5
5841924	1.000000e+00	2
5841927	8.986806e-01	21
5841926	2.399438e-01	28
5841920	1.000000e+00	1
5841923	9.999994e-01	9
5841922	1.000000e+00	2
5841948	1.000000e+00	0
5841949	8.388818e-01	22
5841950	1.000000e+00	0
5841951	9.966998e-01	16
5841944	7.673339e-03	34
5841946	9.999999e-01	8
5841940	9.405398e-01	20
5841942	9.405398e-01	20
5841937	8.881784e-16	50
5841939	1.000000e+00	2
5841967	1.301086e-03	36
5841966	9.986989e-01	15
5841965	8.881784e-16	50
5841964	8.881784e-16	50
5841963	1.000000e+00	4
5841962	9.999994e-01	9
5841961	8.986806e-01	21
5841960	1.133316e-12	48
5841959	5.946023e-02	31
5841958	1.000000e+00	1
5841957	9.405398e-01	20
5841956	1.000000e+00	6
5841955	1.000000e+00	6
5841954	1.000000e+00	0
5841953	1.000000e+00	0
5841982	1.000000e+00	1
5841983	1.000000e+00	1
5841980	1.000000e+00	1
5841981	3.359055e-01	27
5841978	1.000000e+00	1
5841979	4.529710e-14	49
5841976	1.000000e+00	5
5841977	1.000000e+00	2
5841974	1.000000e+00	1
5841972	9.405398e-01	20
5841973	1.000000e+00	1
5841970	4.529710e-14	49
5841968	8.881784e-16	50
5841969	4.681115e-04	37
5842933	9.675457e-01	19
5842935	5.561376e-01	25
5842934	1.000000e+00	2
5842941	9.923267e-01	17
5842940	7.600562e-01	23
5842943	9.923267e-01	17
5842942	1.000000e+00	5
5842937	1.529320e-04	38
5842936	1.000000e+00	1
5842939	1.000000e+00	3
5842938	9.986989e-01	15
5842916	1.854161e-11	47
5842917	1.000000e+00	2
5842918	9.986989e-01	15
5842919	9.999999e-01	8
5842913	9.405398e-01	20
5842914	1.013194e-01	30
5842915	1.854161e-11	47
5842924	1.301086e-03	36
5842925	1.000000e+00	3
5842920	9.999994e-01	9
5842921	9.966998e-01	16
5842922	1.529320e-04	38
5842923	1.000000e+00	2
5842903	1.013194e-01	30
5842902	1.000000e+00	2
5842901	1.000000e+00	0
5842900	1.000000e+00	4
5842899	5.561376e-01	25
5842898	9.999881e-01	11
5842897	9.998471e-01	13
5842896	8.881784e-16	50
5842910	4.529710e-14	49
5842909	9.999881e-01	11
5842907	9.999994e-01	9
5842906	2.104926e-09	45
5842905	8.881784e-16	50
5842904	9.999881e-01	11
5842886	3.300224e-03	35
5842887	1.000000e+00	2
5842884	1.000000e+00	2
5842885	8.881784e-16	50
5842882	1.000000e+00	6
5842883	9.999881e-01	11
5842880	1.000000e+00	4
5842881	3.300224e-03	35
5842894	5.561376e-01	25
5842895	9.999994e-01	9
5842892	9.999549e-01	12
5842893	1.000000e+00	7
5842890	9.999999e-01	8
5842891	1.000000e+00	2
5842889	7.600562e-01	23
5842865	1.621870e-08	44
5842864	9.999972e-01	10
5842867	1.000000e+00	6
5842866	1.049339e-07	43
5842869	1.641957e-02	33
5842868	9.986989e-01	15
5842871	8.388818e-01	22
5842872	4.529710e-14	49
5842874	9.999999e-01	8
5842877	1.000000e+00	6
5842876	1.000000e+00	1
5842879	9.966998e-01	16
5842878	1.000000e+00	5
5842848	1.000000e+00	4
5842849	1.000000e+00	3
5842850	1.000000e+00	6
5842851	1.000000e+00	3
5842852	8.986806e-01	21
5842853	2.104926e-09	45
5842854	7.600562e-01	23
5842855	1.133316e-12	48
5842856	8.881784e-16	50
5842857	1.000000e+00	4
5842858	1.529320e-04	38
5842859	1.049339e-07	43
5842861	1.000000e+00	2
5842862	1.000000e+00	3
5842863	9.999994e-01	9
5842835	1.000000e+00	4
5842834	9.835804e-01	18
5842833	1.621870e-08	44
5842832	2.399438e-01	28
5842839	9.999994e-01	9
5842838	8.881784e-16	50
5842837	1.000000e+00	0
5842843	1.133316e-12	48
5842842	9.675457e-01	19
5842841	9.966998e-01	16
5842840	8.986806e-01	21
5842847	9.999549e-01	12
5842846	1.000000e+00	1
5842845	9.999972e-01	10
5842844	9.995319e-01	14
5842818	5.817779e-07	42
5842819	9.986989e-01	15
5842816	1.193067e-05	40
5842817	2.399438e-01	28
5842822	1.000000e+00	1
5842823	1.000000e+00	5
5842821	5.817779e-07	42
5842826	9.986989e-01	15
5842827	1.000000e+00	0
5842824	1.000000e+00	0
5842825	1.854161e-11	47
5842830	1.000000e+00	2
5842831	7.673339e-03	34
5842828	1.000000e+00	2
5842829	1.000000e+00	5
5842812	1.000000e+00	6
5842813	1.000000e+00	5
5842814	9.999994e-01	9
5842815	9.995319e-01	14
5842808	9.405398e-01	20
5842809	5.561376e-01	25
5842810	1.000000e+00	3
5842811	1.611182e-01	29
5842804	3.359055e-01	27
5842805	7.600562e-01	23
5842806	1.000000e+00	7
5842807	1.854161e-11	47
5842802	9.999972e-01	10
5842803	1.000000e+00	0
5842797	1.000000e+00	7
5842796	8.986806e-01	21
5842799	3.300224e-03	35
5842798	1.000000e+00	3
5842793	1.000000e+00	0
5842792	1.000000e+00	0
5842795	9.995319e-01	14
5842794	8.986806e-01	21
5842789	1.000000e+00	2
5842788	6.640945e-01	24
5842791	1.049339e-07	43
5842790	9.986989e-01	15
5842784	9.999549e-01	12
5842787	1.000000e+00	1
5842786	8.388818e-01	22
5842782	1.000000e+00	6
5842783	1.000000e+00	4
5842780	1.000000e+00	3
5842781	3.245432e-02	32
5842778	8.881784e-16	50
5842779	8.388818e-01	22
5842776	1.000000e+00	0
5842775	2.104926e-09	45
5842772	1.000000e+00	0
5842773	9.999972e-01	10
5842770	1.000000e+00	6
5842771	9.999994e-01	9
5842768	1.000000e+00	3
5842769	9.999999e-01	8
5842767	8.881784e-16	50
5842766	1.000000e+00	7
5842765	1.000000e+00	1
5842764	8.881784e-16	50
5842763	5.946023e-02	31
5842762	1.000000e+00	7
5842761	1.000000e+00	0
5842760	6.640945e-01	24
5842759	1.000000e+00	3
5842758	2.104926e-09	45
5842757	1.000000e+00	3
5842756	1.000000e+00	0
5842755	8.881784e-16	50
5842754	1.000000e+00	4
5842753	1.000000e+00	1
5842752	1.000000e+00	1
5842744	9.998471e-01	13
5842745	4.681115e-04	37
5842746	1.000000e+00	0
5842747	1.000000e+00	0
5842748	1.000000e+00	2
5842749	1.000000e+00	1
5842751	9.999999e-01	8
5842736	1.000000e+00	5
5842737	1.000000e+00	1
5842738	1.000000e+00	1
5842739	9.999994e-01	9
5842740	1.000000e+00	2
5842741	8.881784e-16	50
5842742	9.999994e-01	9
5842743	1.000000e+00	0
5842728	1.000000e+00	4
5842733	7.673339e-03	34
5842732	9.998471e-01	13
5842735	9.986989e-01	15
5842734	9.986989e-01	15
5842721	1.000000e+00	1
5842720	9.986989e-01	15
5842722	9.999549e-01	12
5842725	9.995319e-01	14
5842724	9.999994e-01	9
5842727	7.600562e-01	23
5842726	1.000000e+00	0
5842714	1.000000e+00	3
5842715	1.000000e+00	0
5842712	1.000000e+00	1
5842713	1.000000e+00	6
5842718	1.000000e+00	0
5842719	1.000000e+00	5
5842716	1.000000e+00	4
5842717	1.000000e+00	1
5842706	1.621870e-08	44
5842707	9.995319e-01	14
5842704	1.000000e+00	0
5842705	1.000000e+00	3
5842711	9.923267e-01	17
5842708	9.923267e-01	17
5842709	1.000000e+00	6
5842697	7.600562e-01	23
5842696	9.675457e-01	19
5842703	1.000000e+00	3
5842702	9.998471e-01	13
5842701	1.000000e+00	0
5842700	1.000000e+00	1
5842690	9.999999e-01	8
5842689	9.835804e-01	18
5842688	1.000000e+00	6
5842695	1.000000e+00	1
5842694	9.999999e-01	8
5842693	1.000000e+00	5
5842662	1.000000e+00	0
5842663	4.529710e-14	49
5842660	8.881784e-16	50
5842661	8.881784e-16	50
5842658	1.013194e-01	30
5842659	9.999549e-01	12
5842656	1.000000e+00	7
5842657	8.388818e-01	22
5842670	1.000000e+00	7
5842671	9.986989e-01	15
5842669	1.000000e+00	3
5842666	1.000000e+00	3
5842667	4.510745e-05	39
5842664	1.000000e+00	4
5842665	1.133316e-12	48
5842679	4.438624e-01	26
5842678	3.300224e-03	35
5842676	9.675457e-01	19
5842675	8.881784e-16	50
5842674	1.000000e+00	0
5842672	1.000000e+00	0
5842686	4.510745e-05	39
5842685	1.000000e+00	0
5842684	4.510745e-05	39
5842683	1.000000e+00	3
5842682	1.000000e+00	0
5842681	1.000000e+00	3
5842680	1.000000e+00	0
5842628	1.000000e+00	3
5842629	1.000000e+00	2
5842630	9.999999e-01	8
5842631	9.999999e-01	8
5842624	4.529710e-14	49
5842625	1.000000e+00	0
5842626	9.835804e-01	18
5842627	1.000000e+00	1
5842636	1.000000e+00	0
5842637	9.999881e-01	11
5842639	9.923267e-01	17
5842632	1.000000e+00	3
5842633	1.000000e+00	5
5842634	9.999549e-01	12
5842635	1.000000e+00	0
5842645	1.000000e+00	5
5842644	1.529320e-04	38
5842647	1.000000e+00	2
5842646	9.966998e-01	16
5842641	1.000000e+00	7
5842640	1.013194e-01	30
5842643	1.000000e+00	7
5842642	9.923267e-01	17
5842653	1.000000e+00	3
5842655	8.986806e-01	21
5842654	1.000000e+00	3
5842649	9.998471e-01	13
5842648	1.000000e+00	1
5842651	8.881784e-16	50
5842650	1.000000e+00	4
5842594	1.000000e+00	0
5842595	8.881784e-16	50
5842592	1.000000e+00	5
5842593	8.881784e-16	50
5842598	1.000000e+00	4
5842599	1.000000e+00	7
5842596	1.000000e+00	4
5842597	1.000000e+00	1
5842602	1.000000e+00	1
5842603	1.000000e+00	3
5842600	1.529320e-04	38
5842601	1.000000e+00	3
5842606	3.245432e-02	32
5842607	9.995319e-01	14
5842604	7.673339e-03	34
5842605	1.000000e+00	5
5842611	1.000000e+00	3
5842610	9.999999e-01	8
5842609	1.000000e+00	3
5842615	1.000000e+00	3
5842613	9.835804e-01	18
5842612	1.000000e+00	0
5842619	4.510745e-05	39
5842618	2.230891e-10	46
5842623	1.000000e+00	5
5842622	1.000000e+00	1
5842621	1.049339e-07	43
5842620	1.000000e+00	1
5842560	1.000000e+00	0
5842561	9.999549e-01	12
5842562	1.000000e+00	5
5842563	1.133316e-12	48
5842564	1.000000e+00	1
5842565	1.000000e+00	1
5842566	7.600562e-01	23
5842567	1.000000e+00	1
5842568	9.998471e-01	13
5842569	1.000000e+00	0
5842571	1.000000e+00	1
5842572	9.923267e-01	17
5842573	1.000000e+00	5
5842574	1.000000e+00	3
5842577	1.854161e-11	47
5842576	8.881784e-16	50
5842579	8.881784e-16	50
5842578	8.881784e-16	50
5842581	1.000000e+00	4
5842580	8.881784e-16	50
5842583	1.000000e+00	3
5842582	9.999994e-01	9
5842585	1.000000e+00	0
5842584	9.995319e-01	14
5842586	9.966998e-01	16
5842589	1.000000e+00	4
5842588	1.000000e+00	6
5842591	9.923267e-01	17
5842543	1.000000e+00	1
5842542	1.000000e+00	5
5842541	1.000000e+00	3
5842540	5.946023e-02	31
5842539	1.000000e+00	6
5842538	1.000000e+00	1
5842537	7.600562e-01	23
5842536	9.966998e-01	16
5842535	9.995319e-01	14
5842534	1.000000e+00	0
5842533	9.999972e-01	10
5842532	1.000000e+00	0
5842530	1.000000e+00	1
5842529	9.995319e-01	14
5842528	1.000000e+00	2
5842558	1.000000e+00	7
5842559	1.000000e+00	4
5842556	8.881784e-16	50
5842557	5.817779e-07	42
5842554	1.000000e+00	1
5842555	1.000000e+00	7
5842552	1.000000e+00	1
5842553	9.675457e-01	19
5842550	1.000000e+00	7
5842551	1.000000e+00	2
5842548	1.000000e+00	0
5842546	1.000000e+00	3
5842547	1.000000e+00	2
5842544	1.000000e+00	6
5842545	9.995319e-01	14
5842511	9.999972e-01	10
5842510	8.881784e-16	50
5842505	9.998471e-01	13
5842504	7.600562e-01	23
5842507	1.000000e+00	7
5842506	9.999549e-01	12
5842501	1.000000e+00	7
5842500	1.000000e+00	0
5842503	8.881784e-16	50
5842502	1.000000e+00	4
5842497	1.000000e+00	2
5842499	1.000000e+00	1
5842498	1.000000e+00	1
5842524	1.000000e+00	1
5842525	1.000000e+00	0
5842526	1.000000e+00	0
5842527	1.000000e+00	2
5842520	1.000000e+00	0
5842521	5.946023e-02	31
5842523	1.049339e-07	43
5842516	1.000000e+00	0
5842517	1.000000e+00	3
5842518	1.000000e+00	2
5842519	1.000000e+00	0
5842513	4.529710e-14	49
5842514	1.000000e+00	0
5842475	1.000000e+00	0
5842474	2.104926e-09	45
5842473	1.000000e+00	1
5842472	1.193067e-05	40
5842479	1.000000e+00	4
5842478	9.999972e-01	10
5842476	1.000000e+00	6
5842467	1.000000e+00	7
5842466	2.807050e-06	41
5842465	3.245432e-02	32
5842464	8.986806e-01	21
5842471	9.999999e-01	8
5842470	8.881784e-16	50
5842469	2.399438e-01	28
5842468	2.807050e-06	41
5842491	8.881784e-16	50
5842488	1.000000e+00	2
5842493	1.193067e-05	40
5842482	8.881784e-16	50
5842483	1.000000e+00	1
5842480	9.986989e-01	15
5842481	9.999994e-01	9
5842486	1.000000e+00	0
5842487	9.999999e-01	8
5842484	5.946023e-02	31
5842485	1.000000e+00	1
5842441	8.986806e-01	21
5842440	9.999994e-01	9
5842442	9.999999e-01	8
5842445	1.000000e+00	1
5842444	9.999999e-01	8
5842447	5.561376e-01	25
5842446	9.995319e-01	14
5842433	1.000000e+00	0
5842432	9.999549e-01	12
5842435	9.986989e-01	15
5842437	1.000000e+00	2
5842436	3.359055e-01	27
5842439	1.000000e+00	4
5842438	9.999999e-01	8
5842456	8.881784e-16	50
5842457	1.000000e+00	4
5842458	1.000000e+00	0
5842459	9.835804e-01	18
5842460	1.000000e+00	5
5842461	9.405398e-01	20
5842462	1.000000e+00	2
5842463	1.000000e+00	1
5842450	1.000000e+00	6
5842451	1.000000e+00	3
5842452	1.621870e-08	44
5842453	1.000000e+00	5
5842454	1.000000e+00	2
5841311	4.438624e-01	26
5841310	1.000000e+00	2
5841309	8.881784e-16	50
5841307	8.388818e-01	22
5841306	8.388818e-01	22
5841305	1.133316e-12	48
5841304	1.133316e-12	48
5841303	1.000000e+00	7
5841302	2.230891e-10	46
5841301	1.000000e+00	4
5841300	2.807050e-06	41
5841299	8.881784e-16	50
5841297	9.999994e-01	9
5841296	1.000000e+00	2
5841294	1.000000e+00	2
5841295	1.000000e+00	7
5841292	1.000000e+00	2
5841291	1.000000e+00	3
5841289	1.000000e+00	0
5841287	1.000000e+00	7
5841284	1.000000e+00	7
5841282	9.675457e-01	19
5841280	6.640945e-01	24
5841281	8.881784e-16	50
5841341	1.641957e-02	33
5841340	1.133316e-12	48
5841343	8.881784e-16	50
5841337	1.000000e+00	5
5841336	9.999549e-01	12
5841339	9.923267e-01	17
5841338	9.998471e-01	13
5841333	1.000000e+00	6
5841332	2.399438e-01	28
5841335	1.611182e-01	29
5841334	3.359055e-01	27
5841329	8.881784e-16	50
5841328	1.000000e+00	7
5841331	9.999549e-01	12
5841330	1.000000e+00	1
5841324	9.999994e-01	9
5841325	1.000000e+00	0
5841326	1.000000e+00	6
5841327	1.000000e+00	5
5841320	9.966998e-01	16
5841321	1.000000e+00	1
5841322	1.000000e+00	7
5841323	1.000000e+00	4
5841316	1.000000e+00	3
5841317	1.133316e-12	48
5841318	5.817779e-07	42
5841319	9.995319e-01	14
5841312	1.000000e+00	1
5841313	1.000000e+00	7
5841314	1.000000e+00	5
5841371	4.681115e-04	37
5841370	1.000000e+00	5
5841369	8.881784e-16	50
5841368	1.000000e+00	5
5841375	1.000000e+00	1
5841374	1.000000e+00	1
5841373	9.835804e-01	18
5841372	4.529710e-14	49
5841363	9.405398e-01	20
5841362	9.999881e-01	11
5841361	7.673339e-03	34
5841360	9.966998e-01	16
5841367	1.000000e+00	3
5841366	9.995319e-01	14
5841365	1.000000e+00	2
5841364	1.000000e+00	7
5841354	9.999881e-01	11
5841352	9.986989e-01	15
5841353	3.300224e-03	35
5841358	9.999994e-01	9
5841359	3.359055e-01	27
5841356	1.000000e+00	3
5841357	8.986806e-01	21
5841346	2.807050e-06	41
5841347	8.881784e-16	50
5841344	8.881784e-16	50
5841345	1.000000e+00	0
5841350	1.000000e+00	4
5841351	9.405398e-01	20
5841348	9.995319e-01	14
5841349	1.000000e+00	2
5841400	1.000000e+00	0
5841405	2.104926e-09	45
5841404	1.000000e+00	5
5841407	8.881784e-16	50
5841406	4.510745e-05	39
5841392	9.999549e-01	12
5841395	1.000000e+00	2
5841397	1.000000e+00	3
5841396	8.388818e-01	22
5841399	1.133316e-12	48
5841398	1.000000e+00	3
5841384	1.854161e-11	47
5841386	7.600562e-01	23
5841387	1.000000e+00	7
5841388	8.388818e-01	22
5841389	9.999999e-01	8
5841390	1.000000e+00	1
5841391	1.000000e+00	4
5841376	1.000000e+00	3
5841377	4.529710e-14	49
5841378	1.193067e-05	40
5841380	8.881784e-16	50
5841383	1.611182e-01	29
5841174	4.529710e-14	49
5841175	9.999994e-01	9
5841172	5.946023e-02	31
5841173	8.881784e-16	50
5841171	8.881784e-16	50
5841168	1.000000e+00	3
5841169	8.881784e-16	50
5841182	7.600562e-01	23
5841183	1.000000e+00	7
5841180	9.923267e-01	17
5841181	1.000000e+00	1
5841178	4.529710e-14	49
5841179	9.923267e-01	17
5841176	1.000000e+00	1
5841177	1.000000e+00	7
5841159	9.998471e-01	13
5841158	2.104926e-09	45
5841157	6.640945e-01	24
5841156	8.388818e-01	22
5841155	8.881784e-16	50
5841154	1.000000e+00	5
5841152	1.000000e+00	4
5841167	1.000000e+00	0
5841166	4.681115e-04	37
5841165	9.999881e-01	11
5841163	1.000000e+00	6
5841162	5.561376e-01	25
5841161	5.946023e-02	31
5841160	9.999549e-01	12
5841204	1.000000e+00	4
5841205	2.807050e-06	41
5841206	9.995319e-01	14
5841207	9.986989e-01	15
5841200	1.000000e+00	0
5841201	9.835804e-01	18
5841202	1.000000e+00	4
5841203	9.999999e-01	8
5841212	1.000000e+00	5
5841213	2.807050e-06	41
5841214	9.966998e-01	16
5841215	1.000000e+00	4
5841208	1.000000e+00	0
5841209	1.000000e+00	1
5841211	4.681115e-04	37
5841189	1.000000e+00	2
5841188	9.986989e-01	15
5841191	5.946023e-02	31
5841190	9.999972e-01	10
5841185	1.193067e-05	40
5841184	1.000000e+00	0
5841186	1.301086e-03	36
5841197	9.999881e-01	11
5841196	9.999972e-01	10
5841199	8.881784e-16	50
5841198	1.000000e+00	3
5841193	7.673339e-03	34
5841192	8.881784e-16	50
5841195	1.854161e-11	47
5841194	1.000000e+00	5
5841234	1.000000e+00	0
5841235	1.000000e+00	5
5841232	4.510745e-05	39
5841233	1.000000e+00	4
5841238	5.561376e-01	25
5841239	1.000000e+00	3
5841236	1.000000e+00	1
5841242	9.999972e-01	10
5841243	1.000000e+00	3
5841240	1.000000e+00	0
5841241	9.923267e-01	17
5841246	1.193067e-05	40
5841244	1.000000e+00	4
5841245	9.405398e-01	20
5841219	8.388818e-01	22
5841218	1.641957e-02	33
5841217	9.999972e-01	10
5841223	9.998471e-01	13
5841222	1.000000e+00	5
5841221	4.510745e-05	39
5841220	1.000000e+00	2
5841226	9.675457e-01	19
5841225	9.999972e-01	10
5841224	1.000000e+00	0
5841231	1.000000e+00	2
5841230	1.000000e+00	7
5841229	1.000000e+00	0
5841228	1.000000e+00	0
5841264	4.529710e-14	49
5841265	8.881784e-16	50
5841266	8.881784e-16	50
5841267	9.999881e-01	11
5841268	9.999881e-01	11
5841270	7.673339e-03	34
5841271	9.999881e-01	11
5841272	9.999972e-01	10
5841273	8.881784e-16	50
5841274	1.000000e+00	6
5841275	1.133316e-12	48
5841276	1.000000e+00	1
5841277	1.133316e-12	48
5841249	1.000000e+00	5
5841251	9.405398e-01	20
5841250	9.999549e-01	12
5841253	1.000000e+00	0
5841252	1.000000e+00	2
5841255	9.999999e-01	8
5841254	8.881784e-16	50
5841257	8.881784e-16	50
5841259	9.998471e-01	13
5841263	1.000000e+00	6
5841036	1.000000e+00	1
5841037	1.000000e+00	6
5841039	1.049339e-07	43
5841033	1.000000e+00	2
5841034	1.000000e+00	2
5841035	9.995319e-01	14
5841028	9.999999e-01	8
5841029	1.000000e+00	0
5841030	1.000000e+00	3
5841031	1.000000e+00	6
5841024	3.359055e-01	27
5841025	4.529710e-14	49
5841026	8.881784e-16	50
5841027	1.000000e+00	7
5841053	5.561376e-01	25
5841052	1.000000e+00	0
5841054	1.000000e+00	1
5841049	1.000000e+00	6
5841048	8.881784e-16	50
5841051	1.621870e-08	44
5841050	1.000000e+00	1
5841045	1.000000e+00	2
5841044	9.995319e-01	14
5841047	1.000000e+00	4
5841046	1.000000e+00	6
5841041	1.641957e-02	33
5841040	8.881784e-16	50
5841043	8.388818e-01	22
5841042	8.881784e-16	50
5841070	1.000000e+00	4
5841071	8.881784e-16	50
5841068	4.681115e-04	37
5841066	1.000000e+00	3
5841067	9.999972e-01	10
5841065	4.529710e-14	49
5841060	9.835804e-01	18
5841061	5.817779e-07	42
5841059	1.000000e+00	1
5841056	9.995319e-01	14
5841057	1.000000e+00	0
5841087	1.000000e+00	1
5841086	9.923267e-01	17
5841085	1.301086e-03	36
5841082	4.438624e-01	26
5841080	4.681115e-04	37
5841079	1.133316e-12	48
5841077	1.133316e-12	48
5841076	9.999881e-01	11
5841075	8.881784e-16	50
5841072	1.854161e-11	47
5841096	1.000000e+00	3
5841097	1.621870e-08	44
5841101	1.000000e+00	0
5841102	9.998471e-01	13
5841103	1.000000e+00	3
5841088	9.999972e-01	10
5841090	1.000000e+00	0
5841091	1.000000e+00	0
5841092	1.000000e+00	0
5841093	1.000000e+00	1
5841094	9.998471e-01	13
5841095	4.681115e-04	37
5841113	5.817779e-07	42
5841115	1.301086e-03	36
5841114	9.999881e-01	11
5841117	1.000000e+00	0
5841116	1.000000e+00	0
5841119	1.000000e+00	3
5841118	1.000000e+00	5
5841105	4.681115e-04	37
5841104	1.000000e+00	5
5841106	1.000000e+00	0
5841109	1.000000e+00	4
5841108	4.681115e-04	37
5841111	8.881784e-16	50
5841130	1.000000e+00	6
5841131	1.000000e+00	5
5841128	1.000000e+00	2
5841135	2.230891e-10	46
5841132	5.561376e-01	25
5841133	9.999994e-01	9
5841122	1.000000e+00	5
5841120	4.438624e-01	26
5841126	1.000000e+00	0
5841127	1.000000e+00	1
5841124	8.881784e-16	50
5841125	5.946023e-02	31
5841145	1.193067e-05	40
5841151	8.881784e-16	50
5841150	1.000000e+00	5
5841149	1.641957e-02	33
5841148	9.995319e-01	14
5841139	9.405398e-01	20
5841138	1.000000e+00	6
5841137	1.000000e+00	0
5841143	1.133316e-12	48
5841142	2.104926e-09	45
5841141	1.000000e+00	7
5841140	4.529710e-14	49
5840900	1.000000e+00	3
5840903	8.881784e-16	50
5840902	7.673339e-03	34
5840897	1.621870e-08	44
5840896	9.405398e-01	20
5840899	9.966998e-01	16
5840898	8.881784e-16	50
5840909	2.230891e-10	46
5840908	1.000000e+00	0
5840911	9.999549e-01	12
5840910	9.999881e-01	11
5840905	1.641957e-02	33
5840904	3.300224e-03	35
5840907	9.998471e-01	13
5840906	9.995319e-01	14
5840916	9.986989e-01	15
5840917	8.881784e-16	50
5840918	1.000000e+00	7
5840919	8.986806e-01	21
5840912	1.000000e+00	4
5840913	1.000000e+00	1
5840914	8.881784e-16	50
5840915	4.510745e-05	39
5840924	9.999972e-01	10
5840925	9.999994e-01	9
5840926	1.000000e+00	7
5840927	9.998471e-01	13
5840920	8.881784e-16	50
5840921	8.881784e-16	50
5840922	1.301086e-03	36
5840923	9.835804e-01	18
5840935	2.807050e-06	41
5840934	4.438624e-01	26
5840933	8.881784e-16	50
5840932	6.640945e-01	24
5840931	4.681115e-04	37
5840929	2.104926e-09	45
5840928	5.946023e-02	31
5840943	9.998471e-01	13
5840942	4.510745e-05	39
5840941	1.000000e+00	1
5840940	1.000000e+00	1
5840938	1.000000e+00	4
5840937	5.946023e-02	31
5840936	8.881784e-16	50
5840950	2.104926e-09	45
5840951	1.000000e+00	5
5840948	1.000000e+00	3
5840949	1.000000e+00	7
5840946	1.000000e+00	1
5840947	2.230891e-10	46
5840944	1.529320e-04	38
5840945	9.999994e-01	9
5840958	4.529710e-14	49
5840959	1.000000e+00	1
5840956	1.621870e-08	44
5840957	1.611182e-01	29
5840954	4.438624e-01	26
5840955	5.561376e-01	25
5840952	1.000000e+00	2
5840953	3.359055e-01	27
5840961	1.000000e+00	7
5840960	5.817779e-07	42
5840962	1.000000e+00	3
5840965	9.999881e-01	11
5840967	9.999549e-01	12
5840966	1.000000e+00	3
5840969	1.000000e+00	2
5840968	8.881784e-16	50
5840971	5.561376e-01	25
5840970	1.000000e+00	1
5840973	9.986989e-01	15
5840972	7.600562e-01	23
5840975	2.807050e-06	41
5840976	1.000000e+00	1
5840977	1.000000e+00	7
5840978	1.000000e+00	2
5840979	8.881784e-16	50
5840980	1.529320e-04	38
5840981	8.986806e-01	21
5840982	9.999881e-01	11
5840983	1.854161e-11	47
5840984	1.000000e+00	0
5840985	1.000000e+00	0
5840986	3.359055e-01	27
5840987	9.923267e-01	17
5840988	1.000000e+00	1
5840989	1.000000e+00	0
5840990	9.999881e-01	11
5840991	1.000000e+00	1
5840995	1.000000e+00	2
5840994	1.000000e+00	0
5840993	1.000000e+00	1
5840992	8.881784e-16	50
5840999	8.881784e-16	50
5840998	4.438624e-01	26
5840997	9.999881e-01	11
5840996	1.000000e+00	0
5841003	4.510745e-05	39
5841002	1.000000e+00	6
5841000	1.133316e-12	48
5841006	1.000000e+00	6
5841005	9.835804e-01	18
5841004	1.000000e+00	1
5841010	9.835804e-01	18
5841011	9.999881e-01	11
5841008	9.675457e-01	19
5841009	9.995319e-01	14
5841014	1.301086e-03	36
5841015	1.000000e+00	0
5841012	9.999999e-01	8
5841013	2.807050e-06	41
5841018	3.245432e-02	32
5841019	8.881784e-16	50
5841016	9.999549e-01	12
5841017	1.000000e+00	4
5841022	9.923267e-01	17
5841023	1.000000e+00	2
5841020	2.230891e-10	46
5841021	1.000000e+00	7
5841849	1.000000e+00	3
5841848	9.999881e-01	11
5841851	8.881784e-16	50
5841850	1.000000e+00	3
5841853	1.000000e+00	4
5841855	8.388818e-01	22
5841854	1.000000e+00	3
5841840	5.946023e-02	31
5841843	8.388818e-01	22
5841842	9.999999e-01	8
5841845	1.641957e-02	33
5841847	9.405398e-01	20
5841846	1.049339e-07	43
5841832	1.000000e+00	2
5841833	9.999972e-01	10
5841834	1.133316e-12	48
5841835	8.986806e-01	21
5841836	8.881784e-16	50
5841837	8.881784e-16	50
5841838	9.999994e-01	9
5841839	9.999999e-01	8
5841824	9.966998e-01	16
5841825	1.000000e+00	1
5841826	1.000000e+00	0
5841827	1.000000e+00	2
5841828	1.013194e-01	30
5841829	4.681115e-04	37
5841831	9.995319e-01	14
5841818	4.681115e-04	37
5841817	8.881784e-16	50
5841816	4.681115e-04	37
5841823	9.999972e-01	10
5841822	1.854161e-11	47
5841821	1.000000e+00	2
5841820	9.995319e-01	14
5841811	5.946023e-02	31
5841810	1.000000e+00	5
5841809	1.000000e+00	2
5841808	1.000000e+00	1
5841815	4.681115e-04	37
5841813	1.133316e-12	48
5841812	9.405398e-01	20
5841802	8.881784e-16	50
5841803	9.999881e-01	11
5841800	9.966998e-01	16
5841801	2.104926e-09	45
5841806	1.000000e+00	2
5841807	9.999972e-01	10
5841804	8.881784e-16	50
5841805	3.245432e-02	32
5841794	8.881784e-16	50
5841795	8.881784e-16	50
5841792	9.999549e-01	12
5841798	1.000000e+00	7
5841796	8.881784e-16	50
5841797	8.881784e-16	50
5841917	8.881784e-16	50
5841919	9.405398e-01	20
5841918	1.013194e-01	30
5841913	1.641957e-02	33
5841914	2.104926e-09	45
5841909	8.881784e-16	50
5841908	7.600562e-01	23
5841911	4.438624e-01	26
5841910	8.881784e-16	50
5841905	9.999999e-01	8
5841904	1.000000e+00	5
5841907	1.000000e+00	4
5841906	1.000000e+00	4
5841900	9.923267e-01	17
5841901	9.675457e-01	19
5841902	9.986989e-01	15
5841903	1.000000e+00	4
5841896	4.529710e-14	49
5841897	4.438624e-01	26
5841898	1.000000e+00	2
5841899	2.230891e-10	46
5841892	1.000000e+00	1
5841893	9.923267e-01	17
5841895	1.621870e-08	44
5841888	1.000000e+00	4
5841890	1.000000e+00	2
5841891	1.000000e+00	4
5841887	4.529710e-14	49
5841885	8.881784e-16	50
5841882	1.000000e+00	0
5841881	1.000000e+00	7
5841880	1.000000e+00	5
5841879	1.000000e+00	1
5841878	6.640945e-01	24
5841877	1.000000e+00	2
5841876	7.673339e-03	34
5841875	1.000000e+00	3
5841874	9.999999e-01	8
5841873	1.000000e+00	4
5841872	1.000000e+00	5
5841870	1.000000e+00	7
5841871	1.000000e+00	7
5841868	7.600562e-01	23
5841869	1.000000e+00	1
5841866	1.000000e+00	7
5841867	8.881784e-16	50
5841864	9.998471e-01	13
5841865	9.999972e-01	10
5841862	3.359055e-01	27
5841863	1.000000e+00	5
5841860	3.359055e-01	27
5841861	7.600562e-01	23
5841858	1.000000e+00	3
5841859	9.966998e-01	16
5841856	1.133316e-12	48
5841857	1.529320e-04	38
5841712	1.000000e+00	0
5841713	1.000000e+00	6
5841714	1.611182e-01	29
5841715	1.000000e+00	0
5841716	5.946023e-02	31
5841717	1.000000e+00	0
5841718	1.000000e+00	0
5841722	4.510745e-05	39
5841723	1.621870e-08	44
5841724	9.999999e-01	8
5841725	1.000000e+00	1
5841726	5.561376e-01	25
5841727	2.104926e-09	45
5841697	1.000000e+00	3
5841696	1.000000e+00	0
5841698	9.995319e-01	14
5841701	1.000000e+00	4
5841700	1.000000e+00	0
5841703	1.000000e+00	1
5841702	1.000000e+00	1
5841705	1.000000e+00	0
5841704	8.881784e-16	50
5841706	1.000000e+00	0
5841709	8.881784e-16	50
5841708	1.000000e+00	0
5841711	4.529710e-14	49
5841710	1.000000e+00	1
5841683	1.000000e+00	0
5841680	1.000000e+00	7
5841681	1.000000e+00	0
5841686	1.000000e+00	1
5841687	9.405398e-01	20
5841684	1.000000e+00	0
5841685	1.000000e+00	0
5841690	1.000000e+00	0
5841691	1.000000e+00	2
5841688	1.000000e+00	0
5841689	9.999994e-01	9
5841694	9.999881e-01	11
5841695	5.817779e-07	42
5841692	2.230891e-10	46
5841667	1.641957e-02	33
5841666	9.999972e-01	10
5841665	2.230891e-10	46
5841671	8.881784e-16	50
5841670	1.000000e+00	0
5841669	9.986989e-01	15
5841668	8.881784e-16	50
5841675	1.000000e+00	1
5841674	1.000000e+00	1
5841673	2.399438e-01	28
5841672	3.245432e-02	32
5841679	1.000000e+00	0
5841678	1.000000e+00	0
5841677	1.000000e+00	0
5841676	1.000000e+00	0
5841780	1.000000e+00	1
5841781	7.600562e-01	23
5841782	1.000000e+00	4
5841783	7.673339e-03	34
5841776	2.230891e-10	46
5841777	1.000000e+00	0
5841778	9.999549e-01	12
5841779	8.881784e-16	50
5841788	1.000000e+00	5
5841790	9.986989e-01	15
5841791	1.000000e+00	0
5841784	1.854161e-11	47
5841785	1.193067e-05	40
5841786	1.301086e-03	36
5841787	1.049339e-07	43
5841765	1.133316e-12	48
5841764	1.000000e+00	5
5841767	1.301086e-03	36
5841766	3.359055e-01	27
5841761	1.000000e+00	4
5841760	4.510745e-05	39
5841763	8.986806e-01	21
5841762	1.000000e+00	3
5841773	4.529710e-14	49
5841772	1.133316e-12	48
5841775	9.999999e-01	8
5841774	1.000000e+00	7
5841769	2.230891e-10	46
5841768	5.946023e-02	31
5841771	1.000000e+00	0
5841770	1.193067e-05	40
5841750	9.998471e-01	13
5841751	1.193067e-05	40
5841748	9.999994e-01	9
5841749	2.399438e-01	28
5841746	4.438624e-01	26
5841747	1.529320e-04	38
5841744	9.999549e-01	12
5841745	6.640945e-01	24
5841758	1.000000e+00	1
5841759	9.835804e-01	18
5841757	1.013194e-01	30
5841752	1.000000e+00	3
5841753	2.104926e-09	45
5841735	9.995319e-01	14
5841734	2.807050e-06	41
5841733	1.000000e+00	4
5841732	1.000000e+00	4
5841730	8.881784e-16	50
5841728	9.999999e-01	8
5841743	1.000000e+00	5
5841742	9.923267e-01	17
5841741	9.995319e-01	14
5841740	8.881784e-16	50
5841739	1.854161e-11	47
5841738	9.835804e-01	18
5841737	9.999999e-01	8
5841736	1.301086e-03	36
5841578	9.923267e-01	17
5841579	9.675457e-01	19
5841576	7.600562e-01	23
5841577	8.986806e-01	21
5841582	9.999994e-01	9
5841581	1.000000e+00	0
5841570	4.529710e-14	49
5841571	1.000000e+00	2
5841568	4.681115e-04	37
5841569	1.301086e-03	36
5841574	4.681115e-04	37
5841575	9.966998e-01	16
5841572	8.881784e-16	50
5841573	8.881784e-16	50
5841595	9.999972e-01	10
5841594	8.881784e-16	50
5841593	9.405398e-01	20
5841592	1.000000e+00	1
5841599	9.999994e-01	9
5841598	8.881784e-16	50
5841596	1.000000e+00	4
5841587	8.881784e-16	50
5841586	1.000000e+00	3
5841585	2.807050e-06	41
5841584	1.000000e+00	0
5841591	2.104926e-09	45
5841590	5.817779e-07	42
5841589	9.923267e-01	17
5841544	1.000000e+00	3
5841545	1.000000e+00	4
5841546	9.999549e-01	12
5841547	4.681115e-04	37
5841548	6.640945e-01	24
5841549	1.000000e+00	0
5841551	1.000000e+00	1
5841536	1.000000e+00	1
5841537	1.000000e+00	6
5841538	1.000000e+00	1
5841539	1.000000e+00	4
5841540	1.000000e+00	0
5841541	9.998471e-01	13
5841542	1.000000e+00	0
5841543	1.000000e+00	3
5841561	1.000000e+00	0
5841560	4.510745e-05	39
5841563	9.999972e-01	10
5841565	9.995319e-01	14
5841564	4.438624e-01	26
5841566	9.998471e-01	13
5841552	9.999999e-01	8
5841555	5.946023e-02	31
5841554	1.000000e+00	4
5841556	1.000000e+00	2
5841559	1.000000e+00	2
5841558	1.000000e+00	2
5841646	9.999972e-01	10
5841647	1.000000e+00	5
5841644	8.881784e-16	50
5841642	9.995319e-01	14
5841643	1.000000e+00	5
5841640	1.000000e+00	4
5841639	3.359055e-01	27
5841636	1.000000e+00	0
5841637	1.000000e+00	1
5841634	9.966998e-01	16
5841635	8.388818e-01	22
5841632	3.245432e-02	32
5841663	1.000000e+00	3
5841662	4.529710e-14	49
5841661	8.881784e-16	50
5841660	7.600562e-01	23
5841659	1.854161e-11	47
5841658	9.998471e-01	13
5841657	9.999994e-01	9
5841656	1.000000e+00	6
5841655	9.675457e-01	19
5841654	1.133316e-12	48
5841653	8.881784e-16	50
5841652	9.405398e-01	20
5841651	9.999994e-01	9
5841650	9.998471e-01	13
5841649	2.230891e-10	46
5841648	8.881784e-16	50
5841612	1.000000e+00	3
5841613	2.807050e-06	41
5841614	1.000000e+00	1
5841615	1.000000e+00	7
5841608	1.000000e+00	7
5841609	1.000000e+00	6
5841610	2.230891e-10	46
5841611	1.000000e+00	2
5841604	7.673339e-03	34
5841605	9.999881e-01	11
5841606	1.000000e+00	0
5841607	3.359055e-01	27
5841600	4.529710e-14	49
5841601	1.000000e+00	5
5841602	1.000000e+00	5
5841603	8.986806e-01	21
5841631	1.000000e+00	2
5841630	1.611182e-01	29
5841625	9.923267e-01	17
5841624	1.000000e+00	6
5841627	3.359055e-01	27
5841626	1.301086e-03	36
5841621	1.000000e+00	0
5841620	9.923267e-01	17
5841623	4.510745e-05	39
5841622	9.995319e-01	14
5841617	6.640945e-01	24
5841616	9.923267e-01	17
5841619	8.881784e-16	50
5841618	1.049339e-07	43
5841443	8.986806e-01	21
5841442	8.881784e-16	50
5841441	4.681115e-04	37
5841447	1.000000e+00	4
5841446	9.923267e-01	17
5841445	9.923267e-01	17
5841444	8.986806e-01	21
5841451	5.946023e-02	31
5841449	1.641957e-02	33
5841448	1.000000e+00	0
5841455	1.000000e+00	2
5841454	1.000000e+00	4
5841453	1.000000e+00	0
5841452	1.000000e+00	0
5841459	1.000000e+00	1
5841456	4.510745e-05	39
5841457	1.000000e+00	6
5841462	3.245432e-02	32
5841463	1.193067e-05	40
5841460	8.388818e-01	22
5841461	1.000000e+00	3
5841466	9.999972e-01	10
5841467	9.999549e-01	12
5841464	1.000000e+00	4
5841465	1.611182e-01	29
5841470	9.966998e-01	16
5841471	1.049339e-07	43
5841469	9.999994e-01	9
5841409	9.999549e-01	12
5841408	1.000000e+00	2
5841411	8.881784e-16	50
5841410	1.854161e-11	47
5841413	7.600562e-01	23
5841415	1.621870e-08	44
5841414	1.000000e+00	0
5841417	3.245432e-02	32
5841416	1.854161e-11	47
5841419	1.000000e+00	5
5841418	9.999881e-01	11
5841421	8.881784e-16	50
5841420	1.000000e+00	2
5841423	9.999881e-01	11
5841422	1.000000e+00	4
5841424	8.881784e-16	50
5841425	1.000000e+00	6
5841426	9.986989e-01	15
5841427	1.000000e+00	6
5841428	1.000000e+00	2
5841429	9.999972e-01	10
5841430	1.000000e+00	0
5841431	1.000000e+00	1
5841432	1.641957e-02	33
5841433	1.000000e+00	4
5841434	9.999972e-01	10
5841435	1.000000e+00	2
5841436	1.621870e-08	44
5841437	1.133316e-12	48
5841438	1.000000e+00	5
5841439	9.999972e-01	10
5841510	1.000000e+00	3
5841508	9.835804e-01	18
5841507	9.999972e-01	10
5841506	8.881784e-16	50
5841505	1.854161e-11	47
5841504	1.641957e-02	33
5841519	2.807050e-06	41
5841518	9.999994e-01	9
5841516	1.301086e-03	36
5841515	6.640945e-01	24
5841513	1.000000e+00	2
5841512	5.817779e-07	42
5841526	1.000000e+00	7
5841527	8.881784e-16	50
5841525	9.999994e-01	9
5841522	8.881784e-16	50
5841523	9.923267e-01	17
5841520	4.529710e-14	49
5841521	8.881784e-16	50
5841534	8.881784e-16	50
5841535	8.388818e-01	22
5841532	9.999999e-01	8
5841533	1.000000e+00	5
5841530	8.881784e-16	50
5841531	8.881784e-16	50
5841528	8.881784e-16	50
5841477	1.854161e-11	47
5841476	9.999549e-01	12
5841479	1.854161e-11	47
5841473	3.300224e-03	35
5841472	9.999881e-01	11
5841485	1.000000e+00	5
5841484	2.230891e-10	46
5841487	3.359055e-01	27
5841486	1.000000e+00	3
5841481	1.854161e-11	47
5841480	8.881784e-16	50
5841483	6.640945e-01	24
5841482	5.817779e-07	42
5841492	6.640945e-01	24
5841493	9.999999e-01	8
5841494	4.681115e-04	37
5841495	9.405398e-01	20
5841488	8.881784e-16	50
5841489	1.000000e+00	0
5841490	1.000000e+00	1
5841491	1.000000e+00	6
5841500	9.923267e-01	17
5841501	3.300224e-03	35
5841502	7.673339e-03	34
5841503	1.000000e+00	4
5841496	1.000000e+00	5
5841497	1.000000e+00	1
5841499	2.230891e-10	46
5844299	8.986806e-01	21
5844296	1.049339e-07	43
5844303	9.999549e-01	12
5844302	9.998471e-01	13
5844301	9.999994e-01	9
5844289	9.923267e-01	17
5844288	1.000000e+00	1
5844295	1.000000e+00	3
5844294	9.999549e-01	12
5844293	9.405398e-01	20
5844292	3.359055e-01	27
5844315	1.529320e-04	38
5844312	1.193067e-05	40
5844313	5.817779e-07	42
5844318	1.529320e-04	38
5844319	1.000000e+00	0
5844316	5.946023e-02	31
5844317	3.245432e-02	32
5844306	8.388818e-01	22
5844307	2.807050e-06	41
5844304	9.835804e-01	18
5844305	1.529320e-04	38
5844310	9.999972e-01	10
5844311	4.529710e-14	49
5844308	1.000000e+00	2
5844309	1.000000e+00	0
5844328	1.611182e-01	29
5844330	1.000000e+00	5
5844333	1.000000e+00	3
5844332	1.000000e+00	0
5844335	1.000000e+00	0
5844334	9.999999e-01	8
5844321	1.000000e+00	5
5844320	1.000000e+00	1
5844323	1.000000e+00	2
5844322	1.000000e+00	4
5844325	1.000000e+00	1
5844324	8.881784e-16	50
5844326	1.000000e+00	4
5844344	9.923267e-01	17
5844345	4.438624e-01	26
5844346	1.000000e+00	1
5844347	1.000000e+00	1
5844348	1.000000e+00	3
5844349	8.881784e-16	50
5844350	9.986989e-01	15
5844351	1.000000e+00	0
5844336	1.000000e+00	0
5844337	1.000000e+00	0
5844338	1.000000e+00	1
5844339	1.000000e+00	1
5844340	8.881784e-16	50
5844342	1.000000e+00	5
5844343	9.998471e-01	13
5844239	1.000000e+00	7
5844238	1.000000e+00	1
5844237	1.000000e+00	0
5844235	1.000000e+00	2
5844233	1.000000e+00	0
5844232	1.000000e+00	0
5844231	9.999972e-01	10
5844230	1.000000e+00	6
5844229	8.881784e-16	50
5844227	5.817779e-07	42
5844226	3.245432e-02	32
5844224	1.641957e-02	33
5844254	1.000000e+00	7
5844255	8.881784e-16	50
5844252	1.000000e+00	5
5844253	1.000000e+00	0
5844251	1.000000e+00	2
5844248	1.000000e+00	2
5844249	3.245432e-02	32
5844246	4.529710e-14	49
5844247	5.817779e-07	42
5844244	1.000000e+00	0
5844245	1.000000e+00	3
5844242	1.000000e+00	2
5844240	9.995319e-01	14
5844241	1.000000e+00	0
5844269	1.529320e-04	38
5844268	1.000000e+00	3
5844271	5.817779e-07	42
5844270	9.999999e-01	8
5844265	9.999999e-01	8
5844264	9.999549e-01	12
5844267	1.529320e-04	38
5844266	1.000000e+00	3
5844260	1.301086e-03	36
5844263	1.000000e+00	2
5844262	8.881784e-16	50
5844257	1.000000e+00	3
5844259	1.854161e-11	47
5844258	1.000000e+00	1
5844285	1.000000e+00	2
5844286	9.999972e-01	10
5844287	9.675457e-01	19
5844280	2.807050e-06	41
5844281	8.881784e-16	50
5844282	8.881784e-16	50
5844276	8.881784e-16	50
5844277	1.000000e+00	0
5844278	1.000000e+00	6
5844279	1.641957e-02	33
5844272	1.000000e+00	7
5844274	2.807050e-06	41
5844275	9.999549e-01	12
5844418	1.000000e+00	1
5844419	4.510745e-05	39
5844416	1.000000e+00	0
5844422	3.245432e-02	32
5844423	1.611182e-01	29
5844420	1.000000e+00	1
5844421	4.529710e-14	49
5844426	4.438624e-01	26
5844427	1.000000e+00	1
5844424	1.000000e+00	6
5844425	9.998471e-01	13
5844431	1.000000e+00	1
5844428	1.000000e+00	1
5844429	9.999999e-01	8
5844435	4.681115e-04	37
5844434	9.999881e-01	11
5844433	1.000000e+00	0
5844432	9.999999e-01	8
5844439	4.529710e-14	49
5844438	1.000000e+00	1
5844437	9.999999e-01	8
5844436	1.000000e+00	4
5844443	1.000000e+00	0
5844442	1.000000e+00	2
5844441	1.000000e+00	2
5844440	1.000000e+00	6
5844447	8.881784e-16	50
5844446	4.529710e-14	49
5844445	8.881784e-16	50
5844444	1.000000e+00	2
5844448	9.675457e-01	19
5844449	1.000000e+00	7
5844450	1.000000e+00	0
5844454	1.000000e+00	1
5844455	1.000000e+00	6
5844456	9.966998e-01	16
5844457	1.000000e+00	0
5844458	8.986806e-01	21
5844459	1.000000e+00	0
5844460	1.000000e+00	3
5844461	6.640945e-01	24
5844462	3.359055e-01	27
5844463	5.946023e-02	31
5844465	1.621870e-08	44
5844467	1.000000e+00	2
5844466	9.999549e-01	12
5844469	1.000000e+00	4
5844468	8.881784e-16	50
5844471	4.438624e-01	26
5844470	1.000000e+00	3
5844473	1.529320e-04	38
5844472	5.817779e-07	42
5844475	9.999549e-01	12
5844474	1.000000e+00	1
5844477	9.999972e-01	10
5844476	8.881784e-16	50
5844478	1.000000e+00	0
5844358	1.000000e+00	1
5844356	1.000000e+00	6
5844357	1.000000e+00	7
5844354	1.000000e+00	1
5844355	9.999549e-01	12
5844352	1.000000e+00	4
5844353	8.881784e-16	50
5844366	1.000000e+00	5
5844367	9.966998e-01	16
5844364	1.000000e+00	0
5844365	9.405398e-01	20
5844362	1.000000e+00	1
5844360	1.000000e+00	1
5844361	9.999549e-01	12
5844375	1.000000e+00	0
5844374	1.000000e+00	2
5844372	7.673339e-03	34
5844371	9.999549e-01	12
5844370	1.000000e+00	0
5844369	9.999549e-01	12
5844368	1.000000e+00	0
5844383	1.000000e+00	5
5844382	1.000000e+00	5
5844381	1.000000e+00	1
5844380	1.000000e+00	0
5844379	2.104926e-09	45
5844378	8.881784e-16	50
5844377	1.000000e+00	0
5844376	1.000000e+00	0
5844389	1.000000e+00	0
5844390	6.640945e-01	24
5844391	3.359055e-01	27
5844384	1.000000e+00	0
5844385	1.000000e+00	0
5844386	8.881784e-16	50
5844387	1.000000e+00	0
5844396	1.000000e+00	4
5844397	8.881784e-16	50
5844398	1.000000e+00	2
5844399	1.000000e+00	7
5844392	1.000000e+00	4
5844393	9.998471e-01	13
5844394	1.049339e-07	43
5844395	1.000000e+00	5
5844405	9.923267e-01	17
5844404	1.000000e+00	0
5844407	1.000000e+00	2
5844406	8.881784e-16	50
5844400	3.300224e-03	35
5844403	1.000000e+00	7
5844402	1.000000e+00	2
5844413	1.133316e-12	48
5844415	1.000000e+00	0
[truncated: 3,094 more rows]
