# Supplementary material for: Translational Selection Is Ubiquitous in Prokaryotes
Source: PLoS Genet. 2010 Jun 24;6(6):e1001004. doi: 10.1371/journal.pgen.1001004 (PMC2891978; doi:10.1371/journal.pgen.1001004)
Supplement: Dataset S1 — OCU/non-OCU gene calls in 461 Bacterial and Archaeal genomes, and summary tables of genome properties and OCU preferences for specific codons. (4.77 MB ZIP) [file pgen.1001004.s001.zip › Dataset_S1_Bacteria/Bacteroides_fragilis_NCTC_9434.arff.ocuGenes]

GeneID	signTest_p	ocuProbWinCnt
3286287	1.000000e+00	6
3286286	1.049339e-07	43
3286285	1.000000e+00	1
3286284	8.986806e-01	21
3286283	9.405398e-01	20
3286282	9.999999e-01	8
3286281	8.986806e-01	21
3286280	9.999881e-01	11
3286279	9.835804e-01	18
3286277	8.388818e-01	22
3286276	1.000000e+00	0
3286275	2.399438e-01	28
3286274	9.675457e-01	19
3286273	9.675457e-01	19
3286272	1.000000e+00	4
3286302	9.966998e-01	16
3286303	1.000000e+00	5
3286300	8.388818e-01	22
3286301	1.000000e+00	2
3286298	1.000000e+00	5
3286299	1.000000e+00	2
3286296	1.000000e+00	1
3286297	1.611182e-01	29
3286294	9.998471e-01	13
3286295	9.999881e-01	11
3286292	9.923267e-01	17
3286293	1.000000e+00	1
3286290	1.000000e+00	0
3286291	1.000000e+00	7
3286288	1.000000e+00	4
3286289	9.998471e-01	13
3286317	4.438624e-01	26
3286316	8.881784e-16	50
3286319	9.999881e-01	11
3286318	1.000000e+00	1
3286313	9.966998e-01	16
3286312	8.881784e-16	50
3286314	8.986806e-01	21
3286309	1.000000e+00	7
3286308	1.000000e+00	3
3286311	9.999881e-01	11
3286310	1.000000e+00	0
3286305	9.999999e-01	8
3286304	9.999994e-01	9
3286307	1.000000e+00	0
3286306	8.388818e-01	22
3286332	1.000000e+00	4
3286334	1.000000e+00	0
3286335	8.986806e-01	21
3286328	9.999972e-01	10
3286329	1.000000e+00	2
3286330	9.999549e-01	12
3286331	1.000000e+00	4
3286324	9.966998e-01	16
3286325	9.999881e-01	11
3286326	8.881784e-16	50
3286327	9.999972e-01	10
3286320	1.000000e+00	1
3286321	1.000000e+00	6
3286322	9.999999e-01	8
3286323	1.854161e-11	47
3286347	1.000000e+00	2
3286346	1.013194e-01	30
3286345	1.621870e-08	44
3286351	1.000000e+00	5
3286350	1.000000e+00	6
3286348	2.230891e-10	46
3286338	3.359055e-01	27
3286337	6.640945e-01	24
3286336	2.399438e-01	28
3286343	1.529320e-04	38
3286342	9.999999e-01	8
3286341	9.966998e-01	16
3286340	1.013194e-01	30
3286362	1.000000e+00	7
3286363	1.000000e+00	5
3286360	4.438624e-01	26
3286366	1.013194e-01	30
3286367	1.611182e-01	29
3286364	5.817779e-07	42
3286365	1.000000e+00	4
3286354	1.611182e-01	29
3286355	1.000000e+00	5
3286352	5.817779e-07	42
3286353	1.000000e+00	3
3286358	1.000000e+00	3
3286359	1.133316e-12	48
3286356	1.000000e+00	1
3286357	1.000000e+00	4
3286377	2.104926e-09	45
3286376	1.611182e-01	29
3286379	1.854161e-11	47
3286378	4.510745e-05	39
3286381	9.999881e-01	11
3286380	9.999999e-01	8
3286383	2.807050e-06	41
3286382	7.600562e-01	23
3286369	8.881784e-16	50
3286368	1.000000e+00	0
3286371	1.000000e+00	0
3286373	9.999994e-01	9
3286372	1.611182e-01	29
3286375	1.000000e+00	0
3286374	9.986989e-01	15
3286392	9.999549e-01	12
3286393	4.529710e-14	49
3286394	1.854161e-11	47
3286395	9.999549e-01	12
3286396	8.881784e-16	50
3286397	8.881784e-16	50
3286398	1.000000e+00	1
3286399	9.835804e-01	18
3286384	9.923267e-01	17
3286385	9.999972e-01	10
3286386	1.000000e+00	2
3286387	9.999972e-01	10
3286388	8.388818e-01	22
3286390	1.133316e-12	48
3286391	1.049339e-07	43
3286407	1.000000e+00	4
3286404	1.013194e-01	30
3286402	9.999881e-01	11
3286403	1.641957e-02	33
3286400	9.995319e-01	14
3286401	7.600562e-01	23
3286414	2.104926e-09	45
3286415	1.000000e+00	1
3286412	1.000000e+00	5
3286413	1.000000e+00	7
3286411	8.986806e-01	21
3286408	9.998471e-01	13
3286409	2.104926e-09	45
3286423	1.000000e+00	1
3286422	3.245432e-02	32
3286421	3.300224e-03	35
3286420	7.673339e-03	34
3286418	9.999972e-01	10
3286417	9.835804e-01	18
3286431	1.000000e+00	6
3286430	8.881784e-16	50
3286428	1.000000e+00	7
3286427	1.000000e+00	2
3286426	1.000000e+00	1
3286425	1.000000e+00	3
3286424	4.529710e-14	49
3286436	1.854161e-11	47
3286437	8.881784e-16	50
3286438	1.000000e+00	1
3286439	8.986806e-01	21
3286433	1.013194e-01	30
3286434	1.049339e-07	43
3286435	8.388818e-01	22
3286444	1.000000e+00	2
3286445	5.561376e-01	25
3286446	1.000000e+00	0
3286447	9.999999e-01	8
3286440	9.999972e-01	10
3286441	7.673339e-03	34
3286442	8.881784e-16	50
3286443	9.998471e-01	13
3286453	1.000000e+00	1
3286452	9.995319e-01	14
3286455	1.000000e+00	2
3286454	8.881784e-16	50
3286449	9.999994e-01	9
3286448	9.999881e-01	11
3286451	9.995319e-01	14
3286450	9.986989e-01	15
3286461	3.359055e-01	27
3286460	9.999999e-01	8
3286463	9.995319e-01	14
3286462	1.000000e+00	2
3286457	3.245432e-02	32
3286459	1.000000e+00	7
3286458	9.999881e-01	11
3286466	9.999994e-01	9
3286467	1.000000e+00	0
3286464	1.000000e+00	4
3286465	1.000000e+00	0
3286470	1.000000e+00	3
3286471	1.000000e+00	3
3286468	8.986806e-01	21
3286469	9.835804e-01	18
3286474	1.000000e+00	1
3286475	1.000000e+00	5
3286472	1.000000e+00	2
3286473	9.999881e-01	11
3286478	1.000000e+00	0
3286479	3.245432e-02	32
3286476	1.641957e-02	33
3286477	9.999881e-01	11
3286483	9.675457e-01	19
3286482	1.000000e+00	1
3286481	1.000000e+00	7
3286480	8.388818e-01	22
3286487	1.000000e+00	1
3286486	5.817779e-07	42
3286485	1.000000e+00	1
3286484	9.999994e-01	9
3286491	1.000000e+00	3
3286490	1.000000e+00	1
3286489	1.000000e+00	0
3286488	1.000000e+00	2
3286495	9.835804e-01	18
3286494	1.000000e+00	7
3286493	1.000000e+00	0
3286496	1.000000e+00	2
3286497	1.000000e+00	1
3286498	2.104926e-09	45
3286499	1.529320e-04	38
3286500	9.999972e-01	10
3286502	9.998471e-01	13
3286503	2.230891e-10	46
3286504	1.641957e-02	33
3286505	1.000000e+00	3
3286506	8.881784e-16	50
3286508	8.881784e-16	50
3286511	9.999549e-01	12
3286512	8.881784e-16	50
3286515	2.104926e-09	45
3286514	1.854161e-11	47
3286517	1.000000e+00	5
3286516	9.999999e-01	8
3286519	1.000000e+00	2
3286518	8.881784e-16	50
3286521	1.000000e+00	6
3286520	8.986806e-01	21
3286523	1.000000e+00	1
3286522	1.000000e+00	1
3286525	9.999999e-01	8
3286524	6.640945e-01	24
3286527	1.000000e+00	0
3286526	1.000000e+00	5
3286044	8.986806e-01	21
3286045	5.561376e-01	25
3286047	9.675457e-01	19
3286040	2.230891e-10	46
3286041	1.049339e-07	43
3286042	6.640945e-01	24
3286043	2.104926e-09	45
3286036	8.881784e-16	50
3286037	1.193067e-05	40
3286038	1.621870e-08	44
3286039	8.881784e-16	50
3286032	9.999972e-01	10
3286033	1.000000e+00	5
3286034	9.999999e-01	8
3286035	8.881784e-16	50
3286029	9.999994e-01	9
3286028	1.000000e+00	0
3286031	1.000000e+00	3
3286030	7.600562e-01	23
3286025	9.986989e-01	15
3286024	9.675457e-01	19
3286027	1.000000e+00	1
3286026	1.000000e+00	5
3286021	8.881784e-16	50
3286020	6.640945e-01	24
3286023	1.611182e-01	29
3286017	1.000000e+00	6
3286016	9.966998e-01	16
3286019	4.510745e-05	39
3286018	2.230891e-10	46
3286078	8.881784e-16	50
3286079	1.000000e+00	2
3286076	6.640945e-01	24
3286074	9.986989e-01	15
3286075	8.881784e-16	50
3286072	8.881784e-16	50
3286073	9.999994e-01	9
3286070	2.807050e-06	41
3286071	8.388818e-01	22
3286068	1.049339e-07	43
3286069	9.999881e-01	11
3286066	9.999881e-01	11
3286067	8.881784e-16	50
3286064	1.000000e+00	0
3286065	1.049339e-07	43
3286063	1.000000e+00	1
3286062	1.000000e+00	4
3286061	8.881784e-16	50
3286060	1.000000e+00	3
3286059	9.999972e-01	10
3286058	9.995319e-01	14
3286057	1.529320e-04	38
3286056	1.000000e+00	3
3286055	1.000000e+00	5
3286054	9.999881e-01	11
3286053	9.835804e-01	18
3286052	1.000000e+00	2
3286051	1.000000e+00	0
3286050	8.881784e-16	50
3286049	8.881784e-16	50
3286048	1.854161e-11	47
3286104	1.000000e+00	2
3286105	9.995319e-01	14
3286106	8.881784e-16	50
3286107	1.000000e+00	0
3286108	1.000000e+00	0
3286109	8.881784e-16	50
3286110	3.245432e-02	32
3286111	8.881784e-16	50
3286096	9.999994e-01	9
3286098	8.881784e-16	50
3286099	8.388818e-01	22
3286100	8.881784e-16	50
3286101	4.529710e-14	49
3286102	8.881784e-16	50
3286103	9.999881e-01	11
3286089	9.675457e-01	19
3286088	1.000000e+00	7
3286091	9.999972e-01	10
3286090	4.438624e-01	26
3286093	9.675457e-01	19
3286092	9.995319e-01	14
3286095	1.000000e+00	0
3286094	1.000000e+00	0
3286081	1.000000e+00	3
3286080	1.000000e+00	6
3286083	9.999972e-01	10
3286082	1.049339e-07	43
3286085	2.399438e-01	28
3286084	8.881784e-16	50
3286087	1.000000e+00	6
3286086	1.000000e+00	2
3286138	8.881784e-16	50
3286139	9.999549e-01	12
3286136	8.881784e-16	50
3286137	9.999999e-01	8
3286142	8.881784e-16	50
3286143	9.835804e-01	18
3286140	8.881784e-16	50
3286141	9.999881e-01	11
3286130	9.999881e-01	11
3286131	8.881784e-16	50
3286128	8.881784e-16	50
3286129	9.986989e-01	15
3286134	9.995319e-01	14
3286135	9.999972e-01	10
3286132	8.881784e-16	50
3286133	1.000000e+00	4
3286123	1.000000e+00	1
3286122	9.999881e-01	11
3286121	1.000000e+00	0
3286120	1.000000e+00	7
3286127	1.000000e+00	7
3286126	9.923267e-01	17
3286125	1.000000e+00	2
3286124	1.000000e+00	5
3286115	9.999972e-01	10
3286114	9.835804e-01	18
3286119	1.000000e+00	0
3286118	2.230891e-10	46
3286117	9.999994e-01	9
3286116	9.999999e-01	8
3286165	1.133316e-12	48
3286164	8.881784e-16	50
3286166	9.999994e-01	9
3286161	1.000000e+00	6
3286160	4.510745e-05	39
3286163	9.999994e-01	9
3286175	1.000000e+00	1
3286174	4.529710e-14	49
3286169	2.399438e-01	28
3286168	8.881784e-16	50
3286171	2.399438e-01	28
3286170	1.000000e+00	0
3286149	6.640945e-01	24
3286150	9.966998e-01	16
3286151	4.438624e-01	26
3286144	1.133316e-12	48
3286145	9.675457e-01	19
3286146	9.999881e-01	11
3286156	9.999994e-01	9
3286157	1.000000e+00	3
3286158	1.013194e-01	30
3286159	2.230891e-10	46
3286152	9.999999e-01	8
3286153	9.999549e-01	12
3286154	9.405398e-01	20
3286155	9.999881e-01	11
3286199	1.000000e+00	4
3286197	9.998471e-01	13
3286196	1.621870e-08	44
3286194	8.986806e-01	21
3286193	1.000000e+00	2
3286192	9.835804e-01	18
3286207	1.000000e+00	7
3286206	8.881784e-16	50
3286205	8.388818e-01	22
3286204	8.881784e-16	50
3286203	2.230891e-10	46
3286202	2.807050e-06	41
3286201	9.995319e-01	14
3286200	9.966998e-01	16
3286182	9.999999e-01	8
3286183	8.881784e-16	50
3286180	2.230891e-10	46
3286181	1.013194e-01	30
3286178	1.000000e+00	1
3286179	1.621870e-08	44
3286176	9.405398e-01	20
3286177	8.881784e-16	50
3286190	1.000000e+00	0
3286191	9.923267e-01	17
3286188	9.999881e-01	11
3286189	2.807050e-06	41
3286186	1.529320e-04	38
3286187	1.000000e+00	6
3286184	9.999881e-01	11
3286185	1.049339e-07	43
3286225	5.561376e-01	25
3286224	1.000000e+00	1
3286227	9.999549e-01	12
3286226	8.881784e-16	50
3286229	9.999549e-01	12
3286228	4.529710e-14	49
3286231	2.399438e-01	28
3286230	1.611182e-01	29
3286232	1.529320e-04	38
3286235	1.000000e+00	1
3286234	9.999972e-01	10
3286237	1.013194e-01	30
3286236	2.104926e-09	45
3286239	3.245432e-02	32
3286238	1.621870e-08	44
3286208	1.000000e+00	6
3286209	4.510745e-05	39
3286210	9.999972e-01	10
3286211	5.561376e-01	25
3286212	1.000000e+00	1
3286213	9.675457e-01	19
3286215	9.999999e-01	8
3286216	1.000000e+00	2
3286217	1.000000e+00	1
3286218	9.999972e-01	10
3286219	9.999994e-01	9
3286220	5.946023e-02	31
3286221	8.986806e-01	21
3286222	8.881784e-16	50
3286223	9.999972e-01	10
3286259	1.000000e+00	3
3286258	8.881784e-16	50
3286257	9.999994e-01	9
3286256	1.301086e-03	36
3286263	1.000000e+00	6
3286262	9.999881e-01	11
3286261	9.999881e-01	11
3286260	1.000000e+00	5
3286267	1.000000e+00	7
3286266	9.405398e-01	20
3286265	2.807050e-06	41
3286264	9.999549e-01	12
3286271	1.000000e+00	5
3286270	5.946023e-02	31
3286269	1.000000e+00	5
3286268	9.999549e-01	12
3286242	9.999994e-01	9
3286240	9.999549e-01	12
3286241	1.000000e+00	0
3286246	9.999881e-01	11
3286244	2.230891e-10	46
3286245	1.000000e+00	6
3286250	1.000000e+00	7
3286251	9.966998e-01	16
3286248	1.013194e-01	30
3286254	9.675457e-01	19
3286255	1.000000e+00	0
3286252	1.000000e+00	0
3286253	6.640945e-01	24
3286825	8.881784e-16	50
3286824	9.999999e-01	8
3286827	1.000000e+00	1
3286829	1.000000e+00	0
3286828	1.000000e+00	2
3286831	9.999549e-01	12
3286817	3.245432e-02	32
3286816	9.995319e-01	14
3286819	9.966998e-01	16
3286818	1.000000e+00	3
3286821	1.000000e+00	0
3286820	1.000000e+00	6
3286823	1.000000e+00	1
3286822	1.000000e+00	4
3286840	8.881784e-16	50
3286841	1.529320e-04	38
3286842	9.999972e-01	10
3286843	1.000000e+00	4
3286844	9.999999e-01	8
3286845	1.000000e+00	3
3286846	1.000000e+00	0
3286847	1.133316e-12	48
3286832	1.000000e+00	1
3286833	1.621870e-08	44
3286834	1.000000e+00	1
3286835	9.675457e-01	19
3286837	8.881784e-16	50
3286838	1.133316e-12	48
3286839	1.000000e+00	0
3286795	9.835804e-01	18
3286794	1.000000e+00	0
3286793	8.881784e-16	50
3286792	8.881784e-16	50
3286799	1.000000e+00	3
3286798	9.835804e-01	18
3286797	1.133316e-12	48
3286796	9.986989e-01	15
3286787	8.881784e-16	50
3286786	9.999999e-01	8
3286785	1.000000e+00	1
3286784	1.000000e+00	1
3286791	9.999999e-01	8
3286790	8.881784e-16	50
3286789	1.000000e+00	0
3286788	1.000000e+00	4
3286810	1.000000e+00	7
3286811	9.986989e-01	15
3286808	3.300224e-03	35
3286809	9.999999e-01	8
3286814	1.000000e+00	7
3286815	1.301086e-03	36
3286812	2.807050e-06	41
3286813	1.000000e+00	3
3286802	8.881784e-16	50
3286803	9.999994e-01	9
3286801	5.946023e-02	31
3286806	1.000000e+00	1
3286807	1.000000e+00	6
3286804	8.881784e-16	50
3286805	9.999549e-01	12
3286893	1.000000e+00	2
3286892	8.881784e-16	50
3286895	8.881784e-16	50
3286889	1.133316e-12	48
3286888	8.388818e-01	22
3286890	1.000000e+00	1
3286885	1.000000e+00	0
3286884	1.000000e+00	0
3286887	1.000000e+00	0
3286886	1.000000e+00	4
3286881	1.000000e+00	0
3286880	1.000000e+00	0
3286883	1.000000e+00	2
3286882	1.000000e+00	0
3286909	8.881784e-16	50
3286910	1.000000e+00	3
3286911	1.000000e+00	3
3286904	1.000000e+00	0
3286905	9.999881e-01	11
3286907	2.104926e-09	45
3286900	8.388818e-01	22
3286901	9.999994e-01	9
3286902	8.881784e-16	50
3286903	1.000000e+00	0
3286897	9.999999e-01	8
3286898	9.986989e-01	15
3286863	1.611182e-01	29
3286861	1.000000e+00	1
3286859	1.000000e+00	0
3286858	5.561376e-01	25
3286857	8.881784e-16	50
3286856	1.529320e-04	38
3286855	9.405398e-01	20
3286854	8.881784e-16	50
3286853	1.000000e+00	0
3286852	9.999972e-01	10
3286851	8.881784e-16	50
3286850	1.000000e+00	0
3286849	1.000000e+00	0
3286848	1.000000e+00	0
3286878	9.998471e-01	13
3286879	1.000000e+00	0
3286876	1.000000e+00	5
3286874	1.000000e+00	5
3286875	9.999972e-01	10
3286872	1.000000e+00	2
3286873	8.881784e-16	50
3286870	1.000000e+00	0
3286871	8.881784e-16	50
3286868	9.999994e-01	9
3286869	1.000000e+00	0
3286866	1.000000e+00	4
3286867	6.640945e-01	24
3286864	3.359055e-01	27
3286865	9.999881e-01	11
3286944	8.986806e-01	21
3286945	9.999972e-01	10
3286946	2.230891e-10	46
3286948	9.995319e-01	14
3286949	9.966998e-01	16
3286950	9.999999e-01	8
3286951	9.835804e-01	18
3286952	1.000000e+00	5
3286953	1.000000e+00	3
3286954	1.000000e+00	5
3286955	1.000000e+00	6
3286956	9.966998e-01	16
3286957	3.300224e-03	35
3286961	8.881784e-16	50
3286960	2.807050e-06	41
3286963	9.675457e-01	19
3286962	1.000000e+00	7
3286965	1.000000e+00	3
3286964	8.986806e-01	21
3286969	4.529710e-14	49
3286968	9.986989e-01	15
3286971	9.999999e-01	8
3286973	1.301086e-03	36
3286972	1.000000e+00	5
3286975	9.995319e-01	14
3286974	1.000000e+00	1
3286914	1.000000e+00	0
3286915	1.000000e+00	2
3286912	1.000000e+00	5
3286913	1.000000e+00	5
3286918	1.611182e-01	29
3286919	1.000000e+00	2
3286916	4.529710e-14	49
3286917	8.881784e-16	50
3286922	1.854161e-11	47
3286923	9.999972e-01	10
3286920	9.999881e-01	11
3286926	1.000000e+00	4
3286927	1.013194e-01	30
3286924	9.998471e-01	13
3286925	9.966998e-01	16
3286931	4.438624e-01	26
3286930	8.881784e-16	50
3286929	1.000000e+00	1
3286928	9.923267e-01	17
3286935	1.000000e+00	6
3286934	1.000000e+00	5
3286933	8.986806e-01	21
3286932	4.438624e-01	26
3286939	1.013194e-01	30
3286938	8.881784e-16	50
3286937	1.854161e-11	47
3286936	1.000000e+00	3
3286943	4.438624e-01	26
3286942	7.600562e-01	23
3286941	1.049339e-07	43
3286940	9.999994e-01	9
3287012	1.000000e+00	5
3287013	9.923267e-01	17
3287014	1.000000e+00	2
3287015	8.388818e-01	22
3287008	1.000000e+00	7
3287009	8.881784e-16	50
3287010	8.986806e-01	21
3287011	1.000000e+00	0
3287020	9.999999e-01	8
3287021	9.999881e-01	11
3287022	9.835804e-01	18
3287023	9.923267e-01	17
3287016	1.000000e+00	0
3287017	1.000000e+00	1
3287018	8.986806e-01	21
3287019	1.193067e-05	40
3287029	1.000000e+00	3
3287028	1.000000e+00	3
3287031	1.000000e+00	4
3287030	1.000000e+00	7
3287025	1.000000e+00	0
3287024	1.000000e+00	2
3287027	1.133316e-12	48
3287026	8.881784e-16	50
3287037	1.000000e+00	1
3287036	4.681115e-04	37
3287039	1.000000e+00	7
3287038	1.000000e+00	0
3287033	9.999994e-01	9
3287032	1.641957e-02	33
3287035	1.621870e-08	44
3286982	9.999549e-01	12
3286983	9.995319e-01	14
3286980	1.000000e+00	4
3286981	2.399438e-01	28
3286978	8.881784e-16	50
3286979	9.675457e-01	19
3286976	1.133316e-12	48
3286977	8.881784e-16	50
3286990	9.999881e-01	11
3286991	1.000000e+00	3
3286988	9.966998e-01	16
3286989	1.000000e+00	7
3286986	9.675457e-01	19
3286987	9.995319e-01	14
3286984	8.881784e-16	50
3286985	9.966998e-01	16
3286999	1.000000e+00	0
3286998	9.999999e-01	8
3286997	1.621870e-08	44
3286996	1.013194e-01	30
3286995	1.049339e-07	43
3286994	8.881784e-16	50
3286993	1.000000e+00	7
3286992	1.529320e-04	38
3287007	4.510745e-05	39
3287006	4.529710e-14	49
3287005	1.000000e+00	3
3287004	9.995319e-01	14
3287001	8.881784e-16	50
3287000	1.000000e+00	0
3286586	1.000000e+00	2
3286587	1.000000e+00	3
3286584	1.000000e+00	1
3286585	8.881784e-16	50
3286590	7.673339e-03	34
3286591	1.000000e+00	0
3286588	1.000000e+00	3
3286589	9.923267e-01	17
3286578	1.000000e+00	3
3286579	9.995319e-01	14
3286576	1.000000e+00	3
3286577	8.881784e-16	50
3286582	1.133316e-12	48
3286583	1.000000e+00	2
3286580	9.986989e-01	15
3286581	9.999994e-01	9
3286571	1.000000e+00	7
3286570	9.675457e-01	19
3286569	8.986806e-01	21
3286568	1.000000e+00	7
3286575	1.000000e+00	4
3286574	1.000000e+00	6
3286573	9.998471e-01	13
3286572	4.510745e-05	39
3286563	4.681115e-04	37
3286562	1.000000e+00	7
3286560	1.000000e+00	2
3286567	1.000000e+00	6
3286566	1.000000e+00	0
3286565	1.000000e+00	6
3286564	9.923267e-01	17
3286552	1.000000e+00	1
3286553	9.999972e-01	10
3286554	8.881784e-16	50
3286555	9.999972e-01	10
3286556	1.529320e-04	38
3286557	1.000000e+00	7
3286558	1.000000e+00	6
3286559	5.561376e-01	25
3286544	5.817779e-07	42
3286545	1.133316e-12	48
3286546	4.529710e-14	49
3286547	9.999972e-01	10
3286548	9.835804e-01	18
3286549	1.000000e+00	3
3286550	4.529710e-14	49
3286551	2.230891e-10	46
3286537	1.049339e-07	43
3286536	1.000000e+00	2
3286539	8.881784e-16	50
3286538	1.133316e-12	48
3286541	8.881784e-16	50
3286540	9.986989e-01	15
3286543	9.923267e-01	17
3286542	1.000000e+00	0
3286529	5.817779e-07	42
3286528	1.000000e+00	0
3286531	1.000000e+00	0
3286530	1.049339e-07	43
3286533	1.854161e-11	47
3286532	5.561376e-01	25
3286535	6.640945e-01	24
3286534	9.995319e-01	14
3286654	1.000000e+00	3
3286655	1.000000e+00	3
3286652	4.510745e-05	39
3286653	1.000000e+00	0
3286650	8.986806e-01	21
3286651	1.000000e+00	2
3286648	1.000000e+00	6
3286646	8.881784e-16	50
3286644	1.000000e+00	0
3286645	1.000000e+00	1
3286642	1.000000e+00	1
3286643	1.000000e+00	0
3286640	9.675457e-01	19
3286641	8.881784e-16	50
3286639	9.986989e-01	15
3286638	8.388818e-01	22
3286637	3.359055e-01	27
3286636	8.881784e-16	50
3286635	1.000000e+00	1
3286634	9.995319e-01	14
3286633	9.999549e-01	12
3286632	1.000000e+00	4
3286631	1.000000e+00	4
3286630	1.000000e+00	0
3286629	1.000000e+00	4
3286628	9.405398e-01	20
3286627	9.999881e-01	11
3286626	1.000000e+00	3
3286625	1.000000e+00	5
3286624	9.923267e-01	17
3286620	9.999999e-01	8
3286621	1.000000e+00	1
3286622	1.000000e+00	5
3286616	1.000000e+00	6
3286617	1.000000e+00	2
3286618	5.561376e-01	25
3286619	1.000000e+00	5
3286612	5.561376e-01	25
3286613	9.966998e-01	16
3286614	1.641957e-02	33
3286615	1.000000e+00	5
3286608	9.999999e-01	8
3286609	1.000000e+00	5
3286610	9.995319e-01	14
3286605	1.000000e+00	3
3286604	1.000000e+00	1
3286607	3.359055e-01	27
3286606	1.000000e+00	7
3286601	8.986806e-01	21
3286600	9.966998e-01	16
3286603	3.359055e-01	27
3286602	1.611182e-01	29
3286597	1.000000e+00	5
3286596	1.000000e+00	1
3286599	4.529710e-14	49
3286598	1.000000e+00	0
3286593	9.999881e-01	11
3286592	1.000000e+00	0
3286595	1.000000e+00	5
3286594	1.000000e+00	6
3286707	1.000000e+00	1
3286706	9.405398e-01	20
3286705	1.000000e+00	2
3286704	1.000000e+00	0
3286711	9.995319e-01	14
3286710	9.999994e-01	9
3286709	1.000000e+00	2
3286708	9.995319e-01	14
3286715	1.000000e+00	1
3286714	1.000000e+00	4
3286713	1.000000e+00	4
3286712	1.000000e+00	5
3286719	1.000000e+00	0
3286718	9.986989e-01	15
3286717	1.000000e+00	2
3286690	1.000000e+00	6
3286691	1.000000e+00	5
3286688	1.641957e-02	33
3286689	1.611182e-01	29
3286694	1.529320e-04	38
3286695	3.300224e-03	35
3286692	9.999994e-01	9
3286693	2.399438e-01	28
3286698	2.807050e-06	41
3286699	1.000000e+00	3
3286696	9.999999e-01	8
3286697	9.675457e-01	19
3286702	1.000000e+00	0
3286703	1.000000e+00	1
3286700	9.986989e-01	15
3286701	9.999999e-01	8
3286673	1.611182e-01	29
3286672	2.104926e-09	45
3286675	2.399438e-01	28
3286674	3.245432e-02	32
3286677	8.388818e-01	22
3286676	1.000000e+00	3
3286679	3.300224e-03	35
3286678	2.807050e-06	41
3286681	1.000000e+00	2
3286680	6.640945e-01	24
3286683	1.000000e+00	2
3286682	1.000000e+00	1
3286685	9.999549e-01	12
3286684	2.399438e-01	28
3286686	2.230891e-10	46
3286657	1.000000e+00	6
3286659	8.881784e-16	50
3286660	1.000000e+00	0
3286661	2.230891e-10	46
3286662	7.600562e-01	23
3286663	4.510745e-05	39
3286664	3.245432e-02	32
3286665	8.881784e-16	50
3286666	9.995319e-01	14
3286667	1.641957e-02	33
3286668	1.049339e-07	43
3286669	9.923267e-01	17
3286670	2.399438e-01	28
3286671	1.621870e-08	44
3286774	1.000000e+00	0
3286773	1.000000e+00	6
3286772	1.000000e+00	1
3286771	1.000000e+00	0
3286770	1.000000e+00	0
3286769	9.999999e-01	8
3286768	1.000000e+00	0
3286783	1.000000e+00	5
3286782	9.999881e-01	11
3286781	1.000000e+00	2
3286780	1.000000e+00	0
3286779	1.000000e+00	6
3286778	1.000000e+00	2
3286777	9.998471e-01	13
3286776	9.675457e-01	19
3286758	1.000000e+00	2
3286759	1.000000e+00	6
3286756	1.000000e+00	0
3286757	1.000000e+00	0
3286754	1.000000e+00	0
3286755	1.000000e+00	0
3286752	1.000000e+00	5
3286753	1.000000e+00	1
3286766	9.998471e-01	13
3286767	1.000000e+00	1
3286764	9.999994e-01	9
3286765	1.000000e+00	5
3286762	1.000000e+00	0
3286763	1.000000e+00	3
3286760	1.000000e+00	4
3286761	1.000000e+00	0
3286741	5.817779e-07	42
3286740	1.000000e+00	0
3286743	1.000000e+00	1
3286742	8.881784e-16	50
3286737	9.995319e-01	14
3286736	8.881784e-16	50
3286739	1.000000e+00	1
3286738	1.000000e+00	1
3286749	1.000000e+00	1
3286748	9.999999e-01	8
3286751	1.000000e+00	0
3286750	1.000000e+00	0
3286745	1.000000e+00	0
3286744	1.000000e+00	0
3286747	1.000000e+00	0
3286746	1.000000e+00	2
3286724	9.999549e-01	12
3286725	1.000000e+00	0
3286726	8.881784e-16	50
3286727	1.000000e+00	3
3286720	8.881784e-16	50
3286721	9.999972e-01	10
3286722	1.000000e+00	2
3286723	8.881784e-16	50
3286732	1.000000e+00	0
3286733	1.621870e-08	44
3286734	8.881784e-16	50
3286735	1.000000e+00	2
3286728	1.000000e+00	1
3286729	9.999881e-01	11
3286730	1.000000e+00	2
3286731	1.000000e+00	5
3285315	4.681115e-04	37
3285314	9.999999e-01	8
3285313	9.966998e-01	16
3285312	1.000000e+00	5
3285319	9.986989e-01	15
3285318	2.399438e-01	28
3285317	4.681115e-04	37
3285323	1.049339e-07	43
3285322	9.966998e-01	16
3285321	8.881784e-16	50
3285320	4.510745e-05	39
3285327	8.881784e-16	50
3285325	8.881784e-16	50
3285324	1.000000e+00	6
3285330	1.000000e+00	4
3285331	1.611182e-01	29
3285328	1.000000e+00	4
3285329	3.300224e-03	35
3285334	8.388818e-01	22
3285335	1.301086e-03	36
3285332	9.835804e-01	18
3285333	9.923267e-01	17
3285338	9.835804e-01	18
3285339	8.388818e-01	22
3285336	9.995319e-01	14
3285342	2.399438e-01	28
3285343	8.881784e-16	50
3285340	6.640945e-01	24
3285345	2.807050e-06	41
3285344	9.999994e-01	9
3285347	2.399438e-01	28
3285346	8.388818e-01	22
3285349	1.000000e+00	6
3285348	8.881784e-16	50
3285351	1.301086e-03	36
3285350	1.000000e+00	3
3285353	1.000000e+00	3
3285352	1.000000e+00	4
3285355	1.000000e+00	0
3285354	9.405398e-01	20
3285357	1.000000e+00	1
3285356	7.600562e-01	23
3285359	8.881784e-16	50
3285358	9.675457e-01	19
3285360	8.881784e-16	50
3285362	3.245432e-02	32
3285363	8.881784e-16	50
3285364	8.881784e-16	50
3285365	3.359055e-01	27
3285366	1.000000e+00	2
3285367	3.359055e-01	27
3285368	4.529710e-14	49
3285369	3.359055e-01	27
3285372	9.999881e-01	11
3285373	9.999549e-01	12
3285374	8.388818e-01	22
3285375	9.923267e-01	17
3285255	9.405398e-01	20
3285253	1.013194e-01	30
3285252	1.000000e+00	0
3285251	1.621870e-08	44
3285250	6.640945e-01	24
3285249	1.000000e+00	0
3285248	9.999549e-01	12
3285263	9.999972e-01	10
3285262	9.999994e-01	9
3285260	9.405398e-01	20
3285258	9.986989e-01	15
3285257	1.000000e+00	7
3285256	1.301086e-03	36
3285270	9.999881e-01	11
3285271	5.946023e-02	31
3285268	2.104926e-09	45
3285269	5.561376e-01	25
3285266	1.193067e-05	40
3285267	1.000000e+00	6
3285264	2.399438e-01	28
3285265	9.675457e-01	19
3285278	4.438624e-01	26
3285279	1.133316e-12	48
3285277	8.881784e-16	50
3285274	1.000000e+00	5
3285272	9.999972e-01	10
3285273	4.529710e-14	49
3285285	8.881784e-16	50
3285284	1.641957e-02	33
3285287	1.000000e+00	4
3285281	4.510745e-05	39
3285280	9.986989e-01	15
3285283	8.388818e-01	22
3285282	8.881784e-16	50
3285293	1.000000e+00	1
3285292	2.230891e-10	46
3285295	9.966998e-01	16
3285294	8.388818e-01	22
3285289	5.817779e-07	42
3285288	7.673339e-03	34
3285291	5.946023e-02	31
3285290	4.529710e-14	49
3285300	9.999881e-01	11
3285301	9.998471e-01	13
3285302	2.230891e-10	46
3285303	1.193067e-05	40
3285296	1.301086e-03	36
3285297	8.881784e-16	50
3285298	9.923267e-01	17
3285299	1.000000e+00	3
3285308	9.835804e-01	18
3285309	9.999994e-01	9
3285310	8.986806e-01	21
3285311	2.104926e-09	45
3285304	6.640945e-01	24
3285305	9.835804e-01	18
3285306	9.966998e-01	16
3285307	1.193067e-05	40
3285451	8.881784e-16	50
3285448	8.881784e-16	50
3285449	3.359055e-01	27
3285454	3.300224e-03	35
3285455	4.681115e-04	37
3285452	1.000000e+00	1
3285453	1.000000e+00	1
3285442	1.000000e+00	0
3285443	1.854161e-11	47
3285440	8.881784e-16	50
3285441	9.995319e-01	14
3285446	2.807050e-06	41
3285447	1.000000e+00	6
3285444	8.881784e-16	50
3285445	9.995319e-01	14
3285467	8.388818e-01	22
3285466	9.675457e-01	19
3285465	9.999972e-01	10
3285464	1.000000e+00	3
3285471	9.995319e-01	14
3285470	3.359055e-01	27
3285469	1.301086e-03	36
3285468	9.923267e-01	17
3285459	8.881784e-16	50
3285458	1.854161e-11	47
3285457	9.998471e-01	13
3285456	3.359055e-01	27
3285463	5.561376e-01	25
3285462	8.388818e-01	22
3285461	3.359055e-01	27
3285480	8.881784e-16	50
3285481	6.640945e-01	24
3285482	9.999972e-01	10
3285483	9.923267e-01	17
3285484	8.881784e-16	50
3285485	1.000000e+00	1
3285487	9.923267e-01	17
3285472	7.600562e-01	23
3285473	5.561376e-01	25
3285474	9.675457e-01	19
3285475	2.807050e-06	41
3285476	2.104926e-09	45
3285478	5.561376e-01	25
3285479	3.359055e-01	27
3285497	2.399438e-01	28
3285496	1.000000e+00	6
3285499	9.986989e-01	15
3285498	1.000000e+00	6
3285501	9.405398e-01	20
3285500	2.399438e-01	28
3285503	9.999999e-01	8
3285502	1.621870e-08	44
3285489	5.561376e-01	25
3285488	1.000000e+00	5
3285491	8.986806e-01	21
3285490	9.835804e-01	18
3285493	5.561376e-01	25
3285492	9.986989e-01	15
3285495	4.510745e-05	39
3285494	4.681115e-04	37
3285390	1.000000e+00	7
3285391	1.000000e+00	7
3285388	5.817779e-07	42
3285389	1.000000e+00	1
3285386	9.675457e-01	19
3285387	9.835804e-01	18
3285384	4.438624e-01	26
3285385	9.675457e-01	19
3285382	4.681115e-04	37
3285383	5.817779e-07	42
3285380	3.245432e-02	32
3285381	1.013194e-01	30
3285378	9.999549e-01	12
3285379	1.000000e+00	6
3285376	5.817779e-07	42
3285377	7.600562e-01	23
3285407	1.000000e+00	3
3285405	1.641957e-02	33
3285404	1.193067e-05	40
3285402	9.998471e-01	13
3285401	9.986989e-01	15
3285400	8.986806e-01	21
3285399	4.510745e-05	39
3285398	1.641957e-02	33
3285397	9.966998e-01	16
3285396	8.881784e-16	50
3285395	9.923267e-01	17
3285420	1.193067e-05	40
3285421	4.438624e-01	26
3285422	1.193067e-05	40
3285423	1.013194e-01	30
3285416	1.000000e+00	0
3285417	1.000000e+00	6
3285418	9.995319e-01	14
3285419	8.881784e-16	50
3285412	1.000000e+00	5
3285413	1.000000e+00	0
3285414	1.611182e-01	29
3285415	4.438624e-01	26
3285408	5.561376e-01	25
3285409	1.013194e-01	30
3285410	1.013194e-01	30
3285411	3.245432e-02	32
3285437	9.999972e-01	10
3285436	1.000000e+00	2
3285439	2.399438e-01	28
3285438	9.835804e-01	18
3285433	1.301086e-03	36
3285432	9.995319e-01	14
3285434	8.881784e-16	50
3285429	8.986806e-01	21
3285428	8.881784e-16	50
3285431	4.510745e-05	39
3285430	8.881784e-16	50
3285425	1.000000e+00	0
3285424	7.600562e-01	23
3285427	9.675457e-01	19
3285426	9.966998e-01	16
3285106	1.193067e-05	40
3285107	3.359055e-01	27
3285104	3.359055e-01	27
3285105	1.611182e-01	29
3285110	8.881784e-16	50
3285108	8.388818e-01	22
3285109	8.881784e-16	50
3285114	9.835804e-01	18
3285115	1.000000e+00	5
3285112	4.438624e-01	26
3285113	1.000000e+00	1
3285118	1.133316e-12	48
3285119	1.000000e+00	7
3285116	1.000000e+00	2
3285117	1.301086e-03	36
3285099	9.999999e-01	8
3285098	9.999999e-01	8
3285103	8.881784e-16	50
3285102	9.999999e-01	8
3285101	9.999549e-01	12
3285100	8.881784e-16	50
3285209	9.405398e-01	20
3285208	3.300224e-03	35
3285211	9.835804e-01	18
3285210	4.438624e-01	26
3285213	5.817779e-07	42
3285212	8.881784e-16	50
3285215	8.986806e-01	21
3285214	9.995319e-01	14
3285201	4.529710e-14	49
3285200	1.000000e+00	1
3285203	8.986806e-01	21
3285202	5.946023e-02	31
3285204	4.529710e-14	49
3285207	1.000000e+00	4
3285206	1.000000e+00	3
3285192	2.230891e-10	46
3285193	9.405398e-01	20
3285194	6.640945e-01	24
3285196	1.611182e-01	29
3285197	9.999549e-01	12
3285198	9.999881e-01	11
3285199	9.995319e-01	14
3285184	9.999972e-01	10
3285185	2.399438e-01	28
3285186	1.000000e+00	4
3285187	3.300224e-03	35
3285188	1.529320e-04	38
3285189	3.359055e-01	27
3285190	1.000000e+00	6
3285191	1.000000e+00	5
3285243	5.946023e-02	31
3285242	9.923267e-01	17
3285241	1.301086e-03	36
3285240	5.561376e-01	25
3285247	9.998471e-01	13
3285246	4.510745e-05	39
3285245	1.641957e-02	33
3285235	1.621870e-08	44
3285234	6.640945e-01	24
3285233	1.611182e-01	29
3285232	9.986989e-01	15
3285239	9.405398e-01	20
3285238	1.854161e-11	47
3285236	2.399438e-01	28
3285224	4.438624e-01	26
3285230	9.998471e-01	13
3285231	9.999972e-01	10
3285228	1.000000e+00	0
3285229	9.405398e-01	20
3285218	1.000000e+00	4
3285219	1.133316e-12	48
3285216	1.133316e-12	48
3285217	8.881784e-16	50
3285222	1.000000e+00	0
3285223	4.529710e-14	49
3285220	9.923267e-01	17
3285221	1.000000e+00	1
3285149	8.881784e-16	50
3285148	3.359055e-01	27
3285151	1.000000e+00	2
3285150	9.995319e-01	14
3285145	1.611182e-01	29
3285144	2.230891e-10	46
3285147	2.230891e-10	46
3285146	1.000000e+00	2
3285141	9.999972e-01	10
3285140	9.999549e-01	12
3285142	9.999994e-01	9
3285137	1.000000e+00	0
3285136	8.881784e-16	50
3285139	1.000000e+00	2
3285138	1.000000e+00	2
3285132	9.675457e-01	19
3285133	1.000000e+00	4
3285134	5.946023e-02	31
3285135	1.000000e+00	3
3285129	3.359055e-01	27
3285130	2.399438e-01	28
3285131	9.675457e-01	19
3285124	3.359055e-01	27
3285125	8.881784e-16	50
3285127	1.621870e-08	44
3285120	3.245432e-02	32
3285121	1.000000e+00	2
3285122	9.995319e-01	14
3285123	8.881784e-16	50
3285183	2.399438e-01	28
3285182	1.641957e-02	33
3285181	9.998471e-01	13
3285179	8.388818e-01	22
3285178	5.561376e-01	25
3285177	4.529710e-14	49
3285176	1.000000e+00	0
3285175	1.000000e+00	3
3285174	9.405398e-01	20
3285173	1.000000e+00	1
3285172	7.600562e-01	23
3285171	9.675457e-01	19
3285170	1.013194e-01	30
3285169	4.438624e-01	26
3285168	1.854161e-11	47
3285166	9.999549e-01	12
3285167	9.835804e-01	18
3285164	9.999972e-01	10
3285165	9.999549e-01	12
3285162	9.966998e-01	16
3285163	1.049339e-07	43
3285160	1.000000e+00	1
3285161	9.835804e-01	18
3285158	9.923267e-01	17
3285159	9.675457e-01	19
3285156	9.835804e-01	18
3285157	1.641957e-02	33
3285154	9.999999e-01	8
3285155	8.881784e-16	50
3285152	1.193067e-05	40
3285153	9.998471e-01	13
3285861	1.000000e+00	0
3285860	1.000000e+00	3
3285863	1.000000e+00	1
3285862	9.999881e-01	11
3285856	8.881784e-16	50
3285859	1.133316e-12	48
3285858	1.000000e+00	7
3285869	9.995319e-01	14
3285868	9.995319e-01	14
3285871	9.999549e-01	12
3285870	1.013194e-01	30
3285865	4.681115e-04	37
3285864	1.641957e-02	33
3285867	1.000000e+00	4
3285866	1.000000e+00	3
3285876	9.999881e-01	11
3285878	1.000000e+00	7
3285879	2.230891e-10	46
3285872	1.193067e-05	40
3285873	6.640945e-01	24
3285874	1.000000e+00	0
3285875	1.621870e-08	44
3285884	1.000000e+00	3
3285885	1.133316e-12	48
3285887	1.301086e-03	36
3285880	9.999972e-01	10
3285881	1.000000e+00	3
3285882	9.999881e-01	11
3285883	1.000000e+00	7
3285831	1.000000e+00	0
3285830	9.675457e-01	19
3285829	1.000000e+00	6
3285828	1.641957e-02	33
3285827	6.640945e-01	24
3285826	9.675457e-01	19
3285825	1.000000e+00	0
3285824	1.000000e+00	5
3285839	9.999994e-01	9
3285838	9.999549e-01	12
3285837	4.529710e-14	49
3285836	1.049339e-07	43
3285835	2.807050e-06	41
3285834	7.673339e-03	34
3285833	9.405398e-01	20
3285832	3.359055e-01	27
3285846	9.999881e-01	11
3285847	1.000000e+00	5
3285844	8.388818e-01	22
3285845	4.681115e-04	37
3285842	8.388818e-01	22
3285843	3.359055e-01	27
3285840	1.000000e+00	7
3285841	9.999999e-01	8
3285854	1.000000e+00	1
3285855	1.000000e+00	3
3285852	1.000000e+00	4
3285853	2.104926e-09	45
3285850	1.641957e-02	33
3285851	1.000000e+00	1
3285848	1.000000e+00	2
3285849	9.999972e-01	10
3285793	9.999881e-01	11
3285795	3.245432e-02	32
3285797	8.986806e-01	21
3285796	9.999972e-01	10
3285799	8.388818e-01	22
3285798	4.529710e-14	49
3285801	1.000000e+00	7
3285800	9.998471e-01	13
3285802	9.999972e-01	10
3285805	9.999999e-01	8
3285804	1.611182e-01	29
3285807	1.000000e+00	0
3285806	1.049339e-07	43
3285808	1.000000e+00	0
3285809	1.000000e+00	6
3285810	1.000000e+00	5
3285811	1.000000e+00	2
3285812	4.529710e-14	49
3285813	1.000000e+00	4
3285814	1.000000e+00	4
3285815	9.923267e-01	17
3285816	1.000000e+00	0
3285817	1.000000e+00	3
3285818	1.000000e+00	3
3285819	1.000000e+00	2
3285820	9.835804e-01	18
3285821	1.000000e+00	3
3285822	9.986989e-01	15
3285823	1.000000e+00	2
3285763	1.621870e-08	44
3285762	1.000000e+00	2
3285761	9.966998e-01	16
3285760	8.881784e-16	50
3285767	9.999972e-01	10
3285766	1.000000e+00	2
3285765	1.000000e+00	0
3285764	9.999881e-01	11
3285771	5.946023e-02	31
3285770	9.999549e-01	12
3285768	9.999972e-01	10
3285775	1.529320e-04	38
3285774	1.000000e+00	3
3285773	1.000000e+00	2
3285772	9.999549e-01	12
3285778	1.000000e+00	0
3285779	1.000000e+00	1
3285776	8.881784e-16	50
3285782	9.835804e-01	18
3285783	7.600562e-01	23
3285780	1.000000e+00	0
3285781	8.986806e-01	21
3285786	9.966998e-01	16
3285787	1.133316e-12	48
3285784	8.388818e-01	22
3285785	9.999972e-01	10
3285790	8.881784e-16	50
3285791	9.986989e-01	15
3285788	1.854161e-11	47
3285996	7.673339e-03	34
3285998	1.000000e+00	3
3285999	7.600562e-01	23
3285992	7.673339e-03	34
3285993	5.946023e-02	31
3285994	9.995319e-01	14
3285988	8.881784e-16	50
3285989	8.881784e-16	50
3285990	1.049339e-07	43
3285991	7.600562e-01	23
3285984	1.000000e+00	7
3285985	9.999994e-01	9
3285986	9.986989e-01	15
3285987	4.438624e-01	26
3286013	9.835804e-01	18
3286012	2.230891e-10	46
3286015	3.359055e-01	27
3286014	5.817779e-07	42
3286009	8.881784e-16	50
3286008	4.438624e-01	26
3286011	9.835804e-01	18
3286010	1.000000e+00	0
3286005	1.000000e+00	4
3286004	9.999549e-01	12
3286007	9.835804e-01	18
3286006	1.000000e+00	2
3286001	2.230891e-10	46
3286000	1.000000e+00	4
3286003	1.000000e+00	3
3286002	2.104926e-09	45
3285966	8.881784e-16	50
3285967	9.995319e-01	14
3285964	1.000000e+00	7
3285965	1.000000e+00	3
3285962	1.013194e-01	30
3285963	1.000000e+00	6
3285960	1.000000e+00	5
3285961	8.881784e-16	50
3285958	8.881784e-16	50
3285959	1.611182e-01	29
3285956	1.000000e+00	4
3285957	8.881784e-16	50
3285954	2.230891e-10	46
3285952	8.881784e-16	50
3285953	8.881784e-16	50
3285983	1.000000e+00	5
3285982	9.999999e-01	8
3285981	5.817779e-07	42
3285980	8.881784e-16	50
3285979	1.611182e-01	29
3285978	8.881784e-16	50
3285977	1.000000e+00	1
3285976	1.000000e+00	1
3285975	9.998471e-01	13
3285974	9.675457e-01	19
3285973	1.000000e+00	2
3285972	8.881784e-16	50
3285971	9.999972e-01	10
3285970	4.510745e-05	39
3285969	8.881784e-16	50
3285968	8.881784e-16	50
3285928	1.000000e+00	5
3285929	3.300224e-03	35
3285930	9.995319e-01	14
3285931	1.000000e+00	3
3285932	1.621870e-08	44
3285935	9.405398e-01	20
3285920	2.807050e-06	41
3285921	1.000000e+00	0
3285923	9.995319e-01	14
3285924	8.388818e-01	22
3285925	1.000000e+00	0
3285926	8.881784e-16	50
3285927	9.998471e-01	13
3285945	1.000000e+00	7
3285944	1.049339e-07	43
3285947	1.621870e-08	44
3285946	1.000000e+00	4
3285949	1.000000e+00	0
3285948	9.998471e-01	13
3285951	1.000000e+00	0
3285950	9.675457e-01	19
3285937	1.000000e+00	4
3285936	1.000000e+00	0
3285939	3.245432e-02	32
3285938	1.000000e+00	7
3285941	1.000000e+00	4
3285940	1.000000e+00	1
3285943	1.611182e-01	29
3285942	1.193067e-05	40
3285898	9.999881e-01	11
3285899	1.193067e-05	40
3285896	8.881784e-16	50
3285897	1.000000e+00	0
3285902	1.000000e+00	6
3285903	9.999881e-01	11
3285900	4.681115e-04	37
3285901	4.529710e-14	49
3285891	3.300224e-03	35
3285888	2.399438e-01	28
3285889	1.000000e+00	2
3285894	9.835804e-01	18
3285892	8.881784e-16	50
3285893	1.611182e-01	29
3285915	1.000000e+00	2
3285914	3.300224e-03	35
3285913	9.966998e-01	16
3285912	3.359055e-01	27
3285919	7.600562e-01	23
3285918	4.681115e-04	37
3285916	9.999994e-01	9
3285907	1.611182e-01	29
3285906	1.000000e+00	2
3285905	8.881784e-16	50
3285904	1.000000e+00	1
3285911	2.807050e-06	41
3285910	3.359055e-01	27
3285909	9.999994e-01	9
3285908	1.854161e-11	47
3285622	4.510745e-05	39
3285623	1.000000e+00	1
3285620	1.000000e+00	4
3285621	1.000000e+00	0
3285618	1.000000e+00	6
3285619	1.000000e+00	0
3285616	1.000000e+00	0
3285617	1.000000e+00	7
3285630	4.681115e-04	37
3285631	1.000000e+00	0
3285628	6.640945e-01	24
3285629	9.923267e-01	17
3285626	9.999549e-01	12
3285627	9.999881e-01	11
3285624	1.000000e+00	1
3285625	1.000000e+00	0
3285607	9.923267e-01	17
3285606	1.641957e-02	33
3285605	3.359055e-01	27
3285602	1.529320e-04	38
3285601	1.013194e-01	30
3285600	3.245432e-02	32
3285615	9.966998e-01	16
3285614	1.000000e+00	1
3285613	7.600562e-01	23
3285612	1.000000e+00	1
3285611	1.000000e+00	1
3285610	1.000000e+00	1
3285609	3.359055e-01	27
3285608	5.817779e-07	42
3285588	2.104926e-09	45
3285589	8.881784e-16	50
3285590	8.881784e-16	50
3285591	8.881784e-16	50
3285584	6.640945e-01	24
3285585	3.359055e-01	27
3285586	7.673339e-03	34
3285587	8.881784e-16	50
3285596	2.807050e-06	41
3285597	8.881784e-16	50
3285598	4.529710e-14	49
3285599	8.881784e-16	50
3285592	8.881784e-16	50
3285593	4.529710e-14	49
3285594	6.640945e-01	24
3285595	2.104926e-09	45
3285573	9.405398e-01	20
3285572	5.946023e-02	31
3285575	9.835804e-01	18
3285574	9.999549e-01	12
3285569	9.986989e-01	15
3285568	9.999994e-01	9
3285571	7.600562e-01	23
3285570	9.923267e-01	17
3285581	3.300224e-03	35
3285580	2.104926e-09	45
3285583	8.881784e-16	50
3285582	1.641957e-02	33
3285577	1.641957e-02	33
3285576	9.675457e-01	19
3285579	7.673339e-03	34
3285578	9.405398e-01	20
3285554	9.405398e-01	20
3285555	1.621870e-08	44
3285552	7.673339e-03	34
3285553	9.998471e-01	13
3285558	3.359055e-01	27
3285559	9.405398e-01	20
3285556	9.675457e-01	19
3285557	9.405398e-01	20
3285562	9.923267e-01	17
3285563	4.529710e-14	49
3285560	9.999881e-01	11
3285561	1.641957e-02	33
3285567	1.000000e+00	7
3285564	1.193067e-05	40
3285565	8.881784e-16	50
3285538	8.986806e-01	21
3285537	9.998471e-01	13
3285536	2.104926e-09	45
3285543	1.854161e-11	47
3285541	4.510745e-05	39
3285540	3.245432e-02	32
3285547	9.923267e-01	17
3285546	9.999994e-01	9
3285545	1.000000e+00	1
3285544	9.995319e-01	14
3285551	9.999881e-01	11
3285549	1.621870e-08	44
3285548	1.000000e+00	7
3285520	9.405398e-01	20
3285521	8.881784e-16	50
3285522	8.881784e-16	50
3285526	2.807050e-06	41
3285528	8.881784e-16	50
3285529	4.529710e-14	49
3285530	8.881784e-16	50
3285531	9.995319e-01	14
3285532	9.999881e-01	11
3285533	9.966998e-01	16
3285534	8.881784e-16	50
3285535	9.966998e-01	16
3285504	9.405398e-01	20
3285507	5.817779e-07	42
3285506	2.230891e-10	46
3285509	1.193067e-05	40
3285508	9.999881e-01	11
3285511	8.881784e-16	50
3285510	4.681115e-04	37
3285513	3.359055e-01	27
3285512	9.675457e-01	19
3285514	1.000000e+00	4
3285517	9.999994e-01	9
3285519	5.946023e-02	31
3285518	8.881784e-16	50
3285759	1.000000e+00	0
3285758	1.000000e+00	1
3285757	9.405398e-01	20
3285756	1.000000e+00	1
3285755	2.104926e-09	45
3285754	6.640945e-01	24
3285753	8.881784e-16	50
3285752	9.999999e-01	8
3285751	4.681115e-04	37
3285750	1.000000e+00	0
3285749	1.000000e+00	0
3285748	2.399438e-01	28
3285747	7.673339e-03	34
3285746	1.000000e+00	7
3285745	1.000000e+00	4
3285742	1.000000e+00	3
3285743	1.000000e+00	2
3285740	8.881784e-16	50
3285741	1.000000e+00	3
3285738	9.998471e-01	13
3285739	3.359055e-01	27
3285736	1.000000e+00	5
3285737	9.999549e-01	12
3285734	4.529710e-14	49
3285735	9.999999e-01	8
3285732	3.359055e-01	27
3285733	1.301086e-03	36
3285730	7.600562e-01	23
3285731	9.998471e-01	13
3285728	4.438624e-01	26
3285729	1.000000e+00	6
3285725	8.881784e-16	50
3285724	5.946023e-02	31
3285726	7.673339e-03	34
3285721	1.854161e-11	47
3285720	7.600562e-01	23
3285723	8.881784e-16	50
3285722	3.245432e-02	32
3285717	8.388818e-01	22
3285716	5.561376e-01	25
3285719	8.881784e-16	50
3285718	5.561376e-01	25
3285713	2.807050e-06	41
3285712	8.881784e-16	50
3285715	3.359055e-01	27
3285714	9.923267e-01	17
3285708	1.000000e+00	7
3285709	1.193067e-05	40
3285710	1.193067e-05	40
3285711	1.641957e-02	33
3285704	1.000000e+00	1
3285705	9.999994e-01	9
3285706	1.000000e+00	1
3285707	1.000000e+00	4
3285700	1.000000e+00	2
3285701	2.104926e-09	45
3285702	1.000000e+00	0
3285703	1.000000e+00	5
3285696	1.000000e+00	2
3285697	6.640945e-01	24
3285698	9.999999e-01	8
3285699	1.000000e+00	4
3285691	1.301086e-03	36
3285690	9.999994e-01	9
3285689	9.999994e-01	9
3285688	5.946023e-02	31
3285695	9.999999e-01	8
3285694	1.000000e+00	0
3285693	1.000000e+00	0
3285692	9.405398e-01	20
3285683	9.999972e-01	10
3285682	2.399438e-01	28
3285681	2.807050e-06	41
3285680	4.438624e-01	26
3285687	9.999972e-01	10
3285686	1.641957e-02	33
3285685	4.529710e-14	49
3285684	9.405398e-01	20
3285674	9.999881e-01	11
3285672	9.999972e-01	10
3285673	1.854161e-11	47
3285678	4.510745e-05	39
3285679	9.405398e-01	20
3285677	5.561376e-01	25
3285666	9.995319e-01	14
3285667	6.640945e-01	24
3285664	1.013194e-01	30
3285665	4.438624e-01	26
3285670	1.000000e+00	6
3285671	8.881784e-16	50
3285669	1.000000e+00	0
3285657	5.946023e-02	31
3285656	1.133316e-12	48
3285659	9.835804e-01	18
3285658	1.301086e-03	36
3285661	1.000000e+00	3
3285660	4.438624e-01	26
3285663	9.999994e-01	9
3285662	9.999999e-01	8
3285649	8.881784e-16	50
3285648	8.881784e-16	50
3285651	2.104926e-09	45
3285650	8.881784e-16	50
3285653	6.640945e-01	24
3285652	9.923267e-01	17
3285655	3.245432e-02	32
3285654	1.000000e+00	3
3285642	8.881784e-16	50
3285643	9.986989e-01	15
3285644	9.999972e-01	10
3285646	8.881784e-16	50
3285647	2.104926e-09	45
3285632	2.104926e-09	45
3285633	1.133316e-12	48
3285634	7.600562e-01	23
3285635	1.301086e-03	36
3285636	9.999999e-01	8
3285637	8.986806e-01	21
3285638	2.104926e-09	45
3285639	2.399438e-01	28
3288471	9.999999e-01	8
3288470	2.399438e-01	28
3288469	1.000000e+00	1
3288468	9.999994e-01	9
3288465	4.438624e-01	26
3288479	5.817779e-07	42
3288478	1.000000e+00	2
3288477	4.510745e-05	39
3288476	9.999549e-01	12
3288475	5.561376e-01	25
3288474	1.000000e+00	3
3288473	1.000000e+00	5
3288455	9.999549e-01	12
3288452	9.675457e-01	19
3288453	1.611182e-01	29
3288451	9.966998e-01	16
3288448	9.999881e-01	11
3288449	1.000000e+00	2
3288462	3.359055e-01	27
3288463	2.104926e-09	45
3288460	1.000000e+00	7
3288461	1.000000e+00	4
3288458	1.000000e+00	0
3288459	9.923267e-01	17
3288456	4.438624e-01	26
3288457	1.000000e+00	5
3288501	1.000000e+00	6
3288500	1.000000e+00	0
3288503	9.998471e-01	13
3288502	1.000000e+00	3
3288497	9.999972e-01	10
3288496	1.000000e+00	1
3288498	9.675457e-01	19
3288509	4.510745e-05	39
3288508	1.000000e+00	5
3288511	3.359055e-01	27
3288510	9.999549e-01	12
3288505	4.438624e-01	26
3288504	1.000000e+00	0
3288507	1.000000e+00	3
3288506	1.000000e+00	6
3288485	2.399438e-01	28
3288486	1.000000e+00	5
3288480	4.681115e-04	37
3288481	1.641957e-02	33
3288482	9.999999e-01	8
3288483	1.000000e+00	7
3288492	8.881784e-16	50
3288493	7.673339e-03	34
3288494	4.438624e-01	26
3288488	1.611182e-01	29
3288489	9.999994e-01	9
3288490	4.510745e-05	39
3288491	2.807050e-06	41
3288531	6.640945e-01	24
3288530	3.359055e-01	27
3288529	8.881784e-16	50
3288528	9.999881e-01	11
3288535	9.999994e-01	9
3288534	9.405398e-01	20
3288533	9.999999e-01	8
3288532	9.999549e-01	12
3288539	1.000000e+00	1
3288538	1.854161e-11	47
3288537	3.245432e-02	32
3288536	5.946023e-02	31
3288543	8.881784e-16	50
3288541	1.854161e-11	47
3288514	9.835804e-01	18
3288515	9.986989e-01	15
3288512	3.359055e-01	27
3288513	1.641957e-02	33
3288519	1.000000e+00	6
3288516	3.359055e-01	27
3288517	9.405398e-01	20
3288522	9.675457e-01	19
3288521	1.301086e-03	36
3288526	1.000000e+00	6
3288527	2.399438e-01	28
3288524	1.000000e+00	0
3288525	1.000000e+00	6
3288561	7.600562e-01	23
3288560	3.359055e-01	27
3288563	9.995319e-01	14
3288562	8.881784e-16	50
3288565	9.999881e-01	11
3288564	9.999999e-01	8
3288567	9.999994e-01	9
3288566	1.000000e+00	4
3288569	8.881784e-16	50
3288573	1.133316e-12	48
3288572	8.986806e-01	21
3288575	1.000000e+00	3
3288574	1.000000e+00	7
3288544	1.000000e+00	6
3288545	9.986989e-01	15
3288546	9.999881e-01	11
3288547	8.388818e-01	22
3288548	8.881784e-16	50
3288549	8.388818e-01	22
3288550	9.999881e-01	11
3288551	9.999999e-01	8
3288552	8.986806e-01	21
3288553	1.611182e-01	29
3288554	1.000000e+00	1
3288555	9.999999e-01	8
3288556	8.986806e-01	21
3288558	8.881784e-16	50
3288559	8.881784e-16	50
3288350	8.881784e-16	50
3288351	9.923267e-01	17
3288348	1.000000e+00	5
3288349	9.999549e-01	12
3288346	2.399438e-01	28
3288347	9.999994e-01	9
3288344	6.640945e-01	24
3288345	9.675457e-01	19
3288342	5.817779e-07	42
3288343	9.405398e-01	20
3288341	1.000000e+00	3
3288338	9.923267e-01	17
3288339	1.000000e+00	2
3288336	9.999994e-01	9
3288337	8.881784e-16	50
3288335	8.881784e-16	50
3288334	8.388818e-01	22
3288333	1.529320e-04	38
3288332	9.675457e-01	19
3288330	9.675457e-01	19
3288329	1.000000e+00	3
3288328	4.529710e-14	49
3288327	9.999881e-01	11
3288326	1.000000e+00	1
3288325	1.000000e+00	2
3288324	9.966998e-01	16
3288323	9.999549e-01	12
3288380	8.881784e-16	50
3288381	9.966998e-01	16
3288382	1.529320e-04	38
3288383	1.000000e+00	1
3288376	9.999994e-01	9
3288377	9.986989e-01	15
3288378	8.881784e-16	50
3288379	9.986989e-01	15
3288373	1.000000e+00	4
3288374	9.999881e-01	11
3288375	9.986989e-01	15
3288368	4.529710e-14	49
3288369	9.405398e-01	20
3288370	8.881784e-16	50
3288371	4.438624e-01	26
3288364	7.673339e-03	34
3288367	4.438624e-01	26
3288366	8.388818e-01	22
3288361	2.807050e-06	41
3288360	1.854161e-11	47
3288362	8.881784e-16	50
3288357	9.999972e-01	10
3288356	1.013194e-01	30
3288358	9.999994e-01	9
3288353	9.999994e-01	9
3288352	1.000000e+00	5
3288355	1.000000e+00	6
3288354	8.881784e-16	50
3288410	1.000000e+00	7
3288411	1.000000e+00	2
3288408	9.986989e-01	15
3288409	8.986806e-01	21
3288414	9.999972e-01	10
3288412	9.999999e-01	8
3288413	9.986989e-01	15
3288402	1.000000e+00	7
3288403	2.399438e-01	28
3288400	9.966998e-01	16
3288401	1.611182e-01	29
3288406	4.438624e-01	26
3288407	4.438624e-01	26
3288404	1.611182e-01	29
3288395	6.640945e-01	24
3288394	9.999994e-01	9
3288393	1.000000e+00	3
3288392	1.000000e+00	0
3288399	1.013194e-01	30
3288398	1.000000e+00	1
3288397	9.999994e-01	9
3288396	8.881784e-16	50
3288387	2.104926e-09	45
3288386	8.986806e-01	21
3288385	1.000000e+00	1
3288384	8.881784e-16	50
3288391	1.000000e+00	3
3288390	8.881784e-16	50
3288389	8.881784e-16	50
3288388	5.817779e-07	42
3288440	4.529710e-14	49
3288441	2.399438e-01	28
3288442	1.641957e-02	33
3288443	8.388818e-01	22
3288444	9.986989e-01	15
3288445	1.641957e-02	33
3288446	1.000000e+00	3
3288447	9.999999e-01	8
3288432	9.405398e-01	20
3288433	7.600562e-01	23
3288434	9.998471e-01	13
3288435	5.561376e-01	25
[truncated: 2,016 more rows]
