# Supplementary material for: Translational Selection Is Ubiquitous in Prokaryotes
Source: PLoS Genet. 2010 Jun 24;6(6):e1001004. doi: 10.1371/journal.pgen.1001004 (PMC2891978; doi:10.1371/journal.pgen.1001004)
Supplement: Dataset S1 — OCU/non-OCU gene calls in 461 Bacterial and Archaeal genomes, and summary tables of genome properties and OCU preferences for specific codons. (4.77 MB ZIP) [file pgen.1001004.s001.zip › Dataset_S1_Bacteria/Bacteroides_thetaiotaomicron_VPI-5482.arff.ocuGenes]

GeneID	signTest_p	ocuProbWinCnt
1075104	9.998471e-01	13
1075105	9.999999e-01	8
1075106	8.881784e-16	50
1075107	9.999881e-01	11
1075108	8.881784e-16	50
1075109	1.000000e+00	1
1075110	8.388818e-01	22
1075111	2.807050e-06	41
1075112	1.000000e+00	6
1075113	1.000000e+00	0
1075115	1.000000e+00	5
1075116	1.000000e+00	0
1075118	1.000000e+00	0
1075119	1.611182e-01	29
1075121	9.999972e-01	10
1075120	1.000000e+00	1
1075123	8.881784e-16	50
1075125	9.999881e-01	11
1075124	1.000000e+00	3
1075127	1.000000e+00	0
1075126	4.529710e-14	49
1075129	1.000000e+00	6
1075128	1.000000e+00	0
1075131	1.000000e+00	3
1075130	9.995319e-01	14
1075132	9.999999e-01	8
1075135	9.999999e-01	8
1075134	4.681115e-04	37
1075074	1.000000e+00	3
1075075	1.529320e-04	38
1075072	1.000000e+00	3
1075073	9.999549e-01	12
1075078	1.000000e+00	3
1075076	9.999972e-01	10
1075077	1.000000e+00	2
1075082	8.881784e-16	50
1075080	4.529710e-14	49
1075081	1.000000e+00	3
1075086	1.000000e+00	7
1075087	4.438624e-01	26
1075085	9.675457e-01	19
1075091	8.881784e-16	50
1075090	1.000000e+00	2
1075089	9.966998e-01	16
1075088	8.881784e-16	50
1075095	3.359055e-01	27
1075094	1.529320e-04	38
1075093	1.529320e-04	38
1075092	9.995319e-01	14
1075099	1.000000e+00	2
1075097	1.000000e+00	4
1075096	9.999881e-01	11
1075103	1.000000e+00	2
1075102	8.881784e-16	50
1075101	4.529710e-14	49
1075100	9.999994e-01	9
1075172	1.000000e+00	3
1075173	1.000000e+00	0
1075174	8.986806e-01	21
1075175	1.000000e+00	5
1075168	1.000000e+00	0
1075169	9.966998e-01	16
1075170	1.000000e+00	1
1075171	1.000000e+00	3
1075180	2.230891e-10	46
1075181	1.000000e+00	0
1075182	1.000000e+00	0
1075183	1.000000e+00	0
1075176	1.000000e+00	0
1075177	1.000000e+00	0
1075178	1.013194e-01	30
1075179	4.529710e-14	49
1075189	1.000000e+00	4
1075188	1.000000e+00	0
1075191	1.529320e-04	38
1075190	4.681115e-04	37
1075185	1.000000e+00	5
1075184	1.000000e+00	0
1075187	1.000000e+00	0
1075186	1.000000e+00	0
1075197	1.000000e+00	1
1075196	1.301086e-03	36
1075199	1.000000e+00	4
1075198	1.000000e+00	0
1075193	1.000000e+00	0
1075192	4.438624e-01	26
1075195	3.245432e-02	32
1075194	8.881784e-16	50
1075143	1.641957e-02	33
1075140	1.000000e+00	1
1075141	9.999881e-01	11
1075138	1.000000e+00	2
1075139	9.999549e-01	12
1075136	9.999972e-01	10
1075137	1.000000e+00	1
1075150	1.854161e-11	47
1075151	8.881784e-16	50
1075148	1.000000e+00	2
1075149	9.675457e-01	19
1075146	1.000000e+00	4
1075147	1.000000e+00	7
1075144	1.000000e+00	1
1075145	3.359055e-01	27
1075159	5.817779e-07	42
1075158	8.388818e-01	22
1075157	1.000000e+00	0
1075156	1.000000e+00	0
1075155	1.000000e+00	0
1075154	1.000000e+00	3
1075152	1.000000e+00	1
1075167	1.000000e+00	0
1075166	1.000000e+00	0
1075165	8.881784e-16	50
1075164	1.000000e+00	0
1075163	1.000000e+00	0
1075162	1.000000e+00	0
1075161	1.000000e+00	0
1074985	9.995319e-01	14
1074984	9.999999e-01	8
1074987	1.000000e+00	0
1074986	9.999972e-01	10
1074989	1.000000e+00	4
1074988	1.000000e+00	1
1074991	4.529710e-14	49
1074990	1.000000e+00	2
1074977	1.000000e+00	3
1074976	1.000000e+00	0
1074979	1.000000e+00	1
1074978	1.000000e+00	0
1074980	1.000000e+00	0
1074983	1.000000e+00	2
1074982	1.000000e+00	4
1075000	4.438624e-01	26
1075001	1.000000e+00	7
1075002	1.000000e+00	0
1075003	9.999972e-01	10
1075004	1.301086e-03	36
1075005	4.438624e-01	26
1075006	1.000000e+00	1
1075007	1.000000e+00	2
1074992	2.399438e-01	28
1074993	8.881784e-16	50
1074994	9.835804e-01	18
1074995	1.000000e+00	1
1074996	2.399438e-01	28
1074997	1.000000e+00	1
1074998	1.000000e+00	1
1074999	4.681115e-04	37
1074955	1.000000e+00	1
1074954	9.999881e-01	11
1074953	8.881784e-16	50
1074952	1.000000e+00	1
1074959	8.881784e-16	50
1074958	7.673339e-03	34
1074957	8.881784e-16	50
1074956	1.000000e+00	0
1074947	1.000000e+00	4
1074946	5.946023e-02	31
1074945	1.000000e+00	3
1074944	9.835804e-01	18
1074951	5.946023e-02	31
1074950	1.000000e+00	3
1074949	1.000000e+00	5
1074948	1.000000e+00	0
1074970	8.881784e-16	50
1074971	1.000000e+00	2
1074968	9.966998e-01	16
1074969	1.000000e+00	2
1074974	4.529710e-14	49
1074975	8.881784e-16	50
1074972	1.000000e+00	0
1074973	1.000000e+00	2
1074962	1.000000e+00	1
1074963	1.000000e+00	3
1074960	1.000000e+00	2
1074961	2.104926e-09	45
1074966	1.611182e-01	29
1074967	1.000000e+00	3
1074964	4.510745e-05	39
1074965	9.999549e-01	12
1075053	1.000000e+00	1
1075052	1.000000e+00	3
1075055	1.000000e+00	1
1075054	1.000000e+00	7
1075049	1.000000e+00	0
1075048	8.881784e-16	50
1075051	1.000000e+00	1
1075050	9.998471e-01	13
1075045	2.104926e-09	45
1075044	1.193067e-05	40
1075047	1.000000e+00	0
1075046	8.881784e-16	50
1075041	8.881784e-16	50
1075040	1.000000e+00	2
1075043	1.000000e+00	2
1075042	1.000000e+00	2
1075068	9.999881e-01	11
1075069	8.881784e-16	50
1075070	1.000000e+00	6
1075071	9.999999e-01	8
1075064	4.438624e-01	26
1075065	8.881784e-16	50
1075066	9.675457e-01	19
1075067	8.986806e-01	21
1075060	4.510745e-05	39
1075061	1.000000e+00	3
1075062	1.000000e+00	5
1075063	1.000000e+00	7
1075056	1.000000e+00	3
1075057	3.245432e-02	32
1075058	1.000000e+00	2
1075059	9.999881e-01	11
1075023	4.529710e-14	49
1075022	1.000000e+00	2
1075021	1.000000e+00	0
1075020	9.675457e-01	19
1075019	1.000000e+00	0
1075018	9.835804e-01	18
1075017	4.529710e-14	49
1075016	1.000000e+00	6
1075014	8.881784e-16	50
1075013	1.049339e-07	43
1075012	1.000000e+00	4
1075011	5.817779e-07	42
1075010	9.923267e-01	17
1075009	4.529710e-14	49
1075008	9.995319e-01	14
1075038	1.000000e+00	4
1075039	1.000000e+00	0
1075036	8.881784e-16	50
1075037	8.881784e-16	50
1075034	9.999881e-01	11
1075035	1.133316e-12	48
1075032	4.529710e-14	49
1075033	1.000000e+00	1
1075030	2.230891e-10	46
1075031	9.999994e-01	9
1075028	1.611182e-01	29
1075029	1.000000e+00	1
1075026	9.405398e-01	20
1075027	9.999994e-01	9
1075024	1.621870e-08	44
1075025	9.998471e-01	13
1074867	4.438624e-01	26
1074866	9.999999e-01	8
1074865	1.000000e+00	0
1074864	1.000000e+00	2
1074871	1.000000e+00	1
1074870	1.000000e+00	3
1074869	1.000000e+00	6
1074868	1.000000e+00	2
1074874	2.230891e-10	46
1074873	9.995319e-01	14
1074872	8.881784e-16	50
1074879	1.000000e+00	5
1074878	9.999999e-01	8
1074877	1.000000e+00	0
1074876	9.999972e-01	10
1074850	1.000000e+00	7
1074851	1.000000e+00	4
1074848	4.529710e-14	49
1074849	1.301086e-03	36
1074854	1.000000e+00	5
1074855	1.000000e+00	1
1074852	1.000000e+00	2
1074853	9.923267e-01	17
1074858	1.013194e-01	30
1074859	1.000000e+00	0
1074856	1.000000e+00	6
1074857	8.881784e-16	50
1074862	1.000000e+00	0
1074863	1.000000e+00	3
1074860	1.000000e+00	4
1074861	1.000000e+00	0
1074833	1.000000e+00	3
1074832	6.640945e-01	24
1074835	8.881784e-16	50
1074834	1.000000e+00	1
1074837	8.881784e-16	50
1074836	1.000000e+00	2
1074839	8.881784e-16	50
1074838	1.000000e+00	1
1074841	8.881784e-16	50
1074840	1.133316e-12	48
1074843	1.000000e+00	0
1074842	8.881784e-16	50
1074845	1.000000e+00	2
1074844	4.529710e-14	49
1074846	8.881784e-16	50
1074816	1.301086e-03	36
1074817	7.600562e-01	23
1074818	1.000000e+00	5
1074819	8.881784e-16	50
1074820	1.000000e+00	3
1074821	1.000000e+00	0
1074822	2.807050e-06	41
1074823	9.999972e-01	10
1074824	3.359055e-01	27
1074825	1.000000e+00	3
1074826	1.000000e+00	4
1074827	9.999972e-01	10
1074828	7.600562e-01	23
1074829	9.995319e-01	14
1074831	1.000000e+00	2
1074935	1.000000e+00	3
1074934	9.966998e-01	16
1074933	1.000000e+00	1
1074932	1.000000e+00	2
1074931	2.807050e-06	41
1074930	4.510745e-05	39
1074929	1.000000e+00	2
1074928	8.881784e-16	50
1074943	8.881784e-16	50
1074942	1.000000e+00	3
1074941	1.000000e+00	6
1074940	1.000000e+00	4
1074939	1.000000e+00	0
1074938	9.999994e-01	9
1074937	1.301086e-03	36
1074936	9.405398e-01	20
1074918	1.000000e+00	5
1074919	1.000000e+00	0
1074916	1.000000e+00	1
1074917	1.000000e+00	0
1074914	1.193067e-05	40
1074915	1.000000e+00	3
1074912	1.000000e+00	4
1074913	1.000000e+00	4
1074926	1.000000e+00	1
1074927	1.000000e+00	0
1074924	1.000000e+00	4
1074925	1.000000e+00	0
1074922	9.923267e-01	17
1074923	1.000000e+00	1
1074920	8.881784e-16	50
1074921	8.881784e-16	50
1074901	1.000000e+00	0
1074900	1.000000e+00	0
1074903	1.000000e+00	1
1074902	1.000000e+00	7
1074897	1.000000e+00	1
1074896	9.998471e-01	13
1074899	9.999999e-01	8
1074898	1.000000e+00	2
1074909	4.529710e-14	49
1074908	1.000000e+00	1
1074911	2.104926e-09	45
1074910	2.230891e-10	46
1074905	9.999881e-01	11
1074904	7.600562e-01	23
1074907	1.000000e+00	1
1074906	1.000000e+00	1
1074884	1.000000e+00	1
1074885	1.049339e-07	43
1074886	1.000000e+00	0
1074887	9.835804e-01	18
1074880	1.000000e+00	5
1074881	1.000000e+00	1
1074882	1.000000e+00	2
1074883	1.000000e+00	4
1074892	1.000000e+00	2
1074893	1.000000e+00	2
1074894	4.438624e-01	26
1074895	1.000000e+00	7
1074888	9.999549e-01	12
1074889	1.000000e+00	6
1074890	4.438624e-01	26
1074891	1.000000e+00	0
1074746	1.133316e-12	48
1074747	1.000000e+00	0
1074744	9.995319e-01	14
1074745	1.000000e+00	4
1074750	8.881784e-16	50
1074751	9.999972e-01	10
1074748	1.000000e+00	5
1074749	1.000000e+00	0
1074738	1.000000e+00	1
1074739	1.000000e+00	0
1074736	1.000000e+00	6
1074737	8.881784e-16	50
1074742	1.000000e+00	0
1074743	1.000000e+00	0
1074740	9.966998e-01	16
1074741	1.000000e+00	0
1074731	1.000000e+00	1
1074730	1.000000e+00	0
1074729	1.000000e+00	6
1074728	9.999999e-01	8
1074735	1.000000e+00	5
1074734	1.133316e-12	48
1074733	1.000000e+00	2
1074732	1.000000e+00	3
1074723	1.854161e-11	47
1074722	1.000000e+00	0
1074721	1.000000e+00	0
1074720	1.000000e+00	0
1074727	1.000000e+00	0
1074726	1.000000e+00	0
1074725	1.000000e+00	3
1074724	1.000000e+00	0
1074712	1.000000e+00	2
1074713	1.529320e-04	38
1074714	1.000000e+00	4
1074715	4.438624e-01	26
1074716	1.000000e+00	1
1074717	1.000000e+00	2
1074718	9.998471e-01	13
1074719	1.529320e-04	38
1074704	1.000000e+00	2
1074705	8.881784e-16	50
1074706	1.000000e+00	1
1074707	8.881784e-16	50
1074710	9.999999e-01	8
1074711	1.000000e+00	3
1074697	1.000000e+00	2
1074696	9.999994e-01	9
1074699	8.881784e-16	50
1074698	1.000000e+00	0
1074701	1.000000e+00	3
1074700	1.000000e+00	1
1074703	1.000000e+00	5
1074702	1.000000e+00	4
1074689	9.405398e-01	20
1074688	1.133316e-12	48
1074691	9.999549e-01	12
1074690	9.999549e-01	12
1074693	3.245432e-02	32
1074692	1.000000e+00	1
1074694	1.000000e+00	3
1074814	8.881784e-16	50
1074815	1.854161e-11	47
1074813	4.681115e-04	37
1074810	4.438624e-01	26
1074811	9.999549e-01	12
1074808	1.000000e+00	0
1074809	1.000000e+00	0
1074806	1.000000e+00	2
1074807	1.000000e+00	1
1074804	4.529710e-14	49
1074805	1.000000e+00	0
1074802	8.881784e-16	50
1074803	1.000000e+00	0
1074800	1.000000e+00	1
1074799	1.000000e+00	1
1074798	1.000000e+00	6
1074797	1.000000e+00	1
1074796	1.000000e+00	5
1074795	1.000000e+00	0
1074794	1.000000e+00	2
1074793	1.000000e+00	2
1074792	1.000000e+00	1
1074791	1.000000e+00	5
1074790	9.999549e-01	12
1074789	1.000000e+00	0
1074788	9.998471e-01	13
1074787	1.000000e+00	4
1074786	1.000000e+00	2
1074785	1.000000e+00	2
1074784	2.807050e-06	41
1074780	8.881784e-16	50
1074781	1.000000e+00	0
1074782	8.881784e-16	50
1074783	1.000000e+00	3
1074776	1.000000e+00	3
1074777	1.000000e+00	4
1074778	1.000000e+00	1
1074779	1.000000e+00	6
1074772	9.999549e-01	12
1074773	1.000000e+00	4
1074775	8.388818e-01	22
1074769	1.000000e+00	1
1074770	1.000000e+00	1
1074771	9.999549e-01	12
1074765	1.000000e+00	2
1074764	8.881784e-16	50
1074767	5.561376e-01	25
1074766	4.681115e-04	37
1074761	8.881784e-16	50
1074760	1.000000e+00	6
1074763	1.000000e+00	1
1074762	9.999881e-01	11
1074757	1.000000e+00	4
1074756	1.000000e+00	4
1074759	1.000000e+00	1
1074758	1.000000e+00	7
1074753	1.000000e+00	6
1074752	8.881784e-16	50
1074755	9.999999e-01	8
1074754	9.995319e-01	14
1074566	4.529710e-14	49
1074567	1.000000e+00	3
1074564	1.000000e+00	0
1074565	1.000000e+00	1
1074562	9.923267e-01	17
1074563	1.000000e+00	1
1074560	1.000000e+00	4
1074561	1.000000e+00	0
1074574	8.881784e-16	50
1074575	1.000000e+00	1
1074572	5.817779e-07	42
1074573	8.881784e-16	50
1074570	1.000000e+00	5
1074571	8.881784e-16	50
1074568	1.000000e+00	1
1074569	1.000000e+00	5
1074583	1.000000e+00	1
1074582	1.013194e-01	30
1074581	1.000000e+00	1
1074580	9.405398e-01	20
1074579	1.000000e+00	5
1074578	2.807050e-06	41
1074577	1.000000e+00	2
1074576	2.399438e-01	28
1074591	1.000000e+00	0
1074590	1.000000e+00	0
1074589	1.854161e-11	47
1074588	1.000000e+00	2
1074587	1.000000e+00	0
1074586	1.000000e+00	0
1074585	1.000000e+00	0
1074584	1.641957e-02	33
1074596	1.000000e+00	5
1074597	1.000000e+00	7
1074598	1.621870e-08	44
1074599	1.641957e-02	33
1074592	8.881784e-16	50
1074593	1.000000e+00	7
1074594	9.995319e-01	14
1074595	1.000000e+00	2
1074604	1.000000e+00	1
1074605	9.999994e-01	9
1074606	1.000000e+00	0
1074607	1.621870e-08	44
1074600	8.881784e-16	50
1074601	1.013194e-01	30
1074602	9.999972e-01	10
1074603	1.000000e+00	1
1074613	1.000000e+00	0
1074612	1.000000e+00	0
1074615	8.986806e-01	21
1074614	9.675457e-01	19
1074609	1.000000e+00	0
1074608	1.000000e+00	1
1074610	8.881784e-16	50
1074621	6.640945e-01	24
1074620	1.013194e-01	30
1074623	1.000000e+00	2
1074622	9.835804e-01	18
1074617	1.000000e+00	2
1074616	8.388818e-01	22
1074619	1.000000e+00	0
1074618	9.999972e-01	10
1074626	1.000000e+00	1
1074627	9.999881e-01	11
1074624	1.000000e+00	0
1074625	1.000000e+00	0
1074630	1.000000e+00	0
1074631	1.000000e+00	1
1074628	1.000000e+00	4
1074629	1.000000e+00	4
1074634	1.000000e+00	0
1074635	1.000000e+00	1
1074632	1.000000e+00	0
1074633	1.641957e-02	33
1074638	1.000000e+00	6
1074639	1.000000e+00	0
1074636	1.000000e+00	0
1074643	1.000000e+00	0
1074642	9.999999e-01	8
1074641	1.000000e+00	1
1074640	9.999972e-01	10
1074647	9.986989e-01	15
1074645	8.881784e-16	50
1074644	1.000000e+00	2
1074651	1.000000e+00	2
1074650	1.000000e+00	1
1074649	9.923267e-01	17
1074648	1.000000e+00	4
1074655	1.000000e+00	5
1074654	9.999881e-01	11
1074653	1.000000e+00	4
1074652	1.000000e+00	1
1074656	1.000000e+00	3
1074657	1.000000e+00	0
1074658	9.998471e-01	13
1074659	1.000000e+00	5
1074660	1.000000e+00	4
1074661	8.881784e-16	50
1074662	1.000000e+00	0
1074663	8.388818e-01	22
1074664	1.854161e-11	47
1074665	1.000000e+00	1
1074666	8.881784e-16	50
1074667	2.230891e-10	46
1074668	8.881784e-16	50
1074669	1.133316e-12	48
1074670	1.013194e-01	30
1074671	1.000000e+00	1
1074673	1.000000e+00	2
1074672	1.000000e+00	0
1074675	1.000000e+00	3
1074674	1.000000e+00	2
1074677	1.000000e+00	4
1074676	1.000000e+00	6
1074679	1.000000e+00	3
1074678	1.000000e+00	0
1074681	9.999972e-01	10
1074680	1.000000e+00	2
1074683	1.000000e+00	1
1074682	8.986806e-01	21
1074685	1.000000e+00	0
1074684	2.807050e-06	41
1074687	8.881784e-16	50
1074686	9.999972e-01	10
1074447	1.000000e+00	1
1074446	1.611182e-01	29
1074445	9.675457e-01	19
1074444	8.881784e-16	50
1074443	9.999972e-01	10
1074442	1.000000e+00	2
1074441	1.000000e+00	1
1074440	8.881784e-16	50
1074439	1.133316e-12	48
1074438	1.000000e+00	1
1074437	1.049339e-07	43
1074436	4.438624e-01	26
1074435	1.000000e+00	1
1074434	1.000000e+00	0
1074433	1.000000e+00	1
1074432	8.986806e-01	21
1074462	7.600562e-01	23
1074463	8.881784e-16	50
1074460	1.000000e+00	5
1074461	1.641957e-02	33
1074458	1.000000e+00	4
1074459	1.641957e-02	33
1074456	1.000000e+00	5
1074457	1.000000e+00	0
1074454	9.999881e-01	11
1074455	9.998471e-01	13
1074452	8.881784e-16	50
1074453	8.881784e-16	50
1074450	1.000000e+00	6
1074451	1.000000e+00	5
1074448	1.000000e+00	2
1074449	1.000000e+00	2
1074477	8.881784e-16	50
1074476	1.000000e+00	1
1074479	1.000000e+00	3
1074478	9.966998e-01	16
1074473	9.995319e-01	14
1074472	9.405398e-01	20
1074475	4.529710e-14	49
1074474	9.405398e-01	20
1074469	1.000000e+00	2
1074468	1.000000e+00	1
1074471	1.000000e+00	4
1074470	5.817779e-07	42
1074465	9.999994e-01	9
1074464	1.000000e+00	2
1074467	1.000000e+00	5
1074466	9.998471e-01	13
1074492	1.000000e+00	0
1074493	1.000000e+00	2
1074494	8.881784e-16	50
1074495	1.000000e+00	1
1074488	8.881784e-16	50
1074489	1.000000e+00	7
1074490	1.000000e+00	4
1074491	8.881784e-16	50
1074484	1.000000e+00	1
1074485	9.995319e-01	14
1074486	1.000000e+00	0
1074487	8.881784e-16	50
1074480	1.000000e+00	7
1074481	1.000000e+00	0
1074482	1.611182e-01	29
1074483	1.000000e+00	2
1074507	1.000000e+00	6
1074506	1.000000e+00	0
1074504	1.000000e+00	1
1074511	1.000000e+00	0
1074510	1.000000e+00	3
1074509	1.000000e+00	0
1074508	9.999881e-01	11
1074499	9.999999e-01	8
1074498	8.881784e-16	50
1074497	9.995319e-01	14
1074496	1.000000e+00	0
1074503	2.807050e-06	41
1074502	2.399438e-01	28
1074501	8.881784e-16	50
1074500	5.946023e-02	31
1074522	1.000000e+00	0
1074523	1.000000e+00	7
1074521	8.881784e-16	50
1074526	8.986806e-01	21
1074527	1.000000e+00	1
1074524	1.000000e+00	0
1074525	1.000000e+00	2
1074514	1.000000e+00	7
1074515	1.000000e+00	3
1074512	1.000000e+00	0
1074513	9.995319e-01	14
1074518	1.000000e+00	6
1074519	1.000000e+00	3
1074516	1.000000e+00	2
1074517	1.000000e+00	0
1074537	1.000000e+00	2
1074536	4.510745e-05	39
1074539	1.000000e+00	0
1074538	9.923267e-01	17
1074541	1.000000e+00	0
1074540	1.000000e+00	5
1074543	1.000000e+00	3
1074542	9.999881e-01	11
1074529	9.999549e-01	12
1074528	1.621870e-08	44
1074531	4.438624e-01	26
1074530	1.000000e+00	4
1074533	6.640945e-01	24
1074532	1.000000e+00	2
1074535	4.529710e-14	49
1074534	1.000000e+00	0
1074552	9.998471e-01	13
1074553	1.000000e+00	0
1074554	1.000000e+00	2
1074555	1.000000e+00	4
1074556	1.000000e+00	0
1074557	9.835804e-01	18
1074558	1.000000e+00	0
1074559	1.000000e+00	0
1074544	1.000000e+00	1
1074545	1.000000e+00	0
1074546	9.999549e-01	12
1074547	9.999999e-01	8
1074548	1.000000e+00	2
1074549	1.000000e+00	4
1074551	1.000000e+00	0
1074325	1.000000e+00	4
1074324	1.000000e+00	0
1074327	7.673339e-03	34
1074326	1.000000e+00	0
1074321	9.999972e-01	10
1074320	9.999999e-01	8
1074323	1.301086e-03	36
1074333	1.000000e+00	2
1074332	1.000000e+00	3
1074335	5.946023e-02	31
1074334	1.000000e+00	0
1074329	1.000000e+00	1
1074328	1.000000e+00	3
1074331	3.359055e-01	27
1074330	5.817779e-07	42
1074308	9.995319e-01	14
1074309	1.000000e+00	0
1074310	8.881784e-16	50
1074311	1.000000e+00	1
1074304	1.000000e+00	2
1074305	1.000000e+00	2
1074306	1.000000e+00	1
1074307	9.999972e-01	10
1074316	1.000000e+00	1
1074317	1.000000e+00	4
1074318	9.986989e-01	15
1074319	1.000000e+00	3
1074312	8.881784e-16	50
1074313	1.000000e+00	2
1074314	9.998471e-01	13
1074315	1.000000e+00	0
1074358	9.675457e-01	19
1074357	1.000000e+00	0
1074356	1.000000e+00	7
1074355	5.561376e-01	25
1074354	1.000000e+00	6
1074353	1.854161e-11	47
1074352	1.000000e+00	2
1074367	9.999994e-01	9
1074366	1.000000e+00	1
1074365	1.000000e+00	7
1074364	2.807050e-06	41
1074363	1.000000e+00	0
1074362	1.641957e-02	33
1074361	9.835804e-01	18
1074360	9.998471e-01	13
1074342	2.807050e-06	41
1074343	1.000000e+00	0
1074340	1.000000e+00	0
1074341	1.611182e-01	29
1074338	9.999994e-01	9
1074339	9.999549e-01	12
1074336	1.000000e+00	5
1074337	1.000000e+00	0
1074351	1.000000e+00	1
1074348	9.966998e-01	16
1074346	1.000000e+00	7
1074347	1.000000e+00	0
1074344	1.000000e+00	0
1074345	9.995319e-01	14
1074385	1.000000e+00	0
1074384	1.000000e+00	0
1074387	1.000000e+00	0
1074386	1.000000e+00	0
1074389	1.641957e-02	33
1074388	1.000000e+00	2
1074391	1.000000e+00	1
1074390	8.881784e-16	50
1074393	8.881784e-16	50
1074392	9.999881e-01	11
1074395	1.000000e+00	0
1074394	1.000000e+00	2
1074397	9.999549e-01	12
1074396	1.000000e+00	7
1074399	1.000000e+00	4
1074398	8.881784e-16	50
1074368	1.013194e-01	30
1074369	1.000000e+00	3
1074370	1.000000e+00	1
1074371	1.000000e+00	1
1074372	7.600562e-01	23
1074373	8.881784e-16	50
1074374	8.881784e-16	50
1074375	2.399438e-01	28
1074376	4.438624e-01	26
1074377	8.881784e-16	50
1074379	1.000000e+00	1
1074380	1.000000e+00	0
1074381	1.000000e+00	0
1074382	1.000000e+00	0
1074383	1.133316e-12	48
1074419	8.881784e-16	50
1074418	9.999972e-01	10
1074417	1.000000e+00	4
1074416	9.998471e-01	13
1074423	7.673339e-03	34
1074422	1.000000e+00	1
1074421	8.881784e-16	50
1074427	1.000000e+00	0
1074426	5.561376e-01	25
1074425	1.000000e+00	0
1074424	1.000000e+00	0
1074431	1.013194e-01	30
1074430	1.000000e+00	2
1074429	1.000000e+00	1
1074428	4.529710e-14	49
1074402	1.000000e+00	7
1074403	1.000000e+00	0
1074400	1.000000e+00	3
1074401	1.000000e+00	0
1074406	9.675457e-01	19
1074407	1.000000e+00	0
1074404	1.000000e+00	1
1074405	1.854161e-11	47
1074410	1.000000e+00	5
1074411	6.640945e-01	24
1074408	1.000000e+00	0
1074409	1.000000e+00	0
1074414	9.999549e-01	12
1074415	1.621870e-08	44
1074412	1.000000e+00	4
1074413	9.999549e-01	12
1074204	1.000000e+00	5
1074205	1.000000e+00	3
1074206	1.000000e+00	0
1074207	1.133316e-12	48
1074200	1.000000e+00	0
1074201	1.000000e+00	3
1074202	1.000000e+00	0
1074203	1.000000e+00	2
1074196	1.000000e+00	1
1074197	1.529320e-04	38
1074198	9.999881e-01	11
1074199	1.000000e+00	0
1074192	1.000000e+00	1
1074193	1.000000e+00	2
1074194	1.000000e+00	5
1074195	1.000000e+00	1
1074189	1.000000e+00	2
1074191	4.529710e-14	49
1074190	4.529710e-14	49
1074185	1.000000e+00	0
1074184	1.000000e+00	2
1074187	1.000000e+00	0
1074186	6.640945e-01	24
1074181	1.000000e+00	3
1074180	1.000000e+00	0
1074183	8.881784e-16	50
1074182	1.000000e+00	0
1074177	1.000000e+00	4
1074176	1.000000e+00	0
1074179	1.621870e-08	44
1074178	1.000000e+00	4
1074238	1.000000e+00	5
1074239	1.000000e+00	4
1074236	9.999881e-01	11
1074237	1.000000e+00	2
1074234	1.000000e+00	6
1074235	4.529710e-14	49
1074232	8.881784e-16	50
1074233	1.000000e+00	2
1074230	1.000000e+00	4
1074231	8.881784e-16	50
1074229	1.193067e-05	40
1074226	4.529710e-14	49
1074227	1.000000e+00	0
1074224	1.000000e+00	2
1074223	1.000000e+00	1
1074222	1.000000e+00	0
1074221	1.133316e-12	48
1074220	1.000000e+00	1
1074219	1.000000e+00	5
1074218	1.000000e+00	3
1074217	2.230891e-10	46
1074216	1.000000e+00	1
1074215	9.999972e-01	10
1074214	8.881784e-16	50
1074213	1.000000e+00	1
1074212	8.881784e-16	50
1074211	9.999881e-01	11
1074210	5.561376e-01	25
1074209	1.000000e+00	0
1074208	9.999994e-01	9
1074264	1.000000e+00	0
1074265	1.000000e+00	3
1074266	2.399438e-01	28
1074267	1.000000e+00	6
1074268	1.000000e+00	0
1074269	1.000000e+00	0
1074270	1.000000e+00	0
1074271	9.998471e-01	13
1074256	1.000000e+00	7
1074257	1.000000e+00	4
1074258	1.000000e+00	5
1074259	1.000000e+00	6
1074260	1.000000e+00	0
1074261	8.881784e-16	50
1074262	1.000000e+00	5
1074263	1.000000e+00	2
1074249	8.986806e-01	21
1074248	1.000000e+00	0
1074251	1.000000e+00	1
1074250	1.529320e-04	38
1074253	1.000000e+00	1
1074252	8.881784e-16	50
1074255	9.999994e-01	9
1074254	9.986989e-01	15
1074241	9.999881e-01	11
1074240	1.000000e+00	1
1074243	8.881784e-16	50
1074242	8.881784e-16	50
1074245	1.000000e+00	1
1074244	1.000000e+00	0
1074247	1.000000e+00	3
1074246	9.995319e-01	14
1074298	5.561376e-01	25
1074299	1.133316e-12	48
1074296	5.817779e-07	42
1074297	8.881784e-16	50
1074302	1.000000e+00	0
1074303	9.675457e-01	19
1074300	3.300224e-03	35
1074301	1.000000e+00	1
1074290	2.230891e-10	46
1074291	1.000000e+00	0
1074289	8.881784e-16	50
1074294	1.000000e+00	0
1074295	9.999972e-01	10
1074292	1.621870e-08	44
1074293	1.000000e+00	3
1074283	9.999972e-01	10
1074282	1.000000e+00	1
1074281	6.640945e-01	24
1074280	9.923267e-01	17
1074287	1.133316e-12	48
1074286	1.611182e-01	29
1074285	9.998471e-01	13
1074284	1.000000e+00	1
1074275	8.881784e-16	50
1074274	1.000000e+00	7
1074273	1.000000e+00	3
1074272	1.000000e+00	0
1074279	8.881784e-16	50
1074278	1.000000e+00	2
1074277	1.000000e+00	2
1074276	9.999994e-01	9
1074156	1.529320e-04	38
1074157	1.000000e+00	0
1074158	1.000000e+00	2
1074159	1.000000e+00	0
1074152	1.000000e+00	5
1074153	9.999972e-01	10
1074154	1.000000e+00	0
1074155	8.881784e-16	50
1074148	1.000000e+00	1
1074149	1.000000e+00	4
1074150	8.881784e-16	50
1074151	1.000000e+00	1
1074144	1.000000e+00	3
1074145	4.529710e-14	49
1074146	9.999881e-01	11
1074147	9.966998e-01	16
1074173	1.000000e+00	2
1074172	1.000000e+00	3
1074175	1.000000e+00	0
1074174	5.817779e-07	42
1074169	1.000000e+00	3
1074168	1.049339e-07	43
1074171	1.000000e+00	2
1074170	1.000000e+00	3
1074165	1.000000e+00	0
1074164	1.000000e+00	0
1074167	1.000000e+00	5
1074166	1.000000e+00	0
1074161	9.966998e-01	16
1074160	5.946023e-02	31
1074163	1.000000e+00	0
1074162	1.000000e+00	3
1074126	1.000000e+00	6
1074127	1.000000e+00	0
1074124	1.000000e+00	7
1074125	1.000000e+00	1
1074122	8.986806e-01	21
1074123	1.000000e+00	2
1074120	1.000000e+00	3
1074121	1.000000e+00	6
1074118	9.999999e-01	8
1074119	7.600562e-01	23
1074116	1.000000e+00	0
1074117	9.999549e-01	12
1074114	8.986806e-01	21
1074115	1.000000e+00	1
1074112	1.000000e+00	0
1074113	9.405398e-01	20
1074143	1.000000e+00	1
1074142	1.000000e+00	0
1074141	1.000000e+00	5
1074140	1.000000e+00	0
1074139	1.000000e+00	0
1074138	9.999994e-01	9
1074137	9.995319e-01	14
1074136	1.000000e+00	5
1074135	1.301086e-03	36
1074134	1.000000e+00	3
1074133	1.000000e+00	0
1074132	1.000000e+00	4
1074131	1.000000e+00	4
1074130	2.807050e-06	41
1074129	1.000000e+00	1
1074128	9.995319e-01	14
1074089	1.000000e+00	1
1074090	1.000000e+00	2
1074091	1.000000e+00	7
1074093	1.000000e+00	0
1074094	1.000000e+00	4
1074095	1.000000e+00	1
1074080	9.998471e-01	13
1074081	4.529710e-14	49
1074082	1.000000e+00	0
1074083	1.000000e+00	7
1074084	5.817779e-07	42
1074085	3.300224e-03	35
1074086	3.359055e-01	27
1074087	7.600562e-01	23
1074105	1.000000e+00	0
1074104	9.923267e-01	17
1074107	3.245432e-02	32
1074106	1.000000e+00	2
1074109	8.881784e-16	50
1074108	1.000000e+00	7
1074111	1.000000e+00	2
1074110	1.000000e+00	6
1074097	8.881784e-16	50
1074096	9.405398e-01	20
1074099	1.000000e+00	7
1074098	9.405398e-01	20
1074101	1.000000e+00	7
1074100	1.000000e+00	0
1074103	4.438624e-01	26
1074102	1.013194e-01	30
1074058	8.881784e-16	50
1074059	1.000000e+00	0
1074056	1.000000e+00	6
1074057	9.999972e-01	10
1074062	1.000000e+00	6
1074063	9.986989e-01	15
1074060	8.881784e-16	50
1074061	1.000000e+00	0
1074050	1.000000e+00	1
1074051	9.999994e-01	9
1074048	9.998471e-01	13
1074049	1.133316e-12	48
1074054	9.999994e-01	9
1074055	8.881784e-16	50
1074052	1.000000e+00	0
1074053	1.000000e+00	3
1074075	1.000000e+00	4
1074074	8.881784e-16	50
1074073	1.000000e+00	0
1074072	1.000000e+00	0
1074079	2.807050e-06	41
1074078	1.000000e+00	0
1074077	1.000000e+00	0
1074067	1.000000e+00	0
1074066	1.000000e+00	1
1074065	9.999972e-01	10
1074064	1.000000e+00	3
1074071	9.999972e-01	10
1074070	9.835804e-01	18
1074069	1.000000e+00	2
1074068	8.881784e-16	50
1074021	3.245432e-02	32
1074020	1.000000e+00	3
1074023	1.000000e+00	5
1074022	4.681115e-04	37
1074017	1.049339e-07	43
1074016	1.000000e+00	1
1074019	1.000000e+00	2
1074018	9.999549e-01	12
1074029	8.881784e-16	50
1074028	1.000000e+00	6
1074031	1.000000e+00	0
1074030	9.995319e-01	14
1074025	8.881784e-16	50
1074024	1.193067e-05	40
1074027	9.923267e-01	17
1074026	8.881784e-16	50
1074036	8.881784e-16	50
1074037	1.013194e-01	30
1074038	9.999549e-01	12
1074039	1.000000e+00	0
1074032	8.881784e-16	50
1074033	1.000000e+00	5
1074034	1.000000e+00	4
1074035	1.000000e+00	3
1074044	9.999881e-01	11
1074045	1.000000e+00	6
1074046	1.000000e+00	1
1074047	5.946023e-02	31
1074040	1.000000e+00	1
1074041	1.000000e+00	0
1074042	1.000000e+00	0
1074043	9.998471e-01	13
1073991	8.388818e-01	22
1073990	9.999881e-01	11
1073989	7.673339e-03	34
1073988	9.999881e-01	11
1073987	1.000000e+00	2
1073986	1.000000e+00	0
1073985	8.986806e-01	21
1073984	1.000000e+00	6
1073999	8.881784e-16	50
1073998	1.000000e+00	3
1073997	1.000000e+00	4
1073996	8.881784e-16	50
1073995	9.966998e-01	16
1073994	9.986989e-01	15
1073993	1.000000e+00	5
1073992	4.529710e-14	49
1074006	8.881784e-16	50
1074007	1.000000e+00	4
1074004	1.000000e+00	6
1074005	1.013194e-01	30
1074002	1.000000e+00	0
1074003	1.000000e+00	2
1074000	1.000000e+00	4
1074001	1.000000e+00	3
1074014	1.000000e+00	0
1074015	1.000000e+00	6
1074012	1.621870e-08	44
1074013	1.000000e+00	6
1074010	4.529710e-14	49
1074011	3.300224e-03	35
1074008	8.986806e-01	21
1074009	1.000000e+00	1
1073953	1.000000e+00	1
1073952	1.000000e+00	0
1073955	4.510745e-05	39
1073954	1.000000e+00	6
1073957	8.881784e-16	50
1073956	9.999994e-01	9
1073959	8.986806e-01	21
1073958	1.000000e+00	0
1073961	7.600562e-01	23
1073960	8.388818e-01	22
1073963	4.529710e-14	49
1073962	9.405398e-01	20
1073965	1.000000e+00	2
1073964	1.000000e+00	2
1073967	1.000000e+00	7
1073966	7.673339e-03	34
1073968	1.000000e+00	1
1073969	1.000000e+00	3
1073970	1.000000e+00	3
1073971	1.000000e+00	2
1073973	8.881784e-16	50
1073974	7.600562e-01	23
1073975	1.000000e+00	2
1073976	1.000000e+00	0
1073977	1.000000e+00	1
1073978	1.000000e+00	4
1073979	4.529710e-14	49
1073980	1.000000e+00	0
1073981	1.000000e+00	2
1073982	1.301086e-03	36
1073983	1.000000e+00	2
1073923	9.999881e-01	11
1073922	4.529710e-14	49
1073921	4.529710e-14	49
1073920	1.000000e+00	4
1073927	1.000000e+00	3
1073926	1.000000e+00	0
1073925	1.000000e+00	3
1073924	1.000000e+00	1
1073931	1.000000e+00	1
1073930	9.999994e-01	9
1073929	1.000000e+00	1
1073928	1.000000e+00	0
1073935	9.998471e-01	13
1073934	8.986806e-01	21
1073933	1.000000e+00	0
1073932	1.000000e+00	0
1073938	8.881784e-16	50
1073939	1.000000e+00	0
1073936	1.000000e+00	0
1073937	8.881784e-16	50
1073942	8.881784e-16	50
1073943	9.675457e-01	19
1073940	8.881784e-16	50
1073941	9.986989e-01	15
1073946	9.405398e-01	20
1073947	1.000000e+00	2
1073944	1.854161e-11	47
1073945	1.000000e+00	4
1073950	8.881784e-16	50
1073951	1.000000e+00	1
1073948	1.000000e+00	0
1073949	1.000000e+00	1
1073919	1.000000e+00	1
1073918	8.881784e-16	50
1073917	1.000000e+00	0
1073916	9.999994e-01	9
1073915	1.000000e+00	0
1073914	1.000000e+00	1
1073913	9.986989e-01	15
1073912	1.000000e+00	1
1073911	1.854161e-11	47
1073910	9.923267e-01	17
1073909	1.000000e+00	2
1073908	8.388818e-01	22
1073907	1.000000e+00	0
1073906	1.000000e+00	0
1073905	2.230891e-10	46
1073904	1.000000e+00	6
1073902	1.000000e+00	0
1073903	1.000000e+00	1
1073900	1.000000e+00	1
1073901	7.600562e-01	23
1073898	1.000000e+00	7
1073899	1.000000e+00	7
1073896	7.600562e-01	23
1073897	1.133316e-12	48
1073894	1.133316e-12	48
1073895	1.000000e+00	1
1073892	1.000000e+00	1
1073893	1.000000e+00	4
1073890	5.561376e-01	25
1073891	1.000000e+00	3
1073888	1.000000e+00	1
1073889	1.000000e+00	0
1073885	2.230891e-10	46
1073884	1.000000e+00	2
1073887	4.510745e-05	39
1073886	4.510745e-05	39
1073881	1.000000e+00	5
1073880	1.621870e-08	44
1073883	1.000000e+00	1
1073882	8.881784e-16	50
1073877	1.000000e+00	0
1073876	1.000000e+00	1
1073879	5.946023e-02	31
1073878	9.986989e-01	15
1073873	9.998471e-01	13
1073872	9.999972e-01	10
1073875	9.995319e-01	14
1073874	1.000000e+00	0
1073868	2.104926e-09	45
1073869	3.359055e-01	27
1073870	9.966998e-01	16
1073871	1.000000e+00	2
1073864	1.000000e+00	2
1073865	1.000000e+00	6
1073866	8.881784e-16	50
1073867	2.807050e-06	41
1073860	1.000000e+00	3
1073861	5.946023e-02	31
1073862	1.000000e+00	4
1073863	9.923267e-01	17
1073856	9.999972e-01	10
1073857	1.000000e+00	1
1073858	1.000000e+00	0
1073859	1.529320e-04	38
1073851	1.854161e-11	47
1073850	9.999999e-01	8
1073849	4.529710e-14	49
1073855	1.000000e+00	0
1073854	8.881784e-16	50
1073852	1.000000e+00	0
1073843	1.000000e+00	5
1073842	1.000000e+00	1
1073841	1.000000e+00	0
1073840	1.000000e+00	0
1073847	8.881784e-16	50
1073846	1.000000e+00	0
1073845	1.000000e+00	2
1073844	5.561376e-01	25
1073834	2.399438e-01	28
1073835	9.675457e-01	19
1073832	1.000000e+00	2
1073833	1.000000e+00	1
1073838	1.000000e+00	5
1073839	1.000000e+00	1
1073836	1.000000e+00	0
1073837	8.881784e-16	50
1073826	9.998471e-01	13
1073827	4.529710e-14	49
1073824	1.000000e+00	0
1073825	1.000000e+00	0
1073830	1.000000e+00	0
1073831	8.881784e-16	50
1073829	1.000000e+00	0
1073817	1.000000e+00	7
1073816	1.000000e+00	1
1073819	8.881784e-16	50
1073818	1.000000e+00	4
1073821	9.995319e-01	14
1073820	8.881784e-16	50
1073823	1.000000e+00	0
1073822	1.301086e-03	36
1073809	1.000000e+00	0
1073808	1.000000e+00	1
1073811	8.986806e-01	21
1073810	1.000000e+00	0
1073813	8.881784e-16	50
1073812	7.673339e-03	34
1073815	1.000000e+00	4
1073814	1.000000e+00	0
1073800	1.000000e+00	5
1073801	9.923267e-01	17
1073802	1.611182e-01	29
1073803	9.998471e-01	13
1073804	8.881784e-16	50
1073805	1.000000e+00	7
1073806	1.000000e+00	4
1073807	9.999972e-01	10
1073792	1.000000e+00	0
1073793	9.675457e-01	19
1073794	2.230891e-10	46
1073795	1.000000e+00	7
1073796	9.999972e-01	10
1073797	1.000000e+00	0
1073798	4.681115e-04	37
1073799	1.000000e+00	2
1073782	9.675457e-01	19
1073783	1.000000e+00	0
1073780	1.000000e+00	1
1073781	9.999549e-01	12
1073778	1.000000e+00	5
1073779	3.245432e-02	32
1073776	1.000000e+00	6
1073777	1.000000e+00	3
1073790	1.000000e+00	7
1073791	1.000000e+00	4
1073788	4.681115e-04	37
1073789	1.000000e+00	4
1073786	1.000000e+00	2
1073787	9.923267e-01	17
1073784	2.807050e-06	41
1073785	8.881784e-16	50
1073767	1.000000e+00	2
1073766	1.000000e+00	0
1073765	1.000000e+00	2
1073764	1.000000e+00	0
1073763	1.000000e+00	0
1073762	9.923267e-01	17
1073761	1.621870e-08	44
1073760	9.999549e-01	12
1073773	8.881784e-16	50
1073772	1.000000e+00	1
1073771	1.000000e+00	2
1073770	1.000000e+00	2
1073769	1.000000e+00	0
1073768	1.854161e-11	47
1073748	1.000000e+00	0
1073749	9.999994e-01	9
1073750	8.881784e-16	50
1073751	1.000000e+00	3
1073744	9.405398e-01	20
1073745	1.000000e+00	0
1073746	4.681115e-04	37
1073747	1.000000e+00	2
1073756	9.995319e-01	14
1073757	9.999881e-01	11
1073758	8.881784e-16	50
1073759	5.817779e-07	42
1073752	4.529710e-14	49
1073753	1.000000e+00	0
1073754	1.000000e+00	0
1073755	1.000000e+00	0
1073733	9.998471e-01	13
1073732	1.000000e+00	0
1073735	1.000000e+00	5
1073734	1.000000e+00	3
1073729	1.000000e+00	1
1073728	9.999994e-01	9
1073731	1.000000e+00	2
1073730	1.000000e+00	7
1073741	1.000000e+00	4
1073740	9.999881e-01	11
1073743	1.000000e+00	4
1073742	1.000000e+00	1
1073737	9.999994e-01	9
1073736	3.359055e-01	27
1073739	9.986989e-01	15
1073738	1.000000e+00	1
1073714	1.000000e+00	1
1073712	9.999999e-01	8
1073713	7.600562e-01	23
1073718	9.966998e-01	16
1073719	1.000000e+00	0
1073716	1.000000e+00	7
1073717	8.388818e-01	22
1073722	1.000000e+00	0
1073723	8.881784e-16	50
1073720	8.881784e-16	50
1073721	4.529710e-14	49
1073726	9.999994e-01	9
1073727	1.000000e+00	4
1073724	9.835804e-01	18
1073725	8.881784e-16	50
1073699	1.000000e+00	1
1073697	8.881784e-16	50
1073696	1.000000e+00	1
1073703	9.995319e-01	14
1073702	8.881784e-16	50
1073701	1.000000e+00	6
1073700	8.881784e-16	50
1073707	8.881784e-16	50
1073706	8.881784e-16	50
1073705	8.881784e-16	50
1073704	1.049339e-07	43
1073711	2.104926e-09	45
1073710	8.881784e-16	50
1073709	1.000000e+00	4
1073708	1.000000e+00	2
1073680	6.640945e-01	24
1073681	1.000000e+00	1
1073682	8.881784e-16	50
1073683	1.000000e+00	2
1073684	1.000000e+00	5
1073685	1.000000e+00	5
1073686	9.999972e-01	10
1073690	1.000000e+00	0
1073691	1.000000e+00	5
1073692	8.881784e-16	50
1073693	1.000000e+00	4
1073694	2.230891e-10	46
1073695	2.230891e-10	46
1073665	1.000000e+00	6
1073664	1.000000e+00	4
1073666	1.000000e+00	0
1073669	9.986989e-01	15
1073668	9.999972e-01	10
1073671	1.000000e+00	7
1073670	1.000000e+00	3
1073673	8.881784e-16	50
1073672	9.999549e-01	12
1073675	1.000000e+00	2
1073674	1.000000e+00	2
1073677	4.529710e-14	49
1073676	1.000000e+00	2
1073679	1.000000e+00	0
1073678	9.999994e-01	9
1073610	9.999994e-01	9
1073611	1.000000e+00	0
1073608	1.000000e+00	3
1073609	6.640945e-01	24
1073614	9.966998e-01	16
1073615	9.675457e-01	19
1073612	1.000000e+00	0
1073613	1.000000e+00	2
1073602	9.998471e-01	13
1073603	1.000000e+00	5
1073600	1.000000e+00	1
1073601	9.986989e-01	15
1073606	1.000000e+00	7
1073607	9.923267e-01	17
1073604	1.000000e+00	1
1073605	1.000000e+00	3
1073627	8.881784e-16	50
1073626	3.359055e-01	27
1073625	1.000000e+00	3
1073624	1.013194e-01	30
1073631	1.000000e+00	2
1073630	9.995319e-01	14
1073629	8.881784e-16	50
1073628	1.000000e+00	1
1073619	1.000000e+00	2
1073618	1.013194e-01	30
1073617	1.000000e+00	0
1073616	1.000000e+00	6
1073623	1.000000e+00	1
1073622	9.835804e-01	18
1073621	1.000000e+00	0
1073620	1.000000e+00	3
1073640	1.000000e+00	2
1073641	4.529710e-14	49
1073642	1.000000e+00	0
1073643	9.835804e-01	18
1073644	1.000000e+00	4
1073645	1.000000e+00	0
1073646	1.000000e+00	2
1073647	1.000000e+00	0
1073632	1.529320e-04	38
1073633	1.000000e+00	2
1073634	8.881784e-16	50
1073635	1.000000e+00	0
1073636	1.000000e+00	0
1073637	9.999994e-01	9
1073638	8.881784e-16	50
1073639	1.000000e+00	0
1073657	1.000000e+00	0
1073656	1.000000e+00	1
1073659	8.881784e-16	50
1073658	1.000000e+00	3
1073661	2.230891e-10	46
1073660	1.000000e+00	3
1073663	1.000000e+00	1
1073662	1.000000e+00	1
1073649	1.000000e+00	0
1073648	1.000000e+00	1
1073651	1.000000e+00	0
1073650	8.881784e-16	50
1073653	8.881784e-16	50
1073652	1.000000e+00	6
1073655	1.000000e+00	0
1073654	1.000000e+00	0
1073550	8.881784e-16	50
1073551	1.000000e+00	3
1073548	1.000000e+00	4
1073549	1.000000e+00	2
1073546	1.000000e+00	0
1073547	1.000000e+00	6
1073544	1.000000e+00	2
1073545	1.000000e+00	0
1073542	1.000000e+00	1
1073543	1.000000e+00	3
1073540	9.999972e-01	10
1073541	1.000000e+00	7
1073538	1.000000e+00	1
1073539	1.000000e+00	1
1073536	1.641957e-02	33
1073537	1.000000e+00	3
1073567	1.000000e+00	0
1073566	1.000000e+00	1
1073565	1.000000e+00	7
1073564	9.999994e-01	9
1073563	8.881784e-16	50
1073562	8.986806e-01	21
1073561	1.000000e+00	0
1073560	1.000000e+00	2
1073559	1.000000e+00	3
1073558	1.000000e+00	0
1073557	1.000000e+00	0
1073555	5.561376e-01	25
1073554	1.000000e+00	6
1073553	9.923267e-01	17
1073552	3.300224e-03	35
1073580	1.000000e+00	6
1073581	6.640945e-01	24
1073582	1.000000e+00	5
1073583	1.000000e+00	4
1073576	2.807050e-06	41
1073577	1.000000e+00	3
1073578	1.000000e+00	2
1073579	9.999972e-01	10
1073572	1.000000e+00	4
1073574	1.301086e-03	36
1073575	1.000000e+00	2
1073568	1.000000e+00	1
1073569	1.000000e+00	0
1073570	2.104926e-09	45
1073571	1.000000e+00	2
1073597	7.673339e-03	34
1073596	1.000000e+00	0
1073599	1.621870e-08	44
1073598	1.000000e+00	1
1073593	1.000000e+00	5
1073592	1.000000e+00	1
1073595	1.000000e+00	0
1073594	8.881784e-16	50
1073589	9.995319e-01	14
1073588	1.000000e+00	1
1073591	3.245432e-02	32
1073590	1.000000e+00	5
1073585	1.000000e+00	4
1073584	1.000000e+00	0
1073587	1.000000e+00	3
1073586	9.405398e-01	20
1073475	1.000000e+00	0
1073474	1.000000e+00	3
1073473	1.000000e+00	1
1073472	2.104926e-09	45
1073478	1.000000e+00	0
1073477	1.000000e+00	7
1073476	1.000000e+00	1
1073483	9.999881e-01	11
1073482	5.946023e-02	31
1073481	1.000000e+00	2
1073480	2.104926e-09	45
1073487	2.807050e-06	41
1073486	8.881784e-16	50
1073484	1.000000e+00	7
1073490	8.881784e-16	50
1073491	1.000000e+00	1
1073489	3.359055e-01	27
1073494	1.000000e+00	0
1073495	1.529320e-04	38
1073492	1.000000e+00	0
1073493	8.881784e-16	50
1073498	1.000000e+00	3
1073499	8.881784e-16	50
1073497	1.133316e-12	48
1073502	1.000000e+00	0
1073503	1.301086e-03	36
1073500	9.999549e-01	12
1073501	1.000000e+00	1
1073505	8.881784e-16	50
1073504	1.854161e-11	47
1073507	1.000000e+00	1
1073506	2.104926e-09	45
1073509	1.000000e+00	5
1073508	8.881784e-16	50
1073511	8.881784e-16	50
1073510	4.681115e-04	37
1073513	9.995319e-01	14
1073515	1.000000e+00	1
1073514	1.000000e+00	5
1073517	4.510745e-05	39
1073516	8.881784e-16	50
1073519	5.946023e-02	31
1073518	1.000000e+00	0
1073520	1.000000e+00	1
1073522	9.999972e-01	10
1073523	9.999994e-01	9
1073524	2.399438e-01	28
1073525	8.881784e-16	50
1073526	2.230891e-10	46
1073527	1.621870e-08	44
1073528	8.881784e-16	50
1073529	1.854161e-11	47
1073530	2.230891e-10	46
1073531	1.000000e+00	2
1073532	1.000000e+00	0
1073533	1.000000e+00	5
1073535	8.881784e-16	50
1073415	2.104926e-09	45
1073414	8.881784e-16	50
1073413	8.881784e-16	50
1073412	8.881784e-16	50
1073411	8.881784e-16	50
1073410	1.000000e+00	0
1073409	5.817779e-07	42
1073408	1.000000e+00	0
1073423	1.000000e+00	0
1073422	1.000000e+00	1
1073421	1.000000e+00	0
1073420	1.000000e+00	0
1073419	1.529320e-04	38
1073418	8.881784e-16	50
1073417	9.999549e-01	12
1073416	2.104926e-09	45
1073430	1.000000e+00	1
1073431	8.881784e-16	50
1073428	1.000000e+00	1
1073429	1.854161e-11	47
1073426	1.000000e+00	3
1073427	1.000000e+00	1
1073424	9.999999e-01	8
1073425	1.000000e+00	0
1073438	1.000000e+00	0
1073439	1.000000e+00	2
1073436	2.807050e-06	41
1073437	1.000000e+00	5
1073434	1.000000e+00	0
1073435	1.000000e+00	4
1073432	8.881784e-16	50
1073433	8.881784e-16	50
1073445	1.000000e+00	0
1073444	1.000000e+00	2
1073447	1.000000e+00	0
1073446	4.529710e-14	49
1073441	1.000000e+00	0
1073440	1.000000e+00	0
1073443	1.000000e+00	0
1073442	7.600562e-01	23
1073453	1.000000e+00	1
1073452	9.986989e-01	15
1073455	1.049339e-07	43
1073449	6.640945e-01	24
1073448	1.000000e+00	1
1073451	1.000000e+00	2
1073450	9.999972e-01	10
1073460	9.999994e-01	9
1073461	1.000000e+00	1
1073463	1.000000e+00	1
1073456	1.000000e+00	3
1073457	1.000000e+00	7
1073458	1.000000e+00	1
1073459	8.881784e-16	50
1073468	9.835804e-01	18
1073469	9.999999e-01	8
1073470	1.641957e-02	33
1073471	7.673339e-03	34
1073464	9.999999e-01	8
1073465	1.000000e+00	6
1073466	1.000000e+00	1
1073467	1.000000e+00	2
1073369	1.000000e+00	5
1073368	9.999881e-01	11
1073371	1.000000e+00	3
1073370	1.000000e+00	5
1073372	1.000000e+00	1
1073375	1.000000e+00	0
1073374	9.986989e-01	15
1073361	1.000000e+00	4
1073360	1.000000e+00	0
1073363	9.835804e-01	18
1073362	7.600562e-01	23
1073365	1.000000e+00	2
1073367	1.854161e-11	47
1073366	9.986989e-01	15
1073352	9.966998e-01	16
1073353	1.000000e+00	7
1073354	1.013194e-01	30
1073355	7.600562e-01	23
1073356	7.600562e-01	23
1073357	1.000000e+00	2
1073358	1.529320e-04	38
1073359	1.000000e+00	0
1073344	1.000000e+00	2
1073345	9.999549e-01	12
1073346	9.966998e-01	16
1073347	8.881784e-16	50
1073349	9.923267e-01	17
1073350	1.000000e+00	0
1073351	4.529710e-14	49
1073403	9.999994e-01	9
1073402	1.000000e+00	1
1073400	1.013194e-01	30
1073407	4.529710e-14	49
1073406	5.946023e-02	31
1073405	1.000000e+00	3
1073404	1.854161e-11	47
1073395	1.000000e+00	3
1073394	9.966998e-01	16
1073393	1.000000e+00	2
1073392	1.000000e+00	0
1073399	9.999999e-01	8
1073398	9.999999e-01	8
1073397	1.000000e+00	4
1073396	1.000000e+00	0
1073386	1.000000e+00	0
1073387	1.000000e+00	2
1073384	8.881784e-16	50
1073385	9.923267e-01	17
1073390	1.000000e+00	3
1073391	1.000000e+00	0
1073388	1.000000e+00	1
1073389	9.966998e-01	16
1073378	8.881784e-16	50
1073379	9.966998e-01	16
1073376	9.998471e-01	13
1073377	1.000000e+00	0
1073382	1.000000e+00	0
1073383	1.000000e+00	2
1073380	1.000000e+00	3
1073381	9.405398e-01	20
1073309	2.230891e-10	46
1073308	1.193067e-05	40
1073311	1.000000e+00	0
1073310	8.881784e-16	50
1073305	1.000000e+00	2
1073304	1.000000e+00	0
1073307	1.000000e+00	4
1073306	1.000000e+00	2
1073301	1.000000e+00	1
1073300	9.835804e-01	18
1073303	9.405398e-01	20
1073302	2.807050e-06	41
1073297	8.881784e-16	50
1073296	9.923267e-01	17
1073299	1.000000e+00	1
1073298	1.000000e+00	2
1073292	9.998471e-01	13
1073293	1.000000e+00	0
1073294	1.301086e-03	36
1073295	1.000000e+00	2
1073288	9.923267e-01	17
1073289	1.000000e+00	4
1073290	2.104926e-09	45
1073291	7.600562e-01	23
1073284	5.561376e-01	25
1073285	9.998471e-01	13
1073287	1.000000e+00	2
1073280	9.923267e-01	17
1073281	4.529710e-14	49
1073282	1.611182e-01	29
1073283	9.998471e-01	13
1073343	8.881784e-16	50
1073342	1.000000e+00	5
1073341	9.999994e-01	9
1073340	1.000000e+00	2
1073339	9.999972e-01	10
1073338	9.405398e-01	20
1073337	2.807050e-06	41
1073336	1.000000e+00	7
1073335	9.999972e-01	10
1073334	1.000000e+00	7
1073333	1.000000e+00	1
1073332	1.000000e+00	6
1073331	1.301086e-03	36
1073330	8.881784e-16	50
1073329	1.000000e+00	1
1073328	9.999972e-01	10
1073326	1.000000e+00	2
1073327	1.611182e-01	29
1073324	1.000000e+00	2
1073325	8.881784e-16	50
1073322	9.923267e-01	17
1073323	1.000000e+00	5
1073320	9.999972e-01	10
1073321	1.000000e+00	5
1073318	8.881784e-16	50
1073319	1.000000e+00	5
1073316	8.881784e-16	50
1073317	1.000000e+00	3
1073314	1.000000e+00	0
1073315	9.966998e-01	16
1073312	1.193067e-05	40
1073313	8.388818e-01	22
1073234	9.405398e-01	20
1073235	8.881784e-16	50
1073236	2.399438e-01	28
1073237	1.000000e+00	0
1073238	9.999881e-01	11
1073239	1.000000e+00	1
1073240	9.999549e-01	12
1073241	8.881784e-16	50
1073243	4.681115e-04	37
1073244	9.405398e-01	20
1073245	1.000000e+00	0
1073246	1.000000e+00	7
1073247	4.510745e-05	39
1073217	9.995319e-01	14
1073216	1.000000e+00	3
1073219	9.999999e-01	8
1073218	1.000000e+00	4
1073221	1.000000e+00	1
1073220	1.000000e+00	2
1073223	1.193067e-05	40
1073222	1.000000e+00	3
1073225	1.000000e+00	1
1073224	9.966998e-01	16
1073227	1.193067e-05	40
1073226	1.000000e+00	0
1073229	1.000000e+00	3
1073228	1.000000e+00	0
1073231	9.675457e-01	19
1073230	7.600562e-01	23
1073266	1.000000e+00	6
1073267	5.561376e-01	25
1073264	1.000000e+00	0
1073265	9.999994e-01	9
1073270	1.000000e+00	5
1073271	1.013194e-01	30
1073268	1.000000e+00	0
1073269	8.388818e-01	22
1073274	1.000000e+00	6
1073275	1.000000e+00	0
1073272	1.000000e+00	2
1073278	1.000000e+00	5
1073279	1.000000e+00	1
1073276	1.000000e+00	3
1073277	1.000000e+00	0
1073251	1.133316e-12	48
1073250	9.999994e-01	9
1073248	8.881784e-16	50
1073255	8.881784e-16	50
1073254	3.300224e-03	35
1073253	2.104926e-09	45
1073252	1.000000e+00	5
1073259	4.529710e-14	49
1073258	1.193067e-05	40
1073257	1.611182e-01	29
1073256	1.133316e-12	48
1073263	1.000000e+00	7
1073262	9.999994e-01	9
1073261	7.673339e-03	34
1073260	1.000000e+00	0
1073172	9.999994e-01	9
1073173	1.000000e+00	0
1073174	1.000000e+00	0
1073175	1.000000e+00	0
1073168	8.881784e-16	50
1073169	1.301086e-03	36
1073170	1.621870e-08	44
1073171	8.881784e-16	50
1073180	9.995319e-01	14
1073181	1.000000e+00	1
1073182	1.000000e+00	6
1073183	9.986989e-01	15
1073176	1.854161e-11	47
1073177	1.049339e-07	43
1073178	2.399438e-01	28
1073179	1.000000e+00	0
1073157	1.000000e+00	6
1073156	9.923267e-01	17
1073159	1.000000e+00	1
1073158	8.881784e-16	50
1073153	2.104926e-09	45
1073152	9.923267e-01	17
1073155	9.999972e-01	10
1073154	3.300224e-03	35
1073165	1.000000e+00	5
1073164	8.881784e-16	50
1073167	8.881784e-16	50
1073166	1.000000e+00	2
1073161	1.000000e+00	0
1073160	7.600562e-01	23
1073163	1.000000e+00	5
1073162	1.000000e+00	5
1073206	1.000000e+00	0
1073207	1.000000e+00	0
1073205	4.438624e-01	26
1073202	1.000000e+00	3
1073203	1.000000e+00	6
1073200	9.675457e-01	19
1073201	8.881784e-16	50
1073214	1.000000e+00	0
1073215	1.000000e+00	2
1073212	8.881784e-16	50
1073210	1.000000e+00	0
1073211	3.359055e-01	27
1073208	3.300224e-03	35
1073209	9.999994e-01	9
1073191	2.104926e-09	45
1073190	1.000000e+00	2
1073189	9.999549e-01	12
1073188	9.923267e-01	17
1073187	1.000000e+00	7
1073186	1.000000e+00	0
1073185	1.000000e+00	5
1073184	1.000000e+00	1
1073199	1.000000e+00	3
1073198	5.817779e-07	42
1073197	1.000000e+00	0
1073196	7.600562e-01	23
1073195	1.000000e+00	2
1073194	9.999994e-01	9
1073193	1.000000e+00	1
1073192	1.000000e+00	0
1076237	8.881784e-16	50
1076236	1.000000e+00	3
1076239	5.946023e-02	31
1076238	8.881784e-16	50
1076233	1.000000e+00	6
1076235	9.999994e-01	9
1076234	9.999881e-01	11
1076229	2.104926e-09	45
1076228	1.641957e-02	33
1076231	1.000000e+00	4
1076230	4.438624e-01	26
1076225	1.049339e-07	43
1076227	1.000000e+00	0
1076226	9.995319e-01	14
1076252	9.835804e-01	18
1076253	1.621870e-08	44
1076254	1.000000e+00	2
1076255	1.000000e+00	2
1076248	1.000000e+00	2
1076249	1.000000e+00	0
1076250	1.000000e+00	0
1076251	1.000000e+00	2
1076244	1.000000e+00	0
1076245	1.000000e+00	4
1076246	9.966998e-01	16
1076247	1.013194e-01	30
1076240	4.438624e-01	26
1076241	4.438624e-01	26
[truncated: 2,654 more rows]
