# Supplementary material for: Translational Selection Is Ubiquitous in Prokaryotes
Source: PLoS Genet. 2010 Jun 24;6(6):e1001004. doi: 10.1371/journal.pgen.1001004 (PMC2891978; doi:10.1371/journal.pgen.1001004)
Supplement: Dataset S1 — OCU/non-OCU gene calls in 461 Bacterial and Archaeal genomes, and summary tables of genome properties and OCU preferences for specific codons. (4.77 MB ZIP) [file pgen.1001004.s001.zip › Dataset_S1_Bacteria/Bacteroides_vulgatus_ATCC_8482.arff.ocuGenes]

GeneID	signTest_p	ocuProbWinCnt
5302823	9.998471e-01	13
5302822	9.999994e-01	9
5302821	9.998471e-01	13
5302820	1.641957e-02	33
5302819	9.835804e-01	18
5302818	9.966998e-01	16
5302817	1.000000e+00	0
5302816	9.999549e-01	12
5302831	1.000000e+00	6
5302830	1.000000e+00	3
5302829	9.999994e-01	9
5302828	1.000000e+00	4
5302827	1.000000e+00	3
5302826	7.600562e-01	23
5302825	8.881784e-16	50
5302824	1.000000e+00	6
5302838	9.986989e-01	15
5302839	8.388818e-01	22
5302836	1.000000e+00	5
5302837	1.000000e+00	1
5302834	1.000000e+00	7
5302835	3.359055e-01	27
5302832	1.000000e+00	5
5302833	1.854161e-11	47
5302847	4.529710e-14	49
5302844	1.301086e-03	36
5302845	8.881784e-16	50
5302842	8.388818e-01	22
5302843	9.675457e-01	19
5302840	1.000000e+00	5
5302841	1.000000e+00	6
5302789	1.000000e+00	0
5302788	1.193067e-05	40
5302791	1.000000e+00	6
5302790	9.923267e-01	17
5302785	1.000000e+00	7
5302784	1.000000e+00	2
5302787	1.000000e+00	2
5302786	1.000000e+00	7
5302797	1.000000e+00	1
5302796	1.000000e+00	4
5302799	8.881784e-16	50
5302793	1.000000e+00	1
5302792	1.000000e+00	2
5302795	9.999999e-01	8
5302794	9.986989e-01	15
5302804	8.881784e-16	50
5302805	2.104926e-09	45
5302806	4.510745e-05	39
5302807	8.986806e-01	21
5302801	9.999549e-01	12
5302802	8.986806e-01	21
5302803	8.388818e-01	22
5302813	5.946023e-02	31
5302814	9.966998e-01	16
5302815	1.000000e+00	0
5302808	1.000000e+00	3
5302809	9.999999e-01	8
5302810	1.000000e+00	2
5302811	9.999994e-01	9
5302883	9.405398e-01	20
5302882	7.673339e-03	34
5302881	1.000000e+00	2
5302880	1.000000e+00	6
5302887	9.405398e-01	20
5302886	9.999972e-01	10
5302885	1.049339e-07	43
5302884	9.999972e-01	10
5302891	9.986989e-01	15
5302890	9.966998e-01	16
5302889	1.000000e+00	3
5302894	1.000000e+00	6
5302893	1.000000e+00	5
5302892	1.000000e+00	1
5302898	1.133316e-12	48
5302899	9.999994e-01	9
5302897	9.995319e-01	14
5302902	1.000000e+00	7
5302903	1.000000e+00	2
5302900	1.000000e+00	5
5302901	9.835804e-01	18
5302906	9.999549e-01	12
5302904	8.881784e-16	50
5302905	8.388818e-01	22
5302910	1.611182e-01	29
5302911	8.881784e-16	50
5302908	8.881784e-16	50
5302909	8.881784e-16	50
5302849	8.881784e-16	50
5302848	4.529710e-14	49
5302851	1.000000e+00	5
5302850	9.999999e-01	8
5302853	9.998471e-01	13
5302852	8.881784e-16	50
5302854	9.923267e-01	17
5302857	1.641957e-02	33
5302856	8.881784e-16	50
5302859	8.388818e-01	22
5302858	4.529710e-14	49
5302861	4.529710e-14	49
5302860	1.000000e+00	7
5302863	9.998471e-01	13
5302862	1.013194e-01	30
5302865	1.529320e-04	38
5302866	1.000000e+00	6
5302867	8.881784e-16	50
5302868	1.000000e+00	6
5302869	9.923267e-01	17
5302870	5.561376e-01	25
5302871	9.999549e-01	12
5302872	8.881784e-16	50
5302873	2.399438e-01	28
5302874	8.388818e-01	22
5302875	9.986989e-01	15
5302876	5.946023e-02	31
5302877	9.835804e-01	18
5302878	1.000000e+00	1
5302879	9.966998e-01	16
5302958	9.999972e-01	10
5302959	2.399438e-01	28
5302956	1.000000e+00	1
5302957	1.000000e+00	1
5302954	9.999972e-01	10
5302955	1.000000e+00	5
5302952	8.881784e-16	50
5302953	1.133316e-12	48
5302950	1.000000e+00	4
5302951	1.000000e+00	2
5302948	2.104926e-09	45
5302949	1.000000e+00	1
5302946	1.000000e+00	0
5302947	1.000000e+00	2
5302944	9.999994e-01	9
5302945	1.000000e+00	0
5302975	9.835804e-01	18
5302974	4.510745e-05	39
5302973	9.923267e-01	17
5302972	8.881784e-16	50
5302971	9.995319e-01	14
5302970	1.049339e-07	43
5302963	1.000000e+00	2
5302962	9.999999e-01	8
5302961	9.998471e-01	13
5302960	9.999972e-01	10
5302924	9.986989e-01	15
5302925	1.000000e+00	0
5302926	1.000000e+00	4
5302927	9.999881e-01	11
5302920	1.000000e+00	7
5302921	9.999549e-01	12
5302922	3.300224e-03	35
5302923	4.529710e-14	49
5302916	9.966998e-01	16
5302917	8.881784e-16	50
5302918	5.561376e-01	25
5302919	1.621870e-08	44
5302912	1.854161e-11	47
5302913	9.835804e-01	18
5302914	1.854161e-11	47
5302915	1.301086e-03	36
5302941	1.000000e+00	1
5302940	8.881784e-16	50
5302943	1.000000e+00	1
5302942	5.946023e-02	31
5302937	1.000000e+00	7
5302936	4.529710e-14	49
5302939	4.529710e-14	49
5302938	1.000000e+00	0
5302933	1.000000e+00	1
5302932	1.000000e+00	2
5302935	1.000000e+00	1
5302934	1.000000e+00	5
5302929	8.881784e-16	50
5302928	2.230891e-10	46
5302931	1.000000e+00	0
5302930	1.000000e+00	2
5303018	9.999972e-01	10
5303019	1.000000e+00	3
5303016	9.405398e-01	20
5303017	9.835804e-01	18
5303022	6.640945e-01	24
5303023	9.999999e-01	8
5303020	9.966998e-01	16
5303021	7.673339e-03	34
5303010	1.000000e+00	2
5303011	9.986989e-01	15
5303008	1.000000e+00	2
5303009	9.999972e-01	10
5303014	9.999999e-01	8
5303015	9.986989e-01	15
5303012	1.000000e+00	0
5303013	3.300224e-03	35
5303035	8.388818e-01	22
5303034	1.611182e-01	29
5303033	1.049339e-07	43
5303032	1.000000e+00	6
5303039	2.399438e-01	28
5303038	8.986806e-01	21
5303037	9.966998e-01	16
5303036	9.999881e-01	11
5303027	1.000000e+00	2
5303026	8.881784e-16	50
5303025	9.999994e-01	9
5303024	3.359055e-01	27
5303031	9.998471e-01	13
5303030	1.301086e-03	36
5303029	1.193067e-05	40
5303028	4.438624e-01	26
5302984	8.881784e-16	50
5302985	1.621870e-08	44
5302986	3.300224e-03	35
5302987	1.133316e-12	48
5302988	1.641957e-02	33
5302976	9.835804e-01	18
5302977	1.000000e+00	5
5302978	8.986806e-01	21
5302979	9.999549e-01	12
5302980	8.881784e-16	50
5302981	9.923267e-01	17
5302982	4.681115e-04	37
5302983	1.611182e-01	29
5303001	9.999999e-01	8
5303000	9.995319e-01	14
5303003	1.000000e+00	3
5303002	3.300224e-03	35
5303005	8.881784e-16	50
5303004	1.000000e+00	4
5303007	1.000000e+00	0
5303006	1.000000e+00	0
5302993	1.000000e+00	4
5302992	8.881784e-16	50
5302995	5.946023e-02	31
5302994	4.438624e-01	26
5302997	1.000000e+00	1
5302996	1.000000e+00	7
5302999	8.388818e-01	22
5302998	9.999999e-01	8
5303092	3.359055e-01	27
5303094	8.881784e-16	50
5303095	1.641957e-02	33
5303088	2.104926e-09	45
5303089	3.300224e-03	35
5303090	1.013194e-01	30
5303091	1.301086e-03	36
5303102	8.881784e-16	50
5303103	1.301086e-03	36
5303097	9.923267e-01	17
5303098	1.854161e-11	47
5303099	1.193067e-05	40
5303077	9.999881e-01	11
5303076	1.133316e-12	48
5303079	2.807050e-06	41
5303078	1.013194e-01	30
5303073	9.999994e-01	9
5303072	2.230891e-10	46
5303075	8.881784e-16	50
5303074	9.995319e-01	14
5303084	8.881784e-16	50
5303080	9.999881e-01	11
5303083	9.998471e-01	13
5303062	1.000000e+00	1
5303063	8.881784e-16	50
5303060	8.881784e-16	50
5303061	1.000000e+00	6
5303059	1.000000e+00	2
5303056	9.998471e-01	13
5303057	9.999549e-01	12
5303070	2.230891e-10	46
5303071	2.104926e-09	45
5303068	5.817779e-07	42
5303069	8.881784e-16	50
5303066	9.999972e-01	10
5303067	9.986989e-01	15
5303047	4.681115e-04	37
5303046	8.881784e-16	50
5303045	1.529320e-04	38
5303044	8.881784e-16	50
5303043	8.881784e-16	50
5303042	6.640945e-01	24
5303041	8.986806e-01	21
5303055	1.000000e+00	0
5303054	1.133316e-12	48
5303053	9.995319e-01	14
5303052	9.999881e-01	11
5303051	1.000000e+00	3
5303050	2.230891e-10	46
5303049	9.999994e-01	9
5303152	7.673339e-03	34
5303153	9.999972e-01	10
5303154	8.881784e-16	50
5303155	8.881784e-16	50
5303156	4.529710e-14	49
5303157	1.000000e+00	1
5303158	9.675457e-01	19
5303159	6.640945e-01	24
5303160	1.621870e-08	44
5303161	4.529710e-14	49
5303162	9.966998e-01	16
5303163	4.681115e-04	37
5303164	3.245432e-02	32
5303165	1.000000e+00	2
5303166	9.999972e-01	10
5303167	9.999999e-01	8
5303137	1.000000e+00	6
5303136	9.835804e-01	18
5303139	4.438624e-01	26
5303138	7.673339e-03	34
5303141	6.640945e-01	24
5303140	3.359055e-01	27
5303142	9.999972e-01	10
5303145	8.881784e-16	50
5303144	9.923267e-01	17
5303146	4.438624e-01	26
5303149	8.881784e-16	50
5303148	8.881784e-16	50
5303151	1.301086e-03	36
5303150	8.881784e-16	50
5303122	9.835804e-01	18
5303123	4.529710e-14	49
5303120	8.881784e-16	50
5303121	1.000000e+00	2
5303126	9.999999e-01	8
5303127	1.000000e+00	0
5303124	1.000000e+00	1
5303125	1.000000e+00	3
5303130	1.000000e+00	6
5303131	1.000000e+00	6
5303128	1.000000e+00	1
5303129	9.999999e-01	8
5303134	1.000000e+00	0
5303135	1.000000e+00	1
5303132	1.000000e+00	1
5303133	1.000000e+00	4
5303107	1.013194e-01	30
5303106	5.946023e-02	31
5303105	1.854161e-11	47
5303104	5.946023e-02	31
5303111	2.807050e-06	41
5303110	5.946023e-02	31
5303109	5.817779e-07	42
5303108	1.193067e-05	40
5303115	1.000000e+00	2
5303114	9.835804e-01	18
5303113	8.881784e-16	50
5303112	2.807050e-06	41
5303119	1.641957e-02	33
5303118	9.995319e-01	14
5303117	1.133316e-12	48
5303116	9.995319e-01	14
5303229	9.999999e-01	8
5303228	9.998471e-01	13
5303231	1.000000e+00	1
5303230	9.999549e-01	12
5303225	8.881784e-16	50
5303224	1.193067e-05	40
5303227	1.000000e+00	1
5303226	1.621870e-08	44
5303221	1.000000e+00	0
5303220	1.000000e+00	0
5303223	1.000000e+00	4
5303222	9.999999e-01	8
5303217	9.999549e-01	12
5303216	1.000000e+00	0
5303219	1.000000e+00	0
5303218	9.998471e-01	13
5303213	1.000000e+00	1
5303214	8.881784e-16	50
5303215	1.000000e+00	7
5303208	9.999549e-01	12
5303209	9.923267e-01	17
5303210	1.000000e+00	2
5303211	7.600562e-01	23
5303204	9.999972e-01	10
5303205	1.000000e+00	7
5303206	1.000000e+00	5
5303207	9.998471e-01	13
5303200	9.835804e-01	18
5303201	5.946023e-02	31
5303202	4.438624e-01	26
5303203	1.000000e+00	4
5303199	1.000000e+00	5
5303198	1.000000e+00	1
5303197	1.000000e+00	4
5303196	9.999881e-01	11
5303195	1.000000e+00	1
5303194	9.923267e-01	17
5303193	1.000000e+00	4
5303192	1.529320e-04	38
5303191	9.966998e-01	16
5303190	1.013194e-01	30
5303189	1.000000e+00	3
5303188	3.300224e-03	35
5303187	1.000000e+00	0
5303186	1.000000e+00	6
5303185	1.611182e-01	29
5303184	9.998471e-01	13
5303182	8.881784e-16	50
5303183	1.000000e+00	6
5303180	1.000000e+00	5
5303178	1.621870e-08	44
5303179	7.673339e-03	34
5303176	1.000000e+00	5
5303177	1.000000e+00	7
5303174	9.999994e-01	9
5303175	1.854161e-11	47
5303172	3.300224e-03	35
5303173	1.000000e+00	0
5303170	8.881784e-16	50
5303171	9.999999e-01	8
5303168	9.675457e-01	19
5303169	9.986989e-01	15
5303289	8.881784e-16	50
5303288	1.049339e-07	43
5303291	9.999999e-01	8
5303290	8.881784e-16	50
5303293	1.000000e+00	2
5303292	8.388818e-01	22
5303295	4.438624e-01	26
5303294	8.881784e-16	50
5303281	9.999549e-01	12
5303280	9.999881e-01	11
5303283	1.000000e+00	0
5303282	1.013194e-01	30
5303285	9.923267e-01	17
5303284	2.230891e-10	46
5303287	9.999994e-01	9
5303286	1.641957e-02	33
5303272	1.000000e+00	2
5303273	9.995319e-01	14
5303274	1.000000e+00	7
5303275	1.611182e-01	29
5303277	1.000000e+00	1
5303279	8.881784e-16	50
5303264	9.835804e-01	18
5303265	1.013194e-01	30
5303266	9.923267e-01	17
5303267	9.999972e-01	10
5303268	9.835804e-01	18
5303269	8.986806e-01	21
5303270	7.600562e-01	23
5303271	1.000000e+00	0
5303259	8.986806e-01	21
5303258	8.881784e-16	50
5303257	1.193067e-05	40
5303256	3.245432e-02	32
5303263	1.621870e-08	44
5303262	1.133316e-12	48
5303261	9.995319e-01	14
5303260	1.000000e+00	7
5303251	5.946023e-02	31
5303250	8.881784e-16	50
5303249	8.881784e-16	50
5303248	9.835804e-01	18
5303255	8.881784e-16	50
5303254	1.193067e-05	40
5303253	8.986806e-01	21
5303252	4.529710e-14	49
5303242	9.998471e-01	13
5303243	9.999972e-01	10
5303240	1.000000e+00	1
5303241	1.854161e-11	47
5303246	1.000000e+00	3
5303247	1.000000e+00	2
5303244	9.999999e-01	8
5303245	8.881784e-16	50
5303234	1.000000e+00	1
5303235	1.000000e+00	0
5303232	1.000000e+00	2
5303233	1.000000e+00	2
5303238	3.359055e-01	27
5303239	1.000000e+00	0
5303236	1.000000e+00	2
5303237	1.000000e+00	3
5302273	1.854161e-11	47
5302272	9.999994e-01	9
5302275	8.986806e-01	21
5302277	1.000000e+00	6
5302276	1.133316e-12	48
5302279	1.000000e+00	6
5302278	9.966998e-01	16
5302281	9.999999e-01	8
5302280	3.245432e-02	32
5302283	1.000000e+00	7
5302282	2.230891e-10	46
5302285	1.000000e+00	1
5302284	9.999994e-01	9
5302287	1.000000e+00	7
5302286	7.600562e-01	23
5302288	1.000000e+00	1
5302289	9.999999e-01	8
5302290	1.000000e+00	4
5302291	8.881784e-16	50
5302292	9.999999e-01	8
5302293	8.881784e-16	50
5302294	2.230891e-10	46
5302295	9.999999e-01	8
5302296	4.529710e-14	49
5302297	9.999999e-01	8
5302298	1.000000e+00	0
5302299	1.000000e+00	0
5302300	9.999999e-01	8
5302301	9.999881e-01	11
5302302	1.193067e-05	40
5302303	1.000000e+00	3
5302307	9.986989e-01	15
5302306	8.881784e-16	50
5302305	7.673339e-03	34
5302304	9.999999e-01	8
5302311	8.881784e-16	50
5302310	9.986989e-01	15
5302309	9.999549e-01	12
5302308	1.000000e+00	5
5302315	9.986989e-01	15
5302314	1.193067e-05	40
5302313	8.881784e-16	50
5302312	2.230891e-10	46
5302319	5.946023e-02	31
5302318	1.000000e+00	6
5302317	7.600562e-01	23
5302316	8.881784e-16	50
5302322	1.000000e+00	6
5302323	9.923267e-01	17
5302320	6.640945e-01	24
5302321	1.854161e-11	47
5302326	9.999972e-01	10
5302327	1.000000e+00	7
5302324	7.673339e-03	34
5302325	9.998471e-01	13
5302330	1.000000e+00	2
5302331	9.966998e-01	16
5302329	9.835804e-01	18
5302334	1.000000e+00	0
5302335	1.000000e+00	4
5302332	9.999999e-01	8
5302333	1.133316e-12	48
5302341	8.881784e-16	50
5302340	1.000000e+00	4
5302343	9.999999e-01	8
5302342	9.966998e-01	16
5302337	4.681115e-04	37
5302336	1.000000e+00	1
5302339	1.000000e+00	6
5302338	1.000000e+00	2
5302349	1.000000e+00	3
5302348	1.000000e+00	0
5302351	1.193067e-05	40
5302350	4.529710e-14	49
5302345	1.000000e+00	4
5302344	1.000000e+00	7
5302347	1.000000e+00	3
5302346	1.000000e+00	2
5302357	1.000000e+00	5
5302358	9.995319e-01	14
5302359	9.999549e-01	12
5302352	1.000000e+00	4
5302353	6.640945e-01	24
5302354	4.438624e-01	26
5302355	8.881784e-16	50
5302364	1.000000e+00	0
5302365	1.000000e+00	0
5302366	1.000000e+00	1
5302367	1.000000e+00	1
5302360	1.000000e+00	4
5302361	9.999999e-01	8
5302362	1.000000e+00	3
5302363	1.000000e+00	3
5302375	9.999881e-01	11
5302374	1.000000e+00	2
5302373	9.999999e-01	8
5302372	9.995319e-01	14
5302371	1.611182e-01	29
5302370	1.000000e+00	5
5302369	1.049339e-07	43
5302368	1.000000e+00	1
5302383	8.881784e-16	50
5302382	1.854161e-11	47
5302381	1.000000e+00	6
5302380	1.000000e+00	5
5302379	8.881784e-16	50
5302378	9.999994e-01	9
5302377	1.000000e+00	0
5302376	1.000000e+00	6
5302390	8.881784e-16	50
5302391	9.999549e-01	12
5302388	9.923267e-01	17
5302389	9.835804e-01	18
5302386	1.000000e+00	1
5302387	1.000000e+00	5
5302384	9.999549e-01	12
5302385	9.966998e-01	16
5302398	4.438624e-01	26
5302399	8.881784e-16	50
5302396	9.966998e-01	16
5302397	8.881784e-16	50
5302394	1.013194e-01	30
5302392	8.881784e-16	50
5302393	8.881784e-16	50
5302409	3.245432e-02	32
5302410	1.193067e-05	40
5302411	8.881784e-16	50
5302412	3.359055e-01	27
5302413	1.000000e+00	6
5302414	8.881784e-16	50
5302415	9.999972e-01	10
5302400	8.881784e-16	50
5302401	1.000000e+00	7
5302403	6.640945e-01	24
5302404	9.995319e-01	14
5302405	9.998471e-01	13
5302406	9.923267e-01	17
5302407	8.881784e-16	50
5302425	1.854161e-11	47
5302424	1.000000e+00	7
5302427	1.641957e-02	33
5302426	2.399438e-01	28
5302429	9.986989e-01	15
5302428	7.600562e-01	23
5302431	8.986806e-01	21
5302430	9.966998e-01	16
5302417	3.359055e-01	27
5302416	3.359055e-01	27
5302419	1.854161e-11	47
5302421	9.405398e-01	20
5302420	9.999972e-01	10
5302423	1.000000e+00	7
5302422	1.000000e+00	3
5302442	9.405398e-01	20
5302443	9.675457e-01	19
5302440	9.999994e-01	9
5302441	1.000000e+00	1
5302446	2.399438e-01	28
5302447	1.621870e-08	44
5302444	8.881784e-16	50
5302445	1.133316e-12	48
5302434	9.995319e-01	14
5302432	1.000000e+00	2
5302433	9.986989e-01	15
5302438	9.999972e-01	10
5302439	9.986989e-01	15
5302436	8.881784e-16	50
5302437	4.438624e-01	26
5302459	9.999881e-01	11
5302458	4.438624e-01	26
5302457	9.998471e-01	13
5302456	1.000000e+00	4
5302463	8.881784e-16	50
5302462	1.529320e-04	38
5302461	2.399438e-01	28
5302460	2.807050e-06	41
5302451	1.000000e+00	0
5302450	9.999972e-01	10
5302449	1.000000e+00	7
5302448	9.999549e-01	12
5302455	9.405398e-01	20
5302454	4.529710e-14	49
5302453	9.999999e-01	8
5302452	1.854161e-11	47
5302476	8.881784e-16	50
5302477	2.230891e-10	46
5302478	9.999972e-01	10
5302479	8.881784e-16	50
5302472	1.611182e-01	29
5302473	2.399438e-01	28
5302474	1.000000e+00	6
5302475	1.013194e-01	30
5302468	2.104926e-09	45
5302469	9.675457e-01	19
5302470	1.000000e+00	7
5302471	9.998471e-01	13
5302464	9.998471e-01	13
5302465	9.999994e-01	9
5302466	8.388818e-01	22
5302467	8.881784e-16	50
5302493	3.245432e-02	32
5302492	1.621870e-08	44
5302495	9.999881e-01	11
5302489	9.999881e-01	11
5302488	1.049339e-07	43
5302491	1.611182e-01	29
5302490	8.881784e-16	50
5302485	5.561376e-01	25
5302484	5.561376e-01	25
5302486	5.946023e-02	31
5302481	8.881784e-16	50
5302480	8.881784e-16	50
5302483	9.835804e-01	18
5302482	2.807050e-06	41
5302510	1.133316e-12	48
5302511	8.881784e-16	50
5302508	9.675457e-01	19
5302509	2.230891e-10	46
5302506	2.104926e-09	45
5302507	8.881784e-16	50
5302504	9.986989e-01	15
5302505	8.881784e-16	50
5302502	1.529320e-04	38
5302503	4.681115e-04	37
5302500	9.986989e-01	15
5302501	8.881784e-16	50
5302498	2.399438e-01	28
5302499	4.510745e-05	39
5302496	2.399438e-01	28
5302497	6.640945e-01	24
5302527	8.881784e-16	50
5302526	1.133316e-12	48
5302525	1.529320e-04	38
5302524	8.986806e-01	21
5302523	1.641957e-02	33
5302522	9.966998e-01	16
5302521	9.995319e-01	14
5302520	2.230891e-10	46
5302519	7.673339e-03	34
5302518	1.000000e+00	5
5302517	9.998471e-01	13
5302516	5.817779e-07	42
5302515	1.133316e-12	48
5302514	8.986806e-01	21
5302513	9.999994e-01	9
5302512	3.245432e-02	32
5302546	1.529320e-04	38
5302547	1.133316e-12	48
5302544	1.529320e-04	38
5302545	8.881784e-16	50
5302550	5.561376e-01	25
5302551	8.881784e-16	50
5302548	9.999549e-01	12
5302549	9.966998e-01	16
5302554	4.529710e-14	49
5302555	8.388818e-01	22
5302552	9.405398e-01	20
5302553	6.640945e-01	24
5302559	1.193067e-05	40
5302556	7.673339e-03	34
5302557	8.881784e-16	50
5302531	9.923267e-01	17
5302530	8.881784e-16	50
5302529	9.999881e-01	11
5302528	8.881784e-16	50
5302535	9.966998e-01	16
5302534	4.529710e-14	49
5302533	6.640945e-01	24
5302532	3.359055e-01	27
5302539	4.529710e-14	49
5302538	1.193067e-05	40
5302537	1.641957e-02	33
5302536	2.399438e-01	28
5302543	9.998471e-01	13
5302542	1.000000e+00	7
5302541	9.998471e-01	13
5302540	8.986806e-01	21
5302580	4.681115e-04	37
5302581	3.300224e-03	35
5302582	4.529710e-14	49
5302583	9.998471e-01	13
5302584	1.854161e-11	47
5302585	1.000000e+00	7
5302586	1.000000e+00	3
5302587	7.600562e-01	23
5302588	1.000000e+00	0
5302589	1.000000e+00	6
5302590	1.000000e+00	0
5302591	1.000000e+00	1
5302561	9.675457e-01	19
5302560	8.881784e-16	50
5302563	9.999881e-01	11
5302562	3.300224e-03	35
5302565	8.986806e-01	21
5302564	9.999972e-01	10
5302567	1.000000e+00	0
5302569	9.999881e-01	11
5302568	5.817779e-07	42
5302571	2.807050e-06	41
5302570	1.000000e+00	1
5302573	9.999999e-01	8
5302572	1.000000e+00	5
5302614	1.000000e+00	1
5302615	9.999999e-01	8
5302612	7.600562e-01	23
5302613	1.854161e-11	47
5302610	7.673339e-03	34
5302611	1.000000e+00	7
5302608	1.000000e+00	6
5302609	9.999881e-01	11
5302622	1.000000e+00	5
5302623	9.995319e-01	14
5302620	1.000000e+00	7
5302621	9.999994e-01	9
5302618	1.000000e+00	7
5302619	1.301086e-03	36
5302616	1.000000e+00	6
5302617	9.999972e-01	10
5302599	8.881784e-16	50
5302598	4.529710e-14	49
5302597	2.399438e-01	28
5302596	1.000000e+00	0
5302595	1.000000e+00	4
5302594	1.000000e+00	0
5302593	1.049339e-07	43
5302592	1.000000e+00	7
5302607	1.000000e+00	1
5302606	1.000000e+00	3
5302605	1.000000e+00	3
5302604	1.000000e+00	0
5302603	1.000000e+00	2
5302602	1.000000e+00	5
5302601	8.881784e-16	50
5302600	8.881784e-16	50
5302644	1.000000e+00	6
5302645	1.000000e+00	2
5302646	9.405398e-01	20
5302647	8.881784e-16	50
5302640	9.999999e-01	8
5302641	1.000000e+00	2
5302642	1.000000e+00	1
5302643	8.881784e-16	50
5302652	9.835804e-01	18
5302654	9.999881e-01	11
5302655	4.529710e-14	49
5302648	8.881784e-16	50
5302649	9.999972e-01	10
5302650	9.999549e-01	12
5302651	1.529320e-04	38
5302629	1.000000e+00	6
5302628	1.000000e+00	0
5302631	1.000000e+00	5
5302630	1.000000e+00	1
5302625	1.000000e+00	1
5302624	1.000000e+00	3
5302627	1.000000e+00	2
5302626	1.000000e+00	4
5302637	4.510745e-05	39
5302636	8.881784e-16	50
5302639	9.999999e-01	8
5302638	1.000000e+00	6
5302633	1.000000e+00	1
5302632	9.986989e-01	15
5302635	5.946023e-02	31
5302634	1.000000e+00	1
5302683	3.245432e-02	32
5302682	2.399438e-01	28
5302681	9.999549e-01	12
5302680	9.405398e-01	20
5302687	1.000000e+00	1
5302686	2.807050e-06	41
5302685	9.999881e-01	11
5302684	1.000000e+00	0
5302675	3.359055e-01	27
5302674	5.817779e-07	42
5302673	8.881784e-16	50
5302672	4.529710e-14	49
5302679	2.230891e-10	46
5302678	1.000000e+00	3
5302677	9.999549e-01	12
5302676	9.999994e-01	9
5302666	2.399438e-01	28
5302667	4.438624e-01	26
5302670	9.999972e-01	10
5302671	9.999994e-01	9
5302668	9.835804e-01	18
5302669	3.359055e-01	27
5302658	1.013194e-01	30
5302659	1.013194e-01	30
5302656	1.000000e+00	5
5302657	8.881784e-16	50
5302660	8.881784e-16	50
5302713	9.966998e-01	16
5302712	9.999972e-01	10
5302715	9.986989e-01	15
5302714	8.881784e-16	50
5302717	1.000000e+00	2
5302716	1.000000e+00	4
5302719	8.881784e-16	50
5302718	1.000000e+00	5
5302705	5.817779e-07	42
5302704	1.000000e+00	4
5302707	9.675457e-01	19
5302706	8.881784e-16	50
5302709	3.359055e-01	27
5302708	8.881784e-16	50
5302711	9.999881e-01	11
5302710	1.000000e+00	2
5302696	1.013194e-01	30
5302697	1.049339e-07	43
5302698	8.881784e-16	50
5302699	2.230891e-10	46
5302700	9.999999e-01	8
5302701	1.301086e-03	36
5302702	8.881784e-16	50
5302703	1.611182e-01	29
5302688	1.854161e-11	47
5302689	8.881784e-16	50
5302690	1.529320e-04	38
5302691	1.049339e-07	43
5302692	9.998471e-01	13
5302693	8.986806e-01	21
5302694	1.529320e-04	38
5302695	1.854161e-11	47
5302751	6.640945e-01	24
5302750	9.986989e-01	15
5302749	3.245432e-02	32
5302748	9.999999e-01	8
5302747	1.000000e+00	6
5302746	9.999999e-01	8
5302745	9.999994e-01	9
5302744	9.999994e-01	9
5302743	1.000000e+00	0
5302742	1.000000e+00	1
5302741	1.000000e+00	6
5302740	1.000000e+00	0
5302739	1.000000e+00	4
5302738	3.359055e-01	27
5302737	1.000000e+00	7
5302736	9.999994e-01	9
5302734	1.000000e+00	0
5302735	1.000000e+00	7
5302732	9.999999e-01	8
5302733	1.000000e+00	2
5302730	1.000000e+00	4
5302731	1.000000e+00	3
5302728	9.999972e-01	10
5302729	1.000000e+00	0
5302726	1.529320e-04	38
5302727	1.000000e+00	3
5302724	9.998471e-01	13
5302725	8.881784e-16	50
5302722	9.999972e-01	10
5302723	1.000000e+00	4
5302720	5.817779e-07	42
5302721	1.529320e-04	38
5302781	1.000000e+00	3
5302780	9.999972e-01	10
5302783	9.999881e-01	11
5302782	9.999549e-01	12
5302777	9.999994e-01	9
5302776	1.000000e+00	0
5302779	1.000000e+00	0
5302778	1.193067e-05	40
5302773	1.000000e+00	4
5302772	9.999549e-01	12
5302775	9.835804e-01	18
5302774	1.000000e+00	0
5302769	1.000000e+00	0
5302768	4.438624e-01	26
5302771	3.359055e-01	27
5302770	1.621870e-08	44
5302764	4.438624e-01	26
5302765	8.881784e-16	50
5302766	4.529710e-14	49
5302767	9.998471e-01	13
5302760	4.529710e-14	49
5302761	4.529710e-14	49
5302762	1.000000e+00	3
5302763	1.000000e+00	1
5302756	1.000000e+00	0
5302757	9.998471e-01	13
5302758	1.000000e+00	2
5302759	1.000000e+00	0
5302753	1.000000e+00	2
5302754	1.000000e+00	2
5302755	1.000000e+00	7
5303915	1.000000e+00	4
5303914	9.966998e-01	16
5303913	9.998471e-01	13
5303912	9.405398e-01	20
5303919	2.399438e-01	28
5303918	9.405398e-01	20
5303917	7.673339e-03	34
5303916	9.995319e-01	14
5303907	1.193067e-05	40
5303906	1.000000e+00	4
5303905	1.013194e-01	30
5303904	9.835804e-01	18
5303911	5.946023e-02	31
5303910	1.193067e-05	40
5303909	1.193067e-05	40
5303908	1.529320e-04	38
5303930	8.986806e-01	21
5303931	5.817779e-07	42
5303928	9.995319e-01	14
5303929	3.300224e-03	35
5303934	1.000000e+00	5
5303935	1.000000e+00	7
5303932	9.999999e-01	8
5303933	3.359055e-01	27
5303922	8.881784e-16	50
5303923	7.600562e-01	23
5303920	8.881784e-16	50
5303921	1.193067e-05	40
5303926	8.881784e-16	50
5303927	4.529710e-14	49
5303924	8.986806e-01	21
5303925	9.999549e-01	12
5303881	8.881784e-16	50
5303880	2.104926e-09	45
5303883	8.388818e-01	22
5303882	9.999549e-01	12
5303885	7.673339e-03	34
5303884	9.986989e-01	15
5303887	1.000000e+00	7
5303886	8.388818e-01	22
5303873	1.000000e+00	0
5303872	1.000000e+00	4
5303875	1.000000e+00	0
5303874	1.000000e+00	0
5303877	9.923267e-01	17
5303876	1.000000e+00	1
5303879	9.998471e-01	13
5303878	1.000000e+00	4
5303896	1.000000e+00	3
5303897	1.000000e+00	6
5303898	4.681115e-04	37
5303899	1.000000e+00	6
5303900	1.000000e+00	3
5303901	9.999994e-01	9
5303902	5.561376e-01	25
5303903	3.245432e-02	32
5303888	1.000000e+00	4
5303889	9.995319e-01	14
5303890	9.999994e-01	9
5303891	1.000000e+00	2
5303892	9.999994e-01	9
5303893	1.000000e+00	2
5303894	1.000000e+00	3
5303895	8.881784e-16	50
5303855	9.405398e-01	20
5303854	9.999999e-01	8
5303853	1.000000e+00	0
5303852	9.995319e-01	14
5303851	9.999549e-01	12
5303850	9.999999e-01	8
5303849	4.438624e-01	26
5303848	1.000000e+00	6
5303846	4.510745e-05	39
5303843	9.998471e-01	13
5303842	8.881784e-16	50
5303841	9.923267e-01	17
5303840	1.000000e+00	2
5303871	1.000000e+00	4
5303869	4.529710e-14	49
5303866	9.986989e-01	15
5303867	1.013194e-01	30
5303864	9.995319e-01	14
5303865	9.995319e-01	14
5303862	9.999549e-01	12
5303863	9.999881e-01	11
5303860	8.881784e-16	50
5303861	9.986989e-01	15
5303858	9.923267e-01	17
5303859	1.000000e+00	7
5303856	8.881784e-16	50
5303857	1.000000e+00	1
5303821	9.986989e-01	15
5303820	9.675457e-01	19
5303822	1.641957e-02	33
5303817	9.966998e-01	16
5303816	1.000000e+00	4
5303819	9.995319e-01	14
5303818	2.807050e-06	41
5303813	8.388818e-01	22
5303812	9.966998e-01	16
5303815	1.000000e+00	7
5303814	1.000000e+00	1
5303809	1.000000e+00	5
5303808	9.966998e-01	16
5303811	1.000000e+00	2
5303810	2.230891e-10	46
5303836	7.600562e-01	23
5303837	9.923267e-01	17
5303838	9.999994e-01	9
5303839	1.000000e+00	5
5303832	8.881784e-16	50
5303833	1.854161e-11	47
5303834	1.301086e-03	36
5303835	3.359055e-01	27
5303828	8.881784e-16	50
5303830	8.881784e-16	50
5303831	1.133316e-12	48
5303827	8.881784e-16	50
5304034	3.300224e-03	35
5304035	2.807050e-06	41
5304032	9.999999e-01	8
5304033	5.946023e-02	31
5304038	7.600562e-01	23
5304039	6.640945e-01	24
5304036	8.881784e-16	50
5304037	8.388818e-01	22
5304042	9.998471e-01	13
5304043	9.966998e-01	16
5304040	9.999999e-01	8
5304041	1.000000e+00	5
5304046	1.854161e-11	47
5304047	9.999549e-01	12
5304044	9.999994e-01	9
5304045	2.230891e-10	46
5304051	9.999999e-01	8
5304050	9.923267e-01	17
5304049	9.999972e-01	10
5304048	9.966998e-01	16
5304055	1.013194e-01	30
5304053	9.923267e-01	17
5304052	1.000000e+00	7
5304059	8.986806e-01	21
5304058	1.000000e+00	3
5304057	4.438624e-01	26
5304056	9.999881e-01	11
5304063	9.999549e-01	12
5304062	9.999994e-01	9
5304061	9.675457e-01	19
5304000	1.000000e+00	3
5304001	1.000000e+00	3
5304002	9.999972e-01	10
5304003	8.881784e-16	50
5304004	1.133316e-12	48
5304005	1.000000e+00	7
5304006	1.000000e+00	4
5304007	4.438624e-01	26
5304008	9.998471e-01	13
5304009	1.621870e-08	44
5304010	4.438624e-01	26
5304011	8.881784e-16	50
5304012	8.388818e-01	22
5304013	3.245432e-02	32
5304014	9.999972e-01	10
5304015	9.999881e-01	11
5304017	8.881784e-16	50
5304016	4.529710e-14	49
5304019	1.013194e-01	30
5304018	7.673339e-03	34
5304021	8.881784e-16	50
5304020	6.640945e-01	24
5304023	2.399438e-01	28
5304022	1.854161e-11	47
5304025	1.013194e-01	30
5304024	8.881784e-16	50
5304027	8.881784e-16	50
5304026	5.946023e-02	31
5304028	4.510745e-05	39
5303974	1.000000e+00	5
5303975	1.000000e+00	2
5303972	4.529710e-14	49
5303973	1.000000e+00	7
5303970	1.000000e+00	6
5303971	1.000000e+00	4
5303968	9.966998e-01	16
5303969	1.000000e+00	1
5303982	6.640945e-01	24
5303983	9.923267e-01	17
5303980	1.000000e+00	2
5303981	9.999881e-01	11
5303979	9.999549e-01	12
5303976	1.000000e+00	7
5303977	1.000000e+00	6
5303990	8.881784e-16	50
5303989	2.230891e-10	46
5303988	4.438624e-01	26
5303987	9.923267e-01	17
5303986	8.388818e-01	22
5303985	9.923267e-01	17
5303984	9.675457e-01	19
5303999	9.998471e-01	13
5303998	3.245432e-02	32
5303997	5.561376e-01	25
5303996	4.438624e-01	26
5303995	5.561376e-01	25
5303994	5.817779e-07	42
5303993	1.133316e-12	48
5303940	1.000000e+00	7
5303941	1.611182e-01	29
5303942	9.923267e-01	17
5303943	9.405398e-01	20
5303937	1.000000e+00	7
5303938	2.104926e-09	45
5303939	1.049339e-07	43
5303948	8.881784e-16	50
5303949	9.923267e-01	17
5303950	7.600562e-01	23
5303951	9.999549e-01	12
5303944	9.998471e-01	13
5303945	1.193067e-05	40
5303946	5.817779e-07	42
5303947	2.399438e-01	28
5303957	1.000000e+00	6
5303956	6.640945e-01	24
5303959	8.881784e-16	50
5303958	8.881784e-16	50
5303953	1.000000e+00	6
5303952	2.230891e-10	46
5303955	1.193067e-05	40
5303954	1.000000e+00	0
5303965	9.835804e-01	18
5303964	1.000000e+00	5
5303967	9.966998e-01	16
5303966	9.999549e-01	12
5303961	9.986989e-01	15
5303960	3.245432e-02	32
5303963	9.995319e-01	14
5303962	9.923267e-01	17
5304184	8.986806e-01	21
5304185	1.000000e+00	3
5304186	1.000000e+00	4
5304187	1.854161e-11	47
5304188	1.000000e+00	3
5304189	1.000000e+00	1
5304190	1.000000e+00	4
5304191	1.000000e+00	7
5304176	2.807050e-06	41
5304177	8.881784e-16	50
5304178	8.881784e-16	50
5304179	8.881784e-16	50
5304180	2.230891e-10	46
5304181	1.000000e+00	2
5304182	1.854161e-11	47
5304183	2.807050e-06	41
5304169	8.881784e-16	50
5304168	9.999972e-01	10
5304171	9.999972e-01	10
5304170	8.881784e-16	50
5304173	9.995319e-01	14
5304172	9.835804e-01	18
5304175	1.193067e-05	40
5304174	8.881784e-16	50
5304161	8.881784e-16	50
5304163	8.881784e-16	50
5304162	8.881784e-16	50
5304165	8.881784e-16	50
5304164	6.640945e-01	24
5304167	8.881784e-16	50
5304166	1.611182e-01	29
5304154	9.999881e-01	11
5304155	4.529710e-14	49
5304152	9.986989e-01	15
5304158	9.923267e-01	17
5304159	1.000000e+00	6
5304156	1.611182e-01	29
5304157	9.995319e-01	14
5304146	1.133316e-12	48
5304147	5.946023e-02	31
5304144	3.245432e-02	32
5304145	4.529710e-14	49
5304151	9.675457e-01	19
5304148	8.881784e-16	50
5304149	9.998471e-01	13
5304138	9.995319e-01	14
5304137	1.000000e+00	2
5304136	1.000000e+00	4
5304143	9.999999e-01	8
5304142	8.881784e-16	50
5304141	4.529710e-14	49
5304140	9.999972e-01	10
5304131	1.000000e+00	1
5304130	1.000000e+00	3
5304129	1.000000e+00	2
5304128	5.946023e-02	31
5304135	9.999999e-01	8
5304134	1.000000e+00	6
5304133	1.000000e+00	2
5304132	1.000000e+00	0
5304124	1.000000e+00	3
5304125	1.000000e+00	7
5304126	9.999549e-01	12
5304127	8.881784e-16	50
5304120	4.529710e-14	49
5304121	5.561376e-01	25
5304122	9.966998e-01	16
5304123	1.000000e+00	4
5304116	9.986989e-01	15
5304117	8.881784e-16	50
5304118	1.000000e+00	2
5304119	1.000000e+00	2
5304112	2.807050e-06	41
5304113	9.999549e-01	12
5304114	9.966998e-01	16
5304115	1.000000e+00	6
5304109	1.301086e-03	36
5304108	9.999999e-01	8
5304111	9.835804e-01	18
5304110	9.995319e-01	14
5304105	9.405398e-01	20
5304104	9.405398e-01	20
5304107	2.399438e-01	28
5304101	8.881784e-16	50
5304100	3.359055e-01	27
5304103	8.881784e-16	50
5304102	4.438624e-01	26
5304097	8.881784e-16	50
5304096	9.999549e-01	12
5304098	8.881784e-16	50
5304094	8.881784e-16	50
5304095	8.881784e-16	50
5304092	4.529710e-14	49
5304093	8.881784e-16	50
5304090	4.529710e-14	49
5304091	9.995319e-01	14
5304088	1.013194e-01	30
5304089	8.881784e-16	50
5304086	8.881784e-16	50
5304087	8.881784e-16	50
5304084	2.399438e-01	28
5304085	1.000000e+00	1
5304082	6.640945e-01	24
5304083	7.600562e-01	23
5304080	1.000000e+00	0
5304081	9.999994e-01	9
5304078	1.000000e+00	4
5304077	1.000000e+00	1
5304076	1.000000e+00	5
5304075	9.999881e-01	11
5304074	1.000000e+00	6
5304073	9.999994e-01	9
5304071	1.000000e+00	1
5304070	8.881784e-16	50
5304069	9.999994e-01	9
5304068	5.946023e-02	31
5304067	5.946023e-02	31
5304066	9.986989e-01	15
5304065	1.000000e+00	7
5304064	9.966998e-01	16
5304305	1.000000e+00	6
5304304	5.817779e-07	42
5304307	1.000000e+00	0
5304306	1.000000e+00	1
5304309	1.000000e+00	0
5304308	1.000000e+00	6
5304311	9.999994e-01	9
5304310	9.675457e-01	19
5304313	9.999999e-01	8
5304312	1.000000e+00	3
5304315	1.000000e+00	0
5304314	9.999999e-01	8
5304317	1.000000e+00	0
5304316	1.000000e+00	4
5304319	2.230891e-10	46
5304318	1.000000e+00	4
5304288	1.000000e+00	0
5304289	1.000000e+00	1
5304290	9.999999e-01	8
5304291	8.881784e-16	50
5304293	1.000000e+00	0
5304294	1.000000e+00	1
5304295	1.000000e+00	0
5304296	9.835804e-01	18
5304297	1.000000e+00	0
5304298	1.000000e+00	0
5304299	7.600562e-01	23
5304300	9.966998e-01	16
5304301	6.640945e-01	24
5304302	2.807050e-06	41
5304303	1.000000e+00	0
5304275	9.999972e-01	10
5304274	1.000000e+00	6
5304273	1.000000e+00	1
5304272	9.999994e-01	9
5304279	1.000000e+00	1
5304278	4.529710e-14	49
5304277	1.000000e+00	0
5304276	8.881784e-16	50
5304283	1.000000e+00	0
5304282	1.000000e+00	0
5304281	9.999881e-01	11
5304280	9.835804e-01	18
5304287	1.000000e+00	4
5304286	1.000000e+00	0
5304285	1.000000e+00	7
5304284	8.881784e-16	50
5304258	8.881784e-16	50
5304259	1.000000e+00	5
5304256	9.999881e-01	11
5304257	1.000000e+00	0
5304262	1.000000e+00	1
5304260	1.000000e+00	0
5304261	1.000000e+00	0
5304266	9.835804e-01	18
5304267	1.000000e+00	1
5304270	1.000000e+00	5
5304271	1.000000e+00	0
5304268	1.000000e+00	4
5304245	9.923267e-01	17
5304244	8.881784e-16	50
5304247	9.835804e-01	18
5304246	2.104926e-09	45
5304240	8.881784e-16	50
5304243	1.000000e+00	2
5304242	1.529320e-04	38
5304253	1.000000e+00	1
5304252	1.000000e+00	0
5304255	2.104926e-09	45
5304254	9.999881e-01	11
5304249	1.000000e+00	0
5304248	1.000000e+00	1
5304251	7.600562e-01	23
5304250	9.999881e-01	11
5304228	1.000000e+00	0
5304229	1.000000e+00	0
5304230	1.000000e+00	0
5304231	1.000000e+00	0
5304224	8.881784e-16	50
5304225	2.807050e-06	41
5304226	1.000000e+00	0
5304227	1.000000e+00	0
5304237	9.999999e-01	8
5304238	1.000000e+00	2
5304239	1.193067e-05	40
5304232	1.000000e+00	7
5304233	1.000000e+00	0
5304234	1.000000e+00	0
5304235	9.966998e-01	16
5304215	1.000000e+00	2
5304214	1.000000e+00	5
5304213	1.000000e+00	1
5304212	9.999994e-01	9
5304211	1.000000e+00	1
5304210	1.000000e+00	2
5304209	1.000000e+00	3
5304208	1.000000e+00	0
5304223	1.000000e+00	3
5304222	1.000000e+00	2
5304221	1.000000e+00	0
5304220	1.000000e+00	0
5304219	1.000000e+00	3
5304218	1.000000e+00	1
5304217	9.835804e-01	18
5304216	1.000000e+00	0
5304198	8.881784e-16	50
5304199	8.881784e-16	50
5304196	8.881784e-16	50
5304197	8.881784e-16	50
5304194	7.673339e-03	34
5304195	1.000000e+00	2
5304192	1.013194e-01	30
5304206	1.000000e+00	0
5304207	8.881784e-16	50
5304204	1.000000e+00	0
5304205	1.000000e+00	2
5304202	3.359055e-01	27
5304203	6.640945e-01	24
5304200	8.881784e-16	50
5304201	1.000000e+00	6
5303373	8.986806e-01	21
5303372	7.600562e-01	23
5303375	5.946023e-02	31
5303374	1.000000e+00	4
5303369	7.600562e-01	23
5303368	9.998471e-01	13
5303371	4.510745e-05	39
5303370	9.995319e-01	14
5303365	1.301086e-03	36
5303364	7.673339e-03	34
5303367	9.405398e-01	20
5303366	6.640945e-01	24
5303361	8.388818e-01	22
5303360	9.966998e-01	16
5303363	9.999999e-01	8
5303362	9.999994e-01	9
5303388	1.000000e+00	1
5303389	1.000000e+00	3
5303390	1.000000e+00	2
5303391	1.000000e+00	0
5303384	1.000000e+00	1
5303385	1.000000e+00	0
5303386	1.000000e+00	0
5303387	1.000000e+00	0
5303380	1.000000e+00	0
5303381	1.000000e+00	4
5303382	1.000000e+00	2
5303383	1.000000e+00	0
5303376	1.000000e+00	3
5303378	9.999999e-01	8
5303379	1.000000e+00	2
5303407	8.388818e-01	22
5303406	9.995319e-01	14
5303405	9.999881e-01	11
5303404	1.000000e+00	6
5303403	1.000000e+00	0
5303402	1.000000e+00	1
5303401	8.881784e-16	50
5303400	9.999972e-01	10
5303399	1.000000e+00	4
5303397	1.000000e+00	2
5303396	9.999972e-01	10
5303395	1.000000e+00	2
5303394	8.881784e-16	50
5303393	1.000000e+00	4
5303392	9.999994e-01	9
5303422	3.300224e-03	35
5303423	3.359055e-01	27
5303420	9.675457e-01	19
5303421	5.561376e-01	25
5303418	8.881784e-16	50
5303419	5.817779e-07	42
5303416	1.013194e-01	30
5303417	1.133316e-12	48
5303414	1.000000e+00	2
5303412	1.000000e+00	7
5303410	1.000000e+00	0
5303411	9.986989e-01	15
5303408	1.000000e+00	0
5303409	1.000000e+00	1
5303305	9.835804e-01	18
5303304	1.049339e-07	43
5303307	8.986806e-01	21
5303306	9.999549e-01	12
5303309	1.000000e+00	1
5303308	1.000000e+00	5
5303311	1.000000e+00	7
5303310	9.986989e-01	15
5303297	9.995319e-01	14
5303296	9.966998e-01	16
5303299	8.881784e-16	50
5303298	5.946023e-02	31
5303301	7.673339e-03	34
5303300	5.561376e-01	25
5303303	8.881784e-16	50
5303302	3.359055e-01	27
5303320	8.881784e-16	50
5303321	1.000000e+00	6
5303322	9.998471e-01	13
5303323	8.881784e-16	50
5303324	9.995319e-01	14
5303325	1.301086e-03	36
5303326	9.998471e-01	13
5303327	9.999549e-01	12
5303312	1.000000e+00	2
5303313	1.000000e+00	1
5303314	9.999972e-01	10
5303315	9.999972e-01	10
5303316	1.611182e-01	29
5303317	9.999999e-01	8
5303318	1.000000e+00	4
5303319	9.999994e-01	9
5303339	5.817779e-07	42
5303338	3.245432e-02	32
5303337	7.600562e-01	23
5303336	8.388818e-01	22
5303343	2.399438e-01	28
5303342	9.405398e-01	20
5303341	4.529710e-14	49
5303340	1.854161e-11	47
5303331	8.881784e-16	50
5303330	4.681115e-04	37
5303329	1.000000e+00	7
5303328	9.998471e-01	13
5303334	8.881784e-16	50
5303333	8.881784e-16	50
5303332	1.621870e-08	44
5303354	9.999972e-01	10
5303355	1.000000e+00	4
5303352	8.881784e-16	50
5303353	1.013194e-01	30
5303358	9.405398e-01	20
5303359	2.399438e-01	28
5303356	7.600562e-01	23
5303357	9.675457e-01	19
5303346	8.881784e-16	50
5303347	9.995319e-01	14
5303344	8.388818e-01	22
5303345	4.529710e-14	49
5303350	9.986989e-01	15
5303351	4.529710e-14	49
5303348	8.881784e-16	50
5303349	3.359055e-01	27
5303492	9.999881e-01	11
5303493	1.611182e-01	29
5303494	9.675457e-01	19
5303495	1.000000e+00	5
5303488	1.621870e-08	44
5303489	1.013194e-01	30
5303490	9.999972e-01	10
5303491	7.673339e-03	34
5303500	3.359055e-01	27
5303501	1.611182e-01	29
5303502	8.881784e-16	50
5303503	9.999994e-01	9
5303496	1.854161e-11	47
5303497	8.881784e-16	50
5303498	4.529710e-14	49
5303499	1.611182e-01	29
5303509	3.359055e-01	27
5303508	9.986989e-01	15
5303511	4.438624e-01	26
5303510	9.995319e-01	14
5303505	1.049339e-07	43
5303504	1.000000e+00	6
5303507	4.681115e-04	37
5303506	9.999881e-01	11
5303517	8.881784e-16	50
5303516	1.133316e-12	48
5303519	9.999881e-01	11
5303518	9.923267e-01	17
5303513	4.681115e-04	37
5303512	9.923267e-01	17
5303515	1.301086e-03	36
5303514	9.998471e-01	13
5303526	1.013194e-01	30
5303527	8.881784e-16	50
5303524	8.881784e-16	50
5303525	1.000000e+00	7
5303522	8.881784e-16	50
5303523	1.000000e+00	7
5303520	1.133316e-12	48
5303521	9.675457e-01	19
5303534	1.049339e-07	43
5303535	8.881784e-16	50
5303532	1.000000e+00	6
5303533	8.986806e-01	21
5303530	9.995319e-01	14
5303531	1.000000e+00	2
5303528	1.000000e+00	6
5303529	9.405398e-01	20
5303543	8.881784e-16	50
5303542	8.881784e-16	50
5303541	9.675457e-01	19
5303539	2.104926e-09	45
5303538	9.999999e-01	8
5303537	1.854161e-11	47
5303536	8.986806e-01	21
5303551	5.561376e-01	25
5303550	1.000000e+00	3
5303549	1.000000e+00	1
5303548	9.966998e-01	16
5303547	8.881784e-16	50
5303546	1.000000e+00	6
5303545	1.611182e-01	29
5303544	1.000000e+00	2
5303424	1.000000e+00	4
5303425	9.999881e-01	11
5303426	1.000000e+00	0
5303427	4.681115e-04	37
5303428	1.000000e+00	6
5303429	9.999999e-01	8
5303430	9.835804e-01	18
5303431	8.881784e-16	50
5303432	4.438624e-01	26
5303433	9.986989e-01	15
5303434	9.999999e-01	8
5303435	3.300224e-03	35
5303436	4.529710e-14	49
5303437	8.881784e-16	50
5303438	4.529710e-14	49
5303439	7.600562e-01	23
5303441	1.000000e+00	7
5303440	6.640945e-01	24
5303443	1.049339e-07	43
5303442	1.529320e-04	38
5303445	9.405398e-01	20
5303444	1.641957e-02	33
5303447	3.245432e-02	32
5303446	5.946023e-02	31
5303449	9.999972e-01	10
5303448	1.000000e+00	7
5303451	4.529710e-14	49
5303450	4.681115e-04	37
5303453	8.881784e-16	50
5303452	4.529710e-14	49
5303455	8.881784e-16	50
5303454	1.000000e+00	6
5303458	8.881784e-16	50
5303459	8.881784e-16	50
5303456	8.881784e-16	50
5303457	9.995319e-01	14
5303462	1.133316e-12	48
5303463	7.600562e-01	23
5303460	3.245432e-02	32
5303461	1.049339e-07	43
5303466	9.986989e-01	15
5303467	3.359055e-01	27
5303464	1.000000e+00	6
5303465	3.359055e-01	27
5303470	9.923267e-01	17
5303471	9.986989e-01	15
5303468	4.529710e-14	49
5303469	8.881784e-16	50
5303475	1.529320e-04	38
5303474	1.641957e-02	33
5303473	1.854161e-11	47
5303472	6.640945e-01	24
5303479	8.881784e-16	50
5303478	8.881784e-16	50
5303477	9.966998e-01	16
5303476	1.611182e-01	29
5303483	2.399438e-01	28
5303482	8.986806e-01	21
5303481	1.611182e-01	29
5303480	1.133316e-12	48
5303487	7.600562e-01	23
5303486	1.000000e+00	2
5303485	9.998471e-01	13
5303484	9.675457e-01	19
5303646	9.999994e-01	9
5303647	8.986806e-01	21
5303644	6.640945e-01	24
5303645	4.438624e-01	26
5303642	3.300224e-03	35
5303643	8.986806e-01	21
5303640	1.000000e+00	0
5303641	9.999999e-01	8
5303638	9.923267e-01	17
5303639	9.966998e-01	16
5303636	9.923267e-01	17
5303637	1.013194e-01	30
5303635	4.529710e-14	49
5303632	2.399438e-01	28
5303633	9.999999e-01	8
5303631	2.230891e-10	46
5303630	1.000000e+00	2
5303629	3.245432e-02	32
5303628	3.359055e-01	27
5303627	3.300224e-03	35
5303626	1.000000e+00	3
5303625	3.359055e-01	27
5303624	1.013194e-01	30
5303623	9.999999e-01	8
5303622	5.817779e-07	42
5303621	9.999549e-01	12
5303620	9.675457e-01	19
5303619	1.000000e+00	7
5303618	1.000000e+00	2
5303617	1.000000e+00	5
5303616	7.600562e-01	23
5303676	1.000000e+00	6
5303677	1.000000e+00	7
5303678	1.000000e+00	2
5303672	1.193067e-05	40
5303673	3.359055e-01	27
5303674	1.000000e+00	1
5303668	5.946023e-02	31
5303669	7.600562e-01	23
5303670	1.133316e-12	48
5303671	9.998471e-01	13
5303664	1.000000e+00	1
5303665	1.611182e-01	29
5303666	3.359055e-01	27
5303667	8.986806e-01	21
5303661	1.000000e+00	1
5303660	1.000000e+00	6
5303662	1.000000e+00	2
5303657	9.835804e-01	18
5303656	9.986989e-01	15
5303659	1.000000e+00	6
5303658	1.000000e+00	6
5303653	9.999994e-01	9
5303652	9.995319e-01	14
5303655	1.000000e+00	5
5303654	1.000000e+00	4
5303649	4.529710e-14	49
5303648	9.999549e-01	12
5303651	9.999972e-01	10
5303650	8.881784e-16	50
5303578	1.000000e+00	2
5303576	9.923267e-01	17
5303577	8.881784e-16	50
5303582	8.881784e-16	50
5303583	1.000000e+00	3
5303581	1.641957e-02	33
5303570	1.000000e+00	1
5303571	8.881784e-16	50
5303568	1.000000e+00	3
5303569	1.000000e+00	3
5303574	9.999881e-01	11
5303575	4.529710e-14	49
5303572	1.000000e+00	1
5303573	9.835804e-01	18
5303563	1.000000e+00	1
5303562	9.999881e-01	11
5303561	1.000000e+00	2
5303560	1.000000e+00	0
5303567	1.000000e+00	5
5303566	1.000000e+00	7
5303565	1.000000e+00	3
5303564	1.000000e+00	3
5303555	8.986806e-01	21
5303554	9.966998e-01	16
5303553	1.000000e+00	5
5303552	8.388818e-01	22
5303559	9.999999e-01	8
5303558	1.000000e+00	6
5303557	8.881784e-16	50
5303556	1.000000e+00	6
5303608	1.000000e+00	3
5303609	9.999972e-01	10
5303610	9.999999e-01	8
5303611	1.000000e+00	1
5303612	1.000000e+00	4
5303613	1.000000e+00	2
5303614	1.000000e+00	5
5303615	1.000000e+00	2
5303601	9.999972e-01	10
5303602	1.133316e-12	48
5303603	9.999972e-01	10
5303604	9.999972e-01	10
5303605	9.966998e-01	16
5303606	1.000000e+00	4
5303607	1.000000e+00	3
5303593	9.675457e-01	19
5303592	9.923267e-01	17
5303595	1.133316e-12	48
5303594	4.529710e-14	49
5303597	1.000000e+00	2
5303596	8.388818e-01	22
5303599	8.881784e-16	50
5303598	9.999999e-01	8
5303585	6.640945e-01	24
5303584	4.529710e-14	49
5303587	1.000000e+00	5
5303586	9.999972e-01	10
5303589	4.529710e-14	49
5303588	8.881784e-16	50
5303591	1.000000e+00	3
5303590	1.000000e+00	4
5303767	3.245432e-02	32
5303766	9.405398e-01	20
5303765	9.999881e-01	11
5303764	9.675457e-01	19
5303763	1.000000e+00	4
5303762	9.999999e-01	8
5303761	9.999999e-01	8
5303760	9.999999e-01	8
5303775	8.881784e-16	50
5303774	7.600562e-01	23
5303773	1.854161e-11	47
5303772	8.881784e-16	50
5303771	1.621870e-08	44
5303770	8.881784e-16	50
5303769	2.399438e-01	28
5303768	1.049339e-07	43
5303750	1.000000e+00	0
5303751	1.000000e+00	1
5303748	9.999999e-01	8
5303749	9.999881e-01	11
5303746	1.000000e+00	7
5303744	9.999994e-01	9
5303745	9.999881e-01	11
5303758	9.999994e-01	9
5303759	1.000000e+00	1
5303756	1.000000e+00	0
5303757	1.000000e+00	5
5303754	1.000000e+00	0
5303755	9.999972e-01	10
5303752	1.000000e+00	2
5303753	9.999994e-01	9
5303797	1.000000e+00	1
5303796	1.000000e+00	0
5303799	1.000000e+00	4
5303798	9.998471e-01	13
5303793	1.000000e+00	7
5303792	9.999994e-01	9
5303795	1.000000e+00	2
5303794	1.000000e+00	4
5303805	9.405398e-01	20
5303804	4.529710e-14	49
5303807	1.000000e+00	2
5303806	1.000000e+00	0
5303801	9.999549e-01	12
5303800	1.000000e+00	2
5303803	1.301086e-03	36
5303802	1.000000e+00	3
5303780	8.881784e-16	50
5303781	9.999881e-01	11
5303782	9.405398e-01	20
5303783	1.000000e+00	0
5303776	1.133316e-12	48
5303778	1.133316e-12	48
5303779	9.995319e-01	14
5303788	1.000000e+00	4
5303789	4.510745e-05	39
5303790	1.000000e+00	4
5303791	1.000000e+00	1
5303784	8.881784e-16	50
5303785	9.835804e-01	18
5303786	8.881784e-16	50
5303787	9.999994e-01	9
5303699	8.388818e-01	22
5303698	9.835804e-01	18
5303697	9.923267e-01	17
5303696	9.999972e-01	10
5303703	9.835804e-01	18
5303702	4.529710e-14	49
5303701	8.986806e-01	21
5303700	1.000000e+00	3
5303707	9.999999e-01	8
5303706	1.000000e+00	2
5303705	1.000000e+00	1
5303704	9.405398e-01	20
5303711	9.835804e-01	18
5303710	1.000000e+00	7
5303709	1.000000e+00	0
5303708	1.000000e+00	2
5303682	1.000000e+00	6
5303683	1.000000e+00	7
5303680	2.230891e-10	46
5303681	1.000000e+00	1
5303686	9.923267e-01	17
5303687	1.000000e+00	7
5303684	1.000000e+00	5
5303685	5.561376e-01	25
5303690	2.399438e-01	28
5303691	1.000000e+00	0
5303688	1.000000e+00	5
5303689	9.675457e-01	19
5303694	9.999999e-01	8
5303695	1.000000e+00	5
5303692	1.000000e+00	1
5303693	1.000000e+00	1
5303729	1.854161e-11	47
5303728	9.405398e-01	20
5303731	9.999549e-01	12
5303730	1.641957e-02	33
5303733	9.995319e-01	14
5303732	9.995319e-01	14
5303735	9.986989e-01	15
5303734	3.359055e-01	27
5303737	9.675457e-01	19
5303736	9.999972e-01	10
5303739	9.995319e-01	14
5303738	1.000000e+00	2
5303740	5.817779e-07	42
5303743	3.300224e-03	35
5303742	1.000000e+00	7
5303712	1.000000e+00	1
5303713	8.986806e-01	21
5303714	9.999999e-01	8
5303715	1.000000e+00	0
5303716	8.881784e-16	50
5303717	1.049339e-07	43
5303718	1.000000e+00	0
5303719	1.000000e+00	1
5303720	9.999999e-01	8
5303721	9.835804e-01	18
5303722	5.946023e-02	31
5303723	9.835804e-01	18
5303724	1.000000e+00	4
5303725	9.999999e-01	8
5303726	9.835804e-01	18
5303727	2.399438e-01	28
5300987	1.000000e+00	0
5300986	1.000000e+00	0
5300985	1.641957e-02	33
5300984	1.000000e+00	1
5300991	1.000000e+00	0
5300990	1.000000e+00	0
5300989	1.000000e+00	0
5300988	1.000000e+00	1
5300979	1.000000e+00	0
5300978	1.000000e+00	0
5300977	1.000000e+00	0
5300976	1.000000e+00	0
5300983	8.881784e-16	50
5300982	8.881784e-16	50
5300981	8.881784e-16	50
5300980	1.000000e+00	1
5300974	1.000000e+00	0
5300975	1.000000e+00	0
5300972	8.881784e-16	50
5300973	1.000000e+00	0
5301164	9.999881e-01	11
5301165	9.675457e-01	19
5301166	1.000000e+00	7
5301167	9.999999e-01	8
5301160	8.881784e-16	50
5301161	1.049339e-07	43
5301162	9.999972e-01	10
5301163	9.966998e-01	16
5301156	9.999994e-01	9
5301157	9.923267e-01	17
5301159	2.399438e-01	28
5301152	1.000000e+00	3
5301153	1.000000e+00	6
5301154	1.000000e+00	7
5301155	1.000000e+00	7
5301180	1.000000e+00	0
5301183	1.000000e+00	0
5301182	1.000000e+00	0
5301177	8.881784e-16	50
5301176	9.995319e-01	14
5301179	1.000000e+00	0
5301178	1.000000e+00	0
5301173	2.399438e-01	28
5301172	2.399438e-01	28
5301175	9.675457e-01	19
5301174	1.000000e+00	2
5301169	7.600562e-01	23
5301168	9.995319e-01	14
5301171	1.000000e+00	0
5301170	1.000000e+00	2
5301134	1.000000e+00	1
5301135	1.000000e+00	0
5301132	1.000000e+00	1
5301133	1.000000e+00	1
5301130	1.000000e+00	7
5301131	9.995319e-01	14
5301129	1.000000e+00	5
5301126	5.561376e-01	25
5301127	1.000000e+00	5
5301124	1.000000e+00	6
5301125	1.049339e-07	43
5301122	9.999972e-01	10
5301123	1.000000e+00	2
5301120	8.881784e-16	50
5301121	9.998471e-01	13
5301151	1.000000e+00	0
[truncated: 1,946 more rows]
