# Supplementary material for: Translational Selection Is Ubiquitous in Prokaryotes
Source: PLoS Genet. 2010 Jun 24;6(6):e1001004. doi: 10.1371/journal.pgen.1001004 (PMC2891978; doi:10.1371/journal.pgen.1001004)
Supplement: Dataset S1 — OCU/non-OCU gene calls in 461 Bacterial and Archaeal genomes, and summary tables of genome properties and OCU preferences for specific codons. (4.77 MB ZIP) [file pgen.1001004.s001.zip › Dataset_S1_Bacteria/Bartonella_bacilliformis_KC583.arff.ocuGenes]

GeneID	signTest_p	ocuProbWinCnt
4685079	8.881784e-16	50
4685078	9.923267e-01	17
4685077	4.681115e-04	37
4685076	9.995319e-01	14
4685075	9.675457e-01	19
4685074	1.000000e+00	6
4685073	2.104926e-09	45
4685072	8.881784e-16	50
4685087	1.000000e+00	1
4685086	3.245432e-02	32
4685085	8.881784e-16	50
4685084	3.300224e-03	35
4685083	1.000000e+00	6
4685082	8.881784e-16	50
4685081	8.881784e-16	50
4685080	1.000000e+00	0
4685062	1.000000e+00	0
4685060	1.000000e+00	5
4685058	4.438624e-01	26
4685059	2.230891e-10	46
4685056	1.000000e+00	4
4685057	1.000000e+00	0
4685070	1.000000e+00	2
4685071	8.881784e-16	50
4685068	9.999972e-01	10
4685069	7.600562e-01	23
4685066	1.000000e+00	0
4685064	8.881784e-16	50
4685109	9.986989e-01	15
4685108	8.881784e-16	50
4685111	1.000000e+00	1
4685110	1.000000e+00	1
4685105	8.881784e-16	50
4685104	8.881784e-16	50
4685107	9.999972e-01	10
4685106	1.000000e+00	5
4685117	8.881784e-16	50
4685119	8.881784e-16	50
4685118	4.529710e-14	49
4685113	8.881784e-16	50
4685112	1.049339e-07	43
4685115	1.000000e+00	2
4685114	4.510745e-05	39
4685092	8.881784e-16	50
4685093	1.000000e+00	7
4685095	8.881784e-16	50
4685090	1.000000e+00	0
4685091	1.000000e+00	0
4685100	8.881784e-16	50
4685101	8.881784e-16	50
4685102	9.999972e-01	10
4685103	8.881784e-16	50
4685096	1.000000e+00	2
4685099	8.881784e-16	50
4685139	8.881784e-16	50
4685138	1.000000e+00	2
4685137	1.049339e-07	43
4685136	1.854161e-11	47
4685143	8.881784e-16	50
4685142	2.807050e-06	41
4685141	8.881784e-16	50
4685140	8.881784e-16	50
4685147	9.995319e-01	14
4685145	1.000000e+00	2
4685144	4.529710e-14	49
4685151	1.301086e-03	36
4685149	1.000000e+00	0
4685148	8.881784e-16	50
4685123	1.000000e+00	0
4685120	1.000000e+00	0
4685121	8.881784e-16	50
4685126	1.133316e-12	48
4685127	8.881784e-16	50
4685124	1.000000e+00	1
4685125	9.999994e-01	9
4685130	1.000000e+00	0
4685131	8.881784e-16	50
4685129	1.000000e+00	0
4685134	1.000000e+00	3
4685135	8.881784e-16	50
4685132	1.000000e+00	4
4685133	3.359055e-01	27
4685152	1.049339e-07	43
4685154	9.835804e-01	18
4685155	8.881784e-16	50
4685156	1.000000e+00	5
4685159	9.995319e-01	14
4685160	8.881784e-16	50
4685161	1.000000e+00	3
4685162	8.388818e-01	22
4684804	1.529320e-04	38
4684805	8.881784e-16	50
4684806	1.000000e+00	3
4684800	1.000000e+00	1
4684801	1.301086e-03	36
4684802	8.881784e-16	50
4684803	8.881784e-16	50
4684813	1.049339e-07	43
4684814	1.000000e+00	0
4684815	9.995319e-01	14
4684808	9.999549e-01	12
4684809	1.000000e+00	0
4684810	2.807050e-06	41
4684811	1.000000e+00	1
4684821	1.000000e+00	0
4684822	8.881784e-16	50
4684817	8.388818e-01	22
4684816	9.835804e-01	18
4684819	9.999549e-01	12
4684829	1.000000e+00	3
4684828	1.133316e-12	48
4684830	8.881784e-16	50
4684825	5.561376e-01	25
4684824	9.835804e-01	18
4684827	9.966998e-01	16
4684826	1.529320e-04	38
4684838	8.881784e-16	50
4684839	9.995319e-01	14
4684836	9.835804e-01	18
4684837	8.881784e-16	50
4684834	1.000000e+00	5
4684835	1.000000e+00	2
4684832	8.881784e-16	50
4684833	1.854161e-11	47
4684846	1.193067e-05	40
4684847	4.681115e-04	37
4684844	1.000000e+00	3
4684845	1.133316e-12	48
4684842	1.000000e+00	1
4684843	1.000000e+00	0
4684840	8.881784e-16	50
4684855	5.817779e-07	42
4684854	8.881784e-16	50
4684853	1.000000e+00	0
4684852	9.405398e-01	20
4684850	1.000000e+00	0
4684849	1.000000e+00	4
4684848	8.388818e-01	22
4684863	9.966998e-01	16
4684862	9.923267e-01	17
4684861	1.000000e+00	6
4684859	9.999999e-01	8
4684858	1.000000e+00	1
4684857	1.000000e+00	0
4684856	2.399438e-01	28
4684864	3.359055e-01	27
4684865	1.000000e+00	1
4684866	8.881784e-16	50
4684867	1.000000e+00	2
4684868	1.000000e+00	0
4684870	9.999549e-01	12
4684872	1.133316e-12	48
4684873	8.881784e-16	50
4684876	8.881784e-16	50
4684877	1.000000e+00	0
4684878	9.995319e-01	14
4684881	8.881784e-16	50
4684882	1.000000e+00	6
4684885	9.995319e-01	14
4684887	8.881784e-16	50
4684886	3.245432e-02	32
4684889	8.881784e-16	50
4684888	1.641957e-02	33
4684891	8.881784e-16	50
4684890	1.133316e-12	48
4684893	5.817779e-07	42
4684892	4.529710e-14	49
4684894	9.986989e-01	15
4684898	1.049339e-07	43
4684899	9.999972e-01	10
4684897	1.000000e+00	2
4684902	4.529710e-14	49
4684903	1.000000e+00	0
4684900	5.817779e-07	42
4684901	1.000000e+00	4
4684906	1.000000e+00	6
4684904	1.000000e+00	2
4684905	2.807050e-06	41
4684910	2.230891e-10	46
4684911	8.881784e-16	50
4684908	9.999881e-01	11
4684909	1.000000e+00	0
4684915	1.000000e+00	5
4684914	1.000000e+00	1
4684912	1.000000e+00	0
4684919	2.807050e-06	41
4684917	5.561376e-01	25
4684916	9.405398e-01	20
4684922	1.529320e-04	38
4684920	1.000000e+00	0
4684927	8.881784e-16	50
4684926	1.000000e+00	0
4684924	1.000000e+00	4
4684941	8.881784e-16	50
4684943	1.000000e+00	1
4684942	1.000000e+00	0
4684937	5.561376e-01	25
4684936	1.000000e+00	0
4684939	9.986989e-01	15
4684938	9.999881e-01	11
4684933	8.881784e-16	50
4684935	1.000000e+00	4
4684934	1.000000e+00	1
4684928	9.405398e-01	20
4684931	2.399438e-01	28
4684930	1.000000e+00	6
4684956	1.049339e-07	43
4684957	1.000000e+00	1
4684958	1.000000e+00	0
4684952	3.300224e-03	35
4684953	1.000000e+00	3
4684954	1.000000e+00	5
4684955	1.000000e+00	0
4684948	1.000000e+00	1
4684949	9.995319e-01	14
4684951	8.881784e-16	50
4684944	4.529710e-14	49
4684945	1.621870e-08	44
4684946	1.000000e+00	0
4684947	1.000000e+00	6
4684975	9.999881e-01	11
4684974	8.881784e-16	50
4684973	1.000000e+00	1
4684972	8.881784e-16	50
4684971	1.301086e-03	36
4684970	1.854161e-11	47
4684969	1.000000e+00	0
4684967	8.881784e-16	50
4684966	1.000000e+00	3
4684965	1.000000e+00	2
4684964	9.966998e-01	16
4684963	8.881784e-16	50
4684962	1.000000e+00	2
4684990	3.359055e-01	27
4684991	1.621870e-08	44
4684989	1.000000e+00	3
4684987	8.881784e-16	50
4684984	4.681115e-04	37
4684985	1.000000e+00	1
4684982	9.999972e-01	10
4684983	8.881784e-16	50
4684980	1.000000e+00	2
4684981	5.817779e-07	42
4684978	1.000000e+00	3
4684979	2.104926e-09	45
4684977	1.000000e+00	0
4685000	8.986806e-01	21
4685003	1.854161e-11	47
4685002	1.000000e+00	1
4685005	7.600562e-01	23
4685004	9.986989e-01	15
4685006	1.611182e-01	29
4684993	4.529710e-14	49
4684995	1.854161e-11	47
4684994	1.000000e+00	0
4684997	1.000000e+00	0
4684999	9.998471e-01	13
4684998	1.000000e+00	0
4685016	1.000000e+00	0
4685017	2.399438e-01	28
4685018	1.000000e+00	3
4685019	1.000000e+00	1
4685020	1.000000e+00	0
4685021	1.133316e-12	48
4685023	9.999994e-01	9
4685010	9.998471e-01	13
4685011	1.000000e+00	5
4685013	1.000000e+00	5
4685014	8.881784e-16	50
4685015	9.999881e-01	11
4685035	2.104926e-09	45
4685034	1.000000e+00	2
4685033	8.881784e-16	50
4685032	8.986806e-01	21
4685039	1.049339e-07	43
4685038	9.999972e-01	10
4685036	9.999972e-01	10
4685027	8.881784e-16	50
4685026	8.881784e-16	50
4685025	1.000000e+00	5
4685024	5.561376e-01	25
4685031	1.000000e+00	1
4685030	1.000000e+00	1
4685029	9.999549e-01	12
4685028	1.000000e+00	2
4685050	1.000000e+00	0
4685051	9.999881e-01	11
4685048	1.000000e+00	6
4685049	8.881784e-16	50
4685054	8.388818e-01	22
4685055	4.510745e-05	39
4685053	9.986989e-01	15
4685042	9.999549e-01	12
4685043	8.881784e-16	50
4685040	1.000000e+00	2
4685041	1.529320e-04	38
4685044	1.000000e+00	5
4685045	1.000000e+00	0
4684123	1.000000e+00	0
4684122	9.999994e-01	9
4684121	8.881784e-16	50
4684120	9.999994e-01	9
4684127	1.000000e+00	0
4684125	8.881784e-16	50
4684124	1.000000e+00	1
4684115	1.000000e+00	1
4684114	1.133316e-12	48
4684113	1.000000e+00	0
4684112	1.000000e+00	1
4684119	4.529710e-14	49
4684118	1.000000e+00	1
4684117	5.946023e-02	31
4684116	1.621870e-08	44
4684106	1.000000e+00	4
4684107	1.000000e+00	1
4684105	9.966998e-01	16
4684110	1.193067e-05	40
4684111	1.000000e+00	0
4684108	4.681115e-04	37
4684109	1.193067e-05	40
4684098	8.881784e-16	50
4684099	1.621870e-08	44
4684096	1.000000e+00	0
4684097	1.000000e+00	0
4684102	1.611182e-01	29
4684103	8.881784e-16	50
4684100	1.000000e+00	0
4684101	4.529710e-14	49
4684153	3.245432e-02	32
4684152	8.881784e-16	50
4684155	1.000000e+00	1
4684154	1.301086e-03	36
4684157	1.193067e-05	40
4684156	1.611182e-01	29
4684158	1.000000e+00	6
4684145	8.881784e-16	50
4684144	1.000000e+00	1
4684147	1.000000e+00	0
4684146	8.881784e-16	50
4684149	7.600562e-01	23
4684148	1.641957e-02	33
4684138	1.000000e+00	0
4684139	9.999994e-01	9
4684140	8.881784e-16	50
4684143	8.881784e-16	50
4684128	1.000000e+00	4
4684129	8.881784e-16	50
4684131	1.000000e+00	2
4684132	8.881784e-16	50
4684133	8.881784e-16	50
4684134	1.854161e-11	47
4684135	1.000000e+00	2
4684063	4.529710e-14	49
4684062	1.000000e+00	0
4684060	1.000000e+00	0
4684059	9.999881e-01	11
4684058	9.999999e-01	8
4684057	1.000000e+00	2
4684055	9.923267e-01	17
4684054	1.133316e-12	48
4684053	1.000000e+00	1
4684052	9.999972e-01	10
4684050	8.986806e-01	21
4684049	1.000000e+00	0
4684048	8.881784e-16	50
4684046	4.529710e-14	49
4684047	3.359055e-01	27
4684044	9.998471e-01	13
4684045	1.000000e+00	3
4684042	8.881784e-16	50
4684043	2.230891e-10	46
4684040	9.405398e-01	20
4684038	2.104926e-09	45
4684039	2.230891e-10	46
4684036	1.000000e+00	0
4684037	8.881784e-16	50
4684034	9.999881e-01	11
4684035	9.986989e-01	15
4684032	1.000000e+00	1
4684033	1.000000e+00	4
4684093	1.000000e+00	3
4684092	1.301086e-03	36
4684095	8.881784e-16	50
4684088	4.529710e-14	49
4684091	1.000000e+00	3
4684090	8.881784e-16	50
4684085	2.399438e-01	28
4684084	9.999994e-01	9
4684086	1.000000e+00	6
4684081	8.881784e-16	50
4684083	1.000000e+00	0
4684082	8.881784e-16	50
4684076	1.049339e-07	43
4684077	8.881784e-16	50
4684078	7.673339e-03	34
4684072	4.529710e-14	49
4684073	1.000000e+00	0
4684075	9.995319e-01	14
4684068	1.000000e+00	0
4684069	1.000000e+00	1
4684071	9.966998e-01	16
4684064	9.999994e-01	9
4684065	1.000000e+00	5
4684067	2.104926e-09	45
4684242	8.881784e-16	50
4684243	6.640945e-01	24
4684241	8.881784e-16	50
4684244	1.000000e+00	0
4684245	8.881784e-16	50
4684251	1.000000e+00	0
4684248	8.881784e-16	50
4684249	1.000000e+00	0
4684254	8.881784e-16	50
4684255	8.881784e-16	50
4684252	1.000000e+00	4
4684253	8.881784e-16	50
4684226	9.999999e-01	8
4684225	8.881784e-16	50
4684229	8.881784e-16	50
4684235	4.529710e-14	49
4684234	8.881784e-16	50
4684233	3.300224e-03	35
4684232	1.013194e-01	30
4684239	8.388818e-01	22
4684238	8.881784e-16	50
4684237	4.438624e-01	26
4684272	1.000000e+00	0
4684273	1.000000e+00	0
4684275	1.000000e+00	7
4684276	1.000000e+00	0
4684277	1.000000e+00	6
4684278	9.675457e-01	19
4684280	1.641957e-02	33
4684281	8.881784e-16	50
4684282	1.611182e-01	29
4684284	8.881784e-16	50
4684285	1.000000e+00	1
4684286	1.000000e+00	2
4684287	8.881784e-16	50
4684257	9.998471e-01	13
4684256	8.881784e-16	50
4684259	1.000000e+00	1
4684261	1.000000e+00	0
4684260	1.000000e+00	0
4684263	5.561376e-01	25
4684262	1.000000e+00	0
4684265	1.013194e-01	30
4684267	2.230891e-10	46
4684268	9.986989e-01	15
4684271	1.000000e+00	0
4684182	1.000000e+00	0
4684183	8.881784e-16	50
4684180	1.000000e+00	7
4684181	4.529710e-14	49
4684178	9.966998e-01	16
4684179	1.193067e-05	40
4684190	1.000000e+00	0
4684191	1.000000e+00	1
4684188	1.133316e-12	48
4684187	1.000000e+00	3
4684184	1.854161e-11	47
4684185	9.923267e-01	17
4684167	1.000000e+00	7
4684166	1.000000e+00	1
4684165	1.049339e-07	43
4684164	9.405398e-01	20
4684163	2.399438e-01	28
4684162	1.000000e+00	3
4684161	6.640945e-01	24
4684160	8.881784e-16	50
4684175	9.675457e-01	19
4684174	4.681115e-04	37
4684172	1.000000e+00	0
4684171	9.998471e-01	13
4684170	1.000000e+00	4
4684169	1.000000e+00	0
4684168	1.000000e+00	7
4684212	1.000000e+00	3
4684213	9.999972e-01	10
4684214	1.000000e+00	0
4684215	8.881784e-16	50
4684208	8.881784e-16	50
4684209	9.923267e-01	17
4684210	1.000000e+00	5
4684220	1.000000e+00	2
4684221	8.881784e-16	50
4684222	1.000000e+00	0
4684223	9.999999e-01	8
4684216	1.013194e-01	30
4684217	1.000000e+00	2
4684218	9.999999e-01	8
4684219	1.133316e-12	48
4684197	1.621870e-08	44
4684196	2.230891e-10	46
4684198	1.000000e+00	1
4684192	3.300224e-03	35
4684195	1.000000e+00	6
4684194	9.923267e-01	17
4684205	4.529710e-14	49
4684204	9.675457e-01	19
4684207	1.000000e+00	6
4684201	8.881784e-16	50
4684200	1.000000e+00	0
4684203	8.881784e-16	50
4683850	8.881784e-16	50
4683852	1.000000e+00	3
4683853	1.000000e+00	5
4683854	8.881784e-16	50
4683855	1.000000e+00	0
4683840	8.881784e-16	50
4683841	2.104926e-09	45
4683842	1.000000e+00	0
4683843	8.881784e-16	50
4683844	1.000000e+00	1
4683846	4.529710e-14	49
4683847	1.000000e+00	0
4683867	2.104926e-09	45
4683866	1.000000e+00	4
4683869	5.817779e-07	42
4683868	9.999972e-01	10
4683871	1.000000e+00	4
4683870	9.995319e-01	14
4683859	1.000000e+00	7
4683858	1.000000e+00	0
4683861	8.388818e-01	22
4683860	1.000000e+00	0
4683863	9.999972e-01	10
4683862	1.000000e+00	7
4683882	4.529710e-14	49
4683883	8.881784e-16	50
4683880	8.388818e-01	22
4683881	4.438624e-01	26
4683886	8.881784e-16	50
4683887	2.230891e-10	46
4683884	1.000000e+00	1
4683885	8.881784e-16	50
4683874	4.681115e-04	37
4683875	2.230891e-10	46
4683873	1.000000e+00	0
4683878	1.529320e-04	38
4683879	1.133316e-12	48
4683876	8.881784e-16	50
4683877	1.000000e+00	2
4683899	1.000000e+00	2
4683898	1.000000e+00	5
4683897	9.995319e-01	14
4683896	9.835804e-01	18
4683902	1.000000e+00	2
4683901	9.999972e-01	10
4683900	9.999994e-01	9
4683891	8.881784e-16	50
4683890	1.000000e+00	6
4683889	8.881784e-16	50
4683888	1.529320e-04	38
4683895	8.881784e-16	50
4683893	1.000000e+00	0
4683892	1.000000e+00	3
4683789	1.621870e-08	44
4683790	9.998471e-01	13
4683791	9.999881e-01	11
4683805	1.000000e+00	0
4683807	1.000000e+00	4
4683806	1.000000e+00	1
4683801	1.000000e+00	6
4683803	1.000000e+00	4
4683802	1.000000e+00	0
4683797	8.881784e-16	50
4683796	9.999549e-01	12
4683799	8.881784e-16	50
4683798	1.000000e+00	6
4683793	1.000000e+00	1
4683792	1.000000e+00	1
4683795	4.529710e-14	49
4683794	8.881784e-16	50
4683822	9.675457e-01	19
4683823	1.000000e+00	1
4683820	1.000000e+00	0
4683818	6.640945e-01	24
4683819	1.000000e+00	1
4683816	8.881784e-16	50
4683817	5.817779e-07	42
4683815	9.999972e-01	10
4683812	1.000000e+00	0
4683813	1.000000e+00	0
4683810	2.104926e-09	45
4683808	1.000000e+00	1
4683839	1.000000e+00	3
4683838	3.300224e-03	35
4683837	1.854161e-11	47
4683836	2.399438e-01	28
4683835	1.000000e+00	0
4683834	1.000000e+00	0
4683833	1.000000e+00	0
4683832	1.000000e+00	0
4683831	8.881784e-16	50
4683830	1.133316e-12	48
4683827	8.881784e-16	50
4683826	1.641957e-02	33
4683825	8.881784e-16	50
4683824	8.881784e-16	50
4683968	1.049339e-07	43
4683971	1.049339e-07	43
4683970	8.881784e-16	50
4683973	1.000000e+00	0
4683972	9.675457e-01	19
4683975	8.881784e-16	50
4683977	8.881784e-16	50
4683976	1.000000e+00	0
4683979	1.000000e+00	0
4683978	8.881784e-16	50
4683981	1.000000e+00	7
4683980	1.000000e+00	1
4683982	1.000000e+00	5
4683986	7.600562e-01	23
4683987	8.881784e-16	50
4683989	8.881784e-16	50
4683991	8.881784e-16	50
4683992	5.817779e-07	42
4683993	1.000000e+00	3
4683994	1.000000e+00	0
4683995	1.000000e+00	4
4683996	8.881784e-16	50
4683997	1.000000e+00	2
4683998	1.000000e+00	2
4684003	1.000000e+00	0
4684002	9.999994e-01	9
4684001	8.881784e-16	50
4684007	1.000000e+00	3
4684006	8.881784e-16	50
4684005	1.000000e+00	2
4684004	1.000000e+00	0
4684011	1.000000e+00	0
4684010	8.881784e-16	50
4684008	8.881784e-16	50
4684014	8.881784e-16	50
4684018	1.000000e+00	3
4684019	8.881784e-16	50
4684016	9.405398e-01	20
4684017	1.000000e+00	0
4684022	1.013194e-01	30
4684023	8.881784e-16	50
4684020	8.881784e-16	50
4684021	1.000000e+00	7
4684026	1.000000e+00	2
4684027	1.000000e+00	0
4684024	8.881784e-16	50
4684025	9.986989e-01	15
4684030	8.881784e-16	50
4684031	8.881784e-16	50
4684028	1.000000e+00	4
4683911	8.986806e-01	21
4683910	1.193067e-05	40
4683905	1.611182e-01	29
4683904	2.230891e-10	46
4683907	9.835804e-01	18
4683906	8.881784e-16	50
4683917	2.807050e-06	41
4683916	8.881784e-16	50
4683919	1.000000e+00	0
4683913	1.193067e-05	40
4683915	8.881784e-16	50
4683914	1.000000e+00	1
4683924	1.000000e+00	0
4683925	1.000000e+00	0
4683926	8.881784e-16	50
4683927	3.300224e-03	35
4683920	9.986989e-01	15
4683921	1.000000e+00	0
4683922	8.881784e-16	50
4683923	1.000000e+00	6
4683934	1.133316e-12	48
4683935	1.000000e+00	0
4683928	8.881784e-16	50
4683931	1.000000e+00	1
4683943	1.000000e+00	2
4683942	8.881784e-16	50
4683940	1.000000e+00	1
4683939	1.000000e+00	2
4683938	1.621870e-08	44
4683936	1.000000e+00	7
4683951	9.999972e-01	10
4683950	1.611182e-01	29
4683949	8.881784e-16	50
4683948	9.998471e-01	13
4683946	8.881784e-16	50
4683945	8.881784e-16	50
4683944	1.049339e-07	43
4683958	8.881784e-16	50
4683954	4.529710e-14	49
4683952	1.133316e-12	48
4683966	1.000000e+00	0
4683967	1.000000e+00	5
4683965	1.000000e+00	5
4683962	1.000000e+00	1
4683963	1.000000e+00	0
4683960	8.881784e-16	50
4683961	8.881784e-16	50
4684669	4.510745e-05	39
4684668	1.854161e-11	47
4684665	1.133316e-12	48
4684664	1.000000e+00	3
4684667	8.881784e-16	50
4684666	1.000000e+00	0
4684661	7.600562e-01	23
4684660	9.966998e-01	16
4684662	9.999994e-01	9
4684657	1.000000e+00	0
4684656	5.946023e-02	31
4684659	1.000000e+00	3
4684658	9.835804e-01	18
4684652	1.000000e+00	3
4684653	1.000000e+00	2
4684654	1.000000e+00	2
4684655	9.999994e-01	9
4684648	9.986989e-01	15
4684649	1.000000e+00	2
4684650	1.000000e+00	1
4684651	1.049339e-07	43
4684644	8.881784e-16	50
4684645	1.000000e+00	6
4684646	1.193067e-05	40
4684647	4.529710e-14	49
4684640	1.000000e+00	0
4684641	8.881784e-16	50
4684642	8.881784e-16	50
4684639	1.000000e+00	2
4684637	1.000000e+00	1
4684636	1.000000e+00	1
4684635	8.881784e-16	50
4684634	8.881784e-16	50
4684633	9.966998e-01	16
4684631	1.000000e+00	3
4684630	1.000000e+00	0
4684629	8.881784e-16	50
4684628	8.881784e-16	50
4684627	8.881784e-16	50
4684626	8.881784e-16	50
4684625	1.000000e+00	6
4684624	8.881784e-16	50
4684622	1.000000e+00	0
4684623	8.881784e-16	50
4684620	1.000000e+00	0
4684621	1.529320e-04	38
4684618	1.000000e+00	1
4684619	1.641957e-02	33
4684616	8.881784e-16	50
4684617	1.000000e+00	0
4684613	1.000000e+00	4
4684611	3.300224e-03	35
4684608	8.881784e-16	50
4684609	2.807050e-06	41
4684601	1.621870e-08	44
4684600	1.000000e+00	2
4684602	9.999999e-01	8
4684605	1.301086e-03	36
4684607	9.999549e-01	12
4684606	9.998471e-01	13
4684593	8.881784e-16	50
4684592	8.881784e-16	50
4684594	8.881784e-16	50
4684597	1.000000e+00	0
4684599	8.881784e-16	50
4684598	1.133316e-12	48
4684584	9.923267e-01	17
4684585	1.013194e-01	30
4684586	1.301086e-03	36
4684587	1.854161e-11	47
4684588	1.000000e+00	1
4684589	1.000000e+00	0
4684590	1.529320e-04	38
4684576	1.000000e+00	1
4684577	8.881784e-16	50
4684579	8.881784e-16	50
4684580	2.230891e-10	46
4684581	5.946023e-02	31
4684582	8.881784e-16	50
4684583	1.000000e+00	0
4684571	9.998471e-01	13
4684568	8.881784e-16	50
4684575	1.000000e+00	1
4684574	9.999994e-01	9
4684572	7.673339e-03	34
4684563	1.000000e+00	0
4684562	1.133316e-12	48
4684561	1.000000e+00	0
4684560	1.000000e+00	0
4684567	1.133316e-12	48
4684566	9.999994e-01	9
4684565	1.000000e+00	0
4684564	1.000000e+00	0
4684554	1.000000e+00	6
4684555	1.000000e+00	0
4684552	8.881784e-16	50
4684559	1.133316e-12	48
4684556	1.000000e+00	1
4684557	1.000000e+00	0
4684546	8.881784e-16	50
4684547	3.359055e-01	27
4684544	1.000000e+00	0
4684545	9.923267e-01	17
4684550	9.999972e-01	10
4684551	8.881784e-16	50
4684549	9.835804e-01	18
4684788	4.438624e-01	26
4684790	9.995319e-01	14
4684791	8.881784e-16	50
4684784	1.000000e+00	0
4684785	1.000000e+00	1
4684786	3.359055e-01	27
4684787	1.000000e+00	2
4684796	4.529710e-14	49
4684798	2.807050e-06	41
4684799	1.000000e+00	5
4684792	9.999549e-01	12
4684793	1.049339e-07	43
4684794	8.881784e-16	50
4684795	1.000000e+00	6
4684772	8.881784e-16	50
4684775	1.301086e-03	36
4684774	1.621870e-08	44
4684769	2.104926e-09	45
4684768	1.000000e+00	0
4684771	9.999881e-01	11
4684770	9.999881e-01	11
4684780	9.999549e-01	12
4684783	8.881784e-16	50
4684777	9.999999e-01	8
4684776	8.881784e-16	50
4684779	8.881784e-16	50
4684778	1.133316e-12	48
4684758	1.133316e-12	48
4684756	1.854161e-11	47
4684757	9.999994e-01	9
4684754	8.881784e-16	50
4684755	1.000000e+00	5
4684752	1.000000e+00	0
4684753	8.881784e-16	50
4684766	1.193067e-05	40
4684764	9.999994e-01	9
4684765	6.640945e-01	24
4684762	9.998471e-01	13
4684763	1.000000e+00	0
4684760	8.881784e-16	50
4684761	8.881784e-16	50
4684742	1.301086e-03	36
4684741	1.000000e+00	0
4684740	9.923267e-01	17
4684739	1.000000e+00	2
4684737	8.881784e-16	50
4684736	1.854161e-11	47
4684751	8.881784e-16	50
4684750	5.817779e-07	42
4684749	8.881784e-16	50
4684745	8.881784e-16	50
4684744	4.510745e-05	39
4684720	1.000000e+00	0
4684723	1.000000e+00	0
4684724	8.881784e-16	50
4684725	1.000000e+00	4
4684727	8.881784e-16	50
4684728	9.999881e-01	11
4684730	8.881784e-16	50
4684731	8.881784e-16	50
4684733	1.529320e-04	38
4684734	1.000000e+00	0
4684735	1.641957e-02	33
4684705	8.881784e-16	50
4684704	1.193067e-05	40
4684707	8.881784e-16	50
4684706	1.000000e+00	0
4684709	6.640945e-01	24
4684708	1.000000e+00	1
4684711	8.881784e-16	50
4684713	8.881784e-16	50
4684715	5.561376e-01	25
4684714	1.000000e+00	0
4684717	1.000000e+00	4
4684716	9.405398e-01	20
4684719	8.881784e-16	50
4684718	1.000000e+00	1
4684690	9.999994e-01	9
4684691	1.000000e+00	0
4684688	8.881784e-16	50
4684689	8.881784e-16	50
4684694	1.000000e+00	0
4684695	8.881784e-16	50
4684698	9.999999e-01	8
4684696	8.881784e-16	50
4684697	2.230891e-10	46
4684703	1.641957e-02	33
4684700	8.881784e-16	50
4684701	9.999994e-01	9
4684675	8.881784e-16	50
4684674	8.881784e-16	50
4684673	1.000000e+00	3
4684672	8.881784e-16	50
4684679	9.998471e-01	13
4684678	8.881784e-16	50
4684676	1.013194e-01	30
4684681	1.000000e+00	0
4684680	1.000000e+00	2
4684687	8.881784e-16	50
4684686	9.999972e-01	10
4684685	8.881784e-16	50
4684684	1.000000e+00	5
4684398	1.000000e+00	0
4684399	1.000000e+00	3
4684397	8.881784e-16	50
4684394	7.600562e-01	23
4684395	8.881784e-16	50
4684392	3.300224e-03	35
4684393	1.000000e+00	0
4684390	8.881784e-16	50
4684391	9.835804e-01	18
4684388	9.998471e-01	13
4684389	1.000000e+00	0
4684386	1.000000e+00	0
4684387	1.000000e+00	1
4684384	9.999549e-01	12
4684385	1.000000e+00	7
4684415	1.000000e+00	0
4684414	1.000000e+00	0
4684412	8.881784e-16	50
4684411	9.999999e-01	8
4684410	8.881784e-16	50
4684408	8.881784e-16	50
4684406	3.359055e-01	27
4684405	2.807050e-06	41
4684404	1.611182e-01	29
4684403	7.600562e-01	23
4684402	2.104926e-09	45
4684401	1.000000e+00	3
4684400	1.000000e+00	2
4684365	1.854161e-11	47
4684366	8.388818e-01	22
4684367	1.133316e-12	48
4684360	8.881784e-16	50
4684361	2.104926e-09	45
4684362	8.881784e-16	50
4684356	1.000000e+00	2
4684357	9.966998e-01	16
4684358	1.000000e+00	0
4684359	1.049339e-07	43
4684353	8.881784e-16	50
4684354	1.000000e+00	7
4684381	1.000000e+00	0
4684383	8.881784e-16	50
4684382	1.000000e+00	0
4684377	3.245432e-02	32
4684376	8.881784e-16	50
4684379	1.000000e+00	0
4684373	9.999549e-01	12
4684372	1.000000e+00	0
4684374	4.681115e-04	37
4684369	7.600562e-01	23
4684368	9.405398e-01	20
4684371	9.998471e-01	13
4684370	2.104926e-09	45
4684331	9.986989e-01	15
4684328	1.000000e+00	2
4684329	8.881784e-16	50
4684334	9.966998e-01	16
4684332	2.104926e-09	45
4684333	8.881784e-16	50
4684323	9.835804e-01	18
4684320	4.529710e-14	49
4684326	1.000000e+00	0
4684327	9.998471e-01	13
4684324	8.881784e-16	50
4684325	1.000000e+00	7
4684347	8.881784e-16	50
4684346	4.529710e-14	49
4684345	9.999881e-01	11
4684344	8.881784e-16	50
4684351	8.881784e-16	50
4684348	3.300224e-03	35
4684337	1.000000e+00	0
4684336	4.681115e-04	37
4684343	1.000000e+00	0
4684342	1.000000e+00	1
4684341	1.000000e+00	0
4684340	9.998471e-01	13
4684296	1.000000e+00	0
4684298	8.881784e-16	50
4684299	2.230891e-10	46
4684300	9.675457e-01	19
4684301	8.881784e-16	50
4684302	9.999999e-01	8
4684288	8.881784e-16	50
4684289	5.561376e-01	25
4684290	1.854161e-11	47
4684291	1.000000e+00	4
4684292	1.529320e-04	38
4684293	1.000000e+00	2
4684294	1.000000e+00	0
4684295	1.000000e+00	6
4684313	8.986806e-01	21
4684315	8.881784e-16	50
4684314	1.301086e-03	36
4684317	1.000000e+00	5
4684319	8.881784e-16	50
4684305	1.000000e+00	5
4684304	9.999881e-01	11
4684307	1.000000e+00	0
4684306	9.999549e-01	12
4684309	1.000000e+00	4
4684311	1.000000e+00	0
4684310	8.986806e-01	21
4684518	8.881784e-16	50
4684517	8.881784e-16	50
4684516	1.000000e+00	0
4684515	4.681115e-04	37
4684514	1.000000e+00	4
4684512	8.986806e-01	21
4684527	8.881784e-16	50
4684526	1.000000e+00	0
4684525	1.000000e+00	1
4684524	4.510745e-05	39
4684520	1.000000e+00	4
4684535	4.681115e-04	37
4684532	1.000000e+00	1
4684533	9.999999e-01	8
4684530	1.000000e+00	3
4684531	8.881784e-16	50
4684528	9.999999e-01	8
4684529	1.000000e+00	1
4684542	1.000000e+00	1
4684543	1.000000e+00	0
4684540	5.561376e-01	25
4684541	1.000000e+00	5
4684536	1.000000e+00	2
4684537	9.999999e-01	8
4684485	1.013194e-01	30
4684484	1.133316e-12	48
4684487	8.881784e-16	50
4684486	1.000000e+00	3
4684480	2.807050e-06	41
4684483	1.000000e+00	6
4684482	1.000000e+00	0
4684493	1.000000e+00	6
4684494	1.193067e-05	40
4684489	9.966998e-01	16
4684488	8.881784e-16	50
4684491	9.999881e-01	11
4684490	6.640945e-01	24
4684501	1.049339e-07	43
4684502	8.388818e-01	22
4684496	9.999994e-01	9
4684497	1.000000e+00	5
4684498	2.807050e-06	41
4684499	1.193067e-05	40
4684509	1.000000e+00	1
4684510	8.881784e-16	50
4684511	9.999972e-01	10
4684505	1.133316e-12	48
4684506	4.510745e-05	39
4684507	1.854161e-11	47
4684451	3.245432e-02	32
4684450	4.529710e-14	49
4684449	8.881784e-16	50
4684455	9.995319e-01	14
4684454	1.000000e+00	6
4684452	2.230891e-10	46
4684459	4.681115e-04	37
4684458	8.881784e-16	50
4684457	2.807050e-06	41
4684456	1.000000e+00	1
4684463	8.881784e-16	50
4684462	1.193067e-05	40
4684461	1.000000e+00	7
4684460	1.529320e-04	38
4684466	8.881784e-16	50
4684464	6.640945e-01	24
4684465	8.881784e-16	50
4684468	8.881784e-16	50
4684469	1.000000e+00	0
4684474	8.881784e-16	50
4684475	1.854161e-11	47
4684472	8.881784e-16	50
4684473	1.000000e+00	1
4684478	1.000000e+00	0
4684479	1.000000e+00	0
4684477	9.986989e-01	15
4684416	1.000000e+00	0
4684419	1.000000e+00	0
4684418	9.998471e-01	13
4684421	4.529710e-14	49
4684423	8.881784e-16	50
4684422	1.000000e+00	0
4684425	4.529710e-14	49
4684424	1.000000e+00	6
4684427	9.966998e-01	16
4684426	8.881784e-16	50
4684429	1.000000e+00	0
4684428	8.881784e-16	50
4684430	1.000000e+00	4
4684432	9.999881e-01	11
4684433	1.000000e+00	0
4684435	3.359055e-01	27
4684436	2.230891e-10	46
4684437	3.245432e-02	32
4684438	1.013194e-01	30
4684440	1.133316e-12	48
4684441	1.854161e-11	47
4684442	1.000000e+00	0
4684443	4.438624e-01	26
4684444	1.193067e-05	40
4684445	9.405398e-01	20
4684446	8.881784e-16	50
4684447	9.999881e-01	11
