# Supplementary material for: Translational Selection Is Ubiquitous in Prokaryotes
Source: PLoS Genet. 2010 Jun 24;6(6):e1001004. doi: 10.1371/journal.pgen.1001004 (PMC2891978; doi:10.1371/journal.pgen.1001004)
Supplement: Dataset S1 — OCU/non-OCU gene calls in 461 Bacterial and Archaeal genomes, and summary tables of genome properties and OCU preferences for specific codons. (4.77 MB ZIP) [file pgen.1001004.s001.zip › Dataset_S1_Bacteria/Bartonella_henselae_Houston-1.arff.ocuGenes]

GeneID	signTest_p	ocuProbWinCnt
2864787	1.000000e+00	0
2864786	1.000000e+00	1
2864785	1.000000e+00	7
2864784	4.529710e-14	49
2864791	1.000000e+00	6
2864790	1.621870e-08	44
2864789	2.807050e-06	41
2864788	1.000000e+00	2
2864795	9.675457e-01	19
2864794	4.510745e-05	39
2864793	1.000000e+00	0
2864792	1.000000e+00	1
2864799	5.561376e-01	25
2864798	8.388818e-01	22
2864797	6.640945e-01	24
2864796	9.966998e-01	16
2864770	2.104926e-09	45
2864771	1.000000e+00	0
2864768	8.881784e-16	50
2864769	5.561376e-01	25
2864774	1.000000e+00	3
2864775	8.388818e-01	22
2864772	1.000000e+00	0
2864773	7.673339e-03	34
2864778	2.807050e-06	41
2864779	1.301086e-03	36
2864776	8.881784e-16	50
2864777	1.621870e-08	44
2864782	1.000000e+00	5
2864783	8.881784e-16	50
2864780	2.399438e-01	28
2864781	1.000000e+00	6
2864817	1.000000e+00	7
2864816	9.995319e-01	14
2864818	1.301086e-03	36
2864821	8.388818e-01	22
2864823	1.000000e+00	5
2864822	3.300224e-03	35
2864825	1.000000e+00	2
2864824	1.000000e+00	1
2864827	8.881784e-16	50
2864826	8.881784e-16	50
2864829	4.529710e-14	49
2864828	8.881784e-16	50
2864830	1.193067e-05	40
2864800	1.000000e+00	2
2864801	1.000000e+00	5
2864802	9.405398e-01	20
2864803	8.881784e-16	50
2864804	1.854161e-11	47
2864805	9.999999e-01	8
2864806	3.359055e-01	27
2864807	1.611182e-01	29
2864809	8.881784e-16	50
2864810	9.835804e-01	18
2864811	9.999549e-01	12
2864812	1.000000e+00	4
2864813	1.000000e+00	3
2864814	1.000000e+00	7
2864815	1.000000e+00	6
2864854	4.510745e-05	39
2864853	1.000000e+00	3
2864852	1.000000e+00	1
2864851	1.000000e+00	3
2864850	1.000000e+00	0
2864849	2.807050e-06	41
2864848	7.673339e-03	34
2864862	1.000000e+00	7
2864860	8.881784e-16	50
2864858	8.881784e-16	50
2864857	8.881784e-16	50
2864856	8.881784e-16	50
2864838	1.000000e+00	3
2864839	1.193067e-05	40
2864836	8.881784e-16	50
2864837	1.641957e-02	33
2864834	4.510745e-05	39
2864835	8.986806e-01	21
2864832	4.529710e-14	49
2864833	5.561376e-01	25
2864846	1.000000e+00	3
2864847	3.300224e-03	35
2864844	8.881784e-16	50
2864845	1.000000e+00	0
2864842	2.230891e-10	46
2864843	9.675457e-01	19
2864840	8.881784e-16	50
2864841	8.388818e-01	22
2864885	8.881784e-16	50
2864884	1.133316e-12	48
2864887	8.881784e-16	50
2864881	4.529710e-14	49
2864883	2.104926e-09	45
2864882	1.193067e-05	40
2864893	1.013194e-01	30
2864892	8.986806e-01	21
2864895	4.681115e-04	37
2864894	9.999972e-01	10
2864889	1.641957e-02	33
2864891	9.923267e-01	17
2864890	8.881784e-16	50
2864867	9.986989e-01	15
2864878	9.999549e-01	12
2864879	5.561376e-01	25
2864666	1.133316e-12	48
2864664	4.529710e-14	49
2864665	4.529710e-14	49
2864671	1.000000e+00	3
2864668	1.621870e-08	44
2864669	9.986989e-01	15
2864658	8.881784e-16	50
2864659	9.999881e-01	11
2864656	8.881784e-16	50
2864657	4.529710e-14	49
2864662	1.641957e-02	33
2864663	6.640945e-01	24
2864660	5.561376e-01	25
2864661	8.881784e-16	50
2864651	8.881784e-16	50
2864650	9.405398e-01	20
2864648	1.000000e+00	4
2864655	8.881784e-16	50
2864654	9.835804e-01	18
2864653	9.923267e-01	17
2864652	1.000000e+00	4
2864643	9.923267e-01	17
2864642	4.438624e-01	26
2864641	2.230891e-10	46
2864640	1.193067e-05	40
2864647	1.000000e+00	4
2864646	1.000000e+00	0
2864645	1.133316e-12	48
2864698	1.000000e+00	1
2864701	4.510745e-05	39
2864702	7.600562e-01	23
2864703	8.881784e-16	50
2864688	3.245432e-02	32
2864689	1.854161e-11	47
2864692	1.000000e+00	2
2864693	1.641957e-02	33
2864694	8.881784e-16	50
2864695	3.359055e-01	27
2864681	8.881784e-16	50
2864680	1.000000e+00	2
2864683	1.000000e+00	0
2864682	8.881784e-16	50
2864684	1.854161e-11	47
2864687	1.193067e-05	40
2864673	1.000000e+00	5
2864734	1.133316e-12	48
2864735	9.995319e-01	14
2864732	8.881784e-16	50
2864733	1.529320e-04	38
2864730	1.000000e+00	3
2864731	9.999972e-01	10
2864728	9.923267e-01	17
2864729	8.881784e-16	50
2864726	4.438624e-01	26
2864727	1.193067e-05	40
2864724	1.000000e+00	7
2864725	3.300224e-03	35
2864722	1.000000e+00	7
2864723	1.133316e-12	48
2864720	9.986989e-01	15
2864721	1.000000e+00	4
2864719	1.000000e+00	1
2864718	9.675457e-01	19
2864717	1.000000e+00	3
2864716	8.388818e-01	22
2864715	3.245432e-02	32
2864714	1.301086e-03	36
2864713	1.000000e+00	0
2864712	8.881784e-16	50
2864711	4.529710e-14	49
2864710	2.807050e-06	41
2864709	9.966998e-01	16
2864707	8.881784e-16	50
2864706	3.300224e-03	35
2864705	8.881784e-16	50
2864704	9.999994e-01	9
2864765	8.881784e-16	50
2864766	1.000000e+00	2
2864767	1.000000e+00	1
2864760	6.640945e-01	24
2864761	9.999972e-01	10
2864762	8.388818e-01	22
2864763	1.000000e+00	4
2864756	1.000000e+00	7
2864759	1.000000e+00	5
2864752	1.000000e+00	0
2864753	9.999881e-01	11
2864754	1.000000e+00	2
2864755	1.133316e-12	48
2864749	1.013194e-01	30
2864748	8.881784e-16	50
2864751	9.999881e-01	11
2864750	1.000000e+00	2
2864745	1.000000e+00	4
2864744	8.881784e-16	50
2864747	1.000000e+00	3
2864746	1.133316e-12	48
2864741	1.000000e+00	2
2864740	1.000000e+00	0
2864743	1.641957e-02	33
2864742	3.245432e-02	32
2864737	1.000000e+00	0
2864736	9.998471e-01	13
2864739	9.999972e-01	10
2864738	9.923267e-01	17
2865024	9.966998e-01	16
2865025	8.881784e-16	50
2865026	1.193067e-05	40
2865027	8.881784e-16	50
2865028	8.881784e-16	50
2865029	1.621870e-08	44
2865030	9.998471e-01	13
2865031	1.000000e+00	5
2865032	1.000000e+00	5
2865033	1.301086e-03	36
2865034	4.438624e-01	26
2865035	1.301086e-03	36
2865036	1.133316e-12	48
2865037	1.000000e+00	2
2865038	1.000000e+00	2
2865039	1.611182e-01	29
2865041	9.966998e-01	16
2865040	4.510745e-05	39
2865043	1.133316e-12	48
2865042	5.946023e-02	31
2865045	9.999999e-01	8
2865044	9.998471e-01	13
2865047	1.000000e+00	7
2865046	8.388818e-01	22
2865049	1.000000e+00	0
2865048	1.133316e-12	48
2865051	1.000000e+00	1
2865050	1.854161e-11	47
2865052	4.529710e-14	49
2865055	5.817779e-07	42
2865054	8.881784e-16	50
2865059	1.000000e+00	3
2865056	8.881784e-16	50
2865057	9.999999e-01	8
2865062	9.999994e-01	9
2865063	9.999972e-01	10
2865060	8.881784e-16	50
2865061	2.807050e-06	41
2865066	9.999994e-01	9
2865067	9.966998e-01	16
2865064	6.640945e-01	24
2865065	8.881784e-16	50
2865070	1.000000e+00	1
2865071	1.000000e+00	0
2865068	1.000000e+00	4
2865069	9.999549e-01	12
2865075	1.000000e+00	0
2865074	1.000000e+00	2
2865073	1.000000e+00	1
2865072	1.000000e+00	0
2865079	3.245432e-02	32
2865078	1.049339e-07	43
2865077	1.000000e+00	3
2865076	9.995319e-01	14
2865082	8.881784e-16	50
2865080	1.000000e+00	3
2865087	1.000000e+00	1
2865086	9.999999e-01	8
2865092	8.881784e-16	50
2865093	4.529710e-14	49
2865094	8.881784e-16	50
2865088	9.998471e-01	13
2865089	1.000000e+00	0
2865090	1.000000e+00	7
2865091	8.881784e-16	50
2865100	1.854161e-11	47
2865102	1.049339e-07	43
2865103	8.881784e-16	50
PID_161761286	9.999999e-01	8
PID_161761285	1.854161e-11	47
2865097	4.529710e-14	49
2865098	8.881784e-16	50
2865099	8.881784e-16	50
2865109	8.881784e-16	50
2865111	8.881784e-16	50
2865105	8.388818e-01	22
2865104	8.881784e-16	50
2865106	8.881784e-16	50
2865117	9.675457e-01	19
2865116	1.133316e-12	48
2865119	8.881784e-16	50
2865113	1.049339e-07	43
2865112	8.881784e-16	50
2865115	8.881784e-16	50
2865114	1.133316e-12	48
2865126	1.000000e+00	3
2865127	1.049339e-07	43
2865124	3.359055e-01	27
2865125	1.133316e-12	48
2865122	1.000000e+00	0
2865123	1.000000e+00	5
2865120	8.881784e-16	50
2865134	1.000000e+00	3
2865135	3.245432e-02	32
2865132	1.000000e+00	7
2865133	1.000000e+00	4
2865130	1.000000e+00	0
2865131	8.881784e-16	50
2865128	2.230891e-10	46
2865129	2.230891e-10	46
2865143	8.881784e-16	50
2865142	9.999549e-01	12
2865141	3.359055e-01	27
2865140	1.000000e+00	2
2865139	8.388818e-01	22
2865138	9.999881e-01	11
2865137	4.681115e-04	37
2865136	1.000000e+00	5
2865151	1.529320e-04	38
2865150	8.881784e-16	50
2865149	9.995319e-01	14
2865148	7.673339e-03	34
2865147	8.881784e-16	50
2865146	1.000000e+00	1
2865145	1.000000e+00	2
2865144	5.561376e-01	25
2864905	8.881784e-16	50
2864904	8.881784e-16	50
2864907	8.881784e-16	50
2864906	8.881784e-16	50
2864908	1.621870e-08	44
2864910	4.529710e-14	49
2864896	1.641957e-02	33
2864899	9.999994e-01	9
2864901	2.230891e-10	46
2864903	8.881784e-16	50
2864902	1.133316e-12	48
2864920	1.013194e-01	30
2864922	1.000000e+00	5
2864923	3.245432e-02	32
2864924	3.245432e-02	32
2864925	1.193067e-05	40
2864926	8.881784e-16	50
2864927	1.611182e-01	29
2864912	8.881784e-16	50
2864914	4.529710e-14	49
2864915	9.999994e-01	9
2864916	9.405398e-01	20
2864917	8.881784e-16	50
2864918	9.999994e-01	9
2864919	1.854161e-11	47
2864939	9.998471e-01	13
2864937	9.995319e-01	14
2864943	1.000000e+00	0
2864942	9.923267e-01	17
2864941	1.013194e-01	30
2864940	3.300224e-03	35
2864931	4.529710e-14	49
2864930	2.104926e-09	45
2864929	1.641957e-02	33
2864928	5.561376e-01	25
2864935	9.405398e-01	20
2864934	5.946023e-02	31
2864933	1.000000e+00	4
2864932	1.529320e-04	38
2864954	1.000000e+00	1
2864955	9.998471e-01	13
2864952	1.000000e+00	0
2864953	1.000000e+00	0
2864958	1.000000e+00	0
2864959	1.000000e+00	2
2864956	4.681115e-04	37
2864957	9.998471e-01	13
2864946	1.000000e+00	2
2864947	1.000000e+00	0
2864944	5.561376e-01	25
2864945	7.600562e-01	23
2864950	1.000000e+00	0
2864951	1.000000e+00	0
2864949	1.000000e+00	1
2864973	1.000000e+00	0
2864972	1.000000e+00	0
2864975	8.881784e-16	50
2864974	8.881784e-16	50
2864969	8.881784e-16	50
2864968	1.133316e-12	48
2864971	5.561376e-01	25
2864970	1.529320e-04	38
2864965	8.881784e-16	50
2864964	1.611182e-01	29
2864967	1.621870e-08	44
2864966	2.230891e-10	46
2864961	1.000000e+00	2
2864960	1.000000e+00	4
2864962	9.995319e-01	14
2864988	1.000000e+00	4
2864989	4.529710e-14	49
2864990	9.999549e-01	12
2864991	1.000000e+00	6
2864984	8.881784e-16	50
2864985	1.000000e+00	0
2864986	1.000000e+00	2
2864987	1.000000e+00	6
2864980	1.000000e+00	5
2864981	1.133316e-12	48
2864982	3.300224e-03	35
2864983	1.000000e+00	0
2864976	2.230891e-10	46
2864977	1.621870e-08	44
2864978	4.529710e-14	49
2864979	8.881784e-16	50
2865007	2.104926e-09	45
2865006	1.000000e+00	4
2865005	1.000000e+00	0
2865004	8.881784e-16	50
2865003	1.133316e-12	48
2865002	1.000000e+00	0
2865001	1.854161e-11	47
2865000	1.611182e-01	29
2864999	1.641957e-02	33
2864998	2.399438e-01	28
2864997	1.611182e-01	29
2864996	1.000000e+00	7
2864995	1.133316e-12	48
2864994	1.000000e+00	7
2864993	9.999994e-01	9
2864992	8.881784e-16	50
2865022	9.999549e-01	12
2865023	4.510745e-05	39
2865020	8.881784e-16	50
2865021	1.000000e+00	1
2865018	1.000000e+00	6
2865019	8.881784e-16	50
2865016	8.881784e-16	50
2865017	1.000000e+00	2
2865014	1.049339e-07	43
2865012	1.000000e+00	3
2865013	3.245432e-02	32
2865010	1.000000e+00	0
2865011	1.641957e-02	33
2865008	1.000000e+00	2
2865009	9.999881e-01	11
2864550	8.881784e-16	50
2864549	9.999972e-01	10
2864546	8.881784e-16	50
2864547	7.673339e-03	34
2864544	8.881784e-16	50
2864558	9.923267e-01	17
2864559	1.621870e-08	44
2864556	2.807050e-06	41
2864557	1.000000e+00	7
2864554	1.049339e-07	43
2864553	1.000000e+00	0
2864567	8.881784e-16	50
2864566	1.000000e+00	6
2864565	8.881784e-16	50
2864564	1.000000e+00	0
2864563	8.881784e-16	50
2864562	1.621870e-08	44
2864561	8.881784e-16	50
2864560	1.301086e-03	36
2864575	1.000000e+00	0
2864574	3.245432e-02	32
2864573	8.881784e-16	50
2864572	3.359055e-01	27
2864571	1.000000e+00	1
2864570	1.013194e-01	30
2864569	1.000000e+00	7
2864568	8.881784e-16	50
2864516	8.881784e-16	50
2864517	1.000000e+00	5
2864518	1.000000e+00	0
2864519	1.000000e+00	0
2864512	1.000000e+00	4
2864513	2.104926e-09	45
2864514	8.881784e-16	50
2864515	8.881784e-16	50
2864524	1.000000e+00	5
2864525	1.000000e+00	0
2864522	8.881784e-16	50
2864523	8.881784e-16	50
2864533	8.881784e-16	50
2864532	5.946023e-02	31
2864535	1.000000e+00	0
2864534	1.000000e+00	5
2864529	1.000000e+00	2
2864531	9.999881e-01	11
2864530	8.881784e-16	50
2864541	9.999972e-01	10
2864540	1.000000e+00	1
2864543	7.600562e-01	23
2864542	9.999549e-01	12
2864537	8.881784e-16	50
2864536	9.999999e-01	8
2864539	1.133316e-12	48
2864538	2.399438e-01	28
2864610	1.000000e+00	3
2864611	7.600562e-01	23
2864608	1.529320e-04	38
2864609	7.673339e-03	34
2864614	2.104926e-09	45
2864615	1.000000e+00	3
2864612	9.405398e-01	20
2864618	1.000000e+00	2
2864619	1.000000e+00	0
2864616	1.000000e+00	4
2864617	8.881784e-16	50
2864622	1.000000e+00	1
2864623	1.049339e-07	43
2864620	1.000000e+00	6
2864621	1.000000e+00	2
2864627	1.000000e+00	2
2864626	1.000000e+00	4
2864625	1.000000e+00	4
2864624	9.999549e-01	12
2864631	5.817779e-07	42
2864630	5.817779e-07	42
2864629	8.881784e-16	50
2864628	1.000000e+00	7
2864635	4.529710e-14	49
2864633	4.529710e-14	49
2864632	8.388818e-01	22
2864639	2.104926e-09	45
2864638	1.000000e+00	5
2864637	9.923267e-01	17
2864576	8.881784e-16	50
2864577	8.881784e-16	50
2864578	1.000000e+00	0
2864579	8.881784e-16	50
2864580	1.000000e+00	0
2864581	8.881784e-16	50
2864583	9.405398e-01	20
2864584	4.529710e-14	49
2864585	8.881784e-16	50
2864586	8.881784e-16	50
2864587	1.000000e+00	0
2864589	2.230891e-10	46
2864591	8.881784e-16	50
2864593	1.000000e+00	2
2864592	8.388818e-01	22
2864594	9.999972e-01	10
2864602	1.301086e-03	36
2864604	1.000000e+00	6
2864607	3.300224e-03	35
2864606	9.998471e-01	13
2864491	1.854161e-11	47
2864490	2.230891e-10	46
2864489	1.000000e+00	2
2864488	3.359055e-01	27
2864495	1.013194e-01	30
2864494	9.999881e-01	11
2864492	2.399438e-01	28
2864483	8.388818e-01	22
2864482	1.000000e+00	2
2864481	4.529710e-14	49
2864480	1.013194e-01	30
2864487	1.000000e+00	2
2864486	9.999972e-01	10
2864485	1.611182e-01	29
2864484	4.529710e-14	49
2864506	1.000000e+00	6
2864507	1.000000e+00	0
2864504	2.104926e-09	45
2864505	4.529710e-14	49
2864510	3.359055e-01	27
2864511	9.999549e-01	12
2864508	9.999999e-01	8
2864509	8.881784e-16	50
2864498	8.881784e-16	50
2864496	8.881784e-16	50
2864503	5.817779e-07	42
2864500	8.881784e-16	50
2864473	4.529710e-14	49
2864474	3.245432e-02	32
2864475	1.049339e-07	43
2864476	1.000000e+00	4
2864477	1.641957e-02	33
2864478	1.000000e+00	0
2864479	1.000000e+00	0
2864465	3.300224e-03	35
2864469	4.681115e-04	37
2865735	9.998471e-01	13
2865734	8.881784e-16	50
2865731	4.529710e-14	49
2865730	8.881784e-16	50
2865729	8.881784e-16	50
2865743	1.529320e-04	38
2865742	1.049339e-07	43
2865741	8.881784e-16	50
2865740	9.998471e-01	13
2865739	8.881784e-16	50
2865738	4.510745e-05	39
2865737	8.881784e-16	50
2865736	4.438624e-01	26
2865750	1.000000e+00	4
2865751	1.000000e+00	1
2865749	8.881784e-16	50
2865746	8.881784e-16	50
2865747	8.881784e-16	50
2865744	8.881784e-16	50
2865745	8.881784e-16	50
2865758	8.881784e-16	50
2865759	1.854161e-11	47
2865757	9.675457e-01	19
2865754	8.881784e-16	50
2865755	1.013194e-01	30
2865765	8.881784e-16	50
2865767	8.881784e-16	50
2865761	4.529710e-14	49
2865760	1.193067e-05	40
2865763	1.000000e+00	2
2865762	9.966998e-01	16
2865773	4.529710e-14	49
2865772	9.999999e-01	8
2865775	6.640945e-01	24
2865774	4.438624e-01	26
2865768	5.817779e-07	42
2865780	4.529710e-14	49
2865782	1.621870e-08	44
2865783	7.600562e-01	23
2865776	8.881784e-16	50
2865778	1.000000e+00	3
2865788	1.000000e+00	1
2865789	1.000000e+00	0
2865790	1.000000e+00	3
2865791	8.881784e-16	50
2865784	1.133316e-12	48
2865785	2.230891e-10	46
2865787	1.854161e-11	47
2865667	4.529710e-14	49
2865665	9.999999e-01	8
2865664	9.995319e-01	14
2865671	4.681115e-04	37
2865669	1.000000e+00	1
2865668	1.000000e+00	5
2865675	5.946023e-02	31
2865674	1.000000e+00	4
2865673	9.966998e-01	16
2865672	1.000000e+00	7
2865679	6.640945e-01	24
2865678	1.013194e-01	30
2865677	1.049339e-07	43
2865676	9.675457e-01	19
2865682	1.854161e-11	47
2865683	5.946023e-02	31
2865680	9.995319e-01	14
2865681	4.529710e-14	49
2865686	1.621870e-08	44
2865687	2.104926e-09	45
2865684	1.621870e-08	44
2865685	1.621870e-08	44
2865691	4.529710e-14	49
2865688	8.881784e-16	50
2865689	4.529710e-14	49
2865694	8.881784e-16	50
2865692	6.640945e-01	24
2865693	2.230891e-10	46
2865697	1.133316e-12	48
2865699	1.000000e+00	1
2865698	1.000000e+00	2
2865701	1.000000e+00	0
2865700	1.000000e+00	0
2865703	1.133316e-12	48
2865702	9.999999e-01	8
2865705	9.999549e-01	12
2865704	9.923267e-01	17
2865707	1.133316e-12	48
2865706	4.510745e-05	39
2865708	1.000000e+00	1
2865711	1.000000e+00	4
2865710	1.000000e+00	3
2865712	8.881784e-16	50
2865713	8.881784e-16	50
2865714	8.881784e-16	50
2865715	8.881784e-16	50
2865716	2.399438e-01	28
2865722	8.881784e-16	50
2865723	2.230891e-10	46
2865724	1.301086e-03	36
2865725	8.881784e-16	50
2865726	8.881784e-16	50
2865727	1.854161e-11	47
2865868	9.998471e-01	13
2865866	9.999999e-01	8
2865867	4.529710e-14	49
2865864	1.529320e-04	38
2865865	8.881784e-16	50
2865862	1.854161e-11	47
2865863	1.000000e+00	2
2865860	8.881784e-16	50
2865861	9.999972e-01	10
2865858	8.881784e-16	50
2865857	3.300224e-03	35
2865886	8.881784e-16	50
2865885	8.881784e-16	50
2865884	8.881784e-16	50
2865883	8.881784e-16	50
2865881	2.230891e-10	46
2865879	5.946023e-02	31
2865878	9.405398e-01	20
2865875	7.600562e-01	23
2865872	8.881784e-16	50
2865900	1.854161e-11	47
2865901	5.817779e-07	42
2865896	1.000000e+00	6
2865897	1.301086e-03	36
2865898	1.000000e+00	1
2865899	8.881784e-16	50
2865892	8.881784e-16	50
2865893	6.640945e-01	24
2865894	9.999881e-01	11
2865895	1.000000e+00	1
2865889	1.000000e+00	1
2865890	9.999999e-01	8
2865891	4.529710e-14	49
2865917	8.881784e-16	50
2865916	2.230891e-10	46
2865919	8.881784e-16	50
2865918	4.510745e-05	39
2865913	4.529710e-14	49
2865912	1.529320e-04	38
2865915	4.529710e-14	49
2865914	1.000000e+00	1
2865909	1.000000e+00	6
2865908	9.835804e-01	18
2865911	9.999972e-01	10
2865910	1.000000e+00	2
2865904	1.000000e+00	2
2865907	1.000000e+00	1
2865906	3.359055e-01	27
2865802	8.881784e-16	50
2865803	8.881784e-16	50
2865800	1.000000e+00	2
2865806	9.923267e-01	17
2865807	9.995319e-01	14
2865804	1.000000e+00	1
2865805	8.881784e-16	50
2865792	9.999881e-01	11
2865793	8.881784e-16	50
2865798	1.000000e+00	2
2865799	1.000000e+00	1
2865796	2.230891e-10	46
2865797	9.999999e-01	8
2865818	8.881784e-16	50
2865817	1.133316e-12	48
2865816	8.881784e-16	50
2865823	1.000000e+00	0
2865822	9.675457e-01	19
2865821	1.621870e-08	44
2865820	8.881784e-16	50
2865811	1.000000e+00	0
2865810	1.000000e+00	7
2865809	1.000000e+00	0
2865808	9.405398e-01	20
2865815	1.000000e+00	1
2865814	1.000000e+00	0
2865813	1.000000e+00	0
2865812	1.000000e+00	1
2865832	3.245432e-02	32
2865833	1.000000e+00	7
2865834	8.881784e-16	50
2865835	1.000000e+00	0
2865836	4.529710e-14	49
2865837	8.881784e-16	50
2865838	8.881784e-16	50
2865839	7.673339e-03	34
2865824	1.000000e+00	0
2865825	8.881784e-16	50
2865826	8.881784e-16	50
2865827	1.000000e+00	0
2865828	9.999881e-01	11
2865829	1.854161e-11	47
2865830	1.000000e+00	3
2865831	1.000000e+00	5
2865849	9.999881e-01	11
2865848	1.000000e+00	6
2865850	1.000000e+00	4
2865853	1.000000e+00	2
2865852	1.641957e-02	33
2865855	9.999999e-01	8
2865854	2.104926e-09	45
2865841	9.999881e-01	11
2865840	1.000000e+00	0
2865843	1.000000e+00	2
2865842	1.000000e+00	0
2865845	9.999881e-01	11
2865844	1.621870e-08	44
2865847	8.881784e-16	50
2865846	5.561376e-01	25
2866004	9.999994e-01	9
2866005	5.561376e-01	25
2866006	9.998471e-01	13
2866007	9.998471e-01	13
2866000	1.000000e+00	0
2866001	1.000000e+00	0
2866002	1.000000e+00	0
2866003	1.000000e+00	0
2866012	1.000000e+00	0
2866013	1.000000e+00	2
2866014	1.000000e+00	5
2866015	8.881784e-16	50
2866008	8.881784e-16	50
2866009	9.923267e-01	17
2866010	1.000000e+00	0
2866011	1.000000e+00	3
2865989	1.854161e-11	47
2865988	9.995319e-01	14
2865991	8.881784e-16	50
2865990	1.611182e-01	29
2865985	9.995319e-01	14
2865984	1.000000e+00	1
2865987	8.881784e-16	50
2865986	3.245432e-02	32
2865997	4.438624e-01	26
2865999	1.000000e+00	0
2865998	8.881784e-16	50
2865993	8.881784e-16	50
2865992	1.000000e+00	5
2865995	9.999549e-01	12
2865994	8.881784e-16	50
2866038	9.999972e-01	10
2866039	1.000000e+00	4
2866036	8.881784e-16	50
2866037	3.359055e-01	27
2866034	4.529710e-14	49
2866035	9.999999e-01	8
2866032	1.000000e+00	0
2866033	1.000000e+00	6
2866047	9.999994e-01	9
2866044	1.641957e-02	33
2866045	1.301086e-03	36
2866042	8.881784e-16	50
2866043	3.359055e-01	27
2866040	8.881784e-16	50
2866041	8.881784e-16	50
2866023	8.881784e-16	50
2866022	8.881784e-16	50
2866021	1.133316e-12	48
2866020	1.000000e+00	0
2866019	1.000000e+00	1
2866018	1.000000e+00	2
2866017	1.621870e-08	44
2866016	8.881784e-16	50
2865936	8.881784e-16	50
2865937	1.193067e-05	40
2865938	9.923267e-01	17
2865940	9.999972e-01	10
2865941	9.999549e-01	12
2865942	2.399438e-01	28
2865945	1.049339e-07	43
2865946	1.000000e+00	0
2865921	8.881784e-16	50
2865923	9.995319e-01	14
2865925	1.049339e-07	43
2865927	1.000000e+00	2
2865926	4.529710e-14	49
2865929	9.405398e-01	20
2865928	8.881784e-16	50
2865931	4.681115e-04	37
2865930	1.000000e+00	0
2865933	4.529710e-14	49
2865932	1.000000e+00	7
2865935	5.561376e-01	25
2865934	2.230891e-10	46
2865970	9.999999e-01	8
2865971	1.000000e+00	0
2865969	1.000000e+00	3
2865974	6.640945e-01	24
2865975	1.000000e+00	1
2865973	1.000000e+00	6
2865978	8.881784e-16	50
2865979	6.640945e-01	24
2865976	1.000000e+00	2
2865977	9.999972e-01	10
2865982	3.245432e-02	32
2865983	6.640945e-01	24
2865955	9.999999e-01	8
2865954	4.529710e-14	49
2865953	4.529710e-14	49
2865958	8.881784e-16	50
2865957	1.000000e+00	3
2865956	8.881784e-16	50
2865963	1.000000e+00	1
2865961	1.000000e+00	0
2865966	1.000000e+00	3
2865964	1.000000e+00	3
2866124	3.359055e-01	27
2866125	8.881784e-16	50
2866126	4.438624e-01	26
2866120	9.999994e-01	9
2866123	5.946023e-02	31
2866116	8.881784e-16	50
2866117	3.245432e-02	32
2866119	1.641957e-02	33
2866112	1.013194e-01	30
2866113	1.000000e+00	0
2866114	5.817779e-07	42
2866115	8.881784e-16	50
2866073	1.000000e+00	0
2866072	1.133316e-12	48
2866075	7.673339e-03	34
2866074	1.000000e+00	1
2866077	9.998471e-01	13
2866076	1.000000e+00	4
2866079	3.300224e-03	35
2866078	1.000000e+00	5
2866065	1.000000e+00	0
2866064	1.133316e-12	48
2866067	5.561376e-01	25
2866066	4.681115e-04	37
2866069	4.438624e-01	26
2866068	1.000000e+00	1
2866071	1.000000e+00	0
2866070	8.388818e-01	22
2866056	1.000000e+00	7
2866057	1.000000e+00	2
2866059	8.881784e-16	50
2866060	9.999549e-01	12
2866061	1.000000e+00	0
2866062	1.000000e+00	0
2866063	1.000000e+00	0
2866048	1.000000e+00	3
2866049	9.999881e-01	11
2866050	1.000000e+00	7
2866051	9.999999e-01	8
2866052	1.000000e+00	5
2866053	2.104926e-09	45
2866054	8.881784e-16	50
2866055	1.000000e+00	1
2866107	1.000000e+00	5
2866106	2.230891e-10	46
2866104	1.000000e+00	1
2866111	9.986989e-01	15
2866110	9.675457e-01	19
2866109	4.529710e-14	49
2866097	2.399438e-01	28
2866096	1.000000e+00	0
2866103	4.529710e-14	49
2866102	9.999972e-01	10
2866101	1.000000e+00	5
2866091	2.230891e-10	46
2866088	1.013194e-01	30
2866089	9.999999e-01	8
2866094	2.104926e-09	45
2866095	1.000000e+00	4
2866092	1.133316e-12	48
2866093	1.013194e-01	30
2866082	1.000000e+00	2
2866083	1.000000e+00	6
2866080	1.000000e+00	5
2866081	1.621870e-08	44
2866086	1.000000e+00	0
2866084	8.881784e-16	50
2866085	1.854161e-11	47
2865249	9.986989e-01	15
2865248	8.881784e-16	50
2865251	1.000000e+00	1
2865250	1.000000e+00	3
2865253	8.388818e-01	22
2865252	8.388818e-01	22
2865255	9.999994e-01	9
2865257	1.000000e+00	5
2865256	1.133316e-12	48
2865259	9.835804e-01	18
2865258	8.881784e-16	50
2865261	8.388818e-01	22
2865260	1.854161e-11	47
2865263	2.230891e-10	46
2865262	8.881784e-16	50
2865264	8.881784e-16	50
2865266	1.301086e-03	36
2865268	1.641957e-02	33
2865270	7.673339e-03	34
2865272	8.881784e-16	50
2865273	1.000000e+00	0
2865275	1.529320e-04	38
2865277	1.000000e+00	3
2865278	1.000000e+00	0
2865279	2.399438e-01	28
2865219	6.640945e-01	24
2865218	9.405398e-01	20
2865216	8.881784e-16	50
2865223	8.881784e-16	50
2865222	1.000000e+00	0
2865221	9.999881e-01	11
2865220	4.529710e-14	49
2865227	1.000000e+00	5
2865226	3.245432e-02	32
2865225	9.405398e-01	20
2865224	1.000000e+00	0
2865231	5.561376e-01	25
2865230	1.000000e+00	3
2865229	1.000000e+00	3
2865228	8.388818e-01	22
2865234	9.675457e-01	19
2865235	1.000000e+00	2
2865232	8.388818e-01	22
2865233	8.881784e-16	50
2865238	1.000000e+00	0
2865239	1.000000e+00	4
2865236	9.999994e-01	9
2865237	1.000000e+00	4
2865242	9.998471e-01	13
2865243	4.510745e-05	39
2865240	9.999972e-01	10
2865241	4.529710e-14	49
2865246	1.000000e+00	0
2865247	9.998471e-01	13
2865244	3.300224e-03	35
2865245	8.881784e-16	50
2865189	7.673339e-03	34
2865188	4.529710e-14	49
2865191	9.999549e-01	12
2865190	9.986989e-01	15
2865185	2.104926e-09	45
2865184	5.946023e-02	31
2865187	4.529710e-14	49
2865186	1.000000e+00	0
2865197	8.881784e-16	50
2865196	1.000000e+00	1
2865199	1.133316e-12	48
2865198	1.854161e-11	47
2865193	1.529320e-04	38
2865192	2.230891e-10	46
2865195	8.881784e-16	50
2865194	2.230891e-10	46
2865204	9.999994e-01	9
2865205	8.388818e-01	22
2865206	8.881784e-16	50
2865207	1.000000e+00	6
2865200	1.529320e-04	38
2865201	1.000000e+00	3
2865202	1.000000e+00	4
2865203	9.998471e-01	13
2865212	3.300224e-03	35
2865213	8.881784e-16	50
2865214	9.405398e-01	20
2865215	9.995319e-01	14
2865208	1.000000e+00	6
2865209	1.049339e-07	43
2865210	9.995319e-01	14
2865211	1.000000e+00	2
2865159	1.000000e+00	2
2865158	1.000000e+00	4
2865157	9.998471e-01	13
2865156	1.000000e+00	0
2865155	1.000000e+00	3
2865154	8.881784e-16	50
2865153	4.529710e-14	49
2865152	1.000000e+00	2
2865167	4.529710e-14	49
2865166	8.881784e-16	50
2865165	1.641957e-02	33
2865164	1.000000e+00	5
2865163	1.000000e+00	1
2865162	1.000000e+00	0
2865161	9.986989e-01	15
2865160	9.998471e-01	13
2865174	1.000000e+00	1
2865175	9.923267e-01	17
2865172	1.000000e+00	6
2865173	9.999972e-01	10
2865170	1.621870e-08	44
2865171	8.986806e-01	21
2865168	8.881784e-16	50
2865169	1.000000e+00	5
2865182	1.000000e+00	0
2865183	1.000000e+00	0
2865181	1.000000e+00	0
2865178	8.881784e-16	50
2865179	2.104926e-09	45
2865176	1.641957e-02	33
2865177	1.000000e+00	0
2865384	9.999999e-01	8
2865386	8.881784e-16	50
2865387	1.000000e+00	7
2865388	9.999549e-01	12
2865389	1.133316e-12	48
2865390	8.881784e-16	50
2865391	8.881784e-16	50
2865376	1.000000e+00	0
2865377	8.881784e-16	50
2865378	4.681115e-04	37
2865379	9.999881e-01	11
2865380	1.000000e+00	6
2865381	4.529710e-14	49
2865382	8.986806e-01	21
2865383	1.000000e+00	2
2865401	8.986806e-01	21
2865400	7.600562e-01	23
2865403	8.881784e-16	50
2865402	1.000000e+00	3
2865405	9.999999e-01	8
2865404	9.998471e-01	13
2865407	9.999881e-01	11
2865406	4.529710e-14	49
2865393	8.881784e-16	50
2865395	9.835804e-01	18
2865394	2.104926e-09	45
2865397	1.000000e+00	2
2865396	2.399438e-01	28
2865399	1.301086e-03	36
2865398	3.245432e-02	32
2865354	8.881784e-16	50
2865355	9.999549e-01	12
2865352	2.104926e-09	45
2865353	1.000000e+00	0
2865358	8.388818e-01	22
2865359	1.000000e+00	0
2865356	1.000000e+00	3
2865357	8.881784e-16	50
2865346	8.881784e-16	50
2865347	1.621870e-08	44
2865344	9.999994e-01	9
2865345	8.881784e-16	50
2865350	9.995319e-01	14
2865351	8.881784e-16	50
2865348	1.000000e+00	3
2865349	1.000000e+00	0
2865371	1.000000e+00	0
2865370	3.359055e-01	27
2865369	1.000000e+00	0
2865368	9.835804e-01	18
2865375	1.013194e-01	30
2865374	1.000000e+00	1
2865373	5.561376e-01	25
2865372	4.529710e-14	49
2865363	2.807050e-06	41
2865362	1.000000e+00	4
2865361	1.641957e-02	33
2865360	4.529710e-14	49
2865367	1.000000e+00	4
2865366	1.000000e+00	4
2865365	1.000000e+00	2
2865364	1.000000e+00	4
2865325	2.807050e-06	41
2865316	9.999994e-01	9
2865317	1.133316e-12	48
2865318	1.000000e+00	6
2865312	1.621870e-08	44
2865313	8.881784e-16	50
2865314	1.013194e-01	30
2865341	1.000000e+00	3
2865340	2.399438e-01	28
2865343	8.881784e-16	50
2865342	5.946023e-02	31
2865336	8.881784e-16	50
2865338	1.854161e-11	47
2865333	3.245432e-02	32
2865332	9.999549e-01	12
2865335	8.881784e-16	50
2865329	1.000000e+00	7
2865328	2.230891e-10	46
2865331	9.999881e-01	11
2865330	4.529710e-14	49
2865294	8.881784e-16	50
2865292	1.000000e+00	5
2865293	1.000000e+00	0
2865290	9.998471e-01	13
2865291	1.000000e+00	6
2865288	1.000000e+00	0
2865289	8.881784e-16	50
2865287	9.999881e-01	11
2865311	1.000000e+00	7
2865309	2.230891e-10	46
2865308	1.000000e+00	1
2865307	8.881784e-16	50
2865306	1.000000e+00	0
2865305	8.388818e-01	22
2865300	1.000000e+00	2
2865299	8.881784e-16	50
2865298	1.000000e+00	7
2865297	9.999881e-01	11
2865296	8.881784e-16	50
2865522	9.999972e-01	10
2865523	1.000000e+00	0
2865520	8.881784e-16	50
2865521	8.881784e-16	50
2865526	1.000000e+00	1
2865527	9.405398e-01	20
2865524	9.999999e-01	8
2865525	1.000000e+00	2
2865530	1.000000e+00	7
2865531	1.000000e+00	1
2865528	4.438624e-01	26
2865529	9.923267e-01	17
2865534	1.301086e-03	36
2865535	1.000000e+00	0
2865532	9.999549e-01	12
2865533	1.854161e-11	47
2865507	1.000000e+00	0
2865506	1.000000e+00	0
2865504	1.529320e-04	38
2865511	9.999999e-01	8
2865510	1.000000e+00	5
2865509	1.000000e+00	1
2865508	1.000000e+00	6
2865515	8.881784e-16	50
2865514	1.000000e+00	5
2865512	1.000000e+00	1
2865519	2.807050e-06	41
2865518	8.881784e-16	50
2865517	1.000000e+00	0
2865516	1.000000e+00	0
2865488	1.000000e+00	3
2865491	1.000000e+00	0
2865493	1.000000e+00	3
2865495	1.000000e+00	5
2865496	4.529710e-14	49
2865497	1.000000e+00	2
2865498	8.881784e-16	50
2865499	4.529710e-14	49
2865500	1.193067e-05	40
2865502	3.245432e-02	32
2865503	3.245432e-02	32
2865473	2.399438e-01	28
2865472	9.999972e-01	10
2865475	3.300224e-03	35
2865477	9.675457e-01	19
2865476	2.807050e-06	41
2865478	1.000000e+00	5
2865481	1.000000e+00	5
2865480	8.881784e-16	50
2865482	1.000000e+00	5
2865462	8.881784e-16	50
2865460	1.133316e-12	48
2865461	8.881784e-16	50
2865471	9.999972e-01	10
2865469	1.641957e-02	33
2865465	4.529710e-14	49
2865447	5.817779e-07	42
2865446	9.923267e-01	17
2865445	1.000000e+00	0
2865444	1.000000e+00	0
2865443	1.000000e+00	0
2865442	9.999881e-01	11
2865441	1.611182e-01	29
2865440	8.986806e-01	21
2865455	1.000000e+00	2
2865454	4.438624e-01	26
2865453	1.000000e+00	6
2865452	2.399438e-01	28
2865451	1.000000e+00	2
2865450	1.049339e-07	43
2865449	8.881784e-16	50
2865448	1.000000e+00	0
2865428	1.000000e+00	5
2865429	8.881784e-16	50
2865430	3.300224e-03	35
2865431	1.000000e+00	0
2865424	1.000000e+00	6
2865425	1.000000e+00	0
2865426	1.013194e-01	30
2865427	4.529710e-14	49
2865436	8.881784e-16	50
2865437	1.000000e+00	6
2865438	1.000000e+00	3
2865439	1.000000e+00	2
2865432	1.000000e+00	3
2865433	1.000000e+00	2
2865434	1.621870e-08	44
2865435	1.000000e+00	1
2865413	1.641957e-02	33
2865412	1.000000e+00	2
2865415	9.999972e-01	10
2865414	3.359055e-01	27
2865409	1.013194e-01	30
2865408	9.995319e-01	14
2865411	1.000000e+00	4
2865410	2.230891e-10	46
2865421	9.835804e-01	18
2865420	1.000000e+00	3
2865423	9.675457e-01	19
2865422	9.998471e-01	13
2865417	5.946023e-02	31
2865416	1.000000e+00	3
2865419	1.529320e-04	38
2865418	8.881784e-16	50
2865659	4.529710e-14	49
2865658	1.000000e+00	2
2865657	9.999549e-01	12
2865663	9.986989e-01	15
2865662	9.999549e-01	12
2865661	2.104926e-09	45
2865660	1.049339e-07	43
2865651	1.000000e+00	1
2865649	2.230891e-10	46
2865648	9.999881e-01	11
2865655	8.881784e-16	50
2865654	4.529710e-14	49
2865653	1.133316e-12	48
2865652	8.881784e-16	50
2865642	1.000000e+00	1
2865643	1.000000e+00	2
2865640	1.133316e-12	48
2865646	8.881784e-16	50
2865647	8.881784e-16	50
2865644	2.104926e-09	45
2865645	8.881784e-16	50
2865634	1.854161e-11	47
2865635	2.230891e-10	46
2865632	8.986806e-01	21
2865639	8.986806e-01	21
2865636	9.986989e-01	15
2865637	8.881784e-16	50
2865625	1.133316e-12	48
2865624	8.881784e-16	50
2865626	1.000000e+00	5
2865629	8.881784e-16	50
2865628	8.881784e-16	50
2865631	1.133316e-12	48
2865630	4.529710e-14	49
2865617	4.681115e-04	37
2865616	1.000000e+00	1
2865619	1.000000e+00	3
2865618	3.300224e-03	35
2865621	1.133316e-12	48
2865620	1.301086e-03	36
2865623	8.881784e-16	50
2865622	1.000000e+00	7
2865608	1.000000e+00	0
2865609	1.854161e-11	47
2865610	3.300224e-03	35
2865611	9.995319e-01	14
2865612	4.510745e-05	39
2865613	1.000000e+00	4
2865614	1.000000e+00	4
2865615	1.133316e-12	48
2865600	1.000000e+00	0
2865601	2.807050e-06	41
2865602	1.000000e+00	3
2865603	1.133316e-12	48
2865604	1.049339e-07	43
2865605	9.999549e-01	12
2865606	1.000000e+00	4
2865607	1.000000e+00	2
2865599	1.000000e+00	4
2865598	2.807050e-06	41
2865597	9.986989e-01	15
2865596	1.641957e-02	33
2865595	1.000000e+00	0
2865594	8.881784e-16	50
2865593	2.399438e-01	28
2865592	1.000000e+00	0
2865591	5.561376e-01	25
2865590	8.388818e-01	22
2865589	1.000000e+00	4
2865588	9.995319e-01	14
2865587	9.675457e-01	19
2865586	9.923267e-01	17
2865585	1.000000e+00	2
2865584	9.998471e-01	13
2865582	1.000000e+00	3
2865583	9.998471e-01	13
2865580	1.000000e+00	7
2865581	9.923267e-01	17
2865578	1.000000e+00	0
2865579	1.000000e+00	1
2865576	1.000000e+00	2
2865577	2.399438e-01	28
2865574	8.881784e-16	50
2865575	8.881784e-16	50
2865572	4.681115e-04	37
2865573	3.245432e-02	32
2865570	3.300224e-03	35
2865571	5.561376e-01	25
2865568	9.998471e-01	13
2865569	1.000000e+00	5
2865565	1.000000e+00	0
2865564	1.013194e-01	30
2865567	8.881784e-16	50
2865566	8.986806e-01	21
2865561	8.881784e-16	50
2865560	1.000000e+00	1
2865563	8.881784e-16	50
2865562	1.133316e-12	48
2865557	1.000000e+00	7
2865556	8.881784e-16	50
2865558	2.399438e-01	28
2865553	1.000000e+00	5
2865552	8.881784e-16	50
2865555	9.923267e-01	17
2865554	2.230891e-10	46
2865548	1.000000e+00	2
2865549	8.881784e-16	50
2865550	4.529710e-14	49
2865551	9.999999e-01	8
2865544	1.000000e+00	6
2865545	3.245432e-02	32
2865546	1.013194e-01	30
2865547	1.000000e+00	1
2865540	9.999994e-01	9
2865541	1.000000e+00	0
2865542	1.000000e+00	5
2865543	8.881784e-16	50
2865536	1.000000e+00	1
2865537	4.510745e-05	39
2865538	8.881784e-16	50
2865539	8.881784e-16	50
