# Supplementary material for: Translational Selection Is Ubiquitous in Prokaryotes
Source: PLoS Genet. 2010 Jun 24;6(6):e1001004. doi: 10.1371/journal.pgen.1001004 (PMC2891978; doi:10.1371/journal.pgen.1001004)
Supplement: Dataset S1 — OCU/non-OCU gene calls in 461 Bacterial and Archaeal genomes, and summary tables of genome properties and OCU preferences for specific codons. (4.77 MB ZIP) [file pgen.1001004.s001.zip › Dataset_S1_Bacteria/Bartonella_quintana_Toulouse.arff.ocuGenes]

GeneID	signTest_p	ocuProbWinCnt
2866699	9.999994e-01	9
2866698	9.999881e-01	11
2867459	1.000000e+00	0
2867456	1.854161e-11	47
2866697	1.133316e-12	48
2866696	1.000000e+00	5
2867457	1.013194e-01	30
2866703	9.999999e-01	8
2866702	2.230891e-10	46
2867460	8.881784e-16	50
2866701	1.000000e+00	0
2867461	8.881784e-16	50
2866700	1.000000e+00	0
2866691	1.000000e+00	1
2866690	1.611182e-01	29
2866689	1.621870e-08	44
2867465	3.245432e-02	32
2866688	1.000000e+00	0
2866695	7.673339e-03	34
2867470	9.999972e-01	10
2866694	1.000000e+00	1
2867471	1.000000e+00	2
2866693	4.529710e-14	49
2867468	4.529710e-14	49
2867469	8.881784e-16	50
2867475	1.000000e+00	2
2866714	8.881784e-16	50
2866715	6.640945e-01	24
2867473	8.881784e-16	50
2866712	5.561376e-01	25
2867472	1.193067e-05	40
2866713	1.621870e-08	44
2867479	8.881784e-16	50
2867477	2.399438e-01	28
2866716	1.000000e+00	1
2867476	8.881784e-16	50
2866717	8.881784e-16	50
2866706	3.359055e-01	27
2867483	1.000000e+00	0
2866707	2.230891e-10	46
2867481	1.000000e+00	7
2866704	3.300224e-03	35
2867480	8.881784e-16	50
2866705	8.881784e-16	50
2866710	2.399438e-01	28
2867487	1.193067e-05	40
2867486	1.000000e+00	6
2866711	1.000000e+00	7
2866708	8.881784e-16	50
2867485	1.000000e+00	2
2867484	2.230891e-10	46
2866709	1.000000e+00	0
2866729	9.999994e-01	9
2867488	9.986989e-01	15
2866728	9.999549e-01	12
2867489	9.999999e-01	8
2866731	1.000000e+00	1
2866730	8.881784e-16	50
2866733	7.673339e-03	34
2867492	1.013194e-01	30
2866732	1.133316e-12	48
2867493	1.000000e+00	0
2866735	1.000000e+00	3
2867494	8.881784e-16	50
2866734	1.000000e+00	5
2867496	1.854161e-11	47
2866720	1.641957e-02	33
2867498	1.000000e+00	0
2866725	2.230891e-10	46
2867501	1.529320e-04	38
2866724	9.998471e-01	13
2867502	8.881784e-16	50
2866726	8.881784e-16	50
2867505	1.000000e+00	1
2866744	1.000000e+00	0
2866745	8.881784e-16	50
2867504	1.000000e+00	1
2866746	9.999549e-01	12
2866747	8.881784e-16	50
2867509	3.359055e-01	27
2866748	2.399438e-01	28
2866749	1.000000e+00	0
2867508	1.000000e+00	1
2866750	9.999994e-01	9
2866751	8.881784e-16	50
2867513	8.881784e-16	50
2866736	8.881784e-16	50
2867512	5.817779e-07	42
2867515	1.000000e+00	0
2866738	9.923267e-01	17
2866739	3.300224e-03	35
2867514	8.881784e-16	50
2866740	1.000000e+00	7
2867517	1.000000e+00	2
2866741	1.000000e+00	0
2867516	8.881784e-16	50
2866742	2.230891e-10	46
2866743	1.000000e+00	0
2867518	4.529710e-14	49
2867526	1.000000e+00	0
2866767	2.230891e-10	46
2867527	8.881784e-16	50
2866765	1.000000e+00	0
2867524	3.245432e-02	32
2866764	8.881784e-16	50
2867522	8.881784e-16	50
2866762	4.681115e-04	37
2867520	1.000000e+00	1
2866761	9.998471e-01	13
2867521	1.000000e+00	4
2866760	1.000000e+00	1
2867534	8.881784e-16	50
2867535	8.881784e-16	50
2866758	2.399438e-01	28
2866757	5.946023e-02	31
2867532	1.000000e+00	1
2867533	9.835804e-01	18
2866756	1.000000e+00	5
2867530	1.000000e+00	0
2866755	1.000000e+00	0
2866754	1.000000e+00	4
2866753	4.510745e-05	39
2867528	2.230891e-10	46
2866752	9.405398e-01	20
2867529	2.230891e-10	46
2867543	3.300224e-03	35
2866782	3.245432e-02	32
2867542	1.854161e-11	47
2866783	1.000000e+00	1
2866780	4.529710e-14	49
2866781	4.510745e-05	39
2867540	9.986989e-01	15
2867539	1.000000e+00	0
2866778	9.835804e-01	18
2866779	1.000000e+00	5
2867538	8.881784e-16	50
2866776	8.986806e-01	21
2867537	8.881784e-16	50
2866777	1.000000e+00	0
2866774	6.640945e-01	24
2867551	9.923267e-01	17
2867550	8.881784e-16	50
2867549	2.399438e-01	28
2866772	9.999999e-01	8
2866773	1.301086e-03	36
2867548	4.529710e-14	49
2867547	8.881784e-16	50
2866770	2.399438e-01	28
2866771	1.000000e+00	0
2867545	1.000000e+00	1
2866768	3.300224e-03	35
2866769	2.230891e-10	46
2867544	9.999999e-01	8
2866797	1.000000e+00	0
2867556	1.000000e+00	4
2867557	1.000000e+00	3
2867558	4.510745e-05	39
2866799	8.881784e-16	50
2867559	1.000000e+00	0
2866798	8.881784e-16	50
2867552	4.438624e-01	26
2866793	9.999999e-01	8
2867553	8.881784e-16	50
2866792	8.881784e-16	50
2866795	1.000000e+00	0
2866794	4.529710e-14	49
2866789	2.104926e-09	45
2867564	8.881784e-16	50
2867565	1.000000e+00	3
2867566	6.640945e-01	24
2866791	9.998471e-01	13
2867567	9.966998e-01	16
2866785	1.000000e+00	0
2867560	8.881784e-16	50
2866784	8.881784e-16	50
2867561	4.529710e-14	49
2867562	4.681115e-04	37
2866787	1.000000e+00	2
2867563	8.881784e-16	50
2866786	1.000000e+00	0
2867573	8.881784e-16	50
2866812	1.000000e+00	4
2866813	1.000000e+00	2
2867572	1.000000e+00	2
2866814	8.881784e-16	50
2867575	8.881784e-16	50
2867574	1.000000e+00	3
2866815	4.510745e-05	39
2866808	9.966998e-01	16
2867569	4.529710e-14	49
2866809	1.000000e+00	4
2867568	4.529710e-14	49
2866810	4.681115e-04	37
2867571	8.881784e-16	50
2867570	4.529710e-14	49
2866811	8.881784e-16	50
2866804	8.388818e-01	22
2867580	1.000000e+00	1
2866805	7.600562e-01	23
2866806	7.600562e-01	23
2867583	2.104926e-09	45
2867582	4.438624e-01	26
2867577	8.881784e-16	50
2866800	1.000000e+00	1
2867576	1.000000e+00	2
2866801	9.999881e-01	11
2867579	1.000000e+00	3
2866803	4.510745e-05	39
2867578	9.835804e-01	18
2867595	9.999994e-01	9
2866818	1.000000e+00	1
2866819	1.000000e+00	0
2867594	1.133316e-12	48
2866816	1.000000e+00	7
2866817	9.999972e-01	10
2867592	9.999549e-01	12
2866822	5.561376e-01	25
2866823	1.000000e+00	1
2867598	8.881784e-16	50
2867597	1.000000e+00	2
2866820	8.881784e-16	50
2867596	4.529710e-14	49
2866821	1.000000e+00	0
2866826	1.000000e+00	4
2867587	4.529710e-14	49
2866827	1.000000e+00	1
2867586	1.854161e-11	47
2866824	1.000000e+00	1
2867585	4.529710e-14	49
2867584	1.000000e+00	4
2866825	3.359055e-01	27
2867591	1.013194e-01	30
2866831	9.998471e-01	13
2867590	1.133316e-12	48
2866829	9.999549e-01	12
2867588	4.510745e-05	39
2867610	7.673339e-03	34
2866835	1.854161e-11	47
2867611	1.641957e-02	33
2867608	1.000000e+00	0
2866833	8.881784e-16	50
2867609	9.999549e-01	12
2866832	1.000000e+00	1
2866839	2.230891e-10	46
2867614	1.000000e+00	4
2866838	1.000000e+00	0
2867615	9.405398e-01	20
2867612	1.000000e+00	1
2866837	5.561376e-01	25
2867613	6.640945e-01	24
2866836	1.000000e+00	0
2866843	5.946023e-02	31
2866842	2.230891e-10	46
2867600	3.359055e-01	27
2866840	1.529320e-04	38
2867606	8.881784e-16	50
2866846	9.999994e-01	9
2867607	8.881784e-16	50
2867604	1.000000e+00	1
2867605	9.999994e-01	9
2866844	2.104926e-09	45
2866848	1.000000e+00	3
2866850	1.000000e+00	0
2866851	9.999972e-01	10
2866852	9.999549e-01	12
2866853	1.000000e+00	0
2866854	1.000000e+00	3
2866855	1.000000e+00	1
2866856	1.000000e+00	6
2867617	1.000000e+00	3
2866857	7.600562e-01	23
2867616	1.000000e+00	3
2867619	1.000000e+00	1
2866858	1.000000e+00	2
2867618	8.881784e-16	50
2866859	1.000000e+00	2
2866860	1.000000e+00	0
2867621	2.399438e-01	28
2866861	9.999972e-01	10
2867620	9.835804e-01	18
2866862	1.000000e+00	0
2866863	1.000000e+00	5
2866865	2.807050e-06	41
2866864	3.359055e-01	27
2866866	4.510745e-05	39
2866869	9.995319e-01	14
2866868	1.000000e+00	0
2866873	1.000000e+00	6
2866876	2.399438e-01	28
2866879	1.000000e+00	0
2866878	1.000000e+00	1
2866884	6.640945e-01	24
2866882	2.104926e-09	45
2866883	9.405398e-01	20
2866880	7.673339e-03	34
2866881	8.881784e-16	50
2866894	1.000000e+00	0
2866895	9.998471e-01	13
2866892	1.000000e+00	7
2866891	4.529710e-14	49
2866888	7.673339e-03	34
2866902	9.999549e-01	12
2866901	8.881784e-16	50
2866899	1.000000e+00	1
2866896	8.388818e-01	22
2866911	2.230891e-10	46
2866910	1.000000e+00	0
2866909	2.104926e-09	45
2866907	4.529710e-14	49
2866906	1.193067e-05	40
2866905	8.881784e-16	50
2866904	1.000000e+00	5
2866916	1.000000e+00	2
2866917	9.999994e-01	9
2866919	8.388818e-01	22
2866912	8.881784e-16	50
2866913	4.510745e-05	39
2866914	2.230891e-10	46
2866915	3.300224e-03	35
2866924	5.817779e-07	42
2866921	9.999994e-01	9
2866922	1.000000e+00	6
2866934	1.000000e+00	3
2866931	1.000000e+00	0
2866930	1.000000e+00	3
2866936	8.881784e-16	50
2866939	1.133316e-12	48
2866938	4.510745e-05	39
2867217	4.510745e-05	39
2866968	1.000000e+00	0
2867216	6.640945e-01	24
2866969	1.000000e+00	6
2866970	1.621870e-08	44
2867219	1.621870e-08	44
2866971	8.881784e-16	50
2867218	1.049339e-07	43
2867221	9.405398e-01	20
2867220	1.000000e+00	1
2866974	8.881784e-16	50
2867223	1.000000e+00	1
2867222	9.999999e-01	8
2866975	1.000000e+00	0
2866960	1.000000e+00	1
2866961	8.881784e-16	50
2867224	1.000000e+00	2
2867227	1.000000e+00	6
2866964	1.000000e+00	0
2867228	3.359055e-01	27
2866965	8.881784e-16	50
2866966	1.000000e+00	3
2867231	5.561376e-01	25
2867230	1.000000e+00	1
2866967	1.854161e-11	47
2867200	1.000000e+00	6
2867201	1.133316e-12	48
2867202	8.881784e-16	50
2867203	2.399438e-01	28
2866954	8.881784e-16	50
2866957	1.000000e+00	3
2867204	1.641957e-02	33
2867205	1.133316e-12	48
2867206	8.881784e-16	50
2867207	1.000000e+00	0
2866958	4.529710e-14	49
2867208	1.000000e+00	2
2866945	9.999972e-01	10
2866944	1.000000e+00	4
2867209	1.621870e-08	44
2867210	4.529710e-14	49
2866946	9.966998e-01	16
2867211	1.000000e+00	2
2867212	9.999549e-01	12
2866949	2.807050e-06	41
2866948	1.133316e-12	48
2867213	1.133316e-12	48
2867214	1.000000e+00	1
2866950	1.000000e+00	0
2867215	1.854161e-11	47
2867251	1.013194e-01	30
2867003	1.000000e+00	4
2867250	1.854161e-11	47
2867000	1.621870e-08	44
2867249	1.854161e-11	47
2867248	4.529710e-14	49
2867006	1.000000e+00	3
2867007	1.000000e+00	6
2867254	5.561376e-01	25
2867004	1.000000e+00	1
2867253	8.881784e-16	50
2867005	1.000000e+00	6
2867252	1.000000e+00	0
2866994	1.000000e+00	3
2867259	4.529710e-14	49
2867258	9.999881e-01	11
2866995	1.000000e+00	2
2867257	2.230891e-10	46
2866992	1.193067e-05	40
2867256	8.881784e-16	50
2866993	8.881784e-16	50
2866998	4.529710e-14	49
2867263	1.000000e+00	1
2866999	1.000000e+00	3
2867262	5.946023e-02	31
2867261	8.388818e-01	22
2866996	4.529710e-14	49
2866997	1.000000e+00	4
2867234	1.000000e+00	2
2867235	1.133316e-12	48
2866986	1.193067e-05	40
2866985	1.049339e-07	43
2866984	1.000000e+00	3
2867233	2.230891e-10	46
2866991	8.881784e-16	50
2867238	6.640945e-01	24
2867239	1.000000e+00	1
2866990	8.881784e-16	50
2867236	2.807050e-06	41
2866989	2.104926e-09	45
2867237	1.000000e+00	0
2866988	9.995319e-01	14
2866979	1.133316e-12	48
2867242	9.986989e-01	15
2866978	1.000000e+00	1
2867243	8.388818e-01	22
2866977	1.000000e+00	0
2867240	9.923267e-01	17
2867241	9.986989e-01	15
2867246	1.049339e-07	43
2866983	4.510745e-05	39
2866982	8.881784e-16	50
2866981	8.881784e-16	50
2867244	1.133316e-12	48
2866980	1.133316e-12	48
2867245	4.529710e-14	49
2867036	4.681115e-04	37
2867285	1.000000e+00	7
2867284	1.000000e+00	7
2867037	1.641957e-02	33
2867038	8.881784e-16	50
2867286	1.000000e+00	3
2867039	4.510745e-05	39
2867281	8.986806e-01	21
2867032	1.000000e+00	7
2867033	1.611182e-01	29
2867280	4.529710e-14	49
2867034	5.561376e-01	25
2867283	8.881784e-16	50
2867293	9.835804e-01	18
2867028	8.881784e-16	50
2867029	7.600562e-01	23
2867295	1.000000e+00	0
PID_161761284	1.000000e+00	5
2867030	1.529320e-04	38
2867031	9.999549e-01	12
2867294	1.000000e+00	5
2867024	8.881784e-16	50
2867288	8.881784e-16	50
2867025	1.000000e+00	0
2867291	2.104926e-09	45
2867026	1.000000e+00	4
2867290	7.600562e-01	23
2867027	9.998471e-01	13
2867021	9.923267e-01	17
2867269	8.881784e-16	50
2867020	4.438624e-01	26
2867270	8.881784e-16	50
2867023	9.986989e-01	15
2867022	1.193067e-05	40
2867271	8.881784e-16	50
2867017	1.000000e+00	4
2867016	8.881784e-16	50
2867265	1.000000e+00	2
2867019	1.000000e+00	7
2867266	4.529710e-14	49
2867018	1.000000e+00	0
2867276	1.000000e+00	4
2867013	9.995319e-01	14
2867277	9.995319e-01	14
2867012	1.000000e+00	6
2867278	1.000000e+00	0
2867015	9.998471e-01	13
2867279	9.999972e-01	10
2867014	1.000000e+00	6
2867009	1.000000e+00	3
2867008	1.000000e+00	5
2867274	1.133316e-12	48
2867010	1.000000e+00	4
2867275	1.621870e-08	44
2867319	8.881784e-16	50
2867070	4.529710e-14	49
2867071	8.881784e-16	50
2867318	1.000000e+00	6
2867068	1.000000e+00	0
2867317	8.881784e-16	50
2867069	1.000000e+00	0
2867316	9.998471e-01	13
2867066	4.681115e-04	37
2867315	1.000000e+00	0
2867314	8.881784e-16	50
2867067	4.529710e-14	49
2867313	8.881784e-16	50
2867064	1.000000e+00	1
2867312	1.000000e+00	2
2867065	3.359055e-01	27
2867062	8.881784e-16	50
2867327	9.999994e-01	9
2867063	9.999549e-01	12
2867060	1.000000e+00	3
2867325	1.611182e-01	29
2867061	1.013194e-01	30
2867324	9.966998e-01	16
2867058	1.621870e-08	44
2867059	1.000000e+00	4
2867322	8.881784e-16	50
2867321	7.673339e-03	34
2867056	1.621870e-08	44
2867320	8.881784e-16	50
2867057	9.986989e-01	15
2867302	4.438624e-01	26
2867055	1.529320e-04	38
2867054	9.835804e-01	18
2867303	9.966998e-01	16
2867300	1.000000e+00	0
2867301	8.881784e-16	50
2867052	1.000000e+00	1
2867298	1.000000e+00	0
2867051	8.881784e-16	50
2867299	3.300224e-03	35
2867050	1.000000e+00	1
2867296	3.245432e-02	32
2867049	1.000000e+00	1
2867048	9.998471e-01	13
2867297	9.999972e-01	10
2867310	1.000000e+00	1
2867047	9.999972e-01	10
2867311	9.405398e-01	20
2867046	8.881784e-16	50
2867045	5.817779e-07	42
2867308	9.835804e-01	18
2867044	3.245432e-02	32
2867309	3.359055e-01	27
2867306	1.854161e-11	47
2867043	9.999549e-01	12
2867307	1.133316e-12	48
2867042	1.133316e-12	48
2867304	9.999972e-01	10
2867041	8.881784e-16	50
2867305	9.835804e-01	18
2867089	1.301086e-03	36
2867352	9.675457e-01	19
2867354	1.000000e+00	2
2867090	8.881784e-16	50
2867355	1.000000e+00	1
2867093	1.000000e+00	0
2867356	1.000000e+00	1
2867092	2.230891e-10	46
2867357	1.641957e-02	33
2867095	1.000000e+00	0
2867358	3.300224e-03	35
2867359	1.193067e-05	40
2867094	8.881784e-16	50
2867097	8.881784e-16	50
2867096	1.000000e+00	2
2867345	4.529710e-14	49
2867099	8.881784e-16	50
2867346	8.881784e-16	50
2867347	1.000000e+00	4
2867098	9.999881e-01	11
2867348	1.000000e+00	3
2867101	1.000000e+00	3
2867100	8.881784e-16	50
2867349	1.000000e+00	6
2867350	9.999972e-01	10
2867103	9.923267e-01	17
2867102	1.854161e-11	47
2867351	1.000000e+00	0
2867337	1.049339e-07	43
2867072	1.000000e+00	1
2867073	1.000000e+00	1
2867074	1.000000e+00	1
2867339	8.881784e-16	50
2867338	1.049339e-07	43
2867075	8.881784e-16	50
2867076	8.881784e-16	50
2867341	4.529710e-14	49
2867340	5.561376e-01	25
2867077	9.999972e-01	10
2867078	1.000000e+00	1
2867343	8.881784e-16	50
2867079	1.000000e+00	0
2867342	9.999999e-01	8
2867080	2.399438e-01	28
2867329	1.641957e-02	33
2867081	5.817779e-07	42
2867328	9.999999e-01	8
2867082	8.881784e-16	50
2867331	1.000000e+00	1
2867330	1.000000e+00	1
2867083	1.000000e+00	3
2867084	8.881784e-16	50
2867333	3.245432e-02	32
2867332	2.104926e-09	45
2867085	3.300224e-03	35
2867335	8.881784e-16	50
2867086	9.835804e-01	18
2867087	8.881784e-16	50
2867334	9.405398e-01	20
2867123	2.230891e-10	46
2867386	1.000000e+00	0
2867387	7.600562e-01	23
2867122	7.673339e-03	34
2867384	2.230891e-10	46
2867121	1.000000e+00	2
2867385	9.999994e-01	9
2867120	1.000000e+00	0
2867390	1.000000e+00	1
2867127	1.000000e+00	6
2867391	1.000000e+00	2
2867126	9.999994e-01	9
2867388	1.000000e+00	7
2867125	4.529710e-14	49
2867389	1.000000e+00	0
2867124	8.881784e-16	50
2867378	7.673339e-03	34
2867131	9.995319e-01	14
2867130	3.245432e-02	32
2867379	8.881784e-16	50
2867129	1.000000e+00	4
2867376	4.529710e-14	49
2867377	9.999994e-01	9
2867128	9.966998e-01	16
2867135	1.611182e-01	29
2867382	1.000000e+00	3
2867383	8.881784e-16	50
2867134	1.529320e-04	38
2867380	1.000000e+00	1
2867133	9.966998e-01	16
2867381	1.000000e+00	2
2867106	1.000000e+00	0
2867107	1.000000e+00	2
2867370	2.230891e-10	46
2867105	8.881784e-16	50
2867368	1.000000e+00	5
2867110	3.300224e-03	35
2867374	8.881784e-16	50
2867111	1.000000e+00	0
2867108	8.881784e-16	50
2867373	9.998471e-01	13
2867372	8.388818e-01	22
2867109	1.000000e+00	6
2867114	7.673339e-03	34
2867363	1.049339e-07	43
2867362	1.529320e-04	38
2867115	2.399438e-01	28
2867361	1.000000e+00	0
2867112	1.000000e+00	2
2867360	8.881784e-16	50
2867113	4.529710e-14	49
2867118	1.000000e+00	7
2867367	1.000000e+00	1
2867366	1.000000e+00	0
2867119	8.881784e-16	50
2867365	1.301086e-03	36
2867116	1.000000e+00	2
2867117	1.000000e+00	3
2867420	6.640945e-01	24
2867157	1.000000e+00	7
2867421	5.561376e-01	25
2867422	1.193067e-05	40
2867158	1.000000e+00	2
2867423	3.245432e-02	32
2867416	4.529710e-14	49
2867417	1.000000e+00	0
2867152	9.923267e-01	17
2867418	7.673339e-03	34
2867155	1.000000e+00	1
2867419	1.000000e+00	4
2867412	8.881784e-16	50
2867165	2.807050e-06	41
2867164	9.966998e-01	16
2867413	8.881784e-16	50
2867167	1.000000e+00	5
2867414	1.000000e+00	5
2867166	1.000000e+00	0
2867415	8.881784e-16	50
2867408	9.999549e-01	12
2867161	1.000000e+00	1
2867409	9.999999e-01	8
2867160	1.621870e-08	44
2867410	1.049339e-07	43
2867163	1.529320e-04	38
2867411	4.438624e-01	26
2867162	1.611182e-01	29
2867140	9.966998e-01	16
2867405	1.000000e+00	0
2867141	9.986989e-01	15
2867404	8.881784e-16	50
2867407	1.000000e+00	0
2867142	4.438624e-01	26
2867406	9.999972e-01	10
2867143	1.000000e+00	0
2867401	2.104926e-09	45
2867136	8.881784e-16	50
2867400	1.854161e-11	47
2867137	8.881784e-16	50
2867138	5.561376e-01	25
2867403	1.854161e-11	47
2867402	4.510745e-05	39
2867139	9.923267e-01	17
2867397	1.000000e+00	0
2867396	8.881784e-16	50
2867399	1.000000e+00	3
2867398	1.000000e+00	1
2867393	9.999549e-01	12
2867392	1.000000e+00	1
2867145	1.000000e+00	2
2867395	1.000000e+00	4
2867394	3.359055e-01	27
2867191	9.835804e-01	18
2867190	1.000000e+00	0
2867452	1.000000e+00	0
2867189	1.133316e-12	48
2867188	8.881784e-16	50
2867450	1.000000e+00	1
2867186	1.000000e+00	1
2867185	8.881784e-16	50
2867449	8.881784e-16	50
2867184	1.529320e-04	38
2867446	1.000000e+00	7
2867199	1.000000e+00	0
2867198	4.529710e-14	49
2867197	1.133316e-12	48
2867444	1.000000e+00	3
2867445	9.923267e-01	17
2867196	1.013194e-01	30
2867442	2.104926e-09	45
2867195	1.193067e-05	40
2867443	8.881784e-16	50
2867194	1.000000e+00	0
2867440	1.000000e+00	1
2867174	8.881784e-16	50
2867439	2.399438e-01	28
2867175	8.881784e-16	50
2867438	9.999994e-01	9
2867172	3.359055e-01	27
2867437	2.230891e-10	46
2867436	1.000000e+00	1
2867173	9.999881e-01	11
2867170	9.923267e-01	17
2867435	1.000000e+00	0
2867171	4.529710e-14	49
2867434	4.681115e-04	37
2867433	9.405398e-01	20
2867168	1.000000e+00	6
2867432	1.000000e+00	6
2867169	1.049339e-07	43
2867431	1.193067e-05	40
2867430	9.999999e-01	8
2867183	9.966998e-01	16
2867429	8.881784e-16	50
2867181	5.561376e-01	25
2867428	8.881784e-16	50
2867427	9.999972e-01	10
2867178	1.193067e-05	40
2867179	1.000000e+00	2
2867426	4.438624e-01	26
2867425	1.854161e-11	47
2867176	1.193067e-05	40
2867177	1.000000e+00	0
2867424	9.966998e-01	16
2866280	1.000000e+00	0
2866283	4.529710e-14	49
2866282	1.000000e+00	2
2866285	1.193067e-05	40
2866284	1.000000e+00	0
2866287	8.881784e-16	50
2866286	9.999994e-01	9
2866272	8.881784e-16	50
2866274	1.000000e+00	0
2866277	3.359055e-01	27
2866276	1.641957e-02	33
2866279	1.000000e+00	1
2866297	1.000000e+00	0
2866299	1.049339e-07	43
2866300	8.881784e-16	50
2866301	9.998471e-01	13
2866302	8.881784e-16	50
2866303	8.881784e-16	50
2866290	8.881784e-16	50
2866291	8.881784e-16	50
2866292	9.923267e-01	17
2866293	3.245432e-02	32
2866294	1.000000e+00	0
2866266	9.999549e-01	12
2866267	1.000000e+00	0
2866271	3.245432e-02	32
2866268	8.881784e-16	50
2866269	4.529710e-14	49
2866340	8.881784e-16	50
2866342	4.529710e-14	49
2866336	9.998471e-01	13
2866337	8.881784e-16	50
2866338	3.359055e-01	27
2866339	2.230891e-10	46
2866348	9.999881e-01	11
2866349	5.946023e-02	31
2866350	1.000000e+00	3
2866351	9.999881e-01	11
2866344	4.529710e-14	49
2866346	1.000000e+00	0
2866347	1.000000e+00	6
2866356	1.000000e+00	0
2866359	2.399438e-01	28
2866358	8.881784e-16	50
2866353	1.133316e-12	48
2866352	9.999994e-01	9
2866355	9.999972e-01	10
2866354	1.000000e+00	4
2866365	9.986989e-01	15
2866364	8.881784e-16	50
2866367	1.854161e-11	47
2866366	8.881784e-16	50
2866361	1.000000e+00	0
2866362	9.923267e-01	17
2866311	8.881784e-16	50
2866308	1.301086e-03	36
2866309	8.881784e-16	50
2866306	1.000000e+00	0
2866307	8.881784e-16	50
2866304	1.000000e+00	4
2866318	8.881784e-16	50
2866319	9.986989e-01	15
2866316	8.881784e-16	50
2866315	3.245432e-02	32
2866312	1.000000e+00	4
2866326	9.923267e-01	17
2866325	1.000000e+00	3
2866324	8.986806e-01	21
2866323	9.995319e-01	14
2866321	8.881784e-16	50
2866320	1.000000e+00	3
2866335	1.000000e+00	0
2866333	8.881784e-16	50
2866332	9.999999e-01	8
2866329	1.000000e+00	7
2866400	6.640945e-01	24
2866401	9.405398e-01	20
2866403	8.881784e-16	50
2866404	1.000000e+00	1
2866405	8.881784e-16	50
2866406	1.000000e+00	0
2866407	6.640945e-01	24
2866408	8.881784e-16	50
2866410	5.946023e-02	31
2866411	1.000000e+00	6
2866414	3.359055e-01	27
2866415	1.000000e+00	6
2866417	1.133316e-12	48
2866416	1.000000e+00	6
2866419	2.807050e-06	41
2866418	5.817779e-07	42
2866421	8.881784e-16	50
2866423	1.000000e+00	1
2866422	1.000000e+00	5
2866425	8.881784e-16	50
2866424	1.000000e+00	3
2866427	1.000000e+00	1
2866426	9.998471e-01	13
2866429	8.881784e-16	50
2866428	9.999994e-01	9
2866431	5.946023e-02	31
2866430	1.000000e+00	0
2866370	1.000000e+00	0
2866371	8.881784e-16	50
2866368	9.999549e-01	12
2866369	1.301086e-03	36
2866374	2.230891e-10	46
2866375	9.999972e-01	10
2866372	7.673339e-03	34
2866373	1.000000e+00	5
2866378	9.966998e-01	16
2866376	1.000000e+00	6
2866377	9.999972e-01	10
2866382	1.000000e+00	4
2866380	9.675457e-01	19
2866381	8.881784e-16	50
2866387	8.881784e-16	50
2866386	6.640945e-01	24
2866385	8.881784e-16	50
2866384	1.000000e+00	1
2866391	2.807050e-06	41
2866390	1.000000e+00	5
2866389	1.000000e+00	0
2866388	8.388818e-01	22
2866395	1.621870e-08	44
2866394	8.881784e-16	50
2866393	9.999549e-01	12
2866392	8.881784e-16	50
2866399	9.999999e-01	8
2866398	1.000000e+00	1
2866396	1.000000e+00	3
2866492	8.881784e-16	50
2866490	8.881784e-16	50
2866491	8.881784e-16	50
2866488	8.881784e-16	50
2866489	8.881784e-16	50
2866486	1.000000e+00	7
2866487	9.405398e-01	20
2866484	1.000000e+00	0
2866485	9.999972e-01	10
2866482	4.529710e-14	49
2866483	2.104926e-09	45
2866481	4.529710e-14	49
2866479	1.000000e+00	5
2866478	8.881784e-16	50
2866477	9.675457e-01	19
2866476	1.000000e+00	1
2866475	8.881784e-16	50
2866474	1.000000e+00	0
2866473	9.999999e-01	8
2866471	8.881784e-16	50
2866470	1.000000e+00	4
2866468	4.529710e-14	49
2866466	8.881784e-16	50
2866465	1.854161e-11	47
2866464	9.999999e-01	8
2866460	4.529710e-14	49
2866461	1.133316e-12	48
2866462	1.000000e+00	0
2866456	1.000000e+00	0
2866457	4.529710e-14	49
2866458	1.000000e+00	2
2866459	2.230891e-10	46
2866452	1.000000e+00	5
2866453	1.000000e+00	1
2866454	8.881784e-16	50
2866455	9.999994e-01	9
2866448	1.000000e+00	7
2866449	1.621870e-08	44
2866450	1.000000e+00	0
2866451	8.881784e-16	50
2866444	1.193067e-05	40
2866446	1.621870e-08	44
2866441	1.000000e+00	1
2866437	1.133316e-12	48
2866436	1.000000e+00	1
2866439	1.000000e+00	7
2866438	9.999994e-01	9
2866433	8.881784e-16	50
2866432	1.000000e+00	2
2866435	5.817779e-07	42
2866434	1.000000e+00	0
2866554	8.881784e-16	50
2866552	9.999994e-01	9
2866553	9.995319e-01	14
2866558	1.301086e-03	36
2866559	1.621870e-08	44
2866556	9.999999e-01	8
2866557	1.621870e-08	44
2866546	8.881784e-16	50
2866547	1.000000e+00	0
2866544	9.999881e-01	11
2866545	1.000000e+00	2
2866550	1.000000e+00	1
2866551	1.000000e+00	1
2866549	9.923267e-01	17
2866538	1.301086e-03	36
2866537	1.000000e+00	3
2866536	1.000000e+00	0
2866543	1.000000e+00	0
2866542	7.673339e-03	34
2866541	1.000000e+00	7
2866540	3.359055e-01	27
2866531	4.529710e-14	49
2866530	3.300224e-03	35
2866529	6.640945e-01	24
2866528	1.000000e+00	7
2866535	1.301086e-03	36
2866534	1.133316e-12	48
2866533	3.300224e-03	35
2866532	9.835804e-01	18
2866520	1.133316e-12	48
2866521	1.000000e+00	0
2866522	1.000000e+00	7
2866523	9.675457e-01	19
2866525	8.881784e-16	50
2866526	1.000000e+00	1
2866527	4.510745e-05	39
2866512	1.000000e+00	0
2866513	8.881784e-16	50
2866514	9.999549e-01	12
2866515	1.000000e+00	7
2866516	1.013194e-01	30
2866518	4.681115e-04	37
2866519	9.999999e-01	8
2866505	6.640945e-01	24
2866504	8.881784e-16	50
2866507	1.529320e-04	38
2866506	1.000000e+00	0
2866509	9.999972e-01	10
2866508	8.881784e-16	50
2866511	8.881784e-16	50
2866498	1.000000e+00	0
2866500	1.641957e-02	33
2866503	1.000000e+00	0
2866502	1.133316e-12	48
2866615	8.881784e-16	50
2866614	8.881784e-16	50
2866613	1.000000e+00	6
2866612	1.000000e+00	0
2866611	7.600562e-01	23
2866609	1.000000e+00	2
2866608	1.013194e-01	30
2866623	8.881784e-16	50
2866622	7.673339e-03	34
2866621	1.529320e-04	38
2866620	4.681115e-04	37
2866619	1.000000e+00	3
2866617	9.998471e-01	13
2866616	8.881784e-16	50
2866598	6.640945e-01	24
2866596	1.529320e-04	38
2866595	1.193067e-05	40
2866592	8.881784e-16	50
2866593	1.049339e-07	43
2866606	5.817779e-07	42
2866607	1.013194e-01	30
2866604	5.946023e-02	31
2866602	1.193067e-05	40
2866600	9.835804e-01	18
2866601	1.000000e+00	1
2866581	9.966998e-01	16
2866580	8.881784e-16	50
2866583	1.000000e+00	0
2866582	1.013194e-01	30
2866577	7.673339e-03	34
2866576	8.986806e-01	21
2866578	8.881784e-16	50
2866589	1.000000e+00	6
2866588	8.881784e-16	50
2866591	9.998471e-01	13
2866590	9.986989e-01	15
2866585	7.673339e-03	34
2866584	9.995319e-01	14
2866587	1.621870e-08	44
2866586	4.681115e-04	37
2866564	1.193067e-05	40
2866565	1.854161e-11	47
2866566	9.966998e-01	16
2866560	8.881784e-16	50
2866561	1.000000e+00	1
2866563	8.881784e-16	50
2866572	1.000000e+00	1
2866573	8.881784e-16	50
2866574	9.999994e-01	9
2866568	7.600562e-01	23
2866569	1.000000e+00	4
2866571	1.301086e-03	36
2866675	1.854161e-11	47
2866674	9.835804e-01	18
2866672	1.000000e+00	3
2866679	8.881784e-16	50
2866678	1.000000e+00	0
2866677	5.561376e-01	25
2866676	1.000000e+00	0
2866683	1.133316e-12	48
2866682	1.000000e+00	0
2866681	2.230891e-10	46
2866680	9.995319e-01	14
2866686	4.681115e-04	37
2866685	1.193067e-05	40
2866658	8.881784e-16	50
2866659	8.881784e-16	50
2866656	1.000000e+00	1
2866657	1.000000e+00	4
2866663	8.881784e-16	50
2866666	4.529710e-14	49
2866667	8.881784e-16	50
2866664	1.854161e-11	47
2866665	8.881784e-16	50
2866670	1.000000e+00	1
2866671	1.854161e-11	47
2866668	4.529710e-14	49
2866669	1.000000e+00	4
2866641	4.529710e-14	49
2866642	9.999994e-01	9
2866645	8.881784e-16	50
2866644	1.000000e+00	5
2866649	8.881784e-16	50
2866648	1.000000e+00	1
2866651	1.013194e-01	30
2866653	2.399438e-01	28
2866652	8.881784e-16	50
2866655	9.999994e-01	9
2866654	1.000000e+00	7
2866624	9.998471e-01	13
2866625	1.193067e-05	40
2866626	9.998471e-01	13
2866628	7.673339e-03	34
2866630	9.999881e-01	11
2866631	1.000000e+00	0
2866632	7.600562e-01	23
2866633	7.673339e-03	34
2866634	1.000000e+00	2
2866635	1.000000e+00	1
2866636	9.995319e-01	14
2866637	1.000000e+00	1
2866638	3.300224e-03	35
2866639	8.881784e-16	50
