# Supplementary material for: Translational Selection Is Ubiquitous in Prokaryotes
Source: PLoS Genet. 2010 Jun 24;6(6):e1001004. doi: 10.1371/journal.pgen.1001004 (PMC2891978; doi:10.1371/journal.pgen.1001004)
Supplement: Dataset S1 — OCU/non-OCU gene calls in 461 Bacterial and Archaeal genomes, and summary tables of genome properties and OCU preferences for specific codons. (4.77 MB ZIP) [file pgen.1001004.s001.zip › Dataset_S1_Bacteria/Bartonella_tribocorum_CIP_105476.arff.ocuGenes]

GeneID	signTest_p	ocuProbWinCnt
5815558	8.881784e-16	50
5815557	8.881784e-16	50
5815556	9.998471e-01	13
5815555	9.999994e-01	9
5815554	4.681115e-04	37
5815553	9.999881e-01	11
5815552	1.133316e-12	48
5830818	1.854161e-11	47
5830819	1.133316e-12	48
5830816	1.000000e+00	0
5830817	1.000000e+00	0
5830822	1.000000e+00	4
5830823	1.000000e+00	5
5830820	4.529710e-14	49
5830821	1.000000e+00	4
5830826	4.529710e-14	49
5830827	8.881784e-16	50
5830824	1.133316e-12	48
5830825	4.529710e-14	49
5830830	1.000000e+00	4
5830831	1.529320e-04	38
5830828	8.881784e-16	50
5830829	8.881784e-16	50
5830835	4.529710e-14	49
5830834	2.230891e-10	46
5830833	8.388818e-01	22
5830839	9.999549e-01	12
5830838	2.230891e-10	46
5830837	8.881784e-16	50
5830836	5.817779e-07	42
5830843	4.438624e-01	26
5830842	8.881784e-16	50
5830841	1.000000e+00	1
5830840	1.000000e+00	3
5830847	8.881784e-16	50
5830846	8.986806e-01	21
5830845	1.854161e-11	47
5830784	1.000000e+00	0
5830785	1.000000e+00	3
5830786	1.611182e-01	29
5830787	1.000000e+00	4
5830788	1.000000e+00	2
5830789	1.000000e+00	0
5830791	1.000000e+00	0
5830792	9.966998e-01	16
5830793	8.881784e-16	50
5830794	9.999881e-01	11
5830796	1.000000e+00	1
5830797	1.000000e+00	0
5830798	5.561376e-01	25
5830801	9.999972e-01	10
5830800	1.529320e-04	38
5830803	1.193067e-05	40
5830802	1.049339e-07	43
5830805	9.835804e-01	18
5830804	1.000000e+00	6
5830807	8.986806e-01	21
5830806	2.807050e-06	41
5830809	9.999999e-01	8
5830808	9.923267e-01	17
5830811	1.000000e+00	3
5830810	1.049339e-07	43
5830813	8.881784e-16	50
5830812	2.807050e-06	41
5830815	3.245432e-02	32
5830814	3.359055e-01	27
5830886	8.881784e-16	50
5830887	1.854161e-11	47
5830884	1.000000e+00	1
5830885	1.000000e+00	2
5830883	1.000000e+00	0
5830880	4.681115e-04	37
5830894	5.561376e-01	25
5830895	2.399438e-01	28
5830892	1.000000e+00	5
5830893	1.000000e+00	7
5830890	1.000000e+00	3
5830891	1.000000e+00	4
5830889	1.000000e+00	2
5830903	4.529710e-14	49
5830898	1.611182e-01	29
5830897	1.641957e-02	33
5830896	1.529320e-04	38
5830905	1.000000e+00	7
5830904	1.049339e-07	43
5830852	9.999994e-01	9
5830853	1.529320e-04	38
5830854	8.881784e-16	50
5830848	9.986989e-01	15
5830849	1.000000e+00	1
5830850	9.995319e-01	14
5830851	8.881784e-16	50
5830860	9.999999e-01	8
5830861	9.999881e-01	11
5830862	9.999999e-01	8
5830863	9.999999e-01	8
5830856	8.881784e-16	50
5830857	8.881784e-16	50
5830858	8.881784e-16	50
5830859	1.013194e-01	30
5830869	8.881784e-16	50
5830868	4.529710e-14	49
5830865	9.405398e-01	20
5830864	1.193067e-05	40
5830867	8.881784e-16	50
5830866	1.000000e+00	7
5830879	4.438624e-01	26
5830878	1.000000e+00	1
5830873	1.000000e+00	0
5830872	8.986806e-01	21
5830875	4.681115e-04	37
5830874	9.675457e-01	19
5830699	1.049339e-07	43
5830698	8.881784e-16	50
5830697	8.881784e-16	50
5830696	1.854161e-11	47
5830703	6.640945e-01	24
5830700	1.013194e-01	30
5830691	9.999972e-01	10
5830690	2.807050e-06	41
5830689	1.193067e-05	40
5830688	1.133316e-12	48
5830695	8.881784e-16	50
5830694	1.000000e+00	0
5830693	1.000000e+00	2
5830692	1.000000e+00	1
5830714	1.000000e+00	6
5815547	4.529710e-14	49
5830715	8.881784e-16	50
5815546	4.529710e-14	49
5830712	1.000000e+00	2
5815545	1.133316e-12	48
5815544	9.405398e-01	20
5830718	2.807050e-06	41
5815551	1.611182e-01	29
5815550	5.561376e-01	25
5830719	7.673339e-03	34
5830716	9.835804e-01	18
5815549	8.881784e-16	50
5830717	9.999881e-01	11
5815548	2.104926e-09	45
5830706	6.640945e-01	24
5830707	1.641957e-02	33
5830704	1.000000e+00	0
5830705	1.000000e+00	6
5830710	8.881784e-16	50
5815543	5.946023e-02	31
5815542	1.854161e-11	47
5830711	8.881784e-16	50
5830708	1.611182e-01	29
5815541	1.000000e+00	6
5830665	9.999549e-01	12
5830664	8.986806e-01	21
5830667	9.405398e-01	20
5830666	1.193067e-05	40
5830669	1.000000e+00	7
5830668	2.104926e-09	45
5830671	8.881784e-16	50
5830670	1.000000e+00	5
5830657	4.510745e-05	39
5830656	4.529710e-14	49
5830659	8.986806e-01	21
5830658	9.999994e-01	9
5830661	1.000000e+00	4
5830660	1.000000e+00	5
5830662	1.854161e-11	47
5830680	1.000000e+00	1
5830681	4.529710e-14	49
5830682	9.999999e-01	8
5830683	9.966998e-01	16
5830684	1.000000e+00	1
5830685	5.946023e-02	31
5830686	1.301086e-03	36
5830687	9.986989e-01	15
5830672	1.000000e+00	7
5830673	1.854161e-11	47
5830674	1.000000e+00	6
5830675	8.881784e-16	50
5830676	2.807050e-06	41
5830677	4.529710e-14	49
5830678	8.881784e-16	50
5830679	1.000000e+00	1
5830767	9.999999e-01	8
5830766	8.881784e-16	50
5830765	8.881784e-16	50
5830763	1.000000e+00	0
5830762	1.000000e+00	0
5830761	1.000000e+00	2
5830760	8.881784e-16	50
5830759	9.675457e-01	19
5830758	9.986989e-01	15
5830757	6.640945e-01	24
5830756	1.000000e+00	4
5830755	9.999972e-01	10
5830752	1.621870e-08	44
5830782	1.000000e+00	7
5830780	1.000000e+00	1
5830781	4.510745e-05	39
5830778	1.000000e+00	4
5830779	6.640945e-01	24
5830776	1.854161e-11	47
5830777	2.399438e-01	28
5830774	1.193067e-05	40
5830775	8.881784e-16	50
5830772	4.438624e-01	26
5830773	1.000000e+00	7
5830770	1.000000e+00	5
5830771	7.600562e-01	23
5830768	1.854161e-11	47
5830769	9.995319e-01	14
5830732	5.946023e-02	31
5830735	8.881784e-16	50
5830734	1.301086e-03	36
5830729	1.133316e-12	48
5830728	2.807050e-06	41
5830730	1.000000e+00	4
5830725	9.405398e-01	20
5830724	9.999972e-01	10
5830727	4.529710e-14	49
5830726	1.193067e-05	40
5830721	5.561376e-01	25
5830720	1.000000e+00	0
5830723	1.000000e+00	2
5830722	4.510745e-05	39
5830748	9.986989e-01	15
5830749	1.611182e-01	29
5830750	9.999999e-01	8
5830751	9.995319e-01	14
5830744	8.881784e-16	50
5830745	8.881784e-16	50
5830746	4.510745e-05	39
5830747	1.000000e+00	0
5830740	1.000000e+00	1
5830741	1.000000e+00	3
5830743	1.000000e+00	5
5830737	3.245432e-02	32
5830738	9.999999e-01	8
5830739	1.000000e+00	4
5829391	8.881784e-16	50
5829390	8.881784e-16	50
5829389	8.881784e-16	50
5829388	4.529710e-14	49
5829387	8.881784e-16	50
5829386	5.817779e-07	42
5829385	2.104926e-09	45
5829384	8.881784e-16	50
5829381	9.835804e-01	18
5829378	1.621870e-08	44
5829377	8.881784e-16	50
5829376	8.881784e-16	50
5829406	9.999999e-01	8
5829404	1.000000e+00	1
5829405	1.000000e+00	1
5829402	1.133316e-12	48
5829403	1.193067e-05	40
5829401	1.529320e-04	38
5829398	9.835804e-01	18
5829399	1.641957e-02	33
5829396	8.881784e-16	50
5829397	4.529710e-14	49
5829395	1.854161e-11	47
5829392	8.881784e-16	50
5829393	8.881784e-16	50
5829421	9.986989e-01	15
5829420	1.013194e-01	30
5829423	9.835804e-01	18
5829422	9.999994e-01	9
5829417	1.000000e+00	0
5829416	1.000000e+00	1
5829418	3.359055e-01	27
5829413	5.817779e-07	42
5829412	1.000000e+00	0
5829415	9.999994e-01	9
5829414	9.966998e-01	16
5829409	4.529710e-14	49
5829408	1.000000e+00	1
5829411	1.000000e+00	1
5829410	8.881784e-16	50
5829436	6.640945e-01	24
5829437	9.405398e-01	20
5829438	5.817779e-07	42
5829439	8.881784e-16	50
5829432	2.399438e-01	28
5829433	1.000000e+00	2
5829434	8.388818e-01	22
5829435	1.301086e-03	36
5829428	8.881784e-16	50
5829429	2.104926e-09	45
5829430	1.621870e-08	44
5829431	8.881784e-16	50
5829424	1.000000e+00	0
5829426	9.999549e-01	12
5829427	9.999549e-01	12
5829450	1.611182e-01	29
5829449	4.438624e-01	26
5829448	4.529710e-14	49
5829454	9.835804e-01	18
5829453	6.640945e-01	24
5829443	1.000000e+00	3
5829442	9.405398e-01	20
5829441	1.133316e-12	48
5829440	2.807050e-06	41
5829447	9.405398e-01	20
5829446	1.000000e+00	2
5829445	1.000000e+00	1
5829444	7.600562e-01	23
5829466	1.000000e+00	4
5829467	9.995319e-01	14
5829464	9.675457e-01	19
5829465	4.510745e-05	39
5829470	9.999881e-01	11
5829471	3.359055e-01	27
5829468	1.301086e-03	36
5829457	1.000000e+00	0
5829462	9.999549e-01	12
5829463	4.438624e-01	26
5829460	2.807050e-06	41
5829461	1.000000e+00	5
5829481	8.388818e-01	22
5829480	2.399438e-01	28
5829483	1.000000e+00	0
5829482	1.133316e-12	48
5829485	9.998471e-01	13
5829484	1.854161e-11	47
5829487	8.881784e-16	50
5829473	8.881784e-16	50
5829472	8.881784e-16	50
5829475	9.999999e-01	8
5829474	8.881784e-16	50
5829477	2.230891e-10	46
5829476	8.881784e-16	50
5829479	8.881784e-16	50
5829478	1.000000e+00	2
5829496	5.946023e-02	31
5829497	1.049339e-07	43
5829498	5.817779e-07	42
5829499	9.986989e-01	15
5829500	2.230891e-10	46
5829501	8.881784e-16	50
5829502	2.399438e-01	28
5829503	1.641957e-02	33
5829488	4.529710e-14	49
5829489	8.881784e-16	50
5829490	3.300224e-03	35
5829491	8.881784e-16	50
5829492	8.881784e-16	50
5829493	1.000000e+00	1
5829494	8.881784e-16	50
5829495	1.000000e+00	2
5829510	1.000000e+00	3
5829508	9.995319e-01	14
5829509	1.301086e-03	36
5829506	9.999881e-01	11
5829507	1.000000e+00	5
5829504	8.388818e-01	22
5829505	1.000000e+00	4
5829518	1.193067e-05	40
5829519	8.881784e-16	50
5829516	1.000000e+00	0
5829517	1.133316e-12	48
5829514	1.000000e+00	3
5829515	9.999994e-01	9
5829512	8.881784e-16	50
5829513	8.881784e-16	50
5829527	9.995319e-01	14
5829526	8.881784e-16	50
5829525	1.529320e-04	38
5829524	1.000000e+00	0
5829523	1.000000e+00	6
5829522	1.000000e+00	2
5829521	8.881784e-16	50
5829520	1.000000e+00	5
5829535	1.301086e-03	36
5829534	6.640945e-01	24
5829533	9.923267e-01	17
5829532	1.000000e+00	5
5829531	6.640945e-01	24
5829530	8.881784e-16	50
5829529	8.881784e-16	50
5829528	6.640945e-01	24
5829541	9.986989e-01	15
5829542	1.000000e+00	5
5829543	1.000000e+00	0
5829536	8.881784e-16	50
5829537	9.998471e-01	13
5829538	8.881784e-16	50
5829539	8.881784e-16	50
5829548	1.000000e+00	3
5829549	5.817779e-07	42
5829551	9.999881e-01	11
5829544	1.000000e+00	0
5829545	1.000000e+00	0
5829546	1.000000e+00	0
5829547	1.000000e+00	0
5829557	8.986806e-01	21
5829556	8.881784e-16	50
5829559	1.013194e-01	30
5829558	1.000000e+00	2
5829553	9.675457e-01	19
5829552	1.000000e+00	2
5829555	8.881784e-16	50
5829554	1.000000e+00	6
5829565	8.881784e-16	50
5829564	8.881784e-16	50
5829567	1.000000e+00	2
5829566	8.881784e-16	50
5829561	1.000000e+00	0
5829560	1.000000e+00	0
5829563	1.000000e+00	1
5829562	3.245432e-02	32
5829570	1.000000e+00	1
5829571	1.000000e+00	3
5829568	1.000000e+00	2
5829569	1.000000e+00	3
5829574	1.854161e-11	47
5829575	1.854161e-11	47
5829572	1.000000e+00	7
5829573	8.881784e-16	50
5829578	1.000000e+00	7
5829579	1.013194e-01	30
5829576	4.438624e-01	26
5829577	9.999994e-01	9
5829582	4.438624e-01	26
5829580	9.999972e-01	10
5829581	1.000000e+00	4
5829587	9.405398e-01	20
5829586	4.529710e-14	49
5829585	1.854161e-11	47
5829584	3.359055e-01	27
5829591	1.000000e+00	5
5829590	9.995319e-01	14
5829589	4.529710e-14	49
5829588	8.986806e-01	21
5829595	4.529710e-14	49
5829594	1.000000e+00	2
5829596	8.881784e-16	50
5829600	8.881784e-16	50
5829601	4.529710e-14	49
5829602	8.881784e-16	50
5829603	8.881784e-16	50
5829604	4.681115e-04	37
5829605	1.000000e+00	0
5829606	9.999999e-01	8
5829607	9.999972e-01	10
5829608	1.000000e+00	5
5829609	9.998471e-01	13
5829610	1.621870e-08	44
5829611	9.986989e-01	15
5829612	2.230891e-10	46
5829613	1.000000e+00	1
5829614	1.641957e-02	33
5829615	1.000000e+00	0
5829617	9.999881e-01	11
5829616	1.133316e-12	48
5829618	8.881784e-16	50
5829621	8.881784e-16	50
5829620	8.881784e-16	50
5829623	8.881784e-16	50
5829622	8.881784e-16	50
5829625	1.000000e+00	5
5829624	8.881784e-16	50
5829627	1.000000e+00	0
5829626	4.529710e-14	49
5829628	1.000000e+00	2
5829631	4.510745e-05	39
5829630	9.999994e-01	9
5829148	9.999881e-01	11
5829149	8.881784e-16	50
5829150	1.000000e+00	2
5829151	1.000000e+00	0
5829144	1.000000e+00	1
5829145	4.510745e-05	39
5829146	8.881784e-16	50
5829147	8.881784e-16	50
5829140	1.133316e-12	48
5829141	9.998471e-01	13
5829142	2.807050e-06	41
5829143	9.835804e-01	18
5829136	8.881784e-16	50
5829137	3.300224e-03	35
5829138	4.438624e-01	26
5829139	8.986806e-01	21
5829133	8.881784e-16	50
5829132	4.529710e-14	49
5829135	9.675457e-01	19
5829134	5.817779e-07	42
5829129	1.854161e-11	47
5829128	8.881784e-16	50
5829131	1.133316e-12	48
5829125	8.881784e-16	50
5829124	6.640945e-01	24
5829127	8.881784e-16	50
5829126	3.300224e-03	35
5829121	2.104926e-09	45
5829120	1.133316e-12	48
5829123	3.245432e-02	32
5829122	1.000000e+00	5
5829182	8.881784e-16	50
5829183	1.000000e+00	7
5829180	9.986989e-01	15
5829181	9.999994e-01	9
5829179	1.000000e+00	3
5829176	8.881784e-16	50
5829177	8.881784e-16	50
5829174	1.854161e-11	47
5829175	1.193067e-05	40
5829172	5.561376e-01	25
5829173	7.673339e-03	34
5829170	9.835804e-01	18
5829171	1.049339e-07	43
5829168	9.999881e-01	11
5829169	9.986989e-01	15
5829167	9.999549e-01	12
5829166	1.000000e+00	7
5829164	8.881784e-16	50
5829163	8.881784e-16	50
5829162	9.405398e-01	20
5829161	2.104926e-09	45
5829160	9.999972e-01	10
5829159	4.529710e-14	49
5829158	8.881784e-16	50
5829157	8.881784e-16	50
5829156	9.999881e-01	11
5829155	9.999994e-01	9
5829154	2.104926e-09	45
5829153	1.000000e+00	3
5829152	1.000000e+00	2
5829208	2.104926e-09	45
5829209	5.561376e-01	25
5829210	1.000000e+00	2
5829211	8.881784e-16	50
5829212	8.881784e-16	50
5829213	1.000000e+00	1
5829214	8.881784e-16	50
5829215	1.000000e+00	1
5829200	1.000000e+00	3
5829201	1.000000e+00	0
5829202	9.986989e-01	15
5829204	9.995319e-01	14
5829205	8.881784e-16	50
5829206	4.510745e-05	39
5829207	4.529710e-14	49
5829193	1.000000e+00	0
5829192	9.999999e-01	8
5829195	1.013194e-01	30
5829194	9.923267e-01	17
5829197	9.995319e-01	14
5829196	1.000000e+00	0
5829199	1.000000e+00	0
5829198	8.881784e-16	50
5829185	1.000000e+00	6
5829184	2.104926e-09	45
5829187	8.881784e-16	50
5829186	8.881784e-16	50
5829189	1.000000e+00	2
5829188	2.230891e-10	46
5829191	1.000000e+00	4
5829190	1.000000e+00	3
5829242	9.835804e-01	18
5829243	9.999999e-01	8
5829240	8.881784e-16	50
5829241	8.881784e-16	50
5829246	8.881784e-16	50
5829247	8.881784e-16	50
5829244	8.881784e-16	50
5829245	8.881784e-16	50
5829234	4.529710e-14	49
5829235	1.000000e+00	3
5829232	5.946023e-02	31
5829233	9.995319e-01	14
5829238	1.000000e+00	3
5829239	3.300224e-03	35
5829236	8.881784e-16	50
5829237	9.966998e-01	16
5829227	1.000000e+00	3
5829226	5.946023e-02	31
5829225	1.013194e-01	30
5829224	5.561376e-01	25
5829231	8.881784e-16	50
5829230	4.510745e-05	39
5829229	9.835804e-01	18
5829228	1.000000e+00	1
5829219	1.000000e+00	7
5829218	9.999972e-01	10
5829217	1.000000e+00	2
5829216	8.881784e-16	50
5829223	9.999972e-01	10
5829221	1.000000e+00	0
5829220	1.000000e+00	0
5829269	9.986989e-01	15
5829268	9.995319e-01	14
5829271	9.405398e-01	20
5829270	1.000000e+00	3
5829265	8.881784e-16	50
5829264	1.000000e+00	0
5829266	4.681115e-04	37
5829277	5.946023e-02	31
5829276	1.000000e+00	4
5829279	1.000000e+00	0
5829278	1.000000e+00	0
5829273	2.399438e-01	28
5829272	1.000000e+00	3
5829275	8.388818e-01	22
5829274	1.301086e-03	36
5829252	1.641957e-02	33
5829253	9.966998e-01	16
5829254	9.999549e-01	12
5829255	1.000000e+00	5
5829248	9.999972e-01	10
5829249	9.999881e-01	11
5829250	2.399438e-01	28
5829251	7.600562e-01	23
5829260	8.881784e-16	50
5829261	8.986806e-01	21
5829262	4.529710e-14	49
5829263	1.000000e+00	6
5829256	4.529710e-14	49
5829258	8.881784e-16	50
5829259	8.986806e-01	21
5829303	9.999881e-01	11
5829302	7.673339e-03	34
5829301	1.133316e-12	48
5829300	1.854161e-11	47
5829298	1.301086e-03	36
5829297	2.104926e-09	45
5829296	5.817779e-07	42
5829311	3.300224e-03	35
5829310	8.881784e-16	50
5829309	1.641957e-02	33
5829308	1.854161e-11	47
5829307	1.000000e+00	2
5829306	1.000000e+00	2
5829305	8.881784e-16	50
5829304	8.881784e-16	50
5829286	9.999549e-01	12
5829287	9.998471e-01	13
5829284	1.193067e-05	40
5829285	9.998471e-01	13
5829282	9.999972e-01	10
5829283	3.245432e-02	32
5829280	5.817779e-07	42
5829281	1.000000e+00	1
5829294	8.881784e-16	50
5829295	8.881784e-16	50
5829292	1.000000e+00	1
5829293	1.000000e+00	0
5829290	9.835804e-01	18
5829291	1.000000e+00	1
5829288	1.133316e-12	48
5829289	4.529710e-14	49
5829329	1.000000e+00	0
5829328	4.681115e-04	37
5829331	8.881784e-16	50
5829333	8.881784e-16	50
5829332	9.999999e-01	8
5829335	9.923267e-01	17
5829334	9.999972e-01	10
5829337	9.923267e-01	17
5829336	8.881784e-16	50
5829339	1.854161e-11	47
5829338	6.640945e-01	24
5829341	8.881784e-16	50
5829340	1.000000e+00	2
5829342	5.561376e-01	25
5829312	8.881784e-16	50
5829313	8.881784e-16	50
5829314	8.881784e-16	50
5829315	1.193067e-05	40
5829316	8.881784e-16	50
5829317	1.000000e+00	0
5829318	9.995319e-01	14
5829319	9.999881e-01	11
5829320	1.133316e-12	48
5829321	2.104926e-09	45
5829323	4.529710e-14	49
5829324	5.561376e-01	25
5829325	1.611182e-01	29
5829326	4.529710e-14	49
5829327	9.999994e-01	9
5829363	9.405398e-01	20
5829362	1.000000e+00	1
5829361	2.807050e-06	41
5829360	4.510745e-05	39
5829367	1.000000e+00	0
5829366	9.995319e-01	14
5829365	2.399438e-01	28
5829364	5.946023e-02	31
5829370	1.000000e+00	5
5829369	1.000000e+00	5
5829368	1.000000e+00	5
5829375	4.529710e-14	49
5829374	9.999549e-01	12
5829373	1.301086e-03	36
5829372	8.881784e-16	50
5829346	9.999972e-01	10
5829347	1.000000e+00	3
5829344	9.999999e-01	8
5829345	7.600562e-01	23
5829350	5.946023e-02	31
5829351	9.999994e-01	9
5829348	1.000000e+00	3
5829349	1.621870e-08	44
5829354	8.881784e-16	50
5829355	2.230891e-10	46
5829353	1.854161e-11	47
5829358	4.510745e-05	39
5829359	1.000000e+00	3
5829356	1.000000e+00	2
5829357	1.854161e-11	47
5828904	8.881784e-16	50
5828907	1.000000e+00	1
5828906	9.999549e-01	12
5828908	1.529320e-04	38
5828911	1.000000e+00	0
5828910	1.000000e+00	0
5828897	1.000000e+00	6
5828896	4.438624e-01	26
5828899	9.405398e-01	20
5828898	8.881784e-16	50
5828901	1.000000e+00	3
5828900	7.600562e-01	23
5828903	9.405398e-01	20
5828902	9.999994e-01	9
5828920	8.986806e-01	21
5828921	4.510745e-05	39
5828922	1.000000e+00	6
5828924	8.881784e-16	50
5828926	1.000000e+00	6
5828927	9.999549e-01	12
5828912	1.000000e+00	0
5828913	2.104926e-09	45
5828914	2.399438e-01	28
5828915	4.529710e-14	49
5828916	8.881784e-16	50
5828917	1.000000e+00	2
5828918	8.388818e-01	22
5828919	1.013194e-01	30
5828875	9.405398e-01	20
5828874	1.000000e+00	0
5828873	1.000000e+00	0
5828872	1.000000e+00	0
5828879	9.923267e-01	17
5828877	1.000000e+00	1
5828876	5.817779e-07	42
5828867	1.000000e+00	0
5828866	1.000000e+00	0
5828865	9.986989e-01	15
5828864	1.000000e+00	0
5828871	9.995319e-01	14
5828870	1.000000e+00	1
5828869	1.529320e-04	38
5828868	1.000000e+00	0
5828890	2.807050e-06	41
5828891	1.133316e-12	48
5828894	9.999999e-01	8
5828895	4.438624e-01	26
5828892	8.881784e-16	50
5828893	8.881784e-16	50
5828882	9.999549e-01	12
5828883	5.946023e-02	31
5828880	9.986989e-01	15
5828881	1.000000e+00	1
5828886	3.359055e-01	27
5828887	8.388818e-01	22
5828884	1.133316e-12	48
5828885	1.000000e+00	5
5828975	1.000000e+00	0
5828974	1.000000e+00	4
5828969	1.000000e+00	0
5828968	1.000000e+00	0
5828971	9.966998e-01	16
5828970	9.923267e-01	17
5828965	8.881784e-16	50
5828964	1.133316e-12	48
5828961	9.986989e-01	15
5828960	8.881784e-16	50
5828963	8.986806e-01	21
5828988	8.881784e-16	50
5828989	8.881784e-16	50
5828991	8.881784e-16	50
5828985	5.561376e-01	25
5828986	4.529710e-14	49
5828987	8.881784e-16	50
5828981	9.966998e-01	16
5828982	8.881784e-16	50
5828983	1.000000e+00	6
5828976	1.000000e+00	4
5828977	1.049339e-07	43
5828978	1.000000e+00	0
5828979	9.675457e-01	19
5828943	1.013194e-01	30
5828942	2.399438e-01	28
5828941	1.013194e-01	30
5828940	9.998471e-01	13
5828939	1.000000e+00	1
5828938	4.681115e-04	37
5828937	1.000000e+00	2
5828936	3.245432e-02	32
5828935	1.000000e+00	5
5828934	1.000000e+00	3
5828933	1.000000e+00	3
5828932	1.000000e+00	3
5828931	8.881784e-16	50
5828930	8.881784e-16	50
5828929	5.946023e-02	31
5828928	1.000000e+00	3
5828958	4.510745e-05	39
5828959	8.881784e-16	50
5828956	4.529710e-14	49
5828957	1.529320e-04	38
5828954	5.946023e-02	31
5828952	1.000000e+00	0
5828953	4.529710e-14	49
5828950	3.359055e-01	27
5828951	9.995319e-01	14
5828948	2.104926e-09	45
5828949	1.301086e-03	36
5828946	9.998471e-01	13
5828947	4.510745e-05	39
5828944	9.995319e-01	14
5828945	1.049339e-07	43
5829024	1.000000e+00	0
5829025	9.999881e-01	11
5829029	1.000000e+00	4
5829031	8.881784e-16	50
5829032	1.000000e+00	6
5829033	8.881784e-16	50
5829034	9.966998e-01	16
5829035	1.000000e+00	1
5829036	1.000000e+00	0
5829037	9.998471e-01	13
5829038	1.013194e-01	30
5829039	7.600562e-01	23
5829041	1.000000e+00	0
5829040	1.000000e+00	1
5829043	9.998471e-01	13
5829042	1.013194e-01	30
5829045	8.881784e-16	50
5829047	2.807050e-06	41
5829049	1.000000e+00	6
5829048	1.621870e-08	44
5829051	1.000000e+00	1
5829050	1.193067e-05	40
5829052	1.000000e+00	5
5828994	9.675457e-01	19
5828995	8.881784e-16	50
5828992	1.000000e+00	1
5828993	9.986989e-01	15
5828998	1.000000e+00	0
5828999	8.881784e-16	50
5828996	9.986989e-01	15
5828997	8.881784e-16	50
5829002	3.300224e-03	35
5829003	1.000000e+00	0
5829000	2.230891e-10	46
5829001	8.881784e-16	50
5829006	1.000000e+00	0
5829004	9.999999e-01	8
5829005	1.000000e+00	0
5829011	8.881784e-16	50
5829010	9.999881e-01	11
5829009	9.999994e-01	9
5829008	1.000000e+00	2
5829015	8.881784e-16	50
5829014	8.881784e-16	50
5829013	8.881784e-16	50
5829012	8.986806e-01	21
5829019	8.881784e-16	50
5829018	9.995319e-01	14
5829017	1.000000e+00	1
5829016	1.049339e-07	43
5829023	5.561376e-01	25
5829022	2.230891e-10	46
5829021	2.399438e-01	28
5829020	1.000000e+00	3
5829092	1.000000e+00	6
5829093	8.881784e-16	50
5829094	8.881784e-16	50
5829095	1.000000e+00	5
5829088	1.000000e+00	2
5829089	7.600562e-01	23
5829090	1.000000e+00	5
5829091	1.000000e+00	0
5829100	1.000000e+00	6
5829101	1.013194e-01	30
5829103	1.000000e+00	1
5829096	9.999972e-01	10
5829097	9.999994e-01	9
5829098	3.245432e-02	32
5829099	8.881784e-16	50
5829109	1.000000e+00	4
5829108	1.000000e+00	0
5829111	1.000000e+00	0
5829110	2.230891e-10	46
5829105	4.529710e-14	49
5829104	8.881784e-16	50
5829107	9.405398e-01	20
5829117	9.999972e-01	10
5829116	8.881784e-16	50
5829119	9.999999e-01	8
5829118	8.881784e-16	50
5829113	1.000000e+00	2
5829115	7.600562e-01	23
5829114	1.193067e-05	40
5829062	9.405398e-01	20
5829058	9.999972e-01	10
5829059	9.999999e-01	8
5829057	1.133316e-12	48
5829070	5.561376e-01	25
5829071	5.561376e-01	25
5829068	1.000000e+00	6
5829069	1.611182e-01	29
5829066	9.999994e-01	9
5829067	4.529710e-14	49
5829065	1.193067e-05	40
5829079	3.300224e-03	35
5829078	5.946023e-02	31
5829076	1.000000e+00	3
5829075	9.405398e-01	20
5829074	2.230891e-10	46
5829073	1.000000e+00	2
5829072	8.388818e-01	22
5829087	1.000000e+00	1
5829086	9.999972e-01	10
5829085	8.881784e-16	50
5829084	9.675457e-01	19
5829082	1.000000e+00	1
5829081	8.881784e-16	50
5829080	9.835804e-01	18
5828786	5.946023e-02	31
5828785	8.881784e-16	50
5828784	1.000000e+00	4
5828791	1.000000e+00	0
5828789	1.000000e+00	1
5828788	8.881784e-16	50
5828795	9.999999e-01	8
5828794	8.881784e-16	50
5828793	4.510745e-05	39
5828792	9.999999e-01	8
5828798	1.000000e+00	0
5828797	1.049339e-07	43
5828796	9.999549e-01	12
5828770	1.000000e+00	5
5828771	4.681115e-04	37
5828768	1.133316e-12	48
5828769	8.881784e-16	50
5828774	5.817779e-07	42
5828775	8.881784e-16	50
5828772	4.681115e-04	37
5828773	1.301086e-03	36
5828778	1.000000e+00	7
5828779	1.621870e-08	44
5828776	1.133316e-12	48
5828777	9.923267e-01	17
5828782	9.923267e-01	17
5828783	8.986806e-01	21
5828780	8.881784e-16	50
5828755	5.946023e-02	31
5828754	1.641957e-02	33
5828757	1.000000e+00	7
5828756	9.405398e-01	20
5828758	1.621870e-08	44
5828761	1.000000e+00	0
5828760	1.000000e+00	6
5828763	9.999994e-01	9
5828762	1.854161e-11	47
5828765	1.854161e-11	47
5828764	8.986806e-01	21
5828767	8.881784e-16	50
5828766	8.881784e-16	50
5828855	1.000000e+00	7
5828854	1.611182e-01	29
5828851	1.611182e-01	29
5828850	9.999549e-01	12
5828849	1.000000e+00	0
5828863	1.000000e+00	0
5828862	9.995319e-01	14
5828861	1.000000e+00	0
5828860	9.999994e-01	9
5828859	1.301086e-03	36
5828857	1.000000e+00	4
5828856	1.000000e+00	1
5828838	4.529710e-14	49
5828839	1.000000e+00	0
5828836	1.611182e-01	29
5828837	1.000000e+00	0
5828834	8.881784e-16	50
5828835	1.641957e-02	33
5828832	1.641957e-02	33
5828833	1.854161e-11	47
5828844	8.881784e-16	50
5828845	1.854161e-11	47
5828842	1.000000e+00	2
5828843	8.881784e-16	50
5828840	8.881784e-16	50
5828841	1.854161e-11	47
5828821	4.438624e-01	26
5828823	4.681115e-04	37
5828822	8.881784e-16	50
5828817	1.000000e+00	1
5828819	8.881784e-16	50
5828818	1.000000e+00	4
5828829	2.230891e-10	46
5828828	1.000000e+00	0
5828830	1.000000e+00	1
5828824	8.881784e-16	50
5828827	1.000000e+00	6
5828826	2.399438e-01	28
5828805	1.000000e+00	1
5828806	8.881784e-16	50
5828807	1.000000e+00	3
5828800	1.000000e+00	4
5828802	4.681115e-04	37
5828803	2.230891e-10	46
5828812	4.510745e-05	39
5828813	3.245432e-02	32
5828814	9.966998e-01	16
5828815	2.807050e-06	41
5828808	8.881784e-16	50
5828809	3.245432e-02	32
5828810	1.000000e+00	2
5828811	1.000000e+00	0
5830467	1.000000e+00	4
5830466	5.817779e-07	42
5830465	1.000000e+00	5
5830464	2.230891e-10	46
5830469	2.230891e-10	46
5830468	1.000000e+00	1
5830475	1.854161e-11	47
5830474	2.104926e-09	45
5830473	4.510745e-05	39
5830472	4.438624e-01	26
5830479	1.000000e+00	4
5830478	8.881784e-16	50
5830477	8.881784e-16	50
5830476	1.641957e-02	33
5830482	8.986806e-01	21
5830483	1.000000e+00	1
5830480	1.000000e+00	0
5830481	2.399438e-01	28
5830486	8.986806e-01	21
5830487	1.000000e+00	4
5830484	1.301086e-03	36
5830485	1.000000e+00	0
5830491	1.000000e+00	3
5830488	1.000000e+00	3
5830489	1.000000e+00	1
5830492	1.000000e+00	0
5830493	1.000000e+00	1
5830497	8.388818e-01	22
5830496	5.561376e-01	25
5830499	1.000000e+00	5
5830498	8.881784e-16	50
5830501	1.000000e+00	2
5830500	1.000000e+00	7
5830503	2.807050e-06	41
5830502	1.000000e+00	0
5830505	8.881784e-16	50
5830504	1.529320e-04	38
5830507	2.399438e-01	28
5830506	8.881784e-16	50
5830508	9.923267e-01	17
5830511	1.000000e+00	5
5830510	1.000000e+00	3
5830512	1.641957e-02	33
5830513	6.640945e-01	24
5830514	2.807050e-06	41
5830515	1.641957e-02	33
5830516	9.999999e-01	8
5830517	4.529710e-14	49
5830518	1.000000e+00	0
5830519	1.000000e+00	5
5830520	1.000000e+00	0
5830521	1.000000e+00	3
5830522	1.000000e+00	6
5830523	1.049339e-07	43
5830526	9.966998e-01	16
5830527	9.675457e-01	19
5830407	4.510745e-05	39
5830406	1.133316e-12	48
5830405	8.881784e-16	50
5830404	1.000000e+00	4
5830403	2.230891e-10	46
5830401	1.000000e+00	3
5830400	1.000000e+00	4
5830415	1.000000e+00	0
5830414	1.000000e+00	4
5830413	2.399438e-01	28
5830412	1.000000e+00	6
5830411	1.000000e+00	0
5830410	9.999999e-01	8
5830409	1.000000e+00	0
5830408	9.923267e-01	17
5830422	9.405398e-01	20
5830423	1.000000e+00	0
5830420	1.000000e+00	0
5830421	1.000000e+00	1
5830416	1.000000e+00	3
5830417	9.999994e-01	9
5830430	5.946023e-02	31
5830431	1.000000e+00	2
5830428	1.611182e-01	29
5830429	1.049339e-07	43
5830426	9.986989e-01	15
5830427	1.193067e-05	40
5830424	1.000000e+00	0
5830425	8.881784e-16	50
5830437	8.881784e-16	50
5830436	4.510745e-05	39
5830439	2.807050e-06	41
5830438	1.049339e-07	43
5830433	8.881784e-16	50
5830432	4.529710e-14	49
5830435	1.000000e+00	4
5830434	9.995319e-01	14
5830445	1.000000e+00	2
5830446	1.000000e+00	2
5830441	4.681115e-04	37
5830440	5.561376e-01	25
5830443	1.000000e+00	0
5830442	9.999999e-01	8
5830452	1.641957e-02	33
5830453	1.000000e+00	5
5830455	1.854161e-11	47
5830448	9.999881e-01	11
5830449	1.000000e+00	5
5830450	8.881784e-16	50
5830451	7.673339e-03	34
5830461	9.999999e-01	8
5830462	1.000000e+00	0
5830463	1.000000e+00	0
5830456	1.000000e+00	0
5830457	1.000000e+00	3
5830459	1.000000e+00	5
5830602	1.000000e+00	3
5830603	8.881784e-16	50
5830601	9.966998e-01	16
5830606	9.998471e-01	13
5830607	1.000000e+00	6
5830604	9.999549e-01	12
5830605	9.999549e-01	12
5830594	1.013194e-01	30
5830595	1.000000e+00	2
5830592	4.529710e-14	49
5830593	1.133316e-12	48
5830598	9.405398e-01	20
5830599	9.999999e-01	8
5830619	3.359055e-01	27
5830618	1.000000e+00	7
5830617	1.000000e+00	1
5830616	7.673339e-03	34
5830623	1.529320e-04	38
5830622	1.621870e-08	44
5830621	1.000000e+00	5
5830611	1.000000e+00	0
5830610	9.966998e-01	16
5830609	9.999972e-01	10
5830608	1.049339e-07	43
5830615	1.000000e+00	0
5830614	4.438624e-01	26
5830613	3.300224e-03	35
5830612	1.000000e+00	1
5830633	5.946023e-02	31
5830634	1.000000e+00	1
5830635	3.359055e-01	27
5830636	4.529710e-14	49
5830638	3.245432e-02	32
5830639	1.000000e+00	7
5830624	9.999972e-01	10
5830625	8.881784e-16	50
5830626	8.881784e-16	50
5830627	9.999994e-01	9
5830628	1.193067e-05	40
5830629	1.000000e+00	1
5830630	9.999549e-01	12
5830631	1.133316e-12	48
5830648	8.881784e-16	50
5830651	8.881784e-16	50
5830650	8.881784e-16	50
5830653	2.230891e-10	46
5830652	4.681115e-04	37
5830655	5.817779e-07	42
5830654	1.000000e+00	0
5830641	1.529320e-04	38
5830640	5.817779e-07	42
5830643	1.854161e-11	47
5830642	1.000000e+00	1
5830644	1.193067e-05	40
5830647	8.881784e-16	50
5830646	1.000000e+00	0
5830542	8.881784e-16	50
5830543	8.881784e-16	50
5830540	1.529320e-04	38
5830541	9.986989e-01	15
5830538	1.000000e+00	3
5830539	8.881784e-16	50
5830536	1.000000e+00	3
5830537	1.000000e+00	1
5830534	1.641957e-02	33
5830535	1.854161e-11	47
5830532	4.438624e-01	26
5830531	9.923267e-01	17
5830528	1.133316e-12	48
5830529	6.640945e-01	24
5830559	1.000000e+00	0
5830558	1.854161e-11	47
5830557	5.817779e-07	42
5830556	9.998471e-01	13
5830555	9.995319e-01	14
5830554	1.611182e-01	29
5830553	1.000000e+00	1
5830552	1.301086e-03	36
5830551	1.000000e+00	5
5830550	5.817779e-07	42
5830549	1.000000e+00	1
5830548	9.986989e-01	15
5830547	1.000000e+00	3
5830546	8.881784e-16	50
5830545	4.681115e-04	37
5830544	2.807050e-06	41
5830572	9.999549e-01	12
5830573	1.000000e+00	4
5830575	9.998471e-01	13
5830568	8.881784e-16	50
5830569	9.999994e-01	9
5830570	7.673339e-03	34
5830571	5.946023e-02	31
5830564	1.193067e-05	40
5830565	2.104926e-09	45
5830566	8.881784e-16	50
5830567	5.561376e-01	25
5830560	9.923267e-01	17
5830561	1.000000e+00	2
5830562	1.000000e+00	1
5830563	1.621870e-08	44
5830589	5.561376e-01	25
5830588	1.000000e+00	5
5830591	9.986989e-01	15
5830590	8.986806e-01	21
5830585	1.000000e+00	1
5830584	9.986989e-01	15
5830587	9.966998e-01	16
5830586	1.000000e+00	6
5830581	2.807050e-06	41
5830580	5.946023e-02	31
5830583	9.995319e-01	14
5830582	9.995319e-01	14
5830577	9.675457e-01	19
5830576	8.881784e-16	50
5830579	1.621870e-08	44
5830578	4.681115e-04	37
5830224	1.641957e-02	33
5830225	4.681115e-04	37
5830226	4.681115e-04	37
5830227	9.999994e-01	9
5830228	4.438624e-01	26
5830229	1.529320e-04	38
5830230	1.000000e+00	5
5830232	9.999549e-01	12
5830233	8.881784e-16	50
5830234	1.000000e+00	7
5830235	5.946023e-02	31
5830236	4.510745e-05	39
5830237	1.301086e-03	36
5830238	9.995319e-01	14
5830239	1.000000e+00	7
5830209	8.881784e-16	50
5830208	8.881784e-16	50
5830211	5.946023e-02	31
5830210	2.104926e-09	45
5830213	1.000000e+00	1
5830212	9.995319e-01	14
5830215	4.529710e-14	49
5830214	4.529710e-14	49
5830217	8.881784e-16	50
5830216	8.881784e-16	50
5830219	5.946023e-02	31
5830218	1.641957e-02	33
5830221	2.399438e-01	28
5830223	1.000000e+00	3
5830222	1.000000e+00	0
5830259	8.881784e-16	50
5830256	9.405398e-01	20
5830257	9.405398e-01	20
5830262	1.000000e+00	0
5830263	1.000000e+00	6
5830260	1.000000e+00	0
5830266	1.854161e-11	47
5830267	9.675457e-01	19
5830264	9.999999e-01	8
5830265	1.000000e+00	1
5830270	8.881784e-16	50
5830271	1.000000e+00	0
5830268	8.881784e-16	50
5830269	1.000000e+00	3
5830243	9.986989e-01	15
5830242	1.000000e+00	4
5830241	1.000000e+00	0
5830247	1.000000e+00	1
5830246	4.438624e-01	26
5830245	1.000000e+00	2
5830244	2.230891e-10	46
5830251	5.817779e-07	42
5830250	1.301086e-03	36
5830249	9.835804e-01	18
5830248	2.230891e-10	46
5830255	1.000000e+00	6
5830254	9.923267e-01	17
5830253	1.000000e+00	0
5830252	1.000000e+00	0
5830164	1.000000e+00	5
5830165	1.000000e+00	7
5830166	9.995319e-01	14
5830167	8.986806e-01	21
5830160	1.621870e-08	44
5830161	7.600562e-01	23
5830163	1.000000e+00	4
5830172	1.133316e-12	48
5830173	1.301086e-03	36
5830174	8.881784e-16	50
5830175	1.000000e+00	7
5830168	8.881784e-16	50
5830169	2.230891e-10	46
5830170	1.000000e+00	1
5830171	1.000000e+00	7
5830149	8.881784e-16	50
5830148	3.359055e-01	27
5830151	1.000000e+00	2
5830150	5.817779e-07	42
5830145	1.000000e+00	4
5830144	1.000000e+00	0
5830147	1.133316e-12	48
5830146	3.300224e-03	35
5830157	7.600562e-01	23
5830156	1.000000e+00	0
5830159	9.999881e-01	11
5830158	9.835804e-01	18
5830153	1.529320e-04	38
5830152	5.561376e-01	25
5830155	8.881784e-16	50
5830154	1.621870e-08	44
5830198	5.946023e-02	31
5830199	7.673339e-03	34
5830197	1.854161e-11	47
5830194	1.854161e-11	47
5830195	1.000000e+00	1
5830192	9.986989e-01	15
5830193	1.529320e-04	38
5830206	1.193067e-05	40
5830207	8.881784e-16	50
5830204	2.104926e-09	45
5830205	9.675457e-01	19
5830203	4.529710e-14	49
5830200	1.000000e+00	0
5830201	1.000000e+00	3
5830183	1.000000e+00	2
5830182	1.000000e+00	4
5830181	9.675457e-01	19
5830180	1.000000e+00	5
5830179	1.854161e-11	47
5830178	7.600562e-01	23
5830177	1.529320e-04	38
5830176	7.600562e-01	23
5830191	1.000000e+00	4
5830190	9.999549e-01	12
5830189	1.000000e+00	2
5830188	9.986989e-01	15
5830187	5.817779e-07	42
5830184	9.999999e-01	8
5830361	1.000000e+00	0
5830363	9.999999e-01	8
5830365	8.881784e-16	50
5830364	1.000000e+00	1
5830367	9.999994e-01	9
5830366	1.000000e+00	0
5830353	7.673339e-03	34
5830352	9.405398e-01	20
5830355	7.673339e-03	34
5830354	1.000000e+00	0
5830357	4.510745e-05	39
5830356	4.529710e-14	49
5830359	1.000000e+00	7
5830358	8.881784e-16	50
5830344	1.133316e-12	48
5830345	9.986989e-01	15
5830347	1.000000e+00	7
5830348	2.399438e-01	28
5830349	5.946023e-02	31
5830350	1.000000e+00	2
5830351	6.640945e-01	24
5830336	4.438624e-01	26
5830338	5.561376e-01	25
5830339	9.675457e-01	19
5830340	3.359055e-01	27
5830341	1.000000e+00	1
5830342	9.999999e-01	8
5830343	7.673339e-03	34
5830395	9.999999e-01	8
5830394	6.640945e-01	24
5830392	2.104926e-09	45
5830399	5.561376e-01	25
5830398	1.000000e+00	1
5830397	4.529710e-14	49
5830396	1.000000e+00	6
5830387	1.049339e-07	43
5830386	4.438624e-01	26
5830385	5.946023e-02	31
5830384	2.807050e-06	41
5830391	1.000000e+00	3
5830390	1.000000e+00	4
5830389	1.000000e+00	1
5830388	8.881784e-16	50
5830378	1.000000e+00	0
5830379	8.881784e-16	50
5830376	1.000000e+00	3
5830377	1.133316e-12	48
5830382	5.946023e-02	31
5830383	1.000000e+00	3
5830380	1.000000e+00	0
5830381	1.000000e+00	1
5830370	1.000000e+00	0
5830371	1.000000e+00	0
5830368	9.966998e-01	16
5830369	3.359055e-01	27
5830374	1.000000e+00	5
5830375	1.000000e+00	1
5830372	1.000000e+00	1
5830373	1.000000e+00	3
5830301	1.000000e+00	3
5830300	1.621870e-08	44
5830303	9.999881e-01	11
5830302	2.807050e-06	41
5830297	2.104926e-09	45
5830296	8.881784e-16	50
5830299	6.640945e-01	24
5830298	4.529710e-14	49
5830293	9.835804e-01	18
5830292	1.193067e-05	40
5830289	1.000000e+00	0
5830288	9.999549e-01	12
5830291	8.881784e-16	50
5830290	1.000000e+00	4
5830284	3.300224e-03	35
5830285	8.881784e-16	50
5830286	1.000000e+00	7
5830287	1.000000e+00	0
5830280	4.529710e-14	49
5830281	1.000000e+00	0
5830282	8.881784e-16	50
5830283	8.881784e-16	50
5830276	1.854161e-11	47
5830277	9.999994e-01	9
5830279	1.000000e+00	1
5830272	8.881784e-16	50
5830273	9.995319e-01	14
5830274	8.881784e-16	50
5830335	8.881784e-16	50
5830334	8.881784e-16	50
5830333	3.359055e-01	27
5830332	1.000000e+00	7
5830331	5.946023e-02	31
5830330	9.999972e-01	10
5830328	1.000000e+00	4
5830327	9.998471e-01	13
5830326	9.998471e-01	13
5830325	1.000000e+00	0
5830324	8.881784e-16	50
5830323	9.835804e-01	18
5830322	1.000000e+00	6
5830321	1.000000e+00	2
5830320	9.999972e-01	10
5830318	1.000000e+00	0
5830319	1.000000e+00	0
5830316	1.000000e+00	2
5830317	1.000000e+00	0
5830315	9.675457e-01	19
5830312	3.245432e-02	32
5830310	5.561376e-01	25
5830308	4.529710e-14	49
5830309	5.946023e-02	31
5830306	1.000000e+00	6
5830307	1.000000e+00	1
5830304	5.817779e-07	42
5830305	9.999881e-01	11
5829989	1.000000e+00	4
5829988	8.881784e-16	50
5829991	9.999994e-01	9
5829990	8.881784e-16	50
5829985	1.000000e+00	6
5829984	6.640945e-01	24
5829987	8.881784e-16	50
5829986	1.000000e+00	4
5829997	1.000000e+00	6
5829996	6.640945e-01	24
5829999	9.999972e-01	10
5829998	1.000000e+00	0
5829992	1.000000e+00	0
5829995	1.049339e-07	43
5829994	9.995319e-01	14
5830004	1.000000e+00	1
5830005	1.000000e+00	1
5830006	9.995319e-01	14
5830007	1.000000e+00	2
5830000	7.673339e-03	34
5830001	1.000000e+00	3
5830002	2.807050e-06	41
5830003	9.405398e-01	20
5830012	1.529320e-04	38
5830013	1.621870e-08	44
5830014	8.881784e-16	50
5830008	1.000000e+00	0
5830009	1.049339e-07	43
5830010	8.881784e-16	50
5829959	3.245432e-02	32
5829958	9.923267e-01	17
5829957	9.835804e-01	18
5829956	1.000000e+00	1
5829955	1.000000e+00	3
5829954	9.675457e-01	19
5829953	2.230891e-10	46
5829952	1.193067e-05	40
5829967	2.104926e-09	45
5829966	1.000000e+00	4
5829965	2.104926e-09	45
5829964	8.881784e-16	50
5829963	8.881784e-16	50
5829962	9.405398e-01	20
5829961	4.529710e-14	49
5829974	1.000000e+00	0
5829975	1.000000e+00	1
5829972	1.000000e+00	7
5829973	1.000000e+00	1
5829971	1.000000e+00	0
5829969	7.673339e-03	34
5829982	9.995319e-01	14
5829983	1.000000e+00	0
5829980	3.300224e-03	35
5829981	1.000000e+00	6
5829978	2.399438e-01	28
5829979	9.998471e-01	13
5829976	1.301086e-03	36
5829977	7.673339e-03	34
5829921	2.807050e-06	41
5829920	9.405398e-01	20
5829923	1.000000e+00	6
5829922	4.529710e-14	49
5829925	4.510745e-05	39
5829924	6.640945e-01	24
5829926	1.621870e-08	44
5829929	1.013194e-01	30
5829928	9.966998e-01	16
5829931	1.000000e+00	0
5829930	1.000000e+00	0
5829933	1.000000e+00	1
5829932	3.300224e-03	35
5829935	1.000000e+00	2
5829934	9.835804e-01	18
5829936	1.000000e+00	7
5829937	9.923267e-01	17
5829938	4.510745e-05	39
5829939	1.000000e+00	4
5829940	8.881784e-16	50
5829941	8.881784e-16	50
5829942	8.881784e-16	50
5829943	5.817779e-07	42
5829944	1.000000e+00	4
5829945	9.999999e-01	8
5829946	1.000000e+00	0
5829947	1.000000e+00	1
5829948	1.000000e+00	2
5829949	1.301086e-03	36
5829950	1.193067e-05	40
5829951	9.998471e-01	13
5829891	4.529710e-14	49
5829890	1.000000e+00	5
5829889	9.998471e-01	13
5829888	8.881784e-16	50
5829895	8.881784e-16	50
5829894	9.999549e-01	12
5829893	2.230891e-10	46
5829892	3.245432e-02	32
5829899	3.300224e-03	35
5829898	1.529320e-04	38
5829897	8.881784e-16	50
5829896	8.881784e-16	50
5829903	1.133316e-12	48
5829902	4.529710e-14	49
5829901	8.881784e-16	50
5829906	8.881784e-16	50
5829907	4.438624e-01	26
5829904	8.388818e-01	22
5829905	8.986806e-01	21
5829910	9.966998e-01	16
5829911	1.621870e-08	44
5829909	8.881784e-16	50
5829914	5.817779e-07	42
5829915	4.529710e-14	49
5829912	1.000000e+00	7
5829913	1.000000e+00	5
5829918	1.854161e-11	47
5829919	8.881784e-16	50
5829916	8.881784e-16	50
5830124	1.000000e+00	1
5830125	1.000000e+00	0
5830127	1.000000e+00	0
5830121	1.000000e+00	7
5830122	1.641957e-02	33
5830123	1.000000e+00	0
5830116	1.611182e-01	29
5830117	1.000000e+00	3
5830118	9.999994e-01	9
5830119	9.986989e-01	15
5830113	3.245432e-02	32
5830115	1.000000e+00	0
5830141	1.000000e+00	4
5830140	1.000000e+00	5
5830143	1.000000e+00	4
5830142	1.000000e+00	0
5830137	8.881784e-16	50
5830136	2.230891e-10	46
5830139	9.675457e-01	19
5830138	1.854161e-11	47
5830133	9.405398e-01	20
5830134	2.399438e-01	28
5830129	1.000000e+00	1
5830128	1.000000e+00	3
5830131	1.000000e+00	1
5830094	2.104926e-09	45
5830095	1.000000e+00	1
5830092	9.999881e-01	11
5830093	1.000000e+00	0
5830090	4.529710e-14	49
5830091	1.854161e-11	47
5830088	9.999999e-01	8
5830089	1.000000e+00	4
5830084	1.000000e+00	0
5830085	5.561376e-01	25
5830082	9.923267e-01	17
5830083	1.000000e+00	0
5830080	1.000000e+00	1
5830081	1.000000e+00	1
5830111	8.881784e-16	50
5830110	8.881784e-16	50
5830108	4.438624e-01	26
5830107	9.835804e-01	18
5830106	1.854161e-11	47
5830105	1.000000e+00	3
5830104	9.923267e-01	17
5830103	1.000000e+00	1
5830102	9.999549e-01	12
5830100	1.000000e+00	2
5830099	1.000000e+00	3
5830098	7.600562e-01	23
5830097	5.561376e-01	25
5830096	1.000000e+00	0
5830056	9.995319e-01	14
5830057	1.000000e+00	3
5830058	1.000000e+00	3
5830059	1.000000e+00	1
5830060	1.013194e-01	30
5830061	2.104926e-09	45
5830062	9.405398e-01	20
5830048	8.881784e-16	50
5830049	1.133316e-12	48
5830050	1.000000e+00	1
5830051	8.881784e-16	50
5830053	7.600562e-01	23
5830054	1.854161e-11	47
5830055	4.681115e-04	37
5830073	1.000000e+00	3
5830072	2.104926e-09	45
5830075	1.000000e+00	6
5830074	1.000000e+00	3
5830077	1.193067e-05	40
5830076	1.000000e+00	1
5830079	1.000000e+00	6
5830065	1.133316e-12	48
5830064	4.529710e-14	49
5830067	1.621870e-08	44
5830066	8.881784e-16	50
5830069	1.000000e+00	6
5830068	9.835804e-01	18
5830071	4.438624e-01	26
5830070	2.399438e-01	28
5830026	1.301086e-03	36
5830024	1.000000e+00	0
5830025	1.000000e+00	7
5830030	1.000000e+00	4
5830028	1.000000e+00	2
5830029	1.000000e+00	2
5830018	2.104926e-09	45
5830019	8.881784e-16	50
5830016	1.000000e+00	3
5830017	9.998471e-01	13
5830023	1.000000e+00	5
5830020	1.000000e+00	3
5830021	1.000000e+00	0
5830043	8.881784e-16	50
5830042	1.000000e+00	7
5830041	8.881784e-16	50
5830040	8.881784e-16	50
5830047	1.049339e-07	43
5830045	9.999999e-01	8
5830044	1.133316e-12	48
5830035	6.640945e-01	24
5830034	1.000000e+00	2
5830033	9.966998e-01	16
5830032	9.999549e-01	12
5830039	8.881784e-16	50
5830038	9.999994e-01	9
5830037	8.881784e-16	50
5830036	1.049339e-07	43
5829750	1.049339e-07	43
5829751	1.049339e-07	43
5829748	1.000000e+00	0
5829749	1.000000e+00	1
5829746	1.000000e+00	0
5829747	1.000000e+00	0
5829744	8.881784e-16	50
5829745	1.000000e+00	0
5829758	1.000000e+00	0
5829759	1.193067e-05	40
5829757	1.000000e+00	1
5829754	2.104926e-09	45
5829755	1.000000e+00	0
5829752	1.000000e+00	1
5829735	4.529710e-14	49
5829734	3.300224e-03	35
5829733	8.881784e-16	50
5829732	4.438624e-01	26
5829731	9.966998e-01	16
5829729	9.923267e-01	17
5829728	1.611182e-01	29
5829743	1.013194e-01	30
5829742	4.438624e-01	26
5829741	8.881784e-16	50
5829739	8.881784e-16	50
5829738	1.000000e+00	3
5829737	1.000000e+00	5
5829736	1.854161e-11	47
5829716	8.881784e-16	50
5829717	8.881784e-16	50
5829718	8.881784e-16	50
5829712	1.000000e+00	0
5829713	4.529710e-14	49
5829714	5.946023e-02	31
5829715	8.881784e-16	50
5829724	1.000000e+00	5
5829725	4.438624e-01	26
5829726	8.881784e-16	50
5829727	8.881784e-16	50
5829721	1.000000e+00	6
5829722	9.999549e-01	12
5829723	1.000000e+00	7
5829701	8.881784e-16	50
5829700	1.621870e-08	44
5829703	8.881784e-16	50
5829702	1.133316e-12	48
5829697	8.881784e-16	50
5829696	9.835804e-01	18
5829698	2.230891e-10	46
5829709	3.359055e-01	27
5829708	9.999549e-01	12
5829711	1.000000e+00	0
5829710	1.000000e+00	0
5829705	1.000000e+00	0
5829704	8.881784e-16	50
5829707	9.986989e-01	15
5829706	1.000000e+00	0
5829682	1.049339e-07	43
5829683	6.640945e-01	24
5829681	4.529710e-14	49
5829686	9.998471e-01	13
5829687	1.000000e+00	4
5829684	1.000000e+00	3
5829685	1.000000e+00	3
5829690	1.000000e+00	2
5829691	1.000000e+00	1
5829689	1.000000e+00	0
5829694	1.000000e+00	7
5829695	1.621870e-08	44
5829692	9.995319e-01	14
5829693	1.013194e-01	30
5829665	8.881784e-16	50
5829664	1.641957e-02	33
5829671	1.193067e-05	40
5829670	9.986989e-01	15
5829669	1.854161e-11	47
5829668	4.529710e-14	49
5829675	9.835804e-01	18
5829674	9.835804e-01	18
5829673	1.000000e+00	0
5829672	2.807050e-06	41
5829679	9.999972e-01	10
5829678	8.881784e-16	50
5829677	1.000000e+00	1
5829676	1.000000e+00	0
5829648	1.000000e+00	7
5829649	1.133316e-12	48
5829650	9.999972e-01	10
5829651	9.999549e-01	12
5829652	1.000000e+00	2
5829653	1.000000e+00	5
5829654	8.881784e-16	50
5829655	8.881784e-16	50
5829656	8.881784e-16	50
5829657	9.998471e-01	13
5829659	1.000000e+00	6
5829660	2.230891e-10	46
5829661	1.000000e+00	0
5829662	9.966998e-01	16
5829663	1.049339e-07	43
5829633	1.000000e+00	5
5829632	1.854161e-11	47
5829635	1.000000e+00	1
5829634	8.881784e-16	50
5829637	1.000000e+00	5
5829638	7.600562e-01	23
5829641	1.641957e-02	33
5829640	7.600562e-01	23
5829643	1.529320e-04	38
5829642	3.359055e-01	27
5829645	1.000000e+00	0
5829644	1.000000e+00	2
5829647	1.000000e+00	5
5829887	9.999549e-01	12
5829886	9.999994e-01	9
5829885	8.881784e-16	50
5829884	9.923267e-01	17
5829883	1.641957e-02	33
5829882	4.438624e-01	26
5829881	5.946023e-02	31
5829880	8.881784e-16	50
5829879	6.640945e-01	24
5829878	1.000000e+00	4
5829877	1.000000e+00	7
5829876	9.998471e-01	13
5829875	1.529320e-04	38
5829874	1.854161e-11	47
5829873	1.049339e-07	43
5829872	2.104926e-09	45
5829870	9.966998e-01	16
5829871	2.104926e-09	45
5829868	1.000000e+00	1
5829869	1.000000e+00	0
5829866	2.230891e-10	46
5829865	8.881784e-16	50
5829862	8.881784e-16	50
5829863	5.946023e-02	31
5829860	8.881784e-16	50
5829861	2.230891e-10	46
5829858	1.000000e+00	1
5829856	8.881784e-16	50
5829857	8.881784e-16	50
5829853	1.000000e+00	1
5829852	1.621870e-08	44
5829855	4.438624e-01	26
5829854	2.104926e-09	45
5829849	1.000000e+00	2
5829848	1.000000e+00	0
5829851	1.000000e+00	1
5829850	1.000000e+00	2
5829845	1.000000e+00	1
5829844	1.529320e-04	38
5829847	9.995319e-01	14
5829846	8.881784e-16	50
5829843	1.000000e+00	4
5829842	9.966998e-01	16
5829836	9.675457e-01	19
5829837	1.621870e-08	44
5829838	9.966998e-01	16
5829839	1.000000e+00	0
5829832	4.510745e-05	39
5829833	1.000000e+00	3
5829834	1.000000e+00	0
5829835	9.999999e-01	8
5829828	9.999972e-01	10
5829830	1.133316e-12	48
5829831	1.000000e+00	4
5829824	8.881784e-16	50
5829825	5.817779e-07	42
5829826	1.000000e+00	0
5829827	2.104926e-09	45
5829819	9.998471e-01	13
5829818	4.681115e-04	37
5829816	9.999549e-01	12
5829822	2.230891e-10	46
5829821	3.300224e-03	35
5829820	8.881784e-16	50
5829811	2.399438e-01	28
5829810	4.529710e-14	49
5829809	1.133316e-12	48
5829808	1.000000e+00	0
5829815	1.000000e+00	3
5829814	9.986989e-01	15
5829813	1.000000e+00	1
5829812	8.881784e-16	50
5829802	1.133316e-12	48
5829803	9.999972e-01	10
5829800	1.000000e+00	7
5829801	1.000000e+00	2
5829807	1.000000e+00	3
5829804	1.000000e+00	3
5829805	9.999999e-01	8
5829794	1.000000e+00	4
5829795	1.000000e+00	0
5829792	1.000000e+00	1
5829793	1.000000e+00	1
5829798	1.133316e-12	48
5829799	9.986989e-01	15
5829796	1.000000e+00	4
5829797	8.881784e-16	50
5829785	1.854161e-11	47
5829784	8.881784e-16	50
5829787	1.000000e+00	7
5829786	2.230891e-10	46
5829789	5.817779e-07	42
5829788	8.388818e-01	22
5829791	1.000000e+00	1
5829790	1.000000e+00	7
5829777	8.881784e-16	50
5829776	1.000000e+00	3
5829779	2.230891e-10	46
5829778	1.013194e-01	30
5829781	1.193067e-05	40
5829780	1.000000e+00	5
5829783	4.529710e-14	49
5829782	8.881784e-16	50
5829768	2.104926e-09	45
5829769	1.000000e+00	4
5829770	8.881784e-16	50
5829771	4.510745e-05	39
5829772	1.611182e-01	29
5829773	1.133316e-12	48
5829774	1.000000e+00	1
5829775	8.881784e-16	50
5829760	9.999972e-01	10
5829761	1.000000e+00	1
5829762	1.000000e+00	5
5829763	9.999881e-01	11
5829764	1.000000e+00	6
5829765	1.000000e+00	2
5829766	1.000000e+00	0
5829767	1.000000e+00	0
