# Supplementary material for: Translational Selection Is Ubiquitous in Prokaryotes
Source: PLoS Genet. 2010 Jun 24;6(6):e1001004. doi: 10.1371/journal.pgen.1001004 (PMC2891978; doi:10.1371/journal.pgen.1001004)
Supplement: Dataset S1 — OCU/non-OCU gene calls in 461 Bacterial and Archaeal genomes, and summary tables of genome properties and OCU preferences for specific codons. (4.77 MB ZIP) [file pgen.1001004.s001.zip › Dataset_S1_Bacteria/Baumannia_cicadellinicola_Homalodisca_coagulata.arff.ocuGenes]

GeneID	signTest_p	ocuProbWinCnt
4056655	9.999999e-01	8
4056654	1.000000e+00	1
4056653	1.611182e-01	29
4056652	1.000000e+00	1
4056651	1.000000e+00	1
4056650	2.104926e-09	45
4056649	9.986989e-01	15
4056648	9.835804e-01	18
4056647	1.193067e-05	40
4056646	9.999549e-01	12
4056645	1.000000e+00	6
4056644	5.946023e-02	31
4056643	9.998471e-01	13
4056642	1.133316e-12	48
4056641	1.000000e+00	1
4056640	4.529710e-14	49
4056670	1.000000e+00	0
4056671	8.986806e-01	21
4056668	9.405398e-01	20
4056669	1.000000e+00	1
4056666	1.854161e-11	47
4056667	9.986989e-01	15
4056664	1.621870e-08	44
4056665	9.405398e-01	20
4056662	2.399438e-01	28
4056663	8.881784e-16	50
4056660	2.104926e-09	45
4056661	9.999972e-01	10
4056658	1.854161e-11	47
4056659	1.000000e+00	0
4056656	1.000000e+00	0
4056657	6.640945e-01	24
4056685	1.000000e+00	5
4056684	1.000000e+00	2
4056687	1.621870e-08	44
4056686	1.193067e-05	40
4056681	7.600562e-01	23
4056680	1.193067e-05	40
4056683	9.999994e-01	9
4056682	1.000000e+00	1
4056677	8.881784e-16	50
4056676	1.133316e-12	48
4056679	1.000000e+00	1
4056678	1.000000e+00	3
4056673	9.966998e-01	16
4056672	3.300224e-03	35
4056675	8.881784e-16	50
4056674	2.104926e-09	45
4056700	1.000000e+00	0
4056701	1.000000e+00	3
4056702	8.881784e-16	50
4056703	1.000000e+00	0
4056696	9.405398e-01	20
4056697	8.881784e-16	50
4056698	8.881784e-16	50
4056699	9.999994e-01	9
4056692	1.000000e+00	0
4056693	8.881784e-16	50
4056694	9.966998e-01	16
4056695	4.438624e-01	26
4056688	1.000000e+00	5
4056689	8.881784e-16	50
4056690	1.641957e-02	33
4056691	9.999994e-01	9
4056584	1.193067e-05	40
4056579	1.000000e+00	0
4056578	1.049339e-07	43
4056577	4.681115e-04	37
4056576	9.999999e-01	8
4056583	8.881784e-16	50
4056582	2.230891e-10	46
4056581	1.193067e-05	40
4056580	1.000000e+00	3
4056602	2.104926e-09	45
4056603	1.049339e-07	43
4056600	1.000000e+00	1
4056601	9.835804e-01	18
4056607	8.881784e-16	50
4056604	1.000000e+00	0
4056605	8.881784e-16	50
4056594	9.999972e-01	10
4056595	9.999549e-01	12
4056598	8.881784e-16	50
4056599	8.881784e-16	50
4056596	8.881784e-16	50
4056597	8.881784e-16	50
4056617	7.673339e-03	34
4056616	1.000000e+00	0
4056619	1.000000e+00	3
4056618	1.529320e-04	38
4056621	8.881784e-16	50
4056620	1.133316e-12	48
4056623	4.510745e-05	39
4056622	5.946023e-02	31
4056609	7.673339e-03	34
4056608	1.000000e+00	0
4056611	9.999994e-01	9
4056610	1.000000e+00	0
4056613	9.999972e-01	10
4056612	1.000000e+00	1
4056615	7.673339e-03	34
4056614	1.529320e-04	38
4056632	1.000000e+00	3
4056633	1.000000e+00	7
4056634	1.000000e+00	5
4056635	8.881784e-16	50
4056636	1.000000e+00	4
4056637	7.673339e-03	34
4056638	1.000000e+00	3
4056639	9.999994e-01	9
4056624	1.000000e+00	6
4056625	8.881784e-16	50
4056626	1.000000e+00	0
4056627	4.510745e-05	39
4056628	1.000000e+00	2
4056629	8.881784e-16	50
4056630	8.881784e-16	50
4056631	1.000000e+00	3
4056768	5.561376e-01	25
4056706	1.000000e+00	2
4056707	9.995319e-01	14
4056704	8.986806e-01	21
4056705	1.000000e+00	3
4056710	8.881784e-16	50
4056708	4.529710e-14	49
4056709	2.230891e-10	46
4056714	1.529320e-04	38
4056715	1.000000e+00	2
4056712	7.673339e-03	34
4056713	9.999999e-01	8
4056718	8.881784e-16	50
4056719	1.000000e+00	0
4056716	1.000000e+00	0
4056717	2.104926e-09	45
4056723	7.673339e-03	34
4056721	9.999994e-01	9
4056720	1.000000e+00	0
4056727	3.359055e-01	27
4056726	1.000000e+00	0
4056725	4.510745e-05	39
4056724	1.013194e-01	30
4056731	1.000000e+00	6
4056730	9.986989e-01	15
4056729	4.681115e-04	37
4056728	8.881784e-16	50
4056735	1.000000e+00	3
4056734	1.000000e+00	6
4056733	2.230891e-10	46
4056732	1.000000e+00	0
4056736	4.438624e-01	26
4056737	1.000000e+00	0
4056738	9.999881e-01	11
4056739	8.881784e-16	50
4056740	2.230891e-10	46
4056741	1.000000e+00	0
4056742	1.000000e+00	0
4056743	1.000000e+00	6
4056745	1.000000e+00	0
4056746	1.133316e-12	48
4056747	1.000000e+00	2
4056748	8.881784e-16	50
4056749	9.405398e-01	20
4056750	8.881784e-16	50
4056751	1.000000e+00	0
4056752	8.881784e-16	50
4056763	1.000000e+00	4
4056762	1.133316e-12	48
4056765	8.388818e-01	22
4056764	8.881784e-16	50
4056767	1.133316e-12	48
4056766	8.881784e-16	50
4056168	1.193067e-05	40
4056171	7.600562e-01	23
4056170	3.245432e-02	32
4056173	1.000000e+00	4
4056172	1.133316e-12	48
4056175	1.641957e-02	33
4056174	1.000000e+00	3
4056161	1.000000e+00	7
4056160	1.000000e+00	0
4056163	9.966998e-01	16
4056162	8.881784e-16	50
4056165	1.529320e-04	38
4056164	1.000000e+00	0
4056167	1.000000e+00	5
4056166	1.000000e+00	0
4056184	8.881784e-16	50
4056185	9.995319e-01	14
4056186	1.611182e-01	29
4056187	8.881784e-16	50
4056188	5.817779e-07	42
4056189	1.133316e-12	48
4056190	4.529710e-14	49
4056191	1.000000e+00	1
4056176	8.881784e-16	50
4056177	9.986989e-01	15
4056179	1.529320e-04	38
4056180	1.000000e+00	4
4056181	1.000000e+00	1
4056182	8.881784e-16	50
4056183	1.000000e+00	0
4056139	8.881784e-16	50
4056138	7.600562e-01	23
4056137	9.999881e-01	11
4056136	7.673339e-03	34
4056143	1.000000e+00	2
4056142	5.946023e-02	31
4056131	1.000000e+00	7
4056130	1.000000e+00	0
4056129	9.999881e-01	11
4056128	4.529710e-14	49
4056135	1.000000e+00	0
4056134	2.104926e-09	45
4056133	1.621870e-08	44
4056132	4.529710e-14	49
4056154	1.000000e+00	1
4056155	1.000000e+00	0
4056152	4.510745e-05	39
4056153	9.966998e-01	16
4056159	1.000000e+00	0
4056156	8.881784e-16	50
4056157	9.405398e-01	20
4056146	1.000000e+00	7
4056147	1.854161e-11	47
4056144	1.000000e+00	2
4056145	6.640945e-01	24
4056150	1.000000e+00	2
4056151	2.230891e-10	46
4056148	1.000000e+00	0
4056149	1.000000e+00	6
4056124	1.000000e+00	1
4056125	1.000000e+00	0
4056126	1.000000e+00	0
4056127	1.000000e+00	2
4056120	1.000000e+00	0
4056121	9.405398e-01	20
4056122	1.000000e+00	0
4056123	1.000000e+00	3
4056118	1.000000e+00	3
4056119	1.000000e+00	4
4056288	1.000000e+00	3
4056289	1.000000e+00	0
4056290	1.611182e-01	29
4056291	9.999549e-01	12
4056292	4.529710e-14	49
4056293	1.000000e+00	2
4056294	7.600562e-01	23
4056295	9.923267e-01	17
4056296	8.881784e-16	50
4056297	8.881784e-16	50
4056299	9.999999e-01	8
4056300	9.986989e-01	15
4056301	1.193067e-05	40
4056303	1.854161e-11	47
4056305	4.529710e-14	49
4056304	8.881784e-16	50
4056307	1.854161e-11	47
4056306	4.529710e-14	49
4056309	1.000000e+00	3
4056308	1.000000e+00	0
4056311	2.807050e-06	41
4056310	8.881784e-16	50
4056313	5.946023e-02	31
4056312	9.999994e-01	9
4056315	1.854161e-11	47
4056314	7.673339e-03	34
4056317	1.000000e+00	2
4056316	8.881784e-16	50
4056319	8.881784e-16	50
4056318	9.999994e-01	9
4056259	4.529710e-14	49
4056256	1.000000e+00	0
4056257	1.000000e+00	1
4056260	1.000000e+00	2
4056261	1.133316e-12	48
4056266	1.000000e+00	2
4056267	8.881784e-16	50
4056265	9.999549e-01	12
4056270	8.881784e-16	50
4056271	8.881784e-16	50
4056268	1.000000e+00	0
4056269	1.000000e+00	4
4056275	5.561376e-01	25
4056274	8.881784e-16	50
4056273	9.986989e-01	15
4056272	4.510745e-05	39
4056279	1.000000e+00	4
4056278	8.881784e-16	50
4056277	1.000000e+00	5
4056276	1.000000e+00	1
4056283	1.641957e-02	33
4056282	8.881784e-16	50
4056281	1.000000e+00	5
4056287	9.986989e-01	15
4056286	1.193067e-05	40
4056284	1.000000e+00	0
4056228	2.399438e-01	28
4056229	9.986989e-01	15
4056230	4.510745e-05	39
4056231	8.881784e-16	50
4056224	9.986989e-01	15
4056225	9.999999e-01	8
4056226	9.986989e-01	15
4056227	4.529710e-14	49
4056236	1.133316e-12	48
4056237	8.881784e-16	50
4056238	4.681115e-04	37
4056239	1.000000e+00	0
4056232	1.301086e-03	36
4056233	1.000000e+00	7
4056234	9.675457e-01	19
4056235	9.999549e-01	12
4056245	8.881784e-16	50
4056244	8.881784e-16	50
4056247	9.999972e-01	10
4056246	5.946023e-02	31
4056241	1.000000e+00	6
4056240	1.000000e+00	1
4056243	2.230891e-10	46
4056242	1.133316e-12	48
4056252	2.399438e-01	28
4056255	9.675457e-01	19
4056254	8.881784e-16	50
4056248	6.640945e-01	24
4056251	8.881784e-16	50
4056250	9.835804e-01	18
4056198	1.000000e+00	2
4056199	8.881784e-16	50
4056196	8.881784e-16	50
4056197	9.999972e-01	10
4056194	4.529710e-14	49
4056195	1.000000e+00	4
4056192	4.529710e-14	49
4056193	8.881784e-16	50
4056200	4.529710e-14	49
4056215	1.000000e+00	6
4056214	6.640945e-01	24
4056212	9.966998e-01	16
4056211	1.000000e+00	3
4056210	9.405398e-01	20
4056223	9.923267e-01	17
4056222	1.000000e+00	3
4056221	1.000000e+00	2
4056220	1.000000e+00	3
4056219	8.881784e-16	50
4056218	1.000000e+00	0
4056217	1.000000e+00	0
4056216	1.133316e-12	48
4056442	2.230891e-10	46
4056443	9.999972e-01	10
4056440	8.986806e-01	21
4056441	3.300224e-03	35
4056446	1.193067e-05	40
4056447	1.000000e+00	0
4056444	4.681115e-04	37
4056445	1.000000e+00	7
4056434	1.133316e-12	48
4056435	9.986989e-01	15
4056432	1.000000e+00	4
4056433	9.835804e-01	18
4056438	8.881784e-16	50
4056439	1.000000e+00	4
4056436	5.817779e-07	42
4056437	1.000000e+00	2
4056427	9.405398e-01	20
4056426	1.000000e+00	1
4056425	1.000000e+00	2
4056424	8.986806e-01	21
4056431	1.000000e+00	3
4056429	1.000000e+00	0
4056428	1.000000e+00	0
4056419	1.133316e-12	48
4056418	1.621870e-08	44
4056417	8.881784e-16	50
4056423	1.621870e-08	44
4056422	1.000000e+00	3
4056421	4.681115e-04	37
4056420	1.000000e+00	0
4056409	1.000000e+00	3
4056410	1.000000e+00	0
4056411	1.000000e+00	7
4056412	1.000000e+00	1
4056413	8.986806e-01	21
4056414	9.998471e-01	13
4056415	1.133316e-12	48
4056400	8.881784e-16	50
4056401	1.000000e+00	3
4056402	6.640945e-01	24
4056403	1.000000e+00	0
4056404	9.999881e-01	11
4056405	1.000000e+00	0
4056406	1.000000e+00	4
4056407	1.000000e+00	0
4056393	2.230891e-10	46
4056392	1.000000e+00	1
4056395	9.999999e-01	8
4056394	8.881784e-16	50
4056397	9.998471e-01	13
4056396	1.301086e-03	36
4056399	1.000000e+00	0
4056398	1.000000e+00	6
4056385	2.230891e-10	46
4056384	2.104926e-09	45
4056387	8.881784e-16	50
4056386	8.881784e-16	50
4056389	9.999549e-01	12
4056388	1.000000e+00	0
4056391	1.000000e+00	6
4056390	9.999972e-01	10
4056382	3.245432e-02	32
4056383	1.000000e+00	2
4056381	4.681115e-04	37
4056378	1.000000e+00	1
4056379	9.995319e-01	14
4056376	1.000000e+00	3
4056377	1.000000e+00	0
4056374	1.000000e+00	1
4056375	1.013194e-01	30
4056372	9.999999e-01	8
4056373	8.881784e-16	50
4056370	1.000000e+00	2
4056371	2.104926e-09	45
4056368	3.300224e-03	35
4056369	1.000000e+00	1
4056367	2.807050e-06	41
4056366	1.641957e-02	33
4056365	1.013194e-01	30
4056364	1.641957e-02	33
4056362	3.300224e-03	35
4056360	1.000000e+00	2
4056359	1.000000e+00	0
4056358	9.999999e-01	8
4056357	8.881784e-16	50
4056356	1.193067e-05	40
4056355	5.946023e-02	31
4056354	1.000000e+00	5
4056353	9.999994e-01	9
4056352	8.881784e-16	50
4056348	1.133316e-12	48
4056349	1.000000e+00	2
4056350	5.946023e-02	31
4056351	8.881784e-16	50
4056344	8.881784e-16	50
4056345	2.230891e-10	46
4056346	1.000000e+00	0
4056347	1.000000e+00	0
4056340	4.529710e-14	49
4056341	1.000000e+00	0
4056342	1.000000e+00	4
4056343	1.000000e+00	0
4056336	9.675457e-01	19
4056337	5.946023e-02	31
4056338	9.923267e-01	17
4056339	1.611182e-01	29
4056335	8.881784e-16	50
4056334	4.529710e-14	49
4056329	9.675457e-01	19
4056331	1.000000e+00	3
4056330	8.881784e-16	50
4056321	1.000000e+00	5
4056320	1.049339e-07	43
4056563	8.881784e-16	50
4056562	8.881784e-16	50
4056561	9.999972e-01	10
4056566	1.000000e+00	6
4056565	8.881784e-16	50
4056564	8.881784e-16	50
4056571	1.000000e+00	0
4056570	1.301086e-03	36
4056569	8.881784e-16	50
4056568	8.881784e-16	50
4056575	2.230891e-10	46
4056574	1.133316e-12	48
4056573	1.621870e-08	44
4056572	9.986989e-01	15
4056546	8.881784e-16	50
4056547	1.854161e-11	47
4056544	1.000000e+00	0
4056545	5.561376e-01	25
4056550	1.000000e+00	1
4056551	8.881784e-16	50
4056548	3.245432e-02	32
4056549	1.000000e+00	0
4056529	1.000000e+00	0
4056528	1.000000e+00	0
4056531	8.881784e-16	50
4056530	8.881784e-16	50
4056535	9.923267e-01	17
4056534	1.854161e-11	47
4056537	1.854161e-11	47
4056536	1.000000e+00	0
4056539	9.999881e-01	11
4056538	5.561376e-01	25
4056541	1.301086e-03	36
4056540	5.817779e-07	42
4056543	1.301086e-03	36
4056512	4.529710e-14	49
4056513	8.881784e-16	50
4056514	2.807050e-06	41
4056515	1.000000e+00	7
4056516	9.966998e-01	16
4056517	1.000000e+00	0
4056519	5.817779e-07	42
4056520	1.000000e+00	4
4056521	1.000000e+00	2
4056522	3.245432e-02	32
4056523	4.529710e-14	49
4056524	1.854161e-11	47
4056525	5.817779e-07	42
4056526	1.301086e-03	36
4056527	5.817779e-07	42
4056503	1.000000e+00	3
4056502	1.301086e-03	36
4056501	9.999549e-01	12
4056500	9.923267e-01	17
4056499	8.881784e-16	50
4056497	1.611182e-01	29
4056496	8.881784e-16	50
4056510	5.561376e-01	25
4056509	1.000000e+00	7
4056507	8.881784e-16	50
4056506	2.104926e-09	45
4056505	9.966998e-01	16
4056504	4.510745e-05	39
4056486	8.881784e-16	50
4056487	9.999881e-01	11
4056484	8.881784e-16	50
4056485	1.301086e-03	36
4056482	2.807050e-06	41
4056483	1.000000e+00	0
4056480	1.000000e+00	5
4056481	1.000000e+00	7
4056494	1.854161e-11	47
4056495	2.807050e-06	41
4056492	9.999881e-01	11
4056493	9.995319e-01	14
4056490	8.881784e-16	50
4056491	8.881784e-16	50
4056488	9.998471e-01	13
4056489	1.000000e+00	2
4056469	9.835804e-01	18
4056468	3.359055e-01	27
4056471	9.999999e-01	8
4056470	1.000000e+00	5
4056465	8.881784e-16	50
4056464	1.000000e+00	0
4056467	8.881784e-16	50
4056466	8.881784e-16	50
4056477	1.854161e-11	47
4056476	5.817779e-07	42
4056479	4.438624e-01	26
4056478	3.300224e-03	35
4056473	4.510745e-05	39
4056472	1.000000e+00	0
4056475	9.999994e-01	9
4056474	1.000000e+00	0
4056452	8.881784e-16	50
4056453	1.000000e+00	0
4056454	1.641957e-02	33
4056455	4.510745e-05	39
4056448	1.611182e-01	29
4056449	2.104926e-09	45
4056450	1.000000e+00	1
4056451	9.986989e-01	15
4056460	8.881784e-16	50
4056461	9.998471e-01	13
4056462	8.881784e-16	50
4056463	1.000000e+00	0
4056456	8.881784e-16	50
4056457	8.881784e-16	50
4056458	1.000000e+00	6
4056459	9.995319e-01	14
