# Supplementary material for: Translational Selection Is Ubiquitous in Prokaryotes
Source: PLoS Genet. 2010 Jun 24;6(6):e1001004. doi: 10.1371/journal.pgen.1001004 (PMC2891978; doi:10.1371/journal.pgen.1001004)
Supplement: Dataset S1 — OCU/non-OCU gene calls in 461 Bacterial and Archaeal genomes, and summary tables of genome properties and OCU preferences for specific codons. (4.77 MB ZIP) [file pgen.1001004.s001.zip › Dataset_S1_Bacteria/Bdellovibrio_bacteriovorus.arff.ocuGenes]

GeneID	signTest_p	ocuProbWinCnt
2737518	1.000000e+00	0
2737514	1.000000e+00	2
2737515	1.000000e+00	0
2737512	1.000000e+00	0
2737511	1.641957e-02	33
2737508	4.510745e-05	39
2737509	1.000000e+00	1
2737506	1.000000e+00	0
2737507	1.000000e+00	0
2737504	9.999549e-01	12
2737505	1.000000e+00	0
2737535	1.000000e+00	0
2737534	1.000000e+00	0
2737533	1.000000e+00	0
2737531	1.000000e+00	1
2737530	1.000000e+00	5
2737528	1.000000e+00	0
2737527	8.881784e-16	50
2737526	4.529710e-14	49
2737525	1.000000e+00	0
2737524	1.000000e+00	4
2737523	1.000000e+00	5
2737522	1.000000e+00	0
2737520	1.000000e+00	1
2737484	1.000000e+00	0
2737486	1.000000e+00	0
2737481	9.999881e-01	11
2737482	1.000000e+00	0
2737476	1.000000e+00	0
2737477	8.881784e-16	50
2737479	1.000000e+00	0
2737472	1.000000e+00	0
2737473	1.000000e+00	0
2737475	1.000000e+00	0
2737501	9.999999e-01	8
2737500	1.000000e+00	1
2737503	1.000000e+00	3
2737502	1.000000e+00	0
2737497	8.881784e-16	50
2737496	8.881784e-16	50
2737499	4.681115e-04	37
2737498	5.817779e-07	42
2737493	1.000000e+00	0
2737492	1.000000e+00	0
2737495	1.000000e+00	0
2737494	1.000000e+00	2
2737489	1.000000e+00	0
2737488	1.000000e+00	0
2737490	1.000000e+00	0
2737451	9.986989e-01	15
2737449	9.923267e-01	17
2737455	1.000000e+00	0
2737452	9.999549e-01	12
2737453	1.000000e+00	0
2737443	1.000000e+00	0
2737440	3.245432e-02	32
2737441	1.000000e+00	0
2737446	8.881784e-16	50
2737445	7.600562e-01	23
2737467	1.000000e+00	0
2737465	1.000000e+00	0
2737464	4.529710e-14	49
2737470	1.000000e+00	0
2737469	1.000000e+00	0
2737459	1.000000e+00	1
2737458	1.000000e+00	0
2737457	1.000000e+00	3
2737463	1.854161e-11	47
2737462	9.995319e-01	14
2737460	1.000000e+00	0
2737417	1.000000e+00	2
2737418	1.000000e+00	1
2737420	1.000000e+00	2
2737421	1.000000e+00	6
2737423	8.881784e-16	50
2737408	1.000000e+00	1
2737410	4.529710e-14	49
2737412	1.000000e+00	0
2737413	8.881784e-16	50
2737414	9.835804e-01	18
2737415	1.000000e+00	0
2737432	7.600562e-01	23
2737435	8.881784e-16	50
2737434	1.000000e+00	1
2737437	1.000000e+00	6
2737436	9.966998e-01	16
2737439	5.561376e-01	25
2737438	1.000000e+00	2
2737424	1.000000e+00	0
2737427	1.000000e+00	2
2737426	9.999972e-01	10
2737428	1.000000e+00	1
2737430	1.000000e+00	0
2737639	8.881784e-16	50
2737637	8.881784e-16	50
2737636	1.854161e-11	47
2737635	8.881784e-16	50
2737634	8.881784e-16	50
2737633	8.881784e-16	50
2737632	8.881784e-16	50
2737647	1.000000e+00	0
2737646	1.000000e+00	0
2737645	9.998471e-01	13
2737644	9.999549e-01	12
2737643	1.000000e+00	5
2737641	1.000000e+00	7
2737640	9.999999e-01	8
2737654	2.399438e-01	28
2737655	5.561376e-01	25
2737652	1.000000e+00	1
2737653	1.000000e+00	0
2737650	8.881784e-16	50
2737648	8.881784e-16	50
2737649	1.000000e+00	0
2737605	2.399438e-01	28
2737607	1.000000e+00	0
2737606	8.881784e-16	50
2737601	3.245432e-02	32
2737600	1.000000e+00	0
2737603	1.000000e+00	0
2737602	1.000000e+00	0
2737613	9.999881e-01	11
2737612	1.000000e+00	0
2737614	1.000000e+00	0
2737608	1.000000e+00	0
2737611	1.000000e+00	0
2737610	1.000000e+00	0
2737620	1.000000e+00	0
2737621	1.000000e+00	1
2737622	1.000000e+00	0
2737623	1.854161e-11	47
2737616	1.000000e+00	0
2737617	1.000000e+00	0
2737619	1.000000e+00	0
2737628	1.000000e+00	1
2737630	1.000000e+00	0
2737624	1.000000e+00	0
2737625	1.000000e+00	6
2737626	8.881784e-16	50
2737627	1.000000e+00	0
2737571	1.000000e+00	0
2737569	1.000000e+00	3
2737568	1.000000e+00	0
2737575	1.000000e+00	0
2737574	1.000000e+00	0
2737572	1.000000e+00	0
2737579	1.000000e+00	0
2737578	4.681115e-04	37
2737577	2.399438e-01	28
2737582	1.000000e+00	0
2737581	1.000000e+00	0
2737580	1.000000e+00	0
2737586	1.000000e+00	2
2737587	1.000000e+00	0
2737584	1.000000e+00	3
2737585	1.000000e+00	0
2737590	1.000000e+00	7
2737588	1.000000e+00	4
2737589	1.000000e+00	0
2737594	1.000000e+00	0
2737595	1.854161e-11	47
2737592	1.000000e+00	1
2737599	1.000000e+00	0
2737596	1.000000e+00	5
2737597	1.000000e+00	0
2737537	1.000000e+00	0
2737539	1.000000e+00	0
2737541	1.000000e+00	0
2737540	1.000000e+00	1
2737543	8.881784e-16	50
2737545	1.000000e+00	0
2737547	1.000000e+00	0
2737549	1.000000e+00	0
2737550	5.946023e-02	31
2737552	8.881784e-16	50
2737553	1.000000e+00	0
2737554	1.000000e+00	0
2737556	1.000000e+00	0
2737557	1.000000e+00	0
2737558	1.000000e+00	0
2737559	1.000000e+00	0
2737560	1.000000e+00	0
2737561	1.000000e+00	0
2737563	1.000000e+00	1
2737564	1.000000e+00	0
2737565	1.000000e+00	0
2737566	1.000000e+00	0
2737277	1.000000e+00	1
2737276	9.999972e-01	10
2737278	1.000000e+00	1
2737273	1.000000e+00	0
2737272	1.000000e+00	0
2737274	9.675457e-01	19
2737269	1.133316e-12	48
2737271	1.000000e+00	1
2737265	1.000000e+00	2
2737267	1.000000e+00	0
2737266	1.641957e-02	33
2737260	1.000000e+00	0
2737261	1.000000e+00	0
2737262	1.000000e+00	0
2737263	1.193067e-05	40
2737257	1.000000e+00	0
2737258	8.881784e-16	50
2737259	1.000000e+00	0
2737252	1.000000e+00	3
2737253	1.000000e+00	0
2737255	1.000000e+00	0
2737248	1.000000e+00	0
2737250	1.000000e+00	0
2737247	1.000000e+00	0
2737246	1.000000e+00	0
2737245	1.000000e+00	0
2737244	1.000000e+00	0
2737243	8.986806e-01	21
2737242	1.000000e+00	5
2737241	1.000000e+00	5
2737240	1.000000e+00	5
2737239	1.000000e+00	1
2737238	1.000000e+00	4
2737237	9.999972e-01	10
2737236	1.000000e+00	4
2737235	1.000000e+00	0
2737233	1.000000e+00	1
2737231	1.000000e+00	1
2737228	1.000000e+00	4
2737229	9.999994e-01	9
2737227	1.000000e+00	0
2737224	1.000000e+00	0
2737225	1.000000e+00	0
2737222	1.000000e+00	0
2737220	1.000000e+00	3
2737218	1.621870e-08	44
2737219	1.000000e+00	0
2737216	1.000000e+00	0
2737217	9.923267e-01	17
2737209	8.388818e-01	22
2737208	1.000000e+00	0
2737211	1.000000e+00	0
2737210	1.000000e+00	2
2737213	1.000000e+00	1
2737215	1.000000e+00	0
2737214	1.000000e+00	0
2737201	8.881784e-16	50
2737200	9.986989e-01	15
2737203	1.000000e+00	2
2737202	1.000000e+00	0
2737205	1.000000e+00	0
2737204	1.000000e+00	0
2737206	1.000000e+00	3
2737192	8.881784e-16	50
2737194	8.881784e-16	50
2737195	4.529710e-14	49
2737196	1.000000e+00	3
2737197	9.999881e-01	11
2737199	3.245432e-02	32
2737185	1.000000e+00	2
2737186	1.854161e-11	47
2737189	1.000000e+00	5
2737190	1.000000e+00	0
2737191	1.000000e+00	5
2737179	1.000000e+00	2
2737177	1.133316e-12	48
2737176	4.510745e-05	39
2737183	1.000000e+00	0
2737181	9.835804e-01	18
2737171	1.000000e+00	6
2737170	1.000000e+00	6
2737169	1.000000e+00	1
2737175	3.300224e-03	35
2737174	8.388818e-01	22
2737172	5.817779e-07	42
2737162	1.000000e+00	0
2737163	1.000000e+00	3
2737160	1.000000e+00	0
2737161	1.000000e+00	0
2737167	1.000000e+00	5
2737164	1.000000e+00	1
2737165	4.529710e-14	49
2737155	8.388818e-01	22
2737153	1.000000e+00	0
2737158	1.000000e+00	1
2737159	8.388818e-01	22
2737157	1.000000e+00	7
2737396	8.881784e-16	50
2737398	1.000000e+00	0
2737399	8.881784e-16	50
2737392	8.881784e-16	50
2737393	3.359055e-01	27
2737394	8.881784e-16	50
2737395	8.881784e-16	50
2737404	1.000000e+00	7
2737405	8.881784e-16	50
2737406	1.000000e+00	6
2737407	8.881784e-16	50
2737400	8.881784e-16	50
2737402	1.000000e+00	7
2737403	1.000000e+00	0
2737381	1.000000e+00	2
2737380	9.999994e-01	9
2737383	1.013194e-01	30
2737379	1.000000e+00	0
2737378	1.000000e+00	0
2737388	5.946023e-02	31
2737390	8.881784e-16	50
2737385	1.000000e+00	1
2737384	8.388818e-01	22
2737386	1.000000e+00	1
2737366	1.000000e+00	0
2737367	4.529710e-14	49
2737364	1.000000e+00	4
2737365	1.000000e+00	2
2737362	1.000000e+00	0
2737363	1.000000e+00	4
2737360	1.000000e+00	7
2737361	1.000000e+00	1
2737374	1.000000e+00	0
2737375	1.000000e+00	0
2737372	9.999999e-01	8
2737373	1.000000e+00	3
2737371	1.000000e+00	0
2737368	9.966998e-01	16
2737369	6.640945e-01	24
2737351	7.600562e-01	23
2737349	9.999994e-01	9
2737348	5.946023e-02	31
2737347	1.000000e+00	0
2737346	1.133316e-12	48
2737345	1.000000e+00	1
2737358	3.245432e-02	32
2737357	1.000000e+00	0
2737356	1.000000e+00	7
2737355	8.881784e-16	50
2737354	1.000000e+00	0
2737353	1.000000e+00	0
2737352	3.245432e-02	32
2737329	1.000000e+00	0
2737330	1.000000e+00	1
2737332	1.000000e+00	0
2737333	1.000000e+00	0
2737334	1.000000e+00	2
2737336	1.000000e+00	0
2737337	1.000000e+00	2
2737339	1.000000e+00	1
2737341	1.000000e+00	1
2737342	1.000000e+00	0
2737343	1.000000e+00	3
2737312	1.000000e+00	1
2737315	1.000000e+00	2
2737314	1.000000e+00	0
2737317	1.000000e+00	2
2737319	1.000000e+00	0
2737318	9.675457e-01	19
2737321	1.529320e-04	38
2737323	1.641957e-02	33
2737322	1.000000e+00	0
2737325	1.000000e+00	1
2737324	1.000000e+00	0
2737327	1.000000e+00	0
2737326	9.986989e-01	15
2737299	8.881784e-16	50
2737297	1.000000e+00	1
2737303	1.000000e+00	1
2737301	9.966998e-01	16
2737306	5.946023e-02	31
2737307	8.881784e-16	50
2737304	1.000000e+00	0
2737305	1.000000e+00	1
2737310	9.999999e-01	8
2737311	1.000000e+00	0
2737308	1.000000e+00	0
2737309	1.000000e+00	1
2737283	1.000000e+00	0
2737280	1.000000e+00	0
2737286	1.000000e+00	0
2737285	1.000000e+00	1
2737291	1.000000e+00	1
2737289	1.000000e+00	4
2737288	1.000000e+00	0
2737295	1.000000e+00	0
2737293	1.000000e+00	0
2736419	1.000000e+00	0
2736416	9.999549e-01	12
2736423	1.000000e+00	0
2736420	1.000000e+00	2
2736421	1.000000e+00	0
2736426	1.000000e+00	0
2736427	1.000000e+00	0
2736425	1.000000e+00	0
2736431	1.000000e+00	0
2736429	1.000000e+00	3
2736434	1.000000e+00	0
2736433	1.000000e+00	0
2736432	1.000000e+00	1
2736439	1.000000e+00	7
2736437	1.000000e+00	0
2736436	1.000000e+00	0
2736442	1.000000e+00	2
2736441	1.000000e+00	1
2736440	1.000000e+00	0
2736447	8.881784e-16	50
2736445	1.000000e+00	0
2736444	9.999972e-01	10
2736384	1.000000e+00	0
2736385	1.000000e+00	0
2736386	1.000000e+00	0
2736387	1.000000e+00	0
2736389	1.000000e+00	1
2736390	1.000000e+00	6
2736391	1.000000e+00	0
2736392	1.000000e+00	0
2736393	1.000000e+00	1
2736394	1.000000e+00	0
2736395	1.000000e+00	0
2736396	1.133316e-12	48
2736397	1.000000e+00	0
2736399	1.000000e+00	1
2736401	1.000000e+00	2
2736400	1.000000e+00	4
2736403	1.000000e+00	0
2736402	1.000000e+00	0
2736404	1.000000e+00	1
2736407	1.000000e+00	0
2736406	5.946023e-02	31
2736408	1.000000e+00	1
2736411	1.000000e+00	0
2736410	1.000000e+00	0
2736413	1.000000e+00	0
2736412	1.000000e+00	0
2736415	1.000000e+00	0
2736414	1.000000e+00	1
2736486	1.000000e+00	6
2736485	1.000000e+00	1
2736482	9.999999e-01	8
2736483	1.000000e+00	2
2736481	1.000000e+00	0
2736494	1.000000e+00	0
2736495	1.000000e+00	0
2736492	1.000000e+00	0
2736493	1.000000e+00	5
2736490	1.000000e+00	1
2736491	1.000000e+00	2
2736488	1.000000e+00	7
2736489	1.000000e+00	1
2736502	1.000000e+00	0
2736500	1.000000e+00	0
2736498	1.621870e-08	44
2736497	1.000000e+00	0
2736511	1.000000e+00	0
2736510	1.000000e+00	0
2736509	1.000000e+00	0
2736508	1.000000e+00	0
2736507	1.000000e+00	0
2736504	9.999549e-01	12
2736452	1.000000e+00	1
2736453	1.000000e+00	1
2736454	1.000000e+00	2
2736455	1.000000e+00	2
2736449	1.000000e+00	0
2736450	1.000000e+00	0
2736461	1.013194e-01	30
2736463	1.000000e+00	0
2736456	1.000000e+00	4
2736457	1.000000e+00	0
2736459	1.000000e+00	0
2736469	9.999999e-01	8
2736468	1.000000e+00	0
2736471	1.000000e+00	1
2736464	1.611182e-01	29
2736466	1.000000e+00	0
2736479	9.999881e-01	11
2736478	1.000000e+00	2
2736473	1.000000e+00	5
2736472	9.998471e-01	13
2736475	1.000000e+00	2
2736555	1.000000e+00	0
2736554	8.881784e-16	50
2736553	1.000000e+00	7
2736552	1.000000e+00	3
2736559	9.966998e-01	16
2736558	8.881784e-16	50
2736547	8.881784e-16	50
2736546	1.000000e+00	3
2736545	3.300224e-03	35
2736544	9.998471e-01	13
2736551	8.881784e-16	50
2736550	1.000000e+00	0
2736549	1.000000e+00	2
2736548	9.995319e-01	14
2736571	1.000000e+00	1
2736575	1.000000e+00	0
2736572	1.000000e+00	0
2736573	8.881784e-16	50
2736562	9.675457e-01	19
2736563	1.049339e-07	43
2736560	1.193067e-05	40
2736561	9.995319e-01	14
2736566	8.881784e-16	50
2736520	1.000000e+00	0
2736522	1.000000e+00	0
2736525	9.835804e-01	18
2736524	8.881784e-16	50
2736527	8.881784e-16	50
2736526	9.999994e-01	9
2736512	3.245432e-02	32
2736515	1.000000e+00	0
2736514	1.000000e+00	1
2736517	1.000000e+00	0
2736516	1.000000e+00	0
2736519	1.000000e+00	0
2736518	1.000000e+00	0
2736536	9.995319e-01	14
2736537	9.999999e-01	8
2736538	1.529320e-04	38
2736539	9.999994e-01	9
2736541	1.000000e+00	2
2736542	1.000000e+00	1
2736543	9.986989e-01	15
2736528	4.438624e-01	26
2736529	1.000000e+00	0
2736530	1.000000e+00	0
2736531	8.881784e-16	50
2736533	8.881784e-16	50
2736534	9.999549e-01	12
2736535	1.641957e-02	33
2736623	1.000000e+00	0
2736622	1.000000e+00	1
2736621	9.835804e-01	18
2736619	1.000000e+00	0
2736618	1.000000e+00	0
2736615	1.000000e+00	0
2736613	1.000000e+00	0
2736611	1.000000e+00	0
2736610	1.000000e+00	0
2736608	1.000000e+00	0
2736636	1.000000e+00	1
2736637	1.193067e-05	40
2736635	9.405398e-01	20
2736632	1.000000e+00	5
2736633	1.000000e+00	1
2736630	1.301086e-03	36
2736628	1.000000e+00	0
2736629	1.049339e-07	43
2736626	1.000000e+00	4
2736627	1.000000e+00	5
2736624	1.000000e+00	0
2736625	1.049339e-07	43
2736589	1.000000e+00	3
2736588	1.000000e+00	0
2736591	1.611182e-01	29
2736585	1.000000e+00	0
2736584	9.986989e-01	15
2736587	1.000000e+00	0
2736586	1.000000e+00	0
2736581	1.000000e+00	0
2736580	1.000000e+00	0
2736583	1.000000e+00	0
2736582	1.000000e+00	0
2736576	1.000000e+00	0
2736578	1.000000e+00	5
2736604	1.000000e+00	1
2736605	1.000000e+00	1
2736606	1.000000e+00	0
2736600	9.999549e-01	12
2736602	1.000000e+00	6
2736603	1.000000e+00	0
2736597	1.000000e+00	1
2736599	1.000000e+00	0
2736592	1.000000e+00	1
2736594	1.000000e+00	0
2736595	1.000000e+00	6
2736177	6.640945e-01	24
2736176	8.986806e-01	21
2736178	1.000000e+00	0
2736181	1.133316e-12	48
2736180	1.133316e-12	48
2736183	9.999881e-01	11
2736182	5.817779e-07	42
2736185	1.049339e-07	43
2736184	1.000000e+00	0
2736187	9.999972e-01	10
2736186	1.000000e+00	2
2736189	1.854161e-11	47
2736188	1.000000e+00	3
2736190	8.881784e-16	50
2736160	1.000000e+00	1
2736161	1.000000e+00	1
2736162	1.000000e+00	3
2736163	9.835804e-01	18
2736165	1.000000e+00	0
2736167	9.405398e-01	20
2736168	9.675457e-01	19
2736169	9.999972e-01	10
2736170	1.000000e+00	0
2736171	1.000000e+00	0
2736173	1.000000e+00	0
2736174	9.998471e-01	13
2736147	1.000000e+00	0
2736145	1.000000e+00	1
2736151	1.000000e+00	0
2736149	1.000000e+00	1
2736148	1.000000e+00	2
2736155	9.998471e-01	13
2736154	1.000000e+00	1
2736152	1.000000e+00	0
2736159	1.000000e+00	7
2736158	2.230891e-10	46
2736156	1.000000e+00	0
2736130	8.881784e-16	50
2736128	1.000000e+00	3
2736129	1.000000e+00	2
2736135	1.000000e+00	0
2736133	1.000000e+00	2
2736138	1.000000e+00	0
2736139	1.000000e+00	0
2736136	1.000000e+00	0
2736137	1.000000e+00	0
2736142	1.000000e+00	0
2736143	1.000000e+00	0
2736140	1.000000e+00	1
2736141	1.000000e+00	0
2736244	1.000000e+00	0
2736246	1.000000e+00	1
2736241	1.000000e+00	2
2736240	1.000000e+00	0
2736243	1.000000e+00	0
2736242	1.000000e+00	0
2736253	9.999549e-01	12
2736252	1.000000e+00	1
2736255	1.000000e+00	0
2736249	1.000000e+00	0
2736248	1.000000e+00	0
2736251	1.000000e+00	0
2736250	9.999999e-01	8
2736229	1.000000e+00	0
2736230	1.000000e+00	0
2736224	1.000000e+00	0
2736225	9.999994e-01	9
2736226	1.000000e+00	0
2736227	1.000000e+00	0
2736236	1.000000e+00	2
2736238	1.000000e+00	4
2736239	1.000000e+00	0
2736232	1.000000e+00	0
2736233	1.000000e+00	5
2736234	1.000000e+00	1
2736215	1.000000e+00	1
2736213	1.000000e+00	2
2736211	9.999881e-01	11
2736210	1.000000e+00	1
2736209	1.000000e+00	0
2736208	1.000000e+00	0
2736223	8.881784e-16	50
2736222	1.000000e+00	1
2736221	1.000000e+00	0
2736219	1.193067e-05	40
2736218	1.000000e+00	4
2736217	1.000000e+00	2
2736198	9.986989e-01	15
2736196	8.881784e-16	50
2736194	9.999999e-01	8
2736192	1.000000e+00	0
2736204	1.000000e+00	6
2736205	8.881784e-16	50
2736202	1.000000e+00	7
2736203	1.000000e+00	0
2736200	1.000000e+00	4
2736201	1.000000e+00	0
2736313	3.300224e-03	35
2736314	1.000000e+00	2
2736316	3.359055e-01	27
2736317	1.000000e+00	0
2736319	8.881784e-16	50
2736304	1.301086e-03	36
2736305	1.000000e+00	0
2736306	1.000000e+00	1
2736308	1.000000e+00	2
2736309	8.881784e-16	50
2736311	9.999881e-01	11
2736297	1.000000e+00	0
2736298	8.881784e-16	50
2736301	1.000000e+00	6
2736300	9.995319e-01	14
2736302	2.807050e-06	41
2736289	9.923267e-01	17
2736288	1.000000e+00	0
2736291	1.000000e+00	1
2736290	1.000000e+00	1
2736293	9.999994e-01	9
2736292	1.000000e+00	0
2736295	1.000000e+00	0
2736282	8.881784e-16	50
2736280	1.000000e+00	3
2736281	1.000000e+00	0
2736286	1.000000e+00	1
2736287	1.000000e+00	5
2736284	1.000000e+00	2
2736285	1.000000e+00	0
2736274	1.000000e+00	0
2736275	1.854161e-11	47
2736272	1.000000e+00	1
2736278	1.000000e+00	2
2736276	1.000000e+00	0
2736277	1.000000e+00	1
2736267	1.000000e+00	6
2736265	1.000000e+00	0
2736270	1.000000e+00	0
2736268	1.000000e+00	0
2736259	1.000000e+00	1
2736257	1.000000e+00	0
2736263	1.000000e+00	0
2736261	9.675457e-01	19
2736380	1.000000e+00	0
2736381	1.000000e+00	2
2736382	1.000000e+00	0
2736383	1.000000e+00	0
2736376	1.000000e+00	0
2736378	1.611182e-01	29
2736372	1.000000e+00	0
2736374	1.000000e+00	0
2736368	1.000000e+00	0
2736370	8.881784e-16	50
2736367	9.999881e-01	11
2736366	1.000000e+00	1
2736361	1.000000e+00	0
2736360	1.000000e+00	0
2736363	1.000000e+00	0
2736362	1.000000e+00	0
2736356	1.000000e+00	0
2736359	1.000000e+00	0
2736358	9.986989e-01	15
2736353	1.000000e+00	1
2736355	1.000000e+00	0
2736350	1.000000e+00	0
2736348	1.000000e+00	0
2736347	8.881784e-16	50
2736344	1.529320e-04	38
2736345	4.529710e-14	49
2736341	9.405398e-01	20
2736339	1.000000e+00	2
2736336	1.000000e+00	0
2736337	1.049339e-07	43
2736335	1.000000e+00	7
2736334	1.000000e+00	0
2736333	1.000000e+00	0
2736332	1.000000e+00	0
2736331	1.000000e+00	0
2736330	9.999972e-01	10
2736328	1.000000e+00	0
2736326	8.881784e-16	50
2736325	1.000000e+00	6
2736324	1.529320e-04	38
2736322	8.881784e-16	50
2736321	8.881784e-16	50
2736320	1.000000e+00	7
2736900	8.881784e-16	50
2736902	1.000000e+00	0
2736896	1.000000e+00	0
2736898	1.000000e+00	0
2736908	1.000000e+00	0
2736910	4.438624e-01	26
2736911	1.193067e-05	40
2736904	1.000000e+00	6
2736905	1.000000e+00	3
2736906	1.611182e-01	29
2736907	9.999549e-01	12
2736917	9.999549e-01	12
2736916	1.000000e+00	0
2736919	1.000000e+00	2
2736912	9.999549e-01	12
2736915	1.000000e+00	0
2736914	1.000000e+00	2
2736925	1.000000e+00	0
2736924	1.000000e+00	0
2736927	9.675457e-01	19
2736926	8.881784e-16	50
2736921	1.000000e+00	0
2736920	1.000000e+00	0
2736922	1.000000e+00	0
2736934	1.854161e-11	47
2736935	1.529320e-04	38
2736932	8.881784e-16	50
2736933	9.998471e-01	13
2736930	1.000000e+00	1
2736931	1.000000e+00	0
2736928	1.000000e+00	0
2736929	1.000000e+00	0
2736943	1.000000e+00	0
2736940	1.000000e+00	0
2736941	8.881784e-16	50
2736938	1.000000e+00	1
2736937	1.000000e+00	0
2736951	3.300224e-03	35
2736950	1.000000e+00	2
2736948	1.000000e+00	5
2736947	1.529320e-04	38
2736946	4.529710e-14	49
2736945	1.000000e+00	0
2736944	1.000000e+00	0
2736959	1.000000e+00	0
2736958	1.000000e+00	0
2736957	1.000000e+00	0
2736956	1.641957e-02	33
2736953	1.000000e+00	2
2736952	1.000000e+00	0
2736960	1.000000e+00	0
2736961	1.000000e+00	0
2736962	5.946023e-02	31
2736963	1.000000e+00	0
2736965	9.999549e-01	12
2736967	8.881784e-16	50
2736968	1.000000e+00	0
2736969	1.000000e+00	0
2736970	8.881784e-16	50
2736971	1.000000e+00	5
2736972	1.000000e+00	0
2736974	1.000000e+00	1
2736977	2.104926e-09	45
2736976	6.640945e-01	24
2736979	1.000000e+00	5
2736981	1.000000e+00	0
2736983	1.000000e+00	1
2736984	8.881784e-16	50
2736986	1.000000e+00	0
2736989	1.000000e+00	0
2736988	1.000000e+00	1
2736990	8.881784e-16	50
2736994	1.000000e+00	1
2736992	8.881784e-16	50
2736999	1.000000e+00	1
2736996	2.230891e-10	46
2736997	1.000000e+00	3
2737003	1.000000e+00	0
2737000	1.000000e+00	0
2737001	1.000000e+00	3
2737006	1.000000e+00	0
2737007	1.000000e+00	0
2737004	1.000000e+00	0
2737011	1.000000e+00	4
2737010	1.000000e+00	1
2737008	1.000000e+00	0
2737015	1.000000e+00	0
2737014	8.986806e-01	21
2737013	1.000000e+00	0
2737012	1.000000e+00	1
2737019	1.000000e+00	0
2737017	1.000000e+00	1
2737023	1.000000e+00	2
2737022	1.000000e+00	2
2737021	1.000000e+00	1
2737037	9.999999e-01	8
2737036	1.000000e+00	0
2737038	1.000000e+00	2
2737033	1.000000e+00	3
2737034	1.000000e+00	7
2737029	8.881784e-16	50
2737031	1.000000e+00	5
2737030	1.000000e+00	4
2737025	1.000000e+00	4
2737024	1.000000e+00	1
2737027	1.621870e-08	44
2737026	1.854161e-11	47
2737052	1.000000e+00	0
2737053	1.000000e+00	5
2737054	9.675457e-01	19
2737055	1.000000e+00	0
2737048	9.986989e-01	15
2737049	1.000000e+00	0
2737050	1.000000e+00	4
2737051	2.807050e-06	41
2737045	1.133316e-12	48
2737046	8.881784e-16	50
2737047	3.245432e-02	32
2737040	1.000000e+00	2
2737041	1.000000e+00	1
2737043	1.000000e+00	0
2737071	1.000000e+00	4
2737070	9.999881e-01	11
2737068	9.999881e-01	11
2737067	1.000000e+00	7
2737066	1.000000e+00	4
2737065	1.000000e+00	0
2737063	8.881784e-16	50
2737061	1.000000e+00	5
2737060	1.000000e+00	1
2737059	1.013194e-01	30
2737058	1.000000e+00	0
2737057	1.641957e-02	33
2737086	1.000000e+00	0
2737087	1.000000e+00	0
2737084	1.000000e+00	0
2737085	1.000000e+00	2
2737082	1.000000e+00	0
2737083	1.000000e+00	0
2737081	1.000000e+00	1
2737078	1.000000e+00	0
2737079	1.000000e+00	2
2737076	1.000000e+00	2
2737077	1.000000e+00	2
2737075	8.881784e-16	50
2737073	1.000000e+00	0
2737097	1.000000e+00	2
2737099	9.999549e-01	12
2737101	1.000000e+00	0
2737103	5.946023e-02	31
2737089	1.000000e+00	3
2737091	1.000000e+00	0
2737090	1.000000e+00	0
2737093	1.000000e+00	0
2737092	1.000000e+00	2
2737095	1.000000e+00	2
2737094	1.000000e+00	2
2737112	1.000000e+00	7
2737113	1.000000e+00	3
2737114	1.000000e+00	0
2737115	1.000000e+00	0
2737116	1.000000e+00	2
2737117	1.000000e+00	3
2737118	1.000000e+00	4
2737105	1.000000e+00	0
2737106	1.000000e+00	7
2737107	1.000000e+00	0
2737108	9.995319e-01	14
2737109	1.000000e+00	2
2737110	1.000000e+00	3
2737111	1.000000e+00	0
2737131	8.881784e-16	50
2737130	2.230891e-10	46
2737128	1.000000e+00	5
2737134	1.000000e+00	0
2737132	9.999994e-01	9
2737123	1.000000e+00	4
2737122	1.000000e+00	2
2737121	1.000000e+00	1
2737120	9.999881e-01	11
2737127	9.986989e-01	15
2737126	1.000000e+00	0
2737124	1.000000e+00	0
2737146	9.999549e-01	12
2737147	1.000000e+00	5
2737144	1.000000e+00	4
2737150	5.561376e-01	25
2737151	9.999999e-01	8
2737148	1.000000e+00	0
2737149	9.999972e-01	10
2737138	2.230891e-10	46
2737139	1.000000e+00	0
2737136	1.000000e+00	2
2737137	1.000000e+00	0
2737142	9.999999e-01	8
2737143	7.673339e-03	34
2736663	1.000000e+00	2
2736661	1.000000e+00	1
2736660	1.000000e+00	3
2736658	1.000000e+00	1
2736657	1.000000e+00	1
2736656	1.000000e+00	3
2736671	1.000000e+00	1
2736670	1.000000e+00	1
2736668	1.000000e+00	2
2736667	1.000000e+00	0
2736666	1.000000e+00	0
2736665	1.000000e+00	0
2736646	1.000000e+00	0
2736647	4.438624e-01	26
2736644	8.881784e-16	50
2736645	1.000000e+00	0
2736642	1.000000e+00	6
2736641	8.881784e-16	50
2736654	1.611182e-01	29
2736655	1.000000e+00	0
2736652	1.000000e+00	1
2736653	1.000000e+00	0
2736650	1.000000e+00	2
2736651	9.999549e-01	12
2736648	1.000000e+00	0
2736693	1.000000e+00	0
2736692	1.000000e+00	0
2736695	1.000000e+00	0
2736694	1.000000e+00	0
2736688	1.000000e+00	1
2736691	1.000000e+00	7
2736690	1.000000e+00	0
2736700	1.000000e+00	0
2736703	1.000000e+00	1
2736702	1.000000e+00	2
2736697	1.000000e+00	1
2736699	9.999994e-01	9
2736698	1.000000e+00	1
2736676	1.000000e+00	0
2736677	1.193067e-05	40
2736678	8.881784e-16	50
2736679	3.359055e-01	27
2736672	1.000000e+00	1
2736673	5.817779e-07	42
2736675	3.245432e-02	32
2736685	1.000000e+00	0
2736686	1.000000e+00	0
2736687	1.000000e+00	0
2736680	8.881784e-16	50
2736681	1.000000e+00	5
2736683	1.000000e+00	2
2736723	1.000000e+00	0
2736721	1.000000e+00	0
2736720	1.000000e+00	1
2736727	9.999549e-01	12
2736725	9.995319e-01	14
2736724	1.000000e+00	1
2736731	1.000000e+00	0
2736729	1.000000e+00	1
2736728	9.986989e-01	15
2736735	1.000000e+00	2
2736733	1.000000e+00	1
2736706	1.000000e+00	0
2736707	9.835804e-01	18
2736704	1.000000e+00	0
2736705	1.000000e+00	1
2736709	1.621870e-08	44
2736714	1.000000e+00	0
2736715	1.000000e+00	0
2736712	1.000000e+00	1
2736713	1.000000e+00	0
2736718	1.000000e+00	2
2736719	1.000000e+00	1
2736716	1.000000e+00	1
2736717	1.000000e+00	1
2736752	1.000000e+00	0
2736755	1.000000e+00	1
2736754	1.000000e+00	0
2736757	1.000000e+00	0
2736756	1.000000e+00	0
2736759	1.000000e+00	0
2736758	1.000000e+00	0
2736761	1.000000e+00	1
2736760	1.000000e+00	0
2736762	1.049339e-07	43
2736765	1.000000e+00	0
2736764	1.000000e+00	0
2736767	1.000000e+00	0
2736766	7.673339e-03	34
2736737	8.881784e-16	50
2736739	4.438624e-01	26
2736740	1.000000e+00	0
2736741	1.000000e+00	0
2736742	1.000000e+00	0
2736744	1.000000e+00	0
2736746	1.000000e+00	1
2736748	9.923267e-01	17
2736750	1.000000e+00	0
2736798	9.986989e-01	15
2736796	1.000000e+00	1
2736797	1.000000e+00	5
2736794	1.000000e+00	0
2736792	1.000000e+00	1
2736791	1.000000e+00	4
2736788	1.000000e+00	6
2736789	1.000000e+00	7
2736786	1.000000e+00	0
2736787	1.000000e+00	1
2736784	1.000000e+00	0
2736785	1.301086e-03	36
2736783	1.000000e+00	1
2736782	9.999881e-01	11
2736781	1.000000e+00	0
2736780	1.301086e-03	36
2736778	1.133316e-12	48
2736777	1.000000e+00	0
2736775	1.000000e+00	0
2736774	9.995319e-01	14
2736773	1.000000e+00	1
2736771	9.999999e-01	8
2736769	1.000000e+00	0
2736768	1.000000e+00	2
2736828	1.000000e+00	1
2736830	1.000000e+00	0
2736825	9.966998e-01	16
2736826	1.000000e+00	0
2736827	1.000000e+00	0
2736820	1.000000e+00	1
2736821	1.000000e+00	3
2736822	9.986989e-01	15
2736823	1.000000e+00	1
2736817	1.000000e+00	4
2736818	1.000000e+00	2
2736819	2.399438e-01	28
2736813	1.000000e+00	0
2736812	1.000000e+00	1
2736815	8.881784e-16	50
2736808	1.000000e+00	0
2736811	1.000000e+00	0
2736810	1.000000e+00	2
2736805	1.000000e+00	0
2736807	9.986989e-01	15
2736801	1.133316e-12	48
2736800	1.000000e+00	0
2736803	1.000000e+00	7
2736802	1.000000e+00	5
2736858	1.000000e+00	0
2736859	1.000000e+00	0
2736857	1.000000e+00	0
2736863	1.000000e+00	1
2736861	1.000000e+00	0
2736850	1.000000e+00	3
2736851	1.000000e+00	5
2736848	1.000000e+00	0
2736854	1.000000e+00	3
2736855	1.000000e+00	0
2736852	1.000000e+00	3
2736853	1.000000e+00	1
2736843	9.923267e-01	17
2736842	9.998471e-01	13
2736840	9.835804e-01	18
2736846	1.854161e-11	47
2736844	1.000000e+00	4
2736835	1.000000e+00	0
2736834	1.000000e+00	5
2736832	8.881784e-16	50
2736838	1.000000e+00	1
2736837	9.675457e-01	19
2736836	1.000000e+00	0
2736889	1.000000e+00	0
2736892	1.000000e+00	2
2736893	1.000000e+00	5
2736894	1.000000e+00	7
2736895	1.000000e+00	0
2736881	1.000000e+00	0
2736882	3.359055e-01	27
2736884	1.000000e+00	1
2736885	1.000000e+00	0
2736887	9.966998e-01	16
2736872	1.000000e+00	0
2736875	1.000000e+00	0
2736874	1.000000e+00	0
2736876	1.000000e+00	0
2736879	1.000000e+00	0
2736878	1.000000e+00	0
2736864	1.000000e+00	4
2736867	1.000000e+00	0
2736866	1.000000e+00	0
2736869	1.000000e+00	0
2736871	1.000000e+00	0
2734694	8.881784e-16	50
2734692	1.000000e+00	0
2734691	1.000000e+00	1
2734690	5.817779e-07	42
2734689	1.000000e+00	0
2734688	1.000000e+00	1
2734701	1.000000e+00	1
2734700	1.000000e+00	0
2734698	8.881784e-16	50
2734696	5.561376e-01	25
2734710	1.000000e+00	0
2734711	1.000000e+00	2
2734708	1.000000e+00	1
2734709	1.000000e+00	6
2734706	1.000000e+00	0
2734704	1.000000e+00	0
2734718	8.881784e-16	50
2734719	8.881784e-16	50
2734716	1.000000e+00	0
2734715	1.000000e+00	0
2734713	1.621870e-08	44
2734661	8.881784e-16	50
2734660	8.881784e-16	50
2734663	9.675457e-01	19
2734657	1.049339e-07	43
2734656	1.000000e+00	2
2734658	8.388818e-01	22
2734668	1.000000e+00	5
2734670	9.966998e-01	16
2734665	1.000000e+00	0
2734664	8.881784e-16	50
2734667	9.999881e-01	11
2734666	9.999972e-01	10
2734677	1.000000e+00	0
2734678	1.000000e+00	0
2734679	1.000000e+00	1
2734672	1.000000e+00	0
2734673	1.000000e+00	0
2734674	1.000000e+00	1
2734675	1.000000e+00	0
2734684	1.000000e+00	6
2734685	1.000000e+00	4
2734686	1.000000e+00	0
2734687	1.000000e+00	0
2734680	1.000000e+00	0
2734681	1.000000e+00	0
2734682	1.000000e+00	0
2734627	3.300224e-03	35
2734625	1.000000e+00	4
2734630	1.000000e+00	3
2734628	1.000000e+00	0
2734635	1.000000e+00	0
2734634	1.000000e+00	0
2734633	1.000000e+00	0
2734632	6.640945e-01	24
2734638	8.881784e-16	50
2734637	1.000000e+00	0
2734636	1.000000e+00	6
2734642	1.000000e+00	0
2734643	1.000000e+00	0
2734640	1.000000e+00	0
2734641	1.000000e+00	2
2734646	9.675457e-01	19
2734647	1.000000e+00	0
2734644	1.000000e+00	0
2734650	1.000000e+00	0
2734648	1.000000e+00	0
2734649	1.000000e+00	2
2734654	1.000000e+00	0
2734655	7.600562e-01	23
2734652	1.000000e+00	0
2734593	1.000000e+00	0
2734592	1.000000e+00	4
2734594	1.000000e+00	5
2734597	1.000000e+00	1
2734601	1.000000e+00	1
2734605	8.881784e-16	50
2734604	1.000000e+00	0
2734607	1.000000e+00	6
2734606	8.881784e-16	50
2734609	1.000000e+00	0
2734610	1.611182e-01	29
2734612	1.000000e+00	0
2734613	1.000000e+00	0
2734614	9.995319e-01	14
2734616	5.946023e-02	31
2734618	1.000000e+00	5
2734620	1.000000e+00	0
2734621	1.000000e+00	5
2734623	1.000000e+00	1
2734830	1.000000e+00	3
2734831	1.000000e+00	0
2734828	9.923267e-01	17
2734829	9.999549e-01	12
2734826	8.881784e-16	50
2734824	1.000000e+00	0
2734825	5.561376e-01	25
2734823	2.230891e-10	46
2734820	9.405398e-01	20
2734821	1.000000e+00	7
2734818	1.641957e-02	33
2734819	6.640945e-01	24
2734816	9.835804e-01	18
2734817	9.999549e-01	12
2734847	9.999549e-01	12
2734845	3.245432e-02	32
2734843	1.000000e+00	0
2734841	1.000000e+00	0
2734838	1.000000e+00	1
2734836	1.000000e+00	0
2734835	1.000000e+00	0
2734834	1.000000e+00	0
2734833	1.000000e+00	6
2734832	1.049339e-07	43
2734796	1.000000e+00	1
2734797	9.999972e-01	10
2734798	1.000000e+00	0
2734799	1.000000e+00	0
2734792	1.000000e+00	3
2734794	1.000000e+00	0
2734788	1.000000e+00	0
2734789	1.000000e+00	0
2734790	1.000000e+00	0
2734791	1.000000e+00	0
2734784	1.000000e+00	0
2734785	7.673339e-03	34
2734786	9.999881e-01	11
2734787	1.193067e-05	40
2734813	8.881784e-16	50
2734812	1.133316e-12	48
2734815	8.881784e-16	50
2734814	8.881784e-16	50
2734809	8.881784e-16	50
2734808	8.881784e-16	50
2734810	1.854161e-11	47
2734805	8.881784e-16	50
2734804	1.133316e-12	48
2734807	4.529710e-14	49
2734806	8.881784e-16	50
2734801	1.000000e+00	0
2734800	1.000000e+00	1
2734803	1.529320e-04	38
2734802	4.529710e-14	49
2734762	1.000000e+00	0
2734760	1.000000e+00	0
2734766	1.000000e+00	0
2734767	1.000000e+00	0
2734764	1.000000e+00	0
2734754	2.399438e-01	28
2734755	1.000000e+00	0
2734752	7.673339e-03	34
2734753	1.000000e+00	0
2734759	1.000000e+00	1
2734757	4.529710e-14	49
2734779	1.000000e+00	0
2734777	1.000000e+00	0
2734776	1.000000e+00	0
2734783	1.000000e+00	2
2734781	8.881784e-16	50
2734771	1.000000e+00	0
2734770	1.000000e+00	0
2734769	1.000000e+00	0
2734775	1.000000e+00	0
2734774	1.000000e+00	0
2734773	1.000000e+00	0
2734772	1.000000e+00	0
2734728	4.438624e-01	26
2734729	3.359055e-01	27
2734731	1.000000e+00	0
2734732	1.000000e+00	1
2734733	3.359055e-01	27
2734734	1.000000e+00	0
2734735	1.000000e+00	2
2734721	1.000000e+00	3
2734722	1.000000e+00	1
2734723	1.529320e-04	38
2734724	9.999972e-01	10
2734727	9.986989e-01	15
2734745	1.000000e+00	0
2734744	1.000000e+00	4
2734746	1.000000e+00	0
2734748	1.000000e+00	0
2734750	1.000000e+00	0
2734737	1.000000e+00	0
2734739	1.000000e+00	4
2734738	1.000000e+00	1
2734740	3.300224e-03	35
2734743	1.611182e-01	29
2734742	9.675457e-01	19
2734964	1.000000e+00	2
2734966	1.000000e+00	1
2734967	4.438624e-01	26
2734960	1.000000e+00	3
2734962	1.000000e+00	0
2734963	1.000000e+00	7
2734972	1.000000e+00	1
2734973	1.000000e+00	7
2734974	8.881784e-16	50
2734968	5.561376e-01	25
2734969	4.510745e-05	39
2734971	9.999549e-01	12
2734948	1.000000e+00	0
2734950	1.000000e+00	1
2734945	8.881784e-16	50
2734944	8.881784e-16	50
2734947	1.000000e+00	2
2734946	1.000000e+00	2
2734957	1.000000e+00	1
2734959	1.000000e+00	7
2734958	8.881784e-16	50
2734953	1.000000e+00	0
2734952	1.000000e+00	1
2734955	4.529710e-14	49
2734934	9.999994e-01	9
2734935	8.881784e-16	50
2734932	1.000000e+00	2
2734933	3.359055e-01	27
2734930	1.000000e+00	0
2734931	1.000000e+00	3
2734928	9.675457e-01	19
2734929	1.000000e+00	0
2734942	1.529320e-04	38
2734943	4.529710e-14	49
2734940	1.000000e+00	5
2734941	1.000000e+00	0
2734938	4.529710e-14	49
2734936	8.986806e-01	21
2734937	1.000000e+00	0
2734919	1.000000e+00	0
2734918	1.000000e+00	0
2734917	1.000000e+00	0
2734916	9.923267e-01	17
2734915	9.999881e-01	11
2734914	1.000000e+00	1
2734913	1.000000e+00	0
2734912	1.000000e+00	3
2734927	9.999999e-01	8
2734926	1.000000e+00	1
2734924	1.000000e+00	2
2734923	1.000000e+00	0
2734921	1.133316e-12	48
2734920	9.999999e-01	8
2734896	9.999549e-01	12
2734898	1.000000e+00	0
2734900	9.998471e-01	13
2734901	1.000000e+00	0
2734903	1.000000e+00	0
2734905	1.000000e+00	1
2734906	1.000000e+00	0
2734907	1.000000e+00	1
2734908	1.000000e+00	0
2734909	9.835804e-01	18
2734910	1.000000e+00	1
2734881	1.000000e+00	1
2734880	1.000000e+00	1
2734883	1.000000e+00	0
2734882	2.807050e-06	41
2734885	1.000000e+00	1
2734887	8.881784e-16	50
2734886	1.000000e+00	0
2734888	1.000000e+00	1
2734891	1.000000e+00	1
2734890	1.193067e-05	40
2734892	9.999994e-01	9
2734894	1.000000e+00	7
2734866	1.193067e-05	40
2734867	1.000000e+00	1
2734864	1.000000e+00	0
2734868	1.000000e+00	0
2734869	1.000000e+00	0
2734875	1.000000e+00	1
2734873	8.881784e-16	50
2734879	1.000000e+00	1
2734877	9.675457e-01	19
2734851	1.000000e+00	3
2734850	1.000000e+00	0
2734848	1.000000e+00	5
2734855	9.675457e-01	19
2734853	1.000000e+00	0
2734852	1.000000e+00	1
2734859	1.000000e+00	7
2734857	9.999999e-01	8
2734862	1.000000e+00	0
2734860	2.230891e-10	46
2735101	1.000000e+00	1
2735100	9.999994e-01	9
2735103	8.881784e-16	50
2735102	1.000000e+00	0
2735097	1.000000e+00	0
2735096	1.611182e-01	29
2735099	1.000000e+00	0
2735098	1.000000e+00	6
2735093	1.000000e+00	1
2735092	1.000000e+00	0
2735094	9.998471e-01	13
2735089	1.000000e+00	0
2735091	1.000000e+00	0
2735090	1.301086e-03	36
2735084	4.681115e-04	37
2735086	1.000000e+00	2
2735087	9.986989e-01	15
2735081	1.000000e+00	0
2735082	1.000000e+00	4
2735083	1.854161e-11	47
2735077	1.000000e+00	0
2735078	2.807050e-06	41
2735079	9.405398e-01	20
2735072	1.000000e+00	6
2735073	1.013194e-01	30
2735074	1.000000e+00	0
2735075	8.881784e-16	50
2735070	9.999999e-01	8
2735068	1.000000e+00	0
2735067	1.000000e+00	2
2735065	2.807050e-06	41
2735064	1.000000e+00	3
2735063	1.000000e+00	0
2735061	1.000000e+00	3
2735059	1.000000e+00	7
2735058	1.000000e+00	0
2735057	9.999972e-01	10
2735056	1.000000e+00	1
2735054	4.681115e-04	37
2735052	1.000000e+00	7
2735053	9.675457e-01	19
2735051	9.998471e-01	13
2735049	1.000000e+00	0
2735046	3.245432e-02	32
2735047	1.000000e+00	0
2735044	1.000000e+00	2
2735045	1.133316e-12	48
2735042	9.999999e-01	8
2735043	1.000000e+00	0
2735041	1.000000e+00	0
2735032	1.000000e+00	0
2735035	7.673339e-03	34
2735034	1.193067e-05	40
2735037	8.881784e-16	50
2735039	1.000000e+00	7
2735025	1.000000e+00	3
2735024	9.999881e-01	11
2735027	9.999994e-01	9
2735026	1.000000e+00	1
2735029	1.000000e+00	0
2735031	7.600562e-01	23
2735016	1.000000e+00	1
2735017	1.049339e-07	43
2735018	1.000000e+00	0
2735020	1.000000e+00	5
2735021	1.000000e+00	1
2735023	1.000000e+00	0
2735008	4.529710e-14	49
2735009	1.000000e+00	0
2735010	1.000000e+00	0
2735012	9.999972e-01	10
2735014	9.923267e-01	17
2735015	1.000000e+00	3
2735003	1.000000e+00	3
2735002	1.000000e+00	0
2735001	1.000000e+00	5
2735007	1.000000e+00	0
2735005	1.000000e+00	0
2735004	1.000000e+00	2
2734994	1.000000e+00	0
2734993	1.000000e+00	0
2734992	1.000000e+00	0
2734998	1.000000e+00	0
2734996	1.000000e+00	0
2734986	1.000000e+00	2
2734984	1.000000e+00	2
2734990	1.000000e+00	0
2734991	1.000000e+00	0
2734988	4.438624e-01	26
2734978	1.013194e-01	30
2734976	1.000000e+00	3
2734977	1.000000e+00	3
2734982	1.000000e+00	6
2734983	1.000000e+00	0
2734980	1.000000e+00	0
2734981	8.881784e-16	50
2734144	8.881784e-16	50
2734147	9.999972e-01	10
2734146	9.986989e-01	15
2734149	9.995319e-01	14
2734148	1.049339e-07	43
2734151	1.000000e+00	0
2734153	9.995319e-01	14
2734152	1.000000e+00	0
2734155	1.000000e+00	0
2734157	1.529320e-04	38
2734156	2.230891e-10	46
2734159	1.000000e+00	0
2734158	1.000000e+00	1
2734160	1.000000e+00	0
2734162	1.000000e+00	0
2734164	1.000000e+00	0
2734165	1.000000e+00	0
2734166	9.999881e-01	11
2734167	1.000000e+00	0
2734168	1.000000e+00	2
2734170	1.000000e+00	1
2734172	1.000000e+00	2
2734174	8.986806e-01	21
2734179	9.675457e-01	19
2734177	8.881784e-16	50
2734176	1.049339e-07	43
2734183	1.049339e-07	43
2734182	1.000000e+00	0
2734181	8.881784e-16	50
2734180	7.673339e-03	34
2734185	1.000000e+00	0
2734184	1.000000e+00	0
2734191	1.000000e+00	0
2734190	1.000000e+00	3
2734189	1.000000e+00	1
2734188	1.000000e+00	4
2734194	1.000000e+00	0
2734195	8.881784e-16	50
2734192	1.000000e+00	0
2734198	8.881784e-16	50
2734199	1.000000e+00	0
2734197	1.854161e-11	47
2734202	1.000000e+00	0
2734203	9.999972e-01	10
2734200	1.000000e+00	0
2734201	8.881784e-16	50
2734206	1.000000e+00	0
2734207	1.000000e+00	2
2734205	1.000000e+00	0
2734085	1.000000e+00	2
2734084	1.000000e+00	0
2734086	3.359055e-01	27
2734080	1.000000e+00	0
2734083	1.000000e+00	0
2734092	3.245432e-02	32
2734095	1.000000e+00	1
2734094	9.986989e-01	15
2734088	1.854161e-11	47
2734090	3.359055e-01	27
2734100	1.000000e+00	3
2734101	8.881784e-16	50
2734102	1.000000e+00	1
2734103	1.000000e+00	6
2734096	1.000000e+00	2
2734097	2.104926e-09	45
2734098	9.986989e-01	15
2734099	1.133316e-12	48
2734109	1.000000e+00	0
2734111	8.881784e-16	50
2734105	7.600562e-01	23
2734106	9.999994e-01	9
2734107	1.000000e+00	0
2734119	1.000000e+00	0
2734118	9.999994e-01	9
2734117	9.405398e-01	20
2734116	1.000000e+00	1
2734115	6.640945e-01	24
2734113	1.000000e+00	0
2734112	1.000000e+00	1
2734127	1.000000e+00	5
2734126	9.999972e-01	10
2734124	8.881784e-16	50
2734121	9.405398e-01	20
2734120	1.000000e+00	0
2734134	1.000000e+00	0
2734135	1.000000e+00	0
2734133	1.854161e-11	47
2734131	8.388818e-01	22
2734128	6.640945e-01	24
2734129	5.817779e-07	42
2734142	1.000000e+00	0
2734140	2.230891e-10	46
2734141	1.000000e+00	0
2734138	8.881784e-16	50
2734139	1.000000e+00	7
2734137	1.000000e+00	2
2734280	1.621870e-08	44
2734282	1.000000e+00	0
2734284	1.000000e+00	2
2734285	1.000000e+00	2
2734287	2.104926e-09	45
2734273	2.230891e-10	46
2734274	1.000000e+00	1
2734276	9.995319e-01	14
2734277	1.000000e+00	3
2734278	9.999994e-01	9
2734279	1.000000e+00	0
2734297	1.000000e+00	0
2734299	1.000000e+00	0
2734298	3.245432e-02	32
2734301	2.104926e-09	45
2734303	1.529320e-04	38
2734289	1.000000e+00	1
2734288	1.000000e+00	0
2734291	1.000000e+00	6
2734290	5.946023e-02	31
2734292	4.529710e-14	49
2734295	1.000000e+00	0
2734294	1.000000e+00	0
2753631	1.193067e-05	40
2734314	2.230891e-10	46
2734315	1.000000e+00	0
2734312	1.000000e+00	1
2734313	1.000000e+00	0
2734318	1.000000e+00	0
2734319	1.000000e+00	0
2734316	1.000000e+00	1
2734307	1.000000e+00	6
2734305	1.133316e-12	48
2734311	8.881784e-16	50
2734308	1.000000e+00	1
2734330	8.881784e-16	50
2734328	1.000000e+00	0
2734335	1.193067e-05	40
2734333	1.000000e+00	0
2734332	2.230891e-10	46
2734322	1.133316e-12	48
2734321	1.000000e+00	0
2734327	1.000000e+00	0
2734324	1.611182e-01	29
2734220	1.000000e+00	1
2734222	1.000000e+00	0
2734223	9.405398e-01	20
2734216	1.000000e+00	0
2734217	1.000000e+00	1
2734218	1.000000e+00	0
2734219	2.807050e-06	41
2734213	9.986989e-01	15
2734215	5.817779e-07	42
2734208	1.000000e+00	0
2734209	7.673339e-03	34
2734211	9.966998e-01	16
2734237	1.000000e+00	0
2734236	1.000000e+00	2
2734239	1.000000e+00	0
2734238	9.999999e-01	8
2734233	8.881784e-16	50
2734234	8.986806e-01	21
2734228	8.881784e-16	50
2734231	1.000000e+00	3
2734230	1.000000e+00	0
2734224	9.999881e-01	11
2734226	1.049339e-07	43
2734255	1.000000e+00	0
2734253	9.999999e-01	8
2734250	8.881784e-16	50
2734251	1.000000e+00	6
2734248	1.641957e-02	33
2734244	9.986989e-01	15
2734245	8.881784e-16	50
2734243	5.817779e-07	42
2734271	2.104926e-09	45
2734270	9.995319e-01	14
2734269	1.000000e+00	0
2734267	1.000000e+00	1
2734266	1.000000e+00	0
2734265	4.510745e-05	39
2734264	9.999549e-01	12
2734263	1.301086e-03	36
2734261	8.881784e-16	50
2734260	9.998471e-01	13
2734259	1.000000e+00	4
2734258	1.000000e+00	6
2734257	1.000000e+00	0
2734418	7.600562e-01	23
2734419	1.000000e+00	6
2734417	1.133316e-12	48
2734422	1.000000e+00	0
2734420	9.923267e-01	17
2734427	1.000000e+00	7
2734425	1.000000e+00	0
2734431	1.000000e+00	0
2734428	1.000000e+00	1
2734402	1.000000e+00	0
2734400	9.999994e-01	9
2734407	1.000000e+00	0
2734406	1.000000e+00	4
2734405	1.000000e+00	3
2734404	9.923267e-01	17
2734411	1.000000e+00	1
2734409	1.000000e+00	7
2734415	4.529710e-14	49
2734413	1.000000e+00	2
2734448	1.000000e+00	0
2734449	1.000000e+00	0
2734450	1.000000e+00	0
2734452	1.000000e+00	0
2734453	9.999994e-01	9
2734455	1.000000e+00	0
2734456	1.000000e+00	1
2734457	1.000000e+00	6
2734458	8.881784e-16	50
2734459	1.193067e-05	40
2734460	8.881784e-16	50
2734462	1.000000e+00	3
2734463	1.000000e+00	6
2734433	1.000000e+00	6
2734432	1.000000e+00	3
2734435	9.675457e-01	19
2734437	5.946023e-02	31
2734438	9.999994e-01	9
2734441	1.000000e+00	4
2734440	9.999881e-01	11
2734443	2.399438e-01	28
2734445	1.000000e+00	0
2734444	1.000000e+00	0
2734447	1.000000e+00	0
2734358	8.881784e-16	50
2734359	8.881784e-16	50
2734356	1.641957e-02	33
2734357	7.673339e-03	34
2734354	1.000000e+00	3
2734355	1.621870e-08	44
2734352	9.923267e-01	17
2734366	1.000000e+00	2
2734367	4.529710e-14	49
2734364	9.999549e-01	12
2734365	1.000000e+00	7
2734360	1.133316e-12	48
2734361	1.013194e-01	30
2734343	1.000000e+00	2
2734342	8.881784e-16	50
2734341	8.881784e-16	50
2734340	1.000000e+00	2
2734338	1.000000e+00	0
2734337	9.923267e-01	17
2734351	1.000000e+00	0
2734350	1.000000e+00	1
2734349	8.881784e-16	50
2734347	1.000000e+00	1
2734346	1.000000e+00	1
2734345	1.301086e-03	36
2734344	1.000000e+00	4
2734389	1.000000e+00	2
2734390	1.000000e+00	0
2734391	1.000000e+00	1
2734384	9.675457e-01	19
2734385	6.640945e-01	24
2734386	1.000000e+00	6
2734396	1.000000e+00	0
2734397	1.000000e+00	2
2734399	8.881784e-16	50
2734392	1.000000e+00	1
2734393	1.000000e+00	6
2734394	1.000000e+00	0
2734372	1.000000e+00	4
2734375	1.000000e+00	2
2734374	7.673339e-03	34
2734369	8.881784e-16	50
2734368	1.000000e+00	4
2734371	1.133316e-12	48
2734370	8.881784e-16	50
2734381	9.999881e-01	11
2734380	8.881784e-16	50
2734383	1.000000e+00	1
2734382	1.000000e+00	3
2734377	1.854161e-11	47
2734376	1.000000e+00	1
2734379	7.600562e-01	23
2734555	1.000000e+00	2
2734554	1.000000e+00	0
2734553	1.000000e+00	0
2734559	1.000000e+00	4
2734558	1.000000e+00	1
2734557	1.000000e+00	0
2734547	1.000000e+00	0
2734545	1.000000e+00	1
2734551	1.000000e+00	0
2734550	1.000000e+00	0
2734548	1.000000e+00	1
2734539	1.000000e+00	2
2734536	1.000000e+00	0
2734537	1.000000e+00	0
2734542	1.193067e-05	40
2734543	1.000000e+00	0
2734540	1.000000e+00	0
2734531	1.000000e+00	0
2734529	1.000000e+00	0
2734533	1.193067e-05	40
2734584	1.000000e+00	0
2734586	9.999994e-01	9
2734589	1.000000e+00	5
2734591	1.000000e+00	0
2734590	1.000000e+00	0
2734577	1.000000e+00	0
2734579	1.000000e+00	0
2734581	1.000000e+00	0
2734580	1.000000e+00	0
2734583	4.510745e-05	39
2734582	1.000000e+00	4
2734568	1.000000e+00	2
2734569	1.000000e+00	2
2734570	1.000000e+00	0
2734571	1.000000e+00	0
2734572	1.000000e+00	0
2734573	1.000000e+00	0
2734574	1.000000e+00	0
2734575	1.000000e+00	0
2734560	2.230891e-10	46
2734562	8.881784e-16	50
2734563	1.000000e+00	3
2734565	1.000000e+00	0
2734566	1.000000e+00	0
2734567	1.049339e-07	43
2734495	9.835804e-01	18
2734493	1.000000e+00	2
2734491	8.881784e-16	50
2734490	1.854161e-11	47
2734489	1.000000e+00	0
2734488	1.000000e+00	0
2734487	1.000000e+00	6
2734486	9.999881e-01	11
2734485	1.013194e-01	30
2734484	1.000000e+00	3
2734482	1.000000e+00	1
2734481	1.000000e+00	0
2734480	1.854161e-11	47
2734478	1.000000e+00	0
2734479	1.000000e+00	0
2734476	1.000000e+00	3
2734474	1.000000e+00	0
2734475	1.621870e-08	44
2734473	1.000000e+00	1
2734471	1.133316e-12	48
2734468	1.000000e+00	6
2734469	8.881784e-16	50
2734466	9.998471e-01	13
2734464	9.999549e-01	12
2734465	8.881784e-16	50
2734524	9.835804e-01	18
2734527	9.999972e-01	10
2734526	1.000000e+00	4
2734521	1.854161e-11	47
2734520	9.999999e-01	8
2734522	3.359055e-01	27
2734517	5.561376e-01	25
2734516	9.999994e-01	9
2734519	1.000000e+00	2
2734518	8.881784e-16	50
2734513	8.881784e-16	50
2734512	1.000000e+00	1
2734515	1.000000e+00	0
2734514	1.000000e+00	0
2734508	8.881784e-16	50
2734509	1.000000e+00	0
2734511	1.000000e+00	1
2734504	1.000000e+00	0
2734506	9.999999e-01	8
2734507	1.000000e+00	4
2734500	1.000000e+00	1
2734501	8.881784e-16	50
2734502	3.359055e-01	27
2734503	1.000000e+00	0
2734497	1.000000e+00	0
2734498	8.881784e-16	50
2735659	1.000000e+00	7
2735657	1.000000e+00	1
2735656	8.881784e-16	50
2735663	4.510745e-05	39
2735661	9.835804e-01	18
2735650	1.000000e+00	4
2735648	1.000000e+00	3
2735654	1.000000e+00	2
2735653	1.000000e+00	0
2735652	1.000000e+00	0
2735675	2.399438e-01	28
2735672	9.995319e-01	14
2735673	1.000000e+00	3
2735678	9.675457e-01	19
2735676	1.000000e+00	1
2735677	1.000000e+00	5
2735667	7.600562e-01	23
2735665	9.986989e-01	15
2735670	4.681115e-04	37
2735668	2.104926e-09	45
2735625	7.673339e-03	34
2735624	7.600562e-01	23
2735627	1.000000e+00	0
2735629	1.000000e+00	0
2735631	6.640945e-01	24
2735630	1.000000e+00	0
2735617	1.000000e+00	0
2735616	5.946023e-02	31
2735619	1.000000e+00	2
2735618	2.230891e-10	46
2735620	1.000000e+00	0
2735623	1.000000e+00	1
2735640	8.881784e-16	50
2735642	1.000000e+00	5
2735644	1.000000e+00	0
2735646	1.000000e+00	0
2735632	1.000000e+00	6
2735637	1.000000e+00	1
2735727	1.000000e+00	0
2735726	1.000000e+00	0
2735725	1.000000e+00	0
2735724	1.000000e+00	0
2735723	1.000000e+00	2
2735722	1.000000e+00	0
2735721	1.000000e+00	0
2735719	1.000000e+00	1
2735718	1.000000e+00	1
2735717	1.000000e+00	0
2735716	1.000000e+00	2
2735715	1.000000e+00	0
2735714	1.000000e+00	3
2735712	1.000000e+00	0
2735742	1.641957e-02	33
2735743	1.000000e+00	0
2735740	8.881784e-16	50
2735738	1.000000e+00	0
2735739	8.986806e-01	21
2735734	1.000000e+00	0
2735735	8.881784e-16	50
2735732	8.881784e-16	50
2735730	1.611182e-01	29
2735731	1.049339e-07	43
2735728	1.000000e+00	1
2735693	1.000000e+00	1
2735692	1.000000e+00	6
2735689	1.000000e+00	3
2735688	9.835804e-01	18
2735691	1.000000e+00	0
2735690	1.000000e+00	1
2735685	1.000000e+00	1
2735687	8.881784e-16	50
2735680	9.835804e-01	18
2735683	1.000000e+00	0
2735682	3.300224e-03	35
2735708	1.000000e+00	1
2735709	1.000000e+00	6
2735710	1.000000e+00	1
2735711	1.000000e+00	0
2735704	1.000000e+00	0
2735706	1.000000e+00	0
2735707	1.000000e+00	0
2735701	1.000000e+00	0
2735702	1.193067e-05	40
2735696	6.640945e-01	24
2735697	1.000000e+00	1
2735699	1.000000e+00	0
2735779	1.000000e+00	1
2735776	4.529710e-14	49
2735777	1.000000e+00	3
2735782	1.301086e-03	36
2735783	7.600562e-01	23
2735780	1.529320e-04	38
2735781	1.000000e+00	6
2735786	1.000000e+00	0
2735787	1.000000e+00	0
2735784	1.000000e+00	1
2735790	1.000000e+00	6
2735788	1.000000e+00	0
2735795	1.000000e+00	1
2735794	8.881784e-16	50
2735793	5.561376e-01	25
2735792	1.000000e+00	0
2735798	8.986806e-01	21
[truncated: 1,432 more rows]
