# Supplementary material for: Translational Selection Is Ubiquitous in Prokaryotes
Source: PLoS Genet. 2010 Jun 24;6(6):e1001004. doi: 10.1371/journal.pgen.1001004 (PMC2891978; doi:10.1371/journal.pgen.1001004)
Supplement: Dataset S1 — OCU/non-OCU gene calls in 461 Bacterial and Archaeal genomes, and summary tables of genome properties and OCU preferences for specific codons. (4.77 MB ZIP) [file pgen.1001004.s001.zip › Dataset_S1_Bacteria/Bifidobacterium_adolescentis_ATCC_15703.arff.ocuGenes]

GeneID	signTest_p	ocuProbWinCnt
4556649	1.000000e+00	6
4556648	8.881784e-16	50
4556651	1.013194e-01	30
4556650	8.881784e-16	50
4556653	8.881784e-16	50
4556652	8.881784e-16	50
4556655	8.881784e-16	50
4556654	1.000000e+00	0
4556643	1.621870e-08	44
4556642	8.881784e-16	50
4556645	8.881784e-16	50
4556644	9.923267e-01	17
4556647	8.881784e-16	50
4556646	1.854161e-11	47
4556664	1.000000e+00	2
4556665	1.000000e+00	1
4556666	1.000000e+00	0
4556667	4.529710e-14	49
4556668	1.000000e+00	0
4556669	8.881784e-16	50
4556670	8.881784e-16	50
4556671	1.000000e+00	0
4556656	1.000000e+00	0
4556657	2.104926e-09	45
4556658	8.881784e-16	50
4556659	1.000000e+00	1
4556660	8.986806e-01	21
4556661	1.000000e+00	0
4556662	9.999549e-01	12
4556663	9.999994e-01	9
4556619	9.999999e-01	8
4556618	9.998471e-01	13
4556617	9.986989e-01	15
4556616	1.000000e+00	0
4556623	8.986806e-01	21
4556622	1.000000e+00	0
4556621	1.000000e+00	1
4556620	1.000000e+00	0
4556611	9.999994e-01	9
4556610	9.999994e-01	9
4556609	1.000000e+00	0
4556608	4.529710e-14	49
4556615	9.999994e-01	9
4556614	8.881784e-16	50
4556613	1.000000e+00	0
4556612	2.807050e-06	41
4556634	9.999994e-01	9
4556635	9.999881e-01	11
4556632	1.000000e+00	0
4556633	2.230891e-10	46
4556638	1.000000e+00	2
4556636	9.835804e-01	18
4556637	5.946023e-02	31
4556626	1.000000e+00	0
4556627	4.529710e-14	49
4556624	9.998471e-01	13
4556625	1.000000e+00	2
4556630	1.000000e+00	3
4556631	1.000000e+00	1
4556628	1.000000e+00	0
4556629	9.998471e-01	13
4556589	4.681115e-04	37
4556588	1.000000e+00	0
4556585	1.000000e+00	0
4556584	9.986989e-01	15
4556587	1.000000e+00	0
4556586	9.999999e-01	8
4556581	1.000000e+00	0
4556580	1.000000e+00	0
4556583	1.000000e+00	3
4556582	1.301086e-03	36
4556577	9.835804e-01	18
4556576	1.000000e+00	0
4556579	9.999994e-01	9
4556578	1.000000e+00	1
4556604	8.881784e-16	50
4556605	1.000000e+00	4
4556606	1.000000e+00	0
4556607	1.000000e+00	1
4556600	1.000000e+00	4
4556601	1.000000e+00	4
4556602	9.986989e-01	15
4556603	1.000000e+00	0
4556596	1.000000e+00	0
4556597	2.104926e-09	45
4556598	1.000000e+00	0
4556599	8.881784e-16	50
4556593	9.995319e-01	14
4556594	3.359055e-01	27
4556595	8.881784e-16	50
4556559	8.881784e-16	50
4556558	2.807050e-06	41
4556557	1.000000e+00	3
4556556	2.399438e-01	28
4556555	9.966998e-01	16
4556554	9.923267e-01	17
4556553	1.000000e+00	0
4556552	1.000000e+00	4
4556551	9.986989e-01	15
4556550	8.881784e-16	50
4556549	1.000000e+00	0
4556548	1.000000e+00	0
4556547	1.000000e+00	4
4556546	1.000000e+00	0
4556545	1.000000e+00	0
4556544	1.000000e+00	0
4556574	1.000000e+00	2
4556575	9.675457e-01	19
4556572	9.999972e-01	10
4556573	1.000000e+00	2
4556570	9.999994e-01	9
4556571	2.807050e-06	41
4556568	1.000000e+00	0
4556569	1.854161e-11	47
4556566	1.000000e+00	0
4556567	1.000000e+00	0
4556564	1.000000e+00	6
4556565	9.999972e-01	10
4556562	7.673339e-03	34
4556563	8.881784e-16	50
4556560	1.000000e+00	1
4556561	1.000000e+00	1
4556768	1.000000e+00	2
4556769	9.966998e-01	16
4556770	1.000000e+00	0
4556771	3.245432e-02	32
4556772	1.641957e-02	33
4556773	1.000000e+00	0
4556774	1.133316e-12	48
4556775	7.600562e-01	23
4556776	9.999994e-01	9
4556777	1.000000e+00	0
4556778	8.881784e-16	50
4556779	9.675457e-01	19
4556780	1.000000e+00	3
4556781	2.104926e-09	45
4556782	1.000000e+00	1
4556783	8.881784e-16	50
4556785	1.000000e+00	1
4556784	9.998471e-01	13
4556787	9.966998e-01	16
4556786	1.000000e+00	2
4556789	1.000000e+00	2
4556788	8.881784e-16	50
4556791	1.000000e+00	2
4556790	8.881784e-16	50
4556793	9.986989e-01	15
4556792	1.000000e+00	3
4556795	1.000000e+00	2
4556794	1.000000e+00	1
4556797	1.000000e+00	1
4556796	1.000000e+00	2
4556799	8.388818e-01	22
4556798	8.986806e-01	21
4556738	5.817779e-07	42
4556739	1.000000e+00	0
4556736	1.000000e+00	0
4556737	8.881784e-16	50
4556742	1.000000e+00	0
4556743	1.000000e+00	6
4556740	1.000000e+00	0
4556741	1.000000e+00	0
4556750	1.000000e+00	2
4556751	8.881784e-16	50
4556749	9.999972e-01	10
4556755	9.999999e-01	8
4556754	8.881784e-16	50
4556753	4.529710e-14	49
4556752	1.000000e+00	0
4556759	1.000000e+00	0
4556758	1.000000e+00	0
4556757	1.000000e+00	1
4556756	1.000000e+00	1
4556763	1.000000e+00	0
4556762	4.510745e-05	39
4556761	3.359055e-01	27
4556760	8.881784e-16	50
4556767	1.000000e+00	0
4556766	1.000000e+00	0
4556765	6.640945e-01	24
4556764	1.049339e-07	43
4556709	8.881784e-16	50
4556710	1.000000e+00	0
4556711	9.998471e-01	13
4556704	1.000000e+00	2
4556705	1.000000e+00	0
4556706	1.000000e+00	0
4556707	8.881784e-16	50
4556718	1.000000e+00	0
4556719	1.000000e+00	0
4556712	1.000000e+00	0
4556713	6.640945e-01	24
4556725	1.000000e+00	4
4556727	9.999549e-01	12
4556726	1.000000e+00	0
4556721	1.000000e+00	1
4556720	1.000000e+00	0
4556723	9.999972e-01	10
4556722	1.000000e+00	1
4556733	9.405398e-01	20
4556732	1.000000e+00	7
4556735	1.000000e+00	0
4556729	7.673339e-03	34
4556728	1.621870e-08	44
4556731	8.881784e-16	50
4556730	8.881784e-16	50
4556678	8.881784e-16	50
4556679	4.529710e-14	49
4556676	8.881784e-16	50
4556677	8.881784e-16	50
4556674	1.000000e+00	0
4556675	1.193067e-05	40
4556672	9.966998e-01	16
4556673	9.995319e-01	14
4556687	8.881784e-16	50
4556684	1.000000e+00	0
4556685	9.999972e-01	10
4556682	1.641957e-02	33
4556683	9.966998e-01	16
4556681	1.000000e+00	0
4556695	4.529710e-14	49
4556694	3.300224e-03	35
4556693	8.881784e-16	50
4556692	3.300224e-03	35
4556691	3.245432e-02	32
4556690	1.000000e+00	0
4556689	1.000000e+00	0
4556688	1.000000e+00	1
4556703	1.000000e+00	6
4556702	1.000000e+00	0
4556701	1.000000e+00	4
4556697	4.529710e-14	49
4556696	1.000000e+00	3
4556410	1.000000e+00	0
4556411	1.000000e+00	2
4556408	1.000000e+00	1
4556409	9.999999e-01	8
4556414	1.000000e+00	0
4556415	9.998471e-01	13
4556402	1.000000e+00	1
4556403	1.000000e+00	4
4556400	1.000000e+00	0
4556401	1.000000e+00	2
4556406	1.000000e+00	0
4556407	1.000000e+00	0
4556404	1.000000e+00	0
4556405	1.000000e+00	0
4556395	6.640945e-01	24
4556394	1.000000e+00	0
4556393	1.301086e-03	36
4556392	1.000000e+00	0
4556399	9.999999e-01	8
4556398	1.000000e+00	0
4556397	1.000000e+00	5
4556396	6.640945e-01	24
4556387	1.000000e+00	0
4556386	1.000000e+00	0
4556385	1.000000e+00	1
4556384	3.245432e-02	32
4556391	1.000000e+00	1
4556390	1.000000e+00	0
4556389	1.000000e+00	0
4556388	9.999881e-01	11
4556376	1.000000e+00	6
4556377	8.881784e-16	50
4556378	1.000000e+00	3
4556379	9.966998e-01	16
4556380	1.000000e+00	3
4556381	1.000000e+00	0
4556382	1.000000e+00	1
4556383	1.000000e+00	5
4556368	1.000000e+00	0
4556369	1.000000e+00	2
4556370	1.611182e-01	29
4556371	1.000000e+00	1
4556372	1.000000e+00	0
4556373	1.000000e+00	2
4556374	1.000000e+00	1
4556375	1.000000e+00	1
4556361	4.529710e-14	49
4556360	9.405398e-01	20
4556363	1.000000e+00	1
4556362	1.000000e+00	1
4556365	3.300224e-03	35
4556364	3.359055e-01	27
4556367	3.245432e-02	32
4556366	4.529710e-14	49
4556353	1.000000e+00	2
4556355	1.000000e+00	4
4556354	1.000000e+00	0
4556359	4.529710e-14	49
4556358	9.995319e-01	14
4556350	1.049339e-07	43
4556351	8.388818e-01	22
4556348	1.000000e+00	0
4556349	1.000000e+00	0
4556346	1.000000e+00	6
4556347	9.999972e-01	10
4556344	1.000000e+00	3
4556345	1.000000e+00	0
4556342	1.193067e-05	40
4556343	1.000000e+00	2
4556340	1.854161e-11	47
4556341	8.881784e-16	50
4556338	1.000000e+00	0
4556339	1.000000e+00	0
4556336	8.881784e-16	50
4556337	1.000000e+00	0
4556335	1.000000e+00	0
4556334	8.881784e-16	50
4556333	4.438624e-01	26
4556332	9.986989e-01	15
4556331	1.193067e-05	40
4556330	8.881784e-16	50
4556329	1.000000e+00	0
4556328	1.000000e+00	1
4556327	1.000000e+00	1
4556326	5.561376e-01	25
4556325	2.399438e-01	28
4556324	8.881784e-16	50
4556323	1.000000e+00	0
4556322	9.999881e-01	11
4556321	1.000000e+00	6
4556320	1.000000e+00	0
4556316	1.000000e+00	0
4556317	1.000000e+00	0
4556318	1.000000e+00	0
4556319	1.000000e+00	0
4556312	1.000000e+00	2
4556313	1.000000e+00	0
4556314	1.000000e+00	2
4556315	9.966998e-01	16
4556308	1.000000e+00	0
4556309	1.000000e+00	3
4556310	1.000000e+00	0
4556311	1.000000e+00	0
4556304	1.000000e+00	4
4556305	9.835804e-01	18
4556306	1.000000e+00	2
4556307	1.000000e+00	1
4556301	8.881784e-16	50
4556300	1.000000e+00	1
4556303	9.999972e-01	10
4556302	1.000000e+00	0
4556297	1.000000e+00	5
4556296	1.133316e-12	48
4556299	1.000000e+00	0
4556298	1.000000e+00	3
4556293	1.000000e+00	0
4556292	1.000000e+00	0
4556295	1.000000e+00	2
4556294	1.000000e+00	0
4556289	1.000000e+00	2
4556288	9.998471e-01	13
4556291	1.000000e+00	0
4556290	1.000000e+00	0
4556530	4.681115e-04	37
4556529	1.000000e+00	1
4556528	9.999999e-01	8
4556535	1.000000e+00	0
4556534	1.000000e+00	3
4556533	1.000000e+00	0
4556532	1.000000e+00	1
4556539	1.641957e-02	33
4556538	1.000000e+00	2
4556537	9.986989e-01	15
4556536	1.000000e+00	2
4556543	1.000000e+00	4
4556542	8.881784e-16	50
4556541	8.881784e-16	50
4556540	1.000000e+00	0
4556514	1.000000e+00	5
4556515	4.529710e-14	49
4556512	1.000000e+00	5
4556513	1.000000e+00	1
4556518	9.999999e-01	8
4556519	1.000000e+00	1
4556516	1.000000e+00	1
4556517	1.000000e+00	1
4556522	1.000000e+00	1
4556523	9.675457e-01	19
4556520	1.000000e+00	0
4556521	7.673339e-03	34
4556526	1.000000e+00	1
4556527	4.529710e-14	49
4556524	1.000000e+00	7
4556525	8.881784e-16	50
4556497	8.881784e-16	50
4556496	1.000000e+00	0
4556498	1.133316e-12	48
4556500	1.000000e+00	0
4556505	1.000000e+00	1
4556507	1.000000e+00	1
4556506	3.300224e-03	35
4556509	8.881784e-16	50
4556508	8.881784e-16	50
4556511	8.881784e-16	50
4556510	9.999994e-01	9
4556480	1.529320e-04	38
4556481	1.000000e+00	3
4556482	4.529710e-14	49
4556483	8.881784e-16	50
4556484	4.529710e-14	49
4556485	8.986806e-01	21
4556486	8.881784e-16	50
4556487	1.000000e+00	0
4556488	8.881784e-16	50
4556489	1.000000e+00	1
4556490	8.881784e-16	50
4556491	9.675457e-01	19
4556492	8.881784e-16	50
4556493	8.881784e-16	50
4556494	1.000000e+00	2
4556495	1.000000e+00	2
4556471	1.000000e+00	1
4556470	1.000000e+00	2
4556469	2.104926e-09	45
4556468	1.000000e+00	2
4556467	1.000000e+00	2
4556466	8.881784e-16	50
4556465	1.000000e+00	6
4556464	4.529710e-14	49
4556479	1.000000e+00	6
4556478	1.000000e+00	0
4556477	1.000000e+00	2
4556476	1.000000e+00	3
4556475	1.000000e+00	0
4556474	1.000000e+00	0
4556473	8.881784e-16	50
4556472	9.995319e-01	14
4556454	1.000000e+00	7
4556455	1.000000e+00	1
4556452	8.881784e-16	50
4556453	8.986806e-01	21
4556450	1.000000e+00	4
4556451	1.000000e+00	4
4556448	7.600562e-01	23
4556449	1.000000e+00	1
4556462	9.995319e-01	14
4556463	1.000000e+00	0
4556460	8.881784e-16	50
4556461	9.999881e-01	11
4556458	1.049339e-07	43
4556459	1.000000e+00	2
4556456	1.000000e+00	4
4556457	1.000000e+00	0
4556437	1.000000e+00	0
4556436	9.999999e-01	8
4556439	1.000000e+00	0
4556438	9.999881e-01	11
4556433	1.000000e+00	0
4556432	9.999994e-01	9
4556435	1.000000e+00	0
4556434	8.881784e-16	50
4556445	9.999881e-01	11
4556444	1.000000e+00	0
4556447	1.000000e+00	0
4556446	1.000000e+00	2
4556441	1.000000e+00	0
4556440	1.000000e+00	1
4556443	1.000000e+00	0
4556442	1.000000e+00	2
4556420	9.999549e-01	12
4556421	1.000000e+00	2
4556422	1.000000e+00	3
4556423	8.881784e-16	50
4556416	9.923267e-01	17
4556417	1.000000e+00	1
4556418	1.000000e+00	0
4556419	1.000000e+00	0
4556428	2.230891e-10	46
4556429	1.000000e+00	0
4556430	1.000000e+00	0
4556431	9.999972e-01	10
4556424	1.000000e+00	2
4556425	8.881784e-16	50
4556426	1.000000e+00	0
4556427	1.000000e+00	1
4556111	1.000000e+00	3
4556110	8.881784e-16	50
4556109	8.881784e-16	50
4556108	8.881784e-16	50
4556107	1.000000e+00	0
4556106	1.000000e+00	2
4556105	1.000000e+00	1
4556104	9.999549e-01	12
4556103	9.998471e-01	13
4556102	1.000000e+00	7
4556101	6.640945e-01	24
4556100	1.000000e+00	5
4556099	5.561376e-01	25
4556098	1.000000e+00	2
4556097	1.000000e+00	3
4556096	8.881784e-16	50
4556126	1.000000e+00	0
4556127	1.000000e+00	0
4556124	1.000000e+00	2
4556125	1.000000e+00	7
4556122	1.000000e+00	0
4556123	1.000000e+00	0
4556120	1.000000e+00	0
4556118	1.000000e+00	0
4556119	1.000000e+00	0
4556116	2.230891e-10	46
4556117	1.000000e+00	0
4556114	2.807050e-06	41
4556115	8.881784e-16	50
4556112	1.000000e+00	2
4556113	1.013194e-01	30
4556141	5.817779e-07	42
4556140	8.881784e-16	50
4556143	1.854161e-11	47
4556142	1.000000e+00	0
4556137	8.881784e-16	50
4556136	8.881784e-16	50
4556139	8.881784e-16	50
4556138	1.000000e+00	1
4556133	1.000000e+00	0
4556132	1.000000e+00	0
4556135	1.000000e+00	0
4556134	1.000000e+00	1
4556129	1.000000e+00	0
4556128	1.000000e+00	0
4556131	1.133316e-12	48
4556130	3.359055e-01	27
4556156	1.000000e+00	1
4556157	8.986806e-01	21
4556158	1.000000e+00	0
4556159	8.881784e-16	50
4556152	9.999549e-01	12
4556153	1.000000e+00	1
4556154	1.133316e-12	48
4556155	1.049339e-07	43
4556148	1.000000e+00	0
4556149	1.000000e+00	0
4556150	4.438624e-01	26
4556151	5.946023e-02	31
4556144	9.999881e-01	11
4556145	1.000000e+00	1
4556146	2.104926e-09	45
4556147	1.000000e+00	2
4556043	1.000000e+00	0
4556042	1.000000e+00	1
4556041	1.000000e+00	0
4556040	1.000000e+00	0
4556047	1.000000e+00	0
4556046	1.000000e+00	1
4556045	1.000000e+00	5
4556044	8.881784e-16	50
4556035	1.000000e+00	4
4556034	1.000000e+00	2
4556033	8.881784e-16	50
4556032	8.881784e-16	50
4556039	9.999972e-01	10
4556038	1.000000e+00	0
4556037	3.359055e-01	27
4556036	1.000000e+00	1
4556058	1.000000e+00	2
4556059	1.000000e+00	3
4556056	9.999972e-01	10
4556057	1.000000e+00	0
4556062	8.881784e-16	50
4556063	1.000000e+00	4
4556060	1.000000e+00	0
4556061	5.817779e-07	42
4556050	1.000000e+00	0
4556051	1.000000e+00	0
4556048	1.000000e+00	5
4556049	1.000000e+00	0
4556054	7.673339e-03	34
4556055	1.133316e-12	48
4556052	1.000000e+00	2
4556053	8.881784e-16	50
4556073	1.000000e+00	4
4556072	1.000000e+00	3
4556075	9.999972e-01	10
4556074	8.881784e-16	50
4556077	2.104926e-09	45
4556076	8.881784e-16	50
4556079	8.881784e-16	50
4556078	1.621870e-08	44
4556065	5.946023e-02	31
4556064	1.000000e+00	0
4556067	1.000000e+00	4
4556066	1.000000e+00	3
4556069	8.881784e-16	50
4556068	9.675457e-01	19
4556071	4.438624e-01	26
4556070	9.999972e-01	10
4556088	9.999881e-01	11
4556089	4.510745e-05	39
4556090	9.986989e-01	15
4556091	8.881784e-16	50
4556092	1.854161e-11	47
4556093	8.881784e-16	50
4556094	1.000000e+00	0
4556080	1.000000e+00	4
4556081	1.000000e+00	2
4556082	1.000000e+00	0
4556083	1.000000e+00	1
4556084	1.000000e+00	2
4556085	1.000000e+00	1
4556086	1.000000e+00	2
4556087	5.817779e-07	42
4556230	9.835804e-01	18
4556231	1.000000e+00	7
4556228	1.854161e-11	47
4556229	8.881784e-16	50
4556226	9.999972e-01	10
4556227	1.000000e+00	1
4556224	1.000000e+00	1
4556225	1.000000e+00	2
4556238	9.999881e-01	11
4556236	1.000000e+00	1
4556237	5.817779e-07	42
4556234	8.881784e-16	50
4556235	8.881784e-16	50
4556232	1.000000e+00	4
4556233	1.000000e+00	0
4556247	9.986989e-01	15
4556246	1.000000e+00	6
4556245	1.000000e+00	0
4556244	1.000000e+00	4
4556243	1.000000e+00	2
4556242	1.000000e+00	0
4556241	9.999881e-01	11
4556240	1.133316e-12	48
4556255	8.881784e-16	50
4556254	1.000000e+00	0
4556253	1.000000e+00	0
4556252	1.000000e+00	0
4556251	1.000000e+00	0
4556250	1.000000e+00	0
4556249	1.000000e+00	1
4556248	9.999549e-01	12
4556260	1.000000e+00	6
4556261	9.995319e-01	14
4556262	1.000000e+00	2
4556263	1.000000e+00	4
4556256	9.923267e-01	17
4556257	1.000000e+00	0
4556258	1.000000e+00	0
4556259	8.881784e-16	50
4556268	1.000000e+00	0
4556269	8.881784e-16	50
4556270	1.000000e+00	0
4556271	1.000000e+00	1
4556264	1.000000e+00	4
4556265	1.641957e-02	33
4556266	1.000000e+00	2
4556267	8.388818e-01	22
4556277	1.000000e+00	0
4556276	1.000000e+00	1
4556279	1.000000e+00	1
4556278	8.881784e-16	50
4556273	1.621870e-08	44
4556272	1.000000e+00	1
4556275	9.986989e-01	15
4556274	1.854161e-11	47
4556287	2.104926e-09	45
4556281	1.854161e-11	47
4556280	8.881784e-16	50
4556162	3.359055e-01	27
4556163	1.000000e+00	0
4556160	1.000000e+00	4
4556161	1.000000e+00	0
4556167	1.000000e+00	6
4556164	1.000000e+00	0
4556168	4.529710e-14	49
4556169	7.673339e-03	34
4556175	4.438624e-01	26
4556178	1.000000e+00	0
4556177	1.193067e-05	40
4556176	9.999999e-01	8
4556183	1.000000e+00	0
4556182	5.817779e-07	42
4556181	1.000000e+00	0
4556180	1.000000e+00	2
4556187	1.000000e+00	1
4556186	1.000000e+00	0
4556185	8.881784e-16	50
4556184	1.000000e+00	3
4556190	1.854161e-11	47
4556189	9.923267e-01	17
4556188	1.000000e+00	0
4556193	2.807050e-06	41
4556194	8.881784e-16	50
4556195	8.388818e-01	22
4556196	1.000000e+00	0
4556197	9.999994e-01	9
4556198	1.000000e+00	0
4556199	1.000000e+00	0
4556200	9.986989e-01	15
4556201	4.681115e-04	37
4556202	1.000000e+00	0
4556203	1.013194e-01	30
4556204	4.681115e-04	37
4556205	1.000000e+00	1
4556206	1.000000e+00	0
4556207	1.000000e+00	5
4556209	1.000000e+00	1
4556208	1.000000e+00	1
4556211	8.881784e-16	50
4556210	4.681115e-04	37
4556213	8.881784e-16	50
4556212	9.999549e-01	12
4556215	9.999994e-01	9
4556214	8.881784e-16	50
4556217	9.999549e-01	12
4556216	7.600562e-01	23
4556219	9.966998e-01	16
4556221	3.245432e-02	32
4556220	9.999994e-01	9
4556223	9.835804e-01	18
4556222	1.000000e+00	3
4556023	1.641957e-02	33
4556022	9.986989e-01	15
4556021	1.641957e-02	33
4556020	9.966998e-01	16
4556031	9.835804e-01	18
4556030	8.881784e-16	50
4556029	1.000000e+00	0
4556028	3.300224e-03	35
4556027	1.000000e+00	0
4556026	8.881784e-16	50
4556025	1.000000e+00	0
4556024	3.300224e-03	35
4557719	1.000000e+00	0
4557718	8.881784e-16	50
4557715	1.000000e+00	1
4557714	1.000000e+00	0
4557713	8.881784e-16	50
4557712	1.000000e+00	0
4557710	1.000000e+00	0
4557711	8.881784e-16	50
4557708	9.986989e-01	15
4557709	8.881784e-16	50
4557706	1.000000e+00	0
4557707	1.000000e+00	1
4557704	1.049339e-07	43
4557705	1.000000e+00	1
4557702	8.881784e-16	50
4557703	9.999999e-01	8
4557700	8.881784e-16	50
4557701	8.881784e-16	50
4557698	8.881784e-16	50
4557696	8.881784e-16	50
4557697	8.881784e-16	50
4557622	1.000000e+00	0
4557623	1.000000e+00	0
4557628	1.000000e+00	1
4557629	1.000000e+00	0
4557630	1.000000e+00	0
4557631	1.000000e+00	1
4557624	1.000000e+00	0
4557625	1.000000e+00	1
4557626	1.000000e+00	1
4557627	1.000000e+00	0
4557605	8.881784e-16	50
4557607	1.000000e+00	0
4557606	8.881784e-16	50
4557601	8.881784e-16	50
4557600	1.000000e+00	0
4557603	9.999549e-01	12
4557602	9.923267e-01	17
4557609	1.000000e+00	0
4557608	8.881784e-16	50
4557610	8.881784e-16	50
4557590	9.998471e-01	13
4557591	8.388818e-01	22
4557588	1.000000e+00	0
4557589	1.013194e-01	30
4557586	9.999999e-01	8
4557587	1.000000e+00	2
4557584	1.000000e+00	1
4557598	1.000000e+00	0
4557599	9.999994e-01	9
4557596	1.000000e+00	1
4557597	1.000000e+00	6
4557595	3.245432e-02	32
4557592	1.000000e+00	5
4557593	1.000000e+00	1
4557575	8.388818e-01	22
4557574	1.133316e-12	48
4557573	9.998471e-01	13
4557572	1.000000e+00	0
4557571	3.359055e-01	27
4557570	1.000000e+00	0
4557569	8.881784e-16	50
4557568	1.000000e+00	0
4557583	9.998471e-01	13
4557582	3.359055e-01	27
4557581	8.881784e-16	50
4557580	8.881784e-16	50
4557579	1.000000e+00	5
4557578	1.000000e+00	2
4557577	1.000000e+00	0
4557576	1.000000e+00	7
4557680	1.000000e+00	0
4557681	7.673339e-03	34
4557682	1.000000e+00	2
4557683	1.000000e+00	7
4557684	8.986806e-01	21
4557685	9.675457e-01	19
4557686	8.881784e-16	50
4557687	1.000000e+00	0
4557691	1.000000e+00	2
4557692	4.529710e-14	49
4557695	8.881784e-16	50
4557665	1.854161e-11	47
4557664	1.000000e+00	7
4557667	7.673339e-03	34
4557669	1.133316e-12	48
4557668	4.438624e-01	26
4557671	9.999994e-01	9
4557670	1.000000e+00	0
4557673	1.000000e+00	0
4557672	1.000000e+00	0
4557675	9.999881e-01	11
4557674	9.675457e-01	19
4557677	1.000000e+00	2
4557676	1.133316e-12	48
4557679	4.529710e-14	49
4557678	1.000000e+00	3
4557650	8.881784e-16	50
4557651	8.881784e-16	50
4557649	1.000000e+00	4
4557654	1.000000e+00	2
4557655	1.000000e+00	0
4557652	9.999972e-01	10
4557653	1.000000e+00	4
4557658	1.000000e+00	2
4557659	1.000000e+00	0
4557656	1.000000e+00	0
4557657	8.881784e-16	50
4557662	8.881784e-16	50
4557663	9.405398e-01	20
4557660	5.561376e-01	25
4557661	5.817779e-07	42
4557635	9.999999e-01	8
4557634	2.230891e-10	46
4557633	1.000000e+00	7
4557632	1.000000e+00	0
4557639	1.000000e+00	6
4557638	1.000000e+00	5
4557637	1.000000e+00	6
4557636	9.675457e-01	19
4557643	9.999999e-01	8
4557642	5.946023e-02	31
4557641	9.999994e-01	9
4557640	1.000000e+00	1
4557645	1.000000e+00	0
4557644	8.388818e-01	22
4557486	1.000000e+00	0
4557487	1.000000e+00	0
4557484	1.000000e+00	0
4557485	1.000000e+00	0
4557482	1.000000e+00	0
4557483	1.000000e+00	0
4557480	1.000000e+00	2
4557481	1.193067e-05	40
4557478	9.999549e-01	12
4557479	3.300224e-03	35
4557476	9.835804e-01	18
4557477	9.986989e-01	15
4557474	2.104926e-09	45
4557475	8.881784e-16	50
4557472	8.881784e-16	50
4557473	8.881784e-16	50
4557503	1.000000e+00	0
4557502	7.600562e-01	23
4557501	1.000000e+00	3
4557500	1.000000e+00	0
4557499	5.946023e-02	31
4557498	5.561376e-01	25
4557497	1.000000e+00	0
4557496	1.000000e+00	4
4557495	1.000000e+00	0
4557494	1.000000e+00	2
4557493	1.000000e+00	0
4557492	1.000000e+00	3
4557491	1.000000e+00	4
4557490	2.807050e-06	41
4557489	1.000000e+00	4
4557488	1.000000e+00	1
4557452	8.881784e-16	50
4557453	1.000000e+00	0
4557454	1.000000e+00	3
4557455	1.000000e+00	3
4557448	2.399438e-01	28
4557449	1.000000e+00	0
4557450	4.510745e-05	39
4557451	2.399438e-01	28
4557444	1.000000e+00	0
4557445	1.000000e+00	0
4557446	1.000000e+00	0
4557447	1.000000e+00	0
4557440	8.388818e-01	22
4557441	1.000000e+00	2
4557442	8.881784e-16	50
4557443	1.000000e+00	0
4557469	8.881784e-16	50
4557468	9.995319e-01	14
4557471	9.999994e-01	9
4557470	1.000000e+00	3
4557465	9.999994e-01	9
4557464	1.000000e+00	1
4557467	9.999972e-01	10
4557466	1.193067e-05	40
4557461	1.000000e+00	0
4557460	1.000000e+00	0
4557463	8.881784e-16	50
4557462	1.000000e+00	6
4557457	1.000000e+00	4
4557456	9.999549e-01	12
4557459	1.000000e+00	0
4557458	9.999994e-01	9
4557546	5.817779e-07	42
4557547	8.986806e-01	21
4557544	9.405398e-01	20
4557545	4.510745e-05	39
4557550	1.000000e+00	0
4557551	1.000000e+00	4
4557548	1.000000e+00	1
4557549	1.000000e+00	2
4557538	8.881784e-16	50
4557539	8.881784e-16	50
4557536	4.529710e-14	49
4557537	1.000000e+00	7
4557542	9.999549e-01	12
4557543	4.438624e-01	26
4557540	8.881784e-16	50
4557541	8.881784e-16	50
4557563	1.301086e-03	36
4557562	1.000000e+00	0
4557561	1.000000e+00	0
4557560	1.000000e+00	1
4557567	1.000000e+00	0
4557566	1.193067e-05	40
4557565	1.000000e+00	0
4557564	8.881784e-16	50
4557555	1.000000e+00	1
4557554	1.000000e+00	0
4557553	1.000000e+00	7
4557552	1.000000e+00	7
4557559	1.000000e+00	7
4557558	1.000000e+00	1
4557557	1.854161e-11	47
4557556	3.300224e-03	35
4557512	9.998471e-01	13
4557513	4.438624e-01	26
4557514	1.000000e+00	4
4557515	1.000000e+00	2
4557516	1.000000e+00	7
4557517	1.000000e+00	0
4557518	8.881784e-16	50
4557519	1.000000e+00	6
4557504	1.000000e+00	3
4557505	6.640945e-01	24
4557506	1.000000e+00	2
4557507	1.000000e+00	2
4557508	1.000000e+00	0
4557509	5.817779e-07	42
4557510	1.000000e+00	6
4557511	9.999999e-01	8
4557529	3.300224e-03	35
4557528	2.104926e-09	45
4557531	3.300224e-03	35
4557530	8.881784e-16	50
4557533	8.881784e-16	50
4557532	8.881784e-16	50
4557535	1.529320e-04	38
4557534	2.104926e-09	45
4557521	4.681115e-04	37
4557520	4.438624e-01	26
4557523	1.000000e+00	0
4557522	1.611182e-01	29
4557525	1.000000e+00	7
4557524	1.000000e+00	0
4557527	1.000000e+00	5
4557526	9.405398e-01	20
4557351	1.000000e+00	0
4557350	8.881784e-16	50
4557349	1.000000e+00	0
4557348	1.000000e+00	1
4557347	9.998471e-01	13
4557346	1.000000e+00	0
4557345	1.000000e+00	0
4557344	1.000000e+00	1
4557359	1.000000e+00	0
4557358	1.000000e+00	0
4557357	1.049339e-07	43
4557356	1.000000e+00	0
4557355	1.000000e+00	2
4557354	1.000000e+00	0
4557353	1.000000e+00	3
4557352	9.998471e-01	13
4557366	1.000000e+00	4
4557367	1.000000e+00	2
4557364	1.000000e+00	0
4557365	1.000000e+00	2
4557363	8.881784e-16	50
4557360	1.000000e+00	0
4557361	1.000000e+00	3
4557374	1.611182e-01	29
4557375	1.000000e+00	0
4557372	9.923267e-01	17
4557373	1.621870e-08	44
4557370	1.000000e+00	1
4557371	1.000000e+00	1
4557368	8.881784e-16	50
4557369	1.000000e+00	0
4557317	1.000000e+00	0
4557316	1.000000e+00	0
4557319	1.133316e-12	48
4557318	4.529710e-14	49
4557313	1.000000e+00	0
4557312	8.881784e-16	50
4557315	1.000000e+00	1
4557314	1.000000e+00	3
4557325	1.000000e+00	0
4557324	1.000000e+00	0
4557327	1.000000e+00	0
4557326	1.000000e+00	0
4557321	5.817779e-07	42
4557320	2.399438e-01	28
4557323	1.000000e+00	0
4557322	1.000000e+00	2
4557332	1.000000e+00	5
4557333	1.000000e+00	3
4557334	1.000000e+00	1
4557335	1.000000e+00	0
4557328	1.000000e+00	5
4557329	1.000000e+00	0
4557330	1.000000e+00	0
4557331	1.000000e+00	0
4557340	1.000000e+00	0
4557341	1.000000e+00	1
4557342	9.999881e-01	11
4557343	9.995319e-01	14
4557336	1.000000e+00	3
4557337	1.000000e+00	1
4557338	1.000000e+00	1
4557339	9.998471e-01	13
4557411	1.000000e+00	1
4557410	1.000000e+00	3
4557409	1.000000e+00	3
4557408	9.966998e-01	16
4557415	8.986806e-01	21
4557414	1.000000e+00	0
4557413	1.000000e+00	0
4557412	1.000000e+00	5
4557419	2.807050e-06	41
4557418	1.000000e+00	0
4557417	4.438624e-01	26
4557416	1.000000e+00	0
4557423	2.230891e-10	46
4557422	1.000000e+00	2
4557421	1.000000e+00	2
4557420	1.000000e+00	1
4557426	1.000000e+00	1
4557427	8.881784e-16	50
4557424	1.000000e+00	5
4557425	1.000000e+00	0
4557430	1.000000e+00	0
4557431	1.000000e+00	4
4557428	1.000000e+00	1
4557429	1.000000e+00	3
4557434	1.000000e+00	3
4557435	1.000000e+00	5
4557432	1.000000e+00	1
4557433	1.000000e+00	1
4557438	8.881784e-16	50
4557439	1.000000e+00	2
4557436	1.854161e-11	47
4557437	1.000000e+00	2
4557377	1.000000e+00	5
4557376	1.000000e+00	0
4557379	9.675457e-01	19
4557378	9.995319e-01	14
4557381	5.817779e-07	42
4557380	1.000000e+00	2
4557383	1.000000e+00	0
4557382	8.881784e-16	50
4557385	1.000000e+00	4
4557384	1.000000e+00	3
4557387	8.881784e-16	50
4557386	9.999994e-01	9
4557389	3.300224e-03	35
4557388	8.986806e-01	21
4557391	1.000000e+00	1
4557390	1.000000e+00	0
4557392	8.881784e-16	50
4557393	2.230891e-10	46
4557394	8.388818e-01	22
4557395	9.923267e-01	17
4557396	9.999999e-01	8
4557397	1.621870e-08	44
4557403	1.000000e+00	0
4557404	1.000000e+00	0
4557405	9.923267e-01	17
4557406	1.000000e+00	0
4557407	1.000000e+00	2
4557211	1.000000e+00	2
4557210	1.000000e+00	0
4557209	1.621870e-08	44
4557208	2.104926e-09	45
4557215	8.881784e-16	50
4557214	1.000000e+00	0
4557213	2.399438e-01	28
4557212	1.000000e+00	3
4557202	4.529710e-14	49
4557201	9.966998e-01	16
4557200	1.000000e+00	1
4557207	1.000000e+00	0
4557194	1.000000e+00	3
4557195	1.000000e+00	0
4557192	8.881784e-16	50
4557193	8.881784e-16	50
4557198	1.000000e+00	5
4557199	1.000000e+00	0
4557196	1.000000e+00	0
4557197	1.000000e+00	1
4557186	1.000000e+00	1
4557187	1.000000e+00	3
4557184	9.966998e-01	16
4557185	4.529710e-14	49
4557190	1.193067e-05	40
4557191	8.881784e-16	50
4557188	8.881784e-16	50
4557189	1.000000e+00	1
4557241	8.881784e-16	50
4557240	8.881784e-16	50
4557243	8.986806e-01	21
4557242	1.049339e-07	43
4557245	1.133316e-12	48
4557244	8.881784e-16	50
4557247	2.807050e-06	41
4557246	8.881784e-16	50
4557233	1.000000e+00	4
4557232	1.000000e+00	0
4557235	1.000000e+00	0
4557234	1.000000e+00	2
4557237	2.104926e-09	45
4557236	2.807050e-06	41
4557239	8.881784e-16	50
4557238	8.881784e-16	50
4557224	1.000000e+00	0
4557225	1.000000e+00	0
4557226	1.000000e+00	0
4557227	1.000000e+00	2
4557228	9.999972e-01	10
4557229	1.000000e+00	0
4557230	1.000000e+00	1
4557231	1.000000e+00	1
4557216	1.000000e+00	0
4557217	1.000000e+00	0
4557218	1.000000e+00	0
4557219	1.000000e+00	0
4557220	1.000000e+00	0
4557221	1.000000e+00	0
4557222	1.000000e+00	0
4557223	8.881784e-16	50
4557279	8.881784e-16	50
4557277	1.000000e+00	1
4557276	1.000000e+00	1
4557275	1.000000e+00	1
4557274	1.000000e+00	5
4557273	2.104926e-09	45
4557272	9.999881e-01	11
4557271	8.881784e-16	50
4557270	8.986806e-01	21
4557269	1.000000e+00	7
4557268	8.986806e-01	21
4557267	1.000000e+00	1
4557266	9.998471e-01	13
4557265	1.000000e+00	0
4557264	1.000000e+00	1
4557262	1.013194e-01	30
4557263	9.999999e-01	8
4557260	9.999549e-01	12
4557261	8.881784e-16	50
4557258	8.881784e-16	50
4557259	8.881784e-16	50
4557256	2.104926e-09	45
4557257	2.104926e-09	45
4557254	9.999994e-01	9
4557255	4.529710e-14	49
4557252	1.000000e+00	0
4557253	1.000000e+00	2
4557250	8.881784e-16	50
4557251	1.000000e+00	4
4557248	8.881784e-16	50
4557249	1.000000e+00	0
4557309	3.300224e-03	35
4557308	1.000000e+00	0
4557311	9.999549e-01	12
4557310	9.835804e-01	18
4557305	1.000000e+00	0
4557304	8.881784e-16	50
4557307	1.000000e+00	0
4557306	1.000000e+00	0
4557301	1.000000e+00	0
4557300	1.000000e+00	7
4557303	1.000000e+00	0
4557302	1.000000e+00	0
4557297	8.388818e-01	22
4557296	1.000000e+00	1
4557299	1.000000e+00	1
4557298	1.000000e+00	0
4557292	4.529710e-14	49
4557293	1.000000e+00	0
4557294	1.133316e-12	48
4557295	1.000000e+00	2
4557288	1.621870e-08	44
4557289	1.611182e-01	29
4557290	3.245432e-02	32
4557291	1.000000e+00	2
4557284	1.000000e+00	0
4557285	1.000000e+00	1
4557286	4.510745e-05	39
4557287	5.561376e-01	25
4557280	8.881784e-16	50
4557281	1.621870e-08	44
4557282	1.000000e+00	0
4557283	9.999994e-01	9
4557074	1.000000e+00	2
4557075	1.000000e+00	2
4557072	9.998471e-01	13
4557073	1.000000e+00	0
4557078	1.000000e+00	0
4557079	4.510745e-05	39
4557076	1.000000e+00	2
4557077	1.000000e+00	0
4557082	1.000000e+00	0
4557083	1.000000e+00	0
4557080	1.000000e+00	0
4557081	1.000000e+00	1
4557086	1.000000e+00	0
4557087	1.000000e+00	0
4557084	8.881784e-16	50
4557085	1.000000e+00	0
4557059	1.000000e+00	0
4557058	8.881784e-16	50
4557057	1.000000e+00	0
4557056	1.133316e-12	48
4557063	1.000000e+00	5
4557062	1.000000e+00	5
4557061	1.000000e+00	0
4557060	1.000000e+00	0
4557067	1.000000e+00	3
4557066	1.000000e+00	0
4557065	1.000000e+00	0
4557064	1.000000e+00	0
4557071	4.529710e-14	49
4557070	1.621870e-08	44
4557069	3.245432e-02	32
4557068	1.000000e+00	2
4557104	1.000000e+00	1
4557105	6.640945e-01	24
4557106	1.000000e+00	7
4557107	8.881784e-16	50
4557108	1.000000e+00	0
4557109	1.000000e+00	0
4557110	1.000000e+00	2
4557111	1.000000e+00	0
4557112	1.000000e+00	6
4557113	1.000000e+00	0
4557114	1.000000e+00	0
4557115	8.881784e-16	50
4557116	1.000000e+00	0
4557117	1.000000e+00	0
4557118	1.000000e+00	1
4557119	1.000000e+00	1
4557089	1.000000e+00	0
4557088	1.000000e+00	0
4557091	1.000000e+00	0
4557090	1.133316e-12	48
4557093	1.000000e+00	0
4557092	1.000000e+00	0
4557095	1.611182e-01	29
4557094	1.000000e+00	0
4557097	8.881784e-16	50
4557096	1.000000e+00	0
4557099	1.000000e+00	0
4557098	1.854161e-11	47
4557101	8.881784e-16	50
4557100	1.000000e+00	5
4557103	1.000000e+00	0
4557142	3.300224e-03	35
4557143	8.881784e-16	50
4557140	9.986989e-01	15
4557141	9.995319e-01	14
4557138	1.000000e+00	4
4557139	9.998471e-01	13
4557136	2.230891e-10	46
4557137	1.000000e+00	0
4557150	1.000000e+00	2
4557151	1.000000e+00	2
4557148	3.245432e-02	32
4557149	9.966998e-01	16
4557146	9.405398e-01	20
4557147	1.000000e+00	5
4557144	8.881784e-16	50
4557145	1.000000e+00	1
4557127	5.561376e-01	25
4557126	5.946023e-02	31
4557125	3.359055e-01	27
4557124	1.000000e+00	1
4557123	9.405398e-01	20
4557122	1.000000e+00	0
4557121	1.000000e+00	7
4557120	1.000000e+00	0
4557135	1.000000e+00	0
4557134	1.000000e+00	0
4557133	1.000000e+00	5
4557132	8.881784e-16	50
4557131	4.529710e-14	49
4557130	1.000000e+00	3
4557129	8.881784e-16	50
4557128	4.510745e-05	39
4557172	1.000000e+00	0
4557173	8.881784e-16	50
4557175	1.049339e-07	43
4557168	1.000000e+00	4
4557169	1.000000e+00	0
4557170	1.000000e+00	5
4557171	1.049339e-07	43
4557180	1.000000e+00	7
4557181	1.000000e+00	4
4557182	4.438624e-01	26
4557183	9.999999e-01	8
4557176	1.854161e-11	47
4557177	8.881784e-16	50
4557179	4.438624e-01	26
4557157	8.881784e-16	50
4557156	3.300224e-03	35
4557159	4.529710e-14	49
4557158	9.986989e-01	15
4557153	9.999999e-01	8
4557152	1.641957e-02	33
4557155	1.000000e+00	2
4557154	1.000000e+00	3
4557165	8.881784e-16	50
4557164	1.000000e+00	0
4557167	1.000000e+00	1
4557166	1.000000e+00	4
4557161	1.193067e-05	40
4557160	1.000000e+00	3
4557163	1.000000e+00	0
4557162	1.000000e+00	0
4556936	9.966998e-01	16
4556938	8.881784e-16	50
4556939	8.881784e-16	50
4556940	1.000000e+00	1
4556941	1.049339e-07	43
4556942	1.000000e+00	7
4556943	1.854161e-11	47
4556928	1.000000e+00	0
4556929	1.000000e+00	2
4556930	9.995319e-01	14
4556931	1.611182e-01	29
4556932	9.999972e-01	10
4556933	1.000000e+00	4
4556934	1.000000e+00	5
4556935	1.000000e+00	2
4556953	1.000000e+00	6
4556952	8.881784e-16	50
4556955	8.881784e-16	50
4556954	1.000000e+00	2
4556957	9.999994e-01	9
4556956	1.000000e+00	1
4556959	9.999972e-01	10
4556958	1.000000e+00	3
4556945	1.854161e-11	47
4556944	1.000000e+00	2
4556947	1.621870e-08	44
4556949	1.000000e+00	0
4556948	1.000000e+00	2
4556951	9.995319e-01	14
4556950	1.000000e+00	0
4556970	3.359055e-01	27
4556971	1.000000e+00	0
4556968	5.817779e-07	42
4556969	8.881784e-16	50
4556974	1.000000e+00	7
4556975	1.000000e+00	0
4556972	1.000000e+00	5
4556973	1.000000e+00	0
4556962	1.000000e+00	0
4556963	1.000000e+00	2
4556960	1.000000e+00	0
4556961	1.000000e+00	0
4556966	1.000000e+00	0
4556964	8.881784e-16	50
4556965	9.405398e-01	20
4556987	1.000000e+00	0
4556986	1.000000e+00	7
4556985	1.000000e+00	1
4556984	1.000000e+00	0
4556991	1.000000e+00	0
4556990	1.000000e+00	0
4556989	1.000000e+00	0
4556988	1.000000e+00	1
4556979	1.000000e+00	0
4556978	9.995319e-01	14
4556977	8.881784e-16	50
4556976	9.999999e-01	8
4556983	1.000000e+00	0
4556982	1.000000e+00	0
4556981	1.000000e+00	1
4556980	1.000000e+00	0
4557004	9.995319e-01	14
4557005	9.923267e-01	17
4557006	2.807050e-06	41
4557007	1.641957e-02	33
4557000	8.881784e-16	50
4557001	1.000000e+00	7
4557002	1.000000e+00	2
4557003	1.000000e+00	0
4556996	1.000000e+00	0
4556997	1.000000e+00	0
4556998	1.000000e+00	0
4556999	1.000000e+00	4
4556992	1.000000e+00	0
4556993	1.000000e+00	0
4556994	1.000000e+00	0
4556995	1.000000e+00	0
4557021	1.000000e+00	0
4557020	1.000000e+00	0
4557023	1.193067e-05	40
4557022	1.000000e+00	0
4557017	4.510745e-05	39
4557016	1.854161e-11	47
4557019	1.000000e+00	0
4557018	1.000000e+00	0
4557013	1.000000e+00	2
4557012	1.000000e+00	3
4557015	1.641957e-02	33
4557014	1.000000e+00	2
4557009	1.000000e+00	7
4557008	1.000000e+00	4
4557011	1.000000e+00	2
4557010	1.000000e+00	3
4557038	9.998471e-01	13
4557039	1.000000e+00	5
4557036	4.529710e-14	49
4557037	1.000000e+00	1
4557034	1.000000e+00	6
4557035	1.133316e-12	48
4557032	1.000000e+00	3
4557033	1.854161e-11	47
4557030	9.405398e-01	20
4557031	1.000000e+00	3
4557028	2.230891e-10	46
4557029	1.000000e+00	1
4557026	8.881784e-16	50
4557027	9.999881e-01	11
4557024	1.000000e+00	0
4557025	8.881784e-16	50
4557055	1.000000e+00	1
4557053	8.881784e-16	50
4557052	1.000000e+00	2
4557051	1.000000e+00	1
4557050	1.000000e+00	0
4557049	1.000000e+00	2
4557048	1.049339e-07	43
4557047	1.000000e+00	1
4557046	9.999994e-01	9
4557045	1.000000e+00	0
4557044	4.438624e-01	26
4557043	1.000000e+00	3
4557042	1.000000e+00	5
4557041	9.923267e-01	17
4557040	9.966998e-01	16
4556801	1.000000e+00	0
4556800	2.230891e-10	46
4556803	3.359055e-01	27
4556802	1.000000e+00	1
4556805	1.133316e-12	48
4556804	5.817779e-07	42
4556807	9.999999e-01	8
4556806	2.399438e-01	28
4556809	9.835804e-01	18
4556808	7.600562e-01	23
4556811	7.673339e-03	34
4556810	9.405398e-01	20
4556813	2.104926e-09	45
4556812	2.104926e-09	45
4556815	1.000000e+00	0
4556814	4.438624e-01	26
4556816	9.986989e-01	15
4556817	8.881784e-16	50
4556818	1.000000e+00	1
4556819	1.000000e+00	2
4556820	1.000000e+00	2
4556821	1.000000e+00	0
4556822	9.999994e-01	9
4556823	1.000000e+00	0
4556824	1.000000e+00	2
4556825	1.000000e+00	0
4556826	1.000000e+00	0
4556827	1.000000e+00	0
4556828	2.807050e-06	41
4556829	2.399438e-01	28
4556830	8.881784e-16	50
4556831	1.000000e+00	0
4556835	1.000000e+00	1
4556834	1.000000e+00	2
4556833	1.301086e-03	36
4556832	8.881784e-16	50
4556839	1.000000e+00	1
4556838	1.000000e+00	0
4556837	1.000000e+00	4
4556836	1.000000e+00	0
4556843	1.000000e+00	0
4556842	1.000000e+00	1
4556841	1.000000e+00	0
4556840	3.359055e-01	27
4556847	1.000000e+00	0
4556846	3.245432e-02	32
4556845	1.000000e+00	0
4556844	9.999972e-01	10
4556850	1.000000e+00	0
4556851	1.000000e+00	0
4556848	1.000000e+00	0
4556849	1.000000e+00	1
4556854	1.000000e+00	1
4556855	1.000000e+00	0
4556852	1.000000e+00	0
4556853	5.561376e-01	25
4556858	1.000000e+00	0
4556859	1.000000e+00	0
4556856	9.986989e-01	15
4556857	1.000000e+00	5
4556862	1.013194e-01	30
4556863	8.881784e-16	50
4556860	8.881784e-16	50
4556861	2.807050e-06	41
4556869	1.000000e+00	7
4556868	1.000000e+00	6
4556871	1.000000e+00	2
4556870	9.999881e-01	11
4556865	9.998471e-01	13
4556864	9.966998e-01	16
4556867	1.611182e-01	29
4556866	3.359055e-01	27
4556877	1.000000e+00	7
4556876	1.000000e+00	1
4556879	1.000000e+00	0
4556878	1.000000e+00	7
4556873	2.807050e-06	41
4556872	1.000000e+00	2
4556875	8.881784e-16	50
4556874	1.000000e+00	3
4556884	8.881784e-16	50
4556885	1.133316e-12	48
4556886	1.000000e+00	2
4556887	1.000000e+00	0
4556880	5.817779e-07	42
4556881	2.399438e-01	28
4556882	9.675457e-01	19
4556883	8.881784e-16	50
4556892	4.510745e-05	39
4556893	1.000000e+00	6
4556894	1.000000e+00	0
4556895	1.000000e+00	3
4556888	4.529710e-14	49
4556889	1.000000e+00	2
4556891	1.000000e+00	3
4556903	1.000000e+00	0
4556902	1.000000e+00	6
4556901	1.000000e+00	0
4556900	9.998471e-01	13
4556899	1.000000e+00	2
4556898	1.000000e+00	6
4556897	7.600562e-01	23
4556896	1.000000e+00	0
4556911	1.000000e+00	0
4556910	1.000000e+00	1
4556909	9.835804e-01	18
4556908	1.000000e+00	7
4556907	1.000000e+00	0
4556906	1.000000e+00	4
4556905	1.000000e+00	0
4556904	1.000000e+00	2
4556918	1.000000e+00	2
4556919	6.640945e-01	24
4556916	1.000000e+00	1
4556917	1.000000e+00	0
4556914	1.000000e+00	0
4556915	4.438624e-01	26
4556912	1.000000e+00	0
4556913	1.000000e+00	0
4556926	1.000000e+00	0
4556927	1.000000e+00	2
4556924	1.000000e+00	1
4556925	1.000000e+00	0
4556922	1.000000e+00	0
4556923	1.000000e+00	5
4556920	1.000000e+00	1
4556921	1.000000e+00	5
