# Supplementary material for: Translational Selection Is Ubiquitous in Prokaryotes
Source: PLoS Genet. 2010 Jun 24;6(6):e1001004. doi: 10.1371/journal.pgen.1001004 (PMC2891978; doi:10.1371/journal.pgen.1001004)
Supplement: Dataset S1 — OCU/non-OCU gene calls in 461 Bacterial and Archaeal genomes, and summary tables of genome properties and OCU preferences for specific codons. (4.77 MB ZIP) [file pgen.1001004.s001.zip › Dataset_S1_Bacteria/Bifidobacterium_longum.arff.ocuGenes]

GeneID	signTest_p	ocuProbWinCnt
1021617	9.923267e-01	17
1021616	9.966998e-01	16
1021619	8.881784e-16	50
1021618	1.000000e+00	3
1021621	1.000000e+00	2
1021620	1.000000e+00	5
1021623	9.675457e-01	19
1021622	1.000000e+00	1
1021625	9.999881e-01	11
1021624	9.999972e-01	10
1021627	1.000000e+00	3
1021626	5.817779e-07	42
1021629	8.881784e-16	50
1021628	8.881784e-16	50
1021631	9.999549e-01	12
1021630	5.817779e-07	42
1021600	1.000000e+00	7
1021601	1.000000e+00	0
1021602	1.611182e-01	29
1021603	1.000000e+00	0
1021604	1.000000e+00	1
1021605	1.000000e+00	6
1021606	1.000000e+00	1
1021607	1.000000e+00	2
1021608	1.000000e+00	2
1021609	8.881784e-16	50
1021610	1.000000e+00	5
1021613	8.881784e-16	50
1021614	1.000000e+00	4
1021615	1.621870e-08	44
1021587	1.000000e+00	5
1021586	1.000000e+00	0
1021585	2.104926e-09	45
1021584	1.000000e+00	0
1021591	8.881784e-16	50
1021590	1.000000e+00	2
1021589	1.000000e+00	3
1021588	1.000000e+00	0
1021595	4.438624e-01	26
1021594	8.881784e-16	50
1021593	1.000000e+00	2
1021592	5.817779e-07	42
1021599	1.000000e+00	4
1021598	1.000000e+00	3
1021597	4.529710e-14	49
1021596	1.000000e+00	2
1021570	1.000000e+00	3
1021571	9.923267e-01	17
1021568	8.881784e-16	50
1021569	3.245432e-02	32
1021574	2.230891e-10	46
1021575	8.881784e-16	50
1021572	3.245432e-02	32
1021573	8.881784e-16	50
1021578	1.000000e+00	2
1021579	1.000000e+00	5
1021576	1.000000e+00	2
1021577	1.301086e-03	36
1021582	1.000000e+00	0
1021583	1.000000e+00	0
1021580	9.999999e-01	8
1021581	9.405398e-01	20
1021685	1.000000e+00	0
1021684	8.881784e-16	50
1021687	1.000000e+00	0
1021686	1.611182e-01	29
1021681	1.000000e+00	0
1021680	1.000000e+00	7
1021683	1.000000e+00	0
1021682	1.000000e+00	1
1021693	1.000000e+00	0
1021692	1.000000e+00	1
1021695	1.000000e+00	1
1021694	1.000000e+00	0
1021689	1.000000e+00	0
1021688	1.000000e+00	5
1021691	1.000000e+00	0
1021690	1.000000e+00	0
1021668	8.881784e-16	50
1021669	1.000000e+00	1
1021670	1.000000e+00	2
1021671	1.000000e+00	2
1021664	9.999549e-01	12
1021666	8.881784e-16	50
1021667	8.881784e-16	50
1021676	1.000000e+00	2
1021677	1.000000e+00	6
1021678	1.000000e+00	3
1021679	1.000000e+00	2
1021672	2.807050e-06	41
1021673	9.999881e-01	11
1021674	8.881784e-16	50
1021675	1.000000e+00	5
1021655	1.000000e+00	1
1021654	1.133316e-12	48
1021653	9.675457e-01	19
1021652	1.000000e+00	6
1021651	3.359055e-01	27
1021650	9.999972e-01	10
1021649	1.000000e+00	3
1021648	3.245432e-02	32
1021663	1.000000e+00	3
1021662	9.998471e-01	13
1021661	5.817779e-07	42
1021660	1.000000e+00	2
1021659	1.000000e+00	5
1021658	1.049339e-07	43
1021656	8.881784e-16	50
1021638	1.000000e+00	0
1021639	3.245432e-02	32
1021636	4.510745e-05	39
1021637	4.529710e-14	49
1021634	8.881784e-16	50
1021635	9.835804e-01	18
1021632	9.999549e-01	12
1021633	4.529710e-14	49
1021646	8.881784e-16	50
1021647	8.881784e-16	50
1021644	9.995319e-01	14
1021645	1.000000e+00	4
1021642	8.881784e-16	50
1021643	9.966998e-01	16
1021640	8.881784e-16	50
1021641	4.529710e-14	49
1021564	1.000000e+00	1
1021565	4.510745e-05	39
1021566	4.529710e-14	49
1021567	9.999999e-01	8
1021560	8.881784e-16	50
1021561	1.000000e+00	0
1021562	8.881784e-16	50
1021556	1.000000e+00	1
1021557	9.986989e-01	15
1021558	1.000000e+00	0
1021559	8.881784e-16	50
1021552	1.000000e+00	0
1021553	8.881784e-16	50
1021554	7.673339e-03	34
1021555	1.000000e+00	4
1021549	9.999999e-01	8
1021548	1.000000e+00	4
1021551	9.999972e-01	10
1021550	1.000000e+00	0
1021547	4.510745e-05	39
1021858	3.300224e-03	35
1021859	1.000000e+00	0
1021856	1.000000e+00	3
1021857	1.000000e+00	6
1021862	4.438624e-01	26
1021863	1.049339e-07	43
1021860	1.301086e-03	36
1021861	1.000000e+00	0
1021866	1.000000e+00	0
1021867	8.881784e-16	50
1021864	9.999881e-01	11
1021865	1.000000e+00	0
1021870	1.000000e+00	3
1021871	1.000000e+00	0
1021868	1.000000e+00	0
1021869	1.000000e+00	0
1021875	1.000000e+00	0
1021873	1.000000e+00	2
1021872	1.000000e+00	0
1021879	1.000000e+00	3
1021878	1.000000e+00	2
1021877	4.510745e-05	39
1021876	8.388818e-01	22
1021883	8.881784e-16	50
1021882	1.000000e+00	0
1021881	8.881784e-16	50
1021880	9.999972e-01	10
1021887	1.000000e+00	1
1021886	8.881784e-16	50
1021885	1.000000e+00	0
1021884	4.529710e-14	49
1021824	8.881784e-16	50
1021827	8.881784e-16	50
1021828	1.000000e+00	2
1021829	2.807050e-06	41
1021830	1.000000e+00	4
1021831	1.611182e-01	29
1021832	1.000000e+00	1
1021833	1.000000e+00	4
1021834	8.881784e-16	50
1021835	1.000000e+00	2
1021836	1.000000e+00	0
1021837	1.000000e+00	0
1021838	1.000000e+00	0
1021839	8.881784e-16	50
1021841	4.681115e-04	37
1021843	1.000000e+00	6
1021842	4.529710e-14	49
1021845	1.000000e+00	5
1021844	9.999549e-01	12
1021847	1.000000e+00	3
1021846	1.000000e+00	0
1021849	1.000000e+00	0
1021848	1.000000e+00	0
1021851	8.881784e-16	50
1021850	1.000000e+00	0
1021853	1.133316e-12	48
1021852	1.000000e+00	0
1021855	1.000000e+00	2
1021854	6.640945e-01	24
1021926	1.000000e+00	0
1021927	1.000000e+00	4
1021924	1.000000e+00	6
1021925	1.000000e+00	1
1021922	9.999999e-01	8
1021923	1.000000e+00	5
1021920	1.000000e+00	0
1021921	1.000000e+00	0
1021935	8.881784e-16	50
1021932	1.000000e+00	4
1021930	1.000000e+00	3
1021931	1.000000e+00	1
1021929	1.000000e+00	0
1021943	8.881784e-16	50
1021942	9.675457e-01	19
1021941	8.881784e-16	50
1021940	4.529710e-14	49
1021939	9.405398e-01	20
1021938	1.000000e+00	5
1021937	1.000000e+00	1
1021936	1.000000e+00	1
1021951	8.881784e-16	50
1021949	8.881784e-16	50
1021948	2.399438e-01	28
1021947	1.049339e-07	43
1021946	5.817779e-07	42
1021945	9.835804e-01	18
1021944	1.193067e-05	40
1021892	1.854161e-11	47
1021893	8.881784e-16	50
1021894	8.388818e-01	22
1021895	1.529320e-04	38
1021888	1.854161e-11	47
1021889	1.854161e-11	47
1021890	1.611182e-01	29
1021891	2.104926e-09	45
1021900	4.510745e-05	39
1021901	1.000000e+00	1
1021903	1.301086e-03	36
1021896	8.881784e-16	50
1021897	8.881784e-16	50
1021898	5.561376e-01	25
1021899	1.000000e+00	1
1021909	1.000000e+00	7
1021911	1.000000e+00	0
1021910	8.881784e-16	50
1021905	8.881784e-16	50
1021904	1.621870e-08	44
1021906	4.529710e-14	49
1021917	1.000000e+00	0
1021916	9.999881e-01	11
1021919	1.000000e+00	0
1021918	1.000000e+00	0
1021913	9.405398e-01	20
1021912	1.000000e+00	1
1021915	9.999999e-01	8
1021914	1.000000e+00	2
1021739	1.000000e+00	5
1021738	1.000000e+00	1
1021737	1.133316e-12	48
1021743	1.000000e+00	1
1021742	8.881784e-16	50
1021741	8.881784e-16	50
1021740	9.999999e-01	8
1021731	1.000000e+00	0
1021730	8.881784e-16	50
1021729	8.881784e-16	50
1021728	1.301086e-03	36
1021735	9.405398e-01	20
1021754	1.000000e+00	5
1021755	9.835804e-01	18
1021752	8.881784e-16	50
1021753	1.000000e+00	0
1021758	1.000000e+00	1
1021759	1.000000e+00	1
1021756	1.133316e-12	48
1021757	1.000000e+00	5
1021746	1.000000e+00	0
1021747	9.923267e-01	17
1021744	1.000000e+00	1
1021745	1.641957e-02	33
1021750	1.000000e+00	3
1021751	1.854161e-11	47
1021749	1.000000e+00	0
1021705	1.000000e+00	3
1021707	1.000000e+00	7
1021706	1.000000e+00	0
1021709	1.000000e+00	2
1021708	2.807050e-06	41
1021711	1.000000e+00	1
1021710	1.000000e+00	4
1021697	1.000000e+00	0
1021696	1.000000e+00	1
1021699	1.133316e-12	48
1021698	1.000000e+00	0
1021701	1.000000e+00	0
1021700	1.000000e+00	0
1021703	9.999999e-01	8
1021702	1.000000e+00	1
1021720	1.000000e+00	0
1021721	1.000000e+00	0
1021722	1.000000e+00	1
1021723	8.881784e-16	50
1021724	1.000000e+00	7
1021725	1.000000e+00	1
1021727	1.000000e+00	0
1021712	1.000000e+00	1
1021713	8.881784e-16	50
1021714	8.881784e-16	50
1021715	5.561376e-01	25
1021716	1.000000e+00	4
1021717	1.000000e+00	0
1021718	8.881784e-16	50
1021719	8.881784e-16	50
1021807	1.000000e+00	0
1021806	8.881784e-16	50
1021805	1.000000e+00	3
1021803	7.600562e-01	23
1021800	3.245432e-02	32
1021799	1.000000e+00	0
1021798	1.013194e-01	30
1021796	2.230891e-10	46
1021795	1.133316e-12	48
1021794	1.000000e+00	3
1021793	8.881784e-16	50
1021792	8.881784e-16	50
1021822	1.000000e+00	7
1021823	1.000000e+00	0
1021820	1.000000e+00	0
1021821	1.000000e+00	1
1021818	1.000000e+00	2
1021819	8.881784e-16	50
1021816	1.000000e+00	0
1021817	8.881784e-16	50
1021815	1.000000e+00	0
1021812	9.999549e-01	12
1021813	1.000000e+00	0
1021810	1.000000e+00	0
1021808	1.000000e+00	0
1021809	1.000000e+00	0
1021773	9.999881e-01	11
1021772	8.881784e-16	50
1021775	1.000000e+00	0
1021774	1.000000e+00	2
1021769	1.000000e+00	0
1021768	1.000000e+00	1
1021771	1.301086e-03	36
1021770	1.000000e+00	2
1021765	1.000000e+00	0
1021764	1.000000e+00	3
1021767	1.000000e+00	0
1021766	1.000000e+00	0
1021761	8.388818e-01	22
1021760	1.000000e+00	5
1021763	8.881784e-16	50
1021762	2.807050e-06	41
1021788	1.000000e+00	0
1021789	8.388818e-01	22
1021791	1.000000e+00	0
1021784	9.999881e-01	11
1021785	1.000000e+00	0
1021786	8.881784e-16	50
1021787	1.000000e+00	0
1021780	1.000000e+00	1
1021781	9.986989e-01	15
1021782	1.000000e+00	0
1021783	1.000000e+00	1
1021776	1.000000e+00	0
1021777	1.000000e+00	1
1021778	1.000000e+00	1
1021779	1.000000e+00	1
1022991	9.999994e-01	9
1022989	9.999999e-01	8
1022988	9.995319e-01	14
1022987	1.000000e+00	0
1022986	9.999549e-01	12
1022985	1.000000e+00	3
1022984	1.611182e-01	29
1022983	8.388818e-01	22
1022982	9.999999e-01	8
1022981	7.673339e-03	34
1022980	1.000000e+00	0
1022979	1.000000e+00	1
1022978	9.675457e-01	19
1022977	1.000000e+00	0
1022976	9.999549e-01	12
1023006	8.881784e-16	50
1023007	8.881784e-16	50
1023004	1.000000e+00	0
1023005	8.881784e-16	50
1023002	1.000000e+00	0
1023003	1.000000e+00	0
1023000	1.000000e+00	0
1023001	1.000000e+00	0
1022998	1.013194e-01	30
1022999	8.881784e-16	50
1022996	9.999994e-01	9
1022997	1.000000e+00	7
1022994	1.000000e+00	3
1022995	1.133316e-12	48
1022992	1.000000e+00	2
1022993	1.049339e-07	43
1023021	1.000000e+00	1
1023020	9.405398e-01	20
1023023	1.000000e+00	0
1023022	8.881784e-16	50
1023017	1.000000e+00	2
1023016	1.000000e+00	0
1023019	5.561376e-01	25
1023018	9.999972e-01	10
1023013	1.000000e+00	0
1023012	6.640945e-01	24
1023015	1.000000e+00	6
1023014	1.000000e+00	0
1023009	8.881784e-16	50
1023008	5.817779e-07	42
1023011	9.999881e-01	11
1023010	1.000000e+00	4
1023036	8.881784e-16	50
1023037	8.881784e-16	50
1023038	9.999972e-01	10
1023039	1.000000e+00	2
1023033	1.000000e+00	1
1023034	1.000000e+00	1
1023035	9.986989e-01	15
1023028	1.133316e-12	48
1023029	1.000000e+00	1
1023030	1.301086e-03	36
1023031	1.000000e+00	0
1023024	9.999549e-01	12
1023025	1.854161e-11	47
1023026	2.104926e-09	45
1023027	1.000000e+00	3
1023051	1.000000e+00	7
1023050	1.000000e+00	5
1023049	1.000000e+00	0
1023048	1.000000e+00	0
1023055	1.641957e-02	33
1023054	9.999549e-01	12
1023053	9.999972e-01	10
1023052	8.388818e-01	22
1023043	1.000000e+00	1
1023042	9.966998e-01	16
1023041	1.000000e+00	0
1023040	8.881784e-16	50
1023047	1.000000e+00	0
1023046	1.000000e+00	0
1023045	1.000000e+00	4
1023044	1.000000e+00	0
1023066	2.230891e-10	46
1023067	1.000000e+00	3
1023064	1.000000e+00	0
1023065	9.999972e-01	10
1023070	9.998471e-01	13
1023071	1.000000e+00	0
1023068	2.104926e-09	45
1023069	9.999972e-01	10
1023058	1.000000e+00	1
1023059	9.999881e-01	11
1023056	4.681115e-04	37
1023057	9.999881e-01	11
1023062	9.405398e-01	20
1023063	9.675457e-01	19
1023060	1.000000e+00	3
1023061	1.049339e-07	43
1023081	1.000000e+00	3
1023080	9.923267e-01	17
1023083	2.104926e-09	45
1023082	9.999999e-01	8
1023085	8.881784e-16	50
1023084	8.881784e-16	50
1023087	9.999972e-01	10
1023086	1.301086e-03	36
1023073	1.621870e-08	44
1023072	1.000000e+00	0
1023075	3.300224e-03	35
1023074	1.000000e+00	0
1023077	9.998471e-01	13
1023076	9.405398e-01	20
1023079	4.510745e-05	39
1023078	1.000000e+00	2
1023096	1.193067e-05	40
1023098	1.000000e+00	5
1023099	8.881784e-16	50
1023100	1.000000e+00	1
1023101	8.881784e-16	50
1023102	9.999999e-01	8
1023103	3.359055e-01	27
1023088	8.881784e-16	50
1023089	4.681115e-04	37
1023090	2.399438e-01	28
1023091	1.000000e+00	0
1023092	4.529710e-14	49
1023093	8.881784e-16	50
1023094	2.230891e-10	46
1023095	1.529320e-04	38
1023110	1.000000e+00	3
1023111	9.999999e-01	8
1023108	1.000000e+00	0
1023109	1.000000e+00	7
1023106	4.681115e-04	37
1023107	1.000000e+00	0
1023104	1.301086e-03	36
1023105	7.600562e-01	23
1023118	1.000000e+00	0
1023119	1.000000e+00	0
1023116	1.000000e+00	0
1023117	9.923267e-01	17
1023114	1.000000e+00	0
1023115	1.000000e+00	0
1023112	1.000000e+00	5
1023113	9.999994e-01	9
1023126	8.881784e-16	50
1023125	1.000000e+00	0
1023124	8.881784e-16	50
1023123	1.000000e+00	0
1023122	9.966998e-01	16
1023121	9.966998e-01	16
1023120	8.881784e-16	50
1023135	1.000000e+00	1
1023134	1.641957e-02	33
1023133	1.000000e+00	1
1023132	8.881784e-16	50
1023130	1.000000e+00	1
1023129	8.388818e-01	22
1023128	1.193067e-05	40
1023140	1.000000e+00	4
1023141	1.611182e-01	29
1023142	9.835804e-01	18
1023143	1.000000e+00	3
1023136	1.000000e+00	0
1023137	8.881784e-16	50
1023138	1.000000e+00	0
1023139	1.000000e+00	0
1023148	1.133316e-12	48
1023149	5.817779e-07	42
1023150	5.561376e-01	25
1023151	8.881784e-16	50
1023144	2.104926e-09	45
1023145	4.529710e-14	49
1023146	8.881784e-16	50
1023147	5.946023e-02	31
1023157	9.999881e-01	11
1023156	1.000000e+00	0
1023159	1.000000e+00	2
1023153	1.000000e+00	3
1023152	8.881784e-16	50
1023155	1.000000e+00	4
1023154	1.000000e+00	0
1023165	1.000000e+00	1
1023164	1.611182e-01	29
1023167	8.881784e-16	50
1023166	4.510745e-05	39
1023161	1.000000e+00	5
1023160	1.000000e+00	0
1023163	1.000000e+00	0
1023162	1.000000e+00	0
1023170	1.000000e+00	0
1023171	8.881784e-16	50
1023168	1.854161e-11	47
1023169	4.529710e-14	49
1023174	9.999549e-01	12
1023175	3.359055e-01	27
1023172	1.000000e+00	0
1023173	1.000000e+00	0
1023178	1.000000e+00	0
1023179	4.529710e-14	49
1023176	4.529710e-14	49
1023177	8.881784e-16	50
1023182	9.999999e-01	8
1023180	1.000000e+00	5
1023181	4.681115e-04	37
1023187	4.529710e-14	49
1023186	1.000000e+00	1
1023185	1.301086e-03	36
1023184	8.881784e-16	50
1023191	8.881784e-16	50
1023190	8.881784e-16	50
1023189	4.438624e-01	26
1023188	1.000000e+00	1
1023195	9.998471e-01	13
1023194	9.405398e-01	20
1023193	1.000000e+00	0
1023199	2.230891e-10	46
1023198	1.000000e+00	2
1023197	9.999994e-01	9
1023196	1.000000e+00	0
1023200	1.000000e+00	3
1023201	1.529320e-04	38
1023202	2.399438e-01	28
1023203	8.881784e-16	50
1023204	4.529710e-14	49
1023205	1.000000e+00	1
1023206	1.000000e+00	0
1023207	5.817779e-07	42
1023208	4.529710e-14	49
1023209	8.881784e-16	50
1023210	1.000000e+00	1
1023211	1.000000e+00	0
1023212	1.000000e+00	0
1023213	1.000000e+00	0
1023214	9.995319e-01	14
1023215	9.999881e-01	11
1023217	1.000000e+00	1
1023216	9.995319e-01	14
1023219	8.881784e-16	50
1023218	8.881784e-16	50
1023221	1.049339e-07	43
1023220	1.193067e-05	40
1023223	1.000000e+00	0
1023222	8.881784e-16	50
1023225	8.881784e-16	50
1023224	8.881784e-16	50
1023227	1.000000e+00	2
1023226	9.999549e-01	12
1023228	5.817779e-07	42
1023231	8.881784e-16	50
1023230	1.000000e+00	4
1023260	8.986806e-01	21
1023261	1.000000e+00	0
1023262	9.999881e-01	11
1023263	1.000000e+00	7
1023256	1.000000e+00	2
1023257	1.000000e+00	0
1023258	1.000000e+00	0
1023259	1.000000e+00	1
1023252	1.193067e-05	40
1023253	8.881784e-16	50
1023254	9.995319e-01	14
1023255	1.000000e+00	0
1023249	1.000000e+00	6
1023250	1.000000e+00	1
1023251	1.000000e+00	2
1023245	1.193067e-05	40
1023244	5.561376e-01	25
1023247	1.000000e+00	1
1023246	1.000000e+00	5
1023241	1.000000e+00	0
1023240	1.000000e+00	0
1023243	1.000000e+00	0
1023242	1.000000e+00	0
1023237	1.000000e+00	2
1023236	1.000000e+00	0
1023239	8.881784e-16	50
1023238	8.881784e-16	50
1023233	9.999549e-01	12
1023232	1.000000e+00	1
1023235	1.000000e+00	4
1023234	1.000000e+00	2
1023294	1.000000e+00	2
1023295	1.000000e+00	2
1023292	9.999881e-01	11
1023293	8.881784e-16	50
1023290	1.000000e+00	0
1023291	1.000000e+00	0
1023286	1.000000e+00	4
1023287	1.000000e+00	6
1023284	9.405398e-01	20
1023285	9.966998e-01	16
1023282	1.000000e+00	5
1023283	5.561376e-01	25
1023280	1.000000e+00	3
1023281	1.000000e+00	2
1023279	1.000000e+00	5
1023278	1.000000e+00	0
1023277	1.000000e+00	1
1023275	1.000000e+00	0
1023274	1.529320e-04	38
1023273	8.881784e-16	50
1023272	1.000000e+00	1
1023271	1.000000e+00	0
1023270	8.881784e-16	50
1023269	7.673339e-03	34
1023268	1.000000e+00	4
1023267	4.529710e-14	49
1023266	9.998471e-01	13
1023265	8.986806e-01	21
1023264	1.000000e+00	1
1023320	1.000000e+00	2
1023322	1.000000e+00	0
1023323	1.000000e+00	0
1023324	1.000000e+00	0
1023325	1.000000e+00	0
1023326	1.000000e+00	0
1023327	8.881784e-16	50
1023312	9.999549e-01	12
1023313	2.399438e-01	28
1023314	1.000000e+00	1
1023315	1.000000e+00	2
1023316	9.923267e-01	17
1023317	1.000000e+00	1
1023318	1.000000e+00	7
1023319	1.000000e+00	4
1023305	1.000000e+00	0
1023304	3.300224e-03	35
1023307	1.000000e+00	0
1023306	1.000000e+00	3
1023309	1.000000e+00	3
1023308	9.999972e-01	10
1023311	1.000000e+00	0
1023297	1.000000e+00	0
1023296	9.923267e-01	17
1023299	1.000000e+00	0
1023298	1.000000e+00	0
1023301	8.881784e-16	50
1023300	1.000000e+00	0
1023303	1.000000e+00	2
1023302	1.000000e+00	6
1023331	8.881784e-16	50
1023330	1.621870e-08	44
1023328	9.986989e-01	15
1023332	1.000000e+00	7
1022565	1.000000e+00	0
1022564	1.000000e+00	2
1022567	1.000000e+00	1
1022566	1.000000e+00	3
1022561	1.000000e+00	1
1022560	9.999881e-01	11
1022563	1.301086e-03	36
1022562	9.835804e-01	18
1022573	1.000000e+00	1
1022572	9.999994e-01	9
1022575	1.000000e+00	3
1022574	9.999972e-01	10
1022569	1.000000e+00	0
1022568	1.611182e-01	29
1022570	4.529710e-14	49
1022580	5.946023e-02	31
1022581	1.000000e+00	0
1022582	1.000000e+00	4
1022583	1.000000e+00	1
1022576	1.000000e+00	6
1022577	1.000000e+00	0
1022578	1.000000e+00	0
1022579	9.998471e-01	13
1022588	1.049339e-07	43
1022589	1.000000e+00	1
1022590	1.000000e+00	3
1022591	5.946023e-02	31
1022584	1.000000e+00	0
1022586	4.510745e-05	39
1022587	1.000000e+00	2
1022535	1.000000e+00	6
1022534	1.000000e+00	1
1022533	8.881784e-16	50
1022532	1.000000e+00	3
1022531	1.000000e+00	0
1022530	1.000000e+00	0
1022529	3.359055e-01	27
1022528	1.000000e+00	0
1022542	1.049339e-07	43
1022541	1.000000e+00	1
1022540	1.000000e+00	2
1022539	1.000000e+00	1
1022538	8.881784e-16	50
1022537	8.881784e-16	50
1022536	1.000000e+00	4
1022550	8.881784e-16	50
1022551	1.000000e+00	1
1022548	9.675457e-01	19
1022549	1.000000e+00	2
1022546	1.000000e+00	1
1022547	9.998471e-01	13
1022544	1.000000e+00	5
1022545	1.621870e-08	44
1022558	9.999549e-01	12
1022559	8.881784e-16	50
1022556	1.000000e+00	3
1022557	1.000000e+00	1
1022554	3.245432e-02	32
1022555	1.854161e-11	47
1022552	9.999549e-01	12
1022553	1.000000e+00	6
1022497	1.000000e+00	0
1022496	9.999994e-01	9
1022499	9.675457e-01	19
1022498	9.999972e-01	10
1022501	9.995319e-01	14
1022500	1.000000e+00	6
1022503	1.000000e+00	6
1022502	8.881784e-16	50
1022505	1.000000e+00	4
1022504	9.999549e-01	12
1022507	1.000000e+00	0
1022506	1.000000e+00	0
1022509	1.000000e+00	0
1022508	1.000000e+00	0
1022511	1.000000e+00	0
1022510	1.000000e+00	1
1022512	1.000000e+00	1
1022513	1.000000e+00	0
1022514	1.000000e+00	1
1022515	9.999999e-01	8
1022516	9.995319e-01	14
1022517	7.673339e-03	34
1022518	1.000000e+00	1
1022519	1.000000e+00	2
1022520	1.611182e-01	29
1022521	9.966998e-01	16
1022522	8.881784e-16	50
1022523	1.000000e+00	2
1022524	1.000000e+00	5
1022525	1.013194e-01	30
1022526	9.966998e-01	16
1022527	1.000000e+00	0
1022467	1.000000e+00	5
1022466	8.881784e-16	50
1022464	9.998471e-01	13
1022471	9.986989e-01	15
1022468	1.000000e+00	1
1022475	4.510745e-05	39
1022474	1.000000e+00	3
1022473	8.881784e-16	50
1022472	1.000000e+00	2
1022479	1.000000e+00	1
1022478	1.854161e-11	47
1022477	1.000000e+00	5
1022482	1.000000e+00	5
1022483	9.999881e-01	11
1022481	8.986806e-01	21
1022486	1.000000e+00	0
1022487	1.000000e+00	0
1022484	1.000000e+00	0
1022485	1.000000e+00	1
1022490	1.000000e+00	0
1022491	8.881784e-16	50
1022489	4.681115e-04	37
1022494	2.807050e-06	41
1022495	1.000000e+00	4
1022492	8.881784e-16	50
1022493	9.966998e-01	16
1022700	9.999549e-01	12
1022701	9.999881e-01	11
1022702	8.881784e-16	50
1022703	1.000000e+00	0
1022696	1.000000e+00	0
1022697	9.999881e-01	11
1022698	9.995319e-01	14
1022699	8.881784e-16	50
1022692	3.359055e-01	27
1022693	1.000000e+00	0
1022694	1.000000e+00	1
1022695	1.000000e+00	0
1022688	1.000000e+00	0
1022689	1.000000e+00	4
1022690	9.405398e-01	20
1022691	1.000000e+00	3
1022717	1.301086e-03	36
1022716	9.999549e-01	12
1022719	1.000000e+00	3
1022718	1.641957e-02	33
1022713	8.881784e-16	50
1022712	5.946023e-02	31
1022715	1.000000e+00	0
1022714	1.000000e+00	1
1022709	2.230891e-10	46
1022708	1.000000e+00	1
1022711	1.013194e-01	30
1022710	1.000000e+00	4
1022705	9.999881e-01	11
1022704	4.681115e-04	37
1022707	9.999994e-01	9
1022706	9.999999e-01	8
1022670	1.000000e+00	3
1022671	2.399438e-01	28
1022668	1.000000e+00	0
1022669	9.999994e-01	9
1022666	9.999549e-01	12
1022667	1.000000e+00	1
1022664	1.000000e+00	1
1022665	1.000000e+00	0
1022662	5.561376e-01	25
1022663	1.000000e+00	3
1022660	1.000000e+00	0
1022661	1.000000e+00	4
1022658	1.000000e+00	1
1022659	1.000000e+00	7
1022656	8.881784e-16	50
1022657	1.000000e+00	1
1022687	4.529710e-14	49
1022686	1.013194e-01	30
1022685	1.000000e+00	5
1022684	1.000000e+00	0
1022683	1.013194e-01	30
1022682	1.000000e+00	0
1022681	1.000000e+00	2
1022680	2.230891e-10	46
1022679	1.000000e+00	2
1022677	1.000000e+00	0
1022676	1.000000e+00	0
1022675	9.999999e-01	8
1022674	3.300224e-03	35
1022673	8.881784e-16	50
1022672	8.881784e-16	50
1022632	9.999549e-01	12
1022633	8.388818e-01	22
1022634	9.999549e-01	12
1022635	1.000000e+00	2
1022636	1.000000e+00	6
1022637	8.881784e-16	50
1022638	4.529710e-14	49
1022639	1.000000e+00	0
1022624	1.000000e+00	1
1022625	1.000000e+00	2
1022626	1.000000e+00	2
1022627	1.000000e+00	2
1022628	9.923267e-01	17
1022629	1.000000e+00	0
1022630	1.000000e+00	6
1022631	1.000000e+00	4
1022649	1.000000e+00	4
1022648	1.000000e+00	0
1022651	1.000000e+00	1
1022650	1.000000e+00	0
1022653	1.000000e+00	0
1022652	1.013194e-01	30
1022655	1.000000e+00	1
1022654	1.000000e+00	0
1022641	8.881784e-16	50
1022640	8.881784e-16	50
1022643	1.000000e+00	1
1022642	1.000000e+00	5
1022645	1.000000e+00	3
1022647	2.399438e-01	28
1022602	1.000000e+00	0
1022600	1.000000e+00	0
1022601	1.000000e+00	0
1022606	1.000000e+00	2
1022607	9.995319e-01	14
1022605	1.000000e+00	0
1022594	1.000000e+00	5
1022595	8.881784e-16	50
1022592	1.000000e+00	5
1022593	1.193067e-05	40
1022598	1.000000e+00	1
1022599	1.000000e+00	3
1022596	1.000000e+00	0
1022597	1.000000e+00	4
1022619	9.405398e-01	20
1022618	9.999881e-01	11
1022617	1.000000e+00	5
1022616	8.986806e-01	21
1022623	8.881784e-16	50
1022622	9.986989e-01	15
1022621	1.000000e+00	1
1022620	1.000000e+00	0
1022611	8.881784e-16	50
1022610	1.000000e+00	2
1022609	1.000000e+00	2
1022608	8.881784e-16	50
1022615	1.000000e+00	2
1022612	1.641957e-02	33
1022838	1.000000e+00	0
1022839	9.995319e-01	14
1022836	1.000000e+00	0
1022837	1.301086e-03	36
1022834	1.000000e+00	3
1022835	1.000000e+00	4
1022832	8.881784e-16	50
1022833	1.000000e+00	0
1022847	9.999999e-01	8
1022844	9.999972e-01	10
1022845	1.000000e+00	0
1022842	2.807050e-06	41
1022843	1.000000e+00	0
1022840	1.000000e+00	2
1022841	1.000000e+00	0
1022823	1.000000e+00	0
1022822	1.000000e+00	3
1022821	1.000000e+00	1
1022820	4.681115e-04	37
1022819	1.000000e+00	2
1022818	1.049339e-07	43
1022817	9.999999e-01	8
1022816	8.881784e-16	50
1022831	1.000000e+00	0
1022830	1.000000e+00	4
1022829	1.000000e+00	0
1022828	8.881784e-16	50
1022827	1.000000e+00	4
1022826	8.881784e-16	50
1022824	1.641957e-02	33
1022804	9.999881e-01	11
1022805	1.000000e+00	0
1022806	1.000000e+00	0
1022807	1.000000e+00	0
1022800	1.000000e+00	0
1022802	9.995319e-01	14
1022803	1.000000e+00	3
1022812	1.000000e+00	0
1022813	1.000000e+00	7
1022814	1.000000e+00	0
1022815	1.000000e+00	0
1022808	8.881784e-16	50
1022809	1.000000e+00	0
1022810	9.405398e-01	20
1022811	1.000000e+00	1
1022789	1.000000e+00	0
1022788	1.000000e+00	0
1022791	3.359055e-01	27
1022790	8.881784e-16	50
1022785	9.999972e-01	10
1022784	1.000000e+00	0
1022787	8.881784e-16	50
1022786	1.000000e+00	3
1022797	1.000000e+00	1
1022796	1.000000e+00	0
1022799	1.000000e+00	7
1022798	1.000000e+00	1
1022793	1.000000e+00	3
1022792	1.000000e+00	0
1022795	1.000000e+00	1
1022794	1.000000e+00	1
1022770	5.817779e-07	42
1022771	8.881784e-16	50
1022768	1.000000e+00	0
1022769	1.000000e+00	0
1022774	9.999999e-01	8
1022775	1.193067e-05	40
1022772	1.000000e+00	0
1022773	1.000000e+00	6
1022778	9.995319e-01	14
1022779	7.600562e-01	23
1022776	1.000000e+00	5
1022777	1.000000e+00	0
1022782	9.999549e-01	12
1022783	1.000000e+00	2
1022780	8.881784e-16	50
1022781	8.881784e-16	50
1022755	9.995319e-01	14
1022754	9.995319e-01	14
1022753	1.000000e+00	3
1022752	1.000000e+00	0
1022759	9.999549e-01	12
1022758	1.000000e+00	2
1022757	1.301086e-03	36
1022756	1.000000e+00	0
1022763	4.529710e-14	49
1022762	1.000000e+00	0
1022761	1.000000e+00	0
1022760	1.000000e+00	0
1022767	1.000000e+00	0
1022766	1.000000e+00	0
1022765	1.000000e+00	0
1022764	1.000000e+00	6
1022736	8.881784e-16	50
1022737	1.000000e+00	2
1022738	1.301086e-03	36
1022739	1.000000e+00	1
1022740	2.230891e-10	46
1022741	8.986806e-01	21
1022742	4.529710e-14	49
1022743	9.999994e-01	9
1022744	9.999972e-01	10
1022745	9.999999e-01	8
1022746	1.000000e+00	2
1022747	9.999999e-01	8
1022748	1.000000e+00	6
1022749	1.000000e+00	5
1022750	1.000000e+00	3
1022751	1.529320e-04	38
1022721	1.000000e+00	0
1022720	1.000000e+00	0
1022723	9.999972e-01	10
1022722	1.000000e+00	0
1022725	1.000000e+00	0
1022724	1.000000e+00	0
1022727	1.000000e+00	0
1022726	4.529710e-14	49
1022729	5.817779e-07	42
1022728	8.881784e-16	50
1022731	1.133316e-12	48
1022730	1.000000e+00	4
1022733	1.854161e-11	47
1022732	1.000000e+00	1
1022735	1.000000e+00	2
1022734	1.000000e+00	1
1022975	8.881784e-16	50
1022974	1.000000e+00	0
1022973	1.000000e+00	1
1022972	9.923267e-01	17
1022971	8.881784e-16	50
1022970	1.000000e+00	0
1022969	1.000000e+00	0
1022968	1.000000e+00	6
1022967	1.000000e+00	1
1022966	8.881784e-16	50
1022965	1.000000e+00	1
1022964	1.133316e-12	48
1022963	1.000000e+00	3
1022962	1.000000e+00	1
1022961	9.999999e-01	8
1022960	8.881784e-16	50
1022958	1.000000e+00	2
1022959	9.835804e-01	18
1022956	1.000000e+00	2
1022957	1.000000e+00	0
1022954	1.000000e+00	1
1022955	1.854161e-11	47
1022952	1.000000e+00	3
1022953	2.104926e-09	45
1022950	9.966998e-01	16
1022951	1.000000e+00	6
1022948	1.000000e+00	0
1022949	1.000000e+00	1
1022946	1.621870e-08	44
1022947	1.133316e-12	48
1022944	1.000000e+00	3
1022945	1.641957e-02	33
1022941	9.675457e-01	19
1022940	2.807050e-06	41
1022943	9.675457e-01	19
1022942	1.641957e-02	33
1022937	2.399438e-01	28
1022936	8.881784e-16	50
1022939	1.000000e+00	0
1022938	1.000000e+00	0
1022933	1.049339e-07	43
1022932	1.000000e+00	0
1022935	3.300224e-03	35
1022929	1.000000e+00	7
1022931	9.999994e-01	9
1022930	1.000000e+00	0
1022924	1.000000e+00	0
1022925	1.000000e+00	0
1022926	1.000000e+00	0
1022927	1.000000e+00	0
1022920	1.000000e+00	5
1022921	1.000000e+00	3
1022922	2.807050e-06	41
1022923	7.600562e-01	23
1022916	1.133316e-12	48
1022917	8.881784e-16	50
1022918	1.000000e+00	4
1022919	1.000000e+00	2
1022912	4.438624e-01	26
1022913	1.000000e+00	0
1022914	9.999999e-01	8
1022915	8.986806e-01	21
1022907	9.835804e-01	18
1022906	1.000000e+00	0
1022904	1.000000e+00	0
1022911	9.835804e-01	18
1022910	1.000000e+00	0
1022909	1.000000e+00	1
1022908	8.881784e-16	50
1022899	9.999999e-01	8
1022898	1.000000e+00	1
1022897	1.000000e+00	6
1022896	4.529710e-14	49
1022903	9.999999e-01	8
1022902	4.529710e-14	49
1022901	8.881784e-16	50
1022900	1.000000e+00	1
1022890	8.388818e-01	22
1022891	1.000000e+00	6
1022889	1.000000e+00	0
1022894	1.000000e+00	2
1022895	4.438624e-01	26
1022892	7.673339e-03	34
1022893	8.881784e-16	50
1022882	8.881784e-16	50
1022883	1.000000e+00	0
1022880	8.881784e-16	50
1022881	8.881784e-16	50
1022886	5.946023e-02	31
1022887	8.881784e-16	50
1022884	1.013194e-01	30
1022885	8.881784e-16	50
1022873	8.881784e-16	50
1022872	1.641957e-02	33
1022875	1.000000e+00	2
1022874	9.999999e-01	8
1022877	8.881784e-16	50
1022876	1.000000e+00	4
1022879	1.000000e+00	0
1022878	9.999994e-01	9
1022865	8.881784e-16	50
1022864	4.438624e-01	26
1022867	1.000000e+00	1
1022866	1.000000e+00	7
1022869	1.000000e+00	0
1022868	1.000000e+00	0
1022871	1.133316e-12	48
1022870	1.000000e+00	1
1022856	8.881784e-16	50
1022858	1.000000e+00	6
1022859	2.230891e-10	46
1022860	8.881784e-16	50
1022861	1.000000e+00	4
1022862	1.000000e+00	0
1022863	1.000000e+00	0
1022848	1.000000e+00	1
1022849	1.000000e+00	1
1022850	8.881784e-16	50
1022851	1.000000e+00	2
1022852	8.881784e-16	50
1022854	1.000000e+00	0
1022019	1.000000e+00	5
1022018	1.000000e+00	0
1022016	1.000000e+00	0
1022023	2.104926e-09	45
1022022	1.000000e+00	0
1022021	9.999999e-01	8
1022020	9.999999e-01	8
1022027	1.000000e+00	1
1022026	1.000000e+00	0
1022025	1.000000e+00	0
1022024	1.000000e+00	1
1022031	1.000000e+00	0
1022030	9.999994e-01	9
1022029	1.000000e+00	0
1022028	8.881784e-16	50
1022034	1.000000e+00	0
1022035	8.881784e-16	50
1022032	1.000000e+00	0
1022033	8.881784e-16	50
1022038	1.854161e-11	47
1022039	1.000000e+00	1
1022036	9.835804e-01	18
1022037	8.881784e-16	50
1022042	1.000000e+00	0
1022043	1.854161e-11	47
1022040	1.000000e+00	1
1022041	1.193067e-05	40
1022046	1.000000e+00	0
1022047	8.881784e-16	50
1022044	1.000000e+00	1
1022045	2.230891e-10	46
1022049	9.999972e-01	10
1022048	8.881784e-16	50
1022051	4.529710e-14	49
1022050	1.000000e+00	1
1022053	1.000000e+00	0
1022052	5.946023e-02	31
1022055	3.245432e-02	32
1022057	1.000000e+00	3
1022056	8.881784e-16	50
1022059	1.000000e+00	0
1022058	1.000000e+00	1
1022061	1.000000e+00	0
1022060	1.000000e+00	5
1022063	9.675457e-01	19
1022062	8.881784e-16	50
1022064	1.000000e+00	1
1022065	3.300224e-03	35
1022066	1.000000e+00	3
1022067	4.529710e-14	49
1022068	1.000000e+00	3
1022069	1.000000e+00	1
1022070	1.000000e+00	0
1022071	1.000000e+00	1
1022072	1.000000e+00	0
1022073	8.881784e-16	50
1022074	2.104926e-09	45
1022075	8.881784e-16	50
1022076	8.881784e-16	50
1022077	9.999999e-01	8
1022078	1.000000e+00	1
1022079	9.999994e-01	9
1021959	9.835804e-01	18
1021956	9.999994e-01	9
1021955	9.999994e-01	9
1021954	8.881784e-16	50
1021953	8.881784e-16	50
1021952	1.000000e+00	2
1021967	9.999994e-01	9
1021966	1.000000e+00	1
1021965	5.561376e-01	25
1021964	3.245432e-02	32
1021963	8.881784e-16	50
1021962	1.000000e+00	3
1021961	1.000000e+00	1
1021960	2.230891e-10	46
1021974	1.133316e-12	48
1021975	1.000000e+00	0
1021972	1.000000e+00	0
1021973	1.000000e+00	5
1021970	1.000000e+00	6
1021971	1.000000e+00	1
1021968	1.301086e-03	36
1021982	9.405398e-01	20
1021983	1.000000e+00	3
1021980	1.000000e+00	1
1021981	2.230891e-10	46
1021978	1.000000e+00	0
1021979	1.000000e+00	0
1021976	1.854161e-11	47
1021977	2.230891e-10	46
1021989	8.881784e-16	50
1021988	1.000000e+00	0
1021991	3.245432e-02	32
1021990	9.835804e-01	18
1021985	9.999881e-01	11
1021984	1.000000e+00	3
1021987	8.881784e-16	50
1021986	1.000000e+00	1
1021997	3.300224e-03	35
1021999	1.000000e+00	0
1021998	1.000000e+00	0
1021993	1.000000e+00	0
1021992	1.000000e+00	0
1021995	1.000000e+00	0
1021994	9.999881e-01	11
1022004	8.881784e-16	50
1022005	1.133316e-12	48
1022006	1.000000e+00	2
1022007	4.438624e-01	26
1022000	9.999994e-01	9
1022001	1.000000e+00	1
1022003	2.807050e-06	41
1022012	9.675457e-01	19
1022013	1.000000e+00	2
1022015	1.000000e+00	0
1022008	8.881784e-16	50
1022009	1.000000e+00	0
1022010	9.995319e-01	14
1022011	1.000000e+00	1
1022154	1.000000e+00	0
1022155	1.000000e+00	3
1022152	8.881784e-16	50
1022153	1.000000e+00	1
1022158	1.854161e-11	47
1022159	2.230891e-10	46
1022156	1.000000e+00	5
1022157	9.923267e-01	17
1022146	8.881784e-16	50
1022147	1.000000e+00	2
1022144	1.000000e+00	1
1022145	9.998471e-01	13
1022150	8.881784e-16	50
1022151	1.000000e+00	0
1022148	1.000000e+00	2
1022149	9.999994e-01	9
1022171	1.000000e+00	0
1022170	1.000000e+00	0
1022169	1.000000e+00	0
1022168	1.000000e+00	3
1022175	2.104926e-09	45
1022174	1.611182e-01	29
1022173	1.000000e+00	1
1022172	1.133316e-12	48
1022163	1.621870e-08	44
1022162	1.000000e+00	5
1022161	4.529710e-14	49
1022160	1.000000e+00	1
1022167	9.999549e-01	12
1022166	1.000000e+00	3
1022165	1.000000e+00	0
1022164	1.000000e+00	0
1022184	2.230891e-10	46
1022185	1.000000e+00	0
1022186	1.000000e+00	0
1022187	8.881784e-16	50
1022188	1.000000e+00	5
1022189	1.621870e-08	44
1022190	9.405398e-01	20
1022191	1.641957e-02	33
1022176	1.000000e+00	0
1022178	1.000000e+00	1
1022179	9.835804e-01	18
1022180	1.000000e+00	0
1022181	9.923267e-01	17
1022182	7.600562e-01	23
1022183	9.999972e-01	10
1022201	5.817779e-07	42
1022200	8.986806e-01	21
1022203	1.000000e+00	1
1022202	2.230891e-10	46
1022205	8.881784e-16	50
1022204	8.881784e-16	50
1022207	1.000000e+00	3
1022206	3.300224e-03	35
1022193	8.881784e-16	50
1022192	9.405398e-01	20
1022195	1.000000e+00	0
1022194	8.881784e-16	50
1022197	7.600562e-01	23
1022196	4.681115e-04	37
1022199	1.301086e-03	36
1022198	1.000000e+00	7
1022094	1.000000e+00	0
1022095	9.675457e-01	19
1022092	1.000000e+00	0
1022093	9.405398e-01	20
1022090	2.230891e-10	46
1022091	1.000000e+00	0
1022088	1.000000e+00	0
1022089	1.000000e+00	0
1022086	1.000000e+00	4
1022087	1.000000e+00	0
1022084	1.000000e+00	1
1022085	1.000000e+00	2
1022082	9.999999e-01	8
1022083	1.000000e+00	1
1022080	1.000000e+00	0
1022081	1.000000e+00	5
1022111	1.000000e+00	1
1022110	9.995319e-01	14
1022109	1.000000e+00	0
1022108	1.000000e+00	1
1022107	8.881784e-16	50
1022106	1.000000e+00	0
1022105	9.986989e-01	15
1022103	1.000000e+00	1
1022102	1.000000e+00	1
1022101	8.881784e-16	50
1022100	1.854161e-11	47
1022099	1.000000e+00	0
1022098	1.000000e+00	0
1022097	1.000000e+00	0
1022096	1.133316e-12	48
1022124	1.000000e+00	1
1022125	9.995319e-01	14
1022126	1.000000e+00	0
1022127	1.000000e+00	0
1022120	1.000000e+00	1
1022121	9.966998e-01	16
1022122	9.999994e-01	9
1022123	1.000000e+00	0
1022116	8.881784e-16	50
1022117	1.000000e+00	5
1022118	9.999881e-01	11
1022119	1.000000e+00	0
1022112	9.999994e-01	9
1022113	1.000000e+00	0
1022114	1.000000e+00	0
1022115	1.000000e+00	5
1022141	9.999881e-01	11
1022140	9.675457e-01	19
1022143	1.000000e+00	1
1022142	1.000000e+00	5
1022137	1.000000e+00	0
1022136	1.000000e+00	0
1022139	1.000000e+00	3
1022138	1.000000e+00	2
1022133	1.000000e+00	0
1022132	1.000000e+00	1
1022135	8.881784e-16	50
1022134	8.881784e-16	50
1022129	1.000000e+00	2
1022128	8.881784e-16	50
1022131	4.510745e-05	39
1022130	1.000000e+00	0
1022288	1.529320e-04	38
1022289	3.300224e-03	35
1022290	1.000000e+00	7
1022291	1.000000e+00	1
1022292	1.000000e+00	1
1022293	1.000000e+00	6
1022294	1.000000e+00	0
1022296	9.999549e-01	12
1022297	1.000000e+00	0
1022298	3.300224e-03	35
1022299	9.675457e-01	19
1022300	1.000000e+00	1
1022301	1.000000e+00	1
1022302	4.529710e-14	49
1022303	1.000000e+00	7
1022273	1.000000e+00	0
PID_161485600	4.529710e-14	49
PID_161485599	9.995319e-01	14
1022272	8.881784e-16	50
1022275	9.999881e-01	11
PID_161485598	8.881784e-16	50
1022274	1.000000e+00	0
PID_161485597	1.000000e+00	1
1022277	1.000000e+00	2
1022276	8.881784e-16	50
1022279	1.000000e+00	7
1022278	8.986806e-01	21
1022281	1.000000e+00	6
1022280	1.193067e-05	40
1022283	1.000000e+00	1
1022282	1.000000e+00	0
1022285	5.817779e-07	42
1022284	9.999994e-01	9
1022287	1.000000e+00	0
1022286	9.999994e-01	9
1022322	5.946023e-02	31
1022323	1.133316e-12	48
1022320	1.000000e+00	4
1022321	7.600562e-01	23
1022326	1.000000e+00	0
1022327	1.000000e+00	2
1022324	9.923267e-01	17
2767483	8.881784e-16	50
1022325	8.881784e-16	50
PID_161485605	1.049339e-07	43
1022330	8.881784e-16	50
1022331	5.817779e-07	42
1022328	1.000000e+00	0
1022329	1.000000e+00	5
1022334	1.000000e+00	5
PID_161485601	1.000000e+00	0
PID_161485602	1.000000e+00	1
1022335	4.529710e-14	49
PID_161485603	1.000000e+00	6
1022332	1.000000e+00	0
PID_161485604	9.923267e-01	17
1022333	1.000000e+00	0
1022307	9.405398e-01	20
1022306	1.049339e-07	43
1022305	8.881784e-16	50
1022304	1.000000e+00	0
1022311	8.881784e-16	50
1022310	1.000000e+00	0
1022309	1.000000e+00	0
1022308	4.510745e-05	39
1022315	1.000000e+00	1
1022314	8.388818e-01	22
1022313	1.000000e+00	3
1022312	1.000000e+00	4
1022317	1.000000e+00	7
1022316	1.000000e+00	1
1022228	1.193067e-05	40
1022229	1.000000e+00	4
1022230	8.881784e-16	50
1022231	8.881784e-16	50
1022225	9.999972e-01	10
1022226	1.000000e+00	0
1022227	9.999999e-01	8
1022236	1.000000e+00	3
1022237	1.000000e+00	3
1022238	4.529710e-14	49
1022239	8.881784e-16	50
1022232	1.000000e+00	3
1789106	1.000000e+00	2
1022233	2.104926e-09	45
1022234	1.000000e+00	1
1789105	1.000000e+00	0
1022235	1.000000e+00	0
1022213	1.000000e+00	1
1022212	9.998471e-01	13
1022215	9.986989e-01	15
1022214	4.529710e-14	49
1022209	4.529710e-14	49
1022208	1.133316e-12	48
1022211	1.000000e+00	0
1022210	1.000000e+00	5
1022221	1.000000e+00	6
1022220	5.817779e-07	42
1022223	1.000000e+00	2
1022222	9.405398e-01	20
1022217	1.000000e+00	0
1022216	1.000000e+00	4
1022219	8.881784e-16	50
1022218	1.000000e+00	1
1022262	1.000000e+00	2
1022263	9.999881e-01	11
1022261	1.000000e+00	5
1022258	1.000000e+00	2
1022259	8.881784e-16	50
1022256	2.104926e-09	45
1022257	9.835804e-01	18
1022270	1.000000e+00	0
1022271	1.000000e+00	0
1022268	9.999881e-01	11
1022269	4.529710e-14	49
1022266	9.995319e-01	14
1022267	1.000000e+00	0
1022264	8.881784e-16	50
1022265	1.000000e+00	1
1022247	8.881784e-16	50
1022246	9.999881e-01	11
1022245	1.000000e+00	0
1022244	1.000000e+00	2
1022243	1.000000e+00	0
1022242	9.999999e-01	8
1022241	1.000000e+00	0
1022240	9.999972e-01	10
1022255	5.561376e-01	25
1022254	8.881784e-16	50
1022253	8.881784e-16	50
1022252	1.000000e+00	3
1022251	8.881784e-16	50
1022249	3.300224e-03	35
1022248	1.000000e+00	6
1022425	9.999972e-01	10
1022424	1.000000e+00	2
1022427	8.881784e-16	50
1022426	1.000000e+00	1
1022429	1.000000e+00	1
1022428	1.000000e+00	0
1022431	1.000000e+00	1
1022430	1.000000e+00	3
1022417	9.405398e-01	20
1022416	1.000000e+00	1
1022419	1.000000e+00	1
1022418	1.000000e+00	1
1022421	2.230891e-10	46
1022420	1.000000e+00	5
1022423	1.000000e+00	0
1022422	8.881784e-16	50
1022408	9.995319e-01	14
1022409	1.301086e-03	36
1022410	1.000000e+00	0
1022411	1.000000e+00	6
1022412	5.946023e-02	31
1022413	1.000000e+00	3
1022414	1.000000e+00	3
1022415	9.999549e-01	12
1022400	1.000000e+00	2
1022401	1.000000e+00	1
1022402	1.000000e+00	3
1022403	1.000000e+00	1
1022404	9.999549e-01	12
1022405	1.000000e+00	5
1022406	7.600562e-01	23
1022407	9.999999e-01	8
1022459	1.013194e-01	30
1022458	4.529710e-14	49
1022457	1.000000e+00	1
1022456	9.966998e-01	16
1022463	1.000000e+00	1
1022462	1.000000e+00	0
1022461	9.999972e-01	10
1022460	8.881784e-16	50
1022451	9.999972e-01	10
1022450	1.000000e+00	2
1022449	1.000000e+00	0
1022448	8.881784e-16	50
1022455	1.000000e+00	1
1022454	1.000000e+00	0
1022453	8.881784e-16	50
1022452	9.405398e-01	20
1022442	1.000000e+00	0
1022440	1.000000e+00	1
1022446	9.999999e-01	8
1022447	1.013194e-01	30
1022444	1.133316e-12	48
1022445	1.000000e+00	0
1022434	1.000000e+00	0
1022435	1.000000e+00	1
1022432	8.881784e-16	50
1022433	4.529710e-14	49
1022438	1.000000e+00	0
1022439	1.000000e+00	2
1022436	1.000000e+00	0
1022437	1.000000e+00	0
1022365	1.000000e+00	3
1022364	1.000000e+00	2
1022366	2.399438e-01	28
1022361	5.561376e-01	25
1022360	1.000000e+00	7
1022363	7.600562e-01	23
1022362	9.998471e-01	13
1022357	1.000000e+00	0
1022356	1.000000e+00	2
1022359	8.881784e-16	50
1022358	1.000000e+00	2
1022353	2.104926e-09	45
1022352	1.000000e+00	0
1022355	9.999994e-01	9
1022354	1.000000e+00	1
1022348	1.000000e+00	0
1022349	2.230891e-10	46
1022350	1.013194e-01	30
1022351	1.000000e+00	0
1022344	1.611182e-01	29
1022345	8.881784e-16	50
1022346	9.999999e-01	8
1022347	1.000000e+00	0
1022340	1.000000e+00	1
1022341	1.000000e+00	0
1022342	1.000000e+00	0
1022343	1.000000e+00	1
1022336	1.000000e+00	7
1022337	7.600562e-01	23
1022338	9.995319e-01	14
1022339	4.510745e-05	39
1022399	1.000000e+00	2
1022398	9.675457e-01	19
1022397	9.999999e-01	8
1022396	1.000000e+00	4
1022395	1.000000e+00	2
1022393	6.640945e-01	24
1022392	8.881784e-16	50
1022391	1.000000e+00	1
1022390	1.000000e+00	1
1022389	1.000000e+00	1
1022388	8.881784e-16	50
1022387	1.000000e+00	0
1022386	8.881784e-16	50
1022385	1.000000e+00	0
1022384	1.000000e+00	4
1022382	1.000000e+00	2
1022383	1.000000e+00	5
1022380	1.000000e+00	4
1022381	9.999994e-01	9
1022378	1.641957e-02	33
1022379	4.510745e-05	39
1022376	1.529320e-04	38
1022377	1.000000e+00	6
1022374	1.133316e-12	48
1022375	1.000000e+00	0
1022373	1.000000e+00	6
1022370	7.673339e-03	34
1022371	1.000000e+00	6
1022368	5.946023e-02	31
1022369	7.673339e-03	34
