# Supplementary material for: Translational Selection Is Ubiquitous in Prokaryotes
Source: PLoS Genet. 2010 Jun 24;6(6):e1001004. doi: 10.1371/journal.pgen.1001004 (PMC2891978; doi:10.1371/journal.pgen.1001004)
Supplement: Dataset S1 — OCU/non-OCU gene calls in 461 Bacterial and Archaeal genomes, and summary tables of genome properties and OCU preferences for specific codons. (4.77 MB ZIP) [file pgen.1001004.s001.zip › Dataset_S1_Bacteria/Bordetella_bronchiseptica.arff.ocuGenes]

GeneID	signTest_p	ocuProbWinCnt
2660913	1.000000e+00	0
2660912	1.000000e+00	0
2660915	1.000000e+00	7
2660914	1.000000e+00	5
2660917	1.000000e+00	0
2660916	1.000000e+00	0
2660919	8.986806e-01	21
2660918	1.000000e+00	3
2660921	1.000000e+00	5
2660920	1.000000e+00	1
2660923	1.133316e-12	48
2660922	1.000000e+00	2
2660925	1.000000e+00	0
2660924	9.999881e-01	11
2660927	8.881784e-16	50
2660926	1.000000e+00	6
2660896	9.999881e-01	11
2660897	1.000000e+00	1
2660898	1.000000e+00	0
2660899	9.923267e-01	17
2660900	9.998471e-01	13
2660901	1.000000e+00	2
2660902	8.986806e-01	21
2660904	1.000000e+00	4
2660905	1.000000e+00	7
2660906	1.000000e+00	2
2660907	4.438624e-01	26
2660908	7.673339e-03	34
2660909	1.000000e+00	3
2660910	9.923267e-01	17
2660911	1.621870e-08	44
2660883	8.388818e-01	22
2660882	8.881784e-16	50
2660881	8.881784e-16	50
2660880	1.000000e+00	1
2660887	1.000000e+00	6
2660886	4.510745e-05	39
2660885	9.999994e-01	9
2660884	1.000000e+00	5
2660891	1.621870e-08	44
2660890	1.000000e+00	0
2660889	9.999999e-01	8
2660888	2.230891e-10	46
2660895	1.000000e+00	0
2660894	9.999994e-01	9
2660893	8.881784e-16	50
2660892	1.000000e+00	0
2660866	7.600562e-01	23
2660867	1.854161e-11	47
2660864	7.673339e-03	34
2660865	9.999994e-01	9
2660870	1.049339e-07	43
2660871	1.000000e+00	3
2660868	1.000000e+00	0
2660869	1.133316e-12	48
2660874	8.881784e-16	50
2660875	4.510745e-05	39
2660872	1.000000e+00	0
2660873	9.675457e-01	19
2660879	4.529710e-14	49
2660876	1.854161e-11	47
2660981	8.388818e-01	22
2660980	1.000000e+00	0
2660983	8.986806e-01	21
2660982	1.000000e+00	1
2660977	1.000000e+00	1
2660976	9.675457e-01	19
2660979	1.000000e+00	0
2660978	1.000000e+00	1
2660989	1.854161e-11	47
2660988	1.000000e+00	4
2660991	1.000000e+00	2
2660990	1.000000e+00	5
2660985	1.000000e+00	3
2660984	1.000000e+00	1
2660987	1.000000e+00	1
2660986	1.000000e+00	0
2660964	1.000000e+00	0
2660965	1.000000e+00	0
2660966	8.881784e-16	50
2660967	3.359055e-01	27
2660960	1.000000e+00	0
2660961	1.000000e+00	0
2660962	4.681115e-04	37
2660963	9.999999e-01	8
2660972	1.000000e+00	3
2660973	1.000000e+00	1
2660974	9.835804e-01	18
2660975	4.529710e-14	49
2660968	1.529320e-04	38
2660969	9.999999e-01	8
2660970	1.000000e+00	7
2660971	2.230891e-10	46
2660951	8.881784e-16	50
2660950	8.881784e-16	50
2660949	8.881784e-16	50
2660948	1.000000e+00	0
2660947	1.000000e+00	1
2660946	2.230891e-10	46
2660945	9.999549e-01	12
2660944	1.000000e+00	0
2660958	8.881784e-16	50
2660957	9.995319e-01	14
2660956	1.000000e+00	7
2660955	5.946023e-02	31
2660954	1.000000e+00	3
2660953	1.000000e+00	1
2660952	5.946023e-02	31
2660934	1.000000e+00	1
2660935	1.000000e+00	1
2660932	8.881784e-16	50
2660933	1.000000e+00	3
2660930	1.000000e+00	0
2660931	1.000000e+00	2
2660928	1.529320e-04	38
2660929	1.000000e+00	7
2660942	1.000000e+00	1
2660943	1.000000e+00	4
2660940	1.000000e+00	0
2660941	1.013194e-01	30
2660939	8.881784e-16	50
2660936	1.000000e+00	0
2660937	1.000000e+00	6
2661048	1.000000e+00	0
2661049	4.438624e-01	26
2661050	3.300224e-03	35
2661051	1.000000e+00	3
2661052	8.388818e-01	22
2661053	1.000000e+00	4
2661055	8.881784e-16	50
2661040	1.000000e+00	0
2661041	1.000000e+00	0
2661042	1.000000e+00	7
2661043	1.000000e+00	0
2661044	1.000000e+00	5
2661045	7.673339e-03	34
2661046	1.000000e+00	2
2661047	9.999549e-01	12
2661033	2.230891e-10	46
2661032	1.000000e+00	1
2661035	1.000000e+00	5
2661034	1.000000e+00	1
2661037	9.999994e-01	9
2661036	9.999999e-01	8
2661039	1.000000e+00	0
2661038	1.000000e+00	1
2661025	1.301086e-03	36
2661024	1.000000e+00	2
2661027	8.881784e-16	50
2661026	9.986989e-01	15
2661029	1.000000e+00	1
2661028	1.000000e+00	1
2661031	1.000000e+00	0
2661030	7.673339e-03	34
2661018	9.999972e-01	10
2661019	1.000000e+00	0
2661016	2.104926e-09	45
2661017	1.000000e+00	1
2661022	1.000000e+00	7
2661023	1.000000e+00	0
2661020	9.923267e-01	17
2661021	1.000000e+00	7
2661010	1.000000e+00	0
2661011	1.000000e+00	3
2661008	9.923267e-01	17
2661009	1.000000e+00	0
2661014	1.000000e+00	0
2661015	1.000000e+00	6
2661012	1.193067e-05	40
2661013	1.000000e+00	1
2661003	9.999994e-01	9
2661002	9.999999e-01	8
2661001	1.000000e+00	0
2661000	1.000000e+00	0
2661007	1.000000e+00	1
2661006	1.000000e+00	2
2661005	1.000000e+00	2
2661004	1.000000e+00	0
2660995	1.000000e+00	3
2660994	1.000000e+00	0
2660993	1.000000e+00	2
2660992	1.000000e+00	3
2660999	1.193067e-05	40
2660998	9.999549e-01	12
2660997	1.000000e+00	1
2660996	1.000000e+00	0
2661116	1.000000e+00	3
2661117	1.000000e+00	0
2661118	1.000000e+00	0
2661119	1.000000e+00	1
2661112	1.000000e+00	0
2661113	1.000000e+00	0
2661114	1.000000e+00	2
2661115	1.000000e+00	4
2661108	1.000000e+00	0
2661109	8.881784e-16	50
2661110	1.000000e+00	1
2661111	1.000000e+00	0
2661104	1.000000e+00	2
2661106	1.000000e+00	0
2661107	1.000000e+00	1
2661101	1.000000e+00	3
2661100	1.000000e+00	3
2661103	1.000000e+00	0
2661102	9.999999e-01	8
2661097	1.000000e+00	0
2661096	1.641957e-02	33
2661099	1.000000e+00	0
2661098	1.000000e+00	5
2661093	9.999881e-01	11
2661092	8.881784e-16	50
2661095	1.049339e-07	43
2661094	9.999549e-01	12
2661089	8.881784e-16	50
2661088	8.388818e-01	22
2661091	3.359055e-01	27
2661090	1.000000e+00	1
2661086	1.000000e+00	6
2661087	4.438624e-01	26
2661084	1.000000e+00	2
2661085	9.675457e-01	19
2661082	8.881784e-16	50
2661083	1.000000e+00	3
2661080	3.300224e-03	35
2661081	2.807050e-06	41
2661078	8.881784e-16	50
2661079	8.881784e-16	50
2661076	9.999881e-01	11
2661077	5.561376e-01	25
2661074	8.881784e-16	50
2661075	9.405398e-01	20
2661072	9.835804e-01	18
2661073	9.986989e-01	15
2661071	1.000000e+00	0
2661070	1.000000e+00	0
2661069	3.300224e-03	35
2661068	1.000000e+00	1
2661067	8.388818e-01	22
2661065	3.245432e-02	32
2661064	1.000000e+00	6
2661063	9.998471e-01	13
2661062	8.881784e-16	50
2661061	1.000000e+00	2
2661060	1.000000e+00	2
2661059	1.000000e+00	0
2661058	1.621870e-08	44
2661057	2.807050e-06	41
2661056	1.000000e+00	1
2661154	1.000000e+00	4
2661155	5.946023e-02	31
2661152	9.999881e-01	11
2661153	1.000000e+00	2
2661158	1.000000e+00	0
2661159	9.999972e-01	10
2661156	2.399438e-01	28
2661157	1.000000e+00	1
2661162	1.301086e-03	36
2661163	9.675457e-01	19
2661160	1.000000e+00	2
2661161	9.675457e-01	19
2661166	1.000000e+00	0
2661167	2.807050e-06	41
2661164	1.000000e+00	0
2661165	1.000000e+00	2
2661171	1.000000e+00	0
2661170	1.000000e+00	0
2661169	1.611182e-01	29
2661168	4.529710e-14	49
2661175	1.000000e+00	4
2661174	7.673339e-03	34
2661173	8.881784e-16	50
2661172	5.561376e-01	25
2661179	1.000000e+00	7
2661178	1.000000e+00	3
2661177	1.000000e+00	5
2661176	7.673339e-03	34
2661183	5.561376e-01	25
2661182	1.000000e+00	2
2661181	2.230891e-10	46
2661180	1.000000e+00	0
2661120	1.000000e+00	0
2661121	1.000000e+00	0
2661122	8.881784e-16	50
2661123	8.881784e-16	50
2661124	1.000000e+00	2
2661125	1.000000e+00	5
2661126	1.529320e-04	38
2661127	1.000000e+00	0
2661128	9.999972e-01	10
2661129	1.000000e+00	0
2661130	1.000000e+00	1
2661131	1.854161e-11	47
2661132	1.000000e+00	5
2661133	1.000000e+00	0
2661134	1.000000e+00	0
2661135	1.000000e+00	3
2661137	1.000000e+00	1
2661136	9.999999e-01	8
2661139	1.000000e+00	2
2661138	1.193067e-05	40
2661141	1.000000e+00	0
2661140	1.000000e+00	0
2661143	2.104926e-09	45
2661142	9.995319e-01	14
2661145	1.000000e+00	7
2661144	1.000000e+00	0
2661147	8.881784e-16	50
2661146	1.000000e+00	5
2661149	1.000000e+00	0
2661148	9.923267e-01	17
2661151	1.000000e+00	2
2661150	1.641957e-02	33
2661222	5.946023e-02	31
2661223	9.999994e-01	9
2661220	9.835804e-01	18
2661221	1.000000e+00	0
2661218	9.998471e-01	13
2661219	1.000000e+00	4
2661216	3.245432e-02	32
2661217	9.999972e-01	10
2661230	1.000000e+00	0
2661231	1.000000e+00	0
2661228	1.000000e+00	0
2661229	1.000000e+00	1
2661226	1.000000e+00	2
2661227	8.881784e-16	50
2661224	1.000000e+00	0
2661225	1.000000e+00	0
2661239	1.000000e+00	0
2661238	1.013194e-01	30
2661237	1.000000e+00	1
2661236	1.133316e-12	48
2661234	1.529320e-04	38
2661232	1.000000e+00	1
2661247	1.000000e+00	2
2661246	2.230891e-10	46
2661245	1.000000e+00	0
2661244	8.881784e-16	50
2661243	8.881784e-16	50
2661242	8.881784e-16	50
2661241	8.881784e-16	50
2661240	8.881784e-16	50
2661188	1.000000e+00	1
2661189	1.000000e+00	0
2661190	1.000000e+00	4
2661191	1.000000e+00	4
2661184	1.000000e+00	0
2661185	7.600562e-01	23
2661186	8.388818e-01	22
2661187	1.000000e+00	0
2661196	1.000000e+00	6
2661197	1.000000e+00	7
2661198	1.000000e+00	0
2661199	8.388818e-01	22
2661192	9.998471e-01	13
2661193	1.000000e+00	2
2661194	1.000000e+00	0
2661205	9.995319e-01	14
2661204	1.000000e+00	0
2661207	1.000000e+00	1
2661206	1.000000e+00	2
2661201	1.000000e+00	1
2661200	1.000000e+00	2
2661203	1.000000e+00	2
2661202	1.000000e+00	0
2661213	3.359055e-01	27
2661212	1.000000e+00	0
2661215	1.000000e+00	2
2661214	1.000000e+00	1
2661209	1.000000e+00	0
2661208	3.245432e-02	32
2661211	1.000000e+00	0
2661210	1.000000e+00	0
2661291	9.999999e-01	8
2661290	5.817779e-07	42
2661289	8.881784e-16	50
2661288	8.881784e-16	50
2661295	8.881784e-16	50
2661294	2.399438e-01	28
2661293	1.000000e+00	0
2661292	1.000000e+00	1
2661283	9.405398e-01	20
2661282	5.946023e-02	31
2661281	1.000000e+00	3
2661280	1.000000e+00	0
2661287	8.881784e-16	50
2661286	1.621870e-08	44
2661285	1.000000e+00	0
2661284	1.133316e-12	48
2661306	8.881784e-16	50
2661307	5.946023e-02	31
2661304	8.881784e-16	50
2661305	1.000000e+00	0
2661310	1.000000e+00	1
2661311	9.999549e-01	12
2661308	9.923267e-01	17
2661309	3.245432e-02	32
2661298	1.854161e-11	47
2661299	1.000000e+00	1
2661296	1.000000e+00	1
2661297	1.000000e+00	0
2661302	9.675457e-01	19
2661303	3.245432e-02	32
2661300	7.600562e-01	23
2661301	8.881784e-16	50
2661257	2.230891e-10	46
2661256	8.881784e-16	50
2661259	1.013194e-01	30
2661258	8.986806e-01	21
2661261	1.000000e+00	3
2661260	1.000000e+00	3
2661263	9.999999e-01	8
2661262	1.000000e+00	0
2661249	1.193067e-05	40
2661248	4.529710e-14	49
2661251	1.000000e+00	0
2661250	1.000000e+00	5
2661253	1.000000e+00	0
2661252	1.000000e+00	0
2661254	5.561376e-01	25
2661272	1.133316e-12	48
2661273	8.881784e-16	50
2661274	1.000000e+00	0
2661275	1.000000e+00	1
2661276	1.000000e+00	2
2661277	1.000000e+00	0
2661278	1.000000e+00	6
2661279	1.000000e+00	1
2661264	1.000000e+00	2
2661266	8.881784e-16	50
2661267	1.000000e+00	2
2661268	1.000000e+00	5
2661269	1.000000e+00	4
2661270	8.881784e-16	50
2661271	1.000000e+00	1
2661359	1.000000e+00	1
2661358	9.998471e-01	13
2661357	1.000000e+00	0
2661356	1.000000e+00	1
2661355	1.000000e+00	3
2661354	1.000000e+00	3
2661353	1.000000e+00	0
2661352	8.881784e-16	50
2661351	1.000000e+00	0
2661350	1.000000e+00	0
2661349	1.000000e+00	0
2661348	8.881784e-16	50
2661347	5.946023e-02	31
2661346	1.854161e-11	47
2661345	7.600562e-01	23
2661344	1.000000e+00	1
2661374	8.881784e-16	50
2661375	1.000000e+00	2
2661372	1.000000e+00	1
2661373	1.013194e-01	30
2661370	1.000000e+00	2
2661371	8.881784e-16	50
2661368	2.104926e-09	45
2661369	1.000000e+00	7
2661366	9.999972e-01	10
2661367	1.000000e+00	1
2661364	1.000000e+00	1
2661362	1.000000e+00	2
2661363	1.000000e+00	0
2661360	8.881784e-16	50
2661361	5.946023e-02	31
2661325	9.999999e-01	8
2661324	1.000000e+00	0
2661327	1.000000e+00	4
2661326	1.133316e-12	48
2661321	1.000000e+00	2
2661320	9.835804e-01	18
2661323	1.000000e+00	0
2661322	1.000000e+00	0
2661317	1.611182e-01	29
2661316	9.966998e-01	16
2661319	1.000000e+00	1
2661318	1.000000e+00	7
2661313	4.510745e-05	39
2661312	9.986989e-01	15
2661315	1.000000e+00	2
2661314	1.000000e+00	1
2661340	1.000000e+00	2
2661341	1.000000e+00	0
2661342	1.000000e+00	0
2661343	1.000000e+00	0
2661337	2.230891e-10	46
2661338	1.000000e+00	1
2661339	1.000000e+00	2
2661332	1.621870e-08	44
2661333	8.881784e-16	50
2661334	1.000000e+00	3
2661335	1.000000e+00	1
2661328	4.529710e-14	49
2661329	1.000000e+00	0
2661331	1.000000e+00	4
2660375	1.000000e+00	6
2660374	9.999881e-01	11
2660373	1.000000e+00	0
2660372	1.000000e+00	1
2660371	2.230891e-10	46
2660370	1.000000e+00	0
2660369	2.399438e-01	28
2660368	1.000000e+00	0
2660383	4.438624e-01	26
2660382	1.000000e+00	4
2660381	8.986806e-01	21
2660380	1.133316e-12	48
2660379	1.000000e+00	0
2660378	4.681115e-04	37
2660377	1.000000e+00	1
2660376	1.000000e+00	7
2660358	1.000000e+00	2
2660359	1.000000e+00	0
2660356	1.000000e+00	0
2660357	1.000000e+00	7
2660354	1.000000e+00	0
2660355	1.000000e+00	3
2660352	1.000000e+00	2
2660353	1.000000e+00	1
2660366	5.561376e-01	25
2660367	1.000000e+00	0
2660364	1.000000e+00	0
2660365	1.000000e+00	0
2660362	9.995319e-01	14
2660363	1.000000e+00	0
2660360	9.835804e-01	18
2660361	8.881784e-16	50
2660405	1.000000e+00	1
2660404	8.986806e-01	21
2660407	2.399438e-01	28
2660406	8.881784e-16	50
2660401	1.000000e+00	1
2660400	1.000000e+00	7
2660403	9.999881e-01	11
2660413	8.388818e-01	22
2660412	5.561376e-01	25
2660415	1.000000e+00	3
2660414	4.438624e-01	26
2660409	1.000000e+00	0
2660408	1.000000e+00	4
2660411	1.000000e+00	1
2660410	1.000000e+00	0
2660388	1.000000e+00	0
2660389	1.000000e+00	2
2660390	9.999972e-01	10
2660391	8.881784e-16	50
2660384	1.000000e+00	0
2660385	1.000000e+00	4
2660386	2.104926e-09	45
2660387	1.000000e+00	3
2660396	1.621870e-08	44
2660397	1.000000e+00	2
2660398	1.000000e+00	1
2660399	1.000000e+00	0
2660392	8.881784e-16	50
2660393	1.000000e+00	2
2660394	1.000000e+00	6
2660395	1.000000e+00	1
2660433	8.881784e-16	50
2660432	8.881784e-16	50
2660438	8.881784e-16	50
2660437	1.000000e+00	0
2660436	2.807050e-06	41
2660443	9.998471e-01	13
2660442	1.000000e+00	1
2660441	8.881784e-16	50
2660440	1.000000e+00	7
2660447	8.881784e-16	50
2660446	1.000000e+00	4
2660445	4.510745e-05	39
2660444	1.000000e+00	1
2660418	1.000000e+00	0
2660419	9.999999e-01	8
2660416	8.986806e-01	21
2660417	1.049339e-07	43
2660422	7.600562e-01	23
2660423	4.529710e-14	49
2660420	1.000000e+00	0
2660421	1.000000e+00	3
2660426	9.986989e-01	15
2660427	1.000000e+00	0
2660424	9.999994e-01	9
2660425	1.000000e+00	0
2660430	1.000000e+00	0
2660431	9.923267e-01	17
2660428	9.923267e-01	17
2660429	9.999972e-01	10
2660465	8.881784e-16	50
2660464	1.000000e+00	0
2660467	1.000000e+00	0
2660466	1.000000e+00	0
2660469	1.000000e+00	7
2660468	1.000000e+00	2
2660471	1.000000e+00	2
2660470	9.966998e-01	16
2660473	1.000000e+00	1
2660472	1.000000e+00	0
2660474	1.000000e+00	0
2660477	9.999994e-01	9
2660476	8.881784e-16	50
2660479	9.966998e-01	16
2660478	1.000000e+00	0
2660448	1.854161e-11	47
2660449	1.000000e+00	0
2660450	1.000000e+00	0
2660451	1.854161e-11	47
2660452	8.881784e-16	50
2660453	9.999881e-01	11
2660454	8.881784e-16	50
2660455	1.000000e+00	0
2660456	1.000000e+00	3
2660457	1.000000e+00	1
2660458	9.998471e-01	13
2660459	9.999999e-01	8
2660460	9.405398e-01	20
2660461	2.230891e-10	46
2660462	1.000000e+00	5
2660510	1.000000e+00	0
2660511	1.000000e+00	1
2660509	8.881784e-16	50
2660506	1.000000e+00	7
2660507	1.000000e+00	1
2660504	1.000000e+00	0
2660505	9.986989e-01	15
2660502	9.999972e-01	10
2660503	2.807050e-06	41
2660500	1.000000e+00	7
2660498	9.998471e-01	13
2660499	1.000000e+00	0
2660496	9.675457e-01	19
2660497	1.000000e+00	5
2660495	1.000000e+00	0
2660494	1.000000e+00	5
2660493	1.000000e+00	2
2660492	1.000000e+00	0
2660491	1.000000e+00	1
2660490	1.000000e+00	6
2660489	1.049339e-07	43
2660488	1.000000e+00	2
2660487	1.000000e+00	0
2660486	1.000000e+00	0
2660485	1.611182e-01	29
2660484	1.000000e+00	0
2660483	1.000000e+00	3
2660482	2.230891e-10	46
2660481	8.986806e-01	21
2660480	9.999881e-01	11
2660540	9.995319e-01	14
2660541	1.000000e+00	0
2660542	4.529710e-14	49
2660543	7.600562e-01	23
2660536	1.000000e+00	1
2660537	1.000000e+00	0
2660538	1.000000e+00	2
2660532	7.600562e-01	23
2660533	9.998471e-01	13
2660534	1.000000e+00	0
2660535	8.881784e-16	50
2660528	1.000000e+00	0
2660529	1.000000e+00	0
2660530	1.000000e+00	0
2660531	9.999549e-01	12
2660525	1.529320e-04	38
2660524	1.000000e+00	1
2660527	1.621870e-08	44
2660526	1.000000e+00	1
2660521	1.000000e+00	0
2660520	1.000000e+00	2
2660523	8.881784e-16	50
2660522	2.104926e-09	45
2660517	1.000000e+00	3
2660516	9.966998e-01	16
2660519	1.000000e+00	0
2660518	1.000000e+00	6
2660513	8.881784e-16	50
2660512	1.000000e+00	0
2660515	9.999972e-01	10
2660570	1.000000e+00	6
2660571	1.000000e+00	3
2660568	1.000000e+00	1
2660569	9.999881e-01	11
2660574	8.881784e-16	50
2660575	1.000000e+00	4
2660573	4.529710e-14	49
2660562	8.881784e-16	50
2660563	9.999881e-01	11
2660560	7.673339e-03	34
2660561	1.000000e+00	6
2660566	1.000000e+00	5
2660567	1.000000e+00	5
2660564	8.881784e-16	50
2660565	1.611182e-01	29
2660555	1.000000e+00	7
2660554	1.000000e+00	4
2660553	7.673339e-03	34
2660552	8.881784e-16	50
2660559	8.881784e-16	50
2660558	1.000000e+00	0
2660557	4.529710e-14	49
2660556	1.000000e+00	3
2660547	1.000000e+00	4
2660546	8.881784e-16	50
2660545	1.000000e+00	0
2660544	1.000000e+00	0
2660551	9.998471e-01	13
2660550	1.000000e+00	0
2660549	1.000000e+00	0
2660548	1.000000e+00	1
2660600	1.000000e+00	0
2660601	1.000000e+00	5
2660602	1.000000e+00	1
2660603	8.881784e-16	50
2660604	1.000000e+00	0
2660605	9.999549e-01	12
2660606	1.000000e+00	0
2660607	1.000000e+00	0
2660592	1.000000e+00	0
2660593	9.966998e-01	16
2660594	1.000000e+00	1
2660596	1.013194e-01	30
2660597	1.000000e+00	1
2660598	8.881784e-16	50
2660599	1.854161e-11	47
2660585	8.881784e-16	50
2660584	1.000000e+00	4
2660587	1.000000e+00	1
2660586	1.000000e+00	3
2660589	8.881784e-16	50
2660588	1.854161e-11	47
2660591	1.000000e+00	0
2660590	1.133316e-12	48
2660577	1.000000e+00	4
2660576	1.000000e+00	3
2660579	4.681115e-04	37
2660578	1.000000e+00	0
2660581	9.998471e-01	13
2660580	3.359055e-01	27
2660582	3.359055e-01	27
2660612	1.529320e-04	38
2660613	1.000000e+00	0
2660614	1.000000e+00	1
2660615	1.000000e+00	0
2660608	1.000000e+00	0
2660609	1.000000e+00	0
2660610	1.000000e+00	1
2660620	1.000000e+00	0
2660621	8.881784e-16	50
2660622	1.000000e+00	2
2660623	8.881784e-16	50
2660616	1.000000e+00	0
2660617	8.881784e-16	50
2660618	1.301086e-03	36
2660619	1.000000e+00	0
2660628	8.881784e-16	50
2660631	1.854161e-11	47
2660630	3.245432e-02	32
2660625	1.000000e+00	0
2660624	1.000000e+00	0
2660627	9.835804e-01	18
2660626	1.000000e+00	3
2660637	1.611182e-01	29
2660636	1.611182e-01	29
2660639	1.000000e+00	0
2660638	1.000000e+00	0
2660633	1.000000e+00	3
2660632	1.000000e+00	1
2660635	1.000000e+00	7
2660634	1.000000e+00	5
2660646	4.510745e-05	39
2660647	1.000000e+00	1
2660644	8.881784e-16	50
2660645	9.835804e-01	18
2660642	1.000000e+00	0
2660640	5.561376e-01	25
2660641	1.000000e+00	0
2660654	8.881784e-16	50
2660655	8.881784e-16	50
2660652	3.245432e-02	32
2660653	9.999972e-01	10
2660650	1.000000e+00	0
2660651	8.881784e-16	50
2660648	8.881784e-16	50
2660649	1.000000e+00	1
2660663	1.000000e+00	0
2660662	8.881784e-16	50
2660661	1.000000e+00	7
2660660	5.946023e-02	31
2660659	9.999881e-01	11
2660658	1.000000e+00	7
2660656	1.000000e+00	2
2660671	1.000000e+00	1
2660670	1.000000e+00	1
2660668	1.000000e+00	6
2660667	1.000000e+00	3
2660666	1.000000e+00	0
2660665	8.881784e-16	50
2660664	2.230891e-10	46
2660672	1.000000e+00	0
2660673	1.000000e+00	1
2660674	1.000000e+00	0
2660675	2.104926e-09	45
2660676	1.000000e+00	1
2660677	9.999994e-01	9
2660678	9.999994e-01	9
2660679	1.000000e+00	0
2660680	8.881784e-16	50
2660681	1.133316e-12	48
2660682	1.000000e+00	0
2660683	1.000000e+00	0
2660684	1.641957e-02	33
2660685	9.995319e-01	14
2660686	1.000000e+00	0
2660687	8.881784e-16	50
2660689	1.000000e+00	0
2660688	1.000000e+00	1
2660691	8.881784e-16	50
2660690	1.000000e+00	5
2660693	1.000000e+00	1
2660692	1.000000e+00	1
2660695	1.854161e-11	47
2660694	9.986989e-01	15
2660697	4.529710e-14	49
2660696	4.681115e-04	37
2660699	1.000000e+00	0
2660698	8.881784e-16	50
2660701	1.000000e+00	6
2660700	1.000000e+00	0
2660703	2.104926e-09	45
2660702	2.230891e-10	46
2660707	9.675457e-01	19
2660705	1.000000e+00	0
2660710	1.000000e+00	3
2660711	9.999972e-01	10
2660708	1.000000e+00	2
2660709	4.681115e-04	37
2660714	1.000000e+00	0
2660715	1.000000e+00	0
2660712	8.881784e-16	50
2660713	1.133316e-12	48
2660718	4.529710e-14	49
2660719	9.999972e-01	10
2660716	1.000000e+00	5
2660717	1.000000e+00	6
2660723	1.000000e+00	3
2660722	1.000000e+00	1
2660721	1.000000e+00	0
2660720	1.000000e+00	0
2660727	8.881784e-16	50
2660726	4.529710e-14	49
2660725	7.600562e-01	23
2660724	1.301086e-03	36
2660731	1.000000e+00	1
2660730	1.000000e+00	0
2660729	1.000000e+00	6
2660728	1.000000e+00	3
2660735	1.000000e+00	6
2660734	9.998471e-01	13
2660733	2.807050e-06	41
2660732	9.998471e-01	13
2660749	1.000000e+00	0
2660748	1.000000e+00	4
2660751	5.817779e-07	42
2660750	1.000000e+00	0
2660745	1.000000e+00	2
2660744	1.000000e+00	1
2660746	9.405398e-01	20
2660741	8.881784e-16	50
2660740	1.000000e+00	5
2660743	1.000000e+00	2
2660742	1.000000e+00	1
2660737	1.000000e+00	2
2660736	1.000000e+00	1
2660739	1.000000e+00	1
2660738	1.000000e+00	4
2660764	1.000000e+00	1
2660765	1.000000e+00	5
2660766	1.000000e+00	0
2660767	1.621870e-08	44
2660760	1.000000e+00	0
2660761	1.000000e+00	1
2660762	1.000000e+00	0
2660763	1.000000e+00	0
2660756	1.000000e+00	5
2660757	9.405398e-01	20
2660758	1.000000e+00	7
2660759	1.000000e+00	1
2660752	1.000000e+00	4
2660753	1.529320e-04	38
2660754	1.000000e+00	1
2660755	1.000000e+00	1
2660783	1.000000e+00	5
2660782	1.000000e+00	0
2660781	1.000000e+00	6
2660780	4.529710e-14	49
2660779	1.000000e+00	1
2660778	1.000000e+00	2
2660777	1.000000e+00	0
2660776	1.193067e-05	40
2660775	1.000000e+00	3
2660774	9.998471e-01	13
2660773	8.881784e-16	50
2660771	1.000000e+00	0
2660770	1.000000e+00	5
2660769	1.000000e+00	3
2660768	8.881784e-16	50
2660798	9.999549e-01	12
2660799	1.641957e-02	33
2660796	1.000000e+00	0
2660797	1.000000e+00	6
2660794	1.000000e+00	3
2660795	9.999972e-01	10
2660792	1.000000e+00	1
2660793	8.881784e-16	50
2660790	1.000000e+00	2
2660791	1.000000e+00	0
2660788	1.000000e+00	0
2660789	1.000000e+00	1
2660786	1.000000e+00	5
2660787	1.000000e+00	1
2660784	1.000000e+00	0
2660785	1.000000e+00	0
2660809	1.000000e+00	0
2660808	1.000000e+00	2
2660811	1.000000e+00	0
2660810	8.881784e-16	50
2660813	8.881784e-16	50
2660812	1.000000e+00	3
2660815	8.881784e-16	50
2660814	8.881784e-16	50
2660801	1.000000e+00	1
2660800	1.529320e-04	38
2660803	1.000000e+00	0
2660802	1.000000e+00	1
2660805	9.835804e-01	18
2660804	9.999999e-01	8
2660807	1.000000e+00	1
2660806	9.998471e-01	13
2660824	3.300224e-03	35
2660825	2.807050e-06	41
2660826	1.000000e+00	0
2660827	1.000000e+00	1
2660828	5.946023e-02	31
2660829	1.000000e+00	0
2660830	1.000000e+00	4
2660831	1.000000e+00	0
2660816	1.000000e+00	1
2660817	1.000000e+00	5
2660818	1.000000e+00	0
2660819	4.529710e-14	49
2660820	9.966998e-01	16
2660821	1.301086e-03	36
2660822	1.000000e+00	0
2660823	1.000000e+00	0
2660843	2.807050e-06	41
2660842	1.000000e+00	2
2660841	1.000000e+00	0
2660840	9.999999e-01	8
2660847	7.673339e-03	34
2660846	1.000000e+00	3
2660845	1.000000e+00	0
2660844	1.000000e+00	0
2660835	9.999994e-01	9
2660834	1.000000e+00	0
2660833	1.000000e+00	0
2660832	9.999999e-01	8
2660839	1.000000e+00	3
2660838	1.000000e+00	1
2660837	8.986806e-01	21
2660836	1.000000e+00	1
2660858	1.000000e+00	7
2660856	1.000000e+00	3
2660857	1.000000e+00	0
2660862	1.000000e+00	4
2660863	1.000000e+00	0
2660860	9.999994e-01	9
2660861	1.000000e+00	0
2660850	1.000000e+00	4
2660851	1.000000e+00	4
2660848	3.245432e-02	32
2660849	1.000000e+00	1
2660854	1.000000e+00	4
2660855	1.000000e+00	3
2660852	1.000000e+00	0
2660853	9.999999e-01	8
2662013	1.000000e+00	5
2662012	1.000000e+00	2
2662015	1.013194e-01	30
2662014	1.000000e+00	0
2662009	1.000000e+00	0
2662008	4.529710e-14	49
2662011	1.000000e+00	1
2662005	8.986806e-01	21
2662007	1.000000e+00	0
2662006	1.000000e+00	1
2662001	4.529710e-14	49
2662000	1.000000e+00	0
2662003	1.000000e+00	5
2662002	1.000000e+00	0
2661996	1.000000e+00	0
2661997	1.000000e+00	0
2661998	4.529710e-14	49
2661999	1.000000e+00	0
2661992	1.000000e+00	0
2661993	2.104926e-09	45
2661994	1.000000e+00	7
2661995	1.000000e+00	0
2661988	9.999972e-01	10
2661989	9.923267e-01	17
2661990	8.881784e-16	50
2661991	1.000000e+00	0
2661984	5.817779e-07	42
2661985	1.000000e+00	0
2661986	1.000000e+00	0
2661983	9.999881e-01	11
2661982	1.000000e+00	0
2661981	1.000000e+00	7
2661980	1.000000e+00	1
2661979	9.405398e-01	20
2661978	4.529710e-14	49
2661977	9.835804e-01	18
2661976	1.000000e+00	1
2661975	1.000000e+00	6
2661974	1.000000e+00	0
2661973	1.000000e+00	1
2661972	1.000000e+00	0
2661971	6.640945e-01	24
2661970	1.000000e+00	1
2661969	1.000000e+00	0
2661968	1.000000e+00	1
2661966	9.999999e-01	8
2661967	1.000000e+00	1
2661964	1.000000e+00	0
2661962	3.359055e-01	27
2661963	1.000000e+00	0
2661960	1.000000e+00	5
2661961	5.561376e-01	25
2661958	4.438624e-01	26
2661959	1.000000e+00	0
2661956	1.193067e-05	40
2661957	5.817779e-07	42
2661954	1.000000e+00	4
2661955	1.000000e+00	3
2661952	1.000000e+00	0
2661953	4.510745e-05	39
2661945	1.000000e+00	1
2661946	1.641957e-02	33
2661949	9.405398e-01	20
2661948	1.000000e+00	1
2661951	1.000000e+00	1
2661950	1.000000e+00	1
2661937	1.000000e+00	0
2661936	9.999549e-01	12
2661939	1.000000e+00	0
2661938	1.000000e+00	3
2661941	9.999881e-01	11
2661940	1.000000e+00	0
2661943	1.000000e+00	0
2661942	1.000000e+00	0
2661928	1.854161e-11	47
2661929	1.000000e+00	0
2661930	1.000000e+00	0
2661931	9.923267e-01	17
2661932	9.999881e-01	11
2661933	1.000000e+00	7
2661934	1.000000e+00	0
2661935	1.000000e+00	0
2661920	1.000000e+00	0
2661921	8.881784e-16	50
2661922	8.881784e-16	50
2661923	9.995319e-01	14
2661924	1.000000e+00	0
2661925	1.000000e+00	7
2661926	1.000000e+00	2
2661927	1.000000e+00	0
2661915	1.000000e+00	0
2661914	1.000000e+00	0
2661913	1.133316e-12	48
2661912	1.000000e+00	0
2661919	1.000000e+00	0
2661918	1.000000e+00	0
2661917	1.000000e+00	0
2661916	8.881784e-16	50
2661907	1.000000e+00	0
2661906	9.999994e-01	9
2661905	1.000000e+00	4
2661904	1.000000e+00	0
2661911	1.000000e+00	1
2661910	1.000000e+00	4
2661909	1.000000e+00	0
2661908	1.000000e+00	1
2661898	1.621870e-08	44
2661899	1.000000e+00	0
2661896	1.000000e+00	0
2661897	8.881784e-16	50
2661902	1.000000e+00	1
2661903	9.999999e-01	8
2661900	4.510745e-05	39
2661901	1.000000e+00	4
2661890	1.000000e+00	1
2661891	8.881784e-16	50
2661888	9.999999e-01	8
2661889	3.300224e-03	35
2661894	9.999999e-01	8
2661895	1.000000e+00	0
2661892	1.000000e+00	0
2661893	1.000000e+00	5
2662132	9.999994e-01	9
2662133	9.999994e-01	9
2662134	2.230891e-10	46
2662135	1.000000e+00	4
2662128	1.000000e+00	1
2662129	1.000000e+00	1
2662130	9.999972e-01	10
2662131	9.966998e-01	16
2662140	1.000000e+00	1
2662141	1.000000e+00	0
2662142	1.000000e+00	3
2662143	1.000000e+00	3
2662136	1.000000e+00	0
2662137	1.000000e+00	0
2662138	5.817779e-07	42
2662139	1.000000e+00	0
2662117	1.000000e+00	2
2662116	1.000000e+00	1
2662119	1.000000e+00	0
2662118	1.000000e+00	2
2662113	1.000000e+00	4
2662115	9.995319e-01	14
2662114	9.999549e-01	12
2662125	8.881784e-16	50
2662124	1.000000e+00	5
2662127	1.000000e+00	2
2662126	1.000000e+00	2
2662121	1.000000e+00	2
2662120	1.000000e+00	1
2662123	2.399438e-01	28
2662122	1.611182e-01	29
2662102	1.000000e+00	0
2662103	1.000000e+00	6
2662100	1.193067e-05	40
2662101	9.999994e-01	9
2662098	1.000000e+00	3
2662099	8.881784e-16	50
2662096	9.999999e-01	8
2662097	1.000000e+00	0
2662110	1.000000e+00	7
2662111	1.000000e+00	4
2662108	1.000000e+00	0
2662109	1.000000e+00	0
2662106	8.986806e-01	21
2662107	8.881784e-16	50
2662104	5.817779e-07	42
2662105	1.000000e+00	0
2662087	1.000000e+00	0
2662086	9.995319e-01	14
2662085	1.000000e+00	0
2662084	1.000000e+00	1
2662083	8.881784e-16	50
2662082	1.000000e+00	7
2662081	1.000000e+00	0
2662080	4.529710e-14	49
2662095	1.000000e+00	2
2662093	4.681115e-04	37
2662092	3.245432e-02	32
2662091	9.999972e-01	10
2662090	1.529320e-04	38
2662089	1.000000e+00	0
2662088	1.000000e+00	1
2662064	1.000000e+00	1
2662065	1.000000e+00	0
2662066	8.881784e-16	50
2662067	2.104926e-09	45
2662068	1.529320e-04	38
2662069	2.104926e-09	45
2662071	1.133316e-12	48
2662072	8.881784e-16	50
2662073	1.000000e+00	7
2662074	1.000000e+00	0
2662075	1.000000e+00	0
2662076	8.881784e-16	50
2662077	1.000000e+00	0
2662078	1.000000e+00	0
2662079	4.529710e-14	49
2662049	8.881784e-16	50
2662048	1.000000e+00	0
2662051	8.881784e-16	50
2662050	1.013194e-01	30
2662053	1.000000e+00	2
2662052	1.000000e+00	1
2662055	9.999994e-01	9
2662054	1.000000e+00	2
2662057	1.000000e+00	0
2662056	1.000000e+00	0
2662059	1.000000e+00	0
2662058	1.000000e+00	0
2662061	1.000000e+00	0
2662060	1.000000e+00	0
2662063	9.999549e-01	12
2662034	1.000000e+00	6
2662035	1.049339e-07	43
2662032	9.999972e-01	10
2662033	6.640945e-01	24
2662038	1.000000e+00	0
2662039	1.000000e+00	1
2662036	1.000000e+00	1
2662037	1.000000e+00	1
2662042	1.000000e+00	1
2662043	1.000000e+00	1
2662041	8.388818e-01	22
2662046	2.399438e-01	28
2662047	1.000000e+00	1
2662044	1.000000e+00	0
2662045	1.000000e+00	0
2662019	1.000000e+00	0
2662018	1.000000e+00	1
2662017	1.000000e+00	1
2662016	1.000000e+00	0
2662023	1.000000e+00	2
2662022	1.000000e+00	0
2662021	1.000000e+00	4
2662020	9.999549e-01	12
2662027	1.000000e+00	0
2662026	1.133316e-12	48
2662025	9.999881e-01	11
2662024	1.000000e+00	2
2662031	1.000000e+00	4
2662030	1.000000e+00	4
2662029	1.000000e+00	5
2662028	1.611182e-01	29
2662254	1.000000e+00	1
2662255	1.133316e-12	48
2662252	3.300224e-03	35
2662253	9.405398e-01	20
2662250	5.946023e-02	31
2662251	9.923267e-01	17
2662248	8.881784e-16	50
2662249	8.881784e-16	50
2662246	1.000000e+00	2
2662247	8.881784e-16	50
2662245	1.301086e-03	36
2662242	9.999994e-01	9
2662243	7.600562e-01	23
2662240	1.000000e+00	2
2662241	1.000000e+00	1
2662271	1.529320e-04	38
2662270	1.000000e+00	6
2662269	1.000000e+00	3
2662268	9.998471e-01	13
2662267	9.995319e-01	14
2662266	1.621870e-08	44
2662265	1.000000e+00	0
2662264	5.561376e-01	25
2662263	1.000000e+00	0
2662262	1.000000e+00	0
2662261	1.000000e+00	2
2662260	1.000000e+00	0
2662259	1.000000e+00	1
2662258	1.000000e+00	0
2662257	1.000000e+00	1
2662256	1.000000e+00	2
2662220	1.000000e+00	0
2662221	8.881784e-16	50
2662222	9.995319e-01	14
2662223	1.000000e+00	0
2662216	1.000000e+00	1
2662217	1.000000e+00	0
2662218	1.000000e+00	1
2662219	8.388818e-01	22
2662213	1.000000e+00	1
2662214	1.000000e+00	1
2662215	1.000000e+00	7
2662208	1.000000e+00	3
2662209	1.000000e+00	0
2662210	9.405398e-01	20
2662211	9.999999e-01	8
2662237	8.881784e-16	50
2662236	1.000000e+00	5
2662239	9.923267e-01	17
2662238	9.999999e-01	8
2662233	5.946023e-02	31
2662235	1.000000e+00	1
2662234	1.000000e+00	1
2662229	1.000000e+00	1
2662228	1.000000e+00	1
2662231	1.000000e+00	4
2662230	1.000000e+00	3
2662225	1.000000e+00	1
2662224	1.000000e+00	1
2662227	1.000000e+00	0
2662226	1.000000e+00	0
2662186	8.881784e-16	50
2662187	1.000000e+00	0
2662184	8.881784e-16	50
2662185	1.000000e+00	4
2662190	1.854161e-11	47
2662191	8.881784e-16	50
2662188	1.000000e+00	2
2662189	1.000000e+00	0
2662178	1.000000e+00	0
2662176	9.966998e-01	16
2662177	8.881784e-16	50
2662182	7.673339e-03	34
2662183	8.881784e-16	50
2662180	1.000000e+00	0
2662181	1.000000e+00	0
2662203	1.000000e+00	0
2662202	1.000000e+00	6
2662201	9.999999e-01	8
2662200	9.966998e-01	16
2662207	1.000000e+00	5
2662206	1.000000e+00	0
2662205	1.049339e-07	43
2662204	9.405398e-01	20
2662195	1.000000e+00	0
2662194	1.000000e+00	2
2662193	5.946023e-02	31
2662192	1.000000e+00	0
2662199	1.000000e+00	4
2662198	1.000000e+00	4
2662197	9.999999e-01	8
2662196	1.000000e+00	1
2662152	1.301086e-03	36
2662153	5.817779e-07	42
2662154	2.104926e-09	45
2662155	9.999972e-01	10
2662156	2.230891e-10	46
2662157	1.000000e+00	0
2662158	1.049339e-07	43
2662159	9.675457e-01	19
2662144	1.000000e+00	0
2662145	8.881784e-16	50
2662146	1.000000e+00	0
2662147	1.000000e+00	0
2662148	1.000000e+00	0
2662150	1.000000e+00	0
2662151	8.881784e-16	50
2662169	1.000000e+00	4
2662168	1.000000e+00	6
2662171	9.923267e-01	17
2662170	9.999881e-01	11
2662173	1.000000e+00	0
2662172	9.999881e-01	11
2662175	8.881784e-16	50
2662174	1.000000e+00	0
2662161	1.000000e+00	0
2662160	9.999881e-01	11
2662163	8.881784e-16	50
2662162	5.561376e-01	25
2662165	9.999994e-01	9
2662164	1.000000e+00	0
2662167	1.000000e+00	0
2662166	8.881784e-16	50
2662375	1.000000e+00	1
2662374	1.000000e+00	0
2662373	1.000000e+00	0
2662372	1.000000e+00	3
2662371	1.000000e+00	3
2662370	1.000000e+00	0
2662369	7.673339e-03	34
2662368	1.000000e+00	1
2662383	1.000000e+00	0
2662382	9.835804e-01	18
2662381	1.000000e+00	1
2662380	1.000000e+00	0
2662379	1.000000e+00	0
2662378	9.966998e-01	16
2662377	1.000000e+00	4
2662376	1.000000e+00	1
2662390	1.000000e+00	5
2662391	1.000000e+00	0
2662388	1.000000e+00	1
2662389	1.000000e+00	0
2662386	1.000000e+00	0
2662387	4.529710e-14	49
2662384	1.000000e+00	6
2662385	1.000000e+00	4
2662398	8.881784e-16	50
2662399	5.561376e-01	25
2662396	9.675457e-01	19
2662397	1.000000e+00	4
2662394	1.000000e+00	1
2662395	1.000000e+00	5
2662392	9.999972e-01	10
2662393	1.529320e-04	38
2662341	1.000000e+00	0
2662340	2.230891e-10	46
2662343	1.000000e+00	0
2662342	9.999881e-01	11
2662337	1.000000e+00	7
2662336	2.230891e-10	46
2662339	1.000000e+00	1
2662338	1.000000e+00	1
2662349	8.986806e-01	21
2662348	1.000000e+00	0
2662351	1.000000e+00	0
2662350	9.405398e-01	20
2662345	1.000000e+00	2
2662344	1.000000e+00	0
2662346	1.000000e+00	0
2662356	2.230891e-10	46
2662357	9.986989e-01	15
2662358	1.000000e+00	1
2662359	1.193067e-05	40
2662352	1.000000e+00	0
2662353	1.000000e+00	0
2662354	1.000000e+00	3
2662355	3.359055e-01	27
2662364	4.529710e-14	49
2662365	1.000000e+00	1
2662366	1.000000e+00	0
2662367	1.000000e+00	2
2662360	1.000000e+00	0
2662361	9.999994e-01	9
2662362	8.881784e-16	50
2662363	1.000000e+00	2
2662307	1.000000e+00	7
2662306	1.000000e+00	2
2662305	1.000000e+00	0
2662304	1.000000e+00	1
2662311	9.986989e-01	15
2662310	1.000000e+00	0
2662309	1.000000e+00	0
2662308	1.000000e+00	2
2662315	9.999881e-01	11
2662314	1.000000e+00	6
2662313	1.000000e+00	0
2662312	1.000000e+00	2
2662319	1.000000e+00	0
2662318	1.000000e+00	0
2662317	9.995319e-01	14
2662316	1.000000e+00	0
2662322	1.000000e+00	0
2662323	1.000000e+00	1
2662320	1.000000e+00	4
2662321	7.673339e-03	34
2662326	1.000000e+00	0
2662327	8.388818e-01	22
2662324	1.000000e+00	0
2662325	1.000000e+00	0
2662330	1.854161e-11	47
2662331	8.881784e-16	50
2662328	1.000000e+00	0
2662329	9.999881e-01	11
2662334	2.807050e-06	41
2662335	1.000000e+00	1
2662332	1.000000e+00	0
2662333	4.681115e-04	37
2662273	1.000000e+00	0
2662272	1.000000e+00	0
2662275	1.000000e+00	0
2662274	1.000000e+00	0
2662276	8.881784e-16	50
2662279	1.000000e+00	0
2662278	1.854161e-11	47
2662281	4.529710e-14	49
2662280	9.405398e-01	20
2662283	5.817779e-07	42
2662282	8.881784e-16	50
2662285	1.000000e+00	0
2662284	8.881784e-16	50
2662287	8.881784e-16	50
2662286	1.193067e-05	40
2662288	1.000000e+00	4
2662289	1.000000e+00	3
2662290	1.000000e+00	0
2662291	2.399438e-01	28
2662292	9.999994e-01	9
2662293	9.999999e-01	8
2662294	1.000000e+00	0
2662295	9.923267e-01	17
2662296	1.000000e+00	0
2662297	1.000000e+00	1
2662298	9.999972e-01	10
2662299	1.000000e+00	0
2662300	1.000000e+00	2
2662301	1.000000e+00	2
2662302	1.000000e+00	0
2662303	9.923267e-01	17
2661467	9.986989e-01	15
2661466	1.000000e+00	0
2661465	1.000000e+00	4
2661464	1.000000e+00	1
2661471	1.000000e+00	0
2661470	1.000000e+00	0
2661469	1.000000e+00	1
2661468	1.000000e+00	0
2661459	1.000000e+00	5
2661458	1.000000e+00	0
2661457	1.193067e-05	40
2661456	8.881784e-16	50
2661463	1.000000e+00	4
2661462	1.000000e+00	0
2661461	1.000000e+00	0
2661460	1.000000e+00	0
2661450	1.000000e+00	1
2661451	1.000000e+00	1
2661448	1.000000e+00	1
2661449	1.000000e+00	0
2661454	8.881784e-16	50
2661455	2.399438e-01	28
2661452	1.049339e-07	43
2661453	2.399438e-01	28
2661442	1.000000e+00	2
2661443	1.000000e+00	2
2661440	1.000000e+00	0
2661441	1.000000e+00	5
2661446	1.000000e+00	3
2661447	1.000000e+00	1
2661444	1.000000e+00	2
2661445	1.000000e+00	1
2661497	1.301086e-03	36
2661496	1.000000e+00	0
2661499	1.000000e+00	0
2661498	1.000000e+00	0
2661501	1.000000e+00	0
2661500	1.000000e+00	0
2661503	1.000000e+00	0
2661502	1.000000e+00	3
2661489	1.000000e+00	6
2661488	9.986989e-01	15
2661491	1.000000e+00	0
2661490	1.000000e+00	3
2661493	1.000000e+00	0
2661492	1.000000e+00	0
2661495	1.000000e+00	3
2661480	1.000000e+00	0
2661481	1.641957e-02	33
2661482	9.835804e-01	18
2661483	1.000000e+00	4
2661484	1.000000e+00	0
2661486	8.881784e-16	50
2661487	5.817779e-07	42
2661472	1.000000e+00	0
2661473	3.245432e-02	32
2661474	1.000000e+00	3
2661475	1.854161e-11	47
2661476	9.999881e-01	11
2661477	1.000000e+00	0
2661478	5.946023e-02	31
2661479	9.405398e-01	20
2661407	1.000000e+00	0
2661406	9.999972e-01	10
2661405	9.999999e-01	8
2661404	6.640945e-01	24
2661403	1.000000e+00	6
2661402	1.000000e+00	1
2661401	1.000000e+00	7
2661400	1.000000e+00	0
2661399	8.388818e-01	22
2661398	9.999999e-01	8
2661397	9.966998e-01	16
2661396	1.000000e+00	0
2661395	9.966998e-01	16
2661394	8.881784e-16	50
2661393	9.999994e-01	9
2661392	9.675457e-01	19
2661390	1.000000e+00	0
2661391	3.245432e-02	32
2661388	1.000000e+00	1
2661389	1.000000e+00	0
2661386	2.104926e-09	45
2661387	1.000000e+00	3
2661384	1.000000e+00	0
2661385	9.986989e-01	15
2661382	1.000000e+00	5
2661383	1.000000e+00	0
2661380	1.000000e+00	0
2661378	1.000000e+00	0
2661379	1.000000e+00	0
2661376	1.000000e+00	3
2661377	1.000000e+00	0
2661437	8.388818e-01	22
2661436	8.388818e-01	22
2661439	1.000000e+00	2
2661438	1.000000e+00	5
2661433	1.000000e+00	2
2661432	9.999999e-01	8
2661435	1.000000e+00	1
2661434	1.000000e+00	3
2661429	1.000000e+00	0
2661428	1.000000e+00	0
2661431	1.641957e-02	33
2661425	1.621870e-08	44
2661424	1.000000e+00	0
2661427	1.000000e+00	5
2661426	1.013194e-01	30
2661420	1.000000e+00	0
2661421	4.510745e-05	39
2661422	9.999972e-01	10
2661423	1.000000e+00	0
2661416	1.000000e+00	1
2661417	3.245432e-02	32
2661418	1.000000e+00	0
2661419	8.881784e-16	50
2661412	1.000000e+00	0
2661413	1.000000e+00	0
2661414	1.133316e-12	48
2661415	9.675457e-01	19
2661408	1.000000e+00	0
2661409	2.807050e-06	41
2661410	1.000000e+00	4
2661411	4.681115e-04	37
2661586	1.000000e+00	1
2661587	1.000000e+00	0
2661584	1.621870e-08	44
2661585	1.000000e+00	1
2661590	1.000000e+00	0
2661591	1.000000e+00	0
2661588	9.998471e-01	13
2661589	1.000000e+00	5
2661594	3.359055e-01	27
2661595	9.995319e-01	14
2661592	9.999999e-01	8
2661593	1.000000e+00	2
2661598	1.000000e+00	0
2661599	9.405398e-01	20
2661596	3.300224e-03	35
2661597	8.881784e-16	50
2661571	1.854161e-11	47
2661570	4.510745e-05	39
2661569	9.999881e-01	11
2661568	1.000000e+00	3
2661574	1.621870e-08	44
2661573	1.000000e+00	0
2661572	2.399438e-01	28
2661579	1.000000e+00	3
2661578	1.000000e+00	2
2661577	4.510745e-05	39
2661576	1.000000e+00	0
2661582	1.000000e+00	0
2661581	1.000000e+00	0
2661580	9.995319e-01	14
2661616	1.000000e+00	1
2661617	1.000000e+00	3
2661618	1.000000e+00	0
2661619	1.000000e+00	1
2661620	1.000000e+00	0
2661621	9.999549e-01	12
2661622	1.000000e+00	1
2661623	2.807050e-06	41
2661624	1.133316e-12	48
2661625	1.000000e+00	3
2661626	1.000000e+00	2
2661627	1.000000e+00	1
2661628	1.000000e+00	2
2661629	8.881784e-16	50
2661630	1.000000e+00	6
2661631	9.999881e-01	11
2661601	1.000000e+00	1
2661600	4.438624e-01	26
2661603	9.999994e-01	9
2661602	9.999994e-01	9
2661605	1.000000e+00	0
2661604	4.510745e-05	39
2661607	1.000000e+00	3
2661606	1.000000e+00	0
2661609	1.000000e+00	0
2661608	1.000000e+00	0
2661611	1.000000e+00	1
2661610	2.399438e-01	28
2661613	1.000000e+00	2
2661612	1.000000e+00	0
2661615	1.000000e+00	3
2661614	1.000000e+00	3
2661526	1.000000e+00	0
2661527	1.000000e+00	0
2661524	1.000000e+00	1
2661525	1.000000e+00	6
2661522	1.000000e+00	0
2661523	1.000000e+00	0
2661520	1.000000e+00	3
2661521	1.000000e+00	2
2661534	1.000000e+00	1
2661535	9.835804e-01	18
2661532	8.881784e-16	50
2661533	1.000000e+00	0
2661531	8.881784e-16	50
2661528	1.000000e+00	7
2661529	8.881784e-16	50
2661511	8.881784e-16	50
2661508	1.049339e-07	43
2661507	9.986989e-01	15
2661506	1.000000e+00	4
2661505	9.923267e-01	17
2661504	1.000000e+00	2
2661519	1.000000e+00	0
2661518	8.881784e-16	50
2661517	1.000000e+00	1
2661516	9.835804e-01	18
2661515	5.561376e-01	25
2661513	8.881784e-16	50
2661512	1.000000e+00	3
2661556	1.000000e+00	0
2661557	1.000000e+00	1
2661558	1.000000e+00	0
2661559	4.681115e-04	37
2661552	1.000000e+00	7
2661553	1.000000e+00	2
2661554	8.388818e-01	22
2661555	1.000000e+00	0
2661564	1.000000e+00	3
2661565	1.000000e+00	0
2661566	1.000000e+00	0
2661567	8.881784e-16	50
2661560	1.000000e+00	3
2661561	1.641957e-02	33
2661562	1.000000e+00	5
2661563	1.000000e+00	1
2661541	1.000000e+00	6
2661540	1.000000e+00	3
2661543	3.245432e-02	32
2661542	1.000000e+00	1
2661537	1.000000e+00	1
2661536	8.881784e-16	50
2661539	1.000000e+00	0
2661538	1.000000e+00	7
2661549	1.000000e+00	3
2661548	1.000000e+00	1
2661551	3.245432e-02	32
2661550	1.000000e+00	0
2661545	5.946023e-02	31
2661547	1.000000e+00	0
2661546	1.000000e+00	6
2661704	9.986989e-01	15
2661706	1.000000e+00	1
2661707	1.000000e+00	0
2661708	1.000000e+00	6
2661709	1.000000e+00	2
2661710	1.000000e+00	5
2661711	8.881784e-16	50
2661696	1.000000e+00	1
2661697	8.388818e-01	22
2661698	1.000000e+00	0
2661699	9.675457e-01	19
2661700	1.000000e+00	2
2661701	8.881784e-16	50
2661702	1.000000e+00	0
2661703	1.000000e+00	0
2661721	1.000000e+00	2
2661720	1.000000e+00	0
2661723	1.000000e+00	0
2661725	1.000000e+00	0
2661724	1.000000e+00	0
2661727	1.000000e+00	0
2661726	1.000000e+00	4
2661713	1.000000e+00	0
2661712	8.881784e-16	50
2661715	1.000000e+00	0
2661714	1.000000e+00	1
2661717	1.000000e+00	3
2661716	1.000000e+00	0
2661719	1.000000e+00	7
2661718	1.000000e+00	3
2661738	8.986806e-01	21
2661739	1.000000e+00	1
2661736	7.600562e-01	23
2661737	1.000000e+00	0
2661742	2.230891e-10	46
2661743	1.000000e+00	0
2661740	1.000000e+00	7
2661741	1.000000e+00	6
2661730	1.000000e+00	1
2661731	1.000000e+00	7
2661728	3.359055e-01	27
2661729	1.000000e+00	0
2661734	1.000000e+00	0
2661735	1.193067e-05	40
2661732	1.000000e+00	5
2661733	8.881784e-16	50
2661755	1.000000e+00	3
2661754	1.000000e+00	3
2661753	1.000000e+00	0
2661752	1.000000e+00	0
2661759	1.000000e+00	3
2661758	2.104926e-09	45
2661757	1.000000e+00	0
2661756	1.000000e+00	0
2661747	1.000000e+00	0
2661746	9.405398e-01	20
2661745	1.621870e-08	44
2661744	1.000000e+00	3
2661751	1.000000e+00	6
2661750	2.104926e-09	45
2661749	1.000000e+00	0
2661748	1.000000e+00	1
2661644	1.000000e+00	0
2661645	1.000000e+00	0
2661646	1.000000e+00	2
2661647	2.104926e-09	45
2661640	9.999999e-01	8
2661641	1.000000e+00	5
2661642	1.000000e+00	0
2661643	2.230891e-10	46
2661636	1.000000e+00	5
2661637	1.133316e-12	48
2661638	1.000000e+00	0
2661639	9.999999e-01	8
2661632	1.000000e+00	4
2661633	9.999999e-01	8
2661634	1.000000e+00	0
2661635	1.000000e+00	0
2661661	1.000000e+00	6
2661660	1.049339e-07	43
2661663	1.000000e+00	0
2661662	1.000000e+00	0
2661657	1.000000e+00	0
2661656	1.000000e+00	3
2661659	9.966998e-01	16
2661658	1.000000e+00	0
2661653	8.881784e-16	50
2661652	1.000000e+00	0
2661655	1.000000e+00	0
2661654	1.000000e+00	0
2661649	1.000000e+00	7
2661648	1.854161e-11	47
2661651	8.881784e-16	50
2661650	1.000000e+00	4
2661678	1.000000e+00	0
2661679	1.000000e+00	0
2661676	8.881784e-16	50
2661677	1.000000e+00	5
2661674	9.995319e-01	14
2661675	1.000000e+00	0
2661672	1.000000e+00	0
2661673	9.999549e-01	12
2661670	1.000000e+00	1
2661671	1.049339e-07	43
2661668	1.000000e+00	0
2661669	1.000000e+00	2
2661666	1.193067e-05	40
2661667	1.000000e+00	3
2661664	1.000000e+00	4
2661665	9.986989e-01	15
2661695	5.946023e-02	31
2661694	1.000000e+00	0
2661693	1.000000e+00	5
2661692	1.000000e+00	2
2661691	1.000000e+00	4
2661690	1.000000e+00	1
2661689	9.999999e-01	8
2661688	1.000000e+00	0
2661687	1.000000e+00	3
2661686	1.000000e+00	1
2661685	5.946023e-02	31
2661684	4.681115e-04	37
2661683	1.000000e+00	2
2661682	8.881784e-16	50
2661681	1.000000e+00	5
2661680	1.000000e+00	4
2661825	1.000000e+00	0
2661824	1.301086e-03	36
2661827	1.000000e+00	1
2661826	9.999994e-01	9
2661829	4.529710e-14	49
2661828	1.000000e+00	6
2661831	1.000000e+00	1
2661833	1.133316e-12	48
2661835	1.000000e+00	0
2661834	1.000000e+00	0
2661837	2.399438e-01	28
2661836	9.986989e-01	15
2661839	1.529320e-04	38
2661838	1.000000e+00	0
2661840	1.000000e+00	1
2661841	1.000000e+00	0
2661842	1.000000e+00	7
2661843	1.000000e+00	0
2661844	1.000000e+00	2
2661845	1.000000e+00	0
2661846	8.881784e-16	50
2661847	1.000000e+00	1
2661848	1.000000e+00	5
2661849	1.000000e+00	4
2661850	1.000000e+00	2
2661851	1.000000e+00	4
2661852	1.000000e+00	0
2661853	9.999881e-01	11
2661854	1.000000e+00	1
2661855	1.000000e+00	5
2661859	1.000000e+00	2
2661858	1.000000e+00	2
2661857	1.000000e+00	0
2661856	1.000000e+00	1
2661863	8.388818e-01	22
2661862	1.000000e+00	0
2661861	1.000000e+00	0
2661860	1.000000e+00	7
2661867	9.999999e-01	8
2661866	1.000000e+00	2
2661865	1.000000e+00	0
2661864	4.529710e-14	49
2661871	1.000000e+00	0
2661870	1.000000e+00	5
2661869	1.000000e+00	1
2661868	1.133316e-12	48
2661874	1.000000e+00	1
2661875	1.000000e+00	0
2661872	1.000000e+00	0
2661873	1.000000e+00	2
2661879	9.966998e-01	16
2661876	1.000000e+00	0
2661877	1.529320e-04	38
2661882	1.000000e+00	4
2661883	9.966998e-01	16
2661880	1.000000e+00	0
2661881	1.000000e+00	1
2661886	4.510745e-05	39
2661887	8.881784e-16	50
2661884	1.000000e+00	0
2661885	1.000000e+00	3
2661764	1.000000e+00	0
2661767	1.000000e+00	4
2661766	1.000000e+00	0
2661761	1.000000e+00	0
2661760	9.999994e-01	9
2661763	9.999999e-01	8
2661762	1.000000e+00	1
2661773	1.000000e+00	1
2661772	7.600562e-01	23
2661775	1.000000e+00	1
2661774	9.999972e-01	10
2661769	7.673339e-03	34
2661768	9.999994e-01	9
2661771	1.000000e+00	0
2661770	1.854161e-11	47
2661780	9.999881e-01	11
2661781	9.999972e-01	10
2661782	9.999994e-01	9
2661783	7.673339e-03	34
2661776	1.000000e+00	1
2661777	6.640945e-01	24
2661778	8.881784e-16	50
2661779	1.000000e+00	1
2661788	1.000000e+00	0
2661789	4.529710e-14	49
2661790	1.000000e+00	0
2661791	1.000000e+00	2
2661784	1.529320e-04	38
2661785	9.999549e-01	12
2661786	1.000000e+00	7
2661787	1.000000e+00	1
2661799	1.000000e+00	1
2661798	8.881784e-16	50
2661797	1.000000e+00	0
2661796	9.986989e-01	15
2661795	8.881784e-16	50
2661794	4.529710e-14	49
2661793	1.000000e+00	0
2661792	1.529320e-04	38
2661807	1.000000e+00	1
2661806	1.000000e+00	2
2661805	1.641957e-02	33
2661804	8.881784e-16	50
2661803	1.000000e+00	0
2661802	1.000000e+00	2
2661801	1.000000e+00	0
2661800	1.000000e+00	0
2661814	1.000000e+00	0
2661815	1.000000e+00	0
2661812	1.000000e+00	4
2661813	1.000000e+00	4
2661810	8.881784e-16	50
2661811	1.000000e+00	1
2661808	1.000000e+00	0
2661809	8.881784e-16	50
2661822	1.000000e+00	3
2661823	8.881784e-16	50
2661820	1.000000e+00	7
2661821	3.359055e-01	27
2661819	2.807050e-06	41
2661816	1.000000e+00	1
2661817	1.000000e+00	0
2658985	9.999999e-01	8
2658984	1.000000e+00	0
2658987	1.000000e+00	1
2658986	4.438624e-01	26
2658989	1.000000e+00	0
2658988	1.000000e+00	3
2658991	9.999994e-01	9
2658990	1.000000e+00	0
2658977	1.000000e+00	0
2658976	9.999972e-01	10
2658979	1.000000e+00	1
2658978	9.998471e-01	13
2658981	1.000000e+00	0
2658980	9.999881e-01	11
2658983	9.999999e-01	8
2658982	1.000000e+00	0
2659000	1.133316e-12	48
2659001	1.000000e+00	1
2659002	1.000000e+00	0
2659003	1.000000e+00	2
2659004	1.000000e+00	1
2659006	4.529710e-14	49
2659007	1.000000e+00	6
2658992	1.000000e+00	0
2658993	1.000000e+00	1
2658994	1.000000e+00	0
[truncated: 2,850 more rows]
