# Supplementary material for: Translational Selection Is Ubiquitous in Prokaryotes
Source: PLoS Genet. 2010 Jun 24;6(6):e1001004. doi: 10.1371/journal.pgen.1001004 (PMC2891978; doi:10.1371/journal.pgen.1001004)
Supplement: Dataset S1 — OCU/non-OCU gene calls in 461 Bacterial and Archaeal genomes, and summary tables of genome properties and OCU preferences for specific codons. (4.77 MB ZIP) [file pgen.1001004.s001.zip › Dataset_S1_Bacteria/Bordetella_parapertussis.arff.ocuGenes]

GeneID	signTest_p	ocuProbWinCnt
1664816	1.000000e+00	0
1664818	1.000000e+00	0
1664819	1.000000e+00	0
1664820	1.000000e+00	2
1664821	1.000000e+00	0
1664822	1.000000e+00	0
1664823	9.999881e-01	11
1664824	3.245432e-02	32
1664825	1.000000e+00	0
1664826	1.000000e+00	1
1664827	1.000000e+00	2
1664828	8.881784e-16	50
1664829	9.995319e-01	14
1664830	1.000000e+00	0
1664831	1.000000e+00	7
1664801	1.000000e+00	1
1664800	1.000000e+00	2
1664803	1.000000e+00	0
1664802	2.230891e-10	46
1664805	4.510745e-05	39
1664804	1.000000e+00	4
1664807	9.405398e-01	20
1664806	3.300224e-03	35
1664809	1.000000e+00	0
1664808	1.000000e+00	1
1664811	1.000000e+00	4
1664810	1.000000e+00	1
1664813	1.000000e+00	7
1664812	1.000000e+00	0
1664815	1.000000e+00	0
1664814	1.000000e+00	0
1664786	1.000000e+00	6
1664787	1.000000e+00	2
1664784	1.000000e+00	0
1664785	9.999994e-01	9
1664790	1.000000e+00	0
1664791	1.000000e+00	0
1664788	4.510745e-05	39
1664789	1.000000e+00	0
1664794	1.000000e+00	1
1664795	1.000000e+00	0
1664792	9.986989e-01	15
1664793	1.000000e+00	2
1664798	1.854161e-11	47
1664799	1.000000e+00	6
1664796	2.807050e-06	41
1664797	1.000000e+00	4
1664771	8.388818e-01	22
1664770	1.000000e+00	1
1664769	1.000000e+00	0
1664768	1.000000e+00	0
1664775	1.000000e+00	0
1664774	8.881784e-16	50
1664773	8.986806e-01	21
1664772	1.000000e+00	5
1664779	1.000000e+00	4
1664778	1.854161e-11	47
1664777	8.881784e-16	50
1664776	8.881784e-16	50
1664783	1.000000e+00	1
1664782	1.193067e-05	40
1664781	1.000000e+00	4
1664780	1.529320e-04	38
1664884	1.000000e+00	0
1664885	1.000000e+00	5
1664886	1.000000e+00	0
1664887	1.000000e+00	0
1664880	2.807050e-06	41
1664881	1.000000e+00	0
1664882	1.000000e+00	0
1664883	1.000000e+00	0
1664892	9.999881e-01	11
1664893	8.881784e-16	50
1664894	1.000000e+00	0
1664888	1.000000e+00	0
1664889	9.999999e-01	8
1664890	1.000000e+00	0
1664891	9.999999e-01	8
1664869	1.000000e+00	0
1664868	9.999999e-01	8
1664871	8.881784e-16	50
1664870	1.000000e+00	4
1664865	1.193067e-05	40
1664864	8.881784e-16	50
1664867	1.000000e+00	0
1664866	8.986806e-01	21
1664877	9.986989e-01	15
1664876	1.000000e+00	0
1664879	1.000000e+00	5
1664878	8.881784e-16	50
1664873	4.438624e-01	26
1664872	1.000000e+00	1
1664875	1.000000e+00	2
1664874	8.881784e-16	50
1664854	1.000000e+00	2
1664855	1.000000e+00	0
1664852	1.000000e+00	2
1664853	9.675457e-01	19
1664850	5.817779e-07	42
1664851	1.000000e+00	3
1664848	8.881784e-16	50
1664849	8.881784e-16	50
1664862	1.000000e+00	1
1664860	1.000000e+00	0
1664861	1.000000e+00	0
1664858	1.000000e+00	0
1664859	1.000000e+00	0
1664856	1.000000e+00	0
1664839	8.881784e-16	50
1664838	1.000000e+00	0
1664837	1.000000e+00	0
1664836	1.000000e+00	0
1664835	1.000000e+00	3
1664834	1.641957e-02	33
1664833	9.999549e-01	12
1664832	1.000000e+00	0
1664847	9.923267e-01	17
1664846	1.301086e-03	36
1664845	8.881784e-16	50
1664844	8.881784e-16	50
1664843	1.000000e+00	2
1664841	8.881784e-16	50
1664840	8.881784e-16	50
1664953	2.399438e-01	28
1664952	9.999994e-01	9
1664955	1.000000e+00	5
1664954	1.000000e+00	2
1664957	1.641957e-02	33
1664956	3.300224e-03	35
1664959	1.000000e+00	4
1664958	1.000000e+00	0
1664945	1.000000e+00	0
1664944	1.000000e+00	0
1664947	4.529710e-14	49
1664949	1.000000e+00	0
1664948	1.000000e+00	7
1664951	1.000000e+00	4
1664950	9.999994e-01	9
1664936	1.000000e+00	2
1664937	1.000000e+00	7
1664938	1.000000e+00	1
1664939	1.641957e-02	33
1664940	9.998471e-01	13
1664941	1.000000e+00	1
1664942	3.300224e-03	35
1664943	8.881784e-16	50
1664928	9.923267e-01	17
1664929	1.000000e+00	1
1664930	1.000000e+00	0
1664932	8.881784e-16	50
1664933	8.881784e-16	50
1664934	1.000000e+00	2
1664935	1.000000e+00	0
1664923	1.000000e+00	3
1664922	1.000000e+00	3
1664920	1.000000e+00	0
1664927	1.000000e+00	6
1664926	1.000000e+00	5
1664925	1.000000e+00	1
1664915	8.881784e-16	50
1664914	4.438624e-01	26
1664913	8.881784e-16	50
1664912	8.881784e-16	50
1664919	1.000000e+00	1
1664918	1.000000e+00	0
1664917	1.000000e+00	2
1664916	7.600562e-01	23
1664906	4.510745e-05	39
1664907	8.881784e-16	50
1664904	1.000000e+00	4
1664905	1.000000e+00	2
1664910	1.529320e-04	38
1664911	1.000000e+00	4
1664909	1.193067e-05	40
1664898	1.000000e+00	0
1664899	9.995319e-01	14
1664896	1.000000e+00	0
1664897	9.999549e-01	12
1664902	9.999999e-01	8
1664900	1.000000e+00	2
1664901	9.999999e-01	8
1665021	8.881784e-16	50
1665020	9.999972e-01	10
1665023	4.529710e-14	49
1665022	8.881784e-16	50
1665017	1.000000e+00	2
1665016	1.000000e+00	2
1665019	9.999881e-01	11
1665018	9.966998e-01	16
1665013	1.000000e+00	0
1665012	1.000000e+00	3
1665015	1.000000e+00	0
1665014	1.000000e+00	1
1665009	1.000000e+00	1
1665008	1.000000e+00	1
1665011	1.000000e+00	0
1665010	1.000000e+00	0
1665004	1.000000e+00	0
1665005	9.986989e-01	15
1665006	8.388818e-01	22
1665007	1.000000e+00	1
1665000	9.995319e-01	14
1665002	9.999999e-01	8
1664996	1.000000e+00	0
1664997	1.000000e+00	0
1664998	1.000000e+00	0
1664999	5.817779e-07	42
1664992	1.621870e-08	44
1664993	9.966998e-01	16
1664994	9.923267e-01	17
1664995	1.000000e+00	1
1664991	1.000000e+00	2
1664990	1.000000e+00	1
1664989	1.000000e+00	4
1664988	1.611182e-01	29
1664987	1.854161e-11	47
1664986	1.000000e+00	0
1664985	1.000000e+00	0
1664984	7.600562e-01	23
1664983	1.133316e-12	48
1664982	1.000000e+00	4
1664981	1.000000e+00	5
1664980	1.000000e+00	0
1664978	1.000000e+00	1
1664977	1.000000e+00	0
1664976	9.835804e-01	18
1664974	4.529710e-14	49
1664972	1.000000e+00	0
1664973	7.673339e-03	34
1664970	5.561376e-01	25
1664971	1.000000e+00	0
1664968	1.000000e+00	0
1664969	1.000000e+00	1
1664966	1.000000e+00	3
1664967	1.000000e+00	0
1664964	9.998471e-01	13
1664965	1.000000e+00	0
1664962	1.000000e+00	3
1664963	1.000000e+00	2
1664960	1.000000e+00	0
1664961	1.000000e+00	1
1664615	2.230891e-10	46
1664614	8.881784e-16	50
1664613	1.000000e+00	0
1664612	8.881784e-16	50
1664611	4.529710e-14	49
1664610	4.681115e-04	37
1664609	1.000000e+00	1
1664608	2.104926e-09	45
1664623	1.193067e-05	40
1664622	1.000000e+00	0
1664621	9.999549e-01	12
1664620	1.000000e+00	5
1664619	1.000000e+00	0
1664618	1.000000e+00	5
1664617	9.998471e-01	13
1664616	4.529710e-14	49
1664630	6.640945e-01	24
1664631	2.104926e-09	45
1664628	9.995319e-01	14
1664629	9.999881e-01	11
1664626	8.881784e-16	50
1664627	4.681115e-04	37
1664624	4.529710e-14	49
1664625	1.000000e+00	5
1664638	8.881784e-16	50
1664639	1.049339e-07	43
1664636	1.000000e+00	0
1664637	1.000000e+00	7
1664634	1.000000e+00	1
1664635	1.000000e+00	1
1664632	8.881784e-16	50
1664633	1.000000e+00	0
1664581	1.000000e+00	3
1664580	1.000000e+00	0
1664583	1.000000e+00	1
1664582	1.000000e+00	0
1664589	1.000000e+00	2
1664588	1.000000e+00	0
1664591	1.000000e+00	5
1664590	1.000000e+00	1
1664585	1.000000e+00	4
1664584	1.000000e+00	3
1664587	4.438624e-01	26
1664586	1.000000e+00	1
1664596	1.193067e-05	40
1664597	1.000000e+00	1
1664598	9.999999e-01	8
1664599	1.000000e+00	1
1664592	1.000000e+00	5
1664593	1.000000e+00	2
1664594	1.000000e+00	6
1664595	7.600562e-01	23
1664604	5.561376e-01	25
1664605	9.999881e-01	11
1664606	5.946023e-02	31
1664607	1.000000e+00	1
1664600	9.835804e-01	18
1664601	2.230891e-10	46
1664602	9.999881e-01	11
1664603	4.681115e-04	37
1664682	1.000000e+00	0
1664683	1.000000e+00	1
1664680	9.999994e-01	9
1664681	1.000000e+00	4
1664686	1.000000e+00	3
1664687	1.000000e+00	1
1664684	1.000000e+00	0
1664685	1.000000e+00	0
1664674	1.000000e+00	0
1664675	1.000000e+00	0
1664672	8.881784e-16	50
1664673	4.438624e-01	26
1664678	9.999972e-01	10
1664679	8.881784e-16	50
1664676	1.854161e-11	47
1664677	9.835804e-01	18
1664699	9.999994e-01	9
1664698	8.388818e-01	22
1664697	6.640945e-01	24
1664703	1.000000e+00	0
1664702	7.600562e-01	23
1664701	8.986806e-01	21
1664700	9.999999e-01	8
1664691	8.881784e-16	50
1664690	1.000000e+00	1
1664688	1.000000e+00	2
1664695	7.600562e-01	23
1664694	1.000000e+00	7
1664693	1.000000e+00	1
1664692	1.000000e+00	3
1664648	8.881784e-16	50
1664649	8.881784e-16	50
1664650	8.881784e-16	50
1664651	9.835804e-01	18
1664652	3.300224e-03	35
1664653	1.000000e+00	3
1664654	4.529710e-14	49
1664655	9.999972e-01	10
1664640	1.193067e-05	40
1664641	1.000000e+00	1
1664642	1.000000e+00	0
1664643	1.000000e+00	0
1664644	8.881784e-16	50
1664645	1.000000e+00	4
1664646	1.000000e+00	4
1664647	1.000000e+00	0
1664664	9.966998e-01	16
1664667	2.230891e-10	46
1664666	1.000000e+00	0
1664669	1.000000e+00	0
1664668	1.000000e+00	0
1664671	1.000000e+00	5
1664670	1.000000e+00	2
1664657	1.000000e+00	0
1664656	8.881784e-16	50
1664658	5.946023e-02	31
1664661	9.999994e-01	9
1664660	7.673339e-03	34
1664662	2.104926e-09	45
1664750	8.388818e-01	22
1664751	1.000000e+00	2
1664748	1.621870e-08	44
1664749	1.000000e+00	2
1664746	9.966998e-01	16
1664747	2.399438e-01	28
1664744	1.000000e+00	3
1664745	1.000000e+00	1
1664742	1.000000e+00	0
1664743	9.999549e-01	12
1664740	1.000000e+00	1
1664741	1.000000e+00	1
1664738	8.881784e-16	50
1664739	1.000000e+00	3
1664737	1.854161e-11	47
1664767	2.399438e-01	28
1664766	1.000000e+00	2
1664765	1.000000e+00	1
1664764	1.000000e+00	0
1664763	1.000000e+00	2
1664762	2.230891e-10	46
1664761	4.681115e-04	37
1664760	8.881784e-16	50
1664759	8.881784e-16	50
1664757	5.561376e-01	25
1664756	1.000000e+00	2
1664755	1.000000e+00	0
1664754	1.000000e+00	3
1664753	1.000000e+00	2
1664752	1.000000e+00	0
1664716	9.923267e-01	17
1664717	1.000000e+00	2
1664718	8.881784e-16	50
1664719	1.000000e+00	2
1664712	3.245432e-02	32
1664713	1.000000e+00	5
1664714	1.000000e+00	1
1664715	2.230891e-10	46
1664708	1.000000e+00	3
1664709	1.000000e+00	3
1664710	1.000000e+00	7
1664711	2.807050e-06	41
1664704	1.000000e+00	1
1664705	9.999549e-01	12
1664706	1.000000e+00	5
1664707	8.881784e-16	50
1664733	1.000000e+00	1
1664732	9.405398e-01	20
1664735	1.000000e+00	0
1664734	1.000000e+00	2
1664729	9.999972e-01	10
1664728	1.000000e+00	2
1664731	4.438624e-01	26
1664730	9.998471e-01	13
1664725	9.923267e-01	17
1664724	1.000000e+00	0
1664727	9.923267e-01	17
1664726	9.999972e-01	10
1664721	9.999881e-01	11
1664720	9.998471e-01	13
1664723	5.561376e-01	25
1664722	1.000000e+00	6
1666446	1.000000e+00	4
1666447	1.000000e+00	0
1666445	9.835804e-01	18
1666442	1.000000e+00	0
1666440	1.000000e+00	0
1666438	1.000000e+00	2
1666439	1.000000e+00	7
1666436	9.675457e-01	19
1666437	9.405398e-01	20
1666434	8.881784e-16	50
1666435	8.881784e-16	50
1666432	1.000000e+00	0
1666433	2.104926e-09	45
1666463	8.881784e-16	50
1666462	8.881784e-16	50
1666459	1.000000e+00	0
1666458	1.000000e+00	0
1666457	1.000000e+00	0
1666456	9.966998e-01	16
1666455	5.817779e-07	42
1666454	1.000000e+00	1
1666453	1.000000e+00	7
1666452	1.000000e+00	1
1666451	1.049339e-07	43
1666448	5.561376e-01	25
1666476	9.999549e-01	12
1666477	8.881784e-16	50
1666478	9.966998e-01	16
1666479	8.881784e-16	50
1666472	1.000000e+00	4
1666473	9.999999e-01	8
1666474	1.000000e+00	0
1666475	9.999994e-01	9
1666468	9.923267e-01	17
1666469	1.000000e+00	2
1666470	1.000000e+00	4
1666471	1.000000e+00	0
1666464	9.999999e-01	8
1666466	1.133316e-12	48
1666467	1.000000e+00	0
1666493	1.000000e+00	3
1666492	9.999972e-01	10
1666495	8.881784e-16	50
1666494	9.405398e-01	20
1666489	1.000000e+00	0
1666488	1.000000e+00	0
1666491	1.854161e-11	47
1666490	1.000000e+00	2
1666485	1.000000e+00	1
1666484	1.000000e+00	0
1666487	1.000000e+00	0
1666486	1.000000e+00	2
1666481	1.193067e-05	40
1666483	1.000000e+00	0
1666482	1.301086e-03	36
1666506	9.999972e-01	10
1666507	1.193067e-05	40
1666504	1.000000e+00	0
1666510	1.000000e+00	2
1666508	9.405398e-01	20
1666509	9.999549e-01	12
1666498	1.133316e-12	48
1666499	1.000000e+00	1
1666496	8.881784e-16	50
1666497	1.000000e+00	4
1666502	9.995319e-01	14
1666503	1.000000e+00	2
1666500	1.133316e-12	48
1666501	1.000000e+00	0
1666523	1.000000e+00	0
1666522	1.133316e-12	48
1666521	9.999881e-01	11
1666520	9.999994e-01	9
1666527	8.881784e-16	50
1666526	8.881784e-16	50
1666525	1.000000e+00	0
1666524	1.000000e+00	0
1666515	1.000000e+00	3
1666514	1.000000e+00	6
1666512	1.000000e+00	1
1666519	1.000000e+00	6
1666518	1.000000e+00	2
1666517	1.000000e+00	1
1666516	1.000000e+00	5
1666537	9.966998e-01	16
1666538	1.000000e+00	2
1666539	1.641957e-02	33
1666540	1.000000e+00	4
1666541	1.000000e+00	5
1666542	1.000000e+00	3
1666543	9.675457e-01	19
1666528	1.000000e+00	0
1666529	1.000000e+00	0
1666530	1.000000e+00	0
1666531	1.000000e+00	0
1666532	1.000000e+00	0
1666533	1.000000e+00	0
1666534	1.000000e+00	0
1666535	9.675457e-01	19
1666553	9.999999e-01	8
1666552	1.000000e+00	1
1666555	1.000000e+00	0
1666554	1.000000e+00	0
1666557	1.854161e-11	47
1666556	1.000000e+00	7
1666559	1.000000e+00	0
1666558	1.000000e+00	3
1666545	1.000000e+00	4
1666544	1.000000e+00	1
1666547	9.405398e-01	20
1666546	1.000000e+00	1
1666549	1.000000e+00	0
1666548	1.000000e+00	2
1666551	1.000000e+00	0
1666550	9.999999e-01	8
1666311	1.000000e+00	4
1666310	1.000000e+00	0
1666309	1.000000e+00	0
1666308	1.000000e+00	0
1666307	1.000000e+00	0
1666306	1.000000e+00	0
1666305	5.561376e-01	25
1666304	1.000000e+00	0
1666319	9.405398e-01	20
1666318	1.000000e+00	4
1666317	1.000000e+00	2
1666316	7.600562e-01	23
1666315	1.000000e+00	6
1666314	1.000000e+00	5
1666312	9.999999e-01	8
1666326	1.000000e+00	0
1666327	1.000000e+00	0
1666324	1.000000e+00	4
1666325	6.640945e-01	24
1666322	9.999549e-01	12
1666323	8.881784e-16	50
1666320	8.881784e-16	50
1666321	1.000000e+00	2
1666334	1.000000e+00	1
1666332	1.000000e+00	2
1666333	1.000000e+00	0
1666330	1.641957e-02	33
1666331	1.000000e+00	7
1666328	1.000000e+00	4
1666329	9.999994e-01	9
1666341	1.000000e+00	3
1666340	1.000000e+00	1
1666343	8.881784e-16	50
1666342	9.405398e-01	20
1666336	1.000000e+00	7
1666339	1.000000e+00	0
1666338	1.000000e+00	1
1666349	1.000000e+00	0
1666348	1.000000e+00	1
1666351	1.000000e+00	6
1666350	1.000000e+00	0
1666345	1.611182e-01	29
1666344	1.000000e+00	3
1666347	8.986806e-01	21
1666346	1.000000e+00	2
1666356	1.000000e+00	2
1666357	1.000000e+00	5
1666358	3.245432e-02	32
1666359	1.000000e+00	2
1666352	1.000000e+00	2
1666353	1.000000e+00	0
1666355	1.000000e+00	0
1666365	1.000000e+00	0
1666366	1.000000e+00	1
1666367	8.388818e-01	22
1666360	1.000000e+00	2
1666361	1.000000e+00	0
1666362	1.000000e+00	0
1666363	8.881784e-16	50
1666371	1.000000e+00	0
1666370	1.000000e+00	0
1666369	1.000000e+00	0
1666368	9.998471e-01	13
1666375	3.300224e-03	35
1666374	8.881784e-16	50
1666373	1.000000e+00	0
1666372	9.999549e-01	12
1666379	9.999549e-01	12
1666378	1.000000e+00	0
1666376	9.999549e-01	12
1666383	9.999549e-01	12
1666382	8.881784e-16	50
1666381	1.000000e+00	3
1666380	1.000000e+00	0
1666384	1.000000e+00	7
1666385	1.000000e+00	2
1666390	1.641957e-02	33
1666391	9.966998e-01	16
1666388	1.000000e+00	0
1666389	1.000000e+00	0
1666394	1.000000e+00	2
1666395	1.000000e+00	0
1666392	1.000000e+00	2
1666393	9.998471e-01	13
1666398	1.000000e+00	0
1666399	9.999972e-01	10
1666396	1.000000e+00	1
1666397	1.000000e+00	0
1666401	1.000000e+00	2
1666400	1.000000e+00	0
1666403	1.000000e+00	0
1666402	1.000000e+00	0
1666405	1.000000e+00	0
1666404	2.230891e-10	46
1666406	4.681115e-04	37
1666409	1.000000e+00	1
1666408	8.881784e-16	50
1666411	1.000000e+00	5
1666410	1.000000e+00	2
1666413	1.000000e+00	1
1666412	1.000000e+00	1
1666415	9.999881e-01	11
1666414	9.999881e-01	11
1666416	9.999549e-01	12
1666417	1.000000e+00	1
1666418	8.881784e-16	50
1666420	1.000000e+00	1
1666421	9.923267e-01	17
1666422	1.000000e+00	0
1666423	1.611182e-01	29
1666426	1.000000e+00	0
1666427	1.000000e+00	5
1666428	9.995319e-01	14
1666429	1.000000e+00	4
1666430	1.000000e+00	0
1666431	1.000000e+00	0
1666205	1.000000e+00	0
1666204	1.000000e+00	5
1666206	7.673339e-03	34
1666201	1.641957e-02	33
1666200	1.000000e+00	0
1666203	1.000000e+00	2
1666202	1.000000e+00	2
1666196	1.000000e+00	6
1666198	7.673339e-03	34
1666193	1.000000e+00	2
1666192	1.000000e+00	1
1666195	8.881784e-16	50
1666194	1.000000e+00	4
1666188	1.000000e+00	1
1666189	1.000000e+00	7
1666190	1.529320e-04	38
1666191	9.986989e-01	15
1666184	4.681115e-04	37
1666185	1.854161e-11	47
1666186	1.000000e+00	4
1666187	1.000000e+00	0
1666183	1.000000e+00	1
1666176	1.000000e+00	2
1666178	1.000000e+00	1
1666179	8.881784e-16	50
1666239	9.675457e-01	19
1666238	8.881784e-16	50
1666237	1.000000e+00	0
1666236	1.000000e+00	2
1666235	1.000000e+00	6
1666234	1.000000e+00	0
1666232	1.000000e+00	0
1666231	9.995319e-01	14
1666230	1.000000e+00	0
1666229	1.000000e+00	0
1666228	1.000000e+00	1
1666227	1.000000e+00	0
1666226	9.995319e-01	14
1666225	1.000000e+00	0
1666224	8.881784e-16	50
1666222	1.000000e+00	0
1666223	1.000000e+00	2
1666220	1.000000e+00	0
1666221	1.000000e+00	0
1666218	1.621870e-08	44
1666219	1.000000e+00	0
1666216	1.000000e+00	2
1666217	8.881784e-16	50
1666214	1.000000e+00	1
1666215	8.881784e-16	50
1666212	9.999994e-01	9
1666213	1.133316e-12	48
1666210	1.000000e+00	2
1666211	9.998471e-01	13
1666209	1.000000e+00	3
1666265	1.000000e+00	2
1666264	1.000000e+00	0
1666267	1.000000e+00	0
1666266	1.301086e-03	36
1666269	1.000000e+00	5
1666268	1.049339e-07	43
1666271	9.999972e-01	10
1666270	4.529710e-14	49
1666257	1.000000e+00	0
1666256	1.000000e+00	0
1666259	1.000000e+00	2
1666258	1.000000e+00	0
1666261	8.881784e-16	50
1666260	1.000000e+00	0
1666263	1.000000e+00	0
1666262	9.999994e-01	9
1666248	1.000000e+00	0
1666249	9.966998e-01	16
1666250	9.835804e-01	18
1666251	8.881784e-16	50
1666253	7.600562e-01	23
1666255	1.000000e+00	0
1666240	1.301086e-03	36
1666241	4.438624e-01	26
1666243	8.881784e-16	50
1666244	5.946023e-02	31
1666245	1.000000e+00	0
1666246	1.000000e+00	0
1666247	1.000000e+00	5
1666299	1.641957e-02	33
1666298	8.881784e-16	50
1666297	9.999881e-01	11
1666296	1.000000e+00	3
1666303	1.000000e+00	0
1666302	1.000000e+00	0
1666301	1.000000e+00	0
1666300	1.000000e+00	0
1666291	9.998471e-01	13
1666290	1.000000e+00	5
1666289	1.000000e+00	1
1666288	1.000000e+00	0
1666295	1.000000e+00	2
1666294	5.561376e-01	25
1666293	1.000000e+00	2
1666282	1.000000e+00	1
1666283	1.000000e+00	2
1666280	9.999999e-01	8
1666281	1.000000e+00	0
1666286	1.000000e+00	4
1666287	1.000000e+00	0
1666285	1.000000e+00	0
1666274	1.000000e+00	5
1666275	9.995319e-01	14
1666272	5.561376e-01	25
1666273	8.881784e-16	50
1666278	9.999972e-01	10
1666279	8.881784e-16	50
1666276	1.000000e+00	0
1666277	1.000000e+00	3
1666068	1.000000e+00	0
1666069	1.000000e+00	1
1666070	1.049339e-07	43
1666071	2.230891e-10	46
1666064	3.300224e-03	35
1666065	1.000000e+00	1
1666066	4.529710e-14	49
1666067	4.529710e-14	49
1666076	1.000000e+00	1
1666077	9.995319e-01	14
1666078	5.817779e-07	42
1666079	1.000000e+00	2
1666072	1.000000e+00	2
1666073	1.000000e+00	0
1666074	2.230891e-10	46
1666075	1.000000e+00	0
1666053	1.000000e+00	6
1666052	9.999994e-01	9
1666055	1.000000e+00	0
1666054	9.999994e-01	9
1666049	1.000000e+00	0
1666048	9.675457e-01	19
1666051	1.000000e+00	0
1666050	1.000000e+00	0
1666061	1.000000e+00	1
1666060	1.000000e+00	1
1666063	3.245432e-02	32
1666062	9.999972e-01	10
1666057	1.000000e+00	3
1666056	1.529320e-04	38
1666058	5.561376e-01	25
1666102	9.998471e-01	13
1666103	1.000000e+00	1
1666100	5.561376e-01	25
1666101	1.000000e+00	1
1666098	8.881784e-16	50
1666096	1.000000e+00	0
1666097	1.000000e+00	0
1666110	1.000000e+00	0
1666111	9.999999e-01	8
1666108	1.000000e+00	0
1666109	1.000000e+00	1
1666106	1.000000e+00	0
1666104	4.681115e-04	37
1666087	1.000000e+00	7
1666086	8.881784e-16	50
1666085	9.966998e-01	16
1666084	1.000000e+00	6
1666083	1.000000e+00	1
1666082	1.000000e+00	1
1666081	1.000000e+00	7
1666095	9.405398e-01	20
1666094	8.881784e-16	50
1666093	1.000000e+00	7
1666091	2.807050e-06	41
1666090	9.999994e-01	9
1666089	1.000000e+00	4
1666088	1.000000e+00	0
1666128	1.000000e+00	1
1666129	9.835804e-01	18
1666130	1.000000e+00	3
1666131	1.000000e+00	1
1666132	9.675457e-01	19
1666133	8.881784e-16	50
1666134	1.000000e+00	4
1666135	8.881784e-16	50
1666136	7.673339e-03	34
1666137	5.817779e-07	42
1666139	1.000000e+00	0
1666140	1.000000e+00	1
1666141	8.881784e-16	50
1666113	1.000000e+00	3
1666112	1.000000e+00	1
1666115	2.104926e-09	45
1666114	1.000000e+00	0
1666117	1.000000e+00	0
1666116	1.000000e+00	2
1666119	9.999972e-01	10
1666118	1.000000e+00	5
1666121	9.675457e-01	19
1666120	1.193067e-05	40
1666123	1.000000e+00	3
1666122	8.881784e-16	50
1666125	1.000000e+00	5
1666124	1.000000e+00	0
1666127	1.000000e+00	0
1666126	1.000000e+00	0
1666162	8.388818e-01	22
1666163	9.998471e-01	13
1666160	1.000000e+00	0
1666161	7.673339e-03	34
1666166	1.000000e+00	1
1666165	8.881784e-16	50
1666170	1.000000e+00	0
1666171	1.000000e+00	0
1666168	1.000000e+00	0
1666169	1.000000e+00	1
1666174	9.999881e-01	11
1666175	1.000000e+00	4
1666172	1.000000e+00	2
1666173	8.881784e-16	50
1666147	1.000000e+00	0
1666146	1.000000e+00	0
1666145	1.000000e+00	0
1666144	1.000000e+00	0
1666151	1.000000e+00	0
1666150	1.000000e+00	0
1666149	1.000000e+00	2
1666148	1.000000e+00	0
1666155	1.000000e+00	0
1666154	9.835804e-01	18
1666153	1.621870e-08	44
1666159	1.000000e+00	2
1666158	9.966998e-01	16
1666157	1.000000e+00	2
1666156	1.000000e+00	3
1666984	1.000000e+00	0
1666985	1.000000e+00	0
1666986	1.000000e+00	2
1666987	3.245432e-02	32
1666988	1.000000e+00	2
1666989	9.986989e-01	15
1666990	9.966998e-01	16
1666976	1.000000e+00	1
1666977	1.000000e+00	5
1666978	1.000000e+00	1
1666979	9.999994e-01	9
1666980	1.000000e+00	2
1666982	1.000000e+00	1
1666983	1.000000e+00	2
1667001	4.529710e-14	49
1667000	1.000000e+00	1
1667003	8.881784e-16	50
1667002	8.881784e-16	50
1667005	1.000000e+00	6
1667004	2.104926e-09	45
1667007	1.000000e+00	3
1667006	1.000000e+00	0
1666992	1.000000e+00	6
1666995	1.000000e+00	4
1666994	4.529710e-14	49
1666999	9.923267e-01	17
1666998	1.000000e+00	2
1666954	4.438624e-01	26
1666955	6.640945e-01	24
1666952	1.000000e+00	0
1666953	1.000000e+00	0
1666958	1.000000e+00	0
1666959	1.000000e+00	3
1666956	1.000000e+00	0
1666957	1.301086e-03	36
1666946	1.000000e+00	1
1666947	1.000000e+00	1
1666944	1.000000e+00	0
1666945	1.000000e+00	3
1666950	3.359055e-01	27
1666951	9.923267e-01	17
1666948	9.999549e-01	12
1666949	1.000000e+00	0
1666971	1.000000e+00	7
1666970	6.640945e-01	24
1666969	9.999881e-01	11
1666968	9.835804e-01	18
1666974	8.986806e-01	21
1666973	1.000000e+00	2
1666972	1.000000e+00	1
1666963	3.300224e-03	35
1666962	1.000000e+00	4
1666961	8.986806e-01	21
1666960	1.000000e+00	4
1666967	8.881784e-16	50
1666966	1.000000e+00	0
1666965	1.000000e+00	0
1666964	8.881784e-16	50
1667052	1.301086e-03	36
1667053	6.640945e-01	24
1667054	1.013194e-01	30
1667055	1.000000e+00	0
1667048	1.000000e+00	4
1667049	4.438624e-01	26
1667050	9.998471e-01	13
1667051	1.000000e+00	1
1667044	1.000000e+00	0
1667045	1.000000e+00	1
1667046	4.681115e-04	37
1667047	6.640945e-01	24
1667040	1.000000e+00	0
1667041	1.000000e+00	0
1667042	1.621870e-08	44
1667043	1.000000e+00	0
1667068	1.000000e+00	7
1667071	4.438624e-01	26
1667070	1.000000e+00	4
1667065	9.999994e-01	9
1667064	5.561376e-01	25
1667067	1.133316e-12	48
1667066	1.000000e+00	0
1667061	1.000000e+00	0
1667060	2.807050e-06	41
1667063	1.000000e+00	4
1667062	1.000000e+00	2
1667057	8.881784e-16	50
1667056	8.881784e-16	50
1667059	1.133316e-12	48
1667058	5.946023e-02	31
1667022	9.999999e-01	8
1667023	1.000000e+00	2
1667020	1.000000e+00	2
1667021	1.000000e+00	2
1667018	1.000000e+00	0
1667019	1.000000e+00	0
1667016	9.998471e-01	13
1667017	1.000000e+00	0
1667014	1.000000e+00	0
1667015	1.000000e+00	0
1667012	1.133316e-12	48
1667013	9.986989e-01	15
1667010	1.000000e+00	1
1667011	1.000000e+00	0
1667008	1.000000e+00	5
1667009	1.000000e+00	0
1667039	1.000000e+00	0
1667038	1.000000e+00	0
1667037	9.986989e-01	15
1667036	1.000000e+00	4
1667035	2.104926e-09	45
1667034	1.000000e+00	0
1667033	1.000000e+00	4
1667032	5.946023e-02	31
1667031	1.000000e+00	7
1667029	1.000000e+00	0
1667028	8.881784e-16	50
1667027	1.133316e-12	48
1667026	1.000000e+00	0
1667025	9.999994e-01	9
1667024	1.000000e+00	0
1666849	1.000000e+00	2
1666848	4.529710e-14	49
1666851	1.000000e+00	0
1666850	1.000000e+00	0
1666853	1.049339e-07	43
1666852	9.998471e-01	13
1666855	9.923267e-01	17
1666854	1.000000e+00	0
1666857	1.000000e+00	3
1666856	2.399438e-01	28
1666859	1.000000e+00	3
1666858	1.000000e+00	3
1666861	1.000000e+00	3
1666860	1.000000e+00	0
1666863	1.000000e+00	5
1666862	1.000000e+00	2
1666864	1.000000e+00	3
1666865	1.000000e+00	0
1666866	1.529320e-04	38
1666867	2.399438e-01	28
1666868	8.881784e-16	50
1666869	1.621870e-08	44
1666870	1.193067e-05	40
1666871	6.640945e-01	24
1666872	9.675457e-01	19
1666873	5.946023e-02	31
1666874	8.881784e-16	50
1666875	1.000000e+00	0
1666876	8.388818e-01	22
1666877	1.000000e+00	6
1666878	4.529710e-14	49
1666879	1.000000e+00	2
1666819	1.000000e+00	0
1666818	4.438624e-01	26
1666817	1.000000e+00	1
1666816	9.999881e-01	11
1666823	1.000000e+00	0
1666822	1.000000e+00	1
1666821	1.000000e+00	0
1666820	9.999999e-01	8
1666827	1.000000e+00	0
1666826	1.000000e+00	0
1666824	1.000000e+00	0
1666831	9.995319e-01	14
1666830	8.881784e-16	50
1666829	8.881784e-16	50
1666828	1.000000e+00	0
1666834	1.000000e+00	1
1666835	1.000000e+00	2
1666832	1.000000e+00	0
1666833	1.000000e+00	0
1666838	1.000000e+00	1
1666839	1.000000e+00	1
1666836	1.000000e+00	7
1666837	1.000000e+00	4
1666842	1.000000e+00	0
1666843	9.923267e-01	17
1666840	1.000000e+00	1
1666841	9.999972e-01	10
1666846	1.000000e+00	5
1666847	1.000000e+00	4
1666844	1.000000e+00	2
1666845	8.881784e-16	50
1666917	1.000000e+00	5
1666916	3.359055e-01	27
1666919	2.399438e-01	28
1666918	8.881784e-16	50
1666913	1.000000e+00	4
1666912	8.881784e-16	50
1666915	1.000000e+00	4
1666914	3.245432e-02	32
1666925	5.561376e-01	25
1666924	1.049339e-07	43
1666927	1.000000e+00	4
1666926	1.301086e-03	36
1666921	2.807050e-06	41
1666920	4.510745e-05	39
1666923	1.000000e+00	2
1666922	8.881784e-16	50
1666932	1.000000e+00	2
1666933	1.000000e+00	1
1666934	1.000000e+00	0
1666935	1.000000e+00	3
1666928	1.000000e+00	1
1666930	1.000000e+00	0
1666931	1.000000e+00	1
1666940	8.881784e-16	50
1666941	1.000000e+00	0
1666943	8.881784e-16	50
1666936	1.000000e+00	1
1666937	4.510745e-05	39
1666938	1.000000e+00	1
1666939	9.986989e-01	15
1666887	1.000000e+00	1
1666886	4.529710e-14	49
1666885	8.881784e-16	50
1666884	8.881784e-16	50
1666883	1.000000e+00	0
1666882	2.399438e-01	28
1666881	9.999994e-01	9
1666880	1.133316e-12	48
1666895	9.405398e-01	20
1666894	1.013194e-01	30
1666893	1.529320e-04	38
1666892	1.013194e-01	30
1666891	3.300224e-03	35
1666890	3.359055e-01	27
1666889	4.438624e-01	26
1666888	1.000000e+00	3
1666902	8.881784e-16	50
1666900	1.854161e-11	47
1666901	1.000000e+00	1
1666899	1.000000e+00	2
1666897	1.000000e+00	0
1666910	8.881784e-16	50
1666911	9.995319e-01	14
1666908	1.000000e+00	2
1666909	1.000000e+00	3
1666907	8.881784e-16	50
1666904	1.000000e+00	7
1666905	1.000000e+00	7
1666747	1.000000e+00	0
1666746	1.000000e+00	0
1666745	8.881784e-16	50
1666744	1.000000e+00	4
1666751	1.000000e+00	4
1666750	3.359055e-01	27
1666749	1.000000e+00	1
1666748	5.817779e-07	42
1666739	9.999994e-01	9
1666738	4.529710e-14	49
1666737	1.301086e-03	36
1666743	8.881784e-16	50
1666742	1.000000e+00	4
1666741	1.133316e-12	48
1666740	1.000000e+00	1
1666730	1.000000e+00	0
1666731	1.000000e+00	0
1666728	1.133316e-12	48
1666729	1.000000e+00	0
1666734	1.000000e+00	3
1666732	1.000000e+00	0
1666733	1.000000e+00	0
1666722	1.000000e+00	1
1666723	1.611182e-01	29
1666720	2.230891e-10	46
1666721	1.000000e+00	7
1666726	1.000000e+00	0
1666727	1.000000e+00	0
1666724	1.000000e+00	3
1666725	9.998471e-01	13
1666713	1.000000e+00	1
1666712	1.000000e+00	0
1666715	1.000000e+00	5
1666714	9.999994e-01	9
1666717	1.000000e+00	7
1666716	1.000000e+00	5
1666719	1.854161e-11	47
1666718	1.000000e+00	0
1666705	1.000000e+00	0
1666704	1.000000e+00	4
1666707	1.000000e+00	3
1666706	1.000000e+00	1
1666709	1.301086e-03	36
1666708	9.999999e-01	8
1666711	1.000000e+00	1
1666696	9.986989e-01	15
1666697	1.000000e+00	1
1666698	1.049339e-07	43
1666699	1.133316e-12	48
1666701	9.999549e-01	12
1666702	1.000000e+00	0
1666703	9.999881e-01	11
1666688	1.000000e+00	0
1666689	1.000000e+00	2
1666690	1.000000e+00	1
1666691	1.621870e-08	44
1666692	1.000000e+00	0
1666693	9.405398e-01	20
1666694	1.000000e+00	0
1666695	9.999972e-01	10
1666815	1.000000e+00	1
1666814	1.000000e+00	0
1666813	1.000000e+00	5
1666812	8.881784e-16	50
1666811	1.000000e+00	0
1666810	1.000000e+00	0
1666809	1.000000e+00	2
1666808	9.999999e-01	8
1666807	1.000000e+00	0
1666806	4.681115e-04	37
1666805	1.000000e+00	0
1666804	1.000000e+00	2
1666803	1.000000e+00	0
1666802	9.835804e-01	18
1666801	1.000000e+00	2
1666800	9.999881e-01	11
1666798	1.000000e+00	5
1666799	1.000000e+00	0
1666796	1.000000e+00	3
1666797	9.999549e-01	12
1666794	1.301086e-03	36
1666795	1.000000e+00	6
1666792	1.000000e+00	1
1666793	9.999549e-01	12
1666790	1.000000e+00	1
1666791	1.000000e+00	0
1666788	8.881784e-16	50
1666789	1.000000e+00	2
1666786	9.999994e-01	9
1666787	1.000000e+00	0
1666784	9.999549e-01	12
1666785	1.000000e+00	3
1666781	1.000000e+00	0
1666780	1.000000e+00	0
1666783	9.999994e-01	9
1666782	1.000000e+00	0
1666777	1.000000e+00	0
1666776	1.000000e+00	0
1666778	1.000000e+00	0
1666773	1.000000e+00	0
1666772	1.000000e+00	0
1666775	1.000000e+00	0
1666774	1.000000e+00	3
1666769	1.000000e+00	0
1666768	1.000000e+00	0
1666771	1.000000e+00	0
1666770	1.000000e+00	0
1666764	1.000000e+00	0
1666765	1.000000e+00	0
1666766	1.000000e+00	0
1666767	1.000000e+00	0
1666760	1.000000e+00	2
1666761	9.998471e-01	13
1666762	1.000000e+00	0
1666763	8.881784e-16	50
1666756	9.999999e-01	8
1666757	1.000000e+00	1
1666758	1.133316e-12	48
1666752	8.881784e-16	50
1666753	1.000000e+00	0
1666754	1.000000e+00	4
1666755	9.835804e-01	18
1666610	1.000000e+00	0
1666611	1.000000e+00	0
1666608	1.000000e+00	1
1666609	1.000000e+00	0
1666614	1.000000e+00	1
1666615	1.000000e+00	0
1666612	1.000000e+00	0
1666613	1.000000e+00	0
1666619	3.359055e-01	27
1666616	1.000000e+00	0
1666617	1.301086e-03	36
1666622	9.999881e-01	11
1666623	1.000000e+00	5
1666621	1.000000e+00	3
1666595	9.998471e-01	13
1666592	1.000000e+00	3
1666599	1.000000e+00	0
1666598	1.000000e+00	6
1666597	1.000000e+00	0
1666596	1.000000e+00	0
1666603	8.881784e-16	50
1666602	9.835804e-01	18
1666601	1.000000e+00	0
1666607	9.998471e-01	13
1666605	1.000000e+00	2
1666604	1.000000e+00	1
1666577	1.000000e+00	0
1666578	1.000000e+00	0
1666579	1.000000e+00	0
1666580	9.999972e-01	10
1666582	1.000000e+00	0
1666583	8.881784e-16	50
1666584	4.681115e-04	37
1666585	9.999999e-01	8
1666586	9.999999e-01	8
1666587	9.675457e-01	19
1666588	1.000000e+00	2
1666589	8.881784e-16	50
1666590	8.881784e-16	50
1666591	3.245432e-02	32
1666561	1.000000e+00	0
1666560	8.881784e-16	50
1666563	1.000000e+00	0
1666562	1.000000e+00	3
1666565	1.000000e+00	0
1666564	1.000000e+00	0
1666567	3.300224e-03	35
1666566	9.995319e-01	14
1666568	1.000000e+00	1
1666571	1.000000e+00	0
1666570	8.881784e-16	50
1666573	1.000000e+00	2
1666572	1.000000e+00	7
1666575	1.000000e+00	7
1666678	1.000000e+00	2
1666676	1.000000e+00	0
1666677	1.000000e+00	2
1666674	3.359055e-01	27
1666675	1.193067e-05	40
1666672	9.995319e-01	14
1666673	1.000000e+00	2
1666686	8.881784e-16	50
1666687	9.999994e-01	9
1666684	8.881784e-16	50
1666685	4.681115e-04	37
1666682	1.000000e+00	1
1666683	1.000000e+00	0
1666680	1.000000e+00	0
1666681	1.000000e+00	1
1666663	8.881784e-16	50
1666661	1.000000e+00	1
1666660	1.000000e+00	0
1666659	1.000000e+00	0
1666658	1.000000e+00	0
1666657	4.529710e-14	49
1666656	1.000000e+00	0
1666671	1.000000e+00	0
1666670	1.000000e+00	1
1666669	1.000000e+00	6
1666668	1.000000e+00	1
1666666	1.000000e+00	1
1666665	9.999972e-01	10
1666664	6.640945e-01	24
1666644	1.000000e+00	1
1666645	1.000000e+00	0
1666646	1.000000e+00	1
1666647	9.999999e-01	8
1666640	9.999972e-01	10
1666641	1.000000e+00	1
1666642	1.641957e-02	33
1666643	1.000000e+00	2
1666652	1.000000e+00	0
1666653	1.000000e+00	7
1666654	8.881784e-16	50
1666655	8.881784e-16	50
1666649	1.000000e+00	0
1666650	1.000000e+00	2
1666651	1.049339e-07	43
1666629	8.881784e-16	50
1666628	8.881784e-16	50
1666630	9.675457e-01	19
1666625	1.000000e+00	0
1666624	1.000000e+00	2
1666627	1.000000e+00	2
1666626	8.881784e-16	50
1666637	8.881784e-16	50
1666636	5.946023e-02	31
1666639	4.529710e-14	49
1666633	1.000000e+00	0
1666632	9.923267e-01	17
1666634	1.000000e+00	1
1665474	9.999972e-01	10
1665475	1.000000e+00	5
1665473	1.000000e+00	0
1665478	8.881784e-16	50
1665479	8.881784e-16	50
1665477	4.681115e-04	37
1665482	1.049339e-07	43
1665483	1.854161e-11	47
1665480	1.000000e+00	1
1665481	5.946023e-02	31
1665486	1.000000e+00	0
1665487	1.854161e-11	47
1665484	8.388818e-01	22
1665485	1.000000e+00	3
1665491	9.999999e-01	8
1665490	9.999972e-01	10
1665489	1.000000e+00	2
1665488	9.995319e-01	14
1665495	9.986989e-01	15
1665494	1.000000e+00	1
1665493	9.999999e-01	8
1665492	1.000000e+00	2
1665498	1.000000e+00	1
1665497	1.000000e+00	0
1665496	1.000000e+00	6
1665503	1.000000e+00	0
1665502	9.998471e-01	13
1665501	1.000000e+00	0
1665500	1.000000e+00	0
1665504	1.000000e+00	0
1665506	5.561376e-01	25
1665507	1.000000e+00	3
1665508	1.000000e+00	1
1665509	1.000000e+00	0
1665510	1.000000e+00	0
1665511	1.000000e+00	3
1665512	9.999549e-01	12
1665513	1.000000e+00	0
1665514	2.104926e-09	45
1665515	1.000000e+00	0
1665517	1.000000e+00	5
1665518	1.000000e+00	0
1665519	1.000000e+00	1
1665521	1.000000e+00	0
1665520	1.000000e+00	2
1665523	1.000000e+00	7
1665522	1.000000e+00	3
1665525	8.881784e-16	50
1665524	1.000000e+00	2
1665527	9.999549e-01	12
1665526	8.881784e-16	50
1665528	1.000000e+00	2
1665531	9.999881e-01	11
1665533	9.999999e-01	8
1665532	1.000000e+00	0
1665534	1.000000e+00	0
1665414	1.000000e+00	0
1665415	9.999999e-01	8
1665412	1.529320e-04	38
1665413	1.000000e+00	1
1665410	1.000000e+00	0
1665411	1.000000e+00	0
1665409	1.000000e+00	0
1665422	1.000000e+00	0
1665423	1.529320e-04	38
1665420	9.999972e-01	10
1665421	1.000000e+00	0
1665418	8.881784e-16	50
1665419	9.986989e-01	15
1665416	1.000000e+00	1
1665417	1.000000e+00	1
1665431	1.529320e-04	38
1665430	1.000000e+00	0
1665428	1.000000e+00	2
1665427	9.999972e-01	10
1665426	1.000000e+00	7
1665425	5.817779e-07	42
1665424	1.000000e+00	1
1665439	5.817779e-07	42
1665438	1.000000e+00	2
1665437	1.000000e+00	5
1665436	1.133316e-12	48
1665435	1.000000e+00	5
1665434	1.000000e+00	2
1665433	9.923267e-01	17
1665432	1.000000e+00	0
1665444	1.000000e+00	0
1665445	1.000000e+00	0
1665446	1.000000e+00	0
1665447	1.000000e+00	1
1665440	1.000000e+00	5
1665441	1.000000e+00	1
1665442	1.000000e+00	2
1665443	1.000000e+00	1
1665452	1.133316e-12	48
1665453	8.388818e-01	22
1665454	8.881784e-16	50
1665455	8.388818e-01	22
1665448	1.000000e+00	5
1665449	1.193067e-05	40
1665450	1.000000e+00	1
1665451	9.999549e-01	12
1665461	1.000000e+00	5
1665460	9.995319e-01	14
1665463	9.999972e-01	10
1665462	1.000000e+00	4
1665457	1.000000e+00	7
1665456	9.835804e-01	18
1665459	1.000000e+00	0
1665458	1.000000e+00	0
1665469	9.835804e-01	18
1665468	1.000000e+00	0
1665471	1.000000e+00	4
1665470	1.000000e+00	2
1665465	1.000000e+00	1
1665464	1.000000e+00	3
1665467	1.000000e+00	3
1665355	1.000000e+00	1
1665354	1.000000e+00	2
1665353	1.000000e+00	0
1665352	1.000000e+00	1
1665359	8.881784e-16	50
1665358	1.000000e+00	0
1665357	1.000000e+00	0
1665356	1.000000e+00	2
1665347	1.000000e+00	0
1665346	1.000000e+00	0
1665345	2.104926e-09	45
1665344	5.817779e-07	42
1665351	1.000000e+00	0
1665350	4.510745e-05	39
1665348	1.000000e+00	2
1665370	1.000000e+00	3
1665371	5.946023e-02	31
1665368	1.000000e+00	0
1665369	1.000000e+00	0
1665372	8.881784e-16	50
1665373	1.000000e+00	5
1665362	8.881784e-16	50
1665363	9.986989e-01	15
1665361	1.854161e-11	47
1665366	1.013194e-01	30
1665367	1.000000e+00	1
1665364	1.000000e+00	1
1665365	1.000000e+00	2
1665385	9.999972e-01	10
1665384	4.438624e-01	26
1665387	1.000000e+00	0
1665386	1.000000e+00	6
1665389	1.611182e-01	29
1665388	1.000000e+00	0
1665391	1.000000e+00	7
1665390	1.000000e+00	1
1665377	1.000000e+00	2
1665376	1.000000e+00	4
1665379	1.000000e+00	0
1665378	1.000000e+00	1
1665380	1.641957e-02	33
1665382	1.000000e+00	3
1665400	1.000000e+00	1
1665401	4.529710e-14	49
1665402	9.999881e-01	11
1665404	8.881784e-16	50
1665405	1.000000e+00	0
1665406	1.000000e+00	0
1665407	1.000000e+00	6
1665392	8.881784e-16	50
1665393	1.000000e+00	0
1665394	1.611182e-01	29
1665395	1.000000e+00	0
1665396	8.881784e-16	50
1665397	1.000000e+00	1
1665398	1.000000e+00	0
1665399	8.881784e-16	50
1665295	1.000000e+00	5
1665294	9.999881e-01	11
1665293	8.881784e-16	50
1665292	9.405398e-01	20
1665291	1.000000e+00	0
1665290	1.000000e+00	3
1665288	9.835804e-01	18
1665286	1.000000e+00	1
1665284	9.675457e-01	19
1665283	1.000000e+00	3
1665282	1.000000e+00	0
1665281	4.529710e-14	49
1665280	1.000000e+00	0
1665310	1.000000e+00	0
1665311	9.999972e-01	10
1665308	9.675457e-01	19
1665309	2.230891e-10	46
1665307	9.999549e-01	12
1665304	2.104926e-09	45
1665305	8.881784e-16	50
1665302	1.013194e-01	30
1665303	8.881784e-16	50
1665300	1.000000e+00	0
1665301	1.000000e+00	6
1665298	8.388818e-01	22
1665299	1.000000e+00	7
1665296	1.000000e+00	2
1665297	1.000000e+00	1
1665325	1.000000e+00	0
1665324	9.675457e-01	19
1665327	1.000000e+00	2
1665321	2.104926e-09	45
1665320	9.405398e-01	20
1665323	1.013194e-01	30
1665322	1.000000e+00	5
1665317	1.621870e-08	44
1665316	9.999549e-01	12
1665319	1.000000e+00	3
1665318	8.881784e-16	50
1665313	2.104926e-09	45
1665312	8.881784e-16	50
1665315	4.529710e-14	49
1665314	9.999994e-01	9
1665340	1.000000e+00	0
1665341	1.000000e+00	4
1665342	1.000000e+00	0
1665343	1.000000e+00	0
1665337	1.000000e+00	0
1665338	1.000000e+00	0
1665339	1.000000e+00	0
1665333	1.000000e+00	0
1665334	1.000000e+00	0
1665335	1.000000e+00	0
1665328	9.966998e-01	16
1665329	1.000000e+00	0
1665330	1.000000e+00	0
1665331	1.000000e+00	3
1665233	1.000000e+00	1
1665232	1.000000e+00	0
1665235	1.000000e+00	0
1665234	8.881784e-16	50
1665237	1.000000e+00	1
1665236	9.999549e-01	12
1665239	9.999999e-01	8
1665238	1.000000e+00	0
1665241	1.049339e-07	43
1665240	9.999549e-01	12
1665243	1.301086e-03	36
1665242	1.000000e+00	2
1665245	8.881784e-16	50
1665244	1.000000e+00	4
1665247	1.000000e+00	3
1665246	9.986989e-01	15
1665216	9.986989e-01	15
1665217	1.000000e+00	2
1665218	1.641957e-02	33
1665219	8.881784e-16	50
1665220	4.529710e-14	49
1665221	4.681115e-04	37
1665222	1.000000e+00	7
1665223	1.000000e+00	0
1665224	1.000000e+00	3
1665226	1.000000e+00	3
1665227	5.561376e-01	25
1665228	1.000000e+00	0
1665229	1.000000e+00	1
1665230	1.000000e+00	2
1665267	1.000000e+00	2
1665266	8.881784e-16	50
1665265	1.133316e-12	48
1665270	9.999999e-01	8
1665269	1.000000e+00	7
1665268	8.881784e-16	50
1665275	1.000000e+00	0
1665274	1.000000e+00	0
1665273	1.000000e+00	0
1665272	1.000000e+00	0
1665279	8.881784e-16	50
1665278	8.881784e-16	50
1665277	8.881784e-16	50
1665276	1.000000e+00	0
1665250	1.000000e+00	7
1665251	9.999881e-01	11
1665248	7.600562e-01	23
1665249	1.000000e+00	1
1665255	1.611182e-01	29
1665253	8.881784e-16	50
1665258	8.881784e-16	50
1665259	1.000000e+00	0
1665256	9.999549e-01	12
1665262	8.881784e-16	50
1665263	7.600562e-01	23
1665261	8.881784e-16	50
1665173	1.000000e+00	2
1665172	4.529710e-14	49
1665175	1.000000e+00	4
1665169	1.000000e+00	5
1665168	8.881784e-16	50
1665171	9.986989e-01	15
1665181	1.000000e+00	1
1665180	5.946023e-02	31
1665183	1.000000e+00	0
1665176	1.000000e+00	0
1665179	1.000000e+00	3
1665178	1.000000e+00	0
1665156	1.000000e+00	5
1665157	1.000000e+00	0
1665158	1.000000e+00	0
1665159	9.405398e-01	20
1665152	8.881784e-16	50
1665153	1.000000e+00	1
1665155	1.000000e+00	3
1665164	1.000000e+00	6
1665165	9.999994e-01	9
1665166	1.000000e+00	4
1665167	1.000000e+00	0
1665160	1.000000e+00	4
1665161	1.000000e+00	4
1665162	1.000000e+00	1
1665163	1.000000e+00	0
1665206	1.000000e+00	6
1665205	1.000000e+00	1
1665204	1.000000e+00	2
1665203	1.000000e+00	2
1665202	1.000000e+00	5
1665201	9.405398e-01	20
1665200	1.000000e+00	1
1665215	1.000000e+00	5
1665214	1.000000e+00	2
1665213	8.881784e-16	50
1665212	8.986806e-01	21
1665211	8.881784e-16	50
1665210	9.995319e-01	14
1665209	9.998471e-01	13
1665208	1.000000e+00	2
1665190	9.405398e-01	20
1665191	3.245432e-02	32
1665188	9.999972e-01	10
1665189	4.529710e-14	49
1665186	1.000000e+00	0
1665187	1.000000e+00	0
1665184	1.000000e+00	0
1665185	1.000000e+00	0
1665198	7.600562e-01	23
1665199	4.510745e-05	39
1665196	9.999549e-01	12
1665197	2.399438e-01	28
1665194	1.000000e+00	0
1665195	8.881784e-16	50
1665192	1.000000e+00	1
1665193	1.000000e+00	1
1665112	1.000000e+00	1
1665113	1.000000e+00	3
1665114	8.881784e-16	50
1665115	2.230891e-10	46
1665116	1.000000e+00	2
1665117	4.529710e-14	49
1665118	8.881784e-16	50
1665119	8.881784e-16	50
1665104	1.000000e+00	0
1665105	1.000000e+00	0
1665106	1.000000e+00	0
1665107	1.000000e+00	1
1665108	1.000000e+00	0
1665109	9.966998e-01	16
1665110	1.000000e+00	0
1665111	1.000000e+00	0
1665096	1.000000e+00	3
1665099	7.600562e-01	23
1665098	1.000000e+00	0
1665101	9.999994e-01	9
1665100	9.999994e-01	9
1665103	3.245432e-02	32
1665102	1.000000e+00	0
1665089	1.000000e+00	0
1665088	1.000000e+00	0
1665091	1.000000e+00	0
1665090	1.000000e+00	1
1665093	1.000000e+00	2
1665095	4.510745e-05	39
1665146	1.000000e+00	0
1665147	1.000000e+00	1
1665145	3.359055e-01	27
1665150	1.000000e+00	2
1665151	1.000000e+00	7
1665148	1.000000e+00	0
1665149	1.013194e-01	30
1665139	2.807050e-06	41
1665136	1.000000e+00	0
1665137	8.881784e-16	50
1665142	1.000000e+00	5
1665143	1.133316e-12	48
1665140	2.104926e-09	45
1665141	1.000000e+00	0
1665130	8.881784e-16	50
1665129	8.881784e-16	50
1665128	2.807050e-06	41
1665135	2.230891e-10	46
1665134	1.133316e-12	48
1665133	1.000000e+00	5
1665132	8.881784e-16	50
1665123	1.000000e+00	1
1665122	4.529710e-14	49
1665121	8.881784e-16	50
1665120	9.966998e-01	16
1665127	2.399438e-01	28
1665126	9.675457e-01	19
1665125	9.986989e-01	15
1665124	9.999881e-01	11
1665052	1.000000e+00	2
1665053	9.995319e-01	14
1665054	9.999999e-01	8
1665055	2.807050e-06	41
1665048	1.000000e+00	3
1665049	1.000000e+00	0
1665050	7.673339e-03	34
1665051	6.640945e-01	24
1665044	1.133316e-12	48
1665045	1.193067e-05	40
1665046	1.000000e+00	0
1665047	1.000000e+00	6
1665040	3.359055e-01	27
1665041	8.881784e-16	50
1665042	7.673339e-03	34
1665043	1.000000e+00	2
1665037	1.301086e-03	36
1665036	4.529710e-14	49
1665038	1.000000e+00	0
1665033	1.000000e+00	1
1665032	1.000000e+00	0
1665034	1.000000e+00	4
1665029	1.000000e+00	0
1665028	1.000000e+00	1
1665031	1.000000e+00	0
1665030	1.000000e+00	5
1665025	1.000000e+00	0
1665024	1.000000e+00	3
1665027	1.000000e+00	0
1665026	1.000000e+00	0
1665086	1.854161e-11	47
1665087	3.245432e-02	32
1665084	4.438624e-01	26
1665085	1.000000e+00	0
1665082	1.000000e+00	3
1665083	9.835804e-01	18
1665080	9.999994e-01	9
1665081	1.000000e+00	3
1665078	1.611182e-01	29
1665076	9.405398e-01	20
1665077	1.000000e+00	0
1665074	1.000000e+00	2
1665075	1.000000e+00	4
1665072	1.000000e+00	1
1665073	2.104926e-09	45
1665071	1.000000e+00	1
1665070	1.000000e+00	3
1665069	1.000000e+00	0
1665068	1.000000e+00	3
1665067	1.000000e+00	2
1665066	1.000000e+00	4
1665064	1.000000e+00	1
1665063	9.923267e-01	17
1665062	9.999549e-01	12
1665061	1.000000e+00	5
1665060	1.000000e+00	0
1665059	9.923267e-01	17
1665058	1.000000e+00	1
1665057	1.000000e+00	0
1665056	2.807050e-06	41
1666020	8.881784e-16	50
1666022	4.529710e-14	49
1666023	1.000000e+00	0
1666016	1.000000e+00	5
1666017	4.529710e-14	49
1666018	8.881784e-16	50
1666019	4.529710e-14	49
1666028	1.000000e+00	0
1666029	1.000000e+00	2
1666030	9.995319e-01	14
1666031	1.000000e+00	0
1666024	1.000000e+00	0
1666025	1.000000e+00	1
1666026	1.000000e+00	2
1666027	4.529710e-14	49
1666039	1.000000e+00	0
1666038	1.000000e+00	6
1666033	1.000000e+00	0
1666032	8.986806e-01	21
1666035	1.000000e+00	4
1666034	1.000000e+00	0
1666045	1.000000e+00	1
1666044	2.230891e-10	46
1666047	9.999881e-01	11
1666046	1.000000e+00	0
1666041	8.881784e-16	50
1666040	1.000000e+00	1
1666043	1.000000e+00	1
1666042	1.013194e-01	30
1665990	3.300224e-03	35
1665991	1.000000e+00	4
1665988	8.881784e-16	50
1665989	1.000000e+00	2
1665986	1.000000e+00	0
1665987	1.000000e+00	4
1665984	9.999999e-01	8
1665985	1.000000e+00	3
1665998	9.999972e-01	10
1665999	1.621870e-08	44
1665996	9.999881e-01	11
1665997	1.000000e+00	3
1665994	1.000000e+00	1
1665995	8.986806e-01	21
1665992	1.000000e+00	4
1665993	7.673339e-03	34
1666007	9.835804e-01	18
1666006	4.529710e-14	49
1666005	9.999881e-01	11
1666004	8.881784e-16	50
1666003	1.000000e+00	1
1666002	8.881784e-16	50
1666001	1.000000e+00	1
1666000	1.000000e+00	0
1666015	1.000000e+00	0
1666014	1.000000e+00	0
1666013	1.000000e+00	0
1666012	1.000000e+00	3
1666011	1.000000e+00	2
1666010	3.300224e-03	35
1666009	8.881784e-16	50
1666008	3.300224e-03	35
1665952	1.000000e+00	0
1665954	1.000000e+00	2
1665955	1.000000e+00	2
1665956	1.000000e+00	0
1665957	9.999972e-01	10
1665958	1.000000e+00	1
1665959	5.561376e-01	25
1665960	1.000000e+00	1
1665961	1.000000e+00	2
1665962	1.133316e-12	48
1665963	9.923267e-01	17
1665964	1.000000e+00	2
1665965	1.193067e-05	40
1665966	1.000000e+00	4
1665967	1.000000e+00	1
1665968	1.000000e+00	2
1665971	1.000000e+00	0
1665970	9.675457e-01	19
1665973	1.000000e+00	0
1665972	9.999994e-01	9
1665975	9.995319e-01	14
1665974	1.000000e+00	0
1665977	1.000000e+00	0
1665976	1.000000e+00	0
1665979	1.000000e+00	0
1665978	4.529710e-14	49
1665980	1.000000e+00	1
1665983	1.000000e+00	0
1665982	4.529710e-14	49
1665922	1.193067e-05	40
1665923	1.000000e+00	0
1665920	8.881784e-16	50
1665921	2.104926e-09	45
1665926	5.561376e-01	25
1665927	9.995319e-01	14
1665924	1.000000e+00	1
1665925	1.000000e+00	1
1665930	1.000000e+00	6
1665931	1.000000e+00	6
1665928	2.104926e-09	45
1665929	1.000000e+00	5
1665935	9.999994e-01	9
1665932	1.000000e+00	0
1665933	1.000000e+00	0
1665939	1.000000e+00	0
1665938	2.104926e-09	45
1665937	1.000000e+00	5
1665936	1.000000e+00	2
1665943	1.000000e+00	0
1665942	7.600562e-01	23
1665941	1.000000e+00	0
1665940	1.000000e+00	0
1665947	5.946023e-02	31
1665946	5.561376e-01	25
1665945	9.966998e-01	16
1665944	1.000000e+00	0
1665951	1.000000e+00	2
1665950	1.000000e+00	0
1665949	1.000000e+00	3
1665948	1.000000e+00	0
1665901	8.881784e-16	50
1665900	1.000000e+00	5
1665903	1.000000e+00	0
1665902	9.999999e-01	8
1665897	1.000000e+00	5
1665896	2.807050e-06	41
1665899	8.881784e-16	50
1665898	2.230891e-10	46
1665893	7.600562e-01	23
1665892	1.000000e+00	0
1665895	1.000000e+00	1
1665894	1.000000e+00	0
1665889	1.000000e+00	3
1665888	1.000000e+00	4
1665891	1.000000e+00	0
1665916	1.000000e+00	1
1665917	8.881784e-16	50
1665918	1.000000e+00	7
1665919	9.999999e-01	8
1665912	9.998471e-01	13
1665913	8.881784e-16	50
1665914	1.000000e+00	0
1665915	9.835804e-01	18
1665908	8.881784e-16	50
1665910	8.881784e-16	50
1665911	1.000000e+00	0
1665904	4.681115e-04	37
1665905	1.000000e+00	1
1665906	1.000000e+00	1
1665907	9.995319e-01	14
1665871	1.000000e+00	0
1665870	1.049339e-07	43
1665869	1.000000e+00	1
1665868	1.000000e+00	3
1665867	1.000000e+00	7
1665866	1.000000e+00	0
1665865	1.000000e+00	1
1665864	1.000000e+00	0
1665863	1.000000e+00	0
1665861	1.000000e+00	0
1665860	1.000000e+00	0
1665859	1.000000e+00	1
1665858	1.000000e+00	0
1665857	1.000000e+00	0
1665856	1.000000e+00	0
1665886	1.000000e+00	7
1665887	1.049339e-07	43
1665884	1.000000e+00	0
1665885	1.049339e-07	43
1665882	1.000000e+00	1
1665883	1.000000e+00	1
1665880	1.000000e+00	0
1665881	1.000000e+00	1
1665878	1.000000e+00	2
1665879	1.000000e+00	0
1665876	1.000000e+00	2
1665877	1.000000e+00	5
1665874	1.000000e+00	1
[truncated: 2,082 more rows]
