# Supplementary material for: Translational Selection Is Ubiquitous in Prokaryotes
Source: PLoS Genet. 2010 Jun 24;6(6):e1001004. doi: 10.1371/journal.pgen.1001004 (PMC2891978; doi:10.1371/journal.pgen.1001004)
Supplement: Dataset S1 — OCU/non-OCU gene calls in 461 Bacterial and Archaeal genomes, and summary tables of genome properties and OCU preferences for specific codons. (4.77 MB ZIP) [file pgen.1001004.s001.zip › Dataset_S1_Bacteria/Bordetella_pertussis.arff.ocuGenes]

GeneID	signTest_p	ocuProbWinCnt
2666697	1.000000e+00	0
2666696	3.245432e-02	32
2666699	1.000000e+00	6
2666698	1.000000e+00	0
2666701	1.000000e+00	0
2666700	1.000000e+00	0
2666703	8.881784e-16	50
2666702	1.000000e+00	0
2666689	1.000000e+00	0
2666688	2.104926e-09	45
2666691	1.000000e+00	0
2666690	1.000000e+00	0
2666693	1.000000e+00	0
2666692	1.000000e+00	4
2666695	1.000000e+00	5
2666694	1.000000e+00	6
2666713	1.133316e-12	48
2666714	8.881784e-16	50
2666715	1.000000e+00	0
2666716	1.000000e+00	0
2666717	9.999549e-01	12
2666718	1.000000e+00	0
2666719	9.995319e-01	14
2666704	1.000000e+00	0
2666705	1.000000e+00	3
2666706	1.000000e+00	7
2666707	1.000000e+00	0
2666708	1.193067e-05	40
2666709	1.000000e+00	0
2666710	4.681115e-04	37
2666711	5.817779e-07	42
2666731	9.999881e-01	11
2666730	1.000000e+00	1
2666729	8.881784e-16	50
2666728	1.013194e-01	30
2666735	9.999881e-01	11
2666734	9.923267e-01	17
2666733	1.000000e+00	4
2666732	1.000000e+00	0
2666723	1.000000e+00	0
2666722	8.388818e-01	22
2666721	2.104926e-09	45
2666720	4.529710e-14	49
2666727	1.000000e+00	2
2666726	1.000000e+00	4
2666725	1.000000e+00	0
2666724	1.000000e+00	0
2666746	9.675457e-01	19
2666747	1.000000e+00	0
2666744	1.000000e+00	0
2666745	1.000000e+00	1
2666750	1.000000e+00	0
2666751	1.000000e+00	0
2666748	1.000000e+00	4
2666749	1.000000e+00	1
2666738	1.049339e-07	43
2666736	8.881784e-16	50
2666742	8.388818e-01	22
2666743	4.529710e-14	49
2666740	1.000000e+00	4
2666637	1.000000e+00	0
2666636	1.000000e+00	1
2666638	1.000000e+00	0
2666633	1.000000e+00	5
2666632	1.000000e+00	1
2666635	1.000000e+00	0
2666634	1.000000e+00	0
2666629	1.000000e+00	0
2666628	1.000000e+00	5
2666631	9.986989e-01	15
2666625	9.999881e-01	11
2666624	1.000000e+00	1
2666627	1.000000e+00	6
2666626	9.998471e-01	13
2666653	1.000000e+00	5
2666648	1.000000e+00	1
2666649	9.835804e-01	18
2666650	1.013194e-01	30
2666651	3.300224e-03	35
2666644	1.000000e+00	0
2666645	1.000000e+00	0
2666646	1.000000e+00	2
2666647	1.000000e+00	0
2666640	1.000000e+00	2
2666643	9.986989e-01	15
2666671	1.193067e-05	40
2666670	4.529710e-14	49
2666669	1.193067e-05	40
2666668	1.000000e+00	2
2666667	1.000000e+00	1
2666665	9.999881e-01	11
2666664	1.000000e+00	1
2666663	7.600562e-01	23
2666662	1.000000e+00	3
2666661	1.000000e+00	1
2666660	1.000000e+00	0
2666659	1.000000e+00	1
2666658	1.000000e+00	4
2666657	1.000000e+00	1
2666656	1.621870e-08	44
2666686	1.049339e-07	43
2666687	4.529710e-14	49
2666684	1.000000e+00	0
2666685	1.000000e+00	2
2666682	9.998471e-01	13
2666683	1.000000e+00	0
2666680	9.999549e-01	12
2666681	1.000000e+00	0
2666678	1.000000e+00	0
2666679	1.000000e+00	1
2666676	2.399438e-01	28
2666677	6.640945e-01	24
2666674	1.000000e+00	1
2666675	1.000000e+00	6
2666672	1.000000e+00	1
2666673	8.881784e-16	50
2666560	1.000000e+00	2
2666561	2.399438e-01	28
2666563	1.133316e-12	48
2666564	9.986989e-01	15
2666565	9.998471e-01	13
2666566	4.510745e-05	39
2666567	1.000000e+00	4
2666570	9.986989e-01	15
2666571	5.817779e-07	42
2666572	9.923267e-01	17
2666573	9.986989e-01	15
2666574	8.881784e-16	50
2666577	1.000000e+00	1
2666576	9.405398e-01	20
2666579	8.881784e-16	50
2666578	1.000000e+00	7
2666581	1.000000e+00	5
2666580	1.000000e+00	1
2666583	1.000000e+00	0
2666582	1.000000e+00	6
2666585	1.000000e+00	0
2666584	1.621870e-08	44
2666587	9.999994e-01	9
2666586	1.000000e+00	1
2666589	1.000000e+00	3
2666588	1.000000e+00	0
2666591	1.000000e+00	1
2666594	1.000000e+00	6
2666595	9.835804e-01	18
2666592	8.881784e-16	50
2666593	5.817779e-07	42
2666598	6.640945e-01	24
2666599	1.000000e+00	3
2666596	1.000000e+00	1
2666597	1.000000e+00	6
2666602	9.999972e-01	10
2666603	1.000000e+00	0
2666600	1.000000e+00	1
2666601	1.000000e+00	0
2666606	1.611182e-01	29
2666607	1.000000e+00	0
2666604	1.000000e+00	0
2666605	1.000000e+00	3
2666611	1.000000e+00	0
2666610	1.000000e+00	0
2666609	8.881784e-16	50
2666608	1.000000e+00	0
2666614	8.881784e-16	50
2666613	1.000000e+00	0
2666612	1.000000e+00	2
2666619	1.000000e+00	0
2666618	1.000000e+00	1
2666617	1.621870e-08	44
2666623	1.000000e+00	2
2666622	1.000000e+00	1
2666621	8.986806e-01	21
2666620	1.000000e+00	0
2666500	8.881784e-16	50
2666501	1.000000e+00	1
2666502	1.000000e+00	0
2666503	9.999999e-01	8
2666496	1.854161e-11	47
2666497	1.621870e-08	44
2666498	8.881784e-16	50
2666499	8.881784e-16	50
2666508	1.000000e+00	0
2666509	1.000000e+00	6
2666510	2.399438e-01	28
2666504	1.000000e+00	1
2666505	1.000000e+00	0
2666506	1.000000e+00	0
2666507	1.000000e+00	0
2666517	6.640945e-01	24
2666519	1.000000e+00	0
2666518	1.000000e+00	0
2666513	1.000000e+00	1
2666512	8.881784e-16	50
2666515	2.807050e-06	41
2666514	8.881784e-16	50
2666525	9.999972e-01	10
2666524	1.049339e-07	43
2666527	1.000000e+00	1
2666526	1.000000e+00	6
2666521	9.986989e-01	15
2666523	2.399438e-01	28
2666522	1.641957e-02	33
2666535	6.640945e-01	24
2666532	1.000000e+00	0
2666533	1.000000e+00	1
2666530	1.000000e+00	7
2666531	1.000000e+00	2
2666528	4.438624e-01	26
2666529	1.000000e+00	0
2666542	1.000000e+00	0
2666543	1.000000e+00	6
2666540	1.000000e+00	0
2666541	1.000000e+00	0
2666538	9.675457e-01	19
2666539	7.600562e-01	23
2666537	1.000000e+00	0
2666551	9.998471e-01	13
2666550	9.999994e-01	9
2666549	1.000000e+00	4
2666548	1.000000e+00	3
2666547	1.621870e-08	44
2666546	1.000000e+00	0
2666545	1.000000e+00	0
2666544	1.000000e+00	0
2666559	1.000000e+00	0
2666558	1.000000e+00	0
2666557	1.000000e+00	0
2666556	1.000000e+00	0
2666555	1.000000e+00	5
2666554	1.529320e-04	38
2666553	1.000000e+00	0
2666552	1.000000e+00	0
2666970	1.000000e+00	4
2666968	2.807050e-06	41
2666969	1.000000e+00	3
2666975	1.000000e+00	2
2666973	1.000000e+00	1
2666962	1.301086e-03	36
2666963	1.000000e+00	3
2666961	9.999549e-01	12
2666966	1.193067e-05	40
2666967	8.881784e-16	50
2666964	1.000000e+00	1
2666965	1.000000e+00	2
2666955	1.000000e+00	0
2666954	1.000000e+00	0
2666953	3.300224e-03	35
2666952	1.000000e+00	0
2666959	9.999999e-01	8
2666958	1.000000e+00	0
2666957	1.000000e+00	1
2666956	1.000000e+00	0
2666946	2.807050e-06	41
2666945	1.000000e+00	0
2666944	8.881784e-16	50
2666951	1.000000e+00	1
2666950	1.000000e+00	0
2666949	1.000000e+00	1
2666948	1.000000e+00	0
2667000	3.359055e-01	27
2667001	1.000000e+00	0
2667002	1.000000e+00	0
2667004	1.000000e+00	0
2667005	8.881784e-16	50
2667006	4.510745e-05	39
2667007	1.000000e+00	3
2666992	1.000000e+00	1
2666993	1.000000e+00	0
2666994	8.986806e-01	21
2666995	1.000000e+00	1
2666996	3.245432e-02	32
2666997	5.561376e-01	25
2666998	1.000000e+00	0
2666999	1.000000e+00	0
2666984	1.000000e+00	3
2666987	9.405398e-01	20
2666986	1.000000e+00	0
2666989	1.000000e+00	0
2666988	1.000000e+00	1
2666991	1.000000e+00	2
2666977	1.013194e-01	30
2666976	9.675457e-01	19
2666979	1.000000e+00	5
2666978	8.881784e-16	50
2666981	1.000000e+00	5
2666980	1.000000e+00	5
2666983	1.000000e+00	4
2666982	8.881784e-16	50
2666910	1.000000e+00	0
2666908	8.881784e-16	50
2666909	2.230891e-10	46
2666904	1.301086e-03	36
2666905	8.986806e-01	21
2666902	9.999881e-01	11
2666900	8.881784e-16	50
2666901	1.000000e+00	0
2666899	1.000000e+00	2
2666896	1.000000e+00	0
2666897	1.000000e+00	2
2666895	1.000000e+00	0
2666894	9.405398e-01	20
2666893	8.881784e-16	50
2666892	1.000000e+00	3
2666891	9.675457e-01	19
2666890	1.000000e+00	0
2666889	8.986806e-01	21
2666888	5.946023e-02	31
2666887	1.000000e+00	3
2666886	1.000000e+00	4
2666885	9.995319e-01	14
2666884	8.388818e-01	22
2666883	1.000000e+00	0
2666881	1.000000e+00	0
2666940	9.999999e-01	8
2666942	1.000000e+00	5
2666943	1.000000e+00	1
2666936	1.000000e+00	0
2666937	1.000000e+00	2
2666938	8.881784e-16	50
2666939	1.000000e+00	0
2666932	1.000000e+00	0
2666933	1.000000e+00	0
2666934	1.000000e+00	0
2666935	1.000000e+00	0
2666928	1.000000e+00	1
2666929	1.133316e-12	48
2666930	9.405398e-01	20
2666931	1.000000e+00	0
2666925	1.000000e+00	0
2666924	1.000000e+00	4
2666926	1.000000e+00	0
2666921	1.000000e+00	0
2666920	1.000000e+00	0
2666923	1.000000e+00	0
2666922	1.000000e+00	1
2666917	1.000000e+00	0
2666916	1.611182e-01	29
2666919	1.000000e+00	0
2666918	1.000000e+00	4
2666913	1.000000e+00	5
2666912	9.999549e-01	12
2666915	1.000000e+00	0
2666914	1.000000e+00	0
2666835	1.000000e+00	0
2666834	9.999972e-01	10
2666833	8.881784e-16	50
2666832	1.049339e-07	43
2666839	8.881784e-16	50
2666838	1.000000e+00	1
2666837	1.000000e+00	2
2666836	1.000000e+00	5
2666843	8.881784e-16	50
2666842	1.854161e-11	47
2666841	1.013194e-01	30
2666840	1.000000e+00	0
2666847	2.230891e-10	46
2666846	1.000000e+00	0
2666845	1.000000e+00	1
2666844	2.104926e-09	45
2666818	1.854161e-11	47
2666816	1.000000e+00	0
2666817	1.000000e+00	0
2666822	1.000000e+00	2
2666823	1.000000e+00	0
2666820	1.529320e-04	38
2666821	9.675457e-01	19
2666826	1.000000e+00	5
2666827	1.000000e+00	3
2666824	1.000000e+00	0
2666825	2.807050e-06	41
2666830	2.104926e-09	45
2666831	1.000000e+00	1
2666828	1.641957e-02	33
2666829	1.000000e+00	1
2666865	8.881784e-16	50
2666864	1.000000e+00	0
2666867	1.000000e+00	0
2666866	8.881784e-16	50
2666869	1.000000e+00	0
2666870	1.000000e+00	0
2666873	1.000000e+00	0
2666872	1.000000e+00	0
2666875	1.000000e+00	2
2666874	1.000000e+00	0
2666877	1.529320e-04	38
2666876	1.000000e+00	1
2666879	1.000000e+00	2
2666848	1.000000e+00	0
2666850	9.999549e-01	12
2666852	1.000000e+00	1
2666853	8.881784e-16	50
2666854	8.881784e-16	50
2666855	8.881784e-16	50
2666856	3.359055e-01	27
2666857	1.000000e+00	2
2666858	1.000000e+00	0
2666859	1.000000e+00	0
2666861	1.000000e+00	0
2666862	1.000000e+00	0
2666863	1.000000e+00	4
2666775	1.000000e+00	0
2666774	1.000000e+00	0
2666773	1.013194e-01	30
2666771	5.561376e-01	25
2666770	1.529320e-04	38
2666769	1.000000e+00	2
2666768	1.000000e+00	0
2666783	1.000000e+00	1
2666782	1.000000e+00	0
2666781	2.230891e-10	46
2666780	1.000000e+00	0
2666779	1.000000e+00	0
2666778	1.000000e+00	0
2666777	2.230891e-10	46
2666776	1.000000e+00	7
2666758	1.000000e+00	0
2666759	1.000000e+00	5
2666756	1.854161e-11	47
2666757	1.000000e+00	1
2666754	1.000000e+00	0
2666755	1.000000e+00	5
2666752	8.881784e-16	50
2666753	1.000000e+00	0
2666766	9.923267e-01	17
2666767	1.000000e+00	0
2666764	8.881784e-16	50
2666765	9.999994e-01	9
2666762	1.000000e+00	0
2666763	1.000000e+00	1
2666760	7.673339e-03	34
2666761	1.000000e+00	0
2666805	8.881784e-16	50
2666804	1.000000e+00	1
2666807	9.999994e-01	9
2666806	8.881784e-16	50
2666801	1.000000e+00	3
2666800	1.000000e+00	0
2666803	1.000000e+00	7
2666802	9.998471e-01	13
2666813	9.999999e-01	8
2666812	3.300224e-03	35
2666815	1.000000e+00	1
2666809	1.000000e+00	0
2666808	1.000000e+00	1
2666811	1.000000e+00	0
2666810	3.300224e-03	35
2666788	1.000000e+00	3
2666789	1.000000e+00	1
2666791	1.000000e+00	0
2666784	8.881784e-16	50
2666785	5.561376e-01	25
2666786	1.000000e+00	5
2666787	1.000000e+00	0
2666796	8.881784e-16	50
2666797	1.000000e+00	1
2666798	9.675457e-01	19
2666799	9.966998e-01	16
2666792	1.000000e+00	0
2666793	4.510745e-05	39
2666794	1.000000e+00	4
2667247	1.000000e+00	1
2667244	1.193067e-05	40
2667243	9.999881e-01	11
2667240	1.000000e+00	1
2667239	8.388818e-01	22
2667237	8.881784e-16	50
2667236	1.000000e+00	0
2667235	1.049339e-07	43
2667234	9.405398e-01	20
2667232	9.999994e-01	9
2667262	1.000000e+00	0
2667263	1.000000e+00	1
2667260	7.673339e-03	34
2667261	1.000000e+00	0
2667258	9.999994e-01	9
2667256	9.999999e-01	8
2667257	1.000000e+00	4
2667254	1.000000e+00	0
2667255	1.000000e+00	1
2667252	1.000000e+00	0
2667253	1.000000e+00	0
2667250	1.000000e+00	0
2667251	9.999999e-01	8
2667248	1.301086e-03	36
2667249	1.000000e+00	5
2667213	1.000000e+00	5
2667212	1.000000e+00	0
2667215	1.000000e+00	6
2667214	1.000000e+00	5
2667209	1.000000e+00	0
2667208	1.000000e+00	0
2667211	1.000000e+00	0
2667210	1.000000e+00	0
2667205	1.000000e+00	0
2667204	2.104926e-09	45
2667207	1.000000e+00	0
2667206	1.000000e+00	0
2667201	8.881784e-16	50
2667200	7.673339e-03	34
2667203	1.000000e+00	0
2667202	9.995319e-01	14
2667228	1.000000e+00	0
2667229	1.000000e+00	1
2667230	8.881784e-16	50
2667231	9.999881e-01	11
2667224	1.000000e+00	4
2667225	7.600562e-01	23
2667226	9.998471e-01	13
2667227	1.000000e+00	1
2667220	1.000000e+00	1
2667221	1.000000e+00	0
2667222	1.000000e+00	1
2667223	1.193067e-05	40
2667216	9.999881e-01	11
2667217	1.000000e+00	3
2667218	9.998471e-01	13
2667219	1.000000e+00	0
2667179	9.998471e-01	13
2667178	1.000000e+00	5
2667177	1.000000e+00	4
2667176	4.529710e-14	49
2667183	1.000000e+00	3
2667182	1.000000e+00	0
2667181	3.300224e-03	35
2667180	1.000000e+00	0
2667171	1.000000e+00	0
2667169	1.000000e+00	1
2667168	1.000000e+00	1
2667175	1.621870e-08	44
2667173	9.999994e-01	9
2667172	1.000000e+00	0
2667194	4.681115e-04	37
2667192	9.999881e-01	11
2667193	1.000000e+00	7
2667198	1.000000e+00	1
2667199	1.000000e+00	0
2667196	1.000000e+00	4
2667197	1.000000e+00	3
2667186	1.000000e+00	1
2667187	1.000000e+00	0
2667184	1.000000e+00	1
2667185	1.000000e+00	3
2667190	1.000000e+00	0
2667189	1.000000e+00	1
2667145	1.133316e-12	48
2667144	8.881784e-16	50
2667146	8.388818e-01	22
2667149	1.000000e+00	3
2667151	2.807050e-06	41
2667150	1.000000e+00	0
2667137	1.000000e+00	3
2667136	9.999881e-01	11
2667139	1.000000e+00	0
2667138	1.000000e+00	2
2667141	8.388818e-01	22
2667140	2.807050e-06	41
2667143	8.881784e-16	50
2667142	3.300224e-03	35
2667160	9.999999e-01	8
2667161	1.000000e+00	0
2667162	4.681115e-04	37
2667163	1.000000e+00	0
2667164	9.405398e-01	20
2667165	1.611182e-01	29
2667152	1.000000e+00	0
2667154	1.000000e+00	0
2667155	1.133316e-12	48
2667156	1.000000e+00	0
2667157	2.104926e-09	45
2667158	8.881784e-16	50
2667159	2.807050e-06	41
2667110	1.000000e+00	0
2667111	1.000000e+00	2
2667108	1.000000e+00	0
2667107	1.000000e+00	2
2667104	1.193067e-05	40
2667118	1.000000e+00	6
2667119	9.995319e-01	14
2667116	1.000000e+00	0
2667117	1.000000e+00	4
2667114	1.000000e+00	3
2667115	9.999881e-01	11
2667112	9.923267e-01	17
2667127	1.000000e+00	0
2667126	1.000000e+00	0
2667125	1.000000e+00	7
2667124	9.998471e-01	13
2667123	1.000000e+00	2
2667122	1.000000e+00	0
2667121	1.000000e+00	7
2667120	8.881784e-16	50
2667135	1.000000e+00	0
2667134	1.000000e+00	0
2667133	1.000000e+00	0
2667132	1.000000e+00	5
2667131	1.013194e-01	30
2667130	1.000000e+00	1
2667129	1.000000e+00	0
2667128	1.000000e+00	1
2667077	1.000000e+00	0
2667079	1.000000e+00	3
2667072	1.000000e+00	2
2667073	3.300224e-03	35
2667074	1.000000e+00	0
2667075	1.000000e+00	0
2667084	1.000000e+00	7
2667085	1.000000e+00	0
2667087	1.000000e+00	0
2667080	1.000000e+00	3
2667081	9.998471e-01	13
2667082	1.000000e+00	0
2667083	1.621870e-08	44
2667093	1.000000e+00	1
2667092	2.104926e-09	45
2667094	4.529710e-14	49
2667089	1.000000e+00	0
2667088	9.923267e-01	17
2667091	1.000000e+00	7
2667090	1.000000e+00	1
2667100	2.230891e-10	46
2667103	9.999972e-01	10
2667102	9.999999e-01	8
2667097	1.000000e+00	5
2667096	1.854161e-11	47
2667099	5.946023e-02	31
2667098	8.881784e-16	50
2667042	4.529710e-14	49
2667043	8.881784e-16	50
2667040	1.000000e+00	1
2667041	1.000000e+00	0
2667046	2.230891e-10	46
2667047	1.000000e+00	0
2667044	1.000000e+00	2
2667045	1.641957e-02	33
2667050	8.881784e-16	50
2667051	1.000000e+00	1
2667048	1.133316e-12	48
2667049	1.641957e-02	33
2667054	8.881784e-16	50
2667055	8.881784e-16	50
2667052	9.986989e-01	15
2667053	1.000000e+00	6
2667059	1.000000e+00	1
2667058	8.881784e-16	50
2667057	1.000000e+00	0
2667056	1.000000e+00	3
2667063	1.000000e+00	0
2667062	8.986806e-01	21
2667061	1.000000e+00	0
2667067	9.923267e-01	17
2667065	1.000000e+00	0
2667064	1.000000e+00	0
2667071	1.000000e+00	1
2667070	8.881784e-16	50
2667068	1.013194e-01	30
2667008	8.881784e-16	50
2667009	2.104926e-09	45
2667010	1.000000e+00	3
2667011	1.621870e-08	44
2667012	1.000000e+00	1
2667013	1.000000e+00	0
2667014	1.000000e+00	0
2667015	1.193067e-05	40
2667016	1.000000e+00	4
2667017	1.000000e+00	1
2667019	1.000000e+00	0
2667020	1.000000e+00	1
2667021	1.000000e+00	0
2667022	8.881784e-16	50
2667025	8.881784e-16	50
2667024	1.621870e-08	44
2667027	9.999972e-01	10
2667026	9.998471e-01	13
2667029	1.000000e+00	7
2667028	1.000000e+00	2
2667031	1.000000e+00	4
2667030	1.000000e+00	0
2667033	1.000000e+00	0
2667032	1.000000e+00	6
2667035	9.999549e-01	12
2667034	1.000000e+00	0
2667037	1.000000e+00	0
2667036	8.881784e-16	50
2667039	1.000000e+00	2
2667038	9.999994e-01	9
2667516	9.835804e-01	18
2667517	1.000000e+00	1
2667518	1.000000e+00	0
2667519	1.000000e+00	0
2667512	4.529710e-14	49
2667513	1.000000e+00	0
2667514	1.000000e+00	2
2667515	1.000000e+00	2
2667508	8.881784e-16	50
2667509	1.000000e+00	6
2667510	8.881784e-16	50
2667504	1.000000e+00	2
2667506	1.854161e-11	47
2667507	9.999881e-01	11
2667501	9.999999e-01	8
2667500	1.000000e+00	1
2667503	1.000000e+00	0
2667502	1.854161e-11	47
2667497	1.000000e+00	0
2667496	1.000000e+00	6
2667499	1.000000e+00	0
2667498	1.000000e+00	0
2667493	2.230891e-10	46
2667492	1.000000e+00	0
2667495	9.923267e-01	17
2667494	1.000000e+00	5
2667489	9.999994e-01	9
2667491	1.000000e+00	0
2667490	8.881784e-16	50
2667486	8.881784e-16	50
2667487	1.000000e+00	2
2667484	1.000000e+00	2
2667485	1.000000e+00	4
2667482	9.995319e-01	14
2667483	1.000000e+00	0
2667480	1.000000e+00	1
2667481	1.000000e+00	1
2667478	9.675457e-01	19
2667479	8.881784e-16	50
2667476	1.000000e+00	0
2667477	1.000000e+00	1
2667474	1.133316e-12	48
2667475	8.881784e-16	50
2667473	1.049339e-07	43
2667471	1.000000e+00	2
2667470	1.000000e+00	1
2667469	3.359055e-01	27
2667468	1.000000e+00	2
2667467	8.986806e-01	21
2667466	1.000000e+00	3
2667465	3.359055e-01	27
2667463	5.561376e-01	25
2667462	7.600562e-01	23
2667461	1.000000e+00	0
2667460	1.000000e+00	1
2667459	4.510745e-05	39
2667458	7.600562e-01	23
2667457	8.881784e-16	50
2667456	3.359055e-01	27
2667449	1.000000e+00	5
2667450	1.000000e+00	0
2667451	1.133316e-12	48
2667452	1.000000e+00	3
2667453	1.000000e+00	0
2667454	1.000000e+00	1
2667455	1.000000e+00	0
2667441	2.807050e-06	41
2667442	1.049339e-07	43
2667443	3.245432e-02	32
2667445	1.000000e+00	1
2667446	1.000000e+00	1
2667447	1.000000e+00	0
2667433	9.999972e-01	10
2667435	1.000000e+00	1
2667434	1.000000e+00	2
2667436	1.000000e+00	0
2667439	8.986806e-01	21
2667438	8.881784e-16	50
2667425	4.438624e-01	26
2667427	9.999972e-01	10
2667429	3.359055e-01	27
2667428	9.999549e-01	12
2667430	1.000000e+00	3
2667418	1.000000e+00	1
2667419	7.673339e-03	34
2667416	1.000000e+00	1
2667417	8.881784e-16	50
2667422	1.000000e+00	0
2667420	9.998471e-01	13
2667421	1.000000e+00	0
2667410	8.881784e-16	50
2667411	1.000000e+00	2
2667408	8.881784e-16	50
2667414	8.881784e-16	50
2667412	1.000000e+00	3
2667413	1.000000e+00	2
2667403	1.000000e+00	0
2667402	1.000000e+00	1
2667400	2.230891e-10	46
2667407	1.000000e+00	2
2667406	1.000000e+00	0
2667405	1.000000e+00	0
2667404	1.000000e+00	0
2667395	1.000000e+00	0
2667394	1.000000e+00	5
2667393	6.640945e-01	24
2667392	1.000000e+00	2
2667399	1.000000e+00	3
2667398	1.000000e+00	2
2667397	9.998471e-01	13
2667396	8.881784e-16	50
2667380	9.999881e-01	11
2667383	9.999999e-01	8
2667382	1.000000e+00	5
2667377	1.000000e+00	0
2667376	1.000000e+00	0
2667379	1.000000e+00	5
2667378	1.000000e+00	0
2667388	1.000000e+00	5
2667390	4.510745e-05	39
2667384	9.835804e-01	18
2667387	1.000000e+00	3
2667364	1.000000e+00	0
2667365	1.000000e+00	0
2667366	1.000000e+00	0
2667367	1.000000e+00	0
2667360	1.000000e+00	6
2667361	1.000000e+00	3
2667362	1.000000e+00	1
2667363	1.000000e+00	0
2667372	8.881784e-16	50
2667373	2.807050e-06	41
2667374	1.000000e+00	6
2667375	1.000000e+00	0
2667368	1.000000e+00	0
2667370	1.000000e+00	1
2667371	9.966998e-01	16
2667351	1.000000e+00	0
2667350	1.000000e+00	0
2667348	8.881784e-16	50
2667344	9.999972e-01	10
2667359	1.000000e+00	0
2667358	1.000000e+00	0
2667357	1.000000e+00	7
2667356	9.999994e-01	9
2667355	1.000000e+00	1
2667353	8.881784e-16	50
2667352	3.359055e-01	27
2667334	8.881784e-16	50
2667335	1.000000e+00	2
2667332	9.999994e-01	9
2667333	8.881784e-16	50
2667330	1.000000e+00	0
2667331	1.000000e+00	0
2667328	4.529710e-14	49
2667329	1.000000e+00	0
2667343	8.881784e-16	50
2667340	1.000000e+00	1
2667341	1.000000e+00	1
2667338	1.000000e+00	0
2667336	1.000000e+00	1
2667337	9.999999e-01	8
2667312	1.000000e+00	0
2667317	1.854161e-11	47
2667316	8.881784e-16	50
2667319	1.000000e+00	0
2667318	1.000000e+00	0
2667321	1.000000e+00	0
2667320	7.600562e-01	23
2667323	1.000000e+00	0
2667322	1.000000e+00	1
2667325	9.999972e-01	10
2667324	1.000000e+00	2
2667327	1.000000e+00	0
2667326	9.405398e-01	20
2667296	1.000000e+00	0
2667297	1.000000e+00	2
2667298	1.000000e+00	0
2667299	1.000000e+00	0
2667300	8.881784e-16	50
2667301	1.000000e+00	3
2667302	8.881784e-16	50
2667303	1.000000e+00	2
2667304	9.835804e-01	18
2667306	1.000000e+00	0
2667307	2.104926e-09	45
2667308	1.000000e+00	0
2667309	1.000000e+00	0
2667310	1.000000e+00	1
2667311	1.000000e+00	0
2667283	1.000000e+00	0
2667282	1.000000e+00	1
2667281	9.999972e-01	10
2667280	4.438624e-01	26
2667287	1.000000e+00	0
2667286	2.807050e-06	41
2667285	1.000000e+00	3
2667284	1.000000e+00	1
2667291	7.673339e-03	34
2667290	9.999994e-01	9
2667289	5.817779e-07	42
2667288	1.000000e+00	1
2667295	1.000000e+00	0
2667294	1.000000e+00	2
2667292	1.000000e+00	6
2667266	8.881784e-16	50
2667267	8.881784e-16	50
2667264	1.000000e+00	0
2667265	1.000000e+00	0
2667270	9.999881e-01	11
2667271	1.000000e+00	1
2667268	1.000000e+00	5
2667269	9.998471e-01	13
2667274	4.681115e-04	37
2667275	1.000000e+00	1
2667272	1.000000e+00	0
2667273	1.000000e+00	7
2667278	8.881784e-16	50
2667279	3.359055e-01	27
2667276	1.000000e+00	3
2667277	1.000000e+00	1
2667653	9.999972e-01	10
2667652	1.133316e-12	48
2667655	1.000000e+00	1
2667654	1.000000e+00	2
2667649	1.013194e-01	30
2667648	1.000000e+00	3
2667650	1.000000e+00	6
2667661	1.000000e+00	6
2667660	1.000000e+00	1
2667663	9.995319e-01	14
2667662	1.000000e+00	0
2667657	1.000000e+00	1
2667659	1.000000e+00	0
2667668	1.000000e+00	3
2667669	9.675457e-01	19
2667670	1.193067e-05	40
2667671	5.561376e-01	25
2667664	1.000000e+00	1
2667665	1.000000e+00	0
2667666	9.999994e-01	9
2667667	2.230891e-10	46
2667676	1.000000e+00	3
2667677	3.300224e-03	35
2667678	9.995319e-01	14
2667679	1.000000e+00	4
2667672	1.000000e+00	2
2667673	9.835804e-01	18
2667674	1.000000e+00	1
2667687	8.881784e-16	50
2667686	1.000000e+00	0
2667685	1.000000e+00	0
2667684	1.000000e+00	0
2667683	1.000000e+00	0
2667681	9.675457e-01	19
2667680	1.529320e-04	38
2667695	1.000000e+00	6
2667694	1.000000e+00	0
2667693	8.881784e-16	50
2667692	8.881784e-16	50
2667691	1.000000e+00	1
2667690	1.000000e+00	0
2667689	1.000000e+00	2
2667688	1.000000e+00	0
2667703	8.986806e-01	21
2667701	1.000000e+00	0
2667698	1.000000e+00	0
2667696	9.999972e-01	10
2667697	1.000000e+00	2
2667710	7.600562e-01	23
2667711	9.405398e-01	20
2667708	8.881784e-16	50
2667709	9.999994e-01	9
2667706	9.998471e-01	13
2667704	1.000000e+00	0
2667705	8.881784e-16	50
2667712	1.000000e+00	0
2667715	1.000000e+00	0
2667714	1.000000e+00	0
2667717	1.000000e+00	0
2667716	1.000000e+00	3
2667719	1.000000e+00	0
2667718	8.881784e-16	50
2667721	1.000000e+00	0
2667720	1.000000e+00	0
2667723	1.000000e+00	2
2667722	5.561376e-01	25
2667725	9.999999e-01	8
2667724	1.000000e+00	7
2667727	1.000000e+00	0
2667726	1.000000e+00	0
2667728	1.000000e+00	4
2667729	1.000000e+00	0
2667730	1.000000e+00	2
2667731	1.000000e+00	0
2667732	1.000000e+00	3
2667733	1.000000e+00	0
2667734	4.510745e-05	39
2667735	1.000000e+00	1
2667736	1.000000e+00	1
2667737	1.000000e+00	0
2667738	1.000000e+00	0
2667739	1.000000e+00	0
2667740	1.000000e+00	0
2667741	1.000000e+00	0
2667742	1.000000e+00	0
2667743	1.000000e+00	0
2667747	1.854161e-11	47
2667746	1.000000e+00	1
2667745	1.000000e+00	0
2667744	1.000000e+00	0
2667750	1.000000e+00	0
2667749	1.611182e-01	29
2667748	4.681115e-04	37
2667755	1.000000e+00	3
2667753	1.000000e+00	0
2667752	4.438624e-01	26
2667759	1.000000e+00	0
2667757	1.000000e+00	7
2667756	1.000000e+00	1
2667762	1.000000e+00	0
2667763	1.049339e-07	43
2667760	3.300224e-03	35
2667532	1.000000e+00	0
2667534	9.986989e-01	15
2667535	1.529320e-04	38
2667528	4.681115e-04	37
2667529	1.000000e+00	1
2667530	9.999999e-01	8
2667531	1.000000e+00	2
2667524	1.000000e+00	0
2667525	1.000000e+00	1
2667526	9.999994e-01	9
2667527	1.000000e+00	5
2667521	1.000000e+00	0
2667522	1.000000e+00	0
2667550	1.000000e+00	1
2667545	8.881784e-16	50
2667544	1.529320e-04	38
2667547	1.000000e+00	0
2667546	1.000000e+00	0
2667541	9.986989e-01	15
2667540	6.640945e-01	24
2667543	1.000000e+00	0
2667537	1.000000e+00	5
2667536	1.000000e+00	7
2667539	6.640945e-01	24
2667538	1.000000e+00	2
2667566	8.986806e-01	21
2667567	1.000000e+00	0
2667564	1.000000e+00	0
2667565	1.000000e+00	0
2667562	1.000000e+00	1
2667560	1.000000e+00	0
2667561	3.300224e-03	35
2667558	4.529710e-14	49
2667559	1.000000e+00	0
2667556	5.817779e-07	42
2667557	1.000000e+00	0
2667554	8.881784e-16	50
2667555	1.000000e+00	3
2667552	1.000000e+00	1
2667553	1.000000e+00	1
2667583	1.000000e+00	4
2667582	1.000000e+00	0
2667581	1.000000e+00	1
2667580	1.000000e+00	0
2667579	1.000000e+00	0
2667578	1.000000e+00	4
2667577	9.998471e-01	13
2667576	1.133316e-12	48
2667575	8.881784e-16	50
2667574	1.000000e+00	0
2667573	9.966998e-01	16
2667572	1.000000e+00	0
2667571	1.000000e+00	0
2667570	1.000000e+00	0
2667569	1.000000e+00	0
2667568	9.995319e-01	14
2667594	1.013194e-01	30
2667595	1.000000e+00	2
2667596	2.807050e-06	41
2667599	9.999994e-01	9
2667584	1.000000e+00	1
2667585	8.881784e-16	50
2667586	1.000000e+00	0
2667587	1.000000e+00	0
2667588	1.000000e+00	0
2667589	1.133316e-12	48
2667590	1.000000e+00	0
2667591	1.000000e+00	5
2667609	1.000000e+00	2
2667608	9.999549e-01	12
2667611	1.000000e+00	1
2667610	9.999881e-01	11
2667613	1.000000e+00	0
2667612	1.049339e-07	43
2667615	1.000000e+00	6
2667614	1.000000e+00	5
2667601	1.000000e+00	0
2667600	1.000000e+00	0
2667603	1.000000e+00	3
2667602	1.000000e+00	2
2667605	1.000000e+00	0
2667604	1.000000e+00	0
2667607	8.881784e-16	50
2667606	1.000000e+00	2
2667626	1.000000e+00	3
2667624	1.133316e-12	48
2667625	1.000000e+00	6
2667630	1.000000e+00	1
2667631	1.611182e-01	29
2667629	1.000000e+00	2
2667618	1.000000e+00	0
2667619	8.881784e-16	50
2667616	9.999999e-01	8
2667617	2.807050e-06	41
2667620	1.000000e+00	0
2667621	1.000000e+00	1
2667642	1.000000e+00	3
2667641	2.399438e-01	28
2667640	1.854161e-11	47
2667635	5.561376e-01	25
2667634	1.000000e+00	1
2667633	1.000000e+00	1
2667632	8.881784e-16	50
2667639	5.946023e-02	31
2667638	9.999999e-01	8
2667637	1.621870e-08	44
2667636	1.000000e+00	0
2664801	1.000000e+00	3
2664800	1.000000e+00	2
2664802	1.000000e+00	2
2664805	1.000000e+00	1
2664804	1.000000e+00	2
2664807	1.000000e+00	0
2664806	1.000000e+00	3
2664809	1.000000e+00	2
2664808	1.000000e+00	6
2664810	1.000000e+00	0
2664813	1.000000e+00	1
2664812	1.000000e+00	0
2664815	1.049339e-07	43
2664814	9.986989e-01	15
2664816	3.245432e-02	32
2664817	1.000000e+00	0
2664818	8.881784e-16	50
2664819	9.999972e-01	10
2664820	8.881784e-16	50
2664821	2.807050e-06	41
2664822	9.999999e-01	8
2664823	1.000000e+00	0
2664825	7.600562e-01	23
2664826	9.998471e-01	13
2664828	9.986989e-01	15
2664829	9.995319e-01	14
2664830	1.000000e+00	5
2664831	5.946023e-02	31
2664771	1.000000e+00	1
2664770	8.881784e-16	50
2664769	1.000000e+00	0
2664768	9.999972e-01	10
2664775	1.000000e+00	2
2664774	1.000000e+00	0
2664773	1.000000e+00	3
2664772	1.000000e+00	0
2664779	9.998471e-01	13
2664778	1.000000e+00	2
2664777	1.000000e+00	0
2664776	1.000000e+00	0
2664783	1.000000e+00	0
2664782	1.000000e+00	1
2664781	1.000000e+00	0
2664780	1.000000e+00	4
2664786	1.000000e+00	2
2664787	8.881784e-16	50
2664784	1.000000e+00	3
2664790	8.881784e-16	50
2664791	9.999999e-01	8
2664788	1.621870e-08	44
2664789	2.807050e-06	41
2664794	1.000000e+00	2
2664795	1.000000e+00	4
2664792	1.000000e+00	3
2664793	1.000000e+00	0
2664799	1.000000e+00	5
2664796	1.000000e+00	4
2664797	1.000000e+00	2
2664743	8.881784e-16	50
2664742	9.999881e-01	11
2664737	1.000000e+00	0
2664736	1.611182e-01	29
2664739	9.405398e-01	20
2664738	1.000000e+00	1
2664749	1.013194e-01	30
2664748	1.000000e+00	7
2664751	1.013194e-01	30
2664750	1.000000e+00	3
2664745	8.986806e-01	21
2664744	1.000000e+00	3
2664747	8.986806e-01	21
2664746	8.881784e-16	50
2664756	1.854161e-11	47
2664757	1.000000e+00	0
2664758	1.000000e+00	0
2664759	9.999972e-01	10
2664752	8.881784e-16	50
2664753	1.000000e+00	0
2664754	1.000000e+00	1
2664755	8.986806e-01	21
2664765	1.000000e+00	3
2664766	9.999972e-01	10
2664767	1.641957e-02	33
2664760	9.995319e-01	14
2664761	1.000000e+00	1
2664762	9.986989e-01	15
2664763	2.807050e-06	41
2664711	9.999549e-01	12
2664710	1.000000e+00	0
2664709	8.881784e-16	50
2664706	1.000000e+00	0
2664705	9.966998e-01	16
2664704	8.881784e-16	50
2664719	8.881784e-16	50
2664717	1.000000e+00	3
2664716	1.000000e+00	0
2664715	1.000000e+00	0
2664714	1.000000e+00	0
2664712	1.000000e+00	6
2664726	1.000000e+00	6
2664727	9.999994e-01	9
2664724	6.640945e-01	24
2664725	1.000000e+00	0
2664722	1.000000e+00	0
2664723	9.675457e-01	19
2664720	8.881784e-16	50
2664721	8.881784e-16	50
2664734	1.000000e+00	0
2664735	1.000000e+00	0
2664733	9.999549e-01	12
2664730	8.986806e-01	21
2664731	1.000000e+00	0
2664728	1.000000e+00	1
2664729	1.000000e+00	2
2664936	3.359055e-01	27
2664937	1.000000e+00	1
2664939	2.399438e-01	28
2664940	8.881784e-16	50
2664942	1.000000e+00	1
2664943	1.000000e+00	0
2664928	2.399438e-01	28
2664929	1.000000e+00	0
2664930	1.611182e-01	29
2664931	1.000000e+00	0
2664932	1.000000e+00	4
2664933	1.000000e+00	1
2664934	1.000000e+00	3
2664935	9.923267e-01	17
2664953	1.000000e+00	0
2664952	1.000000e+00	0
2664955	1.000000e+00	0
2664954	1.000000e+00	0
2664957	1.000000e+00	0
2664956	8.881784e-16	50
2664959	1.000000e+00	0
2664958	1.621870e-08	44
2664945	9.999549e-01	12
2664944	9.999999e-01	8
2664947	1.193067e-05	40
2664946	1.000000e+00	0
2664949	1.000000e+00	0
2664948	1.000000e+00	1
2664951	1.000000e+00	0
2664950	1.000000e+00	0
2664907	1.000000e+00	0
2664904	1.000000e+00	0
2664905	5.817779e-07	42
2664910	1.000000e+00	5
2664908	8.881784e-16	50
2664898	1.000000e+00	0
2664899	9.835804e-01	18
2664896	4.681115e-04	37
2664897	1.000000e+00	3
2664902	1.000000e+00	0
2664903	1.000000e+00	0
2664900	1.854161e-11	47
2664901	1.000000e+00	0
2664923	1.000000e+00	0
2664922	1.000000e+00	0
2664921	2.104926e-09	45
2664920	1.000000e+00	2
2664927	9.405398e-01	20
2664926	1.000000e+00	0
2664925	9.999972e-01	10
2664924	1.000000e+00	1
2664915	1.000000e+00	0
2664914	1.000000e+00	0
2664913	1.000000e+00	0
2664912	1.000000e+00	0
2664919	1.000000e+00	3
2664918	1.000000e+00	0
2664917	1.000000e+00	0
2664916	1.000000e+00	0
2664876	9.999999e-01	8
2664878	1.641957e-02	33
2664879	1.000000e+00	0
2664872	1.000000e+00	2
2664873	1.000000e+00	0
2664874	6.640945e-01	24
2664875	1.000000e+00	2
2664868	1.000000e+00	2
2664869	1.000000e+00	1
2664870	1.854161e-11	47
2664864	3.300224e-03	35
2664865	9.999881e-01	11
2664866	1.000000e+00	3
2664867	1.000000e+00	3
2664893	8.881784e-16	50
2664892	1.000000e+00	1
2664895	4.681115e-04	37
2664894	8.881784e-16	50
2664889	1.000000e+00	0
2664888	1.000000e+00	0
2664891	3.359055e-01	27
2664890	1.854161e-11	47
2664885	1.000000e+00	0
2664884	9.405398e-01	20
2664887	1.000000e+00	0
2664886	1.000000e+00	0
2664883	8.881784e-16	50
2664882	4.681115e-04	37
2664846	9.999881e-01	11
2664844	6.640945e-01	24
2664845	1.000000e+00	0
2664843	8.881784e-16	50
2664841	1.000000e+00	1
2664838	4.510745e-05	39
2664836	3.245432e-02	32
2664837	1.000000e+00	1
2664834	8.388818e-01	22
2664835	1.000000e+00	1
2664832	1.000000e+00	0
2664833	8.881784e-16	50
2664863	1.000000e+00	0
2664861	1.000000e+00	0
2664860	1.000000e+00	2
2664859	1.000000e+00	0
2664858	1.000000e+00	1
2664857	1.000000e+00	0
2664856	9.986989e-01	15
2664855	5.817779e-07	42
2664854	1.000000e+00	1
2664853	1.000000e+00	3
2664851	1.000000e+00	0
2664850	1.000000e+00	0
2664849	1.000000e+00	0
2664848	9.999549e-01	12
2664562	1.000000e+00	0
2664563	1.000000e+00	6
2664560	1.000000e+00	1
2664566	1.000000e+00	0
2664567	1.000000e+00	5
2664564	1.000000e+00	0
2664565	8.881784e-16	50
2664571	1.000000e+00	1
2664568	1.000000e+00	0
2664569	1.000000e+00	0
2664574	1.000000e+00	3
2664575	6.640945e-01	24
2664572	1.000000e+00	0
2664547	9.999999e-01	8
2664546	1.000000e+00	0
2664545	1.000000e+00	0
2664544	9.999881e-01	11
2664551	1.000000e+00	0
2664550	9.675457e-01	19
2664549	9.675457e-01	19
2664548	1.621870e-08	44
2664555	1.000000e+00	2
2664554	1.000000e+00	1
2664553	1.000000e+00	1
2664552	1.000000e+00	0
2664557	1.000000e+00	2
2664556	1.000000e+00	1
2664528	9.999972e-01	10
2664529	1.000000e+00	0
2664530	8.881784e-16	50
2664531	1.000000e+00	7
2664532	3.245432e-02	32
2664533	1.000000e+00	0
2664534	9.405398e-01	20
2664535	1.000000e+00	0
2664538	8.881784e-16	50
2664539	9.999881e-01	11
2664540	1.000000e+00	0
2664541	1.000000e+00	0
2664542	1.000000e+00	3
2664543	1.000000e+00	0
2664513	1.000000e+00	3
2664512	1.000000e+00	0
2664515	1.000000e+00	1
2664514	1.000000e+00	2
2664517	1.301086e-03	36
2664521	1.000000e+00	0
2664520	2.230891e-10	46
2664525	3.359055e-01	27
2664524	1.000000e+00	0
2664527	9.923267e-01	17
2664526	1.000000e+00	0
2664502	1.000000e+00	1
2664503	1.000000e+00	4
2664500	1.000000e+00	7
2664501	2.399438e-01	28
2664498	1.000000e+00	1
2664499	1.000000e+00	0
2664496	1.000000e+00	1
2664497	9.999972e-01	10
2664510	8.881784e-16	50
2664511	1.000000e+00	0
2664508	8.881784e-16	50
2664509	8.881784e-16	50
2664507	8.881784e-16	50
2664487	1.000000e+00	0
2664486	1.000000e+00	1
2664485	1.000000e+00	1
2664484	9.995319e-01	14
2664483	1.000000e+00	1
2664482	1.000000e+00	1
2664481	1.000000e+00	0
2664480	4.529710e-14	49
2664495	2.399438e-01	28
2664494	1.000000e+00	2
2664493	9.999881e-01	11
2664492	1.000000e+00	0
2664491	8.881784e-16	50
2664490	1.000000e+00	0
2664489	1.000000e+00	0
2664488	1.000000e+00	2
2664468	1.000000e+00	0
2664470	9.999972e-01	10
2664471	1.000000e+00	0
2664465	1.000000e+00	0
2664466	9.999972e-01	10
2664467	1.000000e+00	2
2664477	1.000000e+00	0
2664478	9.835804e-01	18
2664472	6.640945e-01	24
2664473	1.854161e-11	47
2664474	1.000000e+00	0
2664475	9.835804e-01	18
2664453	1.000000e+00	1
2664452	2.104926e-09	45
2664455	9.999999e-01	8
2664454	1.000000e+00	0
2664449	1.000000e+00	1
2664448	4.529710e-14	49
2664451	8.881784e-16	50
2664450	1.000000e+00	1
2664461	1.000000e+00	0
2664460	1.621870e-08	44
2664463	1.000000e+00	0
2664457	4.510745e-05	39
2664456	1.000000e+00	2
2664459	8.881784e-16	50
2664458	1.000000e+00	7
2664698	1.854161e-11	47
2664696	1.000000e+00	0
2664703	1.000000e+00	0
2664702	1.000000e+00	0
2664701	1.000000e+00	0
2664700	8.881784e-16	50
2664691	9.999972e-01	10
2664690	1.000000e+00	0
2664688	7.600562e-01	23
2664695	9.999549e-01	12
2664694	1.000000e+00	5
2664683	1.000000e+00	1
2664680	9.999549e-01	12
2664686	1.000000e+00	1
2664687	1.000000e+00	0
2664684	1.611182e-01	29
2664685	8.881784e-16	50
2664674	1.000000e+00	0
2664675	1.000000e+00	0
2664673	1.000000e+00	1
2664678	1.000000e+00	0
2664679	1.000000e+00	1
2664676	1.000000e+00	0
2664677	1.000000e+00	3
2664664	9.999972e-01	10
2664667	3.359055e-01	27
2664668	1.000000e+00	2
2664671	1.301086e-03	36
2664670	1.000000e+00	1
2664657	1.000000e+00	0
2664656	1.000000e+00	3
2664659	1.000000e+00	6
2664658	1.000000e+00	0
2664661	1.000000e+00	1
2664660	8.881784e-16	50
2664662	1.000000e+00	2
2664648	7.673339e-03	34
2664649	7.600562e-01	23
2664650	1.000000e+00	1
2664651	1.000000e+00	0
2664653	1.193067e-05	40
2664654	8.388818e-01	22
2664640	1.000000e+00	0
2664641	1.529320e-04	38
2664642	8.881784e-16	50
2664643	1.000000e+00	7
2664644	1.000000e+00	0
2664645	1.000000e+00	6
2664646	1.000000e+00	0
2664638	1.000000e+00	3
2664637	1.000000e+00	0
2664635	1.529320e-04	38
2664634	1.000000e+00	0
2664633	9.405398e-01	20
2664632	9.999881e-01	11
2664631	1.000000e+00	0
2664629	1.000000e+00	3
2664628	1.000000e+00	0
2664627	1.000000e+00	0
2664626	1.000000e+00	0
2664625	1.000000e+00	0
2664624	1.000000e+00	0
2664622	8.881784e-16	50
2664623	1.000000e+00	2
2664620	1.000000e+00	0
2664621	8.881784e-16	50
2664618	1.000000e+00	1
2664619	1.000000e+00	0
2664616	1.000000e+00	3
2664617	1.000000e+00	0
2664614	1.000000e+00	0
2664615	6.640945e-01	24
2664612	1.000000e+00	2
2664610	1.000000e+00	0
2664611	1.000000e+00	0
2664608	8.881784e-16	50
2664609	1.000000e+00	0
2664605	1.301086e-03	36
2664604	1.000000e+00	4
2664607	1.000000e+00	7
2664606	1.000000e+00	0
2664601	2.807050e-06	41
2664600	1.000000e+00	0
2664603	1.000000e+00	0
2664602	9.835804e-01	18
2664597	9.998471e-01	13
2664596	1.000000e+00	0
2664598	9.998471e-01	13
2664593	1.000000e+00	3
2664592	1.000000e+00	7
2664595	1.000000e+00	0
2664594	1.000000e+00	6
2664588	1.611182e-01	29
2664589	1.000000e+00	0
2664590	1.000000e+00	4
2664591	9.995319e-01	14
2664584	1.000000e+00	5
2664585	9.966998e-01	16
2664586	9.966998e-01	16
2664587	1.000000e+00	4
2664580	8.881784e-16	50
2664581	1.000000e+00	0
2664583	1.000000e+00	4
2664576	8.881784e-16	50
2664577	5.946023e-02	31
2664578	9.995319e-01	14
2664579	1.000000e+00	1
2665287	4.529710e-14	49
2665286	8.881784e-16	50
2665284	8.881784e-16	50
2665283	2.230891e-10	46
2665282	1.000000e+00	2
2665281	1.641957e-02	33
2665280	9.835804e-01	18
2665295	8.881784e-16	50
2665294	1.000000e+00	0
2665291	9.966998e-01	16
2665290	1.611182e-01	29
2665289	9.995319e-01	14
2665288	9.923267e-01	17
2665302	8.881784e-16	50
2665303	1.000000e+00	2
2665300	1.000000e+00	0
2665301	1.000000e+00	0
2665298	4.529710e-14	49
2665299	1.000000e+00	2
2665296	1.000000e+00	4
2665297	9.999994e-01	9
2665310	1.133316e-12	48
2665311	1.000000e+00	3
2665308	1.000000e+00	1
2665309	9.999994e-01	9
2665306	1.000000e+00	3
2665307	1.000000e+00	4
2665304	9.923267e-01	17
2665305	1.000000e+00	3
2665317	1.000000e+00	3
2665316	1.000000e+00	0
2665319	1.000000e+00	1
2665318	1.000000e+00	0
2665313	4.510745e-05	39
2665315	1.000000e+00	0
2665314	1.000000e+00	0
2665325	2.399438e-01	28
2665324	2.230891e-10	46
2665327	1.000000e+00	0
2665326	1.000000e+00	2
2665321	1.000000e+00	0
2665320	1.000000e+00	2
2665322	9.995319e-01	14
2665333	9.999881e-01	11
2665334	1.000000e+00	0
2665335	6.640945e-01	24
2665328	9.999999e-01	8
2665329	1.000000e+00	0
2665330	1.000000e+00	0
2665331	1.000000e+00	4
2665340	5.946023e-02	31
2665341	9.999994e-01	9
2665342	1.000000e+00	7
2665336	1.000000e+00	0
2665337	1.854161e-11	47
2665338	2.399438e-01	28
2665339	1.133316e-12	48
2665219	3.300224e-03	35
2665218	5.946023e-02	31
2665217	8.881784e-16	50
2665216	4.529710e-14	49
2665223	1.000000e+00	6
2665221	1.000000e+00	4
2665220	1.000000e+00	4
2665227	9.999999e-01	8
2665226	1.000000e+00	0
2665225	8.388818e-01	22
2665224	8.881784e-16	50
2665230	9.998471e-01	13
2665229	1.000000e+00	3
2665228	1.133316e-12	48
2665235	9.995319e-01	14
2665233	1.000000e+00	3
2665238	1.000000e+00	2
2665239	1.000000e+00	0
2665236	1.000000e+00	2
2665237	4.438624e-01	26
2665242	1.000000e+00	0
2665243	1.000000e+00	0
2665240	1.000000e+00	2
2665241	8.881784e-16	50
2665246	1.000000e+00	0
2665247	1.000000e+00	0
2665244	9.999549e-01	12
2665245	2.807050e-06	41
2665249	1.000000e+00	0
2665248	1.000000e+00	0
2665251	1.000000e+00	2
2665250	1.000000e+00	1
2665253	8.881784e-16	50
2665255	8.881784e-16	50
2665254	1.000000e+00	1
2665257	1.000000e+00	3
2665256	1.000000e+00	6
2665259	8.881784e-16	50
2665258	8.881784e-16	50
2665261	8.881784e-16	50
2665260	9.999999e-01	8
2665263	9.986989e-01	15
2665262	1.854161e-11	47
2665265	4.438624e-01	26
2665266	1.000000e+00	0
2665267	1.000000e+00	0
2665268	9.986989e-01	15
2665269	1.000000e+00	0
2665270	1.000000e+00	6
2665271	1.000000e+00	0
2665272	1.000000e+00	0
2665273	9.405398e-01	20
2665274	8.881784e-16	50
2665275	1.000000e+00	0
2665276	9.966998e-01	16
2665277	1.000000e+00	5
2665278	3.359055e-01	27
2665422	7.673339e-03	34
2665423	1.000000e+00	0
2665420	1.000000e+00	4
2665421	2.104926e-09	45
2665418	1.000000e+00	4
2665419	1.000000e+00	1
2665416	9.835804e-01	18
2665417	1.000000e+00	3
2665414	1.000000e+00	2
2665415	1.641957e-02	33
2665412	1.000000e+00	1
2665410	2.230891e-10	46
2665411	1.000000e+00	1
2665408	1.854161e-11	47
2665409	1.133316e-12	48
2665439	2.230891e-10	46
2665437	1.000000e+00	0
2665436	1.000000e+00	3
2665435	7.600562e-01	23
2665434	7.600562e-01	23
2665433	1.000000e+00	0
2665432	9.835804e-01	18
2665431	1.000000e+00	6
2665430	1.000000e+00	0
2665429	1.000000e+00	0
2665428	1.000000e+00	7
2665427	8.881784e-16	50
2665426	1.000000e+00	0
2665425	1.000000e+00	0
2665424	1.000000e+00	0
2665452	9.995319e-01	14
2665454	1.000000e+00	0
2665455	8.881784e-16	50
2665448	1.000000e+00	2
2665449	4.529710e-14	49
2665450	1.013194e-01	30
2665451	1.000000e+00	2
2665444	8.881784e-16	50
2665445	1.621870e-08	44
2665446	1.000000e+00	0
2665447	7.600562e-01	23
2665440	8.881784e-16	50
2665441	8.881784e-16	50
2665442	7.673339e-03	34
2665443	8.881784e-16	50
2665469	1.000000e+00	1
2665468	1.000000e+00	1
2665471	3.300224e-03	35
2665465	4.529710e-14	49
2665464	1.621870e-08	44
2665467	4.681115e-04	37
2665461	1.000000e+00	0
2665460	9.986989e-01	15
2665462	1.000000e+00	4
2665457	1.000000e+00	0
2665456	9.835804e-01	18
2665459	5.561376e-01	25
2665458	8.881784e-16	50
2665354	1.000000e+00	1
2665355	1.000000e+00	1
2665352	1.000000e+00	1
2665353	9.995319e-01	14
2665358	7.600562e-01	23
2665359	1.133316e-12	48
2665356	1.000000e+00	2
2665357	1.301086e-03	36
2665344	1.000000e+00	4
2665345	1.000000e+00	4
2665351	1.854161e-11	47
2665348	1.049339e-07	43
2665349	1.000000e+00	0
2665371	1.000000e+00	5
2665370	3.245432e-02	32
2665369	1.000000e+00	3
2665368	1.000000e+00	2
2665374	9.999994e-01	9
2665373	8.881784e-16	50
2665372	1.000000e+00	0
2665363	1.000000e+00	1
2665361	9.999972e-01	10
2665360	1.000000e+00	4
2665367	1.000000e+00	0
2665366	9.999994e-01	9
2665365	1.000000e+00	6
2665364	1.000000e+00	0
2665384	1.049339e-07	43
2665385	9.986989e-01	15
2665386	1.000000e+00	0
2665387	1.000000e+00	3
2665388	2.807050e-06	41
2665389	9.835804e-01	18
2665390	1.000000e+00	0
2665391	1.000000e+00	1
2665376	8.881784e-16	50
2665377	9.999549e-01	12
2665378	8.388818e-01	22
2665379	6.640945e-01	24
2665380	1.000000e+00	0
2665381	1.000000e+00	1
2665382	1.000000e+00	1
2665383	8.881784e-16	50
2665400	6.640945e-01	24
2665403	5.561376e-01	25
2665402	1.000000e+00	5
2665405	1.000000e+00	7
2665404	1.000000e+00	0
2665407	2.807050e-06	41
2665406	8.881784e-16	50
2665393	1.000000e+00	1
2665392	1.000000e+00	6
2665395	1.193067e-05	40
2665394	9.923267e-01	17
2665396	1.000000e+00	2
2665399	1.000000e+00	1
2665398	1.000000e+00	4
2665045	1.049339e-07	43
2665046	9.998471e-01	13
2665047	1.000000e+00	0
2665040	9.999999e-01	8
2665041	2.104926e-09	45
2665042	1.000000e+00	1
2665043	3.359055e-01	27
2665052	1.000000e+00	1
2665053	9.835804e-01	18
2665054	3.359055e-01	27
2665055	4.681115e-04	37
2665048	1.133316e-12	48
2665049	1.000000e+00	6
2665050	1.000000e+00	5
2665051	9.986989e-01	15
2665029	1.000000e+00	1
2665031	1.000000e+00	0
2665030	1.000000e+00	1
2665025	9.998471e-01	13
2665024	1.000000e+00	0
2665027	1.000000e+00	0
2665026	1.000000e+00	3
2665037	1.000000e+00	3
2665036	1.000000e+00	7
2665039	9.999972e-01	10
2665038	1.000000e+00	0
2665033	1.133316e-12	48
2665032	1.000000e+00	0
2665035	1.000000e+00	0
2665034	9.999881e-01	11
2665078	1.000000e+00	6
2665079	9.999972e-01	10
2665076	1.133316e-12	48
2665074	1.000000e+00	2
2665075	2.104926e-09	45
2665072	1.000000e+00	0
2665073	1.000000e+00	7
2665086	1.000000e+00	1
2665087	1.000000e+00	1
2665084	1.000000e+00	0
2665085	1.000000e+00	0
2665082	5.817779e-07	42
2665083	1.000000e+00	4
2665080	3.359055e-01	27
2665081	9.986989e-01	15
2665062	8.881784e-16	50
2665061	8.881784e-16	50
2665060	8.881784e-16	50
2665059	1.000000e+00	1
2665058	1.000000e+00	1
2665057	1.000000e+00	4
2665056	2.230891e-10	46
2665071	8.881784e-16	50
2665070	1.000000e+00	6
2665069	1.621870e-08	44
2665068	4.529710e-14	49
2665067	1.611182e-01	29
2665065	1.611182e-01	29
2665064	3.245432e-02	32
2664976	1.000000e+00	0
2664977	9.999994e-01	9
2664978	1.000000e+00	0
2664979	1.000000e+00	0
2664981	1.000000e+00	5
2664982	1.000000e+00	0
2664984	1.000000e+00	1
2664986	1.000000e+00	0
2664987	1.000000e+00	0
2664988	5.817779e-07	42
2664989	1.000000e+00	2
2664991	8.881784e-16	50
2664961	1.000000e+00	0
2664960	1.000000e+00	0
2664963	1.000000e+00	3
2664962	1.000000e+00	0
2664965	1.000000e+00	0
2664964	8.881784e-16	50
2664966	9.999999e-01	8
2664969	1.000000e+00	1
2664968	1.000000e+00	0
2664971	1.000000e+00	0
2664970	1.000000e+00	0
2664973	1.000000e+00	0
2664972	1.000000e+00	5
2664975	1.000000e+00	0
2664974	1.000000e+00	1
2665010	1.000000e+00	0
2665011	5.817779e-07	42
2665009	9.999881e-01	11
2665014	1.000000e+00	3
2665015	9.999994e-01	9
2665012	1.000000e+00	0
2665013	9.999881e-01	11
2665018	1.000000e+00	0
2665019	1.000000e+00	7
2665016	1.000000e+00	1
2665017	1.000000e+00	1
2665022	1.000000e+00	0
2665023	1.000000e+00	0
2665020	1.000000e+00	0
2665021	1.000000e+00	0
2664995	1.000000e+00	5
2664994	9.999881e-01	11
2664999	1.000000e+00	0
2664998	9.995319e-01	14
2664997	9.995319e-01	14
2665003	1.000000e+00	5
2665002	1.000000e+00	2
2665001	1.000000e+00	0
2665000	1.000000e+00	0
2665006	1.000000e+00	0
2665004	1.000000e+00	0
2665181	9.999972e-01	10
2665180	1.000000e+00	0
2665183	1.000000e+00	0
2665182	9.999999e-01	8
2665177	1.000000e+00	0
2665176	9.999972e-01	10
2665179	1.000000e+00	0
2665178	1.000000e+00	0
2665173	8.881784e-16	50
2665175	1.000000e+00	2
2665174	1.000000e+00	0
2665169	1.000000e+00	2
2665171	8.881784e-16	50
2665170	8.881784e-16	50
2665165	1.000000e+00	2
2665166	1.000000e+00	0
2665167	9.986989e-01	15
2665160	1.000000e+00	1
2665161	1.000000e+00	3
2665162	3.300224e-03	35
2665163	9.966998e-01	16
2665156	1.000000e+00	4
2665158	1.000000e+00	6
2665159	1.621870e-08	44
2665152	1.000000e+00	3
2665154	1.000000e+00	5
2665155	9.986989e-01	15
2665215	1.000000e+00	2
2665214	9.995319e-01	14
2665213	1.000000e+00	4
2665212	1.000000e+00	0
2665211	1.000000e+00	5
2665210	1.000000e+00	5
2665208	1.000000e+00	6
2665207	1.000000e+00	1
2665206	9.999881e-01	11
2665204	1.000000e+00	1
2665203	1.000000e+00	1
2665202	1.000000e+00	0
2665201	1.000000e+00	1
2665200	1.000000e+00	1
2665198	1.000000e+00	3
2665199	1.000000e+00	6
2665196	9.999999e-01	8
2665197	8.986806e-01	21
2665194	9.999994e-01	9
2665195	7.600562e-01	23
2665192	1.611182e-01	29
2665193	1.000000e+00	0
2665190	1.000000e+00	1
2665191	5.561376e-01	25
2665188	1.000000e+00	0
2665189	1.000000e+00	2
2665186	9.405398e-01	20
2665187	4.529710e-14	49
2665184	8.881784e-16	50
2665185	8.881784e-16	50
2665113	1.000000e+00	1
2665112	1.000000e+00	0
2665115	1.000000e+00	0
2665114	1.000000e+00	7
2665117	1.000000e+00	2
2665116	8.881784e-16	50
2665119	1.000000e+00	4
2665118	1.000000e+00	0
2665105	1.000000e+00	1
2665104	1.133316e-12	48
2665107	1.000000e+00	0
2665106	1.000000e+00	1
2665109	1.611182e-01	29
2665108	1.000000e+00	7
2665111	1.000000e+00	0
2665110	1.000000e+00	2
2665096	1.000000e+00	2
2665097	4.510745e-05	39
2665098	9.966998e-01	16
2665099	8.881784e-16	50
2665101	4.529710e-14	49
2665102	9.999994e-01	9
2665103	8.881784e-16	50
2665088	1.000000e+00	0
2665089	1.641957e-02	33
2665090	1.000000e+00	2
2665091	1.000000e+00	7
2665092	1.000000e+00	2
2665093	1.000000e+00	1
2665094	4.510745e-05	39
2665095	9.999549e-01	12
2665147	1.000000e+00	1
2665146	4.681115e-04	37
2665145	1.000000e+00	2
2665144	1.000000e+00	0
2665151	9.966998e-01	16
2665150	1.000000e+00	3
2665149	1.000000e+00	0
2665148	1.000000e+00	1
2665139	1.000000e+00	0
2665138	9.999549e-01	12
2665137	1.000000e+00	0
2665136	9.405398e-01	20
2665143	9.999994e-01	9
[truncated: 1,342 more rows]
