# Supplementary material for: Translational Selection Is Ubiquitous in Prokaryotes
Source: PLoS Genet. 2010 Jun 24;6(6):e1001004. doi: 10.1371/journal.pgen.1001004 (PMC2891978; doi:10.1371/journal.pgen.1001004)
Supplement: Dataset S1 — OCU/non-OCU gene calls in 461 Bacterial and Archaeal genomes, and summary tables of genome properties and OCU preferences for specific codons. (4.77 MB ZIP) [file pgen.1001004.s001.zip › Dataset_S1_Bacteria/Bordetella_petrii.arff.ocuGenes]

GeneID	signTest_p	ocuProbWinCnt
5816150	1.000000e+00	6
5816151	9.999994e-01	9
5816148	1.000000e+00	0
5816149	9.923267e-01	17
5816146	1.000000e+00	6
5816147	1.000000e+00	7
5816144	1.000000e+00	1
5816145	1.000000e+00	4
5816158	9.999972e-01	10
5816159	1.049339e-07	43
5816156	1.000000e+00	0
5816157	1.000000e+00	0
5816154	4.529710e-14	49
5816155	1.529320e-04	38
5816153	2.230891e-10	46
5816135	1.000000e+00	0
5816134	8.881784e-16	50
5816133	9.999972e-01	10
5816132	1.000000e+00	6
5816131	1.000000e+00	4
5816130	2.104926e-09	45
5816129	1.611182e-01	29
5816128	8.881784e-16	50
5816143	3.300224e-03	35
5816142	9.966998e-01	16
5816141	9.675457e-01	19
5816140	1.000000e+00	1
5816139	1.000000e+00	0
5816138	1.000000e+00	1
5816137	8.881784e-16	50
5816136	1.000000e+00	4
5816180	2.104926e-09	45
5816181	2.807050e-06	41
5816182	1.854161e-11	47
5816183	1.000000e+00	2
5816176	9.995319e-01	14
5816177	1.000000e+00	4
5816178	1.000000e+00	7
5816179	4.510745e-05	39
5816188	9.675457e-01	19
5816189	4.529710e-14	49
5816190	1.000000e+00	3
5816191	1.000000e+00	1
5816184	1.000000e+00	2
5816185	1.000000e+00	0
5816186	7.673339e-03	34
5816187	1.000000e+00	1
5816165	1.000000e+00	1
5816167	1.000000e+00	0
5816166	1.000000e+00	1
5816161	1.000000e+00	1
5816160	1.000000e+00	4
5816163	8.881784e-16	50
5816173	1.000000e+00	2
5816172	6.640945e-01	24
5816175	1.000000e+00	3
5816174	1.000000e+00	0
5816169	8.881784e-16	50
5816168	1.000000e+00	0
5816171	1.000000e+00	3
5816170	8.881784e-16	50
5816082	8.881784e-16	50
5816083	4.438624e-01	26
5816080	8.881784e-16	50
5816081	1.000000e+00	1
5816086	1.000000e+00	5
5816087	1.000000e+00	7
5816084	9.999549e-01	12
5816085	1.000000e+00	5
5816090	2.807050e-06	41
5816091	9.966998e-01	16
5816088	2.104926e-09	45
5816089	3.245432e-02	32
5816094	5.561376e-01	25
5816092	1.000000e+00	5
5816093	6.640945e-01	24
5816067	3.359055e-01	27
5816066	9.405398e-01	20
5816065	8.881784e-16	50
5816071	1.000000e+00	1
5816070	1.611182e-01	29
5816069	2.399438e-01	28
5816068	6.640945e-01	24
5816075	9.923267e-01	17
5816074	5.561376e-01	25
5816073	1.000000e+00	3
5816072	1.000000e+00	0
5816079	9.995319e-01	14
5816078	1.000000e+00	2
5816077	9.995319e-01	14
5816076	1.000000e+00	0
5816112	4.510745e-05	39
5816113	8.881784e-16	50
5816114	4.529710e-14	49
5816115	8.881784e-16	50
5816116	8.881784e-16	50
5816117	8.881784e-16	50
5816118	1.133316e-12	48
5816119	1.049339e-07	43
5816120	9.999881e-01	11
5816121	8.881784e-16	50
5816122	8.881784e-16	50
5816123	8.881784e-16	50
5816124	1.611182e-01	29
5816125	1.611182e-01	29
5816126	1.000000e+00	3
5816127	8.881784e-16	50
5816097	8.881784e-16	50
5816096	7.673339e-03	34
5816099	2.807050e-06	41
5816098	5.946023e-02	31
5816101	4.681115e-04	37
5816100	1.049339e-07	43
5816103	1.133316e-12	48
5816102	8.881784e-16	50
5816105	9.999972e-01	10
5816104	9.986989e-01	15
5816107	1.301086e-03	36
5816106	9.986989e-01	15
5816109	8.881784e-16	50
5816108	4.529710e-14	49
5816111	9.675457e-01	19
5816110	1.133316e-12	48
5816287	3.245432e-02	32
5816286	2.807050e-06	41
5816285	1.000000e+00	5
5816284	9.966998e-01	16
5816283	1.621870e-08	44
5816282	9.999994e-01	9
5816281	4.529710e-14	49
5816280	1.000000e+00	4
5816279	1.854161e-11	47
5816278	9.999994e-01	9
5816277	1.301086e-03	36
5816276	1.000000e+00	4
5816275	9.986989e-01	15
5816273	1.301086e-03	36
5816272	1.000000e+00	0
5816270	9.999999e-01	8
5816271	1.000000e+00	0
5816269	1.000000e+00	3
5816266	8.881784e-16	50
5816267	1.621870e-08	44
5816264	1.000000e+00	0
5816265	1.000000e+00	6
5816262	1.000000e+00	5
5816263	1.000000e+00	0
5816260	1.000000e+00	0
5816261	9.999999e-01	8
5816258	1.000000e+00	6
5816259	9.675457e-01	19
5816256	8.881784e-16	50
5816257	1.000000e+00	3
5816317	9.966998e-01	16
5816316	1.000000e+00	0
5816319	5.946023e-02	31
5816318	1.000000e+00	2
5816313	3.359055e-01	27
5816312	1.049339e-07	43
5816315	9.995319e-01	14
5816314	1.000000e+00	1
5816309	9.923267e-01	17
5816308	1.000000e+00	1
5816311	1.049339e-07	43
5816304	9.999994e-01	9
5816307	1.000000e+00	1
5816306	8.881784e-16	50
5816300	9.999549e-01	12
5816301	9.986989e-01	15
5816302	4.529710e-14	49
5816303	8.388818e-01	22
5816296	1.000000e+00	2
5816297	9.999999e-01	8
5816299	1.854161e-11	47
5816292	1.000000e+00	2
5816293	8.881784e-16	50
5816294	1.854161e-11	47
5816295	5.561376e-01	25
5816288	7.673339e-03	34
5816289	1.641957e-02	33
5816290	1.000000e+00	7
5816291	1.000000e+00	0
5816219	1.000000e+00	2
5816218	2.399438e-01	28
5816217	9.999881e-01	11
5816216	1.000000e+00	7
5816223	1.000000e+00	4
5816222	1.000000e+00	3
5816221	9.995319e-01	14
5816220	9.966998e-01	16
5816211	1.000000e+00	0
5816210	1.000000e+00	0
5816209	2.104926e-09	45
5816208	1.000000e+00	3
5816215	1.000000e+00	6
5816214	1.000000e+00	4
5816213	1.000000e+00	4
5816212	8.388818e-01	22
5816202	1.000000e+00	3
5816203	1.000000e+00	6
5816200	1.000000e+00	5
5816201	1.000000e+00	0
5816206	1.000000e+00	3
5816207	1.000000e+00	7
5816204	1.000000e+00	0
5816205	1.000000e+00	0
5816192	1.000000e+00	2
5816193	1.000000e+00	1
5816198	1.000000e+00	0
5816199	4.438624e-01	26
5816196	1.000000e+00	7
5816197	8.881784e-16	50
5816249	8.986806e-01	21
5816248	1.000000e+00	7
5816251	9.966998e-01	16
5816250	9.999881e-01	11
5816253	8.881784e-16	50
5816252	9.995319e-01	14
5816255	4.529710e-14	49
5816254	1.000000e+00	4
5816241	9.999999e-01	8
5816240	1.000000e+00	7
5816243	9.999972e-01	10
5816242	1.000000e+00	0
5816245	9.675457e-01	19
5816244	9.923267e-01	17
5816247	1.000000e+00	0
5816246	1.133316e-12	48
5816232	1.049339e-07	43
5816233	1.611182e-01	29
5816234	6.640945e-01	24
5816235	1.000000e+00	3
5816236	9.835804e-01	18
5816237	8.881784e-16	50
5816238	1.000000e+00	0
5816239	1.000000e+00	6
5816224	1.000000e+00	2
5816225	2.104926e-09	45
5816226	1.000000e+00	0
5816227	7.673339e-03	34
5816228	1.000000e+00	3
5816230	1.000000e+00	5
5816231	9.999549e-01	12
5816063	1.854161e-11	47
5816062	1.000000e+00	6
5816061	9.999999e-01	8
5816060	1.000000e+00	1
5816059	9.986989e-01	15
5816058	6.640945e-01	24
5816057	1.000000e+00	0
5816056	9.986989e-01	15
5816055	9.986989e-01	15
5816054	9.999999e-01	8
5820783	1.641957e-02	33
5820782	4.510745e-05	39
5820781	9.986989e-01	15
5820780	1.000000e+00	1
5820779	1.000000e+00	1
5820778	1.000000e+00	6
5820777	1.854161e-11	47
5820776	9.998471e-01	13
5820775	5.946023e-02	31
5820774	1.000000e+00	6
5820773	5.561376e-01	25
5820772	5.946023e-02	31
5820771	1.529320e-04	38
5820770	9.998471e-01	13
5820769	9.966998e-01	16
5820768	9.995319e-01	14
5820798	1.000000e+00	2
5820799	1.000000e+00	4
5820796	1.000000e+00	2
5820797	1.000000e+00	1
5820794	8.881784e-16	50
5820795	1.000000e+00	0
5820792	8.881784e-16	50
5820793	1.133316e-12	48
5820790	3.300224e-03	35
5820791	1.000000e+00	6
5820788	4.529710e-14	49
5820789	8.881784e-16	50
5820786	9.923267e-01	17
5820787	3.359055e-01	27
5820784	9.999999e-01	8
5820785	1.854161e-11	47
5820749	9.986989e-01	15
5820748	8.881784e-16	50
5820751	8.881784e-16	50
5820750	8.881784e-16	50
5820745	1.000000e+00	7
5820744	4.510745e-05	39
5820747	5.817779e-07	42
5820746	8.881784e-16	50
5820741	1.854161e-11	47
5820740	9.998471e-01	13
5820743	9.923267e-01	17
5820742	3.245432e-02	32
5820737	1.000000e+00	0
5820736	1.000000e+00	0
5820739	1.000000e+00	1
5820738	1.611182e-01	29
5820764	1.854161e-11	47
5820765	8.881784e-16	50
5820766	8.881784e-16	50
5820767	9.999972e-01	10
5820760	8.881784e-16	50
5820761	5.561376e-01	25
5820762	9.835804e-01	18
5820763	2.104926e-09	45
5820756	5.561376e-01	25
5820757	8.881784e-16	50
5820758	8.881784e-16	50
5820759	4.510745e-05	39
5820752	3.300224e-03	35
5820754	5.561376e-01	25
5820755	1.854161e-11	47
5820715	9.986989e-01	15
5820714	9.405398e-01	20
5820713	8.986806e-01	21
5820712	1.013194e-01	30
5820719	9.835804e-01	18
5820718	1.000000e+00	4
5820717	1.000000e+00	1
5820716	8.881784e-16	50
5820707	9.999994e-01	9
5820706	1.000000e+00	0
5820705	8.986806e-01	21
5820704	9.835804e-01	18
5820711	8.881784e-16	50
5820710	3.359055e-01	27
5820709	8.881784e-16	50
5820708	1.000000e+00	1
5820730	1.000000e+00	6
5820731	2.230891e-10	46
5820728	7.600562e-01	23
5820729	1.000000e+00	0
5820734	1.000000e+00	1
5820735	9.999972e-01	10
5820733	4.529710e-14	49
5820722	9.405398e-01	20
5820723	9.999881e-01	11
5820720	9.999994e-01	9
5820721	8.881784e-16	50
5820726	9.999972e-01	10
5820727	1.641957e-02	33
5820724	1.000000e+00	3
5820725	1.000000e+00	6
5820681	4.681115e-04	37
5820680	1.049339e-07	43
5820683	8.881784e-16	50
5820682	1.621870e-08	44
5820685	9.923267e-01	17
5820684	1.193067e-05	40
5820687	2.807050e-06	41
5820686	4.438624e-01	26
5820673	5.946023e-02	31
5820672	4.529710e-14	49
5820675	4.510745e-05	39
5820674	5.817779e-07	42
5820677	9.986989e-01	15
5820676	4.438624e-01	26
5820679	5.817779e-07	42
5820678	1.000000e+00	3
5820696	8.388818e-01	22
5820697	1.000000e+00	2
5820698	7.673339e-03	34
5820699	1.000000e+00	3
5820700	8.881784e-16	50
5820701	1.000000e+00	0
5820702	1.000000e+00	0
5820703	9.999549e-01	12
5820688	3.359055e-01	27
5820689	1.193067e-05	40
5820690	4.438624e-01	26
5820691	4.510745e-05	39
5820692	9.966998e-01	16
5820693	9.966998e-01	16
5820694	5.817779e-07	42
5820695	1.049339e-07	43
5820902	4.529710e-14	49
5820903	9.998471e-01	13
5820900	1.000000e+00	1
5820901	9.999999e-01	8
5820898	1.000000e+00	0
5820899	1.000000e+00	6
5820896	9.998471e-01	13
5820897	2.230891e-10	46
5820910	1.000000e+00	3
5820911	1.000000e+00	3
5820908	1.000000e+00	1
5820909	1.000000e+00	0
5820907	1.000000e+00	2
5820904	9.986989e-01	15
5820905	1.000000e+00	4
5820919	4.529710e-14	49
5820918	8.881784e-16	50
5820917	1.000000e+00	0
5820916	9.999994e-01	9
5820915	1.000000e+00	6
5820914	9.835804e-01	18
5820913	8.881784e-16	50
5820912	1.000000e+00	0
5820927	4.510745e-05	39
5820926	3.300224e-03	35
5820924	1.000000e+00	3
5820923	1.000000e+00	0
5820922	1.000000e+00	0
5820921	8.881784e-16	50
5820920	1.611182e-01	29
5820868	9.999994e-01	9
5820870	1.000000e+00	4
5820871	1.000000e+00	0
5820864	1.000000e+00	0
5820865	1.000000e+00	2
5820866	1.000000e+00	6
5820867	1.000000e+00	1
5820876	1.000000e+00	0
5820877	1.000000e+00	0
5820878	9.999999e-01	8
5820879	1.000000e+00	3
5820872	1.000000e+00	2
5820873	1.049339e-07	43
5820874	7.600562e-01	23
5820875	1.000000e+00	1
5820885	1.000000e+00	4
5820884	1.000000e+00	3
5820887	1.000000e+00	1
5820886	3.359055e-01	27
5820881	1.000000e+00	0
5820880	1.000000e+00	0
5820883	9.999999e-01	8
5820882	1.000000e+00	0
5820893	1.000000e+00	5
5820892	1.000000e+00	4
5820895	1.611182e-01	29
5820894	1.000000e+00	6
5820889	1.000000e+00	0
5820888	1.000000e+00	2
5820891	1.000000e+00	4
5820890	1.000000e+00	1
5820834	9.835804e-01	18
5820835	1.000000e+00	3
5820832	5.946023e-02	31
5820833	9.995319e-01	14
5820838	9.999972e-01	10
5820839	1.000000e+00	7
5820836	1.000000e+00	1
5820837	1.000000e+00	0
5820842	1.000000e+00	1
5820843	1.000000e+00	2
5820840	4.438624e-01	26
5820841	1.000000e+00	0
5820846	1.000000e+00	0
5820847	1.000000e+00	0
5820844	1.000000e+00	0
5820845	1.000000e+00	0
5820851	9.986989e-01	15
5820849	1.000000e+00	1
5820848	9.999994e-01	9
5820855	1.000000e+00	2
5820854	1.000000e+00	2
5820853	1.000000e+00	0
5820852	2.399438e-01	28
5820859	1.000000e+00	0
5820858	9.999972e-01	10
5820857	1.000000e+00	1
5820856	1.000000e+00	2
5820863	5.946023e-02	31
5820862	1.000000e+00	5
5820861	1.000000e+00	0
5820860	1.000000e+00	0
5820800	1.621870e-08	44
5820801	7.600562e-01	23
5820802	9.999881e-01	11
5820803	1.000000e+00	2
5820804	1.193067e-05	40
5820805	8.881784e-16	50
5820806	9.999972e-01	10
5820807	9.675457e-01	19
5820808	9.999549e-01	12
5820809	8.881784e-16	50
5820810	1.000000e+00	4
5820811	1.000000e+00	4
5820812	8.881784e-16	50
5820813	1.000000e+00	0
5820814	1.000000e+00	3
5820815	1.000000e+00	0
5820817	1.000000e+00	4
5820816	1.000000e+00	1
5820819	9.999972e-01	10
5820818	9.986989e-01	15
5820821	8.881784e-16	50
5820820	8.881784e-16	50
5820823	1.000000e+00	4
5820822	6.640945e-01	24
5820825	9.835804e-01	18
5820824	9.999972e-01	10
5820826	1.000000e+00	1
5820829	8.881784e-16	50
5820831	1.000000e+00	0
5820830	1.000000e+00	1
5820540	1.133316e-12	48
5820541	9.923267e-01	17
5820543	1.000000e+00	7
5820536	1.000000e+00	3
5820537	1.000000e+00	1
5820539	1.000000e+00	0
5820532	8.881784e-16	50
5820533	1.000000e+00	0
5820534	1.000000e+00	3
5820535	1.000000e+00	0
5820528	8.881784e-16	50
5820529	8.881784e-16	50
5820530	1.000000e+00	0
5820531	1.000000e+00	4
5820525	9.999999e-01	8
5820524	9.998471e-01	13
5820527	9.966998e-01	16
5820526	9.966998e-01	16
5820521	1.000000e+00	2
5820523	9.999994e-01	9
5820522	8.881784e-16	50
5820517	8.881784e-16	50
5820519	1.000000e+00	3
5820518	2.399438e-01	28
5820513	1.641957e-02	33
5820512	1.000000e+00	0
5820515	1.000000e+00	0
5820514	1.000000e+00	0
5820510	9.999999e-01	8
5820511	9.999972e-01	10
5820508	1.000000e+00	1
5820506	1.000000e+00	0
5820507	9.405398e-01	20
5820504	8.881784e-16	50
5820505	1.000000e+00	0
5820502	1.000000e+00	2
5820500	8.881784e-16	50
5820501	1.000000e+00	0
5820499	1.000000e+00	2
5820496	9.999994e-01	9
5820497	1.000000e+00	0
5820495	4.529710e-14	49
5820494	3.300224e-03	35
5820493	8.881784e-16	50
5820492	9.999994e-01	9
5820491	1.000000e+00	0
5820490	8.881784e-16	50
5820489	1.000000e+00	0
5820488	9.999881e-01	11
5820487	9.923267e-01	17
5820486	9.675457e-01	19
5820485	5.946023e-02	31
5820484	9.999994e-01	9
5820483	1.854161e-11	47
5820482	2.230891e-10	46
5820480	1.000000e+00	1
5820472	8.881784e-16	50
5820473	8.881784e-16	50
5820474	1.000000e+00	2
5820475	5.561376e-01	25
5820476	1.000000e+00	5
5820477	1.000000e+00	4
5820478	1.000000e+00	4
5820479	1.000000e+00	1
5820465	9.999881e-01	11
5820466	1.000000e+00	3
5820467	4.529710e-14	49
5820468	9.999999e-01	8
5820469	1.000000e+00	7
5820470	1.000000e+00	2
5820471	3.359055e-01	27
5820457	1.133316e-12	48
5820456	4.529710e-14	49
5820459	1.133316e-12	48
5820458	8.881784e-16	50
5820461	1.000000e+00	2
5820460	6.640945e-01	24
5820463	9.995319e-01	14
5820462	4.510745e-05	39
5820449	7.600562e-01	23
5820448	9.995319e-01	14
5820451	8.881784e-16	50
5820450	1.000000e+00	0
5820453	9.998471e-01	13
5820452	9.966998e-01	16
5820455	1.000000e+00	1
5820454	1.133316e-12	48
5820442	1.000000e+00	3
5820443	1.000000e+00	1
5820440	2.230891e-10	46
5820441	1.000000e+00	0
5820446	1.000000e+00	3
5820447	9.999549e-01	12
5820444	5.561376e-01	25
5820445	1.000000e+00	3
5820434	1.000000e+00	1
5820435	2.230891e-10	46
5820432	9.999994e-01	9
5820433	4.438624e-01	26
5820438	3.359055e-01	27
5820439	4.529710e-14	49
5820436	9.999972e-01	10
5820437	9.999549e-01	12
5820427	4.529710e-14	49
5820426	9.999999e-01	8
5820424	4.529710e-14	49
5820431	3.300224e-03	35
5820430	1.000000e+00	4
5820429	8.881784e-16	50
5820428	1.000000e+00	6
5820419	9.999972e-01	10
5820418	8.986806e-01	21
5820417	8.881784e-16	50
5820416	1.000000e+00	3
5820423	9.999549e-01	12
5820422	8.881784e-16	50
5820421	2.399438e-01	28
5820420	8.881784e-16	50
5820661	3.359055e-01	27
5820660	7.673339e-03	34
5820663	1.641957e-02	33
5820662	3.359055e-01	27
5820657	9.999549e-01	12
5820656	1.193067e-05	40
5820659	1.133316e-12	48
5820658	8.881784e-16	50
5820669	9.999549e-01	12
5820668	1.000000e+00	0
5820671	1.013194e-01	30
5820670	8.881784e-16	50
5820665	9.998471e-01	13
5820664	1.000000e+00	2
5820667	9.999549e-01	12
5820666	1.000000e+00	5
5820644	8.881784e-16	50
5820645	9.999994e-01	9
5820646	1.013194e-01	30
5820647	4.438624e-01	26
5820640	3.245432e-02	32
5820641	8.881784e-16	50
5820642	8.881784e-16	50
5820643	2.399438e-01	28
5820652	8.881784e-16	50
5820653	1.000000e+00	2
5820654	9.923267e-01	17
5820655	1.000000e+00	3
5820648	1.301086e-03	36
5820649	1.529320e-04	38
5820650	5.561376e-01	25
5820651	9.999549e-01	12
5820630	9.999549e-01	12
5820629	3.359055e-01	27
5820628	1.193067e-05	40
5820627	8.881784e-16	50
5820626	8.881784e-16	50
5820625	3.245432e-02	32
5820624	1.854161e-11	47
5820639	1.133316e-12	48
5820638	5.946023e-02	31
5820636	5.817779e-07	42
5820635	1.000000e+00	6
5820634	8.881784e-16	50
5820633	2.399438e-01	28
5820632	9.675457e-01	19
5820614	1.301086e-03	36
5820615	8.881784e-16	50
5820612	9.999549e-01	12
5820613	4.438624e-01	26
5820610	8.986806e-01	21
5820611	9.999999e-01	8
5820608	1.000000e+00	7
5820609	5.561376e-01	25
5820622	9.986989e-01	15
5820623	2.230891e-10	46
5820620	8.881784e-16	50
5820621	2.230891e-10	46
5820618	1.301086e-03	36
5820619	8.881784e-16	50
5820616	3.245432e-02	32
5820617	8.881784e-16	50
5820593	9.966998e-01	16
5820592	1.000000e+00	0
5820595	1.000000e+00	6
5820594	1.000000e+00	1
5820597	1.000000e+00	0
5820596	1.000000e+00	4
5820598	8.881784e-16	50
5820601	9.986989e-01	15
5820600	2.230891e-10	46
5820603	1.000000e+00	3
5820602	9.999999e-01	8
5820605	1.000000e+00	1
5820604	1.000000e+00	6
5820607	9.999881e-01	11
5820606	1.000000e+00	0
5820576	9.999549e-01	12
5820577	2.807050e-06	41
5820578	1.013194e-01	30
5820579	1.611182e-01	29
5820580	9.923267e-01	17
5820581	8.881784e-16	50
5820582	9.999994e-01	9
5820583	9.999994e-01	9
5820584	1.000000e+00	2
5820585	8.881784e-16	50
5820586	1.000000e+00	3
5820587	8.986806e-01	21
5820588	1.000000e+00	2
5820589	1.000000e+00	0
5820590	3.300224e-03	35
5820591	1.854161e-11	47
5820563	3.359055e-01	27
5820562	1.133316e-12	48
5820561	9.999881e-01	11
5820560	5.561376e-01	25
5820567	1.000000e+00	2
5820566	8.881784e-16	50
5820565	1.000000e+00	0
5820564	1.000000e+00	1
5820571	1.000000e+00	1
5820569	1.000000e+00	5
5820568	5.817779e-07	42
5820575	8.881784e-16	50
5820574	1.611182e-01	29
5820573	9.966998e-01	16
5820546	1.000000e+00	4
5820547	9.835804e-01	18
5820544	1.000000e+00	7
5820545	1.000000e+00	1
5820550	9.999972e-01	10
5820551	1.000000e+00	5
5820548	1.000000e+00	2
5820549	9.675457e-01	19
5820554	1.000000e+00	1
5820555	1.013194e-01	30
5820552	6.640945e-01	24
5820553	1.854161e-11	47
5820558	1.000000e+00	1
5820559	1.000000e+00	0
5820556	8.881784e-16	50
5820557	1.000000e+00	3
5821018	1.621870e-08	44
5821019	1.621870e-08	44
5821016	9.966998e-01	16
5821017	1.013194e-01	30
5821022	1.000000e+00	1
5821023	9.998471e-01	13
5821020	8.881784e-16	50
5821021	2.230891e-10	46
5821010	1.529320e-04	38
5821011	4.681115e-04	37
5821008	9.999994e-01	9
5821009	9.966998e-01	16
5821014	7.600562e-01	23
5821015	1.854161e-11	47
5821012	5.561376e-01	25
5821013	8.881784e-16	50
5821003	8.986806e-01	21
5821002	1.049339e-07	43
5821001	9.986989e-01	15
5821000	9.923267e-01	17
5821007	5.946023e-02	31
5821006	1.000000e+00	6
5821005	1.000000e+00	6
5821004	7.600562e-01	23
5820995	1.000000e+00	1
5820993	8.986806e-01	21
5820992	1.133316e-12	48
5820999	1.000000e+00	0
5820998	1.000000e+00	3
5820997	1.000000e+00	5
5820996	9.999999e-01	8
5821048	8.881784e-16	50
5821049	9.999994e-01	9
5821050	8.881784e-16	50
5821051	8.388818e-01	22
5821052	8.881784e-16	50
5821053	1.000000e+00	0
5821054	9.675457e-01	19
5821055	1.000000e+00	0
5821040	9.923267e-01	17
5821041	9.999972e-01	10
5821042	7.673339e-03	34
5821043	9.966998e-01	16
5821044	8.881784e-16	50
5821045	4.529710e-14	49
5821046	8.881784e-16	50
5821047	2.104926e-09	45
5821033	5.946023e-02	31
5821032	1.000000e+00	6
5821035	9.998471e-01	13
5821034	1.000000e+00	5
5821037	1.854161e-11	47
5821036	5.946023e-02	31
5821039	1.000000e+00	2
5821038	9.405398e-01	20
5821025	9.999549e-01	12
5821026	2.104926e-09	45
5821029	8.881784e-16	50
5821028	8.881784e-16	50
5821031	3.245432e-02	32
5821030	9.998471e-01	13
5820958	5.561376e-01	25
5820959	8.881784e-16	50
5820956	1.000000e+00	1
5820957	9.966998e-01	16
5820954	1.133316e-12	48
5820955	8.881784e-16	50
5820952	8.881784e-16	50
5820953	1.000000e+00	0
5820950	1.000000e+00	0
5820951	4.529710e-14	49
5820948	9.999994e-01	9
5820949	3.359055e-01	27
5820946	6.640945e-01	24
5820947	1.000000e+00	4
5820944	1.000000e+00	0
5820945	1.854161e-11	47
5820943	8.881784e-16	50
5820942	1.000000e+00	0
5820941	8.881784e-16	50
5820940	1.000000e+00	0
5820939	8.881784e-16	50
5820938	9.675457e-01	19
5820937	1.000000e+00	0
5820936	4.510745e-05	39
5820935	1.000000e+00	7
5820934	7.600562e-01	23
5820933	2.104926e-09	45
5820932	1.000000e+00	7
5820931	9.999994e-01	9
5820929	1.000000e+00	2
5820928	1.301086e-03	36
5820988	1.000000e+00	0
5820989	1.000000e+00	4
5820990	9.986989e-01	15
5820991	1.000000e+00	3
5820985	4.510745e-05	39
5820986	9.986989e-01	15
5820987	9.995319e-01	14
5820981	1.000000e+00	5
5820982	7.600562e-01	23
5820976	1.301086e-03	36
5820977	7.600562e-01	23
5820978	8.881784e-16	50
5820979	9.999994e-01	9
5820973	1.000000e+00	0
5820972	2.104926e-09	45
5820975	9.986989e-01	15
5820974	8.881784e-16	50
5820969	1.000000e+00	1
5820968	8.881784e-16	50
5820971	8.881784e-16	50
5820970	8.881784e-16	50
5820965	1.133316e-12	48
5820964	1.000000e+00	0
5820967	8.881784e-16	50
5820966	8.881784e-16	50
5820961	9.999881e-01	11
5820960	1.000000e+00	1
5820963	9.835804e-01	18
5820962	1.000000e+00	4
5821139	7.600562e-01	23
5821138	1.000000e+00	7
5821137	9.999972e-01	10
5821136	1.000000e+00	4
5821143	8.881784e-16	50
5821142	1.000000e+00	3
5821141	1.000000e+00	0
5821140	9.999999e-01	8
5821147	1.000000e+00	1
5821146	1.000000e+00	0
5821148	1.000000e+00	0
5821122	9.995319e-01	14
5821123	4.529710e-14	49
5821120	1.000000e+00	0
5821121	1.000000e+00	1
5821126	9.835804e-01	18
5821127	9.999994e-01	9
5821124	1.133316e-12	48
5821125	1.000000e+00	5
5821130	1.000000e+00	2
5821131	8.881784e-16	50
5821128	9.966998e-01	16
5821129	4.529710e-14	49
5821134	1.000000e+00	1
5821135	1.013194e-01	30
5821132	1.000000e+00	1
5821133	1.000000e+00	5
5821079	9.966998e-01	16
5821078	1.000000e+00	7
5821077	5.946023e-02	31
5821076	8.881784e-16	50
5821075	1.000000e+00	0
5821074	1.000000e+00	2
5821073	9.995319e-01	14
5821087	5.946023e-02	31
5821086	8.881784e-16	50
5821085	5.817779e-07	42
5821083	1.621870e-08	44
5821082	9.999549e-01	12
5821081	9.998471e-01	13
5821080	9.966998e-01	16
5821063	8.881784e-16	50
5821060	1.000000e+00	1
5821061	1.133316e-12	48
5821058	2.104926e-09	45
5821059	8.881784e-16	50
5821056	1.000000e+00	4
5821057	1.000000e+00	1
5821070	2.399438e-01	28
5821071	1.854161e-11	47
5821068	1.133316e-12	48
5821069	9.999972e-01	10
5821066	9.966998e-01	16
5821067	1.529320e-04	38
5821064	8.986806e-01	21
5821065	1.000000e+00	3
5821109	1.000000e+00	1
5821108	1.000000e+00	6
5821111	1.000000e+00	2
5821110	1.000000e+00	6
5821105	1.000000e+00	0
5821104	5.946023e-02	31
5821107	8.986806e-01	21
5821106	1.854161e-11	47
5821116	9.999972e-01	10
5821119	1.000000e+00	1
5821118	1.000000e+00	3
5821113	9.966998e-01	16
5821112	1.000000e+00	2
5821115	1.000000e+00	0
5821114	1.000000e+00	1
5821092	1.000000e+00	0
5821093	1.000000e+00	1
5821094	1.000000e+00	3
5821095	1.621870e-08	44
5821088	2.399438e-01	28
5821089	8.881784e-16	50
5821090	1.621870e-08	44
5821091	4.681115e-04	37
5821100	1.000000e+00	1
5821101	9.675457e-01	19
5821102	9.998471e-01	13
5821103	7.673339e-03	34
5821096	1.000000e+00	5
5821097	1.000000e+00	1
5821098	1.000000e+00	3
5821099	1.000000e+00	3
PID_163856356	8.881784e-16	50
5818567	8.388818e-01	22
5818566	8.881784e-16	50
5818565	1.000000e+00	6
5818564	1.000000e+00	1
5818563	1.000000e+00	6
5818562	1.000000e+00	0
5818561	1.854161e-11	47
5818560	1.000000e+00	2
5818575	8.881784e-16	50
5818574	1.000000e+00	3
5818571	1.000000e+00	0
5818570	1.000000e+00	1
5818569	2.230891e-10	46
5818568	1.641957e-02	33
5818582	9.675457e-01	19
5818583	9.999549e-01	12
5818580	1.000000e+00	0
5818581	9.999881e-01	11
5818578	5.561376e-01	25
5818579	8.881784e-16	50
5818576	8.881784e-16	50
5818577	1.000000e+00	2
5818590	1.000000e+00	4
5818591	8.986806e-01	21
5818588	1.000000e+00	1
5818586	1.000000e+00	7
5818587	5.817779e-07	42
5818584	3.245432e-02	32
5818585	3.300224e-03	35
5818597	9.999994e-01	9
5818596	1.000000e+00	2
5818599	1.000000e+00	3
5818598	5.817779e-07	42
5818593	9.999972e-01	10
5818592	1.000000e+00	0
5818595	1.000000e+00	0
5818594	2.104926e-09	45
5818605	1.000000e+00	2
5818604	9.835804e-01	18
5818606	3.300224e-03	35
5818601	5.946023e-02	31
5818600	1.641957e-02	33
5818603	1.529320e-04	38
5818602	6.640945e-01	24
5818612	9.999549e-01	12
5818613	9.998471e-01	13
5818614	9.995319e-01	14
5818608	9.999999e-01	8
5818609	9.999549e-01	12
5818610	4.438624e-01	26
5818611	9.999972e-01	10
5818620	1.621870e-08	44
5818621	7.600562e-01	23
5818622	1.000000e+00	0
5818623	5.561376e-01	25
5818616	1.000000e+00	0
5818617	1.000000e+00	0
5818618	2.807050e-06	41
5818619	1.000000e+00	4
5818499	1.000000e+00	3
5818498	9.999972e-01	10
5818497	1.000000e+00	4
5818496	1.133316e-12	48
5818503	4.529710e-14	49
5818502	9.999994e-01	9
5818501	1.000000e+00	3
5818500	1.000000e+00	1
5818507	9.835804e-01	18
5818506	1.000000e+00	4
5818505	1.000000e+00	6
5818504	1.000000e+00	3
5818511	7.673339e-03	34
5818510	1.000000e+00	1
5818509	9.999999e-01	8
5818508	1.000000e+00	2
5818514	6.640945e-01	24
5818515	9.835804e-01	18
5818512	1.000000e+00	1
5818513	1.000000e+00	0
5818518	1.529320e-04	38
5818519	9.999994e-01	9
5818516	9.999881e-01	11
5818517	1.000000e+00	7
5818522	9.999972e-01	10
5818523	1.000000e+00	2
5818520	9.675457e-01	19
5818521	8.986806e-01	21
5818526	1.000000e+00	2
5818527	1.133316e-12	48
5818524	7.600562e-01	23
5818525	8.388818e-01	22
5818529	8.881784e-16	50
5818528	4.681115e-04	37
5818531	1.000000e+00	2
5818530	9.999994e-01	9
5818533	1.000000e+00	1
5818532	9.999549e-01	12
5818535	1.000000e+00	0
5818534	1.000000e+00	7
5818537	9.999994e-01	9
5818536	2.399438e-01	28
5818539	1.000000e+00	0
5818538	1.000000e+00	4
5818541	1.000000e+00	0
5818540	1.000000e+00	0
5818543	9.998471e-01	13
5818542	2.230891e-10	46
5818544	1.000000e+00	1
5818546	1.000000e+00	0
5818549	1.000000e+00	4
5818550	2.104926e-09	45
5818551	9.995319e-01	14
5818552	8.881784e-16	50
5818553	1.000000e+00	1
5818554	1.000000e+00	0
5818555	1.000000e+00	0
5818557	1.000000e+00	1
5818558	1.000000e+00	1
5818559	1.000000e+00	0
5818446	9.405398e-01	20
5818447	1.049339e-07	43
5818444	8.881784e-16	50
5818445	1.000000e+00	1
5818442	7.600562e-01	23
5818443	5.946023e-02	31
5818440	1.000000e+00	7
5818441	2.807050e-06	41
5818438	1.000000e+00	5
5818439	8.881784e-16	50
5818436	9.999994e-01	9
5818437	1.000000e+00	1
5818434	9.966998e-01	16
5818435	1.000000e+00	0
5818432	1.000000e+00	0
5818433	9.675457e-01	19
5818463	1.000000e+00	5
5818462	9.999881e-01	11
5818461	9.999999e-01	8
5818460	1.000000e+00	2
5818459	9.999994e-01	9
5818458	1.000000e+00	5
5818457	2.807050e-06	41
5818456	1.000000e+00	1
5818455	8.881784e-16	50
5818454	2.230891e-10	46
5818453	8.881784e-16	50
5818452	1.000000e+00	7
5818451	9.835804e-01	18
5818450	3.300224e-03	35
5818449	9.999549e-01	12
5818448	1.049339e-07	43
5818476	1.000000e+00	0
5818477	9.995319e-01	14
5818478	1.000000e+00	1
5818479	5.946023e-02	31
5818472	1.000000e+00	1
5818473	9.998471e-01	13
5818474	1.000000e+00	2
5818475	1.000000e+00	5
5818468	9.998471e-01	13
5818470	1.000000e+00	6
5818471	2.807050e-06	41
5818464	1.000000e+00	2
5818466	1.000000e+00	0
5818467	1.000000e+00	6
5818493	1.000000e+00	1
5818492	9.999999e-01	8
5818495	1.000000e+00	0
5818494	1.000000e+00	5
5818489	1.000000e+00	3
5818488	1.000000e+00	6
5818491	4.681115e-04	37
5818490	9.999972e-01	10
5818485	1.000000e+00	6
5818484	1.000000e+00	6
5818487	9.995319e-01	14
5818486	1.000000e+00	3
5818480	9.405398e-01	20
5818483	6.640945e-01	24
5818482	9.999972e-01	10
5818378	8.881784e-16	50
5818379	8.881784e-16	50
5818376	1.000000e+00	5
5818377	8.881784e-16	50
5818382	9.966998e-01	16
5818383	1.000000e+00	2
5818380	1.000000e+00	7
5818381	1.000000e+00	5
5818370	1.049339e-07	43
5818371	4.529710e-14	49
5818368	8.881784e-16	50
5818369	9.999994e-01	9
5818374	9.405398e-01	20
5818375	9.999994e-01	9
5818372	4.681115e-04	37
5818373	8.881784e-16	50
5818395	9.999549e-01	12
5818394	9.998471e-01	13
5818393	9.999999e-01	8
5818392	3.359055e-01	27
5818399	1.000000e+00	5
5818398	5.817779e-07	42
5818397	1.013194e-01	30
5818396	1.000000e+00	2
5818387	1.000000e+00	4
5818386	6.640945e-01	24
5818385	1.000000e+00	2
5818384	1.000000e+00	1
5818391	7.673339e-03	34
5818390	9.923267e-01	17
5818389	1.000000e+00	1
5818388	1.000000e+00	0
5818408	9.995319e-01	14
5818409	1.854161e-11	47
5818410	5.946023e-02	31
5818412	1.000000e+00	5
5818413	1.000000e+00	2
5818415	1.641957e-02	33
5818400	2.104926e-09	45
5818401	1.000000e+00	1
5818402	8.881784e-16	50
5818403	7.600562e-01	23
5818404	9.999972e-01	10
5818405	1.000000e+00	6
5818406	1.000000e+00	3
5818407	8.881784e-16	50
5818425	1.000000e+00	7
5818424	8.881784e-16	50
5818427	1.000000e+00	0
5818426	1.000000e+00	2
5818429	9.999549e-01	12
5818428	9.999999e-01	8
5818431	1.000000e+00	3
5818430	1.000000e+00	3
5818417	1.000000e+00	3
5818416	1.000000e+00	1
5818419	1.000000e+00	4
5818418	1.000000e+00	3
5818421	1.000000e+00	1
5818420	1.000000e+00	1
5818423	1.000000e+00	1
5818422	1.049339e-07	43
5818836	1.529320e-04	38
5818837	8.881784e-16	50
5818838	8.881784e-16	50
5818839	9.998471e-01	13
5818832	4.529710e-14	49
5818833	2.807050e-06	41
5818834	2.104926e-09	45
5818835	9.999549e-01	12
5818844	1.133316e-12	48
5818845	1.000000e+00	4
5818846	2.807050e-06	41
5818847	9.999881e-01	11
5818841	9.995319e-01	14
5818842	9.999999e-01	8
5818843	9.999549e-01	12
5818821	9.835804e-01	18
5818820	8.881784e-16	50
5818822	8.881784e-16	50
5818817	1.641957e-02	33
5818816	2.399438e-01	28
5818819	1.013194e-01	30
5818818	8.881784e-16	50
5818831	1.621870e-08	44
5818830	5.561376e-01	25
5818825	8.881784e-16	50
5818824	1.013194e-01	30
5818827	4.510745e-05	39
5818826	1.049339e-07	43
5818870	1.000000e+00	7
5818871	1.000000e+00	4
5818868	1.000000e+00	1
5818869	1.000000e+00	1
5818866	1.000000e+00	4
5818867	1.000000e+00	1
5818864	8.881784e-16	50
5818865	1.000000e+00	2
5818878	8.881784e-16	50
5818879	1.000000e+00	5
5818876	1.301086e-03	36
5818877	4.510745e-05	39
5818875	9.923267e-01	17
5818872	4.681115e-04	37
5818873	9.999994e-01	9
5818855	9.405398e-01	20
5818854	8.881784e-16	50
5818852	1.641957e-02	33
5818851	1.133316e-12	48
5818850	1.621870e-08	44
5818849	9.998471e-01	13
5818848	8.388818e-01	22
5818863	8.881784e-16	50
5818862	8.881784e-16	50
5818861	1.000000e+00	5
5818860	8.881784e-16	50
5818859	4.529710e-14	49
5818858	4.510745e-05	39
5818857	8.881784e-16	50
5818856	9.999881e-01	11
5818768	9.675457e-01	19
5818769	9.999881e-01	11
5818770	1.000000e+00	3
5818771	9.966998e-01	16
5818772	8.881784e-16	50
5818773	4.529710e-14	49
5818774	5.946023e-02	31
5818775	9.999549e-01	12
5818776	1.000000e+00	6
5818777	1.000000e+00	6
5818778	1.000000e+00	0
5818779	1.000000e+00	3
5818780	1.000000e+00	0
5818781	1.000000e+00	5
5818782	1.000000e+00	3
5818783	1.000000e+00	0
5818753	1.013194e-01	30
5818752	9.995319e-01	14
5818755	1.854161e-11	47
5818754	5.561376e-01	25
5818756	1.000000e+00	3
5818759	1.000000e+00	5
5818758	1.000000e+00	0
5818761	1.000000e+00	4
5818760	8.881784e-16	50
5818763	9.966998e-01	16
5818762	9.405398e-01	20
5818765	1.000000e+00	7
5818764	1.000000e+00	0
5818767	1.000000e+00	7
5818766	1.000000e+00	2
5818802	2.104926e-09	45
5818803	8.881784e-16	50
5818800	3.359055e-01	27
5818801	9.999549e-01	12
5818806	8.881784e-16	50
5818807	9.999881e-01	11
5818804	9.966998e-01	16
5818805	1.000000e+00	3
5818810	9.966998e-01	16
5818811	1.000000e+00	2
5818808	9.999549e-01	12
5818809	2.807050e-06	41
5818814	8.881784e-16	50
5818815	6.640945e-01	24
5818812	1.000000e+00	1
5818813	1.013194e-01	30
5818787	9.999972e-01	10
5818786	8.986806e-01	21
5818785	4.529710e-14	49
5818784	9.405398e-01	20
5818791	1.000000e+00	1
5818790	1.000000e+00	1
5818789	9.835804e-01	18
5818788	8.881784e-16	50
5818795	9.999549e-01	12
5818794	1.133316e-12	48
5818793	9.999994e-01	9
5818792	1.000000e+00	2
5818799	8.881784e-16	50
5818798	8.881784e-16	50
5818797	1.301086e-03	36
5818796	8.881784e-16	50
5818717	8.881784e-16	50
5818716	9.986989e-01	15
5818719	8.881784e-16	50
5818718	8.881784e-16	50
5818713	7.673339e-03	34
5818712	9.405398e-01	20
5818715	7.673339e-03	34
5818714	2.230891e-10	46
5818709	7.600562e-01	23
5818708	1.529320e-04	38
5818711	8.881784e-16	50
5818710	9.999881e-01	11
5818705	9.998471e-01	13
5818704	8.986806e-01	21
5818707	1.013194e-01	30
5818706	8.881784e-16	50
5818700	1.000000e+00	2
5818701	8.881784e-16	50
5818702	8.881784e-16	50
5818703	1.854161e-11	47
5818696	4.529710e-14	49
5818697	1.621870e-08	44
5818698	1.000000e+00	2
5818699	3.359055e-01	27
5818692	9.995319e-01	14
5818693	8.881784e-16	50
5818694	1.301086e-03	36
5818695	5.946023e-02	31
5818688	1.000000e+00	5
5818689	2.399438e-01	28
5818690	1.133316e-12	48
5818691	8.881784e-16	50
5818751	1.000000e+00	0
5818750	8.881784e-16	50
5818749	1.000000e+00	5
5818748	1.000000e+00	4
5818747	9.966998e-01	16
5818746	1.000000e+00	3
5818745	1.000000e+00	5
5818744	9.999549e-01	12
5818743	1.000000e+00	3
5818742	9.999999e-01	8
5818741	1.000000e+00	7
5818740	1.000000e+00	1
5818739	1.000000e+00	0
5818738	1.000000e+00	5
5818737	3.359055e-01	27
5818736	1.000000e+00	0
5818734	8.881784e-16	50
5818735	7.600562e-01	23
5818732	1.621870e-08	44
5818733	5.817779e-07	42
5818730	8.881784e-16	50
5818731	8.881784e-16	50
5818728	4.529710e-14	49
5818729	1.000000e+00	2
5818726	9.999549e-01	12
5818724	3.245432e-02	32
5818725	1.301086e-03	36
5818722	9.405398e-01	20
5818723	3.300224e-03	35
5818720	8.388818e-01	22
5818721	9.405398e-01	20
5818649	9.998471e-01	13
5818648	1.529320e-04	38
5818651	2.230891e-10	46
5818650	1.000000e+00	1
5818653	1.193067e-05	40
5818652	9.999994e-01	9
5818655	1.013194e-01	30
5818654	3.359055e-01	27
5818641	1.000000e+00	6
5818640	9.999972e-01	10
5818643	1.000000e+00	4
5818642	1.013194e-01	30
5818645	4.529710e-14	49
5818644	4.529710e-14	49
5818647	9.995319e-01	14
5818646	6.640945e-01	24
5818632	1.000000e+00	6
5818633	9.966998e-01	16
5818634	1.000000e+00	4
5818636	1.000000e+00	7
5818637	9.999994e-01	9
5818638	4.529710e-14	49
5818639	1.000000e+00	5
5818624	8.388818e-01	22
5818625	9.999994e-01	9
5818626	1.000000e+00	0
5818627	1.000000e+00	2
5818628	7.600562e-01	23
5818629	1.000000e+00	1
5818630	9.999994e-01	9
5818631	1.000000e+00	5
5818683	4.529710e-14	49
5818682	8.881784e-16	50
5818681	1.000000e+00	3
5818680	5.946023e-02	31
5818687	1.000000e+00	1
5818686	1.000000e+00	1
5818685	9.999994e-01	9
5818684	1.000000e+00	1
5818675	8.881784e-16	50
5818674	1.000000e+00	0
5818673	7.673339e-03	34
5818672	1.000000e+00	6
5818679	1.000000e+00	1
5818678	8.881784e-16	50
5818677	3.245432e-02	32
5818676	4.529710e-14	49
5818666	1.000000e+00	3
5818667	1.000000e+00	0
5818664	9.999881e-01	11
5818665	1.000000e+00	0
5818670	9.999994e-01	9
5818671	2.230891e-10	46
5818668	7.600562e-01	23
5818669	9.999972e-01	10
5818658	8.986806e-01	21
5818659	9.999972e-01	10
5818656	1.000000e+00	1
5818657	1.000000e+00	2
5818662	1.621870e-08	44
5818663	1.133316e-12	48
5818660	1.000000e+00	0
5818661	3.300224e-03	35
5819105	1.000000e+00	1
5819104	1.000000e+00	0
5819107	1.000000e+00	7
5819106	1.000000e+00	3
5819109	8.388818e-01	22
5819108	1.611182e-01	29
5819111	1.000000e+00	6
5819110	9.999881e-01	11
5819113	9.995319e-01	14
5819112	3.359055e-01	27
5819115	1.000000e+00	2
5819114	1.000000e+00	3
5819117	1.000000e+00	3
5819116	9.999994e-01	9
5819119	1.000000e+00	7
5819118	3.300224e-03	35
5819120	1.000000e+00	3
5819121	1.000000e+00	1
5819122	8.881784e-16	50
5819123	1.000000e+00	1
5819124	1.000000e+00	3
5819125	1.000000e+00	3
5819126	1.049339e-07	43
5819127	1.000000e+00	0
5819128	4.510745e-05	39
5819129	1.854161e-11	47
5819130	8.881784e-16	50
5819131	9.999994e-01	9
5819132	1.000000e+00	0
5819133	1.000000e+00	0
5819134	9.999994e-01	9
5819135	8.881784e-16	50
5819075	8.881784e-16	50
5819074	1.301086e-03	36
5819073	1.000000e+00	3
5819072	5.817779e-07	42
5819079	9.999999e-01	8
5819078	1.000000e+00	6
5819077	9.923267e-01	17
5819076	9.998471e-01	13
5819083	1.854161e-11	47
5819082	9.998471e-01	13
5819081	2.104926e-09	45
5819080	5.817779e-07	42
5819087	9.995319e-01	14
5819086	1.000000e+00	6
5819085	5.946023e-02	31
5819084	6.640945e-01	24
5819090	6.640945e-01	24
5819091	1.301086e-03	36
5819088	1.000000e+00	5
5819089	9.999881e-01	11
5819094	9.995319e-01	14
5819095	4.529710e-14	49
5819092	6.640945e-01	24
5819093	8.881784e-16	50
5819098	1.000000e+00	2
5819099	1.000000e+00	4
5819096	1.000000e+00	2
5819097	9.999881e-01	11
5819102	2.104926e-09	45
5819103	1.000000e+00	0
5819100	1.000000e+00	0
5819101	1.000000e+00	0
5819045	9.999994e-01	9
5819044	5.561376e-01	25
5819047	1.641957e-02	33
5819046	8.986806e-01	21
5819041	9.999994e-01	9
5819040	1.000000e+00	0
5819043	3.245432e-02	32
5819042	1.000000e+00	7
5819053	1.000000e+00	1
5819052	9.986989e-01	15
5819055	1.000000e+00	1
5819054	9.998471e-01	13
5819049	8.986806e-01	21
5819048	1.000000e+00	1
5819051	1.000000e+00	7
5819050	8.881784e-16	50
5819060	1.000000e+00	3
5819061	1.000000e+00	3
5819062	1.000000e+00	1
5819063	1.000000e+00	1
5819056	1.301086e-03	36
5819057	9.675457e-01	19
5819058	1.000000e+00	0
5819059	1.000000e+00	4
5819068	9.995319e-01	14
5819069	8.881784e-16	50
5819070	1.000000e+00	1
5819071	1.000000e+00	0
5819064	1.000000e+00	4
5819065	1.000000e+00	2
5819066	4.510745e-05	39
5819067	8.881784e-16	50
5819015	8.881784e-16	50
5819014	9.999994e-01	9
5819013	1.000000e+00	2
5819012	9.999999e-01	8
5819011	1.133316e-12	48
5819010	3.300224e-03	35
5819009	9.966998e-01	16
5819008	1.049339e-07	43
5819023	9.999999e-01	8
5819022	1.000000e+00	6
5819021	1.133316e-12	48
5819020	9.999881e-01	11
5819019	8.388818e-01	22
5819018	9.999972e-01	10
5819017	2.230891e-10	46
5819016	1.000000e+00	7
5819030	1.000000e+00	5
5819031	5.561376e-01	25
5819028	5.561376e-01	25
5819029	3.300224e-03	35
5819026	6.640945e-01	24
5819027	1.000000e+00	1
5819024	1.529320e-04	38
5819025	9.986989e-01	15
5819038	9.999549e-01	12
5819039	1.611182e-01	29
5819036	1.000000e+00	0
5819037	2.230891e-10	46
5819034	9.999881e-01	11
5819035	1.000000e+00	2
5819032	9.999972e-01	10
5819033	1.000000e+00	6
5818984	1.000000e+00	6
5818985	8.881784e-16	50
5818986	1.000000e+00	1
5818987	1.000000e+00	5
5818988	1.000000e+00	0
5818989	9.999999e-01	8
5818990	1.000000e+00	1
5818991	1.000000e+00	0
5818976	1.000000e+00	1
5818977	9.999994e-01	9
5818978	1.000000e+00	0
5818979	1.000000e+00	7
5818980	1.000000e+00	7
5818981	9.999549e-01	12
5818982	9.405398e-01	20
5818983	1.000000e+00	3
5819001	9.995319e-01	14
5819000	8.881784e-16	50
5819003	8.881784e-16	50
5819002	9.999999e-01	8
5819005	9.999549e-01	12
5819004	9.986989e-01	15
5819007	9.675457e-01	19
5819006	4.529710e-14	49
5818993	6.640945e-01	24
5818992	2.399438e-01	28
5818995	1.000000e+00	6
5818994	1.000000e+00	5
5818997	1.000000e+00	4
5818996	9.998471e-01	13
5818999	1.621870e-08	44
5818998	9.923267e-01	17
5818954	9.999972e-01	10
5818955	1.000000e+00	1
5818952	1.013194e-01	30
5818953	1.000000e+00	0
5818958	9.999994e-01	9
5818959	1.000000e+00	0
5818956	1.000000e+00	0
5818957	1.000000e+00	0
5818946	5.817779e-07	42
5818947	8.881784e-16	50
5818944	1.854161e-11	47
5818945	8.881784e-16	50
5818950	1.621870e-08	44
5818951	9.999549e-01	12
5818948	1.000000e+00	1
5818949	1.000000e+00	4
5818971	9.995319e-01	14
5818970	1.000000e+00	0
5818969	1.000000e+00	0
5818968	9.675457e-01	19
5818975	7.600562e-01	23
5818974	1.000000e+00	1
5818973	1.000000e+00	4
5818972	1.000000e+00	0
5818963	1.000000e+00	1
5818962	1.000000e+00	3
5818961	1.000000e+00	2
5818960	1.301086e-03	36
5818967	1.000000e+00	0
5818966	1.000000e+00	1
5818965	1.000000e+00	2
5818964	1.000000e+00	2
5818924	9.405398e-01	20
5818925	9.995319e-01	14
5818926	1.529320e-04	38
5818927	1.641957e-02	33
5818920	1.000000e+00	2
5818921	8.881784e-16	50
5818922	1.621870e-08	44
5818923	9.999994e-01	9
5818916	8.881784e-16	50
5818917	1.000000e+00	0
5818918	9.999881e-01	11
5818919	8.388818e-01	22
5818912	1.000000e+00	1
5818914	6.640945e-01	24
5818915	1.000000e+00	2
5818941	2.104926e-09	45
5818940	1.000000e+00	1
5818943	1.000000e+00	6
5818942	5.561376e-01	25
5818937	1.000000e+00	5
5818936	1.000000e+00	3
5818939	1.000000e+00	2
5818938	5.561376e-01	25
5818933	1.000000e+00	1
5818932	1.000000e+00	7
5818935	1.000000e+00	1
5818934	1.000000e+00	2
5818928	1.000000e+00	0
5818931	1.000000e+00	0
5818930	4.681115e-04	37
5818894	1.611182e-01	29
5818895	1.000000e+00	7
5818892	1.000000e+00	2
5818893	4.529710e-14	49
5818890	7.673339e-03	34
5818891	2.807050e-06	41
5818888	1.193067e-05	40
5818889	2.230891e-10	46
5818886	9.923267e-01	17
5818887	8.881784e-16	50
5818884	3.359055e-01	27
5818885	9.835804e-01	18
5818882	1.000000e+00	1
5818883	8.881784e-16	50
5818880	5.561376e-01	25
5818881	1.000000e+00	7
5818911	1.000000e+00	7
5818910	2.104926e-09	45
5818909	4.510745e-05	39
5818908	1.000000e+00	2
5818907	7.673339e-03	34
5818906	8.881784e-16	50
5818905	4.438624e-01	26
5818904	9.999999e-01	8
5818903	1.000000e+00	3
5818902	8.881784e-16	50
5818901	1.193067e-05	40
5818900	1.000000e+00	0
5818899	1.611182e-01	29
5818897	1.000000e+00	5
5818896	2.399438e-01	28
5819378	1.611182e-01	29
5819379	9.999999e-01	8
5819376	9.998471e-01	13
5819377	8.881784e-16	50
5819382	1.000000e+00	5
5819383	1.049339e-07	43
5819380	1.000000e+00	1
5819381	7.673339e-03	34
5819386	1.641957e-02	33
5819387	1.000000e+00	3
5819384	1.000000e+00	0
5819385	9.675457e-01	19
5819390	1.621870e-08	44
5819391	9.999999e-01	8
5819388	1.000000e+00	0
5819389	1.611182e-01	29
5819363	8.881784e-16	50
5819362	9.999549e-01	12
5819361	5.817779e-07	42
5819360	8.881784e-16	50
5819367	1.000000e+00	1
5819366	8.881784e-16	50
5819365	1.000000e+00	0
5819364	1.641957e-02	33
5819371	1.000000e+00	3
5819370	1.000000e+00	1
5819369	8.881784e-16	50
5819368	1.049339e-07	43
5819375	8.881784e-16	50
5819374	8.881784e-16	50
5819373	9.999972e-01	10
5819372	5.561376e-01	25
5819344	8.881784e-16	50
5819345	9.405398e-01	20
5819347	4.681115e-04	37
5819348	5.561376e-01	25
5819349	9.995319e-01	14
5819350	4.438624e-01	26
5819351	1.000000e+00	4
5819352	1.000000e+00	2
5819353	3.245432e-02	32
5819354	4.510745e-05	39
5819355	1.000000e+00	5
5819356	8.881784e-16	50
5819357	9.999549e-01	12
5819358	1.000000e+00	4
5819359	6.640945e-01	24
5819329	9.999549e-01	12
5819328	1.000000e+00	5
5819331	4.529710e-14	49
5819330	8.881784e-16	50
5819333	9.999549e-01	12
5819332	9.923267e-01	17
5819335	9.986989e-01	15
5819334	1.000000e+00	0
5819337	9.999549e-01	12
5819336	3.245432e-02	32
5819339	1.000000e+00	3
5819338	9.999881e-01	11
5819341	1.000000e+00	2
5819340	8.881784e-16	50
5819343	3.245432e-02	32
5819342	1.000000e+00	2
5819318	1.000000e+00	1
5819319	1.000000e+00	5
5819316	1.193067e-05	40
5819317	1.000000e+00	0
5819314	5.817779e-07	42
5819315	1.000000e+00	1
5819312	1.000000e+00	2
5819313	1.000000e+00	4
5819326	9.999881e-01	11
5819327	1.000000e+00	2
5819324	1.000000e+00	2
5819325	8.986806e-01	21
5819322	8.881784e-16	50
5819323	1.611182e-01	29
5819320	1.000000e+00	0
5819321	9.923267e-01	17
5819303	1.000000e+00	4
5819302	9.675457e-01	19
5819301	9.923267e-01	17
5819300	1.133316e-12	48
5819299	1.000000e+00	0
5819298	7.600562e-01	23
5819297	4.529710e-14	49
5819296	8.881784e-16	50
5819311	4.529710e-14	49
5819310	9.923267e-01	17
5819309	1.000000e+00	2
5819308	1.000000e+00	2
5819307	1.000000e+00	7
5819306	1.000000e+00	2
5819304	4.529710e-14	49
5819284	1.000000e+00	3
5819285	1.000000e+00	0
5819286	1.000000e+00	0
5819287	1.000000e+00	0
5819280	1.013194e-01	30
5819281	7.600562e-01	23
5819282	1.000000e+00	1
5819283	1.000000e+00	1
5819292	1.000000e+00	6
5819293	4.529710e-14	49
5819294	1.000000e+00	6
5819295	5.817779e-07	42
5819288	7.600562e-01	23
5819289	2.230891e-10	46
5819290	1.000000e+00	3
5819291	5.561376e-01	25
5819269	1.000000e+00	4
5819268	9.999994e-01	9
5819271	1.000000e+00	1
5819270	1.000000e+00	2
5819265	4.529710e-14	49
5819264	1.621870e-08	44
5819267	1.000000e+00	4
5819266	9.923267e-01	17
5819277	1.000000e+00	0
5819276	8.881784e-16	50
5819279	8.881784e-16	50
5819278	1.000000e+00	4
5819273	5.817779e-07	42
5819272	8.881784e-16	50
5819275	1.000000e+00	2
5819274	8.881784e-16	50
5819259	2.104926e-09	45
5819258	8.881784e-16	50
5819257	9.986989e-01	15
5819256	1.000000e+00	5
5819263	8.881784e-16	50
5819262	2.230891e-10	46
5819261	8.881784e-16	50
5819260	9.998471e-01	13
5819251	9.999994e-01	9
5819250	1.049339e-07	43
5819249	8.881784e-16	50
5819248	9.999972e-01	10
5819255	9.999549e-01	12
5819254	1.000000e+00	4
5819253	9.999972e-01	10
5819242	1.641957e-02	33
5819243	8.881784e-16	50
5819240	6.640945e-01	24
5819241	1.000000e+00	2
5819246	5.817779e-07	42
5819247	1.000000e+00	0
5819244	8.881784e-16	50
5819245	1.133316e-12	48
5819234	1.000000e+00	3
5819235	1.000000e+00	0
5819232	1.000000e+00	6
5819233	1.000000e+00	4
5819238	9.999972e-01	10
5819239	1.000000e+00	1
5819236	1.000000e+00	5
5819237	1.000000e+00	1
5819225	9.999994e-01	9
5819224	1.000000e+00	3
5819227	1.000000e+00	6
5819226	1.000000e+00	3
5819229	9.999881e-01	11
5819228	9.405398e-01	20
5819231	9.999881e-01	11
5819230	1.611182e-01	29
5819217	5.561376e-01	25
5819216	9.999994e-01	9
5819219	1.000000e+00	6
5819218	1.000000e+00	5
5819221	1.000000e+00	0
5819220	1.000000e+00	5
5819223	1.000000e+00	1
5819222	9.999972e-01	10
5819208	1.000000e+00	6
5819209	1.000000e+00	2
5819210	8.388818e-01	22
5819211	9.966998e-01	16
5819212	1.000000e+00	6
5819213	1.000000e+00	0
5819214	9.923267e-01	17
5819215	9.986989e-01	15
5819200	1.000000e+00	3
5819201	1.000000e+00	3
5819202	1.133316e-12	48
5819203	1.000000e+00	0
5819204	1.000000e+00	2
5819205	5.946023e-02	31
5819206	1.000000e+00	1
5819207	1.000000e+00	0
5819199	3.245432e-02	32
5819198	1.000000e+00	1
5819197	1.854161e-11	47
5819196	1.000000e+00	5
5819195	9.999881e-01	11
5819194	1.854161e-11	47
5819193	1.000000e+00	1
5819192	9.999994e-01	9
5819191	1.000000e+00	2
5819190	1.000000e+00	5
5819189	1.000000e+00	3
5819188	1.000000e+00	3
5819187	1.000000e+00	5
5819186	1.000000e+00	7
5819185	9.999549e-01	12
5819184	8.881784e-16	50
5819183	2.230891e-10	46
5819181	2.230891e-10	46
5819178	6.640945e-01	24
5819179	7.600562e-01	23
5819176	4.510745e-05	39
5819177	1.641957e-02	33
5819174	1.000000e+00	0
5819172	3.300224e-03	35
5819173	9.835804e-01	18
5819170	4.529710e-14	49
5819171	1.000000e+00	3
5819168	3.359055e-01	27
5819169	1.000000e+00	1
5819165	1.000000e+00	7
5819164	8.881784e-16	50
5819167	9.986989e-01	15
5819166	1.133316e-12	48
5819161	9.999881e-01	11
5819160	8.881784e-16	50
5819163	4.529710e-14	49
5819162	1.000000e+00	0
5819157	8.881784e-16	50
5819156	1.641957e-02	33
5819159	9.995319e-01	14
5819158	7.673339e-03	34
5819153	9.995319e-01	14
5819152	1.000000e+00	4
5819155	8.881784e-16	50
5819154	1.000000e+00	3
5819148	9.405398e-01	20
5819149	1.000000e+00	6
5819150	8.881784e-16	50
5819151	4.681115e-04	37
5819144	1.000000e+00	0
5819145	1.000000e+00	1
5819146	1.000000e+00	6
5819147	8.881784e-16	50
5819140	1.000000e+00	1
5819141	1.611182e-01	29
5819143	9.999881e-01	11
5819136	1.000000e+00	0
5819137	1.621870e-08	44
5819138	1.000000e+00	6
5819139	9.986989e-01	15
5819531	1.000000e+00	0
5819530	5.561376e-01	25
5819529	1.000000e+00	0
5819528	1.000000e+00	1
5819535	7.600562e-01	23
5819534	1.000000e+00	0
5819533	1.000000e+00	0
5819532	1.000000e+00	3
5819523	1.854161e-11	47
5819522	2.230891e-10	46
5819521	2.399438e-01	28
5819520	9.999549e-01	12
5819527	1.000000e+00	6
5819526	1.000000e+00	0
5819525	1.000000e+00	5
5819524	5.946023e-02	31
5819546	1.000000e+00	0
5819547	1.000000e+00	4
5819544	8.881784e-16	50
5819545	3.245432e-02	32
5819550	8.881784e-16	50
5819551	1.000000e+00	0
5819548	1.000000e+00	1
5819549	1.000000e+00	0
5819538	2.230891e-10	46
5819539	1.000000e+00	0
5819536	1.000000e+00	7
5819537	8.881784e-16	50
5819542	1.000000e+00	4
5819543	9.999549e-01	12
5819540	1.000000e+00	0
5819541	1.000000e+00	0
5819561	1.000000e+00	0
5819560	1.000000e+00	0
5819563	1.000000e+00	0
5819562	1.000000e+00	0
5819565	1.000000e+00	0
5819564	1.000000e+00	0
5819566	1.000000e+00	0
5819553	1.000000e+00	0
5819552	1.000000e+00	4
5819555	1.000000e+00	0
5819554	1.000000e+00	1
5819557	1.000000e+00	7
5819556	1.000000e+00	0
5819559	1.000000e+00	0
5819558	1.000000e+00	0
5819576	1.000000e+00	0
5819577	1.000000e+00	0
5819578	1.000000e+00	0
5819580	1.000000e+00	0
5819581	1.000000e+00	3
5819582	1.000000e+00	0
5819583	1.000000e+00	3
5819568	1.000000e+00	0
5819569	8.881784e-16	50
5819570	1.000000e+00	0
[truncated: 2,891 more rows]
