# Supplementary material for: Translational Selection Is Ubiquitous in Prokaryotes
Source: PLoS Genet. 2010 Jun 24;6(6):e1001004. doi: 10.1371/journal.pgen.1001004 (PMC2891978; doi:10.1371/journal.pgen.1001004)
Supplement: Dataset S1 — OCU/non-OCU gene calls in 461 Bacterial and Archaeal genomes, and summary tables of genome properties and OCU preferences for specific codons. (4.77 MB ZIP) [file pgen.1001004.s001.zip › Dataset_S1_Bacteria/Borrelia_afzelii_PKo.arff.ocuGenes]

GeneID	signTest_p	ocuProbWinCnt
4491131	7.673339e-03	34
4491130	8.881784e-16	50
4491133	1.611182e-01	29
4491134	8.881784e-16	50
4491125	8.881784e-16	50
4491127	1.621870e-08	44
4491126	4.510745e-05	39
4491112	8.881784e-16	50
4491113	8.881784e-16	50
4491114	1.529320e-04	38
4491116	7.600562e-01	23
4491104	8.881784e-16	50
4491105	8.881784e-16	50
4491107	4.681115e-04	37
4491108	5.561376e-01	25
4491109	8.881784e-16	50
4491110	2.230891e-10	46
4491111	8.881784e-16	50
4491097	9.966998e-01	16
4491096	5.817779e-07	42
4491103	8.881784e-16	50
4491102	1.049339e-07	43
4491101	9.986989e-01	15
4491090	4.529710e-14	49
4491089	8.881784e-16	50
4491088	1.193067e-05	40
4491095	8.881784e-16	50
4491094	8.881784e-16	50
4491093	3.245432e-02	32
4491082	1.133316e-12	48
4491083	4.529710e-14	49
4491080	1.133316e-12	48
4491081	8.881784e-16	50
4491086	9.405398e-01	20
4491087	4.529710e-14	49
4491084	8.881784e-16	50
4491085	1.854161e-11	47
4491074	2.230891e-10	46
4491075	9.999994e-01	9
4491072	8.881784e-16	50
4491078	4.438624e-01	26
4491079	9.923267e-01	17
4491076	1.301086e-03	36
4491077	1.133316e-12	48
4491069	8.881784e-16	50
4491068	8.881784e-16	50
4491070	1.133316e-12	48
4491065	1.854161e-11	47
4491067	8.881784e-16	50
4491066	2.104926e-09	45
4491061	8.881784e-16	50
4491060	7.600562e-01	23
4491063	4.529710e-14	49
4491062	4.529710e-14	49
4491057	4.529710e-14	49
4491056	2.104926e-09	45
4491059	1.529320e-04	38
4491058	1.301086e-03	36
4491052	3.245432e-02	32
4491053	4.681115e-04	37
4491054	1.854161e-11	47
4491048	1.611182e-01	29
4491049	1.301086e-03	36
4491050	8.881784e-16	50
4491051	8.881784e-16	50
4491044	3.359055e-01	27
4491045	1.000000e+00	4
4491046	1.013194e-01	30
4491047	9.986989e-01	15
4491040	1.013194e-01	30
4491041	7.673339e-03	34
4491043	1.621870e-08	44
4491038	9.923267e-01	17
4491037	8.881784e-16	50
4491036	8.881784e-16	50
4491035	8.881784e-16	50
4491034	8.881784e-16	50
4491033	2.104926e-09	45
4491032	8.881784e-16	50
4491031	8.388818e-01	22
4491028	4.681115e-04	37
4491027	1.854161e-11	47
4491026	3.300224e-03	35
4491025	1.133316e-12	48
4491022	8.881784e-16	50
4491023	1.013194e-01	30
4491020	1.049339e-07	43
4491021	1.133316e-12	48
4491018	9.986989e-01	15
4491016	1.529320e-04	38
4491017	3.300224e-03	35
4491014	6.640945e-01	24
4491015	5.946023e-02	31
4491248	4.529710e-14	49
4491249	8.881784e-16	50
4491250	8.881784e-16	50
4491251	4.529710e-14	49
4491254	8.881784e-16	50
4491255	1.133316e-12	48
4491258	1.133316e-12	48
4491259	8.881784e-16	50
4491260	9.675457e-01	19
4491261	3.245432e-02	32
4491263	8.881784e-16	50
4491232	8.881784e-16	50
4491237	8.881784e-16	50
4491238	8.881784e-16	50
4491241	8.881784e-16	50
4491243	8.881784e-16	50
4491242	8.881784e-16	50
4491245	8.881784e-16	50
4491244	6.640945e-01	24
4491246	4.510745e-05	39
4491218	8.881784e-16	50
4491216	8.881784e-16	50
4491217	8.881784e-16	50
4491222	3.359055e-01	27
4491223	8.881784e-16	50
4491221	8.881784e-16	50
4491226	1.854161e-11	47
4491224	4.529710e-14	49
4491230	8.881784e-16	50
4491231	7.673339e-03	34
4491229	4.529710e-14	49
4491202	8.881784e-16	50
4491206	8.881784e-16	50
4491204	3.300224e-03	35
4491211	8.881784e-16	50
4491210	8.881784e-16	50
4491208	8.881784e-16	50
4491215	8.881784e-16	50
4491213	8.881784e-16	50
4491188	8.881784e-16	50
4491190	1.013194e-01	30
4491191	1.621870e-08	44
4491196	8.881784e-16	50
4491197	8.881784e-16	50
4491199	8.881784e-16	50
4491192	4.529710e-14	49
4491193	8.881784e-16	50
4491194	8.881784e-16	50
4491173	2.230891e-10	46
4491172	1.529320e-04	38
4491169	1.641957e-02	33
4491168	8.881784e-16	50
4491171	2.230891e-10	46
4491170	8.881784e-16	50
4491183	4.510745e-05	39
4491182	8.881784e-16	50
4491159	8.881784e-16	50
4491156	9.995319e-01	14
4491157	7.673339e-03	34
4491154	5.817779e-07	42
4491155	1.621870e-08	44
4491153	2.807050e-06	41
4491167	8.881784e-16	50
4491164	8.881784e-16	50
4491165	2.104926e-09	45
4491162	8.881784e-16	50
4491163	8.881784e-16	50
4491160	8.881784e-16	50
4491143	9.999881e-01	11
4491142	1.529320e-04	38
4491141	8.881784e-16	50
4491140	8.881784e-16	50
4491139	8.881784e-16	50
4491138	8.881784e-16	50
4491150	8.881784e-16	50
4491147	5.817779e-07	42
4491146	8.881784e-16	50
4491145	8.881784e-16	50
4227411	5.817779e-07	42
4227410	9.966998e-01	16
4227409	1.000000e+00	7
4227408	1.000000e+00	3
4227415	1.000000e+00	0
4227414	1.000000e+00	0
4227413	2.230891e-10	46
4227412	2.807050e-06	41
4227419	4.438624e-01	26
4227418	1.000000e+00	3
4227417	1.611182e-01	29
4227416	4.438624e-01	26
4227423	3.300224e-03	35
4227422	1.000000e+00	5
4227421	7.600562e-01	23
4227420	8.881784e-16	50
4227394	8.881784e-16	50
4227395	1.621870e-08	44
4227392	1.000000e+00	0
4227393	1.000000e+00	0
4227398	1.000000e+00	0
4227399	1.000000e+00	0
4227396	9.999972e-01	10
4227397	1.000000e+00	0
4227402	4.529710e-14	49
4227403	1.000000e+00	1
4227400	1.000000e+00	0
4227401	3.300224e-03	35
4227406	2.399438e-01	28
4227407	1.000000e+00	1
4227404	1.000000e+00	4
4227405	1.000000e+00	0
4227441	1.000000e+00	0
4227440	9.999994e-01	9
4227443	8.388818e-01	22
4227442	1.000000e+00	7
4227445	4.681115e-04	37
4227447	1.000000e+00	4
4227446	8.986806e-01	21
4227449	1.000000e+00	0
4227448	1.000000e+00	1
4227451	8.881784e-16	50
4227450	9.999972e-01	10
4227453	1.000000e+00	0
4227452	1.000000e+00	4
4227455	8.881784e-16	50
4227454	1.000000e+00	0
4227424	1.000000e+00	1
4227425	9.999999e-01	8
4227426	1.000000e+00	3
4227427	1.611182e-01	29
4227428	9.405398e-01	20
4227429	1.133316e-12	48
4227430	9.999999e-01	8
4227431	9.999972e-01	10
4227432	6.640945e-01	24
4227433	1.000000e+00	1
4227434	9.999999e-01	8
4227435	4.529710e-14	49
4227436	9.999994e-01	9
4227437	1.000000e+00	3
4227438	5.817779e-07	42
4227439	1.854161e-11	47
4227351	2.104926e-09	45
4227350	9.999994e-01	9
4227349	1.000000e+00	0
4227348	6.640945e-01	24
4227347	9.999972e-01	10
4227346	9.966998e-01	16
4227345	8.881784e-16	50
4227344	1.133316e-12	48
4227358	8.881784e-16	50
4227357	1.133316e-12	48
4227356	1.000000e+00	1
4227355	8.881784e-16	50
4227354	9.998471e-01	13
4227352	1.611182e-01	29
4227335	4.681115e-04	37
4227332	1.000000e+00	1
4227333	1.000000e+00	0
4227330	9.999972e-01	10
4227331	1.000000e+00	4
4227328	1.000000e+00	7
4227342	1.000000e+00	1
4227343	1.193067e-05	40
4227340	1.854161e-11	47
4227341	4.681115e-04	37
4227338	8.881784e-16	50
4227339	1.000000e+00	0
4227336	1.000000e+00	2
4227337	2.807050e-06	41
4227380	9.999972e-01	10
4227383	1.000000e+00	1
4227382	8.881784e-16	50
4227377	1.000000e+00	3
4227376	9.998471e-01	13
4227379	1.000000e+00	0
4227378	1.000000e+00	0
4227389	1.301086e-03	36
4227388	8.881784e-16	50
4227391	1.000000e+00	0
4227390	1.000000e+00	1
4227385	1.000000e+00	0
4227384	6.640945e-01	24
4227387	1.000000e+00	0
4227386	2.807050e-06	41
4227364	8.881784e-16	50
4227365	1.000000e+00	4
4227366	9.999972e-01	10
4227360	1.000000e+00	4
4227361	1.000000e+00	2
4227362	9.999999e-01	8
4227363	1.000000e+00	2
4227372	9.923267e-01	17
4227373	1.000000e+00	4
4227374	6.640945e-01	24
4227375	1.000000e+00	0
4227368	1.000000e+00	1
4227369	1.000000e+00	3
4227370	1.000000e+00	0
4227371	1.000000e+00	0
4227016	8.881784e-16	50
4227546	1.000000e+00	5
4227017	9.999972e-01	10
4227547	9.999549e-01	12
4227018	8.881784e-16	50
4227544	1.000000e+00	1
4227019	8.388818e-01	22
4227545	1.000000e+00	2
4227020	9.999972e-01	10
4227550	9.999999e-01	8
4227021	1.000000e+00	1
4227551	8.986806e-01	21
4227022	9.999549e-01	12
4227548	2.807050e-06	41
4227023	9.995319e-01	14
4227549	1.000000e+00	0
4227536	9.999999e-01	8
4227537	8.986806e-01	21
4227542	1.000000e+00	1
4227543	1.000000e+00	1
4227541	8.881784e-16	50
4227033	4.529710e-14	49
4227531	3.300224e-03	35
4227032	4.529710e-14	49
4227530	1.193067e-05	40
4227035	9.999549e-01	12
4227529	4.529710e-14	49
4227034	8.986806e-01	21
4227528	9.999549e-01	12
4227037	2.104926e-09	45
4227535	2.807050e-06	41
4227036	8.881784e-16	50
4227534	1.854161e-11	47
4227039	1.000000e+00	7
4227533	3.359055e-01	27
4227038	4.681115e-04	37
4227532	4.438624e-01	26
4227025	2.230891e-10	46
4227523	8.881784e-16	50
4227024	4.529710e-14	49
4227522	1.133316e-12	48
4227521	7.673339e-03	34
4227026	9.966998e-01	16
4227520	1.854161e-11	47
4227029	1.000000e+00	1
4227527	1.133316e-12	48
4227028	9.835804e-01	18
4227526	1.000000e+00	0
4227031	8.881784e-16	50
4227030	1.000000e+00	0
4227524	8.881784e-16	50
4227050	3.245432e-02	32
4227576	8.881784e-16	50
4227051	8.881784e-16	50
4227577	1.049339e-07	43
4227048	1.000000e+00	6
4227578	1.133316e-12	48
4227049	1.854161e-11	47
4227579	1.529320e-04	38
4227580	9.999549e-01	12
4227054	8.881784e-16	50
4227055	1.529320e-04	38
4227581	5.946023e-02	31
4227052	7.673339e-03	34
4227582	8.881784e-16	50
4227053	1.000000e+00	6
4227042	1.854161e-11	47
4227568	1.000000e+00	0
4227043	1.000000e+00	1
4227569	1.000000e+00	0
4227040	2.104926e-09	45
4227570	1.049339e-07	43
4227571	1.000000e+00	0
4227046	9.999549e-01	12
4227047	1.000000e+00	4
4227044	1.000000e+00	0
4227045	4.529710e-14	49
4227575	8.881784e-16	50
4227067	9.999999e-01	8
4227561	6.640945e-01	24
4227066	1.000000e+00	2
4227560	9.999972e-01	10
4227065	1.301086e-03	36
4227563	1.000000e+00	1
4227064	8.881784e-16	50
4227562	1.000000e+00	4
4227071	1.000000e+00	6
4227565	4.438624e-01	26
4227070	1.854161e-11	47
4227564	1.000000e+00	0
4227069	8.881784e-16	50
4227567	7.600562e-01	23
4227566	1.000000e+00	0
4227068	7.673339e-03	34
4227553	2.104926e-09	45
4227059	2.104926e-09	45
4227552	9.999994e-01	9
4227058	8.881784e-16	50
4227555	9.999994e-01	9
4227057	9.999549e-01	12
4227554	5.946023e-02	31
4227056	1.854161e-11	47
4227557	7.600562e-01	23
4227063	8.881784e-16	50
4227556	4.529710e-14	49
4227062	1.621870e-08	44
4227559	4.529710e-14	49
4227061	4.681115e-04	37
4227558	3.300224e-03	35
4227060	1.133316e-12	48
4227486	8.881784e-16	50
4227487	1.641957e-02	33
4227484	1.000000e+00	7
4227485	8.881784e-16	50
4227482	4.510745e-05	39
4227483	8.881784e-16	50
4227480	1.000000e+00	7
4227481	1.193067e-05	40
4227478	2.230891e-10	46
4227479	1.000000e+00	6
4227476	4.681115e-04	37
4227477	4.438624e-01	26
4227475	1.000000e+00	5
4227472	1.000000e+00	0
4227473	1.000000e+00	3
4227471	1.000000e+00	5
4227470	1.000000e+00	0
4227469	1.000000e+00	1
4227467	9.999994e-01	9
4227466	1.000000e+00	1
4227465	1.000000e+00	0
4227464	1.621870e-08	44
4227463	5.817779e-07	42
4227462	1.000000e+00	1
4227461	1.000000e+00	0
4227460	1.000000e+00	3
4227459	2.230891e-10	46
4227458	4.681115e-04	37
4227457	8.881784e-16	50
4227456	2.104926e-09	45
4227516	7.673339e-03	34
4227517	8.881784e-16	50
4227518	1.854161e-11	47
4227519	1.193067e-05	40
4227512	8.881784e-16	50
4227513	1.133316e-12	48
4227514	2.807050e-06	41
4227515	8.881784e-16	50
4227508	1.621870e-08	44
4227509	1.133316e-12	48
4227510	1.621870e-08	44
4227511	8.881784e-16	50
4227504	3.300224e-03	35
4227505	4.529710e-14	49
4227506	1.641957e-02	33
4227507	8.881784e-16	50
4227501	1.854161e-11	47
4227500	1.621870e-08	44
4227503	4.529710e-14	49
4227502	8.881784e-16	50
4227497	1.133316e-12	48
4227499	1.611182e-01	29
4227498	4.529710e-14	49
4227493	4.510745e-05	39
4227492	5.817779e-07	42
4227494	6.640945e-01	24
4227488	4.529710e-14	49
4227136	3.359055e-01	27
4227137	4.529710e-14	49
4227138	2.807050e-06	41
4227139	9.995319e-01	14
4227141	8.881784e-16	50
4227142	8.881784e-16	50
4227144	3.300224e-03	35
4227145	2.230891e-10	46
4227146	4.529710e-14	49
4227147	9.675457e-01	19
4227148	1.621870e-08	44
4227149	8.881784e-16	50
4227151	1.854161e-11	47
4227153	9.966998e-01	16
4227155	1.000000e+00	3
4227154	8.881784e-16	50
4227157	1.000000e+00	3
4227156	9.675457e-01	19
4227159	9.999994e-01	9
4227158	1.000000e+00	5
4227161	5.946023e-02	31
4227160	1.000000e+00	6
4227163	1.000000e+00	2
4227162	1.000000e+00	0
4227165	1.000000e+00	0
4227164	1.000000e+00	1
4227167	1.000000e+00	0
4227166	1.000000e+00	0
4227171	1.000000e+00	0
4227168	1.000000e+00	0
4227169	1.000000e+00	1
4227174	9.999994e-01	9
4227175	1.854161e-11	47
4227172	1.000000e+00	0
4227173	1.000000e+00	0
4227178	1.000000e+00	7
4227179	1.000000e+00	5
4227176	1.000000e+00	6
4227177	9.999972e-01	10
4227182	1.611182e-01	29
4227183	4.510745e-05	39
4227180	4.681115e-04	37
4227181	8.881784e-16	50
4227187	9.999549e-01	12
4227186	2.807050e-06	41
4227185	1.854161e-11	47
4227184	8.881784e-16	50
4227191	4.529710e-14	49
4227190	1.049339e-07	43
4227189	1.000000e+00	6
4227188	8.881784e-16	50
4227195	1.000000e+00	5
4227194	1.193067e-05	40
4227193	4.510745e-05	39
4227192	1.000000e+00	0
4227199	9.999549e-01	12
4227198	4.438624e-01	26
4227197	2.230891e-10	46
4227196	1.000000e+00	0
4227076	8.881784e-16	50
4227077	4.529710e-14	49
4227078	1.621870e-08	44
4227079	8.881784e-16	50
4227072	1.000000e+00	7
4227073	1.000000e+00	7
4227074	4.529710e-14	49
4227075	8.881784e-16	50
4227084	1.133316e-12	48
4227085	1.000000e+00	3
4227086	7.600562e-01	23
4227087	8.881784e-16	50
4227080	9.998471e-01	13
4227081	1.301086e-03	36
4227083	1.854161e-11	47
4227093	9.995319e-01	14
4227092	7.673339e-03	34
4227095	1.000000e+00	3
4227094	9.999972e-01	10
4227091	1.000000e+00	7
4227090	9.835804e-01	18
4227101	1.013194e-01	30
4227100	9.999549e-01	12
4227103	8.881784e-16	50
4227102	1.049339e-07	43
4227097	8.881784e-16	50
4227099	1.000000e+00	4
4227110	8.388818e-01	22
4227111	4.681115e-04	37
4227108	1.854161e-11	47
4227109	9.999549e-01	12
4227106	8.881784e-16	50
4227107	1.000000e+00	2
4227104	1.193067e-05	40
4227105	4.529710e-14	49
4227118	4.529710e-14	49
4227119	8.881784e-16	50
4227116	9.966998e-01	16
4227117	1.000000e+00	4
4227114	2.230891e-10	46
4227115	8.881784e-16	50
4227112	9.999881e-01	11
4227113	2.104926e-09	45
4227126	1.641957e-02	33
4227125	8.388818e-01	22
4227124	1.000000e+00	1
4227123	8.881784e-16	50
4227122	4.529710e-14	49
4227121	8.881784e-16	50
4227120	1.133316e-12	48
4227132	1.000000e+00	4
4227131	8.881784e-16	50
4227130	8.881784e-16	50
4227129	3.245432e-02	32
4227128	1.000000e+00	7
4491281	2.230891e-10	46
4227273	8.881784e-16	50
4491280	9.923267e-01	17
4227272	8.881784e-16	50
4491283	9.999999e-01	8
4227275	1.133316e-12	48
4491282	8.881784e-16	50
4227274	1.013194e-01	30
4227277	5.561376e-01	25
4491285	8.881784e-16	50
4491284	9.998471e-01	13
4227276	2.399438e-01	28
4227279	5.946023e-02	31
4491287	8.881784e-16	50
4227278	2.104926e-09	45
4491286	9.923267e-01	17
4227265	9.835804e-01	18
4491289	8.881784e-16	50
4227264	5.817779e-07	42
4491288	2.807050e-06	41
4227267	9.986989e-01	15
4491291	7.673339e-03	34
4227266	7.673339e-03	34
4227269	8.881784e-16	50
4227268	8.881784e-16	50
4491292	8.881784e-16	50
4227271	3.300224e-03	35
4491295	2.230891e-10	46
4227270	9.999994e-01	9
4491294	8.881784e-16	50
4227288	9.986989e-01	15
4227289	1.529320e-04	38
4491266	2.230891e-10	46
4227290	4.529710e-14	49
4491267	8.881784e-16	50
4227291	9.998471e-01	13
4491268	1.133316e-12	48
4227292	8.881784e-16	50
4227293	9.999881e-01	11
4227295	6.640945e-01	24
4491272	6.640945e-01	24
4227280	9.405398e-01	20
4227281	4.510745e-05	39
4491273	9.998471e-01	13
4227282	8.986806e-01	21
4491274	8.986806e-01	21
4491275	4.529710e-14	49
4491276	8.881784e-16	50
4227284	9.966998e-01	16
4491277	8.881784e-16	50
4227285	9.999881e-01	11
4491278	1.854161e-11	47
4227286	8.881784e-16	50
4491279	4.529710e-14	49
4227287	2.399438e-01	28
4227307	1.133316e-12	48
4227306	8.881784e-16	50
4227305	9.675457e-01	19
4227311	4.529710e-14	49
4227310	8.881784e-16	50
4227309	8.388818e-01	22
4227308	1.049339e-07	43
4227299	8.881784e-16	50
4227298	8.881784e-16	50
4227297	9.998471e-01	13
4227296	1.000000e+00	4
4227303	8.881784e-16	50
4227302	1.641957e-02	33
4227301	9.923267e-01	17
4227300	1.529320e-04	38
4491298	4.681115e-04	37
4227323	4.529710e-14	49
4491299	1.611182e-01	29
4491296	4.529710e-14	49
4227321	3.245432e-02	32
4491297	1.641957e-02	33
4227326	1.000000e+00	5
4227327	1.000000e+00	1
4227324	3.300224e-03	35
4491300	9.999994e-01	9
4491301	9.995319e-01	14
4227325	9.966998e-01	16
4227314	8.881784e-16	50
4227315	1.000000e+00	3
4227312	2.104926e-09	45
4227313	1.000000e+00	4
4227318	8.986806e-01	21
4227319	1.000000e+00	7
4227317	9.999549e-01	12
4227213	5.817779e-07	42
4227212	9.999999e-01	8
4227215	4.510745e-05	39
4227214	4.510745e-05	39
4227209	8.881784e-16	50
4227208	3.245432e-02	32
4227211	1.611182e-01	29
4227210	9.999972e-01	10
4227207	4.529710e-14	49
4227206	2.230891e-10	46
4227201	1.000000e+00	5
4227200	3.359055e-01	27
4227203	8.881784e-16	50
4227202	1.000000e+00	1
4227228	1.000000e+00	3
4227229	9.999999e-01	8
4227230	9.675457e-01	19
4227231	1.000000e+00	0
4227224	8.881784e-16	50
4227225	8.388818e-01	22
4227226	1.000000e+00	0
4227227	1.000000e+00	0
4227220	8.881784e-16	50
4227221	4.529710e-14	49
4227222	9.999999e-01	8
4227223	1.193067e-05	40
4227216	9.675457e-01	19
4227217	2.399438e-01	28
4227218	9.995319e-01	14
4227219	8.881784e-16	50
4227246	9.835804e-01	18
4227244	1.000000e+00	1
4227243	9.999549e-01	12
4227242	9.986989e-01	15
4227241	1.854161e-11	47
4227240	1.000000e+00	2
4227238	1.000000e+00	3
4227235	1.000000e+00	4
4227234	1.013194e-01	30
4227233	8.881784e-16	50
4227232	9.966998e-01	16
4227262	8.881784e-16	50
4227263	4.438624e-01	26
4227260	8.881784e-16	50
4227261	1.611182e-01	29
4227258	1.000000e+00	5
4227259	7.673339e-03	34
4227256	8.881784e-16	50
4227257	4.529710e-14	49
4227254	1.133316e-12	48
4227255	8.881784e-16	50
4227253	1.621870e-08	44
4227250	1.133316e-12	48
4227251	7.673339e-03	34
4227248	1.000000e+00	3
4227249	1.000000e+00	2
4227957	1.000000e+00	2
4227956	8.881784e-16	50
4227959	4.438624e-01	26
4227958	1.000000e+00	0
4227953	1.000000e+00	0
4227952	1.000000e+00	0
4227955	1.000000e+00	4
4227954	2.807050e-06	41
4227965	1.529320e-04	38
4227964	1.621870e-08	44
4227967	1.000000e+00	1
4227966	9.986989e-01	15
4227961	1.000000e+00	0
4227960	3.245432e-02	32
4227963	1.049339e-07	43
4227962	9.999881e-01	11
4227940	1.000000e+00	0
4227941	1.000000e+00	7
4227942	2.230891e-10	46
4227943	1.000000e+00	2
4227936	6.640945e-01	24
4227937	1.000000e+00	6
4227938	3.300224e-03	35
4227939	1.000000e+00	1
4227949	8.881784e-16	50
4227951	5.817779e-07	42
4227944	1.000000e+00	2
4227927	9.999881e-01	11
4227926	1.854161e-11	47
4227925	9.405398e-01	20
4227924	9.999999e-01	8
4227923	8.881784e-16	50
4227922	8.881784e-16	50
4227921	1.000000e+00	2
4227920	9.999999e-01	8
4227934	1.000000e+00	0
4227933	1.000000e+00	7
4227932	9.999994e-01	9
4227931	1.000000e+00	1
4227930	8.881784e-16	50
4227928	1.000000e+00	0
4227910	9.999994e-01	9
4227911	1.301086e-03	36
4227908	8.881784e-16	50
4227909	1.000000e+00	5
4227906	4.510745e-05	39
4227907	1.000000e+00	0
4227905	1.000000e+00	1
4227918	9.999972e-01	10
4227919	9.999881e-01	11
4227916	7.673339e-03	34
4227917	1.000000e+00	6
4227914	8.881784e-16	50
4227915	1.000000e+00	1
4227912	1.000000e+00	0
4227913	4.510745e-05	39
4227889	1.000000e+00	2
4227888	1.000000e+00	7
4227891	1.133316e-12	48
4227890	1.000000e+00	0
4227893	8.881784e-16	50
4227892	4.529710e-14	49
4227895	1.000000e+00	0
4227894	9.966998e-01	16
4227897	1.000000e+00	0
4227899	1.000000e+00	0
4227898	1.000000e+00	0
4227901	1.000000e+00	0
4227900	1.000000e+00	0
4227903	1.000000e+00	0
4227902	1.000000e+00	1
4227873	9.999881e-01	11
4227874	8.881784e-16	50
4227875	1.013194e-01	30
4227876	1.000000e+00	4
4227877	4.510745e-05	39
4227878	2.399438e-01	28
4227879	1.000000e+00	7
4227880	1.049339e-07	43
4227881	9.999972e-01	10
4227882	1.000000e+00	1
4227883	1.000000e+00	2
4227884	1.000000e+00	6
4227885	1.641957e-02	33
4227886	2.230891e-10	46
4227887	1.000000e+00	2
4227859	1.000000e+00	5
4227858	3.245432e-02	32
4227857	5.946023e-02	31
4227856	8.881784e-16	50
4227863	1.854161e-11	47
4227862	8.881784e-16	50
4227861	8.881784e-16	50
4227860	1.133316e-12	48
4227867	4.438624e-01	26
4227866	8.388818e-01	22
4227865	8.881784e-16	50
4227864	1.000000e+00	5
4227871	8.881784e-16	50
4227870	4.529710e-14	49
4227869	9.999881e-01	11
4227843	1.000000e+00	1
4227840	4.529710e-14	49
4227846	1.000000e+00	0
4227844	1.000000e+00	0
4227845	1.000000e+00	7
4227850	1.000000e+00	1
4227851	1.000000e+00	0
4227849	1.621870e-08	44
4227854	9.835804e-01	18
4227855	8.881784e-16	50
4227852	9.675457e-01	19
4227853	1.000000e+00	0
4227978	9.999881e-01	11
4227977	8.881784e-16	50
4227976	3.245432e-02	32
4227971	3.245432e-02	32
4227970	1.049339e-07	43
4227969	1.000000e+00	7
4227968	1.000000e+00	0
4227974	5.946023e-02	31
4227973	8.881784e-16	50
4227972	1.133316e-12	48
4227686	4.529710e-14	49
4227684	1.854161e-11	47
4227685	1.000000e+00	2
4227682	1.000000e+00	3
4227683	1.000000e+00	5
4227680	1.621870e-08	44
4227681	1.000000e+00	4
4227694	1.000000e+00	6
4227695	5.561376e-01	25
4227690	8.986806e-01	21
4227691	5.946023e-02	31
4227688	6.640945e-01	24
4227689	8.881784e-16	50
4227703	1.000000e+00	0
4227702	8.881784e-16	50
4227701	9.986989e-01	15
4227700	1.000000e+00	4
4227699	9.999881e-01	11
4227698	1.611182e-01	29
4227697	1.000000e+00	3
4227696	9.999549e-01	12
4227711	8.881784e-16	50
4227710	9.923267e-01	17
4227709	7.600562e-01	23
4227708	9.675457e-01	19
4227707	9.966998e-01	16
4227706	8.881784e-16	50
4227705	2.104926e-09	45
4227704	8.881784e-16	50
4227652	8.881784e-16	50
4227653	8.881784e-16	50
4227654	8.881784e-16	50
4227655	1.854161e-11	47
4227648	5.817779e-07	42
4227649	8.881784e-16	50
4227650	1.000000e+00	1
4227651	8.881784e-16	50
4227660	1.000000e+00	6
4227661	3.300224e-03	35
4227662	8.881784e-16	50
4227663	8.881784e-16	50
4227656	8.881784e-16	50
4227657	8.881784e-16	50
4227658	1.193067e-05	40
4227659	1.013194e-01	30
4227669	9.999994e-01	9
4227668	5.817779e-07	42
4227671	1.000000e+00	0
4227670	1.000000e+00	3
4227665	9.835804e-01	18
4227664	1.000000e+00	1
4227667	1.000000e+00	3
4227666	1.000000e+00	2
4227677	2.399438e-01	28
4227676	1.000000e+00	4
4227679	9.966998e-01	16
4227678	1.000000e+00	1
4227673	1.000000e+00	1
4227672	1.000000e+00	1
4227675	9.999994e-01	9
4227618	8.881784e-16	50
4227619	2.104926e-09	45
4227616	1.133316e-12	48
4227617	1.049339e-07	43
4227622	1.133316e-12	48
4227623	8.881784e-16	50
4227620	8.881784e-16	50
4227621	1.621870e-08	44
4227626	4.529710e-14	49
4227627	4.529710e-14	49
4227624	9.999994e-01	9
4227625	8.881784e-16	50
4227630	1.000000e+00	3
4227631	1.000000e+00	4
4227629	9.923267e-01	17
4227635	1.000000e+00	3
4227634	9.835804e-01	18
4227633	4.529710e-14	49
4227632	1.000000e+00	4
4227639	1.000000e+00	0
4227638	1.000000e+00	3
4227637	1.000000e+00	5
4227636	9.999999e-01	8
4227641	1.000000e+00	7
4227647	7.673339e-03	34
4227646	8.881784e-16	50
4227645	9.999881e-01	11
4227644	8.881784e-16	50
4227584	7.600562e-01	23
4227585	3.300224e-03	35
4227586	9.999972e-01	10
4227587	9.966998e-01	16
4227588	8.881784e-16	50
4227590	2.104926e-09	45
4227593	1.000000e+00	0
4227594	9.998471e-01	13
4227595	8.881784e-16	50
4227596	3.359055e-01	27
4227597	8.881784e-16	50
4227598	8.881784e-16	50
4227599	4.681115e-04	37
4227601	2.807050e-06	41
4227600	8.881784e-16	50
4227603	8.881784e-16	50
4227602	1.854161e-11	47
4227605	9.675457e-01	19
4227604	8.881784e-16	50
4227607	1.049339e-07	43
4227606	3.359055e-01	27
4227608	8.881784e-16	50
4227611	1.000000e+00	0
4227610	1.000000e+00	0
4227613	1.000000e+00	0
4227612	1.000000e+00	0
4227615	5.817779e-07	42
4227614	1.000000e+00	0
4227823	8.881784e-16	50
4227822	1.000000e+00	5
4227818	9.995319e-01	14
4227817	1.611182e-01	29
4227816	1.000000e+00	1
4227815	7.673339e-03	34
4227814	9.998471e-01	13
4227813	1.000000e+00	0
4227812	1.000000e+00	0
4227811	1.854161e-11	47
4227810	1.611182e-01	29
4227809	1.000000e+00	3
4227808	1.000000e+00	6
4227838	4.681115e-04	37
4227839	8.986806e-01	21
4227836	1.000000e+00	6
4227837	8.881784e-16	50
4227834	9.995319e-01	14
4227835	1.000000e+00	4
4227832	1.049339e-07	43
4227833	1.000000e+00	2
4227831	8.881784e-16	50
4227828	1.000000e+00	7
4227829	8.881784e-16	50
4227826	8.881784e-16	50
4227827	2.807050e-06	41
4227824	1.000000e+00	0
4227825	1.049339e-07	43
4227788	8.881784e-16	50
4227790	8.881784e-16	50
4227785	4.510745e-05	39
4227784	2.807050e-06	41
4227787	1.301086e-03	36
4227786	3.245432e-02	32
4227781	1.000000e+00	2
4227783	9.999549e-01	12
4227782	9.675457e-01	19
4227777	1.000000e+00	2
4227779	1.301086e-03	36
4227778	1.049339e-07	43
4227804	1.000000e+00	0
4227805	4.529710e-14	49
4227807	1.000000e+00	0
4227800	1.000000e+00	7
4227802	8.881784e-16	50
4227796	9.986989e-01	15
4227797	1.000000e+00	3
4227798	5.561376e-01	25
4227799	4.681115e-04	37
4227792	9.998471e-01	13
4227793	9.999999e-01	8
4227794	1.000000e+00	3
4227795	6.640945e-01	24
4227754	1.000000e+00	3
4227753	2.230891e-10	46
4227752	9.999549e-01	12
4227759	8.881784e-16	50
4227747	9.998471e-01	13
4227746	1.000000e+00	1
4227745	3.300224e-03	35
4227744	9.995319e-01	14
4227751	3.359055e-01	27
4227750	1.000000e+00	0
4227749	1.000000e+00	2
4227748	1.000000e+00	2
4227770	3.245432e-02	32
4227771	9.966998e-01	16
4227768	1.000000e+00	0
4227769	1.000000e+00	0
4227774	2.399438e-01	28
4227775	8.881784e-16	50
4227772	1.000000e+00	0
4227773	9.675457e-01	19
4227760	8.881784e-16	50
4227766	9.995319e-01	14
4227767	2.230891e-10	46
4227764	3.300224e-03	35
4227765	1.000000e+00	4
4227721	1.000000e+00	6
4227720	1.000000e+00	6
4227723	2.230891e-10	46
4227725	1.000000e+00	6
4227724	4.510745e-05	39
4227727	5.817779e-07	42
4227726	1.000000e+00	7
4227713	9.999972e-01	10
4227712	8.881784e-16	50
4227715	8.881784e-16	50
4227714	1.000000e+00	0
4227717	8.881784e-16	50
4227716	9.999994e-01	9
4227719	2.399438e-01	28
4227718	8.881784e-16	50
4227736	9.999549e-01	12
4227737	1.000000e+00	2
4227738	1.000000e+00	2
4227739	8.881784e-16	50
4227740	1.000000e+00	7
4227741	1.000000e+00	0
4227742	1.000000e+00	6
4227743	1.529320e-04	38
4227728	9.999972e-01	10
4227729	1.000000e+00	0
4227730	9.923267e-01	17
4227731	3.245432e-02	32
4227732	8.388818e-01	22
4227733	9.998471e-01	13
4227734	9.998471e-01	13
4227735	9.999994e-01	9
