# Supplementary material for: Translational Selection Is Ubiquitous in Prokaryotes
Source: PLoS Genet. 2010 Jun 24;6(6):e1001004. doi: 10.1371/journal.pgen.1001004 (PMC2891978; doi:10.1371/journal.pgen.1001004)
Supplement: Dataset S1 — OCU/non-OCU gene calls in 461 Bacterial and Archaeal genomes, and summary tables of genome properties and OCU preferences for specific codons. (4.77 MB ZIP) [file pgen.1001004.s001.zip › Dataset_S1_Bacteria/Borrelia_burgdorferi.arff.ocuGenes]

GeneID	signTest_p	ocuProbWinCnt
1195685	1.000000e+00	1
1195684	1.013194e-01	30
1195687	1.000000e+00	4
1195686	1.000000e+00	2
1195681	1.049339e-07	43
1195683	9.999549e-01	12
1195682	8.881784e-16	50
1195693	1.000000e+00	0
1195692	1.000000e+00	0
1195695	9.999881e-01	11
1195694	1.000000e+00	3
1195689	9.995319e-01	14
1195688	3.245432e-02	32
1195691	1.000000e+00	4
1195690	1.000000e+00	0
1195700	1.049339e-07	43
1195701	8.881784e-16	50
1195702	1.641957e-02	33
1195696	1.641957e-02	33
1195697	3.359055e-01	27
1195698	7.600562e-01	23
1195699	5.561376e-01	25
1195709	7.673339e-03	34
1195711	1.000000e+00	0
1195655	1.000000e+00	1
1195654	7.673339e-03	34
1195653	9.999999e-01	8
1195652	1.000000e+00	0
1195651	1.000000e+00	0
1195650	1.000000e+00	0
1195649	1.000000e+00	0
1195648	1.000000e+00	3
1195663	9.986989e-01	15
1195662	8.881784e-16	50
1195661	9.999549e-01	12
1195660	4.510745e-05	39
1195659	1.000000e+00	7
1195658	4.529710e-14	49
1195657	8.881784e-16	50
1195656	1.133316e-12	48
1195670	1.000000e+00	3
1195668	1.854161e-11	47
1195669	5.817779e-07	42
1195666	1.621870e-08	44
1195667	1.000000e+00	1
1195664	1.000000e+00	1
1195665	1.000000e+00	7
1195679	1.133316e-12	48
1195676	8.881784e-16	50
1195677	8.881784e-16	50
1195674	9.923267e-01	17
1195675	7.673339e-03	34
1195672	3.245432e-02	32
1195673	9.999972e-01	10
1195564	9.995319e-01	14
1195566	9.999999e-01	8
1195567	8.881784e-16	50
1195560	1.301086e-03	36
1195561	8.881784e-16	50
1195563	3.245432e-02	32
1195557	8.881784e-16	50
1195558	8.881784e-16	50
1195559	1.000000e+00	0
1195552	4.529710e-14	49
1195554	1.000000e+00	7
1195555	5.817779e-07	42
1195581	4.681115e-04	37
1195580	8.881784e-16	50
1195583	1.000000e+00	2
1195582	1.000000e+00	0
1195577	3.245432e-02	32
1195576	9.999994e-01	9
1195579	8.881784e-16	50
1195578	1.000000e+00	7
1195573	1.854161e-11	47
1195572	1.000000e+00	7
1195575	1.193067e-05	40
1195574	8.881784e-16	50
1195569	8.881784e-16	50
1195568	1.000000e+00	4
1195571	8.881784e-16	50
1195570	1.133316e-12	48
1195534	1.000000e+00	0
1195535	1.000000e+00	6
1195532	1.611182e-01	29
1195533	1.000000e+00	0
1195530	8.881784e-16	50
1195531	7.600562e-01	23
1195528	1.000000e+00	6
1195529	1.013194e-01	30
1195526	1.000000e+00	0
1195527	1.000000e+00	6
1195524	8.881784e-16	50
1195525	1.000000e+00	2
1195522	4.529710e-14	49
1195523	8.881784e-16	50
1195520	8.881784e-16	50
1195521	9.923267e-01	17
1195551	8.881784e-16	50
1195550	2.230891e-10	46
1195549	8.881784e-16	50
1195548	8.881784e-16	50
1195547	2.104926e-09	45
1195546	1.000000e+00	4
1195544	9.995319e-01	14
1195543	8.881784e-16	50
1195542	1.000000e+00	4
1195540	1.621870e-08	44
1195539	1.013194e-01	30
1195538	1.000000e+00	7
1195537	9.986989e-01	15
1195536	5.561376e-01	25
1195624	1.000000e+00	1
1195625	1.000000e+00	0
1195626	1.000000e+00	6
1195627	1.000000e+00	4
1195628	1.000000e+00	2
1195629	1.000000e+00	7
1195630	4.438624e-01	26
1195631	1.000000e+00	0
1195616	5.817779e-07	42
1195617	2.104926e-09	45
1195618	2.104926e-09	45
1195620	9.998471e-01	13
1195621	1.000000e+00	2
1195622	1.000000e+00	2
1195623	7.600562e-01	23
1195641	9.998471e-01	13
1195640	1.000000e+00	1
1195642	8.881784e-16	50
1195645	4.529710e-14	49
1195647	1.000000e+00	0
1195646	9.995319e-01	14
1195633	9.999999e-01	8
1195632	1.000000e+00	5
1195635	8.881784e-16	50
1195634	8.881784e-16	50
1195637	8.881784e-16	50
1195636	8.881784e-16	50
1195639	7.600562e-01	23
1195638	9.999972e-01	10
1195594	1.000000e+00	1
1195595	5.817779e-07	42
1195592	6.640945e-01	24
1195593	1.000000e+00	1
1195598	1.133316e-12	48
1195596	9.999999e-01	8
1195597	1.000000e+00	4
1195586	1.000000e+00	0
1195587	4.529710e-14	49
1195584	1.000000e+00	0
1195585	5.561376e-01	25
1195591	8.881784e-16	50
1195588	1.000000e+00	0
1195589	3.300224e-03	35
1195611	9.998471e-01	13
1195610	5.561376e-01	25
1195609	5.946023e-02	31
1195608	1.000000e+00	1
1195614	8.881784e-16	50
1195613	8.881784e-16	50
1195612	9.999881e-01	11
1195603	9.999994e-01	9
1195602	1.000000e+00	3
1195601	8.881784e-16	50
1195607	1.000000e+00	1
1195605	8.881784e-16	50
1195604	1.621870e-08	44
1195139	1.000000e+00	0
1195138	8.881784e-16	50
1195137	8.986806e-01	21
1195136	9.999549e-01	12
1195143	1.000000e+00	3
1195142	4.529710e-14	49
1195141	9.986989e-01	15
1195140	3.359055e-01	27
1195146	8.881784e-16	50
1195145	9.923267e-01	17
1195144	8.986806e-01	21
1195151	9.998471e-01	13
1195150	4.529710e-14	49
1195149	1.133316e-12	48
1195148	2.104926e-09	45
1195154	7.673339e-03	34
1195155	3.245432e-02	32
1195152	1.301086e-03	36
1195153	2.807050e-06	41
1195159	1.000000e+00	4
1195156	8.881784e-16	50
1195162	1.529320e-04	38
1195163	1.013194e-01	30
1195160	1.000000e+00	1
1195161	3.300224e-03	35
1195166	1.000000e+00	1
1195167	1.000000e+00	1
1195164	3.300224e-03	35
1195165	1.000000e+00	1
1195169	9.999972e-01	10
1195171	1.000000e+00	0
1195170	1.000000e+00	5
1195173	7.600562e-01	23
1195172	1.000000e+00	3
1195175	1.000000e+00	7
1195174	9.986989e-01	15
1195177	1.000000e+00	4
1195176	9.999972e-01	10
1195179	1.000000e+00	5
1195178	1.000000e+00	1
1195181	1.000000e+00	1
1195180	2.230891e-10	46
1195183	8.881784e-16	50
1195182	8.881784e-16	50
1195184	1.000000e+00	0
1195185	1.000000e+00	0
1195186	1.000000e+00	0
1195187	1.049339e-07	43
1195188	1.000000e+00	0
1195189	1.000000e+00	0
1195190	1.000000e+00	6
1195191	4.529710e-14	49
1195192	8.881784e-16	50
1195193	4.529710e-14	49
1195195	1.000000e+00	3
1195196	4.681115e-04	37
1195197	1.000000e+00	0
1195198	1.000000e+00	6
1195199	9.675457e-01	19
1195207	8.881784e-16	50
1195206	1.000000e+00	1
1195205	9.835804e-01	18
1195204	8.881784e-16	50
1195203	1.000000e+00	3
1195202	5.817779e-07	42
1195201	1.621870e-08	44
1195200	1.000000e+00	0
1195215	1.000000e+00	0
1195213	1.000000e+00	0
1195212	1.000000e+00	2
1195211	1.000000e+00	1
1195210	9.405398e-01	20
1195209	9.995319e-01	14
1195208	8.881784e-16	50
1195222	1.000000e+00	7
1195223	9.999972e-01	10
1195220	1.000000e+00	2
1195221	9.675457e-01	19
1195218	1.000000e+00	1
1195219	9.995319e-01	14
1195216	1.621870e-08	44
1195217	2.399438e-01	28
1195230	2.807050e-06	41
1195231	1.000000e+00	3
1195228	9.923267e-01	17
1195229	9.999999e-01	8
1195226	1.000000e+00	0
1195227	1.000000e+00	5
1195224	9.999549e-01	12
1195225	1.000000e+00	0
1195237	1.000000e+00	0
1195236	1.000000e+00	0
1195239	1.000000e+00	0
1195238	1.000000e+00	3
1195235	1.000000e+00	0
1195245	1.000000e+00	1
1195244	1.000000e+00	4
1195247	9.999994e-01	9
1195246	1.000000e+00	4
1195241	9.923267e-01	17
1195240	1.000000e+00	1
1195243	1.000000e+00	0
1195242	1.133316e-12	48
1195252	9.999994e-01	9
1195253	9.998471e-01	13
1195254	1.000000e+00	0
1195255	9.999994e-01	9
1195249	9.986989e-01	15
1195250	1.000000e+00	2
1195251	9.405398e-01	20
1195263	1.133316e-12	48
1195256	1.000000e+00	1
1195257	9.405398e-01	20
1195258	1.000000e+00	4
1195018	9.999999e-01	8
1195019	2.230891e-10	46
1195016	1.000000e+00	0
1195017	1.000000e+00	0
1195022	8.881784e-16	50
1195023	8.881784e-16	50
1195020	1.529320e-04	38
1195021	4.529710e-14	49
1195010	4.529710e-14	49
1195011	1.529320e-04	38
1195008	4.529710e-14	49
1195009	8.881784e-16	50
1195014	9.923267e-01	17
1195015	3.359055e-01	27
1195012	8.881784e-16	50
1195013	4.510745e-05	39
1195035	4.529710e-14	49
1195034	1.000000e+00	1
1195033	9.999972e-01	10
1195032	1.000000e+00	7
1195039	3.359055e-01	27
1195038	9.999994e-01	9
1195036	5.817779e-07	42
1195027	9.999994e-01	9
1195025	9.999994e-01	9
1195031	1.000000e+00	0
1195030	9.995319e-01	14
1195029	9.999994e-01	9
1195028	9.966998e-01	16
1195048	9.999994e-01	9
1195049	9.999549e-01	12
1195050	4.529710e-14	49
1195051	3.300224e-03	35
1195052	1.000000e+00	4
1195053	6.640945e-01	24
1195054	1.000000e+00	0
1195055	1.193067e-05	40
1195040	9.986989e-01	15
1195042	1.000000e+00	4
1195043	8.881784e-16	50
1195044	9.675457e-01	19
1195045	9.999972e-01	10
1195046	1.641957e-02	33
1195047	1.000000e+00	0
1195065	1.000000e+00	0
1195064	1.000000e+00	0
1195067	1.000000e+00	1
1195066	8.881784e-16	50
1195069	2.807050e-06	41
1195068	5.817779e-07	42
1195071	1.000000e+00	7
1195057	1.641957e-02	33
1195056	1.000000e+00	2
1195059	9.998471e-01	13
1195058	1.854161e-11	47
1195061	1.854161e-11	47
1195060	9.835804e-01	18
1195063	9.923267e-01	17
1195062	1.000000e+00	0
1195086	1.000000e+00	3
1195087	3.245432e-02	32
1195084	1.000000e+00	2
1195085	1.000000e+00	1
1195082	1.641957e-02	33
1195083	1.133316e-12	48
1195080	1.000000e+00	1
1195081	8.881784e-16	50
1195078	1.000000e+00	0
1195079	8.881784e-16	50
1195076	9.999994e-01	9
1195077	1.000000e+00	2
1195074	1.000000e+00	0
1195075	8.881784e-16	50
1195072	1.000000e+00	2
1195073	1.000000e+00	2
1195103	8.881784e-16	50
1195102	8.881784e-16	50
1195101	9.405398e-01	20
1195100	2.399438e-01	28
1195099	3.359055e-01	27
1195098	1.000000e+00	4
1195097	1.133316e-12	48
1195096	1.641957e-02	33
1195095	8.881784e-16	50
1195094	4.438624e-01	26
1195092	9.999999e-01	8
1195091	1.000000e+00	4
1195090	2.230891e-10	46
1195089	1.000000e+00	2
1195088	1.000000e+00	2
1195116	1.854161e-11	47
1195117	8.881784e-16	50
1195118	8.881784e-16	50
1195112	8.881784e-16	50
1195113	4.529710e-14	49
1195114	8.881784e-16	50
1195115	1.621870e-08	44
1195108	1.000000e+00	1
1195109	9.999881e-01	11
1195110	6.640945e-01	24
1195111	8.881784e-16	50
1195104	9.405398e-01	20
1195105	8.881784e-16	50
1195106	1.854161e-11	47
1195107	4.529710e-14	49
1195133	8.881784e-16	50
1195132	2.230891e-10	46
1195135	8.881784e-16	50
1195134	6.640945e-01	24
1195129	8.881784e-16	50
1195128	8.881784e-16	50
1195131	1.049339e-07	43
1195130	8.881784e-16	50
1195125	9.923267e-01	17
1195124	8.881784e-16	50
1195127	8.881784e-16	50
1195126	2.104926e-09	45
1195121	8.881784e-16	50
1195120	9.966998e-01	16
1195123	1.854161e-11	47
1195122	9.986989e-01	15
1195408	4.438624e-01	26
1195409	9.995319e-01	14
1195410	3.300224e-03	35
1195411	9.835804e-01	18
1195412	8.881784e-16	50
1195413	8.881784e-16	50
1195414	2.104926e-09	45
1195415	8.881784e-16	50
1195416	5.817779e-07	42
1195417	8.881784e-16	50
1195418	1.000000e+00	1
1195419	2.230891e-10	46
1195420	6.640945e-01	24
1195421	1.049339e-07	43
1195422	9.999881e-01	11
1195423	2.104926e-09	45
1195393	1.133316e-12	48
1195392	9.999549e-01	12
1195395	1.000000e+00	3
1195394	1.301086e-03	36
1195397	5.817779e-07	42
1195396	2.230891e-10	46
1195399	9.998471e-01	13
1195398	8.881784e-16	50
1195401	1.000000e+00	6
1195400	1.000000e+00	0
1195403	3.359055e-01	27
1195402	4.529710e-14	49
1195405	1.854161e-11	47
1195404	8.881784e-16	50
1195407	9.999999e-01	8
1195406	8.881784e-16	50
1195442	3.245432e-02	32
1195443	1.000000e+00	1
1195440	4.681115e-04	37
1195441	1.000000e+00	1
1195446	1.013194e-01	30
1195447	1.854161e-11	47
1195444	1.013194e-01	30
1195445	1.000000e+00	5
1195450	9.995319e-01	14
1195451	1.013194e-01	30
1195448	2.230891e-10	46
1195449	1.854161e-11	47
1195454	9.995319e-01	14
1195455	9.999881e-01	11
1195452	4.529710e-14	49
1195453	8.881784e-16	50
1195427	2.230891e-10	46
1195426	1.000000e+00	3
1195425	1.621870e-08	44
1195424	8.881784e-16	50
1195431	8.388818e-01	22
1195430	9.999549e-01	12
1195429	9.999994e-01	9
1195428	1.000000e+00	2
1195435	8.881784e-16	50
1195434	1.000000e+00	7
1195433	1.000000e+00	5
1195432	1.621870e-08	44
1195439	8.881784e-16	50
1195438	1.000000e+00	1
1195437	3.245432e-02	32
1195436	8.881784e-16	50
1195477	2.230891e-10	46
1195478	9.999972e-01	10
1195479	2.104926e-09	45
1195472	1.000000e+00	2
1195473	1.000000e+00	1
1195474	2.230891e-10	46
1195475	9.999972e-01	10
1195484	9.999999e-01	8
1195485	1.000000e+00	4
1195486	9.999999e-01	8
1195487	1.000000e+00	0
1195480	1.000000e+00	2
1195481	2.807050e-06	41
1195482	2.104926e-09	45
1195461	8.881784e-16	50
1195460	4.529710e-14	49
1195462	9.923267e-01	17
1195459	1.000000e+00	5
1195469	1.000000e+00	2
1195468	9.998471e-01	13
1195471	1.621870e-08	44
1195465	1.000000e+00	1
1195464	8.881784e-16	50
1195467	9.986989e-01	15
1195466	9.995319e-01	14
1195510	8.881784e-16	50
1195511	9.999549e-01	12
1195508	4.529710e-14	49
1195509	1.611182e-01	29
1195506	1.854161e-11	47
1195507	2.230891e-10	46
1195504	8.881784e-16	50
1195505	4.438624e-01	26
1195518	1.133316e-12	48
1195519	8.881784e-16	50
1195516	4.681115e-04	37
1195517	2.230891e-10	46
1195514	8.881784e-16	50
1195515	8.881784e-16	50
1195512	3.359055e-01	27
1195513	8.881784e-16	50
1195495	1.854161e-11	47
1195494	7.600562e-01	23
1195493	9.923267e-01	17
1195492	1.000000e+00	6
1195491	1.000000e+00	7
1195490	3.245432e-02	32
1195489	1.000000e+00	3
1195488	1.529320e-04	38
1195503	8.881784e-16	50
1195502	8.881784e-16	50
1195501	1.133316e-12	48
1195500	9.923267e-01	17
1195499	7.673339e-03	34
1195498	5.561376e-01	25
1195497	8.881784e-16	50
1195496	8.881784e-16	50
1195289	1.529320e-04	38
1195288	4.529710e-14	49
1195290	2.230891e-10	46
1195293	1.611182e-01	29
1195292	1.000000e+00	0
1195295	1.000000e+00	7
1195294	1.133316e-12	48
1195281	1.621870e-08	44
1195280	1.621870e-08	44
1195283	8.986806e-01	21
1195282	3.359055e-01	27
1195284	8.881784e-16	50
1195287	8.881784e-16	50
1195286	8.881784e-16	50
1195272	1.133316e-12	48
1195273	4.529710e-14	49
1195274	8.881784e-16	50
1195275	1.000000e+00	4
1195276	7.673339e-03	34
1195277	2.104926e-09	45
1195279	4.529710e-14	49
1195264	8.881784e-16	50
1195266	8.881784e-16	50
1195271	8.881784e-16	50
1195323	8.986806e-01	21
1195321	1.000000e+00	0
1195327	1.000000e+00	2
1195326	1.000000e+00	7
1195325	1.000000e+00	1
1195324	1.000000e+00	0
1195315	1.529320e-04	38
1195314	9.675457e-01	19
1195313	5.817779e-07	42
1195312	4.529710e-14	49
1195319	9.999549e-01	12
1195318	1.000000e+00	3
1195317	2.230891e-10	46
1195307	1.000000e+00	1
1195304	1.000000e+00	5
1195305	1.000000e+00	3
1195310	1.049339e-07	43
1195311	4.529710e-14	49
1195308	8.881784e-16	50
1195309	4.529710e-14	49
1195298	4.681115e-04	37
1195299	1.000000e+00	5
1195296	7.600562e-01	23
1195297	1.000000e+00	0
1195302	1.000000e+00	2
1195303	8.388818e-01	22
1195300	4.529710e-14	49
1195301	8.881784e-16	50
1195357	8.881784e-16	50
1195359	9.999881e-01	11
1195358	1.000000e+00	0
1195353	1.000000e+00	0
1195352	2.807050e-06	41
1195355	9.999549e-01	12
1195354	5.946023e-02	31
1195349	1.000000e+00	3
1195348	1.000000e+00	4
1195351	1.000000e+00	1
1195350	1.000000e+00	0
1195344	1.000000e+00	0
1195347	1.621870e-08	44
1195346	1.000000e+00	0
1195340	1.000000e+00	2
1195341	1.000000e+00	1
1195342	1.000000e+00	0
1195343	1.000000e+00	0
1195336	1.000000e+00	0
1195338	1.000000e+00	0
1195339	1.000000e+00	2
1195333	1.000000e+00	0
1195335	1.000000e+00	0
1195328	1.000000e+00	2
1195329	1.000000e+00	0
1195330	1.000000e+00	0
1195331	1.000000e+00	0
1195391	8.881784e-16	50
1195390	8.881784e-16	50
1195389	8.881784e-16	50
1195387	9.999972e-01	10
1195386	7.600562e-01	23
1195385	8.881784e-16	50
1195384	1.049339e-07	43
1195382	3.245432e-02	32
1195381	1.854161e-11	47
1195380	1.049339e-07	43
1195379	2.104926e-09	45
1195378	9.999881e-01	11
1195377	6.640945e-01	24
1195376	2.230891e-10	46
1195374	9.923267e-01	17
1195372	4.529710e-14	49
1195373	2.230891e-10	46
1195370	3.245432e-02	32
1195371	3.359055e-01	27
1195368	2.230891e-10	46
1195367	8.881784e-16	50
1195364	9.995319e-01	14
1195365	1.000000e+00	5
1195362	1.301086e-03	36
1195363	5.946023e-02	31
1195360	9.995319e-01	14
1195361	3.245432e-02	32
1194729	4.510745e-05	39
1194728	8.881784e-16	50
1194730	2.104926e-09	45
1194733	9.999549e-01	12
1194732	9.999999e-01	8
1194734	8.881784e-16	50
1194720	4.529710e-14	49
1194723	3.245432e-02	32
1194722	1.013194e-01	30
1194725	4.681115e-04	37
1194724	4.438624e-01	26
1194727	3.245432e-02	32
1194726	2.230891e-10	46
1194744	8.881784e-16	50
1194745	8.881784e-16	50
1194747	8.881784e-16	50
1194749	8.881784e-16	50
1194750	8.881784e-16	50
1194736	8.881784e-16	50
1194737	8.881784e-16	50
1194738	2.230891e-10	46
1194739	8.881784e-16	50
1194740	1.133316e-12	48
1194741	8.881784e-16	50
1194742	2.104926e-09	45
1194699	1.611182e-01	29
1194698	7.673339e-03	34
1194697	9.999999e-01	8
1194696	9.986989e-01	15
1194703	8.881784e-16	50
1194702	4.438624e-01	26
1194701	1.133316e-12	48
1194700	1.133316e-12	48
1194691	3.245432e-02	32
1194690	4.529710e-14	49
1194689	2.104926e-09	45
1194688	5.817779e-07	42
1194695	5.561376e-01	25
1194693	9.986989e-01	15
1194692	1.013194e-01	30
1194714	5.817779e-07	42
PID_161511082	1.000000e+00	0
1194715	4.529710e-14	49
PID_161511081	1.854161e-11	47
1194712	8.881784e-16	50
1194718	8.881784e-16	50
1194719	9.999549e-01	12
1194716	5.561376e-01	25
1194717	4.529710e-14	49
1194704	9.999999e-01	8
PID_161511075	1.611182e-01	29
1194710	4.529710e-14	49
PID_161511078	1.000000e+00	0
1194711	1.193067e-05	40
PID_161511077	1.000000e+00	0
1194708	8.881784e-16	50
PID_161511080	1.621870e-08	44
1194709	1.611182e-01	29
PID_161511079	1.000000e+00	3
1194669	4.529710e-14	49
1194668	9.986989e-01	15
1194671	7.600562e-01	23
1194670	1.049339e-07	43
1194665	9.923267e-01	17
1194664	1.049339e-07	43
1194667	2.399438e-01	28
1194666	9.986989e-01	15
1194661	3.245432e-02	32
1194660	8.881784e-16	50
1194663	8.881784e-16	50
1194662	1.133316e-12	48
1194657	8.881784e-16	50
1194656	7.600562e-01	23
1194659	8.881784e-16	50
1194658	7.673339e-03	34
1194684	1.049339e-07	43
1194685	8.881784e-16	50
1194686	3.359055e-01	27
1194687	6.640945e-01	24
1194680	8.881784e-16	50
1194681	8.881784e-16	50
1194682	5.817779e-07	42
1194677	8.881784e-16	50
1194678	1.621870e-08	44
1194679	8.881784e-16	50
1194672	1.854161e-11	47
1194673	3.359055e-01	27
1194674	1.621870e-08	44
1194675	8.388818e-01	22
1194637	1.193067e-05	40
1194636	8.881784e-16	50
1194635	1.621870e-08	44
1194634	1.000000e+00	7
1194633	8.881784e-16	50
1194631	5.561376e-01	25
1194630	1.193067e-05	40
1194629	1.621870e-08	44
1194628	1.611182e-01	29
1194627	9.923267e-01	17
1194626	1.529320e-04	38
1194625	2.807050e-06	41
1194624	1.000000e+00	5
1194654	1.621870e-08	44
1194655	3.245432e-02	32
1194652	4.681115e-04	37
1194653	9.999999e-01	8
1194651	9.835804e-01	18
1194648	5.946023e-02	31
1194649	5.561376e-01	25
1194646	4.529710e-14	49
1194647	1.000000e+00	4
1194644	3.245432e-02	32
1194645	8.881784e-16	50
1194642	9.999972e-01	10
1194643	3.245432e-02	32
1194640	8.881784e-16	50
1194641	4.529710e-14	49
1194592	1.000000e+00	7
1194593	4.529710e-14	49
1194594	1.854161e-11	47
1194595	9.999994e-01	9
1194596	1.000000e+00	5
1194597	7.600562e-01	23
1194599	1.133316e-12	48
1194600	8.881784e-16	50
1194601	2.399438e-01	28
1194602	9.998471e-01	13
1194603	4.438624e-01	26
1194604	5.946023e-02	31
1194605	8.881784e-16	50
1194606	9.998471e-01	13
1194607	6.640945e-01	24
1194608	3.300224e-03	35
1194611	9.999999e-01	8
1194610	9.675457e-01	19
1194613	8.881784e-16	50
1194612	9.675457e-01	19
1194615	4.529710e-14	49
1194614	1.854161e-11	47
1194617	3.359055e-01	27
1194616	1.133316e-12	48
1194619	4.681115e-04	37
1194618	1.854161e-11	47
1194621	2.399438e-01	28
1194620	4.529710e-14	49
1194623	5.561376e-01	25
1194622	2.104926e-09	45
1194562	2.230891e-10	46
1194560	2.104926e-09	45
1194561	4.681115e-04	37
1194566	1.611182e-01	29
1194567	4.510745e-05	39
1194564	8.986806e-01	21
1194565	2.399438e-01	28
1194570	1.621870e-08	44
1194571	9.999549e-01	12
1194575	8.881784e-16	50
1194572	5.946023e-02	31
1194573	9.675457e-01	19
1194579	8.881784e-16	50
1194578	8.881784e-16	50
1194577	8.881784e-16	50
1194576	7.673339e-03	34
1194583	8.881784e-16	50
1194582	1.854161e-11	47
1194581	1.529320e-04	38
1194580	9.405398e-01	20
1194587	8.881784e-16	50
1194586	4.681115e-04	37
1194585	1.133316e-12	48
1194584	8.881784e-16	50
1194591	1.013194e-01	30
1194590	5.946023e-02	31
1194589	8.881784e-16	50
1194588	2.104926e-09	45
1194532	2.230891e-10	46
1194533	1.641957e-02	33
1194534	2.104926e-09	45
1194535	1.013194e-01	30
1194528	1.301086e-03	36
1194529	1.621870e-08	44
1194530	4.681115e-04	37
1194531	8.881784e-16	50
1194540	1.013194e-01	30
1194541	1.133316e-12	48
1194542	8.881784e-16	50
1194543	8.881784e-16	50
1194536	1.529320e-04	38
1194537	7.673339e-03	34
1194539	8.881784e-16	50
1194549	8.881784e-16	50
1194548	8.881784e-16	50
1194551	8.881784e-16	50
1194550	5.946023e-02	31
1194545	1.621870e-08	44
1194544	1.529320e-04	38
1194547	8.881784e-16	50
1194546	8.881784e-16	50
1194557	1.193067e-05	40
1194556	1.854161e-11	47
1194559	8.881784e-16	50
1194558	8.881784e-16	50
1194552	8.881784e-16	50
1194555	8.881784e-16	50
1194554	8.881784e-16	50
1194502	5.561376e-01	25
1194503	1.000000e+00	7
1194500	8.881784e-16	50
1194501	9.675457e-01	19
1194498	5.817779e-07	42
1194499	8.881784e-16	50
1194496	1.611182e-01	29
1194497	8.881784e-16	50
1194508	1.621870e-08	44
1194509	8.881784e-16	50
1194506	1.000000e+00	7
1194507	1.133316e-12	48
1194504	4.529710e-14	49
1194505	1.193067e-05	40
1194519	3.300224e-03	35
1194518	8.986806e-01	21
1194517	4.529710e-14	49
1194516	1.854161e-11	47
1194515	1.529320e-04	38
1194514	2.399438e-01	28
1194513	9.405398e-01	20
1194512	8.881784e-16	50
1194527	8.881784e-16	50
1194526	9.675457e-01	19
1194525	3.300224e-03	35
1194524	9.995319e-01	14
1194523	9.923267e-01	17
1194522	1.133316e-12	48
1194520	9.923267e-01	17
1195002	1.000000e+00	6
1195003	8.881784e-16	50
1195000	1.529320e-04	38
1195001	1.000000e+00	6
1195006	1.133316e-12	48
1195007	9.835804e-01	18
1195004	2.104926e-09	45
1195005	1.621870e-08	44
1194994	1.000000e+00	1
1194995	9.999994e-01	9
1194992	1.854161e-11	47
1194993	9.966998e-01	16
1194998	9.999972e-01	10
1194999	1.529320e-04	38
1194996	1.013194e-01	30
1194987	1.000000e+00	5
1194986	9.675457e-01	19
1194984	1.621870e-08	44
1194991	1.854161e-11	47
1194990	1.000000e+00	6
1194989	7.600562e-01	23
1194988	8.881784e-16	50
1194979	1.193067e-05	40
1194978	1.133316e-12	48
1194977	9.999972e-01	10
1194976	1.529320e-04	38
1194982	8.881784e-16	50
1194981	4.510745e-05	39
1194980	9.999881e-01	11
1194968	9.999881e-01	11
1194969	1.000000e+00	0
1194970	1.000000e+00	6
1194971	1.000000e+00	0
1194972	1.000000e+00	6
1194974	8.881784e-16	50
1194975	1.000000e+00	2
1194960	1.000000e+00	0
1194961	4.529710e-14	49
1194962	1.000000e+00	0
1194963	1.000000e+00	2
1194964	9.999881e-01	11
1194965	3.300224e-03	35
1194966	8.881784e-16	50
1194967	1.000000e+00	0
1194953	1.000000e+00	1
1194952	1.000000e+00	0
1194955	1.000000e+00	0
1194954	9.986989e-01	15
1194957	1.000000e+00	2
1194956	1.000000e+00	6
1194959	8.881784e-16	50
1194958	9.999972e-01	10
1194945	1.000000e+00	1
1194944	1.133316e-12	48
1194947	1.000000e+00	0
1194946	1.000000e+00	0
1194949	8.881784e-16	50
1194948	1.000000e+00	6
1194951	9.999994e-01	9
1194950	4.529710e-14	49
1194942	1.000000e+00	0
1194943	1.854161e-11	47
1194940	5.946023e-02	31
1194941	1.301086e-03	36
1194938	1.854161e-11	47
1194939	4.510745e-05	39
1194936	2.104926e-09	45
1194937	1.000000e+00	1
1194934	8.388818e-01	22
1194935	9.998471e-01	13
1194932	8.881784e-16	50
1194933	8.881784e-16	50
1194931	9.675457e-01	19
1194928	1.049339e-07	43
1194929	4.529710e-14	49
1194927	1.000000e+00	2
1194926	8.881784e-16	50
1194925	2.230891e-10	46
1194924	4.510745e-05	39
1194923	8.881784e-16	50
1194922	1.000000e+00	2
1194921	7.600562e-01	23
1194920	9.998471e-01	13
1194919	8.881784e-16	50
1194918	8.881784e-16	50
1194917	1.000000e+00	3
1194916	9.999549e-01	12
1194915	1.000000e+00	5
1194914	1.000000e+00	1
1194913	9.999994e-01	9
1194912	1.000000e+00	7
1194908	1.000000e+00	1
1194909	1.000000e+00	6
1194910	1.000000e+00	1
1194911	1.000000e+00	3
1194904	1.000000e+00	0
1194905	1.000000e+00	2
1194906	9.675457e-01	19
1194907	1.000000e+00	0
1194900	2.230891e-10	46
1194901	4.529710e-14	49
1194902	2.104926e-09	45
1194903	9.999999e-01	8
1194896	8.881784e-16	50
1194897	8.881784e-16	50
1194898	1.000000e+00	0
1194899	9.675457e-01	19
1194893	8.881784e-16	50
1194892	8.881784e-16	50
1194895	2.104926e-09	45
1194894	1.000000e+00	5
1194889	1.000000e+00	7
1194888	3.359055e-01	27
1194891	4.529710e-14	49
1194890	8.881784e-16	50
1194887	9.986989e-01	15
1194886	1.000000e+00	5
1194881	9.835804e-01	18
1194880	8.881784e-16	50
1194883	8.881784e-16	50
1194882	9.675457e-01	19
1194867	3.359055e-01	27
1194866	8.881784e-16	50
1194865	8.881784e-16	50
1194864	1.000000e+00	6
1194871	1.000000e+00	3
1194870	4.529710e-14	49
1194869	1.000000e+00	7
1194868	1.000000e+00	3
1194875	6.640945e-01	24
1194874	9.999972e-01	10
1194873	1.301086e-03	36
1194872	1.000000e+00	4
1194879	2.807050e-06	41
1194878	1.193067e-05	40
1194876	9.966998e-01	16
1194850	9.986989e-01	15
1194851	8.881784e-16	50
1194848	2.399438e-01	28
1194849	6.640945e-01	24
1194854	8.881784e-16	50
1194855	8.881784e-16	50
1194852	8.881784e-16	50
1194853	9.999999e-01	8
1194858	9.999972e-01	10
1194859	8.881784e-16	50
1194856	1.133316e-12	48
1194857	9.995319e-01	14
1194862	2.104926e-09	45
1194863	1.000000e+00	2
1194860	9.999549e-01	12
1194861	8.881784e-16	50
1194833	4.438624e-01	26
1194832	1.529320e-04	38
1194835	8.881784e-16	50
1194834	8.881784e-16	50
1194837	2.230891e-10	46
1194836	4.529710e-14	49
1194839	3.359055e-01	27
1194838	8.881784e-16	50
1194841	2.230891e-10	46
1194840	1.000000e+00	0
1194843	8.881784e-16	50
1194842	2.230891e-10	46
1194845	1.611182e-01	29
1194844	8.388818e-01	22
1194847	7.600562e-01	23
1194846	8.881784e-16	50
1194816	8.881784e-16	50
1194819	8.881784e-16	50
1194829	4.529710e-14	49
1194831	1.133316e-12	48
1194807	1.133316e-12	48
1194806	9.835804e-01	18
1194803	4.681115e-04	37
1194802	1.000000e+00	0
1194801	9.835804e-01	18
1194800	8.881784e-16	50
1194814	7.600562e-01	23
1194812	5.817779e-07	42
1194810	1.641957e-02	33
1194809	2.807050e-06	41
1194808	4.438624e-01	26
1194785	9.995319e-01	14
1194798	7.600562e-01	23
1194796	2.399438e-01	28
1194797	7.600562e-01	23
1194794	8.881784e-16	50
1194795	4.529710e-14	49
1194792	1.049339e-07	43
1194773	1.641957e-02	33
1194772	2.104926e-09	45
1194775	4.529710e-14	49
1194774	4.529710e-14	49
1194769	8.881784e-16	50
1194768	1.301086e-03	36
1194771	4.681115e-04	37
1194770	8.881784e-16	50
1194781	3.359055e-01	27
1194780	7.673339e-03	34
1194782	1.621870e-08	44
1194777	4.529710e-14	49
1194776	1.133316e-12	48
1194779	8.881784e-16	50
1194778	7.600562e-01	23
1194756	8.881784e-16	50
1194757	3.359055e-01	27
1194758	2.399438e-01	28
1194759	4.529710e-14	49
1194752	7.600562e-01	23
1194753	2.399438e-01	28
1194754	1.133316e-12	48
1194755	2.230891e-10	46
1194764	4.510745e-05	39
1194765	1.641957e-02	33
1194767	2.104926e-09	45
1194761	4.529710e-14	49
1194762	1.133316e-12	48
1194763	9.405398e-01	20
1194189	2.230891e-10	46
1194186	1.133316e-12	48
1194185	4.529710e-14	49
1194183	8.881784e-16	50
1194182	1.641957e-02	33
1194181	5.817779e-07	42
1194180	1.133316e-12	48
1194179	8.881784e-16	50
1194178	8.881784e-16	50
1194177	4.681115e-04	37
1194176	2.104926e-09	45
1194202	1.133316e-12	48
1194200	1.193067e-05	40
1194201	8.881784e-16	50
1194199	1.621870e-08	44
1194194	8.881784e-16	50
1194221	1.133316e-12	48
1194223	8.881784e-16	50
1194222	2.230891e-10	46
1194217	2.230891e-10	46
1194219	2.399438e-01	28
1194218	5.817779e-07	42
1194214	1.529320e-04	38
1194209	8.881784e-16	50
1194210	4.529710e-14	49
1194236	8.986806e-01	21
1194237	8.881784e-16	50
1194232	5.946023e-02	31
1194233	8.881784e-16	50
1194235	1.854161e-11	47
1194228	4.529710e-14	49
1194229	8.881784e-16	50
1194231	8.881784e-16	50
1194225	8.986806e-01	21
1194227	2.807050e-06	41
1194123	3.300224e-03	35
1194122	9.999549e-01	12
1194121	9.999972e-01	10
1194120	9.923267e-01	17
1194127	8.881784e-16	50
1194126	8.881784e-16	50
1194125	9.999549e-01	12
1194115	5.946023e-02	31
1194114	4.529710e-14	49
1194113	8.881784e-16	50
1194119	9.999994e-01	9
1194118	9.999994e-01	9
1194117	4.529710e-14	49
1194116	9.999972e-01	10
1194138	2.104926e-09	45
1194136	8.881784e-16	50
1194137	8.881784e-16	50
1194142	2.230891e-10	46
1194143	2.230891e-10	46
1194141	4.529710e-14	49
1194130	9.405398e-01	20
1194131	8.881784e-16	50
1194128	1.529320e-04	38
1194129	1.133316e-12	48
1194134	8.881784e-16	50
1194132	8.881784e-16	50
1194133	1.641957e-02	33
1194144	2.807050e-06	41
1194146	8.881784e-16	50
1194149	8.881784e-16	50
1194151	9.998471e-01	13
1194169	8.881784e-16	50
1194173	1.301086e-03	36
1194175	4.681115e-04	37
1194161	8.881784e-16	50
1194162	1.529320e-04	38
1194165	8.881784e-16	50
1194071	8.881784e-16	50
1194069	4.681115e-04	37
1194068	8.881784e-16	50
1194067	1.133316e-12	48
1194066	8.881784e-16	50
1194079	8.881784e-16	50
1194077	5.817779e-07	42
1194076	5.817779e-07	42
1194075	4.529710e-14	49
1194074	1.000000e+00	5
1194073	9.998471e-01	13
1194072	8.881784e-16	50
1194093	8.881784e-16	50
1194089	8.881784e-16	50
1194101	9.999994e-01	9
1194100	4.529710e-14	49
1194103	8.881784e-16	50
1194102	1.000000e+00	6
1194097	6.640945e-01	24
1194096	8.881784e-16	50
1194109	9.966998e-01	16
1194108	8.881784e-16	50
1194110	8.881784e-16	50
1194105	1.193067e-05	40
1194104	4.529710e-14	49
1194107	8.881784e-16	50
1194106	1.193067e-05	40
1194015	1.133316e-12	48
1194014	8.881784e-16	50
1194013	8.881784e-16	50
1194012	5.817779e-07	42
1194017	8.881784e-16	50
1194018	8.881784e-16	50
1194019	5.946023e-02	31
1194020	4.529710e-14	49
1194021	3.300224e-03	35
1194022	8.881784e-16	50
1194023	1.193067e-05	40
1194024	4.529710e-14	49
1194037	3.359055e-01	27
1194036	5.561376e-01	25
1194038	1.854161e-11	47
1194040	1.621870e-08	44
1194043	2.104926e-09	45
1194045	7.600562e-01	23
1194044	8.881784e-16	50
1194047	5.561376e-01	25
1194460	1.621870e-08	44
1194461	8.881784e-16	50
1194462	8.881784e-16	50
1194463	3.245432e-02	32
1194456	1.854161e-11	47
1194457	3.245432e-02	32
1194458	1.301086e-03	36
1194459	1.133316e-12	48
1194452	1.133316e-12	48
1194453	4.529710e-14	49
1194454	8.881784e-16	50
1194455	8.881784e-16	50
1194448	5.817779e-07	42
1194449	2.807050e-06	41
1194450	9.675457e-01	19
1194445	1.301086e-03	36
1194444	5.817779e-07	42
1194447	1.049339e-07	43
1194446	6.640945e-01	24
1194441	9.405398e-01	20
1194440	9.999549e-01	12
1194443	9.999549e-01	12
1194442	5.561376e-01	25
1194436	2.104926e-09	45
1194439	2.230891e-10	46
1194438	8.881784e-16	50
1194433	8.881784e-16	50
1194432	8.881784e-16	50
1194435	2.104926e-09	45
1194434	3.300224e-03	35
1194494	2.104926e-09	45
1194495	8.881784e-16	50
1194492	8.881784e-16	50
1194493	5.817779e-07	42
1194491	7.673339e-03	34
1194488	4.529710e-14	49
1194489	5.817779e-07	42
1194486	2.230891e-10	46
1194487	8.881784e-16	50
1194484	1.133316e-12	48
1194485	5.817779e-07	42
1194482	1.013194e-01	30
1194480	1.013194e-01	30
1194481	8.881784e-16	50
1194479	9.999972e-01	10
1194478	9.999881e-01	11
1194477	1.000000e+00	4
1194475	9.995319e-01	14
1194474	8.388818e-01	22
1194473	9.986989e-01	15
1194472	1.133316e-12	48
1194471	1.854161e-11	47
1194470	5.561376e-01	25
1194469	5.561376e-01	25
1194468	9.923267e-01	17
1194467	1.133316e-12	48
1194466	2.104926e-09	45
1194465	2.230891e-10	46
1194464	8.881784e-16	50
1194393	8.881784e-16	50
1194394	8.881784e-16	50
1194396	8.881784e-16	50
1194397	2.399438e-01	28
1194398	1.193067e-05	40
1194399	8.986806e-01	21
1194384	8.881784e-16	50
1194385	1.013194e-01	30
1194386	3.300224e-03	35
1194387	8.881784e-16	50
1194377	8.881784e-16	50
1194376	8.881784e-16	50
1194379	5.946023e-02	31
1194381	3.359055e-01	27
1194380	2.104926e-09	45
1194383	2.807050e-06	41
1194373	1.854161e-11	47
1194375	4.529710e-14	49
1194374	8.881784e-16	50
1194424	8.881784e-16	50
1194425	4.510745e-05	39
1194430	5.817779e-07	42
1194431	8.881784e-16	50
1194428	8.881784e-16	50
1194429	8.881784e-16	50
1194418	4.529710e-14	49
1194419	1.621870e-08	44
1194417	9.995319e-01	14
1194422	8.881784e-16	50
1194423	2.807050e-06	41
1194420	8.881784e-16	50
1194421	9.999549e-01	12
1194411	8.881784e-16	50
1194410	3.300224e-03	35
1194409	8.881784e-16	50
1194408	8.881784e-16	50
1194415	8.881784e-16	50
1194414	9.675457e-01	19
1194413	1.529320e-04	38
1194412	1.000000e+00	3
1194403	1.854161e-11	47
1194402	1.133316e-12	48
1194401	1.049339e-07	43
1194400	5.561376e-01	25
1194407	5.946023e-02	31
1194406	1.193067e-05	40
1194405	2.104926e-09	45
1194404	2.807050e-06	41
1194325	8.881784e-16	50
1194324	9.835804e-01	18
1194327	4.529710e-14	49
1194326	3.245432e-02	32
1194321	8.881784e-16	50
1194320	8.881784e-16	50
1194323	2.230891e-10	46
1194333	1.529320e-04	38
1194335	8.881784e-16	50
1194334	2.230891e-10	46
1194329	4.681115e-04	37
1194328	8.881784e-16	50
1194331	2.104926e-09	45
1194330	5.817779e-07	42
1194310	4.510745e-05	39
1194311	1.301086e-03	36
1194306	8.881784e-16	50
1194316	1.301086e-03	36
1194318	8.881784e-16	50
1194319	1.621870e-08	44
1194312	8.881784e-16	50
1194313	5.817779e-07	42
1194359	9.835804e-01	18
1194358	2.230891e-10	46
1194357	1.133316e-12	48
1194356	2.230891e-10	46
1194355	8.881784e-16	50
1194354	1.641957e-02	33
1194353	1.013194e-01	30
1194352	2.807050e-06	41
1194367	1.013194e-01	30
1194366	1.854161e-11	47
1194365	1.133316e-12	48
1194364	8.881784e-16	50
1194363	8.881784e-16	50
1194360	1.133316e-12	48
1194342	9.675457e-01	19
1194343	8.881784e-16	50
1194340	1.641957e-02	33
1194341	8.881784e-16	50
1194339	2.230891e-10	46
1194336	2.230891e-10	46
1194337	4.529710e-14	49
1194350	8.881784e-16	50
1194351	8.881784e-16	50
1194348	1.049339e-07	43
1194349	8.881784e-16	50
1194346	8.881784e-16	50
1194347	7.673339e-03	34
1194344	4.529710e-14	49
1194345	8.881784e-16	50
1194257	1.049339e-07	43
1194260	1.641957e-02	33
1194262	6.640945e-01	24
1194265	8.881784e-16	50
1194266	8.881784e-16	50
1194270	7.600562e-01	23
1194241	4.529710e-14	49
1194243	8.881784e-16	50
1194246	4.529710e-14	49
1194249	1.854161e-11	47
1194291	8.881784e-16	50
1194294	2.399438e-01	28
1194293	4.529710e-14	49
1194299	1.049339e-07	43
1194296	8.881784e-16	50
1194301	8.881784e-16	50
1194274	5.817779e-07	42
1194275	1.133316e-12	48
1194272	8.881784e-16	50
1194278	4.529710e-14	49
1194279	5.817779e-07	42
1194276	4.529710e-14	49
1194277	9.999994e-01	9
1194287	4.681115e-04	37
