# Supplementary material for: Translational Selection Is Ubiquitous in Prokaryotes
Source: PLoS Genet. 2010 Jun 24;6(6):e1001004. doi: 10.1371/journal.pgen.1001004 (PMC2891978; doi:10.1371/journal.pgen.1001004)
Supplement: Dataset S1 — OCU/non-OCU gene calls in 461 Bacterial and Archaeal genomes, and summary tables of genome properties and OCU preferences for specific codons. (4.77 MB ZIP) [file pgen.1001004.s001.zip › Dataset_S1_Bacteria/Borrelia_garinii_PBi.arff.ocuGenes]

GeneID	signTest_p	ocuProbWinCnt
2957972	8.881784e-16	50
2957973	1.049339e-07	43
2957974	4.681115e-04	37
2957975	8.881784e-16	50
2957968	1.000000e+00	1
2957969	9.995319e-01	14
2957970	4.529710e-14	49
2957971	9.835804e-01	18
2957980	9.923267e-01	17
2957981	1.000000e+00	1
2957982	8.881784e-16	50
2957983	4.529710e-14	49
2957976	9.995319e-01	14
2957977	2.399438e-01	28
2957979	9.923267e-01	17
2957957	8.881784e-16	50
2957956	1.000000e+00	0
2957959	1.000000e+00	7
2957958	8.881784e-16	50
2957952	9.999999e-01	8
2957955	3.359055e-01	27
2957954	1.000000e+00	0
2957965	8.881784e-16	50
2957964	1.000000e+00	0
2957967	7.600562e-01	23
2957966	1.000000e+00	1
2957961	1.049339e-07	43
2957963	6.640945e-01	24
2957962	8.881784e-16	50
2958006	1.000000e+00	7
2958007	8.881784e-16	50
2958004	2.230891e-10	46
2958005	4.681115e-04	37
2958002	2.399438e-01	28
2958003	1.000000e+00	1
2958000	1.000000e+00	0
2958001	4.681115e-04	37
2958008	3.300224e-03	35
2957991	8.881784e-16	50
2957989	9.966998e-01	16
2957988	3.245432e-02	32
2957987	2.230891e-10	46
2957985	6.640945e-01	24
2957984	1.013194e-01	30
2957999	4.529710e-14	49
2957998	8.881784e-16	50
2957996	1.000000e+00	5
2957995	9.835804e-01	18
2957994	1.000000e+00	2
2957993	9.999881e-01	11
2957992	8.881784e-16	50
2957853	8.881784e-16	50
2957855	8.881784e-16	50
2957854	4.681115e-04	37
2957849	9.999881e-01	11
2957848	1.000000e+00	3
2957851	9.923267e-01	17
2957845	9.405398e-01	20
2957844	9.999994e-01	9
2957847	9.999881e-01	11
2957846	8.881784e-16	50
2957841	1.133316e-12	48
2957843	1.000000e+00	2
2957836	5.817779e-07	42
2957837	2.104926e-09	45
2957838	1.000000e+00	0
2957839	8.881784e-16	50
2957833	1.000000e+00	5
2957834	4.438624e-01	26
2957835	9.835804e-01	18
2957828	1.529320e-04	38
2957829	1.000000e+00	6
2957830	7.673339e-03	34
2957824	1.000000e+00	0
2957825	4.510745e-05	39
2957826	4.529710e-14	49
2957827	1.301086e-03	36
2957887	8.881784e-16	50
2957886	1.000000e+00	7
2957885	8.881784e-16	50
2957884	8.986806e-01	21
2957883	8.881784e-16	50
2957881	2.104926e-09	45
2957880	8.881784e-16	50
2957879	8.881784e-16	50
2957878	1.000000e+00	6
2957877	1.000000e+00	0
2957876	5.817779e-07	42
2957875	1.000000e+00	5
2957874	1.000000e+00	7
2957873	4.529710e-14	49
2957872	9.999881e-01	11
2957870	8.881784e-16	50
2957868	9.999994e-01	9
2957869	1.000000e+00	4
2957866	8.881784e-16	50
2957867	8.881784e-16	50
2957865	9.999994e-01	9
2957862	1.529320e-04	38
2957863	8.881784e-16	50
2957860	1.000000e+00	7
2957856	9.999999e-01	8
2957857	9.966998e-01	16
2957913	8.881784e-16	50
2957912	4.529710e-14	49
2957915	1.854161e-11	47
2957917	1.301086e-03	36
2957916	9.675457e-01	19
2957919	9.999999e-01	8
2957918	1.000000e+00	7
2957905	9.405398e-01	20
2957904	1.000000e+00	1
2957907	9.986989e-01	15
2957906	4.438624e-01	26
2957909	1.621870e-08	44
2957908	9.999972e-01	10
2957911	8.881784e-16	50
2957910	4.529710e-14	49
2957899	4.529710e-14	49
2957900	8.881784e-16	50
2957902	1.000000e+00	2
2957903	4.529710e-14	49
2957888	8.986806e-01	21
2957889	8.881784e-16	50
2957890	4.510745e-05	39
2957891	4.510745e-05	39
2957892	1.000000e+00	5
2957894	1.621870e-08	44
2957895	4.529710e-14	49
2957947	9.995319e-01	14
2957946	1.000000e+00	0
2957945	1.621870e-08	44
2957944	8.881784e-16	50
2957951	8.881784e-16	50
2957950	1.000000e+00	0
2957949	3.359055e-01	27
2957939	1.049339e-07	43
2957938	9.675457e-01	19
2957937	4.529710e-14	49
2957936	4.529710e-14	49
2957942	4.529710e-14	49
2957941	1.000000e+00	4
2957930	8.881784e-16	50
2957928	1.000000e+00	5
2957929	9.835804e-01	18
2957934	4.510745e-05	39
2957935	1.013194e-01	30
2957932	7.600562e-01	23
2957933	1.000000e+00	0
2957923	2.104926e-09	45
2957920	1.000000e+00	0
2957921	2.104926e-09	45
2957926	9.405398e-01	20
2957927	8.881784e-16	50
2957924	9.986989e-01	15
2957925	1.000000e+00	2
2942814	8.881784e-16	50
2957490	1.000000e+00	0
2957491	9.999972e-01	10
2942815	9.995319e-01	14
2942812	8.388818e-01	22
2957488	1.000000e+00	2
2942813	7.673339e-03	34
2957489	8.881784e-16	50
2957494	8.881784e-16	50
2942810	2.807050e-06	41
2942811	5.561376e-01	25
2942808	9.999972e-01	10
2957492	9.966998e-01	16
2942809	8.881784e-16	50
2957493	1.000000e+00	1
2957498	1.000000e+00	0
2942806	3.300224e-03	35
2942807	1.193067e-05	40
2957499	8.881784e-16	50
2942804	8.881784e-16	50
2957496	1.000000e+00	5
2957497	1.000000e+00	2
2942805	8.881784e-16	50
2957502	1.000000e+00	3
2942803	8.881784e-16	50
2957503	4.529710e-14	49
2957500	4.529710e-14	49
2957501	2.104926e-09	45
2957475	8.881784e-16	50
2957474	1.000000e+00	1
2957473	3.300224e-03	35
2957472	8.881784e-16	50
2957479	1.000000e+00	5
2957478	1.621870e-08	44
2957477	9.675457e-01	19
2957476	1.301086e-03	36
2957482	9.995319e-01	14
2957481	9.999999e-01	8
2957480	1.000000e+00	1
2957487	1.000000e+00	0
2957486	8.881784e-16	50
2957485	1.000000e+00	1
2957484	1.193067e-05	40
2957456	1.000000e+00	0
2942845	4.529710e-14	49
2957457	1.000000e+00	1
2957458	9.999994e-01	9
2957459	9.999999e-01	8
2942840	8.881784e-16	50
2957460	8.881784e-16	50
2942841	8.881784e-16	50
2957461	1.854161e-11	47
2942842	1.854161e-11	47
2957462	1.000000e+00	4
2957463	1.621870e-08	44
2942843	1.133316e-12	48
2942836	1.301086e-03	36
2957464	1.000000e+00	3
2957465	1.000000e+00	1
2957466	8.881784e-16	50
2942838	8.881784e-16	50
2957467	9.966998e-01	16
2942839	8.881784e-16	50
2957468	2.807050e-06	41
2957469	9.999994e-01	9
2942833	1.854161e-11	47
2957470	9.999994e-01	9
2942834	1.854161e-11	47
2957471	1.000000e+00	0
2942835	2.104926e-09	45
2957441	1.000000e+00	0
2942829	5.561376e-01	25
2957440	8.881784e-16	50
2942828	7.673339e-03	34
2957443	1.000000e+00	2
2942831	8.881784e-16	50
2957442	1.000000e+00	6
2942830	9.835804e-01	18
2957445	8.881784e-16	50
2942825	4.529710e-14	49
2942824	8.881784e-16	50
2957444	8.881784e-16	50
2942827	1.529320e-04	38
2957447	2.104926e-09	45
2942826	8.881784e-16	50
2957449	1.000000e+00	1
2942821	4.529710e-14	49
2942820	8.881784e-16	50
2957448	1.000000e+00	0
2942823	9.998471e-01	13
2957451	4.438624e-01	26
2957450	1.000000e+00	0
2942822	1.133316e-12	48
2942817	8.881784e-16	50
2957453	4.438624e-01	26
2942816	8.881784e-16	50
2957452	9.999994e-01	9
2957455	7.673339e-03	34
2942819	8.881784e-16	50
2942818	8.881784e-16	50
2957454	9.405398e-01	20
2957558	1.000000e+00	0
2957559	8.881784e-16	50
2957557	9.999999e-01	8
2957554	7.673339e-03	34
2957555	1.854161e-11	47
2957552	8.881784e-16	50
2957553	1.000000e+00	2
2957567	9.835804e-01	18
2957564	1.000000e+00	4
2957565	9.966998e-01	16
2957562	1.000000e+00	1
2957563	1.000000e+00	0
2957560	1.000000e+00	3
2957561	9.998471e-01	13
2957543	8.881784e-16	50
2957542	9.999881e-01	11
2957541	1.000000e+00	3
2957540	1.000000e+00	0
2957539	1.000000e+00	4
2957538	1.000000e+00	2
2957537	9.986989e-01	15
2957536	1.000000e+00	1
2957551	8.881784e-16	50
2957549	4.529710e-14	49
2957548	1.000000e+00	1
2957546	4.529710e-14	49
2957545	1.000000e+00	0
2957544	9.999999e-01	8
2957524	1.000000e+00	0
2957525	5.946023e-02	31
2957526	1.641957e-02	33
2957527	9.405398e-01	20
2957520	1.000000e+00	0
2957521	9.999972e-01	10
2957522	1.000000e+00	2
2957523	1.000000e+00	5
2957532	1.854161e-11	47
2957533	3.300224e-03	35
2957534	9.999999e-01	8
2957535	1.000000e+00	2
2957528	8.881784e-16	50
2957529	8.881784e-16	50
2957530	1.000000e+00	3
2957531	1.000000e+00	1
2957509	9.999994e-01	9
2957508	2.230891e-10	46
2957511	9.966998e-01	16
2957510	1.000000e+00	6
2957505	1.301086e-03	36
2957504	1.000000e+00	6
2957507	9.923267e-01	17
2957506	1.000000e+00	1
2957519	1.000000e+00	0
2957518	9.405398e-01	20
2957513	3.300224e-03	35
2957512	9.999999e-01	8
2957515	1.000000e+00	7
2957514	1.000000e+00	2
2957371	8.881784e-16	50
2957370	9.405398e-01	20
2957369	1.000000e+00	1
2957368	9.999999e-01	8
2957375	8.881784e-16	50
2957374	1.000000e+00	1
2957373	8.881784e-16	50
2957372	8.881784e-16	50
2957363	1.000000e+00	1
2957362	9.999972e-01	10
2957361	1.000000e+00	6
2957365	1.621870e-08	44
2957364	1.000000e+00	0
2957354	5.561376e-01	25
2957355	1.133316e-12	48
2957352	9.999549e-01	12
2957353	8.881784e-16	50
2957358	4.510745e-05	39
2957359	1.000000e+00	6
2957356	8.881784e-16	50
2957357	3.300224e-03	35
2957346	1.854161e-11	47
2957347	9.999549e-01	12
2957344	4.681115e-04	37
2957345	1.301086e-03	36
2957350	1.641957e-02	33
2957351	8.881784e-16	50
2957348	8.881784e-16	50
2957349	1.611182e-01	29
2957337	2.104926e-09	45
2957336	4.529710e-14	49
2957339	9.999999e-01	8
2957338	4.529710e-14	49
2957341	9.835804e-01	18
2957340	9.998471e-01	13
2957343	1.000000e+00	0
2957342	1.000000e+00	0
2957329	8.881784e-16	50
2957328	8.881784e-16	50
2957331	1.641957e-02	33
2957330	1.000000e+00	0
2957333	1.000000e+00	1
2957332	4.529710e-14	49
2957335	4.529710e-14	49
2957334	8.881784e-16	50
2957320	9.999972e-01	10
2957321	1.000000e+00	0
2957322	8.881784e-16	50
2957323	8.881784e-16	50
2957324	1.000000e+00	1
2957325	1.000000e+00	1
2957326	1.000000e+00	5
2957327	1.611182e-01	29
2957312	9.999999e-01	8
2957313	1.000000e+00	2
2957314	3.245432e-02	32
2957315	1.000000e+00	0
2957316	8.881784e-16	50
2957317	1.000000e+00	0
2957318	1.000000e+00	6
2957319	3.359055e-01	27
2957439	1.000000e+00	1
2942866	1.854161e-11	47
2957438	1.000000e+00	0
2957437	1.000000e+00	0
2942865	2.230891e-10	46
2942864	1.621870e-08	44
2957436	8.881784e-16	50
2942871	1.049339e-07	43
2942870	8.881784e-16	50
2957434	1.000000e+00	0
2957433	1.000000e+00	0
2942869	1.301086e-03	36
2942868	8.881784e-16	50
2957432	2.104926e-09	45
2942875	8.881784e-16	50
2957430	5.946023e-02	31
2942874	4.529710e-14	49
2957429	1.000000e+00	0
2942872	8.881784e-16	50
2957428	1.000000e+00	4
2942879	8.881784e-16	50
2957426	9.998471e-01	13
2942878	8.881784e-16	50
2957425	1.000000e+00	0
2957424	8.986806e-01	21
2957422	9.999549e-01	12
2942850	8.881784e-16	50
2957423	1.000000e+00	0
2942851	9.995319e-01	14
2942848	8.881784e-16	50
2957420	2.807050e-06	41
2942849	1.133316e-12	48
2957421	1.000000e+00	0
2942854	1.621870e-08	44
2957418	9.986989e-01	15
2942855	8.881784e-16	50
2957419	1.000000e+00	7
2942852	6.640945e-01	24
2942853	8.881784e-16	50
2957414	1.000000e+00	2
2942858	1.641957e-02	33
2957415	1.000000e+00	0
2942859	8.881784e-16	50
2957412	1.000000e+00	0
2942856	8.881784e-16	50
2942857	8.881784e-16	50
2957413	9.835804e-01	18
2942862	8.881784e-16	50
2957410	1.000000e+00	0
2957411	9.923267e-01	17
2942860	8.881784e-16	50
2957408	8.388818e-01	22
2957409	9.923267e-01	17
2942861	1.049339e-07	43
2957405	1.000000e+00	3
2942897	8.881784e-16	50
2942896	4.438624e-01	26
2957404	9.675457e-01	19
2957407	9.995319e-01	14
2957406	9.999549e-01	12
2942898	1.621870e-08	44
2942901	8.881784e-16	50
2957401	1.000000e+00	1
2957400	9.986989e-01	15
2942900	1.621870e-08	44
2957403	4.529710e-14	49
2957402	8.881784e-16	50
2957397	8.881784e-16	50
2957396	7.600562e-01	23
2957399	9.999994e-01	9
2957393	1.133316e-12	48
2957392	1.000000e+00	1
2957395	9.995319e-01	14
2957394	9.999994e-01	9
2957388	5.561376e-01	25
2942880	8.881784e-16	50
2942881	8.881784e-16	50
2957389	1.133316e-12	48
2957390	8.881784e-16	50
2942882	4.529710e-14	49
2957391	8.881784e-16	50
2957384	1.611182e-01	29
2942885	8.881784e-16	50
2957386	1.000000e+00	2
2942886	8.881784e-16	50
2942887	9.999881e-01	11
2957387	1.000000e+00	4
2942888	9.405398e-01	20
2957380	4.529710e-14	49
2957381	4.681115e-04	37
2942889	3.245432e-02	32
2942890	1.854161e-11	47
2957382	1.000000e+00	0
2957383	9.999881e-01	11
2957376	8.881784e-16	50
2957377	1.133316e-12	48
2957378	8.881784e-16	50
2942894	9.999881e-01	11
2957379	9.999881e-01	11
2942895	1.529320e-04	38
2957729	9.999549e-01	12
2957728	1.000000e+00	1
2957731	1.854161e-11	47
2957730	1.854161e-11	47
2957732	8.881784e-16	50
2957735	1.000000e+00	0
2957734	4.529710e-14	49
2957737	1.000000e+00	3
2957736	8.881784e-16	50
2957739	1.000000e+00	4
2957738	1.000000e+00	0
2957741	9.405398e-01	20
2957740	1.000000e+00	1
2957743	1.049339e-07	43
2957742	1.000000e+00	0
2957744	9.923267e-01	17
2957745	1.000000e+00	0
2957748	7.600562e-01	23
2957749	9.999549e-01	12
2957750	9.923267e-01	17
2957752	4.438624e-01	26
2957753	2.230891e-10	46
2957754	1.529320e-04	38
2957755	2.230891e-10	46
2957756	1.000000e+00	0
2957757	1.000000e+00	6
2957758	8.881784e-16	50
2957699	4.510745e-05	39
2957698	9.835804e-01	18
2957697	4.529710e-14	49
2957696	4.529710e-14	49
2957702	5.817779e-07	42
2957701	1.854161e-11	47
2957700	1.000000e+00	1
2957707	8.881784e-16	50
2957706	8.881784e-16	50
2957705	1.000000e+00	5
2957704	9.999549e-01	12
2957711	9.675457e-01	19
2957710	1.000000e+00	1
2957709	1.000000e+00	5
2957708	1.000000e+00	5
2957714	1.193067e-05	40
2957715	9.999972e-01	10
2957712	1.000000e+00	7
2957713	1.000000e+00	6
2957718	9.999549e-01	12
2957719	1.301086e-03	36
2957716	8.881784e-16	50
2957717	1.000000e+00	4
2957722	2.230891e-10	46
2957723	1.000000e+00	1
2957720	1.621870e-08	44
2957721	1.611182e-01	29
2957726	8.881784e-16	50
2957727	9.966998e-01	16
2957724	8.881784e-16	50
2957725	8.881784e-16	50
2957797	1.000000e+00	0
2957796	1.000000e+00	0
2957799	9.986989e-01	15
2957798	5.817779e-07	42
2957793	8.881784e-16	50
2957792	9.999999e-01	8
2957795	8.881784e-16	50
2957794	8.881784e-16	50
2957805	1.133316e-12	48
2957804	8.881784e-16	50
2957807	1.000000e+00	6
2957806	8.881784e-16	50
2957801	7.673339e-03	34
2957800	7.600562e-01	23
2957802	1.133316e-12	48
2957812	8.986806e-01	21
2957813	5.946023e-02	31
2957814	9.966998e-01	16
2957815	5.817779e-07	42
2957808	8.986806e-01	21
2957809	8.881784e-16	50
2957810	8.881784e-16	50
2957820	8.881784e-16	50
2957821	1.000000e+00	4
2957822	1.133316e-12	48
2957823	8.881784e-16	50
2957816	1.133316e-12	48
2957817	4.681115e-04	37
2957818	1.000000e+00	0
2957819	8.986806e-01	21
2957766	8.881784e-16	50
2957765	8.881784e-16	50
2957764	9.998471e-01	13
2957763	1.000000e+00	6
2957762	8.881784e-16	50
2957761	9.986989e-01	15
2957760	8.881784e-16	50
2957775	8.881784e-16	50
2957774	8.881784e-16	50
2957773	4.681115e-04	37
2957772	1.000000e+00	1
2957770	1.000000e+00	6
2957769	8.881784e-16	50
2957768	8.881784e-16	50
2957782	9.966998e-01	16
2957780	1.000000e+00	2
2957781	8.881784e-16	50
2957778	9.999549e-01	12
2957779	3.245432e-02	32
2957776	8.881784e-16	50
2957777	4.510745e-05	39
2957790	2.104926e-09	45
2957791	3.359055e-01	27
2957788	9.999972e-01	10
2957789	9.986989e-01	15
2957786	1.621870e-08	44
2957787	8.881784e-16	50
2957784	7.600562e-01	23
2957785	2.104926e-09	45
2957608	8.881784e-16	50
2957609	1.000000e+00	5
2957610	1.641957e-02	33
2957611	8.388818e-01	22
2957612	1.133316e-12	48
2957613	1.000000e+00	0
2957614	1.049339e-07	43
2957615	9.995319e-01	14
2957600	1.000000e+00	6
2957602	8.388818e-01	22
2957603	8.881784e-16	50
2957604	1.000000e+00	6
2957605	1.854161e-11	47
2957606	9.675457e-01	19
2957607	2.399438e-01	28
2957625	8.881784e-16	50
2957624	8.881784e-16	50
2957627	1.000000e+00	1
2957629	8.388818e-01	22
2957628	1.000000e+00	1
2957631	9.999549e-01	12
2957630	1.854161e-11	47
2957617	9.999549e-01	12
2957616	1.000000e+00	0
2957619	1.000000e+00	1
2957618	8.881784e-16	50
2957621	3.300224e-03	35
2957620	8.881784e-16	50
2957623	1.193067e-05	40
2957622	3.300224e-03	35
2957578	9.995319e-01	14
2957579	1.000000e+00	3
2957576	1.000000e+00	1
2957577	1.000000e+00	0
2957582	4.438624e-01	26
2957583	8.881784e-16	50
2957580	9.999881e-01	11
2957581	8.881784e-16	50
2957570	8.881784e-16	50
2957571	8.881784e-16	50
2957568	1.000000e+00	4
2957569	2.230891e-10	46
2957574	8.881784e-16	50
2957575	1.000000e+00	0
2957572	8.881784e-16	50
2957573	8.881784e-16	50
2957595	1.301086e-03	36
2957594	1.000000e+00	3
2957593	8.881784e-16	50
2957592	1.000000e+00	0
2957599	8.986806e-01	21
2957598	8.881784e-16	50
2957597	1.000000e+00	0
2957596	1.013194e-01	30
2957587	9.999972e-01	10
2957586	4.510745e-05	39
2957585	1.000000e+00	0
2957584	1.000000e+00	5
2957591	5.946023e-02	31
2957590	1.000000e+00	0
2957589	4.510745e-05	39
2957588	8.881784e-16	50
2957676	1.000000e+00	0
2957678	8.881784e-16	50
2957679	1.000000e+00	3
2957672	1.000000e+00	1
2957673	8.881784e-16	50
2957674	1.000000e+00	3
2957675	1.000000e+00	0
2957668	8.881784e-16	50
2957669	1.000000e+00	0
2957670	9.405398e-01	20
2957671	1.000000e+00	3
2957664	8.881784e-16	50
2957665	8.881784e-16	50
2957666	8.881784e-16	50
2957667	1.000000e+00	0
2957693	4.529710e-14	49
2957695	1.000000e+00	3
2957694	4.529710e-14	49
2957689	9.675457e-01	19
2957688	8.881784e-16	50
2957691	8.881784e-16	50
2957690	9.995319e-01	14
2957685	1.000000e+00	1
2957684	4.681115e-04	37
2957686	3.300224e-03	35
2957681	8.881784e-16	50
2957680	1.000000e+00	0
2957682	8.881784e-16	50
2957646	8.881784e-16	50
2957647	8.881784e-16	50
2957644	9.999999e-01	8
2957645	1.854161e-11	47
2957642	8.881784e-16	50
2957643	7.600562e-01	23
2957640	2.807050e-06	41
2957641	1.000000e+00	2
2957638	6.640945e-01	24
2957639	8.881784e-16	50
2957636	5.817779e-07	42
2957637	9.999994e-01	9
2957634	8.881784e-16	50
2957635	9.998471e-01	13
2957632	8.881784e-16	50
2957633	8.881784e-16	50
2957663	9.998471e-01	13
2957662	1.000000e+00	0
2957661	8.881784e-16	50
2957660	1.000000e+00	6
2957659	8.881784e-16	50
2957658	1.000000e+00	0
2957657	1.000000e+00	0
2957656	1.000000e+00	0
2957655	1.000000e+00	1
2957654	2.807050e-06	41
2957653	1.000000e+00	0
2957652	5.561376e-01	25
2957651	9.995319e-01	14
2957650	1.000000e+00	0
2957649	4.529710e-14	49
2957648	8.881784e-16	50
2957170	2.399438e-01	28
2957171	1.133316e-12	48
2957168	1.000000e+00	0
2957169	5.817779e-07	42
2957174	1.049339e-07	43
2957175	8.881784e-16	50
2957172	1.854161e-11	47
2957173	9.986989e-01	15
2957178	9.405398e-01	20
2957176	1.000000e+00	1
2957177	1.000000e+00	0
2957182	1.621870e-08	44
2957183	8.881784e-16	50
2957180	1.000000e+00	0
2957181	8.881784e-16	50
2957155	8.881784e-16	50
2957154	9.405398e-01	20
2957152	1.000000e+00	0
2957159	1.000000e+00	0
2957158	6.640945e-01	24
2957157	2.230891e-10	46
2957156	5.561376e-01	25
2957163	9.998471e-01	13
2957161	1.000000e+00	0
2957160	1.000000e+00	3
2957166	9.923267e-01	17
2957165	9.998471e-01	13
2957164	1.000000e+00	5
2957140	9.999972e-01	10
2957141	1.000000e+00	3
2957142	9.999972e-01	10
2957143	1.000000e+00	6
2957144	1.000000e+00	1
2957145	8.881784e-16	50
2957147	1.000000e+00	5
2957148	1.000000e+00	0
2957150	1.000000e+00	0
2957151	8.881784e-16	50
2957247	8.881784e-16	50
2957246	1.000000e+00	6
2957245	9.999549e-01	12
2957244	1.000000e+00	3
2957243	3.245432e-02	32
2957242	1.000000e+00	7
2957241	1.000000e+00	4
2957240	9.999999e-01	8
2957239	1.000000e+00	1
2957238	9.998471e-01	13
2957237	1.000000e+00	2
2957236	1.301086e-03	36
2957235	1.000000e+00	1
2957234	8.881784e-16	50
2957233	8.881784e-16	50
2957232	4.529710e-14	49
2957231	9.405398e-01	20
2957228	1.000000e+00	2
2957229	1.193067e-05	40
2957226	1.000000e+00	4
2957227	1.133316e-12	48
2957224	6.640945e-01	24
2957225	2.104926e-09	45
2957222	1.000000e+00	0
2957223	8.388818e-01	22
2957220	3.359055e-01	27
2957221	1.000000e+00	0
2957218	9.835804e-01	18
2957219	1.000000e+00	2
2957216	1.000000e+00	0
2957213	3.300224e-03	35
2957212	1.000000e+00	4
2957214	3.359055e-01	27
2957209	1.000000e+00	6
2957211	1.000000e+00	2
2957210	1.641957e-02	33
2957205	1.000000e+00	5
2957204	1.000000e+00	1
2957207	1.000000e+00	1
2957206	1.000000e+00	0
2957201	1.000000e+00	0
2957200	8.881784e-16	50
2957203	1.000000e+00	1
2957196	1.000000e+00	5
2957197	3.300224e-03	35
2957198	9.923267e-01	17
2957199	4.510745e-05	39
2957192	8.881784e-16	50
2957193	3.245432e-02	32
2957194	8.881784e-16	50
2957195	1.000000e+00	5
2957188	1.000000e+00	4
2957189	1.000000e+00	0
2957190	1.000000e+00	0
2957191	4.529710e-14	49
2957184	4.529710e-14	49
2957185	1.000000e+00	4
2957186	1.000000e+00	1
2957187	1.000000e+00	0
2957306	9.998471e-01	13
2957305	1.000000e+00	7
2957304	8.881784e-16	50
2957311	9.966998e-01	16
2957310	1.000000e+00	1
2957309	1.000000e+00	1
2957308	1.000000e+00	1
2957299	1.000000e+00	0
2957298	8.881784e-16	50
2957297	1.000000e+00	0
2957303	9.966998e-01	16
2957302	1.000000e+00	1
2957301	9.999999e-01	8
2957300	9.999972e-01	10
2957290	1.000000e+00	5
2957291	1.000000e+00	1
2957288	9.999999e-01	8
2957289	8.881784e-16	50
2957294	1.000000e+00	0
2957295	1.301086e-03	36
2957292	2.807050e-06	41
2957293	1.000000e+00	5
2957282	8.881784e-16	50
2957280	9.999549e-01	12
2957281	5.946023e-02	31
2957286	8.881784e-16	50
2957287	1.000000e+00	6
2957284	1.611182e-01	29
2957285	1.013194e-01	30
2957273	8.881784e-16	50
2957272	1.000000e+00	3
2957275	8.881784e-16	50
2957274	9.999881e-01	11
2957277	4.529710e-14	49
2957276	1.000000e+00	1
2957279	8.388818e-01	22
2957265	1.133316e-12	48
2957264	1.000000e+00	0
2957267	2.104926e-09	45
2957266	8.881784e-16	50
2957269	4.529710e-14	49
2957268	8.881784e-16	50
2957271	8.881784e-16	50
2957270	9.995319e-01	14
2957256	1.000000e+00	1
2957257	1.000000e+00	1
2957258	1.193067e-05	40
2957259	8.881784e-16	50
2957260	1.529320e-04	38
2957261	1.000000e+00	4
2957262	8.881784e-16	50
2957263	1.000000e+00	5
2957248	1.000000e+00	2
2957250	1.000000e+00	3
2957251	1.000000e+00	6
2957252	1.000000e+00	6
2957253	9.986989e-01	15
2957254	9.675457e-01	19
2957255	1.133316e-12	48
PID_161898744	8.881784e-16	50
PID_161898745	1.193067e-05	40
