# Supplementary material for: Translational Selection Is Ubiquitous in Prokaryotes
Source: PLoS Genet. 2010 Jun 24;6(6):e1001004. doi: 10.1371/journal.pgen.1001004 (PMC2891978; doi:10.1371/journal.pgen.1001004)
Supplement: Dataset S1 — OCU/non-OCU gene calls in 461 Bacterial and Archaeal genomes, and summary tables of genome properties and OCU preferences for specific codons. (4.77 MB ZIP) [file pgen.1001004.s001.zip › Dataset_S1_Bacteria/Bradyrhizobium_BTAi1.arff.ocuGenes]

GeneID	signTest_p	ocuProbWinCnt
5153747	4.529710e-14	49
5153746	4.510745e-05	39
5153745	8.881784e-16	50
5153744	2.104926e-09	45
5153751	6.640945e-01	24
5153750	9.999881e-01	11
5153749	7.600562e-01	23
5153748	9.835804e-01	18
5153755	9.999549e-01	12
5153753	1.854161e-11	47
5153759	1.000000e+00	5
5153758	8.986806e-01	21
5153757	1.000000e+00	3
5153756	1.000000e+00	3
5153730	8.881784e-16	50
5153728	1.621870e-08	44
5153734	1.000000e+00	7
5153735	9.998471e-01	13
5153732	9.835804e-01	18
5153733	1.000000e+00	5
5153738	1.000000e+00	1
5153739	1.000000e+00	3
5153736	7.673339e-03	34
5153737	1.000000e+00	3
5153742	9.999881e-01	11
5153743	5.946023e-02	31
5153740	9.835804e-01	18
5153741	9.999881e-01	11
5153777	9.999999e-01	8
5153776	9.923267e-01	17
5153779	1.000000e+00	6
5153778	1.000000e+00	3
5153781	4.681115e-04	37
5153780	1.000000e+00	1
5153783	9.999994e-01	9
5153782	9.675457e-01	19
5153785	1.854161e-11	47
5153784	1.854161e-11	47
5153787	9.675457e-01	19
5153786	9.999881e-01	11
5153789	1.000000e+00	5
5153788	1.000000e+00	4
5153791	1.000000e+00	1
5153790	1.000000e+00	0
5153760	4.529710e-14	49
5153761	1.000000e+00	2
5153762	9.999999e-01	8
5153763	1.000000e+00	7
5153764	9.999994e-01	9
5153765	7.600562e-01	23
5153767	4.510745e-05	39
5153768	1.854161e-11	47
5153769	9.999972e-01	10
5153770	2.104926e-09	45
5153771	8.881784e-16	50
5153772	1.133316e-12	48
5153774	9.675457e-01	19
5153775	9.675457e-01	19
5153687	1.000000e+00	0
5153686	9.999881e-01	11
5153685	4.438624e-01	26
5153684	1.000000e+00	4
5153683	4.510745e-05	39
5153682	9.923267e-01	17
5153681	8.881784e-16	50
5153680	1.000000e+00	1
5153695	9.675457e-01	19
5153694	1.000000e+00	7
5153693	1.000000e+00	5
5153692	1.000000e+00	4
5153691	1.000000e+00	2
5153690	1.000000e+00	4
5153689	1.133316e-12	48
5153688	8.881784e-16	50
5153670	1.641957e-02	33
5153671	1.049339e-07	43
5153668	8.881784e-16	50
5153669	9.999999e-01	8
5153666	2.807050e-06	41
5153667	4.438624e-01	26
5153664	8.388818e-01	22
5153665	4.529710e-14	49
5153678	1.000000e+00	4
5153679	1.000000e+00	3
5153676	1.013194e-01	30
5153674	1.000000e+00	4
5153675	1.000000e+00	2
5153672	9.835804e-01	18
5153673	9.999972e-01	10
5153717	1.000000e+00	1
5153716	1.000000e+00	1
5153719	3.359055e-01	27
5153718	1.000000e+00	4
5153713	4.529710e-14	49
5153712	8.986806e-01	21
5153715	4.510745e-05	39
5153714	4.529710e-14	49
5153725	9.999999e-01	8
5153724	1.000000e+00	1
5153727	1.000000e+00	2
5153721	1.000000e+00	4
5153720	9.999881e-01	11
5153723	9.999994e-01	9
5153722	9.999999e-01	8
5153700	1.000000e+00	5
5153701	3.300224e-03	35
5153702	8.881784e-16	50
5153703	3.359055e-01	27
5153698	9.675457e-01	19
5153699	1.133316e-12	48
5153708	1.133316e-12	48
5153709	1.000000e+00	7
5153711	4.529710e-14	49
5153704	1.000000e+00	3
5153705	1.621870e-08	44
5153706	5.817779e-07	42
5153707	4.529710e-14	49
5153626	1.000000e+00	5
5153627	8.881784e-16	50
5153624	9.835804e-01	18
5153625	8.388818e-01	22
5153630	1.611182e-01	29
5153631	9.999881e-01	11
5153629	1.000000e+00	7
5153618	1.000000e+00	6
5153619	2.399438e-01	28
5153616	1.000000e+00	6
5153622	9.986989e-01	15
5153623	9.999972e-01	10
5153620	1.641957e-02	33
5153621	1.000000e+00	1
5153611	9.986989e-01	15
5153610	1.000000e+00	3
5153609	1.000000e+00	4
5153608	9.999999e-01	8
5153615	1.000000e+00	2
5153614	9.999972e-01	10
5153613	9.999972e-01	10
5153612	1.000000e+00	7
5153603	9.999549e-01	12
5153602	9.675457e-01	19
5153601	8.881784e-16	50
5153600	9.405398e-01	20
5153607	9.999999e-01	8
5153606	1.000000e+00	6
5153605	7.673339e-03	34
5153604	2.399438e-01	28
5153656	1.000000e+00	7
5153657	8.881784e-16	50
5153658	8.881784e-16	50
5153659	8.881784e-16	50
5153660	1.000000e+00	2
5153661	9.999549e-01	12
5153662	9.835804e-01	18
5153663	1.611182e-01	29
5153648	1.000000e+00	4
5153649	1.000000e+00	7
5153650	9.966998e-01	16
5153652	1.000000e+00	2
5153653	1.000000e+00	7
5153655	1.000000e+00	4
5153640	1.000000e+00	2
5153643	1.854161e-11	47
5153642	9.998471e-01	13
5153645	1.000000e+00	0
5153644	8.881784e-16	50
5153647	9.999994e-01	9
5153646	1.000000e+00	4
5153633	1.641957e-02	33
5153632	1.641957e-02	33
5153635	1.193067e-05	40
5153634	7.600562e-01	23
5153637	9.675457e-01	19
5153636	9.999549e-01	12
5153639	1.049339e-07	43
5153638	5.561376e-01	25
5153566	9.999994e-01	9
5153567	3.300224e-03	35
5153564	8.881784e-16	50
5153565	1.000000e+00	0
5153562	9.923267e-01	17
5153563	9.999994e-01	9
5153560	1.000000e+00	4
5153561	5.817779e-07	42
5153558	1.641957e-02	33
5153559	8.881784e-16	50
5153556	1.000000e+00	5
5153557	1.000000e+00	4
5153554	1.000000e+00	3
5153555	1.000000e+00	3
5153552	4.529710e-14	49
5153553	1.000000e+00	1
5153551	9.999881e-01	11
5153550	1.000000e+00	6
5153548	1.049339e-07	43
5153547	8.881784e-16	50
5153546	8.881784e-16	50
5153545	9.999994e-01	9
5153544	8.881784e-16	50
5153543	1.854161e-11	47
5153542	9.999994e-01	9
5153541	9.999994e-01	9
5153540	9.999999e-01	8
5153539	8.881784e-16	50
5153538	9.405398e-01	20
5153537	9.999972e-01	10
5153536	8.881784e-16	50
5153596	1.000000e+00	6
5153598	8.881784e-16	50
5153599	9.995319e-01	14
5153592	8.881784e-16	50
5153593	4.438624e-01	26
5153594	7.600562e-01	23
5153595	8.881784e-16	50
5153588	9.999994e-01	9
5153590	1.000000e+00	2
5153591	9.675457e-01	19
5153584	9.999549e-01	12
5153585	9.998471e-01	13
5153586	1.000000e+00	6
5153587	8.986806e-01	21
5153581	6.640945e-01	24
5153580	3.300224e-03	35
5153583	9.998471e-01	13
5153582	1.000000e+00	5
5153577	3.245432e-02	32
5153576	1.000000e+00	0
5153579	1.000000e+00	4
5153578	8.388818e-01	22
5153573	9.999549e-01	12
5153572	1.000000e+00	1
5153574	9.986989e-01	15
5153569	1.641957e-02	33
5153568	9.999972e-01	10
5153571	9.999549e-01	12
5153570	8.881784e-16	50
5153474	1.000000e+00	2
5153475	1.000000e+00	0
5153476	1.000000e+00	0
5153477	1.000000e+00	0
5153478	9.999972e-01	10
5153479	1.000000e+00	1
5153480	1.000000e+00	2
5153481	1.000000e+00	5
5153482	9.999881e-01	11
5153483	4.529710e-14	49
5153484	4.529710e-14	49
5153485	1.000000e+00	2
5153486	1.000000e+00	0
5153487	1.000000e+00	1
5153489	1.000000e+00	3
5153488	1.000000e+00	1
5153491	9.835804e-01	18
5153490	9.999999e-01	8
5153493	1.000000e+00	7
5153492	9.999972e-01	10
5153495	1.000000e+00	2
5153494	1.000000e+00	6
5153497	8.881784e-16	50
5153496	1.000000e+00	0
5153499	1.854161e-11	47
5153498	8.881784e-16	50
5153501	1.000000e+00	2
5153500	9.405398e-01	20
5153503	9.986989e-01	15
5153506	9.998471e-01	13
5153507	1.000000e+00	4
5153504	1.000000e+00	2
5153505	1.000000e+00	1
5153510	9.999549e-01	12
5153508	1.000000e+00	5
5153509	8.881784e-16	50
5153514	4.529710e-14	49
5153512	6.640945e-01	24
5153513	2.230891e-10	46
5153518	2.399438e-01	28
5153519	9.986989e-01	15
5153516	1.000000e+00	5
5153517	1.000000e+00	1
5153523	9.999994e-01	9
5153522	2.807050e-06	41
5153521	1.000000e+00	4
5153520	1.000000e+00	4
5153527	1.000000e+00	2
5153526	9.999999e-01	8
5153525	6.640945e-01	24
5153524	9.999881e-01	11
5153531	1.000000e+00	5
5153530	4.681115e-04	37
5153529	8.881784e-16	50
5153528	1.049339e-07	43
5153535	1.049339e-07	43
5153534	4.681115e-04	37
5153533	1.133316e-12	48
5153532	8.881784e-16	50
5153412	9.999994e-01	9
5153414	1.000000e+00	4
5153415	9.986989e-01	15
5153408	1.000000e+00	0
5153409	1.000000e+00	0
5153410	1.000000e+00	3
5153411	9.999994e-01	9
5153420	9.675457e-01	19
5153421	1.000000e+00	2
5153422	9.999549e-01	12
5153423	1.000000e+00	6
5153416	1.000000e+00	1
5153417	9.986989e-01	15
5153418	9.405398e-01	20
5153419	1.000000e+00	4
5153429	9.999881e-01	11
5153428	1.000000e+00	7
5153431	1.000000e+00	0
5153430	1.000000e+00	2
5153425	4.681115e-04	37
5153424	4.529710e-14	49
5153427	4.529710e-14	49
5153426	8.986806e-01	21
5153437	8.881784e-16	50
5153436	9.995319e-01	14
5153439	9.999549e-01	12
5153438	9.998471e-01	13
5153433	9.995319e-01	14
5153432	1.000000e+00	2
5153435	1.529320e-04	38
5153434	1.000000e+00	4
5153446	8.881784e-16	50
5153447	8.986806e-01	21
5153444	1.000000e+00	4
5153445	1.000000e+00	0
5153442	9.405398e-01	20
5153443	1.000000e+00	2
5153440	9.405398e-01	20
5153441	1.000000e+00	2
5153454	1.000000e+00	5
5153455	1.621870e-08	44
5153452	1.000000e+00	4
5153453	1.000000e+00	5
5153450	9.999999e-01	8
5153451	9.966998e-01	16
5153463	1.000000e+00	2
5153462	9.999994e-01	9
5153461	1.013194e-01	30
5153460	7.600562e-01	23
5153459	1.000000e+00	3
5153457	1.000000e+00	6
5153456	1.013194e-01	30
5153471	2.104926e-09	45
5153470	9.999881e-01	11
5153469	1.000000e+00	0
5153468	1.000000e+00	0
5153467	1.000000e+00	2
5153466	1.000000e+00	5
5153465	9.999994e-01	9
5153464	9.999972e-01	10
5153353	2.230891e-10	46
5153352	1.611182e-01	29
5153355	8.388818e-01	22
5153354	3.300224e-03	35
5153357	1.000000e+00	6
5153356	1.000000e+00	0
5153358	4.529710e-14	49
5153345	9.999972e-01	10
5153347	1.000000e+00	0
5153346	1.000000e+00	7
5153349	9.923267e-01	17
5153348	5.946023e-02	31
5153350	1.013194e-01	30
5153368	1.000000e+00	3
5153369	8.881784e-16	50
5153370	1.193067e-05	40
5153371	1.133316e-12	48
5153372	5.561376e-01	25
5153373	8.881784e-16	50
5153374	8.881784e-16	50
5153375	9.675457e-01	19
5153360	9.405398e-01	20
5153361	1.193067e-05	40
5153362	9.986989e-01	15
5153363	1.000000e+00	1
5153364	1.000000e+00	1
5153365	1.000000e+00	1
5153366	2.807050e-06	41
5153367	9.999549e-01	12
5153387	7.600562e-01	23
5153386	8.986806e-01	21
5153385	4.529710e-14	49
5153384	1.000000e+00	4
5153391	9.998471e-01	13
5153390	1.611182e-01	29
5153389	9.995319e-01	14
5153388	1.000000e+00	6
5153379	3.300224e-03	35
5153378	2.104926e-09	45
5153377	7.600562e-01	23
5153376	8.881784e-16	50
5153382	9.835804e-01	18
5153381	1.000000e+00	2
5153380	1.000000e+00	2
5153402	1.000000e+00	3
5153403	1.000000e+00	6
5153400	1.000000e+00	6
5153401	1.854161e-11	47
5153406	9.999881e-01	11
5153407	1.000000e+00	0
5153404	1.000000e+00	0
5153405	7.600562e-01	23
5153394	8.881784e-16	50
5153395	9.923267e-01	17
5153392	8.881784e-16	50
5153393	9.923267e-01	17
5153398	3.300224e-03	35
5153399	9.999881e-01	11
5153396	1.000000e+00	3
5153397	9.966998e-01	16
5153292	1.000000e+00	3
5153295	1.000000e+00	3
5153294	1.000000e+00	2
5153289	1.854161e-11	47
5153288	9.986989e-01	15
5153291	4.529710e-14	49
5153290	9.405398e-01	20
5153284	9.999549e-01	12
5153287	9.999881e-01	11
5153286	1.000000e+00	1
5153281	8.881784e-16	50
5153280	8.881784e-16	50
5153283	1.000000e+00	3
5153282	1.000000e+00	1
5153308	5.817779e-07	42
5153309	8.881784e-16	50
5153310	9.998471e-01	13
5153311	1.000000e+00	1
5153304	9.999549e-01	12
5153305	2.807050e-06	41
5153306	9.999881e-01	11
5153307	6.640945e-01	24
5153300	1.000000e+00	1
5153301	9.999881e-01	11
5153302	1.000000e+00	0
5153303	1.000000e+00	7
5153296	7.673339e-03	34
5153297	9.923267e-01	17
5153298	9.999999e-01	8
5153299	8.881784e-16	50
5153327	1.000000e+00	6
5153326	1.133316e-12	48
5153325	4.529710e-14	49
5153324	9.999881e-01	11
5153323	3.300224e-03	35
5153322	1.000000e+00	1
5153320	1.529320e-04	38
5153319	1.000000e+00	1
5153318	1.000000e+00	5
5153317	4.438624e-01	26
5153316	1.000000e+00	1
5153314	1.000000e+00	0
5153313	1.000000e+00	4
5153312	1.000000e+00	2
5153342	8.881784e-16	50
5153343	1.000000e+00	1
5153340	5.561376e-01	25
5153341	8.881784e-16	50
5153338	9.986989e-01	15
5153339	9.999994e-01	9
5153336	8.388818e-01	22
5153337	1.000000e+00	6
5153334	1.000000e+00	6
5153335	9.986989e-01	15
5153332	1.000000e+00	5
5153333	1.621870e-08	44
5153330	8.388818e-01	22
5153331	1.000000e+00	4
5153328	1.013194e-01	30
5153329	9.999881e-01	11
5153269	2.104926e-09	45
5153268	1.000000e+00	2
5153271	8.881784e-16	50
5153270	1.000000e+00	4
5153265	8.881784e-16	50
5153264	1.000000e+00	4
5153267	2.807050e-06	41
5153266	8.881784e-16	50
5153276	1.013194e-01	30
5153279	9.999994e-01	9
5153278	9.999881e-01	11
5153273	9.995319e-01	14
5153272	1.621870e-08	44
5153275	1.621870e-08	44
5153274	1.301086e-03	36
5153252	8.986806e-01	21
5153254	9.999999e-01	8
5153255	1.000000e+00	2
5153248	1.049339e-07	43
5153249	8.881784e-16	50
5153250	1.000000e+00	7
5153251	8.986806e-01	21
5153260	1.013194e-01	30
5153261	1.854161e-11	47
5153262	8.881784e-16	50
5153263	8.388818e-01	22
5153256	1.000000e+00	7
5153257	1.133316e-12	48
5153258	8.881784e-16	50
5153259	1.529320e-04	38
5153239	9.923267e-01	17
5153238	9.995319e-01	14
5153237	8.881784e-16	50
5153236	9.999994e-01	9
5153235	1.000000e+00	1
5153234	2.230891e-10	46
5153233	7.673339e-03	34
5153232	4.529710e-14	49
5153247	9.966998e-01	16
5153246	8.881784e-16	50
5153244	7.600562e-01	23
5153243	1.854161e-11	47
5153242	8.986806e-01	21
5153241	1.621870e-08	44
5153240	2.230891e-10	46
5153222	4.510745e-05	39
5153223	2.807050e-06	41
5153220	4.529710e-14	49
5153221	8.881784e-16	50
5153218	1.301086e-03	36
5153216	1.000000e+00	6
5153217	5.817779e-07	42
5153230	7.600562e-01	23
5153231	8.881784e-16	50
5153228	1.000000e+00	5
5153229	5.817779e-07	42
5153227	1.000000e+00	3
5153224	8.881784e-16	50
5153225	1.000000e+00	7
5153201	9.999881e-01	11
5153200	9.999881e-01	11
5153203	1.000000e+00	7
5153202	1.000000e+00	1
5153205	9.995319e-01	14
5153204	9.998471e-01	13
5153207	9.999549e-01	12
5153206	9.405398e-01	20
5153209	4.510745e-05	39
5153208	8.986806e-01	21
5153211	1.000000e+00	6
5153210	1.000000e+00	4
5153213	9.986989e-01	15
5153212	9.986989e-01	15
5153215	9.675457e-01	19
5153184	1.000000e+00	2
5153185	1.000000e+00	4
5153186	9.966998e-01	16
5153187	9.835804e-01	18
5153188	2.230891e-10	46
5153190	1.000000e+00	2
5153191	9.986989e-01	15
5153192	6.640945e-01	24
5153193	8.388818e-01	22
5153194	1.000000e+00	4
5153195	1.000000e+00	0
5153196	2.399438e-01	28
5153197	1.000000e+00	2
5153198	3.245432e-02	32
5153199	1.000000e+00	2
5153171	1.000000e+00	3
5153170	9.405398e-01	20
5153168	8.881784e-16	50
5153175	1.641957e-02	33
5153174	1.000000e+00	2
5153173	9.675457e-01	19
5153172	8.881784e-16	50
5153179	9.999994e-01	9
5153178	1.000000e+00	2
5153177	4.529710e-14	49
5153176	1.133316e-12	48
5153182	9.999881e-01	11
5153181	1.000000e+00	7
5153180	9.999994e-01	9
5153154	2.230891e-10	46
5153155	6.640945e-01	24
5153152	9.923267e-01	17
5153153	8.881784e-16	50
5153158	2.230891e-10	46
5153156	9.995319e-01	14
5153157	9.995319e-01	14
5153162	9.999994e-01	9
5153163	1.000000e+00	7
5153160	1.000000e+00	2
5153161	1.049339e-07	43
5153166	4.529710e-14	49
5153167	2.104926e-09	45
5153164	9.675457e-01	19
5153165	1.000000e+00	4
5153148	2.104926e-09	45
5153149	6.640945e-01	24
5153150	8.881784e-16	50
5153151	9.675457e-01	19
5153144	1.013194e-01	30
5153145	1.000000e+00	6
5153146	5.561376e-01	25
5153147	9.999549e-01	12
5153140	9.999999e-01	8
5153141	1.000000e+00	4
5153142	9.986989e-01	15
5153143	1.000000e+00	4
5153136	9.835804e-01	18
5153137	4.529710e-14	49
5153138	1.000000e+00	3
5153133	8.388818e-01	22
5153132	1.000000e+00	6
5153135	1.000000e+00	3
5153134	1.000000e+00	7
5153129	1.000000e+00	1
5153128	1.000000e+00	0
5153131	9.966998e-01	16
5153130	1.641957e-02	33
5153125	9.995319e-01	14
5153124	9.999881e-01	11
5153127	9.923267e-01	17
5153126	4.529710e-14	49
5153121	1.000000e+00	3
5153120	1.000000e+00	4
5153123	1.000000e+00	3
5153122	1.049339e-07	43
5153118	1.000000e+00	5
5153119	8.881784e-16	50
5153116	1.000000e+00	4
5153117	9.999549e-01	12
5153115	8.881784e-16	50
5153112	9.675457e-01	19
5153113	8.986806e-01	21
5153110	9.675457e-01	19
5153111	4.510745e-05	39
5153108	9.999881e-01	11
5153106	7.600562e-01	23
5153107	4.529710e-14	49
5153104	1.000000e+00	7
5153105	1.000000e+00	3
5153102	4.438624e-01	26
5153101	9.835804e-01	18
5153100	1.529320e-04	38
5153099	1.000000e+00	6
5153098	8.881784e-16	50
5153097	7.673339e-03	34
5153096	8.986806e-01	21
5153095	8.881784e-16	50
5153094	8.388818e-01	22
5153093	1.133316e-12	48
5153091	9.966998e-01	16
5153090	8.881784e-16	50
5153089	2.104926e-09	45
5153088	1.000000e+00	5
5153080	1.000000e+00	7
5153081	8.881784e-16	50
5153082	8.881784e-16	50
5153083	1.000000e+00	6
5153084	1.000000e+00	5
5153085	1.000000e+00	7
5153086	2.104926e-09	45
5153087	2.230891e-10	46
5153072	1.000000e+00	0
5153073	5.817779e-07	42
5153074	1.193067e-05	40
5153075	9.999549e-01	12
5153076	3.300224e-03	35
5153077	1.000000e+00	3
5153078	3.245432e-02	32
5153079	1.013194e-01	30
5153065	1.049339e-07	43
5153064	8.881784e-16	50
5153067	9.835804e-01	18
5153066	1.049339e-07	43
5153069	1.000000e+00	4
5153068	2.104926e-09	45
5153071	8.881784e-16	50
5153070	7.600562e-01	23
5153057	7.600562e-01	23
5153056	3.300224e-03	35
5153059	9.999881e-01	11
5153058	1.049339e-07	43
5153061	1.000000e+00	5
5153063	5.817779e-07	42
5153062	5.817779e-07	42
5153050	1.000000e+00	1
5153051	1.000000e+00	2
5153048	1.049339e-07	43
5153049	8.881784e-16	50
5153052	9.999994e-01	9
5153053	1.000000e+00	3
5153042	2.807050e-06	41
5153043	8.881784e-16	50
5153040	9.998471e-01	13
5153041	8.881784e-16	50
5153046	6.640945e-01	24
5153047	9.999994e-01	9
5153044	1.854161e-11	47
5153045	4.438624e-01	26
5153035	2.230891e-10	46
5153034	1.000000e+00	3
5153033	1.000000e+00	1
5153032	1.000000e+00	0
5153039	9.999881e-01	11
5153038	9.998471e-01	13
5153037	7.600562e-01	23
5153036	1.621870e-08	44
5153027	1.133316e-12	48
5153026	1.000000e+00	6
5153025	1.000000e+00	1
5153024	7.673339e-03	34
5153031	1.000000e+00	3
5153030	9.405398e-01	20
5153029	2.230891e-10	46
5153028	1.000000e+00	6
5152998	4.529710e-14	49
5152999	9.998471e-01	13
5152996	9.999999e-01	8
5152997	1.000000e+00	6
5152994	1.641957e-02	33
5152995	4.529710e-14	49
5152992	9.999549e-01	12
5152993	9.995319e-01	14
5153006	4.529710e-14	49
5153007	8.881784e-16	50
5153004	2.807050e-06	41
5153005	2.230891e-10	46
5153002	5.946023e-02	31
5153003	2.104926e-09	45
5153000	2.230891e-10	46
5153001	1.000000e+00	5
5153015	2.807050e-06	41
5153014	9.995319e-01	14
5153013	1.000000e+00	1
5153012	1.000000e+00	5
5153011	2.807050e-06	41
5153010	1.000000e+00	1
5153009	1.133316e-12	48
5153008	1.529320e-04	38
5153023	1.611182e-01	29
5153022	1.000000e+00	3
5153021	1.000000e+00	1
5153020	9.835804e-01	18
5153019	9.986989e-01	15
5153018	1.000000e+00	0
5153017	1.000000e+00	4
5153016	1.621870e-08	44
5152964	9.998471e-01	13
5152965	1.000000e+00	5
5152966	9.999549e-01	12
5152967	2.399438e-01	28
5152960	1.193067e-05	40
5152961	9.999999e-01	8
5152962	1.000000e+00	5
5152963	1.000000e+00	4
5152972	1.000000e+00	3
5152973	8.881784e-16	50
5152974	5.561376e-01	25
5152975	2.104926e-09	45
5152968	1.000000e+00	2
5152969	1.529320e-04	38
5152970	1.000000e+00	4
5152971	2.807050e-06	41
5152981	1.000000e+00	3
5152980	4.529710e-14	49
5152983	8.881784e-16	50
5152982	2.399438e-01	28
5152977	1.000000e+00	0
5152976	4.529710e-14	49
5152979	4.510745e-05	39
5152978	7.673339e-03	34
5152989	1.000000e+00	5
5152988	9.999972e-01	10
5152991	9.999549e-01	12
5152990	8.881784e-16	50
5152985	2.230891e-10	46
5152984	1.611182e-01	29
5152987	2.399438e-01	28
5152986	1.000000e+00	2
5152930	2.230891e-10	46
5152931	1.049339e-07	43
5152929	9.998471e-01	13
5152934	1.000000e+00	3
5152935	8.881784e-16	50
5152933	9.999994e-01	9
5152938	8.388818e-01	22
5152939	8.881784e-16	50
5152936	8.881784e-16	50
5152937	1.000000e+00	6
5152942	5.817779e-07	42
5152943	9.995319e-01	14
5152940	1.000000e+00	7
5152941	2.230891e-10	46
5152947	1.000000e+00	4
5152946	9.999972e-01	10
5152945	9.405398e-01	20
5152944	1.133316e-12	48
5152951	9.999999e-01	8
5152950	1.000000e+00	4
5152949	4.681115e-04	37
5152948	7.673339e-03	34
5152955	9.998471e-01	13
5152954	9.405398e-01	20
5152953	9.986989e-01	15
5152952	1.000000e+00	1
5152959	6.640945e-01	24
5152958	7.600562e-01	23
5152956	1.000000e+00	3
5152896	4.529710e-14	49
5152897	2.230891e-10	46
5152898	9.998471e-01	13
5152899	9.923267e-01	17
5152900	4.529710e-14	49
5152901	2.807050e-06	41
5152902	1.000000e+00	4
5152903	1.000000e+00	1
5152904	1.000000e+00	4
5152905	9.986989e-01	15
5152907	1.000000e+00	2
5152908	8.881784e-16	50
5152910	9.923267e-01	17
5152911	1.000000e+00	2
5152913	1.000000e+00	2
5152912	1.000000e+00	3
5152915	8.881784e-16	50
5152914	1.000000e+00	4
5152916	8.881784e-16	50
5152919	9.405398e-01	20
5152918	1.641957e-02	33
5152921	1.133316e-12	48
5152920	1.013194e-01	30
5152923	9.995319e-01	14
5152922	9.405398e-01	20
5152925	9.966998e-01	16
5152924	9.999994e-01	9
5152927	1.000000e+00	3
5152926	1.049339e-07	43
5152879	9.999972e-01	10
5152878	1.000000e+00	5
5152877	1.000000e+00	1
5152876	9.835804e-01	18
5152875	9.835804e-01	18
5152874	9.999994e-01	9
5152873	1.000000e+00	2
5152872	7.673339e-03	34
5152871	1.049339e-07	43
5152870	1.000000e+00	1
5152869	1.000000e+00	5
5152868	1.000000e+00	5
5152867	1.000000e+00	3
5152865	5.817779e-07	42
5152864	8.881784e-16	50
5152894	7.600562e-01	23
5152895	1.000000e+00	7
5152892	1.133316e-12	48
5152893	1.000000e+00	2
5152890	9.923267e-01	17
5152891	2.104926e-09	45
5152888	1.000000e+00	0
5152889	1.529320e-04	38
5152886	1.000000e+00	6
5152887	1.000000e+00	5
5152884	9.995319e-01	14
5152885	1.000000e+00	1
5152882	1.000000e+00	1
5152883	1.000000e+00	3
5152880	1.000000e+00	7
5152881	9.999972e-01	10
5152845	1.000000e+00	3
5152844	5.817779e-07	42
5152846	8.881784e-16	50
5152840	9.998471e-01	13
5152843	1.133316e-12	48
5152842	9.995319e-01	14
5152837	1.013194e-01	30
5152836	9.999999e-01	8
5152839	1.000000e+00	4
5152838	9.986989e-01	15
5152833	1.000000e+00	3
5152832	1.000000e+00	6
5152835	4.529710e-14	49
5152834	8.881784e-16	50
5152861	8.881784e-16	50
5152862	5.561376e-01	25
5152863	1.529320e-04	38
5152856	9.995319e-01	14
5152857	9.999881e-01	11
5152859	2.807050e-06	41
5152852	1.000000e+00	1
5152853	1.000000e+00	7
5152854	9.995319e-01	14
5152855	1.000000e+00	4
5152848	9.999999e-01	8
5152849	1.000000e+00	3
5152850	9.675457e-01	19
5152851	1.000000e+00	3
5152811	9.999994e-01	9
5152810	1.000000e+00	2
5152809	4.529710e-14	49
5152808	1.000000e+00	5
5152815	9.999994e-01	9
5152814	2.230891e-10	46
5152812	1.621870e-08	44
5152803	1.000000e+00	2
5152802	3.359055e-01	27
5152801	1.621870e-08	44
5152800	1.000000e+00	1
5152807	1.611182e-01	29
5152806	2.104926e-09	45
5152805	1.000000e+00	3
5152804	9.405398e-01	20
5152826	4.681115e-04	37
5152824	1.000000e+00	4
5152825	9.999972e-01	10
5152830	9.999999e-01	8
5152831	8.881784e-16	50
5152828	9.999549e-01	12
5152829	1.000000e+00	1
5152818	1.000000e+00	0
5152819	9.966998e-01	16
5152816	1.000000e+00	1
5152817	1.000000e+00	3
5152822	9.675457e-01	19
5152823	6.640945e-01	24
5152820	4.529710e-14	49
5152777	1.133316e-12	48
5152776	9.999881e-01	11
5152779	9.675457e-01	19
5152778	9.923267e-01	17
5152781	1.000000e+00	4
5152780	1.193067e-05	40
5152783	1.000000e+00	1
5152782	1.301086e-03	36
5152768	1.000000e+00	2
5152771	2.230891e-10	46
5152770	1.133316e-12	48
5152773	1.000000e+00	2
5152775	1.000000e+00	0
5152792	9.999999e-01	8
5152793	1.000000e+00	0
5152794	1.000000e+00	0
5152795	1.000000e+00	0
5152796	1.000000e+00	3
5152797	1.000000e+00	1
5152798	1.000000e+00	5
5152799	3.359055e-01	27
5152784	9.995319e-01	14
5152785	1.000000e+00	0
5152786	4.681115e-04	37
5152787	9.986989e-01	15
5152788	1.000000e+00	0
5152789	9.995319e-01	14
5152790	1.000000e+00	1
5152791	1.000000e+00	0
5154719	5.561376e-01	25
5154718	1.000000e+00	6
5154717	3.359055e-01	27
5154716	5.817779e-07	42
5154715	2.104926e-09	45
5154714	5.946023e-02	31
5154713	1.000000e+00	6
5154712	1.013194e-01	30
5154711	9.966998e-01	16
5154710	8.881784e-16	50
5154709	3.300224e-03	35
5154708	5.946023e-02	31
5154707	1.000000e+00	3
5154706	8.881784e-16	50
5154705	1.000000e+00	5
5154704	8.881784e-16	50
5154702	1.000000e+00	5
5154703	2.230891e-10	46
5154700	9.999999e-01	8
5154701	1.000000e+00	0
5154698	1.000000e+00	1
5154699	1.000000e+00	5
5154696	1.000000e+00	5
5154697	2.399438e-01	28
5154694	1.049339e-07	43
5154695	3.300224e-03	35
5154692	1.000000e+00	3
5154693	1.000000e+00	0
5154690	1.000000e+00	3
5154691	9.995319e-01	14
5154688	4.529710e-14	49
5154689	8.986806e-01	21
5154749	9.995319e-01	14
5154748	4.681115e-04	37
5154751	9.986989e-01	15
5154750	9.999881e-01	11
5154745	1.621870e-08	44
5154744	9.999972e-01	10
5154747	3.359055e-01	27
5154746	8.881784e-16	50
5154741	2.230891e-10	46
5154740	1.611182e-01	29
5154743	1.000000e+00	7
5154742	9.998471e-01	13
5154737	8.881784e-16	50
5154736	1.000000e+00	2
5154739	9.999999e-01	8
5154738	1.000000e+00	5
5154732	1.000000e+00	4
5154733	1.000000e+00	5
5154734	1.000000e+00	0
5154735	1.000000e+00	0
5154728	8.881784e-16	50
5154730	1.000000e+00	2
5154731	1.000000e+00	0
5154724	2.807050e-06	41
5154725	1.000000e+00	6
5154727	9.998471e-01	13
5154720	1.000000e+00	5
5154721	1.000000e+00	5
5154722	9.999972e-01	10
5154723	8.881784e-16	50
5154779	9.999881e-01	11
5154778	8.986806e-01	21
5154777	5.946023e-02	31
5154776	1.854161e-11	47
5154783	1.000000e+00	0
5154782	1.000000e+00	0
5154781	1.000000e+00	6
5154780	9.966998e-01	16
5154771	8.388818e-01	22
5154770	9.999999e-01	8
5154769	1.854161e-11	47
5154768	9.923267e-01	17
5154775	1.854161e-11	47
5154774	8.881784e-16	50
5154773	1.000000e+00	7
5154772	8.881784e-16	50
5154762	8.881784e-16	50
5154763	9.998471e-01	13
5154760	1.000000e+00	6
5154761	9.998471e-01	13
5154766	1.000000e+00	4
5154767	4.438624e-01	26
5154764	9.999549e-01	12
5154765	4.529710e-14	49
5154754	4.510745e-05	39
5154755	9.999549e-01	12
5154753	1.000000e+00	6
5154758	1.000000e+00	1
5154759	3.359055e-01	27
5154756	1.000000e+00	0
5154809	9.999999e-01	8
5154808	5.817779e-07	42
5154811	8.881784e-16	50
5154810	9.405398e-01	20
5154813	4.681115e-04	37
5154812	1.000000e+00	3
5154815	1.000000e+00	6
5154814	9.966998e-01	16
5154801	3.245432e-02	32
5154800	1.000000e+00	2
5154803	9.999994e-01	9
5154802	4.529710e-14	49
5154805	9.995319e-01	14
5154804	1.133316e-12	48
5154807	1.000000e+00	2
5154806	1.000000e+00	3
5154792	1.133316e-12	48
5154794	1.000000e+00	3
5154795	4.438624e-01	26
5154796	9.999994e-01	9
5154797	1.000000e+00	5
5154798	9.999994e-01	9
5154784	1.000000e+00	1
5154785	1.000000e+00	5
5154786	1.000000e+00	3
5154788	1.000000e+00	7
5154790	1.133316e-12	48
5154791	8.881784e-16	50
5154582	1.000000e+00	2
5154583	9.998471e-01	13
5154580	1.000000e+00	1
5154581	1.301086e-03	36
5154578	1.013194e-01	30
5154579	1.000000e+00	0
5154576	1.000000e+00	4
5154577	1.000000e+00	4
5154590	8.881784e-16	50
5154591	8.881784e-16	50
5154588	1.000000e+00	5
5154589	3.245432e-02	32
5154586	1.000000e+00	5
5154587	1.000000e+00	3
5154584	9.999549e-01	12
5154585	1.000000e+00	5
5154567	4.529710e-14	49
5154566	8.881784e-16	50
5154565	9.966998e-01	16
5154564	1.000000e+00	1
5154563	1.000000e+00	3
5154562	1.000000e+00	1
5154561	1.000000e+00	0
5154560	2.104926e-09	45
5154575	1.000000e+00	1
5154574	1.000000e+00	7
5154573	1.000000e+00	4
5154571	1.193067e-05	40
5154570	9.999994e-01	9
5154569	8.881784e-16	50
5154568	8.881784e-16	50
5154612	2.104926e-09	45
5154613	9.835804e-01	18
5154614	1.000000e+00	1
5154615	1.529320e-04	38
5154608	1.000000e+00	4
5154609	9.999994e-01	9
5154610	1.000000e+00	0
5154611	1.000000e+00	3
5154620	1.641957e-02	33
5154621	1.000000e+00	1
5154622	9.995319e-01	14
5154623	1.000000e+00	2
5154616	1.000000e+00	1
5154617	1.133316e-12	48
5154618	5.561376e-01	25
5154619	4.681115e-04	37
5154597	9.995319e-01	14
5154596	1.000000e+00	5
5154599	4.529710e-14	49
5154598	2.399438e-01	28
5154593	1.000000e+00	7
5154592	9.835804e-01	18
5154595	7.673339e-03	34
5154594	1.000000e+00	4
5154604	1.000000e+00	4
5154607	8.881784e-16	50
5154606	9.999999e-01	8
5154601	8.881784e-16	50
5154600	1.000000e+00	2
5154603	1.000000e+00	0
5154602	1.000000e+00	7
5154643	9.405398e-01	20
5154640	1.000000e+00	2
5154641	1.000000e+00	4
5154646	1.000000e+00	0
5154644	1.000000e+00	1
5154645	4.510745e-05	39
5154650	1.000000e+00	2
5154651	9.986989e-01	15
5154648	1.000000e+00	0
5154649	5.946023e-02	31
5154654	4.529710e-14	49
5154655	9.999994e-01	9
5154652	2.807050e-06	41
5154653	2.807050e-06	41
5154627	3.245432e-02	32
5154626	9.405398e-01	20
5154625	1.000000e+00	3
5154624	9.998471e-01	13
5154631	7.673339e-03	34
5154630	9.986989e-01	15
5154629	9.835804e-01	18
5154628	1.854161e-11	47
5154635	1.529320e-04	38
5154634	8.881784e-16	50
5154633	1.000000e+00	3
5154632	5.817779e-07	42
5154639	1.000000e+00	0
5154638	1.000000e+00	7
5154637	8.881784e-16	50
5154636	8.388818e-01	22
5154673	1.000000e+00	7
5154674	8.881784e-16	50
5154675	1.301086e-03	36
5154676	3.245432e-02	32
5154677	1.000000e+00	2
5154679	6.640945e-01	24
5154681	1.000000e+00	2
5154682	4.510745e-05	39
5154683	1.000000e+00	0
5154684	9.999994e-01	9
5154685	1.854161e-11	47
5154686	1.000000e+00	1
5154687	9.986989e-01	15
5154657	9.995319e-01	14
5154656	5.946023e-02	31
5154659	3.300224e-03	35
5154658	1.641957e-02	33
5154661	8.881784e-16	50
5154660	8.881784e-16	50
5154663	1.000000e+00	2
5154662	8.388818e-01	22
5154665	9.999994e-01	9
5154664	9.999881e-01	11
5154667	9.999999e-01	8
5154666	9.995319e-01	14
5154669	8.881784e-16	50
5154671	5.561376e-01	25
5154670	8.881784e-16	50
5154444	9.999972e-01	10
5154445	4.681115e-04	37
5154446	1.000000e+00	0
5154447	1.000000e+00	3
5154440	9.995319e-01	14
5154441	1.000000e+00	3
5154442	7.673339e-03	34
5154443	5.946023e-02	31
5154436	1.000000e+00	5
5154437	1.000000e+00	2
5154438	1.000000e+00	1
5154439	1.000000e+00	3
5154432	9.835804e-01	18
5154433	9.405398e-01	20
5154434	1.611182e-01	29
5154461	1.000000e+00	4
5154460	9.966998e-01	16
5154463	9.999994e-01	9
5154462	1.000000e+00	0
5154457	1.000000e+00	2
5154456	1.000000e+00	4
5154459	9.998471e-01	13
5154458	4.681115e-04	37
5154453	1.013194e-01	30
5154452	1.000000e+00	2
5154455	1.301086e-03	36
5154454	9.999972e-01	10
5154449	1.013194e-01	30
5154448	1.000000e+00	4
5154451	1.000000e+00	6
5154450	1.000000e+00	3
5154478	2.104926e-09	45
5154479	1.000000e+00	7
5154476	1.000000e+00	0
5154477	1.000000e+00	0
5154474	9.998471e-01	13
5154475	1.000000e+00	0
5154472	1.000000e+00	3
5154473	1.000000e+00	5
5154470	1.641957e-02	33
5154471	1.000000e+00	0
5154468	8.881784e-16	50
5154469	9.405398e-01	20
5154466	2.399438e-01	28
5154467	8.881784e-16	50
5154464	1.000000e+00	0
5154465	4.510745e-05	39
5154495	1.049339e-07	43
5154494	5.817779e-07	42
5154493	4.438624e-01	26
5154492	9.675457e-01	19
5154491	9.835804e-01	18
5154490	9.999994e-01	9
5154489	1.611182e-01	29
5154488	1.000000e+00	5
5154487	1.000000e+00	4
5154486	9.999994e-01	9
5154484	8.881784e-16	50
5154482	9.923267e-01	17
5154481	9.999549e-01	12
5154480	1.000000e+00	2
5154504	9.999999e-01	8
5154505	1.000000e+00	5
5154506	9.835804e-01	18
5154507	1.621870e-08	44
5154508	9.675457e-01	19
5154509	5.561376e-01	25
5154510	8.881784e-16	50
5154511	1.133316e-12	48
5154496	9.999549e-01	12
5154498	1.641957e-02	33
5154499	1.529320e-04	38
5154500	1.000000e+00	0
5154501	8.881784e-16	50
5154502	1.049339e-07	43
5154503	9.999549e-01	12
5154521	1.000000e+00	7
5154520	3.359055e-01	27
5154523	1.000000e+00	2
5154522	1.000000e+00	6
5154525	9.999994e-01	9
5154524	8.881784e-16	50
5154527	1.000000e+00	2
5154526	9.995319e-01	14
5154513	9.998471e-01	13
5154512	8.881784e-16	50
5154515	9.995319e-01	14
5154514	8.881784e-16	50
5154517	8.986806e-01	21
5154516	9.835804e-01	18
5154519	1.000000e+00	4
5154538	2.399438e-01	28
5154539	9.966998e-01	16
5154536	8.986806e-01	21
5154537	9.998471e-01	13
5154542	1.000000e+00	0
5154543	1.000000e+00	3
5154540	1.621870e-08	44
5154541	4.681115e-04	37
5154530	8.881784e-16	50
5154531	1.000000e+00	5
5154528	9.995319e-01	14
5154529	8.986806e-01	21
5154534	4.681115e-04	37
5154535	1.133316e-12	48
5154532	1.133316e-12	48
5154533	9.995319e-01	14
5154555	8.881784e-16	50
5154554	2.399438e-01	28
5154553	9.999549e-01	12
5154552	9.999881e-01	11
5154559	1.000000e+00	0
5154558	8.881784e-16	50
5154557	1.000000e+00	5
5154556	4.438624e-01	26
5154547	8.388818e-01	22
5154546	1.000000e+00	2
5154545	3.359055e-01	27
5154544	9.995319e-01	14
5154551	1.000000e+00	1
5154550	1.000000e+00	0
5154549	1.000000e+00	1
5154548	9.999972e-01	10
5154309	1.049339e-07	43
5154308	9.998471e-01	13
5154311	7.673339e-03	34
5154310	2.104926e-09	45
5154304	1.000000e+00	1
5154307	1.000000e+00	2
5154306	4.529710e-14	49
5154317	8.881784e-16	50
5154316	1.000000e+00	6
5154319	1.000000e+00	0
5154318	1.000000e+00	0
5154313	3.300224e-03	35
5154312	2.399438e-01	28
5154314	1.000000e+00	5
5154324	1.000000e+00	2
5154325	2.104926e-09	45
5154326	9.405398e-01	20
5154327	3.359055e-01	27
5154320	1.000000e+00	4
5154321	3.300224e-03	35
5154322	9.675457e-01	19
5154323	4.510745e-05	39
5154332	1.000000e+00	3
5154333	1.000000e+00	3
5154334	1.000000e+00	6
5154335	7.600562e-01	23
5154328	4.438624e-01	26
5154329	1.000000e+00	7
5154330	9.999549e-01	12
5154331	9.999999e-01	8
5154343	8.881784e-16	50
5154342	1.000000e+00	5
5154341	1.000000e+00	6
5154340	1.000000e+00	3
5154339	9.999549e-01	12
5154338	2.399438e-01	28
5154337	1.854161e-11	47
5154336	1.000000e+00	1
5154351	1.854161e-11	47
5154350	4.529710e-14	49
5154349	1.193067e-05	40
5154348	1.000000e+00	1
5154347	6.640945e-01	24
5154346	9.675457e-01	19
5154345	1.000000e+00	6
5154344	9.995319e-01	14
5154359	9.966998e-01	16
5154356	2.230891e-10	46
5154357	1.000000e+00	0
5154354	1.000000e+00	4
5154355	8.881784e-16	50
5154352	1.000000e+00	3
5154353	1.000000e+00	3
5154366	8.881784e-16	50
5154367	8.388818e-01	22
5154364	1.000000e+00	0
5154365	1.000000e+00	4
5154362	6.640945e-01	24
5154363	9.999972e-01	10
5154360	9.986989e-01	15
5154361	8.388818e-01	22
5154369	9.999994e-01	9
5154368	1.000000e+00	0
5154371	9.999999e-01	8
5154370	9.835804e-01	18
5154373	9.998471e-01	13
5154372	3.300224e-03	35
5154375	9.999999e-01	8
5154374	9.999549e-01	12
5154377	1.000000e+00	5
5154376	3.300224e-03	35
5154379	1.854161e-11	47
5154378	2.399438e-01	28
5154381	1.000000e+00	0
5154380	1.529320e-04	38
5154383	1.000000e+00	7
5154382	1.000000e+00	3
5154384	1.000000e+00	2
5154385	3.245432e-02	32
5154386	9.675457e-01	19
5154387	1.000000e+00	1
5154388	1.000000e+00	2
5154389	1.000000e+00	3
5154390	1.000000e+00	0
5154391	1.000000e+00	4
5154392	4.529710e-14	49
5154393	8.986806e-01	21
5154394	1.000000e+00	6
5154395	9.999881e-01	11
5154396	2.104926e-09	45
5154397	7.673339e-03	34
5154398	9.999881e-01	11
5154399	1.641957e-02	33
5154403	1.000000e+00	1
5154402	1.000000e+00	0
5154401	1.000000e+00	1
5154406	1.000000e+00	4
5154405	1.000000e+00	1
5154404	1.000000e+00	4
5154411	1.000000e+00	7
5154410	1.000000e+00	3
5154409	1.000000e+00	0
5154408	1.000000e+00	1
5154415	9.999881e-01	11
5154414	8.881784e-16	50
5154413	1.000000e+00	3
5154412	8.881784e-16	50
5154418	9.999549e-01	12
5154419	2.807050e-06	41
5154416	1.000000e+00	1
5154417	1.000000e+00	1
5154422	1.000000e+00	3
5154420	9.995319e-01	14
5154421	5.946023e-02	31
5154426	9.835804e-01	18
5154427	8.881784e-16	50
5154424	1.000000e+00	2
5154425	7.673339e-03	34
5154431	8.881784e-16	50
5154428	1.000000e+00	3
5154429	8.986806e-01	21
5154233	1.000000e+00	2
5154232	3.245432e-02	32
5154235	9.998471e-01	13
5154234	1.000000e+00	1
5154237	1.000000e+00	0
5154236	8.881784e-16	50
5154238	9.999881e-01	11
5154225	1.000000e+00	2
5154224	9.675457e-01	19
5154227	4.529710e-14	49
5154226	9.999549e-01	12
5154229	1.000000e+00	4
5154228	4.529710e-14	49
5154231	8.881784e-16	50
5154230	1.000000e+00	6
5154216	9.998471e-01	13
5154217	9.999972e-01	10
5154218	1.000000e+00	4
5154222	9.999994e-01	9
5154223	9.999994e-01	9
5154209	5.561376e-01	25
5154210	1.000000e+00	2
5154211	1.000000e+00	5
5154212	7.600562e-01	23
5154213	8.881784e-16	50
5154214	3.359055e-01	27
5154215	1.000000e+00	2
5154203	1.000000e+00	7
5154202	1.000000e+00	3
5154201	3.300224e-03	35
5154200	1.000000e+00	4
5154207	9.835804e-01	18
5154206	1.000000e+00	2
5154205	8.881784e-16	50
5154195	1.000000e+00	1
5154194	8.881784e-16	50
5154193	1.000000e+00	0
5154192	9.998471e-01	13
5154199	1.000000e+00	1
5154198	1.000000e+00	5
5154197	1.000000e+00	6
5154196	1.854161e-11	47
5154186	9.995319e-01	14
5154187	5.946023e-02	31
5154184	4.529710e-14	49
5154185	1.000000e+00	2
5154190	9.999881e-01	11
5154191	9.966998e-01	16
5154188	1.000000e+00	0
5154189	1.000000e+00	0
5154178	9.998471e-01	13
5154179	9.999881e-01	11
5154176	2.807050e-06	41
5154177	9.986989e-01	15
5154182	1.000000e+00	1
5154183	1.000000e+00	4
5154180	9.995319e-01	14
5154181	3.359055e-01	27
5154301	8.881784e-16	50
5154300	9.999972e-01	10
5154303	1.000000e+00	1
5154302	1.000000e+00	2
5154297	1.000000e+00	3
5154296	8.388818e-01	22
5154299	5.817779e-07	42
5154298	3.300224e-03	35
5154292	9.999549e-01	12
5154295	7.600562e-01	23
5154289	8.881784e-16	50
5154288	1.621870e-08	44
5154291	1.000000e+00	5
5154290	8.881784e-16	50
5154284	8.388818e-01	22
5154285	1.000000e+00	7
5154286	9.998471e-01	13
5154287	4.529710e-14	49
5154280	1.000000e+00	1
5154281	7.673339e-03	34
5154282	9.923267e-01	17
5154283	9.675457e-01	19
5154276	9.999881e-01	11
5154277	1.000000e+00	7
5154278	1.049339e-07	43
5154279	1.000000e+00	5
5154272	1.000000e+00	1
5154273	8.881784e-16	50
5154274	1.000000e+00	6
5154275	1.000000e+00	3
5154271	1.000000e+00	0
5154270	1.000000e+00	2
5154269	1.193067e-05	40
5154268	2.230891e-10	46
5154267	1.000000e+00	4
5154266	1.000000e+00	4
5154265	9.999994e-01	9
5154264	8.881784e-16	50
5154263	1.000000e+00	6
5154262	1.621870e-08	44
5154261	1.049339e-07	43
5154260	2.807050e-06	41
5154259	8.881784e-16	50
5154258	8.881784e-16	50
5154257	8.881784e-16	50
5154256	9.995319e-01	14
5154254	1.000000e+00	1
5154255	1.000000e+00	0
5154252	1.000000e+00	4
5154253	1.000000e+00	1
5154250	1.000000e+00	2
5154251	7.600562e-01	23
5154248	1.000000e+00	3
5154249	3.359055e-01	27
5154246	1.000000e+00	1
5154247	5.946023e-02	31
5154244	8.881784e-16	50
5154245	8.881784e-16	50
5154242	1.000000e+00	5
5154243	1.000000e+00	3
5154240	7.600562e-01	23
5154241	1.000000e+00	5
5154096	1.000000e+00	4
5154097	3.359055e-01	27
5154098	9.835804e-01	18
5154099	1.000000e+00	2
5154100	1.000000e+00	7
5154101	1.000000e+00	2
5154102	1.000000e+00	1
5154103	1.000000e+00	1
5154104	1.000000e+00	2
5154105	1.000000e+00	3
5154106	1.000000e+00	6
5154107	8.881784e-16	50
5154108	7.673339e-03	34
5154109	9.995319e-01	14
5154110	6.640945e-01	24
5154111	9.995319e-01	14
5154081	1.000000e+00	6
5154080	1.000000e+00	4
5154083	8.986806e-01	21
5154082	3.300224e-03	35
5154085	9.835804e-01	18
5154084	1.000000e+00	3
5154087	1.000000e+00	0
5154086	1.000000e+00	5
5154089	5.817779e-07	42
5154088	1.301086e-03	36
5154091	1.133316e-12	48
5154090	7.673339e-03	34
5154093	4.681115e-04	37
5154092	1.000000e+00	6
5154095	8.881784e-16	50
5154094	1.000000e+00	6
5154066	9.835804e-01	18
5154064	5.561376e-01	25
5154065	1.529320e-04	38
5154070	3.300224e-03	35
5154071	1.000000e+00	3
5154069	1.000000e+00	6
5154074	1.000000e+00	4
5154075	9.999994e-01	9
5154072	7.600562e-01	23
5154073	1.000000e+00	7
5154078	1.000000e+00	1
5154079	1.611182e-01	29
5154076	1.000000e+00	3
5154077	1.000000e+00	6
5154051	1.000000e+00	2
5154050	1.000000e+00	0
5154049	1.000000e+00	3
5154048	9.995319e-01	14
5154055	4.681115e-04	37
5154054	1.000000e+00	1
5154053	8.881784e-16	50
5154052	4.681115e-04	37
5154058	8.986806e-01	21
5154057	1.621870e-08	44
5154056	9.999972e-01	10
5154062	5.946023e-02	31
5154061	5.817779e-07	42
5154060	1.000000e+00	1
5154164	2.104926e-09	45
5154165	1.000000e+00	6
5154166	9.966998e-01	16
5154167	9.999999e-01	8
5154160	2.230891e-10	46
5154161	1.000000e+00	3
5154162	5.561376e-01	25
5154163	2.104926e-09	45
5154172	2.807050e-06	41
5154173	8.881784e-16	50
5154174	9.923267e-01	17
5154175	8.881784e-16	50
5154168	9.999549e-01	12
5154169	8.881784e-16	50
5154170	8.881784e-16	50
5154148	1.000000e+00	7
5154151	2.230891e-10	46
5154150	1.000000e+00	4
5154145	1.000000e+00	5
5154144	1.000000e+00	5
5154147	9.923267e-01	17
5154146	3.300224e-03	35
5154157	9.998471e-01	13
5154156	1.000000e+00	6
5154159	5.561376e-01	25
5154158	1.611182e-01	29
5154153	8.881784e-16	50
5154152	9.999549e-01	12
5154155	1.000000e+00	6
5154154	3.245432e-02	32
5154134	9.995319e-01	14
5154135	9.835804e-01	18
5154132	8.881784e-16	50
5154133	1.000000e+00	5
5154131	9.998471e-01	13
5154128	1.641957e-02	33
5154129	4.529710e-14	49
5154142	1.000000e+00	1
5154143	1.000000e+00	1
5154140	8.881784e-16	50
5154141	4.529710e-14	49
5154138	3.300224e-03	35
5154139	2.807050e-06	41
5154136	9.675457e-01	19
5154137	2.807050e-06	41
5154119	1.013194e-01	30
5154118	9.999972e-01	10
5154117	8.388818e-01	22
5154116	9.923267e-01	17
5154115	2.104926e-09	45
5154114	1.000000e+00	2
5154113	4.529710e-14	49
5154112	2.807050e-06	41
5154127	1.000000e+00	0
5154126	1.000000e+00	1
5154125	8.388818e-01	22
5154124	9.835804e-01	18
5154122	1.000000e+00	1
5154121	1.133316e-12	48
5154120	9.999972e-01	10
5153962	1.000000e+00	2
5153963	1.133316e-12	48
5153960	1.000000e+00	0
5153961	7.600562e-01	23
5153966	1.000000e+00	3
5153967	1.000000e+00	1
5153965	1.301086e-03	36
5153954	5.817779e-07	42
5153955	8.881784e-16	50
5153952	9.966998e-01	16
5153953	1.133316e-12	48
5153958	4.438624e-01	26
5153959	9.966998e-01	16
5153956	9.999994e-01	9
5153979	9.995319e-01	14
5153978	9.675457e-01	19
5153977	1.000000e+00	0
5153976	1.000000e+00	3
5153983	1.000000e+00	6
5153982	9.998471e-01	13
5153971	1.000000e+00	2
5153970	9.999881e-01	11
5153969	1.641957e-02	33
5153968	1.301086e-03	36
5153975	9.999549e-01	12
5153974	1.000000e+00	1
5153973	9.986989e-01	15
5153928	9.999994e-01	9
5153929	1.000000e+00	5
5153930	1.013194e-01	30
5153932	9.999999e-01	8
5153933	1.854161e-11	47
5153934	1.000000e+00	2
5153935	1.000000e+00	4
5153920	2.807050e-06	41
5153921	9.999881e-01	11
5153922	8.881784e-16	50
5153923	5.817779e-07	42
5153924	4.529710e-14	49
5153925	9.999549e-01	12
5153926	8.881784e-16	50
5153927	8.881784e-16	50
5153945	9.999549e-01	12
5153944	1.000000e+00	7
5153947	1.000000e+00	4
5153946	1.000000e+00	6
5153948	1.000000e+00	0
5153951	1.000000e+00	1
5153950	1.000000e+00	4
5153937	9.986989e-01	15
5153936	8.986806e-01	21
5153939	1.000000e+00	4
5153938	1.000000e+00	5
5153941	8.986806e-01	21
5153940	1.000000e+00	7
5153943	9.998471e-01	13
5153942	8.986806e-01	21
5154030	5.946023e-02	31
5154028	1.000000e+00	4
5154029	1.000000e+00	1
5154026	1.000000e+00	5
5154027	2.807050e-06	41
5154024	2.399438e-01	28
5154025	1.049339e-07	43
5154022	1.000000e+00	6
5154023	1.000000e+00	4
5154020	8.388818e-01	22
5154021	1.133316e-12	48
5154018	2.399438e-01	28
5154019	1.000000e+00	2
5154016	8.881784e-16	50
5154017	9.998471e-01	13
5154047	2.230891e-10	46
5154046	9.999549e-01	12
5154045	1.641957e-02	33
5154044	9.835804e-01	18
5154043	8.881784e-16	50
5154041	1.000000e+00	1
5154040	1.000000e+00	4
5154039	1.000000e+00	7
5154038	1.000000e+00	6
5154037	1.000000e+00	1
5154036	9.995319e-01	14
5154035	8.881784e-16	50
5154034	1.000000e+00	1
5154033	5.561376e-01	25
5154032	1.000000e+00	5
5153996	8.881784e-16	50
5153997	9.999972e-01	10
5153998	9.999549e-01	12
5153999	9.923267e-01	17
5153993	1.000000e+00	2
5153995	8.986806e-01	21
5153988	1.000000e+00	5
5153990	1.301086e-03	36
5153991	9.923267e-01	17
5153984	9.923267e-01	17
5153985	1.000000e+00	1
5153986	4.510745e-05	39
5153987	1.000000e+00	6
5154013	8.881784e-16	50
5154012	1.000000e+00	1
5154015	9.966998e-01	16
5154014	9.999994e-01	9
5154009	1.000000e+00	4
5154008	9.999994e-01	9
5154011	8.881784e-16	50
5154010	9.999972e-01	10
5154005	1.000000e+00	0
5154004	9.675457e-01	19
5154007	9.999999e-01	8
5154006	1.854161e-11	47
5154001	1.000000e+00	3
5154000	8.881784e-16	50
5154003	8.881784e-16	50
5154002	8.881784e-16	50
5153827	1.049339e-07	43
5153826	9.999881e-01	11
5153825	9.675457e-01	19
5153824	9.999972e-01	10
5153831	1.000000e+00	2
5153830	9.999549e-01	12
5153829	1.854161e-11	47
5153828	8.881784e-16	50
5153835	1.049339e-07	43
5153834	1.000000e+00	5
5153833	3.245432e-02	32
5153832	8.388818e-01	22
5153839	8.388818e-01	22
5153838	9.999881e-01	11
5153837	1.000000e+00	4
5153836	1.000000e+00	0
5153842	1.000000e+00	4
5153843	1.193067e-05	40
5153840	1.854161e-11	47
5153841	8.881784e-16	50
5153846	9.999999e-01	8
5153847	9.999994e-01	9
5153844	8.881784e-16	50
5153845	9.999549e-01	12
5153850	1.000000e+00	3
5153851	1.529320e-04	38
5153848	1.000000e+00	5
5153849	1.529320e-04	38
5153854	1.000000e+00	4
5153855	1.000000e+00	2
5153852	1.000000e+00	1
5153853	1.000000e+00	0
5153793	1.000000e+00	5
5153792	8.986806e-01	21
5153795	9.923267e-01	17
5153794	1.000000e+00	0
5153797	9.999999e-01	8
5153796	8.881784e-16	50
5153799	1.000000e+00	2
5153800	1.049339e-07	43
5153803	1.000000e+00	3
5153805	1.000000e+00	3
5153804	2.807050e-06	41
5153807	1.049339e-07	43
5153806	8.881784e-16	50
5153808	2.230891e-10	46
5153809	1.621870e-08	44
5153810	8.881784e-16	50
5153811	1.000000e+00	1
5153812	9.999972e-01	10
5153813	9.675457e-01	19
5153814	1.000000e+00	2
5153815	9.999994e-01	9
5153816	8.881784e-16	50
5153817	1.049339e-07	43
5153818	1.193067e-05	40
5153819	1.000000e+00	5
5153820	1.000000e+00	1
5153821	1.000000e+00	1
5153822	1.000000e+00	6
5153823	8.986806e-01	21
5153895	9.999549e-01	12
5153894	9.999881e-01	11
5153893	1.000000e+00	7
5153892	1.000000e+00	2
5153891	1.000000e+00	0
5153890	1.301086e-03	36
5153889	4.529710e-14	49
5153888	3.300224e-03	35
5153903	1.000000e+00	2
5153902	1.133316e-12	48
5153901	1.000000e+00	2
5153900	1.000000e+00	3
5153899	4.529710e-14	49
5153898	2.104926e-09	45
5153897	1.000000e+00	1
5153896	9.405398e-01	20
5153910	1.000000e+00	4
5153911	9.999994e-01	9
5153908	9.999999e-01	8
5153909	8.388818e-01	22
5153906	1.000000e+00	2
5153907	5.561376e-01	25
5153904	1.000000e+00	0
5153905	3.359055e-01	27
5153918	4.529710e-14	49
5153919	5.817779e-07	42
5153916	4.510745e-05	39
5153917	4.529710e-14	49
5153914	1.000000e+00	5
5153915	9.999972e-01	10
5153912	8.881784e-16	50
5153913	1.000000e+00	1
5153861	9.999881e-01	11
5153860	1.000000e+00	4
5153863	1.000000e+00	7
5153862	9.999994e-01	9
5153857	9.999549e-01	12
5153856	2.104926e-09	45
5153859	8.881784e-16	50
5153858	9.405398e-01	20
5153869	1.000000e+00	2
5153868	1.000000e+00	1
5153871	1.000000e+00	6
5153870	8.881784e-16	50
5153865	1.000000e+00	5
5153867	9.999999e-01	8
5153866	1.000000e+00	3
5153877	9.835804e-01	18
5153878	7.673339e-03	34
5153879	9.405398e-01	20
5153884	8.881784e-16	50
5153885	1.641957e-02	33
5153886	1.854161e-11	47
5153887	8.881784e-16	50
5153880	4.529710e-14	49
5153881	9.998471e-01	13
5153882	2.230891e-10	46
5153883	9.999972e-01	10
5155659	9.966998e-01	16
5155658	2.807050e-06	41
5155657	2.399438e-01	28
5155656	9.999881e-01	11
5155663	9.966998e-01	16
5155662	1.000000e+00	0
5155661	1.000000e+00	0
5155660	6.640945e-01	24
5155651	4.681115e-04	37
5155650	8.881784e-16	50
5155649	8.881784e-16	50
5155648	1.133316e-12	48
5155655	4.681115e-04	37
5155654	1.000000e+00	7
5155653	1.000000e+00	7
5155652	5.817779e-07	42
5155674	9.999994e-01	9
5155675	4.529710e-14	49
5155672	4.529710e-14	49
5155673	2.230891e-10	46
5155678	8.881784e-16	50
5155679	8.881784e-16	50
5155676	1.000000e+00	2
5155677	9.675457e-01	19
5155666	9.998471e-01	13
5155664	9.999999e-01	8
5155665	7.673339e-03	34
5155670	1.133316e-12	48
5155671	1.133316e-12	48
5155668	8.388818e-01	22
5155669	2.230891e-10	46
5155689	8.881784e-16	50
5155688	8.881784e-16	50
5155691	8.881784e-16	50
5155690	1.000000e+00	5
5155693	1.529320e-04	38
5155692	9.999994e-01	9
5155695	1.000000e+00	3
5155694	1.000000e+00	7
5155681	9.995319e-01	14
5155680	1.000000e+00	1
5155683	1.013194e-01	30
5155682	2.807050e-06	41
5155685	1.000000e+00	4
5155684	8.881784e-16	50
5155686	9.999549e-01	12
5155704	9.986989e-01	15
5155705	1.000000e+00	6
5155706	5.817779e-07	42
5155707	9.999994e-01	9
5155708	9.998471e-01	13
5155710	1.000000e+00	2
5155711	4.529710e-14	49
5155696	1.000000e+00	2
5155697	1.000000e+00	2
5155698	9.999999e-01	8
5155699	3.359055e-01	27
5155700	9.405398e-01	20
5155701	4.438624e-01	26
5155702	9.923267e-01	17
5155599	9.999999e-01	8
5155598	1.000000e+00	7
5155597	1.611182e-01	29
5155596	1.000000e+00	6
5155595	1.000000e+00	2
5155594	1.000000e+00	4
5155593	4.529710e-14	49
5155592	3.300224e-03	35
5155591	1.000000e+00	5
5155590	1.000000e+00	5
5155589	2.104926e-09	45
5155588	1.000000e+00	2
5155586	1.000000e+00	3
5155585	1.000000e+00	4
5155584	1.000000e+00	5
5155614	8.881784e-16	50
5155615	6.640945e-01	24
5155613	1.000000e+00	3
5155610	9.675457e-01	19
5155611	1.000000e+00	4
5155608	1.000000e+00	1
5155609	9.999881e-01	11
5155606	1.000000e+00	2
5155607	1.193067e-05	40
5155604	6.640945e-01	24
5155605	1.854161e-11	47
5155602	5.946023e-02	31
5155603	1.000000e+00	2
[truncated: 5,202 more rows]
