# Supplementary material for: Translational Selection Is Ubiquitous in Prokaryotes
Source: PLoS Genet. 2010 Jun 24;6(6):e1001004. doi: 10.1371/journal.pgen.1001004 (PMC2891978; doi:10.1371/journal.pgen.1001004)
Supplement: Dataset S1 — OCU/non-OCU gene calls in 461 Bacterial and Archaeal genomes, and summary tables of genome properties and OCU preferences for specific codons. (4.77 MB ZIP) [file pgen.1001004.s001.zip › Dataset_S1_Bacteria/Bradyrhizobium_japonicum.arff.ocuGenes]

GeneID	signTest_p	ocuProbWinCnt
3399564	1.000000e+00	3
PID_161511097	1.000000e+00	0
PID_161511098	1.000000e+00	2
PID_161511099	8.881784e-16	50
PID_161511100	1.133316e-12	48
PID_161511101	1.000000e+00	1
PID_161511102	4.510745e-05	39
PID_161511103	1.000000e+00	1
PID_161511104	1.000000e+00	4
PID_161511089	1.000000e+00	6
PID_161511090	3.300224e-03	35
PID_161511091	1.000000e+00	6
PID_161511092	9.999972e-01	10
PID_161511093	2.104926e-09	45
PID_161511094	9.999881e-01	11
PID_161511095	9.998471e-01	13
PID_161511096	1.000000e+00	3
PID_161511084	9.998471e-01	13
PID_161511083	2.230891e-10	46
PID_161511086	7.600562e-01	23
PID_161511085	9.675457e-01	19
PID_161511088	1.000000e+00	1
PID_161511087	1.000000e+00	2
PID_161511113	3.300224e-03	35
PID_161511112	1.000000e+00	4
PID_161511111	8.388818e-01	22
PID_161511110	8.881784e-16	50
PID_161511109	8.881784e-16	50
PID_161511108	1.000000e+00	6
PID_161511107	1.000000e+00	1
PID_161511106	1.000000e+00	1
PID_161511105	2.807050e-06	41
1047274	4.681115e-04	37
1047275	1.000000e+00	1
1047272	1.133316e-12	48
1047273	1.000000e+00	3
1047278	1.854161e-11	47
1047279	1.000000e+00	3
1047276	1.000000e+00	3
1047277	8.881784e-16	50
1047266	1.000000e+00	2
1047267	9.999999e-01	8
1047264	1.000000e+00	6
1047265	9.999999e-01	8
1047270	1.000000e+00	2
1047271	9.966998e-01	16
1047268	1.529320e-04	38
1047269	1.000000e+00	0
1047290	1.049339e-07	43
1047289	9.999994e-01	9
1047288	3.300224e-03	35
1047295	1.193067e-05	40
1047294	1.000000e+00	1
1047293	3.359055e-01	27
1047292	9.923267e-01	17
1047283	1.000000e+00	2
1047282	6.640945e-01	24
1047281	1.000000e+00	0
1047280	3.359055e-01	27
1047286	4.529710e-14	49
1047285	1.000000e+00	1
1047284	8.881784e-16	50
1047241	8.881784e-16	50
1047242	1.641957e-02	33
1047243	1.000000e+00	0
1047244	8.881784e-16	50
1047245	8.881784e-16	50
1047246	1.854161e-11	47
1047247	3.300224e-03	35
1047257	8.881784e-16	50
1047256	9.995319e-01	14
1047259	8.881784e-16	50
1047258	1.000000e+00	4
1047261	1.000000e+00	0
1047260	1.000000e+00	6
1047263	3.300224e-03	35
1047262	1.529320e-04	38
1047249	4.510745e-05	39
1047248	1.000000e+00	1
1047251	1.000000e+00	1
1047250	1.000000e+00	0
1047253	1.621870e-08	44
1047252	9.998471e-01	13
1047255	1.049339e-07	43
1047254	8.881784e-16	50
1047485	9.999999e-01	8
1047484	1.000000e+00	3
1047487	1.000000e+00	6
1047486	1.301086e-03	36
1047481	3.300224e-03	35
1047480	9.999994e-01	9
1047483	2.230891e-10	46
1047482	1.000000e+00	4
1047477	1.000000e+00	6
1047476	9.923267e-01	17
1047479	9.999994e-01	9
1047478	1.000000e+00	5
1047473	1.000000e+00	2
1047472	1.000000e+00	3
1047475	1.854161e-11	47
1047474	1.000000e+00	0
1047468	9.986989e-01	15
1047469	1.000000e+00	2
1047470	9.986989e-01	15
1047471	1.049339e-07	43
1047464	1.000000e+00	1
1047465	8.881784e-16	50
1047466	7.673339e-03	34
1047467	1.000000e+00	7
1047460	9.999999e-01	8
1047461	4.438624e-01	26
1047462	1.000000e+00	3
1047463	1.000000e+00	6
1047456	7.600562e-01	23
1047457	4.529710e-14	49
1047458	7.673339e-03	34
1047459	1.000000e+00	0
1047455	1.854161e-11	47
1047454	2.104926e-09	45
1047453	1.000000e+00	2
1047452	8.388818e-01	22
1047451	1.000000e+00	5
1047450	1.000000e+00	7
1047449	1.000000e+00	7
1047448	9.675457e-01	19
1047447	1.000000e+00	1
1047446	1.000000e+00	0
1047445	8.881784e-16	50
1047444	9.999881e-01	11
1047443	9.999549e-01	12
1047442	1.000000e+00	1
1047441	8.881784e-16	50
1047440	1.000000e+00	1
1047438	1.193067e-05	40
1047439	1.000000e+00	2
1047436	8.881784e-16	50
1047437	1.000000e+00	2
1047434	1.000000e+00	1
1047435	8.881784e-16	50
1047432	1.000000e+00	7
1047433	9.999994e-01	9
1047430	9.986989e-01	15
1047431	1.000000e+00	7
1047428	9.405398e-01	20
1047429	9.995319e-01	14
1047426	1.000000e+00	0
1047427	1.000000e+00	0
1047424	9.999994e-01	9
1047425	5.817779e-07	42
1047545	1.000000e+00	2
1047547	8.881784e-16	50
1047546	1.000000e+00	5
1047549	5.817779e-07	42
1047548	1.049339e-07	43
1047551	1.000000e+00	1
1047550	9.999881e-01	11
1047537	9.999881e-01	11
1047536	1.000000e+00	2
1047539	1.000000e+00	5
1047538	1.000000e+00	6
1047541	9.675457e-01	19
1047540	1.000000e+00	0
1047543	1.000000e+00	0
1047542	1.000000e+00	2
1047528	1.854161e-11	47
1047529	9.998471e-01	13
1047530	8.881784e-16	50
1047531	8.388818e-01	22
1047532	8.881784e-16	50
1047533	1.854161e-11	47
1047534	9.999972e-01	10
1047535	1.000000e+00	6
1047520	9.986989e-01	15
1047521	8.881784e-16	50
1047522	8.881784e-16	50
1047523	9.675457e-01	19
1047524	4.529710e-14	49
1047525	1.611182e-01	29
1047526	8.388818e-01	22
1047527	1.000000e+00	2
1047515	4.529710e-14	49
1047514	1.000000e+00	3
1047513	1.301086e-03	36
1047512	1.000000e+00	2
1047519	1.000000e+00	4
1047518	1.000000e+00	5
1047517	1.000000e+00	7
1047516	1.000000e+00	3
1047507	1.000000e+00	0
1047506	8.881784e-16	50
1047505	4.438624e-01	26
1047504	2.104926e-09	45
1047510	9.835804e-01	18
1047509	1.000000e+00	3
1047508	1.000000e+00	0
1047498	6.640945e-01	24
1047499	4.510745e-05	39
1047496	9.999881e-01	11
1047497	1.000000e+00	2
1047502	1.000000e+00	0
1047503	8.881784e-16	50
1047500	1.000000e+00	1
1047490	9.999994e-01	9
1047491	5.946023e-02	31
1047488	1.000000e+00	2
1047489	8.388818e-01	22
1047494	8.881784e-16	50
1047495	8.881784e-16	50
1047492	9.835804e-01	18
1047493	1.854161e-11	47
1047348	8.881784e-16	50
1047349	9.999881e-01	11
1047350	9.966998e-01	16
1047351	5.561376e-01	25
1047344	8.986806e-01	21
1047345	1.000000e+00	0
1047346	1.000000e+00	1
1047347	1.000000e+00	6
1047356	9.675457e-01	19
1047357	1.000000e+00	2
1047358	9.999999e-01	8
1047359	1.000000e+00	0
1047352	9.966998e-01	16
1047353	9.405398e-01	20
1047354	9.986989e-01	15
1047355	1.854161e-11	47
1047333	1.133316e-12	48
1047332	1.000000e+00	2
1047335	2.399438e-01	28
1047334	1.000000e+00	2
1047329	1.000000e+00	4
1047328	1.049339e-07	43
1047331	1.000000e+00	1
1047330	1.000000e+00	1
1047341	3.359055e-01	27
1047340	1.000000e+00	0
1047343	1.000000e+00	0
1047342	1.000000e+00	2
1047337	1.000000e+00	0
1047336	1.000000e+00	1
1047339	1.000000e+00	2
1047338	9.675457e-01	19
1047318	1.193067e-05	40
1047319	1.621870e-08	44
1047316	1.000000e+00	3
1047317	8.881784e-16	50
1047314	4.510745e-05	39
1047315	4.438624e-01	26
1047312	1.000000e+00	5
1047313	1.000000e+00	1
1047326	1.000000e+00	0
1047327	8.881784e-16	50
1047324	1.000000e+00	1
1047325	1.000000e+00	7
1047322	1.854161e-11	47
1047323	6.640945e-01	24
1047320	1.000000e+00	0
1047321	1.000000e+00	0
1047303	9.923267e-01	17
1047302	2.104926e-09	45
1047301	1.000000e+00	6
1047300	1.000000e+00	4
1047299	8.881784e-16	50
1047298	9.923267e-01	17
1047297	9.999549e-01	12
1047296	1.000000e+00	3
1047311	1.000000e+00	5
1047310	1.000000e+00	4
1047309	1.000000e+00	7
1047308	1.301086e-03	36
1047307	8.881784e-16	50
1047306	1.000000e+00	6
1047305	1.854161e-11	47
1047304	1.000000e+00	0
1047408	8.388818e-01	22
1047409	9.995319e-01	14
1047410	9.999994e-01	9
1047411	1.000000e+00	4
1047412	1.000000e+00	0
1047413	1.000000e+00	1
1047414	1.013194e-01	30
1047415	2.807050e-06	41
1047416	8.388818e-01	22
1047417	1.000000e+00	3
1047418	7.673339e-03	34
1047419	9.998471e-01	13
1047420	1.000000e+00	0
1047421	4.681115e-04	37
1047422	4.529710e-14	49
1047423	1.000000e+00	1
1047393	1.000000e+00	1
1047392	9.999881e-01	11
1047395	9.995319e-01	14
1047394	1.000000e+00	5
1047397	1.000000e+00	3
1047396	5.561376e-01	25
1047399	1.000000e+00	0
1047398	1.000000e+00	2
1047401	1.000000e+00	0
1047400	1.000000e+00	5
1047403	1.000000e+00	3
1047402	2.230891e-10	46
1047405	1.000000e+00	0
1047404	1.000000e+00	2
1047407	4.510745e-05	39
1047406	1.529320e-04	38
1047378	8.881784e-16	50
1047379	9.966998e-01	16
1047376	1.000000e+00	3
1047377	5.561376e-01	25
1047382	1.000000e+00	3
1047383	1.000000e+00	0
1047380	9.999549e-01	12
1047381	1.000000e+00	0
1047386	9.675457e-01	19
1047387	1.000000e+00	0
1047384	1.000000e+00	0
1047385	1.000000e+00	7
1047390	9.999549e-01	12
1047391	9.999549e-01	12
1047388	1.611182e-01	29
1047389	1.000000e+00	2
1047363	1.000000e+00	0
1047362	8.881784e-16	50
1047361	1.000000e+00	0
1047360	4.510745e-05	39
1047367	1.000000e+00	2
1047366	1.000000e+00	1
1047365	8.881784e-16	50
1047364	1.000000e+00	1
1047371	9.999549e-01	12
1047370	1.049339e-07	43
1047369	8.388818e-01	22
1047368	1.000000e+00	3
1047375	8.881784e-16	50
1047374	9.999999e-01	8
1047373	9.405398e-01	20
1047372	9.405398e-01	20
1047748	1.000000e+00	5
1047749	8.881784e-16	50
1047750	1.854161e-11	47
1047751	1.000000e+00	4
1047744	1.000000e+00	0
1047745	3.245432e-02	32
1047746	1.000000e+00	1
1047747	1.133316e-12	48
1047756	9.675457e-01	19
1047757	1.000000e+00	3
1047758	1.000000e+00	0
1047759	9.999999e-01	8
1047752	1.000000e+00	2
1047753	8.881784e-16	50
1047754	1.000000e+00	0
1047755	1.000000e+00	3
1047765	1.000000e+00	2
1047764	9.405398e-01	20
1047767	1.000000e+00	6
1047766	1.000000e+00	6
1047761	1.000000e+00	6
1047760	8.881784e-16	50
1047763	1.000000e+00	6
1047762	1.000000e+00	4
1047773	1.000000e+00	2
1047772	1.000000e+00	0
1047775	1.000000e+00	0
1047774	9.986989e-01	15
1047769	4.510745e-05	39
1047768	8.388818e-01	22
1047771	9.999881e-01	11
1047770	1.000000e+00	0
1047782	9.999972e-01	10
1047783	8.881784e-16	50
1047780	1.000000e+00	6
1047781	9.995319e-01	14
1047778	8.986806e-01	21
1047779	9.995319e-01	14
1047776	1.000000e+00	2
1047790	9.995319e-01	14
1047791	8.881784e-16	50
1047788	9.835804e-01	18
1047789	1.133316e-12	48
1047786	1.000000e+00	0
1047787	9.835804e-01	18
1047784	8.986806e-01	21
1047785	1.854161e-11	47
1047799	2.230891e-10	46
1047798	1.000000e+00	2
1047797	8.881784e-16	50
1047796	9.999972e-01	10
1047795	1.000000e+00	1
1047794	8.986806e-01	21
1047793	8.881784e-16	50
1047792	1.000000e+00	3
1047807	9.998471e-01	13
1047806	1.000000e+00	2
1047805	1.000000e+00	0
1047804	1.000000e+00	0
1047803	1.000000e+00	1
1047802	2.807050e-06	41
1047801	1.000000e+00	6
1047680	9.998471e-01	13
1047681	2.807050e-06	41
1047682	1.854161e-11	47
1047683	1.000000e+00	3
1047684	1.000000e+00	1
1047685	1.000000e+00	2
1047686	9.999999e-01	8
1047687	1.529320e-04	38
1047688	1.000000e+00	1
1047689	5.946023e-02	31
1047690	1.000000e+00	2
1047691	1.854161e-11	47
1047692	4.681115e-04	37
1047693	2.230891e-10	46
1047694	1.854161e-11	47
1047695	1.000000e+00	1
1047697	1.000000e+00	4
1047696	9.999549e-01	12
1047699	9.999972e-01	10
1047701	4.438624e-01	26
1047700	1.000000e+00	7
1047703	4.529710e-14	49
1047702	1.000000e+00	4
1047705	1.000000e+00	4
1047704	2.104926e-09	45
1047707	1.000000e+00	4
1047706	2.104926e-09	45
1047709	1.000000e+00	1
1047708	1.000000e+00	2
1047711	1.000000e+00	2
1047710	1.854161e-11	47
1047714	4.529710e-14	49
1047715	1.000000e+00	2
1047712	1.133316e-12	48
1047718	1.000000e+00	3
1047719	1.000000e+00	0
1047717	8.388818e-01	22
1047722	9.835804e-01	18
1047723	1.000000e+00	5
1047720	8.881784e-16	50
1047721	8.986806e-01	21
1047726	8.881784e-16	50
1047727	9.999881e-01	11
1047724	5.561376e-01	25
1047725	9.835804e-01	18
1047731	1.133316e-12	48
1047730	4.438624e-01	26
1047729	1.000000e+00	0
1047728	1.611182e-01	29
1047735	1.049339e-07	43
1047734	1.000000e+00	0
1047732	1.000000e+00	0
1047739	9.995319e-01	14
1047738	9.999549e-01	12
1047737	8.881784e-16	50
1047736	9.923267e-01	17
1047743	2.399438e-01	28
1047742	9.966998e-01	16
1047741	9.835804e-01	18
1047740	1.000000e+00	2
1047629	9.999999e-01	8
1047628	2.230891e-10	46
1047631	7.673339e-03	34
1047630	5.946023e-02	31
1047625	9.999999e-01	8
1047624	8.881784e-16	50
1047627	1.000000e+00	7
1047626	1.000000e+00	0
1047621	1.000000e+00	4
1047620	3.300224e-03	35
1047623	1.133316e-12	48
1047622	1.000000e+00	2
1047617	3.359055e-01	27
1047616	1.000000e+00	0
1047619	8.881784e-16	50
1047618	9.986989e-01	15
1047644	2.807050e-06	41
1047645	1.529320e-04	38
1047646	1.000000e+00	1
1047647	9.999994e-01	9
1047640	9.998471e-01	13
1047641	9.835804e-01	18
1047642	9.999972e-01	10
1047643	1.301086e-03	36
1047636	8.881784e-16	50
1047637	9.986989e-01	15
1047638	5.817779e-07	42
1047639	9.986989e-01	15
1047632	2.230891e-10	46
1047633	7.600562e-01	23
1047634	1.000000e+00	4
1047635	2.807050e-06	41
1047663	1.000000e+00	0
1047662	9.999999e-01	8
1047661	5.817779e-07	42
1047659	9.999994e-01	9
1047658	1.854161e-11	47
1047657	1.000000e+00	5
1047656	4.510745e-05	39
1047655	8.881784e-16	50
1047654	1.049339e-07	43
1047653	1.133316e-12	48
1047652	3.245432e-02	32
1047651	8.881784e-16	50
1047650	1.000000e+00	4
1047649	1.000000e+00	5
1047648	4.529710e-14	49
1047678	7.600562e-01	23
1047679	2.807050e-06	41
1047676	9.999999e-01	8
1047677	2.230891e-10	46
1047675	1.611182e-01	29
1047672	1.000000e+00	1
1047673	9.999994e-01	9
1047671	9.999972e-01	10
1047668	8.881784e-16	50
1047669	1.000000e+00	0
1047666	1.000000e+00	1
1047667	1.000000e+00	1
1047664	1.000000e+00	4
1047665	5.561376e-01	25
1047561	9.999549e-01	12
1047560	1.000000e+00	3
1047563	7.673339e-03	34
1047562	5.561376e-01	25
1047565	9.998471e-01	13
1047564	1.000000e+00	3
1047567	1.000000e+00	1
1047566	1.000000e+00	2
1047553	9.986989e-01	15
1047552	1.000000e+00	0
1047555	1.854161e-11	47
1047554	9.675457e-01	19
1047556	9.999994e-01	9
1047559	1.000000e+00	1
1047558	1.000000e+00	4
1047576	5.946023e-02	31
1047577	8.881784e-16	50
1047578	8.881784e-16	50
1047579	1.621870e-08	44
1047580	9.986989e-01	15
1047581	1.000000e+00	0
1047582	9.999972e-01	10
1047583	9.999549e-01	12
1047568	9.999994e-01	9
1047569	1.000000e+00	3
1047570	1.000000e+00	0
1047571	1.133316e-12	48
1047572	1.000000e+00	0
1047573	1.000000e+00	4
1047574	4.438624e-01	26
1047575	9.675457e-01	19
1047595	9.995319e-01	14
1047594	9.999999e-01	8
1047593	1.641957e-02	33
1047592	1.000000e+00	1
1047599	3.245432e-02	32
1047598	1.000000e+00	4
1047597	3.300224e-03	35
1047596	1.000000e+00	0
1047587	4.510745e-05	39
1047586	8.881784e-16	50
1047585	9.966998e-01	16
1047584	1.854161e-11	47
1047591	1.000000e+00	6
1047590	5.817779e-07	42
1047589	3.359055e-01	27
1047588	4.529710e-14	49
1047610	2.399438e-01	28
1047611	8.881784e-16	50
1047608	1.000000e+00	7
1047609	3.359055e-01	27
1047614	4.681115e-04	37
1047615	1.000000e+00	5
1047612	7.600562e-01	23
1047613	9.999999e-01	8
1047602	9.995319e-01	14
1047603	1.000000e+00	2
1047600	9.999999e-01	8
1047601	1.049339e-07	43
1047606	1.000000e+00	3
1047607	2.104926e-09	45
1047605	1.000000e+00	2
1048023	1.000000e+00	4
1048020	9.405398e-01	20
1048019	1.000000e+00	1
1048018	4.529710e-14	49
1048017	9.675457e-01	19
1048016	1.621870e-08	44
1048031	1.000000e+00	0
1048029	1.000000e+00	7
1048028	8.881784e-16	50
1048027	9.923267e-01	17
1048024	1.000000e+00	7
1048006	8.388818e-01	22
1048007	9.835804e-01	18
1048004	1.000000e+00	2
1048005	9.999972e-01	10
1048002	3.359055e-01	27
1048003	5.561376e-01	25
1048000	1.621870e-08	44
1048001	3.245432e-02	32
1048014	8.881784e-16	50
1048015	9.999999e-01	8
1048012	1.000000e+00	0
1048013	1.000000e+00	0
1048010	5.561376e-01	25
1048011	1.529320e-04	38
1048008	1.000000e+00	3
1048009	1.000000e+00	7
1048053	9.923267e-01	17
1048052	1.133316e-12	48
1048055	1.000000e+00	4
1048054	2.807050e-06	41
1048049	7.673339e-03	34
1048048	9.999549e-01	12
1048051	1.621870e-08	44
1048050	1.000000e+00	0
1048061	9.675457e-01	19
1048060	1.000000e+00	2
1048063	2.104926e-09	45
1048062	9.998471e-01	13
1048057	8.388818e-01	22
1048056	8.881784e-16	50
1048059	8.881784e-16	50
1048058	1.000000e+00	2
1048037	1.621870e-08	44
1048038	1.049339e-07	43
1048039	9.405398e-01	20
1048032	1.611182e-01	29
1048033	1.000000e+00	2
1048034	8.881784e-16	50
1048035	8.881784e-16	50
1048044	9.999999e-01	8
1048045	1.611182e-01	29
1048046	1.000000e+00	1
1048047	9.923267e-01	17
1048041	1.000000e+00	0
1048042	8.881784e-16	50
1048043	9.835804e-01	18
1047955	8.388818e-01	22
1047954	1.000000e+00	7
1047953	1.000000e+00	2
1047952	8.881784e-16	50
1047959	8.986806e-01	21
1047958	1.000000e+00	7
1047957	1.000000e+00	1
1047956	9.966998e-01	16
1047963	1.000000e+00	4
1047962	1.000000e+00	2
1047961	9.999972e-01	10
1047960	1.000000e+00	0
1047967	1.000000e+00	2
1047966	3.359055e-01	27
1047964	1.000000e+00	0
1047938	2.230891e-10	46
1047939	1.049339e-07	43
1047936	1.000000e+00	1
1047937	1.000000e+00	5
1047942	7.600562e-01	23
1047943	5.561376e-01	25
1047940	1.000000e+00	3
1047941	1.000000e+00	0
1047946	1.013194e-01	30
1047947	1.049339e-07	43
1047944	1.000000e+00	0
1047945	9.999994e-01	9
1047950	1.000000e+00	0
1047951	8.881784e-16	50
1047948	1.000000e+00	0
1047949	8.881784e-16	50
1047985	9.999999e-01	8
1047984	7.600562e-01	23
1047987	4.438624e-01	26
1047986	3.300224e-03	35
1047989	1.621870e-08	44
1047988	9.999549e-01	12
1047991	3.359055e-01	27
1047990	1.000000e+00	0
1047993	9.998471e-01	13
1047992	1.000000e+00	6
1047995	1.000000e+00	1
1047994	5.946023e-02	31
1047997	1.000000e+00	6
1047996	8.881784e-16	50
1047999	8.881784e-16	50
1047998	1.049339e-07	43
1047968	1.000000e+00	0
1047969	1.000000e+00	0
1047970	1.000000e+00	1
1047971	1.000000e+00	6
1047972	1.000000e+00	6
1047974	9.999999e-01	8
1047975	4.438624e-01	26
1047976	8.388818e-01	22
1047977	1.000000e+00	0
1047978	1.000000e+00	3
1047979	1.000000e+00	7
1047980	9.998471e-01	13
1047981	1.000000e+00	2
1047982	1.854161e-11	47
1047983	7.673339e-03	34
1047902	7.600562e-01	23
1047903	1.000000e+00	2
1047900	9.999972e-01	10
1047901	9.405398e-01	20
1047899	1.000000e+00	4
1047896	1.013194e-01	30
1047897	9.999881e-01	11
1047894	8.881784e-16	50
1047895	1.000000e+00	0
1047892	4.529710e-14	49
1047893	1.000000e+00	3
1047890	1.000000e+00	1
1047891	1.621870e-08	44
1047888	9.999994e-01	9
1047889	4.510745e-05	39
1047886	9.999881e-01	11
1047885	9.999881e-01	11
1047884	1.000000e+00	6
1047883	1.000000e+00	5
1047882	2.104926e-09	45
1047881	1.000000e+00	0
1047880	9.986989e-01	15
1047879	5.817779e-07	42
1047878	1.000000e+00	4
1047877	1.000000e+00	6
1047876	1.000000e+00	0
1047875	1.000000e+00	0
1047874	1.000000e+00	2
1047873	1.000000e+00	2
1047872	1.000000e+00	4
1047932	4.438624e-01	26
1047933	9.999549e-01	12
1047934	1.000000e+00	5
1047935	9.675457e-01	19
1047928	2.399438e-01	28
1047929	5.946023e-02	31
1047930	9.835804e-01	18
1047931	9.986989e-01	15
1047924	8.881784e-16	50
1047925	9.995319e-01	14
1047926	8.881784e-16	50
1047927	3.359055e-01	27
1047920	1.000000e+00	1
1047921	9.675457e-01	19
1047922	2.807050e-06	41
1047923	1.000000e+00	6
1047916	1.000000e+00	6
1047919	1.641957e-02	33
1047913	8.881784e-16	50
1047912	8.881784e-16	50
1047915	1.000000e+00	1
1047914	1.000000e+00	1
1047909	2.807050e-06	41
1047908	9.986989e-01	15
1047911	1.000000e+00	0
1047910	1.000000e+00	2
1047905	6.640945e-01	24
1047904	1.000000e+00	0
1047907	2.807050e-06	41
1047906	1.000000e+00	0
1047835	4.438624e-01	26
1047832	2.230891e-10	46
1047833	8.881784e-16	50
1047838	3.359055e-01	27
1047839	9.999881e-01	11
1047836	9.999994e-01	9
1047837	1.529320e-04	38
1047826	1.000000e+00	0
1047827	4.529710e-14	49
1047824	1.000000e+00	0
1047830	9.999999e-01	8
1047828	1.133316e-12	48
1047829	1.000000e+00	2
1047819	1.641957e-02	33
1047818	1.133316e-12	48
1047817	9.835804e-01	18
1047816	9.999881e-01	11
1047823	8.986806e-01	21
1047822	9.999999e-01	8
1047821	1.000000e+00	6
1047820	1.000000e+00	0
1047811	2.104926e-09	45
1047810	9.999549e-01	12
1047809	1.000000e+00	5
1047808	1.000000e+00	2
1047815	8.881784e-16	50
1047814	9.999972e-01	10
1047812	1.529320e-04	38
1047864	4.529710e-14	49
1047865	4.510745e-05	39
1047866	9.999994e-01	9
1047867	1.049339e-07	43
1047868	1.000000e+00	7
1047869	4.529710e-14	49
1047870	1.611182e-01	29
1047871	1.000000e+00	6
1047856	3.245432e-02	32
1047857	3.300224e-03	35
1047858	1.000000e+00	5
1047859	2.807050e-06	41
1047860	8.881784e-16	50
1047861	1.000000e+00	0
1047862	4.529710e-14	49
1047863	1.000000e+00	4
1047848	3.245432e-02	32
1047851	1.000000e+00	3
1047850	1.000000e+00	1
1047853	2.807050e-06	41
1047852	1.000000e+00	5
1047855	8.881784e-16	50
1047854	1.000000e+00	3
1047841	2.399438e-01	28
1047840	4.529710e-14	49
1047843	8.881784e-16	50
1047844	9.999994e-01	9
1047847	8.881784e-16	50
1047846	1.000000e+00	3
1048290	1.000000e+00	5
1048291	1.000000e+00	0
1048288	9.986989e-01	15
1048289	4.438624e-01	26
1048294	9.999999e-01	8
1048295	9.999881e-01	11
1048292	1.000000e+00	5
1048293	8.881784e-16	50
1048298	9.999994e-01	9
1048299	1.000000e+00	1
1048296	3.300224e-03	35
1048297	7.600562e-01	23
1048302	4.529710e-14	49
1048303	2.230891e-10	46
1048300	7.600562e-01	23
1048301	2.104926e-09	45
1048307	8.881784e-16	50
1048306	9.986989e-01	15
1048305	8.881784e-16	50
1048311	1.000000e+00	0
1048310	1.000000e+00	2
1048309	1.000000e+00	0
1048308	9.923267e-01	17
1048315	5.946023e-02	31
1048314	8.881784e-16	50
1048313	3.300224e-03	35
1048312	9.999881e-01	11
1048319	1.000000e+00	1
1048318	9.966998e-01	16
1048317	3.359055e-01	27
1048316	9.998471e-01	13
1048256	8.881784e-16	50
1048257	1.000000e+00	4
1048258	1.133316e-12	48
1048259	1.000000e+00	1
1048260	1.301086e-03	36
1048261	8.881784e-16	50
1048262	1.854161e-11	47
1048263	1.000000e+00	5
1048264	1.013194e-01	30
1048265	1.000000e+00	2
1048266	8.881784e-16	50
1048267	2.399438e-01	28
1048268	1.641957e-02	33
1048269	1.000000e+00	3
1048271	7.673339e-03	34
1048273	1.000000e+00	1
1048272	2.399438e-01	28
1048275	1.000000e+00	7
1048274	8.881784e-16	50
1048277	8.881784e-16	50
1048276	9.999994e-01	9
1048279	4.438624e-01	26
1048278	1.000000e+00	2
1048280	1.000000e+00	4
1048283	3.300224e-03	35
1048282	1.301086e-03	36
1048285	2.230891e-10	46
1048284	4.529710e-14	49
1048287	1.000000e+00	3
1048230	3.359055e-01	27
1048231	8.881784e-16	50
1048228	1.133316e-12	48
1048226	9.986989e-01	15
1048227	1.000000e+00	3
1048224	8.881784e-16	50
1048225	5.817779e-07	42
1048238	1.000000e+00	2
1048239	1.854161e-11	47
1048236	8.986806e-01	21
1048237	1.000000e+00	6
1048234	7.600562e-01	23
1048235	4.529710e-14	49
1048232	1.000000e+00	1
1048233	9.999999e-01	8
1048247	9.999999e-01	8
1048246	8.881784e-16	50
1048245	8.881784e-16	50
1048243	1.000000e+00	2
1048242	9.998471e-01	13
1048241	1.000000e+00	4
1048240	1.529320e-04	38
1048255	4.510745e-05	39
1048253	1.000000e+00	3
1048252	1.621870e-08	44
1048251	1.621870e-08	44
1048250	1.000000e+00	3
1048249	1.000000e+00	2
1048248	1.193067e-05	40
1048196	8.881784e-16	50
1048197	1.000000e+00	6
1048198	9.999999e-01	8
1048199	1.000000e+00	5
1048192	8.881784e-16	50
1048193	9.966998e-01	16
1048194	9.999999e-01	8
1048195	1.000000e+00	1
1048204	1.000000e+00	2
1048205	1.000000e+00	0
1048206	8.881784e-16	50
1048207	1.000000e+00	1
1048200	4.529710e-14	49
1048202	1.000000e+00	1
1048203	1.000000e+00	0
1048213	9.999972e-01	10
1048212	1.000000e+00	2
1048215	8.881784e-16	50
1048214	1.529320e-04	38
1048209	1.000000e+00	0
1048208	4.529710e-14	49
1048211	1.000000e+00	3
1048210	1.301086e-03	36
1048221	1.000000e+00	5
1048220	8.881784e-16	50
1048223	1.000000e+00	0
1048222	1.000000e+00	2
1048217	2.399438e-01	28
1048216	1.000000e+00	2
1048219	1.000000e+00	2
1048218	8.881784e-16	50
1048171	1.000000e+00	3
1048170	1.000000e+00	1
1048169	8.881784e-16	50
1048168	1.000000e+00	2
1048175	1.000000e+00	0
1048174	1.000000e+00	2
1048173	1.000000e+00	1
1048172	9.998471e-01	13
1048162	1.000000e+00	2
1048160	8.881784e-16	50
1048167	1.000000e+00	0
1048166	9.998471e-01	13
1048165	7.673339e-03	34
1048164	6.640945e-01	24
1048186	9.999881e-01	11
1048187	8.881784e-16	50
1048184	1.000000e+00	1
1048185	8.881784e-16	50
1048190	8.881784e-16	50
1048191	1.000000e+00	3
1048188	9.999994e-01	9
1048189	9.998471e-01	13
1048178	5.817779e-07	42
1048176	1.000000e+00	5
1048177	8.881784e-16	50
1048182	9.999972e-01	10
1048183	1.013194e-01	30
1048180	9.966998e-01	16
1048181	1.000000e+00	0
1048137	3.359055e-01	27
1048136	1.000000e+00	6
1048139	8.881784e-16	50
1048138	1.000000e+00	3
1048141	9.999994e-01	9
1048140	8.881784e-16	50
1048143	1.000000e+00	5
1048142	9.999994e-01	9
1048129	1.000000e+00	0
1048128	1.000000e+00	4
1048131	2.104926e-09	45
1048130	1.529320e-04	38
1048133	1.529320e-04	38
1048132	1.000000e+00	2
1048135	1.000000e+00	0
1048134	1.000000e+00	0
1048152	1.000000e+00	0
1048155	1.000000e+00	1
1048156	8.881784e-16	50
1048157	1.049339e-07	43
1048158	3.359055e-01	27
1048159	1.133316e-12	48
1048144	1.000000e+00	0
1048145	1.000000e+00	1
1048146	8.881784e-16	50
1048147	1.000000e+00	1
1048150	1.000000e+00	5
1048151	1.000000e+00	7
1048111	1.000000e+00	3
1048110	1.000000e+00	0
1048109	9.999972e-01	10
1048108	1.000000e+00	1
1048107	8.881784e-16	50
1048106	9.999999e-01	8
1048105	8.881784e-16	50
1048104	9.966998e-01	16
1048103	4.529710e-14	49
1048102	1.000000e+00	3
1048101	8.881784e-16	50
1048100	9.999972e-01	10
1048098	1.621870e-08	44
1048097	1.000000e+00	0
1048096	2.104926e-09	45
1048126	8.881784e-16	50
1048127	3.359055e-01	27
1048124	4.529710e-14	49
1048125	8.881784e-16	50
1048122	1.000000e+00	4
1048123	5.946023e-02	31
1048120	9.995319e-01	14
1048121	1.000000e+00	1
1048118	9.405398e-01	20
1048119	1.000000e+00	0
1048116	1.000000e+00	4
1048117	8.881784e-16	50
1048114	1.000000e+00	1
1048115	6.640945e-01	24
1048112	2.399438e-01	28
1048113	5.946023e-02	31
1048077	9.998471e-01	13
1048076	1.000000e+00	4
1048079	1.621870e-08	44
1048078	1.000000e+00	6
1048073	1.000000e+00	1
1048072	1.000000e+00	7
1048075	1.000000e+00	1
1048074	8.986806e-01	21
1048069	1.000000e+00	1
1048068	1.000000e+00	0
1048071	3.245432e-02	32
1048070	9.966998e-01	16
1048065	1.621870e-08	44
1048064	1.000000e+00	0
1048067	2.230891e-10	46
1048066	8.388818e-01	22
1048092	1.000000e+00	3
1048093	3.359055e-01	27
1048094	5.946023e-02	31
1048095	1.000000e+00	4
1048088	9.999972e-01	10
1048089	9.923267e-01	17
1048090	1.000000e+00	1
1048091	4.529710e-14	49
1048084	9.966998e-01	16
1048085	9.923267e-01	17
1048086	1.000000e+00	1
1048087	8.881784e-16	50
1048080	7.673339e-03	34
1048081	9.405398e-01	20
1048082	1.000000e+00	2
1048083	8.881784e-16	50
1048561	9.923267e-01	17
1048560	1.000000e+00	1
1048563	1.000000e+00	6
1048562	1.000000e+00	5
1048565	1.000000e+00	0
1048564	9.999881e-01	11
1048567	1.000000e+00	0
1048566	1.000000e+00	1
1048569	1.000000e+00	7
1048568	8.881784e-16	50
1048571	8.881784e-16	50
1048570	3.245432e-02	32
1048573	5.817779e-07	42
1048572	1.000000e+00	2
1048575	1.133316e-12	48
1048574	1.000000e+00	1
1048544	1.133316e-12	48
1048545	7.600562e-01	23
1048546	8.881784e-16	50
1048547	1.133316e-12	48
1048548	8.881784e-16	50
1048549	8.881784e-16	50
1048550	5.946023e-02	31
1048551	1.000000e+00	3
1048552	9.675457e-01	19
1048553	1.000000e+00	2
1048554	1.000000e+00	5
1048555	8.881784e-16	50
1048556	1.000000e+00	0
1048557	1.000000e+00	6
1048558	1.000000e+00	2
1048559	1.000000e+00	1
1048531	1.301086e-03	36
1048528	1.000000e+00	1
1048535	1.000000e+00	2
1048534	9.999999e-01	8
1048533	4.529710e-14	49
1048532	9.998471e-01	13
1048539	8.881784e-16	50
1048537	8.388818e-01	22
1048536	6.640945e-01	24
1048543	8.881784e-16	50
1048541	9.999999e-01	8
1048540	8.881784e-16	50
1048514	1.000000e+00	1
1048515	1.000000e+00	7
1048512	1.000000e+00	0
1048513	1.000000e+00	2
1048518	8.881784e-16	50
1048519	9.675457e-01	19
1048516	1.000000e+00	7
1048517	9.999994e-01	9
1048523	3.300224e-03	35
1048520	8.881784e-16	50
1048521	9.999994e-01	9
1048526	1.000000e+00	2
1048527	1.000000e+00	2
1048524	4.529710e-14	49
1048525	1.000000e+00	0
1048501	8.881784e-16	50
1048500	1.000000e+00	0
1048503	1.000000e+00	6
1048502	5.561376e-01	25
1048497	1.193067e-05	40
1048496	1.529320e-04	38
1048499	9.999999e-01	8
1048498	9.999881e-01	11
1048509	1.000000e+00	5
1048508	9.999881e-01	11
1048511	9.999994e-01	9
1048510	9.986989e-01	15
1048505	9.999549e-01	12
1048504	1.000000e+00	2
1048507	9.405398e-01	20
1048506	6.640945e-01	24
1048484	1.000000e+00	1
1048485	9.999549e-01	12
1048486	1.000000e+00	1
1048487	5.561376e-01	25
1048480	1.000000e+00	3
1048481	2.230891e-10	46
1048482	1.000000e+00	0
1048483	1.000000e+00	4
1048492	1.133316e-12	48
1048493	1.000000e+00	2
1048494	1.000000e+00	0
1048495	5.946023e-02	31
1048488	7.600562e-01	23
1048489	1.000000e+00	0
1048490	1.000000e+00	0
1048491	1.000000e+00	2
1048471	1.000000e+00	0
1048470	8.881784e-16	50
1048469	9.999549e-01	12
1048468	1.000000e+00	1
1048467	9.995319e-01	14
1048466	1.000000e+00	2
1048465	8.986806e-01	21
1048464	2.104926e-09	45
1048479	7.600562e-01	23
1048478	1.000000e+00	2
1048477	1.000000e+00	0
1048476	2.399438e-01	28
1048475	9.995319e-01	14
1048474	1.000000e+00	0
1048473	1.000000e+00	0
1048472	1.000000e+00	1
1048454	1.000000e+00	4
1048455	8.881784e-16	50
1048452	1.000000e+00	3
1048453	9.999972e-01	10
1048450	9.999994e-01	9
1048451	1.000000e+00	3
1048448	1.000000e+00	1
1048449	1.000000e+00	1
1048462	1.000000e+00	3
1048463	9.675457e-01	19
1048460	1.000000e+00	2
1048461	8.388818e-01	22
1048458	1.854161e-11	47
1048459	1.529320e-04	38
1048456	9.995319e-01	14
1048457	1.000000e+00	5
1048440	1.000000e+00	3
1048441	1.000000e+00	0
1048442	9.675457e-01	19
1048443	5.946023e-02	31
1048444	8.881784e-16	50
1048445	1.000000e+00	0
1048446	1.000000e+00	0
1048447	1.000000e+00	0
1048432	8.881784e-16	50
1048433	1.000000e+00	1
1048434	3.359055e-01	27
1048435	9.675457e-01	19
1048436	1.000000e+00	7
1048437	1.133316e-12	48
1048438	1.013194e-01	30
1048439	8.881784e-16	50
1048425	9.999972e-01	10
1048424	1.000000e+00	0
1048427	9.675457e-01	19
1048426	2.399438e-01	28
1048429	9.405398e-01	20
1048428	8.881784e-16	50
1048431	8.881784e-16	50
1048430	4.510745e-05	39
1048417	7.600562e-01	23
1048416	9.999881e-01	11
1048419	8.881784e-16	50
1048418	1.000000e+00	4
1048421	7.673339e-03	34
1048420	9.998471e-01	13
1048423	4.529710e-14	49
1048422	1.000000e+00	2
1048410	1.000000e+00	3
1048411	9.995319e-01	14
1048408	3.245432e-02	32
1048409	1.000000e+00	1
1048414	9.986989e-01	15
1048415	1.611182e-01	29
1048412	2.230891e-10	46
1048413	1.000000e+00	2
1048402	1.000000e+00	1
1048403	8.986806e-01	21
1048400	2.399438e-01	28
1048401	1.000000e+00	0
1048406	5.817779e-07	42
1048407	9.995319e-01	14
1048404	1.000000e+00	2
1048405	1.000000e+00	2
1048395	1.000000e+00	0
1048394	1.854161e-11	47
1048393	1.000000e+00	3
1048392	3.300224e-03	35
1048399	1.000000e+00	2
1048398	8.881784e-16	50
1048397	1.000000e+00	6
1048387	1.301086e-03	36
1048386	9.999549e-01	12
1048385	2.104926e-09	45
1048384	1.000000e+00	0
1048391	8.881784e-16	50
1048390	7.673339e-03	34
1048389	5.817779e-07	42
1048388	1.000000e+00	3
1048380	1.000000e+00	1
1048381	1.000000e+00	0
1048382	1.000000e+00	2
1048383	1.641957e-02	33
1048376	1.000000e+00	0
1048377	1.000000e+00	3
1048378	1.000000e+00	0
1048379	1.000000e+00	1
1048372	1.000000e+00	0
1048373	1.000000e+00	1
1048374	1.000000e+00	7
1048375	1.000000e+00	6
1048368	2.399438e-01	28
1048369	1.000000e+00	3
1048370	1.000000e+00	1
1048371	1.000000e+00	0
1048365	3.300224e-03	35
1048364	1.000000e+00	2
1048367	9.998471e-01	13
1048366	1.000000e+00	0
1048361	8.881784e-16	50
1048360	1.000000e+00	1
1048363	8.881784e-16	50
1048362	1.000000e+00	2
1048357	1.000000e+00	3
1048356	1.000000e+00	0
1048359	1.000000e+00	0
1048358	1.000000e+00	7
1048353	1.000000e+00	0
1048352	8.881784e-16	50
1048355	1.000000e+00	2
1048354	1.000000e+00	5
1048350	8.388818e-01	22
1048351	9.999999e-01	8
1048348	1.000000e+00	4
1048349	1.000000e+00	5
1048346	1.000000e+00	0
1048347	1.000000e+00	0
1048344	9.999972e-01	10
1048345	1.000000e+00	0
1048342	1.000000e+00	2
1048343	9.998471e-01	13
1048340	9.999972e-01	10
1048341	1.193067e-05	40
1048338	9.998471e-01	13
1048339	1.000000e+00	2
1048336	1.301086e-03	36
1048337	1.621870e-08	44
1048335	9.999999e-01	8
1048334	1.641957e-02	33
1048333	1.000000e+00	3
1048332	9.923267e-01	17
1048331	1.000000e+00	2
1048330	4.510745e-05	39
1048329	1.000000e+00	7
1048328	1.000000e+00	2
1048327	1.000000e+00	3
1048326	8.388818e-01	22
1048324	5.946023e-02	31
1048323	4.681115e-04	37
1048322	1.000000e+00	4
1048321	8.881784e-16	50
1048320	1.000000e+00	0
1048833	1.000000e+00	0
1048832	7.600562e-01	23
1048835	8.881784e-16	50
1048834	6.640945e-01	24
1048837	1.000000e+00	5
1048836	1.000000e+00	3
1048839	3.245432e-02	32
1048838	9.999972e-01	10
1048841	4.529710e-14	49
1048840	8.881784e-16	50
1048843	1.000000e+00	0
1048842	1.000000e+00	1
1048845	9.999881e-01	11
1048847	1.133316e-12	48
1048846	9.966998e-01	16
1048848	1.301086e-03	36
1048849	1.000000e+00	1
1048850	1.000000e+00	2
1048851	8.881784e-16	50
1048852	1.854161e-11	47
1048853	1.000000e+00	0
1048854	4.510745e-05	39
1048855	8.881784e-16	50
1048856	1.000000e+00	2
1048857	1.000000e+00	1
1048859	5.561376e-01	25
1048860	8.881784e-16	50
1048861	1.013194e-01	30
1048862	9.986989e-01	15
1048863	1.133316e-12	48
1048867	9.923267e-01	17
1048866	1.133316e-12	48
1048865	9.675457e-01	19
1048871	3.245432e-02	32
1048870	5.817779e-07	42
1048869	2.104926e-09	45
1048868	2.230891e-10	46
1048875	1.000000e+00	0
1048874	9.999549e-01	12
1048873	1.000000e+00	1
1048872	9.999999e-01	8
1048879	1.000000e+00	7
1048878	1.000000e+00	5
1048877	9.999994e-01	9
1048876	1.193067e-05	40
1048882	2.230891e-10	46
1048883	1.000000e+00	3
1048880	1.854161e-11	47
1048881	5.946023e-02	31
1048886	1.000000e+00	2
1048887	1.000000e+00	1
1048884	1.000000e+00	1
1048885	9.405398e-01	20
1048890	2.104926e-09	45
1048891	1.000000e+00	0
1048888	9.675457e-01	19
1048889	1.000000e+00	2
1048894	1.000000e+00	0
1048895	1.854161e-11	47
1048892	9.966998e-01	16
1048901	1.133316e-12	48
1048900	8.881784e-16	50
1048903	1.000000e+00	0
1048902	1.000000e+00	7
1048897	1.000000e+00	4
1048896	8.388818e-01	22
1048899	3.359055e-01	27
1048898	8.986806e-01	21
1048909	9.999994e-01	9
1048908	1.000000e+00	0
1048911	1.013194e-01	30
1048910	9.405398e-01	20
1048905	1.000000e+00	4
1048904	1.000000e+00	0
1048907	6.640945e-01	24
1048906	9.999549e-01	12
1048916	1.000000e+00	7
1048917	9.999881e-01	11
1048918	6.640945e-01	24
1048919	8.881784e-16	50
1048912	4.529710e-14	49
1048913	9.675457e-01	19
1048914	1.529320e-04	38
1048924	1.000000e+00	0
1048925	1.000000e+00	3
1048926	2.399438e-01	28
1048927	1.000000e+00	3
1048921	8.881784e-16	50
1048922	9.999999e-01	8
1048923	9.995319e-01	14
1048935	1.000000e+00	4
1048933	1.000000e+00	1
1048932	1.193067e-05	40
1048931	8.881784e-16	50
1048930	1.000000e+00	2
1048929	9.995319e-01	14
1048928	8.986806e-01	21
1048943	1.000000e+00	3
1048942	1.133316e-12	48
1048941	4.529710e-14	49
1048940	8.881784e-16	50
1048939	1.000000e+00	1
1048938	2.230891e-10	46
1048937	1.000000e+00	0
1048936	8.881784e-16	50
1048950	1.000000e+00	5
1048951	5.561376e-01	25
1048948	8.881784e-16	50
1048949	1.049339e-07	43
1048946	1.000000e+00	4
1048947	1.000000e+00	0
1048944	8.388818e-01	22
1048945	9.966998e-01	16
1048958	1.000000e+00	6
1048959	8.388818e-01	22
1048956	1.000000e+00	5
1048957	8.986806e-01	21
1048954	1.000000e+00	7
1048955	9.999549e-01	12
1048952	1.000000e+00	4
1048953	4.529710e-14	49
1048968	7.600562e-01	23
1048969	1.000000e+00	1
1048970	9.999972e-01	10
1048971	1.000000e+00	1
1048972	9.835804e-01	18
1048973	1.854161e-11	47
1048974	1.000000e+00	1
1048975	1.000000e+00	0
1048960	8.881784e-16	50
1048961	5.561376e-01	25
1048962	1.000000e+00	2
1048963	1.000000e+00	0
1048964	1.000000e+00	4
1048965	1.000000e+00	1
1048966	1.301086e-03	36
1048967	1.133316e-12	48
1048985	2.230891e-10	46
1048984	1.000000e+00	0
1048987	8.881784e-16	50
1048986	8.881784e-16	50
1048989	1.000000e+00	3
1048988	9.995319e-01	14
1048991	4.529710e-14	49
1048990	5.817779e-07	42
1048977	8.881784e-16	50
1048976	1.000000e+00	3
1048979	1.000000e+00	5
1048978	1.000000e+00	3
1048981	2.230891e-10	46
1048980	6.640945e-01	24
1048983	4.438624e-01	26
1048982	9.835804e-01	18
1049002	4.510745e-05	39
1049003	1.641957e-02	33
1049000	8.881784e-16	50
1049001	9.966998e-01	16
1049006	9.999999e-01	8
1049007	8.388818e-01	22
1049004	4.438624e-01	26
1049005	1.611182e-01	29
1048994	8.881784e-16	50
1048992	1.000000e+00	0
1048993	1.000000e+00	0
1048998	9.999999e-01	8
1048999	1.000000e+00	0
1048996	8.881784e-16	50
1048997	1.000000e+00	0
1049019	1.000000e+00	6
1049018	1.000000e+00	3
1049017	1.000000e+00	6
1049016	1.000000e+00	0
1049023	8.881784e-16	50
1049022	1.000000e+00	3
1049021	8.881784e-16	50
1049020	1.000000e+00	1
1049011	1.000000e+00	2
1049010	1.133316e-12	48
1049009	8.881784e-16	50
1049008	1.000000e+00	5
1049015	9.675457e-01	19
1049014	1.000000e+00	3
1049012	4.438624e-01	26
1049036	1.000000e+00	7
1049037	9.999994e-01	9
1049038	4.438624e-01	26
1049039	9.999972e-01	10
1049032	1.854161e-11	47
1049033	8.881784e-16	50
1049034	1.000000e+00	2
1049035	1.000000e+00	6
1049028	1.000000e+00	2
1049030	1.000000e+00	4
1049031	9.999994e-01	9
1049024	8.881784e-16	50
1049025	2.104926e-09	45
1049026	1.000000e+00	0
1049027	8.881784e-16	50
1049053	1.000000e+00	1
1049052	2.230891e-10	46
1049055	4.529710e-14	49
1049054	1.000000e+00	4
1049049	2.807050e-06	41
1049048	8.881784e-16	50
1049051	3.300224e-03	35
1049050	8.881784e-16	50
1049045	1.000000e+00	3
1049044	9.999994e-01	9
1049047	2.399438e-01	28
1049046	9.966998e-01	16
1049041	1.529320e-04	38
1049040	3.300224e-03	35
1049042	3.245432e-02	32
1049070	9.835804e-01	18
1049071	2.230891e-10	46
1049068	3.359055e-01	27
1049069	8.881784e-16	50
1049066	7.600562e-01	23
1049067	1.000000e+00	5
1049064	2.104926e-09	45
1049065	1.000000e+00	3
1049062	2.104926e-09	45
1049063	1.641957e-02	33
1049060	9.999994e-01	9
1049058	7.600562e-01	23
1049059	9.999972e-01	10
1049056	8.881784e-16	50
1049057	5.946023e-02	31
1049087	1.000000e+00	5
1049086	1.000000e+00	1
1049085	1.000000e+00	3
1049084	1.000000e+00	1
1049083	9.923267e-01	17
1049082	1.000000e+00	0
1049081	8.881784e-16	50
1049080	1.000000e+00	4
1049079	1.000000e+00	2
1049078	9.835804e-01	18
1049077	1.000000e+00	0
1049076	1.000000e+00	2
1049075	9.923267e-01	17
1049074	8.881784e-16	50
1049073	5.817779e-07	42
1049072	1.854161e-11	47
1048594	1.000000e+00	0
1048595	8.881784e-16	50
1048592	1.049339e-07	43
1048593	9.999881e-01	11
1048598	9.999994e-01	9
1048599	9.999972e-01	10
1048596	2.230891e-10	46
1048597	1.000000e+00	2
1048602	9.675457e-01	19
1048603	9.923267e-01	17
1048600	1.000000e+00	1
1048606	1.000000e+00	2
1048607	1.000000e+00	3
1048604	9.999972e-01	10
1048605	1.000000e+00	4
1048579	9.999881e-01	11
1048578	6.640945e-01	24
1048577	4.438624e-01	26
1048576	1.000000e+00	7
1048583	1.013194e-01	30
1048582	9.999999e-01	8
1048581	1.854161e-11	47
1048580	1.000000e+00	2
1048587	1.000000e+00	6
1048586	1.000000e+00	1
1048585	2.399438e-01	28
1048584	1.000000e+00	0
1048591	9.405398e-01	20
1048590	9.999999e-01	8
1048589	4.529710e-14	49
1048588	5.817779e-07	42
1048624	1.000000e+00	0
1048625	3.359055e-01	27
1048626	8.881784e-16	50
1048627	1.000000e+00	4
1048628	9.999994e-01	9
1048629	5.561376e-01	25
1048630	9.966998e-01	16
1048631	1.000000e+00	0
1048632	8.881784e-16	50
1048633	1.000000e+00	4
1048634	4.438624e-01	26
1048635	1.000000e+00	4
1048636	1.000000e+00	4
1048637	3.359055e-01	27
1048638	1.000000e+00	2
1048639	1.000000e+00	2
1048608	1.641957e-02	33
1048611	1.000000e+00	0
1048610	4.529710e-14	49
1048612	1.000000e+00	0
1048615	1.000000e+00	5
1048614	4.681115e-04	37
1048617	1.000000e+00	0
1048616	1.000000e+00	1
1048619	1.000000e+00	7
1048618	8.986806e-01	21
1048621	1.000000e+00	0
1048620	6.640945e-01	24
1048623	1.000000e+00	1
1048622	1.000000e+00	3
1048662	9.999994e-01	9
1048663	1.000000e+00	0
1048660	3.359055e-01	27
1048661	1.000000e+00	5
1048658	1.611182e-01	29
1048659	4.681115e-04	37
1048656	7.673339e-03	34
1048657	1.000000e+00	1
1048670	9.998471e-01	13
1048671	1.854161e-11	47
1048668	1.621870e-08	44
1048669	1.000000e+00	0
1048666	1.000000e+00	0
1048667	8.986806e-01	21
1048664	1.000000e+00	0
1048665	7.673339e-03	34
1048647	9.405398e-01	20
1048646	5.561376e-01	25
1048645	1.000000e+00	1
1048644	1.000000e+00	2
1048643	4.438624e-01	26
1048642	9.835804e-01	18
1048641	1.000000e+00	3
1048640	1.000000e+00	0
1048655	9.999994e-01	9
1048654	1.000000e+00	0
1048653	1.000000e+00	1
1048652	1.000000e+00	0
1048651	1.000000e+00	2
1048650	9.999994e-01	9
1048649	1.611182e-01	29
1048648	9.999549e-01	12
1048692	2.399438e-01	28
1048693	2.104926e-09	45
1048694	1.000000e+00	2
1048695	1.000000e+00	2
1048688	8.881784e-16	50
1048689	9.995319e-01	14
1048690	1.000000e+00	3
1048691	1.000000e+00	3
1048700	1.000000e+00	4
1048702	4.438624e-01	26
1048703	9.999972e-01	10
1048696	1.193067e-05	40
1048697	1.000000e+00	2
1048698	8.881784e-16	50
1048699	1.621870e-08	44
1048677	8.388818e-01	22
1048676	1.049339e-07	43
1048679	8.881784e-16	50
1048678	1.133316e-12	48
1048673	1.000000e+00	3
1048672	3.300224e-03	35
1048675	2.104926e-09	45
1048674	1.000000e+00	2
1048685	9.999999e-01	8
1048684	5.817779e-07	42
1048687	1.000000e+00	2
1048686	4.510745e-05	39
1048681	1.621870e-08	44
1048680	1.000000e+00	3
1048683	9.999972e-01	10
1048682	1.000000e+00	3
1048731	5.561376e-01	25
1048730	9.986989e-01	15
1048729	8.881784e-16	50
1048728	8.986806e-01	21
1048735	1.000000e+00	6
1048734	1.000000e+00	3
1048733	8.881784e-16	50
1048732	1.000000e+00	3
1048723	3.359055e-01	27
1048722	8.881784e-16	50
1048721	1.000000e+00	0
1048720	1.000000e+00	2
1048727	5.946023e-02	31
1048726	9.999994e-01	9
1048725	8.881784e-16	50
1048724	1.000000e+00	7
1048714	8.388818e-01	22
1048715	1.000000e+00	0
1048712	7.600562e-01	23
1048713	9.966998e-01	16
1048718	9.675457e-01	19
1048719	4.510745e-05	39
1048716	1.013194e-01	30
1048717	1.133316e-12	48
1048706	1.000000e+00	6
1048707	1.000000e+00	1
1048704	3.359055e-01	27
1048705	1.000000e+00	4
1048710	9.995319e-01	14
1048711	1.529320e-04	38
1048708	9.835804e-01	18
1048709	1.000000e+00	0
1048761	7.673339e-03	34
1048760	8.881784e-16	50
1048763	9.835804e-01	18
1048762	1.000000e+00	1
1048765	9.999994e-01	9
1048764	1.854161e-11	47
1048767	1.133316e-12	48
1048766	5.561376e-01	25
1048753	1.301086e-03	36
1048752	1.000000e+00	6
1048755	9.999994e-01	9
1048754	2.807050e-06	41
1048757	4.681115e-04	37
1048756	8.881784e-16	50
1048759	1.000000e+00	1
1048758	1.000000e+00	6
1048745	2.399438e-01	28
1048746	1.049339e-07	43
1048747	1.000000e+00	0
1048748	1.000000e+00	0
1048749	5.946023e-02	31
1048750	1.000000e+00	2
1048751	9.923267e-01	17
1048736	1.000000e+00	0
1048737	5.946023e-02	31
1048738	4.529710e-14	49
1048739	4.510745e-05	39
1048740	9.675457e-01	19
1048741	9.923267e-01	17
1048742	1.854161e-11	47
1048743	1.000000e+00	0
1048799	1.000000e+00	0
1048798	1.621870e-08	44
1048797	8.881784e-16	50
1048796	9.999972e-01	10
1048795	2.399438e-01	28
1048794	1.000000e+00	5
1048793	1.000000e+00	3
1048792	1.000000e+00	0
1048791	1.000000e+00	1
1048790	9.675457e-01	19
1048789	9.999972e-01	10
1048788	9.999972e-01	10
1048787	1.854161e-11	47
1048786	1.013194e-01	30
1048785	1.000000e+00	2
1048784	7.673339e-03	34
1048782	1.000000e+00	5
1048783	4.438624e-01	26
1048780	1.000000e+00	0
1048781	8.881784e-16	50
1048778	1.000000e+00	2
1048776	1.000000e+00	0
1048777	1.000000e+00	1
1048774	9.999881e-01	11
1048775	1.000000e+00	0
1048772	1.000000e+00	2
1048773	1.000000e+00	3
1048770	1.000000e+00	5
1048771	1.000000e+00	1
1048768	1.000000e+00	4
1048769	1.013194e-01	30
1048829	1.000000e+00	5
1048828	1.000000e+00	0
1048830	2.230891e-10	46
1048825	8.881784e-16	50
1048824	9.999994e-01	9
1048827	3.300224e-03	35
1048826	1.000000e+00	1
1048821	1.013194e-01	30
1048820	1.000000e+00	2
1048823	9.966998e-01	16
1048822	9.966998e-01	16
1048817	4.510745e-05	39
1048816	1.193067e-05	40
1048819	1.000000e+00	0
1048818	1.000000e+00	7
1048812	1.000000e+00	4
1048813	8.881784e-16	50
1048814	1.000000e+00	2
1048815	1.529320e-04	38
1048808	5.817779e-07	42
1048809	7.673339e-03	34
1048810	1.000000e+00	4
1048811	1.000000e+00	3
1048804	1.000000e+00	0
1048805	1.000000e+00	7
1048806	1.000000e+00	0
1048807	9.986989e-01	15
1048800	8.881784e-16	50
1048801	9.986989e-01	15
1048802	5.817779e-07	42
1048803	1.193067e-05	40
1049383	1.621870e-08	44
1049382	1.000000e+00	3
1049381	8.986806e-01	21
1049380	1.611182e-01	29
1049379	4.681115e-04	37
1049378	9.675457e-01	19
1049377	4.510745e-05	39
1049376	4.681115e-04	37
1049391	9.999994e-01	9
1049390	1.000000e+00	3
1049389	9.999881e-01	11
1049388	1.000000e+00	0
1049387	8.986806e-01	21
1049386	8.881784e-16	50
1049385	3.245432e-02	32
1049384	8.986806e-01	21
1049398	1.000000e+00	2
1049399	1.854161e-11	47
1049396	9.999881e-01	11
1049397	1.000000e+00	1
1049394	6.640945e-01	24
1049395	4.438624e-01	26
1049393	1.049339e-07	43
1049406	9.999881e-01	11
1049407	1.000000e+00	2
1049404	1.000000e+00	0
1049405	1.000000e+00	3
1049402	4.529710e-14	49
1049403	1.529320e-04	38
1049400	8.881784e-16	50
1049401	2.104926e-09	45
1049349	3.245432e-02	32
1049348	1.049339e-07	43
1049351	1.133316e-12	48
1049350	1.000000e+00	1
1049345	8.881784e-16	50
1049347	1.133316e-12	48
1049346	9.675457e-01	19
1049357	1.621870e-08	44
1049356	1.641957e-02	33
1049359	1.621870e-08	44
1049358	5.817779e-07	42
1049353	8.881784e-16	50
1049352	7.600562e-01	23
1049355	1.000000e+00	2
1049354	9.999994e-01	9
1049364	9.999549e-01	12
1049365	1.000000e+00	0
1049366	1.621870e-08	44
1049367	1.000000e+00	5
1049360	1.000000e+00	1
1049361	9.995319e-01	14
1049362	1.000000e+00	2
1049363	1.000000e+00	2
1049372	1.529320e-04	38
1049373	1.000000e+00	7
1049374	5.561376e-01	25
1049375	1.000000e+00	2
1049368	1.000000e+00	3
1049369	2.807050e-06	41
1049370	8.881784e-16	50
1049371	4.510745e-05	39
1049443	1.000000e+00	3
1049442	1.000000e+00	3
1049441	5.946023e-02	31
1049440	1.000000e+00	2
1049447	1.000000e+00	3
1049446	1.000000e+00	1
1049445	1.133316e-12	48
1049444	9.999549e-01	12
1049451	9.998471e-01	13
1049450	1.000000e+00	1
1049449	9.999994e-01	9
1049448	1.000000e+00	4
1049455	9.835804e-01	18
1049454	1.000000e+00	0
1049453	4.438624e-01	26
1049452	1.000000e+00	5
1049458	1.000000e+00	4
1049459	8.881784e-16	50
1049456	1.000000e+00	7
1049457	1.000000e+00	1
1049462	5.817779e-07	42
1049463	8.881784e-16	50
1049460	7.600562e-01	23
1049461	1.049339e-07	43
1049466	1.000000e+00	1
1049467	9.999999e-01	8
1049464	8.881784e-16	50
1049465	5.817779e-07	42
1049470	8.881784e-16	50
1049471	2.104926e-09	45
1049468	9.998471e-01	13
1049469	3.245432e-02	32
1049409	5.946023e-02	31
1049408	6.640945e-01	24
1049411	1.133316e-12	48
1049410	7.673339e-03	34
1049413	1.000000e+00	1
1049412	8.388818e-01	22
1049415	8.881784e-16	50
1049414	1.000000e+00	2
1049417	1.000000e+00	0
1049416	1.000000e+00	5
1049419	8.881784e-16	50
1049418	1.000000e+00	1
1049421	5.817779e-07	42
1049420	1.000000e+00	3
1049423	2.104926e-09	45
1049422	9.998471e-01	13
1049424	9.986989e-01	15
1049425	8.881784e-16	50
1049426	9.986989e-01	15
1049427	8.881784e-16	50
1049428	1.641957e-02	33
1049429	5.946023e-02	31
1049430	8.881784e-16	50
1049431	5.817779e-07	42
1049432	4.438624e-01	26
1049433	1.000000e+00	2
1049434	9.405398e-01	20
1049435	1.000000e+00	6
1049436	3.245432e-02	32
1049437	9.986989e-01	15
1049438	5.817779e-07	42
1049439	9.999549e-01	12
1049519	1.000000e+00	1
1049516	1.000000e+00	0
1049517	1.000000e+00	0
1049514	2.104926e-09	45
1049515	1.000000e+00	4
1049512	8.881784e-16	50
1049513	5.817779e-07	42
1049510	9.998471e-01	13
1049511	9.995319e-01	14
1049508	3.300224e-03	35
1049509	4.529710e-14	49
1049506	1.000000e+00	1
1049507	9.999994e-01	9
1049504	1.000000e+00	2
1049505	9.999994e-01	9
1049535	1.529320e-04	38
1049534	1.000000e+00	7
1049533	9.995319e-01	14
1049532	1.133316e-12	48
1049531	2.807050e-06	41
1049530	1.000000e+00	0
1049529	1.000000e+00	0
1049528	9.999999e-01	8
1049527	9.999881e-01	11
1049526	4.438624e-01	26
1049525	9.999994e-01	9
1049524	1.000000e+00	4
1049523	9.999881e-01	11
1049522	1.133316e-12	48
1049521	4.510745e-05	39
1049520	1.529320e-04	38
1049484	1.000000e+00	4
1049485	9.998471e-01	13
1049486	1.133316e-12	48
1049487	4.529710e-14	49
1049480	2.807050e-06	41
1049481	3.359055e-01	27
1049482	5.946023e-02	31
1049483	9.986989e-01	15
1049476	1.000000e+00	7
1049477	1.000000e+00	1
1049478	8.881784e-16	50
1049479	1.193067e-05	40
1049473	9.999972e-01	10
1049474	1.049339e-07	43
1049475	9.986989e-01	15
1049501	9.999881e-01	11
1049500	1.000000e+00	1
1049503	8.881784e-16	50
1049502	4.510745e-05	39
1049497	9.999881e-01	11
1049496	9.999994e-01	9
1049499	1.013194e-01	30
1049498	1.000000e+00	7
1049493	8.881784e-16	50
1049492	1.000000e+00	0
1049495	9.675457e-01	19
1049494	4.529710e-14	49
1049489	1.000000e+00	0
1049488	1.000000e+00	0
1049491	9.999881e-01	11
1049490	1.000000e+00	1
1049578	1.000000e+00	3
1049579	1.000000e+00	3
1049576	9.999972e-01	10
1049577	8.881784e-16	50
1049582	4.510745e-05	39
1049583	8.881784e-16	50
1049580	9.966998e-01	16
1049581	8.388818e-01	22
1049570	1.000000e+00	2
1049571	1.000000e+00	5
[truncated: 6,004 more rows]
