# Supplementary material for: Translational Selection Is Ubiquitous in Prokaryotes
Source: PLoS Genet. 2010 Jun 24;6(6):e1001004. doi: 10.1371/journal.pgen.1001004 (PMC2891978; doi:10.1371/journal.pgen.1001004)
Supplement: Dataset S1 — OCU/non-OCU gene calls in 461 Bacterial and Archaeal genomes, and summary tables of genome properties and OCU preferences for specific codons. (4.77 MB ZIP) [file pgen.1001004.s001.zip › Dataset_S1_Bacteria/Bradyrhizobium_ORS278.arff.ocuGenes]

GeneID	signTest_p	ocuProbWinCnt
5120712	1.641957e-02	33
5120713	9.999881e-01	11
5120714	1.000000e+00	5
5120715	1.000000e+00	2
5120716	1.000000e+00	0
5120717	9.675457e-01	19
5120718	9.999972e-01	10
5120719	1.854161e-11	47
5120704	1.854161e-11	47
5120705	8.881784e-16	50
5120706	9.999994e-01	9
5120707	8.881784e-16	50
5120708	1.000000e+00	3
5120709	1.000000e+00	0
5120710	1.000000e+00	0
5120711	1.193067e-05	40
5120729	8.881784e-16	50
5120728	1.000000e+00	3
5120731	1.000000e+00	5
5120730	1.000000e+00	0
5120733	9.675457e-01	19
5120732	8.881784e-16	50
5120735	1.000000e+00	5
5120734	1.000000e+00	1
5120721	4.438624e-01	26
5120720	1.641957e-02	33
5120723	9.966998e-01	16
5120722	9.405398e-01	20
5120725	1.000000e+00	4
5120724	1.000000e+00	3
5120727	4.438624e-01	26
5120726	9.835804e-01	18
5120746	1.000000e+00	7
5120747	9.998471e-01	13
5120744	9.995319e-01	14
5120745	1.049339e-07	43
5120750	1.000000e+00	5
5120751	1.000000e+00	1
5120748	1.000000e+00	2
5120749	1.000000e+00	1
5120738	1.000000e+00	1
5120739	1.000000e+00	0
5120736	1.000000e+00	5
5120737	1.133316e-12	48
5120743	2.807050e-06	41
5120740	1.000000e+00	4
5120741	1.000000e+00	1
5120763	5.946023e-02	31
5120762	1.000000e+00	0
5120761	1.000000e+00	0
5120767	1.133316e-12	48
5120766	9.999549e-01	12
5120765	1.000000e+00	7
5120764	8.881784e-16	50
5120755	1.000000e+00	4
5120754	1.000000e+00	0
5120753	1.000000e+00	7
5120752	9.999972e-01	10
5120759	1.000000e+00	6
5120758	1.641957e-02	33
5120757	9.999994e-01	9
5120756	7.600562e-01	23
5120652	1.193067e-05	40
5120653	1.000000e+00	1
5120654	1.000000e+00	0
5120655	1.133316e-12	48
5120648	1.000000e+00	3
5120649	1.013194e-01	30
5120650	1.000000e+00	7
5120651	1.000000e+00	1
5120644	1.529320e-04	38
5120645	1.854161e-11	47
5120646	9.999994e-01	9
5120647	1.000000e+00	4
5120640	1.000000e+00	1
5120641	9.999881e-01	11
5120642	1.000000e+00	1
5120643	9.995319e-01	14
5120669	9.986989e-01	15
5120668	2.230891e-10	46
5120671	8.881784e-16	50
5120670	9.999999e-01	8
5120665	1.000000e+00	1
5120664	1.000000e+00	2
5120667	1.611182e-01	29
5120661	1.621870e-08	44
5120660	6.640945e-01	24
5120663	9.966998e-01	16
5120662	5.561376e-01	25
5120657	1.000000e+00	0
5120656	1.000000e+00	2
5120659	1.000000e+00	0
5120658	1.000000e+00	0
5120686	9.999972e-01	10
5120687	1.000000e+00	1
5120684	8.881784e-16	50
5120685	1.000000e+00	5
5120682	2.104926e-09	45
5120683	8.986806e-01	21
5120680	1.000000e+00	6
5120681	1.049339e-07	43
5120678	4.438624e-01	26
5120676	1.000000e+00	1
5120677	1.854161e-11	47
5120674	1.000000e+00	4
5120675	1.000000e+00	7
5120673	9.986989e-01	15
5120703	4.681115e-04	37
5120702	8.881784e-16	50
5120700	1.000000e+00	7
5120699	1.000000e+00	5
5120697	9.999999e-01	8
5120696	9.998471e-01	13
5120695	1.000000e+00	5
5120694	8.881784e-16	50
5120693	8.881784e-16	50
5120691	9.999999e-01	8
5120688	8.881784e-16	50
5120577	1.133316e-12	48
5120576	1.000000e+00	5
5120579	9.999881e-01	11
5120578	1.000000e+00	0
5120581	2.230891e-10	46
5120580	9.995319e-01	14
5120583	7.600562e-01	23
5120582	1.000000e+00	2
5120585	9.966998e-01	16
5120584	4.510745e-05	39
5120587	3.300224e-03	35
5120586	8.388818e-01	22
5120589	1.000000e+00	1
5120588	1.000000e+00	3
5120591	4.438624e-01	26
5120590	1.000000e+00	5
5120592	1.000000e+00	2
5120593	1.000000e+00	0
5120594	1.049339e-07	43
5120595	9.995319e-01	14
5120596	9.966998e-01	16
5120597	1.000000e+00	7
5120598	9.995319e-01	14
5120599	1.000000e+00	5
5120600	1.000000e+00	1
5120601	9.986989e-01	15
5120602	9.675457e-01	19
5120603	1.000000e+00	0
5120604	8.881784e-16	50
5120605	3.245432e-02	32
5120606	9.998471e-01	13
5120607	8.881784e-16	50
5120611	1.000000e+00	2
5120610	1.000000e+00	1
5120608	1.000000e+00	1
5120615	1.000000e+00	0
5120614	9.986989e-01	15
5120613	5.561376e-01	25
5120612	1.000000e+00	2
5120619	2.104926e-09	45
5120618	5.817779e-07	42
5120617	1.000000e+00	1
5120616	1.000000e+00	3
5120623	1.000000e+00	5
5120622	1.000000e+00	1
5120621	1.133316e-12	48
5120620	8.986806e-01	21
5120626	1.000000e+00	0
5120627	1.000000e+00	0
5120624	1.000000e+00	0
5120625	1.000000e+00	1
5120630	9.999881e-01	11
5120631	1.000000e+00	0
5120628	1.000000e+00	0
5120629	9.999994e-01	9
5120635	9.995319e-01	14
5120632	1.000000e+00	0
5120633	2.807050e-06	41
5120638	4.510745e-05	39
5120639	7.673339e-03	34
5120636	1.641957e-02	33
5120637	1.000000e+00	0
5120517	1.854161e-11	47
5120516	7.600562e-01	23
5120518	2.230891e-10	46
5120513	1.049339e-07	43
5120512	1.301086e-03	36
5120515	8.881784e-16	50
5120514	8.881784e-16	50
5120525	8.881784e-16	50
5120524	1.000000e+00	1
5120527	1.000000e+00	5
5120526	1.000000e+00	2
5120521	4.529710e-14	49
5120523	1.013194e-01	30
5120522	4.510745e-05	39
5120532	1.013194e-01	30
5120533	1.000000e+00	4
5120534	1.133316e-12	48
5120535	8.881784e-16	50
5120528	4.438624e-01	26
5120529	8.388818e-01	22
5120530	1.000000e+00	1
5120531	1.000000e+00	2
5120540	8.881784e-16	50
5120541	8.986806e-01	21
5120542	1.000000e+00	3
5120543	1.000000e+00	1
5120536	1.049339e-07	43
5120537	1.000000e+00	3
5120538	5.817779e-07	42
5120539	3.245432e-02	32
5120551	1.000000e+00	2
5120550	9.999549e-01	12
5120549	1.000000e+00	4
5120548	9.999999e-01	8
5120547	1.611182e-01	29
5120546	1.000000e+00	3
5120545	1.013194e-01	30
5120544	1.013194e-01	30
5120559	8.881784e-16	50
5120558	9.966998e-01	16
5120557	2.104926e-09	45
5120556	1.133316e-12	48
5120555	1.013194e-01	30
5120554	1.000000e+00	2
5120553	4.681115e-04	37
5120552	1.301086e-03	36
5120566	1.000000e+00	0
5120567	1.000000e+00	1
5120564	1.000000e+00	1
5120565	1.000000e+00	4
5120563	1.611182e-01	29
5120560	9.999972e-01	10
5120561	1.529320e-04	38
5120574	1.000000e+00	2
5120575	1.000000e+00	4
5120572	1.854161e-11	47
5120573	9.998471e-01	13
5120570	1.000000e+00	1
5120571	1.000000e+00	0
5120568	1.000000e+00	1
5120569	1.000000e+00	4
5120987	6.640945e-01	24
5120986	5.561376e-01	25
5120985	1.000000e+00	1
5120991	8.881784e-16	50
5120989	1.000000e+00	1
5120988	1.000000e+00	4
5120979	1.000000e+00	0
5120978	1.000000e+00	1
5120977	9.995319e-01	14
5120976	1.641957e-02	33
5120983	4.529710e-14	49
5120982	9.999972e-01	10
5120981	1.000000e+00	0
5120980	1.000000e+00	6
5120970	1.529320e-04	38
5120971	1.000000e+00	1
5120968	3.359055e-01	27
5120969	9.999994e-01	9
5120974	6.640945e-01	24
5120975	8.881784e-16	50
5120972	1.000000e+00	5
5120973	1.000000e+00	0
5120962	1.000000e+00	2
5120963	3.359055e-01	27
5120960	8.881784e-16	50
5120961	1.193067e-05	40
5120966	9.675457e-01	19
5120964	1.000000e+00	1
5120965	1.133316e-12	48
5121017	8.881784e-16	50
5121016	8.881784e-16	50
5121019	9.999549e-01	12
5121018	1.301086e-03	36
5121021	1.529320e-04	38
5121020	4.510745e-05	39
5121023	9.999999e-01	8
5121022	8.881784e-16	50
5121009	1.000000e+00	4
5121008	1.641957e-02	33
5121011	1.193067e-05	40
5121010	1.000000e+00	1
5121013	9.405398e-01	20
5121012	1.000000e+00	4
5121015	9.999881e-01	11
5121014	1.000000e+00	0
5121000	1.000000e+00	7
5121001	1.133316e-12	48
5121002	4.681115e-04	37
5121003	9.986989e-01	15
5121004	1.000000e+00	1
5121005	8.881784e-16	50
5121006	1.000000e+00	3
5121007	1.000000e+00	0
5120992	1.000000e+00	1
5120993	1.000000e+00	2
5120994	1.854161e-11	47
5120995	1.000000e+00	6
5120997	8.881784e-16	50
5120998	9.405398e-01	20
5120999	8.881784e-16	50
5120927	1.000000e+00	0
5120926	1.854161e-11	47
5120925	9.999999e-01	8
5120924	9.999549e-01	12
5120923	1.529320e-04	38
5120922	9.998471e-01	13
5120921	9.995319e-01	14
5120918	1.000000e+00	6
5120917	1.000000e+00	5
5120916	8.881784e-16	50
5120915	8.881784e-16	50
5120914	1.854161e-11	47
5120913	9.999972e-01	10
5120912	2.230891e-10	46
5120910	1.193067e-05	40
5120911	9.405398e-01	20
5120908	4.529710e-14	49
5120909	1.000000e+00	2
5120906	1.000000e+00	0
5120907	1.301086e-03	36
5120904	9.405398e-01	20
5120905	3.300224e-03	35
5120902	1.000000e+00	2
5120903	4.529710e-14	49
5120900	1.301086e-03	36
5120901	1.301086e-03	36
5120898	1.000000e+00	3
5120899	1.000000e+00	4
5120896	2.104926e-09	45
5120897	9.999999e-01	8
5120956	1.301086e-03	36
5120959	1.000000e+00	2
5120958	9.923267e-01	17
5120953	4.529710e-14	49
5120952	4.529710e-14	49
5120955	1.000000e+00	5
5120954	1.000000e+00	7
5120949	9.999999e-01	8
5120951	9.999999e-01	8
5120950	1.013194e-01	30
5120945	2.230891e-10	46
5120944	2.807050e-06	41
5120947	2.399438e-01	28
5120946	1.000000e+00	0
5120940	2.230891e-10	46
5120941	1.000000e+00	0
5120942	1.621870e-08	44
5120943	1.000000e+00	5
5120936	9.986989e-01	15
5120937	8.881784e-16	50
5120938	1.000000e+00	6
5120939	4.438624e-01	26
5120932	8.881784e-16	50
5120933	9.999994e-01	9
5120934	2.104926e-09	45
5120935	1.133316e-12	48
5120929	9.405398e-01	20
5120930	6.640945e-01	24
5120931	4.529710e-14	49
5120850	5.946023e-02	31
5120851	1.000000e+00	0
5120848	9.999972e-01	10
5120854	1.000000e+00	1
5120855	1.000000e+00	5
5120852	1.000000e+00	0
5120853	2.104926e-09	45
5120858	1.000000e+00	1
5120859	1.000000e+00	0
5120856	1.000000e+00	1
5120857	1.000000e+00	3
5120862	9.998471e-01	13
5120863	3.245432e-02	32
5120860	3.359055e-01	27
5120861	9.999994e-01	9
5120834	9.999994e-01	9
5120833	1.000000e+00	3
5120832	9.999881e-01	11
5120839	9.835804e-01	18
5120838	1.000000e+00	4
5120837	1.301086e-03	36
5120836	8.881784e-16	50
5120843	3.300224e-03	35
5120842	9.999994e-01	9
5120841	1.000000e+00	6
5120840	8.881784e-16	50
5120847	1.000000e+00	5
5120846	1.133316e-12	48
5120845	1.000000e+00	0
5120844	8.881784e-16	50
5120880	9.405398e-01	20
5120881	1.000000e+00	0
5120882	1.000000e+00	7
5120883	1.000000e+00	1
5120884	9.405398e-01	20
5120885	9.999972e-01	10
5120886	9.923267e-01	17
5120887	1.000000e+00	0
5120888	1.000000e+00	4
5120889	9.999999e-01	8
5120891	1.000000e+00	3
5120892	5.946023e-02	31
5120893	1.000000e+00	0
5120894	1.000000e+00	2
5120895	9.405398e-01	20
5120865	1.000000e+00	1
5120867	1.000000e+00	6
5120866	1.000000e+00	4
5120869	8.881784e-16	50
5120868	1.000000e+00	1
5120871	2.807050e-06	41
5120873	1.013194e-01	30
5120872	4.529710e-14	49
5120876	4.681115e-04	37
5120879	6.640945e-01	24
5120878	4.529710e-14	49
5120790	1.000000e+00	6
5120791	1.000000e+00	1
5120788	1.000000e+00	2
5120789	1.000000e+00	0
5120786	9.999881e-01	11
5120787	1.854161e-11	47
5120784	1.000000e+00	1
5120785	3.245432e-02	32
5120798	8.881784e-16	50
5120799	1.000000e+00	0
5120796	1.301086e-03	36
5120797	1.000000e+00	0
5120794	1.621870e-08	44
5120792	4.681115e-04	37
5120793	8.986806e-01	21
5120775	1.000000e+00	2
5120774	9.999881e-01	11
5120773	1.000000e+00	1
5120772	4.529710e-14	49
5120770	1.000000e+00	0
5120769	1.000000e+00	1
5120768	1.000000e+00	0
5120783	8.881784e-16	50
5120782	1.000000e+00	3
5120781	1.000000e+00	2
5120780	1.000000e+00	1
5120779	1.000000e+00	7
5120778	1.000000e+00	3
5120777	5.946023e-02	31
5120776	1.000000e+00	2
5120820	1.000000e+00	5
5120821	8.881784e-16	50
5120822	1.000000e+00	1
5120816	1.000000e+00	2
5120817	8.986806e-01	21
5120818	9.999999e-01	8
5120819	9.986989e-01	15
5120828	3.359055e-01	27
5120829	9.986989e-01	15
5120830	9.675457e-01	19
5120831	9.405398e-01	20
5120824	1.133316e-12	48
5120825	9.999999e-01	8
5120826	9.999999e-01	8
5120827	3.300224e-03	35
5120805	9.999549e-01	12
5120806	8.881784e-16	50
5120801	9.835804e-01	18
5120800	1.854161e-11	47
5120803	1.000000e+00	6
5120802	9.675457e-01	19
5120813	1.000000e+00	2
5120812	8.881784e-16	50
5120815	8.881784e-16	50
5120814	1.611182e-01	29
5120809	1.000000e+00	2
5120808	7.673339e-03	34
5120811	1.000000e+00	0
5120810	1.621870e-08	44
5120239	9.999999e-01	8
5120236	9.835804e-01	18
5120237	1.621870e-08	44
5120234	5.817779e-07	42
5120235	2.104926e-09	45
5120232	2.807050e-06	41
5120230	1.000000e+00	1
5120231	8.881784e-16	50
5120228	9.999549e-01	12
5120226	1.000000e+00	0
5120224	8.881784e-16	50
5120225	1.000000e+00	7
5120255	1.529320e-04	38
5120254	1.854161e-11	47
5120253	9.966998e-01	16
5120252	1.000000e+00	5
5120251	1.000000e+00	2
5120250	1.000000e+00	4
5120249	9.998471e-01	13
5120248	1.000000e+00	5
5120247	4.529710e-14	49
5120246	7.600562e-01	23
5120245	5.946023e-02	31
5120244	9.999549e-01	12
5120243	1.000000e+00	2
5120241	4.529710e-14	49
5120240	1.000000e+00	1
5120204	1.000000e+00	0
5120206	1.611182e-01	29
5120207	1.621870e-08	44
5120200	1.000000e+00	3
5120201	1.000000e+00	4
5120202	1.000000e+00	0
5120203	1.000000e+00	7
5120196	9.999994e-01	9
5120197	1.000000e+00	0
5120198	1.000000e+00	2
5120199	1.000000e+00	0
5120192	1.000000e+00	4
5120193	9.999881e-01	11
5120195	4.529710e-14	49
5120221	1.000000e+00	0
5120220	9.995319e-01	14
5120223	1.000000e+00	7
5120222	4.529710e-14	49
5120217	1.000000e+00	6
5120216	1.049339e-07	43
5120219	9.999994e-01	9
5120218	9.999994e-01	9
5120213	4.529710e-14	49
5120212	8.881784e-16	50
5120215	9.999881e-01	11
5120214	7.600562e-01	23
5120209	1.000000e+00	5
5120208	1.000000e+00	2
5120211	1.000000e+00	0
5120210	8.881784e-16	50
5120170	1.000000e+00	4
5120171	1.000000e+00	3
5120168	1.133316e-12	48
5120169	1.013194e-01	30
5120175	1.000000e+00	2
5120172	1.000000e+00	0
5120173	1.000000e+00	3
5120162	1.529320e-04	38
5120163	9.998471e-01	13
5120160	1.000000e+00	3
5120161	6.640945e-01	24
5120166	4.529710e-14	49
5120167	1.133316e-12	48
5120164	1.000000e+00	0
5120165	4.529710e-14	49
5120187	1.000000e+00	0
5120186	1.000000e+00	5
5120185	9.999549e-01	12
5120184	3.245432e-02	32
5120191	9.999999e-01	8
5120190	3.300224e-03	35
5120189	1.000000e+00	0
5120188	1.000000e+00	1
5120179	1.000000e+00	0
5120178	8.986806e-01	21
5120177	1.000000e+00	4
5120176	1.000000e+00	1
5120183	1.000000e+00	7
5120182	1.000000e+00	4
5120181	1.000000e+00	1
5120180	5.561376e-01	25
5120136	1.000000e+00	1
5120137	1.000000e+00	6
5120138	8.881784e-16	50
5120139	1.000000e+00	6
5120140	9.999549e-01	12
5120141	1.000000e+00	1
5120142	1.000000e+00	1
5120143	1.854161e-11	47
5120129	9.835804e-01	18
5120130	9.405398e-01	20
5120131	2.807050e-06	41
5120132	9.923267e-01	17
5120133	6.640945e-01	24
5120134	9.999999e-01	8
5120135	1.000000e+00	0
5120153	1.000000e+00	1
5120152	9.405398e-01	20
5120155	9.995319e-01	14
5120154	1.000000e+00	0
5120157	9.999972e-01	10
5120156	8.388818e-01	22
5120159	1.000000e+00	0
5120158	1.621870e-08	44
5120145	1.000000e+00	1
5120144	1.641957e-02	33
5120147	1.000000e+00	0
5120146	1.000000e+00	2
5120149	9.998471e-01	13
5120148	1.000000e+00	0
5120151	1.000000e+00	5
5120150	1.000000e+00	2
5120103	2.230891e-10	46
5120102	5.946023e-02	31
5120101	9.675457e-01	19
5120100	8.881784e-16	50
5120099	1.000000e+00	3
5120098	1.000000e+00	1
5120097	9.923267e-01	17
5120096	8.881784e-16	50
5120111	1.000000e+00	0
5120110	9.995319e-01	14
5120109	1.000000e+00	1
5120108	1.000000e+00	2
5120107	1.000000e+00	0
5120105	1.301086e-03	36
5120104	9.986989e-01	15
5120118	3.300224e-03	35
5120119	2.230891e-10	46
5120116	1.000000e+00	0
5120114	1.000000e+00	2
5120113	8.881784e-16	50
5120126	5.946023e-02	31
5120127	1.301086e-03	36
5120125	1.000000e+00	0
5120122	9.999999e-01	8
5120123	1.301086e-03	36
5120120	9.999549e-01	12
5120121	1.000000e+00	5
5120069	9.999994e-01	9
5120068	1.193067e-05	40
5120071	9.999999e-01	8
5120070	3.359055e-01	27
5120065	1.000000e+00	1
5120064	9.966998e-01	16
5120067	4.529710e-14	49
5120066	4.529710e-14	49
5120077	9.999549e-01	12
5120076	1.000000e+00	3
5120079	8.986806e-01	21
5120078	9.675457e-01	19
5120073	1.854161e-11	47
5120072	4.510745e-05	39
5120075	1.854161e-11	47
5120074	8.881784e-16	50
5120084	4.438624e-01	26
5120085	1.000000e+00	1
5120086	2.104926e-09	45
5120087	1.000000e+00	4
5120080	1.000000e+00	0
5120082	1.000000e+00	1
5120083	2.230891e-10	46
5120092	8.881784e-16	50
5120093	6.640945e-01	24
5120094	1.000000e+00	2
5120095	9.405398e-01	20
5120088	7.673339e-03	34
5120089	1.000000e+00	1
5120090	4.681115e-04	37
5120091	2.807050e-06	41
5120035	8.881784e-16	50
5120034	1.000000e+00	0
5120032	1.854161e-11	47
5120039	3.245432e-02	32
5120038	1.000000e+00	0
5120037	1.000000e+00	1
5120036	1.000000e+00	2
5120043	6.640945e-01	24
5120042	1.641957e-02	33
5120041	5.561376e-01	25
5120040	1.133316e-12	48
5120047	1.529320e-04	38
5120046	1.000000e+00	3
5120050	1.000000e+00	2
5120051	9.999972e-01	10
5120048	9.998471e-01	13
5120049	1.000000e+00	1
5120054	1.621870e-08	44
5120055	9.999972e-01	10
5120052	1.000000e+00	1
5120053	2.230891e-10	46
5120058	7.673339e-03	34
5120059	1.133316e-12	48
5120056	1.000000e+00	5
5120057	1.000000e+00	4
5120062	9.999972e-01	10
5120063	1.000000e+00	2
5120060	1.621870e-08	44
5120061	8.881784e-16	50
5120001	1.000000e+00	3
5120000	2.104926e-09	45
5120003	1.000000e+00	5
5120002	1.000000e+00	6
5120005	1.049339e-07	43
5120004	9.995319e-01	14
5120007	1.000000e+00	0
5120006	9.999994e-01	9
5120008	1.133316e-12	48
5120011	1.000000e+00	0
5120010	4.510745e-05	39
5120013	9.999972e-01	10
5120012	1.000000e+00	0
5120015	9.999881e-01	11
5120014	1.000000e+00	3
5120016	1.133316e-12	48
5120017	1.000000e+00	3
5120018	9.966998e-01	16
5120019	1.000000e+00	2
5120020	1.049339e-07	43
5120021	8.881784e-16	50
5120022	1.000000e+00	5
5120024	1.000000e+00	1
5120025	5.561376e-01	25
5120026	1.013194e-01	30
5120027	8.881784e-16	50
5120028	9.995319e-01	14
5120029	9.999999e-01	8
5120030	1.000000e+00	0
5120031	1.000000e+00	5
5120508	8.881784e-16	50
5120511	1.000000e+00	0
5120510	8.881784e-16	50
5120505	1.000000e+00	1
5120504	1.133316e-12	48
5120506	4.510745e-05	39
5120501	1.641957e-02	33
5120503	9.923267e-01	17
5120502	1.641957e-02	33
5120497	1.854161e-11	47
5120496	5.561376e-01	25
5120499	8.881784e-16	50
5120498	9.999972e-01	10
5120493	1.641957e-02	33
5120494	1.000000e+00	4
5120495	8.881784e-16	50
5120488	9.999972e-01	10
5120489	1.000000e+00	1
5120490	1.000000e+00	1
5120491	1.301086e-03	36
5120484	1.000000e+00	0
5120485	9.999999e-01	8
5120486	1.854161e-11	47
5120487	1.133316e-12	48
5120480	9.966998e-01	16
5120481	1.000000e+00	3
5120482	9.923267e-01	17
5120483	2.399438e-01	28
5120479	1.000000e+00	2
5120478	1.000000e+00	1
5120477	1.000000e+00	6
5120476	8.881784e-16	50
5120475	1.013194e-01	30
5120474	9.999972e-01	10
5120473	5.946023e-02	31
5120472	4.681115e-04	37
5120471	1.000000e+00	4
5120470	1.000000e+00	3
5120469	1.000000e+00	4
5120468	9.986989e-01	15
5120467	1.854161e-11	47
5120466	1.000000e+00	3
5120465	9.405398e-01	20
5120464	1.611182e-01	29
5120463	1.529320e-04	38
5120460	9.405398e-01	20
5120461	1.854161e-11	47
5120458	1.133316e-12	48
5120459	4.510745e-05	39
5120456	1.000000e+00	3
5120457	3.359055e-01	27
5120454	1.000000e+00	0
5120455	1.621870e-08	44
5120452	1.000000e+00	2
5120453	1.000000e+00	7
5120448	8.881784e-16	50
5120441	1.000000e+00	6
5120440	1.000000e+00	0
5120443	1.000000e+00	2
5120442	7.600562e-01	23
5120445	1.000000e+00	3
5120444	5.561376e-01	25
5120446	8.881784e-16	50
5120433	9.999881e-01	11
5120432	4.510745e-05	39
5120435	8.881784e-16	50
5120434	8.986806e-01	21
5120437	8.881784e-16	50
5120439	9.999994e-01	9
5120424	9.999881e-01	11
5120425	8.881784e-16	50
5120426	8.986806e-01	21
5120427	1.000000e+00	2
5120428	9.999881e-01	11
5120429	1.000000e+00	6
5120430	1.000000e+00	1
5120431	8.881784e-16	50
5120416	1.611182e-01	29
5120417	7.673339e-03	34
5120418	1.000000e+00	1
5120419	1.000000e+00	3
5120420	1.611182e-01	29
5120421	8.881784e-16	50
5120422	9.923267e-01	17
5120423	9.999994e-01	9
5120411	8.388818e-01	22
5120410	9.675457e-01	19
5120409	1.000000e+00	3
5120408	1.000000e+00	4
5120415	1.000000e+00	5
5120414	1.000000e+00	2
5120413	1.621870e-08	44
5120412	1.000000e+00	0
5120403	9.999549e-01	12
5120402	1.000000e+00	6
5120401	9.999994e-01	9
5120400	9.966998e-01	16
5120407	2.807050e-06	41
5120406	1.000000e+00	2
5120405	1.000000e+00	7
5120404	2.807050e-06	41
5120394	9.999999e-01	8
5120392	2.399438e-01	28
5120393	3.300224e-03	35
5120398	8.881784e-16	50
5120399	3.245432e-02	32
5120396	9.923267e-01	17
5120397	3.300224e-03	35
5120386	9.966998e-01	16
5120387	1.013194e-01	30
5120385	1.133316e-12	48
5120390	2.399438e-01	28
5120391	8.881784e-16	50
5120388	5.946023e-02	31
5120389	7.673339e-03	34
5120372	1.133316e-12	48
5120374	9.675457e-01	19
5120375	1.000000e+00	4
5120368	1.133316e-12	48
5120369	9.999972e-01	10
5120370	1.133316e-12	48
5120371	8.881784e-16	50
5120380	2.807050e-06	41
5120381	6.640945e-01	24
5120382	1.000000e+00	0
5120383	9.986989e-01	15
5120376	9.999881e-01	11
5120377	9.999972e-01	10
5120378	4.529710e-14	49
5120379	9.999549e-01	12
5120359	1.000000e+00	0
5120358	1.529320e-04	38
5120352	1.000000e+00	4
5120355	1.000000e+00	2
5120365	4.529710e-14	49
5120364	8.881784e-16	50
5120366	6.640945e-01	24
5120361	9.835804e-01	18
5120360	1.000000e+00	0
5120363	9.999994e-01	9
5120362	1.133316e-12	48
5120342	1.000000e+00	4
5120340	8.881784e-16	50
5120341	1.000000e+00	0
5120338	3.300224e-03	35
5120339	1.000000e+00	0
5120351	9.835804e-01	18
5120348	8.986806e-01	21
5120349	1.000000e+00	1
5120346	3.300224e-03	35
5120347	1.000000e+00	1
5120344	1.000000e+00	5
5120345	9.999972e-01	10
5120327	1.000000e+00	7
5120326	8.881784e-16	50
5120325	8.388818e-01	22
5120324	9.999881e-01	11
5120323	1.621870e-08	44
5120322	2.807050e-06	41
5120321	1.133316e-12	48
5120320	5.817779e-07	42
5120335	1.000000e+00	6
5120334	7.673339e-03	34
5120333	9.986989e-01	15
5120332	1.000000e+00	1
5120331	1.000000e+00	1
5120330	1.000000e+00	0
5120329	1.000000e+00	6
5120304	8.881784e-16	50
5120305	8.881784e-16	50
5120306	3.359055e-01	27
5120307	1.000000e+00	7
5120308	4.510745e-05	39
5120309	1.000000e+00	0
5120310	2.104926e-09	45
5120311	9.835804e-01	18
5120312	9.995319e-01	14
5120313	9.999881e-01	11
5120314	1.000000e+00	1
5120315	1.000000e+00	7
5120316	1.000000e+00	4
5120317	1.000000e+00	3
5120318	1.000000e+00	5
5120319	8.881784e-16	50
5120289	1.611182e-01	29
5120291	1.000000e+00	7
5120290	1.000000e+00	0
5120292	9.999994e-01	9
5120295	4.438624e-01	26
5120294	8.881784e-16	50
5120297	1.000000e+00	6
5120296	4.510745e-05	39
5120299	1.000000e+00	5
5120301	1.013194e-01	30
5120300	8.881784e-16	50
5120303	8.881784e-16	50
5120302	1.000000e+00	3
5120274	7.600562e-01	23
5120275	9.998471e-01	13
5120272	1.000000e+00	7
5120273	1.000000e+00	1
5120279	8.881784e-16	50
5120276	1.000000e+00	0
5120282	1.301086e-03	36
5120283	4.529710e-14	49
5120281	9.835804e-01	18
5120286	4.529710e-14	49
5120287	1.000000e+00	0
5120284	1.133316e-12	48
5120285	5.817779e-07	42
5120259	3.245432e-02	32
5120258	1.000000e+00	5
5120257	1.000000e+00	0
5120256	1.000000e+00	0
5120263	8.881784e-16	50
5120262	1.000000e+00	1
5120261	7.673339e-03	34
5120260	1.000000e+00	3
5120267	1.301086e-03	36
5120266	1.133316e-12	48
5120265	9.999549e-01	12
5120264	4.681115e-04	37
5120271	1.000000e+00	4
5120270	1.000000e+00	4
5120269	9.999994e-01	9
5120268	1.133316e-12	48
5121549	1.000000e+00	3
5121548	1.000000e+00	2
5121551	9.999881e-01	11
5121550	1.000000e+00	2
5121545	1.000000e+00	2
5121544	1.000000e+00	4
5121547	3.245432e-02	32
5121546	1.000000e+00	1
5121541	1.000000e+00	0
5121540	7.673339e-03	34
5121543	1.854161e-11	47
5121542	1.049339e-07	43
5121537	1.000000e+00	1
5121536	1.000000e+00	1
5121539	1.000000e+00	0
5121538	9.835804e-01	18
5121564	1.000000e+00	1
5121565	1.000000e+00	3
5121566	1.000000e+00	1
5121567	8.881784e-16	50
5121560	1.000000e+00	0
5121561	9.999994e-01	9
5121562	8.881784e-16	50
5121563	1.000000e+00	4
5121556	1.000000e+00	2
5121557	1.000000e+00	0
5121558	1.000000e+00	0
5121559	9.999549e-01	12
5121552	8.881784e-16	50
5121553	1.000000e+00	1
5121554	1.000000e+00	1
5121555	9.986989e-01	15
5121583	1.000000e+00	3
5121582	9.999999e-01	8
5121581	1.000000e+00	0
5121580	1.000000e+00	1
5121579	1.000000e+00	0
5121578	1.000000e+00	2
5121577	1.000000e+00	0
5121576	1.000000e+00	1
5121575	5.946023e-02	31
5121574	1.000000e+00	0
5121573	1.000000e+00	0
5121572	1.000000e+00	2
5121571	2.807050e-06	41
5121570	9.923267e-01	17
5121569	1.641957e-02	33
5121568	1.000000e+00	0
5121598	1.000000e+00	3
5121599	2.104926e-09	45
5121596	1.000000e+00	5
5121597	1.641957e-02	33
5121594	1.133316e-12	48
5121595	8.388818e-01	22
5121592	9.966998e-01	16
5121593	1.854161e-11	47
5121590	1.000000e+00	2
5121591	1.000000e+00	3
5121588	1.000000e+00	5
5121589	1.000000e+00	1
5121586	1.000000e+00	1
5121587	9.999994e-01	9
5121584	1.000000e+00	0
5121585	1.000000e+00	0
5121609	1.301086e-03	36
5121608	9.999881e-01	11
5121611	9.999994e-01	9
5121610	3.359055e-01	27
5121612	1.000000e+00	1
5121614	3.359055e-01	27
5121601	1.000000e+00	6
5121603	3.300224e-03	35
5121602	1.133316e-12	48
5121605	9.999881e-01	11
5121607	9.999972e-01	10
5121606	1.049339e-07	43
5121616	1.000000e+00	0
5121617	1.000000e+00	7
5121618	8.388818e-01	22
5121619	3.300224e-03	35
5121620	8.881784e-16	50
5121621	9.675457e-01	19
5121622	8.881784e-16	50
5121186	4.438624e-01	26
5121187	8.881784e-16	50
5121184	1.000000e+00	3
5121185	5.817779e-07	42
5121190	9.999994e-01	9
5121191	1.000000e+00	7
5121188	4.510745e-05	39
5121189	9.999549e-01	12
5121194	1.854161e-11	47
5121192	1.000000e+00	7
5121193	1.000000e+00	7
5121198	1.000000e+00	7
5121199	1.000000e+00	7
5121196	9.999972e-01	10
5121197	9.999881e-01	11
5121203	1.000000e+00	2
5121202	8.881784e-16	50
5121201	1.193067e-05	40
5121200	1.000000e+00	0
5121207	1.000000e+00	3
5121206	1.000000e+00	0
5121205	9.923267e-01	17
5121204	1.000000e+00	5
5121211	2.104926e-09	45
5121210	1.000000e+00	6
5121209	1.000000e+00	4
5121208	1.000000e+00	6
5121215	9.998471e-01	13
5121214	1.000000e+00	5
5121213	1.013194e-01	30
5121212	1.193067e-05	40
5121152	9.966998e-01	16
5121153	9.999999e-01	8
5121154	8.881784e-16	50
5121155	8.881784e-16	50
5121156	1.000000e+00	2
5121157	1.000000e+00	4
5121158	8.881784e-16	50
5121159	1.000000e+00	3
5121160	9.675457e-01	19
5121161	9.835804e-01	18
5121162	8.881784e-16	50
5121163	1.000000e+00	1
5121164	2.230891e-10	46
5121165	1.000000e+00	5
5121166	9.999549e-01	12
5121167	8.388818e-01	22
5121169	1.000000e+00	4
5121168	9.405398e-01	20
5121171	1.000000e+00	1
5121170	1.000000e+00	2
5121173	8.881784e-16	50
5121172	8.881784e-16	50
5121175	4.529710e-14	49
5121177	1.000000e+00	1
5121176	1.000000e+00	3
5121180	9.999972e-01	10
5121183	1.000000e+00	3
5121182	1.000000e+00	1
5121254	1.000000e+00	4
5121255	1.000000e+00	1
5121252	9.998471e-01	13
5121253	1.000000e+00	0
5121250	1.000000e+00	1
5121251	1.000000e+00	1
5121248	1.000000e+00	1
5121249	1.000000e+00	1
5121262	9.999994e-01	9
5121263	9.999999e-01	8
5121260	9.998471e-01	13
5121261	9.999999e-01	8
5121258	9.835804e-01	18
5121259	1.854161e-11	47
5121256	9.999994e-01	9
5121257	9.835804e-01	18
5121271	1.000000e+00	4
5121269	9.999972e-01	10
5121268	4.529710e-14	49
5121267	1.301086e-03	36
5121266	1.000000e+00	7
5121265	8.986806e-01	21
5121264	8.881784e-16	50
5121278	1.000000e+00	3
5121277	1.000000e+00	1
5121276	7.600562e-01	23
5121275	8.881784e-16	50
5121274	8.881784e-16	50
5121272	1.000000e+00	2
5121220	1.049339e-07	43
5121221	8.986806e-01	21
5121222	1.000000e+00	2
5121223	9.999994e-01	9
5121216	9.966998e-01	16
5121217	2.230891e-10	46
5121218	1.013194e-01	30
5121219	1.000000e+00	2
5121228	9.966998e-01	16
5121229	9.986989e-01	15
5121230	1.000000e+00	3
5121231	9.995319e-01	14
5121224	9.999994e-01	9
5121225	2.807050e-06	41
5121226	1.049339e-07	43
5121227	8.986806e-01	21
5121237	1.301086e-03	36
5121236	7.600562e-01	23
5121239	8.881784e-16	50
5121238	1.000000e+00	0
5121233	1.000000e+00	5
5121232	8.881784e-16	50
5121235	4.529710e-14	49
5121234	8.881784e-16	50
5121245	1.000000e+00	2
5121244	8.881784e-16	50
5121247	9.999881e-01	11
5121241	9.998471e-01	13
5121240	4.529710e-14	49
5121243	1.529320e-04	38
5121242	2.807050e-06	41
5121067	6.640945e-01	24
5121066	1.000000e+00	1
5121065	1.641957e-02	33
5121064	1.854161e-11	47
5121071	8.881784e-16	50
5121070	1.000000e+00	2
5121069	9.999881e-01	11
5121068	1.000000e+00	2
5121059	1.000000e+00	1
5121058	1.049339e-07	43
5121057	8.881784e-16	50
5121056	1.000000e+00	1
5121063	8.881784e-16	50
5121062	1.013194e-01	30
5121061	9.998471e-01	13
5121060	9.923267e-01	17
5121082	1.049339e-07	43
5121083	1.000000e+00	3
5121080	1.301086e-03	36
5121081	1.133316e-12	48
5121086	9.998471e-01	13
5121087	9.675457e-01	19
5121084	9.923267e-01	17
5121085	9.995319e-01	14
5121075	1.000000e+00	5
5121072	6.640945e-01	24
5121073	4.438624e-01	26
5121078	9.999881e-01	11
5121079	1.000000e+00	1
5121076	2.807050e-06	41
5121077	9.995319e-01	14
5121033	9.998471e-01	13
5121032	1.000000e+00	1
5121035	8.881784e-16	50
5121034	9.999999e-01	8
5121037	8.881784e-16	50
5121039	8.881784e-16	50
5121038	1.529320e-04	38
5121025	1.301086e-03	36
5121024	1.000000e+00	7
5121027	8.881784e-16	50
5121026	1.000000e+00	0
5121029	1.049339e-07	43
5121028	1.193067e-05	40
5121031	9.995319e-01	14
5121030	1.000000e+00	5
5121048	9.995319e-01	14
5121049	8.881784e-16	50
5121050	1.000000e+00	2
5121052	5.817779e-07	42
5121053	1.854161e-11	47
5121054	1.000000e+00	0
5121055	1.611182e-01	29
5121040	9.405398e-01	20
5121041	1.000000e+00	0
5121042	8.881784e-16	50
5121043	3.245432e-02	32
5121044	3.245432e-02	32
5121045	1.000000e+00	0
5121046	1.000000e+00	5
5121047	9.999549e-01	12
5121135	1.000000e+00	4
5121134	5.561376e-01	25
5121133	9.923267e-01	17
5121132	1.000000e+00	0
5121131	1.000000e+00	4
5121130	3.359055e-01	27
5121129	1.000000e+00	2
5121128	1.641957e-02	33
5121127	1.000000e+00	0
5121126	1.000000e+00	3
5121125	1.000000e+00	1
5121124	1.000000e+00	0
5121123	4.529710e-14	49
5121120	9.999999e-01	8
5121150	1.000000e+00	1
5121151	8.881784e-16	50
5121148	1.000000e+00	7
5121149	1.000000e+00	0
5121146	7.600562e-01	23
5121147	4.438624e-01	26
5121144	4.529710e-14	49
5121142	4.681115e-04	37
5121143	8.881784e-16	50
5121140	4.529710e-14	49
5121141	1.000000e+00	0
5121138	1.000000e+00	0
5121139	1.000000e+00	5
5121136	1.000000e+00	0
5121137	1.000000e+00	1
5121101	9.999549e-01	12
5121100	4.529710e-14	49
5121103	9.835804e-01	18
5121102	4.529710e-14	49
5121097	1.611182e-01	29
5121096	1.854161e-11	47
5121099	9.923267e-01	17
5121098	7.600562e-01	23
5121093	1.000000e+00	2
5121092	8.881784e-16	50
5121095	4.529710e-14	49
5121094	1.621870e-08	44
5121089	1.000000e+00	2
5121088	9.999881e-01	11
5121091	1.000000e+00	0
5121090	8.388818e-01	22
5121117	1.000000e+00	0
5121118	1.000000e+00	0
5121119	1.000000e+00	1
5121112	5.817779e-07	42
5121113	2.230891e-10	46
5121115	9.995319e-01	14
5121109	9.675457e-01	19
5121110	8.388818e-01	22
5121104	8.881784e-16	50
5121105	2.399438e-01	28
5121106	2.807050e-06	41
5121457	1.000000e+00	0
5121456	1.000000e+00	2
5121459	1.000000e+00	3
5121458	4.529710e-14	49
5121461	1.000000e+00	2
5121460	1.000000e+00	1
5121463	1.133316e-12	48
5121462	4.529710e-14	49
5121465	4.529710e-14	49
5121467	1.000000e+00	6
5121466	6.640945e-01	24
5121469	1.611182e-01	29
5121468	1.854161e-11	47
5121471	8.881784e-16	50
5121470	2.230891e-10	46
5121440	1.301086e-03	36
5121441	1.000000e+00	7
5121442	1.000000e+00	1
5121443	1.193067e-05	40
5121444	4.438624e-01	26
5121445	8.986806e-01	21
5121446	1.000000e+00	0
5121447	9.999549e-01	12
5121448	1.000000e+00	5
5121449	1.000000e+00	6
5121450	9.923267e-01	17
5121451	9.999881e-01	11
5121452	9.998471e-01	13
5121453	1.000000e+00	2
5121454	8.881784e-16	50
5121455	5.561376e-01	25
5121427	9.999994e-01	9
5121426	1.013194e-01	30
5121425	8.881784e-16	50
5121431	1.000000e+00	0
5121430	1.000000e+00	3
5121429	1.133316e-12	48
5121428	8.881784e-16	50
5121435	1.000000e+00	1
5121434	1.000000e+00	3
5121433	2.807050e-06	41
5121432	1.301086e-03	36
5121439	8.881784e-16	50
5121438	8.881784e-16	50
5121437	1.049339e-07	43
5121436	1.000000e+00	5
5121410	3.359055e-01	27
5121411	8.881784e-16	50
5121408	9.405398e-01	20
5121409	1.000000e+00	3
5121414	9.999999e-01	8
5121415	9.966998e-01	16
5121412	9.675457e-01	19
5121413	1.133316e-12	48
5121418	1.000000e+00	0
5121419	4.529710e-14	49
5121416	7.673339e-03	34
5121417	9.999972e-01	10
5121422	1.013194e-01	30
5121423	1.000000e+00	1
5121420	1.611182e-01	29
5121421	5.561376e-01	25
5121525	1.000000e+00	4
5121524	9.999881e-01	11
5121527	1.049339e-07	43
5121526	9.999994e-01	9
5121521	1.000000e+00	0
5121520	1.000000e+00	0
5121523	2.104926e-09	45
5121522	9.995319e-01	14
5121533	1.000000e+00	0
5121532	9.999549e-01	12
5121535	1.000000e+00	0
5121534	1.000000e+00	2
5121529	1.000000e+00	3
5121528	1.611182e-01	29
5121531	1.000000e+00	5
5121530	8.881784e-16	50
5121508	1.000000e+00	2
5121509	1.000000e+00	3
5121511	1.000000e+00	3
5121504	9.986989e-01	15
5121505	1.621870e-08	44
5121506	1.000000e+00	2
5121507	1.000000e+00	1
5121516	1.000000e+00	1
5121517	1.000000e+00	0
5121518	1.000000e+00	5
5121519	1.000000e+00	0
5121512	1.000000e+00	0
5121513	1.000000e+00	2
5121514	3.300224e-03	35
5121515	1.000000e+00	3
5121495	1.621870e-08	44
5121494	9.835804e-01	18
5121492	8.388818e-01	22
5121491	8.881784e-16	50
5121490	9.995319e-01	14
5121489	1.000000e+00	0
5121488	8.388818e-01	22
5121503	1.000000e+00	5
5121502	5.817779e-07	42
5121501	1.000000e+00	3
5121500	1.000000e+00	5
5121499	1.000000e+00	1
5121498	9.999549e-01	12
5121497	9.995319e-01	14
5121496	1.000000e+00	1
5121478	8.881784e-16	50
5121479	9.999881e-01	11
5121476	1.641957e-02	33
5121477	1.000000e+00	3
5121474	1.000000e+00	1
5121475	1.641957e-02	33
5121472	9.835804e-01	18
5121473	1.611182e-01	29
5121486	7.600562e-01	23
5121487	3.300224e-03	35
5121484	9.999994e-01	9
5121485	1.000000e+00	5
5121482	2.104926e-09	45
5121481	1.641957e-02	33
5121336	9.986989e-01	15
5121337	8.986806e-01	21
5121339	3.359055e-01	27
5121340	9.986989e-01	15
5121341	1.193067e-05	40
5121342	9.675457e-01	19
5121343	1.854161e-11	47
5121328	8.881784e-16	50
5121330	8.881784e-16	50
5121331	9.835804e-01	18
5121332	1.000000e+00	6
5121333	9.923267e-01	17
5121334	1.133316e-12	48
5121335	1.301086e-03	36
5121321	4.681115e-04	37
5121320	5.817779e-07	42
5121323	1.000000e+00	6
5121322	1.000000e+00	4
5121325	8.881784e-16	50
5121327	4.529710e-14	49
5121326	9.999999e-01	8
5121313	5.817779e-07	42
5121312	1.000000e+00	7
5121315	9.986989e-01	15
5121314	1.000000e+00	0
5121317	2.104926e-09	45
5121316	5.946023e-02	31
5121319	9.966998e-01	16
5121318	5.946023e-02	31
5121306	1.000000e+00	6
5121307	1.529320e-04	38
5121304	1.133316e-12	48
5121305	8.881784e-16	50
5121310	1.621870e-08	44
5121311	9.999999e-01	8
5121308	1.000000e+00	3
5121309	1.301086e-03	36
5121298	9.923267e-01	17
5121299	1.529320e-04	38
5121296	9.998471e-01	13
5121297	4.510745e-05	39
5121302	1.000000e+00	7
5121303	1.000000e+00	4
5121300	1.000000e+00	1
5121301	9.999549e-01	12
5121291	8.881784e-16	50
5121290	1.133316e-12	48
5121289	9.999999e-01	8
5121288	9.999994e-01	9
5121295	7.673339e-03	34
5121294	1.000000e+00	2
5121293	1.000000e+00	0
5121292	1.000000e+00	2
5121282	9.999999e-01	8
5121281	1.000000e+00	0
5121287	9.999999e-01	8
5121286	1.000000e+00	3
5121285	1.000000e+00	2
5121284	1.000000e+00	4
5121404	9.999549e-01	12
5121405	1.000000e+00	4
5121406	9.999972e-01	10
5121407	1.000000e+00	2
5121400	1.000000e+00	5
5121401	1.000000e+00	2
5121402	1.000000e+00	7
5121403	9.675457e-01	19
5121396	1.000000e+00	3
5121397	1.621870e-08	44
5121398	1.000000e+00	5
5121399	1.000000e+00	3
5121392	9.995319e-01	14
5121393	4.529710e-14	49
5121389	1.529320e-04	38
5121388	1.000000e+00	6
5121391	1.000000e+00	3
5121390	1.000000e+00	5
5121385	1.621870e-08	44
5121384	9.999881e-01	11
5121387	1.000000e+00	0
5121386	2.807050e-06	41
5121381	4.681115e-04	37
5121380	1.000000e+00	0
5121383	1.000000e+00	0
5121382	1.000000e+00	0
5121377	1.000000e+00	2
5121376	1.000000e+00	3
5121379	2.807050e-06	41
5121378	1.133316e-12	48
5121374	1.000000e+00	1
5121375	1.000000e+00	1
5121372	8.881784e-16	50
5121373	8.881784e-16	50
5121370	1.000000e+00	7
5121371	1.000000e+00	5
5121368	1.013194e-01	30
5121369	1.013194e-01	30
5121366	1.133316e-12	48
5121367	8.881784e-16	50
5121364	1.000000e+00	5
5121365	1.000000e+00	1
5121362	2.230891e-10	46
5121363	9.995319e-01	14
5121361	8.881784e-16	50
5121359	2.230891e-10	46
5121358	3.300224e-03	35
5121357	3.359055e-01	27
5121356	8.881784e-16	50
5121355	1.000000e+00	1
5121354	1.000000e+00	3
5121353	9.998471e-01	13
5121352	1.000000e+00	6
5121351	1.000000e+00	0
5121350	1.000000e+00	0
5121349	1.000000e+00	3
5121348	1.000000e+00	1
5121347	9.999994e-01	9
5121346	1.000000e+00	2
5121345	1.000000e+00	6
5121344	1.000000e+00	0
5118208	2.104926e-09	45
5118209	1.854161e-11	47
5118210	8.881784e-16	50
5118211	8.881784e-16	50
5118212	8.881784e-16	50
5118213	2.807050e-06	41
5118214	8.881784e-16	50
5118215	8.881784e-16	50
5118216	9.999881e-01	11
5118217	8.881784e-16	50
5118218	1.133316e-12	48
5118219	8.881784e-16	50
5118220	9.986989e-01	15
5118221	1.000000e+00	7
5118223	1.000000e+00	2
5118225	1.000000e+00	7
5118224	1.000000e+00	3
5118227	1.529320e-04	38
5118226	1.000000e+00	4
5118229	5.817779e-07	42
5118232	8.881784e-16	50
5118235	8.881784e-16	50
5118237	8.881784e-16	50
5118236	8.388818e-01	22
5118238	1.193067e-05	40
5118242	4.510745e-05	39
5118243	1.000000e+00	2
5118240	9.835804e-01	18
5118246	8.881784e-16	50
5118247	1.000000e+00	4
5118245	1.000000e+00	3
5118250	1.000000e+00	0
5118251	1.000000e+00	3
5118248	1.000000e+00	1
5118249	1.000000e+00	0
5118255	1.133316e-12	48
5118252	8.388818e-01	22
5118253	9.986989e-01	15
5118259	4.529710e-14	49
5118258	9.675457e-01	19
5118256	8.881784e-16	50
5118263	9.999999e-01	8
5118262	4.681115e-04	37
5118261	1.133316e-12	48
5118267	9.998471e-01	13
5118266	1.000000e+00	2
5118265	1.000000e+00	1
5118264	1.000000e+00	2
5118271	1.000000e+00	0
5118270	1.193067e-05	40
5118269	1.000000e+00	2
5118268	1.000000e+00	0
5118276	8.881784e-16	50
5118277	1.000000e+00	2
5118279	1.000000e+00	0
5118272	1.000000e+00	6
5118273	2.104926e-09	45
5118274	9.998471e-01	13
5118275	8.881784e-16	50
5118285	1.133316e-12	48
5118286	1.000000e+00	0
5118287	9.999549e-01	12
5118280	1.000000e+00	2
5118281	9.835804e-01	18
5118283	1.000000e+00	1
5118293	1.000000e+00	3
5118292	1.000000e+00	0
5118295	1.000000e+00	0
5118294	1.000000e+00	4
5118288	1.000000e+00	1
5118291	9.999972e-01	10
5118290	4.529710e-14	49
5118301	4.529710e-14	49
5118300	1.854161e-11	47
5118303	9.966998e-01	16
5118302	2.807050e-06	41
5118297	3.245432e-02	32
5118296	9.675457e-01	19
5118299	1.611182e-01	29
5118298	5.817779e-07	42
5118310	8.881784e-16	50
5118311	1.000000e+00	0
5118308	1.000000e+00	1
5118309	4.510745e-05	39
5118306	9.835804e-01	18
5118307	1.301086e-03	36
5118304	9.999881e-01	11
5118305	9.966998e-01	16
5118318	1.641957e-02	33
5118319	1.000000e+00	1
5118316	8.881784e-16	50
5118314	1.000000e+00	0
5118315	9.999549e-01	12
5118312	1.133316e-12	48
5118313	1.000000e+00	3
5118327	5.561376e-01	25
5118326	8.881784e-16	50
5118325	1.000000e+00	3
5118324	9.999881e-01	11
5118323	1.000000e+00	1
5118322	1.000000e+00	6
5118321	2.104926e-09	45
5118320	9.835804e-01	18
5118335	1.000000e+00	4
5118334	1.000000e+00	4
5118333	8.881784e-16	50
5118332	1.000000e+00	6
5118331	1.000000e+00	5
5118330	1.621870e-08	44
5118329	3.300224e-03	35
5118328	9.986989e-01	15
5118345	1.000000e+00	3
5118344	1.000000e+00	2
5118347	9.999972e-01	10
5118346	1.000000e+00	3
5118349	1.000000e+00	0
5118348	1.000000e+00	0
5118351	1.000000e+00	1
5118350	1.000000e+00	0
5118337	3.359055e-01	27
5118336	1.000000e+00	2
5118339	1.000000e+00	2
5118338	1.000000e+00	1
5118341	1.000000e+00	0
5118340	9.405398e-01	20
5118343	1.000000e+00	1
5118342	9.995319e-01	14
5118360	1.000000e+00	0
5118361	1.000000e+00	3
5118362	1.000000e+00	0
5118363	1.000000e+00	2
5118364	9.999994e-01	9
5118365	1.000000e+00	0
5118366	5.946023e-02	31
5118367	1.000000e+00	4
5118352	1.000000e+00	0
5118353	1.000000e+00	0
5118354	9.986989e-01	15
5118355	8.881784e-16	50
5118356	1.000000e+00	0
5118357	1.000000e+00	0
5118358	1.000000e+00	7
5118359	1.000000e+00	1
5118378	1.000000e+00	2
5118376	1.000000e+00	5
5118383	1.000000e+00	3
5118382	1.611182e-01	29
5118381	1.000000e+00	1
5118380	2.104926e-09	45
5118371	9.998471e-01	13
5118370	1.000000e+00	3
5118369	1.000000e+00	0
5118368	3.300224e-03	35
5118375	1.000000e+00	2
5118374	1.000000e+00	4
5118373	1.000000e+00	7
5118372	9.999881e-01	11
5118394	1.000000e+00	4
5118395	1.000000e+00	4
5118392	9.999881e-01	11
5118393	1.193067e-05	40
5118398	1.000000e+00	1
5118396	1.000000e+00	0
5118397	1.000000e+00	0
5118386	4.529710e-14	49
5118387	1.611182e-01	29
5118384	4.438624e-01	26
5118385	1.611182e-01	29
5118390	3.300224e-03	35
5118391	5.946023e-02	31
5118388	9.999972e-01	10
5118389	8.881784e-16	50
5118413	9.995319e-01	14
5118412	1.621870e-08	44
5118414	4.529710e-14	49
5118409	8.986806e-01	21
5118408	1.000000e+00	2
5118411	9.966998e-01	16
5118410	1.301086e-03	36
5118405	8.881784e-16	50
5118404	1.193067e-05	40
5118407	1.000000e+00	7
5118406	1.000000e+00	1
5118401	1.000000e+00	1
5118400	1.000000e+00	0
5118403	5.817779e-07	42
5118402	9.995319e-01	14
5118428	3.245432e-02	32
5118429	1.000000e+00	4
5118430	9.999999e-01	8
5118431	1.000000e+00	3
5118424	9.999994e-01	9
5118425	9.986989e-01	15
5118426	1.000000e+00	4
5118420	1.000000e+00	1
5118421	9.999881e-01	11
5118422	1.000000e+00	2
5118423	2.104926e-09	45
5118416	4.681115e-04	37
5118417	8.881784e-16	50
5118418	1.000000e+00	6
5118419	7.600562e-01	23
5118447	1.000000e+00	0
5118446	4.681115e-04	37
5118445	2.807050e-06	41
5118444	9.999994e-01	9
5118443	7.673339e-03	34
5118442	9.999972e-01	10
5118441	1.000000e+00	7
5118440	6.640945e-01	24
5118439	9.999972e-01	10
5118438	1.000000e+00	3
5118437	1.000000e+00	5
5118436	1.000000e+00	1
5118435	9.405398e-01	20
5118434	1.000000e+00	0
5118433	9.405398e-01	20
5118432	1.000000e+00	4
5118463	2.230891e-10	46
5118460	8.881784e-16	50
5118461	9.998471e-01	13
5118458	1.000000e+00	0
5118459	9.999972e-01	10
5118456	1.000000e+00	1
5118457	8.881784e-16	50
5118454	8.881784e-16	50
5118455	1.000000e+00	4
5118452	9.966998e-01	16
5118453	1.000000e+00	0
5118450	9.995319e-01	14
5118451	9.995319e-01	14
5118448	1.000000e+00	5
5118449	9.999994e-01	9
5117971	5.561376e-01	25
5117970	8.881784e-16	50
5117969	8.881784e-16	50
5117968	1.000000e+00	0
5117974	4.438624e-01	26
5117972	8.986806e-01	21
5117979	1.529320e-04	38
5117977	9.999549e-01	12
5117976	8.881784e-16	50
5117982	1.301086e-03	36
5117981	1.000000e+00	2
5117980	8.881784e-16	50
5117954	1.000000e+00	3
5117955	8.881784e-16	50
5117952	1.000000e+00	0
5117953	1.000000e+00	0
5117958	1.000000e+00	2
5117959	1.854161e-11	47
5117956	2.104926e-09	45
5117962	3.359055e-01	27
5117963	1.133316e-12	48
5117960	2.104926e-09	45
5117961	1.000000e+00	2
5117966	1.000000e+00	1
5117967	1.000000e+00	0
5117964	1.000000e+00	4
5117965	1.000000e+00	1
5118001	4.681115e-04	37
5118000	9.999881e-01	11
5118003	2.807050e-06	41
5118002	1.000000e+00	2
5118005	9.405398e-01	20
5118004	6.640945e-01	24
5118007	9.998471e-01	13
5118006	6.640945e-01	24
5118009	1.641957e-02	33
5118011	1.301086e-03	36
5118010	1.000000e+00	6
5118013	9.966998e-01	16
5118012	9.999549e-01	12
5118014	1.000000e+00	1
5117984	3.359055e-01	27
5117985	9.835804e-01	18
5117986	8.881784e-16	50
5117988	9.999549e-01	12
5117989	9.966998e-01	16
5117990	1.000000e+00	3
5117991	1.000000e+00	6
5117992	8.986806e-01	21
5117993	9.998471e-01	13
5117994	9.998471e-01	13
5117995	1.000000e+00	6
5117996	9.966998e-01	16
5117997	3.300224e-03	35
5117998	1.000000e+00	7
5117999	1.611182e-01	29
5118039	1.000000e+00	6
5118038	1.000000e+00	2
5118037	1.000000e+00	0
5118036	1.000000e+00	0
5118035	1.000000e+00	1
5118033	5.817779e-07	42
5118032	8.881784e-16	50
5118047	9.999999e-01	8
5118046	1.000000e+00	3
5118045	1.000000e+00	3
5118044	8.881784e-16	50
5118043	9.835804e-01	18
5118042	1.000000e+00	1
5118041	8.881784e-16	50
5118040	1.049339e-07	43
5118022	1.000000e+00	0
5118020	1.000000e+00	0
5118021	1.000000e+00	0
5118018	1.000000e+00	0
5118019	1.000000e+00	6
5118017	5.561376e-01	25
5118030	1.000000e+00	3
5118031	8.881784e-16	50
5118028	9.966998e-01	16
5118029	4.438624e-01	26
5118026	1.000000e+00	0
5118027	7.673339e-03	34
5118024	1.641957e-02	33
5118025	8.881784e-16	50
5118069	1.000000e+00	2
5118068	1.133316e-12	48
5118071	9.999999e-01	8
5118065	9.999972e-01	10
5118064	8.881784e-16	50
5118067	9.999999e-01	8
5118066	4.681115e-04	37
5118077	8.881784e-16	50
5118076	8.881784e-16	50
5118079	1.000000e+00	6
5118078	1.000000e+00	0
5118073	1.000000e+00	3
5118072	8.881784e-16	50
5118075	1.000000e+00	2
5118074	1.000000e+00	7
5118052	6.640945e-01	24
5118053	1.000000e+00	0
5118054	1.000000e+00	7
5118055	1.000000e+00	0
5118048	7.600562e-01	23
5118049	8.881784e-16	50
5118050	1.049339e-07	43
5118051	1.000000e+00	7
5118060	1.013194e-01	30
5118061	9.999881e-01	11
5118062	1.000000e+00	1
5118063	4.529710e-14	49
5118056	1.000000e+00	7
5118057	8.881784e-16	50
5118058	1.000000e+00	3
5118059	1.049339e-07	43
5118106	1.529320e-04	38
5118107	8.388818e-01	22
5118104	1.000000e+00	3
5118105	1.000000e+00	3
5118110	2.399438e-01	28
5118111	9.995319e-01	14
5118108	6.640945e-01	24
5118109	1.529320e-04	38
5118098	1.013194e-01	30
5118099	1.641957e-02	33
5118096	1.000000e+00	0
5118097	1.000000e+00	2
5118102	1.000000e+00	1
5118103	5.817779e-07	42
5118101	1.000000e+00	4
5118091	1.000000e+00	0
5118090	4.681115e-04	37
5118088	6.640945e-01	24
5118094	9.995319e-01	14
5118093	1.133316e-12	48
5118083	9.999999e-01	8
5118082	8.388818e-01	22
5118081	8.881784e-16	50
5118080	1.301086e-03	36
5118087	1.621870e-08	44
5118086	9.986989e-01	15
5118085	9.995319e-01	14
5118084	1.000000e+00	0
5118136	9.999999e-01	8
5118137	1.000000e+00	6
5118138	1.000000e+00	4
5118139	1.000000e+00	2
5118140	1.000000e+00	2
5118141	7.600562e-01	23
5118142	1.000000e+00	1
5118128	1.000000e+00	4
5118129	8.881784e-16	50
5118130	9.986989e-01	15
5118131	1.000000e+00	7
5118132	8.881784e-16	50
5118133	2.230891e-10	46
5118134	1.611182e-01	29
5118135	9.999881e-01	11
5118121	9.999881e-01	11
5118120	1.000000e+00	0
5118123	9.835804e-01	18
5118122	8.881784e-16	50
5118125	1.529320e-04	38
5118124	1.000000e+00	5
5118127	1.000000e+00	7
5118126	1.641957e-02	33
5118113	4.529710e-14	49
5118112	9.999994e-01	9
5118115	9.835804e-01	18
5118114	9.405398e-01	20
5118117	9.999881e-01	11
5118116	1.000000e+00	6
5118119	1.000000e+00	5
5118118	1.529320e-04	38
5118174	2.807050e-06	41
5118175	1.000000e+00	2
5118172	1.611182e-01	29
5118173	1.621870e-08	44
5118170	1.000000e+00	7
5118171	9.966998e-01	16
5118168	8.881784e-16	50
5118169	9.675457e-01	19
5118166	1.000000e+00	5
5118167	8.986806e-01	21
5118164	9.966998e-01	16
5118165	9.995319e-01	14
5118162	1.000000e+00	0
5118163	1.000000e+00	3
5118160	3.359055e-01	27
5118161	1.000000e+00	0
5118158	8.881784e-16	50
5118157	1.000000e+00	0
5118156	1.000000e+00	5
5118155	8.881784e-16	50
5118154	1.000000e+00	5
5118153	3.245432e-02	32
5118151	1.000000e+00	0
5118150	1.000000e+00	0
5118149	1.000000e+00	2
5118148	1.000000e+00	2
5118147	8.881784e-16	50
5118146	9.998471e-01	13
5118145	1.000000e+00	0
5118144	1.000000e+00	5
5118204	1.133316e-12	48
5118205	8.881784e-16	50
5118206	1.013194e-01	30
5118200	1.000000e+00	6
5118201	1.000000e+00	5
5118202	9.923267e-01	17
5118203	2.807050e-06	41
5118196	9.999994e-01	9
5118197	9.675457e-01	19
5118198	8.881784e-16	50
5118199	2.807050e-06	41
5118192	8.881784e-16	50
5118193	2.230891e-10	46
5118194	4.681115e-04	37
5118195	1.000000e+00	7
5118189	1.000000e+00	1
5118188	8.881784e-16	50
5118191	4.529710e-14	49
5118185	8.881784e-16	50
5118187	2.230891e-10	46
5118186	1.529320e-04	38
5118183	8.881784e-16	50
5118182	1.000000e+00	7
5118177	2.104926e-09	45
5118176	8.388818e-01	22
5118178	8.881784e-16	50
5118758	1.000000e+00	3
5118759	6.640945e-01	24
5118757	1.000000e+00	1
5118754	3.359055e-01	27
5118755	8.881784e-16	50
5118752	1.000000e+00	6
5118753	1.013194e-01	30
5118767	1.000000e+00	3
5118764	1.013194e-01	30
5118765	1.000000e+00	2
5118762	1.301086e-03	36
5118760	4.529710e-14	49
5118761	1.133316e-12	48
5118775	1.133316e-12	48
5118774	9.923267e-01	17
5118773	1.000000e+00	4
5118772	1.000000e+00	1
5118771	1.000000e+00	0
5118770	1.000000e+00	6
5118769	9.999999e-01	8
5118768	1.049339e-07	43
5118783	5.817779e-07	42
5118782	1.000000e+00	0
5118781	9.999999e-01	8
5118780	1.000000e+00	4
5118779	1.000000e+00	1
5118778	9.999999e-01	8
5118777	8.881784e-16	50
5118776	3.300224e-03	35
5118724	1.000000e+00	1
5118725	5.817779e-07	42
5118727	4.529710e-14	49
5118720	1.000000e+00	0
5118721	1.000000e+00	5
5118722	1.000000e+00	1
5118732	1.000000e+00	0
5118733	9.999549e-01	12
[truncated: 4,293 more rows]
