# Supplementary material for: Translational Selection Is Ubiquitous in Prokaryotes
Source: PLoS Genet. 2010 Jun 24;6(6):e1001004. doi: 10.1371/journal.pgen.1001004 (PMC2891978; doi:10.1371/journal.pgen.1001004)
Supplement: Dataset S1 — OCU/non-OCU gene calls in 461 Bacterial and Archaeal genomes, and summary tables of genome properties and OCU preferences for specific codons. (4.77 MB ZIP) [file pgen.1001004.s001.zip › Dataset_S1_Bacteria/Brucella_abortus_9-941.arff.ocuGenes]

GeneID	signTest_p	ocuProbWinCnt
3340669	8.881784e-16	50
3340671	8.881784e-16	50
3340670	1.000000e+00	0
3340664	1.000000e+00	0
3340667	1.000000e+00	4
3340661	8.881784e-16	50
3340662	8.881784e-16	50
3340657	9.999972e-01	10
3340656	1.000000e+00	0
3340658	8.881784e-16	50
3340652	1.000000e+00	0
3340653	9.986989e-01	15
3340654	1.000000e+00	0
3340648	1.000000e+00	1
3340649	9.999999e-01	8
3340650	1.000000e+00	4
3340651	1.000000e+00	4
3340644	1.000000e+00	1
3340645	1.000000e+00	0
3340646	5.561376e-01	25
3340647	1.000000e+00	5
3340640	1.000000e+00	2
3340641	8.881784e-16	50
3340642	1.854161e-11	47
3340639	8.986806e-01	21
3340638	9.999999e-01	8
3340637	1.000000e+00	4
3340636	8.881784e-16	50
3340635	4.438624e-01	26
3340634	1.000000e+00	3
3340633	3.245432e-02	32
3340632	1.000000e+00	5
3340631	1.000000e+00	0
3340630	1.000000e+00	1
3340629	9.999881e-01	11
3340628	7.600562e-01	23
3340627	1.621870e-08	44
3340626	1.013194e-01	30
3340625	1.000000e+00	2
3340622	8.881784e-16	50
3340620	1.000000e+00	1
3340621	8.881784e-16	50
3340619	9.999549e-01	12
3340616	1.000000e+00	1
3340617	8.881784e-16	50
3340614	1.000000e+00	0
3340615	8.986806e-01	21
3340613	1.133316e-12	48
3340610	9.835804e-01	18
3340608	4.529710e-14	49
3340609	1.000000e+00	0
3340601	9.999972e-01	10
3340600	1.000000e+00	0
3340603	1.000000e+00	3
3340602	1.000000e+00	1
3340605	8.881784e-16	50
3340607	1.193067e-05	40
3340606	2.230891e-10	46
3340593	8.881784e-16	50
3340592	2.807050e-06	41
3340595	1.000000e+00	1
3340594	1.000000e+00	4
3340597	1.000000e+00	0
3340596	1.000000e+00	0
3340598	1.000000e+00	1
3340584	1.000000e+00	2
3340585	2.230891e-10	46
3340586	1.000000e+00	7
3340587	1.000000e+00	0
3340588	1.000000e+00	1
3340591	9.999999e-01	8
3340576	1.000000e+00	3
3340577	1.000000e+00	2
3340578	8.881784e-16	50
3340579	8.881784e-16	50
3340580	1.000000e+00	2
3340582	1.000000e+00	1
3340583	9.923267e-01	17
3340571	1.000000e+00	1
3340570	1.000000e+00	0
3340569	1.000000e+00	1
3340568	5.946023e-02	31
3340575	1.000000e+00	0
3340574	1.000000e+00	4
3340573	1.000000e+00	1
3340563	4.681115e-04	37
3340562	1.000000e+00	0
3340560	1.000000e+00	2
3340567	1.000000e+00	0
3340566	9.923267e-01	17
3340554	1.013194e-01	30
3340555	1.000000e+00	1
3340552	1.000000e+00	2
3340553	1.000000e+00	7
3340558	4.438624e-01	26
3340556	3.359055e-01	27
3340557	1.000000e+00	1
3340550	1.641957e-02	33
3340548	1.000000e+00	0
3340788	8.881784e-16	50
3340789	4.510745e-05	39
3340790	1.000000e+00	0
3340791	8.388818e-01	22
3340784	4.681115e-04	37
3340785	1.000000e+00	1
3340786	1.611182e-01	29
3340787	1.000000e+00	3
3340796	1.611182e-01	29
3340797	1.000000e+00	1
3340798	9.995319e-01	14
3340799	1.000000e+00	0
3340793	3.245432e-02	32
3340794	9.835804e-01	18
3340795	8.881784e-16	50
3340772	9.999881e-01	11
3340774	1.000000e+00	2
3340769	1.000000e+00	2
3340768	1.301086e-03	36
3340771	1.000000e+00	3
3340770	1.000000e+00	1
3340781	1.000000e+00	0
3340780	8.881784e-16	50
3340782	9.999972e-01	10
3340777	9.999972e-01	10
3340779	9.986989e-01	15
3340778	8.881784e-16	50
3340758	1.000000e+00	4
3340756	8.881784e-16	50
3340757	4.510745e-05	39
3340754	4.529710e-14	49
3340755	4.529710e-14	49
3340752	1.000000e+00	1
3340753	1.000000e+00	0
3340766	1.000000e+00	0
3340767	1.000000e+00	0
3340764	9.999994e-01	9
3340765	1.000000e+00	4
3340762	9.999881e-01	11
3340763	9.986989e-01	15
3340760	9.675457e-01	19
3340761	9.986989e-01	15
3340743	9.999999e-01	8
3340742	8.881784e-16	50
3340741	1.000000e+00	0
3340739	1.000000e+00	1
3340738	4.438624e-01	26
3340737	1.000000e+00	0
3340736	8.388818e-01	22
3340751	1.000000e+00	0
3340750	1.000000e+00	2
3340749	1.000000e+00	1
3340748	1.000000e+00	1
3340747	1.000000e+00	0
3340746	9.998471e-01	13
3340745	1.000000e+00	0
3340744	1.000000e+00	0
3340720	1.611182e-01	29
3340721	1.000000e+00	2
3340722	2.230891e-10	46
3340723	1.000000e+00	7
3340725	1.000000e+00	5
3340726	1.000000e+00	0
3340727	1.000000e+00	0
3340728	7.600562e-01	23
3340730	1.000000e+00	1
3340731	1.000000e+00	1
3340732	1.000000e+00	1
3340733	7.600562e-01	23
3340735	8.881784e-16	50
3340705	9.405398e-01	20
3340704	4.529710e-14	49
3340706	1.000000e+00	0
3340709	1.000000e+00	1
3340708	1.000000e+00	5
3340711	8.881784e-16	50
3340710	1.000000e+00	5
3340713	1.000000e+00	0
3340712	8.881784e-16	50
3340715	1.000000e+00	5
3340714	1.000000e+00	2
3340717	9.999549e-01	12
3340719	1.000000e+00	1
3340718	1.000000e+00	4
3340690	1.621870e-08	44
3340691	1.000000e+00	1
3340688	1.000000e+00	3
3340694	1.000000e+00	0
3340695	1.000000e+00	0
3340692	2.230891e-10	46
3340693	1.000000e+00	1
3340698	1.000000e+00	1
3340699	2.399438e-01	28
3340697	1.000000e+00	0
3340702	1.013194e-01	30
3340701	1.000000e+00	1
3340675	1.000000e+00	3
3340674	1.000000e+00	1
3340673	1.000000e+00	4
3340672	8.881784e-16	50
3340679	5.561376e-01	25
3340678	9.835804e-01	18
3340677	1.000000e+00	1
3340676	9.835804e-01	18
3340683	1.133316e-12	48
3340682	1.000000e+00	3
3340681	1.000000e+00	3
3340687	1.000000e+00	4
3340686	8.881784e-16	50
3340684	1.049339e-07	43
3340398	4.529710e-14	49
3340399	1.000000e+00	3
3340396	1.000000e+00	2
3340397	1.854161e-11	47
3340394	1.000000e+00	6
3340395	1.000000e+00	0
3340393	8.388818e-01	22
3340391	1.000000e+00	1
3340388	1.000000e+00	2
3340389	1.000000e+00	2
3340386	1.000000e+00	1
3340387	1.000000e+00	4
3340384	9.999994e-01	9
3340385	1.000000e+00	2
3340415	1.000000e+00	2
3340414	9.999999e-01	8
3340412	9.923267e-01	17
3340411	1.000000e+00	3
3340410	1.000000e+00	0
3340409	1.000000e+00	0
3340407	8.881784e-16	50
3340406	9.675457e-01	19
3340405	1.000000e+00	0
3340404	1.000000e+00	2
3340403	9.835804e-01	18
3340402	1.000000e+00	0
3340401	1.000000e+00	0
3340400	1.000000e+00	0
3340366	1.000000e+00	0
3340367	1.000000e+00	1
3340360	1.000000e+00	0
3340361	8.881784e-16	50
3340362	1.000000e+00	2
3340363	1.000000e+00	0
3340356	1.000000e+00	1
3340357	9.923267e-01	17
3340358	4.529710e-14	49
3340359	8.881784e-16	50
3340353	9.999972e-01	10
3340381	1.000000e+00	1
3340380	8.881784e-16	50
3340383	1.000000e+00	1
3340382	1.000000e+00	3
3340377	1.000000e+00	0
3340379	8.881784e-16	50
3340373	1.000000e+00	3
3340375	1.000000e+00	3
3340369	9.999994e-01	9
3340368	1.000000e+00	7
3340371	1.000000e+00	2
3340370	1.000000e+00	3
3340330	4.529710e-14	49
3340331	5.946023e-02	31
3340328	1.000000e+00	0
3340329	9.999972e-01	10
3340335	1.000000e+00	3
3340333	1.000000e+00	5
3340322	9.999549e-01	12
3340323	5.946023e-02	31
3340320	9.995319e-01	14
3340321	1.000000e+00	0
3340326	1.854161e-11	47
3340327	1.621870e-08	44
3340324	1.621870e-08	44
3340325	2.399438e-01	28
3340347	9.986989e-01	15
3340346	4.510745e-05	39
3340345	3.359055e-01	27
3340344	6.640945e-01	24
3340351	5.817779e-07	42
3340350	5.561376e-01	25
3340349	7.673339e-03	34
3340339	4.529710e-14	49
3340338	1.000000e+00	0
3340337	1.000000e+00	1
3340336	9.999999e-01	8
3340343	1.000000e+00	3
3340296	1.000000e+00	2
3340298	4.438624e-01	26
3340299	1.621870e-08	44
3340301	1.000000e+00	5
3340302	1.000000e+00	4
3340303	1.000000e+00	2
3340291	4.510745e-05	39
3340292	1.641957e-02	33
3340293	1.000000e+00	2
3340294	1.000000e+00	0
3340313	8.881784e-16	50
3340312	9.986989e-01	15
3340315	1.000000e+00	1
3340314	1.000000e+00	0
3340317	1.000000e+00	0
3340316	1.000000e+00	1
3340319	1.000000e+00	0
3340318	1.000000e+00	0
3340304	1.000000e+00	1
3340307	9.998471e-01	13
3340306	3.359055e-01	27
3340309	8.881784e-16	50
3340308	1.000000e+00	0
3340310	1.000000e+00	1
3340519	8.881784e-16	50
3340517	1.000000e+00	0
3340516	1.000000e+00	0
3340515	1.000000e+00	1
3340514	1.000000e+00	1
3340513	1.000000e+00	0
3340527	1.000000e+00	2
3340526	1.000000e+00	6
3340525	1.000000e+00	1
3340524	1.000000e+00	1
3340523	7.600562e-01	23
3340522	1.000000e+00	3
3340521	9.405398e-01	20
3340520	1.000000e+00	0
3340534	2.399438e-01	28
3340535	1.000000e+00	3
3340532	9.999549e-01	12
3340530	9.999881e-01	11
3340531	9.999972e-01	10
3340543	1.000000e+00	1
3340541	9.999999e-01	8
3340539	2.807050e-06	41
3340536	1.000000e+00	0
3340537	1.000000e+00	0
3340485	1.000000e+00	0
3340484	1.000000e+00	0
3340487	1.000000e+00	0
3340486	1.000000e+00	0
3340481	1.000000e+00	7
3340480	1.000000e+00	0
3340483	2.399438e-01	28
3340482	1.000000e+00	0
3340493	1.000000e+00	0
3340492	8.881784e-16	50
3340495	1.000000e+00	1
3340494	9.999999e-01	8
3340489	6.640945e-01	24
3340488	1.000000e+00	0
3340491	1.000000e+00	2
3340490	9.995319e-01	14
3340500	1.133316e-12	48
3340501	1.000000e+00	2
3340502	9.999999e-01	8
3340496	1.000000e+00	1
3340497	1.000000e+00	0
3340498	1.000000e+00	0
3340499	1.000000e+00	1
3340508	1.049339e-07	43
3340509	4.529710e-14	49
3340511	3.245432e-02	32
3340504	1.854161e-11	47
3340505	1.000000e+00	0
3340506	9.999549e-01	12
3340507	1.301086e-03	36
3340451	1.000000e+00	1
3340450	1.000000e+00	0
3340449	1.000000e+00	0
3340448	1.000000e+00	0
3340455	1.000000e+00	0
3340454	1.000000e+00	0
3340453	1.000000e+00	2
3340452	1.000000e+00	7
3340456	7.673339e-03	34
3340463	8.986806e-01	21
3340462	1.000000e+00	0
3340461	9.999549e-01	12
3340466	1.000000e+00	0
3340467	1.000000e+00	0
3340470	1.000000e+00	1
3340471	1.000000e+00	0
3340468	1.000000e+00	0
3340469	1.000000e+00	1
3340474	9.999999e-01	8
3340475	1.000000e+00	3
3340472	1.854161e-11	47
3340473	8.881784e-16	50
3340478	1.000000e+00	2
3340479	1.000000e+00	0
3340477	1.000000e+00	0
3340416	1.000000e+00	1
3340419	8.881784e-16	50
3340421	1.000000e+00	1
3340420	1.000000e+00	1
3340423	8.881784e-16	50
3340427	1.000000e+00	1
3340426	1.000000e+00	1
3340428	1.000000e+00	1
3340431	9.405398e-01	20
3340430	1.000000e+00	0
3340432	1.000000e+00	0
3340434	1.000000e+00	7
3340435	1.854161e-11	47
3340436	1.000000e+00	5
3340437	4.681115e-04	37
3340438	1.000000e+00	7
3340439	1.000000e+00	1
3340440	8.881784e-16	50
3340441	1.000000e+00	5
3340442	1.000000e+00	3
3340444	1.000000e+00	1
3340445	1.000000e+00	0
3340446	1.000000e+00	0
3341147	9.999549e-01	12
3341146	7.600562e-01	23
3341145	9.999549e-01	12
3341144	1.000000e+00	1
3341150	1.000000e+00	1
3341149	7.673339e-03	34
3341148	4.510745e-05	39
3341139	1.000000e+00	5
3341138	8.881784e-16	50
3341137	1.000000e+00	0
3341136	8.881784e-16	50
3341143	1.000000e+00	4
3341142	1.000000e+00	0
3341141	1.000000e+00	0
3341140	1.000000e+00	7
3341130	9.999881e-01	11
3341131	1.854161e-11	47
3341128	8.881784e-16	50
3341129	1.000000e+00	3
3341135	1.000000e+00	0
3341132	1.049339e-07	43
3341133	8.881784e-16	50
3341123	8.881784e-16	50
3341120	1.000000e+00	2
3341121	1.529320e-04	38
3341127	1.621870e-08	44
3341125	8.881784e-16	50
3341177	1.000000e+00	1
3341176	1.133316e-12	48
3341178	1.000000e+00	0
3341181	1.000000e+00	0
3341180	1.000000e+00	0
3341183	1.000000e+00	1
3341182	8.881784e-16	50
3341168	1.301086e-03	36
3341171	1.000000e+00	1
3341173	1.000000e+00	4
3341172	1.641957e-02	33
3341175	8.881784e-16	50
3341160	1.000000e+00	5
3341161	5.561376e-01	25
3341162	8.881784e-16	50
3341163	1.000000e+00	0
3341164	1.000000e+00	0
3341165	1.621870e-08	44
3341166	9.995319e-01	14
3341167	1.000000e+00	0
3341152	4.529710e-14	49
3341153	3.300224e-03	35
3341154	1.000000e+00	0
3341155	1.000000e+00	3
3341156	8.881784e-16	50
3341159	1.000000e+00	5
3341087	4.510745e-05	39
3341086	8.881784e-16	50
3341085	1.000000e+00	0
3341084	1.000000e+00	0
3341083	1.049339e-07	43
3341082	9.999999e-01	8
3341081	1.000000e+00	0
3341080	1.000000e+00	1
3341079	1.000000e+00	0
3341077	1.000000e+00	7
3341076	1.000000e+00	0
3341075	9.966998e-01	16
3341073	9.998471e-01	13
3341072	1.000000e+00	6
3341070	1.000000e+00	0
3341071	1.000000e+00	0
3341068	9.986989e-01	15
3341069	1.000000e+00	1
3341066	1.000000e+00	1
3341067	9.999994e-01	9
3341064	1.013194e-01	30
3341065	9.998471e-01	13
3341062	8.881784e-16	50
3341063	9.998471e-01	13
3341060	8.881784e-16	50
3341061	1.000000e+00	0
3341058	1.000000e+00	2
3341059	1.000000e+00	5
3341056	8.881784e-16	50
3341057	1.000000e+00	0
3341117	1.000000e+00	2
3341116	9.675457e-01	19
3341119	4.681115e-04	37
3341118	1.000000e+00	1
3341113	1.000000e+00	0
3341112	1.000000e+00	0
3341115	4.529710e-14	49
3341114	1.000000e+00	0
3341109	1.000000e+00	1
3341108	1.000000e+00	6
3341111	1.000000e+00	5
3341110	8.881784e-16	50
3341105	1.000000e+00	0
3341104	1.000000e+00	0
3341107	1.000000e+00	0
3341106	1.000000e+00	0
3341102	1.000000e+00	0
3341103	1.000000e+00	4
3341096	9.675457e-01	19
3341097	1.000000e+00	0
3341098	1.000000e+00	1
3341099	7.600562e-01	23
3341092	1.000000e+00	0
3341093	1.000000e+00	7
3341094	1.529320e-04	38
3341095	1.000000e+00	0
3341088	1.641957e-02	33
3341089	1.000000e+00	0
3341090	1.000000e+00	0
3341091	1.000000e+00	2
3341266	9.998471e-01	13
3341267	9.999999e-01	8
3341264	4.438624e-01	26
3341265	8.881784e-16	50
3341270	1.000000e+00	2
3341271	1.000000e+00	7
3341268	1.529320e-04	38
3341269	1.000000e+00	1
3341274	1.000000e+00	0
3341275	1.000000e+00	4
3341272	1.000000e+00	6
3341278	8.881784e-16	50
3341279	1.000000e+00	0
3341276	1.000000e+00	0
3341277	9.999999e-01	8
3341251	8.881784e-16	50
3341250	4.529710e-14	49
3341249	1.000000e+00	1
3341254	4.510745e-05	39
3341253	1.000000e+00	0
3341252	9.405398e-01	20
3341258	9.999999e-01	8
3341257	1.854161e-11	47
3341256	1.000000e+00	3
3341263	1.000000e+00	0
3341262	1.000000e+00	4
3341261	1.000000e+00	1
3341260	1.000000e+00	5
3341297	1.000000e+00	1
3341299	5.561376e-01	25
3341300	1.193067e-05	40
3341301	1.000000e+00	3
3341303	2.230891e-10	46
3341304	9.999999e-01	8
3341305	9.999972e-01	10
3341306	1.193067e-05	40
3341308	5.817779e-07	42
3341309	1.000000e+00	0
3341310	1.000000e+00	0
3341281	8.986806e-01	21
3341280	1.000000e+00	6
3341282	5.817779e-07	42
3341285	1.000000e+00	1
3341286	4.529710e-14	49
3341289	9.923267e-01	17
3341290	8.881784e-16	50
3341292	1.000000e+00	0
3341295	1.000000e+00	0
3341294	1.000000e+00	0
3341206	1.000000e+00	0
3341207	8.881784e-16	50
3341204	1.000000e+00	0
3341205	9.999994e-01	9
3341203	1.000000e+00	0
3341214	1.000000e+00	0
3341215	4.529710e-14	49
3341212	1.000000e+00	1
3341213	1.000000e+00	0
3341210	1.000000e+00	0
3341211	1.000000e+00	0
3341208	1.000000e+00	0
3341209	1.000000e+00	0
3341190	1.000000e+00	0
3341189	1.000000e+00	1
3341187	1.000000e+00	4
3341186	9.999972e-01	10
3341185	1.000000e+00	4
3341184	1.000000e+00	0
3341199	1.000000e+00	2
3341198	9.999972e-01	10
3341197	1.000000e+00	1
3341196	1.000000e+00	3
3341195	1.000000e+00	0
3341194	7.600562e-01	23
3341193	2.399438e-01	28
3341192	2.104926e-09	45
3341239	9.966998e-01	16
3341232	1.000000e+00	1
3341233	1.000000e+00	1
3341234	1.000000e+00	0
3341235	8.881784e-16	50
3341244	1.000000e+00	0
3341246	1.000000e+00	2
3341247	1.000000e+00	0
3341240	1.611182e-01	29
3341242	1.000000e+00	0
3341243	1.000000e+00	3
3341220	9.966998e-01	16
3341223	1.000000e+00	0
3341222	1.000000e+00	0
3341217	3.245432e-02	32
3341216	4.529710e-14	49
3341219	9.405398e-01	20
3341218	1.193067e-05	40
3341229	8.881784e-16	50
3341228	8.986806e-01	21
3341231	1.000000e+00	1
3341230	1.000000e+00	0
3341227	2.807050e-06	41
3341226	1.854161e-11	47
3340872	8.881784e-16	50
3340873	1.000000e+00	2
3340876	8.881784e-16	50
3340877	1.000000e+00	2
3340879	1.000000e+00	4
3340864	1.000000e+00	0
3340868	4.529710e-14	49
3340869	1.000000e+00	7
3340871	9.998471e-01	13
3340888	1.000000e+00	0
3340890	1.000000e+00	1
3340893	1.000000e+00	0
3340892	4.438624e-01	26
3340895	1.000000e+00	0
3340881	2.399438e-01	28
3340883	9.999994e-01	9
3340882	1.301086e-03	36
3340884	1.000000e+00	0
3340886	8.881784e-16	50
3340906	8.881784e-16	50
3340907	1.000000e+00	0
3340904	9.999881e-01	11
3340910	2.399438e-01	28
3340911	6.640945e-01	24
3340909	4.529710e-14	49
3340899	1.000000e+00	0
3340902	2.104926e-09	45
3340903	1.000000e+00	1
3340900	1.641957e-02	33
3340901	1.000000e+00	5
3340923	8.881784e-16	50
3340921	1.000000e+00	5
3340920	8.881784e-16	50
3340927	1.000000e+00	2
3340926	9.923267e-01	17
3340925	8.881784e-16	50
3340924	7.673339e-03	34
3340915	1.000000e+00	4
3340914	1.000000e+00	1
3340913	9.923267e-01	17
3340912	1.000000e+00	3
3340919	3.245432e-02	32
3340918	1.000000e+00	3
3340917	9.999881e-01	11
3340916	9.675457e-01	19
3340815	1.133316e-12	48
3340808	9.835804e-01	18
3340809	1.000000e+00	0
3340810	8.881784e-16	50
3340811	1.000000e+00	0
3340804	1.000000e+00	0
3340805	1.000000e+00	1
3340806	1.000000e+00	1
3340807	1.000000e+00	7
3340800	8.881784e-16	50
3340801	2.104926e-09	45
3340802	4.438624e-01	26
3340803	9.998471e-01	13
3340829	8.986806e-01	21
3340828	1.000000e+00	1
3340831	9.999549e-01	12
3340830	7.673339e-03	34
3340827	1.000000e+00	1
3340826	1.000000e+00	1
3340821	9.966998e-01	16
3340820	1.000000e+00	6
3340823	9.999994e-01	9
3340822	1.000000e+00	3
3340819	1.000000e+00	0
3340846	1.000000e+00	5
3340847	1.000000e+00	0
3340844	1.000000e+00	1
3340845	9.999549e-01	12
3340842	1.000000e+00	0
3340843	9.995319e-01	14
3340840	1.000000e+00	1
3340839	1.000000e+00	0
3340836	8.881784e-16	50
3340834	1.611182e-01	29
3340832	5.817779e-07	42
3340863	1.000000e+00	1
3340862	1.000000e+00	0
3340861	1.000000e+00	7
3340860	9.999881e-01	11
3340858	1.000000e+00	1
3340857	8.986806e-01	21
3340856	1.000000e+00	0
3340855	8.881784e-16	50
3340854	8.986806e-01	21
3340853	7.673339e-03	34
3340852	9.999549e-01	12
3340850	8.881784e-16	50
3340849	8.881784e-16	50
3340848	8.881784e-16	50
3340993	1.000000e+00	3
3340992	1.000000e+00	1
3340994	4.438624e-01	26
3340997	8.881784e-16	50
3340996	8.881784e-16	50
3340999	8.881784e-16	50
3340998	8.881784e-16	50
3341001	9.999994e-01	9
3341000	8.881784e-16	50
3341003	8.881784e-16	50
3341002	1.000000e+00	1
3341005	9.999972e-01	10
3341004	1.133316e-12	48
3341006	1.000000e+00	1
3341008	9.999881e-01	11
3341010	1.000000e+00	3
3341011	1.000000e+00	3
3341012	1.611182e-01	29
3341014	1.000000e+00	3
3341015	1.000000e+00	2
3341016	1.000000e+00	1
3341019	9.999999e-01	8
3341020	3.359055e-01	27
3341021	1.000000e+00	1
3341022	2.104926e-09	45
3341023	4.529710e-14	49
3341027	1.133316e-12	48
3341025	9.835804e-01	18
3341024	5.946023e-02	31
3341031	1.000000e+00	2
3341030	1.000000e+00	1
3341029	9.986989e-01	15
3341035	9.998471e-01	13
3341033	1.000000e+00	7
3341032	1.000000e+00	2
3341039	7.673339e-03	34
3341038	1.000000e+00	0
3341037	1.000000e+00	0
3341042	8.881784e-16	50
3341043	1.000000e+00	0
3341040	1.000000e+00	1
3341041	7.673339e-03	34
3341046	1.000000e+00	3
3341050	1.854161e-11	47
3341048	1.000000e+00	3
3341049	9.999994e-01	9
3341055	4.681115e-04	37
3341053	1.000000e+00	0
3340933	1.000000e+00	0
3340932	1.000000e+00	1
3340934	1.000000e+00	0
3340928	4.681115e-04	37
3340931	1.000000e+00	1
3340930	1.000000e+00	1
3340941	9.835804e-01	18
3340940	1.000000e+00	0
3340943	1.000000e+00	0
3340942	1.000000e+00	3
3340937	1.000000e+00	4
3340936	5.561376e-01	25
3340939	8.881784e-16	50
3340948	5.817779e-07	42
3340949	1.000000e+00	3
3340950	9.999972e-01	10
3340951	1.000000e+00	5
3340944	9.999881e-01	11
3340945	1.000000e+00	1
3340946	1.000000e+00	3
3340956	3.359055e-01	27
3340959	1.611182e-01	29
3340952	8.881784e-16	50
3340955	1.000000e+00	2
3340967	1.000000e+00	5
3340966	1.000000e+00	0
3340965	1.000000e+00	0
3340964	1.000000e+00	7
3340963	1.000000e+00	0
3340962	1.000000e+00	6
3340960	1.000000e+00	0
3340975	1.000000e+00	0
3340974	1.000000e+00	0
3340973	1.000000e+00	0
3340970	1.000000e+00	7
3340969	1.854161e-11	47
3340968	8.986806e-01	21
3340982	1.000000e+00	0
3340983	5.561376e-01	25
3340980	9.923267e-01	17
3340981	1.000000e+00	1
3340978	4.529710e-14	49
3340979	1.000000e+00	2
3340977	1.000000e+00	0
3340990	4.529710e-14	49
3340991	9.835804e-01	18
3340989	9.923267e-01	17
3340986	1.133316e-12	48
3340987	8.881784e-16	50
3340985	8.881784e-16	50
3341617	8.881784e-16	50
3341616	8.881784e-16	50
3341619	9.999972e-01	10
3341618	1.000000e+00	0
3341623	1.000000e+00	0
3341622	1.000000e+00	0
3341625	1.000000e+00	0
3341627	1.000000e+00	0
3341629	1.049339e-07	43
3341628	1.013194e-01	30
3341631	9.999972e-01	10
3341600	1.049339e-07	43
3341601	2.230891e-10	46
3341602	1.000000e+00	3
3341604	1.000000e+00	0
3341605	1.000000e+00	0
3341606	9.986989e-01	15
3341607	1.000000e+00	2
3341608	1.000000e+00	5
3341609	1.000000e+00	0
3341610	9.966998e-01	16
3341611	1.000000e+00	0
3341612	6.640945e-01	24
3341613	8.881784e-16	50
3341614	8.881784e-16	50
3341615	1.000000e+00	7
3341587	9.999881e-01	11
3341586	1.000000e+00	2
3341584	8.881784e-16	50
3341591	1.000000e+00	0
3341590	7.600562e-01	23
3341589	1.000000e+00	7
3341595	8.986806e-01	21
3341594	1.000000e+00	0
3341593	1.000000e+00	0
3341592	1.621870e-08	44
3341597	9.995319e-01	14
3341596	1.000000e+00	3
3341570	1.301086e-03	36
3341571	4.529710e-14	49
3341568	1.000000e+00	1
3341569	6.640945e-01	24
3341575	1.000000e+00	0
3341572	1.000000e+00	6
3341573	1.000000e+00	0
3341576	9.995319e-01	14
3341577	2.230891e-10	46
3341582	8.881784e-16	50
3341583	1.854161e-11	47
3341580	1.000000e+00	1
3341581	1.000000e+00	1
3341685	8.881784e-16	50
3341684	1.000000e+00	1
3341687	9.923267e-01	17
3341686	9.999881e-01	11
3341681	1.000000e+00	7
3341680	1.000000e+00	0
3341682	8.881784e-16	50
3341692	8.881784e-16	50
3341695	8.986806e-01	21
3341689	1.000000e+00	3
3341688	9.999972e-01	10
3341668	1.854161e-11	47
3341669	1.000000e+00	0
3341670	1.000000e+00	0
3341671	1.000000e+00	0
3341664	1.193067e-05	40
3341666	1.133316e-12	48
3341667	9.835804e-01	18
3341677	1.000000e+00	1
3341672	1.000000e+00	1
3341673	9.999999e-01	8
3341674	1.000000e+00	1
3341675	8.881784e-16	50
3341655	1.133316e-12	48
3341654	1.000000e+00	2
3341653	9.999881e-01	11
3341652	1.000000e+00	3
3341651	1.000000e+00	0
3341650	9.675457e-01	19
3341649	8.986806e-01	21
3341648	9.999999e-01	8
3341662	9.998471e-01	13
3341661	1.000000e+00	1
3341660	1.000000e+00	1
3341659	1.000000e+00	1
3341658	1.000000e+00	0
3341657	9.995319e-01	14
3341638	9.999994e-01	9
3341639	8.881784e-16	50
3341636	1.611182e-01	29
3341637	9.999999e-01	8
3341634	1.000000e+00	0
3341635	1.000000e+00	0
3341632	1.000000e+00	1
3341633	1.000000e+00	2
3341646	1.000000e+00	0
3341647	1.000000e+00	2
3341644	1.000000e+00	0
3341645	1.000000e+00	4
3341643	9.923267e-01	17
3341640	6.640945e-01	24
3341641	8.881784e-16	50
3341752	1.000000e+00	1
3341753	1.000000e+00	3
3341755	1.000000e+00	0
3341756	1.000000e+00	0
3341759	1.133316e-12	48
3341745	8.881784e-16	50
3341746	1.000000e+00	0
3341747	1.000000e+00	1
3341748	1.000000e+00	1
3341749	1.000000e+00	2
3341750	8.881784e-16	50
3341751	1.000000e+00	3
3341737	8.881784e-16	50
3341739	1.000000e+00	3
3341738	9.405398e-01	20
3341741	1.000000e+00	4
3341740	1.000000e+00	0
3341743	1.000000e+00	0
3341742	1.000000e+00	0
3341729	1.000000e+00	3
3341728	9.995319e-01	14
3341731	1.000000e+00	0
3341730	1.000000e+00	1
3341733	1.000000e+00	0
3341735	1.000000e+00	3
3341734	1.000000e+00	2
3341723	1.000000e+00	1
3341720	1.000000e+00	2
3341721	1.000000e+00	0
3341726	1.000000e+00	3
3341727	1.641957e-02	33
3341724	1.000000e+00	0
3341725	1.000000e+00	3
3341715	1.000000e+00	3
3341712	2.399438e-01	28
3341713	8.881784e-16	50
3341718	1.000000e+00	5
3341719	9.835804e-01	18
3341716	1.000000e+00	0
3341717	1.000000e+00	1
3341707	2.399438e-01	28
3341706	1.641957e-02	33
3341705	9.999999e-01	8
3341704	1.000000e+00	1
3341711	2.104926e-09	45
3341710	1.000000e+00	2
3341709	1.000000e+00	0
3341708	8.881784e-16	50
3341699	1.000000e+00	0
3341698	9.999881e-01	11
3341697	1.000000e+00	2
3341696	1.000000e+00	2
3341701	8.986806e-01	21
3341700	9.986989e-01	15
3341820	1.000000e+00	1
3341821	1.000000e+00	2
3341822	1.000000e+00	2
3341823	4.529710e-14	49
3341816	1.000000e+00	1
3341817	1.000000e+00	0
3341818	1.000000e+00	1
3341812	9.835804e-01	18
3341814	1.000000e+00	0
3341815	9.966998e-01	16
3341808	1.000000e+00	0
3341810	1.000000e+00	5
3341811	1.000000e+00	6
3341805	1.000000e+00	2
3341807	1.000000e+00	3
3341806	1.000000e+00	1
3341803	9.999994e-01	9
3341802	1.000000e+00	0
3341797	4.529710e-14	49
3341799	1.301086e-03	36
3341798	9.966998e-01	16
3341793	1.000000e+00	7
3341794	9.999972e-01	10
3341790	3.359055e-01	27
3341788	1.000000e+00	1
3341789	9.999999e-01	8
3341786	1.000000e+00	1
3341784	1.000000e+00	0
3341782	1.611182e-01	29
3341783	2.807050e-06	41
3341780	1.000000e+00	0
3341781	9.999881e-01	11
3341778	9.999881e-01	11
3341779	1.000000e+00	0
3341776	1.000000e+00	0
3341777	1.000000e+00	0
3341773	1.000000e+00	0
3341772	1.000000e+00	6
3341771	1.000000e+00	4
3341770	1.000000e+00	0
3341768	1.000000e+00	0
3341767	1.000000e+00	0
3341766	1.133316e-12	48
3341764	1.000000e+00	0
3341763	1.000000e+00	1
3341762	8.881784e-16	50
3341761	8.881784e-16	50
3341760	1.049339e-07	43
3341346	1.000000e+00	0
3341347	1.000000e+00	0
3342340	1.000000e+00	0
3341344	1.000000e+00	0
3341345	1.000000e+00	0
3341350	9.835804e-01	18
3342338	1.000000e+00	6
3341351	1.000000e+00	4
3342339	1.000000e+00	0
3341348	1.000000e+00	1
3342337	9.999999e-01	8
3341355	1.000000e+00	0
3341352	2.399438e-01	28
3341353	7.600562e-01	23
3341358	1.000000e+00	0
3341356	1.000000e+00	1
3341357	1.000000e+00	1
3341363	1.000000e+00	5
3341362	1.000000e+00	4
3341361	1.000000e+00	1
3341360	1.000000e+00	4
3341367	9.999999e-01	8
3341366	8.881784e-16	50
3341364	1.000000e+00	6
3341371	1.013194e-01	30
3341370	4.529710e-14	49
3341369	1.000000e+00	2
3341368	1.000000e+00	3
3341374	9.999999e-01	8
3341373	1.000000e+00	5
3341372	1.000000e+00	1
3341312	1.000000e+00	7
3341313	1.000000e+00	2
3341314	1.000000e+00	0
3341315	1.000000e+00	0
3341316	1.000000e+00	0
3341317	4.681115e-04	37
3341318	1.000000e+00	1
3341319	4.529710e-14	49
3341321	1.000000e+00	1
3341322	1.000000e+00	1
3341323	1.000000e+00	2
3341324	1.000000e+00	0
3341325	1.000000e+00	0
3341326	1.000000e+00	0
3341329	1.000000e+00	6
3341328	1.000000e+00	2
3341333	9.999881e-01	11
3341332	1.000000e+00	0
3341335	1.000000e+00	2
3341334	1.000000e+00	5
3341337	1.000000e+00	0
3341336	1.000000e+00	1
3341339	4.438624e-01	26
3341338	1.000000e+00	0
3341341	5.946023e-02	31
3341340	9.999999e-01	8
3341343	8.881784e-16	50
3341342	1.000000e+00	0
3341414	1.000000e+00	0
3341415	9.999881e-01	11
3341412	8.881784e-16	50
3341413	1.000000e+00	0
3341410	1.000000e+00	0
3341411	1.000000e+00	1
3341408	1.000000e+00	2
3341409	8.881784e-16	50
3341422	1.000000e+00	1
3341423	9.999994e-01	9
3341420	4.438624e-01	26
3341421	1.000000e+00	3
3341418	8.881784e-16	50
3341416	2.230891e-10	46
3341417	1.000000e+00	0
3341431	1.000000e+00	4
3341430	1.013194e-01	30
3341429	2.230891e-10	46
3341428	1.000000e+00	3
3341427	1.000000e+00	0
3341426	1.000000e+00	1
3341425	1.000000e+00	3
3341424	1.000000e+00	0
3341439	1.000000e+00	1
3341436	9.999881e-01	11
3341435	1.000000e+00	0
3341432	1.000000e+00	1
3341380	9.999999e-01	8
3341381	1.000000e+00	5
3341383	3.245432e-02	32
3341379	1.000000e+00	2
3341388	1.000000e+00	0
3341390	1.000000e+00	0
3341391	1.000000e+00	3
3341384	7.673339e-03	34
3341385	1.000000e+00	3
3341386	1.000000e+00	0
3341397	1.000000e+00	2
3341396	1.000000e+00	5
3341399	1.000000e+00	1
3341398	1.000000e+00	1
3341393	1.000000e+00	0
3341395	9.923267e-01	17
3341394	8.881784e-16	50
3341405	1.621870e-08	44
3341404	1.000000e+00	4
3341406	1.000000e+00	0
3341401	2.104926e-09	45
3341400	1.000000e+00	6
3341403	7.600562e-01	23
3341402	1.000000e+00	0
3341483	8.388818e-01	22
3341482	1.000000e+00	3
3341481	1.000000e+00	1
3341480	1.000000e+00	1
3341487	9.999972e-01	10
3341486	9.995319e-01	14
3341485	9.966998e-01	16
3341484	6.640945e-01	24
3341475	1.000000e+00	0
3341474	1.000000e+00	3
3341473	1.000000e+00	3
3341479	9.986989e-01	15
3341478	1.013194e-01	30
3341477	1.000000e+00	0
3341476	1.000000e+00	1
3341498	1.000000e+00	1
3341499	1.000000e+00	1
3341496	1.000000e+00	3
3341497	9.999999e-01	8
3341502	1.000000e+00	6
3341503	9.405398e-01	20
3341501	5.946023e-02	31
3341490	1.000000e+00	1
3341491	1.000000e+00	4
3341488	9.923267e-01	17
3341489	5.946023e-02	31
3341495	1.000000e+00	3
3341492	1.000000e+00	4
3341493	8.388818e-01	22
3341449	1.000000e+00	0
3341448	1.000000e+00	0
3341451	2.230891e-10	46
3341453	1.000000e+00	2
3341452	5.561376e-01	25
3341455	9.999994e-01	9
3341454	8.881784e-16	50
3341441	1.000000e+00	7
3341440	2.230891e-10	46
3341443	8.881784e-16	50
3341442	1.049339e-07	43
3341445	1.621870e-08	44
3341444	9.999994e-01	9
3341447	1.000000e+00	4
3341465	1.000000e+00	1
3341466	9.999881e-01	11
3341469	1.000000e+00	7
3341471	1.000000e+00	4
3341456	1.000000e+00	0
3341457	1.000000e+00	3
3341458	1.000000e+00	4
3341459	1.000000e+00	3
3341460	9.999881e-01	11
3341461	1.049339e-07	43
3341463	1.000000e+00	4
3341551	1.854161e-11	47
3341549	1.000000e+00	1
3341548	1.854161e-11	47
3341547	1.000000e+00	2
3341546	1.000000e+00	1
3341545	1.000000e+00	5
3341544	1.000000e+00	0
3341543	9.998471e-01	13
3341542	8.881784e-16	50
3341541	9.999999e-01	8
3341540	9.405398e-01	20
3341538	9.999881e-01	11
3341537	1.000000e+00	4
3341536	9.999549e-01	12
3341566	1.000000e+00	0
3341567	1.000000e+00	0
3341564	9.995319e-01	14
3341565	1.000000e+00	1
3341562	1.000000e+00	0
3341563	1.000000e+00	1
3341560	1.000000e+00	0
3341561	1.000000e+00	0
3341558	1.000000e+00	4
3341559	1.000000e+00	0
3341557	1.000000e+00	1
3341554	1.000000e+00	7
3341555	1.000000e+00	1
3341552	1.000000e+00	0
3341553	1.000000e+00	0
3341517	9.835804e-01	18
3341516	1.000000e+00	0
3341518	1.000000e+00	1
3341513	1.000000e+00	0
3341512	1.000000e+00	0
3341515	1.000000e+00	0
3341509	1.000000e+00	3
3341511	4.438624e-01	26
3341510	1.000000e+00	1
3341505	9.999549e-01	12
3341504	1.133316e-12	48
3341506	1.000000e+00	6
3341532	3.300224e-03	35
3341535	3.300224e-03	35
3341528	1.000000e+00	7
3341529	1.000000e+00	5
3341531	1.000000e+00	7
3341525	1.000000e+00	2
3341526	4.529710e-14	49
3341527	4.529710e-14	49
3341520	1.133316e-12	48
3341522	8.881784e-16	50
3341523	9.998471e-01	13
3342103	1.000000e+00	1
3342102	9.999999e-01	8
3342101	9.986989e-01	15
3342100	9.999549e-01	12
3342099	1.000000e+00	2
3342110	8.881784e-16	50
3342109	8.881784e-16	50
3342107	1.000000e+00	5
3342104	1.000000e+00	0
3342086	9.675457e-01	19
3342085	1.529320e-04	38
3342082	1.000000e+00	0
3342083	8.881784e-16	50
3342080	1.000000e+00	4
3342095	9.995319e-01	14
3342092	1.000000e+00	2
3342093	9.998471e-01	13
3342090	1.000000e+00	3
3342091	1.000000e+00	2
3342088	9.999999e-01	8
3342089	8.881784e-16	50
3342133	1.000000e+00	2
3342132	8.881784e-16	50
3342134	8.881784e-16	50
3342129	1.000000e+00	0
3342130	2.104926e-09	45
3342141	4.529710e-14	49
3342140	1.000000e+00	1
3342142	4.529710e-14	49
3342137	9.999994e-01	9
3342136	1.000000e+00	2
3342139	1.000000e+00	0
3342116	1.000000e+00	4
3342118	1.000000e+00	0
3342119	1.000000e+00	3
3342112	1.000000e+00	0
3342113	3.245432e-02	32
3342114	8.881784e-16	50
3342115	4.510745e-05	39
3342124	1.000000e+00	5
3342126	1.000000e+00	0
3342127	9.999994e-01	9
3342120	1.000000e+00	1
3342121	8.388818e-01	22
3342163	1.000000e+00	0
3342162	1.000000e+00	1
3342161	3.245432e-02	32
3342160	1.000000e+00	1
3342167	9.986989e-01	15
3342166	9.999999e-01	8
3342165	1.000000e+00	1
3342171	1.641957e-02	33
3342169	8.881784e-16	50
3342175	1.000000e+00	0
3342174	1.000000e+00	0
3342173	1.000000e+00	0
3342172	1.000000e+00	0
3342146	1.000000e+00	0
3342145	1.301086e-03	36
3342150	1.000000e+00	2
3342151	1.000000e+00	0
3342149	1.193067e-05	40
3342155	9.999549e-01	12
3342152	1.000000e+00	2
3342153	1.000000e+00	0
3342159	1.000000e+00	0
3342156	1.000000e+00	0
3342157	9.999999e-01	8
3342193	1.000000e+00	0
3342195	9.835804e-01	18
3342194	1.000000e+00	6
3342197	1.000000e+00	3
3342196	9.999549e-01	12
3342199	1.000000e+00	0
3342201	1.000000e+00	0
3342200	1.000000e+00	0
3342203	1.000000e+00	2
3342205	1.000000e+00	1
3342204	1.049339e-07	43
3342207	1.621870e-08	44
3342206	9.999549e-01	12
3342176	4.438624e-01	26
3342177	1.000000e+00	0
3342178	1.000000e+00	0
3342179	4.529710e-14	49
3342180	7.673339e-03	34
3342181	9.675457e-01	19
3342182	1.000000e+00	0
3342183	1.000000e+00	0
3342184	1.000000e+00	0
3342185	1.000000e+00	1
3342187	9.999881e-01	11
3342188	1.000000e+00	0
3342189	1.049339e-07	43
3342190	9.995319e-01	14
3342191	7.600562e-01	23
3342236	9.999972e-01	10
3342237	1.000000e+00	3
3342234	1.000000e+00	0
3342235	9.999881e-01	11
3342232	8.881784e-16	50
3342233	9.999999e-01	8
3342230	1.000000e+00	0
3342231	1.000000e+00	0
3342229	8.881784e-16	50
3342226	1.000000e+00	2
3342227	1.000000e+00	2
3342225	1.000000e+00	6
3342223	9.835804e-01	18
3342222	1.000000e+00	3
3342221	1.000000e+00	3
3342220	1.000000e+00	5
3342219	9.999999e-01	8
3342217	1.000000e+00	0
3342216	1.000000e+00	4
3342215	1.000000e+00	0
3342213	1.000000e+00	0
3342212	1.000000e+00	1
3342211	2.399438e-01	28
3342210	4.529710e-14	49
3342209	9.835804e-01	18
3342208	4.681115e-04	37
3342268	1.000000e+00	0
3342269	8.881784e-16	50
3342270	2.230891e-10	46
3342271	8.986806e-01	21
3342264	1.000000e+00	0
3342266	1.000000e+00	0
3342267	9.966998e-01	16
3342260	9.999972e-01	10
3342261	9.999994e-01	9
3342263	1.000000e+00	5
3342256	8.881784e-16	50
3342257	8.881784e-16	50
3342258	1.000000e+00	6
3342259	1.301086e-03	36
3342253	1.000000e+00	2
3342252	3.300224e-03	35
3342255	1.133316e-12	48
3342254	8.881784e-16	50
3342249	1.854161e-11	47
3342248	2.399438e-01	28
3342250	9.923267e-01	17
3342245	5.946023e-02	31
3342244	1.000000e+00	2
3342247	1.133316e-12	48
3342246	1.000000e+00	0
3342241	1.000000e+00	2
3342240	1.000000e+00	0
3342242	3.300224e-03	35
3342298	1.000000e+00	3
3342299	4.438624e-01	26
3342296	1.000000e+00	1
3342297	1.000000e+00	1
3342302	1.000000e+00	7
3342303	8.881784e-16	50
3342300	1.000000e+00	0
3342290	1.000000e+00	0
3342291	9.998471e-01	13
3342294	9.675457e-01	19
3342295	1.000000e+00	0
3342292	1.013194e-01	30
3342293	8.881784e-16	50
3342283	4.529710e-14	49
3342282	1.000000e+00	0
3342281	1.000000e+00	4
3342287	1.049339e-07	43
3342285	1.000000e+00	5
3342284	1.000000e+00	0
3342275	1.000000e+00	0
3342274	1.000000e+00	0
3342273	4.510745e-05	39
3342272	9.999999e-01	8
3342279	1.000000e+00	0
3342278	1.000000e+00	0
3342277	1.000000e+00	0
3342276	1.000000e+00	0
3342328	3.300224e-03	35
3342329	1.000000e+00	1
3342330	1.000000e+00	2
3342331	9.999549e-01	12
3342332	1.000000e+00	2
3342333	1.000000e+00	0
3342334	9.995319e-01	14
3342335	1.193067e-05	40
3342321	1.854161e-11	47
3342324	9.923267e-01	17
3342325	1.000000e+00	1
3342326	1.000000e+00	6
3342327	1.000000e+00	0
3342313	1.000000e+00	1
3342312	1.000000e+00	0
3342314	1.133316e-12	48
3342316	1.000000e+00	2
3342305	1.000000e+00	0
3342304	1.000000e+00	0
3342306	1.013194e-01	30
3342309	9.999881e-01	11
3342308	1.000000e+00	1
3342311	4.510745e-05	39
3342310	1.000000e+00	0
3341828	1.000000e+00	0
3341829	1.000000e+00	0
3341830	1.000000e+00	0
3341831	1.641957e-02	33
3341824	9.999881e-01	11
3341825	9.999994e-01	9
3341827	1.000000e+00	6
3341837	8.881784e-16	50
3341838	1.000000e+00	6
3341839	1.133316e-12	48
3341833	1.000000e+00	0
3341834	1.000000e+00	0
3341835	1.000000e+00	1
3341845	1.000000e+00	4
3341844	1.000000e+00	4
3341847	4.529710e-14	49
3341841	1.000000e+00	0
3341840	4.529710e-14	49
3341843	1.000000e+00	1
3341842	1.000000e+00	1
3341853	1.000000e+00	0
3341855	1.000000e+00	0
3341854	1.000000e+00	3
3341849	1.000000e+00	2
3341848	1.133316e-12	48
3341851	1.000000e+00	0
3341850	1.000000e+00	2
3341862	8.881784e-16	50
3341860	1.000000e+00	5
3341861	1.000000e+00	0
3341858	1.000000e+00	0
3341859	1.000000e+00	5
3341857	1.000000e+00	6
3341870	1.000000e+00	2
3341871	5.946023e-02	31
3341868	9.999999e-01	8
3341869	1.000000e+00	0
3341866	1.000000e+00	3
3341867	1.000000e+00	4
3341865	9.999994e-01	9
3341879	1.000000e+00	0
3341878	1.000000e+00	0
3341875	1.000000e+00	6
3341874	1.000000e+00	1
3341873	1.193067e-05	40
3341872	1.000000e+00	0
3341887	5.946023e-02	31
3341886	8.881784e-16	50
3341885	1.000000e+00	0
3341884	1.000000e+00	1
3341883	1.000000e+00	2
3341882	1.000000e+00	0
3341881	4.681115e-04	37
3341880	1.000000e+00	1
3341888	1.000000e+00	1
3341889	8.881784e-16	50
3341890	1.000000e+00	7
3341892	1.000000e+00	1
3341894	1.000000e+00	0
3341895	1.000000e+00	0
3341896	1.000000e+00	3
3341897	9.999881e-01	11
3341898	1.000000e+00	3
3341899	9.999972e-01	10
3341900	1.000000e+00	2
3341901	9.923267e-01	17
3341902	1.000000e+00	3
3341903	9.999881e-01	11
3341905	8.881784e-16	50
3341904	1.000000e+00	7
3341907	1.000000e+00	4
3341906	8.881784e-16	50
3341909	1.000000e+00	4
3341908	1.013194e-01	30
3341911	1.000000e+00	4
3341910	4.681115e-04	37
3341913	1.000000e+00	5
3341912	1.000000e+00	1
3341915	1.000000e+00	0
3341917	1.000000e+00	5
3341916	9.986989e-01	15
3341919	9.998471e-01	13
3341918	1.000000e+00	0
3341922	1.000000e+00	0
3341920	1.000000e+00	0
3341927	1.000000e+00	2
3341924	8.881784e-16	50
3341925	8.881784e-16	50
3341930	1.000000e+00	0
3341931	1.000000e+00	3
3341928	4.510745e-05	39
3341929	1.000000e+00	1
3341934	9.999881e-01	11
3341935	9.999881e-01	11
3341932	1.000000e+00	3
3341933	1.000000e+00	1
3341939	1.000000e+00	1
3341938	1.000000e+00	4
3341937	1.000000e+00	2
3341936	1.000000e+00	3
3341943	1.000000e+00	0
3341942	2.399438e-01	28
3341941	1.000000e+00	0
3341940	9.999549e-01	12
3341947	1.000000e+00	3
3341946	1.000000e+00	0
3341945	1.000000e+00	1
3341944	8.986806e-01	21
3341951	1.000000e+00	0
3341950	1.000000e+00	0
3341949	1.000000e+00	2
3341948	2.399438e-01	28
3341965	1.000000e+00	0
3341964	1.000000e+00	5
3341967	1.000000e+00	0
3341966	1.000000e+00	0
3341961	1.000000e+00	0
3341960	1.000000e+00	0
3341963	1.000000e+00	0
3341962	4.681115e-04	37
3341957	1.000000e+00	0
3341956	2.104926e-09	45
3341959	8.881784e-16	50
3341958	1.000000e+00	0
3341953	1.641957e-02	33
3341955	9.999881e-01	11
3341980	1.000000e+00	2
3341981	1.000000e+00	7
3341983	1.000000e+00	2
3341976	9.966998e-01	16
3341977	9.986989e-01	15
3341978	2.104926e-09	45
3341972	1.000000e+00	3
3341973	1.000000e+00	0
3341974	1.000000e+00	0
3341968	1.000000e+00	1
3341969	8.881784e-16	50
3341970	3.359055e-01	27
3341971	9.405398e-01	20
3341999	1.611182e-01	29
3341998	1.000000e+00	0
3341997	1.000000e+00	0
3341996	1.000000e+00	1
3341995	1.133316e-12	48
3341994	1.000000e+00	0
3341993	1.000000e+00	0
3341992	1.000000e+00	0
3341991	1.000000e+00	5
3341990	1.000000e+00	2
3341989	1.000000e+00	4
3341987	1.000000e+00	7
3341986	1.000000e+00	3
3341985	1.000000e+00	4
3342015	1.000000e+00	7
3342010	8.881784e-16	50
3342011	2.399438e-01	28
3342008	1.000000e+00	4
3342009	9.986989e-01	15
3342006	1.049339e-07	43
3342007	1.000000e+00	0
3342004	1.000000e+00	1
3342005	1.000000e+00	0
3342003	8.881784e-16	50
3342000	1.611182e-01	29
3342001	1.133316e-12	48
3342025	1.000000e+00	0
3342024	1.000000e+00	0
3342027	1.000000e+00	4
3342026	3.359055e-01	27
3342029	1.000000e+00	0
3342031	1.133316e-12	48
3342030	9.405398e-01	20
3342017	1.000000e+00	0
3342016	1.000000e+00	3
3342019	1.013194e-01	30
3342018	9.986989e-01	15
3342021	6.640945e-01	24
3342020	1.000000e+00	4
3342022	1.000000e+00	3
3342040	1.000000e+00	0
3342043	9.675457e-01	19
3342044	1.000000e+00	5
3342045	1.000000e+00	7
3342046	8.881784e-16	50
3342047	9.675457e-01	19
3342032	8.881784e-16	50
3342033	1.133316e-12	48
3342035	1.621870e-08	44
3342036	9.675457e-01	19
3342037	1.000000e+00	1
3342038	9.999549e-01	12
3342039	8.881784e-16	50
3342059	1.000000e+00	3
3342058	2.104926e-09	45
3342057	9.923267e-01	17
3342056	4.510745e-05	39
3342061	1.000000e+00	1
3342060	9.999994e-01	9
3342050	1.000000e+00	0
3342049	1.000000e+00	3
3342048	1.000000e+00	1
3342055	8.881784e-16	50
3342054	1.000000e+00	3
3342053	5.561376e-01	25
3342052	9.999549e-01	12
3342074	1.000000e+00	5
3342075	3.300224e-03	35
3342072	1.000000e+00	0
3342079	1.000000e+00	1
3342076	9.995319e-01	14
3342077	1.000000e+00	0
3342066	1.000000e+00	0
3342067	1.000000e+00	0
3342065	1.000000e+00	0
3342070	9.999994e-01	9
3342068	1.000000e+00	0
3342069	1.000000e+00	0
3345757	5.817779e-07	42
3345759	5.817779e-07	42
3345758	1.049339e-07	43
3345762	9.923267e-01	17
3345763	7.600562e-01	23
3345760	2.807050e-06	41
3345761	9.835804e-01	18
3345766	1.049339e-07	43
3345767	1.000000e+00	4
3345764	2.399438e-01	28
3345765	1.000000e+00	2
3339203	8.986806e-01	21
3339202	1.000000e+00	4
3339201	1.000000e+00	0
3339200	9.999999e-01	8
3339207	1.611182e-01	29
3339206	2.230891e-10	46
3339205	1.000000e+00	1
3339204	1.000000e+00	0
3339211	1.000000e+00	0
3339210	1.000000e+00	2
3339209	2.399438e-01	28
3339208	1.641957e-02	33
3339215	1.000000e+00	1
3339214	8.881784e-16	50
3339218	1.193067e-05	40
3339219	1.000000e+00	1
3339216	1.000000e+00	0
3339217	1.000000e+00	3
3339222	1.000000e+00	0
3339223	9.999549e-01	12
3339220	1.000000e+00	1
3339221	1.000000e+00	1
3339227	1.000000e+00	1
3339224	9.999994e-01	9
3339225	1.000000e+00	5
3339230	1.193067e-05	40
3339228	1.000000e+00	0
3339229	9.995319e-01	14
3339233	9.999549e-01	12
3339232	1.000000e+00	6
3339235	1.000000e+00	0
3339234	9.999549e-01	12
3339237	9.999994e-01	9
3339236	7.600562e-01	23
3339239	9.999999e-01	8
3339238	9.835804e-01	18
3339241	8.881784e-16	50
3339243	1.000000e+00	0
3339242	1.000000e+00	2
3339245	4.681115e-04	37
3339244	8.881784e-16	50
3339247	9.999972e-01	10
3339246	1.641957e-02	33
3339249	7.673339e-03	34
3339250	3.245432e-02	32
3339251	2.104926e-09	45
3339252	1.000000e+00	0
3339253	1.000000e+00	0
3339254	1.000000e+00	4
3339255	9.999994e-01	9
3339256	1.000000e+00	0
3339259	1.013194e-01	30
3339262	9.999999e-01	8
3339142	1.013194e-01	30
3339141	1.000000e+00	1
3339140	1.000000e+00	1
3339139	1.000000e+00	1
3339138	1.000000e+00	2
3339137	4.529710e-14	49
3339136	1.000000e+00	1
3339151	1.000000e+00	2
3339150	1.000000e+00	4
3339148	7.600562e-01	23
3339147	8.881784e-16	50
3339146	9.999994e-01	9
3339145	9.999999e-01	8
3339144	9.999549e-01	12
3339158	1.000000e+00	0
3339159	1.854161e-11	47
3339156	1.000000e+00	0
3339154	1.000000e+00	1
3339155	1.000000e+00	1
3339152	8.881784e-16	50
3339153	3.245432e-02	32
3339166	1.000000e+00	2
3339167	8.881784e-16	50
3339162	3.359055e-01	27
3339163	1.000000e+00	2
3339160	9.999999e-01	8
3339161	1.854161e-11	47
3339172	1.000000e+00	2
3339175	1.000000e+00	2
3339174	1.000000e+00	0
3339169	9.999994e-01	9
3339170	1.000000e+00	6
3339181	1.000000e+00	1
3339180	9.986989e-01	15
3339183	1.000000e+00	4
3339182	1.000000e+00	1
3339177	3.300224e-03	35
3339176	4.438624e-01	26
3339179	1.000000e+00	2
3339178	1.000000e+00	0
3339190	9.675457e-01	19
3339191	1.000000e+00	0
3339184	1.000000e+00	2
3339185	1.000000e+00	1
3339186	1.000000e+00	1
3339187	1.529320e-04	38
3339196	1.000000e+00	1
3339197	1.000000e+00	6
3339198	4.681115e-04	37
3339199	1.000000e+00	4
3339192	9.923267e-01	17
3339193	1.000000e+00	0
3339194	4.529710e-14	49
3339195	1.000000e+00	2
3339082	1.621870e-08	44
3339080	1.000000e+00	3
3339081	3.359055e-01	27
3339087	8.881784e-16	50
3339084	9.999994e-01	9
3339074	1.000000e+00	1
3339075	1.000000e+00	4
3339072	1.000000e+00	1
3339078	1.000000e+00	0
3339076	3.359055e-01	27
3339077	9.999994e-01	9
3339099	1.000000e+00	2
3339098	1.000000e+00	0
3339097	1.000000e+00	0
3339103	1.000000e+00	0
3339102	8.881784e-16	50
3339101	1.000000e+00	1
3339100	1.000000e+00	0
3339091	1.000000e+00	1
3339090	9.835804e-01	18
3339089	1.000000e+00	4
3339088	5.946023e-02	31
3339095	1.000000e+00	0
3339094	4.438624e-01	26
3339093	1.000000e+00	0
3339112	1.000000e+00	1
3339113	1.000000e+00	0
3339114	1.000000e+00	2
3339116	1.000000e+00	1
3339117	1.000000e+00	0
3339118	1.000000e+00	1
3339119	8.986806e-01	21
3339104	1.000000e+00	3
3339105	1.000000e+00	1
3339106	1.000000e+00	2
3339107	8.388818e-01	22
3339108	1.000000e+00	0
3339109	1.000000e+00	0
3339110	1.000000e+00	2
3339111	1.000000e+00	3
3339129	8.881784e-16	50
3339128	1.000000e+00	0
3339131	1.000000e+00	0
3339133	1.000000e+00	1
3339132	1.000000e+00	1
3339135	1.000000e+00	1
3339134	1.000000e+00	0
3339121	1.000000e+00	0
3339120	1.000000e+00	0
3339123	5.946023e-02	31
3339122	1.000000e+00	0
3339124	4.529710e-14	49
3339127	8.881784e-16	50
3339126	1.000000e+00	0
3339022	1.000000e+00	2
3339023	1.000000e+00	0
3339020	1.000000e+00	1
3339021	8.881784e-16	50
3339019	1.000000e+00	3
3339016	1.049339e-07	43
3339017	1.000000e+00	1
3339015	1.000000e+00	0
3339012	1.000000e+00	0
3339013	1.000000e+00	3
3339010	1.000000e+00	0
3339011	9.999994e-01	9
3339008	1.000000e+00	0
3339009	1.000000e+00	6
3339039	9.999881e-01	11
3339038	9.998471e-01	13
3339037	9.995319e-01	14
3339035	1.000000e+00	1
3339034	8.388818e-01	22
3339033	1.000000e+00	7
3339032	1.301086e-03	36
3339031	9.986989e-01	15
3339030	1.000000e+00	1
3339028	4.529710e-14	49
3339027	9.923267e-01	17
3339025	1.133316e-12	48
3339052	1.000000e+00	2
3339053	1.000000e+00	2
3339055	9.999999e-01	8
3339049	1.049339e-07	43
3339050	1.000000e+00	1
3339051	1.000000e+00	5
3339044	1.000000e+00	0
3339046	1.000000e+00	5
3339040	1.000000e+00	3
3339041	5.946023e-02	31
3339042	5.817779e-07	42
3339043	1.000000e+00	2
3339069	9.999881e-01	11
3339068	1.000000e+00	1
3339071	1.000000e+00	2
3339070	8.881784e-16	50
3339065	1.000000e+00	5
3339064	1.000000e+00	0
3339067	9.999994e-01	9
3339066	5.817779e-07	42
3339061	1.000000e+00	0
3339062	8.881784e-16	50
3339057	3.359055e-01	27
3339058	4.529710e-14	49
3338998	9.999881e-01	11
3338999	9.986989e-01	15
3338996	1.000000e+00	1
3338997	1.301086e-03	36
3339002	1.000000e+00	1
3339003	1.641957e-02	33
3339000	2.104926e-09	45
3339001	1.000000e+00	0
3339006	1.000000e+00	0
3339004	9.999549e-01	12
3339689	3.359055e-01	27
3339688	2.230891e-10	46
3339691	1.000000e+00	3
3339690	4.438624e-01	26
3339693	1.000000e+00	2
3339692	4.438624e-01	26
3339694	9.675457e-01	19
3339681	1.000000e+00	0
3339680	1.000000e+00	1
3339683	1.000000e+00	5
3339682	1.000000e+00	0
3339685	1.000000e+00	0
3339684	9.923267e-01	17
3339687	4.529710e-14	49
3339686	4.510745e-05	39
3339704	1.000000e+00	3
3339705	1.000000e+00	0
3339706	9.405398e-01	20
3339708	1.000000e+00	6
3339709	8.881784e-16	50
3339710	9.998471e-01	13
3339696	2.399438e-01	28
3339697	3.300224e-03	35
3339698	9.999549e-01	12
3339699	1.000000e+00	0
3339700	1.000000e+00	0
3339701	1.000000e+00	2
3339702	1.000000e+00	2
3339703	9.999994e-01	9
3339659	8.881784e-16	50
3339658	1.000000e+00	1
3339656	1.049339e-07	43
3339663	1.000000e+00	5
3339662	1.000000e+00	4
3339661	8.881784e-16	50
3339660	1.000000e+00	1
3339651	1.000000e+00	6
3339650	5.561376e-01	25
3339649	8.388818e-01	22
3339648	1.000000e+00	6
3339655	8.881784e-16	50
3339653	1.000000e+00	1
3339652	1.529320e-04	38
3339674	9.999994e-01	9
3339675	9.999972e-01	10
3339672	1.000000e+00	1
3339673	1.000000e+00	2
3339678	9.835804e-01	18
3339679	1.000000e+00	4
3339676	1.000000e+00	2
3339677	1.000000e+00	3
3339666	1.000000e+00	3
3339667	1.000000e+00	0
3339664	1.000000e+00	0
3339665	1.000000e+00	6
3339670	2.230891e-10	46
3339671	1.000000e+00	1
3339668	9.999994e-01	9
3339669	1.000000e+00	0
3339757	3.359055e-01	27
3339756	8.881784e-16	50
3339759	1.000000e+00	1
3339758	4.438624e-01	26
3339753	4.510745e-05	39
3339752	1.193067e-05	40
3339755	1.000000e+00	0
3339754	1.000000e+00	7
3339749	8.881784e-16	50
3339748	1.000000e+00	2
3339750	1.000000e+00	1
3339745	1.000000e+00	2
3339744	1.000000e+00	0
3339747	1.000000e+00	0
3339772	1.000000e+00	0
3339773	5.561376e-01	25
3339774	1.000000e+00	3
3339775	9.999999e-01	8
3339768	9.998471e-01	13
3339769	5.946023e-02	31
3339770	1.000000e+00	1
3339771	1.000000e+00	0
3339764	8.881784e-16	50
3339765	9.999972e-01	10
3339760	9.999972e-01	10
3339761	8.881784e-16	50
3339763	1.000000e+00	0
3339721	1.000000e+00	5
3339720	9.923267e-01	17
3339719	1.000000e+00	5
3339718	1.000000e+00	7
3339717	1.000000e+00	5
3339716	1.000000e+00	4
3339715	9.998471e-01	13
3339714	5.817779e-07	42
3339713	4.510745e-05	39
3339742	1.000000e+00	1
3339743	8.881784e-16	50
3339740	1.000000e+00	0
3339741	1.000000e+00	0
3339738	5.817779e-07	42
3339739	1.000000e+00	0
3339736	1.000000e+00	5
3339737	1.000000e+00	7
3339734	1.641957e-02	33
3339735	1.000000e+00	1
3339732	1.133316e-12	48
3339733	9.999972e-01	10
3339730	8.881784e-16	50
3339731	9.405398e-01	20
3339728	1.000000e+00	0
3339729	1.193067e-05	40
[truncated: 718 more rows]
