# Supplementary material for: Translational Selection Is Ubiquitous in Prokaryotes
Source: PLoS Genet. 2010 Jun 24;6(6):e1001004. doi: 10.1371/journal.pgen.1001004 (PMC2891978; doi:10.1371/journal.pgen.1001004)
Supplement: Dataset S1 — OCU/non-OCU gene calls in 461 Bacterial and Archaeal genomes, and summary tables of genome properties and OCU preferences for specific codons. (4.77 MB ZIP) [file pgen.1001004.s001.zip › Dataset_S1_Bacteria/Brucella_canis_ATCC_23365.arff.ocuGenes]

GeneID	signTest_p	ocuProbWinCnt
5783893	1.000000e+00	1
5783892	1.000000e+00	1
5783895	1.000000e+00	7
5783894	1.000000e+00	1
5783901	8.881784e-16	50
5783900	8.881784e-16	50
5783903	9.986989e-01	15
5783902	9.835804e-01	18
5783897	9.998471e-01	13
5783896	7.673339e-03	34
5783898	9.986989e-01	15
5783910	1.000000e+00	2
5783911	1.000000e+00	0
5783908	1.000000e+00	0
5783906	1.301086e-03	36
5783904	9.998471e-01	13
5783905	1.529320e-04	38
5783918	1.000000e+00	0
5783919	1.000000e+00	0
5783916	1.000000e+00	7
5783917	1.000000e+00	0
5783914	9.966998e-01	16
5783915	7.600562e-01	23
5783913	1.000000e+00	0
5783927	1.000000e+00	1
5783926	1.000000e+00	0
5783924	1.000000e+00	0
5783923	1.000000e+00	0
5783921	9.995319e-01	14
5783920	1.000000e+00	6
5783935	1.000000e+00	0
5783934	8.881784e-16	50
5783933	1.000000e+00	0
5783932	8.881784e-16	50
5783931	1.000000e+00	4
5783930	4.529710e-14	49
5783929	1.000000e+00	0
5783928	1.000000e+00	0
5784013	9.999999e-01	8
5784012	8.881784e-16	50
5784015	1.000000e+00	7
5784014	3.300224e-03	35
5784009	1.000000e+00	0
5784008	1.000000e+00	0
5784011	1.000000e+00	1
5784010	1.000000e+00	1
5784004	8.986806e-01	21
5784007	1.000000e+00	7
5784001	1.193067e-05	40
5784000	1.000000e+00	1
5784003	1.000000e+00	0
5784028	1.000000e+00	0
5784029	2.399438e-01	28
5784030	1.000000e+00	1
5784024	1.621870e-08	44
5784025	1.000000e+00	0
5784026	1.000000e+00	5
5784020	1.000000e+00	0
5784023	7.673339e-03	34
5784016	1.000000e+00	0
5784019	1.000000e+00	0
5784047	1.000000e+00	5
5784045	1.000000e+00	2
5784042	1.000000e+00	3
5784041	1.000000e+00	2
5784040	9.675457e-01	19
5784039	8.881784e-16	50
5784038	8.881784e-16	50
5784037	1.854161e-11	47
5784036	1.013194e-01	30
5784035	1.000000e+00	5
5784034	1.000000e+00	3
5784033	1.000000e+00	3
5784062	9.675457e-01	19
5784060	8.881784e-16	50
5784061	1.000000e+00	0
5784058	1.000000e+00	0
5784059	8.881784e-16	50
5784056	1.000000e+00	7
5784057	5.561376e-01	25
5784055	2.230891e-10	46
5784052	1.000000e+00	3
5784053	1.013194e-01	30
5784050	1.000000e+00	1
5784051	1.000000e+00	2
5784048	1.641957e-02	33
5784049	1.000000e+00	2
5783947	1.000000e+00	5
5783946	1.000000e+00	4
5783949	9.999994e-01	9
5783948	9.998471e-01	13
5783951	1.000000e+00	0
5783950	1.000000e+00	1
5783937	1.000000e+00	0
5783939	1.000000e+00	3
5783938	2.230891e-10	46
5783941	1.000000e+00	0
5783940	1.000000e+00	0
5783942	1.000000e+00	1
5783960	1.000000e+00	0
5783961	1.000000e+00	0
5783963	8.388818e-01	22
5783964	9.999881e-01	11
5783965	9.995319e-01	14
5783966	8.881784e-16	50
5783952	1.000000e+00	1
5783953	1.133316e-12	48
5783954	9.995319e-01	14
5783955	4.510745e-05	39
5783956	9.405398e-01	20
5783957	1.000000e+00	1
5783958	8.881784e-16	50
5783979	1.000000e+00	1
5783978	9.999549e-01	12
5783977	1.000000e+00	0
5783976	1.000000e+00	5
5783983	8.881784e-16	50
5783982	1.000000e+00	0
5783971	1.000000e+00	7
5783970	1.000000e+00	0
5783969	4.438624e-01	26
5783968	1.000000e+00	7
5783974	1.000000e+00	0
5783973	1.000000e+00	0
5783972	7.600562e-01	23
5783994	1.000000e+00	4
5783992	3.300224e-03	35
5783998	1.000000e+00	2
5783999	1.529320e-04	38
5783986	1.000000e+00	0
5783987	9.999999e-01	8
5783984	1.000000e+00	0
5783985	9.835804e-01	18
5783990	1.000000e+00	1
5783991	1.000000e+00	0
5783988	9.995319e-01	14
5783989	1.000000e+00	0
5784418	9.999999e-01	8
5784419	9.675457e-01	19
5784416	1.000000e+00	0
5784417	1.000000e+00	3
5784422	8.881784e-16	50
5784423	1.000000e+00	1
5784420	1.854161e-11	47
5784421	1.000000e+00	0
5784427	1.000000e+00	0
5784424	1.000000e+00	0
5784425	1.000000e+00	6
5784430	1.000000e+00	0
5784431	1.133316e-12	48
5784428	1.000000e+00	7
5784429	1.000000e+00	0
5784435	1.000000e+00	0
5784434	6.640945e-01	24
5784432	1.000000e+00	1
5784439	9.999994e-01	9
5784438	1.000000e+00	1
5784437	2.104926e-09	45
5784436	1.000000e+00	0
5784443	2.399438e-01	28
5784441	1.000000e+00	0
5784447	2.807050e-06	41
5784445	4.681115e-04	37
5784385	9.999999e-01	8
5784386	1.000000e+00	7
5784387	1.000000e+00	0
5784388	1.000000e+00	0
5784389	1.000000e+00	0
5784390	1.000000e+00	1
5784391	1.000000e+00	1
5784392	7.600562e-01	23
5784395	7.673339e-03	34
5784396	1.000000e+00	1
5784397	1.000000e+00	3
5784398	1.000000e+00	0
5784399	1.000000e+00	0
5784401	1.000000e+00	0
5784400	1.000000e+00	1
5784403	9.923267e-01	17
5784402	1.000000e+00	0
5784405	1.000000e+00	0
5784404	9.999549e-01	12
5784406	1.000000e+00	7
5784409	1.000000e+00	0
5784408	1.133316e-12	48
5784410	5.946023e-02	31
5784413	8.881784e-16	50
5784415	1.854161e-11	47
5784414	1.000000e+00	0
5784358	9.966998e-01	16
5784359	9.999994e-01	9
5784356	1.000000e+00	5
5784357	1.000000e+00	0
5784354	1.000000e+00	0
5784355	8.881784e-16	50
5784352	8.881784e-16	50
5784353	1.000000e+00	0
5784366	1.000000e+00	3
5784367	1.000000e+00	0
5784364	1.000000e+00	1
5784365	1.000000e+00	1
5784362	8.881784e-16	50
5784363	8.881784e-16	50
5784360	1.000000e+00	6
5784361	1.000000e+00	0
5784375	9.995319e-01	14
5784374	2.104926e-09	45
5784372	1.000000e+00	2
5784371	1.000000e+00	0
5784370	1.000000e+00	3
5784369	9.923267e-01	17
5784383	9.998471e-01	13
5784382	1.000000e+00	0
5784381	1.000000e+00	3
5784379	1.000000e+00	0
5784378	5.946023e-02	31
5784377	1.000000e+00	1
5784376	9.995319e-01	14
5784324	9.999972e-01	10
5784326	1.301086e-03	36
5784321	1.000000e+00	5
5784322	9.999549e-01	12
5784333	2.399438e-01	28
5784334	1.000000e+00	2
5784328	1.000000e+00	2
5784330	2.230891e-10	46
5784331	1.133316e-12	48
5784342	6.640945e-01	24
5784337	5.817779e-07	42
5784336	4.529710e-14	49
5784338	1.000000e+00	0
5784348	1.000000e+00	0
5784351	1.000000e+00	0
5784350	1.000000e+00	4
5784345	1.854161e-11	47
5784344	1.000000e+00	1
5784346	1.000000e+00	1
5784555	1.133316e-12	48
5784554	8.881784e-16	50
5784553	1.000000e+00	1
5784552	9.995319e-01	14
5784559	1.621870e-08	44
5784558	7.600562e-01	23
5784556	1.000000e+00	0
5784547	3.300224e-03	35
5784546	1.000000e+00	1
5784545	1.000000e+00	0
5784544	1.000000e+00	0
5784551	1.000000e+00	1
5784550	1.000000e+00	6
5784549	9.995319e-01	14
5784548	1.000000e+00	2
5784570	5.817779e-07	42
5784568	1.000000e+00	0
5784569	9.999994e-01	9
5784574	7.600562e-01	23
5784575	4.438624e-01	26
5784572	9.999549e-01	12
5784573	1.641957e-02	33
5784562	8.881784e-16	50
5784563	8.881784e-16	50
5784560	1.000000e+00	2
5784566	8.881784e-16	50
5784567	2.230891e-10	46
5784564	1.000000e+00	0
5784565	8.881784e-16	50
5784521	1.000000e+00	1
5784520	1.000000e+00	0
5784523	1.000000e+00	0
5784522	1.000000e+00	0
5784525	8.881784e-16	50
5784524	2.230891e-10	46
5784527	1.000000e+00	2
5784526	9.999994e-01	9
5784512	8.881784e-16	50
5784515	1.641957e-02	33
5784514	1.000000e+00	0
5784517	1.529320e-04	38
5784516	1.133316e-12	48
5784519	8.881784e-16	50
5784518	1.000000e+00	2
5784536	1.000000e+00	3
5784539	9.986989e-01	15
5784540	1.049339e-07	43
5784541	1.000000e+00	3
5784542	1.133316e-12	48
5784543	1.000000e+00	4
5784528	1.000000e+00	2
5784529	8.881784e-16	50
5784531	8.881784e-16	50
5784532	1.000000e+00	0
5784533	4.438624e-01	26
5784534	9.986989e-01	15
5784535	1.621870e-08	44
5784495	2.807050e-06	41
5784494	1.000000e+00	0
5784492	8.881784e-16	50
5784491	1.000000e+00	0
5784490	8.881784e-16	50
5784488	9.966998e-01	16
5784487	1.000000e+00	0
5784486	1.000000e+00	4
5784485	1.000000e+00	0
5784484	1.000000e+00	0
5784483	9.995319e-01	14
5784482	2.230891e-10	46
5784481	1.000000e+00	0
5784510	1.000000e+00	0
5784511	8.881784e-16	50
5784508	1.000000e+00	3
5784509	1.000000e+00	2
5784506	1.854161e-11	47
5784507	1.611182e-01	29
5784505	1.000000e+00	0
5784502	8.881784e-16	50
5784500	8.388818e-01	22
5784501	1.000000e+00	2
5784499	2.807050e-06	41
5784497	9.999999e-01	8
5784460	1.000000e+00	0
5784462	1.000000e+00	0
5784457	1.000000e+00	0
5784456	1.000000e+00	0
5784458	1.000000e+00	7
5784453	4.529710e-14	49
5784452	1.000000e+00	1
5784455	1.621870e-08	44
5784454	1.000000e+00	1
5784449	1.000000e+00	2
5784448	1.000000e+00	0
5784451	9.923267e-01	17
5784450	1.000000e+00	0
5784476	1.133316e-12	48
5784478	1.000000e+00	1
5784479	9.999881e-01	11
5784473	8.881784e-16	50
5784474	1.000000e+00	2
5784475	1.000000e+00	2
5784468	1.000000e+00	4
5784469	9.999881e-01	11
5784471	1.000000e+00	0
5784464	9.966998e-01	16
5784465	1.000000e+00	4
5784466	1.000000e+00	2
5784467	1.000000e+00	3
5784177	1.133316e-12	48
5784176	1.193067e-05	40
5784179	1.000000e+00	0
5784178	1.000000e+00	1
5784181	1.000000e+00	0
5784180	1.000000e+00	1
5784184	1.000000e+00	0
5784187	1.000000e+00	0
5784186	8.881784e-16	50
5784189	1.000000e+00	1
5784191	1.000000e+00	0
5784190	1.000000e+00	0
5784160	1.000000e+00	0
5784161	1.000000e+00	3
5784163	1.000000e+00	1
5784164	1.000000e+00	0
5784166	1.000000e+00	3
5784167	1.000000e+00	4
5784168	1.000000e+00	0
5784169	9.986989e-01	15
5784171	1.000000e+00	0
5784172	1.133316e-12	48
5784173	1.000000e+00	0
5784174	1.301086e-03	36
5784175	1.000000e+00	0
5784146	8.881784e-16	50
5784144	1.000000e+00	0
5784151	8.881784e-16	50
5784150	9.999994e-01	9
5784149	1.000000e+00	2
5784148	9.999999e-01	8
5784155	2.807050e-06	41
5784154	8.881784e-16	50
5784153	9.998471e-01	13
5784152	1.000000e+00	0
5784159	3.300224e-03	35
5784158	1.000000e+00	0
5784157	3.300224e-03	35
5784156	5.946023e-02	31
5784130	1.000000e+00	2
5784131	1.000000e+00	3
5784129	1.000000e+00	0
5784134	4.529710e-14	49
5784135	1.000000e+00	0
5784132	9.999972e-01	10
5784139	1.854161e-11	47
5784136	1.000000e+00	6
5784137	4.529710e-14	49
5784141	9.675457e-01	19
5784117	1.193067e-05	40
5784116	1.000000e+00	0
5784119	1.000000e+00	0
5784118	1.621870e-08	44
5784113	1.049339e-07	43
5784112	4.681115e-04	37
5784115	2.807050e-06	41
5784114	4.438624e-01	26
5784125	1.193067e-05	40
5784124	8.881784e-16	50
5784126	1.529320e-04	38
5784121	1.000000e+00	0
5784120	1.000000e+00	0
5784123	9.999881e-01	11
5784122	1.133316e-12	48
5784100	1.000000e+00	0
5784101	1.000000e+00	1
5784102	1.000000e+00	0
5784103	8.881784e-16	50
5784096	1.000000e+00	0
5784097	8.881784e-16	50
5784099	1.000000e+00	0
5784108	3.245432e-02	32
5784109	1.000000e+00	0
5784110	5.817779e-07	42
5784111	1.000000e+00	0
5784104	1.000000e+00	0
5784105	1.000000e+00	0
5784106	8.881784e-16	50
5784107	8.881784e-16	50
5784087	1.301086e-03	36
5784086	1.000000e+00	1
5784085	1.000000e+00	1
5784084	1.133316e-12	48
5784083	1.000000e+00	0
5784082	8.881784e-16	50
5784081	1.000000e+00	0
5784095	1.621870e-08	44
5784094	1.000000e+00	0
5784093	1.000000e+00	0
5784092	1.611182e-01	29
5784091	1.000000e+00	4
5784089	9.999972e-01	10
5784088	4.529710e-14	49
5784071	8.881784e-16	50
5784068	8.881784e-16	50
5784069	8.881784e-16	50
5784066	8.881784e-16	50
5784067	1.000000e+00	4
5784064	8.881784e-16	50
5784078	1.000000e+00	0
5784077	1.641957e-02	33
5784074	9.835804e-01	18
5784075	9.999881e-01	11
5784072	8.881784e-16	50
5784073	9.999999e-01	8
5784312	1.301086e-03	36
5784313	8.881784e-16	50
5784314	1.000000e+00	7
5784315	8.881784e-16	50
5784316	8.881784e-16	50
5784317	1.000000e+00	0
5784319	1.000000e+00	1
5784304	8.881784e-16	50
5784305	5.946023e-02	31
5784306	1.000000e+00	6
5784308	1.000000e+00	0
5784310	1.000000e+00	2
5784311	7.673339e-03	34
5784297	2.399438e-01	28
5784296	1.049339e-07	43
5784299	8.881784e-16	50
5784298	1.000000e+00	0
5784301	1.000000e+00	0
5784300	1.000000e+00	0
5784303	1.000000e+00	0
5784302	1.000000e+00	0
5784288	1.000000e+00	5
5784291	1.000000e+00	0
5784290	1.000000e+00	1
5784292	8.881784e-16	50
5784294	1.000000e+00	7
5784282	1.000000e+00	0
5784283	8.986806e-01	21
5784280	9.999549e-01	12
5784281	1.133316e-12	48
5784286	1.000000e+00	1
5784287	1.049339e-07	43
5784285	1.000000e+00	0
5784274	1.000000e+00	0
5784275	9.998471e-01	13
5784272	8.986806e-01	21
5784273	1.000000e+00	1
5784278	1.000000e+00	0
5784279	1.000000e+00	3
5784276	8.388818e-01	22
5784277	1.000000e+00	0
5784267	9.405398e-01	20
5784266	2.104926e-09	45
5784265	1.000000e+00	1
5784264	1.000000e+00	1
5784271	1.000000e+00	0
5784268	8.881784e-16	50
5784259	1.000000e+00	0
5784258	1.000000e+00	6
5784257	1.000000e+00	0
5784263	9.998471e-01	13
5784262	1.000000e+00	2
5784261	1.000000e+00	0
5784260	1.000000e+00	0
5784252	9.999994e-01	9
5784253	5.561376e-01	25
5784254	1.000000e+00	1
5784255	1.000000e+00	5
5784248	1.000000e+00	0
5784249	5.946023e-02	31
5784250	1.000000e+00	0
5784251	1.000000e+00	0
5784244	1.000000e+00	0
5784245	1.000000e+00	2
5784246	9.999999e-01	8
5784247	1.000000e+00	7
5784240	9.999972e-01	10
5784241	5.817779e-07	42
5784242	5.946023e-02	31
5784243	1.000000e+00	0
5784237	8.881784e-16	50
5784236	6.640945e-01	24
5784239	1.000000e+00	2
5784238	3.300224e-03	35
5784232	1.000000e+00	4
5784235	1.000000e+00	6
5784234	1.000000e+00	2
5784229	1.000000e+00	5
5784228	1.000000e+00	0
5784231	9.995319e-01	14
5784230	9.999994e-01	9
5784225	1.000000e+00	0
5784224	4.529710e-14	49
5784227	1.000000e+00	6
5784226	1.000000e+00	4
5784222	1.000000e+00	5
5784223	1.000000e+00	1
5784220	1.000000e+00	4
5784221	1.000000e+00	1
5784218	5.561376e-01	25
5784216	1.000000e+00	1
5784217	1.000000e+00	7
5784214	1.000000e+00	0
5784215	8.881784e-16	50
5784212	1.000000e+00	2
5784213	1.000000e+00	2
5784210	1.000000e+00	1
5784211	1.000000e+00	2
5784208	8.881784e-16	50
5784209	1.000000e+00	2
5784207	1.000000e+00	4
5784206	1.000000e+00	2
5784205	9.999549e-01	12
5784204	9.999999e-01	8
5784203	1.000000e+00	6
5784202	1.000000e+00	7
5784201	1.000000e+00	1
5784200	1.000000e+00	0
5784198	3.300224e-03	35
5784197	1.000000e+00	6
5784195	2.399438e-01	28
5784194	9.999999e-01	8
5784193	1.000000e+00	4
5784192	2.104926e-09	45
5784840	1.000000e+00	7
5784841	9.995319e-01	14
5784842	1.000000e+00	1
5784844	9.999994e-01	9
5784845	1.000000e+00	0
5784846	5.946023e-02	31
5784847	1.000000e+00	3
5784832	1.000000e+00	6
5784833	9.998471e-01	13
5784837	1.000000e+00	3
5784838	1.000000e+00	0
5784839	9.923267e-01	17
5784857	2.807050e-06	41
5784856	7.600562e-01	23
5784859	4.529710e-14	49
5784858	1.000000e+00	0
5784861	1.000000e+00	0
5784860	1.000000e+00	3
5784863	2.230891e-10	46
5784849	2.399438e-01	28
5784848	4.438624e-01	26
5784850	1.000000e+00	2
5784852	1.621870e-08	44
5784855	1.000000e+00	0
5784854	1.013194e-01	30
5784874	1.000000e+00	0
5784872	1.000000e+00	4
5784878	1.611182e-01	29
5784879	8.388818e-01	22
5784876	1.133316e-12	48
5784877	1.000000e+00	0
5784867	8.881784e-16	50
5784864	2.104926e-09	45
5784865	1.133316e-12	48
5784870	8.881784e-16	50
5784871	1.000000e+00	0
5784869	1.000000e+00	2
5784891	1.000000e+00	0
5784890	1.000000e+00	1
5784889	4.510745e-05	39
5784888	8.881784e-16	50
5784895	3.300224e-03	35
5784892	7.600562e-01	23
5784882	1.000000e+00	3
5784881	1.529320e-04	38
5784880	9.999994e-01	9
5784887	1.000000e+00	0
5784886	8.881784e-16	50
5784885	1.000000e+00	0
5784884	8.881784e-16	50
5784908	1.000000e+00	1
5784909	8.881784e-16	50
5784911	9.998471e-01	13
5784904	3.359055e-01	27
5784905	9.999994e-01	9
5784906	2.104926e-09	45
5784907	9.999881e-01	11
5784900	1.000000e+00	2
5784901	1.000000e+00	0
5784902	1.000000e+00	4
5784903	1.000000e+00	0
5784896	3.359055e-01	27
5784897	1.000000e+00	4
5784898	9.999999e-01	8
5784899	1.000000e+00	4
5784925	1.000000e+00	0
5784924	9.998471e-01	13
5784927	8.881784e-16	50
5784926	9.999972e-01	10
5784921	1.000000e+00	1
5784920	1.000000e+00	3
5784923	1.000000e+00	0
5784922	1.000000e+00	0
5784917	5.561376e-01	25
5784916	1.000000e+00	0
5784919	1.000000e+00	0
5784918	9.999881e-01	11
5784913	3.245432e-02	32
5784912	4.510745e-05	39
5784915	2.399438e-01	28
5784914	6.640945e-01	24
5784942	9.999999e-01	8
5784943	1.000000e+00	3
5784940	1.000000e+00	0
5784941	1.000000e+00	3
5784938	8.881784e-16	50
5784939	1.000000e+00	7
5784936	7.673339e-03	34
5784937	4.681115e-04	37
5784934	1.000000e+00	0
5784935	1.000000e+00	0
5784932	1.000000e+00	1
5784933	1.000000e+00	0
5784930	9.999999e-01	8
5784928	1.000000e+00	0
5784929	1.000000e+00	1
5784959	1.000000e+00	1
5784958	1.000000e+00	3
5784957	9.999972e-01	10
5784956	1.000000e+00	7
5784955	1.000000e+00	7
5784954	9.999881e-01	11
5784953	9.999972e-01	10
5784952	1.000000e+00	2
5784950	1.621870e-08	44
5784949	1.000000e+00	4
5784946	1.000000e+00	1
5784944	1.000000e+00	0
5784960	1.000000e+00	0
5784965	1.000000e+00	1
5784964	1.000000e+00	0
5784967	1.000000e+00	0
5784966	1.133316e-12	48
5784969	1.000000e+00	0
5784968	1.013194e-01	30
5784971	1.000000e+00	1
5784973	2.807050e-06	41
5784972	9.675457e-01	19
5784974	9.999972e-01	10
5784976	1.000000e+00	1
5784977	1.000000e+00	4
5784978	1.000000e+00	0
5784979	9.999994e-01	9
5784980	9.999994e-01	9
5784982	1.000000e+00	0
5784983	1.000000e+00	6
5784984	9.835804e-01	18
5784985	5.946023e-02	31
5784986	1.000000e+00	3
5784987	8.881784e-16	50
5784988	1.000000e+00	2
5784989	1.000000e+00	5
5784990	8.881784e-16	50
5784991	8.881784e-16	50
5784995	1.000000e+00	0
5784994	8.881784e-16	50
5784993	9.998471e-01	13
5784992	8.881784e-16	50
5784999	9.999999e-01	8
5784998	1.000000e+00	2
5784997	1.000000e+00	0
5784996	1.000000e+00	1
5785003	1.000000e+00	0
5785002	1.000000e+00	0
5785001	1.000000e+00	0
5785000	1.000000e+00	1
5785007	7.600562e-01	23
5785006	1.000000e+00	1
5785005	9.675457e-01	19
5785004	9.999994e-01	9
5785011	1.000000e+00	6
5785008	9.999549e-01	12
5785015	1.000000e+00	0
5785012	3.359055e-01	27
5785013	9.999881e-01	11
5785018	1.000000e+00	0
5785019	5.817779e-07	42
5785016	9.405398e-01	20
5785022	4.529710e-14	49
5785023	1.000000e+00	0
5785020	8.881784e-16	50
5785028	1.000000e+00	3
5785031	1.000000e+00	1
5785030	1.000000e+00	1
5785027	1.000000e+00	0
5785026	1.301086e-03	36
5785037	1.000000e+00	0
5785039	1.000000e+00	1
5785038	3.300224e-03	35
5785033	8.986806e-01	21
5785035	1.000000e+00	4
5785034	1.000000e+00	0
5785045	1.000000e+00	4
5785046	1.000000e+00	3
5785047	1.621870e-08	44
5785040	1.000000e+00	0
5785041	1.611182e-01	29
5785042	9.966998e-01	16
5785043	1.000000e+00	0
5785052	1.000000e+00	5
5785053	1.000000e+00	1
5785054	4.438624e-01	26
5785055	9.998471e-01	13
5785048	1.013194e-01	30
5785049	1.000000e+00	6
5785050	1.000000e+00	0
5785051	8.881784e-16	50
5785063	1.000000e+00	0
5785062	1.000000e+00	0
5785061	1.611182e-01	29
5785060	1.000000e+00	4
5785059	1.000000e+00	0
5785058	1.000000e+00	0
5785057	1.133316e-12	48
5785056	1.000000e+00	1
5785071	1.000000e+00	0
5785070	9.999999e-01	8
5785069	1.049339e-07	43
5785068	1.133316e-12	48
5785067	1.000000e+00	1
5785066	1.000000e+00	2
5785065	1.000000e+00	0
5785064	1.000000e+00	1
5785076	8.881784e-16	50
5785077	9.999549e-01	12
5785074	3.245432e-02	32
5785072	1.000000e+00	0
5785073	1.000000e+00	0
5785086	1.000000e+00	1
5785087	1.000000e+00	5
5785084	8.881784e-16	50
5785085	1.000000e+00	0
5785083	1.133316e-12	48
5785080	3.300224e-03	35
5784603	1.000000e+00	0
5784602	1.000000e+00	1
5784601	1.000000e+00	0
5784600	1.611182e-01	29
5784607	1.049339e-07	43
5784606	9.999999e-01	8
5784604	2.807050e-06	41
5784595	1.000000e+00	0
5784594	4.529710e-14	49
5784593	1.000000e+00	4
5784592	9.405398e-01	20
5784599	1.000000e+00	1
5784597	1.000000e+00	2
5784596	1.000000e+00	5
5784586	1.000000e+00	0
5784587	8.881784e-16	50
5784585	8.881784e-16	50
5784590	1.133316e-12	48
5784591	8.881784e-16	50
5784588	1.000000e+00	0
5784589	1.000000e+00	1
5784578	1.000000e+00	2
5784579	1.000000e+00	0
5784577	3.359055e-01	27
5784582	4.529710e-14	49
5784583	8.881784e-16	50
5784580	1.000000e+00	5
5784581	3.300224e-03	35
5784633	9.999999e-01	8
5784632	1.000000e+00	0
5784635	9.835804e-01	18
5784634	1.000000e+00	0
5784637	1.000000e+00	0
5784636	7.673339e-03	34
5784639	1.000000e+00	0
5784638	5.817779e-07	42
5784625	1.000000e+00	3
5784624	9.999972e-01	10
5784627	8.881784e-16	50
5784626	1.000000e+00	0
5784629	1.000000e+00	0
5784628	8.881784e-16	50
5784631	8.881784e-16	50
5784616	9.999994e-01	9
5784617	1.000000e+00	0
5784618	1.000000e+00	0
5784619	8.881784e-16	50
5784621	1.000000e+00	0
5784622	1.000000e+00	0
5784623	1.000000e+00	5
5784608	4.529710e-14	49
5784609	1.000000e+00	2
5784611	1.000000e+00	7
5784612	8.881784e-16	50
5784613	8.881784e-16	50
5784614	1.000000e+00	1
5784615	1.000000e+00	3
5784671	3.359055e-01	27
5784670	9.999972e-01	10
5784669	9.966998e-01	16
5784668	1.529320e-04	38
5784667	6.640945e-01	24
5784666	9.966998e-01	16
5784665	1.000000e+00	3
5784663	1.000000e+00	2
5784661	9.999994e-01	9
5784660	8.986806e-01	21
5784659	9.999972e-01	10
5784658	1.621870e-08	44
5784657	8.881784e-16	50
5784654	8.881784e-16	50
5784655	1.529320e-04	38
5784652	1.000000e+00	3
5784651	8.881784e-16	50
5784648	3.359055e-01	27
5784649	5.817779e-07	42
5784646	5.946023e-02	31
5784647	1.000000e+00	2
5784643	9.999999e-01	8
5784640	9.999994e-01	9
5784701	9.999972e-01	10
5784700	2.399438e-01	28
5784703	1.000000e+00	0
5784702	1.000000e+00	0
5784697	1.000000e+00	0
5784698	8.881784e-16	50
5784692	1.000000e+00	7
5784695	1.000000e+00	7
5784694	1.000000e+00	2
5784689	9.986989e-01	15
5784691	1.000000e+00	0
5784690	1.000000e+00	2
5784684	7.600562e-01	23
5784685	1.000000e+00	2
5784686	1.000000e+00	4
5784687	1.000000e+00	0
5784680	9.405398e-01	20
5784681	1.000000e+00	1
5784682	1.611182e-01	29
5784683	1.000000e+00	0
5784676	9.999549e-01	12
5784677	9.999881e-01	11
5784678	1.000000e+00	1
5784679	9.999549e-01	12
5784672	8.986806e-01	21
5784673	9.999999e-01	8
5784674	8.881784e-16	50
5784675	4.529710e-14	49
5784722	1.000000e+00	1
5784723	9.986989e-01	15
5784720	5.561376e-01	25
5784721	9.999999e-01	8
5784726	4.681115e-04	37
5784727	1.000000e+00	0
5784724	1.000000e+00	1
5784725	1.854161e-11	47
5784731	1.000000e+00	1
5784728	1.000000e+00	1
5784729	1.000000e+00	1
5784734	1.000000e+00	0
5784735	1.000000e+00	0
5784732	1.000000e+00	1
5784733	1.000000e+00	1
5784707	1.000000e+00	3
5784706	9.998471e-01	13
5784705	1.000000e+00	0
5784711	1.000000e+00	2
5784710	1.000000e+00	3
5784709	1.000000e+00	7
5784708	1.000000e+00	6
5784714	1.000000e+00	0
5784713	1.000000e+00	5
5784712	1.000000e+00	6
5784719	4.510745e-05	39
5784717	1.000000e+00	1
5784716	2.399438e-01	28
5784752	1.000000e+00	0
5784753	9.986989e-01	15
5784754	1.000000e+00	3
5784755	9.999999e-01	8
5784756	1.000000e+00	6
5784757	8.881784e-16	50
5784758	8.881784e-16	50
5784759	1.000000e+00	0
5784760	8.881784e-16	50
5784762	1.301086e-03	36
5784763	8.881784e-16	50
5784764	1.000000e+00	1
5784767	1.000000e+00	1
5784737	1.000000e+00	0
5784736	1.000000e+00	0
5784741	1.000000e+00	0
5784743	1.611182e-01	29
5784744	9.999549e-01	12
5784747	1.000000e+00	0
5784746	9.999999e-01	8
5784749	8.881784e-16	50
5784748	1.000000e+00	6
5784751	5.946023e-02	31
5784750	1.000000e+00	0
5784790	3.245432e-02	32
5784791	9.999994e-01	9
5784788	8.881784e-16	50
5784787	1.000000e+00	6
5784784	1.000000e+00	3
5784785	9.999881e-01	11
5784798	1.193067e-05	40
5784799	1.854161e-11	47
5784796	9.999881e-01	11
5784797	8.881784e-16	50
5784792	2.104926e-09	45
5784793	1.000000e+00	0
5784773	1.000000e+00	0
5784772	1.000000e+00	0
5784771	3.245432e-02	32
5784770	1.000000e+00	2
5784769	2.807050e-06	41
5784768	9.999972e-01	10
5784783	1.000000e+00	0
5784782	1.000000e+00	0
5784781	1.000000e+00	6
5784780	1.000000e+00	1
5784779	9.923267e-01	17
5784776	9.995319e-01	14
5784820	8.881784e-16	50
5784821	9.998471e-01	13
5784822	4.529710e-14	49
5784823	8.881784e-16	50
5784817	1.000000e+00	2
5784818	2.104926e-09	45
5784819	1.000000e+00	1
5784828	1.013194e-01	30
5784829	9.999549e-01	12
5784830	1.000000e+00	2
5784824	1.000000e+00	2
5784825	8.881784e-16	50
5784826	2.230891e-10	46
5784805	9.999549e-01	12
5784804	1.000000e+00	1
5784806	1.000000e+00	3
5784801	1.000000e+00	0
5784800	2.230891e-10	46
5784803	9.986989e-01	15
5784802	1.000000e+00	1
5784813	1.000000e+00	2
5784812	7.600562e-01	23
5784815	9.995319e-01	14
5784814	8.881784e-16	50
5784809	1.000000e+00	0
5784811	8.881784e-16	50
5784810	1.000000e+00	4
5785390	1.000000e+00	0
5785391	1.000000e+00	0
5785389	9.999994e-01	9
5785384	1.000000e+00	4
5785385	1.000000e+00	2
5785382	1.000000e+00	0
5785383	1.000000e+00	0
5785380	8.881784e-16	50
5785381	9.999999e-01	8
5785379	1.000000e+00	0
5785376	1.000000e+00	2
5785377	9.995319e-01	14
5785407	8.881784e-16	50
5785406	1.301086e-03	36
5785405	8.881784e-16	50
5785404	9.999881e-01	11
5785403	1.000000e+00	7
5785402	1.000000e+00	1
5785401	4.529710e-14	49
5785400	4.529710e-14	49
5785399	1.000000e+00	0
5785398	1.000000e+00	0
5785397	1.000000e+00	0
5785396	9.966998e-01	16
5785395	1.000000e+00	0
5785394	1.000000e+00	2
5785393	1.000000e+00	2
5785392	1.000000e+00	1
5785356	1.000000e+00	4
5785357	1.301086e-03	36
5785358	1.000000e+00	1
5785359	1.621870e-08	44
5785352	1.000000e+00	0
5785353	9.999994e-01	9
5785354	1.000000e+00	0
5785355	1.000000e+00	2
5785348	1.000000e+00	0
5785349	1.000000e+00	0
5785350	1.000000e+00	1
5785351	1.000000e+00	1
5785344	1.000000e+00	0
5785345	4.529710e-14	49
5785347	9.999549e-01	12
5785373	1.000000e+00	0
5785372	1.000000e+00	0
5785375	8.881784e-16	50
5785374	1.000000e+00	1
5785369	8.881784e-16	50
5785370	1.000000e+00	3
5785365	5.561376e-01	25
5785364	2.104926e-09	45
5785367	1.000000e+00	7
5785366	1.000000e+00	3
5785361	1.000000e+00	3
5785360	9.999881e-01	11
5785363	3.359055e-01	27
5785362	1.000000e+00	0
5785451	1.000000e+00	1
5785448	1.000000e+00	5
5785449	1.000000e+00	1
5785454	1.000000e+00	0
5785455	1.000000e+00	0
5785452	8.881784e-16	50
5785453	1.000000e+00	0
5785442	1.611182e-01	29
5785443	1.000000e+00	1
5785440	1.000000e+00	0
5785441	1.049339e-07	43
5785446	1.000000e+00	3
5785447	9.999994e-01	9
5785445	9.923267e-01	17
5785467	6.640945e-01	24
5785466	1.000000e+00	0
5785465	9.986989e-01	15
5785471	3.300224e-03	35
5785470	1.854161e-11	47
5785468	8.881784e-16	50
5785459	1.000000e+00	5
5785458	4.681115e-04	37
5785457	1.000000e+00	0
5785456	1.000000e+00	1
5785463	9.986989e-01	15
5785462	1.000000e+00	0
5785416	1.641957e-02	33
5785417	1.000000e+00	0
5785418	1.621870e-08	44
5785419	1.049339e-07	43
5785420	1.000000e+00	0
5785421	1.000000e+00	0
5785422	8.881784e-16	50
5785423	1.000000e+00	0
5785408	9.999881e-01	11
5785409	1.000000e+00	1
5785410	1.641957e-02	33
5785411	3.359055e-01	27
5785412	7.600562e-01	23
5785413	1.000000e+00	0
5785414	1.000000e+00	4
5785415	1.000000e+00	1
5785433	1.000000e+00	1
5785432	2.230891e-10	46
5785435	1.000000e+00	0
5785434	1.000000e+00	0
5785437	1.000000e+00	0
5785439	1.000000e+00	1
5785438	1.000000e+00	0
5785425	1.000000e+00	1
5785424	1.000000e+00	0
5785427	1.049339e-07	43
5785426	1.000000e+00	7
5785429	9.835804e-01	18
5785428	1.000000e+00	2
5785430	9.835804e-01	18
5785511	1.000000e+00	0
5785510	1.000000e+00	4
5785509	1.000000e+00	1
5785508	1.000000e+00	0
5785507	1.000000e+00	0
5785506	2.104926e-09	45
5785505	8.881784e-16	50
5785504	1.000000e+00	6
5785519	1.000000e+00	2
5785518	1.000000e+00	0
5785517	5.561376e-01	25
5785515	4.529710e-14	49
5785514	8.881784e-16	50
5785513	9.999994e-01	9
5785512	1.000000e+00	4
5785526	1.000000e+00	2
5785527	1.000000e+00	0
5785524	1.000000e+00	0
5785525	1.000000e+00	7
5785522	1.000000e+00	0
5785523	1.000000e+00	6
5785520	8.881784e-16	50
5785521	1.000000e+00	3
5785534	1.854161e-11	47
5785535	1.000000e+00	0
5785532	1.000000e+00	4
5785533	1.000000e+00	1
5785531	1.000000e+00	0
5785528	1.000000e+00	0
5785529	9.966998e-01	16
5785477	1.000000e+00	0
5785478	8.881784e-16	50
5785473	8.881784e-16	50
5785472	1.000000e+00	0
5785475	9.986989e-01	15
5785474	1.000000e+00	0
5785485	1.000000e+00	0
5785484	1.854161e-11	47
5785487	9.675457e-01	19
5785486	1.000000e+00	0
5785481	9.998471e-01	13
5785480	2.399438e-01	28
5785483	1.000000e+00	0
5785482	9.999999e-01	8
5785492	1.000000e+00	0
5785493	1.000000e+00	0
5785494	8.881784e-16	50
5785495	1.000000e+00	1
5785488	1.000000e+00	2
5785489	8.881784e-16	50
5785490	4.681115e-04	37
5785491	1.000000e+00	6
5785501	1.000000e+00	0
5785496	1.000000e+00	6
5785497	9.995319e-01	14
5785498	8.881784e-16	50
5785499	8.881784e-16	50
5785571	1.000000e+00	0
5785570	1.000000e+00	1
5785569	1.000000e+00	4
5785568	1.000000e+00	0
5785575	8.986806e-01	21
5785574	8.881784e-16	50
5785573	9.999999e-01	8
5785572	1.000000e+00	0
5785578	9.835804e-01	18
5785577	8.881784e-16	50
5785583	1.000000e+00	0
5785582	1.000000e+00	7
5785581	2.230891e-10	46
5785580	9.999972e-01	10
5785587	1.000000e+00	0
5785584	1.000000e+00	0
5785585	8.881784e-16	50
5785590	1.000000e+00	1
5785591	1.000000e+00	0
5785588	1.000000e+00	2
5785589	1.000000e+00	0
5785594	1.000000e+00	0
5785595	1.000000e+00	0
5785592	1.000000e+00	0
5785593	1.000000e+00	4
5785599	8.881784e-16	50
5785596	1.000000e+00	0
5785597	8.881784e-16	50
5785537	1.000000e+00	0
5785536	1.000000e+00	4
5785539	1.000000e+00	1
5785538	1.000000e+00	3
5785540	1.000000e+00	0
5785543	1.000000e+00	2
5785542	1.000000e+00	1
5785545	1.000000e+00	0
5785544	1.000000e+00	1
5785547	8.881784e-16	50
5785546	9.999994e-01	9
5785548	1.621870e-08	44
5785551	9.675457e-01	19
5785550	9.999994e-01	9
5785553	1.000000e+00	0
5785554	1.013194e-01	30
5785555	2.104926e-09	45
5785556	9.999972e-01	10
5785558	1.000000e+00	1
5785559	2.104926e-09	45
5785560	1.000000e+00	7
5785562	1.000000e+00	1
5785563	4.529710e-14	49
5785564	1.000000e+00	2
5785565	1.000000e+00	5
5785566	1.000000e+00	0
5785567	1.000000e+00	0
5785151	8.881784e-16	50
5785150	1.000000e+00	0
5785145	1.000000e+00	2
5785144	8.881784e-16	50
5785140	1.000000e+00	3
5785143	2.807050e-06	41
5785142	8.881784e-16	50
5785137	1.000000e+00	3
5785136	1.000000e+00	4
5785139	1.000000e+00	0
5785132	1.611182e-01	29
5785133	1.000000e+00	0
5785134	4.529710e-14	49
5785135	1.000000e+00	6
5785128	1.000000e+00	6
5785129	1.000000e+00	4
5785130	1.000000e+00	3
5785131	1.000000e+00	0
5785124	2.230891e-10	46
5785125	6.640945e-01	24
5785126	1.000000e+00	1
5785127	1.000000e+00	3
5785121	9.835804e-01	18
5785122	1.000000e+00	0
5785123	9.999549e-01	12
5785119	1.000000e+00	7
5785118	8.881784e-16	50
5785117	8.881784e-16	50
5785116	4.529710e-14	49
5785114	1.000000e+00	0
5785113	1.000000e+00	4
5785112	1.000000e+00	3
5785110	5.561376e-01	25
5785109	1.000000e+00	0
5785108	1.000000e+00	0
5785107	5.561376e-01	25
5785106	1.854161e-11	47
5785105	1.000000e+00	1
5785104	1.000000e+00	0
5785102	1.000000e+00	1
5785103	9.995319e-01	14
5785101	5.561376e-01	25
5785098	2.104926e-09	45
5785099	8.881784e-16	50
5785096	1.000000e+00	0
5785097	1.000000e+00	3
5785095	1.621870e-08	44
5785092	1.000000e+00	5
5785090	1.000000e+00	6
5785089	1.000000e+00	2
5785209	9.999972e-01	10
5785208	8.881784e-16	50
5785211	1.049339e-07	43
5785210	9.999999e-01	8
5785213	1.000000e+00	2
5785212	1.000000e+00	0
5785215	1.000000e+00	3
5785202	1.000000e+00	4
5785205	2.230891e-10	46
5785204	1.000000e+00	7
5785207	1.000000e+00	6
5785206	1.000000e+00	1
5785192	1.000000e+00	0
5785193	1.000000e+00	0
5785194	3.300224e-03	35
5785195	8.881784e-16	50
5785196	1.000000e+00	2
5785197	9.999999e-01	8
5785198	1.000000e+00	2
5785199	1.000000e+00	0
5785184	1.193067e-05	40
5785185	1.000000e+00	0
5785186	1.000000e+00	2
5785188	9.675457e-01	19
5785189	1.000000e+00	6
5785190	8.986806e-01	21
5785191	8.881784e-16	50
5785178	8.881784e-16	50
5785177	9.999994e-01	9
5785176	9.999549e-01	12
5785183	6.640945e-01	24
5785182	4.529710e-14	49
5785181	1.000000e+00	3
5785180	1.000000e+00	0
5785170	1.000000e+00	2
5785169	1.000000e+00	6
5785168	1.000000e+00	0
5785175	1.000000e+00	6
5785174	5.817779e-07	42
5785173	1.529320e-04	38
5785172	1.000000e+00	0
5785160	1.000000e+00	0
5785161	7.600562e-01	23
5785166	1.000000e+00	3
5785167	4.438624e-01	26
5785164	8.881784e-16	50
5785165	9.999881e-01	11
5785154	1.000000e+00	0
5785155	8.881784e-16	50
5785152	1.000000e+00	1
5785158	1.000000e+00	3
5785159	1.000000e+00	2
5785156	1.000000e+00	1
5785157	1.854161e-11	47
5785268	1.000000e+00	1
5785269	1.000000e+00	0
5785271	8.881784e-16	50
5785264	1.000000e+00	0
5785266	8.881784e-16	50
5785267	7.673339e-03	34
5785277	1.000000e+00	0
5785278	4.510745e-05	39
5785279	1.000000e+00	4
5785272	9.999972e-01	10
5785273	5.817779e-07	42
5785274	8.986806e-01	21
5785275	1.000000e+00	0
5785253	2.807050e-06	41
5785252	1.000000e+00	2
5785255	1.000000e+00	3
5785254	4.529710e-14	49
5785249	1.854161e-11	47
5785248	1.000000e+00	0
5785251	9.966998e-01	16
5785250	1.000000e+00	0
5785260	8.881784e-16	50
5785263	9.999994e-01	9
5785257	1.000000e+00	1
5785256	9.675457e-01	19
5785259	9.999549e-01	12
5785258	1.013194e-01	30
5785238	1.000000e+00	0
5785239	1.000000e+00	1
5785236	1.000000e+00	0
5785237	4.510745e-05	39
5785232	9.995319e-01	14
5785233	3.245432e-02	32
5785246	1.000000e+00	0
5785247	9.675457e-01	19
5785244	1.000000e+00	2
5785245	1.000000e+00	0
5785243	8.881784e-16	50
5785240	1.000000e+00	0
5785241	9.405398e-01	20
5785223	9.995319e-01	14
5785221	1.000000e+00	2
5785218	1.000000e+00	1
5785217	1.000000e+00	1
5785216	5.817779e-07	42
5785231	1.000000e+00	5
5785229	1.000000e+00	0
5785226	1.000000e+00	0
5785225	9.999972e-01	10
5785224	1.000000e+00	0
5785328	9.998471e-01	13
5785329	1.000000e+00	4
5785330	1.000000e+00	1
5785331	1.133316e-12	48
5785333	2.104926e-09	45
5785335	1.301086e-03	36
5785336	1.000000e+00	0
5785337	8.881784e-16	50
5785338	4.529710e-14	49
5785339	1.000000e+00	2
5785340	1.000000e+00	0
5785341	1.000000e+00	0
5785342	1.000000e+00	0
5785343	1.000000e+00	3
5785313	6.640945e-01	24
5785312	1.000000e+00	0
5785315	1.000000e+00	0
5785314	8.881784e-16	50
5785317	1.000000e+00	1
5785316	7.600562e-01	23
5785319	8.881784e-16	50
5785318	1.000000e+00	1
5785321	1.000000e+00	1
5785325	1.000000e+00	1
5785324	9.999549e-01	12
5785327	1.000000e+00	1
5785326	9.999881e-01	11
5785298	5.561376e-01	25
5785299	1.000000e+00	0
5785297	9.999549e-01	12
5785302	8.881784e-16	50
5785303	1.000000e+00	5
5785300	8.881784e-16	50
5785301	1.000000e+00	4
5785306	1.000000e+00	2
5785307	8.986806e-01	21
5785304	9.995319e-01	14
5785305	4.529710e-14	49
5785310	1.000000e+00	0
5785308	1.000000e+00	0
5785283	1.000000e+00	0
5785282	8.881784e-16	50
5785281	1.000000e+00	0
5785280	1.000000e+00	4
5785287	9.986989e-01	15
5785286	2.230891e-10	46
5785285	8.881784e-16	50
5785284	1.000000e+00	0
5785291	1.000000e+00	6
5785288	1.000000e+00	2
5785294	1.000000e+00	0
5785293	1.000000e+00	2
5786077	9.999881e-01	11
5786078	1.000000e+00	0
5786072	1.854161e-11	47
5786073	1.000000e+00	1
5786074	8.881784e-16	50
5786075	1.000000e+00	0
5786069	1.000000e+00	1
5786070	4.529710e-14	49
5786064	1.621870e-08	44
5786065	1.000000e+00	0
5786066	1.000000e+00	4
5786067	8.881784e-16	50
5786060	9.999994e-01	9
5786063	1.000000e+00	1
5786062	1.000000e+00	0
5786057	8.881784e-16	50
5786056	1.000000e+00	3
5786059	4.529710e-14	49
5786058	1.000000e+00	3
5786053	1.000000e+00	0
5786052	1.049339e-07	43
5786055	1.000000e+00	0
5786054	9.999972e-01	10
5786049	9.999994e-01	9
5786048	9.966998e-01	16
5786051	1.193067e-05	40
5786050	1.193067e-05	40
5786110	8.881784e-16	50
5786111	1.000000e+00	5
5786108	8.986806e-01	21
5786109	1.000000e+00	4
5786106	1.000000e+00	1
5786107	8.881784e-16	50
5786104	1.854161e-11	47
5786105	1.854161e-11	47
5786102	1.000000e+00	1
5786103	7.600562e-01	23
5786100	1.000000e+00	0
5786101	1.000000e+00	0
5786099	1.000000e+00	0
5786096	9.999972e-01	10
5786097	9.923267e-01	17
5786095	6.640945e-01	24
5786094	1.854161e-11	47
5786092	1.000000e+00	0
5786091	4.529710e-14	49
5786090	3.300224e-03	35
5786089	1.000000e+00	1
5786088	8.881784e-16	50
5786087	9.999999e-01	8
5786086	1.000000e+00	2
5786085	8.881784e-16	50
5786084	8.881784e-16	50
5786083	1.000000e+00	5
5786082	9.995319e-01	14
5786080	9.999999e-01	8
5786008	8.881784e-16	50
5786010	1.000000e+00	0
5786011	1.611182e-01	29
5786012	8.881784e-16	50
5786013	1.854161e-11	47
5786014	1.000000e+00	1
5786015	7.600562e-01	23
5786001	8.881784e-16	50
5786002	1.000000e+00	1
5786003	2.399438e-01	28
5786005	1.000000e+00	0
5786006	1.133316e-12	48
5786007	1.000000e+00	2
5785993	9.999999e-01	8
5785992	1.000000e+00	0
5785995	9.999972e-01	10
5785994	1.000000e+00	1
5785996	1.000000e+00	2
5785999	8.881784e-16	50
5785998	9.999994e-01	9
5785985	1.000000e+00	4
5785984	1.000000e+00	1
5785986	9.675457e-01	19
5785988	9.999881e-01	11
5785991	9.999549e-01	12
5785990	1.000000e+00	1
5786042	1.000000e+00	0
5786043	1.000000e+00	3
5786041	1.000000e+00	1
5786046	9.998471e-01	13
5786047	1.529320e-04	38
5786044	1.000000e+00	3
5786045	8.881784e-16	50
5786034	1.000000e+00	0
5786035	1.000000e+00	5
5786032	3.359055e-01	27
5786033	9.995319e-01	14
5786038	2.399438e-01	28
5786039	1.000000e+00	1
5786036	1.000000e+00	0
5786037	1.000000e+00	0
5786027	1.133316e-12	48
5786026	9.999994e-01	9
5786025	8.881784e-16	50
5786031	9.999972e-01	10
5786030	9.999972e-01	10
5786029	1.000000e+00	3
5786019	1.133316e-12	48
5786018	9.923267e-01	17
5786017	8.881784e-16	50
5786016	2.104926e-09	45
5786022	1.049339e-07	43
5786021	9.999999e-01	8
5786020	4.529710e-14	49
5785941	8.881784e-16	50
5785940	9.999994e-01	9
5785943	9.998471e-01	13
5785942	1.000000e+00	0
5785937	1.000000e+00	5
5785936	8.986806e-01	21
5785939	8.881784e-16	50
5785938	1.000000e+00	7
5785949	1.000000e+00	0
5785948	9.405398e-01	20
5785951	8.986806e-01	21
5785950	3.300224e-03	35
5785945	1.133316e-12	48
5785944	1.000000e+00	5
5785947	8.881784e-16	50
5785924	1.000000e+00	2
5785926	1.000000e+00	0
5785927	8.881784e-16	50
5785920	9.998471e-01	13
5785921	9.923267e-01	17
5785922	1.854161e-11	47
5785923	1.000000e+00	3
5785932	1.000000e+00	1
5785933	1.000000e+00	5
5785934	9.995319e-01	14
5785935	3.359055e-01	27
5785928	1.000000e+00	1
5785929	1.000000e+00	0
5785931	8.881784e-16	50
5785975	8.881784e-16	50
5785974	9.999994e-01	9
5785973	1.000000e+00	3
5785972	1.000000e+00	0
5785971	9.999999e-01	8
5785970	1.000000e+00	0
5785969	9.675457e-01	19
5785983	1.000000e+00	1
5785982	2.230891e-10	46
5785981	1.000000e+00	0
5785980	1.000000e+00	1
5785979	1.000000e+00	1
5785978	1.000000e+00	0
5785977	8.986806e-01	21
5785976	8.388818e-01	22
5785958	9.999881e-01	11
5785959	9.995319e-01	14
5785957	1.000000e+00	7
5785954	1.000000e+00	0
5785955	1.000000e+00	7
5785952	2.230891e-10	46
5785953	1.133316e-12	48
5785966	5.561376e-01	25
5785964	2.230891e-10	46
5785965	1.000000e+00	0
5785963	1.000000e+00	0
5785960	8.881784e-16	50
5785961	1.000000e+00	2
5785873	8.881784e-16	50
5785875	8.986806e-01	21
5785874	1.000000e+00	4
5785877	9.995319e-01	14
5785876	9.405398e-01	20
5785879	1.000000e+00	1
5785881	3.300224e-03	35
5785880	8.881784e-16	50
5785883	1.000000e+00	2
5785882	1.000000e+00	0
5785884	1.000000e+00	0
5785887	1.133316e-12	48
5785856	9.923267e-01	17
5785857	1.000000e+00	4
5785858	1.000000e+00	1
5785859	1.000000e+00	0
5785860	5.817779e-07	42
5785861	9.999994e-01	9
5785862	1.000000e+00	2
5785863	1.000000e+00	0
5785864	1.000000e+00	1
5785865	2.399438e-01	28
5785866	1.000000e+00	0
5785868	1.000000e+00	2
5785869	9.966998e-01	16
5785870	9.966998e-01	16
5785871	1.193067e-05	40
5785907	9.999999e-01	8
5785906	1.000000e+00	2
5785905	8.881784e-16	50
5785904	1.000000e+00	0
5785911	1.000000e+00	3
5785910	1.000000e+00	1
5785909	6.640945e-01	24
5785915	9.999972e-01	10
5785914	2.230891e-10	46
5785913	1.000000e+00	0
5785918	2.807050e-06	41
5785917	9.999994e-01	9
5785916	8.881784e-16	50
5785890	1.000000e+00	0
5785891	4.438624e-01	26
5785888	1.000000e+00	4
5785889	8.881784e-16	50
5785894	1.000000e+00	2
5785895	8.881784e-16	50
5785892	1.000000e+00	0
5785893	1.000000e+00	3
5785898	1.000000e+00	0
5785899	9.999999e-01	8
5785896	1.000000e+00	1
5785897	1.000000e+00	0
5785902	1.000000e+00	2
5785903	1.000000e+00	0
5785901	1.000000e+00	2
5785807	8.881784e-16	50
5785806	1.000000e+00	1
5785804	1.000000e+00	0
5785803	1.000000e+00	0
5785802	8.881784e-16	50
5785801	7.600562e-01	23
5785799	1.000000e+00	0
5785798	1.000000e+00	0
5785797	8.881784e-16	50
5785796	1.000000e+00	0
5785795	1.000000e+00	2
5785794	8.881784e-16	50
5785793	1.000000e+00	0
5785792	1.854161e-11	47
5785822	1.000000e+00	3
5785820	1.000000e+00	0
5785821	8.881784e-16	50
5785818	9.999972e-01	10
5785819	8.881784e-16	50
5785816	1.000000e+00	1
5785817	8.881784e-16	50
5785814	1.000000e+00	0
5785815	4.510745e-05	39
5785812	8.881784e-16	50
5785813	1.000000e+00	4
5785810	1.000000e+00	0
5785811	1.000000e+00	0
5785809	1.000000e+00	2
5785837	2.104926e-09	45
5785836	2.807050e-06	41
5785838	2.230891e-10	46
5785833	9.999881e-01	11
5785832	1.000000e+00	0
5785835	1.000000e+00	6
5785834	4.529710e-14	49
5785829	9.995319e-01	14
5785828	1.000000e+00	1
5785831	1.854161e-11	47
5785830	1.000000e+00	0
5785825	1.000000e+00	0
5785824	9.923267e-01	17
5785827	1.000000e+00	1
5785826	1.000000e+00	3
5785852	1.000000e+00	6
5785853	1.000000e+00	0
5785855	9.923267e-01	17
5785848	1.000000e+00	0
5785851	1.000000e+00	0
5785845	1.000000e+00	0
5785846	1.000000e+00	4
5785841	4.529710e-14	49
5785842	1.000000e+00	4
5785739	1.000000e+00	0
5785737	1.000000e+00	0
5785736	1.000000e+00	4
5785743	2.807050e-06	41
5785742	1.000000e+00	0
5785741	1.621870e-08	44
5785740	9.835804e-01	18
5785730	1.000000e+00	0
5785729	9.835804e-01	18
5785728	1.000000e+00	4
5785735	1.000000e+00	0
5785734	1.000000e+00	2
5785733	8.881784e-16	50
5785754	1.000000e+00	0
5785755	8.881784e-16	50
5785752	9.999999e-01	8
5785753	8.881784e-16	50
5785758	8.881784e-16	50
5785759	1.000000e+00	0
5785756	1.000000e+00	7
5785757	1.000000e+00	1
5785746	9.995319e-01	14
5785747	1.000000e+00	2
5785744	1.000000e+00	0
5785745	1.000000e+00	0
5785750	9.986989e-01	15
5785751	1.133316e-12	48
5785748	9.999999e-01	8
5785749	1.000000e+00	0
5785769	7.673339e-03	34
5785770	4.438624e-01	26
5785773	1.000000e+00	4
5785775	8.881784e-16	50
5785774	9.999881e-01	11
5785761	1.000000e+00	7
5785760	1.000000e+00	1
5785762	1.000000e+00	0
5785765	8.986806e-01	21
5785767	1.000000e+00	0
5785784	4.681115e-04	37
5785785	1.000000e+00	0
5785786	1.000000e+00	2
5785787	1.000000e+00	4
5785788	1.000000e+00	0
5785789	7.673339e-03	34
5785790	1.000000e+00	1
5785791	3.359055e-01	27
5785776	9.999999e-01	8
5785777	1.000000e+00	5
5785778	1.000000e+00	2
5785779	1.000000e+00	2
5785780	1.000000e+00	1
5785782	1.000000e+00	0
5785783	1.000000e+00	0
5785670	9.999881e-01	11
5785671	1.000000e+00	0
5785668	4.529710e-14	49
5785669	1.000000e+00	2
5785666	1.000000e+00	5
5785667	9.999972e-01	10
5785664	1.000000e+00	6
5785665	8.881784e-16	50
5785678	1.000000e+00	0
5785679	9.999881e-01	11
5785676	9.986989e-01	15
5785674	1.000000e+00	2
5785675	9.999994e-01	9
5785672	4.681115e-04	37
5785673	1.193067e-05	40
5785687	1.000000e+00	2
5785686	1.000000e+00	7
5785685	4.681115e-04	37
5785684	1.000000e+00	1
5785683	1.000000e+00	0
5785682	1.000000e+00	0
5785681	1.000000e+00	6
5785695	8.881784e-16	50
5785694	1.000000e+00	0
5785693	8.986806e-01	21
5785692	1.049339e-07	43
5785691	9.405398e-01	20
5785689	1.000000e+00	7
5785688	9.999972e-01	10
5785700	1.000000e+00	1
5785701	1.000000e+00	3
5785702	1.000000e+00	6
5785703	9.999994e-01	9
5785696	9.835804e-01	18
5785697	8.881784e-16	50
5785699	1.000000e+00	0
5785708	4.529710e-14	49
5785709	1.000000e+00	0
5785710	1.301086e-03	36
5785711	1.000000e+00	1
5785704	1.000000e+00	0
5785705	9.999999e-01	8
5785706	9.923267e-01	17
5785717	1.000000e+00	4
5785716	1.000000e+00	0
5785719	4.529710e-14	49
5785718	1.000000e+00	1
5785713	8.881784e-16	50
5785712	7.673339e-03	34
5785715	4.529710e-14	49
5785714	1.000000e+00	5
5785725	8.881784e-16	50
5785724	9.999972e-01	10
5785727	1.000000e+00	5
5785721	9.675457e-01	19
5785723	1.000000e+00	0
5785722	3.245432e-02	32
5785602	1.000000e+00	0
5785603	1.000000e+00	0
5785601	1.529320e-04	38
5785606	8.881784e-16	50
5785607	1.000000e+00	0
5785604	9.999999e-01	8
5785605	8.986806e-01	21
5785610	1.000000e+00	0
5785611	1.000000e+00	0
5785609	7.600562e-01	23
5785614	9.998471e-01	13
5785615	1.000000e+00	2
5785612	1.000000e+00	0
5785613	8.881784e-16	50
5785619	1.000000e+00	0
5785618	1.000000e+00	2
5785617	1.000000e+00	0
5785616	1.000000e+00	0
5785622	1.000000e+00	0
5785621	1.000000e+00	3
5785620	1.000000e+00	0
5785627	1.000000e+00	4
5785626	9.986989e-01	15
5785624	2.399438e-01	28
5785630	1.000000e+00	7
5785629	1.133316e-12	48
5785632	8.881784e-16	50
5785633	9.999549e-01	12
5785634	1.000000e+00	0
5785635	1.000000e+00	4
5785636	8.881784e-16	50
5785638	8.881784e-16	50
5785639	4.438624e-01	26
5785640	1.000000e+00	0
5785641	8.881784e-16	50
5785642	7.600562e-01	23
5785643	1.000000e+00	2
5785644	1.000000e+00	2
5785645	1.000000e+00	1
5785646	8.881784e-16	50
5785647	8.881784e-16	50
5785648	7.600562e-01	23
5785651	9.999994e-01	9
5785653	1.000000e+00	2
5785652	1.000000e+00	0
5785655	8.388818e-01	22
5785654	1.000000e+00	0
5785657	1.854161e-11	47
5785656	4.529710e-14	49
5785659	1.000000e+00	1
5785658	1.000000e+00	0
5785661	1.049339e-07	43
5785660	1.000000e+00	4
5785663	9.999881e-01	11
5785662	8.881784e-16	50
5786618	1.000000e+00	1
5786619	1.000000e+00	0
5786617	1.000000e+00	0
5786622	1.000000e+00	0
5786620	1.000000e+00	1
5786611	1.000000e+00	0
5786608	1.000000e+00	0
5786609	1.000000e+00	0
5786614	1.000000e+00	5
5786615	1.000000e+00	1
5786612	9.986989e-01	15
5786613	9.995319e-01	14
5786603	9.999999e-01	8
5786602	4.438624e-01	26
5786601	1.000000e+00	4
5786600	1.000000e+00	4
5786606	3.300224e-03	35
5786605	1.000000e+00	1
5786604	4.438624e-01	26
5786595	1.000000e+00	1
5786594	9.999994e-01	9
5786593	1.000000e+00	0
5786599	4.510745e-05	39
5786597	1.611182e-01	29
5786596	8.881784e-16	50
5786584	1.000000e+00	3
5786585	1.000000e+00	0
5786586	1.000000e+00	3
5786587	1.000000e+00	0
5786588	1.000000e+00	1
5786589	1.000000e+00	3
5786591	1.000000e+00	0
5786576	8.986806e-01	21
5786577	2.807050e-06	41
5786579	9.923267e-01	17
5786580	7.600562e-01	23
5786582	1.193067e-05	40
5786583	9.999972e-01	10
5786569	1.000000e+00	1
5786568	1.301086e-03	36
5786571	8.881784e-16	50
5786570	1.000000e+00	0
5786573	1.000000e+00	0
5786572	1.621870e-08	44
5786575	8.881784e-16	50
5786574	1.000000e+00	0
5786561	4.529710e-14	49
5786563	1.000000e+00	0
5786562	9.999972e-01	10
5786564	8.881784e-16	50
5786567	1.000000e+00	0
5786566	1.000000e+00	0
5786558	1.000000e+00	2
5786556	9.999881e-01	11
5786555	1.000000e+00	4
5786552	1.000000e+00	3
5786553	9.999999e-01	8
5786550	1.000000e+00	0
5786551	1.000000e+00	0
5786548	1.000000e+00	3
5786549	1.000000e+00	1
5786546	9.999999e-01	8
5786547	1.000000e+00	4
5786544	1.000000e+00	0
5786543	9.999994e-01	9
5786542	1.000000e+00	0
5786541	1.000000e+00	0
5786540	1.000000e+00	0
5786539	1.000000e+00	6
5786538	1.000000e+00	2
5786537	1.000000e+00	2
5786536	9.405398e-01	20
5786535	4.681115e-04	37
5786534	5.561376e-01	25
5786532	1.000000e+00	0
5786531	1.000000e+00	1
5786530	1.000000e+00	0
5786528	4.510745e-05	39
5786525	1.000000e+00	4
5786526	1.000000e+00	0
5786527	1.000000e+00	0
5786520	1.000000e+00	0
5786521	1.621870e-08	44
5786522	1.000000e+00	0
5786523	1.000000e+00	1
5786518	8.881784e-16	50
5786512	1.000000e+00	5
5786513	9.999972e-01	10
5786514	9.835804e-01	18
5786515	1.000000e+00	4
5786509	5.946023e-02	31
5786508	1.000000e+00	0
5786505	8.881784e-16	50
5786504	1.000000e+00	1
5786507	1.000000e+00	0
5786501	1.000000e+00	2
5786500	1.000000e+00	1
5786502	1.000000e+00	0
5786497	1.000000e+00	0
5786496	1.000000e+00	3
5786499	1.000000e+00	5
5786498	1.000000e+00	0
5786483	5.946023e-02	31
5786482	1.000000e+00	0
5786481	1.000000e+00	0
5786480	1.000000e+00	1
5786487	1.000000e+00	1
5786486	3.245432e-02	32
5786485	4.681115e-04	37
5786484	9.999994e-01	9
5786491	1.000000e+00	0
5786490	1.000000e+00	0
5786488	1.000000e+00	0
5786495	8.881784e-16	50
5786494	2.807050e-06	41
5786493	4.529710e-14	49
5786492	1.000000e+00	0
5786466	1.000000e+00	0
5786467	1.000000e+00	0
5786464	1.000000e+00	2
5786465	1.000000e+00	0
5786470	1.000000e+00	0
5786471	1.000000e+00	0
5786468	1.000000e+00	0
5786469	1.000000e+00	0
5786474	1.000000e+00	0
5786475	3.245432e-02	32
5786472	1.000000e+00	0
5786473	1.000000e+00	0
5786478	9.999972e-01	10
5786479	1.000000e+00	6
5786476	1.000000e+00	0
5786477	1.000000e+00	0
5786449	1.000000e+00	0
5786448	1.000000e+00	1
5786451	3.300224e-03	35
5786450	1.000000e+00	1
5786453	1.000000e+00	1
5786452	9.999999e-01	8
[truncated: 859 more rows]
