# Supplementary material for: Translational Selection Is Ubiquitous in Prokaryotes
Source: PLoS Genet. 2010 Jun 24;6(6):e1001004. doi: 10.1371/journal.pgen.1001004 (PMC2891978; doi:10.1371/journal.pgen.1001004)
Supplement: Dataset S1 — OCU/non-OCU gene calls in 461 Bacterial and Archaeal genomes, and summary tables of genome properties and OCU preferences for specific codons. (4.77 MB ZIP) [file pgen.1001004.s001.zip › Dataset_S1_Bacteria/Brucella_melitensis.arff.ocuGenes]

GeneID	signTest_p	ocuProbWinCnt
1196460	1.000000e+00	1
1196461	1.000000e+00	0
1196462	1.000000e+00	0
1196456	8.881784e-16	50
1196457	8.881784e-16	50
1196459	8.881784e-16	50
1196452	1.000000e+00	1
1196454	9.675457e-01	19
1196455	1.000000e+00	4
1196448	1.611182e-01	29
1196449	1.000000e+00	1
1196450	9.999999e-01	8
1196451	1.000000e+00	4
1196477	1.000000e+00	0
1196479	1.000000e+00	0
1196478	1.000000e+00	0
1196473	1.000000e+00	0
1196472	1.000000e+00	0
1196475	1.000000e+00	0
1196474	1.000000e+00	0
1196469	1.000000e+00	0
1196471	1.000000e+00	0
1196470	1.000000e+00	0
1196465	1.013194e-01	30
1196464	4.681115e-04	37
1196467	1.000000e+00	0
1196466	1.000000e+00	1
1196430	1.000000e+00	2
1196431	1.000000e+00	1
1196428	8.881784e-16	50
1196429	1.000000e+00	7
1196426	1.000000e+00	0
1196427	1.000000e+00	0
1196424	3.245432e-02	32
1196425	1.529320e-04	38
1196422	1.854161e-11	47
1196423	1.000000e+00	0
1196420	2.399438e-01	28
1196421	1.000000e+00	2
1196418	1.000000e+00	1
1196419	1.000000e+00	0
1196416	1.000000e+00	0
1196417	1.000000e+00	0
1196447	1.000000e+00	7
1196446	1.133316e-12	48
1196445	1.000000e+00	0
1196444	1.000000e+00	1
1196443	1.000000e+00	3
1196442	1.301086e-03	36
1196441	1.000000e+00	6
1196440	1.000000e+00	2
1196439	1.000000e+00	0
1196438	1.000000e+00	4
1196437	1.854161e-11	47
1196436	1.000000e+00	1
1196435	9.999972e-01	10
1196434	2.807050e-06	41
1196433	1.000000e+00	5
1196432	8.881784e-16	50
1196520	9.675457e-01	19
1196521	1.000000e+00	0
1196522	1.000000e+00	4
1196523	6.640945e-01	24
1196524	3.300224e-03	35
1196525	9.999999e-01	8
1196526	9.999881e-01	11
1196527	1.000000e+00	1
1196512	1.000000e+00	0
1196513	1.000000e+00	0
1196514	1.000000e+00	4
1196515	1.000000e+00	3
1196516	2.230891e-10	46
1196517	8.881784e-16	50
1196518	4.529710e-14	49
1196519	1.133316e-12	48
1196537	8.881784e-16	50
1196539	1.000000e+00	0
1196538	9.999994e-01	9
1196541	8.881784e-16	50
1196540	1.000000e+00	0
1196543	1.013194e-01	30
1196542	1.000000e+00	0
1196529	1.000000e+00	0
1196528	2.807050e-06	41
1196531	1.000000e+00	2
1196530	1.000000e+00	3
1196533	3.359055e-01	27
1196532	1.000000e+00	2
1196490	1.049339e-07	43
1196491	4.438624e-01	26
1196488	1.000000e+00	0
1196489	1.000000e+00	0
1196494	1.000000e+00	0
1196495	1.000000e+00	0
1196492	8.881784e-16	50
1196493	8.881784e-16	50
1196482	9.999881e-01	11
1196483	1.000000e+00	0
1196480	1.000000e+00	0
1196481	1.000000e+00	0
1196487	9.966998e-01	16
1196484	1.000000e+00	1
1196485	2.230891e-10	46
1196507	8.986806e-01	21
1196506	1.000000e+00	0
1196505	9.999999e-01	8
1196504	1.000000e+00	4
1196511	1.000000e+00	3
1196510	1.000000e+00	1
1196509	1.000000e+00	5
1196508	1.000000e+00	1
1196498	9.999999e-01	8
1196497	1.000000e+00	6
1196496	1.000000e+00	1
1196503	5.561376e-01	25
1196502	4.529710e-14	49
1196501	1.000000e+00	0
1196500	1.000000e+00	0
1196324	1.000000e+00	0
1196327	1.000000e+00	2
1196326	9.999549e-01	12
1196321	9.999999e-01	8
1196320	1.000000e+00	1
1196322	5.817779e-07	42
1196333	1.000000e+00	1
1196332	1.000000e+00	2
1196335	8.881784e-16	50
1196334	3.245432e-02	32
1196329	1.000000e+00	7
1196328	1.000000e+00	1
1196331	8.881784e-16	50
1196330	1.000000e+00	0
1196340	1.000000e+00	0
1196341	1.000000e+00	4
1196342	9.999549e-01	12
1196343	9.986989e-01	15
1196336	9.999999e-01	8
1196337	1.000000e+00	4
1196338	1.013194e-01	30
1196339	1.000000e+00	0
1196348	9.998471e-01	13
1196349	1.000000e+00	6
1196351	6.640945e-01	24
1196345	1.000000e+00	2
1196346	1.000000e+00	0
1196347	2.399438e-01	28
1196295	1.000000e+00	0
1196294	9.405398e-01	20
1196293	1.000000e+00	1
1196292	1.000000e+00	1
1196291	1.000000e+00	1
1196290	1.000000e+00	1
1196289	1.000000e+00	0
1196288	1.000000e+00	0
1196303	1.000000e+00	2
1196302	1.000000e+00	4
1196301	1.000000e+00	2
1196300	1.000000e+00	1
1196299	1.000000e+00	0
1196298	9.999972e-01	10
1196297	1.000000e+00	4
1196296	8.881784e-16	50
1196310	1.000000e+00	0
1196311	1.000000e+00	0
1196308	1.000000e+00	2
1196309	1.000000e+00	7
1196306	8.388818e-01	22
1196307	1.000000e+00	0
1196304	1.133316e-12	48
1196305	1.000000e+00	3
1196318	8.881784e-16	50
1196319	1.000000e+00	3
1196316	1.000000e+00	1
1196317	8.881784e-16	50
1196314	4.438624e-01	26
1196315	1.000000e+00	1
1196312	8.881784e-16	50
1196385	1.000000e+00	1
1196384	9.999994e-01	9
1196387	1.049339e-07	43
1196386	1.000000e+00	0
1196389	1.000000e+00	1
1196388	8.881784e-16	50
1196391	1.000000e+00	1
1196390	1.000000e+00	0
1196393	1.000000e+00	1
1196392	1.854161e-11	47
1196395	1.000000e+00	0
1196394	1.133316e-12	48
1196397	1.000000e+00	1
1196396	1.000000e+00	1
1196399	3.300224e-03	35
1196398	4.510745e-05	39
1196400	1.000000e+00	0
1196401	1.000000e+00	2
1196403	1.133316e-12	48
1196404	1.000000e+00	5
1196405	1.000000e+00	0
1196406	1.000000e+00	0
1196407	9.999994e-01	9
1196408	5.817779e-07	42
1196409	1.049339e-07	43
1196410	1.000000e+00	0
1196411	1.000000e+00	0
1196412	1.000000e+00	0
1196413	1.000000e+00	0
1196414	1.000000e+00	0
1196415	1.000000e+00	0
1196355	1.854161e-11	47
1196354	1.000000e+00	0
1196353	1.000000e+00	0
1196352	2.807050e-06	41
1196359	8.881784e-16	50
1196358	1.000000e+00	0
1196357	9.999994e-01	9
1196356	1.000000e+00	0
1196362	1.000000e+00	0
1196361	9.999994e-01	9
1196360	1.133316e-12	48
1196367	1.000000e+00	6
1196366	1.000000e+00	0
1196365	1.000000e+00	1
1196364	1.000000e+00	0
1196370	1.000000e+00	0
1196371	1.000000e+00	3
1196368	1.000000e+00	0
1196369	1.000000e+00	0
1196374	9.999972e-01	10
1196375	9.998471e-01	13
1196372	1.000000e+00	0
1196373	4.681115e-04	37
1196378	9.999994e-01	9
1196379	1.301086e-03	36
1196376	1.000000e+00	0
1196377	9.999994e-01	9
1196382	1.000000e+00	3
1196383	3.300224e-03	35
1196381	9.999994e-01	9
1196223	9.999972e-01	10
1196222	1.000000e+00	3
1196221	8.881784e-16	50
1196220	1.000000e+00	0
1196219	3.300224e-03	35
1196218	1.000000e+00	1
1196217	1.000000e+00	3
1196216	7.673339e-03	34
1196215	1.000000e+00	3
1196214	8.881784e-16	50
1196213	5.817779e-07	42
1196212	1.000000e+00	1
1196211	9.675457e-01	19
1196210	4.438624e-01	26
1196209	8.881784e-16	50
1196208	7.673339e-03	34
1196206	8.881784e-16	50
1196207	9.999999e-01	8
1196204	9.405398e-01	20
1196205	1.000000e+00	0
1196202	8.881784e-16	50
1196203	1.000000e+00	0
1196200	2.230891e-10	46
1196201	1.641957e-02	33
1196198	1.000000e+00	0
1196199	1.000000e+00	4
1196196	1.000000e+00	5
1196197	9.999549e-01	12
1196194	9.999881e-01	11
1196195	1.000000e+00	4
1196193	1.000000e+00	0
1196189	4.510745e-05	39
1196188	9.966998e-01	16
1196191	1.000000e+00	0
1196190	9.999881e-01	11
1196185	9.986989e-01	15
1196184	1.000000e+00	4
1196187	1.000000e+00	2
1196186	7.600562e-01	23
1196181	1.000000e+00	0
1196180	1.000000e+00	0
1196183	1.000000e+00	0
1196182	1.000000e+00	3
1196177	9.835804e-01	18
1196176	4.529710e-14	49
1196179	2.399438e-01	28
1196178	1.000000e+00	0
1196172	1.000000e+00	0
1196173	1.000000e+00	1
1196174	1.000000e+00	0
1196175	4.438624e-01	26
1196168	1.000000e+00	0
1196169	1.000000e+00	0
1196170	1.529320e-04	38
1196171	1.000000e+00	6
1196164	1.000000e+00	1
1196165	4.438624e-01	26
1196166	4.438624e-01	26
1196167	9.999994e-01	9
1196160	1.000000e+00	5
1196161	1.000000e+00	0
1196163	1.000000e+00	1
1196283	4.681115e-04	37
1196282	1.000000e+00	2
1196281	1.000000e+00	0
1196280	1.000000e+00	3
1196287	1.000000e+00	0
1196286	1.000000e+00	1
1196285	1.000000e+00	1
1196284	1.000000e+00	2
1196275	1.000000e+00	2
1196274	3.245432e-02	32
1196273	9.999972e-01	10
1196272	9.999994e-01	9
1196279	8.881784e-16	50
1196278	1.621870e-08	44
1196277	3.359055e-01	27
1196276	1.000000e+00	1
1196266	9.966998e-01	16
1196267	1.000000e+00	2
1196264	1.000000e+00	4
1196265	9.995319e-01	14
1196270	9.998471e-01	13
1196271	8.986806e-01	21
1196268	8.881784e-16	50
1196269	9.835804e-01	18
1196259	1.000000e+00	0
1196256	1.000000e+00	4
1196257	1.000000e+00	1
1196262	3.245432e-02	32
1196263	1.000000e+00	0
1196260	9.966998e-01	16
1196261	3.300224e-03	35
1196249	1.529320e-04	38
1196248	2.807050e-06	41
1196251	8.881784e-16	50
1196250	4.438624e-01	26
1196253	9.986989e-01	15
1196255	2.104926e-09	45
1196254	1.000000e+00	1
1196241	1.000000e+00	0
1196240	1.000000e+00	1
1196243	1.621870e-08	44
1196245	2.104926e-09	45
1196244	1.854161e-11	47
1196247	1.000000e+00	6
1196246	8.881784e-16	50
1196232	1.049339e-07	43
1196233	1.641957e-02	33
1196234	1.301086e-03	36
1196235	9.999999e-01	8
1196236	1.000000e+00	2
1196238	1.013194e-01	30
1196239	1.000000e+00	1
1196224	1.000000e+00	0
1196227	9.966998e-01	16
1196228	1.000000e+00	5
1196229	8.881784e-16	50
1196230	9.999549e-01	12
1196231	1.000000e+00	0
1196086	1.013194e-01	30
1196087	5.817779e-07	42
1196085	1.000000e+00	0
1196082	1.000000e+00	5
1196083	1.000000e+00	1
1196080	4.529710e-14	49
1196081	1.000000e+00	0
1196094	9.999999e-01	8
1196095	1.000000e+00	5
1196092	1.000000e+00	2
1196093	1.000000e+00	2
1196090	1.000000e+00	6
1196091	1.000000e+00	0
1196088	9.999881e-01	11
1196089	1.013194e-01	30
1196071	1.000000e+00	0
1196070	1.000000e+00	1
1196069	9.999999e-01	8
1196068	1.301086e-03	36
1196066	1.000000e+00	1
1196065	1.000000e+00	1
1196064	1.000000e+00	1
1196079	8.881784e-16	50
1196078	8.881784e-16	50
1196077	9.405398e-01	20
1196076	4.529710e-14	49
1196075	1.621870e-08	44
1196074	9.675457e-01	19
1196073	1.000000e+00	1
1196072	1.000000e+00	0
1196052	1.133316e-12	48
1196053	1.000000e+00	0
1196054	8.986806e-01	21
1196055	1.000000e+00	0
1196048	8.881784e-16	50
1196049	4.529710e-14	49
1196050	1.000000e+00	7
1196051	8.881784e-16	50
1196060	1.000000e+00	6
1196061	1.000000e+00	2
1196062	1.000000e+00	0
1196063	9.966998e-01	16
1196056	1.193067e-05	40
1196057	9.999972e-01	10
1196058	1.000000e+00	4
1196037	1.133316e-12	48
1196036	1.000000e+00	0
1196039	9.998471e-01	13
1196038	8.881784e-16	50
1196035	4.438624e-01	26
1196034	1.000000e+00	0
1196045	1.000000e+00	0
1196044	1.301086e-03	36
1196047	1.301086e-03	36
1196046	1.000000e+00	6
1196041	1.000000e+00	6
1196040	1.013194e-01	30
1196043	1.529320e-04	38
1196042	1.854161e-11	47
1196146	8.986806e-01	21
1196147	1.529320e-04	38
1196144	8.881784e-16	50
1196145	8.881784e-16	50
1196150	1.000000e+00	0
1196151	9.995319e-01	14
1196148	2.230891e-10	46
1196149	3.300224e-03	35
1196154	1.000000e+00	0
1196155	1.000000e+00	0
1196152	9.999549e-01	12
1196158	9.999994e-01	9
1196156	1.000000e+00	2
1196131	1.049339e-07	43
1196130	8.881784e-16	50
1196129	1.000000e+00	4
1196128	1.000000e+00	0
1196135	1.193067e-05	40
1196134	8.881784e-16	50
1196133	4.529710e-14	49
1196132	9.999972e-01	10
1196139	1.000000e+00	4
1196138	9.986989e-01	15
1196137	8.986806e-01	21
1196136	1.013194e-01	30
1196143	1.854161e-11	47
1196141	9.999549e-01	12
1196140	1.000000e+00	0
1196112	1.000000e+00	0
1196113	8.881784e-16	50
1196114	1.000000e+00	6
1196115	1.000000e+00	3
1196116	9.999549e-01	12
1196120	1.621870e-08	44
1196121	1.000000e+00	1
1196122	9.675457e-01	19
1196123	1.000000e+00	7
1196124	1.000000e+00	6
1196125	1.000000e+00	5
1196126	1.000000e+00	0
1196127	8.881784e-16	50
1196097	1.000000e+00	6
1196096	9.999549e-01	12
1196099	1.000000e+00	0
1196098	1.000000e+00	1
1196101	5.817779e-07	42
1196103	9.999994e-01	9
1196102	1.000000e+00	0
1196105	9.675457e-01	19
1196104	1.301086e-03	36
1196107	1.000000e+00	1
1196106	8.881784e-16	50
1196109	1.000000e+00	0
1196108	1.000000e+00	1
1196111	8.881784e-16	50
1196110	1.000000e+00	0
1196938	1.000000e+00	2
1196939	3.300224e-03	35
1196936	1.013194e-01	30
1196937	1.000000e+00	5
1196942	1.621870e-08	44
1196943	1.000000e+00	4
1196940	7.673339e-03	34
1196941	1.621870e-08	44
1196931	1.000000e+00	1
1196928	9.999881e-01	11
1196929	1.000000e+00	2
1196934	1.000000e+00	3
1196935	1.133316e-12	48
1196932	1.000000e+00	4
1196933	1.000000e+00	3
1196955	1.000000e+00	0
1196954	1.000000e+00	0
1196953	8.881784e-16	50
1196952	9.998471e-01	13
1196959	1.000000e+00	1
1196958	1.000000e+00	0
1196957	1.000000e+00	3
1196956	1.000000e+00	0
1196947	3.300224e-03	35
1196946	9.999972e-01	10
1196944	7.673339e-03	34
1196951	3.245432e-02	32
1196950	1.000000e+00	0
1196949	9.999549e-01	12
1196948	1.000000e+00	0
1196968	4.681115e-04	37
1196969	1.000000e+00	2
1196970	9.675457e-01	19
1196971	1.000000e+00	0
1196972	1.000000e+00	6
1196973	1.000000e+00	0
1196974	1.000000e+00	1
1196975	1.000000e+00	0
1196960	8.881784e-16	50
1196961	1.000000e+00	0
1196962	1.000000e+00	0
1196963	7.600562e-01	23
1196964	1.621870e-08	44
1196965	7.673339e-03	34
1196966	1.193067e-05	40
1196967	8.881784e-16	50
1196985	2.807050e-06	41
1196987	4.529710e-14	49
1196986	1.000000e+00	0
1196989	1.049339e-07	43
1196988	8.881784e-16	50
1196991	1.000000e+00	0
1196990	8.881784e-16	50
1196977	1.000000e+00	0
1196976	1.000000e+00	5
1196979	1.000000e+00	0
1196978	1.000000e+00	1
1196981	1.000000e+00	0
1196980	1.000000e+00	0
1196983	1.000000e+00	0
1196982	3.300224e-03	35
1197006	3.245432e-02	32
1197007	1.000000e+00	1
1197004	1.000000e+00	0
1197005	1.000000e+00	1
1197002	1.000000e+00	1
1197003	2.807050e-06	41
1197001	1.000000e+00	0
1196998	4.438624e-01	26
1196999	1.000000e+00	1
1196996	9.835804e-01	18
1196997	1.000000e+00	4
1196994	1.000000e+00	2
1196995	1.000000e+00	6
1196992	1.000000e+00	4
1196993	1.000000e+00	0
1197023	1.000000e+00	5
1197022	8.881784e-16	50
1197021	9.966998e-01	16
1197020	1.000000e+00	3
1197019	9.998471e-01	13
1197018	1.000000e+00	2
1197017	8.881784e-16	50
1197016	8.881784e-16	50
1197015	1.000000e+00	1
1197014	1.193067e-05	40
1197013	1.000000e+00	0
1197012	4.510745e-05	39
1197011	1.621870e-08	44
1197010	1.000000e+00	0
1197009	8.881784e-16	50
1197008	8.881784e-16	50
1197036	1.000000e+00	0
1197037	1.000000e+00	1
1197038	1.000000e+00	0
1197039	1.000000e+00	0
1197032	1.000000e+00	2
1197033	9.999999e-01	8
1197034	1.000000e+00	0
1197035	1.000000e+00	0
1197028	3.359055e-01	27
1197030	1.000000e+00	1
1197031	9.995319e-01	14
1197024	2.104926e-09	45
1197025	4.529710e-14	49
1197026	8.881784e-16	50
1197027	1.000000e+00	1
1197053	8.986806e-01	21
1197052	1.000000e+00	0
1197055	1.854161e-11	47
1197054	1.000000e+00	4
1197049	3.245432e-02	32
1197048	3.245432e-02	32
1197051	9.999881e-01	11
1197050	9.999881e-01	11
1197045	1.000000e+00	7
1197044	7.673339e-03	34
1197047	1.000000e+00	0
1197046	9.405398e-01	20
1197041	1.013194e-01	30
1197040	1.000000e+00	1
1197043	6.640945e-01	24
1197042	3.245432e-02	32
1196803	9.999994e-01	9
1196802	5.946023e-02	31
1196801	1.000000e+00	1
1196800	1.000000e+00	0
1196807	1.000000e+00	4
1196806	1.000000e+00	4
1196805	5.561376e-01	25
1196804	1.000000e+00	0
1196811	1.000000e+00	0
1196810	1.000000e+00	1
1196809	1.133316e-12	48
1196808	2.399438e-01	28
1196815	9.675457e-01	19
1196814	1.000000e+00	0
1196813	1.000000e+00	3
1196818	1.000000e+00	1
1196819	1.000000e+00	0
1196816	1.000000e+00	2
1196817	1.000000e+00	0
1196822	8.881784e-16	50
1196823	9.999972e-01	10
1196820	9.999994e-01	9
1196821	1.000000e+00	1
1196826	1.000000e+00	0
1196827	9.998471e-01	13
1196824	7.600562e-01	23
1196825	1.621870e-08	44
1196830	1.000000e+00	0
1196831	1.000000e+00	0
1196828	1.000000e+00	7
1196829	1.000000e+00	4
1196833	8.881784e-16	50
1196832	4.510745e-05	39
1196835	1.000000e+00	6
1196834	8.881784e-16	50
1196837	9.923267e-01	17
1196836	1.000000e+00	2
1196838	1.000000e+00	1
1196841	1.000000e+00	0
1196840	2.104926e-09	45
1196843	1.000000e+00	5
1196842	1.000000e+00	0
1196845	1.000000e+00	0
1196844	8.881784e-16	50
1196846	1.000000e+00	2
1196848	1.000000e+00	0
1196849	1.000000e+00	3
1196850	1.000000e+00	0
1196851	9.999972e-01	10
1196852	4.510745e-05	39
1196853	4.529710e-14	49
1196854	1.000000e+00	0
1196855	9.999999e-01	8
1196856	9.999972e-01	10
1196857	9.966998e-01	16
1196858	1.000000e+00	4
1196859	4.529710e-14	49
1196860	9.923267e-01	17
1196861	9.923267e-01	17
1196863	9.835804e-01	18
1196871	1.000000e+00	2
1196869	8.881784e-16	50
1196868	9.986989e-01	15
1196867	8.986806e-01	21
1196866	9.995319e-01	14
1196865	9.835804e-01	18
1196864	4.529710e-14	49
1196879	8.881784e-16	50
1196878	1.000000e+00	3
1196877	1.000000e+00	0
1196876	1.000000e+00	1
1196875	1.000000e+00	1
1196874	9.405398e-01	20
1196873	1.000000e+00	6
1196872	1.000000e+00	2
1196886	9.999972e-01	10
1196885	1.000000e+00	1
1196882	1.000000e+00	0
1196883	1.000000e+00	0
1196880	8.881784e-16	50
1196881	1.000000e+00	0
1196894	1.000000e+00	5
1196895	8.881784e-16	50
1196892	1.000000e+00	1
1196893	1.000000e+00	2
1196890	8.881784e-16	50
1196891	3.300224e-03	35
1196888	1.000000e+00	0
1196889	1.000000e+00	1
1196901	9.835804e-01	18
1196900	1.000000e+00	1
1196903	7.673339e-03	34
1196902	6.640945e-01	24
1196897	1.000000e+00	7
1196899	1.000000e+00	6
1196898	9.986989e-01	15
1196909	1.854161e-11	47
1196908	9.835804e-01	18
1196911	1.000000e+00	0
1196910	8.388818e-01	22
1196905	2.230891e-10	46
1196904	9.999549e-01	12
1196907	1.000000e+00	0
1196906	3.300224e-03	35
1196916	1.000000e+00	0
1196917	8.881784e-16	50
1196918	1.000000e+00	3
1196919	1.854161e-11	47
1196912	8.881784e-16	50
1196913	9.999999e-01	8
1196914	1.000000e+00	3
1196915	1.000000e+00	0
1196924	1.000000e+00	1
1196925	8.881784e-16	50
1196926	1.621870e-08	44
1196927	7.600562e-01	23
1196920	1.000000e+00	0
1196921	1.000000e+00	4
1196922	9.405398e-01	20
1196923	1.000000e+00	0
1196697	1.000000e+00	0
1196696	1.000000e+00	1
1196699	1.000000e+00	0
1196698	1.000000e+00	0
1196701	1.000000e+00	1
1196700	1.000000e+00	5
1196703	9.995319e-01	14
1196702	1.000000e+00	2
1196689	8.881784e-16	50
1196688	1.000000e+00	0
1196691	1.000000e+00	2
1196690	8.881784e-16	50
1196693	1.000000e+00	0
1196692	1.000000e+00	0
1196695	1.000000e+00	0
1196694	1.000000e+00	4
1196680	1.000000e+00	0
1196681	2.807050e-06	41
1196682	9.998471e-01	13
1196684	8.881784e-16	50
1196685	9.835804e-01	18
1196686	1.000000e+00	0
1196687	4.510745e-05	39
1196672	9.999999e-01	8
1196673	1.000000e+00	6
1196674	1.000000e+00	0
1196675	7.673339e-03	34
1196676	1.000000e+00	0
1196677	1.000000e+00	2
1196678	1.000000e+00	1
1196679	1.000000e+00	1
1196731	8.986806e-01	21
1196730	1.000000e+00	5
1196729	8.881784e-16	50
1196728	1.000000e+00	0
1196735	9.675457e-01	19
1196734	9.986989e-01	15
1196733	4.529710e-14	49
1196732	9.999549e-01	12
1196723	1.000000e+00	4
1196721	8.388818e-01	22
1196720	8.881784e-16	50
1196727	9.999549e-01	12
1196726	4.529710e-14	49
1196725	1.000000e+00	0
1196724	8.881784e-16	50
1196714	9.999881e-01	11
1196715	8.881784e-16	50
1196712	9.986989e-01	15
1196713	1.000000e+00	2
1196718	8.881784e-16	50
1196719	1.133316e-12	48
1196706	3.300224e-03	35
1196704	4.510745e-05	39
1196705	1.854161e-11	47
1196710	1.000000e+00	0
1196711	2.230891e-10	46
1196708	1.000000e+00	3
1196709	9.998471e-01	13
1196765	1.854161e-11	47
1196764	9.999972e-01	10
1196767	1.000000e+00	0
1196766	1.000000e+00	1
1196761	9.999972e-01	10
1196760	7.673339e-03	34
1196763	4.529710e-14	49
1196762	1.013194e-01	30
1196757	1.000000e+00	0
1196756	9.986989e-01	15
1196759	1.000000e+00	0
1196758	9.999994e-01	9
1196753	9.999972e-01	10
1196752	4.510745e-05	39
1196755	2.104926e-09	45
1196754	1.000000e+00	0
1196748	1.000000e+00	0
1196749	5.817779e-07	42
1196750	1.000000e+00	0
1196751	1.000000e+00	3
1196744	1.000000e+00	7
1196745	2.807050e-06	41
1196746	1.000000e+00	1
1196747	1.000000e+00	1
1196740	1.000000e+00	0
1196741	1.013194e-01	30
1196736	4.438624e-01	26
1196737	9.999549e-01	12
1196738	1.000000e+00	1
1196739	1.000000e+00	3
1196799	1.000000e+00	0
1196798	1.000000e+00	0
1196797	1.000000e+00	3
1196796	7.600562e-01	23
1196794	9.923267e-01	17
1196792	1.000000e+00	4
1196791	1.000000e+00	1
1196790	1.000000e+00	0
1196789	1.000000e+00	1
1196788	8.881784e-16	50
1196787	1.000000e+00	1
1196786	4.438624e-01	26
1196785	1.000000e+00	1
1196784	1.000000e+00	1
1196782	9.999999e-01	8
1196780	8.881784e-16	50
1196781	9.966998e-01	16
1196778	9.835804e-01	18
1196779	1.000000e+00	2
1196776	8.388818e-01	22
1196777	4.529710e-14	49
1196775	2.399438e-01	28
1196772	9.999994e-01	9
1196773	8.881784e-16	50
1196770	1.000000e+00	7
1196771	1.611182e-01	29
1196768	1.000000e+00	1
1196769	1.000000e+00	1
1196560	9.405398e-01	20
1196561	1.641957e-02	33
1196562	6.640945e-01	24
1196563	1.000000e+00	6
1196564	4.529710e-14	49
1196565	9.405398e-01	20
1196566	1.000000e+00	4
1196567	8.881784e-16	50
1196568	5.946023e-02	31
1196570	1.641957e-02	33
1196571	8.881784e-16	50
1196572	1.000000e+00	0
1196573	1.133316e-12	48
1196575	1.000000e+00	0
1196545	1.000000e+00	0
1196544	1.000000e+00	4
1196546	1.000000e+00	0
1196549	1.000000e+00	3
1196548	1.000000e+00	4
1196551	9.999994e-01	9
1196550	1.000000e+00	0
1196553	9.923267e-01	17
1196552	1.000000e+00	5
1196555	1.133316e-12	48
1196557	8.881784e-16	50
1196556	1.641957e-02	33
1196559	8.881784e-16	50
1196594	1.000000e+00	2
1196592	1.000000e+00	0
1196593	1.000000e+00	6
1196598	8.986806e-01	21
1196599	8.881784e-16	50
1196597	7.600562e-01	23
1196602	1.000000e+00	0
1196603	1.000000e+00	2
1196600	1.000000e+00	0
1196601	1.000000e+00	0
1196607	1.000000e+00	0
1196604	1.000000e+00	0
1196605	1.000000e+00	0
1196579	9.986989e-01	15
1196578	1.000000e+00	0
1196577	9.995319e-01	14
1196576	1.000000e+00	1
1196581	1.000000e+00	1
1196580	1.000000e+00	0
1196587	1.641957e-02	33
1196586	1.854161e-11	47
1196584	1.000000e+00	2
1196591	8.881784e-16	50
1196589	1.000000e+00	0
1196588	8.881784e-16	50
1196628	1.000000e+00	5
1196630	9.999972e-01	10
1196631	1.000000e+00	7
1196624	1.000000e+00	1
1196625	9.999972e-01	10
1196626	1.000000e+00	0
1196627	6.640945e-01	24
1196636	1.000000e+00	4
1196637	1.000000e+00	0
1196638	1.000000e+00	0
1196639	1.000000e+00	3
1196632	1.000000e+00	0
1196633	1.000000e+00	0
1196634	1.000000e+00	1
1196635	1.000000e+00	1
1196612	8.881784e-16	50
1196615	1.193067e-05	40
1196614	1.000000e+00	2
1196609	1.000000e+00	0
1196608	9.835804e-01	18
1196611	1.641957e-02	33
1196610	1.049339e-07	43
1196621	6.640945e-01	24
1196620	3.245432e-02	32
1196623	2.230891e-10	46
1196622	8.881784e-16	50
1196617	8.881784e-16	50
1196619	1.000000e+00	3
1196618	4.529710e-14	49
1196662	1.000000e+00	0
1196663	1.000000e+00	0
1196660	8.881784e-16	50
1196661	9.995319e-01	14
1196658	1.000000e+00	1
1196659	1.000000e+00	3
1196656	1.000000e+00	0
1196657	1.000000e+00	0
1196670	8.881784e-16	50
1196671	9.835804e-01	18
1196668	3.359055e-01	27
1196669	1.621870e-08	44
1196666	8.881784e-16	50
1196667	1.000000e+00	1
1196664	1.133316e-12	48
1196665	8.881784e-16	50
1196647	4.529710e-14	49
1196646	1.000000e+00	0
1196645	1.000000e+00	0
1196644	1.000000e+00	3
1196643	1.000000e+00	3
1196642	1.000000e+00	1
1196641	1.133316e-12	48
1196640	1.000000e+00	0
1196655	1.000000e+00	0
1196654	1.000000e+00	1
1196653	8.388818e-01	22
1196652	2.230891e-10	46
1196651	1.000000e+00	6
1196650	9.966998e-01	16
1196649	1.000000e+00	0
1196648	9.966998e-01	16
1197536	1.000000e+00	1
1197537	2.399438e-01	28
1197538	1.000000e+00	0
1197539	9.995319e-01	14
1197540	8.881784e-16	50
1197541	8.881784e-16	50
1197542	1.000000e+00	0
1197543	9.999994e-01	9
1197544	9.999999e-01	8
1197545	1.000000e+00	4
1197546	9.999881e-01	11
1197547	1.000000e+00	1
1197548	1.000000e+00	0
1197549	1.000000e+00	0
1197550	1.000000e+00	1
1197551	1.000000e+00	0
1197553	9.835804e-01	18
1197552	1.000000e+00	1
1197555	3.359055e-01	27
1197554	1.000000e+00	0
1197557	1.000000e+00	0
1197559	1.000000e+00	2
1197558	2.399438e-01	28
1197560	8.986806e-01	21
1197563	1.000000e+00	4
1197562	9.966998e-01	16
1197564	9.999994e-01	9
1197567	3.245432e-02	32
1197566	2.230891e-10	46
1197506	4.681115e-04	37
1197507	1.000000e+00	4
1197504	1.000000e+00	2
1197505	8.881784e-16	50
1197510	3.245432e-02	32
1197511	1.000000e+00	2
1197508	1.000000e+00	6
1197509	1.000000e+00	5
1197514	1.000000e+00	3
1197515	1.000000e+00	3
1197512	1.000000e+00	0
1197513	1.000000e+00	5
1197518	1.000000e+00	2
1197519	8.881784e-16	50
1197516	1.000000e+00	1
1197522	2.807050e-06	41
1197521	1.049339e-07	43
1197520	4.529710e-14	49
1197527	1.000000e+00	1
1197526	1.000000e+00	6
1197525	4.438624e-01	26
1197524	8.388818e-01	22
1197531	1.611182e-01	29
1197530	8.881784e-16	50
1197529	1.000000e+00	0
1197528	1.000000e+00	1
1197535	1.000000e+00	2
1197534	1.000000e+00	0
1197533	1.000000e+00	1
1197532	9.999999e-01	8
1197476	9.999994e-01	9
1197477	1.000000e+00	3
1197478	2.807050e-06	41
1197479	1.000000e+00	0
1197473	1.000000e+00	0
1197474	7.673339e-03	34
1197475	1.000000e+00	2
1197486	9.999881e-01	11
1197487	1.000000e+00	0
1197480	9.405398e-01	20
1197481	1.000000e+00	1
1197482	1.000000e+00	0
1197483	3.300224e-03	35
1197493	1.000000e+00	7
1197492	8.986806e-01	21
1197495	1.000000e+00	5
1197494	1.000000e+00	3
1197489	1.000000e+00	0
1197488	4.529710e-14	49
1197490	9.999881e-01	11
1197501	1.000000e+00	0
1197500	1.000000e+00	0
1197503	5.561376e-01	25
1197502	4.529710e-14	49
1197497	1.000000e+00	6
1197496	1.621870e-08	44
1197499	1.854161e-11	47
1197498	4.529710e-14	49
1197447	4.529710e-14	49
1197444	1.000000e+00	0
1197442	1.000000e+00	0
1197443	1.000000e+00	3
1197441	1.000000e+00	1
1197454	9.998471e-01	13
1197455	1.000000e+00	0
1197453	9.999999e-01	8
1197450	4.510745e-05	39
1197451	1.000000e+00	4
1197448	1.000000e+00	6
1197449	1.000000e+00	6
1197463	9.999549e-01	12
1197462	1.000000e+00	2
1197461	7.600562e-01	23
1197460	1.000000e+00	4
1197459	1.000000e+00	4
1197458	1.000000e+00	1
1197457	1.000000e+00	1
1197456	3.359055e-01	27
1197471	1.000000e+00	1
1197470	1.000000e+00	0
1197469	1.000000e+00	1
1197468	1.000000e+00	0
1197467	1.000000e+00	5
1197465	1.000000e+00	0
1197464	1.000000e+00	0
1197417	9.999999e-01	8
1197419	1.000000e+00	1
1197418	1.000000e+00	3
1197421	1.000000e+00	0
1197420	1.000000e+00	5
1197423	1.000000e+00	4
1197422	9.986989e-01	15
1197409	2.104926e-09	45
1197408	1.193067e-05	40
1197413	1.000000e+00	3
1197412	3.359055e-01	27
1197415	1.000000e+00	0
1197414	7.600562e-01	23
1197432	2.104926e-09	45
1197433	1.000000e+00	0
1197434	1.000000e+00	1
1197435	9.986989e-01	15
1197436	9.998471e-01	13
1197437	1.000000e+00	0
1197438	1.000000e+00	1
1197439	9.835804e-01	18
1197424	1.000000e+00	1
1197425	1.000000e+00	0
1197426	1.000000e+00	2
1197427	9.835804e-01	18
1197428	1.000000e+00	0
1197429	1.000000e+00	0
1197430	1.000000e+00	5
1197431	1.000000e+00	0
1197387	1.000000e+00	0
1197385	9.999999e-01	8
1197391	9.405398e-01	20
1197390	8.881784e-16	50
1197389	8.881784e-16	50
1197388	1.000000e+00	3
1197379	1.000000e+00	7
1197378	9.998471e-01	13
1197377	1.000000e+00	1
1197376	5.561376e-01	25
1197383	1.000000e+00	3
1197382	8.881784e-16	50
1197381	1.000000e+00	1
1197380	2.230891e-10	46
1197402	1.000000e+00	1
1197403	1.000000e+00	2
1197400	5.561376e-01	25
1197401	4.529710e-14	49
1197406	9.999549e-01	12
1197407	1.000000e+00	7
1197405	9.675457e-01	19
1197394	1.000000e+00	7
1197392	5.561376e-01	25
1197393	9.999994e-01	9
1197399	1.000000e+00	2
1197397	1.133316e-12	48
1197357	1.000000e+00	0
1197356	1.000000e+00	0
1197359	1.000000e+00	0
1197358	4.529710e-14	49
1197352	1.000000e+00	0
1197355	9.999999e-01	8
1197354	1.000000e+00	0
1197349	1.000000e+00	1
1197348	4.529710e-14	49
1197351	4.438624e-01	26
1197350	1.301086e-03	36
1197345	1.000000e+00	1
1197344	1.000000e+00	1
1197347	1.000000e+00	0
1197346	9.999999e-01	8
1197372	1.133316e-12	48
1197373	4.529710e-14	49
1197374	8.881784e-16	50
1197375	9.999994e-01	9
1197368	8.881784e-16	50
1197369	8.881784e-16	50
1197370	1.301086e-03	36
1197371	1.000000e+00	6
1197364	8.881784e-16	50
1197365	8.881784e-16	50
1197366	1.000000e+00	2
1197367	4.529710e-14	49
1197360	1.000000e+00	1
1197361	1.000000e+00	5
1197362	9.999549e-01	12
1197363	9.999972e-01	10
1197327	1.000000e+00	0
1197326	1.000000e+00	0
1197325	8.881784e-16	50
1197324	2.399438e-01	28
1197323	1.000000e+00	5
1197322	1.000000e+00	0
1197321	9.405398e-01	20
1197320	4.510745e-05	39
1197319	9.966998e-01	16
1197318	3.300224e-03	35
1197317	1.000000e+00	0
1197316	7.673339e-03	34
1197315	1.193067e-05	40
1197314	1.000000e+00	2
1197313	9.986989e-01	15
1197312	4.529710e-14	49
1197342	1.000000e+00	2
1197343	1.000000e+00	0
1197340	1.000000e+00	1
1197341	1.000000e+00	0
1197338	1.000000e+00	0
1197339	7.600562e-01	23
1197336	1.000000e+00	2
1197337	1.000000e+00	0
1197334	4.438624e-01	26
1197335	1.000000e+00	0
1197332	1.000000e+00	5
1197333	9.999994e-01	9
1197330	9.999972e-01	10
1197328	9.999994e-01	9
1197329	1.621870e-08	44
1197299	1.000000e+00	5
1197297	1.000000e+00	3
1197296	1.000000e+00	0
1197302	8.881784e-16	50
1197301	9.995319e-01	14
1197300	1.000000e+00	5
1197307	2.230891e-10	46
1197306	9.999881e-01	11
1197305	1.000000e+00	0
1197304	1.000000e+00	2
1197311	1.000000e+00	3
1197309	1.000000e+00	0
1197308	8.881784e-16	50
1197282	1.000000e+00	0
1197283	1.000000e+00	0
1197280	1.000000e+00	0
1197281	1.000000e+00	0
1197286	1.000000e+00	1
1197287	1.000000e+00	0
1197284	1.000000e+00	0
1197285	1.000000e+00	0
1197290	1.193067e-05	40
1197291	1.000000e+00	0
1197288	1.000000e+00	1
1197289	1.000000e+00	2
1197294	1.000000e+00	0
1197295	9.835804e-01	18
1197292	1.000000e+00	0
1197293	1.000000e+00	0
1197265	9.999994e-01	9
1197264	1.000000e+00	0
1197267	1.000000e+00	0
1197266	9.999999e-01	8
1197269	1.000000e+00	0
1197268	3.359055e-01	27
1197271	1.000000e+00	0
1197270	1.000000e+00	4
1197273	9.966998e-01	16
1197272	1.000000e+00	6
1197275	1.000000e+00	4
1197274	1.000000e+00	2
1197277	1.000000e+00	1
1197276	2.807050e-06	41
1197279	8.881784e-16	50
1197278	1.000000e+00	0
1197248	1.000000e+00	1
1197251	8.986806e-01	21
1197252	1.000000e+00	0
1197253	1.000000e+00	6
1197255	8.881784e-16	50
1197257	8.881784e-16	50
1197258	1.854161e-11	47
1197259	9.999999e-01	8
1197260	1.000000e+00	0
1197261	1.000000e+00	3
1197262	8.881784e-16	50
1197263	1.000000e+00	2
1197239	1.000000e+00	0
1197238	1.000000e+00	0
1197237	8.986806e-01	21
1197236	4.681115e-04	37
1197234	8.881784e-16	50
1197233	1.000000e+00	2
1197232	1.000000e+00	2
1197246	1.000000e+00	1
1197245	1.000000e+00	6
1197244	8.881784e-16	50
1197243	1.000000e+00	1
1197242	1.000000e+00	0
1197241	1.000000e+00	6
1197240	1.000000e+00	2
1197222	4.510745e-05	39
1197223	9.835804e-01	18
1197218	8.881784e-16	50
1197219	1.000000e+00	0
1197216	9.999999e-01	8
1197217	9.998471e-01	13
1197230	1.000000e+00	2
1197231	1.000000e+00	4
1197228	1.000000e+00	0
1197229	1.000000e+00	2
1197227	3.300224e-03	35
1197224	1.000000e+00	2
1197225	9.999994e-01	9
1197205	1.621870e-08	44
1197204	9.999999e-01	8
1197207	9.986989e-01	15
1197206	1.000000e+00	0
1197201	1.000000e+00	0
1197200	1.000000e+00	0
1197203	1.000000e+00	0
1197213	6.640945e-01	24
1197212	8.881784e-16	50
1197215	1.000000e+00	1
1197214	1.133316e-12	48
1197209	1.000000e+00	1
1197208	9.999999e-01	8
1197211	8.881784e-16	50
1197210	1.000000e+00	1
1197188	1.000000e+00	1
1197189	1.000000e+00	1
1197190	1.000000e+00	1
1197191	8.881784e-16	50
1197184	1.000000e+00	6
1197185	9.986989e-01	15
1197196	1.000000e+00	0
1197197	1.000000e+00	0
1197198	1.000000e+00	4
1197199	1.000000e+00	0
1197192	8.881784e-16	50
1197193	1.000000e+00	0
1197194	8.881784e-16	50
1197195	1.000000e+00	0
1197178	1.000000e+00	5
1197179	1.000000e+00	0
1197176	8.881784e-16	50
1197177	4.438624e-01	26
1197182	1.000000e+00	0
1197181	1.000000e+00	0
1197171	1.000000e+00	1
1197168	4.510745e-05	39
1197169	1.000000e+00	1
1197174	1.000000e+00	3
1197175	9.999549e-01	12
1197172	1.133316e-12	48
1197173	9.923267e-01	17
1197163	1.000000e+00	0
1197162	1.000000e+00	0
1197161	1.000000e+00	0
1197160	9.966998e-01	16
1197167	3.300224e-03	35
1197166	1.000000e+00	4
1197164	1.000000e+00	1
1197155	9.998471e-01	13
1197154	1.000000e+00	1
1197153	1.000000e+00	0
1197152	9.999994e-01	9
1197159	1.000000e+00	0
1197157	1.000000e+00	7
1197156	1.000000e+00	2
1197144	1.000000e+00	1
1197145	9.966998e-01	16
1197146	6.640945e-01	24
1197147	1.000000e+00	0
1197148	1.529320e-04	38
1197149	1.000000e+00	7
1197150	1.000000e+00	0
1197151	1.000000e+00	6
1197137	1.000000e+00	0
1197138	1.000000e+00	0
1197139	1.000000e+00	0
1197140	4.529710e-14	49
1197141	1.013194e-01	30
1197142	2.807050e-06	41
1197143	1.000000e+00	4
1197129	9.999881e-01	11
1197128	1.000000e+00	6
1197131	1.000000e+00	6
1197133	1.133316e-12	48
1197135	9.675457e-01	19
1197134	9.998471e-01	13
1197121	3.245432e-02	32
1197120	8.881784e-16	50
1197123	1.621870e-08	44
1197122	9.995319e-01	14
1197125	1.000000e+00	4
1197124	9.999549e-01	12
1197127	9.835804e-01	18
1197126	9.986989e-01	15
1197118	1.000000e+00	5
1197119	1.000000e+00	5
1197116	8.881784e-16	50
1197117	5.817779e-07	42
1197114	8.881784e-16	50
1197115	9.986989e-01	15
1197112	9.998471e-01	13
1197113	4.510745e-05	39
1197110	6.640945e-01	24
1197111	2.399438e-01	28
1197108	2.104926e-09	45
1197109	4.529710e-14	49
1197106	9.675457e-01	19
1197107	1.000000e+00	3
1197104	1.000000e+00	0
1197105	1.000000e+00	3
1197103	1.000000e+00	0
1197102	1.000000e+00	0
1197101	9.999972e-01	10
1197100	1.000000e+00	1
1197099	1.000000e+00	0
1197098	1.000000e+00	1
1197097	1.000000e+00	0
1197096	1.000000e+00	0
1197095	5.561376e-01	25
1197094	9.999972e-01	10
1197092	9.999881e-01	11
1197091	1.000000e+00	0
1197090	1.000000e+00	1
1197089	1.000000e+00	0
1197088	9.966998e-01	16
1197084	1.000000e+00	6
1197085	1.000000e+00	0
1197087	9.995319e-01	14
1197080	8.881784e-16	50
1197081	1.000000e+00	7
1197082	8.881784e-16	50
1197083	1.000000e+00	0
1197076	1.000000e+00	6
1197077	1.000000e+00	5
1197078	4.529710e-14	49
1197079	1.000000e+00	0
1197072	1.000000e+00	4
1197073	2.104926e-09	45
1197074	2.807050e-06	41
1197075	8.881784e-16	50
1197069	5.946023e-02	31
1197068	1.000000e+00	3
1197070	1.000000e+00	6
1197065	1.000000e+00	0
1197064	1.854161e-11	47
1197067	1.000000e+00	1
1197066	2.104926e-09	45
1197061	1.000000e+00	5
1197060	1.000000e+00	2
1197063	1.000000e+00	0
1197062	1.000000e+00	1
1197057	8.881784e-16	50
1197056	1.000000e+00	6
1197059	8.986806e-01	21
1197058	2.104926e-09	45
1198022	1.000000e+00	4
1198023	8.986806e-01	21
1198020	9.995319e-01	14
1198021	1.000000e+00	1
1198018	1.000000e+00	1
1198019	8.881784e-16	50
1198016	8.388818e-01	22
1198017	9.999881e-01	11
1198030	1.000000e+00	4
1198031	9.999549e-01	12
1198029	1.000000e+00	0
1198026	1.000000e+00	1
1198027	1.000000e+00	1
1198024	1.000000e+00	0
1198025	1.000000e+00	0
1198039	1.000000e+00	1
1198038	1.000000e+00	0
1198037	1.000000e+00	0
1198036	1.000000e+00	3
1198035	1.000000e+00	6
1198034	1.000000e+00	1
1198033	2.104926e-09	45
1198032	9.999972e-01	10
1198047	9.966998e-01	16
1198045	9.923267e-01	17
1198044	1.000000e+00	2
1198043	1.000000e+00	2
1198042	1.000000e+00	1
1198041	9.405398e-01	20
1198040	5.561376e-01	25
1198052	1.000000e+00	1
1198053	1.000000e+00	2
1198054	1.000000e+00	0
1198055	9.995319e-01	14
1198050	8.881784e-16	50
1198051	1.000000e+00	0
1198060	1.000000e+00	0
1198061	1.000000e+00	1
1198062	1.000000e+00	2
1198063	1.000000e+00	2
1198056	1.000000e+00	1
1198057	1.000000e+00	0
1198058	1.000000e+00	1
1198059	1.000000e+00	0
1198069	9.999994e-01	9
1198068	4.438624e-01	26
1198071	7.600562e-01	23
1198070	1.000000e+00	2
1198065	3.359055e-01	27
1198064	7.600562e-01	23
1198067	5.946023e-02	31
1198066	1.000000e+00	6
1198077	1.000000e+00	1
1198076	7.600562e-01	23
1198079	1.000000e+00	0
1198078	1.854161e-11	47
1198073	1.000000e+00	0
1198072	1.000000e+00	0
1198075	1.000000e+00	6
1198074	1.854161e-11	47
1197954	1.000000e+00	2
1197955	8.881784e-16	50
1197952	1.000000e+00	0
1197958	1.000000e+00	3
1197959	1.000000e+00	0
1197956	1.000000e+00	7
1197957	2.230891e-10	46
1197962	9.405398e-01	20
1197963	1.000000e+00	1
1197960	1.000000e+00	0
1197961	4.438624e-01	26
1197966	1.000000e+00	0
1197967	1.000000e+00	0
1197964	1.000000e+00	0
1197965	1.000000e+00	1
1197971	1.000000e+00	3
1197970	1.000000e+00	0
1197969	1.000000e+00	4
1197968	1.000000e+00	0
1197975	9.999999e-01	8
1197974	1.000000e+00	0
1197973	1.000000e+00	0
1197972	1.000000e+00	0
1197979	1.133316e-12	48
1197978	7.600562e-01	23
1197977	1.000000e+00	0
1197976	1.000000e+00	0
1197983	1.000000e+00	0
1197982	1.000000e+00	4
1197981	1.000000e+00	0
1197980	1.000000e+00	0
1197984	1.000000e+00	0
1197985	1.000000e+00	3
1197986	1.000000e+00	2
1197987	1.000000e+00	0
1197988	1.000000e+00	0
1197989	1.000000e+00	0
1197990	1.000000e+00	1
1197991	1.000000e+00	4
1197992	9.999549e-01	12
1197993	1.000000e+00	0
1197994	1.000000e+00	0
1197995	1.000000e+00	0
1197996	1.000000e+00	1
1197997	1.000000e+00	5
1197998	2.104926e-09	45
1197999	1.000000e+00	2
1198001	9.998471e-01	13
1198000	9.999972e-01	10
1198003	1.854161e-11	47
1198005	1.000000e+00	6
1198004	9.999881e-01	11
1198007	7.600562e-01	23
1198006	1.000000e+00	0
1198009	1.193067e-05	40
1198011	1.000000e+00	2
1198010	1.000000e+00	0
1198013	1.000000e+00	0
1198012	1.000000e+00	2
1198014	9.998471e-01	13
1197903	1.000000e+00	2
1197902	1.000000e+00	0
1197901	1.000000e+00	5
1197900	1.000000e+00	0
1197899	1.000000e+00	0
1197898	1.000000e+00	0
1197897	1.000000e+00	0
1197896	1.000000e+00	0
1197895	9.999994e-01	9
1197894	1.000000e+00	0
1197893	1.000000e+00	1
1197892	1.611182e-01	29
1197891	1.000000e+00	2
1197890	1.000000e+00	2
1197889	2.230891e-10	46
1197888	1.000000e+00	3
1197918	1.000000e+00	0
1197919	1.000000e+00	0
1197916	1.000000e+00	0
1197917	1.611182e-01	29
1197914	1.000000e+00	3
1197915	1.000000e+00	0
1197912	1.000000e+00	1
1197913	8.881784e-16	50
1197910	1.000000e+00	0
1197908	1.000000e+00	0
1197909	1.000000e+00	0
1197906	1.000000e+00	4
1197907	1.000000e+00	1
1197904	9.999999e-01	8
1197905	1.000000e+00	5
1197933	1.854161e-11	47
1197932	1.000000e+00	1
1197935	4.681115e-04	37
1197934	1.013194e-01	30
1197929	1.000000e+00	6
1197928	1.000000e+00	6
1197931	1.000000e+00	0
1197930	1.621870e-08	44
1197925	1.000000e+00	0
1197924	8.388818e-01	22
1197927	1.000000e+00	1
1197921	8.881784e-16	50
1197920	1.000000e+00	0
1197923	3.359055e-01	27
1197922	9.999994e-01	9
1197948	1.000000e+00	0
1197949	1.000000e+00	0
1197950	1.000000e+00	0
1197951	8.986806e-01	21
1197946	3.245432e-02	32
1197947	1.000000e+00	1
1197940	7.600562e-01	23
1197941	4.510745e-05	39
1197942	8.986806e-01	21
1197943	9.999999e-01	8
1197936	1.641957e-02	33
1197937	9.999549e-01	12
1197938	1.000000e+00	0
1197939	9.999881e-01	11
1197835	1.000000e+00	7
1197834	1.000000e+00	2
1197833	1.621870e-08	44
1197832	1.000000e+00	2
1197839	9.986989e-01	15
1197838	1.000000e+00	0
1197837	1.854161e-11	47
1197836	5.561376e-01	25
1197827	1.000000e+00	0
1197826	8.388818e-01	22
1197824	1.000000e+00	0
1197831	1.000000e+00	2
1197830	1.000000e+00	1
1197829	8.881784e-16	50
1197828	5.817779e-07	42
1197850	1.000000e+00	2
1197851	1.000000e+00	0
1197848	1.000000e+00	1
1197854	9.999999e-01	8
1197855	1.621870e-08	44
1197852	1.000000e+00	0
1197853	1.000000e+00	0
1197842	9.999999e-01	8
1197843	1.000000e+00	0
1197840	8.881784e-16	50
1197841	1.133316e-12	48
1197846	1.000000e+00	0
1197847	1.000000e+00	0
1197844	5.817779e-07	42
1197845	1.000000e+00	1
1197865	1.000000e+00	4
1197864	1.000000e+00	0
1197867	1.000000e+00	0
1197869	2.399438e-01	28
1197868	1.000000e+00	0
1197871	9.966998e-01	16
1197870	9.999881e-01	11
1197857	1.000000e+00	0
1197856	1.000000e+00	0
1197859	1.000000e+00	1
1197858	1.000000e+00	0
1197860	1.000000e+00	0
1197863	1.000000e+00	0
1197862	1.000000e+00	0
1197880	1.000000e+00	0
1197881	1.000000e+00	0
1197882	1.000000e+00	6
1197883	1.000000e+00	6
1197884	9.999994e-01	9
1197885	9.986989e-01	15
1197886	3.245432e-02	32
1197887	9.999881e-01	11
1197872	1.000000e+00	4
1197873	9.999972e-01	10
1197874	1.000000e+00	0
1197875	1.000000e+00	0
1197876	1.000000e+00	2
1197877	1.000000e+00	1
1197878	5.561376e-01	25
1197879	1.000000e+00	0
1197781	1.000000e+00	6
1197780	9.995319e-01	14
1197783	1.000000e+00	1
1197782	1.000000e+00	0
1197776	1.000000e+00	3
1197779	9.999881e-01	11
1197778	1.000000e+00	0
1197789	1.000000e+00	3
1197788	2.104926e-09	45
1197791	9.986989e-01	15
1197790	1.000000e+00	7
1197785	1.000000e+00	2
1197784	1.000000e+00	2
1197787	1.621870e-08	44
1197786	9.986989e-01	15
1197764	9.675457e-01	19
1197765	8.388818e-01	22
1197766	7.673339e-03	34
1197767	1.000000e+00	1
1197760	7.600562e-01	23
1197761	7.600562e-01	23
1197762	1.000000e+00	1
1197763	1.000000e+00	0
1197773	1.000000e+00	1
1197774	1.000000e+00	4
1197775	1.000000e+00	6
1197768	1.000000e+00	1
1197769	9.999999e-01	8
1197770	1.000000e+00	3
1197771	1.000000e+00	0
1197815	9.998471e-01	13
1197814	1.641957e-02	33
1197813	2.104926e-09	45
1197812	1.000000e+00	1
1197811	9.999972e-01	10
1197809	1.000000e+00	0
1197808	1.000000e+00	0
1197823	1.000000e+00	1
1197822	1.000000e+00	6
1197821	1.621870e-08	44
1197820	1.000000e+00	4
1197819	1.000000e+00	1
1197818	9.999999e-01	8
1197816	8.881784e-16	50
1197798	1.049339e-07	43
1197799	1.000000e+00	0
1197796	9.999999e-01	8
1197797	8.881784e-16	50
1197794	1.000000e+00	1
1197795	1.000000e+00	0
1197792	1.000000e+00	0
1197793	1.000000e+00	3
1197806	1.000000e+00	7
1197807	1.000000e+00	6
1197804	9.999999e-01	8
1197805	8.388818e-01	22
1197803	9.999994e-01	9
1197800	1.049339e-07	43
1197801	9.999881e-01	11
1197713	8.881784e-16	50
1197712	9.405398e-01	20
1197715	1.000000e+00	1
1197714	1.000000e+00	0
1197717	1.000000e+00	0
1197716	1.000000e+00	2
1197718	8.881784e-16	50
1197721	9.999972e-01	10
1197720	9.998471e-01	13
1197723	1.000000e+00	0
1197722	1.000000e+00	6
1197725	1.301086e-03	36
1197727	9.986989e-01	15
1197726	9.999999e-01	8
1197696	1.854161e-11	47
1197697	3.245432e-02	32
1197698	1.301086e-03	36
1197699	1.000000e+00	4
1197700	8.881784e-16	50
1197701	1.013194e-01	30
1197703	8.881784e-16	50
1197704	1.133316e-12	48
1197705	1.000000e+00	2
1197706	5.946023e-02	31
1197707	4.510745e-05	39
1197708	1.000000e+00	1
1197709	2.399438e-01	28
1197710	1.000000e+00	1
1197711	9.999994e-01	9
1197747	5.561376e-01	25
1197746	1.000000e+00	1
1197745	1.000000e+00	4
1197744	1.049339e-07	43
1197750	1.000000e+00	0
1197749	9.999999e-01	8
1197748	1.000000e+00	6
1197755	2.104926e-09	45
1197753	9.966998e-01	16
1197752	1.000000e+00	2
1197759	1.000000e+00	3
1197758	4.529710e-14	49
1197757	4.510745e-05	39
1197756	4.529710e-14	49
1197730	1.000000e+00	0
1197731	9.995319e-01	14
1197728	1.000000e+00	7
1197729	1.000000e+00	5
1197734	1.000000e+00	0
1197735	1.000000e+00	0
1197732	1.000000e+00	0
1197733	8.881784e-16	50
1197738	1.000000e+00	0
1197736	1.000000e+00	6
1197737	1.000000e+00	0
1197742	8.881784e-16	50
1197743	1.641957e-02	33
1197740	9.675457e-01	19
1197741	9.995319e-01	14
1197660	1.000000e+00	5
1197661	1.000000e+00	0
1197662	1.000000e+00	6
1197663	1.000000e+00	1
1197656	2.104926e-09	45
1197657	1.000000e+00	0
1197658	1.000000e+00	4
1197659	1.000000e+00	7
1197652	1.000000e+00	0
1197653	1.000000e+00	7
1197654	1.000000e+00	4
1197655	8.881784e-16	50
1197648	4.438624e-01	26
1197649	1.000000e+00	0
1197650	1.000000e+00	0
1197651	1.000000e+00	0
1197645	1.000000e+00	0
1197644	6.640945e-01	24
1197647	1.000000e+00	6
1197646	1.000000e+00	2
1197641	8.881784e-16	50
1197642	1.193067e-05	40
1197637	1.000000e+00	1
1197636	1.000000e+00	0
1197639	1.000000e+00	6
1197638	1.000000e+00	2
1197633	1.000000e+00	2
1197632	1.000000e+00	0
1197635	1.000000e+00	0
1197634	1.000000e+00	1
1197694	1.000000e+00	1
1197695	2.230891e-10	46
1197692	1.000000e+00	0
1197693	8.881784e-16	50
1197690	2.399438e-01	28
1197688	1.000000e+00	0
1197689	1.000000e+00	1
1197686	1.000000e+00	4
1197687	1.000000e+00	2
1197684	9.999999e-01	8
1197685	5.817779e-07	42
1197682	9.675457e-01	19
1197683	1.000000e+00	0
1197680	1.000000e+00	3
1197679	1.000000e+00	6
1197678	8.881784e-16	50
1197677	1.000000e+00	0
1197675	1.000000e+00	1
1197674	1.000000e+00	5
1197672	4.529710e-14	49
1197671	1.000000e+00	0
1197670	1.049339e-07	43
1197669	1.000000e+00	3
1197668	1.000000e+00	5
1197667	2.230891e-10	46
1197666	9.966998e-01	16
1197665	1.000000e+00	2
1197664	1.000000e+00	2
1197593	1.000000e+00	3
1197594	1.000000e+00	2
1197595	1.000000e+00	3
1197596	1.000000e+00	0
1197597	1.000000e+00	0
1197598	1.000000e+00	0
1197599	8.881784e-16	50
1197584	1.000000e+00	0
1197585	1.000000e+00	0
1197586	1.000000e+00	0
1197587	1.000000e+00	0
1197588	9.998471e-01	13
1197589	9.999972e-01	10
1197577	8.881784e-16	50
1197576	5.817779e-07	42
1197579	8.881784e-16	50
1197578	1.000000e+00	2
1197581	4.529710e-14	49
1197580	1.000000e+00	2
1197583	1.000000e+00	3
1197582	1.000000e+00	2
1197569	1.000000e+00	1
1197568	1.641957e-02	33
1197571	1.000000e+00	0
1197570	8.881784e-16	50
1197573	1.611182e-01	29
1197572	1.000000e+00	4
1197575	8.881784e-16	50
1197574	9.986989e-01	15
1197627	1.000000e+00	0
1197624	1.000000e+00	0
1197625	1.000000e+00	1
1197630	1.000000e+00	3
1197631	1.854161e-11	47
1197628	1.000000e+00	1
1197629	8.881784e-16	50
1197618	1.000000e+00	6
1197619	1.000000e+00	1
1197616	3.359055e-01	27
1197617	1.000000e+00	3
1197622	1.000000e+00	0
1197623	4.681115e-04	37
1197620	8.881784e-16	50
1197621	1.000000e+00	1
1197611	5.817779e-07	42
1197610	8.881784e-16	50
1197609	5.817779e-07	42
1197608	9.835804e-01	18
1197614	8.881784e-16	50
1197613	1.000000e+00	5
1197612	6.640945e-01	24
1197603	1.641957e-02	33
1197601	8.881784e-16	50
1197600	3.245432e-02	32
1197607	1.133316e-12	48
1197606	1.000000e+00	1
1197605	1.000000e+00	0
1197604	1.854161e-11	47
1198388	1.193067e-05	40
1198389	1.000000e+00	1
1198390	8.881784e-16	50
1198391	8.881784e-16	50
1198384	8.881784e-16	50
1198385	9.999881e-01	11
1198386	1.000000e+00	2
1198387	8.881784e-16	50
1198396	2.104926e-09	45
1198397	1.621870e-08	44
1198398	1.000000e+00	3
1198399	1.000000e+00	2
1198392	1.000000e+00	0
1198393	9.999994e-01	9
1198394	1.529320e-04	38
1198395	8.881784e-16	50
1198373	4.529710e-14	49
1198372	9.999972e-01	10
1198375	8.881784e-16	50
1198374	1.000000e+00	1
1198369	2.399438e-01	28
1198368	1.000000e+00	1
1198371	8.881784e-16	50
1198370	1.000000e+00	0
1198381	1.000000e+00	1
1198380	1.000000e+00	0
1198383	1.013194e-01	30
1198382	1.000000e+00	2
1198377	1.000000e+00	0
1198376	1.000000e+00	4
1198379	8.881784e-16	50
1198378	9.999994e-01	9
1198358	2.230891e-10	46
1198359	4.529710e-14	49
1198356	7.600562e-01	23
1198357	9.999999e-01	8
1198354	4.438624e-01	26
1198355	1.000000e+00	7
1198353	8.881784e-16	50
1198366	1.133316e-12	48
1198367	1.133316e-12	48
1198364	3.245432e-02	32
1198365	1.000000e+00	0
1198362	1.133316e-12	48
1198363	9.999999e-01	8
1198360	1.000000e+00	1
1198361	1.301086e-03	36
1198343	1.000000e+00	0
1198342	1.000000e+00	0
1198341	1.000000e+00	2
1198340	9.999994e-01	9
1198339	1.000000e+00	0
1198338	1.000000e+00	0
1198337	1.000000e+00	4
1198351	9.995319e-01	14
1198350	2.807050e-06	41
1198349	8.881784e-16	50
1198348	1.000000e+00	2
1198347	9.999972e-01	10
1198346	5.946023e-02	31
1198345	1.000000e+00	0
1198344	1.000000e+00	0
1198448	1.000000e+00	0
1195745	9.923267e-01	17
1198449	1.000000e+00	0
1195744	1.000000e+00	1
1198450	1.000000e+00	2
1195747	1.000000e+00	2
1198451	1.000000e+00	0
1195746	8.881784e-16	50
1198452	5.946023e-02	31
1195749	1.133316e-12	48
1198453	1.000000e+00	4
1195748	1.000000e+00	2
1198454	1.000000e+00	0
1195751	1.000000e+00	1
1198455	1.000000e+00	0
1195750	1.000000e+00	7
1198456	1.000000e+00	0
1198457	9.999549e-01	12
1195752	1.000000e+00	0
1198458	1.000000e+00	0
1195755	1.000000e+00	2
1198459	1.049339e-07	43
1195754	9.986989e-01	15
1198460	1.000000e+00	0
1195757	9.405398e-01	20
1198461	9.999994e-01	9
1195756	1.000000e+00	2
1198462	9.999994e-01	9
1195759	9.986989e-01	15
1198463	1.000000e+00	0
1195761	1.000000e+00	3
1198432	1.000000e+00	0
1195762	1.000000e+00	2
1198435	1.000000e+00	7
1195763	1.000000e+00	6
1198434	1.000000e+00	4
1195764	9.966998e-01	16
1198437	1.000000e+00	0
1195765	1.000000e+00	0
1198436	9.999881e-01	11
1195766	1.000000e+00	0
1198439	1.000000e+00	3
1195767	9.999994e-01	9
1198438	1.000000e+00	0
1195768	8.881784e-16	50
1198441	1.000000e+00	1
1195769	1.000000e+00	7
1198440	2.104926e-09	45
1195770	1.000000e+00	1
1198443	1.000000e+00	0
1195771	9.986989e-01	15
1198442	1.000000e+00	0
1195772	1.000000e+00	4
1195773	4.438624e-01	26
1198444	8.881784e-16	50
1195774	1.000000e+00	0
1198447	9.966998e-01	16
[truncated: 1,016 more rows]
