# Supplementary material for: Translational Selection Is Ubiquitous in Prokaryotes
Source: PLoS Genet. 2010 Jun 24;6(6):e1001004. doi: 10.1371/journal.pgen.1001004 (PMC2891978; doi:10.1371/journal.pgen.1001004)
Supplement: Dataset S1 — OCU/non-OCU gene calls in 461 Bacterial and Archaeal genomes, and summary tables of genome properties and OCU preferences for specific codons. (4.77 MB ZIP) [file pgen.1001004.s001.zip › Dataset_S1_Bacteria/Brucella_ovis.arff.ocuGenes]

GeneID	signTest_p	ocuProbWinCnt
5201911	5.946023e-02	31
5201910	2.399438e-01	28
5201909	1.000000e+00	2
5201908	4.529710e-14	49
5201907	1.000000e+00	0
5201906	1.000000e+00	4
5201905	5.946023e-02	31
5201904	1.621870e-08	44
5201918	1.000000e+00	1
5201917	7.673339e-03	34
5201915	4.510745e-05	39
5201914	1.193067e-05	40
5201913	8.881784e-16	50
5201912	1.000000e+00	6
5201894	8.881784e-16	50
5201895	1.000000e+00	0
5201892	1.000000e+00	5
5201890	1.000000e+00	1
5201891	8.881784e-16	50
5201888	1.000000e+00	1
5201889	1.000000e+00	0
5201902	1.000000e+00	1
5201903	1.000000e+00	7
5201900	8.388818e-01	22
5201901	9.923267e-01	17
5201898	1.000000e+00	0
5201899	1.000000e+00	1
5201896	8.881784e-16	50
5201877	1.000000e+00	2
5201876	9.966998e-01	16
5201879	1.000000e+00	6
5201878	9.675457e-01	19
5201873	8.986806e-01	21
5201872	1.000000e+00	0
5201875	1.000000e+00	0
5201874	8.881784e-16	50
5201885	1.000000e+00	1
5201884	1.000000e+00	1
5201887	2.807050e-06	41
5201886	1.000000e+00	4
5201881	9.999881e-01	11
5201880	1.000000e+00	3
5201883	1.000000e+00	4
5201882	1.000000e+00	1
5201861	1.000000e+00	0
5201863	1.000000e+00	5
5201857	1.000000e+00	4
5201859	9.923267e-01	17
5201868	9.999999e-01	8
5201869	1.133316e-12	48
5201870	8.388818e-01	22
5201871	1.000000e+00	5
5201864	1.000000e+00	0
5201865	9.999881e-01	11
5201866	8.388818e-01	22
5201843	2.807050e-06	41
5201842	9.999881e-01	11
5201841	1.000000e+00	1
5201840	1.000000e+00	4
5201846	1.000000e+00	0
5201845	1.193067e-05	40
5201844	1.000000e+00	2
5201851	9.405398e-01	20
5201850	1.000000e+00	4
5201849	1.000000e+00	2
5201848	8.881784e-16	50
5201855	1.000000e+00	1
5201854	1.000000e+00	5
5201853	4.510745e-05	39
5201852	4.438624e-01	26
5201830	9.675457e-01	19
5201831	1.000000e+00	1
5201828	1.529320e-04	38
5201829	7.673339e-03	34
5201834	1.000000e+00	6
5201835	4.438624e-01	26
5201833	5.561376e-01	25
5201838	8.881784e-16	50
5201839	4.529710e-14	49
5201836	1.000000e+00	6
5201837	9.835804e-01	18
5201808	1.000000e+00	1
5201810	1.301086e-03	36
5201812	8.388818e-01	22
5201815	1.000000e+00	3
5201814	9.675457e-01	19
5201817	5.946023e-02	31
5201816	9.405398e-01	20
5201818	1.621870e-08	44
5201821	8.881784e-16	50
5201820	7.673339e-03	34
5201823	9.986989e-01	15
5201792	1.000000e+00	0
5201793	2.230891e-10	46
5201794	9.999999e-01	8
5201797	1.000000e+00	4
5201798	1.000000e+00	4
5201799	1.000000e+00	4
5201801	8.881784e-16	50
5201802	9.999881e-01	11
5201804	9.923267e-01	17
5201805	1.000000e+00	3
5201807	1.000000e+00	0
5201790	9.923267e-01	17
5201791	1.000000e+00	4
5201788	1.000000e+00	1
5201789	1.133316e-12	48
5201786	9.999881e-01	11
5201787	3.300224e-03	35
5201784	1.000000e+00	3
5201785	4.438624e-01	26
5201782	1.013194e-01	30
5201783	1.000000e+00	3
5201780	1.000000e+00	0
5201781	9.999999e-01	8
5201778	1.000000e+00	4
5201779	4.529710e-14	49
5201776	1.133316e-12	48
5201775	7.673339e-03	34
5201773	1.000000e+00	7
5201771	1.854161e-11	47
5201770	9.999881e-01	11
5201769	9.999994e-01	9
5201768	1.000000e+00	7
5201767	5.946023e-02	31
5201766	1.000000e+00	1
5201765	9.999999e-01	8
5201764	4.438624e-01	26
5201763	1.000000e+00	5
5201762	1.000000e+00	5
5201761	1.000000e+00	4
5201756	8.986806e-01	21
5201757	9.835804e-01	18
5201758	1.000000e+00	0
5201759	1.000000e+00	2
5201752	1.000000e+00	2
5201753	8.881784e-16	50
5201754	1.133316e-12	48
5201755	1.000000e+00	2
5201748	1.013194e-01	30
5201749	1.000000e+00	2
5201750	1.000000e+00	2
5201751	1.000000e+00	1
5201744	9.995319e-01	14
5201745	1.000000e+00	5
5201746	1.000000e+00	3
5201747	1.000000e+00	0
5201741	1.000000e+00	0
5201740	1.000000e+00	1
5201743	4.438624e-01	26
5201742	9.999994e-01	9
5201737	1.529320e-04	38
5201736	1.000000e+00	6
5201739	9.986989e-01	15
5201738	4.681115e-04	37
5201733	3.300224e-03	35
5201732	1.000000e+00	0
5201734	8.881784e-16	50
5201728	1.000000e+00	4
5201731	1.000000e+00	6
5201723	3.245432e-02	32
5201720	1.000000e+00	1
5201721	7.600562e-01	23
5201727	9.923267e-01	17
5201724	9.923267e-01	17
5201725	1.000000e+00	2
5201714	1.000000e+00	0
5201715	1.000000e+00	0
5201712	1.133316e-12	48
5201713	1.000000e+00	2
5201718	1.000000e+00	0
5201719	1.000000e+00	1
5201716	1.000000e+00	6
5201717	3.359055e-01	27
5201707	1.000000e+00	1
5201706	1.000000e+00	3
5201704	1.000000e+00	4
5201710	1.000000e+00	3
5201709	9.999549e-01	12
5201708	1.611182e-01	29
5201699	1.000000e+00	2
5201698	1.000000e+00	1
5201697	1.000000e+00	3
5201703	7.673339e-03	34
5201701	1.000000e+00	2
5201700	9.986989e-01	15
5201688	8.881784e-16	50
5201689	1.000000e+00	1
5201690	1.000000e+00	4
5201691	1.000000e+00	6
5201692	9.923267e-01	17
5201693	1.000000e+00	2
5201694	7.600562e-01	23
5201695	1.000000e+00	3
5201680	1.133316e-12	48
5201681	1.611182e-01	29
5201683	1.000000e+00	0
5201684	1.000000e+00	0
5201685	8.881784e-16	50
5201686	1.000000e+00	3
5201687	1.000000e+00	1
5201673	1.000000e+00	5
5201675	9.966998e-01	16
5201674	2.230891e-10	46
5201677	1.000000e+00	1
5201676	8.881784e-16	50
5201679	1.000000e+00	7
5201678	1.133316e-12	48
5201665	8.881784e-16	50
5201664	1.000000e+00	0
5201667	1.000000e+00	6
5201666	1.000000e+00	2
5201669	1.133316e-12	48
5201671	1.000000e+00	6
5201636	1.000000e+00	0
5201637	1.000000e+00	5
5201638	9.405398e-01	20
5201639	1.000000e+00	4
5201632	4.438624e-01	26
5201635	1.000000e+00	2
5201644	1.013194e-01	30
5201645	1.000000e+00	3
5201646	2.104926e-09	45
5201640	1.000000e+00	0
5201641	3.300224e-03	35
5201642	2.807050e-06	41
5201643	1.000000e+00	0
5201653	1.000000e+00	2
5201652	1.000000e+00	3
5201655	8.881784e-16	50
5201654	1.000000e+00	1
5201648	3.245432e-02	32
5201661	8.881784e-16	50
5201660	8.881784e-16	50
5201663	1.641957e-02	33
5201662	9.966998e-01	16
5201657	1.000000e+00	0
5201656	1.133316e-12	48
5201659	1.000000e+00	1
5201658	8.881784e-16	50
5201606	1.000000e+00	2
5201607	7.600562e-01	23
5201604	9.923267e-01	17
5201602	9.999549e-01	12
5201603	1.529320e-04	38
5201600	8.986806e-01	21
5201614	9.405398e-01	20
5201615	1.854161e-11	47
5201612	1.529320e-04	38
5201613	9.923267e-01	17
5201611	1.000000e+00	7
5201608	9.995319e-01	14
5201623	8.881784e-16	50
5201622	1.000000e+00	6
5201621	1.000000e+00	2
5201620	1.133316e-12	48
5201619	1.000000e+00	1
5201618	1.000000e+00	5
5201617	1.000000e+00	0
5201616	9.999972e-01	10
5201631	1.000000e+00	5
5201630	9.835804e-01	18
5201629	9.995319e-01	14
5201628	1.000000e+00	5
5201626	1.000000e+00	4
5201625	1.000000e+00	1
5201568	1.000000e+00	0
5201569	1.854161e-11	47
5201570	6.640945e-01	24
5201571	9.999972e-01	10
5201572	1.133316e-12	48
5201573	8.881784e-16	50
5201574	1.000000e+00	1
5201576	9.998471e-01	13
5201577	1.000000e+00	0
5201578	8.881784e-16	50
5201581	1.000000e+00	1
5201582	1.000000e+00	1
5201583	8.881784e-16	50
5201585	1.000000e+00	0
5201584	1.000000e+00	5
5201587	1.000000e+00	4
5201586	8.881784e-16	50
5201589	9.999972e-01	10
5201588	2.807050e-06	41
5201591	1.000000e+00	7
5201593	8.881784e-16	50
5201592	1.000000e+00	3
5201595	9.999972e-01	10
5201594	9.999881e-01	11
5201597	8.881784e-16	50
5201596	1.000000e+00	4
5201599	1.000000e+00	2
5201598	5.817779e-07	42
5201538	1.000000e+00	2
5201539	9.405398e-01	20
5201536	8.881784e-16	50
5201537	9.986989e-01	15
5201542	1.000000e+00	1
5201543	3.359055e-01	27
5201540	1.000000e+00	2
5201546	1.000000e+00	0
5201547	1.133316e-12	48
5201544	5.946023e-02	31
5201545	1.000000e+00	1
5201550	9.986989e-01	15
5201551	1.000000e+00	1
5201548	1.621870e-08	44
5201549	1.000000e+00	7
5201555	8.881784e-16	50
5201554	1.000000e+00	5
5201553	1.000000e+00	6
5201552	1.000000e+00	1
5201559	9.998471e-01	13
5201558	2.807050e-06	41
5201557	9.923267e-01	17
5201556	1.854161e-11	47
5201563	8.881784e-16	50
5201561	1.000000e+00	6
5201560	1.049339e-07	43
5201567	1.000000e+00	2
5201566	1.000000e+00	0
5201565	1.000000e+00	1
5201564	3.300224e-03	35
5201517	1.000000e+00	5
5201516	1.000000e+00	1
5201519	1.000000e+00	2
5201518	1.000000e+00	3
5201513	9.986989e-01	15
5201514	2.104926e-09	45
5201509	1.000000e+00	4
5201508	8.881784e-16	50
5201510	9.999994e-01	9
5201505	9.999999e-01	8
5201504	8.881784e-16	50
5201507	1.000000e+00	0
5201506	9.966998e-01	16
5201532	8.881784e-16	50
5201533	7.600562e-01	23
5201534	1.529320e-04	38
5201535	9.999972e-01	10
5201528	9.999881e-01	11
5201529	8.881784e-16	50
5201530	1.854161e-11	47
5201531	1.000000e+00	7
5201524	1.000000e+00	0
5201525	1.013194e-01	30
5201526	1.133316e-12	48
5201527	1.000000e+00	0
5201521	9.995319e-01	14
5201522	1.000000e+00	1
5201486	1.621870e-08	44
5201484	8.881784e-16	50
5201482	1.621870e-08	44
5201481	1.000000e+00	6
5201480	9.405398e-01	20
5201479	1.133316e-12	48
5201478	1.000000e+00	3
5201476	9.998471e-01	13
5201475	8.881784e-16	50
5201474	1.013194e-01	30
5201473	1.000000e+00	0
5201472	8.881784e-16	50
5201502	5.946023e-02	31
5201503	1.000000e+00	5
5201500	8.388818e-01	22
5201501	9.966998e-01	16
5201498	4.438624e-01	26
5201499	3.300224e-03	35
5201496	1.000000e+00	4
5201497	1.000000e+00	6
5201494	1.000000e+00	1
5201495	8.881784e-16	50
5201492	1.000000e+00	3
5201493	8.881784e-16	50
5201490	2.807050e-06	41
5201491	9.999999e-01	8
5201488	9.999549e-01	12
5201489	1.529320e-04	38
5201449	4.438624e-01	26
5201448	1.000000e+00	0
5201451	1.133316e-12	48
5201450	1.000000e+00	2
5201453	8.881784e-16	50
5201452	1.000000e+00	5
5201454	1.000000e+00	2
5201441	1.000000e+00	6
5201440	1.000000e+00	4
5201442	9.405398e-01	20
5201445	8.881784e-16	50
5201444	4.438624e-01	26
5201447	1.000000e+00	0
5201446	1.133316e-12	48
5201465	8.881784e-16	50
5201466	1.000000e+00	0
5201467	9.923267e-01	17
5201468	1.000000e+00	4
5201469	1.000000e+00	2
5201470	8.881784e-16	50
5201471	1.000000e+00	2
5201456	5.817779e-07	42
5201457	1.000000e+00	3
5201458	1.000000e+00	2
5201459	8.986806e-01	21
5201460	9.405398e-01	20
5201461	9.999972e-01	10
5201462	5.817779e-07	42
5201419	4.681115e-04	37
5201418	1.000000e+00	5
5201417	9.675457e-01	19
5201416	8.881784e-16	50
5201423	9.998471e-01	13
5201422	1.611182e-01	29
5201420	9.999972e-01	10
5201411	9.835804e-01	18
5201410	1.000000e+00	0
5201409	9.999999e-01	8
5201415	9.999972e-01	10
5201414	1.000000e+00	3
5201434	1.000000e+00	0
5201435	1.000000e+00	3
5201433	1.000000e+00	5
5201438	1.854161e-11	47
5201436	8.881784e-16	50
5201437	1.000000e+00	2
5201426	8.881784e-16	50
5201427	1.193067e-05	40
5201424	9.999881e-01	11
5201425	1.000000e+00	6
5201430	1.000000e+00	0
5201431	9.999549e-01	12
5201428	9.999994e-01	9
5201429	9.999549e-01	12
5201361	8.881784e-16	50
5201360	2.230891e-10	46
5201363	9.999994e-01	9
5201362	1.000000e+00	1
5201365	1.049339e-07	43
5201367	8.881784e-16	50
5201366	5.817779e-07	42
5201369	1.000000e+00	2
5201368	4.529710e-14	49
5201371	1.000000e+00	2
5201373	1.000000e+00	6
5201372	8.986806e-01	21
5201375	1.000000e+00	5
5201374	4.510745e-05	39
5201344	1.000000e+00	2
5201346	3.300224e-03	35
5201347	1.000000e+00	0
5201349	1.000000e+00	0
5201351	9.986989e-01	15
5201353	7.600562e-01	23
5201354	9.986989e-01	15
5201355	1.854161e-11	47
5201356	1.000000e+00	1
5201358	1.000000e+00	7
5201395	7.600562e-01	23
5201394	5.817779e-07	42
5201393	1.000000e+00	0
5201392	9.999881e-01	11
5201399	8.881784e-16	50
5201398	9.999972e-01	10
5201397	1.000000e+00	4
5201396	2.104926e-09	45
5201403	9.999994e-01	9
5201402	1.301086e-03	36
5201401	9.999549e-01	12
5201400	5.561376e-01	25
5201407	1.000000e+00	4
5201406	1.000000e+00	3
5201405	1.000000e+00	1
5201404	1.000000e+00	3
5201378	9.999994e-01	9
5201379	8.881784e-16	50
5201376	1.000000e+00	0
5201377	8.881784e-16	50
5201382	1.000000e+00	0
5201383	2.230891e-10	46
5201380	8.881784e-16	50
5201381	1.611182e-01	29
5201387	6.640945e-01	24
5201384	1.301086e-03	36
5201389	9.999549e-01	12
5201301	9.986989e-01	15
5201300	1.000000e+00	1
5201302	3.359055e-01	27
5201297	3.245432e-02	32
5201296	1.000000e+00	2
5201299	1.000000e+00	5
5201298	1.000000e+00	2
5201309	1.000000e+00	2
5201308	8.388818e-01	22
5201304	9.966998e-01	16
5201306	9.998471e-01	13
5201284	8.986806e-01	21
5201285	2.399438e-01	28
5201286	3.300224e-03	35
5201287	1.000000e+00	0
5201280	1.000000e+00	3
5201281	1.000000e+00	2
5201282	1.000000e+00	3
5201283	8.986806e-01	21
5201292	9.999994e-01	9
5201293	8.881784e-16	50
5201294	2.104926e-09	45
5201295	1.000000e+00	7
5201288	9.999999e-01	8
5201289	5.561376e-01	25
5201290	1.641957e-02	33
5201291	9.999549e-01	12
5201335	1.000000e+00	7
5201334	1.000000e+00	2
5201333	9.999999e-01	8
5201332	1.049339e-07	43
5201331	8.881784e-16	50
5201330	8.881784e-16	50
5201329	1.000000e+00	0
5201328	1.000000e+00	4
5201343	1.000000e+00	0
5201341	6.640945e-01	24
5201340	9.405398e-01	20
5201339	1.000000e+00	0
5201338	8.881784e-16	50
5201337	4.510745e-05	39
5201336	8.881784e-16	50
5201318	7.600562e-01	23
5201317	8.881784e-16	50
5201314	1.000000e+00	0
5201312	1.193067e-05	40
5201313	8.881784e-16	50
5201326	9.999972e-01	10
5201327	8.881784e-16	50
5201324	1.000000e+00	0
5201325	3.300224e-03	35
5201322	1.000000e+00	5
5201320	1.000000e+00	2
5201240	8.881784e-16	50
5201241	1.000000e+00	1
5201242	1.049339e-07	43
5201243	9.999972e-01	10
5201244	9.995319e-01	14
5201245	1.000000e+00	0
5201246	9.999549e-01	12
5201247	9.999972e-01	10
5201232	9.995319e-01	14
5201233	3.359055e-01	27
5201234	1.000000e+00	6
5201235	1.000000e+00	0
5201236	1.854161e-11	47
5201237	1.000000e+00	1
5201238	1.000000e+00	1
5201239	8.881784e-16	50
5201225	1.000000e+00	7
5201227	1.000000e+00	5
5201226	9.995319e-01	14
5201229	5.561376e-01	25
5201228	7.600562e-01	23
5201230	6.640945e-01	24
5201217	1.000000e+00	2
5201216	4.681115e-04	37
5201219	1.000000e+00	4
5201218	1.000000e+00	0
5201221	9.999994e-01	9
5201220	8.881784e-16	50
5201223	1.049339e-07	43
5201222	1.000000e+00	7
5201275	1.000000e+00	0
5201278	1.621870e-08	44
5201279	8.881784e-16	50
5201276	3.359055e-01	27
5201277	1.013194e-01	30
5201266	9.999972e-01	10
5201267	1.000000e+00	2
5201264	8.881784e-16	50
5201265	1.000000e+00	0
5201270	1.000000e+00	0
5201271	9.405398e-01	20
5201268	1.013194e-01	30
5201269	8.881784e-16	50
5201259	1.000000e+00	2
5201258	8.881784e-16	50
5201257	8.881784e-16	50
5201256	1.000000e+00	1
5201263	8.881784e-16	50
5201262	1.133316e-12	48
5201261	1.621870e-08	44
5201260	9.999549e-01	12
5201251	1.000000e+00	0
5201250	1.000000e+00	4
5201249	1.049339e-07	43
5201248	9.405398e-01	20
5201254	4.438624e-01	26
5201253	7.673339e-03	34
5201252	1.000000e+00	1
5201180	1.000000e+00	5
5201181	2.807050e-06	41
5201182	9.835804e-01	18
5201183	9.999881e-01	11
5201176	9.999881e-01	11
5201177	1.000000e+00	3
5201178	1.611182e-01	29
5201179	1.000000e+00	4
5201172	1.000000e+00	6
5201174	9.966998e-01	16
5201175	8.881784e-16	50
5201169	1.000000e+00	1
5201170	8.881784e-16	50
5201171	2.104926e-09	45
5201165	1.000000e+00	0
5201164	1.000000e+00	2
5201167	1.529320e-04	38
5201166	1.000000e+00	3
5201161	1.000000e+00	2
5201160	8.881784e-16	50
5201162	9.999881e-01	11
5201157	1.000000e+00	6
5201156	8.881784e-16	50
5201159	1.000000e+00	0
5201158	9.999994e-01	9
5201153	8.881784e-16	50
5201152	1.000000e+00	1
5201155	1.000000e+00	0
5201154	1.000000e+00	2
5201214	1.000000e+00	0
5201215	1.000000e+00	3
5201210	1.000000e+00	0
5201208	1.000000e+00	0
5201206	1.000000e+00	0
5201207	1.000000e+00	6
5201202	1.000000e+00	7
5201203	1.000000e+00	2
5201200	9.966998e-01	16
5201201	1.000000e+00	6
5201198	1.000000e+00	5
5201196	1.000000e+00	0
5201195	1.000000e+00	1
5201193	1.000000e+00	3
5201191	1.854161e-11	47
5201190	1.000000e+00	1
5201189	9.999549e-01	12
5201188	8.881784e-16	50
5201187	1.529320e-04	38
5201186	1.000000e+00	2
5201185	9.999881e-01	11
5201184	2.230891e-10	46
5201090	8.881784e-16	50
5201091	9.966998e-01	16
5201088	1.000000e+00	0
5201089	1.000000e+00	4
5201094	4.529710e-14	49
5201095	8.881784e-16	50
5201092	9.999881e-01	11
5201093	1.000000e+00	4
5201098	8.881784e-16	50
5201099	1.000000e+00	0
5201096	9.835804e-01	18
5201097	6.640945e-01	24
5201102	1.000000e+00	7
5201103	1.000000e+00	0
5201100	1.000000e+00	0
5201101	1.000000e+00	7
5201107	1.000000e+00	1
5201105	9.405398e-01	20
5201104	1.000000e+00	5
5201110	1.000000e+00	0
5201109	8.881784e-16	50
5201108	9.923267e-01	17
5201115	4.529710e-14	49
5201113	1.000000e+00	0
5201112	2.399438e-01	28
5201119	5.817779e-07	42
5201117	8.881784e-16	50
5201116	9.999881e-01	11
5201120	1.000000e+00	0
5201121	1.000000e+00	1
5201122	1.133316e-12	48
5201123	1.000000e+00	3
5201125	8.986806e-01	21
5201126	1.000000e+00	0
5201127	1.000000e+00	2
5201128	1.000000e+00	2
5201129	4.529710e-14	49
5201130	4.529710e-14	49
5201131	8.881784e-16	50
5201132	9.923267e-01	17
5201133	1.000000e+00	3
5201134	1.000000e+00	4
5201137	4.681115e-04	37
5201136	1.000000e+00	4
5201139	1.000000e+00	0
5201138	1.000000e+00	1
5201141	5.817779e-07	42
5201140	8.986806e-01	21
5201143	5.946023e-02	31
5201142	8.986806e-01	21
5201145	1.000000e+00	6
5201144	1.000000e+00	7
5201147	1.000000e+00	0
5201146	1.000000e+00	0
5201149	8.881784e-16	50
5201151	1.000000e+00	0
5201150	1.000000e+00	7
5201055	1.000000e+00	4
5201054	8.881784e-16	50
5201053	4.529710e-14	49
5201052	2.104926e-09	45
5201050	1.000000e+00	2
5201049	1.000000e+00	2
5201048	9.986989e-01	15
5201060	4.529710e-14	49
5201062	6.640945e-01	24
5201056	8.881784e-16	50
5201057	2.399438e-01	28
5201058	1.000000e+00	6
5201069	1.000000e+00	0
5201070	1.000000e+00	1
5201071	1.000000e+00	4
5201064	1.000000e+00	0
5201065	1.193067e-05	40
5201066	1.000000e+00	0
5201067	1.000000e+00	0
5201077	1.000000e+00	5
5201079	1.854161e-11	47
5201078	9.986989e-01	15
5201073	1.000000e+00	0
5201072	4.529710e-14	49
5201075	2.104926e-09	45
5201074	1.193067e-05	40
5201085	9.405398e-01	20
5201084	1.000000e+00	0
5201087	8.881784e-16	50
5201086	9.999994e-01	9
5201081	8.881784e-16	50
5201080	1.854161e-11	47
5201083	8.881784e-16	50
5204203	8.986806e-01	21
5204202	1.000000e+00	5
5204201	9.999972e-01	10
5204207	8.881784e-16	50
5204206	1.000000e+00	2
5204205	1.611182e-01	29
5204204	2.104926e-09	45
5204195	1.000000e+00	6
5204197	9.995319e-01	14
5204196	1.000000e+00	1
5204218	1.000000e+00	2
5204219	1.193067e-05	40
5204222	9.986989e-01	15
5204223	1.000000e+00	6
5204211	1.000000e+00	5
5204209	1.854161e-11	47
5204214	9.999999e-01	8
5204215	9.675457e-01	19
5204212	8.881784e-16	50
5204213	9.999994e-01	9
5204169	1.000000e+00	1
5204173	8.881784e-16	50
5204172	9.995319e-01	14
5204175	2.104926e-09	45
5204174	4.510745e-05	39
5204161	9.405398e-01	20
5204163	1.000000e+00	6
5204162	1.000000e+00	6
5204165	9.999881e-01	11
5204164	1.000000e+00	5
5204167	1.000000e+00	7
5204184	8.986806e-01	21
5204185	2.399438e-01	28
5204186	9.995319e-01	14
5204188	1.301086e-03	36
5204190	1.000000e+00	1
5204191	1.000000e+00	0
5204176	3.359055e-01	27
5204177	8.388818e-01	22
5204178	1.000000e+00	2
5204179	8.881784e-16	50
5204180	1.000000e+00	0
5204181	2.807050e-06	41
5204182	1.000000e+00	0
5204183	1.621870e-08	44
5204143	1.000000e+00	1
5204142	1.013194e-01	30
5204140	8.388818e-01	22
5204139	9.923267e-01	17
5204138	8.881784e-16	50
5204137	9.999999e-01	8
5204136	1.000000e+00	4
5204135	1.000000e+00	0
5204134	4.510745e-05	39
5204133	1.611182e-01	29
5204132	1.000000e+00	3
5204131	1.000000e+00	1
5204130	1.000000e+00	4
5204129	1.000000e+00	3
5204158	9.675457e-01	19
5204159	5.817779e-07	42
5204156	1.000000e+00	3
5204157	6.640945e-01	24
5204155	1.000000e+00	7
5204152	1.000000e+00	1
5204153	1.000000e+00	7
5204151	2.399438e-01	28
5204148	9.999549e-01	12
5204149	9.675457e-01	19
5204146	4.510745e-05	39
5204147	9.986989e-01	15
5204144	1.000000e+00	3
5204145	1.049339e-07	43
5204109	9.998471e-01	13
5204108	1.000000e+00	2
5204111	3.245432e-02	32
5204105	9.999994e-01	9
5204104	9.999881e-01	11
5204107	1.000000e+00	3
5204106	9.835804e-01	18
5204100	9.966998e-01	16
5204103	1.000000e+00	1
5204102	1.000000e+00	0
5204096	9.966998e-01	16
5204099	1.000000e+00	0
5204124	8.881784e-16	50
5204125	8.881784e-16	50
5204127	3.359055e-01	27
5204121	1.000000e+00	1
5204122	1.000000e+00	0
5204123	8.881784e-16	50
5204116	3.359055e-01	27
5204117	1.000000e+00	0
5204112	9.835804e-01	18
5204114	1.641957e-02	33
5204115	9.999881e-01	11
5204066	1.000000e+00	1
5204067	1.529320e-04	38
5204064	4.510745e-05	39
5204065	9.999999e-01	8
5204070	1.529320e-04	38
5204071	1.000000e+00	0
5204068	1.000000e+00	0
5204069	1.000000e+00	2
5204074	1.000000e+00	0
5204075	4.529710e-14	49
5204072	1.000000e+00	3
5204073	1.854161e-11	47
5204078	1.000000e+00	4
5204076	1.000000e+00	0
5204083	8.881784e-16	50
5204082	1.133316e-12	48
5204081	1.000000e+00	7
5204087	8.881784e-16	50
5204086	1.000000e+00	4
5204085	9.966998e-01	16
5204084	9.986989e-01	15
5204091	9.999881e-01	11
5204090	1.529320e-04	38
5204089	1.000000e+00	7
5204088	1.000000e+00	6
5204095	9.998471e-01	13
5204094	1.301086e-03	36
5204032	1.193067e-05	40
5204033	9.405398e-01	20
5204035	1.000000e+00	4
5204036	8.881784e-16	50
5204037	9.998471e-01	13
5204038	1.000000e+00	7
5204039	9.999999e-01	8
5204040	1.000000e+00	1
5204041	5.817779e-07	42
5204042	3.300224e-03	35
5204043	1.000000e+00	0
5204044	9.999999e-01	8
5204045	1.000000e+00	1
5204046	1.000000e+00	7
5204049	9.999549e-01	12
5204048	9.998471e-01	13
5204051	1.000000e+00	7
5204050	9.999999e-01	8
5204053	1.854161e-11	47
5204052	1.000000e+00	4
5204055	1.000000e+00	1
5204054	1.000000e+00	1
5204057	9.998471e-01	13
5204056	9.999549e-01	12
5204059	8.881784e-16	50
5204058	1.000000e+00	4
5204061	1.621870e-08	44
5204060	8.881784e-16	50
5204063	4.529710e-14	49
5204006	1.000000e+00	7
5204007	9.999994e-01	9
5204004	8.881784e-16	50
5204005	1.301086e-03	36
5204002	8.881784e-16	50
5204001	1.000000e+00	1
5204014	1.000000e+00	4
5204015	2.230891e-10	46
5204013	9.998471e-01	13
5204011	1.133316e-12	48
5204008	8.881784e-16	50
5204009	8.881784e-16	50
5204023	1.133316e-12	48
5204022	5.946023e-02	31
5204021	4.529710e-14	49
5204019	1.000000e+00	2
5204018	8.881784e-16	50
5204017	9.998471e-01	13
5204016	4.529710e-14	49
5204031	1.000000e+00	4
5204029	1.000000e+00	1
5204028	2.104926e-09	45
5204027	9.999994e-01	9
5204026	8.881784e-16	50
5204025	1.000000e+00	7
5204024	2.807050e-06	41
5203973	1.000000e+00	7
5203974	1.000000e+00	0
5203975	9.999972e-01	10
5203968	8.881784e-16	50
5203969	8.881784e-16	50
5203970	1.000000e+00	2
5203971	1.000000e+00	1
5203980	4.438624e-01	26
5203981	1.000000e+00	1
5203982	1.000000e+00	4
5203976	1.000000e+00	0
5203979	1.854161e-11	47
5203989	1.000000e+00	0
5203988	1.133316e-12	48
5203991	1.000000e+00	6
5203990	1.000000e+00	5
5203985	8.986806e-01	21
5203984	1.000000e+00	0
5203987	8.881784e-16	50
5203986	1.000000e+00	1
5203997	8.986806e-01	21
5203996	1.000000e+00	2
5203999	1.013194e-01	30
5203998	9.923267e-01	17
5203993	2.230891e-10	46
5203992	1.000000e+00	1
5203995	4.529710e-14	49
5204247	8.881784e-16	50
5204246	8.388818e-01	22
5204245	9.999994e-01	9
5204244	9.986989e-01	15
5204243	1.000000e+00	0
5204240	1.000000e+00	0
5204230	1.013194e-01	30
5204228	9.995319e-01	14
5204229	1.000000e+00	0
5204227	9.999881e-01	11
5204225	9.999881e-01	11
5204238	8.881784e-16	50
5204239	1.000000e+00	2
5204237	4.438624e-01	26
5204234	4.529710e-14	49
5204235	8.881784e-16	50
5204233	1.000000e+00	7
5203007	1.000000e+00	1
5203006	1.000000e+00	0
5203004	1.000000e+00	0
5203003	1.000000e+00	1
5203002	1.621870e-08	44
5203001	1.000000e+00	0
5203000	9.999999e-01	8
5202997	1.000000e+00	4
5202996	1.000000e+00	2
5202995	9.999881e-01	11
5202994	1.000000e+00	6
5202992	4.529710e-14	49
5202990	1.000000e+00	3
5202991	8.881784e-16	50
5202988	5.561376e-01	25
5202989	4.529710e-14	49
5202987	1.000000e+00	3
5202985	5.817779e-07	42
5202982	9.675457e-01	19
5202980	9.675457e-01	19
5202981	2.399438e-01	28
5202978	1.000000e+00	6
5202979	1.000000e+00	3
5202976	9.999994e-01	9
5202972	3.245432e-02	32
5202975	5.561376e-01	25
5202974	1.000000e+00	6
5202969	8.986806e-01	21
5202968	8.881784e-16	50
5202971	1.000000e+00	5
5202970	1.000000e+00	4
5202965	9.999999e-01	8
5202964	5.817779e-07	42
5202967	8.881784e-16	50
5202966	8.881784e-16	50
5202961	1.854161e-11	47
5202960	8.881784e-16	50
5202963	8.881784e-16	50
5202962	1.000000e+00	2
5202959	1.000000e+00	0
5202952	9.999994e-01	9
5202953	9.835804e-01	18
5202954	1.000000e+00	2
5202955	8.881784e-16	50
5202948	8.388818e-01	22
5202949	1.000000e+00	0
5202950	5.561376e-01	25
5202951	9.999999e-01	8
5202944	8.881784e-16	50
5202946	2.104926e-09	45
5202947	1.000000e+00	1
5203067	2.807050e-06	41
5203065	1.000000e+00	3
5203064	8.881784e-16	50
5203071	1.611182e-01	29
5203070	7.673339e-03	34
5203069	1.000000e+00	4
5203059	1.000000e+00	0
5203058	7.673339e-03	34
5203057	3.359055e-01	27
5203063	1.000000e+00	4
5203062	1.000000e+00	4
5203061	2.807050e-06	41
5203060	1.000000e+00	6
5203050	1.000000e+00	1
5203051	1.854161e-11	47
5203049	1.000000e+00	4
5203054	9.999994e-01	9
5203055	9.998471e-01	13
5203052	1.000000e+00	5
5203053	1.000000e+00	5
5203042	1.000000e+00	6
5203043	3.245432e-02	32
5203040	1.000000e+00	1
5203041	1.133316e-12	48
5203046	1.000000e+00	0
5203047	8.388818e-01	22
5203044	2.104926e-09	45
5203032	1.000000e+00	1
5203035	8.881784e-16	50
5203034	1.000000e+00	1
5203037	1.000000e+00	6
5203036	1.000000e+00	6
5203039	1.000000e+00	0
5203038	1.000000e+00	3
5203024	1.000000e+00	0
5203027	9.999549e-01	12
5203026	8.986806e-01	21
5203029	3.359055e-01	27
5203028	5.817779e-07	42
5203031	1.000000e+00	2
5203030	1.641957e-02	33
5203016	1.133316e-12	48
5203017	1.000000e+00	0
5203019	9.995319e-01	14
5203020	1.000000e+00	7
5203022	8.881784e-16	50
5203023	1.000000e+00	4
5203008	3.359055e-01	27
5203009	1.000000e+00	4
5203010	1.000000e+00	0
5203011	9.986989e-01	15
5203012	1.000000e+00	6
5203013	9.998471e-01	13
5203014	9.998471e-01	13
5203015	8.881784e-16	50
5203126	4.529710e-14	49
5203122	6.640945e-01	24
5203121	1.000000e+00	5
5203132	2.399438e-01	28
5203130	2.807050e-06	41
5203131	1.000000e+00	1
5203129	1.000000e+00	0
5203110	1.000000e+00	4
5203108	5.817779e-07	42
5203107	9.675457e-01	19
5203106	1.000000e+00	2
5203104	1.611182e-01	29
5203119	1.000000e+00	7
5203118	1.000000e+00	1
5203117	9.986989e-01	15
5203115	1.000000e+00	6
5203114	8.881784e-16	50
5203113	8.881784e-16	50
5203112	1.000000e+00	0
5203092	1.000000e+00	0
5203093	1.000000e+00	7
5203094	1.000000e+00	7
5203095	1.000000e+00	6
5203089	1.000000e+00	0
5203090	1.000000e+00	3
5203100	9.999994e-01	9
5203102	1.000000e+00	2
5203096	5.561376e-01	25
5203098	8.881784e-16	50
5203077	9.986989e-01	15
5203076	9.999549e-01	12
5203078	1.000000e+00	3
5203073	9.405398e-01	20
5203072	8.881784e-16	50
5203075	1.000000e+00	1
5203074	1.000000e+00	1
5203085	8.881784e-16	50
5203084	1.000000e+00	0
5203086	8.881784e-16	50
5203081	1.000000e+00	0
5203080	1.000000e+00	1
5203083	1.000000e+00	0
5203082	1.000000e+00	3
5203186	9.998471e-01	13
5203187	8.881784e-16	50
5203184	1.000000e+00	4
5203185	8.986806e-01	21
5203190	5.561376e-01	25
5203191	1.854161e-11	47
5203188	1.000000e+00	1
5203189	1.000000e+00	5
5203194	9.995319e-01	14
5203195	1.000000e+00	1
5203192	8.881784e-16	50
5203193	1.133316e-12	48
5203196	9.999881e-01	11
5203197	1.000000e+00	6
5203171	9.966998e-01	16
5203170	9.675457e-01	19
5203169	8.881784e-16	50
5203168	1.000000e+00	7
5203175	8.881784e-16	50
5203174	1.013194e-01	30
5203179	1.000000e+00	4
5203177	9.998471e-01	13
5203183	4.510745e-05	39
5203182	1.000000e+00	1
5203180	4.510745e-05	39
5203152	1.000000e+00	0
5203153	5.946023e-02	31
5203154	9.966998e-01	16
5203155	1.000000e+00	0
5203156	1.000000e+00	3
5203157	7.673339e-03	34
5203158	1.000000e+00	0
5203159	9.675457e-01	19
5203161	1.000000e+00	1
5203162	1.000000e+00	0
5203163	9.923267e-01	17
5203164	9.923267e-01	17
5203165	1.301086e-03	36
5203166	7.673339e-03	34
5203167	1.000000e+00	2
5203136	1.000000e+00	1
5203139	1.000000e+00	0
5203141	9.966998e-01	16
5203140	9.835804e-01	18
5203142	1.000000e+00	4
5203145	9.995319e-01	14
5203144	5.946023e-02	31
5203147	8.881784e-16	50
5203146	1.133316e-12	48
5203149	1.000000e+00	0
5203148	7.600562e-01	23
5203150	8.881784e-16	50
5203244	9.995319e-01	14
5203245	9.998471e-01	13
5203246	9.966998e-01	16
5203247	1.000000e+00	0
5203240	9.835804e-01	18
5203242	1.000000e+00	4
5203236	1.000000e+00	2
5203239	5.561376e-01	25
5203232	1.000000e+00	2
5203234	6.640945e-01	24
5203235	1.000000e+00	0
5203261	1.013194e-01	30
5203260	1.000000e+00	2
5203263	8.881784e-16	50
5203262	5.946023e-02	31
5203257	9.998471e-01	13
5203256	1.000000e+00	1
5203259	1.000000e+00	7
5203258	9.999999e-01	8
5203253	1.000000e+00	7
5203252	1.000000e+00	0
5203255	4.510745e-05	39
5203254	4.681115e-04	37
5203248	1.000000e+00	0
5203251	9.998471e-01	13
5203214	9.999972e-01	10
5203215	1.000000e+00	2
5203213	8.881784e-16	50
5203210	1.000000e+00	5
5203211	8.881784e-16	50
5203208	7.600562e-01	23
5203207	1.133316e-12	48
5203204	8.881784e-16	50
5203203	9.835804e-01	18
5203200	9.966998e-01	16
5203201	1.000000e+00	4
5203231	4.529710e-14	49
5203230	1.000000e+00	0
5203229	9.966998e-01	16
5203228	9.966998e-01	16
5203226	4.681115e-04	37
5203225	1.000000e+00	4
5203224	1.000000e+00	5
5203223	2.807050e-06	41
5203222	9.999999e-01	8
5203221	7.600562e-01	23
5203220	9.966998e-01	16
5203219	1.000000e+00	5
5203218	3.245432e-02	32
5203217	2.399438e-01	28
5203216	1.000000e+00	0
5203306	2.807050e-06	41
5203307	7.600562e-01	23
5203310	8.388818e-01	22
5203311	9.966998e-01	16
5203296	1.000000e+00	0
5203297	8.881784e-16	50
5203298	1.000000e+00	7
5203299	9.835804e-01	18
5203300	4.510745e-05	39
5203301	1.049339e-07	43
5203303	1.000000e+00	0
5203321	9.998471e-01	13
5203320	8.881784e-16	50
5203323	1.000000e+00	1
5203322	9.986989e-01	15
5203325	3.300224e-03	35
5203324	9.995319e-01	14
5203327	1.301086e-03	36
5203326	1.000000e+00	0
5203313	1.000000e+00	2
5203312	1.000000e+00	5
5203315	1.000000e+00	1
5203317	1.000000e+00	0
5203316	1.000000e+00	5
5203319	9.995319e-01	14
5203318	8.881784e-16	50
5203274	1.854161e-11	47
5203275	1.000000e+00	0
5203272	1.000000e+00	2
5203273	9.999994e-01	9
5203278	1.611182e-01	29
5203279	9.405398e-01	20
5203276	1.133316e-12	48
5203266	4.438624e-01	26
5203267	9.966998e-01	16
5203264	9.923267e-01	17
5203265	6.640945e-01	24
5203270	1.000000e+00	6
5203268	4.529710e-14	49
5203291	5.946023e-02	31
5203290	1.000000e+00	1
5203289	8.881784e-16	50
5203294	1.000000e+00	1
5203292	1.000000e+00	3
5203283	9.923267e-01	17
5203282	4.681115e-04	37
5203281	1.529320e-04	38
5203280	9.999994e-01	9
5203287	1.000000e+00	2
5203286	1.000000e+00	2
5203285	9.405398e-01	20
5203284	9.999881e-01	11
5203365	1.000000e+00	3
5203364	9.999549e-01	12
5203367	1.000000e+00	4
5203366	8.881784e-16	50
5203361	1.301086e-03	36
5203360	1.193067e-05	40
5203363	1.000000e+00	2
5203362	1.000000e+00	5
5203373	1.000000e+00	1
5203372	1.000000e+00	1
5203375	1.000000e+00	4
5203374	9.999972e-01	10
5203369	5.561376e-01	25
5203368	8.881784e-16	50
5203370	4.510745e-05	39
5203380	8.881784e-16	50
5203382	9.999549e-01	12
5203383	1.000000e+00	2
5203376	1.000000e+00	0
5203378	1.000000e+00	1
5203379	8.881784e-16	50
5203388	9.999972e-01	10
5203389	9.966998e-01	16
5203390	9.999999e-01	8
5203384	1.611182e-01	29
5203385	1.000000e+00	6
5203386	1.611182e-01	29
5203333	8.388818e-01	22
5203331	1.000000e+00	2
5203330	8.881784e-16	50
5203329	8.388818e-01	22
5203328	2.399438e-01	28
5203343	1.000000e+00	3
5203342	1.000000e+00	4
5203341	1.133316e-12	48
5203340	9.999549e-01	12
5203339	1.000000e+00	3
5203338	8.881784e-16	50
5203337	2.104926e-09	45
5203336	3.245432e-02	32
5203350	1.301086e-03	36
5203351	2.399438e-01	28
5203348	2.230891e-10	46
5203346	1.000000e+00	2
5203347	1.000000e+00	5
5203344	8.881784e-16	50
5203345	9.999994e-01	9
5203358	4.438624e-01	26
5203356	2.399438e-01	28
5203357	3.359055e-01	27
5203354	9.986989e-01	15
5203355	2.104926e-09	45
5203352	1.133316e-12	48
5203353	1.000000e+00	0
5203425	8.881784e-16	50
5203424	1.000000e+00	2
5203427	4.681115e-04	37
5203426	1.000000e+00	3
5203429	9.999549e-01	12
5203431	9.923267e-01	17
5203430	4.529710e-14	49
5203433	1.000000e+00	2
5203432	9.923267e-01	17
5203435	7.673339e-03	34
5203434	1.000000e+00	3
5203438	9.675457e-01	19
5203440	1.000000e+00	4
5203442	8.986806e-01	21
5203443	2.807050e-06	41
5203444	8.881784e-16	50
5203445	2.399438e-01	28
5203447	1.000000e+00	0
5203448	1.000000e+00	6
5203449	9.998471e-01	13
5203450	9.999994e-01	9
5203451	9.405398e-01	20
5203452	9.999999e-01	8
5203455	2.230891e-10	46
5203395	8.881784e-16	50
5203394	9.923267e-01	17
5203393	1.301086e-03	36
5203392	8.881784e-16	50
5203399	2.807050e-06	41
5203398	8.986806e-01	21
5203397	8.881784e-16	50
5203396	1.000000e+00	6
5203403	1.000000e+00	0
5203400	1.000000e+00	3
5203406	9.999972e-01	10
5203405	1.000000e+00	0
5203404	1.000000e+00	0
5203411	9.999972e-01	10
5203412	8.881784e-16	50
5203413	9.999881e-01	11
5203419	1.000000e+00	3
5203416	1.000000e+00	3
5203417	2.104926e-09	45
5203422	1.000000e+00	1
5203420	1.000000e+00	0
5203421	1.000000e+00	6
5203481	8.881784e-16	50
5203480	1.000000e+00	0
5203483	1.000000e+00	0
5203482	1.000000e+00	3
5203485	1.000000e+00	5
5203484	8.881784e-16	50
5203487	1.000000e+00	0
5203486	1.000000e+00	3
5203473	1.000000e+00	6
5203472	1.000000e+00	2
5203475	9.995319e-01	14
5203474	1.301086e-03	36
5203478	9.999881e-01	11
5203464	1.000000e+00	3
5203465	1.000000e+00	3
5203466	1.000000e+00	2
5203467	1.000000e+00	2
5203468	4.529710e-14	49
5203470	1.000000e+00	0
5203471	1.000000e+00	2
5203456	1.193067e-05	40
5203458	1.000000e+00	5
5203459	1.000000e+00	0
5203460	1.193067e-05	40
5203461	9.986989e-01	15
5203462	9.999972e-01	10
5203463	9.999999e-01	8
5203513	1.000000e+00	2
5203512	2.230891e-10	46
5203519	8.881784e-16	50
5203518	1.000000e+00	0
5203517	2.807050e-06	41
5203516	1.000000e+00	4
5203507	1.000000e+00	2
5203506	1.000000e+00	1
5203505	4.529710e-14	49
5203504	5.561376e-01	25
5203511	1.000000e+00	0
5203509	1.000000e+00	0
5203508	1.000000e+00	4
5203498	9.999881e-01	11
5203499	9.675457e-01	19
5203496	1.000000e+00	6
5203497	9.405398e-01	20
5203502	1.000000e+00	0
5203503	9.999881e-01	11
5203501	1.621870e-08	44
5203491	8.881784e-16	50
5203488	1.000000e+00	2
5203489	1.000000e+00	5
5203494	1.000000e+00	7
5203495	2.399438e-01	28
5203492	1.000000e+00	0
5203493	1.000000e+00	2
5203549	2.104926e-09	45
5203551	1.000000e+00	0
5203550	1.000000e+00	1
5203545	6.640945e-01	24
5203544	4.438624e-01	26
5203547	1.000000e+00	3
5203541	1.000000e+00	0
5203540	1.000000e+00	0
5203543	5.817779e-07	42
5203542	1.000000e+00	0
5203537	1.000000e+00	0
5203539	1.000000e+00	4
5203538	1.000000e+00	1
5203532	8.881784e-16	50
5203533	8.881784e-16	50
5203534	1.000000e+00	5
5203535	9.405398e-01	20
5203528	1.000000e+00	0
5203529	8.881784e-16	50
5203530	2.104926e-09	45
5203531	1.000000e+00	4
5203525	9.966998e-01	16
5203526	1.000000e+00	0
5203527	1.000000e+00	2
5203520	4.438624e-01	26
5203521	1.000000e+00	0
5203522	9.999994e-01	9
5203523	1.000000e+00	2
5203583	1.000000e+00	6
5203582	8.881784e-16	50
5203581	8.881784e-16	50
5203579	1.000000e+00	1
5203578	4.529710e-14	49
5203577	9.923267e-01	17
5203576	4.438624e-01	26
5203575	1.049339e-07	43
5203574	9.999972e-01	10
5203573	1.000000e+00	6
5203570	1.000000e+00	1
5203569	7.600562e-01	23
5203568	1.000000e+00	2
5203566	8.881784e-16	50
5203567	9.995319e-01	14
5203564	9.999999e-01	8
5203565	4.529710e-14	49
5203562	1.000000e+00	0
5203563	1.000000e+00	1
5203560	1.000000e+00	0
5203561	1.621870e-08	44
5203558	1.854161e-11	47
5203559	5.817779e-07	42
5203556	9.999972e-01	10
5203554	9.999549e-01	12
5203555	9.999549e-01	12
5203552	4.529710e-14	49
5203553	1.000000e+00	3
5203600	8.881784e-16	50
5203601	1.000000e+00	1
5203604	2.230891e-10	46
5203605	1.301086e-03	36
5203606	8.881784e-16	50
5203607	9.999881e-01	11
5203608	1.000000e+00	5
5203609	5.817779e-07	42
5203610	1.000000e+00	1
5203611	1.000000e+00	1
5203612	1.000000e+00	1
5203613	1.000000e+00	0
5203614	1.000000e+00	3
5203615	9.999881e-01	11
5203585	8.881784e-16	50
5203587	9.405398e-01	20
5203586	1.611182e-01	29
5203589	8.881784e-16	50
5203588	1.000000e+00	5
5203591	8.881784e-16	50
5203590	1.000000e+00	1
5203593	1.529320e-04	38
5203592	1.000000e+00	3
5203594	8.881784e-16	50
5203597	1.013194e-01	30
5203596	7.600562e-01	23
5203599	1.000000e+00	5
5203634	9.835804e-01	18
5203635	1.621870e-08	44
5203632	1.000000e+00	1
5203633	1.000000e+00	0
5203638	1.000000e+00	4
5203636	1.000000e+00	3
5203637	1.000000e+00	0
5203643	9.923267e-01	17
5203640	1.000000e+00	0
5203641	1.000000e+00	1
5203646	9.999549e-01	12
5203647	5.817779e-07	42
5203619	8.881784e-16	50
5203618	1.854161e-11	47
5203617	9.999549e-01	12
5203623	2.807050e-06	41
5203622	1.000000e+00	2
5203621	8.881784e-16	50
5203620	3.245432e-02	32
5203627	1.000000e+00	1
5203626	2.104926e-09	45
5203625	9.995319e-01	14
5203631	8.881784e-16	50
5203630	8.881784e-16	50
5203629	1.000000e+00	1
5203628	1.000000e+00	6
5203668	1.133316e-12	48
5203669	8.881784e-16	50
5203671	2.807050e-06	41
5203664	1.000000e+00	0
5203665	1.000000e+00	0
5203666	1.049339e-07	43
5203667	9.998471e-01	13
5203676	1.000000e+00	0
5203677	8.986806e-01	21
5203678	9.999972e-01	10
5203672	1.000000e+00	0
5203673	9.998471e-01	13
5203674	2.104926e-09	45
5203653	9.923267e-01	17
5203655	9.999549e-01	12
5203654	1.013194e-01	30
5203649	6.640945e-01	24
5203648	1.000000e+00	4
5203651	4.681115e-04	37
5203661	1.529320e-04	38
5203660	9.835804e-01	18
5203663	5.817779e-07	42
5203662	1.000000e+00	2
5203657	1.000000e+00	1
5203656	1.133316e-12	48
5203659	7.600562e-01	23
5203658	9.998471e-01	13
5203703	5.561376e-01	25
5203700	1.000000e+00	0
5203701	8.881784e-16	50
5203698	9.986989e-01	15
5203696	1.000000e+00	6
5203697	1.000000e+00	5
5203710	1.000000e+00	4
5203711	8.881784e-16	50
5203708	1.000000e+00	3
5203709	1.000000e+00	1
5203706	3.359055e-01	27
5203704	1.000000e+00	6
5203705	1.000000e+00	0
5203687	1.000000e+00	3
5203686	1.000000e+00	0
5203685	9.999881e-01	11
5203684	9.923267e-01	17
5203683	4.529710e-14	49
5203682	8.881784e-16	50
5203681	1.000000e+00	1
5203680	9.986989e-01	15
5203694	1.000000e+00	1
5203692	1.611182e-01	29
5203691	1.000000e+00	2
5203690	9.966998e-01	16
5203688	4.438624e-01	26
5203722	9.999972e-01	10
5203723	1.000000e+00	0
5203720	9.923267e-01	17
5203721	3.245432e-02	32
5203726	1.133316e-12	48
5203727	4.681115e-04	37
5203725	1.013194e-01	30
5203714	9.998471e-01	13
5203715	1.000000e+00	7
5203712	9.999999e-01	8
5203719	1.529320e-04	38
5203716	1.133316e-12	48
5203717	8.881784e-16	50
5203739	1.000000e+00	4
5203738	1.000000e+00	0
5203737	8.881784e-16	50
5203736	1.000000e+00	1
5203743	1.854161e-11	47
5203742	1.000000e+00	0
5203741	1.000000e+00	2
5203740	5.946023e-02	31
5203731	9.999994e-01	9
5203730	1.000000e+00	5
5203729	1.529320e-04	38
5203728	1.049339e-07	43
5203734	1.000000e+00	4
5203733	9.999999e-01	8
5203732	1.000000e+00	0
5203752	4.529710e-14	49
5203753	3.245432e-02	32
5203754	1.000000e+00	7
5203755	8.881784e-16	50
5203756	9.999999e-01	8
5203758	9.923267e-01	17
5203759	4.510745e-05	39
5203744	1.000000e+00	0
5203746	1.641957e-02	33
5203747	1.000000e+00	4
5203748	1.000000e+00	0
5203749	2.104926e-09	45
5203750	1.000000e+00	1
5203751	6.640945e-01	24
5203769	1.000000e+00	1
5203771	7.600562e-01	23
5203770	9.986989e-01	15
5203773	9.999549e-01	12
5203772	1.049339e-07	43
5203775	1.049339e-07	43
5203761	1.000000e+00	6
5203760	3.300224e-03	35
5203763	4.529710e-14	49
5203762	1.000000e+00	0
5203764	8.881784e-16	50
5203767	1.000000e+00	4
5203766	1.000000e+00	0
5203790	9.999881e-01	11
5203791	1.000000e+00	5
5203788	1.529320e-04	38
5203789	1.000000e+00	5
5203784	8.986806e-01	21
5203785	1.000000e+00	6
5203782	9.999549e-01	12
5203783	2.399438e-01	28
5203780	9.966998e-01	16
5203781	1.000000e+00	3
5203778	9.835804e-01	18
5203779	8.881784e-16	50
5203776	8.881784e-16	50
5203777	2.230891e-10	46
5203807	1.049339e-07	43
5203806	1.000000e+00	1
5203805	5.561376e-01	25
5203804	1.854161e-11	47
5203803	9.999972e-01	10
5203802	4.681115e-04	37
5203801	6.640945e-01	24
5203800	9.999994e-01	9
5203799	2.104926e-09	45
5203798	1.000000e+00	6
5203797	9.923267e-01	17
5203795	6.640945e-01	24
5203794	3.359055e-01	27
5203793	8.881784e-16	50
5203792	1.000000e+00	2
5203820	9.986989e-01	15
5203822	5.561376e-01	25
5203816	2.104926e-09	45
5203817	3.359055e-01	27
5203818	1.013194e-01	30
5203819	9.999881e-01	11
5203812	9.923267e-01	17
5203814	8.881784e-16	50
5203815	2.807050e-06	41
5203808	1.000000e+00	0
5203809	9.405398e-01	20
5203810	4.438624e-01	26
5203837	1.000000e+00	1
5203836	5.561376e-01	25
5203839	1.000000e+00	2
5203838	9.999549e-01	12
5203833	1.301086e-03	36
5203832	1.641957e-02	33
5203829	7.600562e-01	23
5203828	4.681115e-04	37
5203831	1.000000e+00	2
5203830	1.000000e+00	2
5203825	9.999999e-01	8
5203826	1.000000e+00	0
5203843	1.000000e+00	1
5203842	5.817779e-07	42
5203841	8.881784e-16	50
5203840	1.000000e+00	4
5203847	8.881784e-16	50
5203845	8.986806e-01	21
5203844	9.999999e-01	8
5203851	9.999999e-01	8
5203850	8.881784e-16	50
5203848	9.835804e-01	18
5203855	1.000000e+00	4
5203853	1.000000e+00	7
5203852	9.923267e-01	17
5203856	1.000000e+00	1
5203857	4.529710e-14	49
5203862	1.000000e+00	1
5203863	1.611182e-01	29
5203860	1.000000e+00	4
5203861	8.881784e-16	50
5203866	9.998471e-01	13
5203864	1.013194e-01	30
5203865	1.133316e-12	48
5203870	9.999881e-01	11
5203868	8.881784e-16	50
5203873	2.399438e-01	28
5203872	2.399438e-01	28
5203875	1.000000e+00	5
5203874	9.999999e-01	8
5203877	1.000000e+00	0
5203879	9.986989e-01	15
5203881	8.881784e-16	50
5203880	9.999972e-01	10
5203883	1.000000e+00	1
5203882	2.104926e-09	45
5203885	1.000000e+00	6
5203884	8.388818e-01	22
5203887	9.405398e-01	20
5203886	2.807050e-06	41
5203888	1.000000e+00	0
5203889	1.013194e-01	30
5203890	1.013194e-01	30
5203892	4.681115e-04	37
5203893	9.999999e-01	8
5203895	3.245432e-02	32
5203896	1.000000e+00	1
5203897	2.104926e-09	45
5203898	1.000000e+00	3
5203899	1.854161e-11	47
5203900	1.193067e-05	40
5203902	9.999994e-01	9
5203903	1.000000e+00	0
5203911	8.388818e-01	22
5203910	8.881784e-16	50
5203909	4.529710e-14	49
5203908	9.405398e-01	20
5203907	1.000000e+00	1
5203906	1.854161e-11	47
5203905	1.000000e+00	0
5203904	1.000000e+00	7
5203919	1.611182e-01	29
5203918	4.438624e-01	26
5203917	9.923267e-01	17
5203916	1.000000e+00	1
5203915	1.000000e+00	3
5203914	3.245432e-02	32
5203913	9.999881e-01	11
5203926	8.881784e-16	50
5203927	5.817779e-07	42
5203924	2.104926e-09	45
5203925	1.000000e+00	7
5203922	4.438624e-01	26
5203923	9.999994e-01	9
5203921	1.133316e-12	48
5203934	4.438624e-01	26
5203930	9.835804e-01	18
5203931	1.000000e+00	4
5203928	1.000000e+00	5
5203929	3.245432e-02	32
5203941	9.405398e-01	20
5203940	1.000000e+00	4
5203943	1.000000e+00	2
5203942	9.999999e-01	8
5203937	7.673339e-03	34
5203936	9.405398e-01	20
5203939	8.881784e-16	50
5203938	1.000000e+00	2
5203949	9.999994e-01	9
5203948	1.000000e+00	4
5203951	4.529710e-14	49
5203950	9.966998e-01	16
5203945	1.000000e+00	1
5203944	9.999994e-01	9
5203947	1.641957e-02	33
5203946	1.000000e+00	1
5203956	9.999881e-01	11
5203957	1.000000e+00	2
5203958	1.000000e+00	2
5203959	9.999994e-01	9
5203952	9.966998e-01	16
5203953	1.000000e+00	0
5203964	4.681115e-04	37
5203965	2.104926e-09	45
5203966	1.000000e+00	1
5203967	1.000000e+00	0
5203960	1.641957e-02	33
5203961	8.881784e-16	50
5203962	1.000000e+00	1
5203963	1.000000e+00	2
5202035	1.000000e+00	3
5202033	1.000000e+00	0
5202032	1.000000e+00	1
5202039	9.835804e-01	18
5202038	8.881784e-16	50
5202037	7.600562e-01	23
5202036	9.675457e-01	19
5202043	9.999994e-01	9
5202042	9.999549e-01	12
5202041	1.000000e+00	0
5202040	1.000000e+00	5
5202046	1.000000e+00	7
5202045	1.000000e+00	3
5202044	1.000000e+00	0
5202018	1.000000e+00	3
5202017	8.881784e-16	50
5202022	1.621870e-08	44
5202023	8.881784e-16	50
5202026	8.881784e-16	50
5202027	9.966998e-01	16
5202024	1.000000e+00	5
5202025	1.000000e+00	5
5202030	8.986806e-01	21
5202028	1.000000e+00	0
5202029	9.999881e-01	11
5202001	1.000000e+00	6
5202000	1.611182e-01	29
5202003	7.600562e-01	23
5202002	1.301086e-03	36
5202005	1.000000e+00	0
5202004	8.881784e-16	50
5202007	1.000000e+00	1
5202006	1.000000e+00	2
5202009	5.561376e-01	25
5202010	1.000000e+00	4
5202013	1.000000e+00	0
5202012	9.999972e-01	10
5202014	1.000000e+00	7
5201984	1.000000e+00	2
5201985	9.999549e-01	12
5201986	1.000000e+00	6
5201987	4.681115e-04	37
5201988	9.995319e-01	14
5201989	9.999549e-01	12
5201990	1.000000e+00	1
5201991	1.621870e-08	44
5201993	9.998471e-01	13
5201995	8.881784e-16	50
5201996	4.438624e-01	26
5201998	8.881784e-16	50
5201999	2.399438e-01	28
5201975	8.881784e-16	50
5201974	1.000000e+00	4
5201973	1.854161e-11	47
5201971	1.000000e+00	5
5201970	8.881784e-16	50
5201969	8.881784e-16	50
5201968	9.998471e-01	13
5201983	1.133316e-12	48
5201982	9.999994e-01	9
5201981	8.881784e-16	50
5201980	1.000000e+00	0
5201979	8.986806e-01	21
5201978	1.013194e-01	30
5201977	4.529710e-14	49
5201976	9.966998e-01	16
5201958	9.966998e-01	16
5201959	9.999549e-01	12
5201956	1.000000e+00	0
5201957	1.000000e+00	0
5201954	1.000000e+00	3
5201955	8.881784e-16	50
5201952	1.000000e+00	0
5201953	5.817779e-07	42
5201966	9.999999e-01	8
5201962	3.359055e-01	27
5201963	9.986989e-01	15
5201960	1.000000e+00	5
5201961	9.999881e-01	11
5201941	1.000000e+00	6
5201940	1.000000e+00	2
5201943	8.881784e-16	50
5201942	1.133316e-12	48
5201939	1.000000e+00	1
5201949	1.000000e+00	5
5201948	1.000000e+00	2
5201950	1.000000e+00	0
5201945	1.000000e+00	0
5201944	1.000000e+00	6
5201947	1.000000e+00	2
5201946	1.000000e+00	3
5201924	9.999999e-01	8
5201925	1.000000e+00	6
5201926	1.000000e+00	3
5201927	1.000000e+00	2
5201920	1.000000e+00	7
5201921	8.881784e-16	50
5201923	8.881784e-16	50
5201932	1.529320e-04	38
5201933	4.529710e-14	49
5201934	7.673339e-03	34
5201935	5.817779e-07	42
5201928	1.529320e-04	38
5201929	2.230891e-10	46
5201930	8.986806e-01	21
5201931	1.000000e+00	1
5202170	1.000000e+00	1
5202171	9.405398e-01	20
5202168	1.000000e+00	2
5202175	1.000000e+00	2
5202172	1.000000e+00	0
5202173	8.881784e-16	50
5202162	1.000000e+00	1
5202163	1.000000e+00	1
5202160	2.807050e-06	41
5202161	1.000000e+00	3
5202166	1.000000e+00	1
5202167	2.807050e-06	41
5202164	1.000000e+00	6
5202153	1.000000e+00	0
5202159	1.133316e-12	48
5202158	1.000000e+00	1
5202157	1.854161e-11	47
5202147	1.000000e+00	0
5202146	5.561376e-01	25
5202145	1.000000e+00	1
5202144	8.881784e-16	50
5202151	1.000000e+00	6
5202150	1.000000e+00	0
5202148	5.561376e-01	25
5202136	8.986806e-01	21
5202137	4.529710e-14	49
5202138	1.000000e+00	0
5202139	6.640945e-01	24
5202140	1.000000e+00	2
5202142	1.000000e+00	0
5202143	9.966998e-01	16
5202128	9.405398e-01	20
5202130	1.000000e+00	4
5202132	1.000000e+00	0
5202134	9.675457e-01	19
5202135	1.000000e+00	0
5202121	1.000000e+00	5
5202123	1.000000e+00	6
5202122	8.881784e-16	50
5202124	8.881784e-16	50
5202127	3.359055e-01	27
5202113	5.946023e-02	31
5202112	9.999881e-01	11
5202115	9.998471e-01	13
5202114	5.817779e-07	42
5202117	8.881784e-16	50
5202119	4.529710e-14	49
5202118	1.611182e-01	29
5202110	9.999972e-01	10
5202111	8.881784e-16	50
5202108	4.529710e-14	49
5202109	2.104926e-09	45
5202106	1.000000e+00	2
5202107	1.000000e+00	1
5202104	1.000000e+00	0
5202105	8.881784e-16	50
5202102	9.998471e-01	13
5202103	9.999994e-01	9
5202101	1.000000e+00	1
5202098	1.000000e+00	7
5202099	1.000000e+00	1
5202096	1.000000e+00	0
5202097	1.000000e+00	1
5202095	8.881784e-16	50
5202094	7.673339e-03	34
5202093	1.000000e+00	2
5202092	1.133316e-12	48
5202091	5.561376e-01	25
5202090	1.000000e+00	0
5202088	2.807050e-06	41
5202087	6.640945e-01	24
5202086	1.000000e+00	3
5202085	1.000000e+00	6
5202084	1.000000e+00	0
5202083	9.675457e-01	19
5202082	1.000000e+00	1
5202081	1.000000e+00	0
5202076	9.999994e-01	9
5202077	1.000000e+00	0
5202078	8.881784e-16	50
5202079	1.000000e+00	1
5202072	1.641957e-02	33
5202073	1.000000e+00	1
5202074	6.640945e-01	24
5202075	2.230891e-10	46
5202068	1.000000e+00	2
5202070	1.611182e-01	29
5202071	1.000000e+00	0
5202065	2.104926e-09	45
5202066	1.133316e-12	48
5202067	8.881784e-16	50
5202061	1.000000e+00	0
5202062	8.881784e-16	50
5202057	1.000000e+00	4
5202056	1.000000e+00	3
5202058	8.881784e-16	50
5202053	1.000000e+00	0
5202052	1.193067e-05	40
5202054	1.000000e+00	0
[truncated: 667 more rows]
