# Supplementary material for: Translational Selection Is Ubiquitous in Prokaryotes
Source: PLoS Genet. 2010 Jun 24;6(6):e1001004. doi: 10.1371/journal.pgen.1001004 (PMC2891978; doi:10.1371/journal.pgen.1001004)
Supplement: Dataset S1 — OCU/non-OCU gene calls in 461 Bacterial and Archaeal genomes, and summary tables of genome properties and OCU preferences for specific codons. (4.77 MB ZIP) [file pgen.1001004.s001.zip › Dataset_S1_Bacteria/Brucella_suis_1330.arff.ocuGenes]

GeneID	signTest_p	ocuProbWinCnt
1166965	8.881784e-16	50
1166964	1.000000e+00	5
1166967	1.000000e+00	0
1166966	1.000000e+00	0
1166963	1.000000e+00	5
1166962	1.000000e+00	2
1166973	8.881784e-16	50
1166972	1.000000e+00	0
1166975	1.000000e+00	0
1166974	1.000000e+00	1
1166969	1.000000e+00	6
1166968	9.675457e-01	19
1166971	1.641957e-02	33
1166970	1.000000e+00	0
1166948	1.000000e+00	4
1166949	1.000000e+00	0
1166950	1.000000e+00	4
1166944	1.000000e+00	3
1166945	9.966998e-01	16
1166947	8.881784e-16	50
1166956	1.000000e+00	0
1166959	8.881784e-16	50
1166952	4.510745e-05	39
1166953	1.000000e+00	2
1166954	9.675457e-01	19
1166955	8.881784e-16	50
1166935	1.000000e+00	0
1166933	1.000000e+00	0
1166928	8.881784e-16	50
1166943	1.000000e+00	1
1166941	1.000000e+00	7
1166940	1.133316e-12	48
1166939	1.000000e+00	3
1166938	2.230891e-10	46
1166937	1.000000e+00	3
1166918	1.000000e+00	4
1166919	1.000000e+00	0
1166917	1.000000e+00	1
1166914	9.999972e-01	10
1166912	1.621870e-08	44
1166913	8.881784e-16	50
1166926	9.986989e-01	15
1166924	8.881784e-16	50
1166925	9.923267e-01	17
1166922	9.999999e-01	8
1166923	8.881784e-16	50
1166921	8.881784e-16	50
1166897	1.000000e+00	0
1166896	1.000000e+00	0
1166899	1.000000e+00	0
1166898	1.000000e+00	0
1166900	1.000000e+00	0
1166903	1.000000e+00	0
1166902	1.000000e+00	0
1166905	1.000000e+00	0
1166904	1.000000e+00	0
1166907	1.000000e+00	0
1166906	1.000000e+00	0
1166909	1.000000e+00	0
1166908	9.999881e-01	11
1166911	9.999994e-01	9
1166910	1.000000e+00	0
1166880	2.399438e-01	28
1166881	1.000000e+00	0
1166882	1.000000e+00	0
1166883	1.000000e+00	0
1166884	8.881784e-16	50
1166885	9.923267e-01	17
1166886	1.049339e-07	43
1166887	2.104926e-09	45
1166888	1.000000e+00	0
1166889	1.000000e+00	0
1166890	9.986989e-01	15
1166892	8.881784e-16	50
1166893	1.000000e+00	1
1166894	1.000000e+00	0
1166895	5.561376e-01	25
1166867	5.946023e-02	31
1166866	1.000000e+00	2
1166865	1.000000e+00	2
1166871	1.000000e+00	0
1166870	9.998471e-01	13
1166868	1.000000e+00	0
1166875	8.881784e-16	50
1166874	4.529710e-14	49
1166873	9.986989e-01	15
1166872	1.000000e+00	2
1166878	6.640945e-01	24
1166877	1.000000e+00	1
1166876	1.000000e+00	0
1166850	8.388818e-01	22
1166851	1.000000e+00	1
1166848	1.000000e+00	5
1166849	1.013194e-01	30
1166854	1.000000e+00	0
1166855	8.881784e-16	50
1166853	1.000000e+00	0
1166858	1.013194e-01	30
1166859	1.000000e+00	0
1166856	8.881784e-16	50
1166857	8.881784e-16	50
1166862	1.000000e+00	4
1166863	1.000000e+00	0
1167100	1.000000e+00	2
1167101	1.000000e+00	0
1167102	1.000000e+00	0
1167103	1.000000e+00	0
1167096	1.000000e+00	4
1167097	1.000000e+00	1
1167098	3.245432e-02	32
1167099	1.000000e+00	6
1167092	1.000000e+00	0
1167093	1.000000e+00	5
1167094	1.000000e+00	0
1167095	1.000000e+00	0
1167089	8.881784e-16	50
1167090	1.000000e+00	0
1167085	9.999999e-01	8
1167086	9.966998e-01	16
1167081	9.999881e-01	11
1167080	1.000000e+00	5
1167083	1.000000e+00	0
1167082	8.881784e-16	50
1167076	1.000000e+00	6
1167079	1.000000e+00	5
1167078	4.529710e-14	49
1167073	9.999994e-01	9
1167072	1.000000e+00	2
1167074	1.000000e+00	0
1167070	4.510745e-05	39
1167071	9.999994e-01	9
1167068	8.881784e-16	50
1167069	1.000000e+00	0
1167067	1.000000e+00	3
1167065	1.000000e+00	5
1167062	8.881784e-16	50
1167063	1.013194e-01	30
1167060	1.000000e+00	7
1167061	4.681115e-04	37
1167059	4.438624e-01	26
1167056	1.000000e+00	7
1167057	1.000000e+00	0
1167054	2.399438e-01	28
1167053	9.999549e-01	12
1167052	4.529710e-14	49
1167051	9.999999e-01	8
1167050	1.000000e+00	7
1167049	7.600562e-01	23
1167048	1.000000e+00	6
1167047	1.193067e-05	40
1167046	8.986806e-01	21
1167045	1.000000e+00	1
1167044	1.000000e+00	2
1167043	6.640945e-01	24
1167042	1.000000e+00	4
1167041	9.675457e-01	19
1167040	1.000000e+00	0
1167032	1.000000e+00	2
1167033	1.000000e+00	2
1167035	8.881784e-16	50
1167036	1.000000e+00	0
1167038	8.881784e-16	50
1167039	1.854161e-11	47
1167024	1.000000e+00	0
1167025	1.000000e+00	1
1167026	1.000000e+00	2
1167027	1.000000e+00	1
1167028	1.000000e+00	2
1167029	1.000000e+00	2
1167031	1.000000e+00	5
1167019	9.995319e-01	14
1167018	5.817779e-07	42
1167021	1.000000e+00	0
1167020	1.000000e+00	7
1167022	1.000000e+00	1
1167009	1.000000e+00	0
1167008	1.611182e-01	29
1167011	9.966998e-01	16
1167010	1.000000e+00	1
1167013	1.000000e+00	7
1167014	4.510745e-05	39
1167002	1.854161e-11	47
1167000	1.000000e+00	1
1167006	1.000000e+00	0
1167007	1.000000e+00	0
1167004	9.923267e-01	17
1167005	1.000000e+00	0
1166995	2.104926e-09	45
1166992	1.000000e+00	3
1166987	1.000000e+00	0
1166986	2.399438e-01	28
1166985	4.529710e-14	49
1166984	1.000000e+00	4
1166990	4.681115e-04	37
1166989	5.946023e-02	31
1166988	9.999999e-01	8
1166979	1.000000e+00	0
1166978	1.000000e+00	0
1166977	1.000000e+00	0
1166976	1.000000e+00	0
1166983	1.301086e-03	36
1166982	1.000000e+00	0
1166981	1.000000e+00	4
1166980	1.000000e+00	0
1167207	8.881784e-16	50
1167204	1.000000e+00	7
1167205	1.000000e+00	0
1167202	9.835804e-01	18
1167203	1.000000e+00	0
1167200	1.000000e+00	2
1167201	8.881784e-16	50
1167214	1.000000e+00	1
1167215	1.000000e+00	1
1167212	1.000000e+00	0
1167213	1.000000e+00	0
1167211	1.000000e+00	7
1167208	1.133316e-12	48
1167209	1.193067e-05	40
1167223	1.000000e+00	7
1167222	3.300224e-03	35
1167221	9.923267e-01	17
1167220	9.995319e-01	14
1167219	1.000000e+00	0
1167218	8.881784e-16	50
1167217	1.000000e+00	0
1167216	5.561376e-01	25
1167229	1.000000e+00	5
1167226	9.966998e-01	16
1167225	9.998471e-01	13
1167224	9.923267e-01	17
1167172	4.529710e-14	49
1167173	1.000000e+00	0
1167174	1.301086e-03	36
1167168	1.000000e+00	4
1167169	9.998471e-01	13
1167170	1.611182e-01	29
1167171	7.600562e-01	23
1167181	1.000000e+00	3
1167182	1.000000e+00	6
1167183	1.000000e+00	0
1167176	9.995319e-01	14
1167178	1.049339e-07	43
1167188	1.000000e+00	4
1167191	1.854161e-11	47
1167190	1.000000e+00	2
1167185	8.881784e-16	50
1167187	1.854161e-11	47
1167186	1.000000e+00	1
1167199	7.600562e-01	23
1167193	8.881784e-16	50
1167192	1.000000e+00	0
1167195	1.000000e+00	0
1167194	8.881784e-16	50
1167138	1.000000e+00	4
1167136	9.995319e-01	14
1167137	1.000000e+00	5
1167142	9.999994e-01	9
1167143	1.000000e+00	1
1167140	1.000000e+00	0
1167141	3.300224e-03	35
1167146	1.000000e+00	1
1167147	1.000000e+00	6
1167144	1.000000e+00	1
1167150	9.675457e-01	19
1167151	9.995319e-01	14
1167148	8.881784e-16	50
1167155	1.854161e-11	47
1167154	8.881784e-16	50
1167159	8.881784e-16	50
1167158	7.600562e-01	23
1167156	9.999994e-01	9
1167163	1.000000e+00	0
1167162	1.854161e-11	47
1167161	4.529710e-14	49
1167160	2.230891e-10	46
1167166	1.133316e-12	48
1167165	4.529710e-14	49
1167164	1.000000e+00	0
1167104	9.999972e-01	10
1167105	9.966998e-01	16
1167106	1.000000e+00	1
1167107	4.529710e-14	49
1167108	1.000000e+00	0
1167109	1.000000e+00	6
1167110	1.000000e+00	0
1167111	1.000000e+00	0
1167112	1.000000e+00	0
1167113	1.000000e+00	0
1167114	1.000000e+00	0
1167115	1.000000e+00	0
1167116	1.000000e+00	0
1167117	1.000000e+00	0
1167118	1.000000e+00	0
1167119	9.405398e-01	20
1167121	1.000000e+00	0
1167120	8.881784e-16	50
1167123	1.000000e+00	3
1167122	9.999549e-01	12
1167125	1.133316e-12	48
1167124	1.133316e-12	48
1167127	1.000000e+00	6
1167126	1.000000e+00	6
1167129	9.999881e-01	11
1167128	8.881784e-16	50
1167133	1.193067e-05	40
1167132	1.529320e-04	38
1167135	9.999972e-01	10
1167134	8.881784e-16	50
1167343	9.999881e-01	11
1167342	1.133316e-12	48
1167341	9.995319e-01	14
1167340	1.000000e+00	1
1167339	1.000000e+00	5
1167338	1.000000e+00	1
1167335	3.359055e-01	27
1167334	1.000000e+00	2
1167333	9.986989e-01	15
1167332	1.000000e+00	1
1167331	1.000000e+00	0
1167359	4.510745e-05	39
1167354	8.881784e-16	50
1167355	1.000000e+00	2
1167352	1.000000e+00	1
1167353	4.529710e-14	49
1167350	1.000000e+00	3
1167351	1.000000e+00	2
1167348	1.000000e+00	1
1167347	3.300224e-03	35
1167344	3.245432e-02	32
1167309	1.000000e+00	1
1167308	8.881784e-16	50
1167305	1.000000e+00	5
1167304	1.133316e-12	48
1167307	9.999994e-01	9
1167306	1.000000e+00	1
1167297	9.998471e-01	13
1167296	8.986806e-01	21
1167299	1.049339e-07	43
1167298	1.000000e+00	1
1167327	9.999972e-01	10
1167320	8.881784e-16	50
1167316	1.049339e-07	43
1167317	9.923267e-01	17
1167318	1.000000e+00	1
1167312	8.881784e-16	50
1167315	4.510745e-05	39
1167274	1.000000e+00	3
1167273	1.000000e+00	2
1167272	4.681115e-04	37
1167279	1.641957e-02	33
1167278	1.000000e+00	1
1167277	8.881784e-16	50
1167276	1.193067e-05	40
1167267	9.999994e-01	9
1167266	4.438624e-01	26
1167265	2.807050e-06	41
1167264	1.000000e+00	1
1167270	5.817779e-07	42
1167268	9.405398e-01	20
1167291	1.000000e+00	0
1167288	8.881784e-16	50
1167289	9.999999e-01	8
1167294	1.000000e+00	4
1167295	9.986989e-01	15
1167293	1.000000e+00	4
1167282	8.881784e-16	50
1167283	4.529710e-14	49
1167281	1.049339e-07	43
1167284	9.995319e-01	14
1167285	1.133316e-12	48
1167241	1.000000e+00	0
1167240	5.561376e-01	25
1167243	4.529710e-14	49
1167242	1.000000e+00	0
1167245	3.300224e-03	35
1167244	3.359055e-01	27
1167247	1.000000e+00	0
1167246	1.000000e+00	3
1167233	1.000000e+00	0
1167232	9.986989e-01	15
1167234	1.621870e-08	44
1167237	9.999549e-01	12
1167236	1.000000e+00	1
1167239	9.999881e-01	11
1167238	1.000000e+00	0
1167256	9.999972e-01	10
1167257	1.000000e+00	2
1167258	1.000000e+00	0
1167262	1.621870e-08	44
1167263	3.300224e-03	35
1167249	5.561376e-01	25
1167251	1.000000e+00	7
1167252	8.881784e-16	50
1167253	1.000000e+00	4
1167254	4.529710e-14	49
1167255	1.013194e-01	30
1166419	1.000000e+00	0
1166418	9.835804e-01	18
1166417	4.529710e-14	49
1166416	9.405398e-01	20
1166423	1.000000e+00	0
1166422	1.000000e+00	6
1166421	1.854161e-11	47
1166420	1.000000e+00	6
1166427	9.999994e-01	9
1166425	2.104926e-09	45
1166424	9.966998e-01	16
1166431	9.923267e-01	17
1166430	9.405398e-01	20
1166402	8.881784e-16	50
1166400	1.000000e+00	6
1166401	2.230891e-10	46
1166406	5.946023e-02	31
1166404	1.000000e+00	0
1166405	1.000000e+00	0
1166410	8.881784e-16	50
1166411	1.000000e+00	0
1166408	1.000000e+00	2
1166409	1.000000e+00	2
1166414	1.000000e+00	1
1166415	1.000000e+00	3
1166412	8.881784e-16	50
1166413	1.000000e+00	0
1166449	9.999994e-01	9
1166451	1.000000e+00	3
1166453	1.000000e+00	0
1166455	1.000000e+00	1
1166454	1.000000e+00	1
1166457	8.881784e-16	50
1166456	8.881784e-16	50
1166459	1.000000e+00	0
1166458	1.000000e+00	3
1166460	1.000000e+00	2
1166463	4.681115e-04	37
1166462	9.998471e-01	13
1166432	1.000000e+00	2
1166433	1.000000e+00	5
1166434	2.807050e-06	41
1166435	4.529710e-14	49
1166436	1.000000e+00	1
1166437	8.881784e-16	50
1166438	9.999999e-01	8
1166439	1.000000e+00	5
1166441	1.000000e+00	0
1166442	9.998471e-01	13
1166443	8.881784e-16	50
1166444	9.986989e-01	15
1166445	8.388818e-01	22
1166447	1.000000e+00	0
1166359	1.641957e-02	33
1166358	9.999999e-01	8
1166357	8.881784e-16	50
1166356	9.986989e-01	15
1166355	1.000000e+00	1
1166354	7.600562e-01	23
1166353	1.000000e+00	1
1166352	1.000000e+00	5
1166367	5.817779e-07	42
1166366	1.000000e+00	7
1166365	9.966998e-01	16
1166364	8.881784e-16	50
1166363	1.000000e+00	0
1166362	1.000000e+00	0
1166361	9.999549e-01	12
1166360	1.049339e-07	43
1166342	1.000000e+00	1
1166343	1.000000e+00	1
1166340	1.000000e+00	2
1166336	1.000000e+00	0
1166337	5.946023e-02	31
1166350	1.000000e+00	0
1166348	1.000000e+00	2
1166349	1.000000e+00	1
1166346	1.000000e+00	0
1166347	1.000000e+00	1
1166344	1.000000e+00	0
1166345	1.000000e+00	0
1166389	1.854161e-11	47
1166388	5.561376e-01	25
1166391	1.000000e+00	2
1166390	1.000000e+00	0
1166385	7.673339e-03	34
1166387	5.817779e-07	42
1166396	1.000000e+00	2
1166399	6.640945e-01	24
1166398	1.000000e+00	3
1166393	9.999549e-01	12
1166392	9.405398e-01	20
1166395	1.000000e+00	0
1166394	1.000000e+00	1
1166372	1.611182e-01	29
1166373	1.529320e-04	38
1166368	1.000000e+00	1
1166369	1.000000e+00	1
1166370	1.000000e+00	0
1166371	4.529710e-14	49
1166380	7.673339e-03	34
1166383	1.000000e+00	2
1166376	1.000000e+00	0
1166377	9.999972e-01	10
1166378	1.000000e+00	0
1166379	2.104926e-09	45
1166554	1.000000e+00	1
1166555	1.000000e+00	6
1166552	3.245432e-02	32
1166553	1.000000e+00	0
1166558	8.881784e-16	50
1166559	1.000000e+00	0
1166556	1.000000e+00	0
1166557	1.000000e+00	0
1166546	1.000000e+00	0
1166547	9.999999e-01	8
1166544	1.000000e+00	1
1166545	1.000000e+00	0
1166550	8.881784e-16	50
1166551	1.000000e+00	7
1166548	4.529710e-14	49
1166549	9.835804e-01	18
1166539	1.013194e-01	30
1166538	1.000000e+00	7
1166537	1.000000e+00	6
1166536	1.621870e-08	44
1166543	5.817779e-07	42
1166542	1.000000e+00	1
1166541	1.000000e+00	2
1166540	5.561376e-01	25
1166531	1.000000e+00	0
1166529	3.359055e-01	27
1166528	1.000000e+00	0
1166535	1.000000e+00	2
1166534	9.999549e-01	12
1166532	9.999999e-01	8
1166584	1.000000e+00	0
1166585	1.000000e+00	0
1166588	1.193067e-05	40
1166591	8.881784e-16	50
1166576	8.881784e-16	50
1166577	3.245432e-02	32
1166578	9.986989e-01	15
1166579	1.000000e+00	2
1166580	1.000000e+00	0
1166581	1.000000e+00	1
1166569	9.999999e-01	8
1166568	1.000000e+00	3
1166571	8.881784e-16	50
1166573	9.966998e-01	16
1166575	9.999881e-01	11
1166574	1.529320e-04	38
1166561	1.000000e+00	1
1166560	8.388818e-01	22
1166562	1.000000e+00	2
1166565	9.986989e-01	15
1166564	1.000000e+00	5
1166567	8.881784e-16	50
1166495	1.000000e+00	3
1166492	9.835804e-01	18
1166493	1.000000e+00	0
1166490	9.999999e-01	8
1166491	1.000000e+00	3
1166486	4.529710e-14	49
1166487	3.300224e-03	35
1166484	9.998471e-01	13
1166485	1.000000e+00	0
1166482	7.600562e-01	23
1166483	1.049339e-07	43
1166480	8.388818e-01	22
1166481	1.000000e+00	1
1166479	1.000000e+00	6
1166478	1.621870e-08	44
1166477	2.104926e-09	45
1166476	9.999994e-01	9
1166475	2.230891e-10	46
1166474	2.104926e-09	45
1166473	2.807050e-06	41
1166472	6.640945e-01	24
1166471	8.881784e-16	50
1166470	8.881784e-16	50
1166465	1.000000e+00	7
1166464	7.673339e-03	34
1166524	1.000000e+00	1
1166525	1.000000e+00	2
1166526	1.000000e+00	0
1166527	9.999881e-01	11
1166520	2.230891e-10	46
1166521	9.966998e-01	16
1166522	9.999994e-01	9
1166523	8.881784e-16	50
1166516	9.999972e-01	10
1166517	2.104926e-09	45
1166518	1.854161e-11	47
1166519	1.000000e+00	2
1166512	1.000000e+00	0
1166513	1.000000e+00	2
1166509	8.881784e-16	50
1166508	8.388818e-01	22
1166511	8.881784e-16	50
1166510	8.881784e-16	50
1166505	1.000000e+00	0
1166507	1.000000e+00	1
1166506	1.621870e-08	44
1166501	1.000000e+00	4
1166500	1.000000e+00	0
1166503	3.359055e-01	27
1166496	1.000000e+00	1
1166499	1.000000e+00	6
1166498	8.881784e-16	50
1166657	1.854161e-11	47
1166658	8.881784e-16	50
1166659	1.854161e-11	47
1166662	2.399438e-01	28
1166663	1.000000e+00	2
1166664	1.000000e+00	0
1166665	1.000000e+00	0
1166666	1.000000e+00	0
1166668	1.000000e+00	2
1166669	1.000000e+00	0
1166670	1.000000e+00	1
1166671	1.000000e+00	2
1166673	1.000000e+00	2
1166675	1.000000e+00	1
1166674	1.000000e+00	3
1166677	1.133316e-12	48
1166676	1.000000e+00	0
1166679	1.000000e+00	0
1166678	8.881784e-16	50
1166681	1.000000e+00	3
1166680	2.230891e-10	46
1166683	3.359055e-01	27
1166685	1.000000e+00	1
1166684	8.881784e-16	50
1166687	1.133316e-12	48
1166686	9.999881e-01	11
1166690	1.000000e+00	0
1166691	9.986989e-01	15
1166688	1.000000e+00	0
1166689	1.000000e+00	0
1166694	1.000000e+00	1
1166695	1.000000e+00	1
1166692	1.000000e+00	0
1166693	1.000000e+00	3
1166699	8.881784e-16	50
1166697	1.000000e+00	6
1166702	1.000000e+00	1
1166703	8.881784e-16	50
1166701	1.000000e+00	6
1166707	1.000000e+00	0
1166706	1.000000e+00	1
1166705	8.881784e-16	50
1166704	8.881784e-16	50
1166711	1.000000e+00	0
1166709	8.881784e-16	50
1166708	9.999999e-01	8
1166714	1.000000e+00	0
1166713	1.000000e+00	0
1166712	1.000000e+00	0
1166719	2.399438e-01	28
1166718	1.133316e-12	48
1166717	1.611182e-01	29
1166716	1.000000e+00	1
1166596	1.000000e+00	0
1166597	9.999549e-01	12
1166598	1.133316e-12	48
1166599	1.000000e+00	0
1166592	1.000000e+00	6
1166593	6.640945e-01	24
1166594	1.000000e+00	0
1166595	1.000000e+00	1
1166604	4.529710e-14	49
1166605	1.000000e+00	1
1166607	1.000000e+00	1
1166600	1.000000e+00	3
1166601	1.133316e-12	48
1166602	1.000000e+00	1
1166603	9.999994e-01	9
1166613	4.510745e-05	39
1166615	1.000000e+00	1
1166614	1.133316e-12	48
1166609	4.529710e-14	49
1166608	1.000000e+00	0
1166610	1.000000e+00	5
1166621	1.000000e+00	3
1166620	1.000000e+00	1
1166623	1.000000e+00	1
1166622	1.000000e+00	5
1166616	9.999994e-01	9
1166618	1.000000e+00	0
1166630	1.000000e+00	0
1166631	1.000000e+00	5
1166628	9.999999e-01	8
1166629	8.881784e-16	50
1166626	2.104926e-09	45
1166627	8.986806e-01	21
1166625	1.133316e-12	48
1166639	1.000000e+00	3
1166636	8.881784e-16	50
1166632	1.000000e+00	0
1166647	4.529710e-14	49
1166644	8.881784e-16	50
1166643	5.561376e-01	25
1166642	8.881784e-16	50
1166640	1.000000e+00	0
1166655	1.000000e+00	5
1166654	9.998471e-01	13
1166653	1.000000e+00	5
1166652	4.529710e-14	49
1166650	9.999999e-01	8
1166648	8.881784e-16	50
1166793	1.000000e+00	0
1166792	1.000000e+00	0
1166795	1.000000e+00	1
1166794	1.000000e+00	0
1166797	2.230891e-10	46
1166796	1.000000e+00	2
1166799	2.230891e-10	46
1166798	1.000000e+00	4
1166785	1.193067e-05	40
1166784	1.621870e-08	44
1166786	9.999994e-01	9
1166789	1.000000e+00	1
1166788	1.000000e+00	4
1166791	1.000000e+00	2
1166790	1.000000e+00	0
1166808	1.133316e-12	48
1166809	2.104926e-09	45
1166810	1.000000e+00	1
1166812	1.013194e-01	30
1166813	1.133316e-12	48
1166814	8.881784e-16	50
1166815	9.999972e-01	10
1166800	1.000000e+00	1
1166802	1.000000e+00	4
1166803	8.881784e-16	50
1166804	1.000000e+00	7
1166805	1.000000e+00	1
1166806	1.013194e-01	30
1166807	9.986989e-01	15
1166827	9.999999e-01	8
1166826	1.000000e+00	0
1166825	1.000000e+00	0
1166824	8.881784e-16	50
1166830	1.193067e-05	40
1166829	1.000000e+00	0
1166828	4.529710e-14	49
1166819	1.000000e+00	3
1166818	5.817779e-07	42
1166817	9.986989e-01	15
1166816	1.641957e-02	33
1166823	9.986989e-01	15
1166821	1.000000e+00	0
1166820	1.000000e+00	7
1166842	1.000000e+00	6
1166843	1.000000e+00	0
1166840	1.000000e+00	1
1166841	1.000000e+00	1
1166846	1.000000e+00	7
1166844	9.999994e-01	9
1166845	1.000000e+00	0
1166834	1.000000e+00	5
1166835	2.807050e-06	41
1166832	1.000000e+00	2
1166833	1.000000e+00	2
1166838	8.881784e-16	50
1166839	1.000000e+00	7
1166836	9.999549e-01	12
1166837	8.881784e-16	50
1166733	1.000000e+00	0
1166732	1.000000e+00	1
1166735	9.675457e-01	19
1166734	1.000000e+00	1
1166729	9.999994e-01	9
1166728	1.000000e+00	2
1166731	1.000000e+00	3
1166730	1.049339e-07	43
1166725	1.000000e+00	0
1166727	1.000000e+00	6
1166726	1.000000e+00	0
1166721	9.966998e-01	16
1166720	1.000000e+00	4
1166722	8.881784e-16	50
1166748	8.881784e-16	50
1166749	1.611182e-01	29
1166750	2.104926e-09	45
1166751	9.995319e-01	14
1166744	8.388818e-01	22
1166745	1.000000e+00	1
1166746	1.000000e+00	0
1166747	4.510745e-05	39
1166740	1.000000e+00	0
1166741	1.000000e+00	6
1166742	1.000000e+00	2
1166743	1.621870e-08	44
1166736	1.000000e+00	1
1166737	1.000000e+00	1
1166738	1.000000e+00	0
1166767	1.000000e+00	3
1166766	6.640945e-01	24
1166765	1.000000e+00	2
1166764	1.000000e+00	1
1166763	1.000000e+00	0
1166762	1.000000e+00	0
1166761	7.673339e-03	34
1166760	1.000000e+00	2
1166758	8.881784e-16	50
1166757	1.854161e-11	47
1166756	9.998471e-01	13
1166754	2.104926e-09	45
1166753	9.999881e-01	11
1166782	6.640945e-01	24
1166780	1.000000e+00	0
1166781	8.881784e-16	50
1166778	8.881784e-16	50
1166776	1.000000e+00	2
1166774	9.999994e-01	9
1166775	1.000000e+00	0
1166772	1.133316e-12	48
1166773	1.000000e+00	2
1166770	9.999994e-01	9
1166771	2.230891e-10	46
1166768	1.000000e+00	1
1166769	8.881784e-16	50
1165881	1.000000e+00	0
1165880	1.301086e-03	36
1165883	1.000000e+00	6
1165882	1.000000e+00	1
1165885	6.640945e-01	24
1165884	1.000000e+00	6
1165887	1.000000e+00	1
1165873	9.986989e-01	15
1165872	4.529710e-14	49
1165875	1.000000e+00	2
1165877	1.000000e+00	0
1165876	1.000000e+00	5
1165879	1.000000e+00	6
1165878	1.000000e+00	0
1165865	1.000000e+00	3
1165868	1.000000e+00	5
1165869	7.673339e-03	34
1165870	9.999972e-01	10
1165871	1.000000e+00	3
1165857	1.611182e-01	29
1165858	1.000000e+00	5
1165860	1.000000e+00	1
1165861	9.999972e-01	10
1165862	5.817779e-07	42
1165851	1.000000e+00	1
1165850	1.000000e+00	2
1165848	1.000000e+00	0
1165854	1.000000e+00	4
1165852	1.000000e+00	2
1165843	8.881784e-16	50
1165842	1.000000e+00	1
1165841	1.013194e-01	30
1165840	9.999999e-01	8
1165847	1.000000e+00	0
1165845	1.000000e+00	1
1165844	8.881784e-16	50
1165834	1.000000e+00	1
1165835	1.000000e+00	7
1165832	1.049339e-07	43
1165833	1.000000e+00	0
1165838	1.000000e+00	3
1165839	9.966998e-01	16
1165836	1.000000e+00	0
1165837	4.529710e-14	49
1165826	1.000000e+00	5
1165827	1.000000e+00	3
1165824	8.986806e-01	21
1165825	4.529710e-14	49
1165830	9.999972e-01	10
1165831	1.000000e+00	2
1165828	3.245432e-02	32
1165829	1.000000e+00	1
1165949	1.000000e+00	2
1165948	1.000000e+00	1
1165951	1.000000e+00	0
1165950	1.000000e+00	1
1165945	1.013194e-01	30
1165944	1.000000e+00	1
1165947	1.000000e+00	0
1165946	1.000000e+00	0
1165941	1.000000e+00	0
1165940	1.000000e+00	0
1165943	5.561376e-01	25
1165942	9.999972e-01	10
1165937	1.000000e+00	0
1165936	8.881784e-16	50
1165939	1.000000e+00	2
1165938	1.000000e+00	0
1165932	7.673339e-03	34
1165933	1.000000e+00	5
1165935	1.000000e+00	1
1165928	5.946023e-02	31
1165929	4.529710e-14	49
1165930	1.000000e+00	7
1165931	9.405398e-01	20
1165924	4.529710e-14	49
1165925	8.881784e-16	50
1165927	1.000000e+00	0
1165920	8.881784e-16	50
1165921	9.986989e-01	15
1165923	8.881784e-16	50
1165918	8.881784e-16	50
1165916	9.835804e-01	18
1165913	1.000000e+00	0
1165912	9.999972e-01	10
1165911	1.000000e+00	7
1165910	1.611182e-01	29
1165909	1.000000e+00	0
1165907	1.000000e+00	0
1165904	9.995319e-01	14
1165902	9.999999e-01	8
1165903	1.000000e+00	6
1165901	9.999972e-01	10
1165898	1.854161e-11	47
1165899	1.000000e+00	1
1165896	1.000000e+00	1
1165897	1.000000e+00	4
1165894	1.000000e+00	0
1165895	1.000000e+00	1
1165892	1.000000e+00	0
1165893	9.999881e-01	11
1165890	1.000000e+00	1
1165891	1.000000e+00	1
1165888	1.611182e-01	29
1165889	1.000000e+00	0
1166000	1.000000e+00	0
1166003	1.000000e+00	1
1166004	1.000000e+00	1
1166005	1.000000e+00	4
1166006	1.529320e-04	38
1166007	1.000000e+00	6
1166008	1.000000e+00	0
1166009	1.193067e-05	40
1166010	1.000000e+00	0
1166011	1.000000e+00	0
1166012	1.000000e+00	1
1166013	1.000000e+00	0
1166014	1.000000e+00	0
1166015	1.000000e+00	2
1165985	1.000000e+00	0
1165987	3.300224e-03	35
1165986	8.881784e-16	50
1165989	1.000000e+00	4
1165988	9.999972e-01	10
1165991	1.000000e+00	6
1165990	1.000000e+00	2
1165992	8.881784e-16	50
1165995	1.000000e+00	1
1165994	1.854161e-11	47
1165996	9.835804e-01	18
1165998	9.999999e-01	8
1165970	9.966998e-01	16
1165971	1.000000e+00	2
1165968	1.000000e+00	0
1165969	1.621870e-08	44
1165974	3.245432e-02	32
1165975	9.999994e-01	9
1165972	1.000000e+00	0
1165973	9.995319e-01	14
1165979	1.854161e-11	47
1165976	1.049339e-07	43
1165977	1.000000e+00	0
1165982	1.611182e-01	29
1165983	1.000000e+00	1
1165980	5.817779e-07	42
1165981	1.000000e+00	7
1165953	1.000000e+00	5
1165952	1.000000e+00	0
1165959	1.000000e+00	4
1165958	1.000000e+00	0
1165957	1.000000e+00	0
1165956	1.000000e+00	0
1165963	1.000000e+00	4
1165962	1.000000e+00	4
1165961	9.999549e-01	12
1165960	4.510745e-05	39
1165967	1.000000e+00	0
1165966	9.998471e-01	13
1165965	8.881784e-16	50
1165964	9.986989e-01	15
1166068	1.641957e-02	33
1166069	5.817779e-07	42
1166071	1.133316e-12	48
1166064	1.000000e+00	3
1166065	1.000000e+00	1
1166066	1.000000e+00	0
1166067	1.000000e+00	1
1166076	9.999999e-01	8
1166077	9.999999e-01	8
1166078	8.881784e-16	50
1166079	1.000000e+00	4
1166072	8.986806e-01	21
1166073	9.999999e-01	8
1166075	1.000000e+00	1
1166052	8.881784e-16	50
1166055	1.000000e+00	0
1166049	9.999994e-01	9
1166048	1.000000e+00	0
1166050	8.881784e-16	50
1166060	1.000000e+00	6
1166063	1.000000e+00	0
1166062	1.000000e+00	2
1166057	1.000000e+00	0
1166058	9.995319e-01	14
1166039	1.000000e+00	4
1166036	1.000000e+00	1
1166037	1.000000e+00	2
1166034	1.000000e+00	1
1166035	8.881784e-16	50
1166033	1.000000e+00	0
1166046	8.881784e-16	50
1166047	1.000000e+00	2
1166045	8.881784e-16	50
1166042	5.561376e-01	25
1166043	8.881784e-16	50
1166023	1.854161e-11	47
1166021	9.986989e-01	15
1166020	1.000000e+00	0
1166019	8.881784e-16	50
1166018	1.000000e+00	0
1166016	1.000000e+00	0
1166031	1.000000e+00	1
1166030	5.817779e-07	42
1166029	9.923267e-01	17
1166028	1.000000e+00	1
1166027	7.600562e-01	23
1166026	4.510745e-05	39
1166025	3.245432e-02	32
1166024	1.000000e+00	7
1166122	1.000000e+00	0
1166123	1.000000e+00	0
1166121	1.000000e+00	3
1166126	1.000000e+00	0
1166127	1.000000e+00	5
1166124	1.000000e+00	1
1166125	1.000000e+00	1
1166114	1.000000e+00	0
1166115	8.881784e-16	50
1166112	1.000000e+00	0
1166113	8.881784e-16	50
1166118	1.000000e+00	3
1166119	1.000000e+00	1
1166116	8.881784e-16	50
1166117	1.000000e+00	1
1166139	8.881784e-16	50
1166138	9.923267e-01	17
1166137	1.000000e+00	0
1166136	1.000000e+00	1
1166143	1.000000e+00	3
1166142	1.000000e+00	1
1166141	1.000000e+00	7
1166140	1.000000e+00	2
1166130	8.388818e-01	22
1166129	2.104926e-09	45
1166128	9.999549e-01	12
1166135	1.000000e+00	1
1166134	9.999881e-01	11
1166133	3.359055e-01	27
1166132	9.995319e-01	14
1166088	8.881784e-16	50
1166089	4.438624e-01	26
1166090	9.998471e-01	13
1166091	1.000000e+00	0
1166092	8.881784e-16	50
1166093	4.529710e-14	49
1166094	8.881784e-16	50
1166095	8.881784e-16	50
1166081	9.923267e-01	17
1166087	1.000000e+00	1
1166105	1.000000e+00	0
1166104	9.986989e-01	15
1166107	1.000000e+00	0
1166106	9.999999e-01	8
1166109	1.000000e+00	5
1166108	9.999972e-01	10
1166111	1.000000e+00	0
1166110	1.000000e+00	0
1166097	1.000000e+00	0
1166096	1.000000e+00	3
1166099	1.000000e+00	5
1166098	9.999881e-01	11
1166101	1.133316e-12	48
1166100	9.999999e-01	8
1166103	1.000000e+00	0
1166102	1.000000e+00	0
1166190	8.881784e-16	50
1166191	1.000000e+00	5
1166188	9.999549e-01	12
1166189	1.013194e-01	30
1166186	2.230891e-10	46
1166184	9.999881e-01	11
1166185	5.817779e-07	42
1166182	8.986806e-01	21
1166183	7.600562e-01	23
1166180	9.675457e-01	19
1166181	9.999549e-01	12
1166179	9.995319e-01	14
1166207	1.000000e+00	1
1166206	9.999999e-01	8
1166205	9.999972e-01	10
1166204	1.000000e+00	2
1166202	1.000000e+00	0
1166201	1.000000e+00	7
1166200	9.835804e-01	18
1166199	1.000000e+00	1
1166196	4.529710e-14	49
1166195	1.301086e-03	36
1166193	4.529710e-14	49
1166192	8.881784e-16	50
1166157	2.399438e-01	28
1166158	1.000000e+00	0
1166159	1.641957e-02	33
1166152	1.000000e+00	5
1166153	1.000000e+00	2
1166154	1.000000e+00	0
1166155	5.817779e-07	42
1166148	1.000000e+00	0
1166150	9.986989e-01	15
1166151	1.000000e+00	0
1166144	1.000000e+00	0
1166145	1.000000e+00	0
1166147	1.000000e+00	3
1166172	1.000000e+00	0
1166169	5.817779e-07	42
1166168	1.641957e-02	33
1166171	1.000000e+00	0
1166170	1.000000e+00	1
1166165	1.000000e+00	2
1166164	2.399438e-01	28
1166167	4.529710e-14	49
1166166	9.999881e-01	11
1166161	1.000000e+00	0
1166160	8.881784e-16	50
1166243	1.000000e+00	3
1166242	1.000000e+00	0
1166241	7.600562e-01	23
1166240	1.000000e+00	1
1166247	1.000000e+00	4
1166246	5.817779e-07	42
1166245	1.000000e+00	0
1166244	1.000000e+00	1
1166251	9.966998e-01	16
1166250	3.300224e-03	35
1166249	1.049339e-07	43
1166248	1.000000e+00	2
1166255	3.300224e-03	35
1166253	8.881784e-16	50
1166252	9.999881e-01	11
1166259	1.000000e+00	0
1166256	8.881784e-16	50
1166257	8.881784e-16	50
1166262	1.854161e-11	47
1166260	8.881784e-16	50
1166261	1.000000e+00	4
1166266	1.193067e-05	40
1166267	1.000000e+00	6
1166265	4.529710e-14	49
1166270	3.359055e-01	27
1166271	1.000000e+00	1
1166268	2.104926e-09	45
1166269	9.998471e-01	13
1166209	1.000000e+00	0
1166208	1.000000e+00	0
1166211	1.000000e+00	0
1166210	1.000000e+00	3
1166212	1.000000e+00	1
1166215	1.000000e+00	0
1166214	1.000000e+00	4
1166217	1.000000e+00	1
1166216	1.000000e+00	0
1166219	9.675457e-01	19
1166218	5.561376e-01	25
1166221	1.000000e+00	1
1166223	1.000000e+00	0
1166222	1.000000e+00	2
1166224	8.881784e-16	50
1166225	1.000000e+00	5
1166226	8.881784e-16	50
1166227	1.000000e+00	5
1166228	8.881784e-16	50
1166229	1.000000e+00	1
1166230	1.000000e+00	2
1166231	8.881784e-16	50
1166232	1.193067e-05	40
1166233	1.000000e+00	5
1166234	1.000000e+00	0
1166235	1.000000e+00	1
1166236	1.000000e+00	4
1166237	9.995319e-01	14
1166239	1.000000e+00	0
1166311	1.000000e+00	0
1166310	1.854161e-11	47
1166309	8.881784e-16	50
1166306	1.000000e+00	0
1166305	1.000000e+00	1
1166319	1.529320e-04	38
1166318	1.000000e+00	1
1166317	1.000000e+00	4
1166316	9.999972e-01	10
1166315	1.000000e+00	1
1166314	8.881784e-16	50
1166312	8.881784e-16	50
1166326	9.999994e-01	9
1166327	1.000000e+00	6
1166324	3.245432e-02	32
1166322	1.529320e-04	38
1166323	1.000000e+00	4
1166320	1.000000e+00	1
1166321	1.000000e+00	1
1166334	1.133316e-12	48
1166335	9.999999e-01	8
1166332	1.000000e+00	0
1166333	8.881784e-16	50
1166330	1.000000e+00	1
1166331	9.999999e-01	8
1166328	9.999549e-01	12
1166329	1.000000e+00	1
1166277	1.000000e+00	0
1166276	1.000000e+00	0
1166279	1.000000e+00	0
1166278	1.000000e+00	0
1166273	1.000000e+00	7
1166272	3.245432e-02	32
1166275	1.000000e+00	0
1166274	1.000000e+00	4
1166285	1.000000e+00	0
1166284	1.000000e+00	1
1166287	8.881784e-16	50
1166281	1.000000e+00	5
1166280	1.000000e+00	2
1166283	9.999999e-01	8
1166282	1.000000e+00	1
1166292	1.000000e+00	0
1166295	1.049339e-07	43
1166288	9.999972e-01	10
1166289	8.881784e-16	50
1166290	4.529710e-14	49
1166291	8.881784e-16	50
1166302	8.881784e-16	50
1166303	9.999972e-01	10
1166296	7.673339e-03	34
1166297	1.000000e+00	3
1166298	1.000000e+00	3
1166299	8.881784e-16	50
1165343	9.999999e-01	8
1165342	4.529710e-14	49
1165340	1.529320e-04	38
1165337	1.000000e+00	6
1165336	1.000000e+00	7
1165335	9.999972e-01	10
1165333	1.611182e-01	29
1165332	1.000000e+00	1
1165331	3.300224e-03	35
1165330	8.881784e-16	50
1165329	9.999994e-01	9
1165328	1.641957e-02	33
1165326	8.881784e-16	50
1165327	4.529710e-14	49
1165322	8.986806e-01	21
1165321	1.000000e+00	2
1165318	9.923267e-01	17
1165319	1.000000e+00	2
1165316	4.529710e-14	49
1165317	1.000000e+00	4
1165314	8.881784e-16	50
1165315	1.000000e+00	0
1165312	9.999999e-01	8
1165313	8.881784e-16	50
1165373	1.000000e+00	1
1165372	1.000000e+00	1
1165375	1.301086e-03	36
1165374	1.000000e+00	1
1165369	1.000000e+00	7
1165368	9.999999e-01	8
1165371	1.000000e+00	0
1165370	9.986989e-01	15
1165365	9.999881e-01	11
1165364	1.641957e-02	33
1165367	1.000000e+00	1
1165366	8.881784e-16	50
1165360	9.999881e-01	11
1165363	1.000000e+00	0
1165362	2.399438e-01	28
1165356	1.000000e+00	0
1165357	9.999881e-01	11
1165358	1.000000e+00	0
1165359	1.000000e+00	0
1165352	1.133316e-12	48
1165353	7.600562e-01	23
1165354	9.999999e-01	8
1165355	1.000000e+00	1
1165348	1.000000e+00	1
1165349	1.000000e+00	0
1165350	1.000000e+00	0
1165351	7.600562e-01	23
1165344	1.000000e+00	4
1165345	8.881784e-16	50
1165346	9.923267e-01	17
1165347	8.881784e-16	50
1165402	1.000000e+00	1
1165401	1.000000e+00	5
1165400	9.986989e-01	15
1165407	4.529710e-14	49
1165406	5.817779e-07	42
1165405	6.640945e-01	24
1165404	1.133316e-12	48
1165395	8.881784e-16	50
1165393	1.000000e+00	0
1165392	7.600562e-01	23
1165399	1.000000e+00	6
1165398	1.000000e+00	0
1165397	8.986806e-01	21
1165396	1.000000e+00	1
1165386	1.013194e-01	30
1165387	8.881784e-16	50
1165384	9.999994e-01	9
1165385	1.000000e+00	3
1165391	1.000000e+00	4
1165389	1.000000e+00	0
1165378	1.000000e+00	5
1165379	1.000000e+00	0
1165376	1.000000e+00	0
1165377	1.000000e+00	3
1165382	1.000000e+00	1
1165383	1.000000e+00	5
1165380	1.000000e+00	2
1165381	9.405398e-01	20
1165433	1.000000e+00	6
1165432	1.000000e+00	3
1165435	9.923267e-01	17
1165434	1.000000e+00	0
1165437	5.817779e-07	42
1165436	1.854161e-11	47
1165439	1.000000e+00	2
1165438	1.000000e+00	0
1165425	1.000000e+00	7
1165427	1.000000e+00	0
1165426	1.000000e+00	2
1165428	9.986989e-01	15
1165431	9.835804e-01	18
1165430	9.999999e-01	8
1165416	2.230891e-10	46
1165417	8.388818e-01	22
1165420	1.000000e+00	1
1165423	1.000000e+00	0
1165408	9.405398e-01	20
1165411	1.000000e+00	0
1165412	1.133316e-12	48
1165413	4.681115e-04	37
1165414	1.000000e+00	5
1165415	9.405398e-01	20
1165463	1.000000e+00	0
1165461	1.000000e+00	5
1165458	1.000000e+00	4
1165459	1.000000e+00	2
1165456	1.000000e+00	1
1165457	9.999994e-01	9
1165470	1.049339e-07	43
1165471	9.999972e-01	10
1165468	1.000000e+00	4
1165469	1.000000e+00	0
1165467	9.999999e-01	8
1165464	8.881784e-16	50
1165447	1.000000e+00	0
1165446	1.000000e+00	4
1165445	1.000000e+00	7
1165444	1.000000e+00	0
1165443	1.000000e+00	0
1165442	1.000000e+00	0
1165441	1.000000e+00	1
1165440	1.000000e+00	0
1165455	1.000000e+00	7
1165454	1.000000e+00	2
1165453	1.000000e+00	0
1165452	1.000000e+00	1
1165450	1.000000e+00	1
1165449	1.000000e+00	1
1165448	1.000000e+00	5
1165492	1.000000e+00	0
1165493	1.000000e+00	6
1165494	9.995319e-01	14
1165495	1.000000e+00	0
1165489	1.000000e+00	7
1165490	1.000000e+00	6
1165491	1.000000e+00	0
1165500	1.000000e+00	0
1165501	9.999994e-01	9
1165503	1.641957e-02	33
1165496	4.681115e-04	37
1165497	8.881784e-16	50
1165499	1.000000e+00	5
1165477	1.000000e+00	7
1165476	4.438624e-01	26
1165479	1.000000e+00	0
1165473	3.245432e-02	32
1165472	9.923267e-01	17
1165474	9.999881e-01	11
1165484	1.000000e+00	7
1165487	1.000000e+00	3
1165486	1.000000e+00	7
1165481	1.000000e+00	0
1165480	5.946023e-02	31
1165483	1.854161e-11	47
1165482	4.529710e-14	49
1165523	1.000000e+00	4
1165520	8.881784e-16	50
1165521	9.966998e-01	16
1165526	1.000000e+00	0
1165527	5.946023e-02	31
1165524	1.000000e+00	0
1165525	1.000000e+00	0
1165531	1.000000e+00	0
1165528	9.995319e-01	14
1165529	2.399438e-01	28
1165534	7.673339e-03	34
1165535	9.998471e-01	13
1165533	1.000000e+00	4
1165507	9.675457e-01	19
1165506	1.000000e+00	2
1165505	1.000000e+00	1
1165504	1.000000e+00	3
1165511	1.000000e+00	4
1165510	1.000000e+00	0
1165509	1.000000e+00	3
1165515	9.835804e-01	18
1165513	8.881784e-16	50
1165512	9.995319e-01	14
1165519	1.000000e+00	3
1165516	1.000000e+00	1
1165552	9.998471e-01	13
1165553	1.000000e+00	6
1165555	9.999972e-01	10
1165556	1.000000e+00	0
1165557	1.000000e+00	0
1165558	1.000000e+00	0
1165559	9.835804e-01	18
1165560	1.854161e-11	47
1165562	8.881784e-16	50
1165563	1.000000e+00	2
1165537	9.999994e-01	9
1165536	1.000000e+00	0
1165539	9.923267e-01	17
1165541	1.000000e+00	4
1165540	1.000000e+00	0
1165543	9.995319e-01	14
1165545	1.000000e+00	4
1165544	1.000000e+00	1
1165546	1.000000e+00	6
1165549	4.681115e-04	37
1165548	1.000000e+00	3
1165550	1.000000e+00	1
1165580	1.000000e+00	3
1165581	1.000000e+00	3
1165582	7.600562e-01	23
1165583	9.999994e-01	9
1165576	1.000000e+00	1
1165577	1.000000e+00	2
1165578	1.133316e-12	48
1165579	6.640945e-01	24
1165572	8.881784e-16	50
1165573	1.000000e+00	0
1165575	1.000000e+00	0
1165571	1.000000e+00	0
1165597	1.000000e+00	1
1165599	1.000000e+00	4
1165598	9.999994e-01	9
1165593	9.923267e-01	17
1165592	8.881784e-16	50
1165595	1.000000e+00	0
1165594	1.000000e+00	3
1165589	2.104926e-09	45
1165588	1.611182e-01	29
1165591	1.000000e+00	1
1165590	1.000000e+00	1
1165585	1.000000e+00	0
1165584	5.561376e-01	25
1165587	1.621870e-08	44
1165586	6.640945e-01	24
1165614	6.640945e-01	24
1165615	1.611182e-01	29
1165612	1.000000e+00	0
1165611	1.000000e+00	4
1165608	1.000000e+00	4
1165609	1.000000e+00	3
1165607	1.000000e+00	1
1165604	1.000000e+00	0
1165605	1.000000e+00	0
1165602	1.000000e+00	0
1165603	1.193067e-05	40
1165600	8.881784e-16	50
1165601	1.000000e+00	0
1165631	1.000000e+00	0
1165630	9.999999e-01	8
1165629	1.000000e+00	4
1165628	1.000000e+00	3
1165627	1.000000e+00	4
1165626	1.000000e+00	1
1165625	1.000000e+00	0
1165624	1.000000e+00	0
1165623	1.000000e+00	0
1165622	1.000000e+00	0
1165621	1.000000e+00	0
1165620	1.000000e+00	5
1165619	9.998471e-01	13
1165618	1.000000e+00	0
1165617	1.000000e+00	2
1165616	9.923267e-01	17
1165640	1.000000e+00	1
1165641	9.999994e-01	9
1165642	1.000000e+00	3
1165643	9.999994e-01	9
1165645	1.000000e+00	2
1165646	1.000000e+00	1
1165647	9.923267e-01	17
1165632	7.600562e-01	23
1165633	1.641957e-02	33
1165634	2.399438e-01	28
1165635	1.000000e+00	1
1165636	1.000000e+00	3
1165637	1.000000e+00	7
1165638	1.000000e+00	0
1165639	1.000000e+00	0
1165657	1.000000e+00	5
1165656	1.000000e+00	2
1165659	1.000000e+00	0
1165658	9.999999e-01	8
1165661	1.000000e+00	0
1165660	1.000000e+00	2
1165663	3.300224e-03	35
1165662	1.000000e+00	0
1165649	9.986989e-01	15
1165651	1.000000e+00	0
1165650	2.807050e-06	41
1165652	1.000000e+00	0
1165655	1.000000e+00	0
1165654	9.999881e-01	11
1165674	1.000000e+00	0
1165675	1.000000e+00	1
1165672	1.000000e+00	0
1165678	1.301086e-03	36
1165679	1.000000e+00	5
1165676	1.000000e+00	4
1165677	1.000000e+00	0
1165666	1.000000e+00	0
1165667	2.104926e-09	45
1165664	1.000000e+00	4
1165665	1.000000e+00	1
1165670	8.881784e-16	50
1165669	4.529710e-14	49
1165691	1.000000e+00	1
1165690	8.881784e-16	50
1165689	9.999549e-01	12
1165688	1.000000e+00	0
1165695	1.000000e+00	5
1165694	1.529320e-04	38
1165693	1.000000e+00	0
1165692	9.999549e-01	12
1165683	1.000000e+00	1
1165682	1.000000e+00	1
1165681	8.881784e-16	50
1165687	2.230891e-10	46
1165686	1.000000e+00	0
1165685	1.000000e+00	0
1165684	8.881784e-16	50
1165701	8.881784e-16	50
1165700	9.986989e-01	15
1165703	5.946023e-02	31
1165702	1.854161e-11	47
1165697	9.986989e-01	15
1165696	1.133316e-12	48
1165699	4.681115e-04	37
1165698	1.133316e-12	48
1165709	9.999972e-01	10
1165711	8.881784e-16	50
1165705	1.000000e+00	1
1165704	1.133316e-12	48
1165707	9.999999e-01	8
1165706	1.000000e+00	0
1165717	1.000000e+00	0
1165718	1.000000e+00	2
1165719	1.000000e+00	4
1165712	1.000000e+00	7
1165713	8.881784e-16	50
1165714	1.000000e+00	2
1165715	1.000000e+00	0
1165724	1.000000e+00	0
1165725	1.000000e+00	4
1165726	1.000000e+00	0
1165727	1.000000e+00	0
1165720	1.000000e+00	5
1165734	9.966998e-01	16
1165733	4.438624e-01	26
1165731	1.854161e-11	47
1165730	1.000000e+00	3
1165729	1.000000e+00	0
1165728	1.000000e+00	1
1165743	9.923267e-01	17
1165742	9.835804e-01	18
1165741	7.600562e-01	23
1165740	1.013194e-01	30
1165739	8.881784e-16	50
1165738	2.807050e-06	41
1165737	8.881784e-16	50
1165750	1.529320e-04	38
1165751	1.000000e+00	2
1165748	1.854161e-11	47
1165746	1.000000e+00	6
1165747	7.600562e-01	23
1165744	1.000000e+00	0
1165745	8.881784e-16	50
1165758	2.807050e-06	41
1165759	1.000000e+00	0
1165756	1.000000e+00	2
1165755	1.301086e-03	36
1165752	1.000000e+00	5
1165753	1.000000e+00	6
1165761	9.999549e-01	12
1165763	9.995319e-01	14
1165762	1.000000e+00	0
1165765	1.000000e+00	5
1165764	1.000000e+00	1
1165767	1.000000e+00	3
1165766	1.000000e+00	6
1165769	1.000000e+00	0
1165768	1.000000e+00	0
1165771	1.000000e+00	1
1165770	1.000000e+00	6
1165773	9.998471e-01	13
1165772	1.000000e+00	2
1165775	8.881784e-16	50
1165774	1.000000e+00	0
1165776	8.881784e-16	50
1165777	9.966998e-01	16
1165778	1.000000e+00	1
1165779	1.000000e+00	7
1165780	1.000000e+00	0
1165781	1.000000e+00	2
1165782	9.999994e-01	9
1165784	1.000000e+00	7
1165785	4.438624e-01	26
1165786	1.854161e-11	47
1165788	1.621870e-08	44
1165790	1.000000e+00	3
1165791	9.966998e-01	16
1165795	2.104926e-09	45
1165794	1.193067e-05	40
1165793	6.640945e-01	24
1165792	4.529710e-14	49
1165799	1.193067e-05	40
1165798	7.600562e-01	23
1165797	8.881784e-16	50
1165796	1.133316e-12	48
1165801	1.000000e+00	3
1165800	1.000000e+00	4
1165807	9.986989e-01	15
1165806	1.193067e-05	40
1165805	9.675457e-01	19
1165804	1.000000e+00	0
1165810	8.881784e-16	50
1165811	1.000000e+00	6
1165808	1.000000e+00	0
1165809	8.881784e-16	50
1165814	1.000000e+00	0
1165815	1.000000e+00	0
1165812	5.561376e-01	25
1165813	9.405398e-01	20
1165818	9.999881e-01	11
1165819	8.881784e-16	50
1165816	3.245432e-02	32
1165817	4.529710e-14	49
1165822	8.388818e-01	22
1165823	1.000000e+00	3
1165820	1.000000e+00	5
1165037	1.133316e-12	48
1165036	1.301086e-03	36
1165039	1.000000e+00	4
1165038	1.000000e+00	2
1165035	8.881784e-16	50
1165034	2.399438e-01	28
1165029	1.000000e+00	2
1165028	1.000000e+00	0
1165031	1.000000e+00	0
1165030	1.000000e+00	0
1165025	9.999999e-01	8
1165024	1.000000e+00	0
1165027	8.881784e-16	50
1165052	5.946023e-02	31
1165053	2.104926e-09	45
1165054	9.999972e-01	10
1165055	1.000000e+00	0
1165048	1.000000e+00	5
1165050	1.000000e+00	0
1165044	1.000000e+00	0
1165045	1.000000e+00	0
1165046	8.881784e-16	50
1165047	9.999549e-01	12
1165040	9.999549e-01	12
1165041	8.881784e-16	50
1165042	1.000000e+00	3
1165007	1.000000e+00	1
1165006	1.193067e-05	40
1165005	9.999999e-01	8
1165004	8.881784e-16	50
1165003	1.621870e-08	44
1165002	8.881784e-16	50
1165001	9.998471e-01	13
1165000	1.611182e-01	29
1164998	1.621870e-08	44
1164996	9.986989e-01	15
1164995	9.999994e-01	9
1164994	1.000000e+00	0
1164993	9.835804e-01	18
1165022	1.000000e+00	0
1165023	1.000000e+00	3
1165020	1.000000e+00	0
1165021	9.999994e-01	9
1165018	1.000000e+00	0
1165019	2.807050e-06	41
1165016	4.438624e-01	26
1165017	8.881784e-16	50
1165014	8.881784e-16	50
1165015	1.000000e+00	0
1165012	1.000000e+00	0
1165013	4.529710e-14	49
1165010	1.000000e+00	2
1165011	8.986806e-01	21
1165008	1.000000e+00	0
1165009	1.000000e+00	4
1164969	1.000000e+00	0
1164968	1.000000e+00	0
1164971	1.000000e+00	2
1164970	1.000000e+00	0
1164973	1.000000e+00	0
1164972	1.000000e+00	1
1164975	1.000000e+00	1
1164974	1.000000e+00	4
1164960	5.817779e-07	42
1164963	8.986806e-01	21
1164962	1.000000e+00	0
1164965	1.000000e+00	0
1164964	1.000000e+00	4
1164967	1.133316e-12	48
1164966	1.000000e+00	0
1164984	3.245432e-02	32
1164985	1.000000e+00	0
1164986	1.000000e+00	1
1164987	1.641957e-02	33
1164988	1.000000e+00	1
1164990	9.998471e-01	13
1164991	1.000000e+00	1
1164976	1.000000e+00	5
1164978	8.881784e-16	50
1164980	1.000000e+00	0
1164981	1.000000e+00	5
1164982	1.000000e+00	0
1164983	5.561376e-01	25
1164939	4.529710e-14	49
1164938	1.000000e+00	0
1164937	1.000000e+00	0
1164943	1.000000e+00	4
1164942	8.881784e-16	50
1164941	9.999881e-01	11
1164940	1.000000e+00	0
1164930	1.000000e+00	0
1164929	1.000000e+00	0
1164928	1.000000e+00	1
1164935	1.000000e+00	3
1164934	9.999972e-01	10
1164932	4.529710e-14	49
1164954	8.881784e-16	50
1164952	1.000000e+00	1
1164958	1.000000e+00	2
1164959	1.000000e+00	0
1164956	1.000000e+00	0
1164957	9.999999e-01	8
1164946	1.000000e+00	0
1164947	1.000000e+00	0
1164944	7.600562e-01	23
1164945	9.999881e-01	11
1164951	1.000000e+00	4
1164948	1.000000e+00	0
1164949	1.000000e+00	0
1164900	1.000000e+00	1
1164901	1.000000e+00	1
1164903	1.000000e+00	0
1164896	8.986806e-01	21
1164897	9.999881e-01	11
1164898	1.000000e+00	1
1164909	1.000000e+00	0
1164910	1.000000e+00	0
1164911	1.000000e+00	0
1164904	8.986806e-01	21
1164905	9.999881e-01	11
1164906	9.998471e-01	13
1164907	1.000000e+00	1
1164917	1.000000e+00	0
1164916	4.681115e-04	37
1164919	1.013194e-01	30
1164918	7.673339e-03	34
1164912	1.000000e+00	0
1164914	1.000000e+00	0
1164925	9.999999e-01	8
1164924	8.986806e-01	21
1164927	1.000000e+00	0
1164926	1.000000e+00	7
1164921	1.000000e+00	0
1164923	2.399438e-01	28
1164922	1.854161e-11	47
1164870	1.000000e+00	0
1164871	1.000000e+00	3
1164868	1.000000e+00	0
1164869	1.000000e+00	0
1164866	1.000000e+00	0
1164867	1.000000e+00	0
1164864	1.000000e+00	4
1164865	1.000000e+00	0
1164878	1.000000e+00	6
1164876	1.000000e+00	0
1164877	1.000000e+00	0
1164874	1.000000e+00	1
1164875	4.438624e-01	26
1164872	1.000000e+00	1
1164873	1.000000e+00	2
1164887	1.133316e-12	48
1164886	8.986806e-01	21
1164885	9.986989e-01	15
1164884	8.881784e-16	50
1164883	1.000000e+00	0
1164882	1.000000e+00	1
1164881	1.000000e+00	0
1164880	1.000000e+00	6
1164895	9.675457e-01	19
1164894	8.881784e-16	50
1164893	1.000000e+00	0
1164892	1.000000e+00	2
1164891	1.000000e+00	1
1164889	1.000000e+00	0
1164888	1.000000e+00	1
1164833	9.999994e-01	9
1164834	9.999999e-01	8
1164835	9.986989e-01	15
1164836	1.000000e+00	5
1164837	1.000000e+00	5
1164838	1.000000e+00	1
1164839	9.999972e-01	10
1164840	1.000000e+00	2
1164841	1.000000e+00	0
1164842	1.000000e+00	0
1164843	1.000000e+00	2
1164844	1.000000e+00	2
1164845	9.998471e-01	13
1164846	1.000000e+00	1
1164847	1.000000e+00	0
1164849	1.000000e+00	0
1164848	1.000000e+00	5
1164851	8.881784e-16	50
1164853	1.000000e+00	2
1164852	1.000000e+00	2
1164855	1.000000e+00	0
1164854	1.000000e+00	0
1164857	9.999881e-01	11
1164856	1.000000e+00	2
1164859	1.000000e+00	2
1164861	8.881784e-16	50
1164860	1.000000e+00	0
1164862	1.000000e+00	7
1164802	1.000000e+00	6
1164803	4.529710e-14	49
1164800	1.000000e+00	4
1164806	9.995319e-01	14
1164804	1.000000e+00	1
1164810	2.104926e-09	45
1164811	8.388818e-01	22
1164814	1.854161e-11	47
1164815	7.600562e-01	23
1164812	1.000000e+00	3
1164813	1.000000e+00	4
1164819	2.104926e-09	45
1164816	3.359055e-01	27
1164823	1.000000e+00	0
1164822	1.000000e+00	0
1164821	1.000000e+00	5
1164820	5.817779e-07	42
1164827	9.405398e-01	20
1164826	1.000000e+00	7
1164824	1.000000e+00	0
1164831	9.999994e-01	9
1164830	1.000000e+00	4
1164829	1.000000e+00	7
1165310	9.405398e-01	20
1165311	1.000000e+00	3
1165308	9.998471e-01	13
1165309	9.999994e-01	9
1165307	1.000000e+00	1
1165304	8.986806e-01	21
1165302	9.405398e-01	20
1165303	1.000000e+00	7
1165300	1.000000e+00	0
1165301	1.641957e-02	33
1165298	1.000000e+00	0
1165296	1.000000e+00	2
1165295	1.000000e+00	0
1165294	1.000000e+00	6
1165293	1.000000e+00	2
1165292	9.405398e-01	20
1165290	9.999881e-01	11
1165289	1.000000e+00	7
1165287	1.133316e-12	48
1165286	9.995319e-01	14
1165285	1.000000e+00	0
1165284	9.999549e-01	12
1165283	1.000000e+00	5
1165282	1.000000e+00	2
1165276	9.999881e-01	11
1165277	1.529320e-04	38
1165273	7.600562e-01	23
1165268	1.000000e+00	0
1165270	1.000000e+00	0
1165264	1.000000e+00	0
1165265	1.000000e+00	0
1165266	1.000000e+00	1
1165267	1.000000e+00	0
1165261	1.854161e-11	47
1165260	9.835804e-01	18
1165262	1.000000e+00	6
1165256	1.000000e+00	3
1165259	8.881784e-16	50
1165258	1.000000e+00	0
1165252	1.000000e+00	0
1165255	1.000000e+00	0
1165254	1.000000e+00	0
1165249	1.000000e+00	2
1165248	1.000000e+00	1
1165251	1.000000e+00	0
1165242	1.000000e+00	0
1165243	1.000000e+00	0
1165241	1.000000e+00	3
1165246	1.000000e+00	0
1165247	5.946023e-02	31
1165244	1.000000e+00	6
1165245	1.000000e+00	0
1165234	9.999999e-01	8
1165235	4.438624e-01	26
1165232	1.000000e+00	1
1165233	1.000000e+00	5
1165239	1.301086e-03	36
1165236	1.133316e-12	48
1165237	1.000000e+00	1
1165227	1.000000e+00	1
1165226	1.000000e+00	4
1165224	1.000000e+00	1
1165231	8.881784e-16	50
1165230	1.000000e+00	5
1165229	8.881784e-16	50
1165228	1.000000e+00	0
1165219	4.529710e-14	49
1165217	8.881784e-16	50
1165216	1.000000e+00	5
1165223	1.000000e+00	3
1165221	8.881784e-16	50
1165220	4.681115e-04	37
1165208	8.881784e-16	50
1165209	1.854161e-11	47
1165210	1.000000e+00	1
1165211	1.000000e+00	2
1165212	9.999972e-01	10
1165213	8.881784e-16	50
1165214	9.675457e-01	19
1165215	8.986806e-01	21
1165200	5.817779e-07	42
1165202	1.000000e+00	1
1165203	1.854161e-11	47
1165204	1.000000e+00	3
1165205	1.000000e+00	2
1165206	1.000000e+00	0
1165207	9.999881e-01	11
1165193	1.133316e-12	48
1165192	9.999881e-01	11
1165195	9.923267e-01	17
1165194	1.000000e+00	3
1165197	1.000000e+00	2
1165196	5.561376e-01	25
1165199	9.999881e-01	11
1165198	1.000000e+00	5
1165185	1.000000e+00	4
1165184	1.641957e-02	33
1165187	1.000000e+00	5
1165186	1.000000e+00	0
1165188	4.681115e-04	37
1165191	9.405398e-01	20
1165190	9.966998e-01	16
1165174	1.000000e+00	3
1165173	1.000000e+00	1
1165172	1.000000e+00	2
1165171	1.000000e+00	1
1165169	7.673339e-03	34
1165168	8.881784e-16	50
1165182	1.000000e+00	0
1165181	1.000000e+00	4
[truncated: 827 more rows]
