# Supplementary material for: Translational Selection Is Ubiquitous in Prokaryotes
Source: PLoS Genet. 2010 Jun 24;6(6):e1001004. doi: 10.1371/journal.pgen.1001004 (PMC2891978; doi:10.1371/journal.pgen.1001004)
Supplement: Dataset S1 — OCU/non-OCU gene calls in 461 Bacterial and Archaeal genomes, and summary tables of genome properties and OCU preferences for specific codons. (4.77 MB ZIP) [file pgen.1001004.s001.zip › Dataset_S1_Bacteria/Buchnera_aphidicola_Sg.arff.ocuGenes]

GeneID	signTest_p	ocuProbWinCnt
1005351	9.405398e-01	20
1005350	1.000000e+00	1
1005359	7.673339e-03	34
1005358	4.529710e-14	49
1005357	8.881784e-16	50
1005356	7.673339e-03	34
1005355	1.000000e+00	4
1005354	8.881784e-16	50
1005353	4.529710e-14	49
1005352	8.881784e-16	50
1005366	1.000000e+00	2
1005367	1.000000e+00	0
1005364	8.881784e-16	50
1005365	4.681115e-04	37
1005362	3.359055e-01	27
1005363	9.405398e-01	20
1005360	4.529710e-14	49
1005361	1.133316e-12	48
1005375	8.881784e-16	50
1005372	1.301086e-03	36
1005373	2.807050e-06	41
1005370	1.000000e+00	2
1005371	1.000000e+00	3
1005369	1.000000e+00	4
1005411	4.510745e-05	39
1005410	9.995319e-01	14
1005409	2.230891e-10	46
1005408	1.000000e+00	0
1005415	5.817779e-07	42
1005419	2.807050e-06	41
1005418	8.881784e-16	50
1005417	9.995319e-01	14
1005416	4.529710e-14	49
1005423	8.881784e-16	50
1005422	9.999999e-01	8
1005421	2.230891e-10	46
1005426	4.529710e-14	49
1005427	4.510745e-05	39
1005424	8.881784e-16	50
1005425	1.611182e-01	29
1005430	1.854161e-11	47
1005431	9.999999e-01	8
1005428	5.817779e-07	42
1005429	9.999881e-01	11
1005434	1.000000e+00	0
1005435	9.999972e-01	10
1005432	8.881784e-16	50
1005433	1.000000e+00	1
1005438	9.999972e-01	10
1005439	1.000000e+00	2
1005436	8.881784e-16	50
1005437	9.923267e-01	17
1005377	8.881784e-16	50
1005376	8.881784e-16	50
1005379	1.133316e-12	48
1005378	8.881784e-16	50
1005381	4.529710e-14	49
1005380	3.245432e-02	32
1005383	2.104926e-09	45
1005382	8.881784e-16	50
1005385	4.438624e-01	26
1005384	1.133316e-12	48
1005387	2.104926e-09	45
1005386	8.881784e-16	50
1005389	8.881784e-16	50
1005388	4.529710e-14	49
1005390	8.881784e-16	50
1005392	2.399438e-01	28
1005393	8.881784e-16	50
1005394	4.529710e-14	49
1005395	4.529710e-14	49
1005396	1.133316e-12	48
1005397	4.529710e-14	49
1005398	7.600562e-01	23
1005399	8.881784e-16	50
1005400	8.881784e-16	50
1005401	1.000000e+00	6
1005402	8.881784e-16	50
1005403	5.946023e-02	31
1005404	5.561376e-01	25
1005405	9.999972e-01	10
1005486	8.881784e-16	50
1005484	2.230891e-10	46
1005485	3.359055e-01	27
1005482	9.998471e-01	13
1005480	9.999972e-01	10
1005481	8.881784e-16	50
1005478	1.000000e+00	4
1005479	8.881784e-16	50
1005476	9.995319e-01	14
1005477	1.000000e+00	0
1005474	1.133316e-12	48
1005475	8.881784e-16	50
1005472	9.998471e-01	13
1005473	7.600562e-01	23
1005503	8.986806e-01	21
1005502	8.881784e-16	50
1005501	1.854161e-11	47
1005500	9.999881e-01	11
1005499	1.000000e+00	7
1005498	2.230891e-10	46
1005497	1.000000e+00	4
1005496	9.923267e-01	17
1005495	2.230891e-10	46
1005494	8.881784e-16	50
1005492	8.881784e-16	50
1005491	8.881784e-16	50
1005490	9.986989e-01	15
1005489	8.881784e-16	50
1005488	2.230891e-10	46
1005452	4.681115e-04	37
1005453	9.995319e-01	14
1005454	3.245432e-02	32
1005455	1.621870e-08	44
1005448	5.817779e-07	42
1005449	8.881784e-16	50
1005450	9.999881e-01	11
1005451	1.621870e-08	44
1005444	8.881784e-16	50
1005445	8.881784e-16	50
1005446	1.049339e-07	43
1005447	8.881784e-16	50
1005440	8.881784e-16	50
1005441	3.300224e-03	35
1005442	8.881784e-16	50
1005443	8.881784e-16	50
1005469	1.301086e-03	36
1005468	8.881784e-16	50
1005471	9.986989e-01	15
1005470	1.000000e+00	2
1005465	8.881784e-16	50
1005464	4.438624e-01	26
1005467	8.881784e-16	50
1005466	8.388818e-01	22
1005461	8.881784e-16	50
1005460	8.881784e-16	50
1005463	7.673339e-03	34
1005462	8.881784e-16	50
1005457	4.681115e-04	37
1005459	4.529710e-14	49
1005458	5.561376e-01	25
1005546	8.881784e-16	50
1005544	1.000000e+00	0
1005545	1.000000e+00	5
1005550	8.881784e-16	50
1005551	1.000000e+00	6
1005548	4.529710e-14	49
1005549	8.881784e-16	50
1005538	9.999972e-01	10
1005539	1.133316e-12	48
1005536	1.000000e+00	0
1005542	1.854161e-11	47
1005540	1.000000e+00	0
1005541	1.000000e+00	0
1005563	8.881784e-16	50
1005562	8.881784e-16	50
1005567	4.681115e-04	37
1005565	1.621870e-08	44
1005564	5.946023e-02	31
1005555	1.000000e+00	5
1005554	1.000000e+00	0
1005553	2.230891e-10	46
1005552	8.881784e-16	50
1005559	8.881784e-16	50
1005558	1.000000e+00	0
1005557	8.881784e-16	50
1005512	8.881784e-16	50
1005513	9.999881e-01	11
1005514	1.000000e+00	0
1005515	1.000000e+00	1
1005516	1.000000e+00	5
1005517	1.621870e-08	44
1005518	9.995319e-01	14
1005519	9.999994e-01	9
1005505	1.000000e+00	2
1005506	1.000000e+00	3
1005507	5.946023e-02	31
1005508	9.986989e-01	15
1005510	1.000000e+00	0
1005511	4.681115e-04	37
1005529	4.529710e-14	49
1005528	8.881784e-16	50
1005531	8.881784e-16	50
1005530	8.881784e-16	50
1005532	9.999999e-01	8
1005535	1.133316e-12	48
1005521	8.881784e-16	50
1005520	8.881784e-16	50
1005523	9.986989e-01	15
1005522	3.300224e-03	35
1005525	1.000000e+00	0
1005524	4.529710e-14	49
1005527	4.438624e-01	26
1005526	7.673339e-03	34
1005968	9.923267e-01	17
1005952	9.966998e-01	16
1005953	7.673339e-03	34
1005954	9.923267e-01	17
1005955	1.000000e+00	7
1005956	3.300224e-03	35
1005957	9.923267e-01	17
1005958	2.230891e-10	46
1005959	1.000000e+00	0
1005960	1.000000e+00	1
1005961	8.881784e-16	50
1005962	8.388818e-01	22
1005963	1.000000e+00	2
1005964	4.438624e-01	26
1005965	4.529710e-14	49
1005966	1.000000e+00	1
1005967	1.133316e-12	48
1005916	2.230891e-10	46
1005917	8.388818e-01	22
1005918	8.881784e-16	50
1005919	1.621870e-08	44
1005912	3.300224e-03	35
1005913	8.881784e-16	50
1005914	8.881784e-16	50
1005915	8.881784e-16	50
1005908	8.881784e-16	50
1005909	4.529710e-14	49
1005910	9.966998e-01	16
1005911	9.835804e-01	18
1005904	2.807050e-06	41
1005905	5.946023e-02	31
1005906	8.881784e-16	50
1005907	6.640945e-01	24
1005901	8.881784e-16	50
1005900	2.104926e-09	45
1005903	1.000000e+00	2
1005902	8.881784e-16	50
1005897	9.999549e-01	12
1005899	9.986989e-01	15
1005898	8.881784e-16	50
1005893	8.881784e-16	50
1005892	8.881784e-16	50
1005889	9.999994e-01	9
1005888	1.133316e-12	48
1005891	9.999972e-01	10
1005890	2.104926e-09	45
1005950	9.986989e-01	15
1005951	9.999972e-01	10
1005948	8.881784e-16	50
1005949	1.000000e+00	2
1005946	8.881784e-16	50
1005947	1.000000e+00	7
1005944	1.000000e+00	6
1005945	1.000000e+00	1
1005942	9.999549e-01	12
1005943	8.881784e-16	50
1005940	8.881784e-16	50
1005941	1.854161e-11	47
1005938	1.193067e-05	40
1005939	9.999881e-01	11
1005937	8.881784e-16	50
1005935	8.881784e-16	50
1005934	1.000000e+00	4
1005933	6.640945e-01	24
1005932	9.675457e-01	19
1005931	5.561376e-01	25
1005930	9.999972e-01	10
1005929	2.807050e-06	41
1005928	8.881784e-16	50
1005927	4.438624e-01	26
1005926	8.881784e-16	50
1005925	9.835804e-01	18
1005923	8.881784e-16	50
1005922	8.881784e-16	50
1005921	1.193067e-05	40
1005920	2.807050e-06	41
1005848	1.000000e+00	1
1005849	1.621870e-08	44
1005850	1.000000e+00	0
1005851	1.000000e+00	0
1005852	9.999549e-01	12
1005853	1.193067e-05	40
1005854	1.000000e+00	3
1005855	1.000000e+00	6
1005841	1.000000e+00	6
1005842	1.000000e+00	2
1005843	1.000000e+00	1
1005844	1.000000e+00	6
1005845	8.881784e-16	50
1005846	9.999881e-01	11
1005847	1.000000e+00	1
1005833	9.998471e-01	13
1005832	1.529320e-04	38
1005835	8.881784e-16	50
1005834	8.881784e-16	50
1005837	2.807050e-06	41
1005836	1.000000e+00	0
1005839	8.881784e-16	50
1005838	5.817779e-07	42
1005825	8.881784e-16	50
1005824	8.881784e-16	50
1005827	1.000000e+00	0
1005826	9.999999e-01	8
1005828	2.230891e-10	46
1005831	8.881784e-16	50
1005830	8.881784e-16	50
1005882	9.995319e-01	14
1005883	2.807050e-06	41
1005881	9.835804e-01	18
1005886	9.923267e-01	17
1005887	8.881784e-16	50
1005884	9.405398e-01	20
1005885	2.230891e-10	46
1005874	8.881784e-16	50
1005875	8.881784e-16	50
1005872	1.133316e-12	48
1005873	1.611182e-01	29
1005878	8.881784e-16	50
1005879	4.529710e-14	49
1005876	4.529710e-14	49
1005877	4.510745e-05	39
1005867	8.388818e-01	22
1005866	8.881784e-16	50
1005865	8.881784e-16	50
1005864	8.881784e-16	50
1005871	1.133316e-12	48
1005869	1.000000e+00	3
1005868	2.807050e-06	41
1005859	5.946023e-02	31
1005858	1.000000e+00	0
1005857	4.681115e-04	37
1005856	1.000000e+00	7
1005863	4.510745e-05	39
1005862	8.881784e-16	50
1005861	8.881784e-16	50
1005860	1.000000e+00	0
1005767	1.000000e+00	4
1005765	8.881784e-16	50
1005762	9.999881e-01	11
1005763	1.000000e+00	2
1005760	1.301086e-03	36
1005761	5.561376e-01	25
1005774	1.000000e+00	6
1005775	1.000000e+00	0
1005772	1.000000e+00	4
1005773	8.881784e-16	50
1005770	8.881784e-16	50
1005771	9.405398e-01	20
1005768	9.998471e-01	13
1005769	9.966998e-01	16
1005783	1.049339e-07	43
1005782	9.986989e-01	15
1005781	1.000000e+00	0
1005780	8.881784e-16	50
1005779	1.000000e+00	3
1005778	1.000000e+00	0
1005777	1.000000e+00	0
1005776	8.881784e-16	50
1005791	2.230891e-10	46
1005790	3.245432e-02	32
1005788	3.245432e-02	32
1005787	2.230891e-10	46
1005786	8.881784e-16	50
1005785	4.529710e-14	49
1005784	1.000000e+00	0
1005796	1.854161e-11	47
1005797	1.000000e+00	4
1005798	1.000000e+00	4
1005799	1.000000e+00	0
1005792	9.999549e-01	12
1005793	4.529710e-14	49
1005794	1.000000e+00	0
1005795	9.999999e-01	8
1005804	9.675457e-01	19
1005805	9.405398e-01	20
1005806	1.000000e+00	0
1005807	1.133316e-12	48
1005800	1.000000e+00	1
1005801	1.000000e+00	0
1005802	9.999881e-01	11
1005803	1.000000e+00	1
1005813	1.000000e+00	3
1005812	8.881784e-16	50
1005815	8.881784e-16	50
1005814	1.049339e-07	43
1005808	8.881784e-16	50
1005811	8.881784e-16	50
1005810	8.881784e-16	50
1005821	1.000000e+00	3
1005820	4.529710e-14	49
1005823	1.000000e+00	3
1005822	1.000000e+00	3
1005698	1.529320e-04	38
1005699	1.000000e+00	0
1005696	1.013194e-01	30
1005697	8.388818e-01	22
1005702	8.881784e-16	50
1005703	1.000000e+00	2
1005700	9.999549e-01	12
1005701	1.000000e+00	1
1005706	8.881784e-16	50
1005707	2.230891e-10	46
1005704	1.193067e-05	40
1005705	9.999994e-01	9
1005710	8.881784e-16	50
1005711	8.881784e-16	50
1005708	8.881784e-16	50
1005709	1.049339e-07	43
1005715	8.881784e-16	50
1005714	8.881784e-16	50
1005713	8.881784e-16	50
1005712	8.881784e-16	50
1005719	1.133316e-12	48
1005718	1.611182e-01	29
1005716	8.881784e-16	50
1005723	1.854161e-11	47
1005722	1.000000e+00	3
1005721	1.193067e-05	40
1005720	1.000000e+00	0
1005727	1.000000e+00	2
1005726	1.000000e+00	0
1005725	1.000000e+00	6
1005724	3.359055e-01	27
1005728	1.000000e+00	0
1005729	9.999994e-01	9
1005730	4.529710e-14	49
1005731	2.230891e-10	46
1005732	9.986989e-01	15
1005733	1.000000e+00	0
1005734	1.000000e+00	0
1005735	1.000000e+00	5
1005736	8.881784e-16	50
1005737	1.621870e-08	44
1005738	2.104926e-09	45
1005740	3.300224e-03	35
1005741	5.946023e-02	31
1005742	4.529710e-14	49
1005743	1.000000e+00	7
1005745	2.104926e-09	45
1005744	8.881784e-16	50
1005747	4.529710e-14	49
1005746	8.881784e-16	50
1005748	1.854161e-11	47
1005753	8.881784e-16	50
1005755	8.881784e-16	50
1005756	8.881784e-16	50
1005759	4.529710e-14	49
1005758	8.881784e-16	50
1005646	9.999999e-01	8
1005643	8.881784e-16	50
1005642	1.000000e+00	1
1005641	1.000000e+00	4
1005640	1.000000e+00	2
1005638	1.000000e+00	0
1005637	4.681115e-04	37
1005636	9.998471e-01	13
1005634	5.946023e-02	31
1005633	1.193067e-05	40
1005632	9.999549e-01	12
1005662	8.881784e-16	50
1005663	1.000000e+00	0
1005660	5.817779e-07	42
1005661	8.881784e-16	50
1005658	9.405398e-01	20
1005659	2.230891e-10	46
1005656	1.000000e+00	7
1005657	1.000000e+00	1
1005654	3.359055e-01	27
1005655	8.881784e-16	50
1005652	7.673339e-03	34
1005653	9.405398e-01	20
1005651	8.881784e-16	50
1005648	9.998471e-01	13
1005649	1.000000e+00	5
1005677	1.000000e+00	2
1005676	1.000000e+00	0
1005679	1.000000e+00	0
1005678	1.000000e+00	0
1005673	1.000000e+00	0
1005675	1.000000e+00	0
1005674	1.000000e+00	0
1005669	1.000000e+00	0
1005668	1.000000e+00	0
1005671	1.000000e+00	0
1005670	1.000000e+00	0
1005665	2.230891e-10	46
1005664	1.000000e+00	0
1005667	1.000000e+00	0
1005666	5.561376e-01	25
1005692	1.000000e+00	0
1005693	1.000000e+00	2
1005695	1.641957e-02	33
1005688	1.000000e+00	1
1005689	1.013194e-01	30
1005690	1.621870e-08	44
1005691	1.000000e+00	0
1005684	1.000000e+00	0
1005686	1.000000e+00	1
1005687	1.000000e+00	2
1005680	1.000000e+00	7
1005681	1.000000e+00	0
1005683	9.999994e-01	9
1005579	8.881784e-16	50
1005578	9.998471e-01	13
1005577	1.621870e-08	44
1005576	4.529710e-14	49
1005583	8.881784e-16	50
1005582	9.835804e-01	18
1005581	8.388818e-01	22
1005580	8.881784e-16	50
1005571	9.999549e-01	12
1005570	1.000000e+00	3
1005569	4.529710e-14	49
1005568	4.681115e-04	37
1005575	9.999999e-01	8
1005574	8.881784e-16	50
1005595	9.999881e-01	11
1005592	9.999994e-01	9
1005593	8.881784e-16	50
1005598	1.621870e-08	44
1005596	2.230891e-10	46
1005590	9.986989e-01	15
1005591	2.230891e-10	46
1005624	8.881784e-16	50
1005625	9.405398e-01	20
1005626	4.529710e-14	49
1005627	8.881784e-16	50
1005629	3.300224e-03	35
1005631	9.999999e-01	8
1005617	1.301086e-03	36
1005618	1.000000e+00	1
1005619	8.881784e-16	50
1005620	1.193067e-05	40
1005621	9.999881e-01	11
1005622	9.986989e-01	15
1005623	1.000000e+00	4
