# Supplementary material for: Translational Selection Is Ubiquitous in Prokaryotes
Source: PLoS Genet. 2010 Jun 24;6(6):e1001004. doi: 10.1371/journal.pgen.1001004 (PMC2891978; doi:10.1371/journal.pgen.1001004)
Supplement: Dataset S1 — OCU/non-OCU gene calls in 461 Bacterial and Archaeal genomes, and summary tables of genome properties and OCU preferences for specific codons. (4.77 MB ZIP) [file pgen.1001004.s001.zip › Dataset_S1_Bacteria/Burkholderia_383.arff.ocuGenes]

GeneID	signTest_p	ocuProbWinCnt
3734928	9.998471e-01	13
3734933	1.000000e+00	3
3734932	1.000000e+00	1
3734935	8.388818e-01	22
3734934	1.000000e+00	0
3734937	1.000000e+00	7
3734936	1.013194e-01	30
3734939	1.000000e+00	0
3734938	1.000000e+00	0
3734941	5.561376e-01	25
3734940	1.000000e+00	0
3734943	1.000000e+00	0
3734942	1.529320e-04	38
3734912	6.640945e-01	24
3734914	2.230891e-10	46
3734915	8.881784e-16	50
3734916	8.881784e-16	50
3734917	3.300224e-03	35
3734918	2.230891e-10	46
3734919	1.000000e+00	3
3734920	1.049339e-07	43
3734921	9.966998e-01	16
3734922	1.000000e+00	3
3734923	1.611182e-01	29
3734924	1.529320e-04	38
3734925	1.000000e+00	1
3734926	1.000000e+00	2
3734927	1.000000e+00	0
3734963	1.000000e+00	0
3734962	1.133316e-12	48
3734961	1.000000e+00	0
3734960	1.000000e+00	1
3734967	1.000000e+00	0
3734966	9.999549e-01	12
3734965	1.000000e+00	1
3734964	1.000000e+00	0
3734971	8.986806e-01	21
3734970	1.000000e+00	4
3734969	1.000000e+00	0
3734968	1.000000e+00	0
3734975	1.000000e+00	0
3734974	1.000000e+00	5
3734973	1.854161e-11	47
3734972	1.000000e+00	0
3734946	9.999972e-01	10
3734947	1.000000e+00	4
3734944	1.000000e+00	1
3734945	9.999881e-01	11
3734950	1.000000e+00	2
3734951	1.000000e+00	1
3734948	1.641957e-02	33
3734949	1.000000e+00	5
3734954	9.835804e-01	18
3734955	1.000000e+00	1
3734952	8.881784e-16	50
3734953	9.995319e-01	14
3734958	4.681115e-04	37
3734959	1.000000e+00	0
3734956	1.000000e+00	2
3734957	1.000000e+00	2
3734997	1.000000e+00	1
3734996	1.000000e+00	0
3734999	1.000000e+00	0
3734998	1.000000e+00	0
3734993	1.000000e+00	0
3734992	1.000000e+00	0
3734995	8.881784e-16	50
3734994	1.000000e+00	6
3735004	1.000000e+00	0
3735001	1.000000e+00	0
3735000	1.000000e+00	0
3735003	1.000000e+00	6
3735002	1.000000e+00	3
3734980	1.854161e-11	47
3734981	1.000000e+00	2
3734982	8.881784e-16	50
3734983	4.438624e-01	26
3734976	1.000000e+00	0
3734977	1.000000e+00	0
3734978	9.986989e-01	15
3734979	1.000000e+00	3
3734988	1.000000e+00	3
3734989	9.999994e-01	9
3734991	9.675457e-01	19
3734984	1.000000e+00	0
3734985	2.230891e-10	46
3734986	1.000000e+00	1
3734987	1.000000e+00	0
3734808	2.104926e-09	45
3734809	1.000000e+00	4
3734810	1.000000e+00	3
3734811	7.600562e-01	23
3734812	8.986806e-01	21
3734813	1.529320e-04	38
3734814	9.999994e-01	9
3734815	4.510745e-05	39
3734800	9.999999e-01	8
3734801	1.000000e+00	1
3734802	8.881784e-16	50
3734803	1.000000e+00	0
3734804	1.000000e+00	4
3734805	3.300224e-03	35
3734806	1.000000e+00	0
3734807	1.000000e+00	0
3734793	1.000000e+00	0
3734792	1.000000e+00	1
3734795	1.000000e+00	0
3734794	1.000000e+00	0
3734797	9.999549e-01	12
3734796	1.000000e+00	0
3734799	9.675457e-01	19
3734798	1.000000e+00	0
3734785	1.000000e+00	0
3734784	1.000000e+00	0
3734787	1.000000e+00	0
3734786	1.000000e+00	0
3734789	1.000000e+00	0
3734788	1.000000e+00	3
3734791	9.999999e-01	8
3734790	1.000000e+00	7
3734842	8.881784e-16	50
3734843	1.000000e+00	2
3734840	8.881784e-16	50
3734841	8.881784e-16	50
3734846	9.999881e-01	11
3734847	8.881784e-16	50
3734844	1.000000e+00	6
3734845	9.998471e-01	13
3734834	2.807050e-06	41
3734835	1.854161e-11	47
3734832	5.561376e-01	25
3734833	1.193067e-05	40
3734838	8.881784e-16	50
3734839	8.881784e-16	50
3734836	3.245432e-02	32
3734837	1.000000e+00	0
3734827	1.000000e+00	0
3734826	1.000000e+00	4
3734825	9.999972e-01	10
3734824	1.000000e+00	0
3734831	1.611182e-01	29
3734830	3.245432e-02	32
3734829	2.807050e-06	41
3734828	1.301086e-03	36
3734819	1.000000e+00	0
3734818	1.000000e+00	0
3734817	8.881784e-16	50
3734816	1.000000e+00	2
3734823	1.000000e+00	6
3734822	1.000000e+00	0
3734821	1.000000e+00	0
3734820	1.000000e+00	0
3734876	8.986806e-01	21
3734877	2.230891e-10	46
3734878	8.881784e-16	50
3734879	1.000000e+00	1
3734872	9.999999e-01	8
3734873	1.000000e+00	0
3734874	1.000000e+00	0
3734875	9.999999e-01	8
3734868	1.854161e-11	47
3734869	1.000000e+00	1
3734870	1.000000e+00	2
3734871	1.000000e+00	0
3734864	5.561376e-01	25
3734865	1.049339e-07	43
3734866	9.986989e-01	15
3734867	1.049339e-07	43
3734861	8.881784e-16	50
3734860	1.133316e-12	48
3734863	1.529320e-04	38
3734862	1.049339e-07	43
3734857	3.245432e-02	32
3734856	1.854161e-11	47
3734859	5.817779e-07	42
3734858	3.300224e-03	35
3734853	4.438624e-01	26
3734852	1.000000e+00	4
3734855	8.881784e-16	50
3734854	8.881784e-16	50
3734849	1.000000e+00	1
3734848	4.529710e-14	49
3734851	1.000000e+00	3
3734850	1.000000e+00	1
3734910	1.000000e+00	1
3734911	1.000000e+00	7
3734908	1.000000e+00	6
3734909	1.000000e+00	0
3734906	2.399438e-01	28
3734907	1.529320e-04	38
3734904	4.529710e-14	49
3734905	1.000000e+00	0
3734902	9.999999e-01	8
3734903	1.000000e+00	4
3734900	1.000000e+00	0
3734901	4.529710e-14	49
3734898	1.000000e+00	0
3734899	1.000000e+00	1
3734897	1.000000e+00	1
3734895	1.000000e+00	1
3734894	1.000000e+00	0
3734893	1.000000e+00	0
3734892	1.000000e+00	0
3734891	9.999881e-01	11
3734890	1.000000e+00	0
3734889	1.000000e+00	0
3734888	1.000000e+00	2
3734887	1.000000e+00	5
3734886	1.133316e-12	48
3734885	3.359055e-01	27
3734883	2.230891e-10	46
3734882	1.854161e-11	47
3734881	9.966998e-01	16
3734880	1.000000e+00	0
3734658	1.000000e+00	1
3734659	9.923267e-01	17
3734656	1.641957e-02	33
3734657	2.399438e-01	28
3734662	8.881784e-16	50
3734663	1.000000e+00	1
3734660	1.000000e+00	7
3734661	1.000000e+00	7
3734666	8.881784e-16	50
3734667	1.000000e+00	5
3734664	8.881784e-16	50
3734665	9.835804e-01	18
3734670	1.000000e+00	2
3734671	1.000000e+00	0
3734668	1.133316e-12	48
3734675	1.000000e+00	2
3734674	1.000000e+00	0
3734673	1.000000e+00	3
3734672	9.999549e-01	12
3734679	2.399438e-01	28
3734678	8.881784e-16	50
3734677	1.000000e+00	0
3734676	9.966998e-01	16
3734683	1.000000e+00	1
3734682	9.966998e-01	16
3734681	1.529320e-04	38
3734680	1.000000e+00	0
3734687	1.000000e+00	6
3734686	1.000000e+00	3
3734685	1.000000e+00	6
3734684	1.000000e+00	6
3734688	1.000000e+00	4
3734689	1.000000e+00	0
3734690	1.000000e+00	0
3734692	8.881784e-16	50
3734693	7.600562e-01	23
3734694	1.000000e+00	0
3734695	1.000000e+00	0
3734696	1.000000e+00	0
3734697	1.000000e+00	1
3734698	1.000000e+00	1
3734699	9.995319e-01	14
3734700	1.000000e+00	1
3734701	1.000000e+00	7
3734702	1.000000e+00	1
3734703	1.000000e+00	0
3734705	1.000000e+00	0
3734704	4.529710e-14	49
3734707	9.986989e-01	15
3734706	1.000000e+00	0
3734709	1.000000e+00	7
3734708	8.881784e-16	50
3734711	9.995319e-01	14
3734710	1.000000e+00	0
3734713	1.000000e+00	3
3734712	1.000000e+00	0
3734715	9.966998e-01	16
3734714	1.000000e+00	2
3734717	1.000000e+00	0
3734716	9.999994e-01	9
3734719	9.986989e-01	15
3734718	1.000000e+00	2
3734726	1.000000e+00	0
3734727	1.000000e+00	4
3734724	9.405398e-01	20
3734725	1.000000e+00	0
3734722	1.000000e+00	6
3734723	1.000000e+00	2
3734720	9.995319e-01	14
3734721	1.000000e+00	6
3734734	1.000000e+00	1
3734735	1.000000e+00	3
3734732	4.529710e-14	49
3734733	1.000000e+00	0
3734730	1.000000e+00	2
3734731	1.000000e+00	7
3734728	1.000000e+00	0
3734729	1.000000e+00	0
3734743	1.000000e+00	3
3734742	1.000000e+00	4
3734741	1.000000e+00	0
3734740	8.881784e-16	50
3734739	9.999881e-01	11
3734738	1.000000e+00	1
3734737	3.300224e-03	35
3734736	4.681115e-04	37
3734751	4.529710e-14	49
3734750	1.000000e+00	0
3734749	9.998471e-01	13
3734748	1.000000e+00	0
3734747	1.000000e+00	0
3734746	1.000000e+00	0
3734745	1.000000e+00	3
3734744	1.000000e+00	0
3734756	1.000000e+00	2
3734757	1.000000e+00	0
3734758	9.999994e-01	9
3734759	5.561376e-01	25
3734752	1.000000e+00	3
3734753	1.000000e+00	4
3734754	9.999994e-01	9
3734755	1.000000e+00	3
3734764	9.986989e-01	15
3734765	8.881784e-16	50
3734766	1.000000e+00	2
3734767	1.000000e+00	1
3734760	9.405398e-01	20
3734761	4.529710e-14	49
3734762	1.133316e-12	48
3734763	1.000000e+00	1
3734773	1.000000e+00	4
3734772	1.000000e+00	7
3734775	8.881784e-16	50
3734774	9.999994e-01	9
3734769	1.000000e+00	4
3734768	1.000000e+00	1
3734771	1.000000e+00	5
3734770	1.000000e+00	1
3734781	1.000000e+00	0
3734780	1.000000e+00	1
3734783	8.881784e-16	50
3734782	1.000000e+00	0
3734777	1.000000e+00	0
3734776	1.529320e-04	38
3734779	9.995319e-01	14
3734539	8.881784e-16	50
3734538	9.999972e-01	10
3734537	8.881784e-16	50
3734536	9.999549e-01	12
3734543	1.000000e+00	1
3734542	8.881784e-16	50
3734541	1.000000e+00	0
3734540	1.000000e+00	0
3734531	1.000000e+00	0
3734530	9.999881e-01	11
3734529	1.000000e+00	0
3734528	7.600562e-01	23
3734535	4.529710e-14	49
3734534	1.000000e+00	0
3734533	1.000000e+00	5
3734554	1.000000e+00	6
3734555	1.013194e-01	30
3734552	1.000000e+00	0
3734553	1.000000e+00	4
3734558	1.000000e+00	4
3734559	1.000000e+00	0
3734556	1.000000e+00	0
3734557	9.835804e-01	18
3734546	1.621870e-08	44
3734547	8.881784e-16	50
3734544	9.999972e-01	10
3734545	1.000000e+00	4
3734550	9.999881e-01	11
3734551	1.000000e+00	2
3734548	1.000000e+00	5
3734549	1.000000e+00	0
3734569	4.529710e-14	49
3734568	1.529320e-04	38
3734571	6.640945e-01	24
3734570	1.000000e+00	6
3734573	9.999881e-01	11
3734572	1.000000e+00	0
3734575	2.230891e-10	46
3734574	1.000000e+00	0
3734561	1.000000e+00	0
3734560	1.000000e+00	4
3734563	1.000000e+00	0
3734562	1.000000e+00	2
3734565	1.000000e+00	3
3734564	1.000000e+00	2
3734567	4.438624e-01	26
3734566	1.000000e+00	0
3734584	9.405398e-01	20
3734585	1.000000e+00	1
3734586	1.000000e+00	7
3734587	1.000000e+00	4
3734588	1.000000e+00	3
3734589	1.000000e+00	7
3734590	1.000000e+00	1
3734591	1.000000e+00	0
3734576	1.000000e+00	4
3734577	1.000000e+00	0
3734578	1.000000e+00	6
3734579	9.835804e-01	18
3734580	2.230891e-10	46
3734581	1.000000e+00	2
3734582	1.000000e+00	1
3734583	1.000000e+00	0
3734607	1.000000e+00	1
3734606	1.000000e+00	0
3734605	1.000000e+00	2
3734604	1.000000e+00	1
3734603	1.013194e-01	30
3734602	9.986989e-01	15
3734601	8.881784e-16	50
3734600	8.881784e-16	50
3734599	8.881784e-16	50
3734598	1.000000e+00	3
3734597	1.000000e+00	1
3734596	1.000000e+00	1
3734595	1.000000e+00	0
3734594	1.000000e+00	3
3734593	1.000000e+00	0
3734592	1.000000e+00	0
3734622	9.999972e-01	10
3734623	2.807050e-06	41
3734620	1.000000e+00	0
3734621	1.000000e+00	0
3734618	1.000000e+00	6
3734619	8.881784e-16	50
3734616	9.923267e-01	17
3734617	1.000000e+00	0
3734614	1.000000e+00	3
3734615	1.000000e+00	4
3734612	1.000000e+00	3
3734613	9.999549e-01	12
3734610	1.000000e+00	0
3734611	8.881784e-16	50
3734608	1.000000e+00	0
3734609	1.000000e+00	0
3734637	9.999972e-01	10
3734639	9.999999e-01	8
3734638	1.000000e+00	0
3734632	1.000000e+00	7
3734635	1.000000e+00	6
3734634	1.000000e+00	3
3734629	8.881784e-16	50
3734631	8.881784e-16	50
3734630	1.193067e-05	40
3734625	9.999881e-01	11
3734624	4.438624e-01	26
3734627	2.104926e-09	45
3734626	1.000000e+00	0
3734652	1.000000e+00	0
3734653	9.999994e-01	9
3734654	9.999999e-01	8
3734655	1.000000e+00	0
3734648	1.000000e+00	0
3734649	1.000000e+00	4
3734650	1.000000e+00	1
3734651	1.000000e+00	0
3734644	1.000000e+00	1
3734646	1.000000e+00	0
3734647	3.359055e-01	27
3734640	1.000000e+00	2
3734641	1.000000e+00	2
3734642	1.000000e+00	0
3734643	1.000000e+00	2
3733980	1.000000e+00	0
3733983	1.000000e+00	3
3733982	1.000000e+00	0
3733977	1.000000e+00	0
3733976	1.000000e+00	0
3733979	1.000000e+00	1
3733978	1.000000e+00	0
3733973	1.000000e+00	6
3733972	1.000000e+00	0
3733975	1.000000e+00	2
3733974	9.999994e-01	9
3733969	1.000000e+00	0
3733968	1.000000e+00	1
3733971	1.000000e+00	1
3733970	1.000000e+00	3
3733964	8.881784e-16	50
3733965	2.807050e-06	41
3733966	3.300224e-03	35
3733967	1.000000e+00	0
3733960	9.675457e-01	19
3733961	1.529320e-04	38
3733962	4.529710e-14	49
3733963	1.000000e+00	2
3733959	3.300224e-03	35
3733952	1.000000e+00	0
3733953	2.104926e-09	45
3734015	9.986989e-01	15
3734014	1.000000e+00	6
3734013	9.986989e-01	15
3734012	1.000000e+00	0
3734011	9.995319e-01	14
3734010	2.807050e-06	41
3734009	9.999994e-01	9
3734008	1.000000e+00	1
3734007	9.405398e-01	20
3734006	4.529710e-14	49
3734005	8.881784e-16	50
3734004	9.999881e-01	11
3734003	8.881784e-16	50
3734002	1.000000e+00	2
3734001	1.000000e+00	2
3734000	1.000000e+00	3
3733998	1.000000e+00	6
3733999	1.000000e+00	0
3733996	1.000000e+00	0
3733997	1.000000e+00	0
3733994	9.999999e-01	8
3733995	1.000000e+00	1
3733992	1.000000e+00	4
3733993	4.529710e-14	49
3733991	1.000000e+00	4
3733988	1.000000e+00	1
3733989	1.000000e+00	0
3733986	1.000000e+00	0
3733987	1.049339e-07	43
3733984	1.000000e+00	0
3733985	1.000000e+00	2
3733913	8.881784e-16	50
3733912	1.000000e+00	7
3733915	9.966998e-01	16
3733914	8.881784e-16	50
3733917	2.399438e-01	28
3733916	9.999972e-01	10
3733919	9.966998e-01	16
3733918	9.923267e-01	17
3733905	2.104926e-09	45
3733904	3.245432e-02	32
3733907	1.000000e+00	3
3733906	1.049339e-07	43
3733909	8.881784e-16	50
3733908	5.946023e-02	31
3733911	1.000000e+00	0
3733910	1.000000e+00	3
3733896	1.000000e+00	7
3733897	4.529710e-14	49
3733898	1.000000e+00	0
3733899	1.000000e+00	0
3733900	1.000000e+00	0
3733901	1.000000e+00	0
3733902	2.230891e-10	46
3733903	8.881784e-16	50
3733888	1.000000e+00	7
3733889	8.881784e-16	50
3733890	9.999549e-01	12
3733891	9.835804e-01	18
3733892	1.049339e-07	43
3733893	3.300224e-03	35
3733894	2.807050e-06	41
3733895	1.000000e+00	2
3733947	9.835804e-01	18
3733946	1.000000e+00	2
3733945	4.510745e-05	39
3733944	6.640945e-01	24
3733951	9.405398e-01	20
3733950	1.000000e+00	1
3733949	1.000000e+00	0
3733948	2.807050e-06	41
3733939	1.000000e+00	2
3733938	1.000000e+00	0
3733937	1.000000e+00	0
3733936	1.000000e+00	3
3733943	3.300224e-03	35
3733942	9.999549e-01	12
3733941	1.000000e+00	5
3733940	1.000000e+00	5
3733930	8.881784e-16	50
3733931	1.000000e+00	5
3733928	9.405398e-01	20
3733929	1.000000e+00	3
3733934	1.000000e+00	2
3733935	1.854161e-11	47
3733932	7.600562e-01	23
3733933	8.881784e-16	50
3733922	1.000000e+00	5
3733923	9.999999e-01	8
3733920	6.640945e-01	24
3733921	1.000000e+00	0
3733926	9.999881e-01	11
3733927	4.681115e-04	37
3733924	9.675457e-01	19
3733925	1.000000e+00	2
3733844	9.999999e-01	8
3733845	7.600562e-01	23
3733846	1.000000e+00	3
3733847	6.640945e-01	24
3733840	1.000000e+00	0
3733841	1.000000e+00	0
3733842	8.881784e-16	50
3733843	8.388818e-01	22
3733853	9.999994e-01	9
3733854	9.999972e-01	10
3733855	1.000000e+00	0
3733848	1.000000e+00	0
3733849	1.013194e-01	30
3733850	1.000000e+00	0
3733851	1.000000e+00	1
3733829	8.881784e-16	50
3733828	8.881784e-16	50
3733831	8.881784e-16	50
3733830	1.000000e+00	1
3733825	9.999994e-01	9
3733824	1.621870e-08	44
3733827	8.881784e-16	50
3733826	1.000000e+00	0
3733837	8.881784e-16	50
3733836	1.000000e+00	5
3733839	1.000000e+00	0
3733838	1.000000e+00	2
3733833	1.000000e+00	3
3733832	9.405398e-01	20
3733835	1.133316e-12	48
3733878	9.999999e-01	8
3733879	8.986806e-01	21
3733876	1.000000e+00	1
3733877	8.881784e-16	50
3733874	9.835804e-01	18
3733875	4.510745e-05	39
3733872	4.529710e-14	49
3733873	4.529710e-14	49
3733886	1.000000e+00	2
3733887	1.000000e+00	7
3733884	1.000000e+00	2
3733885	1.000000e+00	0
3733882	1.000000e+00	1
3733883	1.000000e+00	3
3733880	8.881784e-16	50
3733881	1.000000e+00	3
3733863	9.966998e-01	16
3733862	9.999972e-01	10
3733861	1.000000e+00	2
3733860	1.000000e+00	0
3733859	9.835804e-01	18
3733858	7.673339e-03	34
3733857	1.000000e+00	4
3733856	1.000000e+00	3
3733871	1.193067e-05	40
3733870	4.529710e-14	49
3733869	6.640945e-01	24
3733868	9.999994e-01	9
3733867	5.561376e-01	25
3733866	9.999999e-01	8
3733865	7.600562e-01	23
3733864	9.675457e-01	19
3733784	1.000000e+00	0
3733785	1.000000e+00	1
3733786	9.923267e-01	17
3733787	9.999994e-01	9
3733788	9.999881e-01	11
3733789	1.000000e+00	0
3733790	1.000000e+00	2
3733791	9.835804e-01	18
3733810	7.673339e-03	34
3733811	1.000000e+00	0
3733808	1.000000e+00	0
3733809	1.000000e+00	3
3733814	9.999972e-01	10
3733815	1.000000e+00	5
3733812	1.000000e+00	0
3733813	1.000000e+00	0
3733818	1.000000e+00	2
3733819	1.000000e+00	1
3733816	5.561376e-01	25
3733817	1.000000e+00	1
3733822	9.995319e-01	14
3733823	9.999972e-01	10
3733820	8.881784e-16	50
3733821	9.999549e-01	12
3733795	8.881784e-16	50
3733794	1.000000e+00	1
3733793	9.999999e-01	8
3733792	9.999549e-01	12
3733799	1.000000e+00	7
3733798	9.999999e-01	8
3733797	3.300224e-03	35
3733796	7.600562e-01	23
3733803	9.675457e-01	19
3733802	9.999999e-01	8
3733801	8.986806e-01	21
3733800	1.000000e+00	3
3733807	1.000000e+00	3
3733806	3.245432e-02	32
3733805	1.000000e+00	1
3733804	1.000000e+00	7
3734523	9.999972e-01	10
3734522	1.000000e+00	3
3734521	1.000000e+00	0
3734520	1.000000e+00	0
3734527	8.388818e-01	22
3734526	1.000000e+00	1
3734525	1.000000e+00	0
3734524	1.000000e+00	0
3734515	1.000000e+00	1
3734514	1.000000e+00	0
3734513	1.000000e+00	0
3734512	1.000000e+00	1
3734519	9.995319e-01	14
3734518	1.000000e+00	0
3734517	1.000000e+00	3
3734516	1.000000e+00	0
3734506	1.000000e+00	0
3734507	1.000000e+00	7
3734504	1.013194e-01	30
3734505	1.000000e+00	7
3734510	1.000000e+00	4
3734511	9.999999e-01	8
3734508	9.999994e-01	9
3734509	9.999994e-01	9
3734498	1.000000e+00	1
3734499	1.000000e+00	2
3734496	1.000000e+00	0
3734497	1.000000e+00	2
3734502	8.388818e-01	22
3734503	1.000000e+00	6
3734500	1.133316e-12	48
3734501	9.999999e-01	8
3734489	1.000000e+00	1
3734488	8.388818e-01	22
3734491	9.998471e-01	13
3734490	1.000000e+00	7
3734493	1.000000e+00	6
3734492	1.000000e+00	0
3734495	1.000000e+00	3
3734494	6.640945e-01	24
3734481	1.000000e+00	0
3734480	1.000000e+00	0
3734483	1.000000e+00	0
3734482	1.000000e+00	0
3734485	1.000000e+00	0
3734484	1.000000e+00	0
3734487	1.000000e+00	5
3734486	1.000000e+00	0
3734472	4.510745e-05	39
3734473	8.881784e-16	50
3734474	1.000000e+00	4
3734475	4.438624e-01	26
3734476	8.881784e-16	50
3734477	8.986806e-01	21
3734478	1.000000e+00	6
3734479	3.359055e-01	27
3734465	1.000000e+00	6
3734466	2.104926e-09	45
3734467	3.359055e-01	27
3734468	1.000000e+00	0
3734469	4.438624e-01	26
3734470	1.611182e-01	29
3734471	7.673339e-03	34
3734463	9.999994e-01	9
3734460	1.000000e+00	0
3734459	8.881784e-16	50
3734458	7.600562e-01	23
3734457	8.881784e-16	50
3734456	1.013194e-01	30
3734455	1.000000e+00	1
3734454	1.000000e+00	0
3734453	7.673339e-03	34
3734452	4.510745e-05	39
3734450	9.966998e-01	16
3734449	1.000000e+00	0
3734448	1.000000e+00	0
3734446	8.881784e-16	50
3734447	1.000000e+00	5
3734444	1.000000e+00	6
3734445	1.000000e+00	3
3734442	1.000000e+00	0
3734443	8.881784e-16	50
3734440	1.013194e-01	30
3734441	9.986989e-01	15
3734438	1.000000e+00	1
3734439	1.000000e+00	0
3734436	1.000000e+00	0
3734437	1.000000e+00	2
3734434	1.000000e+00	0
3734435	1.000000e+00	0
3734432	1.000000e+00	1
3734433	9.966998e-01	16
3734429	9.995319e-01	14
3734428	9.675457e-01	19
3734431	8.881784e-16	50
3734430	9.999994e-01	9
3734425	1.000000e+00	3
3734424	3.245432e-02	32
3734427	5.817779e-07	42
3734426	9.999999e-01	8
3734421	1.000000e+00	1
3734420	9.999972e-01	10
3734423	1.000000e+00	1
3734422	1.000000e+00	1
3734417	1.000000e+00	0
3734416	1.000000e+00	1
3734419	1.000000e+00	1
3734418	1.000000e+00	0
3734412	1.000000e+00	1
3734413	1.000000e+00	2
3734414	1.000000e+00	3
3734415	1.000000e+00	2
3734408	1.000000e+00	0
3734409	6.640945e-01	24
3734410	8.881784e-16	50
3734411	9.999994e-01	9
3734404	1.000000e+00	1
3734405	8.881784e-16	50
3734406	1.000000e+00	4
3734407	1.621870e-08	44
3734400	1.133316e-12	48
3734401	4.529710e-14	49
3734402	3.300224e-03	35
3734403	9.986989e-01	15
3734386	1.000000e+00	7
3734387	1.000000e+00	1
3734384	1.000000e+00	1
3734385	1.000000e+00	1
3734390	1.000000e+00	0
3734391	9.999999e-01	8
3734388	1.000000e+00	0
3734389	1.000000e+00	0
3734394	9.999972e-01	10
3734395	9.999994e-01	9
3734392	9.966998e-01	16
3734393	1.000000e+00	1
3734398	1.133316e-12	48
3734399	9.966998e-01	16
3734396	1.000000e+00	4
3734397	1.000000e+00	1
3734371	8.881784e-16	50
3734370	1.000000e+00	2
3734369	1.000000e+00	3
3734368	1.000000e+00	4
3734375	1.000000e+00	0
3734374	8.388818e-01	22
3734373	8.881784e-16	50
3734372	4.529710e-14	49
3734379	9.986989e-01	15
3734378	1.000000e+00	0
3734377	1.000000e+00	2
3734376	1.854161e-11	47
3734383	1.133316e-12	48
3734382	1.000000e+00	2
3734381	1.000000e+00	1
3734380	3.359055e-01	27
3734352	1.000000e+00	4
3734353	1.000000e+00	1
3734354	9.999994e-01	9
3734355	1.000000e+00	1
3734356	1.000000e+00	1
3734357	1.000000e+00	1
3734358	1.000000e+00	6
3734359	1.000000e+00	0
3734360	1.000000e+00	0
3734361	1.000000e+00	0
3734362	1.000000e+00	0
3734363	1.000000e+00	0
3734364	1.000000e+00	3
3734365	1.000000e+00	2
3734366	1.193067e-05	40
3734367	1.000000e+00	5
3734337	9.999999e-01	8
3734336	5.561376e-01	25
3734339	1.000000e+00	0
3734338	1.000000e+00	0
3734341	1.000000e+00	0
3734340	1.000000e+00	1
3734343	1.000000e+00	6
3734342	1.000000e+00	0
3734345	1.000000e+00	1
3734344	7.673339e-03	34
3734347	1.000000e+00	0
3734346	9.405398e-01	20
3734349	2.104926e-09	45
3734348	1.621870e-08	44
3734351	4.529710e-14	49
3734350	1.854161e-11	47
3734326	1.000000e+00	0
3734327	2.230891e-10	46
3734324	1.000000e+00	4
3734325	9.999994e-01	9
3734322	1.000000e+00	2
3734323	1.000000e+00	1
3734320	1.000000e+00	0
3734321	1.000000e+00	3
3734334	1.000000e+00	5
3734335	1.000000e+00	0
3734332	1.000000e+00	0
3734333	9.999999e-01	8
3734330	1.000000e+00	4
3734331	1.000000e+00	0
3734329	4.681115e-04	37
3734311	9.835804e-01	18
3734310	1.000000e+00	4
3734309	1.000000e+00	2
3734308	1.000000e+00	0
3734306	9.405398e-01	20
3734305	9.986989e-01	15
3734304	1.000000e+00	1
3734319	1.000000e+00	3
3734318	1.000000e+00	3
3734317	1.000000e+00	1
3734316	1.000000e+00	0
3734315	9.999994e-01	9
3734314	1.000000e+00	3
3734313	1.049339e-07	43
3734312	1.000000e+00	4
3734292	1.000000e+00	3
3734293	1.000000e+00	0
3734294	1.000000e+00	3
3734295	9.835804e-01	18
3734288	1.000000e+00	3
3734289	1.000000e+00	0
3734290	1.000000e+00	2
3734291	1.000000e+00	6
3734300	1.000000e+00	0
3734301	5.561376e-01	25
3734302	1.000000e+00	1
3734303	1.000000e+00	0
3734296	2.104926e-09	45
3734297	1.000000e+00	0
3734298	8.881784e-16	50
3734277	1.000000e+00	1
3734276	1.000000e+00	6
3734279	1.000000e+00	2
3734278	4.681115e-04	37
3734273	1.013194e-01	30
3734272	1.133316e-12	48
3734275	8.881784e-16	50
3734274	8.881784e-16	50
3734285	1.000000e+00	0
3734284	1.000000e+00	6
3734287	8.881784e-16	50
3734286	1.000000e+00	1
3734281	1.000000e+00	0
3734280	1.000000e+00	4
3734283	1.000000e+00	7
3734282	9.995319e-01	14
3734248	1.000000e+00	0
3734249	1.000000e+00	4
3734250	1.000000e+00	4
3734251	1.000000e+00	3
3734252	9.995319e-01	14
3734253	1.000000e+00	2
3734254	1.000000e+00	1
3734255	1.000000e+00	3
3734240	1.000000e+00	1
3734241	9.998471e-01	13
3734242	1.000000e+00	2
3734243	1.000000e+00	6
3734244	1.000000e+00	1
3734245	1.000000e+00	4
3734246	1.000000e+00	0
3734247	1.611182e-01	29
3734265	5.561376e-01	25
3734264	9.675457e-01	19
3734267	1.000000e+00	7
3734266	9.999999e-01	8
3734269	1.000000e+00	2
3734268	1.000000e+00	0
3734271	9.999999e-01	8
3734270	1.000000e+00	5
3734257	4.681115e-04	37
3734256	9.999999e-01	8
3734259	9.999972e-01	10
3734258	1.854161e-11	47
3734261	1.000000e+00	0
3734260	1.854161e-11	47
3734263	7.673339e-03	34
3734262	1.000000e+00	0
3734218	8.881784e-16	50
3734219	1.000000e+00	1
3734216	1.000000e+00	2
3734217	9.675457e-01	19
3734222	1.000000e+00	4
3734223	1.000000e+00	2
3734220	1.000000e+00	0
3734221	1.000000e+00	1
3734210	7.600562e-01	23
3734211	1.000000e+00	0
3734208	9.986989e-01	15
3734209	1.000000e+00	0
3734214	1.133316e-12	48
3734215	2.230891e-10	46
3734212	1.000000e+00	5
3734213	1.133316e-12	48
3734235	1.000000e+00	5
3734234	1.000000e+00	1
3734239	9.995319e-01	14
3734238	4.438624e-01	26
3734237	1.000000e+00	1
3734236	1.301086e-03	36
3734227	9.999994e-01	9
3734226	1.000000e+00	1
3734225	1.000000e+00	4
3734224	8.881784e-16	50
3734230	1.000000e+00	0
3734229	9.999881e-01	11
3734228	9.999999e-01	8
3734188	1.000000e+00	0
3734189	9.999972e-01	10
3734190	1.000000e+00	1
3734191	1.000000e+00	6
3734184	1.000000e+00	0
3734185	1.000000e+00	3
3734186	1.000000e+00	5
3734187	1.000000e+00	0
3734180	1.000000e+00	0
3734181	1.000000e+00	1
3734182	1.000000e+00	6
3734183	1.000000e+00	0
3734176	9.835804e-01	18
3734177	1.000000e+00	3
3734178	1.000000e+00	0
3734205	1.000000e+00	1
3734204	1.000000e+00	4
3734207	1.000000e+00	0
3734206	1.000000e+00	0
3734201	1.000000e+00	2
3734200	1.049339e-07	43
3734203	1.000000e+00	6
3734202	9.675457e-01	19
3734197	9.966998e-01	16
3734196	8.881784e-16	50
3734199	8.986806e-01	21
3734198	1.000000e+00	0
3734193	3.245432e-02	32
3734192	1.000000e+00	3
3734195	1.000000e+00	0
3734194	4.438624e-01	26
3734158	1.000000e+00	1
3734159	1.000000e+00	3
3734156	4.510745e-05	39
3734157	1.000000e+00	1
3734154	4.529710e-14	49
3734155	9.999994e-01	9
3734152	1.854161e-11	47
3734153	8.881784e-16	50
3734150	1.013194e-01	30
3734151	1.854161e-11	47
3734148	8.881784e-16	50
3734149	3.300224e-03	35
3734146	2.230891e-10	46
3734144	8.881784e-16	50
3734145	1.854161e-11	47
3734175	1.000000e+00	3
3734174	8.881784e-16	50
3734173	1.000000e+00	0
3734172	1.000000e+00	0
3734171	1.000000e+00	0
3734170	1.133316e-12	48
3734169	9.835804e-01	18
3734168	1.000000e+00	5
3734167	1.000000e+00	1
3734166	1.000000e+00	3
3734165	1.641957e-02	33
3734164	1.000000e+00	0
3734163	1.000000e+00	2
3734162	1.000000e+00	1
3734161	9.675457e-01	19
3734160	1.000000e+00	0
3734113	9.405398e-01	20
3734112	1.000000e+00	0
3734115	1.000000e+00	4
3734114	1.000000e+00	2
3734117	1.000000e+00	2
3734116	9.999999e-01	8
3734119	1.000000e+00	3
3734118	9.999549e-01	12
3734121	1.000000e+00	0
3734120	1.000000e+00	1
3734123	9.835804e-01	18
3734122	9.986989e-01	15
3734125	9.999881e-01	11
3734124	1.000000e+00	5
3734127	9.835804e-01	18
3734126	1.000000e+00	1
3734128	1.000000e+00	0
3734129	1.529320e-04	38
3734130	8.881784e-16	50
3734131	8.881784e-16	50
3734132	5.817779e-07	42
3734133	9.966998e-01	16
3734134	1.301086e-03	36
3734135	1.049339e-07	43
3734136	4.529710e-14	49
3734137	4.529710e-14	49
3734138	9.999881e-01	11
3734139	9.999549e-01	12
3734140	8.881784e-16	50
3734141	1.000000e+00	5
3734142	9.999994e-01	9
3734143	1.000000e+00	7
3734083	1.000000e+00	0
3734082	1.000000e+00	0
3734081	1.000000e+00	0
3734080	1.000000e+00	0
3734087	8.986806e-01	21
3734086	1.000000e+00	2
3734085	1.000000e+00	0
3734084	5.946023e-02	31
3734091	1.000000e+00	3
3734090	9.966998e-01	16
3734089	9.999549e-01	12
3734088	1.000000e+00	1
3734095	4.529710e-14	49
3734094	3.359055e-01	27
3734093	1.000000e+00	0
3734092	9.999999e-01	8
3734098	1.000000e+00	1
3734099	4.438624e-01	26
3734096	1.000000e+00	6
3734097	8.986806e-01	21
3734102	1.049339e-07	43
3734103	1.000000e+00	1
3734100	9.999999e-01	8
3734101	9.675457e-01	19
3734106	1.000000e+00	0
3734107	1.000000e+00	0
3734104	1.000000e+00	1
3734105	1.000000e+00	0
3734110	1.000000e+00	1
3734111	9.999881e-01	11
3734108	1.529320e-04	38
3734109	1.000000e+00	2
3734053	1.000000e+00	4
3734052	1.000000e+00	1
3734055	1.000000e+00	0
3734054	1.000000e+00	0
3734049	1.000000e+00	4
3734048	1.000000e+00	0
3734051	3.359055e-01	27
3734050	9.999994e-01	9
3734061	1.000000e+00	0
3734060	1.000000e+00	1
3734063	1.000000e+00	3
3734062	1.000000e+00	0
3734057	9.999972e-01	10
3734056	1.000000e+00	0
3734059	1.000000e+00	1
3734058	1.000000e+00	0
3734068	1.000000e+00	0
3734069	1.000000e+00	4
3734070	5.561376e-01	25
3734071	1.000000e+00	1
3734064	1.000000e+00	1
3734065	6.640945e-01	24
3734066	8.881784e-16	50
3734067	1.000000e+00	7
3734076	1.000000e+00	5
3734077	1.133316e-12	48
3734078	1.000000e+00	1
3734079	1.000000e+00	1
3734072	9.999972e-01	10
3734073	1.000000e+00	1
3734074	1.000000e+00	0
3734075	1.000000e+00	3
3734023	1.000000e+00	0
3734022	1.000000e+00	0
3734021	1.000000e+00	0
3734020	1.000000e+00	1
3734019	1.000000e+00	2
3734018	9.405398e-01	20
3734017	1.000000e+00	1
3734016	1.000000e+00	2
3734031	1.000000e+00	0
3734030	9.999999e-01	8
3734029	1.000000e+00	1
3734027	5.817779e-07	42
3734026	1.000000e+00	5
3734025	1.000000e+00	1
3734024	1.000000e+00	4
3734038	8.881784e-16	50
3734039	8.881784e-16	50
3734036	5.946023e-02	31
3734037	1.000000e+00	5
3734034	1.000000e+00	4
3734035	1.133316e-12	48
3734032	9.999972e-01	10
3734033	1.000000e+00	1
3734046	1.000000e+00	7
3734047	1.000000e+00	7
3734044	9.999994e-01	9
3734045	9.999549e-01	12
3734042	9.999881e-01	11
3734043	1.000000e+00	1
3734040	9.999994e-01	9
3734041	9.995319e-01	14
3748581	9.999994e-01	9
3748580	1.000000e+00	0
3748583	1.000000e+00	2
3748582	1.000000e+00	1
3748577	1.000000e+00	0
3748576	1.000000e+00	0
3748579	1.000000e+00	3
3748578	1.000000e+00	5
3748589	1.000000e+00	1
3748588	9.999999e-01	8
3748591	1.000000e+00	1
3748590	9.995319e-01	14
3748585	1.000000e+00	2
3748584	3.245432e-02	32
3748587	8.881784e-16	50
3748586	1.000000e+00	0
3748596	8.881784e-16	50
3748597	1.000000e+00	4
3748598	1.000000e+00	0
3748592	1.000000e+00	1
3748593	1.000000e+00	0
3748594	1.000000e+00	0
3748595	1.000000e+00	3
3748604	3.300224e-03	35
3748551	8.881784e-16	50
3748550	1.000000e+00	0
3748549	1.000000e+00	2
3748548	1.000000e+00	2
3748547	1.000000e+00	0
3748546	9.923267e-01	17
3748545	1.000000e+00	1
3748544	7.673339e-03	34
3748559	2.807050e-06	41
3748558	1.000000e+00	5
3748557	1.000000e+00	0
3748556	1.000000e+00	0
3748555	1.000000e+00	0
3748554	1.000000e+00	0
3748553	1.000000e+00	1
3748552	1.000000e+00	0
3748566	1.000000e+00	7
3748567	1.000000e+00	0
3748564	1.000000e+00	0
3748565	1.000000e+00	4
3748563	8.881784e-16	50
3748560	1.000000e+00	6
3748561	4.529710e-14	49
3748574	1.000000e+00	0
3748575	1.000000e+00	1
3748572	8.881784e-16	50
3748573	1.000000e+00	3
3748570	1.000000e+00	1
3748571	1.000000e+00	0
3748568	1.000000e+00	1
3748569	1.000000e+00	0
3748513	1.000000e+00	1
3748512	1.000000e+00	0
3748515	1.000000e+00	7
3748514	1.000000e+00	4
3748517	1.621870e-08	44
3748516	1.000000e+00	2
3748519	1.000000e+00	7
3748518	1.854161e-11	47
3748521	2.807050e-06	41
3748520	6.640945e-01	24
3748523	1.000000e+00	4
3748522	1.000000e+00	3
3748525	1.000000e+00	0
3748524	1.854161e-11	47
3748527	1.000000e+00	0
3748526	9.966998e-01	16
3748528	1.000000e+00	0
3748529	1.000000e+00	1
3748530	1.000000e+00	4
3748531	1.000000e+00	4
3748532	1.000000e+00	2
3748533	1.000000e+00	1
3748534	1.000000e+00	5
3748535	1.000000e+00	1
3748536	8.881784e-16	50
3748537	1.000000e+00	1
3748538	1.000000e+00	0
3748539	1.000000e+00	0
3748540	1.000000e+00	1
3748541	9.995319e-01	14
3748542	9.999972e-01	10
3748543	5.817779e-07	42
3748483	1.000000e+00	0
3748482	1.000000e+00	1
3748481	5.946023e-02	31
3748480	1.000000e+00	0
3748487	1.000000e+00	5
3748486	1.000000e+00	6
3748485	2.104926e-09	45
3748484	1.000000e+00	0
3748491	9.999881e-01	11
3748490	8.881784e-16	50
3748489	1.000000e+00	5
3748488	1.000000e+00	1
3748495	1.000000e+00	0
3748494	1.000000e+00	6
3748493	1.000000e+00	0
3748492	4.529710e-14	49
3748498	2.399438e-01	28
3748499	1.000000e+00	0
3748496	8.881784e-16	50
3748502	9.835804e-01	18
3748503	9.995319e-01	14
3748500	1.000000e+00	2
3748501	1.000000e+00	1
3748506	1.000000e+00	0
3748507	1.000000e+00	2
3748504	9.986989e-01	15
3748505	1.000000e+00	0
3748510	8.881784e-16	50
3748508	4.529710e-14	49
3748509	9.999881e-01	11
3748460	1.000000e+00	0
3748461	8.986806e-01	21
3748462	1.000000e+00	1
3748463	1.000000e+00	0
3748456	1.000000e+00	0
3748457	1.000000e+00	0
3748458	5.946023e-02	31
3748459	1.000000e+00	0
3748452	9.999549e-01	12
3748453	1.000000e+00	2
3748454	1.000000e+00	3
3748455	6.640945e-01	24
3748448	1.000000e+00	0
3748449	2.807050e-06	41
3748450	9.675457e-01	19
3748451	9.405398e-01	20
3748477	1.000000e+00	2
3748476	1.000000e+00	0
3748479	9.999999e-01	8
3748478	1.000000e+00	0
3748473	1.000000e+00	0
3748472	1.000000e+00	0
3748475	1.000000e+00	1
3748474	1.000000e+00	0
3748469	1.000000e+00	1
3748468	1.000000e+00	1
3748471	9.999999e-01	8
3748470	1.000000e+00	0
3748465	1.000000e+00	0
3748464	1.000000e+00	4
3748467	1.000000e+00	2
3748466	8.388818e-01	22
3748430	8.881784e-16	50
3748431	1.133316e-12	48
3748428	1.854161e-11	47
3748429	8.881784e-16	50
3748426	9.405398e-01	20
3748427	3.245432e-02	32
3748424	1.000000e+00	2
3748425	1.000000e+00	0
3748422	1.000000e+00	0
3748423	1.193067e-05	40
3748420	1.000000e+00	1
3748421	1.000000e+00	3
3748418	1.000000e+00	0
3748419	1.000000e+00	0
3748416	1.621870e-08	44
3748417	1.000000e+00	6
3748447	9.998471e-01	13
3748446	9.405398e-01	20
3748445	5.946023e-02	31
3748444	1.133316e-12	48
3748443	1.000000e+00	3
3748442	1.000000e+00	3
3748441	9.986989e-01	15
3748440	1.000000e+00	1
3748439	1.000000e+00	0
3748438	1.000000e+00	0
3748437	9.999994e-01	9
3748436	1.000000e+00	0
3748435	1.854161e-11	47
3748434	8.881784e-16	50
3748433	1.641957e-02	33
3748432	8.881784e-16	50
3748392	1.000000e+00	6
3748393	8.881784e-16	50
3748394	1.000000e+00	2
3748395	1.000000e+00	1
3748396	1.000000e+00	0
3748397	6.640945e-01	24
3748398	1.000000e+00	3
3748399	1.000000e+00	0
3748384	1.000000e+00	1
3748385	1.000000e+00	5
3748386	6.640945e-01	24
3748387	1.854161e-11	47
3748388	1.000000e+00	0
3748389	1.000000e+00	0
3748390	1.000000e+00	0
3748391	8.881784e-16	50
3748409	1.000000e+00	0
3748408	1.000000e+00	1
3748411	1.000000e+00	1
3748410	8.881784e-16	50
3748413	9.923267e-01	17
3748412	1.000000e+00	3
3748415	7.600562e-01	23
3748414	1.000000e+00	0
3748401	1.000000e+00	0
3748400	6.640945e-01	24
3748403	7.673339e-03	34
3748402	9.835804e-01	18
3748405	1.000000e+00	1
3748404	1.529320e-04	38
3748407	1.000000e+00	5
3748406	1.000000e+00	1
3748362	1.000000e+00	4
3748363	9.999994e-01	9
3748360	1.000000e+00	0
3748361	8.881784e-16	50
3748366	1.000000e+00	3
3748367	1.621870e-08	44
3748364	1.000000e+00	3
3748365	1.854161e-11	47
3748354	1.000000e+00	0
3748355	1.000000e+00	6
3748352	1.000000e+00	2
3748353	8.881784e-16	50
3748358	8.881784e-16	50
3748359	1.000000e+00	0
3748356	8.881784e-16	50
3748357	1.133316e-12	48
3748379	1.000000e+00	3
3748378	8.986806e-01	21
3748377	1.000000e+00	6
3748376	4.510745e-05	39
3748383	1.000000e+00	2
3748382	1.000000e+00	1
3748381	1.000000e+00	0
3748380	9.999999e-01	8
3748371	9.999972e-01	10
3748370	5.946023e-02	31
3748369	1.000000e+00	3
3748368	4.529710e-14	49
3748372	1.133316e-12	48
3748854	1.000000e+00	0
3748855	1.000000e+00	3
3748852	1.000000e+00	0
3748853	1.000000e+00	1
3748850	9.995319e-01	14
3748851	9.995319e-01	14
3748849	1.000000e+00	0
3748862	1.000000e+00	2
3748863	8.986806e-01	21
3748860	1.000000e+00	2
3748861	8.881784e-16	50
3748858	1.000000e+00	0
3748859	1.000000e+00	0
3748856	1.000000e+00	0
3748857	1.000000e+00	3
3748839	9.999994e-01	9
3748838	9.999994e-01	9
3748837	1.000000e+00	0
3748836	1.000000e+00	3
3748835	9.995319e-01	14
3748834	4.510745e-05	39
3748833	8.881784e-16	50
3748832	1.000000e+00	1
3748847	1.000000e+00	0
3748846	1.000000e+00	1
3748845	1.000000e+00	2
3748844	1.000000e+00	0
3748843	1.000000e+00	3
3748842	1.000000e+00	0
3748840	1.000000e+00	6
3748820	9.999999e-01	8
3748821	8.881784e-16	50
3748822	1.000000e+00	0
3748823	1.000000e+00	0
3748816	1.000000e+00	0
3748817	8.881784e-16	50
3748818	1.000000e+00	0
3748819	9.405398e-01	20
3748828	1.000000e+00	6
3748829	9.986989e-01	15
3748830	1.000000e+00	4
3748831	1.000000e+00	2
3748824	1.000000e+00	0
3748825	9.999881e-01	11
3748826	1.000000e+00	2
3748827	1.000000e+00	1
3748805	8.388818e-01	22
3748804	1.000000e+00	0
3748807	1.000000e+00	1
3748806	1.000000e+00	0
3748801	1.049339e-07	43
3748800	1.000000e+00	1
3748803	1.000000e+00	2
3748802	8.881784e-16	50
3748815	1.000000e+00	0
3748809	8.881784e-16	50
3748808	1.621870e-08	44
3748786	1.301086e-03	36
3748787	1.000000e+00	2
3748784	1.000000e+00	0
3748785	1.000000e+00	3
3748790	1.000000e+00	0
3748791	5.561376e-01	25
3748788	9.998471e-01	13
3748789	9.986989e-01	15
3748794	9.999881e-01	11
3748795	3.245432e-02	32
3748792	1.000000e+00	0
3748793	8.881784e-16	50
3748798	9.999999e-01	8
3748799	9.999881e-01	11
3748796	1.641957e-02	33
3748797	1.000000e+00	4
3748771	1.000000e+00	3
3748770	7.600562e-01	23
3748768	1.000000e+00	1
3748775	1.000000e+00	0
3748774	1.000000e+00	4
3748773	8.881784e-16	50
3748772	1.000000e+00	2
3748779	1.000000e+00	0
3748778	3.245432e-02	32
3748777	1.000000e+00	3
3748776	9.999881e-01	11
3748783	1.529320e-04	38
3748782	1.000000e+00	1
3748781	9.999994e-01	9
3748780	9.835804e-01	18
3748752	1.000000e+00	3
3748753	1.000000e+00	0
3748754	6.640945e-01	24
3748755	1.611182e-01	29
3748756	1.000000e+00	3
3748758	1.000000e+00	0
3748759	1.000000e+00	0
3748760	1.000000e+00	2
3748761	1.000000e+00	3
3748762	1.000000e+00	1
3748763	1.000000e+00	0
3748764	1.000000e+00	7
3748765	1.000000e+00	6
3748766	1.000000e+00	2
3748767	4.529710e-14	49
3748737	1.854161e-11	47
3748736	1.133316e-12	48
3748739	8.881784e-16	50
3748738	9.999972e-01	10
3748741	1.000000e+00	1
3748740	5.561376e-01	25
3748743	1.000000e+00	0
3748742	1.000000e+00	0
3748745	1.000000e+00	0
3748744	9.999999e-01	8
3748747	1.621870e-08	44
3748746	4.438624e-01	26
3748749	9.966998e-01	16
3748748	4.438624e-01	26
3748751	1.000000e+00	0
3748750	1.529320e-04	38
3748735	9.999994e-01	9
3748734	1.000000e+00	0
3748733	1.301086e-03	36
3748732	1.621870e-08	44
3748731	9.986989e-01	15
3748729	8.881784e-16	50
3748728	1.000000e+00	1
3748727	1.000000e+00	0
3748726	1.000000e+00	1
3748724	1.000000e+00	3
3748723	9.998471e-01	13
3748722	8.881784e-16	50
3748720	1.000000e+00	0
3748718	1.000000e+00	0
3748719	8.881784e-16	50
3748716	1.000000e+00	2
3748717	1.000000e+00	3
3748714	1.000000e+00	6
3748715	1.000000e+00	1
3748712	9.405398e-01	20
3748713	1.000000e+00	4
3748710	9.999549e-01	12
3748708	1.621870e-08	44
3748709	5.817779e-07	42
3748706	9.923267e-01	17
3748707	4.510745e-05	39
3748704	9.999972e-01	10
3748705	1.000000e+00	0
3748701	1.000000e+00	3
3748700	1.000000e+00	0
3748703	9.999549e-01	12
3748702	1.049339e-07	43
3748697	1.611182e-01	29
3748696	1.301086e-03	36
3748699	1.000000e+00	2
3748693	6.640945e-01	24
3748692	5.561376e-01	25
3748695	1.000000e+00	0
3748694	2.104926e-09	45
3748689	1.000000e+00	1
3748688	1.000000e+00	3
3748691	8.881784e-16	50
3748690	1.000000e+00	0
3748684	1.000000e+00	0
3748685	1.000000e+00	0
3748687	1.000000e+00	3
3748680	7.673339e-03	34
3748681	1.000000e+00	0
3748682	1.000000e+00	3
3748683	1.611182e-01	29
3748676	1.000000e+00	1
3748678	8.881784e-16	50
3748679	1.000000e+00	2
3748672	1.000000e+00	0
3748673	1.000000e+00	4
3748674	1.000000e+00	4
3748675	1.000000e+00	0
3748667	1.000000e+00	1
3748666	2.104926e-09	45
3748665	1.000000e+00	0
3748664	1.000000e+00	5
3748671	9.999549e-01	12
3748670	1.000000e+00	1
3748669	1.000000e+00	0
3748668	1.000000e+00	1
3748659	1.000000e+00	0
3748658	1.000000e+00	1
3748657	1.000000e+00	1
3748656	8.986806e-01	21
3748663	1.000000e+00	1
3748662	8.881784e-16	50
3748660	6.640945e-01	24
3748650	1.000000e+00	1
3748651	8.881784e-16	50
3748648	1.133316e-12	48
3748649	8.881784e-16	50
3748654	1.000000e+00	0
3748655	1.000000e+00	0
3748652	1.000000e+00	0
3748653	1.000000e+00	0
3748643	1.049339e-07	43
3748640	1.000000e+00	0
3748641	1.133316e-12	48
3748647	1.854161e-11	47
3748633	1.000000e+00	0
3748635	1.000000e+00	1
3748634	1.000000e+00	0
3748637	1.000000e+00	0
3748636	9.999994e-01	9
3748639	1.000000e+00	0
3748638	1.000000e+00	0
3748625	9.675457e-01	19
3748624	1.000000e+00	7
3748627	1.641957e-02	33
3748626	1.000000e+00	4
3748629	1.000000e+00	0
3748628	9.999994e-01	9
3748631	1.000000e+00	0
3748630	1.000000e+00	4
3748616	9.999994e-01	9
3748617	1.000000e+00	3
3748618	1.000000e+00	0
3748619	8.881784e-16	50
3748620	1.193067e-05	40
3748621	1.000000e+00	7
3748622	3.300224e-03	35
3748623	8.881784e-16	50
3748608	8.881784e-16	50
3748610	9.999994e-01	9
3748611	4.529710e-14	49
3748612	8.881784e-16	50
3748613	8.881784e-16	50
3748615	8.881784e-16	50
3748346	7.673339e-03	34
3748347	2.807050e-06	41
3748344	9.999972e-01	10
3748345	1.000000e+00	2
3748350	1.013194e-01	30
3748351	1.000000e+00	0
3748348	1.641957e-02	33
3749545	1.000000e+00	5
3749544	8.881784e-16	50
3749547	9.966998e-01	16
3749546	1.000000e+00	3
3749549	1.000000e+00	0
3749548	1.000000e+00	0
3749551	1.000000e+00	2
3749550	9.923267e-01	17
3749537	1.000000e+00	0
3749536	1.000000e+00	5
3749539	1.000000e+00	1
3749538	1.000000e+00	0
3749541	1.000000e+00	6
3749540	9.995319e-01	14
3749543	9.923267e-01	17
3749542	1.000000e+00	7
3749560	1.000000e+00	1
3749561	1.000000e+00	1
3749562	1.000000e+00	0
3749563	1.621870e-08	44
3749564	3.245432e-02	32
3749565	8.881784e-16	50
3749566	1.193067e-05	40
3749567	1.000000e+00	0
3749552	1.000000e+00	1
3749553	4.681115e-04	37
3749554	1.000000e+00	2
3749555	9.923267e-01	17
3749556	1.000000e+00	4
3749557	1.000000e+00	2
3749558	1.000000e+00	1
3749559	1.000000e+00	0
3749515	1.000000e+00	2
3749514	9.675457e-01	19
3749513	1.133316e-12	48
3749512	4.681115e-04	37
3749519	1.000000e+00	0
3749517	9.999881e-01	11
3749516	9.999994e-01	9
3749507	1.000000e+00	0
3749505	1.000000e+00	7
3749504	1.000000e+00	0
3749511	9.405398e-01	20
3749510	8.881784e-16	50
3749509	1.000000e+00	3
3749508	1.000000e+00	0
3749530	1.000000e+00	1
3749531	8.881784e-16	50
3749528	8.881784e-16	50
3749534	4.510745e-05	39
3749535	2.230891e-10	46
3749532	7.673339e-03	34
3749533	1.000000e+00	3
3749522	1.000000e+00	0
3749523	1.000000e+00	0
3749520	1.000000e+00	0
3749521	1.000000e+00	0
3749526	4.529710e-14	49
3749527	9.986989e-01	15
3749524	1.000000e+00	6
3749525	9.999999e-01	8
3749613	1.000000e+00	0
3749612	1.000000e+00	5
3749615	1.000000e+00	0
3749614	4.681115e-04	37
3749609	1.049339e-07	43
3749608	1.000000e+00	1
3749611	1.000000e+00	0
3749610	1.000000e+00	6
3749605	4.529710e-14	49
3749604	2.807050e-06	41
3749607	8.881784e-16	50
3749606	1.000000e+00	1
3749601	1.000000e+00	1
3749600	1.854161e-11	47
3749603	8.881784e-16	50
3749602	9.835804e-01	18
3749628	2.399438e-01	28
3749629	9.995319e-01	14
3749630	1.000000e+00	2
3749631	9.835804e-01	18
3749625	1.000000e+00	3
3749626	9.966998e-01	16
3749627	1.000000e+00	0
3749620	1.000000e+00	0
3749621	2.807050e-06	41
3749623	9.999999e-01	8
3749616	1.000000e+00	4
3749617	1.000000e+00	3
3749618	1.000000e+00	1
3749619	1.000000e+00	0
3749583	4.438624e-01	26
3749582	9.999881e-01	11
3749580	1.193067e-05	40
3749579	6.640945e-01	24
3749578	1.000000e+00	1
3749577	1.000000e+00	4
3749576	1.000000e+00	1
3749575	9.999881e-01	11
3749574	1.000000e+00	1
3749573	1.000000e+00	0
3749572	1.000000e+00	5
3749571	1.000000e+00	0
3749570	1.000000e+00	0
3749569	1.000000e+00	0
3749568	1.000000e+00	2
3749598	1.000000e+00	1
3749599	1.000000e+00	1
3749596	1.621870e-08	44
3749597	9.999549e-01	12
3749594	1.000000e+00	0
3749595	1.000000e+00	0
3749592	4.529710e-14	49
3749593	1.000000e+00	0
3749590	1.000000e+00	0
3749591	1.000000e+00	0
3749588	1.000000e+00	3
3749589	1.000000e+00	0
3749586	9.986989e-01	15
3749587	1.000000e+00	1
3749584	1.000000e+00	4
3749585	1.000000e+00	0
3749408	9.999994e-01	9
3749409	4.510745e-05	39
3749410	1.000000e+00	1
3749411	1.000000e+00	3
3749412	1.000000e+00	1
3749413	9.999999e-01	8
3749414	8.881784e-16	50
3749415	1.000000e+00	0
3749416	1.000000e+00	5
3749417	1.000000e+00	0
3749418	2.230891e-10	46
3749419	1.000000e+00	1
3749420	1.000000e+00	0
3749421	1.000000e+00	1
3749422	1.000000e+00	3
3749423	1.000000e+00	0
3749425	1.000000e+00	1
3749424	1.000000e+00	2
3749427	1.000000e+00	0
3749429	1.000000e+00	0
3749428	1.000000e+00	0
3749431	8.881784e-16	50
3749430	9.999999e-01	8
3749433	9.999549e-01	12
3749432	1.301086e-03	36
3749435	3.245432e-02	32
3749434	1.013194e-01	30
3749437	1.000000e+00	0
3749436	1.000000e+00	0
3749439	1.000000e+00	6
3749438	3.359055e-01	27
3749378	1.000000e+00	2
3749379	8.881784e-16	50
3749376	8.881784e-16	50
3749377	9.999994e-01	9
3749382	4.529710e-14	49
3749383	1.000000e+00	0
3749380	1.000000e+00	3
3749381	9.999972e-01	10
3749386	1.000000e+00	0
3749387	9.998471e-01	13
3749384	1.000000e+00	3
3749385	9.999972e-01	10
3749390	8.881784e-16	50
3749391	1.000000e+00	1
3749388	1.000000e+00	5
3749389	5.946023e-02	31
3749395	9.835804e-01	18
3749394	9.998471e-01	13
3749393	1.000000e+00	2
3749392	1.000000e+00	0
3749399	8.881784e-16	50
3749397	1.000000e+00	7
3749396	1.000000e+00	4
3749403	1.000000e+00	2
3749402	1.000000e+00	0
3749401	1.641957e-02	33
3749400	9.999549e-01	12
3749407	8.881784e-16	50
3749404	1.529320e-04	38
3749476	1.000000e+00	0
3749477	1.000000e+00	0
3749478	1.000000e+00	5
3749479	9.835804e-01	18
3749472	9.835804e-01	18
3749473	1.000000e+00	3
3749474	1.000000e+00	0
3749475	1.000000e+00	1
3749484	1.000000e+00	2
3749485	1.000000e+00	2
3749486	1.000000e+00	1
3749487	9.986989e-01	15
3749480	1.000000e+00	1
3749481	1.000000e+00	0
3749482	1.000000e+00	4
3749483	1.000000e+00	0
3749493	1.000000e+00	1
3749492	1.000000e+00	0
3749495	9.999999e-01	8
3749494	1.000000e+00	1
3749489	1.000000e+00	2
3749488	1.000000e+00	4
3749491	9.986989e-01	15
3749490	2.807050e-06	41
3749501	1.000000e+00	1
3749500	1.000000e+00	3
3749503	1.000000e+00	1
3749502	9.999999e-01	8
3749497	1.000000e+00	0
3749496	8.881784e-16	50
3749499	9.675457e-01	19
3749498	1.000000e+00	0
3749446	1.000000e+00	0
3749447	1.000000e+00	3
3749444	1.000000e+00	2
3749445	1.000000e+00	5
3749442	1.000000e+00	1
3749443	9.999972e-01	10
3749440	9.986989e-01	15
3749441	1.000000e+00	7
3749450	1.000000e+00	0
3749451	1.000000e+00	2
3749448	8.881784e-16	50
3749449	1.000000e+00	0
3749463	1.000000e+00	3
3749462	1.000000e+00	6
3749461	4.438624e-01	26
3749460	1.000000e+00	2
3749459	7.673339e-03	34
3749458	1.000000e+00	2
3749457	1.000000e+00	0
3749456	1.000000e+00	1
3749471	3.245432e-02	32
3749470	1.000000e+00	0
3749469	1.000000e+00	0
3749468	9.995319e-01	14
3749467	7.673339e-03	34
3749466	9.999999e-01	8
3749465	1.000000e+00	3
3749464	5.817779e-07	42
3749818	8.881784e-16	50
3749817	9.923267e-01	17
3749822	1.000000e+00	0
3749823	1.621870e-08	44
3749820	8.881784e-16	50
3749810	1.000000e+00	5
3749811	9.999999e-01	8
3749808	1.000000e+00	0
3749809	9.999999e-01	8
3749814	8.881784e-16	50
3749815	1.000000e+00	0
3749812	1.000000e+00	0
3749813	1.000000e+00	0
3749803	1.013194e-01	30
3749802	1.000000e+00	0
3749801	1.000000e+00	4
3749800	9.999999e-01	8
3749807	1.000000e+00	3
3749806	1.000000e+00	3
3749805	1.000000e+00	0
3749804	1.000000e+00	4
3749795	1.000000e+00	1
3749794	1.000000e+00	0
3749792	1.000000e+00	4
3749799	1.000000e+00	0
3749798	1.000000e+00	0
3749797	1.301086e-03	36
3749796	1.000000e+00	0
3749784	1.000000e+00	1
3749785	1.000000e+00	2
3749786	1.000000e+00	1
3749787	1.000000e+00	0
3749788	1.000000e+00	0
3749789	1.000000e+00	1
3749790	1.000000e+00	2
3749791	1.000000e+00	0
3749776	1.000000e+00	0
3749777	1.000000e+00	1
3749778	1.000000e+00	0
3749780	1.621870e-08	44
3749781	1.641957e-02	33
3749782	1.000000e+00	1
3749783	1.000000e+00	0
3749769	1.000000e+00	6
3749768	1.000000e+00	0
3749771	1.000000e+00	1
3749770	1.000000e+00	0
3749773	1.000000e+00	0
3749772	1.000000e+00	2
3749775	1.000000e+00	0
3749774	1.000000e+00	1
3749761	1.000000e+00	0
3749760	1.000000e+00	0
3749763	2.807050e-06	41
3749762	1.000000e+00	3
3749765	9.999972e-01	10
3749764	9.405398e-01	20
3749767	1.000000e+00	0
3749766	1.000000e+00	1
3749886	1.000000e+00	2
3749887	1.000000e+00	0
3749884	1.000000e+00	3
3749885	9.999972e-01	10
3749882	1.000000e+00	2
3749883	1.000000e+00	2
3749880	9.999881e-01	11
3749881	9.923267e-01	17
3749878	1.000000e+00	6
3749879	1.000000e+00	4
3749876	1.000000e+00	4
3749877	1.000000e+00	1
3749874	8.881784e-16	50
3749875	8.881784e-16	50
3749872	1.000000e+00	0
3749873	1.301086e-03	36
3749871	1.000000e+00	2
3749870	4.529710e-14	49
3749869	1.000000e+00	0
3749868	1.000000e+00	3
3749867	1.000000e+00	2
3749866	1.000000e+00	1
3749865	1.000000e+00	1
3749864	1.000000e+00	0
3749863	9.995319e-01	14
3749862	8.881784e-16	50
3749861	1.000000e+00	4
3749860	5.817779e-07	42
3749859	8.881784e-16	50
3749858	2.230891e-10	46
3749857	8.881784e-16	50
3749856	1.133316e-12	48
3749852	9.923267e-01	17
[truncated: 5,557 more rows]
