# Supplementary material for: Translational Selection Is Ubiquitous in Prokaryotes
Source: PLoS Genet. 2010 Jun 24;6(6):e1001004. doi: 10.1371/journal.pgen.1001004 (PMC2891978; doi:10.1371/journal.pgen.1001004)
Supplement: Dataset S1 — OCU/non-OCU gene calls in 461 Bacterial and Archaeal genomes, and summary tables of genome properties and OCU preferences for specific codons. (4.77 MB ZIP) [file pgen.1001004.s001.zip › Dataset_S1_Bacteria/Burkholderia_cenocepacia_AU_1054.arff.ocuGenes]

GeneID	signTest_p	ocuProbWinCnt
4097170	8.881784e-16	50
4097171	5.817779e-07	42
4097168	1.000000e+00	0
4097169	9.999549e-01	12
4097174	4.510745e-05	39
4097175	1.193067e-05	40
4097172	8.881784e-16	50
4097173	8.881784e-16	50
4097178	1.000000e+00	3
4097179	1.000000e+00	0
4097182	8.881784e-16	50
4097183	9.998471e-01	13
4097180	9.675457e-01	19
4097181	4.438624e-01	26
4097155	1.000000e+00	0
4097154	8.881784e-16	50
4097153	1.000000e+00	0
4097152	9.999994e-01	9
4097158	1.000000e+00	0
4097156	1.000000e+00	0
4097163	7.600562e-01	23
4097162	1.000000e+00	7
4097161	1.621870e-08	44
4097160	9.986989e-01	15
4097167	1.000000e+00	0
4097166	1.000000e+00	0
4097165	4.681115e-04	37
4097164	1.000000e+00	0
4097200	9.675457e-01	19
4097201	1.000000e+00	4
4097202	8.881784e-16	50
4097203	8.881784e-16	50
4097204	1.000000e+00	5
4097205	1.000000e+00	0
4097206	8.881784e-16	50
4097207	1.000000e+00	1
4097208	1.000000e+00	0
4097209	1.000000e+00	7
4097210	9.999881e-01	11
4097211	2.399438e-01	28
4097212	1.000000e+00	1
4097214	1.000000e+00	6
4097215	1.621870e-08	44
4097185	8.881784e-16	50
4097184	1.301086e-03	36
4097187	2.104926e-09	45
4097186	8.881784e-16	50
4097189	1.000000e+00	0
4097188	4.438624e-01	26
4097191	4.510745e-05	39
4097190	1.000000e+00	1
4097193	8.881784e-16	50
4097192	7.600562e-01	23
4097195	1.000000e+00	0
4097194	1.000000e+00	0
4097197	1.000000e+00	0
4097196	9.835804e-01	18
4097199	1.000000e+00	0
4097238	1.000000e+00	3
4097239	1.000000e+00	0
4097236	1.000000e+00	0
4097237	1.000000e+00	1
4097234	9.999994e-01	9
4097235	4.681115e-04	37
4097232	1.000000e+00	1
4097233	1.000000e+00	0
4097246	1.000000e+00	6
4097247	9.999999e-01	8
4097244	1.000000e+00	3
4097242	1.000000e+00	3
4097243	1.000000e+00	4
4097240	9.923267e-01	17
4097241	1.000000e+00	0
4097223	1.000000e+00	2
4097222	1.000000e+00	3
4097220	1.000000e+00	0
4097219	4.681115e-04	37
4097218	1.000000e+00	1
4097217	1.000000e+00	2
4097216	2.807050e-06	41
4097231	5.946023e-02	31
4097230	1.000000e+00	0
4097229	1.000000e+00	4
4097228	1.000000e+00	0
4097227	8.881784e-16	50
4097226	8.881784e-16	50
4097225	1.000000e+00	0
4097224	1.000000e+00	0
4097268	1.000000e+00	1
4097269	1.000000e+00	3
4097270	1.000000e+00	4
4097271	1.000000e+00	0
4097264	1.000000e+00	0
4097265	1.000000e+00	0
4097266	1.000000e+00	0
4097267	1.000000e+00	0
4097276	1.000000e+00	0
4097277	4.529710e-14	49
4097278	5.817779e-07	42
4097279	1.000000e+00	5
4097272	1.854161e-11	47
4097273	1.000000e+00	7
4097274	1.000000e+00	0
4097275	1.000000e+00	5
4097253	1.000000e+00	5
4097252	1.000000e+00	2
4097255	1.000000e+00	5
4097254	1.000000e+00	0
4097249	1.000000e+00	0
4097248	1.611182e-01	29
4097251	1.000000e+00	0
4097250	1.000000e+00	4
4097261	1.000000e+00	0
4097260	9.405398e-01	20
4097263	9.999994e-01	9
4097262	9.999994e-01	9
4097257	1.000000e+00	2
4097256	1.000000e+00	7
4097259	9.999972e-01	10
4097258	8.388818e-01	22
4097051	8.881784e-16	50
4097055	9.999994e-01	9
4097054	9.999972e-01	10
4097053	1.000000e+00	7
4097052	5.561376e-01	25
4097043	8.881784e-16	50
4097042	1.000000e+00	5
4097041	4.681115e-04	37
4097040	8.881784e-16	50
4097047	8.388818e-01	22
4097046	1.000000e+00	2
4097045	1.000000e+00	4
4097044	1.000000e+00	1
4097034	1.000000e+00	0
4097035	1.000000e+00	6
4097038	1.000000e+00	1
4097039	1.000000e+00	0
4097036	1.000000e+00	2
4097037	1.000000e+00	5
4097026	1.000000e+00	1
4097027	1.000000e+00	0
4097024	1.000000e+00	2
4097025	1.301086e-03	36
4097081	9.999999e-01	8
4097080	1.000000e+00	6
4097083	1.000000e+00	2
4097082	1.133316e-12	48
4097085	1.000000e+00	0
4097084	1.000000e+00	6
4097087	1.000000e+00	1
4097086	1.000000e+00	1
4097073	1.000000e+00	1
4097075	4.438624e-01	26
4097074	1.000000e+00	0
4097077	9.999972e-01	10
4097076	1.000000e+00	4
4097079	9.999549e-01	12
4097078	1.000000e+00	4
4097064	1.000000e+00	3
4097065	9.999999e-01	8
4097066	1.000000e+00	0
4097068	9.995319e-01	14
4097069	1.000000e+00	0
4097070	1.000000e+00	1
4097071	1.000000e+00	0
4097056	9.986989e-01	15
4097057	1.000000e+00	0
4097058	1.000000e+00	5
4097059	1.641957e-02	33
4097060	1.000000e+00	0
4097061	1.000000e+00	3
4097062	4.529710e-14	49
4097119	1.000000e+00	0
4097117	8.881784e-16	50
4097116	1.000000e+00	7
4097115	1.013194e-01	30
4097114	8.881784e-16	50
4097113	1.000000e+00	3
4097112	1.000000e+00	0
4097111	1.000000e+00	5
4097110	1.000000e+00	6
4097109	8.881784e-16	50
4097108	1.000000e+00	0
4097107	1.000000e+00	0
4097106	1.000000e+00	7
4097105	1.000000e+00	1
4097104	1.000000e+00	0
4097102	1.000000e+00	0
4097103	1.000000e+00	0
4097100	1.000000e+00	4
4097101	9.999549e-01	12
4097098	8.881784e-16	50
4097099	1.000000e+00	2
4097096	1.000000e+00	2
4097097	4.529710e-14	49
4097094	1.000000e+00	2
4097095	1.000000e+00	6
4097092	1.000000e+00	0
4097093	7.600562e-01	23
4097090	1.000000e+00	0
4097091	4.529710e-14	49
4097088	1.000000e+00	4
4097089	1.000000e+00	0
4097149	1.000000e+00	1
4097148	1.000000e+00	1
4097150	9.923267e-01	17
4097145	1.000000e+00	7
4097144	1.000000e+00	1
4097147	1.000000e+00	1
4097146	1.000000e+00	0
4097141	1.000000e+00	1
4097140	1.000000e+00	3
4097143	9.995319e-01	14
4097142	7.673339e-03	34
4097137	1.000000e+00	0
4097136	4.529710e-14	49
4097139	1.000000e+00	1
4097138	1.000000e+00	1
4097132	1.000000e+00	0
4097133	1.000000e+00	0
4097134	1.000000e+00	6
4097135	1.000000e+00	1
4097129	5.946023e-02	31
4097130	1.000000e+00	3
4097131	1.000000e+00	0
4097124	9.995319e-01	14
4097125	1.000000e+00	0
4097126	1.000000e+00	2
4097127	1.000000e+00	2
4097120	6.640945e-01	24
4097122	1.000000e+00	0
4097123	1.193067e-05	40
4097288	1.000000e+00	0
4097289	1.000000e+00	0
4097290	8.881784e-16	50
4097291	1.000000e+00	0
4097292	9.405398e-01	20
4097293	8.881784e-16	50
4097294	1.133316e-12	48
4097295	1.000000e+00	1
4097280	1.000000e+00	3
4097281	1.000000e+00	1
4097282	1.000000e+00	1
4097283	1.000000e+00	6
4097284	1.000000e+00	1
4097285	1.000000e+00	0
4097286	1.000000e+00	0
4097287	1.000000e+00	0
4097305	3.300224e-03	35
4097304	1.611182e-01	29
4097307	1.000000e+00	1
4097306	3.245432e-02	32
4097309	9.675457e-01	19
4097308	6.640945e-01	24
4097311	1.000000e+00	4
4097310	5.561376e-01	25
4097297	1.000000e+00	4
4097296	1.000000e+00	3
4097299	1.000000e+00	3
4097298	1.000000e+00	3
4097301	1.000000e+00	0
4097300	9.986989e-01	15
4097303	4.681115e-04	37
4097302	1.000000e+00	1
4097322	1.000000e+00	1
4097323	9.999999e-01	8
4097320	9.998471e-01	13
4097321	1.000000e+00	2
4097326	1.000000e+00	1
4097327	1.000000e+00	3
4097324	1.000000e+00	3
4097314	1.000000e+00	0
4097315	1.000000e+00	0
4097312	9.999549e-01	12
4097313	9.923267e-01	17
4097318	3.359055e-01	27
4097319	1.000000e+00	0
4097316	1.133316e-12	48
4097317	1.000000e+00	1
4097339	1.000000e+00	2
4097338	1.000000e+00	0
4097337	1.000000e+00	0
4097336	9.986989e-01	15
4097343	9.999994e-01	9
4097342	1.000000e+00	3
4097341	1.000000e+00	0
4097331	4.510745e-05	39
4097330	3.300224e-03	35
4097329	8.881784e-16	50
4097328	1.000000e+00	2
4097335	1.000000e+00	2
4097334	7.600562e-01	23
4097333	8.881784e-16	50
4097332	1.133316e-12	48
4097356	1.000000e+00	7
4097357	1.000000e+00	7
4097358	1.000000e+00	2
4097359	1.000000e+00	1
4097353	2.807050e-06	41
4097354	1.000000e+00	1
4097355	9.998471e-01	13
4097348	1.000000e+00	0
4097349	1.000000e+00	0
4097350	9.966998e-01	16
4097351	7.673339e-03	34
4097345	8.881784e-16	50
4097347	4.529710e-14	49
4097373	1.000000e+00	0
4097372	1.000000e+00	5
4097375	1.000000e+00	1
4097374	9.999999e-01	8
4097369	3.300224e-03	35
4097368	8.986806e-01	21
4097371	1.000000e+00	0
4097370	1.000000e+00	3
4097365	1.000000e+00	0
4097364	1.000000e+00	0
4097367	9.995319e-01	14
4097366	2.399438e-01	28
4097361	9.999994e-01	9
4097360	1.000000e+00	2
4097363	1.000000e+00	1
4097362	1.000000e+00	3
4097390	2.104926e-09	45
4097388	4.529710e-14	49
4097389	1.000000e+00	2
4097386	1.000000e+00	1
4097387	1.000000e+00	0
4097384	1.000000e+00	0
4097385	1.000000e+00	7
4097382	1.000000e+00	2
4097383	1.000000e+00	1
4097380	1.000000e+00	2
4097381	1.000000e+00	0
4097378	1.000000e+00	4
4097379	1.000000e+00	3
4097376	1.000000e+00	5
4097377	1.000000e+00	0
4097403	1.000000e+00	1
4097402	1.000000e+00	1
4097401	1.000000e+00	5
4097400	1.000000e+00	0
4097399	1.000000e+00	2
4097398	5.946023e-02	31
4097397	1.000000e+00	0
4097396	1.000000e+00	1
4097395	1.000000e+00	0
4097394	1.000000e+00	0
4097393	8.881784e-16	50
4097392	1.000000e+00	0
4096761	1.000000e+00	6
4096762	1.000000e+00	0
4096763	3.245432e-02	32
4096764	1.000000e+00	0
4096765	1.000000e+00	1
4096766	1.000000e+00	0
4096767	1.000000e+00	1
4096752	8.388818e-01	22
4096753	3.359055e-01	27
4096754	1.000000e+00	0
4096755	2.807050e-06	41
4096756	5.946023e-02	31
4096757	1.000000e+00	2
4096758	1.000000e+00	4
4096745	1.000000e+00	6
4096744	1.000000e+00	1
4096747	9.675457e-01	19
4096746	1.000000e+00	1
4096748	9.999999e-01	8
4096751	1.000000e+00	2
4096737	3.245432e-02	32
4096736	4.529710e-14	49
4096739	1.000000e+00	4
4096738	1.000000e+00	3
4096741	1.000000e+00	0
4096740	1.000000e+00	0
4096743	1.000000e+00	0
4096742	1.000000e+00	2
4096730	9.999999e-01	8
4096731	1.000000e+00	1
4096728	9.675457e-01	19
4096729	8.986806e-01	21
4096734	1.611182e-01	29
4096735	5.561376e-01	25
4096732	1.000000e+00	1
4096733	1.000000e+00	1
4096722	1.529320e-04	38
4096723	1.000000e+00	0
4096720	1.193067e-05	40
4096721	1.000000e+00	1
4096726	8.881784e-16	50
4096727	4.510745e-05	39
4096724	1.000000e+00	2
4096725	1.000000e+00	4
4096715	1.000000e+00	0
4096714	9.995319e-01	14
4096713	1.000000e+00	5
4096712	1.000000e+00	0
4096719	1.000000e+00	0
4096718	1.000000e+00	1
4096717	1.000000e+00	0
4096716	1.000000e+00	2
4096707	1.000000e+00	0
4096706	1.000000e+00	0
4096705	1.000000e+00	2
4096704	8.881784e-16	50
4096711	9.999972e-01	10
4096710	1.000000e+00	1
4096708	1.000000e+00	0
4096700	9.675457e-01	19
4096701	9.999549e-01	12
4096702	1.000000e+00	1
4096703	1.854161e-11	47
4096696	8.881784e-16	50
4096697	1.000000e+00	0
4096698	1.000000e+00	0
4096699	1.000000e+00	5
4096692	9.999881e-01	11
4096693	1.000000e+00	6
4096694	9.998471e-01	13
4096695	9.995319e-01	14
4096688	1.000000e+00	1
4096689	8.986806e-01	21
4096690	1.000000e+00	2
4096691	1.000000e+00	0
4096685	1.000000e+00	1
4096684	1.000000e+00	0
4096687	1.000000e+00	6
4096686	1.000000e+00	0
4096681	1.000000e+00	7
4096680	1.000000e+00	7
4096683	4.510745e-05	39
4096682	1.000000e+00	6
4096677	1.854161e-11	47
4096676	1.000000e+00	1
4096679	9.998471e-01	13
4096678	1.000000e+00	4
4096672	1.000000e+00	2
4096675	8.881784e-16	50
4096670	1.000000e+00	0
4096671	4.438624e-01	26
4096668	1.000000e+00	1
4096669	1.000000e+00	1
4096666	1.000000e+00	0
4096667	1.000000e+00	4
4096664	1.000000e+00	1
4096665	1.000000e+00	0
4096662	1.000000e+00	1
4096663	1.000000e+00	3
4096660	1.133316e-12	48
4096661	1.000000e+00	4
4096658	1.000000e+00	0
4096659	1.000000e+00	0
4096656	9.923267e-01	17
4096657	8.881784e-16	50
4096655	1.000000e+00	0
4096654	5.946023e-02	31
4096653	9.999549e-01	12
4096652	8.881784e-16	50
4096651	9.999972e-01	10
4096650	1.000000e+00	6
4096649	9.999994e-01	9
4096648	1.000000e+00	3
4096647	1.000000e+00	2
4096645	4.438624e-01	26
4096644	1.000000e+00	3
4096643	8.388818e-01	22
4096642	1.000000e+00	0
4096641	1.000000e+00	2
4096640	1.000000e+00	6
4096624	8.881784e-16	50
4096627	3.359055e-01	27
4096626	1.000000e+00	0
4096629	1.000000e+00	0
4096628	1.000000e+00	3
4096631	1.000000e+00	2
4096630	1.000000e+00	3
4096633	1.000000e+00	0
4096632	1.133316e-12	48
4096635	1.000000e+00	0
4096634	1.000000e+00	0
4096637	1.000000e+00	1
4096636	1.000000e+00	4
4096639	9.995319e-01	14
4096638	8.881784e-16	50
4096608	8.881784e-16	50
4096609	1.000000e+00	1
4096610	8.881784e-16	50
4096611	1.000000e+00	4
4096612	1.000000e+00	1
4096613	8.881784e-16	50
4096614	1.000000e+00	0
4096615	1.193067e-05	40
4096616	1.000000e+00	0
4096617	1.000000e+00	0
4096618	1.000000e+00	6
4096619	8.388818e-01	22
4096620	1.000000e+00	0
4096621	1.193067e-05	40
4096622	1.000000e+00	0
4096623	1.000000e+00	5
4096595	1.000000e+00	4
4096594	1.000000e+00	0
4096593	1.000000e+00	2
4096592	1.000000e+00	6
4096599	1.000000e+00	2
4096598	1.049339e-07	43
4096597	1.000000e+00	1
4096596	9.998471e-01	13
4096603	1.000000e+00	4
4096602	1.000000e+00	4
4096601	1.000000e+00	3
4096600	1.611182e-01	29
4096607	1.000000e+00	0
4096606	1.000000e+00	0
4096605	9.966998e-01	16
4096604	9.999972e-01	10
4096578	8.881784e-16	50
4096576	1.000000e+00	0
4096577	1.000000e+00	0
4096582	2.104926e-09	45
4096583	1.000000e+00	2
4096580	1.000000e+00	0
4096581	1.000000e+00	0
4096586	1.000000e+00	1
4096587	1.000000e+00	0
4096584	9.999549e-01	12
4096585	1.000000e+00	0
4096590	1.000000e+00	0
4096591	1.000000e+00	3
4096588	1.000000e+00	0
4096589	1.000000e+00	0
4096565	9.923267e-01	17
4096564	4.529710e-14	49
4096567	1.000000e+00	0
4096566	8.881784e-16	50
4096561	9.999994e-01	9
4096560	1.641957e-02	33
4096563	1.000000e+00	0
4096562	1.000000e+00	4
4096573	9.675457e-01	19
4096572	1.000000e+00	0
4096575	1.000000e+00	0
4096574	1.000000e+00	0
4096569	8.881784e-16	50
4096568	9.923267e-01	17
4096571	1.000000e+00	3
4096570	1.193067e-05	40
4096548	1.000000e+00	7
4096549	1.529320e-04	38
4096550	1.000000e+00	4
4096551	1.000000e+00	0
4096544	4.438624e-01	26
4096545	2.807050e-06	41
4096546	1.000000e+00	0
4096547	9.999994e-01	9
4096556	4.529710e-14	49
4096557	1.000000e+00	1
4096558	9.999972e-01	10
4096559	9.999999e-01	8
4096552	1.000000e+00	1
4096553	1.000000e+00	4
4096554	1.000000e+00	1
4096555	1.000000e+00	2
4096535	1.000000e+00	2
4096534	1.000000e+00	2
4096533	9.999999e-01	8
4096532	9.999994e-01	9
4096531	1.000000e+00	2
4096530	1.000000e+00	0
4096529	1.000000e+00	0
4096528	9.999549e-01	12
4096543	1.000000e+00	3
4096542	1.000000e+00	3
4096541	1.000000e+00	0
4096540	1.000000e+00	1
4096539	1.000000e+00	0
4096538	1.000000e+00	1
4096537	1.000000e+00	1
4096536	1.529320e-04	38
4096518	1.000000e+00	1
4096519	1.000000e+00	1
4096516	1.000000e+00	1
4096517	1.000000e+00	1
4096514	1.000000e+00	2
4096515	3.359055e-01	27
4096512	1.000000e+00	0
4096513	1.000000e+00	1
4096526	1.000000e+00	0
4096527	1.000000e+00	0
4096524	3.359055e-01	27
4096525	1.000000e+00	0
4096522	1.000000e+00	0
4096523	6.640945e-01	24
4096520	1.000000e+00	1
4096521	1.000000e+00	1
4097003	1.000000e+00	0
4097002	1.000000e+00	2
4097001	9.998471e-01	13
4097000	1.000000e+00	0
4097007	1.000000e+00	0
4097006	1.000000e+00	1
4097005	1.000000e+00	0
4097004	1.000000e+00	6
4096994	8.881784e-16	50
4096999	7.673339e-03	34
4096998	9.675457e-01	19
4096997	8.881784e-16	50
4096996	8.881784e-16	50
4097018	1.000000e+00	7
4097019	1.854161e-11	47
4097016	8.986806e-01	21
4097017	1.854161e-11	47
4097022	1.000000e+00	3
4097023	1.000000e+00	0
4097020	9.835804e-01	18
4097021	1.000000e+00	1
4097010	9.999549e-01	12
4097011	2.230891e-10	46
4097008	1.000000e+00	0
4097009	7.600562e-01	23
4097014	9.999549e-01	12
4097012	9.986989e-01	15
4097013	1.000000e+00	2
4096969	1.000000e+00	2
4096968	9.966998e-01	16
4096971	9.998471e-01	13
4096970	1.000000e+00	0
4096973	8.881784e-16	50
4096972	1.000000e+00	1
4096975	1.000000e+00	0
4096974	1.000000e+00	5
4096961	4.529710e-14	49
4096960	9.999994e-01	9
4096963	9.675457e-01	19
4096962	8.881784e-16	50
4096965	1.000000e+00	3
4096964	1.000000e+00	0
4096967	1.000000e+00	0
4096966	8.881784e-16	50
4096984	1.000000e+00	2
4096985	1.000000e+00	0
4096986	8.986806e-01	21
4096987	1.000000e+00	4
4096988	8.881784e-16	50
4096976	1.000000e+00	1
4096977	1.000000e+00	0
4096978	1.000000e+00	0
4096979	9.923267e-01	17
4096980	1.000000e+00	0
4096981	1.000000e+00	3
4096982	1.000000e+00	0
4096983	1.000000e+00	2
4096943	1.133316e-12	48
4096942	9.999881e-01	11
4096940	4.529710e-14	49
4096939	8.881784e-16	50
4096938	2.230891e-10	46
4096937	1.000000e+00	3
4096936	4.681115e-04	37
4096935	1.000000e+00	3
4096934	8.881784e-16	50
4096933	9.999549e-01	12
4096932	9.999549e-01	12
4096931	1.000000e+00	5
4096930	8.881784e-16	50
4096929	4.529710e-14	49
4096928	1.000000e+00	1
4096958	1.000000e+00	6
4096959	1.000000e+00	5
4096956	1.000000e+00	1
4096957	1.000000e+00	0
4096954	9.999999e-01	8
4096955	1.000000e+00	3
4096952	1.000000e+00	5
4096953	1.000000e+00	3
4096950	1.000000e+00	0
4096951	9.998471e-01	13
4096948	1.000000e+00	1
4096949	1.000000e+00	3
4096946	1.000000e+00	0
4096947	1.000000e+00	3
4096944	9.675457e-01	19
4096945	1.000000e+00	0
4096909	1.049339e-07	43
4096908	1.000000e+00	1
4096911	1.000000e+00	1
4096910	2.230891e-10	46
4096905	8.881784e-16	50
4096904	1.000000e+00	0
4096907	8.881784e-16	50
4096906	9.923267e-01	17
4096901	1.000000e+00	0
4096900	1.000000e+00	0
4096903	1.000000e+00	1
4096902	1.000000e+00	0
4096897	1.000000e+00	0
4096896	1.193067e-05	40
4096899	9.999994e-01	9
4096898	8.881784e-16	50
4096924	1.000000e+00	4
4096925	2.104926e-09	45
4096926	4.529710e-14	49
4096927	1.854161e-11	47
4096921	1.133316e-12	48
4096922	1.013194e-01	30
4096923	9.923267e-01	17
4096916	9.999881e-01	11
4096917	1.000000e+00	7
4096918	1.000000e+00	1
4096919	1.000000e+00	5
4096912	1.000000e+00	2
4096913	9.999999e-01	8
4096914	1.000000e+00	0
4096915	1.000000e+00	7
4096866	1.000000e+00	1
4096867	1.000000e+00	2
4096864	1.000000e+00	0
4096865	1.000000e+00	1
4096870	1.000000e+00	3
4096871	9.999999e-01	8
4096868	9.405398e-01	20
4096874	1.000000e+00	0
4096875	1.000000e+00	6
4096872	9.405398e-01	20
4096873	8.881784e-16	50
4096878	1.000000e+00	0
4096879	9.999999e-01	8
4096876	4.510745e-05	39
4096877	1.000000e+00	0
4096883	1.000000e+00	0
4096881	8.881784e-16	50
4096887	1.000000e+00	0
4096886	1.000000e+00	4
4096885	1.000000e+00	0
4096884	1.000000e+00	0
4096891	1.000000e+00	0
4096890	1.000000e+00	1
4096889	1.000000e+00	4
4096888	1.000000e+00	0
4096895	8.388818e-01	22
4096894	9.999972e-01	10
4096893	1.000000e+00	0
4096892	1.000000e+00	0
4096832	1.000000e+00	1
4096833	9.999972e-01	10
4096834	1.000000e+00	3
4096835	9.999549e-01	12
4096836	1.000000e+00	0
4096837	1.000000e+00	5
4096838	8.881784e-16	50
4096839	5.561376e-01	25
4096840	1.000000e+00	3
4096841	1.000000e+00	4
4096842	3.359055e-01	27
4096843	8.388818e-01	22
4096845	8.881784e-16	50
4096846	2.230891e-10	46
4096847	9.405398e-01	20
4096849	9.999549e-01	12
4096848	8.881784e-16	50
4096851	8.881784e-16	50
4096850	1.000000e+00	0
4096853	1.000000e+00	1
4096852	1.000000e+00	1
4096855	4.529710e-14	49
4096854	1.000000e+00	0
4096857	8.881784e-16	50
4096856	9.999549e-01	12
4096859	1.000000e+00	0
4096858	1.000000e+00	1
4096861	1.000000e+00	3
4096860	1.000000e+00	0
4096863	1.000000e+00	0
4096862	1.000000e+00	0
4096806	1.000000e+00	2
4096807	1.000000e+00	0
4096804	9.675457e-01	19
4096805	1.000000e+00	1
4096802	1.611182e-01	29
4096803	2.807050e-06	41
4096800	4.681115e-04	37
4096801	8.881784e-16	50
4096814	9.835804e-01	18
4096815	5.817779e-07	42
4096812	8.881784e-16	50
4096813	1.000000e+00	0
4096810	1.000000e+00	0
4096811	3.245432e-02	32
4096808	1.000000e+00	0
4096809	1.000000e+00	6
4096823	8.881784e-16	50
4096822	1.000000e+00	0
4096821	1.000000e+00	0
4096820	5.946023e-02	31
4096819	1.000000e+00	5
4096818	1.000000e+00	0
4096817	9.998471e-01	13
4096816	9.675457e-01	19
4096831	9.999999e-01	8
4096830	1.000000e+00	1
4096829	1.000000e+00	5
4096828	1.000000e+00	2
4096827	1.000000e+00	1
4096826	1.000000e+00	2
4096825	1.000000e+00	1
4096824	8.881784e-16	50
4096772	9.999972e-01	10
4096773	1.000000e+00	0
4096774	1.000000e+00	7
4096775	9.405398e-01	20
4096768	5.561376e-01	25
4096769	2.399438e-01	28
4096770	1.049339e-07	43
4096771	1.000000e+00	0
4096780	8.881784e-16	50
4096781	7.673339e-03	34
4096782	4.529710e-14	49
4096777	9.986989e-01	15
4096778	1.000000e+00	2
4096779	1.000000e+00	7
4096789	1.000000e+00	1
4096788	1.000000e+00	0
4096791	1.000000e+00	7
4096790	5.946023e-02	31
4096785	9.999994e-01	9
4096784	9.999549e-01	12
4096787	9.675457e-01	19
4096786	9.999994e-01	9
4096797	9.995319e-01	14
4096796	1.000000e+00	6
4096799	1.000000e+00	2
4096798	1.000000e+00	1
4096793	9.405398e-01	20
4096792	9.966998e-01	16
4096794	1.000000e+00	0
4096222	1.000000e+00	1
4096223	1.000000e+00	0
4096220	8.881784e-16	50
4096221	6.640945e-01	24
4096218	8.881784e-16	50
4096219	1.000000e+00	0
4096216	1.000000e+00	1
4096217	1.000000e+00	2
4096214	1.000000e+00	0
4096215	1.000000e+00	4
4096212	1.000000e+00	6
4096213	4.529710e-14	49
4096210	9.999994e-01	9
4096211	1.000000e+00	2
4096208	1.000000e+00	0
4096209	1.000000e+00	0
4096207	9.966998e-01	16
4096206	1.000000e+00	1
4096205	1.000000e+00	1
4096204	1.000000e+00	4
4096203	1.000000e+00	4
4096202	1.000000e+00	2
4096201	9.995319e-01	14
4096200	1.529320e-04	38
4096199	2.230891e-10	46
4096198	4.529710e-14	49
4096197	9.675457e-01	19
4096196	1.000000e+00	0
4096195	9.835804e-01	18
4096194	1.000000e+00	1
4096193	1.000000e+00	0
4096192	2.807050e-06	41
4096252	1.000000e+00	2
4096253	2.230891e-10	46
4096254	9.835804e-01	18
4096255	1.000000e+00	6
4096248	1.000000e+00	0
4096249	8.881784e-16	50
4096250	1.000000e+00	1
4096251	1.000000e+00	4
4096244	8.881784e-16	50
4096245	1.000000e+00	1
4096246	1.049339e-07	43
4096247	8.881784e-16	50
4096240	1.000000e+00	0
4096241	8.388818e-01	22
4096242	9.999881e-01	11
4096243	1.000000e+00	0
4096237	1.000000e+00	1
4096236	1.000000e+00	1
4096239	1.000000e+00	5
4096238	1.000000e+00	0
4096233	1.000000e+00	0
4096232	1.000000e+00	0
4096235	1.000000e+00	1
4096234	1.000000e+00	0
4096229	1.301086e-03	36
4096228	1.000000e+00	0
4096230	9.999881e-01	11
4096225	1.000000e+00	0
4096224	1.000000e+00	0
4096227	2.399438e-01	28
4096226	1.611182e-01	29
4096154	1.000000e+00	0
4096155	1.000000e+00	0
4096152	1.000000e+00	1
4096153	1.000000e+00	2
4096158	1.000000e+00	4
4096159	1.000000e+00	1
4096156	1.000000e+00	0
4096157	1.000000e+00	3
4096146	1.621870e-08	44
4096147	1.000000e+00	1
4096144	1.000000e+00	0
4096145	1.000000e+00	3
4096150	9.999994e-01	9
4096151	1.000000e+00	4
4096148	1.000000e+00	1
4096139	1.000000e+00	1
4096138	1.000000e+00	1
4096137	9.923267e-01	17
4096136	5.817779e-07	42
4096143	1.000000e+00	0
4096142	8.881784e-16	50
4096141	9.999994e-01	9
4096140	1.000000e+00	0
4096135	1.000000e+00	4
4096134	1.000000e+00	4
4096133	1.000000e+00	6
4096184	1.000000e+00	1
4096185	1.000000e+00	1
4096186	1.000000e+00	1
4096187	1.000000e+00	0
4096188	1.000000e+00	5
4096189	1.000000e+00	1
4096190	1.854161e-11	47
4096191	1.000000e+00	0
4096176	1.000000e+00	0
4096177	1.000000e+00	0
4096178	1.000000e+00	0
4096179	5.561376e-01	25
4096180	1.000000e+00	2
4096181	1.000000e+00	3
4096182	8.881784e-16	50
4096183	1.000000e+00	0
4096169	1.000000e+00	1
4096168	1.000000e+00	0
4096171	1.000000e+00	3
4096170	1.000000e+00	0
4096173	9.675457e-01	19
4096172	1.000000e+00	0
4096175	1.049339e-07	43
4096161	1.000000e+00	0
4096160	9.999994e-01	9
4096163	1.000000e+00	4
4096162	1.000000e+00	0
4096165	1.000000e+00	1
4096164	4.681115e-04	37
4096167	1.000000e+00	2
4096166	9.835804e-01	18
4096087	1.000000e+00	0
4096086	1.000000e+00	0
4096085	1.000000e+00	0
4096084	1.000000e+00	2
4096083	1.000000e+00	1
4096082	1.000000e+00	0
4096081	9.995319e-01	14
4096080	1.641957e-02	33
4096095	2.104926e-09	45
4096094	9.999999e-01	8
4096093	1.000000e+00	7
4096092	1.000000e+00	1
4096091	1.000000e+00	0
4096090	3.245432e-02	32
4096089	1.000000e+00	0
4096088	1.000000e+00	0
4096070	1.000000e+00	1
4096071	8.388818e-01	22
4096068	1.000000e+00	1
4096069	1.000000e+00	0
4096066	1.000000e+00	4
4096067	1.000000e+00	1
4096064	9.999999e-01	8
4096065	8.881784e-16	50
4096078	1.000000e+00	0
4096076	1.000000e+00	2
4096077	9.923267e-01	17
4096074	1.000000e+00	3
4096075	1.000000e+00	2
4096072	1.000000e+00	6
4096073	1.000000e+00	1
4096117	1.000000e+00	0
4096116	1.000000e+00	0
4096119	1.133316e-12	48
4096118	3.359055e-01	27
4096113	1.000000e+00	0
4096112	1.000000e+00	0
4096115	1.621870e-08	44
4096114	1.000000e+00	0
4096125	1.000000e+00	3
4096124	1.000000e+00	6
4096127	5.561376e-01	25
4096126	1.000000e+00	1
4096121	6.640945e-01	24
4096120	8.986806e-01	21
4096123	1.000000e+00	1
4096122	9.966998e-01	16
4096100	1.000000e+00	0
4096101	1.000000e+00	0
4096102	4.510745e-05	39
4096103	9.999881e-01	11
4096096	3.245432e-02	32
4096097	1.000000e+00	1
4096098	1.000000e+00	0
4096099	1.000000e+00	0
4096108	1.000000e+00	4
4096109	1.000000e+00	0
4096110	1.000000e+00	0
4096111	1.000000e+00	1
4096104	9.405398e-01	20
4096105	1.000000e+00	1
4096106	1.000000e+00	0
4096107	1.000000e+00	0
4096019	9.999999e-01	8
4096018	9.995319e-01	14
4096017	3.359055e-01	27
4096016	9.835804e-01	18
4096023	9.999549e-01	12
4096022	9.999994e-01	9
4096021	1.000000e+00	0
4096020	1.000000e+00	0
4096027	9.998471e-01	13
4096026	8.881784e-16	50
4096025	1.000000e+00	1
4096024	1.000000e+00	0
4096031	3.245432e-02	32
4096030	1.000000e+00	0
4096029	8.388818e-01	22
4096028	8.881784e-16	50
4096002	1.000000e+00	0
4096003	2.104926e-09	45
4096001	9.995319e-01	14
4096006	1.000000e+00	1
4096007	1.000000e+00	0
4096004	1.000000e+00	2
4096005	5.561376e-01	25
4096010	1.000000e+00	1
4096011	1.000000e+00	4
4096008	1.000000e+00	7
4096009	1.000000e+00	2
4096014	8.881784e-16	50
4096015	8.881784e-16	50
4096012	1.000000e+00	0
4096049	1.000000e+00	2
4096048	1.000000e+00	1
4096051	1.000000e+00	1
4096050	1.193067e-05	40
4096053	1.000000e+00	1
4096052	1.529320e-04	38
4096055	8.881784e-16	50
4096054	4.438624e-01	26
4096057	1.133316e-12	48
4096056	1.000000e+00	0
4096059	9.999881e-01	11
4096058	1.000000e+00	0
4096061	1.000000e+00	1
4096060	1.000000e+00	0
4096063	1.000000e+00	6
4096062	1.000000e+00	0
4096032	9.999549e-01	12
4096033	1.000000e+00	0
4096034	1.000000e+00	1
4096035	9.999549e-01	12
4096036	9.405398e-01	20
4096037	1.000000e+00	0
4096038	9.999549e-01	12
4096039	1.000000e+00	6
4096040	8.881784e-16	50
4096042	1.000000e+00	0
4096043	1.000000e+00	2
4096044	1.000000e+00	0
4096045	8.388818e-01	22
4096046	1.000000e+00	0
4096047	1.641957e-02	33
4096461	1.049339e-07	43
4096460	1.000000e+00	0
4096463	9.923267e-01	17
4096462	1.000000e+00	0
4096457	1.000000e+00	0
4096456	1.000000e+00	4
4096459	1.000000e+00	0
4096458	1.000000e+00	7
4096453	1.000000e+00	0
4096452	9.835804e-01	18
4096455	1.000000e+00	3
4096454	1.000000e+00	0
4096449	1.000000e+00	1
4096448	1.000000e+00	2
4096451	1.000000e+00	1
4096450	1.000000e+00	2
4096476	1.000000e+00	0
4096477	5.561376e-01	25
4096478	1.000000e+00	0
4096479	1.000000e+00	0
4096472	9.999881e-01	11
4096473	8.881784e-16	50
4096474	7.600562e-01	23
4096475	1.000000e+00	0
4096468	9.999999e-01	8
4096469	9.999549e-01	12
4096470	1.000000e+00	5
4096464	9.998471e-01	13
4096466	8.881784e-16	50
4096467	9.995319e-01	14
4096495	8.881784e-16	50
4096494	1.000000e+00	3
4096493	1.000000e+00	5
4096492	9.405398e-01	20
4096491	4.529710e-14	49
4096490	1.000000e+00	1
4096489	9.998471e-01	13
4096488	1.000000e+00	0
4096487	8.388818e-01	22
4096486	1.000000e+00	0
4096485	1.000000e+00	1
4096484	1.000000e+00	3
4096483	1.013194e-01	30
4096482	1.000000e+00	1
4096481	1.000000e+00	1
4096480	1.000000e+00	0
4096510	1.000000e+00	0
4096511	1.000000e+00	3
4096508	1.000000e+00	0
4096509	1.000000e+00	0
4096507	1.000000e+00	1
4096504	1.000000e+00	0
4096505	1.000000e+00	1
4096502	1.000000e+00	0
4096503	1.000000e+00	2
4096500	4.529710e-14	49
4096501	1.000000e+00	0
4096498	1.000000e+00	0
4096496	1.000000e+00	1
4096497	1.000000e+00	1
4096393	1.000000e+00	1
4096392	1.000000e+00	0
4096395	1.000000e+00	1
4096394	9.999972e-01	10
4096397	1.000000e+00	1
4096396	1.000000e+00	0
4096399	1.000000e+00	1
4096398	1.000000e+00	0
4096385	1.000000e+00	1
4096384	1.000000e+00	2
4096387	9.998471e-01	13
4096386	9.999999e-01	8
4096389	1.854161e-11	47
4096388	9.986989e-01	15
4096391	1.000000e+00	1
4096390	1.000000e+00	5
4096408	1.000000e+00	0
4096409	1.000000e+00	1
4096410	1.000000e+00	4
4096411	1.000000e+00	0
4096412	1.000000e+00	3
4096413	1.000000e+00	0
4096414	8.881784e-16	50
4096415	2.807050e-06	41
4096400	1.000000e+00	3
4096401	1.000000e+00	2
4096402	1.000000e+00	0
4096403	1.000000e+00	2
4096404	1.000000e+00	0
4096405	1.000000e+00	1
4096406	9.999994e-01	9
4096407	7.600562e-01	23
4096427	1.000000e+00	0
4096426	1.000000e+00	1
4096425	9.835804e-01	18
4096424	1.000000e+00	1
4096431	1.000000e+00	0
4096430	1.000000e+00	0
4096429	1.000000e+00	0
4096428	1.000000e+00	0
4096419	1.000000e+00	3
4096418	9.986989e-01	15
4096416	1.621870e-08	44
4096423	1.000000e+00	0
4096422	9.999881e-01	11
4096421	1.000000e+00	1
4096420	8.881784e-16	50
4096442	8.881784e-16	50
4096443	9.966998e-01	16
4096440	1.000000e+00	7
4096441	1.000000e+00	0
4096446	1.000000e+00	1
4096447	5.561376e-01	25
4096444	1.000000e+00	1
4096445	9.998471e-01	13
4096434	1.000000e+00	0
4096435	1.000000e+00	0
4096432	4.529710e-14	49
4096433	1.000000e+00	1
4096438	1.000000e+00	0
4096439	1.000000e+00	0
4096436	1.000000e+00	0
4096437	1.000000e+00	1
4096324	1.000000e+00	2
4096325	1.000000e+00	0
4096326	1.000000e+00	1
4096327	1.000000e+00	6
4096320	1.000000e+00	3
4096322	9.405398e-01	20
4096323	9.986989e-01	15
4096332	1.000000e+00	0
4096333	1.000000e+00	1
4096334	1.000000e+00	1
4096335	9.999549e-01	12
4096328	1.000000e+00	1
4096329	1.000000e+00	0
4096330	1.000000e+00	1
4096331	1.000000e+00	0
4096341	1.000000e+00	0
4096340	1.000000e+00	0
4096343	1.000000e+00	0
4096342	1.000000e+00	0
4096337	1.000000e+00	1
4096336	9.999999e-01	8
4096339	1.000000e+00	0
4096338	1.000000e+00	0
4096349	1.193067e-05	40
4096351	1.000000e+00	0
4096350	1.000000e+00	1
4096345	1.000000e+00	7
4096344	2.230891e-10	46
4096347	1.000000e+00	3
4096346	1.000000e+00	0
4096358	9.999994e-01	9
4096359	1.000000e+00	0
4096356	1.000000e+00	0
4096357	8.986806e-01	21
4096354	1.000000e+00	2
4096355	9.923267e-01	17
4096352	1.000000e+00	2
4096353	1.000000e+00	1
4096366	8.881784e-16	50
4096367	4.510745e-05	39
4096364	1.000000e+00	0
4096365	1.000000e+00	2
4096362	9.923267e-01	17
4096360	1.000000e+00	1
4096361	1.000000e+00	0
4096375	1.000000e+00	3
4096374	9.999881e-01	11
4096373	1.000000e+00	0
4096372	4.438624e-01	26
4096371	1.000000e+00	5
4096370	1.000000e+00	1
4096369	1.000000e+00	0
4096368	4.681115e-04	37
4096383	9.405398e-01	20
4096382	1.529320e-04	38
4096381	1.000000e+00	5
4096380	9.923267e-01	17
4096379	9.999994e-01	9
4096378	1.000000e+00	3
4096377	1.000000e+00	7
4096376	1.000000e+00	2
4096256	8.881784e-16	50
4096257	9.999994e-01	9
4096258	1.000000e+00	0
4096259	1.000000e+00	1
4096260	8.881784e-16	50
4096261	1.000000e+00	1
4096262	9.999994e-01	9
4096263	1.000000e+00	7
4096264	1.000000e+00	0
4096265	9.999972e-01	10
4096266	3.300224e-03	35
4096267	8.881784e-16	50
4096268	1.000000e+00	0
4096269	1.000000e+00	0
4096270	1.000000e+00	2
4096271	1.000000e+00	1
4096273	1.000000e+00	0
4096272	1.000000e+00	0
4096275	1.000000e+00	5
4096274	3.359055e-01	27
4096277	1.000000e+00	0
4096276	9.923267e-01	17
4096279	1.000000e+00	3
4096278	1.000000e+00	3
4096281	8.881784e-16	50
4096280	1.000000e+00	7
4096283	3.245432e-02	32
4096282	1.000000e+00	0
4096285	1.000000e+00	0
4096284	1.000000e+00	4
4096287	1.000000e+00	0
4096286	1.000000e+00	0
4096290	1.000000e+00	1
4096291	1.000000e+00	0
4096288	1.000000e+00	0
4096289	1.000000e+00	0
4096294	1.000000e+00	0
4096295	1.000000e+00	6
4096292	8.986806e-01	21
4096293	9.999549e-01	12
4096299	9.999994e-01	9
4096296	3.245432e-02	32
4096297	1.611182e-01	29
4096302	1.000000e+00	1
4096303	9.995319e-01	14
4096300	9.405398e-01	20
4096301	1.193067e-05	40
4096307	1.000000e+00	1
4096306	1.000000e+00	1
4096305	1.000000e+00	0
4096304	1.000000e+00	4
4096311	2.807050e-06	41
4096310	1.000000e+00	1
4096309	7.600562e-01	23
4096308	1.133316e-12	48
4096315	1.000000e+00	0
4096314	1.000000e+00	0
4096313	8.881784e-16	50
4096319	1.000000e+00	0
4096318	1.133316e-12	48
4096317	1.000000e+00	0
4096316	1.000000e+00	1
4094118	9.966998e-01	16
4094119	1.000000e+00	2
4094116	1.000000e+00	5
4094117	1.000000e+00	0
4094114	1.000000e+00	2
4094115	1.000000e+00	3
4094112	1.000000e+00	0
4094113	1.000000e+00	0
4094126	9.999999e-01	8
4094127	8.881784e-16	50
4094124	9.999881e-01	11
4094125	1.000000e+00	0
4094122	1.000000e+00	0
4094123	9.999999e-01	8
4094120	1.000000e+00	1
4094121	1.000000e+00	1
4094135	9.986989e-01	15
4094134	1.000000e+00	1
4094133	1.000000e+00	2
4094132	1.641957e-02	33
4094131	9.675457e-01	19
4094129	1.000000e+00	0
4094128	1.000000e+00	2
4094143	1.000000e+00	2
4094142	8.881784e-16	50
4094141	1.000000e+00	0
4094140	1.133316e-12	48
4094139	9.999881e-01	11
4094138	9.835804e-01	18
4094137	1.000000e+00	4
4094136	1.000000e+00	3
4094084	1.000000e+00	0
4094085	1.000000e+00	0
4094086	1.000000e+00	0
4094087	1.000000e+00	5
4094080	9.999881e-01	11
4094081	1.000000e+00	1
4094082	4.529710e-14	49
4094083	1.000000e+00	0
4094092	1.000000e+00	6
4094093	1.000000e+00	0
4094094	1.000000e+00	1
4094095	1.301086e-03	36
4094088	1.000000e+00	0
4094089	8.388818e-01	22
4094090	1.000000e+00	0
4094091	1.000000e+00	0
4094101	1.013194e-01	30
4094100	5.561376e-01	25
4094103	1.000000e+00	0
4094102	1.000000e+00	0
4094097	9.999881e-01	11
4094096	9.835804e-01	18
4094099	9.999881e-01	11
4094098	1.000000e+00	1
4094109	8.881784e-16	50
4094108	8.881784e-16	50
4094111	9.999999e-01	8
4094110	1.000000e+00	0
4094105	2.104926e-09	45
4094104	5.561376e-01	25
4094107	1.000000e+00	6
4094106	8.881784e-16	50
4094178	1.000000e+00	1
4094179	1.000000e+00	1
4094176	9.995319e-01	14
4094177	1.000000e+00	0
4094182	1.000000e+00	0
4094183	1.000000e+00	0
4094180	1.000000e+00	0
4094181	1.000000e+00	0
4094186	8.388818e-01	22
4094187	1.000000e+00	1
4094184	1.000000e+00	1
4094185	1.000000e+00	2
4094190	9.405398e-01	20
4094191	9.966998e-01	16
4094188	1.000000e+00	3
4094189	1.301086e-03	36
4094195	1.000000e+00	1
4094194	9.923267e-01	17
4094193	4.529710e-14	49
4094192	1.854161e-11	47
4094199	1.000000e+00	3
4094198	1.000000e+00	3
4094197	9.999972e-01	10
4094196	2.230891e-10	46
4094203	1.000000e+00	1
4094202	1.000000e+00	3
4094201	1.000000e+00	0
4094200	3.245432e-02	32
4094207	9.675457e-01	19
4094206	3.300224e-03	35
4094205	1.000000e+00	6
4094204	1.000000e+00	1
4094144	1.000000e+00	2
4094145	1.000000e+00	0
4094147	4.529710e-14	49
4094148	1.000000e+00	1
4094150	1.000000e+00	0
4094151	1.000000e+00	2
4094152	1.000000e+00	0
4094153	1.000000e+00	1
4094154	8.881784e-16	50
4094155	9.999999e-01	8
4094156	9.923267e-01	17
4094157	1.000000e+00	0
4094159	8.881784e-16	50
4094161	1.000000e+00	6
4094160	1.000000e+00	1
4094163	8.881784e-16	50
4094162	8.881784e-16	50
4094165	9.923267e-01	17
4094164	1.000000e+00	4
4094167	1.000000e+00	2
4094166	1.000000e+00	6
4094169	1.000000e+00	0
4094168	1.000000e+00	4
4094171	1.000000e+00	0
4094170	9.999999e-01	8
4094173	1.000000e+00	0
4094172	1.000000e+00	1
4094175	1.000000e+00	0
4094174	1.000000e+00	0
4093998	1.000000e+00	6
4093997	9.999999e-01	8
4093996	1.000000e+00	5
4093995	1.000000e+00	5
4093994	1.000000e+00	0
4093993	1.000000e+00	6
4093992	1.000000e+00	1
4093991	9.999881e-01	11
4093990	1.000000e+00	1
4093989	1.000000e+00	4
4093988	1.000000e+00	3
4093987	1.000000e+00	4
4093986	1.013194e-01	30
4093985	1.000000e+00	0
4093984	1.000000e+00	2
4094014	1.000000e+00	1
4094015	1.000000e+00	3
4094012	6.640945e-01	24
4094013	1.000000e+00	1
4094010	9.998471e-01	13
4094011	1.000000e+00	5
4094008	1.000000e+00	1
4094009	1.000000e+00	2
4094006	5.561376e-01	25
4094007	9.999881e-01	11
4094004	2.807050e-06	41
4094005	1.000000e+00	5
4094002	1.000000e+00	5
4094003	1.000000e+00	6
4094000	9.995319e-01	14
4094001	1.000000e+00	0
4093965	1.000000e+00	1
4093964	1.000000e+00	0
4093967	1.000000e+00	3
4093966	1.000000e+00	1
4093961	4.529710e-14	49
4093960	2.104926e-09	45
4093963	9.999999e-01	8
4093962	1.000000e+00	2
4093957	1.000000e+00	3
4093956	9.998471e-01	13
4093959	2.230891e-10	46
4093958	8.881784e-16	50
4093953	1.000000e+00	1
4093952	9.999999e-01	8
4093955	1.000000e+00	0
4093954	3.245432e-02	32
4093980	1.000000e+00	3
4093981	9.986989e-01	15
4093982	1.000000e+00	7
4093983	1.000000e+00	0
4093976	1.000000e+00	3
4093977	1.000000e+00	1
4093978	1.000000e+00	2
4093979	9.999999e-01	8
4093972	1.000000e+00	2
4093973	1.000000e+00	1
4093974	9.999972e-01	10
4093975	1.000000e+00	4
4093968	1.000000e+00	6
4093969	9.999994e-01	9
4093970	1.000000e+00	6
4093971	1.000000e+00	6
4094059	1.000000e+00	0
4094058	1.000000e+00	0
4094057	1.000000e+00	0
4094056	1.000000e+00	1
4094063	1.000000e+00	0
4094062	1.000000e+00	0
4094061	1.000000e+00	0
4094060	1.000000e+00	0
4094051	1.000000e+00	4
4094050	1.000000e+00	7
4094049	1.000000e+00	7
4094048	1.000000e+00	3
4094055	1.301086e-03	36
4094054	1.000000e+00	1
4094053	1.000000e+00	0
4094052	1.000000e+00	0
4094074	8.388818e-01	22
4094075	8.881784e-16	50
4094072	1.000000e+00	4
4094078	8.881784e-16	50
4094079	1.000000e+00	5
4094076	1.000000e+00	6
4094077	1.611182e-01	29
4094066	1.000000e+00	0
4094067	1.000000e+00	0
4094064	1.000000e+00	0
4094065	9.999881e-01	11
4094071	1.000000e+00	1
4094068	1.000000e+00	1
4094069	1.000000e+00	2
4094025	1.641957e-02	33
4094024	9.999994e-01	9
4094027	9.999994e-01	9
4094026	9.999999e-01	8
4094029	9.999972e-01	10
4094028	1.000000e+00	0
4094031	7.673339e-03	34
4094030	9.999972e-01	10
4094017	1.000000e+00	2
4094016	9.999881e-01	11
4094019	1.000000e+00	0
4094018	1.000000e+00	0
4094021	1.000000e+00	0
4094020	1.000000e+00	7
4094023	1.000000e+00	0
4094022	1.000000e+00	1
4094040	1.000000e+00	2
4094041	1.000000e+00	0
4094042	1.000000e+00	3
4094043	1.000000e+00	3
4094044	1.000000e+00	0
4094045	1.000000e+00	0
4094046	1.000000e+00	0
4094047	1.000000e+00	0
4094032	1.000000e+00	0
4094033	1.000000e+00	0
4094034	9.999549e-01	12
4094035	1.000000e+00	2
4094036	1.000000e+00	0
4094037	1.000000e+00	0
4094038	1.000000e+00	4
4094039	1.000000e+00	1
4094389	1.611182e-01	29
4094388	8.881784e-16	50
4094391	1.000000e+00	0
4094390	1.000000e+00	2
4094385	1.000000e+00	0
4094384	1.000000e+00	2
4094387	9.999999e-01	8
4094386	1.000000e+00	0
4094397	9.999549e-01	12
4094396	1.000000e+00	1
4094399	1.000000e+00	0
4094398	9.999999e-01	8
4094393	9.999881e-01	11
4094392	1.854161e-11	47
4094395	1.000000e+00	1
4094394	4.681115e-04	37
4094372	1.000000e+00	0
4094373	1.000000e+00	0
4094374	9.999881e-01	11
4094375	1.000000e+00	0
4094368	1.000000e+00	3
4094369	1.854161e-11	47
4094370	1.000000e+00	0
4094371	1.000000e+00	6
4094380	1.000000e+00	0
4094381	1.000000e+00	4
4094382	1.301086e-03	36
4094383	1.000000e+00	6
4094376	1.000000e+00	1
4094377	1.000000e+00	6
4094378	1.013194e-01	30
4094379	1.000000e+00	3
4094359	1.000000e+00	1
4094358	1.000000e+00	1
4094357	1.000000e+00	7
4094356	1.000000e+00	0
4094355	1.000000e+00	1
4094354	9.999881e-01	11
4094353	8.881784e-16	50
4094352	1.000000e+00	1
4094367	1.000000e+00	1
4094366	1.000000e+00	0
4094365	5.817779e-07	42
4094364	9.923267e-01	17
4094363	9.995319e-01	14
4094362	1.000000e+00	0
4094361	1.000000e+00	4
4094360	1.000000e+00	0
4094342	8.881784e-16	50
4094343	7.673339e-03	34
4094340	1.000000e+00	1
4094341	1.000000e+00	0
4094338	1.611182e-01	29
4094339	8.881784e-16	50
4094336	1.000000e+00	0
4094337	1.000000e+00	0
4094350	1.000000e+00	2
4094351	3.300224e-03	35
4094348	9.999999e-01	8
4094349	1.000000e+00	0
4094346	8.881784e-16	50
4094347	1.000000e+00	1
4094344	1.000000e+00	0
4094345	1.000000e+00	1
4094449	1.000000e+00	1
4094448	1.000000e+00	1
4094450	1.000000e+00	1
4094453	1.621870e-08	44
4094452	8.881784e-16	50
4094455	1.000000e+00	6
4094454	8.881784e-16	50
4094457	9.835804e-01	18
4094456	9.999549e-01	12
4094459	1.000000e+00	0
4094458	1.000000e+00	0
4094461	1.641957e-02	33
4094460	8.986806e-01	21
4094463	1.000000e+00	2
4094462	9.998471e-01	13
4094432	1.000000e+00	3
4094433	4.529710e-14	49
4094434	1.000000e+00	1
4094435	8.881784e-16	50
4094436	7.673339e-03	34
4094437	1.000000e+00	0
4094438	9.405398e-01	20
4094439	4.529710e-14	49
4094440	9.999999e-01	8
4094441	8.986806e-01	21
4094442	1.000000e+00	4
4094444	9.999994e-01	9
4094445	1.000000e+00	0
4094446	1.000000e+00	1
4094447	1.000000e+00	2
4094419	1.000000e+00	0
4094418	9.999994e-01	9
4094417	1.000000e+00	1
4094416	1.000000e+00	6
4094423	4.438624e-01	26
4094422	1.000000e+00	0
4094421	1.854161e-11	47
4094420	1.000000e+00	0
4094427	2.807050e-06	41
4094426	1.000000e+00	7
4094425	2.807050e-06	41
4094424	4.681115e-04	37
4094431	1.000000e+00	2
4094430	1.000000e+00	5
4094429	1.000000e+00	3
4094428	1.000000e+00	2
4094402	1.133316e-12	48
4094403	1.000000e+00	0
4094400	5.817779e-07	42
4094401	1.000000e+00	1
4094406	1.000000e+00	1
4094407	8.881784e-16	50
4094404	9.405398e-01	20
4094405	1.000000e+00	1
4094410	1.000000e+00	0
4094411	1.000000e+00	0
4094408	1.000000e+00	0
4094409	1.000000e+00	1
4094414	1.611182e-01	29
4094415	1.000000e+00	2
4094412	1.000000e+00	0
4094413	1.000000e+00	0
4094268	1.000000e+00	1
4094269	9.999881e-01	11
4094270	1.000000e+00	4
4094271	8.388818e-01	22
4094264	4.510745e-05	39
4094265	1.000000e+00	0
4094266	8.881784e-16	50
4094267	5.561376e-01	25
4094260	9.405398e-01	20
4094261	1.000000e+00	0
4094262	9.999994e-01	9
4094263	9.999999e-01	8
4094256	9.923267e-01	17
4094257	8.881784e-16	50
4094258	1.000000e+00	0
4094259	8.881784e-16	50
4094253	1.000000e+00	0
4094252	8.881784e-16	50
4094255	1.000000e+00	0
4094254	8.388818e-01	22
4094249	8.881784e-16	50
4094248	8.881784e-16	50
4094251	8.881784e-16	50
4094245	1.000000e+00	3
4094244	9.999549e-01	12
4094247	8.881784e-16	50
4094246	1.529320e-04	38
4094241	1.000000e+00	0
4094240	6.640945e-01	24
4094243	1.000000e+00	3
4094242	9.986989e-01	15
4094238	1.000000e+00	1
4094239	9.999881e-01	11
4094236	8.881784e-16	50
4094237	5.946023e-02	31
4094234	5.561376e-01	25
4094235	1.621870e-08	44
4094232	1.611182e-01	29
4094233	3.245432e-02	32
4094230	5.946023e-02	31
4094231	9.966998e-01	16
4094228	4.438624e-01	26
4094229	5.817779e-07	42
4094226	8.881784e-16	50
4094227	1.000000e+00	1
4094224	7.600562e-01	23
4094225	9.999881e-01	11
4094223	1.000000e+00	4
4094222	1.000000e+00	1
4094221	1.000000e+00	6
4094220	9.998471e-01	13
4094219	8.881784e-16	50
4094218	1.000000e+00	1
4094217	1.000000e+00	4
4094216	1.000000e+00	3
4094215	8.881784e-16	50
4094214	4.529710e-14	49
4094213	1.000000e+00	2
4094212	9.999881e-01	11
4094211	1.000000e+00	0
4094210	5.946023e-02	31
4094209	1.000000e+00	4
4094208	1.000000e+00	0
4094328	9.999994e-01	9
4094330	1.049339e-07	43
4094331	1.000000e+00	0
4094332	1.000000e+00	3
4094333	1.000000e+00	2
4094334	9.999972e-01	10
4094335	1.000000e+00	0
4094320	3.245432e-02	32
4094321	1.000000e+00	1
4094322	8.881784e-16	50
4094323	1.000000e+00	5
4094324	1.000000e+00	5
4094325	9.999994e-01	9
4094326	1.000000e+00	0
4094327	1.000000e+00	4
4094313	1.000000e+00	7
4094312	8.881784e-16	50
4094315	8.881784e-16	50
4094314	1.000000e+00	0
4094317	1.000000e+00	4
4094316	1.000000e+00	0
4094319	2.104926e-09	45
4094318	1.049339e-07	43
4094305	1.000000e+00	6
4094304	8.881784e-16	50
4094307	1.000000e+00	5
4094306	6.640945e-01	24
4094309	1.000000e+00	1
4094308	6.640945e-01	24
4094311	1.000000e+00	1
4094310	1.000000e+00	4
4094298	9.999999e-01	8
4094299	8.388818e-01	22
4094297	1.193067e-05	40
4094302	9.999881e-01	11
4094303	1.854161e-11	47
4094300	1.000000e+00	0
4094301	8.881784e-16	50
4094290	1.000000e+00	1
4094291	4.529710e-14	49
4094288	9.999881e-01	11
4094289	1.000000e+00	0
4094294	3.359055e-01	27
4094295	9.995319e-01	14
4094292	1.000000e+00	1
4094293	1.000000e+00	0
4094283	1.133316e-12	48
4094282	1.000000e+00	0
4094280	9.405398e-01	20
4094287	1.854161e-11	47
4094285	1.000000e+00	0
4094284	1.000000e+00	4
4094275	1.000000e+00	0
4094274	6.640945e-01	24
4094273	1.854161e-11	47
4094272	1.000000e+00	0
4094279	1.000000e+00	2
4094278	1.000000e+00	4
4094277	1.000000e+00	2
4094276	1.000000e+00	5
4094592	1.301086e-03	36
4094593	9.835804e-01	18
4094594	1.000000e+00	1
4094595	1.000000e+00	0
4094596	1.133316e-12	48
4094597	1.000000e+00	4
4094598	9.999999e-01	8
4094599	1.611182e-01	29
4094600	1.000000e+00	0
4094601	9.999994e-01	9
4094602	1.000000e+00	0
4094603	5.817779e-07	42
4094605	1.000000e+00	3
4094606	1.621870e-08	44
4094607	8.881784e-16	50
4094609	1.133316e-12	48
4094608	1.621870e-08	44
4094611	9.999999e-01	8
4094610	1.133316e-12	48
4094613	1.000000e+00	5
4094612	1.000000e+00	0
4094615	1.000000e+00	1
4094614	1.000000e+00	0
4094617	9.923267e-01	17
4094616	1.000000e+00	1
4094619	3.300224e-03	35
4094618	1.000000e+00	1
4094621	1.000000e+00	6
4094620	1.000000e+00	0
4094623	1.000000e+00	0
4094622	1.000000e+00	1
4094626	1.000000e+00	6
4094627	1.000000e+00	0
4094624	1.000000e+00	0
4094625	1.000000e+00	0
4094630	1.000000e+00	0
4094631	9.999999e-01	8
4094628	1.000000e+00	0
4094629	1.000000e+00	0
4094634	8.986806e-01	21
4094635	1.000000e+00	1
4094632	5.561376e-01	25
4094633	1.000000e+00	0
4094638	9.999549e-01	12
4094639	1.000000e+00	0
4094636	9.999994e-01	9
4094637	1.000000e+00	4
4094643	9.999999e-01	8
4094642	9.923267e-01	17
4094641	9.999999e-01	8
4094640	9.998471e-01	13
4094647	1.000000e+00	1
4094646	4.438624e-01	26
4094645	9.999881e-01	11
4094644	1.000000e+00	1
4094651	1.000000e+00	2
4094650	9.999972e-01	10
4094649	1.000000e+00	3
4094648	1.000000e+00	2
4094655	1.000000e+00	2
4094654	1.000000e+00	1
4094653	1.000000e+00	5
4094652	1.000000e+00	0
4094660	1.000000e+00	0
4094661	1.000000e+00	1
4094662	9.999999e-01	8
4094663	1.000000e+00	0
4094656	1.611182e-01	29
4094657	3.359055e-01	27
4094658	1.000000e+00	0
4094659	1.000000e+00	1
4094668	8.881784e-16	50
4094669	9.999999e-01	8
4094670	1.000000e+00	1
4094671	1.000000e+00	6
4094664	1.000000e+00	0
4094665	1.000000e+00	1
4094666	1.000000e+00	0
4094667	1.000000e+00	0
4094677	1.000000e+00	2
4094676	5.561376e-01	25
4094679	9.405398e-01	20
4094678	1.000000e+00	2
4094673	8.881784e-16	50
4094672	8.881784e-16	50
4094675	1.000000e+00	7
4094674	1.000000e+00	0
4094685	9.675457e-01	19
4094684	1.000000e+00	0
4094687	1.000000e+00	5
4094686	8.881784e-16	50
4094681	1.000000e+00	7
4094680	1.641957e-02	33
4094683	1.000000e+00	0
4094682	1.000000e+00	3
4094694	9.986989e-01	15
4094695	1.000000e+00	1
4094692	1.000000e+00	0
4094693	1.000000e+00	0
4094691	1.000000e+00	0
4094688	1.000000e+00	1
4094689	9.999549e-01	12
4094702	4.529710e-14	49
4094703	8.881784e-16	50
4094700	8.881784e-16	50
4094701	1.000000e+00	6
4094698	1.000000e+00	5
4094699	9.999994e-01	9
4094696	1.000000e+00	3
4094697	8.388818e-01	22
4094711	8.881784e-16	50
4094710	1.000000e+00	0
4094709	8.881784e-16	50
4094708	1.000000e+00	0
4094707	8.881784e-16	50
4094706	8.881784e-16	50
4094705	1.621870e-08	44
4094704	8.881784e-16	50
4094719	1.000000e+00	7
4094718	1.000000e+00	2
4094717	3.359055e-01	27
4094716	9.999549e-01	12
4094715	1.000000e+00	2
4094714	1.000000e+00	2
4094713	1.000000e+00	3
4094712	1.000000e+00	0
4094473	1.000000e+00	1
4094475	1.641957e-02	33
4094474	9.999994e-01	9
4094477	1.000000e+00	2
4094476	9.999994e-01	9
4094479	1.000000e+00	1
4094478	1.000000e+00	0
4094465	9.675457e-01	19
4094464	1.000000e+00	1
4094467	9.995319e-01	14
4094466	9.999999e-01	8
4094469	9.999881e-01	11
4094468	1.000000e+00	1
4094471	8.881784e-16	50
4094470	9.986989e-01	15
4094488	1.000000e+00	1
4094489	1.000000e+00	0
4094490	1.000000e+00	1
4094491	9.999549e-01	12
4094493	1.000000e+00	0
4094494	1.000000e+00	0
4094495	1.000000e+00	0
4094480	8.881784e-16	50
4094481	1.000000e+00	2
4094482	1.000000e+00	2
4094483	1.000000e+00	6
4094484	1.000000e+00	0
4094485	4.510745e-05	39
4094486	1.000000e+00	0
4094487	1.000000e+00	2
4094507	4.529710e-14	49
4094506	1.000000e+00	0
4094505	1.000000e+00	2
4094504	1.000000e+00	2
4094511	9.986989e-01	15
4094510	5.946023e-02	31
4094509	1.000000e+00	3
4094499	8.881784e-16	50
4094498	1.854161e-11	47
4094497	1.000000e+00	6
4094496	9.999972e-01	10
4094503	1.000000e+00	3
4094502	1.000000e+00	5
4094501	1.000000e+00	5
4094500	8.881784e-16	50
4094522	4.529710e-14	49
4094523	1.000000e+00	1
4094520	1.000000e+00	2
4094521	1.000000e+00	2
[truncated: 4,283 more rows]
