# Supplementary material for: Translational Selection Is Ubiquitous in Prokaryotes
Source: PLoS Genet. 2010 Jun 24;6(6):e1001004. doi: 10.1371/journal.pgen.1001004 (PMC2891978; doi:10.1371/journal.pgen.1001004)
Supplement: Dataset S1 — OCU/non-OCU gene calls in 461 Bacterial and Archaeal genomes, and summary tables of genome properties and OCU preferences for specific codons. (4.77 MB ZIP) [file pgen.1001004.s001.zip › Dataset_S1_Bacteria/Burkholderia_cepacia_AMMD.arff.ocuGenes]

GeneID	signTest_p	ocuProbWinCnt
4315238	1.000000e+00	0
4315239	1.000000e+00	1
4315236	1.000000e+00	3
4315237	1.000000e+00	0
4315234	1.000000e+00	0
4315235	1.000000e+00	0
4315232	1.000000e+00	1
4315233	1.000000e+00	1
4315247	1.000000e+00	5
4315244	9.999972e-01	10
4315245	1.000000e+00	1
4315242	9.999999e-01	8
4315243	8.881784e-16	50
4315240	1.000000e+00	5
4315241	9.999994e-01	9
4315255	1.000000e+00	0
4315254	9.405398e-01	20
4315253	1.000000e+00	3
4315252	1.000000e+00	0
4315251	1.000000e+00	0
4315250	9.923267e-01	17
4315249	1.000000e+00	0
4315248	1.000000e+00	0
4315263	2.230891e-10	46
4315262	1.000000e+00	0
4315261	1.000000e+00	0
4315260	1.000000e+00	0
4315259	1.000000e+00	0
4315258	1.000000e+00	0
4315257	8.881784e-16	50
4315256	1.000000e+00	1
4315204	1.000000e+00	3
4315205	1.000000e+00	0
4315206	1.000000e+00	4
4315207	1.000000e+00	1
4315200	8.881784e-16	50
4315201	1.000000e+00	0
4315202	1.000000e+00	2
4315203	1.000000e+00	0
4315212	1.000000e+00	1
4315213	1.000000e+00	0
4315214	1.000000e+00	4
4315215	9.998471e-01	13
4315208	1.000000e+00	1
4315209	1.000000e+00	0
4315210	9.675457e-01	19
4315211	1.000000e+00	2
4315221	9.999999e-01	8
4315220	1.000000e+00	4
4315223	8.986806e-01	21
4315222	1.000000e+00	2
4315217	1.000000e+00	1
4315216	4.681115e-04	37
4315219	1.000000e+00	0
4315218	1.000000e+00	7
4315229	8.986806e-01	21
4315228	1.000000e+00	0
4315231	1.000000e+00	0
4315230	1.000000e+00	4
4315225	1.000000e+00	4
4315224	1.000000e+00	4
4315227	1.000000e+00	1
4315226	9.999994e-01	9
4315170	8.881784e-16	50
4315171	1.000000e+00	5
4315168	1.000000e+00	1
4315169	1.049339e-07	43
4315174	9.998471e-01	13
4315175	1.000000e+00	5
4315172	1.000000e+00	0
4315173	1.000000e+00	0
4315178	8.881784e-16	50
4315179	5.946023e-02	31
4315176	1.000000e+00	0
4315177	1.000000e+00	2
4315182	1.000000e+00	1
4315183	1.000000e+00	0
4315180	1.000000e+00	0
4315181	1.000000e+00	0
4315187	2.399438e-01	28
4315186	1.000000e+00	0
4315185	1.000000e+00	0
4315184	1.000000e+00	1
4315190	1.000000e+00	4
4315189	1.000000e+00	1
4315188	1.000000e+00	3
4315195	9.999972e-01	10
4315194	1.000000e+00	0
4315193	8.881784e-16	50
4315199	1.000000e+00	3
4315198	1.000000e+00	2
4315197	8.881784e-16	50
4315196	1.000000e+00	0
4315136	9.923267e-01	17
4315137	1.000000e+00	3
4315138	1.000000e+00	6
4315139	1.000000e+00	4
4315140	1.000000e+00	4
4315141	2.399438e-01	28
4315142	1.000000e+00	0
4315143	1.000000e+00	0
4315144	1.000000e+00	0
4315145	1.193067e-05	40
4315146	1.000000e+00	0
4315147	9.835804e-01	18
4315148	5.817779e-07	42
4315149	1.000000e+00	1
4315150	8.881784e-16	50
4315151	2.104926e-09	45
4315153	1.000000e+00	4
4315152	1.000000e+00	0
4315155	1.000000e+00	6
4315154	1.000000e+00	1
4315157	1.000000e+00	4
4315156	1.000000e+00	1
4315159	1.000000e+00	1
4315158	4.681115e-04	37
4315161	9.999972e-01	10
4315160	1.000000e+00	1
4315163	1.013194e-01	30
4315162	1.000000e+00	3
4315165	9.995319e-01	14
4315164	9.999549e-01	12
4315167	1.000000e+00	2
4315166	1.000000e+00	3
4315375	1.000000e+00	4
4315374	2.230891e-10	46
4315373	9.923267e-01	17
4315372	9.986989e-01	15
4315371	8.881784e-16	50
4315370	1.000000e+00	6
4315369	1.000000e+00	2
4315368	1.000000e+00	3
4315367	1.000000e+00	0
4315366	1.000000e+00	5
4315365	1.000000e+00	7
4315364	9.995319e-01	14
4315363	1.000000e+00	6
4315362	9.999999e-01	8
4315361	1.000000e+00	0
4315360	1.000000e+00	1
4315390	1.000000e+00	0
4315391	1.000000e+00	3
4315388	1.000000e+00	3
4315389	1.013194e-01	30
4315386	7.673339e-03	34
4315387	1.000000e+00	2
4315384	6.640945e-01	24
4315385	9.986989e-01	15
4315382	1.000000e+00	1
4315383	9.999999e-01	8
4315380	1.000000e+00	0
4315381	1.000000e+00	0
4315378	1.000000e+00	0
4315379	1.000000e+00	0
4315376	1.000000e+00	1
4315377	1.000000e+00	0
4315341	3.300224e-03	35
4315340	3.245432e-02	32
4315343	7.673339e-03	34
4315342	1.000000e+00	2
4315337	1.000000e+00	3
4315336	1.133316e-12	48
4315339	7.600562e-01	23
4315338	9.999972e-01	10
4315333	1.854161e-11	47
4315332	1.049339e-07	43
4315335	2.399438e-01	28
4315334	4.529710e-14	49
4315329	9.999549e-01	12
4315328	9.405398e-01	20
4315331	9.998471e-01	13
4315330	1.193067e-05	40
4315356	8.881784e-16	50
4315357	8.881784e-16	50
4315358	1.133316e-12	48
4315359	9.999999e-01	8
4315352	8.881784e-16	50
4315353	9.999549e-01	12
4315354	1.133316e-12	48
4315355	4.510745e-05	39
4315348	1.000000e+00	2
4315349	4.529710e-14	49
4315350	8.881784e-16	50
4315351	8.881784e-16	50
4315344	1.611182e-01	29
4315345	8.986806e-01	21
4315346	1.000000e+00	2
4315347	9.966998e-01	16
4315307	1.854161e-11	47
4315306	4.529710e-14	49
4315305	8.881784e-16	50
4315311	9.999549e-01	12
4315310	1.013194e-01	30
4315309	1.000000e+00	1
4315308	1.013194e-01	30
4315298	9.999549e-01	12
4315297	4.529710e-14	49
4315296	1.000000e+00	1
4315303	8.881784e-16	50
4315301	8.881784e-16	50
4315300	2.230891e-10	46
4315322	8.881784e-16	50
4315323	9.986989e-01	15
4315320	8.881784e-16	50
4315321	9.986989e-01	15
4315326	2.807050e-06	41
4315327	8.881784e-16	50
4315324	1.000000e+00	3
4315325	9.995319e-01	14
4315314	2.399438e-01	28
4315315	1.000000e+00	0
4315312	1.000000e+00	7
4315313	3.245432e-02	32
4315318	8.388818e-01	22
4315319	9.986989e-01	15
4315316	8.881784e-16	50
4315317	8.881784e-16	50
4315273	1.000000e+00	2
4315272	1.000000e+00	1
4315275	1.133316e-12	48
4315274	1.000000e+00	0
4315277	1.000000e+00	0
4315276	1.000000e+00	0
4315279	8.881784e-16	50
4315278	1.000000e+00	0
4315265	1.000000e+00	0
4315264	9.999999e-01	8
4315267	1.000000e+00	0
4315266	1.000000e+00	0
4315269	9.998471e-01	13
4315268	1.000000e+00	5
4315271	1.000000e+00	0
4315270	1.000000e+00	7
4315288	1.000000e+00	4
4315289	1.049339e-07	43
4315290	1.000000e+00	0
4315291	9.999549e-01	12
4315292	8.986806e-01	21
4315293	9.966998e-01	16
4315294	9.835804e-01	18
4315295	8.881784e-16	50
4315280	9.999999e-01	8
4315281	1.000000e+00	1
4315282	1.000000e+00	0
4315283	5.817779e-07	42
4315284	1.000000e+00	2
4315285	1.000000e+00	0
4315286	8.881784e-16	50
4315492	8.881784e-16	50
4315493	1.133316e-12	48
4315488	9.998471e-01	13
4315489	1.000000e+00	1
4315490	8.881784e-16	50
4315491	1.000000e+00	7
4315479	1.000000e+00	0
4315478	1.000000e+00	3
4315477	1.000000e+00	1
4315476	1.000000e+00	0
4315475	1.000000e+00	4
4315474	1.000000e+00	2
4315473	1.000000e+00	0
4315472	1.000000e+00	2
4315487	9.966998e-01	16
4315486	1.000000e+00	0
4315485	1.000000e+00	2
4315484	4.529710e-14	49
4315483	1.000000e+00	0
4315482	1.000000e+00	1
4315481	1.854161e-11	47
4315480	1.000000e+00	2
4315462	1.000000e+00	3
4315463	1.000000e+00	0
4315461	9.405398e-01	20
4315458	8.881784e-16	50
4315459	9.405398e-01	20
4315457	1.000000e+00	2
4315470	9.999972e-01	10
4315471	1.000000e+00	0
4315468	8.881784e-16	50
4315469	1.000000e+00	0
4315466	9.999994e-01	9
4315467	1.000000e+00	0
4315464	1.000000e+00	0
4315465	9.998471e-01	13
4315441	1.000000e+00	0
4315440	1.000000e+00	3
4315443	9.999972e-01	10
4315442	1.000000e+00	3
4315444	1.000000e+00	0
4315447	9.999994e-01	9
4315446	1.000000e+00	0
4315449	9.999972e-01	10
4315448	1.000000e+00	6
4315451	1.000000e+00	0
4315450	1.000000e+00	1
4315452	9.999549e-01	12
4315455	9.966998e-01	16
4315454	7.673339e-03	34
4315424	1.641957e-02	33
4315425	3.300224e-03	35
4315426	8.881784e-16	50
4315427	1.000000e+00	3
4315428	9.999999e-01	8
4315429	8.881784e-16	50
4315430	1.000000e+00	0
4315431	1.000000e+00	6
4315432	9.999881e-01	11
4315433	9.999999e-01	8
4315434	9.835804e-01	18
4315435	1.000000e+00	0
4315436	1.000000e+00	0
4315437	1.000000e+00	2
4315438	1.000000e+00	3
4315439	1.000000e+00	2
4315411	3.359055e-01	27
4315410	9.999999e-01	8
4315409	1.000000e+00	2
4315408	9.995319e-01	14
4315415	1.611182e-01	29
4315414	9.966998e-01	16
4315413	8.388818e-01	22
4315412	9.995319e-01	14
4315419	1.621870e-08	44
4315418	1.000000e+00	4
4315417	3.300224e-03	35
4315416	1.000000e+00	6
4315423	1.049339e-07	43
4315422	4.510745e-05	39
4315421	2.104926e-09	45
4315420	5.946023e-02	31
4315394	1.000000e+00	1
4315395	1.000000e+00	1
4315392	9.405398e-01	20
4315393	1.000000e+00	1
4315398	1.000000e+00	2
4315399	5.561376e-01	25
4315396	1.000000e+00	1
4315397	1.000000e+00	2
4315402	9.999999e-01	8
4315403	1.641957e-02	33
4315400	8.881784e-16	50
4315401	1.133316e-12	48
4315406	1.000000e+00	7
4315407	2.230891e-10	46
4315404	9.405398e-01	20
4315405	1.000000e+00	2
4313816	1.000000e+00	0
4313817	1.000000e+00	0
4313818	1.000000e+00	0
4313819	1.000000e+00	0
4313820	1.000000e+00	0
4313821	1.000000e+00	0
4313822	1.000000e+00	0
4313823	1.000000e+00	0
4313808	7.600562e-01	23
4313809	1.000000e+00	3
4313810	1.000000e+00	3
4313811	1.000000e+00	0
4313812	1.000000e+00	0
4313813	1.000000e+00	0
4313814	1.000000e+00	0
4313815	1.000000e+00	0
4313801	1.000000e+00	2
4313800	1.000000e+00	0
4313803	1.000000e+00	0
4313802	1.000000e+00	0
4313805	1.000000e+00	0
4313804	1.000000e+00	1
4313807	9.995319e-01	14
4313806	1.000000e+00	0
4313793	4.681115e-04	37
4313792	4.529710e-14	49
4313795	1.000000e+00	0
4313794	8.388818e-01	22
4313797	1.000000e+00	0
4313796	1.529320e-04	38
4313799	1.000000e+00	0
4313798	1.000000e+00	4
4313850	1.000000e+00	0
4313851	9.999972e-01	10
4313848	1.000000e+00	1
4313849	8.881784e-16	50
4313854	8.881784e-16	50
4313855	4.529710e-14	49
4313852	9.999999e-01	8
4313842	1.000000e+00	1
4313843	1.000000e+00	1
4313840	9.999972e-01	10
4313841	1.000000e+00	2
4313846	1.000000e+00	0
4313847	9.999972e-01	10
4313844	2.399438e-01	28
4313845	8.388818e-01	22
4313835	1.000000e+00	0
4313834	9.986989e-01	15
4313833	1.000000e+00	1
4313832	1.000000e+00	2
4313839	1.000000e+00	2
4313838	9.999881e-01	11
4313837	1.000000e+00	1
4313836	1.000000e+00	0
4313827	1.000000e+00	0
4313826	1.000000e+00	1
4313825	1.000000e+00	6
4313824	1.000000e+00	0
4313831	1.000000e+00	0
4313830	1.000000e+00	2
4313829	1.000000e+00	0
4313828	1.000000e+00	3
4313756	1.000000e+00	0
4313757	1.000000e+00	1
4313758	1.013194e-01	30
4313759	9.999994e-01	9
4313752	1.000000e+00	1
4313753	1.000000e+00	1
4313754	1.000000e+00	3
4313755	1.000000e+00	7
4313748	1.000000e+00	3
4313749	1.000000e+00	0
4313750	8.881784e-16	50
4313751	1.000000e+00	3
4313744	1.000000e+00	0
4313745	1.000000e+00	3
4313746	8.881784e-16	50
4313747	1.000000e+00	0
4313741	8.881784e-16	50
4313740	1.000000e+00	0
4313743	1.000000e+00	2
4313742	1.529320e-04	38
4313737	9.999994e-01	9
4313736	1.000000e+00	7
4313739	4.510745e-05	39
4313738	1.000000e+00	4
4313733	1.000000e+00	3
4313732	5.946023e-02	31
4313735	7.600562e-01	23
4313734	1.000000e+00	0
4313729	1.000000e+00	2
4313728	8.881784e-16	50
4313731	1.000000e+00	0
4313730	1.000000e+00	2
4313790	5.561376e-01	25
4313791	1.000000e+00	0
4313788	1.000000e+00	7
4313789	1.000000e+00	0
4313786	1.000000e+00	0
4313787	1.000000e+00	4
4313784	1.000000e+00	1
4313785	2.230891e-10	46
4313782	1.000000e+00	0
4313783	1.000000e+00	1
4313780	1.000000e+00	5
4313781	1.000000e+00	1
4313778	4.438624e-01	26
4313779	9.999999e-01	8
4313776	1.641957e-02	33
4313777	1.000000e+00	1
4313775	1.000000e+00	0
4313774	1.000000e+00	4
4313773	1.301086e-03	36
4313772	4.681115e-04	37
4313771	8.881784e-16	50
4313770	9.835804e-01	18
4313769	8.881784e-16	50
4313768	7.600562e-01	23
4313767	1.000000e+00	3
4313766	1.000000e+00	0
4313765	1.193067e-05	40
4313764	1.000000e+00	1
4313763	9.675457e-01	19
4313762	1.000000e+00	4
4313761	1.000000e+00	0
4313680	1.000000e+00	1
4313683	1.000000e+00	0
4313682	9.999881e-01	11
4313685	1.000000e+00	3
4313684	9.966998e-01	16
4313687	1.000000e+00	4
4313686	1.000000e+00	6
4313689	1.000000e+00	0
4313688	1.000000e+00	1
4313691	1.000000e+00	3
4313690	9.966998e-01	16
4313693	9.999972e-01	10
4313692	9.995319e-01	14
4313695	1.000000e+00	0
4313694	9.986989e-01	15
4313664	1.000000e+00	0
4313665	1.000000e+00	6
4313666	1.000000e+00	1
4313667	9.923267e-01	17
4313668	9.999994e-01	9
4313669	8.388818e-01	22
4313670	1.000000e+00	2
4313671	1.000000e+00	0
4313672	7.600562e-01	23
4313673	1.529320e-04	38
4313674	8.881784e-16	50
4313675	2.104926e-09	45
4313676	2.230891e-10	46
4313677	2.807050e-06	41
4313678	1.133316e-12	48
4313679	8.881784e-16	50
4313714	1.000000e+00	0
4313712	5.561376e-01	25
4313718	1.000000e+00	2
4313717	1.000000e+00	1
4313716	1.000000e+00	0
4313723	1.000000e+00	1
4313722	4.510745e-05	39
4313720	9.999881e-01	11
4313727	1.621870e-08	44
4313726	1.000000e+00	4
4313725	1.000000e+00	0
4313724	9.995319e-01	14
4313698	1.000000e+00	0
4313699	1.000000e+00	0
4313696	1.000000e+00	0
4313697	1.000000e+00	0
4313702	1.000000e+00	3
4313703	1.000000e+00	0
4313700	5.561376e-01	25
4313701	1.000000e+00	0
4313706	1.000000e+00	0
4313704	9.923267e-01	17
4313705	1.000000e+00	0
4313710	1.000000e+00	0
4313708	1.000000e+00	2
4313709	1.000000e+00	4
4313621	1.000000e+00	6
4313620	9.999999e-01	8
4313623	9.999881e-01	11
4313622	9.835804e-01	18
4313617	1.301086e-03	36
4313616	9.995319e-01	14
4313619	1.000000e+00	3
4313618	9.999999e-01	8
4313629	9.999994e-01	9
4313628	1.000000e+00	5
4313631	5.817779e-07	42
4313630	1.000000e+00	6
4313625	1.133316e-12	48
4313624	1.000000e+00	3
4313627	1.049339e-07	43
4313626	1.529320e-04	38
4313604	9.999881e-01	11
4313605	1.000000e+00	0
4313606	1.000000e+00	0
4313607	1.000000e+00	1
4313600	1.000000e+00	2
4313601	1.000000e+00	1
4313602	1.000000e+00	0
4313603	2.807050e-06	41
4313612	9.923267e-01	17
4313613	1.000000e+00	2
4313614	1.133316e-12	48
4313615	8.881784e-16	50
4313608	9.405398e-01	20
4313609	9.999994e-01	9
4313610	1.000000e+00	0
4313655	1.000000e+00	2
4313654	9.999881e-01	11
4313653	4.510745e-05	39
4313652	9.999999e-01	8
4313651	1.000000e+00	0
4313650	1.000000e+00	1
4313649	1.000000e+00	2
4313648	1.000000e+00	4
4313662	8.881784e-16	50
4313661	1.529320e-04	38
4313660	8.881784e-16	50
4313659	1.000000e+00	0
4313658	1.000000e+00	5
4313657	9.999549e-01	12
4313656	1.000000e+00	1
4313638	1.000000e+00	0
4313639	1.000000e+00	7
4313636	1.000000e+00	2
4313637	2.399438e-01	28
4313634	9.998471e-01	13
4313635	9.405398e-01	20
4313632	1.611182e-01	29
4313633	5.946023e-02	31
4313646	1.000000e+00	1
4313647	1.000000e+00	1
4313644	1.000000e+00	0
4313645	4.529710e-14	49
4313642	7.600562e-01	23
4313643	8.881784e-16	50
4313640	1.000000e+00	0
4313641	1.000000e+00	0
4314059	1.000000e+00	3
4314058	9.999549e-01	12
4314057	2.230891e-10	46
4314056	8.881784e-16	50
4314063	1.000000e+00	1
4314062	9.923267e-01	17
4314061	8.986806e-01	21
4314060	1.000000e+00	2
4314051	1.000000e+00	0
4314050	1.000000e+00	5
4314049	1.133316e-12	48
4314048	1.000000e+00	0
4314054	1.000000e+00	0
4314053	9.999881e-01	11
4314052	9.995319e-01	14
4314074	1.854161e-11	47
4314075	1.000000e+00	2
4314072	1.000000e+00	5
4314073	1.000000e+00	0
4314078	8.881784e-16	50
4314079	1.611182e-01	29
4314076	1.000000e+00	1
4314077	1.000000e+00	2
4314066	9.999972e-01	10
4314067	1.000000e+00	6
4314064	2.104926e-09	45
4314065	1.000000e+00	0
4314070	8.881784e-16	50
4314071	1.000000e+00	2
4314068	9.999549e-01	12
4314069	1.000000e+00	0
4314089	9.999972e-01	10
4314088	1.000000e+00	2
4314091	2.104926e-09	45
4314090	1.000000e+00	4
4314093	1.000000e+00	0
4314092	1.000000e+00	0
4314095	8.881784e-16	50
4314094	1.049339e-07	43
4314081	1.000000e+00	0
4314080	1.000000e+00	1
4314083	1.301086e-03	36
4314082	1.133316e-12	48
4314085	1.000000e+00	2
4314084	1.000000e+00	1
4314087	7.600562e-01	23
4314086	1.000000e+00	1
4314104	9.835804e-01	18
4314105	1.000000e+00	3
4314106	1.000000e+00	0
4314107	4.510745e-05	39
4314108	4.529710e-14	49
4314109	1.000000e+00	0
4314110	8.881784e-16	50
4314111	1.000000e+00	3
4314096	9.675457e-01	19
4314097	8.388818e-01	22
4314098	1.000000e+00	0
4314099	1.000000e+00	3
4314100	1.000000e+00	0
4314101	1.000000e+00	0
4314102	7.600562e-01	23
4314103	9.405398e-01	20
4313999	9.998471e-01	13
4313998	1.000000e+00	0
4313997	1.000000e+00	1
4313996	1.000000e+00	2
4313995	1.000000e+00	1
4313994	6.640945e-01	24
4313993	8.881784e-16	50
4313992	8.881784e-16	50
4313990	1.000000e+00	6
4313989	1.000000e+00	0
4313988	8.388818e-01	22
4313987	1.000000e+00	1
4313986	1.000000e+00	0
4313985	1.000000e+00	2
4313984	1.000000e+00	0
4314014	1.000000e+00	0
4314015	9.966998e-01	16
4314012	2.230891e-10	46
4314013	1.000000e+00	3
4314010	1.000000e+00	0
4314011	9.966998e-01	16
4314008	9.999994e-01	9
4314009	1.000000e+00	1
4314006	1.000000e+00	0
4314007	1.000000e+00	0
4314004	1.000000e+00	2
4314005	1.000000e+00	0
4314002	1.000000e+00	1
4314003	1.000000e+00	0
4314000	1.621870e-08	44
4314001	1.000000e+00	0
4314029	1.000000e+00	3
4314028	9.999999e-01	8
4314031	1.000000e+00	0
4314030	8.881784e-16	50
4314025	3.245432e-02	32
4314024	1.000000e+00	6
4314027	1.013194e-01	30
4314026	1.000000e+00	3
4314021	1.000000e+00	0
4314020	9.999999e-01	8
4314023	1.000000e+00	2
4314022	8.881784e-16	50
4314017	1.000000e+00	0
4314016	1.193067e-05	40
4314019	1.000000e+00	0
4314018	1.000000e+00	1
4314044	1.000000e+00	0
4314046	1.000000e+00	2
4314047	9.999994e-01	9
4314040	2.104926e-09	45
4314041	1.301086e-03	36
4314042	1.000000e+00	0
4314043	1.000000e+00	3
4314036	1.000000e+00	1
4314037	9.675457e-01	19
4314038	1.000000e+00	4
4314039	8.388818e-01	22
4314032	9.999994e-01	9
4314033	1.133316e-12	48
4314034	9.923267e-01	17
4314035	9.999994e-01	9
4313922	1.000000e+00	0
4313923	4.438624e-01	26
4313920	1.000000e+00	1
4313921	1.193067e-05	40
4313926	8.881784e-16	50
4313927	9.999972e-01	10
4313924	9.999972e-01	10
4313925	5.561376e-01	25
4313930	5.946023e-02	31
4313931	1.000000e+00	6
4313928	8.881784e-16	50
4313929	5.561376e-01	25
4313934	3.245432e-02	32
4313935	8.881784e-16	50
4313932	5.817779e-07	42
4313933	8.881784e-16	50
4313939	4.681115e-04	37
4313938	4.438624e-01	26
4313937	8.881784e-16	50
4313936	4.681115e-04	37
4313943	1.000000e+00	3
4313942	1.000000e+00	4
4313941	5.561376e-01	25
4313940	8.881784e-16	50
4313947	1.000000e+00	1
4313946	8.881784e-16	50
4313945	1.000000e+00	0
4313944	1.133316e-12	48
4313951	1.000000e+00	6
4313950	1.000000e+00	0
4313949	1.000000e+00	0
4313948	8.881784e-16	50
4313952	1.000000e+00	2
4313953	1.000000e+00	0
4313954	1.000000e+00	0
4313955	9.986989e-01	15
4313956	1.301086e-03	36
4313957	1.000000e+00	3
4313958	1.000000e+00	2
4313959	1.000000e+00	0
4313960	1.000000e+00	5
4313961	1.000000e+00	1
4313962	9.999881e-01	11
4313963	1.000000e+00	1
4313964	1.000000e+00	0
4313965	8.881784e-16	50
4313966	1.000000e+00	2
4313967	8.881784e-16	50
4313969	1.000000e+00	0
4313968	1.000000e+00	3
4313971	9.999994e-01	9
4313970	1.000000e+00	5
4313973	1.000000e+00	0
4313972	9.675457e-01	19
4313975	1.000000e+00	0
4313974	1.000000e+00	5
4313977	1.000000e+00	0
4313976	1.000000e+00	0
4313979	8.881784e-16	50
4313978	8.881784e-16	50
4313981	2.807050e-06	41
4313980	1.000000e+00	1
4313983	1.000000e+00	0
4313982	1.000000e+00	1
4313862	7.600562e-01	23
4313863	1.000000e+00	2
4313860	1.000000e+00	1
4313861	8.881784e-16	50
4313858	1.000000e+00	2
4313859	4.681115e-04	37
4313856	8.881784e-16	50
4313857	1.000000e+00	0
4313870	1.000000e+00	2
4313871	9.923267e-01	17
4313868	1.000000e+00	0
4313869	1.000000e+00	3
4313866	7.600562e-01	23
4313867	1.000000e+00	0
4313864	1.000000e+00	1
4313865	9.999999e-01	8
4313879	9.999994e-01	9
4313878	7.600562e-01	23
4313877	9.675457e-01	19
4313875	1.000000e+00	2
4313874	5.561376e-01	25
4313873	9.675457e-01	19
4313872	1.000000e+00	0
4313886	1.013194e-01	30
4313884	9.995319e-01	14
4313883	1.000000e+00	0
4313882	1.621870e-08	44
4313881	2.399438e-01	28
4313880	1.000000e+00	0
4313892	1.000000e+00	1
4313893	1.000000e+00	0
4313894	5.561376e-01	25
4313895	1.000000e+00	4
4313888	1.000000e+00	1
4313889	9.999994e-01	9
4313890	1.000000e+00	2
4313891	4.529710e-14	49
4313900	1.000000e+00	0
4313901	1.301086e-03	36
4313903	1.000000e+00	0
4313896	9.998471e-01	13
4313897	9.999881e-01	11
4313898	1.000000e+00	0
4313899	8.388818e-01	22
4313909	3.359055e-01	27
4313908	1.000000e+00	2
4313911	7.600562e-01	23
4313910	1.000000e+00	1
4313905	1.000000e+00	1
4313904	1.000000e+00	0
4313907	1.000000e+00	0
4313906	1.000000e+00	1
4313917	1.000000e+00	0
4313916	1.854161e-11	47
4313919	1.000000e+00	4
4313918	1.000000e+00	0
4313913	1.000000e+00	0
4313912	9.995319e-01	14
4313915	2.399438e-01	28
4313914	8.881784e-16	50
4313342	1.000000e+00	0
4313343	1.000000e+00	0
4313340	1.000000e+00	0
4313341	1.000000e+00	5
4313338	1.000000e+00	0
4313339	1.000000e+00	1
4313336	1.000000e+00	0
4313337	1.000000e+00	0
4313334	9.999972e-01	10
4313335	1.000000e+00	2
4313332	1.000000e+00	0
4313333	1.000000e+00	0
4313330	1.000000e+00	4
4313331	1.000000e+00	3
4313328	8.388818e-01	22
4313329	1.000000e+00	0
4313327	1.133316e-12	48
4313326	4.510745e-05	39
4313325	8.881784e-16	50
4313324	9.986989e-01	15
4313323	9.998471e-01	13
4313322	1.000000e+00	0
4313321	1.000000e+00	7
4313320	9.966998e-01	16
4313319	1.000000e+00	0
4313318	1.000000e+00	2
4313317	1.000000e+00	4
4313316	1.000000e+00	6
4313315	9.986989e-01	15
4313314	1.000000e+00	1
4313313	1.000000e+00	0
4313312	1.000000e+00	0
4313308	1.000000e+00	6
4313309	1.000000e+00	2
4313310	9.999881e-01	11
4313311	1.000000e+00	7
4313304	1.000000e+00	1
4313305	2.399438e-01	28
4313306	9.999549e-01	12
4313307	1.000000e+00	1
4313300	2.230891e-10	46
4313301	3.245432e-02	32
4313302	1.000000e+00	2
4313303	8.881784e-16	50
4313296	8.881784e-16	50
4313297	1.000000e+00	0
4313298	7.600562e-01	23
4313299	1.013194e-01	30
4313293	3.300224e-03	35
4313292	1.621870e-08	44
4313295	1.133316e-12	48
4313294	9.405398e-01	20
4313289	8.881784e-16	50
4313288	2.807050e-06	41
4313291	1.000000e+00	2
4313290	1.000000e+00	7
4313285	1.000000e+00	0
4313284	1.000000e+00	1
4313287	4.529710e-14	49
4313286	9.995319e-01	14
4313281	1.000000e+00	0
4313280	1.000000e+00	0
4313283	1.000000e+00	0
4313282	1.000000e+00	5
4313274	1.000000e+00	0
4313275	1.000000e+00	0
4313272	1.000000e+00	0
4313273	1.000000e+00	7
4313278	1.000000e+00	3
4313279	1.000000e+00	0
4313276	1.000000e+00	3
4313277	1.000000e+00	2
4313266	1.000000e+00	6
4313267	1.000000e+00	4
4313264	1.000000e+00	1
4313265	1.000000e+00	2
4313270	1.000000e+00	4
4313271	9.995319e-01	14
4313268	1.000000e+00	0
4313269	6.640945e-01	24
4313259	1.000000e+00	4
4313258	1.000000e+00	0
4313257	1.000000e+00	0
4313256	2.230891e-10	46
4313263	1.000000e+00	1
4313262	1.000000e+00	0
4313261	1.000000e+00	0
4313260	1.000000e+00	0
4313251	1.000000e+00	0
4313250	1.000000e+00	0
4313249	9.999972e-01	10
4313248	9.999994e-01	9
4313255	1.000000e+00	2
4313254	1.000000e+00	1
4313253	4.681115e-04	37
4313252	1.000000e+00	6
4313240	1.000000e+00	3
4313241	9.923267e-01	17
4313242	1.000000e+00	0
4313243	9.675457e-01	19
4313244	8.881784e-16	50
4313245	1.000000e+00	0
4313246	8.881784e-16	50
4313247	1.000000e+00	2
4313232	1.000000e+00	6
4313233	1.000000e+00	3
4313234	9.999994e-01	9
4313235	1.000000e+00	1
4313236	1.000000e+00	0
4313237	1.000000e+00	0
4313238	9.999999e-01	8
4313239	1.000000e+00	0
4313225	4.681115e-04	37
4313224	8.388818e-01	22
4313227	8.881784e-16	50
4313226	4.529710e-14	49
4313229	4.438624e-01	26
4313228	8.881784e-16	50
4313231	1.000000e+00	6
4313217	9.999972e-01	10
4313216	5.561376e-01	25
4313219	1.000000e+00	1
4313218	9.999999e-01	8
4313221	9.999994e-01	9
4313220	5.946023e-02	31
4313223	5.561376e-01	25
4313222	8.986806e-01	21
4313207	1.000000e+00	3
4313206	8.881784e-16	50
4313205	1.049339e-07	43
4313204	9.999972e-01	10
4313203	9.966998e-01	16
4313202	1.000000e+00	0
4313201	1.000000e+00	1
4313200	8.986806e-01	21
4313215	1.611182e-01	29
4313214	8.881784e-16	50
4313213	1.000000e+00	1
4313212	1.000000e+00	1
4313211	1.000000e+00	0
4313210	1.133316e-12	48
4313208	1.000000e+00	3
4313190	9.999994e-01	9
4313191	1.529320e-04	38
4313188	1.000000e+00	3
4313189	1.133316e-12	48
4313186	7.600562e-01	23
4313187	8.881784e-16	50
4313184	1.000000e+00	1
4313185	8.881784e-16	50
4313198	1.000000e+00	2
4313199	1.000000e+00	1
4313196	1.641957e-02	33
4313197	1.621870e-08	44
4313194	4.438624e-01	26
4313195	5.946023e-02	31
4313192	1.621870e-08	44
4313193	1.000000e+00	4
4313173	1.000000e+00	1
4313172	6.640945e-01	24
4313175	1.000000e+00	1
4313174	1.000000e+00	2
4313169	1.000000e+00	0
4313168	1.000000e+00	0
4313171	1.049339e-07	43
4313170	1.000000e+00	0
4313181	1.000000e+00	0
4313180	9.999994e-01	9
4313183	1.000000e+00	2
4313182	9.999999e-01	8
4313177	1.000000e+00	1
4313176	2.230891e-10	46
4313179	9.999881e-01	11
4313178	1.000000e+00	0
4313156	1.000000e+00	2
4313157	5.817779e-07	42
4313158	9.999999e-01	8
4313159	1.000000e+00	0
4313152	1.000000e+00	4
4313153	1.133316e-12	48
4313154	1.000000e+00	0
4313155	3.300224e-03	35
4313164	3.245432e-02	32
4313165	1.000000e+00	1
4313166	1.000000e+00	0
4313167	9.966998e-01	16
4313160	1.000000e+00	0
4313161	1.000000e+00	0
4313162	1.000000e+00	2
4313163	1.641957e-02	33
4313139	1.000000e+00	4
4313138	1.854161e-11	47
4313137	9.999881e-01	11
4313136	1.000000e+00	0
4313143	1.000000e+00	3
4313142	1.000000e+00	2
4313141	1.000000e+00	0
4313140	1.000000e+00	0
4313147	4.681115e-04	37
4313146	1.000000e+00	0
4313145	1.000000e+00	3
4313144	9.999549e-01	12
4313151	4.438624e-01	26
4313150	1.000000e+00	5
4313149	9.999999e-01	8
4313148	1.193067e-05	40
4313122	1.000000e+00	0
4313123	1.000000e+00	0
4313120	1.000000e+00	0
4313121	1.000000e+00	1
4313126	1.000000e+00	2
4313127	1.000000e+00	0
4313124	4.681115e-04	37
4313125	1.000000e+00	0
4313130	8.881784e-16	50
4313131	1.000000e+00	0
4313128	1.000000e+00	0
4313129	4.529710e-14	49
4313134	1.000000e+00	0
4313132	1.000000e+00	1
4313133	1.000000e+00	5
4313105	9.999549e-01	12
4313104	1.000000e+00	4
4313107	1.000000e+00	5
4313106	1.000000e+00	0
4313109	1.000000e+00	0
4313108	9.999999e-01	8
4313111	1.000000e+00	0
4313110	1.000000e+00	0
4313113	8.881784e-16	50
4313112	1.000000e+00	0
4313115	1.000000e+00	0
4313114	1.000000e+00	0
4313117	1.000000e+00	0
4313116	1.000000e+00	2
4313119	1.000000e+00	0
4313118	1.000000e+00	0
4313088	8.881784e-16	50
4313089	1.621870e-08	44
4313090	4.529710e-14	49
4313091	9.995319e-01	14
4313092	1.000000e+00	0
4313093	1.000000e+00	1
4313094	1.000000e+00	0
4313095	1.000000e+00	0
4313096	1.000000e+00	3
4313097	1.000000e+00	1
4313098	1.000000e+00	0
4313099	1.000000e+00	5
4313100	9.999994e-01	9
4313101	9.999999e-01	8
4313102	1.000000e+00	0
4313103	7.673339e-03	34
4313581	1.000000e+00	4
4313580	1.000000e+00	0
4313583	1.000000e+00	0
4313582	7.673339e-03	34
4313577	1.000000e+00	5
4313576	1.000000e+00	0
4313579	1.000000e+00	0
4313578	7.600562e-01	23
4313573	1.000000e+00	0
4313572	1.000000e+00	0
4313575	1.000000e+00	4
4313574	1.000000e+00	2
4313569	9.999994e-01	9
4313568	6.640945e-01	24
4313571	1.000000e+00	0
4313596	1.013194e-01	30
4313597	1.133316e-12	48
4313598	1.000000e+00	2
4313599	9.405398e-01	20
4313592	1.000000e+00	7
4313593	1.000000e+00	1
4313594	1.000000e+00	0
4313595	6.640945e-01	24
4313588	1.000000e+00	1
4313589	1.000000e+00	0
4313590	1.000000e+00	0
4313591	1.000000e+00	3
4313584	1.000000e+00	0
4313585	3.359055e-01	27
4313586	9.999972e-01	10
4313587	3.300224e-03	35
4313551	1.000000e+00	3
4313550	1.529320e-04	38
4313549	1.000000e+00	0
4313548	1.000000e+00	1
4313547	1.529320e-04	38
4313546	1.000000e+00	4
4313545	7.673339e-03	34
4313544	1.611182e-01	29
4313543	1.000000e+00	0
4313542	1.641957e-02	33
4313540	8.986806e-01	21
4313539	1.000000e+00	0
4313538	1.000000e+00	1
4313537	1.000000e+00	1
4313536	1.000000e+00	1
4313566	1.000000e+00	1
4313567	1.000000e+00	2
4313564	1.611182e-01	29
4313565	2.230891e-10	46
4313562	1.000000e+00	6
4313563	2.399438e-01	28
4313560	1.000000e+00	0
4313561	5.561376e-01	25
4313558	1.000000e+00	0
4313559	3.359055e-01	27
4313556	1.000000e+00	0
4313557	9.405398e-01	20
4313554	1.000000e+00	0
4313555	1.000000e+00	0
4313552	9.923267e-01	17
4313553	5.817779e-07	42
4313513	1.000000e+00	2
4313512	9.999972e-01	10
4313515	1.000000e+00	0
4313514	1.000000e+00	1
4313517	1.000000e+00	1
4313516	1.000000e+00	0
4313519	1.000000e+00	1
4313518	1.000000e+00	5
4313505	1.000000e+00	0
4313504	1.000000e+00	6
4313507	1.000000e+00	1
4313506	1.000000e+00	2
4313509	1.000000e+00	0
4313508	1.000000e+00	0
4313511	1.000000e+00	0
4313510	1.000000e+00	1
4313529	1.000000e+00	6
4313530	1.000000e+00	1
4313531	1.000000e+00	0
4313532	1.000000e+00	0
4313533	1.000000e+00	6
4313534	1.000000e+00	1
4313535	1.000000e+00	0
4313520	8.881784e-16	50
4313521	1.000000e+00	1
4313522	1.000000e+00	0
4313523	1.000000e+00	2
4313524	1.000000e+00	0
4313525	1.000000e+00	5
4313526	1.000000e+00	0
4313527	1.000000e+00	2
4313483	1.000000e+00	0
4313482	1.000000e+00	2
4313481	9.835804e-01	18
4313480	1.000000e+00	0
4313487	1.000000e+00	0
4313486	1.000000e+00	1
4313485	4.510745e-05	39
4313484	1.000000e+00	4
4313475	8.881784e-16	50
4313474	1.000000e+00	2
4313473	1.000000e+00	3
4313472	2.807050e-06	41
4313479	1.000000e+00	2
4313478	9.998471e-01	13
4313477	1.000000e+00	1
4313476	8.881784e-16	50
4313498	1.000000e+00	0
4313499	1.000000e+00	0
4313496	1.000000e+00	5
4313497	1.000000e+00	7
4313502	9.923267e-01	17
4313503	1.000000e+00	4
4313500	9.998471e-01	13
4313501	1.133316e-12	48
4313490	1.000000e+00	0
4313491	1.000000e+00	0
4313488	9.999549e-01	12
4313489	1.000000e+00	1
4313494	1.000000e+00	1
4313495	1.000000e+00	0
4313492	1.000000e+00	6
4313493	1.000000e+00	1
4313444	1.000000e+00	0
4313445	1.000000e+00	2
4313446	1.000000e+00	0
4313447	1.000000e+00	1
4313440	1.000000e+00	0
4313441	1.000000e+00	1
4313442	1.000000e+00	5
4313443	1.000000e+00	1
4313452	1.000000e+00	5
4313453	2.807050e-06	41
4313454	2.399438e-01	28
4313455	1.000000e+00	0
4313448	8.881784e-16	50
4313449	8.881784e-16	50
4313450	4.681115e-04	37
4313451	1.000000e+00	0
4313461	1.000000e+00	0
4313460	1.000000e+00	0
4313463	4.681115e-04	37
4313462	1.000000e+00	1
4313457	1.000000e+00	0
4313456	1.000000e+00	3
4313459	1.000000e+00	3
4313458	1.000000e+00	1
4313469	1.000000e+00	0
4313468	2.807050e-06	41
4313471	9.999881e-01	11
4313470	1.000000e+00	5
4313464	9.966998e-01	16
4313467	3.245432e-02	32
4313466	1.000000e+00	2
4313414	1.000000e+00	0
4313412	1.000000e+00	3
4313413	9.923267e-01	17
4313410	8.881784e-16	50
4313411	8.881784e-16	50
4313408	1.000000e+00	0
4313409	1.000000e+00	0
4313422	1.000000e+00	0
4313423	1.000000e+00	4
4313420	1.000000e+00	1
4313418	9.999549e-01	12
4313419	1.000000e+00	1
4313416	1.000000e+00	0
4313417	1.301086e-03	36
4313431	1.000000e+00	2
4313430	1.000000e+00	1
4313429	1.000000e+00	2
4313428	1.000000e+00	0
4313427	9.999881e-01	11
4313426	1.000000e+00	0
4313425	8.881784e-16	50
4313424	1.000000e+00	0
4313439	1.000000e+00	0
4313438	1.000000e+00	0
4313437	8.881784e-16	50
4313436	1.000000e+00	0
4313435	1.000000e+00	5
4313434	1.000000e+00	5
4313433	7.600562e-01	23
4313432	1.000000e+00	5
4313376	1.000000e+00	0
4313377	1.000000e+00	0
4313378	1.000000e+00	0
4313379	1.000000e+00	2
4313380	1.000000e+00	5
4313381	1.000000e+00	5
4313382	1.000000e+00	0
4313383	1.000000e+00	0
4313384	1.000000e+00	0
4313385	1.000000e+00	1
4313386	1.000000e+00	3
4313387	5.561376e-01	25
4313388	1.000000e+00	3
4313389	1.000000e+00	1
4313390	1.000000e+00	0
4313391	1.000000e+00	1
4313393	1.000000e+00	5
4313392	1.000000e+00	0
4313395	1.000000e+00	1
4313394	1.000000e+00	4
4313397	1.000000e+00	0
4313396	1.000000e+00	1
4313399	1.000000e+00	0
4313398	1.000000e+00	0
4313401	1.000000e+00	1
4313400	3.300224e-03	35
4313403	1.000000e+00	0
4313402	1.049339e-07	43
4313405	1.000000e+00	0
4313404	1.000000e+00	0
4313407	1.000000e+00	3
4313406	2.230891e-10	46
4313346	8.881784e-16	50
4313347	9.999972e-01	10
4313344	1.000000e+00	5
4313345	4.681115e-04	37
4313350	1.000000e+00	1
4313351	1.000000e+00	1
4313348	9.999999e-01	8
4313349	1.000000e+00	2
4313354	1.000000e+00	0
4313355	3.300224e-03	35
4313352	1.000000e+00	0
4313353	1.000000e+00	0
4313358	1.000000e+00	3
4313359	9.999881e-01	11
4313356	1.000000e+00	6
4313357	1.000000e+00	1
4313363	9.986989e-01	15
4313362	9.995319e-01	14
4313361	8.881784e-16	50
4313360	2.230891e-10	46
4313367	1.000000e+00	1
4313366	1.000000e+00	0
4313365	1.000000e+00	0
4313364	1.000000e+00	0
4313371	1.000000e+00	0
4313370	1.000000e+00	6
4313369	2.807050e-06	41
4313368	1.000000e+00	1
4313375	1.000000e+00	0
4313374	1.000000e+00	2
4313373	1.000000e+00	2
4313372	1.000000e+00	0
4314773	3.359055e-01	27
4314774	1.000000e+00	0
4314775	1.000000e+00	1
4314768	4.529710e-14	49
4314769	1.000000e+00	5
4314770	1.000000e+00	4
4314771	9.675457e-01	19
4314780	1.000000e+00	1
4314781	8.881784e-16	50
4314782	1.000000e+00	0
4314783	1.000000e+00	0
4314776	1.000000e+00	1
4314777	1.000000e+00	0
4314778	1.000000e+00	0
4314779	1.000000e+00	0
4314757	1.000000e+00	0
4314756	9.835804e-01	18
4314759	1.000000e+00	2
4314758	1.000000e+00	0
4314753	1.000000e+00	0
4314752	1.000000e+00	0
4314755	9.999994e-01	9
4314754	8.986806e-01	21
4314765	1.529320e-04	38
4314764	1.000000e+00	0
4314767	1.000000e+00	2
4314766	9.999994e-01	9
4314761	1.000000e+00	1
4314760	1.000000e+00	0
4314763	1.000000e+00	1
4314762	1.000000e+00	6
4314806	1.000000e+00	0
4314807	2.807050e-06	41
4314804	1.000000e+00	0
4314805	1.000000e+00	1
4314802	1.000000e+00	1
4314803	1.000000e+00	1
4314800	1.000000e+00	2
4314801	1.000000e+00	1
4314814	4.529710e-14	49
4314815	9.999549e-01	12
4314812	1.049339e-07	43
4314813	1.000000e+00	3
4314810	1.000000e+00	3
4314811	3.359055e-01	27
4314808	1.000000e+00	0
4314809	1.000000e+00	1
4314791	1.000000e+00	2
4314790	1.193067e-05	40
4314789	7.600562e-01	23
4314788	1.000000e+00	3
4314787	8.388818e-01	22
4314786	1.000000e+00	0
4314785	1.000000e+00	0
4314784	1.000000e+00	3
4314799	9.999972e-01	10
4314798	8.881784e-16	50
4314797	1.000000e+00	6
4314796	1.000000e+00	2
4314795	1.133316e-12	48
4314794	9.999549e-01	12
4314792	2.230891e-10	46
4314832	4.510745e-05	39
4314833	1.000000e+00	2
4314834	3.359055e-01	27
4314835	1.000000e+00	0
4314836	1.529320e-04	38
4314837	1.000000e+00	3
4314838	9.999972e-01	10
4314839	1.193067e-05	40
4314840	1.000000e+00	4
4314841	1.000000e+00	3
4314842	8.986806e-01	21
4314843	4.529710e-14	49
4314844	1.000000e+00	0
4314845	9.995319e-01	14
4314846	1.000000e+00	0
4314847	1.000000e+00	1
4314817	1.000000e+00	7
4314816	8.881784e-16	50
4314819	9.835804e-01	18
4314818	9.999881e-01	11
4314821	1.000000e+00	0
4314820	5.946023e-02	31
4314823	9.999999e-01	8
4314822	5.817779e-07	42
4314825	1.000000e+00	0
4314824	1.000000e+00	0
4314827	1.000000e+00	0
4314826	1.000000e+00	0
4314829	1.000000e+00	0
4314828	1.000000e+00	0
4314831	3.359055e-01	27
4314830	1.000000e+00	0
4314866	1.000000e+00	5
4314867	1.000000e+00	4
4314864	1.000000e+00	6
4314865	5.561376e-01	25
4314870	1.000000e+00	1
4314871	1.000000e+00	3
4314868	1.000000e+00	1
4314869	1.000000e+00	0
4314874	1.000000e+00	1
4314875	1.000000e+00	1
4314872	9.999994e-01	9
4314873	9.999549e-01	12
4314878	8.881784e-16	50
4314879	3.245432e-02	32
4314876	9.999999e-01	8
4314851	1.133316e-12	48
4314850	2.230891e-10	46
4314849	9.998471e-01	13
4314848	9.999549e-01	12
4314855	8.881784e-16	50
4314854	8.881784e-16	50
4314853	8.881784e-16	50
4314852	9.835804e-01	18
4314859	1.000000e+00	2
4314858	8.881784e-16	50
4314857	4.529710e-14	49
4314856	1.621870e-08	44
4314863	1.854161e-11	47
4314862	1.000000e+00	3
4314861	1.193067e-05	40
4314860	8.881784e-16	50
4314653	9.998471e-01	13
4314652	1.611182e-01	29
4314655	1.000000e+00	2
4314654	8.881784e-16	50
4314649	9.995319e-01	14
4314648	9.999972e-01	10
4314651	8.881784e-16	50
4314650	1.000000e+00	0
4314645	1.000000e+00	2
4314644	1.000000e+00	1
4314647	1.000000e+00	2
4314646	1.000000e+00	1
4314641	8.881784e-16	50
4314640	8.881784e-16	50
4314643	1.000000e+00	0
4314642	4.529710e-14	49
4314636	1.000000e+00	1
4314637	9.999994e-01	9
4314638	5.817779e-07	42
4314639	1.000000e+00	0
4314632	1.000000e+00	0
4314633	1.000000e+00	0
4314634	1.000000e+00	0
4314635	1.000000e+00	0
4314628	1.000000e+00	0
4314629	1.000000e+00	3
4314630	9.966998e-01	16
4314631	3.359055e-01	27
4314624	1.000000e+00	0
4314625	9.999549e-01	12
4314626	3.245432e-02	32
4314627	1.000000e+00	0
4314687	1.000000e+00	0
4314686	6.640945e-01	24
4314685	1.000000e+00	0
4314684	1.000000e+00	2
4314683	1.611182e-01	29
4314682	9.999972e-01	10
4314681	1.000000e+00	2
4314680	1.000000e+00	1
4314679	1.000000e+00	0
4314678	1.133316e-12	48
4314677	1.000000e+00	4
4314676	1.000000e+00	3
4314675	1.000000e+00	4
4314674	1.000000e+00	3
4314673	1.000000e+00	2
4314672	9.999881e-01	11
4314670	1.000000e+00	1
4314671	9.999994e-01	9
4314668	1.000000e+00	7
4314669	1.000000e+00	2
4314666	1.000000e+00	0
4314667	2.230891e-10	46
4314664	1.000000e+00	0
4314665	9.999994e-01	9
4314662	1.000000e+00	0
4314663	1.000000e+00	0
4314660	1.000000e+00	4
4314661	1.000000e+00	0
4314658	1.000000e+00	0
4314659	1.000000e+00	0
4314656	4.681115e-04	37
4314657	1.000000e+00	2
4314713	9.986989e-01	15
4314712	1.000000e+00	7
4314714	1.000000e+00	0
4314717	1.301086e-03	36
4314716	4.510745e-05	39
4314719	1.000000e+00	0
4314718	1.000000e+00	0
4314704	1.301086e-03	36
4314707	8.881784e-16	50
4314706	5.817779e-07	42
4314708	8.881784e-16	50
4314711	1.854161e-11	47
4314696	9.999881e-01	11
4314697	1.000000e+00	3
4314698	1.000000e+00	0
4314699	7.673339e-03	34
4314700	1.000000e+00	2
4314701	9.835804e-01	18
4314702	8.881784e-16	50
4314703	4.529710e-14	49
4314688	1.000000e+00	0
4314689	1.000000e+00	2
4314690	1.000000e+00	0
4314691	1.000000e+00	0
4314692	9.999994e-01	9
4314693	1.000000e+00	2
4314694	8.986806e-01	21
4314695	1.000000e+00	0
4314747	2.399438e-01	28
4314746	1.000000e+00	6
4314745	1.000000e+00	2
4314744	1.000000e+00	4
4314751	1.000000e+00	0
4314750	1.000000e+00	2
4314749	1.000000e+00	1
4314748	1.000000e+00	7
4314739	1.000000e+00	0
4314738	9.999994e-01	9
4314737	1.000000e+00	0
4314736	1.000000e+00	0
4314743	1.000000e+00	4
4314742	1.000000e+00	0
4314741	1.000000e+00	7
4314740	1.000000e+00	0
4314730	1.000000e+00	4
4314731	1.000000e+00	0
4314728	1.000000e+00	0
4314729	1.000000e+00	2
4314734	1.000000e+00	0
4314735	1.000000e+00	1
4314732	1.000000e+00	0
4314733	1.000000e+00	1
4314722	1.013194e-01	30
4314723	9.405398e-01	20
4314720	1.000000e+00	5
4314721	9.999549e-01	12
4314726	1.000000e+00	2
4314727	1.000000e+00	1
4314724	1.000000e+00	1
4314725	9.675457e-01	19
4315015	1.000000e+00	7
4315014	6.640945e-01	24
4315013	1.854161e-11	47
4315012	9.923267e-01	17
4315011	8.881784e-16	50
4315010	1.301086e-03	36
4315009	1.000000e+00	5
4315008	1.000000e+00	0
4315023	8.881784e-16	50
4315022	9.966998e-01	16
4315021	8.881784e-16	50
4315020	9.999972e-01	10
4315019	4.529710e-14	49
4315018	8.881784e-16	50
4315017	5.946023e-02	31
4315016	9.835804e-01	18
4315030	1.000000e+00	5
4315031	1.000000e+00	3
4315028	6.640945e-01	24
4315029	4.438624e-01	26
4315026	1.854161e-11	47
4315027	1.529320e-04	38
4315024	1.000000e+00	7
4315025	1.854161e-11	47
4315038	9.999994e-01	9
4315039	1.000000e+00	1
4315036	1.000000e+00	0
4315037	1.000000e+00	1
4315034	9.986989e-01	15
4315035	9.999881e-01	11
4315032	1.621870e-08	44
4315033	1.000000e+00	3
4315045	1.000000e+00	0
4315044	1.000000e+00	0
4315047	1.000000e+00	2
4315046	9.999549e-01	12
4315041	1.000000e+00	0
4315040	1.000000e+00	0
4315043	1.000000e+00	0
4315042	1.000000e+00	0
4315053	1.000000e+00	2
4315052	1.000000e+00	0
4315055	4.438624e-01	26
4315054	1.000000e+00	0
4315049	1.000000e+00	1
4315048	8.881784e-16	50
4315051	1.000000e+00	3
4315050	1.000000e+00	2
4315060	8.881784e-16	50
4315061	1.013194e-01	30
4315062	1.000000e+00	1
4315063	1.000000e+00	0
4315056	2.104926e-09	45
4315057	9.999999e-01	8
4315058	1.000000e+00	1
4315059	9.966998e-01	16
4315068	1.000000e+00	1
4315069	1.000000e+00	2
4315070	9.999972e-01	10
4315071	5.946023e-02	31
4315064	9.675457e-01	19
4315065	9.966998e-01	16
4315066	2.399438e-01	28
4315067	9.966998e-01	16
4315075	8.881784e-16	50
4315074	9.999994e-01	9
4315073	4.529710e-14	49
4315072	1.000000e+00	1
4315079	1.000000e+00	0
4315078	9.999999e-01	8
4315077	1.000000e+00	0
4315076	1.000000e+00	0
4315083	1.000000e+00	1
4315082	1.000000e+00	0
4315081	9.999972e-01	10
4315080	8.388818e-01	22
4315087	1.000000e+00	4
4315086	1.000000e+00	0
4315085	1.000000e+00	1
4315084	1.000000e+00	0
4315090	1.000000e+00	1
4315091	1.000000e+00	0
4315088	1.000000e+00	1
4315089	1.000000e+00	0
4315095	1.854161e-11	47
4315092	9.999999e-01	8
4315093	1.000000e+00	0
4315098	1.000000e+00	0
4315099	1.000000e+00	1
4315096	1.000000e+00	0
4315097	1.000000e+00	0
4315102	1.000000e+00	1
4315103	1.301086e-03	36
4315100	9.999994e-01	9
4315101	1.000000e+00	0
4315105	1.000000e+00	0
4315104	2.807050e-06	41
4315107	8.881784e-16	50
4315106	1.621870e-08	44
4315109	5.946023e-02	31
4315108	8.881784e-16	50
4315111	1.000000e+00	3
4315110	9.986989e-01	15
4315113	9.998471e-01	13
4315112	1.000000e+00	4
4315115	1.000000e+00	4
4315114	1.000000e+00	0
4315117	1.641957e-02	33
4315116	1.611182e-01	29
4315119	1.000000e+00	1
4315118	8.881784e-16	50
4315120	1.000000e+00	0
4315121	1.000000e+00	0
4315122	9.999972e-01	10
4315123	9.923267e-01	17
4315124	8.986806e-01	21
4315125	1.000000e+00	0
4315126	1.000000e+00	0
4315127	3.300224e-03	35
4315128	1.000000e+00	0
4315129	1.000000e+00	0
4315130	1.000000e+00	0
4315131	1.000000e+00	2
4315132	9.999994e-01	9
4315133	9.999881e-01	11
4315134	5.561376e-01	25
4315135	8.881784e-16	50
4314894	1.000000e+00	5
4314895	1.000000e+00	6
4314892	1.000000e+00	0
4314893	1.000000e+00	3
4314890	1.000000e+00	1
4314891	1.000000e+00	0
4314888	1.000000e+00	0
4314889	1.000000e+00	1
4314886	1.000000e+00	0
4314887	8.881784e-16	50
4314884	8.881784e-16	50
4314885	1.000000e+00	1
4314882	1.000000e+00	0
4314883	1.000000e+00	0
4314880	1.000000e+00	0
4314881	1.000000e+00	3
4314911	1.193067e-05	40
4314910	5.946023e-02	31
4314909	8.388818e-01	22
4314908	2.399438e-01	28
4314907	2.230891e-10	46
4314906	2.807050e-06	41
4314905	1.000000e+00	7
4314904	1.000000e+00	3
4314903	8.881784e-16	50
4314902	1.000000e+00	1
4314901	1.000000e+00	1
4314900	1.000000e+00	0
4314899	9.999972e-01	10
4314898	4.438624e-01	26
4314897	8.881784e-16	50
4314896	1.000000e+00	3
4314924	1.000000e+00	3
4314925	9.999972e-01	10
4314926	9.966998e-01	16
4314927	1.000000e+00	2
4314920	4.438624e-01	26
4314921	1.000000e+00	2
4314922	1.000000e+00	1
4314923	1.000000e+00	0
4314916	4.438624e-01	26
4314917	1.000000e+00	5
4314919	1.000000e+00	1
4314912	8.881784e-16	50
4314913	9.999972e-01	10
4314914	1.611182e-01	29
4314915	8.881784e-16	50
4314941	1.000000e+00	2
4314940	9.986989e-01	15
4314943	1.000000e+00	0
4314942	1.000000e+00	7
4314937	1.000000e+00	2
4314936	1.000000e+00	0
4314939	1.000000e+00	1
4314938	9.999999e-01	8
4314933	6.640945e-01	24
4314932	1.000000e+00	1
4314935	9.999999e-01	8
4314934	9.995319e-01	14
4314929	1.133316e-12	48
4314928	1.000000e+00	1
4314931	2.807050e-06	41
4314930	1.000000e+00	2
4314954	8.881784e-16	50
4314955	1.000000e+00	2
4314952	6.640945e-01	24
4314953	1.000000e+00	1
4314958	4.529710e-14	49
4314959	1.000000e+00	2
4314956	9.999549e-01	12
4314957	1.301086e-03	36
4314946	9.999999e-01	8
4314947	1.000000e+00	4
4314944	1.000000e+00	6
4314945	9.966998e-01	16
4314950	9.999972e-01	10
4314951	9.998471e-01	13
4314948	9.405398e-01	20
4314949	1.000000e+00	7
4314971	9.995319e-01	14
4314970	1.000000e+00	1
4314969	1.000000e+00	4
4314968	8.986806e-01	21
4314975	9.999881e-01	11
4314974	1.000000e+00	4
4314973	1.000000e+00	0
4314972	1.000000e+00	0
4314963	1.000000e+00	1
4314962	1.000000e+00	5
4314961	1.000000e+00	7
4314960	1.000000e+00	4
4314967	1.000000e+00	2
4314966	5.817779e-07	42
4314965	1.133316e-12	48
4314964	9.998471e-01	13
4314984	1.000000e+00	0
4314985	7.673339e-03	34
4314986	4.510745e-05	39
4314987	4.529710e-14	49
4314988	1.529320e-04	38
4314990	8.881784e-16	50
4314991	1.000000e+00	1
4314976	1.000000e+00	1
4314977	1.000000e+00	0
4314978	9.999994e-01	9
4314979	1.133316e-12	48
4314980	4.529710e-14	49
4314981	5.561376e-01	25
4314982	1.621870e-08	44
4314983	1.000000e+00	0
4315001	1.000000e+00	0
4315000	1.000000e+00	1
4315002	1.000000e+00	0
4315005	7.673339e-03	34
4315004	8.881784e-16	50
4315007	1.000000e+00	0
4315006	1.000000e+00	4
4314993	3.245432e-02	32
4314992	1.000000e+00	0
4314995	1.854161e-11	47
4314994	9.999972e-01	10
4314997	1.000000e+00	0
4314996	1.000000e+00	0
4314999	1.000000e+00	0
4314998	1.000000e+00	0
4314290	9.995319e-01	14
4314291	3.245432e-02	32
4314288	1.000000e+00	4
4314289	1.000000e+00	1
4314294	1.000000e+00	4
4314295	1.000000e+00	0
4314292	2.399438e-01	28
4314293	1.013194e-01	30
4314299	5.946023e-02	31
4314296	1.193067e-05	40
4314297	8.881784e-16	50
4314302	1.000000e+00	1
4314303	1.000000e+00	1
4314300	1.000000e+00	0
4314301	1.000000e+00	0
4314275	1.000000e+00	0
4314274	1.000000e+00	0
4314273	9.923267e-01	17
4314272	2.104926e-09	45
4314279	1.000000e+00	1
4314278	1.000000e+00	0
4314277	1.000000e+00	0
4314276	1.000000e+00	1
4314283	1.000000e+00	6
4314282	1.000000e+00	0
4314281	1.000000e+00	6
4314280	9.999549e-01	12
4314286	1.000000e+00	2
4314285	9.999881e-01	11
4314256	5.817779e-07	42
4314257	8.881784e-16	50
4314258	3.359055e-01	27
4314259	1.000000e+00	0
4314260	1.000000e+00	0
4314261	1.000000e+00	1
4314262	2.104926e-09	45
4314263	1.000000e+00	0
4314264	1.000000e+00	2
4314265	1.000000e+00	5
4314266	4.529710e-14	49
4314267	1.000000e+00	0
4314268	4.529710e-14	49
4314269	1.000000e+00	0
4314270	1.000000e+00	2
4314271	8.881784e-16	50
4314241	1.000000e+00	0
4314240	1.000000e+00	0
4314243	9.999972e-01	10
4314242	9.999549e-01	12
4314245	1.000000e+00	6
4314244	1.000000e+00	2
4314247	1.000000e+00	2
4314246	1.000000e+00	0
4314249	1.000000e+00	3
4314248	1.000000e+00	0
4314251	1.000000e+00	0
4314250	1.000000e+00	2
4314253	1.000000e+00	0
4314252	1.000000e+00	0
4314255	1.000000e+00	7
4314254	8.881784e-16	50
4314358	1.000000e+00	0
4314359	1.000000e+00	0
4314356	8.881784e-16	50
4314357	1.000000e+00	0
4314354	9.999549e-01	12
4314355	1.000000e+00	1
4314352	1.000000e+00	4
4314353	1.000000e+00	0
4314366	1.000000e+00	2
4314367	5.946023e-02	31
4314364	1.000000e+00	0
4314365	1.000000e+00	1
4314362	1.000000e+00	0
4314363	8.881784e-16	50
4314360	1.000000e+00	0
4314361	1.000000e+00	0
4314343	1.000000e+00	0
4314342	1.000000e+00	0
4314341	9.675457e-01	19
4314340	2.399438e-01	28
4314339	8.881784e-16	50
4314338	1.000000e+00	2
4314337	1.854161e-11	47
4314336	1.854161e-11	47
4314351	1.000000e+00	0
4314350	1.000000e+00	1
4314349	1.000000e+00	4
4314348	1.049339e-07	43
4314347	1.000000e+00	0
4314346	1.000000e+00	1
4314345	1.641957e-02	33
4314344	1.000000e+00	5
4314324	1.000000e+00	1
4314325	1.000000e+00	5
4314326	9.999549e-01	12
4314327	2.104926e-09	45
4314320	9.999549e-01	12
4314321	1.000000e+00	4
4314322	3.359055e-01	27
4314323	1.000000e+00	0
4314332	1.000000e+00	1
4314333	1.000000e+00	5
4314334	1.000000e+00	0
4314335	1.000000e+00	4
4314328	1.000000e+00	0
4314329	1.000000e+00	0
4314330	1.000000e+00	0
4314331	8.881784e-16	50
4314309	1.000000e+00	0
4314311	1.000000e+00	1
4314310	9.999549e-01	12
4314305	1.000000e+00	1
4314304	1.133316e-12	48
4314307	1.000000e+00	3
4314306	9.986989e-01	15
4314317	1.000000e+00	0
4314316	8.881784e-16	50
4314319	9.405398e-01	20
4314318	1.000000e+00	1
4314313	8.881784e-16	50
4314312	8.881784e-16	50
4314315	8.881784e-16	50
4314314	8.881784e-16	50
4314171	1.000000e+00	7
4314170	1.000000e+00	4
4314169	9.999999e-01	8
4314175	9.999999e-01	8
4314174	1.000000e+00	0
4314173	1.000000e+00	0
4314172	1.000000e+00	0
4314163	5.817779e-07	42
4314162	8.881784e-16	50
4314161	4.529710e-14	49
4314160	1.000000e+00	3
4314167	1.000000e+00	6
4314166	1.000000e+00	0
4314165	1.000000e+00	0
4314164	1.000000e+00	0
4314154	1.000000e+00	1
4314155	9.999549e-01	12
4314152	3.245432e-02	32
4314153	1.000000e+00	2
4314158	1.000000e+00	1
4314159	9.923267e-01	17
4314156	8.881784e-16	50
4314157	1.000000e+00	5
4314146	9.999881e-01	11
4314147	1.000000e+00	1
4314144	2.230891e-10	46
4314145	8.881784e-16	50
4314150	9.998471e-01	13
4314151	1.000000e+00	4
4314148	8.388818e-01	22
[truncated: 4,422 more rows]
