# Supplementary material for: Translational Selection Is Ubiquitous in Prokaryotes
Source: PLoS Genet. 2010 Jun 24;6(6):e1001004. doi: 10.1371/journal.pgen.1001004 (PMC2891978; doi:10.1371/journal.pgen.1001004)
Supplement: Dataset S1 — OCU/non-OCU gene calls in 461 Bacterial and Archaeal genomes, and summary tables of genome properties and OCU preferences for specific codons. (4.77 MB ZIP) [file pgen.1001004.s001.zip › Dataset_S1_Bacteria/Burkholderia_mallei_ATCC_23344.arff.ocuGenes]

GeneID	signTest_p	ocuProbWinCnt
3090988	1.000000e+00	4
3090990	4.438624e-01	26
3090984	9.405398e-01	20
3090985	1.000000e+00	0
3090986	1.000000e+00	4
3090987	1.000000e+00	3
3090980	8.881784e-16	50
3090981	1.000000e+00	3
3090982	1.000000e+00	1
3090983	4.438624e-01	26
3090976	1.000000e+00	5
3090977	2.230891e-10	46
3090978	1.000000e+00	1
3090979	9.999994e-01	9
3091005	6.640945e-01	24
3091004	1.000000e+00	3
3091006	8.881784e-16	50
3091001	1.000000e+00	6
3091000	1.000000e+00	5
3091003	1.000000e+00	1
3091002	1.000000e+00	1
3090996	1.000000e+00	3
3090998	8.881784e-16	50
3090993	8.388818e-01	22
3090995	1.000000e+00	4
3090994	1.000000e+00	4
3090958	9.923267e-01	17
3090959	5.817779e-07	42
3090956	9.999881e-01	11
3090957	1.000000e+00	0
3090954	1.000000e+00	0
3090955	1.133316e-12	48
3090952	9.999999e-01	8
3090953	1.000000e+00	1
3090950	9.998471e-01	13
3090951	1.621870e-08	44
3090948	1.000000e+00	0
3090949	1.000000e+00	3
3090946	1.854161e-11	47
3090947	1.621870e-08	44
3090944	9.999881e-01	11
3090945	8.881784e-16	50
3090974	8.388818e-01	22
3090973	1.621870e-08	44
3090972	9.999881e-01	11
3090971	1.000000e+00	1
3090970	1.000000e+00	4
3090969	1.000000e+00	4
3090968	5.817779e-07	42
3090967	8.881784e-16	50
3090965	5.946023e-02	31
3090964	1.000000e+00	0
3090963	1.000000e+00	1
3090962	1.000000e+00	0
3090961	6.640945e-01	24
3090960	1.000000e+00	0
3091048	1.000000e+00	0
3091050	8.881784e-16	50
3091051	1.000000e+00	6
3091052	1.000000e+00	2
3091053	9.999994e-01	9
3091054	1.000000e+00	1
3091055	1.000000e+00	1
3091040	1.000000e+00	1
3091041	1.854161e-11	47
3091042	1.000000e+00	7
3091044	9.999549e-01	12
3091045	1.000000e+00	1
3091046	6.640945e-01	24
3091047	9.999972e-01	10
3091065	1.000000e+00	0
3091064	1.000000e+00	0
3091067	6.640945e-01	24
3091066	1.013194e-01	30
3091069	1.000000e+00	2
3091068	1.000000e+00	1
3091070	1.000000e+00	6
3091057	1.000000e+00	3
3091056	1.000000e+00	5
3091058	6.640945e-01	24
3091061	1.000000e+00	1
3091060	1.000000e+00	2
3091062	1.000000e+00	0
3091018	1.133316e-12	48
3091019	1.529320e-04	38
3091016	1.000000e+00	6
3091017	1.000000e+00	2
3091022	1.000000e+00	2
3091023	7.600562e-01	23
3091020	1.000000e+00	0
3091010	1.301086e-03	36
3091011	1.000000e+00	2
3091009	1.000000e+00	4
3091014	1.000000e+00	1
3091015	1.621870e-08	44
3091012	1.000000e+00	0
3091013	1.000000e+00	0
3091035	9.835804e-01	18
3091034	8.986806e-01	21
3091033	9.999549e-01	12
3091032	4.529710e-14	49
3091039	1.000000e+00	2
3091038	2.104926e-09	45
3091037	1.000000e+00	3
3091027	1.000000e+00	3
3091026	1.000000e+00	0
3091024	9.999972e-01	10
3091031	1.000000e+00	5
3091030	9.986989e-01	15
3091029	1.854161e-11	47
3091028	1.641957e-02	33
3091108	1.000000e+00	1
3091111	1.000000e+00	0
3091110	1.000000e+00	6
3091105	8.881784e-16	50
3091104	4.510745e-05	39
3091107	4.529710e-14	49
3091106	1.000000e+00	5
3091117	1.000000e+00	0
3091119	9.405398e-01	20
3091113	9.999972e-01	10
3091112	1.000000e+00	0
3091115	1.000000e+00	0
3091114	1.000000e+00	0
3091124	1.000000e+00	3
3091125	1.000000e+00	1
3091126	9.999972e-01	10
3091127	1.000000e+00	0
3091120	1.000000e+00	5
3091121	1.000000e+00	0
3091122	9.999999e-01	8
3091123	3.359055e-01	27
3091132	1.000000e+00	1
3091133	1.000000e+00	2
3091134	1.133316e-12	48
3091135	9.999999e-01	8
3091128	9.986989e-01	15
3091130	1.000000e+00	0
3091131	1.000000e+00	0
3091079	1.000000e+00	0
3091078	9.999972e-01	10
3091077	8.881784e-16	50
3091076	1.000000e+00	1
3091075	1.000000e+00	1
3091074	9.999994e-01	9
3091073	4.529710e-14	49
3091072	4.510745e-05	39
3091087	5.946023e-02	31
3091083	4.510745e-05	39
3091082	9.999549e-01	12
3091081	8.881784e-16	50
3091080	1.000000e+00	0
3091094	9.835804e-01	18
3091092	1.000000e+00	0
3091093	1.133316e-12	48
3091088	1.000000e+00	3
3091089	8.881784e-16	50
3091102	1.000000e+00	1
3091103	1.000000e+00	6
3091100	9.999972e-01	10
3091101	1.000000e+00	1
3091098	1.000000e+00	4
3091099	5.561376e-01	25
3091096	4.510745e-05	39
3091097	4.529710e-14	49
3091169	1.000000e+00	6
3091168	9.999994e-01	9
3091171	1.000000e+00	0
3091170	1.000000e+00	3
3091173	1.000000e+00	0
3091172	1.000000e+00	2
3091175	1.000000e+00	3
3091174	1.000000e+00	0
3091177	1.000000e+00	4
3091176	1.000000e+00	0
3091179	1.000000e+00	1
3091178	1.133316e-12	48
3091181	1.529320e-04	38
3091183	1.000000e+00	0
3091182	1.000000e+00	2
3091184	1.000000e+00	0
3091189	9.923267e-01	17
3091190	9.999881e-01	11
3091191	1.854161e-11	47
3091192	1.000000e+00	0
3091196	1.000000e+00	2
3091197	1.000000e+00	1
3091198	2.399438e-01	28
3091139	8.881784e-16	50
3091138	1.000000e+00	4
3091137	4.681115e-04	37
3091136	9.835804e-01	18
3091143	1.000000e+00	0
3091142	1.000000e+00	2
3091141	1.000000e+00	1
3091140	9.995319e-01	14
3091146	9.405398e-01	20
3091145	1.000000e+00	0
3091151	1.000000e+00	1
3091148	1.000000e+00	0
3091155	1.000000e+00	0
3091152	1.000000e+00	0
3091153	9.999999e-01	8
3091158	9.675457e-01	19
3091159	1.000000e+00	1
3091156	1.000000e+00	4
3091157	9.995319e-01	14
3091163	1.000000e+00	4
3091160	9.966998e-01	16
3091161	9.999994e-01	9
3091167	1.000000e+00	0
3091165	1.000000e+00	0
3091263	9.675457e-01	19
3091262	1.000000e+00	0
3091261	1.000000e+00	0
3091260	9.999881e-01	11
3091259	1.000000e+00	1
3091258	1.000000e+00	4
3091256	7.673339e-03	34
3091255	9.998471e-01	13
3091254	1.000000e+00	3
3091252	1.000000e+00	0
3091251	1.000000e+00	1
3091250	1.000000e+00	3
3091248	1.133316e-12	48
3091246	1.049339e-07	43
3091244	1.000000e+00	0
3091245	3.245432e-02	32
3091242	9.999549e-01	12
3091243	1.000000e+00	1
3091240	4.529710e-14	49
3091241	1.000000e+00	1
3091238	1.000000e+00	2
3091239	1.000000e+00	1
3091236	9.999881e-01	11
3091237	1.000000e+00	7
3091234	4.529710e-14	49
3091232	1.000000e+00	6
3091233	2.399438e-01	28
3091229	8.881784e-16	50
3091231	9.999881e-01	11
3091227	1.000000e+00	0
3091221	9.986989e-01	15
3091220	1.000000e+00	1
3091223	1.000000e+00	4
3091222	9.998471e-01	13
3091216	7.673339e-03	34
3091219	1.000000e+00	0
3091218	1.000000e+00	5
3091212	8.388818e-01	22
3091214	1.000000e+00	0
3091215	1.049339e-07	43
3091208	1.000000e+00	1
3091209	9.986989e-01	15
3091210	1.000000e+00	2
3091211	9.999881e-01	11
3091204	1.000000e+00	2
3091205	8.881784e-16	50
3091206	1.000000e+00	0
3091200	1.000000e+00	7
3091201	9.995319e-01	14
3091202	1.000000e+00	0
3091203	1.000000e+00	2
3091323	1.000000e+00	1
3091321	1.000000e+00	0
3091320	9.995319e-01	14
3091327	1.000000e+00	2
3091326	6.640945e-01	24
3091325	9.986989e-01	15
3091324	1.000000e+00	1
3091315	1.000000e+00	4
3091314	1.000000e+00	5
3091312	1.193067e-05	40
3091318	9.986989e-01	15
3091317	1.000000e+00	0
3091316	9.999549e-01	12
3091306	1.000000e+00	0
3091304	1.000000e+00	1
3091305	1.000000e+00	0
3091310	1.013194e-01	30
3091311	1.000000e+00	0
3091308	1.000000e+00	2
3091309	1.000000e+00	4
3091298	1.133316e-12	48
3091299	1.000000e+00	0
3091296	1.529320e-04	38
3091297	1.000000e+00	2
3091302	1.000000e+00	4
3091303	9.999994e-01	9
3091300	1.000000e+00	0
3091290	9.999549e-01	12
3091293	9.835804e-01	18
3091292	8.881784e-16	50
3091295	4.510745e-05	39
3091294	5.561376e-01	25
3091280	1.000000e+00	1
3091283	1.000000e+00	2
3091282	8.881784e-16	50
3091285	9.998471e-01	13
3091284	1.000000e+00	4
3091287	1.000000e+00	3
3091286	1.000000e+00	1
3091274	1.000000e+00	3
3091275	8.881784e-16	50
3091277	1.000000e+00	1
3091278	2.399438e-01	28
3091264	1.611182e-01	29
3091265	3.359055e-01	27
3091266	1.000000e+00	3
3091267	9.999994e-01	9
3091268	1.000000e+00	0
3091269	8.881784e-16	50
3091270	2.807050e-06	41
3091271	9.986989e-01	15
3091382	5.817779e-07	42
3091380	2.399438e-01	28
3091381	1.000000e+00	7
3091378	5.946023e-02	31
3091379	1.000000e+00	2
3091376	8.881784e-16	50
3091377	1.000000e+00	0
3091390	9.999994e-01	9
3091391	1.000000e+00	0
3091388	9.986989e-01	15
3091387	8.881784e-16	50
3091384	1.000000e+00	0
3091385	1.000000e+00	0
3091367	1.000000e+00	6
3091365	9.999881e-01	11
3091363	1.000000e+00	3
3091362	9.999994e-01	9
3091361	8.986806e-01	21
3091360	1.000000e+00	0
3091375	9.835804e-01	18
3091374	1.000000e+00	2
3091373	1.000000e+00	6
3091372	9.986989e-01	15
3091371	1.000000e+00	5
3091370	6.640945e-01	24
3091369	1.000000e+00	2
3091368	1.000000e+00	1
3091348	8.881784e-16	50
3091350	8.986806e-01	21
3091351	9.999972e-01	10
3091347	2.104926e-09	45
3091356	1.000000e+00	0
3091357	8.986806e-01	21
3091358	3.359055e-01	27
3091352	1.000000e+00	0
3091353	8.881784e-16	50
3091354	1.000000e+00	0
3091355	8.388818e-01	22
3091333	1.000000e+00	1
3091332	5.561376e-01	25
3091335	4.529710e-14	49
3091334	9.999994e-01	9
3091329	9.999972e-01	10
3091328	9.999994e-01	9
3091331	1.000000e+00	1
3091330	1.000000e+00	5
3091343	1.000000e+00	3
3091342	1.611182e-01	29
3091337	1.049339e-07	43
3091336	8.881784e-16	50
3091339	8.986806e-01	21
3091338	8.881784e-16	50
3091408	1.000000e+00	4
3091409	1.000000e+00	5
3091410	1.000000e+00	1
3091411	8.388818e-01	22
3091412	9.999549e-01	12
3091413	1.000000e+00	2
3091414	9.923267e-01	17
3091415	1.000000e+00	2
3091416	1.000000e+00	0
3091417	1.000000e+00	0
3091418	1.000000e+00	2
3091419	9.966998e-01	16
3091420	2.230891e-10	46
3091421	1.000000e+00	2
3091393	1.000000e+00	3
3091392	1.000000e+00	1
3091395	1.000000e+00	2
3091394	1.000000e+00	0
3091397	2.807050e-06	41
3091401	4.438624e-01	26
3091403	1.000000e+00	5
3091402	9.675457e-01	19
3091405	1.000000e+00	2
3091407	1.000000e+00	0
3091406	8.881784e-16	50
3090442	3.300224e-03	35
3090443	1.000000e+00	0
3090440	1.000000e+00	0
3090441	1.000000e+00	1
3090447	1.000000e+00	0
3090444	1.000000e+00	4
3090445	1.000000e+00	7
3090434	1.641957e-02	33
3090435	9.999999e-01	8
3090432	1.000000e+00	2
3090433	1.000000e+00	0
3090438	8.881784e-16	50
3090439	1.000000e+00	2
3090436	1.000000e+00	0
3090437	1.000000e+00	0
3090459	1.000000e+00	0
3090458	8.881784e-16	50
3090457	1.000000e+00	0
3090456	1.000000e+00	0
3090463	1.000000e+00	2
3090462	1.000000e+00	0
3090461	1.000000e+00	5
3090460	9.999972e-01	10
3090451	1.133316e-12	48
3090450	1.854161e-11	47
3090449	8.881784e-16	50
3090448	9.986989e-01	15
PID_161579038	1.000000e+00	3
3090455	2.104926e-09	45
3090454	1.000000e+00	5
PID_161579040	1.000000e+00	0
3090453	1.000000e+00	3
PID_161579039	1.000000e+00	0
3090452	4.438624e-01	26
3090472	2.807050e-06	41
PID_161579041	1.000000e+00	0
3090474	8.881784e-16	50
PID_161579042	1.000000e+00	1
3090477	2.104926e-09	45
3090464	1.000000e+00	1
3090465	4.510745e-05	39
3090466	1.000000e+00	6
3090467	1.000000e+00	5
3090468	1.000000e+00	0
3090469	8.986806e-01	21
3090471	9.405398e-01	20
3090489	8.881784e-16	50
3090493	1.000000e+00	1
3090492	1.000000e+00	0
3090495	1.000000e+00	0
3090494	9.999549e-01	12
3090481	3.359055e-01	27
3090480	8.881784e-16	50
3090483	1.529320e-04	38
3090485	4.510745e-05	39
3090484	1.000000e+00	0
3090487	9.405398e-01	20
3090486	3.300224e-03	35
3090510	1.529320e-04	38
3090511	4.438624e-01	26
3090508	9.999972e-01	10
3090509	8.881784e-16	50
3090507	8.881784e-16	50
3090504	1.193067e-05	40
3090505	1.000000e+00	0
3090502	1.000000e+00	0
3090503	1.000000e+00	6
3090500	1.000000e+00	0
3090501	1.000000e+00	0
3090498	9.999994e-01	9
3090499	2.230891e-10	46
3090496	9.998471e-01	13
3090497	9.835804e-01	18
3090526	1.611182e-01	29
3090525	1.000000e+00	3
3090524	1.000000e+00	0
3090521	9.999994e-01	9
3090520	1.000000e+00	1
3090517	1.000000e+00	3
3090515	7.600562e-01	23
3090514	1.000000e+00	7
3090513	1.000000e+00	4
3090512	1.000000e+00	7
3090540	1.000000e+00	0
3090542	1.000000e+00	7
3090543	1.000000e+00	3
3090536	1.000000e+00	0
3090537	1.000000e+00	7
3090538	1.000000e+00	4
3090539	1.000000e+00	0
3090532	1.000000e+00	1
3090533	1.000000e+00	0
3090534	9.999972e-01	10
3090528	1.000000e+00	0
3090529	1.000000e+00	1
3090530	7.673339e-03	34
3090531	1.000000e+00	6
3090557	1.621870e-08	44
3090559	9.986989e-01	15
3090553	1.000000e+00	2
3090552	1.854161e-11	47
3090555	1.193067e-05	40
3090554	1.000000e+00	1
3090551	4.529710e-14	49
3090550	1.000000e+00	1
3090545	1.000000e+00	1
3090544	1.000000e+00	4
3090547	7.600562e-01	23
3090546	9.923267e-01	17
3090563	1.000000e+00	3
3090562	1.000000e+00	0
3090560	8.881784e-16	50
3090567	1.000000e+00	5
3090566	1.000000e+00	6
3090565	1.000000e+00	4
3090571	2.230891e-10	46
3090570	2.230891e-10	46
3090569	1.000000e+00	4
3090568	1.000000e+00	3
3090575	9.966998e-01	16
3090574	1.000000e+00	7
3090573	8.881784e-16	50
3090572	9.835804e-01	18
3090578	4.438624e-01	26
3090579	1.013194e-01	30
3090577	1.000000e+00	5
3090583	9.966998e-01	16
3090580	9.998471e-01	13
3090581	1.000000e+00	5
3090586	1.000000e+00	0
3090587	8.881784e-16	50
3090584	8.881784e-16	50
3090585	1.000000e+00	6
3090590	1.000000e+00	0
3090591	1.000000e+00	0
3090588	1.000000e+00	0
3090589	9.999972e-01	10
3090593	1.000000e+00	1
3090592	9.999994e-01	9
3090595	2.399438e-01	28
3090594	1.000000e+00	0
3090596	1.000000e+00	7
3090599	9.999972e-01	10
3090600	1.000000e+00	2
3090603	1.000000e+00	2
3090602	1.000000e+00	1
3090605	7.600562e-01	23
3090607	9.999999e-01	8
3090608	1.000000e+00	2
3090609	9.986989e-01	15
3090610	1.000000e+00	2
3090611	8.881784e-16	50
3090612	1.854161e-11	47
3090614	9.999881e-01	11
3090616	1.611182e-01	29
3090617	2.807050e-06	41
3090618	9.999994e-01	9
3090619	1.133316e-12	48
3090621	1.000000e+00	3
3090622	1.000000e+00	0
3090623	1.000000e+00	0
3090631	1.000000e+00	0
3090630	4.529710e-14	49
3090629	5.561376e-01	25
3090628	1.000000e+00	4
3090627	9.995319e-01	14
3090625	2.104926e-09	45
3090624	1.000000e+00	0
3090639	2.399438e-01	28
3090637	8.881784e-16	50
3090636	1.133316e-12	48
3090635	1.000000e+00	7
3090633	1.000000e+00	2
3090632	1.000000e+00	4
3090647	1.529320e-04	38
3090644	8.986806e-01	21
3090645	2.807050e-06	41
3090642	9.999549e-01	12
3090643	1.000000e+00	0
3090640	1.000000e+00	1
3090654	1.000000e+00	1
3090655	1.013194e-01	30
3090652	1.000000e+00	5
3090653	1.000000e+00	2
3090651	1.000000e+00	0
3090648	4.681115e-04	37
3090649	1.000000e+00	1
3090661	9.999972e-01	10
3090660	1.000000e+00	0
3090662	1.000000e+00	0
3090657	1.000000e+00	0
3090659	1.000000e+00	0
3090658	1.000000e+00	4
3090669	1.000000e+00	5
3090671	1.133316e-12	48
3090670	1.000000e+00	1
3090664	1.529320e-04	38
3090677	1.000000e+00	0
3090672	1.000000e+00	4
3090673	1.000000e+00	7
3090674	1.000000e+00	2
3090675	1.000000e+00	4
3090685	8.881784e-16	50
3090686	1.621870e-08	44
3090687	1.000000e+00	6
3090681	1.621870e-08	44
3090683	8.881784e-16	50
3090713	1.000000e+00	1
3090712	1.000000e+00	3
3090715	3.245432e-02	32
3090714	1.621870e-08	44
3090716	1.000000e+00	1
3090719	1.000000e+00	7
3090718	1.013194e-01	30
3090705	1.000000e+00	1
3090704	9.966998e-01	16
3090707	1.000000e+00	4
3090706	1.000000e+00	1
3090709	5.561376e-01	25
3090708	8.388818e-01	22
3090711	5.561376e-01	25
3090710	5.817779e-07	42
3090698	1.000000e+00	4
3090701	9.999972e-01	10
3090702	9.986989e-01	15
3090703	1.000000e+00	0
3090688	8.388818e-01	22
3090689	1.000000e+00	0
3090690	1.000000e+00	7
3090691	9.923267e-01	17
3090693	2.807050e-06	41
3090694	9.999881e-01	11
3090695	1.000000e+00	1
3090747	1.000000e+00	0
3090746	9.675457e-01	19
3090745	1.000000e+00	0
3090744	1.000000e+00	6
3090751	4.529710e-14	49
3090749	2.230891e-10	46
3090748	5.817779e-07	42
3090737	1.000000e+00	0
3090736	7.600562e-01	23
3090742	1.000000e+00	5
3090741	1.611182e-01	29
3090740	9.966998e-01	16
3090730	1.000000e+00	3
3090728	1.000000e+00	1
3090729	1.000000e+00	3
3090734	4.529710e-14	49
3090735	9.986989e-01	15
3090732	5.561376e-01	25
3090722	1.000000e+00	4
3090720	1.000000e+00	0
3090721	9.999972e-01	10
3090727	1.000000e+00	4
3090724	8.881784e-16	50
3090725	9.995319e-01	14
3090781	9.999994e-01	9
3090780	9.995319e-01	14
3090783	4.529710e-14	49
3090782	9.923267e-01	17
3090777	9.999549e-01	12
3090779	9.999999e-01	8
3090778	9.835804e-01	18
3090772	1.000000e+00	1
3090775	1.000000e+00	2
3090774	1.000000e+00	2
3090769	9.999972e-01	10
3090768	9.999972e-01	10
3090771	1.000000e+00	5
3090770	1.000000e+00	0
3090764	1.000000e+00	4
3090765	1.000000e+00	5
3090766	1.000000e+00	0
3090767	1.000000e+00	0
3090760	1.000000e+00	0
3090761	1.000000e+00	0
3090762	8.881784e-16	50
3090763	3.300224e-03	35
3090757	7.673339e-03	34
3090758	1.000000e+00	2
3090759	1.000000e+00	0
3090752	1.000000e+00	0
3090755	1.000000e+00	0
3090815	1.000000e+00	0
3090814	4.438624e-01	26
3090813	1.000000e+00	2
3090812	1.301086e-03	36
3090810	1.000000e+00	1
3090809	1.000000e+00	0
3090808	1.000000e+00	2
3090806	4.510745e-05	39
3090805	9.405398e-01	20
3090804	1.000000e+00	4
3090803	1.000000e+00	1
3090802	1.000000e+00	6
3090801	9.986989e-01	15
3090800	4.681115e-04	37
3090798	9.999881e-01	11
3090799	1.000000e+00	4
3090796	1.000000e+00	0
3090794	1.000000e+00	0
3090795	1.000000e+00	3
3090792	1.000000e+00	1
3090793	1.000000e+00	1
3090791	1.000000e+00	0
3090788	1.000000e+00	1
3090789	4.510745e-05	39
3090786	1.013194e-01	30
3090787	9.999972e-01	10
3090785	1.133316e-12	48
3090833	9.923267e-01	17
3090837	8.881784e-16	50
3090838	1.000000e+00	0
3090839	1.000000e+00	0
3090840	4.529710e-14	49
3090841	9.999549e-01	12
3090842	1.641957e-02	33
3090843	1.000000e+00	0
3090845	1.000000e+00	3
3090846	4.681115e-04	37
3090847	1.000000e+00	5
3090817	9.999972e-01	10
3090816	9.835804e-01	18
3090819	1.000000e+00	5
3090818	1.000000e+00	1
3090821	1.641957e-02	33
3090820	5.817779e-07	42
3090823	4.510745e-05	39
3090822	1.000000e+00	0
3090825	1.049339e-07	43
3090824	9.999972e-01	10
3090827	8.881784e-16	50
3090826	9.999994e-01	9
3090829	1.000000e+00	1
3090830	1.000000e+00	3
3090867	3.359055e-01	27
3090864	2.104926e-09	45
3090870	8.881784e-16	50
3090871	1.000000e+00	0
3090868	1.000000e+00	1
3090874	1.000000e+00	1
3090875	1.000000e+00	0
3090872	9.835804e-01	18
3090873	1.000000e+00	0
3090879	8.881784e-16	50
3090876	9.999999e-01	8
3090877	1.000000e+00	2
3090851	1.000000e+00	3
3090849	1.000000e+00	4
3090848	1.000000e+00	6
3090855	1.000000e+00	3
3090854	1.000000e+00	0
3090853	9.999999e-01	8
3090852	1.000000e+00	3
3090859	9.986989e-01	15
3090858	1.000000e+00	3
3090857	8.881784e-16	50
3090856	1.000000e+00	1
3090863	1.000000e+00	0
3090862	9.999549e-01	12
3090861	1.000000e+00	1
3090860	1.000000e+00	5
3090900	1.000000e+00	6
3090901	1.000000e+00	0
3090902	1.000000e+00	0
3090903	8.986806e-01	21
3090897	1.000000e+00	0
3090899	1.000000e+00	0
3090908	1.000000e+00	1
3090910	1.000000e+00	5
3090911	9.966998e-01	16
3090905	1.000000e+00	0
3090906	1.000000e+00	4
3090907	1.000000e+00	2
3090885	1.000000e+00	0
3090884	6.640945e-01	24
3090887	8.881784e-16	50
3090886	9.999972e-01	10
3090881	1.000000e+00	3
3090880	1.000000e+00	0
3090883	9.999994e-01	9
3090882	1.000000e+00	7
3090893	4.529710e-14	49
3090892	1.000000e+00	0
3090895	1.000000e+00	0
3090894	1.000000e+00	0
3090889	1.013194e-01	30
3090888	1.000000e+00	1
3090891	1.000000e+00	2
3090890	1.000000e+00	0
3090934	1.000000e+00	0
PID_161579517	1.000000e+00	0
3090935	2.230891e-10	46
PID_161579518	1.000000e+00	3
3090932	1.000000e+00	1
PID_161579519	1.049339e-07	43
3090933	1.000000e+00	1
PID_161579520	1.000000e+00	0
PID_161579513	1.000000e+00	4
PID_161579514	2.104926e-09	45
PID_161579515	1.000000e+00	2
3090929	8.881784e-16	50
PID_161579516	1.000000e+00	0
PID_161579509	9.999999e-01	8
3090943	9.999999e-01	8
PID_161579510	1.000000e+00	0
3090940	1.000000e+00	0
PID_161579511	9.999881e-01	11
PID_161579512	2.104926e-09	45
3090938	9.999549e-01	12
PID_161579505	1.000000e+00	0
PID_161579506	1.000000e+00	3
3090936	1.000000e+00	0
PID_161579507	1.000000e+00	0
3090937	1.000000e+00	1
PID_161579508	1.000000e+00	3
3090919	5.561376e-01	25
PID_161579502	1.000000e+00	0
3090918	1.000000e+00	3
PID_161579501	1.000000e+00	2
3090917	2.230891e-10	46
PID_161579504	1.000000e+00	1
3090916	1.000000e+00	1
PID_161579503	1.000000e+00	5
3090915	3.300224e-03	35
3090914	8.881784e-16	50
3090913	1.133316e-12	48
3090927	1.000000e+00	1
3090924	1.854161e-11	47
3090923	9.998471e-01	13
3090922	1.611182e-01	29
3090921	1.000000e+00	3
3090920	1.000000e+00	0
3090169	1.000000e+00	1
3090170	9.405398e-01	20
3090171	1.000000e+00	3
3090172	1.000000e+00	1
3090173	1.000000e+00	2
3090174	1.000000e+00	7
3090175	9.923267e-01	17
3090160	5.817779e-07	42
3090162	9.998471e-01	13
3090163	8.881784e-16	50
3090164	1.000000e+00	1
3090165	4.438624e-01	26
3090166	1.000000e+00	6
3090167	9.995319e-01	14
3090153	1.000000e+00	0
3090152	8.881784e-16	50
3090154	1.000000e+00	6
3090157	2.399438e-01	28
3090145	8.881784e-16	50
3090144	1.000000e+00	4
3090147	9.999994e-01	9
3090146	1.000000e+00	1
3090149	9.999999e-01	8
3090148	1.000000e+00	4
3090151	7.673339e-03	34
3090150	1.000000e+00	3
3090138	1.000000e+00	4
3090139	1.000000e+00	2
3090136	8.881784e-16	50
3090142	1.000000e+00	0
3090143	1.000000e+00	4
3090140	9.966998e-01	16
3090141	9.835804e-01	18
3090130	1.000000e+00	2
3090131	1.000000e+00	5
3090128	1.000000e+00	1
3090129	8.881784e-16	50
3090134	7.673339e-03	34
3090135	1.000000e+00	2
3090132	9.835804e-01	18
3090123	1.301086e-03	36
3090122	8.388818e-01	22
3090120	1.000000e+00	0
3090127	1.000000e+00	7
3090126	1.000000e+00	0
3090125	1.000000e+00	1
3090115	1.000000e+00	0
3090114	1.000000e+00	0
3090109	1.000000e+00	0
3090110	1.000000e+00	0
3090111	5.561376e-01	25
3090104	1.000000e+00	0
3090105	9.923267e-01	17
3090106	1.000000e+00	4
3090107	3.300224e-03	35
3090100	1.000000e+00	2
3090101	1.000000e+00	1
3090102	1.000000e+00	0
3090103	1.000000e+00	0
3090096	1.000000e+00	0
3090097	1.000000e+00	3
3090093	1.000000e+00	5
3090092	1.000000e+00	1
3090095	1.000000e+00	1
3090094	8.881784e-16	50
3090089	1.000000e+00	4
3090088	1.000000e+00	3
3090091	9.999549e-01	12
3090084	1.000000e+00	0
3090087	1.000000e+00	6
3090086	1.529320e-04	38
3090081	1.000000e+00	1
3090080	2.230891e-10	46
3090083	9.999549e-01	12
3090082	4.681115e-04	37
3090078	1.000000e+00	1
3090079	1.000000e+00	7
3090076	1.000000e+00	1
3090077	1.013194e-01	30
3090074	7.600562e-01	23
3090075	1.000000e+00	2
3090072	1.000000e+00	2
3090073	1.000000e+00	6
3090069	1.133316e-12	48
3090066	7.600562e-01	23
3090064	1.000000e+00	1
3090065	9.966998e-01	16
3090063	1.000000e+00	0
3090062	7.673339e-03	34
3090061	1.000000e+00	2
3090059	1.000000e+00	1
3090056	8.388818e-01	22
3090055	1.000000e+00	6
3090054	1.000000e+00	0
3090053	8.881784e-16	50
3090052	1.000000e+00	4
3090051	1.000000e+00	0
3090049	8.881784e-16	50
3090048	8.881784e-16	50
3090033	1.611182e-01	29
3090035	1.000000e+00	2
3090034	1.000000e+00	3
3090037	1.000000e+00	1
3090036	1.000000e+00	0
3090039	1.000000e+00	2
3090038	9.835804e-01	18
3090041	9.999999e-01	8
3090042	1.000000e+00	0
3090045	1.000000e+00	5
3090044	1.000000e+00	0
3090047	1.133316e-12	48
3090046	1.000000e+00	1
3090016	8.881784e-16	50
3090017	1.000000e+00	2
3090018	9.999994e-01	9
3090020	1.000000e+00	0
3090021	1.000000e+00	3
3090024	1.000000e+00	0
3090025	1.000000e+00	0
3090029	9.835804e-01	18
3090030	1.000000e+00	3
3090031	9.966998e-01	16
3090003	1.000000e+00	6
3090001	1.193067e-05	40
3090007	9.986989e-01	15
3090006	1.000000e+00	4
3090005	1.621870e-08	44
3090004	1.000000e+00	0
3090011	8.881784e-16	50
3090010	1.000000e+00	0
3090008	1.000000e+00	1
3090015	1.000000e+00	1
3090013	1.000000e+00	0
3090012	9.999999e-01	8
3089987	1.000000e+00	0
3089984	8.881784e-16	50
3089985	7.600562e-01	23
3089990	4.529710e-14	49
3089991	1.000000e+00	2
3089988	1.000000e+00	3
3089989	1.000000e+00	1
3089994	1.000000e+00	1
3089995	1.000000e+00	1
3089993	1.000000e+00	5
3089998	1.301086e-03	36
3089999	8.881784e-16	50
3089996	1.000000e+00	0
3089973	1.000000e+00	0
3089972	1.000000e+00	2
3089975	1.000000e+00	1
3089974	1.000000e+00	4
3089969	1.000000e+00	3
3089968	1.000000e+00	4
3089971	1.049339e-07	43
3089970	8.986806e-01	21
3089981	1.000000e+00	1
3089980	8.986806e-01	21
3089983	1.000000e+00	5
3089982	1.000000e+00	7
3089977	1.000000e+00	5
3089979	1.000000e+00	1
3089978	1.000000e+00	2
3089956	1.000000e+00	0
3089957	1.000000e+00	7
3089958	1.000000e+00	3
3089959	1.000000e+00	0
3089952	5.946023e-02	31
3089953	1.000000e+00	1
3089955	1.000000e+00	1
3089964	1.000000e+00	2
3089965	1.000000e+00	0
3089966	2.104926e-09	45
3089967	9.986989e-01	15
3089960	1.000000e+00	0
3089961	8.388818e-01	22
3089962	1.000000e+00	0
3089963	9.999994e-01	9
3089943	1.000000e+00	0
3089942	1.000000e+00	2
3089941	1.000000e+00	0
3089939	2.807050e-06	41
3089938	1.000000e+00	0
3089937	9.999972e-01	10
3089950	9.835804e-01	18
3089949	1.000000e+00	1
3089947	1.000000e+00	0
3089946	8.881784e-16	50
3089945	1.641957e-02	33
3089944	2.230891e-10	46
3089926	1.854161e-11	47
3089927	1.013194e-01	30
3089924	9.986989e-01	15
3089925	1.854161e-11	47
3089922	1.000000e+00	0
3089920	1.000000e+00	0
3089921	9.923267e-01	17
3089934	1.000000e+00	2
3089935	2.230891e-10	46
3089932	1.000000e+00	6
3089933	9.923267e-01	17
3089930	9.835804e-01	18
3089931	1.000000e+00	3
3089928	9.999881e-01	11
3089929	1.000000e+00	7
3090411	9.966998e-01	16
3090410	1.000000e+00	1
3090409	1.000000e+00	0
3090408	1.000000e+00	0
3090415	1.000000e+00	1
3090414	1.000000e+00	0
3090413	9.998471e-01	13
3090412	3.359055e-01	27
3090403	1.000000e+00	4
3090402	1.000000e+00	0
3090401	1.000000e+00	6
3090400	1.000000e+00	5
3090407	1.000000e+00	0
3090406	1.000000e+00	1
3090405	1.000000e+00	0
3090404	1.000000e+00	3
3090426	9.998471e-01	13
3090427	1.000000e+00	3
3090425	1.000000e+00	0
3090430	1.000000e+00	1
3090431	8.881784e-16	50
3090428	1.000000e+00	0
3090429	1.000000e+00	7
3090418	1.000000e+00	4
3090422	9.998471e-01	13
3090423	1.049339e-07	43
3090421	2.230891e-10	46
3090377	1.000000e+00	2
3090376	1.000000e+00	2
3090379	9.998471e-01	13
3090381	4.510745e-05	39
3090383	8.881784e-16	50
3090382	1.000000e+00	0
3090369	1.000000e+00	0
3090368	1.000000e+00	0
3090371	1.000000e+00	1
3090370	4.681115e-04	37
3090373	1.000000e+00	2
3090372	1.000000e+00	0
3090375	4.529710e-14	49
3090374	1.000000e+00	4
3090392	1.000000e+00	1
3090393	3.300224e-03	35
3090394	8.881784e-16	50
3090395	1.000000e+00	4
3090396	9.999549e-01	12
3090397	9.999994e-01	9
3090398	9.999999e-01	8
3090399	3.300224e-03	35
3090384	4.510745e-05	39
3090385	5.561376e-01	25
3090386	9.995319e-01	14
3090388	1.000000e+00	0
3090389	1.000000e+00	1
3090390	1.000000e+00	4
3090351	1.000000e+00	3
3090350	1.000000e+00	4
3090349	1.000000e+00	0
3090348	1.621870e-08	44
3090347	9.999881e-01	11
3090346	1.000000e+00	0
3090345	1.000000e+00	1
3090342	1.000000e+00	1
3090341	1.000000e+00	0
3090340	9.999972e-01	10
3090338	1.000000e+00	0
3090337	8.881784e-16	50
3090366	1.000000e+00	0
3090367	1.000000e+00	0
3090364	8.881784e-16	50
3090365	1.000000e+00	1
3090362	1.000000e+00	6
3090363	1.000000e+00	3
3090360	9.986989e-01	15
3090361	8.881784e-16	50
3090358	1.000000e+00	0
3090356	1.000000e+00	0
3090357	9.999999e-01	8
3090354	8.881784e-16	50
3090355	3.359055e-01	27
3090352	2.230891e-10	46
3090353	1.000000e+00	0
3090317	3.359055e-01	27
3090319	1.000000e+00	2
3090318	1.000000e+00	6
3090313	1.000000e+00	4
3090312	9.999549e-01	12
3090315	1.000000e+00	2
3090309	1.000000e+00	1
3090308	5.561376e-01	25
3090311	1.000000e+00	2
3090305	3.359055e-01	27
3090304	1.000000e+00	0
3090307	1.000000e+00	1
3090306	1.000000e+00	0
3090332	1.000000e+00	2
3090333	1.000000e+00	3
3090334	9.999881e-01	11
3090335	1.000000e+00	2
3090328	1.000000e+00	2
3090330	1.000000e+00	0
3090331	1.000000e+00	1
3090324	1.000000e+00	3
3090326	2.230891e-10	46
3090327	1.000000e+00	0
3090320	1.000000e+00	1
3090321	9.986989e-01	15
3090322	9.999549e-01	12
3090323	7.600562e-01	23
3090274	9.999999e-01	8
3090275	8.881784e-16	50
3090273	9.999549e-01	12
3090276	1.000000e+00	0
3090277	1.000000e+00	0
3090282	9.999972e-01	10
3090283	8.881784e-16	50
3090280	1.000000e+00	3
3090281	1.000000e+00	4
3090286	1.000000e+00	0
3090287	1.000000e+00	4
3090285	9.923267e-01	17
3090291	1.000000e+00	1
3090290	1.000000e+00	0
3090288	1.000000e+00	4
3090295	9.999994e-01	9
3090294	1.000000e+00	7
3090292	9.999994e-01	9
3090299	8.881784e-16	50
3090298	1.000000e+00	0
3090296	1.000000e+00	3
3090303	8.881784e-16	50
3090302	1.000000e+00	0
3090301	1.000000e+00	1
3090300	8.881784e-16	50
3090240	1.000000e+00	0
3090241	1.000000e+00	5
3090242	9.999972e-01	10
3090243	1.000000e+00	3
3090244	7.600562e-01	23
3090245	1.000000e+00	1
3090246	8.881784e-16	50
3090247	4.529710e-14	49
3090248	9.966998e-01	16
3090249	1.000000e+00	0
3090250	1.000000e+00	3
3090251	1.000000e+00	1
3090252	9.675457e-01	19
3090253	1.193067e-05	40
3090254	9.675457e-01	19
3090255	1.000000e+00	0
3090256	9.986989e-01	15
3090259	1.000000e+00	1
3090258	2.807050e-06	41
3090261	9.995319e-01	14
3090260	4.438624e-01	26
3090263	1.000000e+00	0
3090262	8.881784e-16	50
3090265	1.000000e+00	6
3090264	7.673339e-03	34
3090267	9.999999e-01	8
3090266	1.000000e+00	7
3090269	3.300224e-03	35
3090268	8.881784e-16	50
3090270	1.013194e-01	30
3090214	1.000000e+00	0
3090215	1.000000e+00	2
3090212	1.000000e+00	3
3090213	1.000000e+00	0
3090210	8.881784e-16	50
3090211	1.611182e-01	29
3090208	1.000000e+00	0
3090209	9.999999e-01	8
3090220	8.881784e-16	50
3090221	1.133316e-12	48
3090218	9.995319e-01	14
3090216	1.000000e+00	3
3090217	1.000000e+00	0
3090230	1.013194e-01	30
3090229	1.000000e+00	0
3090226	8.881784e-16	50
3090224	8.881784e-16	50
3090239	8.881784e-16	50
3090238	4.510745e-05	39
3090237	1.000000e+00	1
3090236	1.133316e-12	48
3090235	1.000000e+00	0
3090234	8.986806e-01	21
3090233	1.000000e+00	3
3090180	1.000000e+00	4
3090181	1.000000e+00	0
3090182	9.999972e-01	10
3090183	4.681115e-04	37
3090176	1.000000e+00	4
3090177	1.611182e-01	29
3090178	1.000000e+00	0
3090179	1.000000e+00	1
3090188	1.000000e+00	1
3090189	9.999549e-01	12
3090190	1.000000e+00	0
3090191	8.881784e-16	50
3090184	1.133316e-12	48
3090185	9.998471e-01	13
3090186	9.999881e-01	11
3090187	1.000000e+00	1
3090197	4.529710e-14	49
3090196	9.999972e-01	10
3090198	9.999549e-01	12
3090193	1.000000e+00	0
3090195	1.000000e+00	0
3090194	1.000000e+00	3
3090205	1.641957e-02	33
3090201	1.000000e+00	1
3090200	1.000000e+00	0
3090203	1.000000e+00	1
3089630	1.000000e+00	1
3089631	8.881784e-16	50
3089628	1.000000e+00	5
3089629	4.438624e-01	26
3089626	9.923267e-01	17
3089624	9.999549e-01	12
3089625	1.301086e-03	36
3089620	6.640945e-01	24
3089621	1.000000e+00	1
3089618	1.000000e+00	6
3089616	8.881784e-16	50
3089617	1.000000e+00	5
3089615	4.681115e-04	37
3089614	8.881784e-16	50
3089612	9.923267e-01	17
3089611	9.999999e-01	8
3089610	1.000000e+00	6
3089609	1.000000e+00	6
3089608	9.835804e-01	18
3089607	1.000000e+00	2
3089606	1.000000e+00	4
3089605	9.999999e-01	8
3089603	1.000000e+00	3
3089602	9.999999e-01	8
3089601	1.000000e+00	1
3089600	1.000000e+00	1
3089660	1.000000e+00	0
3089661	9.999881e-01	11
3089662	9.999881e-01	11
3089663	9.998471e-01	13
3089656	1.000000e+00	0
3089657	1.000000e+00	0
3089653	1.000000e+00	4
3089654	9.835804e-01	18
3089648	4.529710e-14	49
3089649	1.000000e+00	1
3089650	8.881784e-16	50
3089651	1.000000e+00	3
3089644	9.999994e-01	9
3089647	9.999972e-01	10
3089641	1.000000e+00	1
3089640	1.000000e+00	0
3089643	9.999972e-01	10
3089642	1.000000e+00	6
3089637	1.000000e+00	4
3089639	9.923267e-01	17
3089635	7.600562e-01	23
3089634	1.000000e+00	0
3089562	1.000000e+00	0
3089563	7.673339e-03	34
3089560	1.000000e+00	2
3089561	1.000000e+00	0
3089566	1.000000e+00	1
3089567	1.000000e+00	2
3089564	1.000000e+00	1
3089565	9.999999e-01	8
3089554	1.000000e+00	3
3089555	9.405398e-01	20
3089558	9.999972e-01	10
3089559	9.999999e-01	8
3089556	1.000000e+00	2
3089557	9.966998e-01	16
3089547	1.000000e+00	3
3089546	1.000000e+00	1
3089545	8.388818e-01	22
3089544	9.405398e-01	20
3089551	1.000000e+00	5
3089550	1.000000e+00	3
3089549	1.000000e+00	2
3089548	8.881784e-16	50
3089539	1.000000e+00	7
3089537	1.000000e+00	0
3089536	1.000000e+00	2
3089543	1.000000e+00	1
3089542	1.000000e+00	2
3089541	1.000000e+00	0
3089593	8.881784e-16	50
3089594	1.013194e-01	30
3089595	9.999972e-01	10
3089596	1.000000e+00	0
3089597	1.000000e+00	1
3089598	8.881784e-16	50
3089599	9.998471e-01	13
3089584	9.999881e-01	11
3089585	1.000000e+00	1
3089586	9.405398e-01	20
3089587	1.000000e+00	2
3089588	1.000000e+00	1
3089589	1.000000e+00	1
3089590	1.000000e+00	4
3089577	9.405398e-01	20
3089576	2.104926e-09	45
3089579	9.999881e-01	11
3089581	9.998471e-01	13
3089580	2.399438e-01	28
3089583	1.000000e+00	1
3089582	1.000000e+00	2
3089568	1.133316e-12	48
3089570	5.561376e-01	25
3089572	1.000000e+00	3
3089575	8.881784e-16	50
3089574	1.000000e+00	3
3089495	1.000000e+00	4
3089494	5.817779e-07	42
3089493	1.000000e+00	1
3089492	5.561376e-01	25
3089489	4.529710e-14	49
3089488	1.000000e+00	1
3089503	1.000000e+00	1
3089502	1.000000e+00	2
3089501	9.999881e-01	11
3089500	8.881784e-16	50
3089499	8.881784e-16	50
3089498	9.999549e-01	12
3089497	1.000000e+00	1
3089496	1.000000e+00	0
3089478	1.000000e+00	2
3089479	1.000000e+00	0
3089476	4.681115e-04	37
3089477	1.000000e+00	0
3089474	1.000000e+00	1
3089475	2.104926e-09	45
3089473	9.999881e-01	11
3089486	8.881784e-16	50
3089487	1.000000e+00	0
3089485	4.438624e-01	26
3089482	1.000000e+00	5
3089483	1.000000e+00	1
3089480	1.000000e+00	3
3089481	8.881784e-16	50
3089525	4.529710e-14	49
3089524	1.000000e+00	1
3089527	9.999549e-01	12
3089526	8.881784e-16	50
3089521	4.529710e-14	49
3089520	1.000000e+00	1
3089523	1.000000e+00	1
3089522	1.000000e+00	4
3089533	1.000000e+00	0
3089532	5.561376e-01	25
3089534	1.000000e+00	2
3089529	1.000000e+00	2
3089531	1.621870e-08	44
3089508	1.000000e+00	7
3089509	8.881784e-16	50
3089510	2.104926e-09	45
3089511	1.013194e-01	30
3089504	1.854161e-11	47
3089505	1.000000e+00	0
3089506	1.000000e+00	0
3089507	1.000000e+00	0
3089517	1.854161e-11	47
3089518	1.000000e+00	0
3089519	1.000000e+00	0
3089512	8.881784e-16	50
3089513	1.000000e+00	0
3089514	9.999881e-01	11
3089515	1.000000e+00	7
3089427	4.681115e-04	37
3089426	1.000000e+00	2
3089425	1.000000e+00	3
3089424	1.000000e+00	3
3089431	1.000000e+00	3
3089430	3.359055e-01	27
3089429	1.000000e+00	3
3089428	9.998471e-01	13
3089435	9.966998e-01	16
3089434	1.000000e+00	2
3089433	9.835804e-01	18
3089432	9.999999e-01	8
3089438	1.000000e+00	1
3089437	3.359055e-01	27
3089436	5.561376e-01	25
3089410	1.000000e+00	1
3089411	1.000000e+00	7
3089408	4.529710e-14	49
3089414	2.104926e-09	45
3089415	4.510745e-05	39
3089412	1.000000e+00	1
3089413	3.300224e-03	35
3089418	2.230891e-10	46
3089419	1.000000e+00	1
3089416	1.000000e+00	0
3089417	9.675457e-01	19
3089422	1.000000e+00	0
3089423	4.510745e-05	39
3089420	1.000000e+00	0
3089421	9.999881e-01	11
3089457	9.675457e-01	19
3089456	1.000000e+00	1
3089459	1.000000e+00	4
3089458	1.000000e+00	0
3089461	9.998471e-01	13
3089460	1.000000e+00	1
3089463	1.000000e+00	0
3089462	3.300224e-03	35
3089465	9.835804e-01	18
3089464	1.000000e+00	1
3089467	1.000000e+00	7
3089469	7.600562e-01	23
3089468	1.000000e+00	3
3089471	1.000000e+00	4
3089470	8.881784e-16	50
3089440	1.000000e+00	1
3089442	1.000000e+00	5
3089443	8.881784e-16	50
3089444	1.000000e+00	1
3089445	1.000000e+00	4
3089446	9.999994e-01	9
3089447	9.999999e-01	8
3089448	1.611182e-01	29
3089450	8.881784e-16	50
3089451	1.013194e-01	30
3089452	1.000000e+00	5
3089453	3.300224e-03	35
3089455	9.999549e-01	12
3089869	1.000000e+00	1
3089868	9.999972e-01	10
3089870	9.835804e-01	18
3089865	1.000000e+00	1
3089867	8.881784e-16	50
3089860	1.000000e+00	1
3089863	1.000000e+00	0
3089862	1.000000e+00	0
3089857	1.000000e+00	0
3089856	1.000000e+00	0
3089859	8.881784e-16	50
3089858	8.881784e-16	50
3089884	9.923267e-01	17
3089885	4.529710e-14	49
3089886	8.881784e-16	50
3089880	1.000000e+00	0
3089881	1.000000e+00	7
3089882	1.000000e+00	1
3089883	1.000000e+00	1
3089877	1.000000e+00	2
3089878	8.986806e-01	21
3089879	1.000000e+00	6
3089873	9.999549e-01	12
3089874	8.881784e-16	50
3089875	3.300224e-03	35
3089903	1.000000e+00	5
3089902	3.359055e-01	27
3089901	1.000000e+00	0
3089900	1.529320e-04	38
3089899	1.000000e+00	7
3089898	3.359055e-01	27
3089896	1.000000e+00	1
3089894	1.000000e+00	1
3089893	1.000000e+00	5
3089891	1.000000e+00	2
3089890	1.000000e+00	2
3089918	1.000000e+00	5
3089919	1.000000e+00	0
3089916	1.000000e+00	0
3089917	1.000000e+00	0
3089914	1.000000e+00	4
3089912	1.000000e+00	1
3089913	1.000000e+00	1
3089908	6.640945e-01	24
3089909	9.999881e-01	11
3089906	1.000000e+00	1
3089907	1.000000e+00	0
3089904	9.999999e-01	8
3089801	8.881784e-16	50
3089803	1.000000e+00	5
3089805	8.881784e-16	50
3089807	4.438624e-01	26
3089806	9.999881e-01	11
3089793	1.000000e+00	5
3089792	8.881784e-16	50
3089795	2.807050e-06	41
3089794	8.986806e-01	21
3089797	1.000000e+00	1
3089796	1.000000e+00	0
3089799	9.405398e-01	20
3089798	1.000000e+00	4
3089816	1.000000e+00	2
3089817	1.000000e+00	1
3089818	9.923267e-01	17
3089819	1.000000e+00	5
3089820	1.000000e+00	1
3089821	9.966998e-01	16
3089822	2.104926e-09	45
3089823	1.000000e+00	0
3089808	1.000000e+00	0
3089809	1.000000e+00	3
3089810	1.000000e+00	4
3089811	9.986989e-01	15
3089812	1.000000e+00	0
3089813	8.881784e-16	50
3089814	1.000000e+00	0
3089815	1.000000e+00	1
3089835	1.000000e+00	0
3089834	9.999549e-01	12
3089833	1.000000e+00	4
3089832	1.301086e-03	36
3089839	4.529710e-14	49
3089838	9.966998e-01	16
3089837	1.000000e+00	2
3089836	1.000000e+00	1
3089827	4.529710e-14	49
3089826	9.999972e-01	10
3089825	4.529710e-14	49
3089824	1.133316e-12	48
3089831	1.000000e+00	1
3089828	1.529320e-04	38
3089850	1.000000e+00	1
3089851	1.000000e+00	0
3089848	1.000000e+00	5
3089849	1.000000e+00	0
3089854	1.000000e+00	1
3089855	1.000000e+00	4
3089852	1.000000e+00	4
3089853	9.999994e-01	9
3089842	1.133316e-12	48
3089843	1.000000e+00	0
3089840	9.999972e-01	10
3089846	1.000000e+00	3
3089847	1.000000e+00	1
3089844	9.923267e-01	17
3089845	4.510745e-05	39
3089732	1.854161e-11	47
3089729	5.817779e-07	42
3089730	8.881784e-16	50
3089731	9.999549e-01	12
3089741	4.438624e-01	26
3089742	1.000000e+00	0
3089743	1.000000e+00	1
3089736	9.986989e-01	15
3089737	1.000000e+00	1
3089738	1.000000e+00	1
3089739	1.000000e+00	0
3089749	1.000000e+00	7
3089748	1.000000e+00	1
3089751	3.300224e-03	35
3089745	1.000000e+00	2
3089744	1.000000e+00	1
3089747	1.000000e+00	4
3089757	1.529320e-04	38
3089756	1.000000e+00	4
3089759	1.000000e+00	0
3089758	1.000000e+00	6
3089753	1.000000e+00	5
3089752	1.621870e-08	44
3089766	1.000000e+00	1
3089764	1.000000e+00	0
3089765	1.000000e+00	3
3089762	8.388818e-01	22
3089763	1.000000e+00	3
3089760	1.000000e+00	1
3089761	1.000000e+00	0
3089775	1.000000e+00	7
3089772	8.881784e-16	50
3089773	1.000000e+00	0
3089770	1.000000e+00	1
3089771	1.000000e+00	0
3089768	9.999881e-01	11
3089769	9.999881e-01	11
3089783	1.000000e+00	2
3089782	9.999972e-01	10
3089781	1.000000e+00	2
3089780	1.000000e+00	1
3089778	1.000000e+00	6
3089777	1.000000e+00	3
3089776	1.301086e-03	36
3089790	9.999994e-01	9
3089789	1.000000e+00	2
3089788	1.133316e-12	48
3089787	1.000000e+00	1
3089786	1.000000e+00	1
3089785	4.438624e-01	26
3089784	1.133316e-12	48
3089664	1.000000e+00	2
3089665	3.359055e-01	27
3089666	1.000000e+00	4
3089667	1.000000e+00	0
3089668	1.000000e+00	2
3089669	2.104926e-09	45
3089670	1.000000e+00	7
3089671	8.881784e-16	50
3089672	9.999549e-01	12
3089673	1.000000e+00	2
3089674	9.999881e-01	11
3089675	8.881784e-16	50
3089676	1.000000e+00	0
3089679	1.000000e+00	1
3089681	9.999999e-01	8
3089680	1.000000e+00	1
3089683	1.000000e+00	0
3089682	1.000000e+00	0
3089685	1.000000e+00	0
3089684	1.000000e+00	0
3089687	9.999549e-01	12
3089686	4.438624e-01	26
3089689	5.817779e-07	42
3089688	1.000000e+00	1
3089691	1.000000e+00	2
3089693	1.000000e+00	0
3089692	4.510745e-05	39
3089695	8.388818e-01	22
3089694	9.995319e-01	14
3089699	1.000000e+00	0
3089696	1.000000e+00	0
3089697	2.807050e-06	41
3089702	1.000000e+00	1
3089703	1.000000e+00	6
3089700	8.881784e-16	50
3089701	1.000000e+00	0
3089706	1.000000e+00	3
3089707	1.000000e+00	0
3089705	9.835804e-01	18
3089710	1.000000e+00	7
3089711	1.000000e+00	0
3089708	1.000000e+00	4
3089709	1.000000e+00	0
3089715	1.000000e+00	0
3089714	8.881784e-16	50
3089713	1.000000e+00	1
3089712	1.000000e+00	2
3089719	9.923267e-01	17
3089718	9.999972e-01	10
3089717	1.000000e+00	0
3089716	9.999999e-01	8
3089723	1.000000e+00	0
3089721	9.998471e-01	13
3089720	1.000000e+00	1
3089727	8.881784e-16	50
3089726	2.399438e-01	28
3089725	9.999994e-01	9
3089724	1.000000e+00	1
3089079	9.999999e-01	8
3089072	1.000000e+00	2
3089073	9.675457e-01	19
3089074	4.681115e-04	37
3089075	1.000000e+00	0
3089085	1.000000e+00	5
3089086	1.000000e+00	1
3089087	1.000000e+00	4
3089080	1.000000e+00	1
3089081	1.000000e+00	0
3089082	9.405398e-01	20
3089061	1.000000e+00	1
3089060	8.986806e-01	21
3089057	1.000000e+00	3
3089056	1.000000e+00	0
3089058	1.000000e+00	5
3089069	1.000000e+00	2
3089071	8.388818e-01	22
3089070	1.000000e+00	3
3089065	1.000000e+00	6
3089064	1.000000e+00	5
3089067	1.000000e+00	7
3089066	1.000000e+00	3
3089047	8.881784e-16	50
3089044	9.835804e-01	18
3089045	1.000000e+00	2
3089042	1.000000e+00	4
3089040	1.000000e+00	2
3089041	1.000000e+00	1
3089054	1.000000e+00	0
3089055	1.000000e+00	0
3089052	1.000000e+00	0
3089053	1.000000e+00	1
3089050	1.000000e+00	2
3089051	1.000000e+00	0
3089048	1.000000e+00	6
3089049	1.000000e+00	6
3089031	1.000000e+00	3
3089030	8.881784e-16	50
3089029	8.881784e-16	50
3089028	1.000000e+00	6
3089027	1.000000e+00	3
3089026	1.000000e+00	2
3089025	2.399438e-01	28
3089039	1.000000e+00	1
3089038	1.000000e+00	3
3089037	1.000000e+00	1
3089036	1.000000e+00	0
3089035	1.000000e+00	0
3089033	1.000000e+00	0
3089032	1.000000e+00	0
3089138	6.640945e-01	24
3089139	1.621870e-08	44
3089140	1.000000e+00	0
3089141	1.000000e+00	0
3089142	1.000000e+00	0
3089143	1.000000e+00	5
3089145	1.000000e+00	0
3089146	9.999881e-01	11
3089147	1.000000e+00	1
3089148	1.000000e+00	3
3089149	1.000000e+00	7
3089150	1.000000e+00	2
3089151	1.000000e+00	7
3089121	1.000000e+00	0
3089120	1.000000e+00	0
3089123	1.000000e+00	0
3089122	1.000000e+00	1
3089124	8.881784e-16	50
3089127	8.986806e-01	21
3089126	1.000000e+00	0
3089128	9.986989e-01	15
3089131	1.000000e+00	2
3089130	2.104926e-09	45
3089133	1.000000e+00	5
3089132	1.000000e+00	1
3089135	9.986989e-01	15
3089134	9.999549e-01	12
3089106	5.817779e-07	42
3089107	9.999881e-01	11
3089104	1.000000e+00	0
3089105	1.000000e+00	0
3089111	1.000000e+00	1
3089108	1.000000e+00	1
3089109	1.000000e+00	4
3089114	1.000000e+00	0
3089112	1.000000e+00	0
3089113	1.000000e+00	3
3089118	1.000000e+00	0
3089116	2.399438e-01	28
3089117	1.000000e+00	1
3089091	4.510745e-05	39
3089090	1.000000e+00	1
3089089	5.817779e-07	42
3089095	1.529320e-04	38
3089094	8.881784e-16	50
3089099	1.000000e+00	5
3089098	8.881784e-16	50
3089096	4.681115e-04	37
3089103	5.561376e-01	25
3089101	1.000000e+00	0
3089100	1.000000e+00	3
3088957	9.999549e-01	12
3088956	9.999881e-01	11
3088959	8.881784e-16	50
3088958	1.000000e+00	5
3088953	1.000000e+00	0
3088952	4.529710e-14	49
3088955	4.681115e-04	37
3088954	1.529320e-04	38
3088948	1.000000e+00	0
3088951	1.000000e+00	1
3088950	8.986806e-01	21
3088947	9.999549e-01	12
3088946	2.230891e-10	46
3088940	9.999881e-01	11
3088941	1.000000e+00	1
3088942	1.000000e+00	5
3088943	1.000000e+00	2
3088936	2.230891e-10	46
3088937	1.000000e+00	4
3088938	2.104926e-09	45
3088939	9.675457e-01	19
3088933	3.245432e-02	32
3088934	8.881784e-16	50
3088935	1.000000e+00	0
3088928	1.049339e-07	43
3088929	1.000000e+00	3
3088930	1.000000e+00	6
3088931	1.000000e+00	2
3088927	1.000000e+00	0
3088925	1.000000e+00	7
3088924	8.986806e-01	21
3088922	1.000000e+00	1
3088920	8.986806e-01	21
3088918	9.998471e-01	13
3088917	1.000000e+00	0
3088916	1.000000e+00	4
3088915	8.881784e-16	50
3088914	1.000000e+00	2
3088913	8.881784e-16	50
3088912	1.000000e+00	2
3088910	8.881784e-16	50
3088911	1.000000e+00	0
3088908	4.438624e-01	26
3088909	9.999972e-01	10
3088906	8.388818e-01	22
3088904	9.999972e-01	10
3088905	1.000000e+00	0
3088902	1.000000e+00	4
3088903	1.000000e+00	0
3088900	1.000000e+00	7
3088901	1.611182e-01	29
3088898	9.999999e-01	8
3088896	9.999994e-01	9
3088897	2.399438e-01	28
3089017	1.000000e+00	1
3089016	1.000000e+00	0
3089019	1.000000e+00	5
3089018	1.000000e+00	5
3089021	5.946023e-02	31
3089023	1.000000e+00	0
3089022	1.000000e+00	0
3089009	8.881784e-16	50
3089008	1.621870e-08	44
3089011	1.000000e+00	6
3089010	1.000000e+00	0
3089013	8.881784e-16	50
3089012	1.000000e+00	0
3089015	1.000000e+00	0
3089000	1.013194e-01	30
3089001	1.000000e+00	0
3089002	7.673339e-03	34
3089003	1.000000e+00	5
3089004	1.000000e+00	0
3089005	8.388818e-01	22
3089006	1.000000e+00	3
3089007	1.000000e+00	5
3088992	1.000000e+00	0
3088994	1.000000e+00	0
3088995	9.998471e-01	13
3088996	1.000000e+00	4
3088997	8.881784e-16	50
3088998	9.999549e-01	12
3088999	3.300224e-03	35
3088987	1.000000e+00	4
3088986	8.881784e-16	50
3088985	1.000000e+00	0
3088991	1.133316e-12	48
3088990	1.000000e+00	2
3088988	1.000000e+00	3
3088978	9.998471e-01	13
3088977	9.999999e-01	8
3088976	8.388818e-01	22
3088983	1.000000e+00	0
3088982	9.405398e-01	20
3088981	1.000000e+00	2
3088980	1.000000e+00	0
3088969	1.133316e-12	48
3088974	1.000000e+00	2
3088975	1.000000e+00	2
3088972	1.000000e+00	7
3088973	9.405398e-01	20
3088962	1.000000e+00	0
3088963	1.000000e+00	0
3088960	1.000000e+00	2
3088961	1.000000e+00	0
3088966	1.000000e+00	5
3088967	1.854161e-11	47
3088965	1.000000e+00	7
3089318	9.675457e-01	19
3089317	9.999881e-01	11
3089316	1.000000e+00	2
3089315	1.000000e+00	1
3089314	9.966998e-01	16
3089313	4.681115e-04	37
3089312	8.986806e-01	21
3089327	1.611182e-01	29
3089325	1.000000e+00	6
3089324	1.000000e+00	0
3089323	4.681115e-04	37
3089322	8.881784e-16	50
3089321	1.000000e+00	0
3089320	1.000000e+00	6
3089334	5.817779e-07	42
3089335	1.000000e+00	2
3089332	1.854161e-11	47
3089333	5.946023e-02	31
3089330	4.510745e-05	39
3089331	1.000000e+00	4
3089329	4.529710e-14	49
3089342	1.000000e+00	2
3089340	8.881784e-16	50
3089338	1.000000e+00	4
3089339	1.000000e+00	1
3089336	9.999994e-01	9
3089285	8.881784e-16	50
3089284	1.621870e-08	44
3089286	1.000000e+00	0
3089281	1.000000e+00	1
3089280	1.000000e+00	1
3089283	1.000000e+00	0
3089282	9.999549e-01	12
3089292	1.000000e+00	5
3089295	1.000000e+00	2
3089294	1.000000e+00	1
3089289	1.000000e+00	6
3089288	2.230891e-10	46
3089291	1.000000e+00	4
3089290	2.230891e-10	46
3089300	1.000000e+00	1
3089296	1.000000e+00	3
3089297	9.999994e-01	9
3089298	8.881784e-16	50
3089308	1.641957e-02	33
3089309	9.999881e-01	11
3089310	1.000000e+00	0
3089311	1.000000e+00	0
3089304	2.807050e-06	41
3089305	1.000000e+00	5
3089306	8.881784e-16	50
3089378	1.000000e+00	1
3089376	1.000000e+00	0
3089383	9.986989e-01	15
3089382	9.986989e-01	15
3089381	1.000000e+00	4
3089380	1.000000e+00	0
3089387	9.999972e-01	10
3089386	9.999994e-01	9
3089385	1.000000e+00	0
3089384	1.000000e+00	0
3089391	9.999972e-01	10
3089390	9.999999e-01	8
3089389	4.529710e-14	49
3089388	1.000000e+00	0
3089394	9.999994e-01	9
3089395	1.000000e+00	0
3089392	1.000000e+00	1
3089393	1.000000e+00	0
3089399	1.049339e-07	43
3089397	9.986989e-01	15
3089403	1.000000e+00	0
3089400	1.000000e+00	4
3089406	1.000000e+00	2
3089407	1.000000e+00	7
3089404	8.881784e-16	50
3089405	8.388818e-01	22
3089345	1.000000e+00	2
3089344	1.133316e-12	48
3089347	1.000000e+00	0
3089346	1.000000e+00	0
3089349	8.881784e-16	50
3089348	1.000000e+00	3
3089351	1.000000e+00	5
3089350	1.000000e+00	1
3089353	1.000000e+00	1
3089352	1.000000e+00	2
3089357	8.881784e-16	50
3089356	3.245432e-02	32
3089359	1.000000e+00	6
3089358	1.000000e+00	1
3089360	1.000000e+00	2
3089363	1.000000e+00	1
3089366	7.600562e-01	23
3089367	1.000000e+00	0
3089368	1.000000e+00	1
3089369	1.000000e+00	1
3089370	8.881784e-16	50
3089371	1.000000e+00	0
3089374	1.000000e+00	2
3089375	1.000000e+00	0
3089198	8.881784e-16	50
3089199	1.000000e+00	5
3089196	1.000000e+00	0
3089197	9.995319e-01	14
3089194	1.000000e+00	0
3089195	1.000000e+00	3
3089192	1.133316e-12	48
3089193	9.999549e-01	12
3089191	9.999881e-01	11
3089189	1.000000e+00	0
3089186	9.999972e-01	10
3089187	1.000000e+00	1
3089184	9.995319e-01	14
3089185	1.000000e+00	0
[truncated: 2,673 more rows]
