# Supplementary material for: Translational Selection Is Ubiquitous in Prokaryotes
Source: PLoS Genet. 2010 Jun 24;6(6):e1001004. doi: 10.1371/journal.pgen.1001004 (PMC2891978; doi:10.1371/journal.pgen.1001004)
Supplement: Dataset S1 — OCU/non-OCU gene calls in 461 Bacterial and Archaeal genomes, and summary tables of genome properties and OCU preferences for specific codons. (4.77 MB ZIP) [file pgen.1001004.s001.zip › Dataset_S1_Bacteria/Burkholderia_multivorans_ATCC_17616.arff.ocuGenes]

GeneID	signTest_p	ocuProbWinCnt
5765043	1.000000e+00	0
5765042	1.641957e-02	33
5765040	1.000000e+00	2
5765046	1.000000e+00	7
5765045	1.000000e+00	1
5765044	4.529710e-14	49
5765051	3.359055e-01	27
5765050	1.000000e+00	1
5765049	9.999549e-01	12
5765048	1.000000e+00	1
5765055	1.000000e+00	1
5765054	4.529710e-14	49
5765053	1.049339e-07	43
5765052	1.000000e+00	1
5765026	1.000000e+00	1
5765027	8.881784e-16	50
5765024	8.881784e-16	50
5765025	1.854161e-11	47
5765030	1.133316e-12	48
5765031	8.881784e-16	50
5765028	1.000000e+00	7
5765034	9.923267e-01	17
5765035	1.000000e+00	0
5765032	1.000000e+00	5
5765033	1.000000e+00	2
5765038	1.000000e+00	1
5765039	2.807050e-06	41
5765036	8.881784e-16	50
5765037	1.000000e+00	0
5765008	1.000000e+00	0
5765011	1.000000e+00	1
5765010	1.000000e+00	0
5765013	8.881784e-16	50
5765012	9.999999e-01	8
5765015	1.000000e+00	3
5765014	2.807050e-06	41
5765016	1.641957e-02	33
5765018	1.000000e+00	1
5765021	1.000000e+00	0
5765020	1.000000e+00	5
5765023	1.000000e+00	0
5765022	9.999549e-01	12
5764992	1.049339e-07	43
5764993	1.000000e+00	4
5764994	8.881784e-16	50
5764995	1.000000e+00	4
5764996	1.000000e+00	3
5764997	3.300224e-03	35
5764998	1.000000e+00	0
5764999	9.999972e-01	10
5765000	1.000000e+00	0
5765001	1.000000e+00	0
5765002	1.000000e+00	6
5765003	1.621870e-08	44
5765004	1.000000e+00	4
5765005	1.000000e+00	7
5765006	1.000000e+00	1
5765007	9.999549e-01	12
5765111	1.000000e+00	1
5765110	1.000000e+00	7
5765109	9.999881e-01	11
5765108	1.000000e+00	1
5765107	9.923267e-01	17
5765106	1.000000e+00	3
5765105	1.301086e-03	36
5765104	1.000000e+00	5
5765119	4.510745e-05	39
5765117	1.000000e+00	6
5765116	8.881784e-16	50
5765115	1.000000e+00	5
5765114	9.999881e-01	11
5765113	9.999999e-01	8
5765112	8.881784e-16	50
5765094	9.986989e-01	15
5765092	2.230891e-10	46
5765093	9.998471e-01	13
5765090	1.000000e+00	0
5765091	5.817779e-07	42
5765088	1.133316e-12	48
5765089	1.000000e+00	3
5765103	1.000000e+00	0
5765100	1.000000e+00	0
5765101	1.000000e+00	4
5765098	1.000000e+00	0
5765099	1.000000e+00	0
5765096	1.013194e-01	30
5765097	1.000000e+00	2
5765077	9.835804e-01	18
5765076	8.881784e-16	50
5765079	1.000000e+00	1
5765078	1.000000e+00	0
5765073	9.998471e-01	13
5765072	9.999999e-01	8
5765075	1.000000e+00	1
5765074	1.000000e+00	3
5765085	9.999881e-01	11
5765084	1.000000e+00	0
5765087	1.000000e+00	3
5765086	1.000000e+00	0
5765081	1.000000e+00	1
5765080	9.995319e-01	14
5765083	1.000000e+00	2
5765082	9.999972e-01	10
5765060	1.000000e+00	1
5765062	1.000000e+00	6
5765063	1.000000e+00	1
5765057	1.000000e+00	1
5765058	8.881784e-16	50
5765059	1.000000e+00	0
5765068	5.946023e-02	31
5765069	8.881784e-16	50
5765070	1.000000e+00	4
5765071	1.000000e+00	0
5765064	1.000000e+00	4
5765065	8.881784e-16	50
5765066	8.881784e-16	50
5765067	1.133316e-12	48
5764922	1.000000e+00	6
5764923	9.995319e-01	14
5764920	1.000000e+00	1
5764921	4.529710e-14	49
5764926	1.000000e+00	6
5764927	8.881784e-16	50
5764925	1.000000e+00	3
5764914	1.000000e+00	1
5764912	1.000000e+00	0
5764913	9.923267e-01	17
5764918	1.000000e+00	0
5764919	1.000000e+00	0
5764916	1.000000e+00	0
5764917	1.193067e-05	40
5764907	1.000000e+00	2
5764906	9.923267e-01	17
5764905	1.000000e+00	5
5764904	9.995319e-01	14
5764911	9.999972e-01	10
5764910	9.999994e-01	9
5764909	9.998471e-01	13
5764908	4.529710e-14	49
5764898	9.998471e-01	13
5764897	1.000000e+00	0
5764896	1.000000e+00	0
5764903	1.000000e+00	4
5764902	1.133316e-12	48
5764888	1.000000e+00	0
5764889	2.230891e-10	46
5764890	1.301086e-03	36
5764891	1.000000e+00	7
5764892	1.000000e+00	2
5764893	9.923267e-01	17
5764894	8.881784e-16	50
5764880	9.675457e-01	19
5764881	8.881784e-16	50
5764882	8.881784e-16	50
5764883	1.000000e+00	1
5764884	9.999999e-01	8
5764885	9.999999e-01	8
5764886	1.000000e+00	2
5764873	2.807050e-06	41
5764872	1.000000e+00	1
5764875	1.000000e+00	2
5764874	1.000000e+00	0
5764877	1.000000e+00	2
5764876	1.000000e+00	1
5764865	3.359055e-01	27
5764864	9.999994e-01	9
5764867	9.999549e-01	12
5764869	9.999994e-01	9
5764871	1.000000e+00	1
5764870	8.881784e-16	50
5764990	1.000000e+00	5
5764991	1.000000e+00	3
5764988	1.000000e+00	3
5764989	1.000000e+00	0
5764986	1.000000e+00	4
5764987	1.000000e+00	2
5764985	9.999549e-01	12
5764982	1.000000e+00	4
5764983	1.000000e+00	2
5764980	1.000000e+00	5
5764981	9.999549e-01	12
5764978	1.000000e+00	0
5764979	9.835804e-01	18
5764976	9.999881e-01	11
5764977	9.999999e-01	8
5764975	1.000000e+00	3
5764974	7.600562e-01	23
5764973	1.000000e+00	6
5764972	1.000000e+00	3
5764971	1.854161e-11	47
5764970	9.999994e-01	9
5764969	5.561376e-01	25
5764968	1.000000e+00	4
5764967	8.881784e-16	50
5764966	9.998471e-01	13
5764965	8.881784e-16	50
5764964	1.000000e+00	6
5764963	9.999881e-01	11
5764962	1.000000e+00	1
5764960	9.675457e-01	19
5764956	9.966998e-01	16
5764957	1.000000e+00	0
5764958	1.000000e+00	0
5764959	1.000000e+00	0
5764952	1.000000e+00	6
5764953	1.000000e+00	5
5764954	1.000000e+00	4
5764955	8.388818e-01	22
5764948	9.999999e-01	8
5764949	1.000000e+00	7
5764950	9.999994e-01	9
5764951	7.600562e-01	23
5764944	1.000000e+00	1
5764945	9.995319e-01	14
5764946	1.000000e+00	5
5764947	1.000000e+00	1
5764941	1.000000e+00	6
5764940	7.673339e-03	34
5764943	8.881784e-16	50
5764942	9.999994e-01	9
5764936	1.301086e-03	36
5764939	1.000000e+00	6
5764938	9.966998e-01	16
5764933	1.000000e+00	0
5764932	1.193067e-05	40
5764935	1.049339e-07	43
5764929	1.000000e+00	0
5764928	1.000000e+00	1
5764931	9.999881e-01	11
5764930	1.000000e+00	1
5764768	8.388818e-01	22
5764769	1.641957e-02	33
5764770	1.641957e-02	33
5764771	5.817779e-07	42
5764772	8.881784e-16	50
5764773	4.438624e-01	26
5764774	1.000000e+00	4
5764775	9.999999e-01	8
5764776	2.230891e-10	46
5764777	8.881784e-16	50
5764778	9.923267e-01	17
5764779	1.000000e+00	4
5764780	7.600562e-01	23
5764781	4.681115e-04	37
5764782	9.995319e-01	14
5764783	1.000000e+00	5
5764785	4.529710e-14	49
5764784	3.359055e-01	27
5764787	4.529710e-14	49
5764786	9.405398e-01	20
5764789	4.510745e-05	39
5764788	9.999994e-01	9
5764791	1.000000e+00	6
5764790	7.673339e-03	34
5764793	8.881784e-16	50
5764792	9.923267e-01	17
5764795	1.621870e-08	44
5764794	8.881784e-16	50
5764797	9.999549e-01	12
5764796	3.245432e-02	32
5764798	8.881784e-16	50
5764738	1.000000e+00	4
5764739	1.000000e+00	7
5764736	8.881784e-16	50
5764737	1.000000e+00	0
5764743	2.230891e-10	46
5764740	1.133316e-12	48
5764741	5.817779e-07	42
5764746	1.000000e+00	5
5764747	4.681115e-04	37
5764744	8.881784e-16	50
5764745	2.807050e-06	41
5764750	1.000000e+00	4
5764751	8.881784e-16	50
5764748	8.881784e-16	50
5764749	7.673339e-03	34
5764755	9.999881e-01	11
5764754	9.998471e-01	13
5764753	1.013194e-01	30
5764752	1.013194e-01	30
5764759	9.995319e-01	14
5764758	1.000000e+00	2
5764757	7.673339e-03	34
5764756	2.230891e-10	46
5764763	1.000000e+00	1
5764762	3.359055e-01	27
5764761	1.854161e-11	47
5764760	1.000000e+00	3
5764767	2.807050e-06	41
5764765	8.881784e-16	50
5764764	4.529710e-14	49
5764836	9.923267e-01	17
5764837	4.529710e-14	49
5764838	9.999549e-01	12
5764839	1.641957e-02	33
5764832	1.621870e-08	44
5764833	9.835804e-01	18
5764834	8.881784e-16	50
5764835	1.000000e+00	4
5764844	8.881784e-16	50
5764845	1.000000e+00	7
5764846	5.561376e-01	25
5764847	8.881784e-16	50
5764840	8.881784e-16	50
5764841	2.807050e-06	41
5764842	9.986989e-01	15
5764843	8.881784e-16	50
5764853	6.640945e-01	24
5764852	1.000000e+00	6
5764855	4.529710e-14	49
5764854	1.000000e+00	3
5764849	1.000000e+00	0
5764848	8.881784e-16	50
5764851	9.999999e-01	8
5764850	9.999972e-01	10
5764861	5.817779e-07	42
5764860	1.000000e+00	0
5764863	1.621870e-08	44
5764857	1.000000e+00	4
5764856	7.600562e-01	23
5764859	1.000000e+00	2
5764858	1.000000e+00	2
5764807	1.000000e+00	2
5764804	9.999881e-01	11
5764805	4.529710e-14	49
5764802	1.000000e+00	1
5764803	9.923267e-01	17
5764800	1.000000e+00	3
5764801	8.881784e-16	50
5764814	3.359055e-01	27
5764815	8.881784e-16	50
5764812	1.611182e-01	29
5764813	3.300224e-03	35
5764810	1.000000e+00	1
5764811	4.529710e-14	49
5764808	1.854161e-11	47
5764809	9.999549e-01	12
5764823	9.966998e-01	16
5764822	4.438624e-01	26
5764821	9.999972e-01	10
5764820	9.675457e-01	19
5764819	1.000000e+00	2
5764818	9.999999e-01	8
5764817	8.986806e-01	21
5764816	5.561376e-01	25
5764831	8.881784e-16	50
5764830	8.881784e-16	50
5764829	5.946023e-02	31
5764827	9.999994e-01	9
5764825	1.854161e-11	47
5764824	9.999881e-01	11
5764717	9.995319e-01	14
5764716	1.000000e+00	1
5764719	8.881784e-16	50
5764718	8.881784e-16	50
5764713	1.000000e+00	3
5764712	8.881784e-16	50
5764715	8.881784e-16	50
5764714	1.000000e+00	7
5764711	8.881784e-16	50
5764710	1.000000e+00	0
5764732	8.881784e-16	50
5764734	6.640945e-01	24
5764735	5.561376e-01	25
5764728	4.529710e-14	49
5764729	8.881784e-16	50
5764730	9.999999e-01	8
5764731	4.529710e-14	49
5764724	1.133316e-12	48
5764725	1.000000e+00	1
5764726	9.999994e-01	9
5764727	5.946023e-02	31
5764720	1.000000e+00	3
5764721	8.388818e-01	22
5764723	8.881784e-16	50
5766413	8.881784e-16	50
5766412	8.881784e-16	50
5766415	9.923267e-01	17
5766414	1.000000e+00	6
5766409	1.000000e+00	1
5766408	1.000000e+00	0
5766411	1.000000e+00	0
5766410	1.000000e+00	0
5766405	1.000000e+00	6
5766404	1.000000e+00	2
5766407	1.000000e+00	1
5766406	1.049339e-07	43
5766401	1.000000e+00	4
5766400	2.807050e-06	41
5766403	1.000000e+00	0
5766402	5.946023e-02	31
5766428	9.999994e-01	9
5766429	1.000000e+00	7
5766431	1.000000e+00	1
5766424	1.000000e+00	0
5766425	1.000000e+00	4
5766427	1.000000e+00	1
5766420	1.000000e+00	2
5766421	8.986806e-01	21
5766422	9.675457e-01	19
5766423	1.301086e-03	36
5766416	8.881784e-16	50
5766417	9.835804e-01	18
5766418	1.000000e+00	6
5766419	1.000000e+00	7
5766447	1.000000e+00	1
5766446	9.999549e-01	12
5766445	5.946023e-02	31
5766444	3.359055e-01	27
5766443	3.359055e-01	27
5766442	1.000000e+00	0
5766441	1.000000e+00	1
5766440	8.881784e-16	50
5766439	8.881784e-16	50
5766438	1.013194e-01	30
5766437	1.000000e+00	2
5766436	1.000000e+00	0
5766435	9.999972e-01	10
5766434	1.000000e+00	0
5766432	1.049339e-07	43
5766462	8.881784e-16	50
5766463	2.104926e-09	45
5766460	8.881784e-16	50
5766461	1.854161e-11	47
5766458	8.881784e-16	50
5766459	7.673339e-03	34
5766456	8.881784e-16	50
5766457	4.529710e-14	49
5766454	8.881784e-16	50
5766455	1.611182e-01	29
5766452	9.999881e-01	11
5766453	1.000000e+00	7
5766450	1.000000e+00	4
5766448	1.000000e+00	2
5766449	4.529710e-14	49
5766473	1.000000e+00	0
5766472	1.000000e+00	0
5766475	2.104926e-09	45
5766474	2.230891e-10	46
5766477	1.000000e+00	0
5766476	8.881784e-16	50
5766479	9.995319e-01	14
5766478	4.681115e-04	37
5766464	3.245432e-02	32
5766467	1.000000e+00	6
5766466	4.681115e-04	37
5766469	1.000000e+00	0
5766468	3.245432e-02	32
5766471	1.000000e+00	0
5766470	4.529710e-14	49
5766488	1.000000e+00	0
5766489	1.000000e+00	0
5766490	1.000000e+00	0
5766491	9.999994e-01	9
5766492	8.881784e-16	50
5766493	1.000000e+00	0
5766494	8.881784e-16	50
5766495	1.000000e+00	4
5766480	6.640945e-01	24
5766481	9.999994e-01	9
5766482	1.000000e+00	0
5766483	9.966998e-01	16
5766484	1.000000e+00	0
5766485	1.000000e+00	7
5766486	1.000000e+00	3
5766487	1.000000e+00	0
5766507	1.000000e+00	3
5766506	8.881784e-16	50
5766505	1.193067e-05	40
5766504	8.881784e-16	50
5766511	1.000000e+00	2
5766510	9.998471e-01	13
5766509	8.881784e-16	50
5766508	9.999999e-01	8
5766499	3.359055e-01	27
5766498	1.854161e-11	47
5766497	1.000000e+00	1
5766496	1.000000e+00	0
5766503	1.000000e+00	0
5766502	4.681115e-04	37
5766501	1.000000e+00	0
5766522	8.388818e-01	22
5766523	2.104926e-09	45
5766520	1.000000e+00	0
5766521	1.000000e+00	3
5766526	1.193067e-05	40
5766527	1.611182e-01	29
5766524	1.000000e+00	1
5766525	9.986989e-01	15
5766514	1.013194e-01	30
5766515	1.000000e+00	2
5766512	9.998471e-01	13
5766513	1.000000e+00	4
5766518	9.998471e-01	13
5766519	1.621870e-08	44
5766516	8.881784e-16	50
5766517	1.049339e-07	43
5766532	1.000000e+00	0
5766533	3.245432e-02	32
5766534	4.681115e-04	37
5766535	1.000000e+00	2
5766529	1.000000e+00	4
5766530	9.999549e-01	12
5766531	8.881784e-16	50
5766540	1.000000e+00	0
5766541	8.881784e-16	50
5766542	1.000000e+00	1
5766543	1.000000e+00	4
5766536	1.000000e+00	3
5766537	1.000000e+00	1
5766538	1.000000e+00	0
5766539	8.881784e-16	50
5766549	1.000000e+00	0
5766551	2.807050e-06	41
5766550	1.000000e+00	1
5766545	1.000000e+00	2
5766544	4.529710e-14	49
5766547	9.998471e-01	13
5766546	1.049339e-07	43
5766557	1.133316e-12	48
5766556	1.000000e+00	0
5766558	2.807050e-06	41
5766553	1.621870e-08	44
5766552	1.000000e+00	2
5766555	1.000000e+00	1
5766554	1.000000e+00	0
5766567	1.000000e+00	1
5766564	4.529710e-14	49
5766565	1.000000e+00	5
5766562	1.000000e+00	0
5766563	9.999881e-01	11
5766560	1.000000e+00	2
5766561	1.000000e+00	0
5766574	1.000000e+00	4
5766575	1.000000e+00	7
5766572	1.000000e+00	0
5766573	8.881784e-16	50
5766570	1.000000e+00	0
5766571	1.133316e-12	48
5766568	1.000000e+00	5
5766569	1.000000e+00	0
5766583	1.000000e+00	0
5766582	4.529710e-14	49
5766581	1.000000e+00	2
5766580	9.986989e-01	15
5766579	1.854161e-11	47
5766578	1.000000e+00	0
5766577	1.000000e+00	4
5766576	5.561376e-01	25
5766589	1.621870e-08	44
5766588	1.049339e-07	43
5766587	4.438624e-01	26
5766586	1.000000e+00	1
5766585	8.881784e-16	50
5766584	1.000000e+00	4
5766592	1.301086e-03	36
5766593	1.000000e+00	0
5766594	1.133316e-12	48
5766595	4.529710e-14	49
5766596	8.881784e-16	50
5766597	1.000000e+00	1
5766599	1.000000e+00	0
5766600	7.600562e-01	23
5766601	9.999972e-01	10
5766602	1.000000e+00	0
5766603	1.000000e+00	1
5766604	4.529710e-14	49
5766605	9.986989e-01	15
5766606	1.854161e-11	47
5766607	1.049339e-07	43
5766609	8.881784e-16	50
5766608	1.000000e+00	2
5766611	1.000000e+00	5
5766610	9.995319e-01	14
5766613	1.000000e+00	0
5766612	1.000000e+00	1
5766615	1.000000e+00	6
5766614	1.000000e+00	2
5766617	8.881784e-16	50
5766616	1.641957e-02	33
5766619	4.529710e-14	49
5766618	1.000000e+00	0
5766621	7.600562e-01	23
5766623	3.300224e-03	35
5766622	2.230891e-10	46
5766626	1.000000e+00	2
5766627	3.245432e-02	32
5766624	8.881784e-16	50
5766625	8.881784e-16	50
5766630	9.999549e-01	12
5766631	9.999881e-01	11
5766628	1.000000e+00	5
5766629	1.000000e+00	2
5766634	1.000000e+00	2
5766632	5.817779e-07	42
5766633	9.986989e-01	15
5766638	9.999881e-01	11
5766639	1.000000e+00	1
5766636	9.999549e-01	12
5766637	8.881784e-16	50
5766643	5.561376e-01	25
5766642	1.013194e-01	30
5766640	5.817779e-07	42
5766647	8.881784e-16	50
5766646	8.881784e-16	50
5766645	2.104926e-09	45
5766644	5.561376e-01	25
5766651	9.999999e-01	8
5766650	9.835804e-01	18
5766649	1.000000e+00	0
5766648	1.000000e+00	0
5766655	1.000000e+00	0
5766654	1.000000e+00	0
5766653	9.998471e-01	13
5766652	9.999999e-01	8
5766174	1.000000e+00	2
5766175	7.600562e-01	23
5766172	1.193067e-05	40
5766173	8.881784e-16	50
5766170	1.000000e+00	1
5766171	8.986806e-01	21
5766168	1.000000e+00	0
5766169	9.923267e-01	17
5766166	9.999994e-01	9
5766167	1.000000e+00	0
5766164	9.999994e-01	9
5766165	9.999881e-01	11
5766162	9.986989e-01	15
5766163	1.000000e+00	5
5766160	1.000000e+00	5
5766161	9.999881e-01	11
5766159	1.000000e+00	1
5766158	6.640945e-01	24
5766157	9.999994e-01	9
5766156	1.000000e+00	5
5766155	1.000000e+00	0
5766154	1.000000e+00	0
5766153	2.399438e-01	28
5766152	9.999972e-01	10
5766151	1.000000e+00	0
5766150	1.049339e-07	43
5766149	1.000000e+00	5
5766148	9.986989e-01	15
5766147	1.000000e+00	0
5766146	3.245432e-02	32
5766145	9.999994e-01	9
5766144	1.000000e+00	0
5766204	9.999994e-01	9
5766205	1.000000e+00	1
5766206	1.000000e+00	0
5766207	1.000000e+00	2
5766200	1.000000e+00	0
5766201	1.000000e+00	1
5766202	9.998471e-01	13
5766203	9.998471e-01	13
5766196	1.000000e+00	0
5766197	1.000000e+00	0
5766199	9.999999e-01	8
5766192	1.000000e+00	3
5766193	4.529710e-14	49
5766194	1.000000e+00	0
5766195	1.000000e+00	0
5766189	8.388818e-01	22
5766188	8.986806e-01	21
5766191	9.999549e-01	12
5766190	1.000000e+00	0
5766185	9.675457e-01	19
5766184	1.000000e+00	2
5766187	9.998471e-01	13
5766186	1.000000e+00	6
5766181	4.510745e-05	39
5766180	1.000000e+00	5
5766183	1.000000e+00	1
5766182	9.999881e-01	11
5766177	1.000000e+00	2
5766176	9.835804e-01	18
5766179	1.000000e+00	7
5766178	5.946023e-02	31
5766234	7.673339e-03	34
5766235	8.881784e-16	50
5766232	1.000000e+00	1
5766233	8.881784e-16	50
5766238	5.946023e-02	31
5766239	8.881784e-16	50
5766236	1.000000e+00	0
5766237	1.000000e+00	0
5766226	1.000000e+00	3
5766227	1.000000e+00	0
5766224	1.000000e+00	1
5766225	1.000000e+00	0
5766230	1.000000e+00	2
5766231	9.999881e-01	11
5766228	1.000000e+00	7
5766229	1.000000e+00	0
5766219	1.000000e+00	7
5766218	9.675457e-01	19
5766217	1.621870e-08	44
5766216	1.049339e-07	43
5766223	1.854161e-11	47
5766222	1.000000e+00	2
5766221	1.000000e+00	0
5766220	1.000000e+00	6
5766211	9.999549e-01	12
5766210	7.600562e-01	23
5766209	1.000000e+00	0
5766208	2.104926e-09	45
5766215	1.000000e+00	0
5766214	1.000000e+00	3
5766213	8.881784e-16	50
5766212	1.000000e+00	0
5766264	8.881784e-16	50
5766265	8.881784e-16	50
5766266	9.999881e-01	11
5766267	9.405398e-01	20
5766268	8.986806e-01	21
5766269	1.000000e+00	1
5766270	4.529710e-14	49
5766271	1.000000e+00	3
5766256	4.529710e-14	49
5766257	4.681115e-04	37
5766258	1.000000e+00	0
5766259	9.923267e-01	17
5766260	8.881784e-16	50
5766261	9.675457e-01	19
5766262	9.999972e-01	10
5766263	8.881784e-16	50
5766249	1.000000e+00	0
5766248	1.000000e+00	5
5766251	1.000000e+00	2
5766250	9.999994e-01	9
5766253	1.000000e+00	7
5766252	1.000000e+00	0
5766255	9.835804e-01	18
5766254	1.000000e+00	4
5766241	1.000000e+00	0
5766240	1.000000e+00	6
5766243	8.388818e-01	22
5766242	9.986989e-01	15
5766245	7.673339e-03	34
5766244	4.529710e-14	49
5766247	4.681115e-04	37
5766246	8.881784e-16	50
5766295	1.000000e+00	4
5766294	1.000000e+00	0
5766293	1.000000e+00	4
5766292	9.923267e-01	17
5766291	1.000000e+00	1
5766290	1.133316e-12	48
5766289	1.000000e+00	1
5766288	9.999994e-01	9
5766303	5.946023e-02	31
5766302	1.000000e+00	0
5766301	1.000000e+00	0
5766300	1.000000e+00	1
5766299	1.000000e+00	1
5766298	9.675457e-01	19
5766297	1.000000e+00	1
5766296	9.675457e-01	19
5766278	1.000000e+00	1
5766279	8.881784e-16	50
5766276	9.995319e-01	14
5766277	5.817779e-07	42
5766274	9.966998e-01	16
5766275	1.000000e+00	2
5766272	2.807050e-06	41
5766273	2.399438e-01	28
5766286	4.529710e-14	49
5766287	1.000000e+00	0
5766284	9.966998e-01	16
5766285	9.986989e-01	15
5766282	1.133316e-12	48
5766283	9.999972e-01	10
5766280	9.923267e-01	17
5766281	9.998471e-01	13
5766325	8.881784e-16	50
5766324	1.000000e+00	1
5766327	1.621870e-08	44
5766326	1.000000e+00	4
5766321	1.000000e+00	0
5766320	1.000000e+00	1
5766323	1.000000e+00	1
5766322	1.000000e+00	1
5766333	1.000000e+00	7
5766332	3.359055e-01	27
5766335	1.000000e+00	2
5766334	1.000000e+00	3
5766329	1.000000e+00	0
5766328	1.000000e+00	0
5766331	1.000000e+00	1
5766330	8.881784e-16	50
5766308	1.301086e-03	36
5766309	1.000000e+00	5
5766310	9.999994e-01	9
5766311	1.000000e+00	2
5766304	1.000000e+00	3
5766305	4.681115e-04	37
5766306	9.999549e-01	12
5766307	2.807050e-06	41
5766316	3.245432e-02	32
5766317	4.510745e-05	39
5766318	2.230891e-10	46
5766319	9.999881e-01	11
5766312	1.000000e+00	3
5766313	7.673339e-03	34
5766314	1.000000e+00	1
5766355	8.881784e-16	50
5766354	1.000000e+00	0
5766353	1.000000e+00	1
5766352	1.621870e-08	44
5766359	1.000000e+00	0
5766358	8.881784e-16	50
5766357	1.000000e+00	0
5766356	1.000000e+00	1
5766363	1.000000e+00	5
5766362	4.510745e-05	39
5766361	4.681115e-04	37
5766360	1.000000e+00	0
5766367	3.300224e-03	35
5766366	8.881784e-16	50
5766365	1.193067e-05	40
5766364	1.000000e+00	4
5766338	1.000000e+00	2
5766339	1.000000e+00	1
5766336	1.000000e+00	1
5766342	1.000000e+00	6
5766343	1.013194e-01	30
5766340	9.675457e-01	19
5766341	1.000000e+00	0
5766346	8.881784e-16	50
5766347	1.000000e+00	5
5766344	3.245432e-02	32
5766345	8.986806e-01	21
5766350	1.000000e+00	0
5766351	6.640945e-01	24
5766348	1.854161e-11	47
5766385	3.300224e-03	35
5766384	1.000000e+00	3
5766387	7.600562e-01	23
5766386	1.000000e+00	3
5766389	1.000000e+00	7
5766388	1.000000e+00	2
5766391	1.000000e+00	3
5766390	1.000000e+00	7
5766392	1.000000e+00	7
5766395	1.000000e+00	0
5766394	9.999881e-01	11
5766397	1.193067e-05	40
5766396	1.000000e+00	0
5766399	1.000000e+00	2
5766398	4.529710e-14	49
5766368	1.854161e-11	47
5766370	1.193067e-05	40
5766371	9.999881e-01	11
5766372	1.000000e+00	4
5766373	9.923267e-01	17
5766374	9.999999e-01	8
5766375	1.013194e-01	30
5766376	1.000000e+00	4
5766377	9.999994e-01	9
5766379	1.000000e+00	1
5766380	2.399438e-01	28
5766381	9.999994e-01	9
5766382	1.000000e+00	1
5766383	7.600562e-01	23
5766955	8.881784e-16	50
5766953	9.675457e-01	19
5766952	8.986806e-01	21
5766959	1.000000e+00	0
5766958	1.000000e+00	6
5766957	1.000000e+00	0
5766956	9.999972e-01	10
5766947	8.881784e-16	50
5766946	1.000000e+00	3
5766945	1.000000e+00	3
5766944	4.529710e-14	49
5766951	9.995319e-01	14
5766950	1.000000e+00	1
5766949	1.000000e+00	7
5766948	1.621870e-08	44
5766970	1.000000e+00	5
5766971	9.999999e-01	8
5766968	1.000000e+00	2
5766969	1.000000e+00	3
5766974	1.000000e+00	0
5766972	2.399438e-01	28
5766973	1.000000e+00	5
5766962	1.000000e+00	5
5766963	9.999549e-01	12
5766960	8.881784e-16	50
5766961	1.000000e+00	0
5766966	1.000000e+00	0
5766967	1.000000e+00	0
5766964	2.230891e-10	46
5766965	1.000000e+00	1
5766921	1.000000e+00	5
5766920	1.000000e+00	3
5766923	4.529710e-14	49
5766922	1.000000e+00	5
5766925	9.999881e-01	11
5766924	8.881784e-16	50
5766927	1.529320e-04	38
5766926	9.999994e-01	9
5766913	2.104926e-09	45
5766912	1.000000e+00	3
5766914	1.000000e+00	2
5766917	6.640945e-01	24
5766916	9.675457e-01	19
5766919	1.000000e+00	4
5766918	1.000000e+00	1
5766936	9.995319e-01	14
5766937	4.529710e-14	49
5766938	1.000000e+00	1
5766939	1.000000e+00	0
5766940	1.000000e+00	1
5766941	1.000000e+00	0
5766942	9.923267e-01	17
5766943	1.000000e+00	1
5766928	9.835804e-01	18
5766929	1.000000e+00	1
5766930	9.999881e-01	11
5766931	1.000000e+00	0
5766932	1.000000e+00	0
5766933	1.000000e+00	0
5766934	8.881784e-16	50
5766935	9.999999e-01	8
5767023	3.300224e-03	35
5767022	2.807050e-06	41
5767021	9.999999e-01	8
5767020	1.000000e+00	3
5767019	4.438624e-01	26
5767018	1.000000e+00	0
5767017	9.986989e-01	15
5767016	9.966998e-01	16
5767015	1.000000e+00	0
5767014	1.000000e+00	1
5767013	1.000000e+00	7
5767012	8.881784e-16	50
5767011	1.000000e+00	0
5767010	1.000000e+00	0
5767009	2.399438e-01	28
5767008	9.999972e-01	10
5767038	1.000000e+00	1
5767039	1.000000e+00	1
5767036	1.000000e+00	5
5767037	1.000000e+00	6
5767034	1.000000e+00	2
5767035	1.000000e+00	2
5767032	1.000000e+00	1
5767033	9.999994e-01	9
5767030	1.133316e-12	48
5767031	1.049339e-07	43
5767029	2.807050e-06	41
5767026	1.000000e+00	0
5767027	1.000000e+00	4
5767024	6.640945e-01	24
5767025	7.673339e-03	34
5766989	3.359055e-01	27
5766988	1.000000e+00	0
5766991	1.000000e+00	1
5766990	1.000000e+00	1
5766984	9.999881e-01	11
5766987	1.000000e+00	7
5766986	1.000000e+00	1
5766981	8.881784e-16	50
5766983	9.405398e-01	20
5766982	1.000000e+00	7
5766977	9.999999e-01	8
5766976	1.000000e+00	0
5766979	1.000000e+00	1
5766978	1.854161e-11	47
5767004	1.133316e-12	48
5767005	1.000000e+00	0
5767006	8.881784e-16	50
5767007	1.000000e+00	0
5767000	9.999994e-01	9
5767001	1.000000e+00	1
5767002	1.000000e+00	0
5767003	9.998471e-01	13
5766996	1.000000e+00	2
5766997	9.999994e-01	9
5766998	6.640945e-01	24
5766999	1.000000e+00	1
5766992	9.966998e-01	16
5766993	8.881784e-16	50
5766994	9.966998e-01	16
5766995	1.000000e+00	6
5767074	1.000000e+00	7
5767075	9.998471e-01	13
5767072	1.000000e+00	4
5767073	1.000000e+00	1
5767078	8.881784e-16	50
5767079	9.986989e-01	15
5767076	1.000000e+00	3
5767077	1.000000e+00	0
5767082	1.133316e-12	48
5767083	3.245432e-02	32
5767080	1.000000e+00	1
5767081	8.881784e-16	50
5767086	9.998471e-01	13
5767087	1.000000e+00	4
5767084	1.000000e+00	0
5767091	1.000000e+00	1
5767090	8.881784e-16	50
5767089	2.807050e-06	41
5767088	9.405398e-01	20
5767095	1.000000e+00	7
5767094	1.000000e+00	3
5767093	1.000000e+00	2
5767092	9.999999e-01	8
5767099	1.000000e+00	0
5767098	3.300224e-03	35
5767097	1.000000e+00	3
5767096	1.000000e+00	0
5767103	9.998471e-01	13
5767102	3.245432e-02	32
5767101	1.133316e-12	48
5767100	4.438624e-01	26
5767040	1.000000e+00	4
5767041	5.561376e-01	25
5767042	9.999549e-01	12
5767043	1.000000e+00	1
5767044	1.000000e+00	2
5767045	1.000000e+00	2
5767046	3.359055e-01	27
5767047	1.000000e+00	1
5767048	1.000000e+00	3
5767049	9.999881e-01	11
5767050	1.000000e+00	3
5767051	8.881784e-16	50
5767052	1.611182e-01	29
5767053	3.359055e-01	27
5767054	1.000000e+00	0
5767055	5.817779e-07	42
5767057	1.000000e+00	1
5767056	1.000000e+00	1
5767059	1.000000e+00	0
5767058	1.133316e-12	48
5767061	4.510745e-05	39
5767060	9.675457e-01	19
5767063	1.133316e-12	48
5767062	1.000000e+00	1
5767065	1.000000e+00	0
5767064	1.854161e-11	47
5767067	1.000000e+00	3
5767066	1.000000e+00	3
5767069	9.999999e-01	8
5767068	1.000000e+00	5
5767071	9.986989e-01	15
5767070	1.000000e+00	5
5767142	3.300224e-03	35
5767143	1.000000e+00	1
5767140	1.000000e+00	3
5767141	9.999881e-01	11
5767138	1.621870e-08	44
5767139	8.881784e-16	50
5767136	1.000000e+00	6
5767137	9.675457e-01	19
5767150	1.133316e-12	48
5767151	1.000000e+00	5
5767148	1.000000e+00	1
5767149	9.405398e-01	20
5767146	1.000000e+00	1
5767147	3.300224e-03	35
5767144	8.881784e-16	50
5767145	1.000000e+00	3
5767159	9.966998e-01	16
5767158	1.000000e+00	6
5767157	1.000000e+00	2
5767156	1.000000e+00	1
5767155	2.807050e-06	41
5767154	1.000000e+00	4
5767153	1.000000e+00	0
5767152	1.000000e+00	2
5767167	1.000000e+00	1
5767166	5.946023e-02	31
5767165	9.999972e-01	10
5767164	1.611182e-01	29
5767163	1.000000e+00	0
5767162	1.000000e+00	0
5767161	1.000000e+00	2
5767160	2.807050e-06	41
5767108	1.529320e-04	38
5767109	9.998471e-01	13
5767110	1.000000e+00	6
5767111	1.854161e-11	47
5767104	1.000000e+00	1
5767105	4.529710e-14	49
5767106	9.999994e-01	9
5767107	4.510745e-05	39
5767116	1.000000e+00	2
5767117	9.995319e-01	14
5767119	8.881784e-16	50
5767113	1.000000e+00	3
5767114	1.000000e+00	2
5767115	1.000000e+00	6
5767125	1.000000e+00	1
5767124	9.405398e-01	20
5767127	1.000000e+00	2
5767126	1.000000e+00	3
5767121	9.999549e-01	12
5767120	1.000000e+00	1
5767123	9.966998e-01	16
5767122	1.611182e-01	29
5767133	1.000000e+00	3
5767132	1.000000e+00	0
5767135	1.000000e+00	7
5767134	1.000000e+00	2
5767129	1.000000e+00	0
5767128	1.000000e+00	1
5767131	4.438624e-01	26
5767130	9.999972e-01	10
5766712	1.000000e+00	6
5766713	8.881784e-16	50
5766714	8.881784e-16	50
5766715	3.245432e-02	32
5766716	8.881784e-16	50
5766717	2.399438e-01	28
5766718	1.000000e+00	1
5766719	9.999972e-01	10
5766704	1.000000e+00	1
5766705	5.561376e-01	25
5766706	1.000000e+00	1
5766707	1.000000e+00	7
5766708	8.986806e-01	21
5766709	9.405398e-01	20
5766710	1.000000e+00	0
5766697	1.000000e+00	1
5766696	1.000000e+00	6
5766699	1.000000e+00	2
5766698	1.000000e+00	0
5766701	1.000000e+00	4
5766700	3.359055e-01	27
5766703	1.000000e+00	7
5766702	7.673339e-03	34
5766689	1.000000e+00	0
5766688	1.000000e+00	2
5766691	1.000000e+00	4
5766690	1.000000e+00	0
5766693	9.999994e-01	9
5766692	1.000000e+00	2
5766695	9.966998e-01	16
5766694	9.998471e-01	13
5766682	1.000000e+00	1
5766683	9.995319e-01	14
5766680	1.000000e+00	1
5766681	1.000000e+00	1
5766686	1.000000e+00	2
5766687	9.405398e-01	20
5766684	1.000000e+00	3
5766685	1.000000e+00	4
5766674	1.000000e+00	0
5766675	1.000000e+00	5
5766673	1.000000e+00	1
5766678	1.000000e+00	7
5766679	8.881784e-16	50
5766676	1.000000e+00	1
5766677	1.000000e+00	2
5766667	1.000000e+00	2
5766666	1.000000e+00	2
5766665	1.000000e+00	2
5766664	1.000000e+00	7
5766671	9.986989e-01	15
5766670	9.675457e-01	19
5766669	1.000000e+00	5
5766668	1.000000e+00	1
5766659	1.000000e+00	2
5766658	1.000000e+00	1
5766657	9.999972e-01	10
5766656	1.000000e+00	7
5766663	1.000000e+00	5
5766662	7.600562e-01	23
5766661	6.640945e-01	24
5766780	1.000000e+00	7
5766781	1.000000e+00	4
5766782	9.999972e-01	10
5766783	8.881784e-16	50
5766776	1.000000e+00	1
5766777	1.000000e+00	3
5766778	1.000000e+00	2
5766779	4.529710e-14	49
5766772	1.000000e+00	1
5766773	1.000000e+00	2
5766774	1.000000e+00	2
5766775	9.995319e-01	14
5766768	9.998471e-01	13
5766769	1.000000e+00	0
5766771	9.995319e-01	14
5766765	1.000000e+00	1
5766764	9.999999e-01	8
5766767	1.000000e+00	7
5766766	9.999972e-01	10
5766761	1.133316e-12	48
5766760	9.966998e-01	16
5766763	9.405398e-01	20
5766762	9.995319e-01	14
5766757	9.923267e-01	17
5766756	9.999999e-01	8
5766759	1.049339e-07	43
5766758	1.000000e+00	0
5766753	1.000000e+00	1
5766752	1.000000e+00	2
5766755	9.999994e-01	9
5766754	9.999994e-01	9
5766750	7.673339e-03	34
5766751	8.881784e-16	50
5766748	1.641957e-02	33
5766749	1.000000e+00	2
5766746	9.999999e-01	8
5766747	1.000000e+00	1
5766744	1.641957e-02	33
5766745	6.640945e-01	24
5766742	1.529320e-04	38
5766743	1.000000e+00	3
5766740	1.000000e+00	5
5766741	9.999549e-01	12
5766738	1.000000e+00	7
5766739	9.923267e-01	17
5766736	5.946023e-02	31
5766737	9.999549e-01	12
5766735	1.000000e+00	4
5766734	1.000000e+00	0
5766733	1.000000e+00	0
5766732	9.999994e-01	9
5766731	8.881784e-16	50
5766730	1.000000e+00	1
5766729	9.998471e-01	13
5766728	9.835804e-01	18
5766727	1.000000e+00	0
5766726	4.510745e-05	39
5766725	1.000000e+00	0
5766724	1.000000e+00	2
5766723	1.000000e+00	2
5766722	1.000000e+00	1
5766721	1.000000e+00	0
5766720	1.641957e-02	33
5766833	9.999881e-01	11
5766832	1.000000e+00	3
5766835	1.000000e+00	1
5766834	1.000000e+00	0
5766837	1.000000e+00	1
5766836	8.881784e-16	50
5766841	8.881784e-16	50
5766840	9.999972e-01	10
5766843	1.000000e+00	3
5766842	1.000000e+00	2
5766845	1.000000e+00	3
5766844	1.000000e+00	5
5766847	8.881784e-16	50
5766846	1.000000e+00	4
5766816	8.881784e-16	50
5766817	2.807050e-06	41
5766818	1.000000e+00	6
5766819	1.000000e+00	2
5766820	1.000000e+00	2
5766821	1.000000e+00	3
5766822	1.000000e+00	7
5766823	1.000000e+00	2
5766824	1.000000e+00	1
5766826	8.881784e-16	50
5766827	2.104926e-09	45
5766828	8.881784e-16	50
5766829	1.000000e+00	1
5766830	1.000000e+00	0
5766831	1.000000e+00	3
5766803	8.881784e-16	50
5766802	1.000000e+00	3
5766801	1.000000e+00	7
5766800	1.000000e+00	5
5766806	1.000000e+00	4
5766805	2.230891e-10	46
5766804	1.000000e+00	1
5766811	1.000000e+00	4
5766810	2.399438e-01	28
5766808	1.000000e+00	7
5766815	9.405398e-01	20
5766814	1.000000e+00	0
5766813	1.000000e+00	0
5766812	4.438624e-01	26
5766786	1.301086e-03	36
5766787	1.000000e+00	1
5766785	1.000000e+00	4
5766790	9.999549e-01	12
5766791	1.000000e+00	0
5766788	1.000000e+00	1
5766789	1.000000e+00	0
5766794	9.405398e-01	20
5766795	6.640945e-01	24
5766792	1.854161e-11	47
5766793	1.000000e+00	1
5766798	4.438624e-01	26
5766799	1.000000e+00	2
5766796	1.000000e+00	0
5766797	9.999549e-01	12
5766901	1.000000e+00	0
5766900	9.835804e-01	18
5766903	1.000000e+00	3
5766902	1.000000e+00	0
5766897	1.000000e+00	5
5766896	9.999994e-01	9
5766899	1.000000e+00	0
5766898	9.835804e-01	18
5766909	1.000000e+00	0
5766908	1.641957e-02	33
5766911	9.966998e-01	16
5766910	1.000000e+00	5
5766905	1.000000e+00	2
5766904	1.000000e+00	2
5766907	4.529710e-14	49
5766906	1.000000e+00	0
5766884	9.986989e-01	15
5766885	8.881784e-16	50
5766886	9.405398e-01	20
5766887	1.000000e+00	2
5766880	1.000000e+00	1
5766881	1.000000e+00	0
5766882	1.000000e+00	6
5766883	8.388818e-01	22
5766892	1.000000e+00	6
5766893	1.000000e+00	0
5766894	5.946023e-02	31
5766895	1.000000e+00	1
5766888	1.529320e-04	38
5766889	9.675457e-01	19
5766890	3.245432e-02	32
5766891	1.000000e+00	1
5766871	1.000000e+00	2
5766870	1.000000e+00	3
5766869	1.013194e-01	30
5766868	8.881784e-16	50
5766867	8.881784e-16	50
5766866	8.881784e-16	50
5766865	1.000000e+00	2
5766864	9.995319e-01	14
5766879	1.000000e+00	2
5766878	1.301086e-03	36
5766877	1.000000e+00	2
5766876	3.245432e-02	32
5766875	9.999999e-01	8
5766874	2.230891e-10	46
5766873	1.000000e+00	3
5766872	1.000000e+00	1
5766854	1.621870e-08	44
5766855	8.881784e-16	50
5766852	1.000000e+00	6
5766853	1.000000e+00	0
5766850	1.000000e+00	1
5766851	1.000000e+00	1
5766848	9.995319e-01	14
5766849	9.999994e-01	9
5766863	1.000000e+00	1
5766860	1.854161e-11	47
5766861	1.000000e+00	1
5766858	1.000000e+00	3
5766859	8.881784e-16	50
5766856	1.000000e+00	0
5766857	2.399438e-01	28
5765441	1.133316e-12	48
5765440	4.510745e-05	39
5765443	8.881784e-16	50
5765442	1.000000e+00	0
5765445	1.000000e+00	2
5765444	1.000000e+00	1
5765447	2.807050e-06	41
5765446	1.000000e+00	6
5765449	9.986989e-01	15
5765448	9.986989e-01	15
5765451	1.000000e+00	0
5765450	9.995319e-01	14
5765452	1.000000e+00	0
5765455	9.999881e-01	11
5765454	1.000000e+00	0
5765456	8.881784e-16	50
5765458	4.529710e-14	49
5765459	9.835804e-01	18
5765460	1.000000e+00	0
5765461	4.510745e-05	39
5765462	1.000000e+00	0
5765463	1.000000e+00	7
5765464	1.000000e+00	0
5765465	1.000000e+00	3
5765466	8.881784e-16	50
5765467	4.529710e-14	49
5765468	1.000000e+00	1
5765469	1.000000e+00	4
5765470	9.923267e-01	17
5765471	9.835804e-01	18
5765475	1.000000e+00	3
5765474	1.000000e+00	4
5765473	1.133316e-12	48
5765472	1.000000e+00	3
5765479	8.881784e-16	50
5765477	1.000000e+00	0
5765483	1.611182e-01	29
5765482	1.000000e+00	0
5765481	9.999881e-01	11
5765480	1.000000e+00	0
5765487	1.000000e+00	6
5765485	1.000000e+00	4
5765484	1.621870e-08	44
5765490	1.000000e+00	0
5765491	4.438624e-01	26
5765488	8.881784e-16	50
5765489	4.529710e-14	49
5765492	5.561376e-01	25
5765493	9.999999e-01	8
5765498	1.000000e+00	2
5765499	9.999881e-01	11
5765496	1.000000e+00	0
5765497	6.640945e-01	24
5765502	1.000000e+00	0
5765503	1.193067e-05	40
5765500	9.999549e-01	12
5765501	2.230891e-10	46
5765381	9.999881e-01	11
5765380	1.000000e+00	2
5765383	8.986806e-01	21
5765382	1.000000e+00	1
5765377	9.405398e-01	20
5765376	9.986989e-01	15
5765379	3.300224e-03	35
5765378	9.999994e-01	9
5765389	1.000000e+00	7
5765388	1.000000e+00	0
5765391	9.999549e-01	12
5765390	1.854161e-11	47
5765385	1.621870e-08	44
5765384	1.000000e+00	3
5765387	1.000000e+00	1
5765386	8.986806e-01	21
5765396	4.529710e-14	49
5765397	8.986806e-01	21
5765398	1.133316e-12	48
5765399	9.998471e-01	13
5765392	1.000000e+00	1
5765394	1.000000e+00	0
5765395	9.999972e-01	10
5765404	9.999972e-01	10
5765405	9.675457e-01	19
5765406	1.000000e+00	6
5765407	1.000000e+00	3
5765400	9.999994e-01	9
5765401	9.999999e-01	8
5765402	1.000000e+00	2
5765403	8.881784e-16	50
5765415	9.986989e-01	15
5765414	1.000000e+00	3
5765413	8.881784e-16	50
5765412	1.000000e+00	0
5765411	1.000000e+00	4
5765409	1.000000e+00	1
5765408	9.835804e-01	18
5765423	9.999999e-01	8
5765422	1.000000e+00	2
5765421	1.000000e+00	0
5765420	1.301086e-03	36
5765419	1.000000e+00	0
5765418	9.835804e-01	18
5765417	9.966998e-01	16
5765416	8.881784e-16	50
5765430	9.999881e-01	11
5765428	1.000000e+00	0
5765429	1.000000e+00	0
5765426	8.881784e-16	50
5765427	1.000000e+00	1
5765424	1.000000e+00	5
5765425	1.000000e+00	3
5765438	1.000000e+00	0
5765439	9.999994e-01	9
5765436	1.000000e+00	5
5765437	1.000000e+00	0
5765434	1.000000e+00	4
5765435	1.000000e+00	3
5765432	1.000000e+00	1
5765433	1.000000e+00	0
5765576	1.000000e+00	6
5765577	4.529710e-14	49
5765578	1.000000e+00	2
5765579	1.000000e+00	2
5765580	1.000000e+00	1
5765582	8.881784e-16	50
5765583	1.301086e-03	36
5765568	8.881784e-16	50
5765569	4.681115e-04	37
5765570	1.000000e+00	0
5765571	1.000000e+00	0
5765572	1.000000e+00	1
5765573	1.000000e+00	3
5765574	1.000000e+00	1
5765575	1.000000e+00	5
5765593	1.000000e+00	1
5765592	5.946023e-02	31
5765595	9.999972e-01	10
5765594	1.000000e+00	3
5765597	1.049339e-07	43
5765596	1.000000e+00	4
5765598	9.999999e-01	8
5765585	1.000000e+00	0
5765584	1.000000e+00	0
5765587	4.529710e-14	49
5765586	9.966998e-01	16
5765589	8.881784e-16	50
5765588	1.049339e-07	43
5765590	9.999549e-01	12
5765610	1.000000e+00	1
5765611	1.000000e+00	2
5765608	1.621870e-08	44
5765609	9.923267e-01	17
5765614	9.995319e-01	14
5765615	1.000000e+00	2
5765613	9.966998e-01	16
5765602	8.881784e-16	50
5765603	1.000000e+00	6
5765600	1.000000e+00	0
5765601	1.000000e+00	2
5765606	9.405398e-01	20
5765607	1.000000e+00	5
5765604	9.405398e-01	20
5765605	1.621870e-08	44
5765627	1.000000e+00	0
5765626	9.999549e-01	12
5765625	1.000000e+00	0
5765624	1.000000e+00	1
5765631	1.000000e+00	2
5765630	8.388818e-01	22
5765629	8.388818e-01	22
5765628	9.998471e-01	13
5765619	1.133316e-12	48
5765618	1.000000e+00	0
5765617	1.000000e+00	0
5765616	1.000000e+00	1
5765623	2.230891e-10	46
5765622	1.000000e+00	1
5765621	1.000000e+00	0
5765620	9.999972e-01	10
5765516	1.641957e-02	33
5765519	8.881784e-16	50
5765512	1.000000e+00	6
5765513	1.000000e+00	0
5765514	1.000000e+00	5
5765515	9.999972e-01	10
5765508	1.000000e+00	3
5765510	1.611182e-01	29
5765511	3.300224e-03	35
5765504	1.000000e+00	0
5765505	5.561376e-01	25
5765506	1.000000e+00	6
5765507	1.641957e-02	33
5765532	5.561376e-01	25
5765535	1.000000e+00	0
5765534	9.999999e-01	8
5765529	1.641957e-02	33
5765528	1.000000e+00	1
5765531	1.641957e-02	33
5765530	9.995319e-01	14
5765524	9.999972e-01	10
5765527	1.000000e+00	2
5765526	9.966998e-01	16
5765521	7.600562e-01	23
5765520	8.881784e-16	50
5765523	1.611182e-01	29
5765522	1.000000e+00	7
5765550	1.000000e+00	6
5765551	9.998471e-01	13
5765548	4.529710e-14	49
5765546	8.881784e-16	50
5765547	1.000000e+00	0
5765544	1.000000e+00	0
5765545	1.000000e+00	4
5765542	1.000000e+00	2
5765543	1.000000e+00	0
5765540	3.300224e-03	35
5765541	1.193067e-05	40
5765538	1.000000e+00	0
5765539	9.999972e-01	10
5765536	1.000000e+00	0
5765537	1.529320e-04	38
5765567	1.193067e-05	40
5765565	1.000000e+00	5
5765564	8.881784e-16	50
5765563	1.193067e-05	40
5765562	9.966998e-01	16
5765561	1.000000e+00	1
5765560	9.999881e-01	11
5765559	1.301086e-03	36
5765558	1.000000e+00	2
5765557	1.049339e-07	43
5765555	8.881784e-16	50
5765554	9.999994e-01	9
5765553	8.881784e-16	50
5765552	1.000000e+00	3
5765202	1.000000e+00	2
5765203	1.000000e+00	1
5765200	8.881784e-16	50
5765201	1.641957e-02	33
5765206	8.881784e-16	50
5765207	1.000000e+00	0
5765204	1.000000e+00	4
5765205	5.561376e-01	25
5765210	1.000000e+00	2
5765211	8.881784e-16	50
5765208	9.999994e-01	9
5765209	9.675457e-01	19
5765214	1.621870e-08	44
5765212	1.000000e+00	2
5765213	8.881784e-16	50
5765187	1.000000e+00	0
5765186	1.000000e+00	0
5765185	4.510745e-05	39
5765184	9.999994e-01	9
5765191	1.000000e+00	4
5765190	1.000000e+00	2
5765189	9.999999e-01	8
5765188	1.000000e+00	1
5765195	1.000000e+00	2
5765194	1.000000e+00	6
5765193	1.000000e+00	6
5765192	1.000000e+00	3
5765199	9.998471e-01	13
5765198	9.999881e-01	11
5765197	5.561376e-01	25
5765196	1.000000e+00	0
5765232	4.510745e-05	39
5765233	9.405398e-01	20
5765234	1.000000e+00	0
5765235	9.999881e-01	11
5765236	1.000000e+00	4
5765237	9.999972e-01	10
5765238	1.000000e+00	4
5765239	9.999972e-01	10
5765240	1.000000e+00	1
5765241	1.000000e+00	6
5765242	8.881784e-16	50
5765243	8.986806e-01	21
5765244	9.999999e-01	8
5765245	1.000000e+00	3
5765246	1.000000e+00	1
5765247	1.000000e+00	2
5765217	1.000000e+00	0
5765216	1.000000e+00	1
5765219	1.000000e+00	0
5765221	8.881784e-16	50
5765220	1.000000e+00	0
5765223	1.000000e+00	2
5765222	9.835804e-01	18
5765225	9.675457e-01	19
5765224	2.104926e-09	45
5765227	1.000000e+00	0
5765226	1.000000e+00	0
5765229	1.000000e+00	0
5765228	1.000000e+00	0
5765231	1.000000e+00	6
5765230	1.000000e+00	0
5765142	1.000000e+00	5
5765143	9.923267e-01	17
5765141	4.510745e-05	39
5765138	1.000000e+00	0
5765137	8.881784e-16	50
5765150	1.000000e+00	3
5765151	9.999881e-01	11
5765148	1.000000e+00	1
5765149	9.998471e-01	13
5765146	1.000000e+00	1
5765147	1.000000e+00	0
5765144	1.000000e+00	1
5765145	6.640945e-01	24
5765127	1.000000e+00	6
5765126	1.000000e+00	1
5765125	9.999994e-01	9
5765124	1.000000e+00	7
5765123	1.000000e+00	3
5765122	1.000000e+00	2
5765121	1.000000e+00	2
5765120	9.999994e-01	9
5765135	1.000000e+00	0
5765134	1.000000e+00	7
5765133	1.000000e+00	5
5765132	5.946023e-02	31
5765131	4.529710e-14	49
5765130	1.000000e+00	0
5765129	1.000000e+00	1
5765128	9.999881e-01	11
5765172	1.000000e+00	1
5765173	1.000000e+00	0
5765174	5.561376e-01	25
5765175	1.000000e+00	0
5765168	1.000000e+00	2
5765169	1.000000e+00	4
5765171	1.000000e+00	7
5765180	1.000000e+00	1
5765181	1.621870e-08	44
5765182	1.000000e+00	0
5765183	6.640945e-01	24
5765176	9.999994e-01	9
5765177	9.675457e-01	19
5765178	9.999881e-01	11
5765179	1.000000e+00	0
5765157	1.000000e+00	0
5765156	9.675457e-01	19
5765159	9.999994e-01	9
5765158	4.681115e-04	37
5765153	1.000000e+00	0
5765152	1.000000e+00	0
5765155	1.000000e+00	0
5765154	8.881784e-16	50
5765165	1.000000e+00	0
5765164	1.000000e+00	2
5765167	1.000000e+00	5
5765166	1.000000e+00	1
5765161	2.104926e-09	45
5765160	1.000000e+00	2
5765163	9.986989e-01	15
5765162	1.000000e+00	0
5765339	9.999999e-01	8
5765338	2.230891e-10	46
5765337	8.881784e-16	50
5765336	1.000000e+00	7
5765343	9.405398e-01	20
5765342	1.000000e+00	0
5765341	8.388818e-01	22
5765340	1.000000e+00	1
5765331	1.000000e+00	3
5765330	1.641957e-02	33
5765329	1.000000e+00	2
5765328	1.000000e+00	1
5765335	1.000000e+00	0
5765334	1.000000e+00	0
5765333	1.000000e+00	0
5765332	1.000000e+00	4
5765322	1.000000e+00	4
5765320	1.000000e+00	1
5765321	9.995319e-01	14
5765326	1.000000e+00	0
5765327	1.000000e+00	1
5765324	1.000000e+00	1
5765325	1.000000e+00	0
5765314	1.000000e+00	0
5765315	1.000000e+00	2
5765312	1.000000e+00	0
5765313	1.000000e+00	1
5765318	9.405398e-01	20
5765319	1.000000e+00	0
5765316	8.881784e-16	50
5765317	8.881784e-16	50
5765369	9.999994e-01	9
5765368	4.529710e-14	49
5765371	9.835804e-01	18
5765370	1.000000e+00	5
5765373	9.999994e-01	9
5765372	7.600562e-01	23
5765375	3.359055e-01	27
5765374	9.999999e-01	8
5765361	8.881784e-16	50
5765360	9.966998e-01	16
5765363	4.510745e-05	39
5765362	1.000000e+00	7
5765365	1.000000e+00	0
5765364	2.399438e-01	28
5765367	1.000000e+00	1
5765366	1.000000e+00	0
5765352	5.946023e-02	31
5765353	8.388818e-01	22
5765354	1.000000e+00	4
5765355	1.854161e-11	47
5765356	1.000000e+00	5
5765357	1.000000e+00	4
5765358	4.529710e-14	49
5765359	1.000000e+00	2
5765344	1.133316e-12	48
5765345	3.300224e-03	35
5765346	1.000000e+00	1
5765347	1.301086e-03	36
5765348	1.000000e+00	2
5765349	3.245432e-02	32
5765350	1.529320e-04	38
5765351	4.681115e-04	37
5765279	1.049339e-07	43
5765278	1.000000e+00	1
5765277	9.999999e-01	8
5765276	9.999999e-01	8
5765275	1.000000e+00	6
5765273	1.000000e+00	0
5765272	1.000000e+00	2
5765271	1.049339e-07	43
5765270	1.000000e+00	0
5765269	8.986806e-01	21
5765268	1.000000e+00	0
5765267	2.230891e-10	46
5765266	1.000000e+00	1
5765265	9.923267e-01	17
5765264	1.000000e+00	1
5765262	5.946023e-02	31
5765263	1.000000e+00	4
5765260	1.000000e+00	3
5765261	2.230891e-10	46
5765258	1.000000e+00	4
5765259	1.000000e+00	0
5765256	1.000000e+00	2
5765257	1.000000e+00	2
5765254	8.881784e-16	50
5765255	1.000000e+00	3
5765252	1.000000e+00	2
5765253	7.600562e-01	23
5765250	1.000000e+00	0
5765251	9.999994e-01	9
5765309	1.611182e-01	29
5765308	1.000000e+00	1
5765311	9.923267e-01	17
5765310	1.000000e+00	4
5765305	9.986989e-01	15
5765304	1.000000e+00	2
5765307	1.000000e+00	4
5765306	1.854161e-11	47
5765300	8.881784e-16	50
5765303	1.000000e+00	1
5765302	1.854161e-11	47
5765297	1.000000e+00	4
5765296	4.529710e-14	49
5765299	1.000000e+00	1
5765298	1.000000e+00	5
5765292	1.193067e-05	40
5765293	1.000000e+00	6
5765295	1.133316e-12	48
5765288	1.000000e+00	0
5765289	1.013194e-01	30
5765290	5.946023e-02	31
5765291	1.000000e+00	0
5765284	1.000000e+00	0
5765285	1.000000e+00	3
5765286	5.817779e-07	42
5765287	3.245432e-02	32
5765280	1.000000e+00	0
5765281	1.000000e+00	3
5765282	1.000000e+00	3
5765283	4.529710e-14	49
5765991	9.995319e-01	14
5765990	8.881784e-16	50
5765989	1.000000e+00	0
5765988	1.000000e+00	0
5765987	8.881784e-16	50
5765986	9.999549e-01	12
5765985	1.000000e+00	2
5765984	1.000000e+00	1
5765999	1.000000e+00	7
5765998	9.998471e-01	13
5765997	9.986989e-01	15
5765996	1.000000e+00	0
5765995	1.000000e+00	0
5765994	9.999999e-01	8
5765993	1.000000e+00	4
5765992	1.621870e-08	44
5766006	1.000000e+00	2
5766007	1.000000e+00	0
5766004	5.561376e-01	25
5766005	1.000000e+00	0
5766002	1.000000e+00	2
5766003	9.675457e-01	19
5766000	1.000000e+00	1
5766001	4.529710e-14	49
5766014	1.000000e+00	0
5766015	2.807050e-06	41
5766012	1.000000e+00	0
5766013	1.000000e+00	1
5766010	4.529710e-14	49
5766011	1.000000e+00	5
5766008	4.510745e-05	39
5765957	1.000000e+00	0
5765956	2.230891e-10	46
5765959	4.438624e-01	26
5765958	1.000000e+00	6
5765953	8.881784e-16	50
5765952	1.000000e+00	0
5765955	1.000000e+00	1
5765954	1.000000e+00	0
5765965	1.000000e+00	1
5765967	9.999972e-01	10
5765966	1.000000e+00	7
5765961	7.600562e-01	23
5765960	1.000000e+00	5
5765963	1.000000e+00	2
5765962	1.000000e+00	4
5765972	3.300224e-03	35
5765973	6.640945e-01	24
5765974	1.000000e+00	0
5765975	8.881784e-16	50
5765968	3.359055e-01	27
5765969	1.000000e+00	6
5765970	1.000000e+00	5
5765971	1.000000e+00	1
5765980	1.000000e+00	7
5765981	1.000000e+00	0
5765982	1.000000e+00	7
5765983	1.000000e+00	1
5765976	1.000000e+00	0
5765977	9.999999e-01	8
5765978	1.000000e+00	0
5765979	1.000000e+00	1
5765923	1.000000e+00	0
5765922	9.999881e-01	11
5765921	8.881784e-16	50
5765920	1.000000e+00	2
5765927	9.999999e-01	8
5765926	4.510745e-05	39
5765925	1.000000e+00	1
5765924	9.999994e-01	9
5765931	9.999999e-01	8
5765930	8.881784e-16	50
5765929	1.000000e+00	3
5765928	1.133316e-12	48
5765935	1.000000e+00	1
5765934	8.881784e-16	50
5765933	1.000000e+00	2
5765938	4.510745e-05	39
5765939	1.854161e-11	47
5765936	1.854161e-11	47
5765937	1.854161e-11	47
5765942	4.438624e-01	26
5765943	1.000000e+00	1
5765940	1.000000e+00	0
5765941	1.611182e-01	29
5765946	1.641957e-02	33
5765947	1.000000e+00	0
5765944	5.817779e-07	42
5765945	8.881784e-16	50
5765950	5.561376e-01	25
5765951	1.641957e-02	33
5765948	1.000000e+00	1
5765949	1.000000e+00	0
5765889	1.000000e+00	1
5765888	1.000000e+00	5
5765891	4.438624e-01	26
5765890	8.881784e-16	50
5765893	1.000000e+00	5
5765892	9.999999e-01	8
5765895	1.000000e+00	0
5765894	1.000000e+00	1
5765897	8.986806e-01	21
5765899	1.000000e+00	0
5765898	1.000000e+00	0
5765901	1.000000e+00	0
5765900	8.881784e-16	50
5765902	4.529710e-14	49
5765904	1.301086e-03	36
5765905	1.000000e+00	1
5765906	1.000000e+00	1
5765907	1.000000e+00	0
5765908	9.999999e-01	8
5765909	1.000000e+00	1
5765910	1.000000e+00	1
5765911	1.193067e-05	40
5765912	7.673339e-03	34
5765913	1.000000e+00	7
5765914	1.000000e+00	1
5765915	1.621870e-08	44
5765916	1.000000e+00	2
5765917	1.000000e+00	7
5765918	9.998471e-01	13
5765919	8.881784e-16	50
5766126	1.000000e+00	1
5766127	1.000000e+00	1
5766124	9.999999e-01	8
5766125	9.998471e-01	13
5766122	1.000000e+00	0
5766123	1.000000e+00	2
5766120	1.000000e+00	0
5766121	1.000000e+00	0
5766118	9.995319e-01	14
5766119	1.000000e+00	0
5766116	1.000000e+00	1
5766117	1.133316e-12	48
5766114	1.000000e+00	1
5766115	1.000000e+00	6
5766112	9.999549e-01	12
5766113	8.881784e-16	50
5766143	9.995319e-01	14
5766142	1.000000e+00	5
5766141	1.000000e+00	5
5766140	9.999549e-01	12
5766139	1.000000e+00	2
5766138	1.000000e+00	2
5766137	1.000000e+00	5
5766136	1.000000e+00	5
5766135	9.966998e-01	16
5766134	1.000000e+00	1
5766133	1.133316e-12	48
5766132	9.986989e-01	15
5766131	1.000000e+00	1
5766130	1.000000e+00	1
5766129	8.881784e-16	50
5766128	1.529320e-04	38
5766092	2.230891e-10	46
5766093	1.000000e+00	0
5766094	1.621870e-08	44
5766095	8.388818e-01	22
5766088	9.999972e-01	10
5766089	1.000000e+00	5
5766090	1.000000e+00	5
5766091	1.641957e-02	33
5766084	1.000000e+00	5
5766085	1.000000e+00	1
[truncated: 4,028 more rows]
