# Supplementary material for: Translational Selection Is Ubiquitous in Prokaryotes
Source: PLoS Genet. 2010 Jun 24;6(6):e1001004. doi: 10.1371/journal.pgen.1001004 (PMC2891978; doi:10.1371/journal.pgen.1001004)
Supplement: Dataset S1 — OCU/non-OCU gene calls in 461 Bacterial and Archaeal genomes, and summary tables of genome properties and OCU preferences for specific codons. (4.77 MB ZIP) [file pgen.1001004.s001.zip › Dataset_S1_Bacteria/Burkholderia_pseudomallei_K96243.arff.ocuGenes]

GeneID	signTest_p	ocuProbWinCnt
3092064	8.388818e-01	22
3092065	1.000000e+00	7
3092066	1.000000e+00	1
3092067	1.000000e+00	0
3092068	1.013194e-01	30
3092069	8.881784e-16	50
3092071	9.995319e-01	14
3092072	1.000000e+00	0
3092073	5.817779e-07	42
3092074	1.000000e+00	1
3092075	1.000000e+00	1
3092076	1.000000e+00	0
3092077	3.359055e-01	27
3092078	1.000000e+00	1
3092079	1.000000e+00	0
3092081	1.000000e+00	1
3092080	1.000000e+00	3
3092083	1.193067e-05	40
3092082	1.854161e-11	47
3092085	9.999999e-01	8
3092084	1.000000e+00	2
3092087	1.013194e-01	30
3092088	4.510745e-05	39
3092091	8.881784e-16	50
3092090	2.230891e-10	46
3092093	2.230891e-10	46
3092092	1.000000e+00	2
3092095	1.000000e+00	0
3092034	1.000000e+00	6
3092035	1.000000e+00	0
3092032	9.923267e-01	17
3092033	1.000000e+00	0
3092038	8.881784e-16	50
3092039	3.359055e-01	27
3092036	1.000000e+00	1
3092037	8.881784e-16	50
3092042	1.000000e+00	0
3092043	4.529710e-14	49
3092040	1.529320e-04	38
3092041	9.986989e-01	15
3092046	1.000000e+00	6
3092047	1.000000e+00	7
3092044	9.999999e-01	8
3092045	1.000000e+00	0
3092051	1.000000e+00	0
3092050	1.000000e+00	1
3092048	1.854161e-11	47
3092055	1.000000e+00	7
3092054	1.000000e+00	5
3092053	1.000000e+00	0
3092052	5.561376e-01	25
3092059	9.999549e-01	12
3092058	8.881784e-16	50
3092057	8.986806e-01	21
3092056	1.000000e+00	2
3092063	1.133316e-12	48
3092061	1.000000e+00	0
3092060	1.000000e+00	4
3092004	1.000000e+00	0
3092005	1.000000e+00	0
3092006	8.881784e-16	50
3092007	1.000000e+00	0
3092000	8.881784e-16	50
3092001	9.998471e-01	13
3092002	1.000000e+00	0
3092003	9.986989e-01	15
3092012	1.000000e+00	0
3092013	4.681115e-04	37
3092014	8.881784e-16	50
3092015	9.966998e-01	16
3092008	1.621870e-08	44
3092009	1.000000e+00	3
3092010	5.817779e-07	42
3092011	1.000000e+00	0
3092021	1.000000e+00	5
3092020	1.611182e-01	29
3092023	1.000000e+00	5
3092022	1.000000e+00	0
3092017	1.000000e+00	0
3092016	1.000000e+00	3
3092018	1.000000e+00	0
3092028	9.675457e-01	19
3092031	9.405398e-01	20
3092030	8.388818e-01	22
3092025	1.000000e+00	0
3092024	1.000000e+00	0
3092027	9.999999e-01	8
3092026	9.999972e-01	10
3091974	1.000000e+00	0
3091975	1.000000e+00	0
3091972	8.881784e-16	50
3091973	1.854161e-11	47
3091970	8.881784e-16	50
3091971	1.000000e+00	1
3091968	7.600562e-01	23
3091969	1.000000e+00	0
3091982	9.999994e-01	9
3091983	1.301086e-03	36
3091980	9.405398e-01	20
3091981	8.986806e-01	21
3091978	2.230891e-10	46
3091979	7.600562e-01	23
3091976	9.999994e-01	9
3091977	9.998471e-01	13
3091990	8.881784e-16	50
3091989	9.995319e-01	14
3091988	1.000000e+00	0
3091987	9.999994e-01	9
3091986	1.000000e+00	0
3091984	1.000000e+00	1
3091999	8.388818e-01	22
3091998	8.881784e-16	50
3091997	1.000000e+00	0
3091996	6.640945e-01	24
3091995	9.995319e-01	14
3091994	9.999881e-01	11
3091993	1.000000e+00	2
3091992	9.999549e-01	12
3092201	4.529710e-14	49
3092200	9.986989e-01	15
3092202	1.000000e+00	2
3092205	1.000000e+00	0
3092204	9.999994e-01	9
3092207	1.000000e+00	1
3092206	1.000000e+00	1
3092193	1.000000e+00	0
3092192	9.999994e-01	9
3092195	1.000000e+00	5
3092194	1.000000e+00	1
3092197	1.000000e+00	4
3092196	9.999972e-01	10
3092199	8.881784e-16	50
3092198	1.000000e+00	3
3092216	1.000000e+00	1
3092217	9.999972e-01	10
3092220	1.000000e+00	4
3092221	8.986806e-01	21
3092222	9.675457e-01	19
3092223	1.000000e+00	7
3092208	1.000000e+00	0
3092209	9.995319e-01	14
3092210	1.000000e+00	3
3092211	8.881784e-16	50
3092212	1.000000e+00	3
3092213	4.681115e-04	37
3092214	1.000000e+00	4
3092215	9.999881e-01	11
3092171	1.000000e+00	0
3092170	1.854161e-11	47
3092169	1.000000e+00	5
3092168	1.000000e+00	2
3092175	8.881784e-16	50
3092174	8.388818e-01	22
3092173	1.000000e+00	0
3092172	1.621870e-08	44
3092163	1.000000e+00	4
3092162	1.000000e+00	0
3092161	3.359055e-01	27
3092160	1.000000e+00	0
3092167	1.000000e+00	0
3092166	1.000000e+00	0
3092165	9.999999e-01	8
3092164	1.000000e+00	7
3092186	1.000000e+00	0
3092187	1.529320e-04	38
3092184	1.000000e+00	0
3092185	1.000000e+00	5
3092190	9.835804e-01	18
3092191	1.000000e+00	0
3092188	1.049339e-07	43
3092189	1.000000e+00	4
3092178	4.529710e-14	49
3092179	1.529320e-04	38
3092176	1.000000e+00	3
3092177	1.000000e+00	1
3092182	9.999994e-01	9
3092183	1.000000e+00	0
3092180	1.000000e+00	5
3092181	1.000000e+00	1
3092141	8.881784e-16	50
3092140	8.881784e-16	50
3092143	1.000000e+00	2
3092142	1.000000e+00	7
3092137	1.000000e+00	0
3092136	1.000000e+00	0
3092139	1.000000e+00	3
3092138	4.510745e-05	39
3092133	9.999999e-01	8
3092132	1.000000e+00	0
3092135	9.966998e-01	16
3092134	9.999972e-01	10
3092129	1.000000e+00	1
3092128	1.000000e+00	0
3092131	8.388818e-01	22
3092130	9.999999e-01	8
3092156	1.000000e+00	0
3092157	9.999999e-01	8
3092158	1.133316e-12	48
3092159	1.000000e+00	2
3092152	1.000000e+00	1
3092153	1.000000e+00	1
3092154	8.881784e-16	50
3092155	1.000000e+00	0
3092148	1.000000e+00	2
3092149	1.000000e+00	0
3092150	9.986989e-01	15
3092151	1.000000e+00	0
3092144	9.998471e-01	13
3092145	1.000000e+00	2
3092146	2.230891e-10	46
3092147	1.000000e+00	1
3092111	1.000000e+00	0
3092110	1.621870e-08	44
3092109	2.807050e-06	41
3092108	1.133316e-12	48
3092107	9.675457e-01	19
3092106	2.104926e-09	45
3092105	1.000000e+00	1
3092104	5.817779e-07	42
3092103	4.529710e-14	49
3092102	1.611182e-01	29
3092101	1.000000e+00	0
3092100	9.405398e-01	20
3092099	9.998471e-01	13
3092098	1.000000e+00	3
3092097	1.000000e+00	0
3092126	2.230891e-10	46
3092127	8.881784e-16	50
3092124	8.881784e-16	50
3092122	1.000000e+00	3
3092123	8.881784e-16	50
3092120	8.986806e-01	21
3092121	4.529710e-14	49
3092118	8.881784e-16	50
3092119	1.000000e+00	7
3092116	2.230891e-10	46
3092117	1.133316e-12	48
3092114	1.000000e+00	0
3092115	8.388818e-01	22
3092112	1.000000e+00	1
3092113	1.000000e+00	0
3092339	1.000000e+00	2
3092338	1.000000e+00	4
3092336	1.000000e+00	0
3092343	9.999999e-01	8
3092342	1.000000e+00	0
3092341	1.000000e+00	1
3092340	2.807050e-06	41
3092347	9.999972e-01	10
3092346	1.000000e+00	3
3092345	1.000000e+00	0
3092344	3.359055e-01	27
3092351	1.000000e+00	1
3092350	1.000000e+00	5
3092349	9.999881e-01	11
3092322	4.681115e-04	37
3092323	2.104926e-09	45
3092320	1.000000e+00	0
3092321	1.000000e+00	0
3092326	8.388818e-01	22
3092327	9.999881e-01	11
3092324	8.881784e-16	50
3092325	1.000000e+00	0
3092331	9.999549e-01	12
3092328	9.986989e-01	15
3092329	1.000000e+00	1
3092334	1.000000e+00	0
3092332	1.000000e+00	0
3092333	1.000000e+00	2
3092305	1.000000e+00	6
3092304	1.000000e+00	0
3092307	1.049339e-07	43
3092306	1.000000e+00	2
3092309	1.000000e+00	0
3092308	1.000000e+00	0
3092311	9.405398e-01	20
3092310	1.000000e+00	1
3092313	1.000000e+00	1
3092312	9.675457e-01	19
3092315	8.881784e-16	50
3092314	8.881784e-16	50
3092317	1.000000e+00	0
3092316	1.000000e+00	2
3092319	1.000000e+00	5
3092318	1.000000e+00	2
3092288	1.000000e+00	4
3092289	1.000000e+00	0
3092290	1.000000e+00	0
3092292	9.999549e-01	12
3092293	9.835804e-01	18
3092294	9.835804e-01	18
3092295	9.999972e-01	10
3092296	1.000000e+00	0
3092297	1.000000e+00	2
3092298	9.999549e-01	12
3092299	2.807050e-06	41
3092300	1.000000e+00	0
3092301	9.999972e-01	10
3092302	9.675457e-01	19
3092303	2.104926e-09	45
3092279	1.000000e+00	0
3092278	2.399438e-01	28
3092276	1.000000e+00	1
3092275	5.946023e-02	31
3092274	1.000000e+00	1
3092273	1.000000e+00	0
3092272	1.621870e-08	44
3092287	6.640945e-01	24
3092286	1.641957e-02	33
3092285	9.999999e-01	8
3092283	1.000000e+00	7
3092282	8.881784e-16	50
3092281	8.881784e-16	50
3092280	1.000000e+00	0
3092262	1.000000e+00	0
3092263	1.301086e-03	36
3092261	9.999972e-01	10
3092258	2.104926e-09	45
3092259	1.049339e-07	43
3092256	1.000000e+00	2
3092257	2.104926e-09	45
3092270	1.000000e+00	0
3092271	8.881784e-16	50
3092268	4.529710e-14	49
3092269	1.000000e+00	0
3092266	1.000000e+00	2
3092267	1.000000e+00	5
3092264	1.000000e+00	2
3092265	7.600562e-01	23
3092245	1.000000e+00	0
3092244	1.000000e+00	0
3092247	1.000000e+00	1
3092246	1.049339e-07	43
3092241	3.359055e-01	27
3092240	8.986806e-01	21
3092243	1.000000e+00	2
3092253	1.000000e+00	0
3092252	1.000000e+00	0
3092255	1.000000e+00	2
3092254	1.611182e-01	29
3092249	1.000000e+00	1
3092248	1.000000e+00	6
3092251	9.998471e-01	13
3092250	1.000000e+00	0
3092228	1.641957e-02	33
3092229	9.923267e-01	17
3092230	1.133316e-12	48
3092231	8.881784e-16	50
3092224	1.000000e+00	4
3092225	1.000000e+00	2
3092226	1.000000e+00	3
3092227	9.998471e-01	13
3092236	2.104926e-09	45
3092237	1.000000e+00	0
3092238	1.529320e-04	38
3092239	9.999549e-01	12
3092232	1.000000e+00	0
3092233	1.000000e+00	2
3092234	1.000000e+00	3
3092235	1.000000e+00	6
3092474	1.000000e+00	1
3092475	1.000000e+00	4
3092472	1.000000e+00	0
3092473	1.000000e+00	5
3092478	1.000000e+00	5
3092479	4.510745e-05	39
3092476	1.000000e+00	3
3092477	1.000000e+00	0
3092466	1.000000e+00	6
3092467	1.000000e+00	0
3092464	1.000000e+00	1
3092465	1.000000e+00	2
3092470	1.000000e+00	0
3092471	1.000000e+00	6
3092468	1.000000e+00	2
3092469	8.881784e-16	50
3092459	1.000000e+00	0
3092458	1.000000e+00	0
3092463	1.000000e+00	1
3092462	9.999881e-01	11
3092461	9.995319e-01	14
3092460	1.000000e+00	1
3092451	1.000000e+00	0
3092450	1.000000e+00	0
3092448	1.000000e+00	0
3092455	1.000000e+00	5
3092454	1.000000e+00	1
3092453	8.881784e-16	50
3092452	1.000000e+00	0
3092440	1.641957e-02	33
3092441	1.000000e+00	0
3092442	1.000000e+00	3
3092443	1.000000e+00	3
3092444	1.000000e+00	7
3092445	1.000000e+00	0
3092446	1.000000e+00	3
3092447	5.946023e-02	31
3092432	1.000000e+00	0
3092433	1.000000e+00	2
3092434	1.000000e+00	0
3092435	4.681115e-04	37
3092436	1.000000e+00	1
3092437	1.000000e+00	0
3092438	1.000000e+00	0
3092439	1.000000e+00	0
3092425	1.000000e+00	0
3092424	1.000000e+00	1
3092427	9.998471e-01	13
3092426	8.881784e-16	50
3092429	1.000000e+00	4
3092428	1.000000e+00	2
3092431	9.999972e-01	10
3092430	9.998471e-01	13
3092417	1.193067e-05	40
3092416	1.000000e+00	3
3092419	1.000000e+00	0
3092418	1.000000e+00	1
3092421	9.995319e-01	14
3092420	1.611182e-01	29
3092423	9.999549e-01	12
3092422	1.000000e+00	0
3092414	4.681115e-04	37
3092415	1.000000e+00	0
3092412	9.986989e-01	15
3092413	1.000000e+00	2
3092410	1.000000e+00	0
3092411	1.000000e+00	2
3092408	1.000000e+00	0
3092409	1.854161e-11	47
3092406	1.000000e+00	3
3092407	1.000000e+00	2
3092404	9.999999e-01	8
3092405	2.104926e-09	45
3092402	1.000000e+00	4
3092403	1.000000e+00	7
3092401	1.000000e+00	1
3092399	1.000000e+00	5
3092398	8.881784e-16	50
3092397	1.000000e+00	1
3092396	9.999972e-01	10
3092395	1.000000e+00	0
3092394	8.986806e-01	21
3092393	1.000000e+00	0
3092392	1.000000e+00	0
3092390	1.000000e+00	5
3092389	4.438624e-01	26
3092388	1.000000e+00	0
3092386	1.000000e+00	3
3092385	1.000000e+00	0
3092384	7.600562e-01	23
3092380	1.000000e+00	0
3092381	1.000000e+00	1
3092382	9.675457e-01	19
3092383	1.000000e+00	1
3092376	1.000000e+00	5
3092377	1.000000e+00	0
3092378	1.000000e+00	0
3092379	1.000000e+00	1
3092372	1.000000e+00	0
3092373	1.000000e+00	0
3092374	5.561376e-01	25
3092375	8.881784e-16	50
3092368	1.000000e+00	0
3092369	1.000000e+00	5
3092370	1.000000e+00	5
3092371	1.000000e+00	1
3092365	5.561376e-01	25
3092364	1.000000e+00	3
3092367	1.000000e+00	0
3092363	8.881784e-16	50
3092362	1.000000e+00	7
3092357	1.529320e-04	38
3092356	9.986989e-01	15
3092359	1.000000e+00	0
3092358	8.388818e-01	22
3092353	1.000000e+00	0
3092352	1.000000e+00	1
3092355	1.000000e+00	0
3092354	1.000000e+00	0
3091526	1.000000e+00	0
3091527	1.049339e-07	43
3091524	1.000000e+00	2
3091525	1.854161e-11	47
3091522	1.000000e+00	0
3091523	8.881784e-16	50
3091520	1.000000e+00	1
3091521	4.438624e-01	26
3091534	1.641957e-02	33
3091535	3.300224e-03	35
3091532	1.000000e+00	2
3091533	9.998471e-01	13
3091530	1.000000e+00	1
3091531	1.000000e+00	6
3091528	1.000000e+00	0
3091529	1.000000e+00	7
3091543	9.999549e-01	12
3091542	1.000000e+00	0
3091541	1.000000e+00	0
3091540	3.359055e-01	27
3091539	1.000000e+00	0
3091538	1.000000e+00	2
3091537	1.000000e+00	7
3091536	9.835804e-01	18
3091551	7.600562e-01	23
3091550	9.999999e-01	8
3091549	1.000000e+00	0
3091548	1.000000e+00	1
3091546	9.999881e-01	11
3091545	1.000000e+00	1
3091544	1.000000e+00	1
3091556	1.000000e+00	3
3091557	1.000000e+00	1
3091558	1.854161e-11	47
3091559	1.000000e+00	5
3091552	1.000000e+00	0
3091553	1.193067e-05	40
3091554	1.000000e+00	0
3091555	1.000000e+00	0
3091564	9.999972e-01	10
3091565	1.000000e+00	2
3091566	1.000000e+00	5
3091567	1.000000e+00	0
3091560	1.000000e+00	1
3091561	1.000000e+00	0
3091562	1.000000e+00	4
3091563	1.000000e+00	2
3091573	8.881784e-16	50
3091572	1.000000e+00	0
3091575	2.230891e-10	46
3091569	9.999999e-01	8
3091568	1.000000e+00	3
3091571	8.881784e-16	50
3091570	1.000000e+00	1
3091581	8.881784e-16	50
3091580	3.245432e-02	32
3091583	1.000000e+00	2
3091582	9.999999e-01	8
3091577	1.000000e+00	0
3091576	5.817779e-07	42
3091579	1.000000e+00	0
3091578	1.000000e+00	0
3091458	1.000000e+00	5
3091459	1.000000e+00	0
3091456	1.000000e+00	0
3091457	1.000000e+00	3
3091462	9.999972e-01	10
3091463	1.000000e+00	0
3091460	2.104926e-09	45
3091461	9.675457e-01	19
3091466	1.000000e+00	6
3091467	1.000000e+00	1
3091464	4.529710e-14	49
3091465	1.611182e-01	29
3091470	1.000000e+00	0
3091471	1.000000e+00	2
3091468	1.000000e+00	5
3091469	8.881784e-16	50
3091475	8.881784e-16	50
3091474	9.986989e-01	15
3091473	1.000000e+00	0
3091472	1.000000e+00	2
3091479	8.881784e-16	50
3091478	4.438624e-01	26
3091477	1.000000e+00	0
3091476	1.000000e+00	0
3091483	1.000000e+00	0
3091482	4.681115e-04	37
3091481	2.104926e-09	45
3091480	2.807050e-06	41
3091487	1.000000e+00	0
3091486	8.881784e-16	50
3091485	1.000000e+00	3
3091484	9.999999e-01	8
3091488	1.000000e+00	2
3091489	1.000000e+00	0
3091490	8.881784e-16	50
3091491	1.641957e-02	33
3091492	9.405398e-01	20
3091493	1.000000e+00	4
3091494	9.835804e-01	18
3091495	9.999881e-01	11
3091496	1.000000e+00	0
3091497	8.881784e-16	50
3091498	1.854161e-11	47
3091499	8.881784e-16	50
3091500	1.000000e+00	2
3091501	9.835804e-01	18
3091502	1.000000e+00	3
3091503	1.000000e+00	0
3091505	1.000000e+00	0
3091504	1.000000e+00	3
3091507	8.881784e-16	50
3091506	1.000000e+00	0
3091509	1.000000e+00	0
3091508	1.621870e-08	44
3091511	1.000000e+00	0
3091510	1.000000e+00	3
3091513	1.301086e-03	36
3091512	1.000000e+00	5
3091515	1.000000e+00	4
3091514	1.000000e+00	1
3091517	8.388818e-01	22
3091516	1.000000e+00	3
3091519	9.999999e-01	8
3091518	1.000000e+00	4
3091662	1.000000e+00	0
3091661	1.301086e-03	36
3091660	1.000000e+00	3
3091659	1.000000e+00	0
3091657	8.881784e-16	50
3091656	1.000000e+00	1
3091655	1.000000e+00	0
3091654	1.000000e+00	1
3091653	9.999549e-01	12
3091652	1.000000e+00	0
3091651	1.000000e+00	0
3091650	1.000000e+00	2
3091649	1.000000e+00	0
3091648	9.999994e-01	9
3091678	1.000000e+00	0
3091679	8.881784e-16	50
3091676	1.000000e+00	1
3091677	1.000000e+00	3
3091675	1.000000e+00	0
3091672	1.000000e+00	4
3091673	1.000000e+00	2
3091670	2.104926e-09	45
3091671	4.529710e-14	49
3091668	9.405398e-01	20
3091669	1.000000e+00	1
3091666	5.946023e-02	31
3091667	8.881784e-16	50
3091664	8.881784e-16	50
3091665	1.000000e+00	0
3091693	1.000000e+00	5
3091692	1.000000e+00	7
3091695	1.000000e+00	1
3091694	1.000000e+00	0
3091689	1.000000e+00	0
3091688	1.000000e+00	2
3091691	8.388818e-01	22
3091690	9.405398e-01	20
3091685	8.881784e-16	50
3091684	4.529710e-14	49
3091687	1.000000e+00	2
3091686	1.000000e+00	1
3091681	2.230891e-10	46
3091680	1.000000e+00	6
3091683	1.000000e+00	0
3091682	8.881784e-16	50
3091708	9.995319e-01	14
3091709	9.999999e-01	8
3091710	9.999994e-01	9
3091711	1.529320e-04	38
3091704	9.999999e-01	8
3091705	9.999549e-01	12
3091706	1.000000e+00	0
3091707	2.807050e-06	41
3091700	1.529320e-04	38
3091701	1.000000e+00	0
3091702	4.438624e-01	26
3091703	8.881784e-16	50
3091696	1.000000e+00	4
3091697	2.104926e-09	45
3091698	4.529710e-14	49
3091699	8.881784e-16	50
3091595	2.104926e-09	45
3091594	3.245432e-02	32
3091593	9.999881e-01	11
3091592	9.675457e-01	19
3091599	9.835804e-01	18
3091596	1.000000e+00	0
3091587	9.999881e-01	11
3091585	1.000000e+00	1
3091584	1.000000e+00	2
3091591	1.000000e+00	0
3091590	1.000000e+00	5
3091589	9.966998e-01	16
3091588	1.000000e+00	0
3091610	1.133316e-12	48
3091611	1.000000e+00	3
3091608	1.000000e+00	1
3091609	9.675457e-01	19
3091614	9.966998e-01	16
3091615	3.359055e-01	27
3091612	1.193067e-05	40
3091613	1.000000e+00	2
3091602	1.000000e+00	0
3091603	1.000000e+00	0
3091601	8.881784e-16	50
3091606	1.641957e-02	33
3091607	1.133316e-12	48
3091604	1.000000e+00	0
3091605	1.000000e+00	0
3091625	1.000000e+00	2
3091624	9.986989e-01	15
3091627	1.000000e+00	0
3091626	1.000000e+00	0
3091629	8.881784e-16	50
3091628	8.881784e-16	50
3091630	3.245432e-02	32
3091617	2.230891e-10	46
3091616	2.399438e-01	28
3091619	1.000000e+00	0
3091618	1.611182e-01	29
3091621	1.000000e+00	0
3091620	1.000000e+00	0
3091623	1.000000e+00	2
3091622	1.000000e+00	4
3091640	8.881784e-16	50
3091641	1.000000e+00	1
3091642	8.881784e-16	50
3091643	9.923267e-01	17
3091645	1.611182e-01	29
3091646	9.999881e-01	11
3091647	1.000000e+00	0
3091632	1.000000e+00	0
3091633	1.000000e+00	0
3091634	9.986989e-01	15
3091635	9.999972e-01	10
3091636	1.000000e+00	0
3091637	1.000000e+00	1
3091638	1.000000e+00	1
3091797	9.999999e-01	8
3091796	1.049339e-07	43
3091799	8.881784e-16	50
3091798	2.807050e-06	41
3091793	1.621870e-08	44
3091792	9.995319e-01	14
3091795	9.999881e-01	11
3091794	1.000000e+00	0
3091805	1.000000e+00	0
3091804	9.923267e-01	17
3091807	1.000000e+00	1
3091806	9.999999e-01	8
3091801	1.000000e+00	1
3091800	1.000000e+00	0
3091803	3.245432e-02	32
3091802	1.000000e+00	1
3091780	1.000000e+00	2
3091781	1.000000e+00	0
3091782	4.529710e-14	49
3091783	8.986806e-01	21
3091776	1.000000e+00	1
3091777	9.999999e-01	8
3091778	1.000000e+00	4
3091779	1.000000e+00	0
3091788	1.000000e+00	3
3091789	7.673339e-03	34
3091790	8.881784e-16	50
3091791	8.881784e-16	50
3091784	4.510745e-05	39
3091785	1.000000e+00	1
3091787	8.881784e-16	50
3091831	1.000000e+00	0
3091830	1.000000e+00	0
3091829	1.000000e+00	0
3091826	4.529710e-14	49
3091825	1.000000e+00	3
3091824	3.300224e-03	35
3091839	1.000000e+00	2
3091838	9.998471e-01	13
3091837	1.000000e+00	1
3091836	2.230891e-10	46
3091835	1.000000e+00	0
3091834	1.000000e+00	3
3091833	1.854161e-11	47
3091832	1.000000e+00	0
3091814	1.133316e-12	48
3091815	1.133316e-12	48
3091812	1.000000e+00	2
3091813	1.000000e+00	3
3091810	2.399438e-01	28
3091811	1.000000e+00	5
3091808	1.000000e+00	4
3091822	1.000000e+00	0
3091823	9.999994e-01	9
3091820	1.000000e+00	0
3091821	1.000000e+00	1
3091818	1.000000e+00	2
3091819	1.000000e+00	2
3091816	3.245432e-02	32
3091817	9.923267e-01	17
3091729	1.000000e+00	0
3091728	8.986806e-01	21
3091731	1.000000e+00	0
3091730	5.817779e-07	42
3091732	1.000000e+00	0
3091735	9.999999e-01	8
3091734	9.966998e-01	16
3091737	1.000000e+00	1
3091736	1.000000e+00	2
3091739	1.641957e-02	33
3091738	1.000000e+00	0
3091741	1.000000e+00	1
3091740	5.946023e-02	31
3091743	1.000000e+00	0
3091742	1.133316e-12	48
3091712	1.133316e-12	48
3091713	1.000000e+00	5
3091714	8.881784e-16	50
3091715	1.000000e+00	1
3091716	1.000000e+00	3
3091717	1.000000e+00	2
3091718	1.000000e+00	1
3091719	8.881784e-16	50
3091721	1.000000e+00	3
3091722	1.000000e+00	0
3091723	8.881784e-16	50
3091724	2.230891e-10	46
3091725	9.986989e-01	15
3091726	1.000000e+00	1
3091727	1.000000e+00	3
3091763	1.000000e+00	1
3091762	1.000000e+00	0
3091761	1.000000e+00	0
3091760	1.013194e-01	30
3091766	1.000000e+00	2
3091765	4.510745e-05	39
3091764	9.835804e-01	18
3091771	1.000000e+00	1
3091770	1.000000e+00	5
3091769	9.995319e-01	14
3091768	4.529710e-14	49
3091775	1.000000e+00	2
3091774	2.807050e-06	41
3091773	8.986806e-01	21
3091772	2.104926e-09	45
3091746	1.000000e+00	0
3091747	1.000000e+00	0
3091744	1.000000e+00	0
3091745	9.966998e-01	16
3091750	3.300224e-03	35
3091751	1.000000e+00	2
3091748	9.998471e-01	13
3091749	1.000000e+00	1
3091754	8.881784e-16	50
3091755	8.881784e-16	50
3091752	1.000000e+00	0
3091753	1.000000e+00	0
3091758	8.881784e-16	50
3091759	8.881784e-16	50
3091756	9.923267e-01	17
3091757	1.000000e+00	0
3091932	9.999994e-01	9
3091933	1.301086e-03	36
3091934	2.104926e-09	45
3091935	1.000000e+00	0
3091928	8.881784e-16	50
3091929	1.000000e+00	1
3091930	1.000000e+00	0
3091931	9.999999e-01	8
3091924	1.000000e+00	1
3091925	1.000000e+00	0
3091926	2.104926e-09	45
3091927	1.854161e-11	47
3091920	1.000000e+00	0
3091921	1.000000e+00	1
3091922	1.000000e+00	0
3091923	1.000000e+00	0
3091917	1.000000e+00	1
3091916	1.000000e+00	0
3091919	1.000000e+00	0
3091912	1.000000e+00	3
3091915	1.049339e-07	43
3091914	1.000000e+00	2
3091909	4.529710e-14	49
3091908	5.946023e-02	31
3091911	1.000000e+00	1
3091910	3.300224e-03	35
3091905	1.301086e-03	36
3091904	1.000000e+00	3
3091907	1.621870e-08	44
3091906	9.835804e-01	18
3091966	1.000000e+00	0
3091967	1.000000e+00	0
3091964	1.621870e-08	44
3091965	1.000000e+00	1
3091962	2.104926e-09	45
3091963	9.999972e-01	10
3091960	1.000000e+00	0
3091961	4.510745e-05	39
3091958	9.405398e-01	20
3091959	1.000000e+00	1
3091956	1.000000e+00	0
3091957	8.881784e-16	50
3091954	1.000000e+00	1
3091955	9.999549e-01	12
3091952	7.600562e-01	23
3091953	1.000000e+00	5
3091951	1.000000e+00	1
3091950	1.000000e+00	3
3091949	9.999999e-01	8
3091948	1.000000e+00	5
3091947	1.000000e+00	0
3091946	1.000000e+00	2
3091945	1.000000e+00	0
3091944	9.999994e-01	9
3091943	1.000000e+00	2
3091942	9.675457e-01	19
3091941	1.000000e+00	1
3091940	1.049339e-07	43
3091939	1.000000e+00	0
3091938	1.854161e-11	47
3091937	8.881784e-16	50
3091936	1.000000e+00	1
3091865	5.817779e-07	42
3091866	9.999549e-01	12
3091867	1.133316e-12	48
3091868	1.000000e+00	2
3091869	8.881784e-16	50
3091870	8.881784e-16	50
3091871	2.104926e-09	45
3091856	1.000000e+00	1
3091857	8.881784e-16	50
3091858	1.000000e+00	0
3091859	1.193067e-05	40
3091860	1.000000e+00	2
3091861	1.000000e+00	1
3091862	1.000000e+00	7
3091863	5.561376e-01	25
3091849	1.000000e+00	1
3091851	1.000000e+00	0
3091850	8.388818e-01	22
3091852	8.881784e-16	50
3091855	1.000000e+00	3
3091854	9.675457e-01	19
3091841	1.000000e+00	6
3091840	1.000000e+00	6
3091843	1.000000e+00	0
3091842	1.000000e+00	0
3091845	8.881784e-16	50
3091844	8.881784e-16	50
3091847	1.000000e+00	0
3091846	1.000000e+00	6
3091898	9.999881e-01	11
3091899	8.881784e-16	50
3091897	1.000000e+00	0
3091902	1.000000e+00	0
3091903	8.388818e-01	22
3091900	1.000000e+00	1
3091901	8.881784e-16	50
3091890	1.641957e-02	33
3091891	8.881784e-16	50
3091888	1.000000e+00	0
3091894	1.000000e+00	2
3091895	9.999994e-01	9
3091892	8.881784e-16	50
3091893	1.000000e+00	1
3091883	5.817779e-07	42
3091882	1.000000e+00	3
3091881	8.881784e-16	50
3091880	1.000000e+00	1
3091887	9.999999e-01	8
3091885	8.881784e-16	50
3091884	9.999972e-01	10
3091875	1.854161e-11	47
3091874	8.881784e-16	50
3091873	1.000000e+00	0
3091872	2.104926e-09	45
3091879	8.986806e-01	21
3091878	9.999549e-01	12
3091877	8.881784e-16	50
3091876	8.881784e-16	50
3091442	1.000000e+00	5
3091440	1.000000e+00	4
3091441	1.000000e+00	2
3091446	8.986806e-01	21
3091447	1.000000e+00	0
3091444	1.000000e+00	1
3091445	1.000000e+00	2
3091450	9.966998e-01	16
3091451	9.999881e-01	11
3091449	1.000000e+00	6
3091454	1.000000e+00	4
3091455	1.000000e+00	0
3091452	1.529320e-04	38
3091453	1.000000e+00	2
3091427	1.000000e+00	0
3091425	4.438624e-01	26
3091424	1.000000e+00	1
3091431	5.817779e-07	42
3091429	9.999972e-01	10
3091428	1.000000e+00	0
3091435	1.000000e+00	2
3091434	1.000000e+00	0
3091433	1.000000e+00	1
3091432	1.000000e+00	0
3091439	3.300224e-03	35
3091438	1.000000e+00	5
3091437	1.000000e+00	7
3091436	5.561376e-01	25
3091423	4.438624e-01	26
3096665	1.000000e+00	0
3096664	1.000000e+00	7
3096667	1.000000e+00	1
3096666	1.000000e+00	0
3096669	1.000000e+00	0
3096668	1.013194e-01	30
3096671	8.881784e-16	50
3096670	1.000000e+00	2
3096657	2.807050e-06	41
3096656	1.000000e+00	1
3096659	1.000000e+00	3
3096658	1.000000e+00	1
3096661	1.000000e+00	1
3096660	1.000000e+00	4
3096663	1.049339e-07	43
3096662	1.000000e+00	1
3096649	1.049339e-07	43
3096651	1.000000e+00	1
3096652	1.000000e+00	0
3096653	1.000000e+00	0
3096654	1.000000e+00	0
3096655	1.000000e+00	2
3096640	1.000000e+00	2
3096641	1.000000e+00	0
3096642	1.000000e+00	2
3096643	1.000000e+00	2
3096644	1.000000e+00	3
3096645	1.000000e+00	4
3096647	2.230891e-10	46
3096699	9.999972e-01	10
3096698	1.000000e+00	1
3096697	1.000000e+00	1
3096696	1.000000e+00	0
3096703	9.999972e-01	10
3096702	9.999972e-01	10
3096701	4.529710e-14	49
3096700	1.000000e+00	5
3096691	1.529320e-04	38
3096690	1.000000e+00	0
3096689	3.359055e-01	27
3096688	1.000000e+00	0
3096695	1.000000e+00	6
3096694	1.000000e+00	0
3096693	6.640945e-01	24
3096692	1.133316e-12	48
3096682	1.000000e+00	3
3096683	2.807050e-06	41
3096680	1.000000e+00	0
3096681	9.999972e-01	10
3096686	2.230891e-10	46
3096687	9.675457e-01	19
3096684	1.000000e+00	3
3096685	1.000000e+00	1
3096674	3.359055e-01	27
3096675	1.000000e+00	5
3096672	1.193067e-05	40
3096673	1.000000e+00	0
3096678	1.000000e+00	7
3096679	8.881784e-16	50
3096676	8.881784e-16	50
3096677	1.000000e+00	6
3096604	1.000000e+00	0
3096607	9.999999e-01	8
3096606	1.000000e+00	3
3096601	1.000000e+00	1
3096600	1.000000e+00	0
3096603	1.000000e+00	6
3096602	1.000000e+00	3
3096597	9.995319e-01	14
3096596	1.000000e+00	0
3096599	8.881784e-16	50
3096598	9.998471e-01	13
3096593	5.561376e-01	25
3096592	1.000000e+00	7
3096595	8.881784e-16	50
3096594	1.000000e+00	0
3096588	1.000000e+00	7
3096589	2.230891e-10	46
3096590	2.230891e-10	46
3096591	4.510745e-05	39
3096584	1.000000e+00	0
3096585	2.104926e-09	45
3096586	1.000000e+00	0
3096587	1.000000e+00	1
3096580	8.881784e-16	50
3096581	1.000000e+00	5
3096582	1.000000e+00	6
3096583	9.999994e-01	9
3096576	1.000000e+00	1
3096577	1.013194e-01	30
3096578	9.998471e-01	13
3096579	1.000000e+00	2
3096639	9.999881e-01	11
3096638	1.000000e+00	1
3096637	1.000000e+00	0
3096636	1.000000e+00	0
3096635	1.000000e+00	2
3096634	1.000000e+00	1
3096633	1.000000e+00	0
3096632	1.000000e+00	6
3096631	2.230891e-10	46
3096629	1.000000e+00	0
3096628	1.000000e+00	1
3096627	1.000000e+00	0
3096626	9.966998e-01	16
3096625	1.000000e+00	2
3096622	1.000000e+00	0
3096623	1.000000e+00	1
3096620	1.000000e+00	0
3096621	1.000000e+00	4
3096618	7.673339e-03	34
3096619	1.000000e+00	1
3096616	8.881784e-16	50
3096617	8.986806e-01	21
3096614	1.000000e+00	0
3096615	1.000000e+00	6
3096612	4.529710e-14	49
3096613	1.000000e+00	0
3096610	1.000000e+00	1
3096611	1.000000e+00	0
3096608	1.000000e+00	0
3096784	8.881784e-16	50
3096785	8.881784e-16	50
3096786	1.000000e+00	4
3096787	1.049339e-07	43
3096788	1.000000e+00	1
3096789	1.000000e+00	2
3096790	1.000000e+00	2
3096791	8.881784e-16	50
3096792	6.640945e-01	24
3096793	9.405398e-01	20
3096794	7.600562e-01	23
3096795	1.000000e+00	5
3096796	9.966998e-01	16
3096797	1.000000e+00	2
3096798	1.641957e-02	33
3096769	1.529320e-04	38
3096768	9.999999e-01	8
3096771	1.611182e-01	29
3096770	9.998471e-01	13
3096773	7.600562e-01	23
3096772	2.230891e-10	46
3096775	4.529710e-14	49
3096774	8.881784e-16	50
3096777	1.193067e-05	40
3096776	1.000000e+00	7
3096779	1.000000e+00	2
3096778	1.000000e+00	0
3096781	8.881784e-16	50
3096780	9.998471e-01	13
3096783	1.000000e+00	1
3096782	1.000000e+00	1
3096818	1.000000e+00	4
3096819	9.999999e-01	8
3096816	1.000000e+00	0
3096817	1.000000e+00	1
3096822	9.998471e-01	13
3096823	8.881784e-16	50
3096820	9.923267e-01	17
3096821	4.510745e-05	39
3096826	1.000000e+00	4
3096827	1.000000e+00	2
3096824	8.881784e-16	50
3096825	9.999994e-01	9
3096830	9.966998e-01	16
3096831	9.995319e-01	14
3096828	8.881784e-16	50
3096829	1.049339e-07	43
3096803	1.000000e+00	1
3096802	2.104926e-09	45
3096801	1.000000e+00	0
3096800	1.000000e+00	1
3096807	2.104926e-09	45
3096806	1.621870e-08	44
3096805	1.000000e+00	0
3096804	1.000000e+00	1
3096811	8.881784e-16	50
3096810	1.000000e+00	3
3096809	1.000000e+00	1
3096808	1.000000e+00	6
3096815	8.881784e-16	50
3096814	8.881784e-16	50
3096813	9.995319e-01	14
3096812	1.000000e+00	0
3096724	1.000000e+00	2
3096725	1.000000e+00	2
3096726	1.000000e+00	0
3096727	9.675457e-01	19
3096720	4.529710e-14	49
3096721	8.881784e-16	50
3096722	1.000000e+00	1
3096723	1.193067e-05	40
3096732	2.399438e-01	28
3096733	1.000000e+00	0
3096734	1.000000e+00	5
3096735	9.999999e-01	8
3096728	1.000000e+00	2
3096729	7.600562e-01	23
3096730	5.817779e-07	42
3096731	5.561376e-01	25
3096709	1.000000e+00	0
3096708	9.999999e-01	8
3096711	9.999999e-01	8
3096710	1.000000e+00	0
3096705	1.000000e+00	1
3096704	1.133316e-12	48
3096707	1.000000e+00	0
3096706	1.000000e+00	0
3096717	1.000000e+00	2
3096716	1.000000e+00	1
3096719	1.000000e+00	0
3096718	1.611182e-01	29
3096713	8.881784e-16	50
3096715	1.529320e-04	38
3096758	1.193067e-05	40
3096759	1.000000e+00	1
3096754	1.000000e+00	5
3096755	1.000000e+00	0
3096752	1.000000e+00	0
3096753	9.999881e-01	11
3096767	1.133316e-12	48
3096764	1.000000e+00	0
3096765	9.405398e-01	20
3096762	1.133316e-12	48
3096763	1.000000e+00	1
3096760	1.000000e+00	0
3096761	1.000000e+00	0
3096743	1.000000e+00	5
3096742	9.405398e-01	20
3096741	1.621870e-08	44
3096740	9.999881e-01	11
3096739	1.000000e+00	1
3096738	9.999994e-01	9
3096737	5.946023e-02	31
3096736	9.999994e-01	9
3096751	1.000000e+00	2
3096750	1.000000e+00	0
3096749	8.881784e-16	50
3096748	1.193067e-05	40
3096747	8.881784e-16	50
3096746	9.999972e-01	10
3096745	9.999999e-01	8
3096744	1.000000e+00	7
3096906	9.999994e-01	9
3096907	1.000000e+00	0
3096904	9.999999e-01	8
3096910	8.881784e-16	50
3096911	1.000000e+00	7
3096908	1.000000e+00	2
3096909	1.000000e+00	5
3096898	9.999999e-01	8
3096899	1.000000e+00	2
3096896	1.000000e+00	1
3096897	1.000000e+00	1
3096902	1.000000e+00	0
3096903	3.245432e-02	32
3096900	9.998471e-01	13
3096901	9.995319e-01	14
3096923	1.000000e+00	6
3096921	1.000000e+00	0
3096920	1.000000e+00	6
3096927	1.000000e+00	1
3096926	1.621870e-08	44
3096925	4.529710e-14	49
3096924	1.000000e+00	0
3096915	9.986989e-01	15
3096914	1.000000e+00	0
3096913	5.946023e-02	31
3096919	8.986806e-01	21
3096918	1.000000e+00	4
3096917	1.000000e+00	4
3096916	1.000000e+00	0
3096936	8.881784e-16	50
3096937	1.000000e+00	7
3096938	9.995319e-01	14
3096939	1.000000e+00	5
3096940	4.529710e-14	49
3096941	9.999999e-01	8
3096942	1.000000e+00	3
3096943	7.600562e-01	23
3096929	1.000000e+00	1
3096930	1.000000e+00	4
3096931	1.000000e+00	2
3096932	1.000000e+00	1
3096933	2.230891e-10	46
3096934	1.000000e+00	0
3096935	1.000000e+00	2
3096953	1.000000e+00	0
3096952	9.986989e-01	15
3096955	2.104926e-09	45
3096954	1.000000e+00	1
3096957	1.000000e+00	2
3096956	1.529320e-04	38
3096958	9.995319e-01	14
3096945	2.399438e-01	28
3096944	1.000000e+00	3
3096947	5.561376e-01	25
3096946	1.000000e+00	0
3096949	1.000000e+00	0
3096948	1.000000e+00	2
3096950	2.104926e-09	45
3096846	8.388818e-01	22
3096847	4.438624e-01	26
3096844	7.600562e-01	23
3096845	9.835804e-01	18
3096842	1.000000e+00	0
3096843	1.621870e-08	44
3096840	1.000000e+00	4
3096841	8.881784e-16	50
3096839	1.000000e+00	1
3096836	1.000000e+00	0
3096837	1.000000e+00	2
3096834	1.000000e+00	1
3096832	1.000000e+00	3
3096833	9.999999e-01	8
3096863	1.000000e+00	0
3096862	8.881784e-16	50
3096861	9.998471e-01	13
3096860	1.000000e+00	6
3096859	9.998471e-01	13
3096858	1.000000e+00	0
3096857	1.000000e+00	3
3096855	1.301086e-03	36
3096854	2.807050e-06	41
3096853	1.000000e+00	3
3096852	4.529710e-14	49
3096851	9.966998e-01	16
3096850	1.000000e+00	0
3096849	1.133316e-12	48
3096848	9.986989e-01	15
3096876	9.405398e-01	20
3096877	4.681115e-04	37
3096878	8.881784e-16	50
3096879	1.000000e+00	1
3096873	1.000000e+00	1
3096874	8.881784e-16	50
3096875	1.000000e+00	3
3096868	1.000000e+00	0
3096869	1.621870e-08	44
3096870	8.881784e-16	50
3096871	1.641957e-02	33
3096864	1.000000e+00	0
3096865	1.000000e+00	2
3096892	1.000000e+00	4
3096895	9.675457e-01	19
3096894	6.640945e-01	24
3096889	1.049339e-07	43
3096888	8.881784e-16	50
3096891	1.000000e+00	3
3096885	1.854161e-11	47
3096884	4.529710e-14	49
3096887	4.681115e-04	37
3096886	7.673339e-03	34
3096881	3.359055e-01	27
3096880	1.000000e+00	5
3096882	1.000000e+00	0
3097027	1.000000e+00	0
3097026	2.399438e-01	28
3097025	1.000000e+00	4
3097024	1.000000e+00	5
3097031	1.000000e+00	5
3097030	2.807050e-06	41
3097029	8.388818e-01	22
3097028	1.641957e-02	33
3097035	1.000000e+00	1
3097034	1.000000e+00	1
3097033	9.995319e-01	14
3097032	8.881784e-16	50
3097039	1.000000e+00	4
3097038	1.000000e+00	4
3097037	9.999972e-01	10
3097036	8.881784e-16	50
3097042	1.013194e-01	30
3097043	9.999972e-01	10
3097040	9.923267e-01	17
3097041	1.000000e+00	0
3097046	9.999994e-01	9
3097047	1.000000e+00	0
3097044	9.675457e-01	19
3097045	1.000000e+00	0
3097050	1.000000e+00	0
3097051	4.529710e-14	49
3097048	1.000000e+00	3
3097049	9.999881e-01	11
3097054	1.000000e+00	0
3097055	1.000000e+00	0
3097052	4.529710e-14	49
3097053	1.000000e+00	2
3097057	1.000000e+00	4
3097056	1.000000e+00	6
3097059	1.000000e+00	0
3097058	1.000000e+00	1
3097061	1.000000e+00	0
3097060	1.000000e+00	0
3097063	1.000000e+00	4
3097062	1.000000e+00	2
3097065	4.510745e-05	39
3097064	1.000000e+00	1
3097067	8.881784e-16	50
3097066	9.405398e-01	20
3097069	4.529710e-14	49
3097068	2.399438e-01	28
3097071	1.000000e+00	0
3097070	1.000000e+00	0
3097072	4.529710e-14	49
3097073	8.986806e-01	21
3097074	2.230891e-10	46
3097075	1.000000e+00	1
3097076	9.999549e-01	12
3097077	1.000000e+00	1
3097078	1.000000e+00	4
3097079	4.529710e-14	49
3097081	9.999881e-01	11
3097082	9.999999e-01	8
3097083	7.600562e-01	23
3097084	9.999999e-01	8
3097085	9.995319e-01	14
3097086	4.681115e-04	37
3097087	9.998471e-01	13
3096967	1.000000e+00	4
3096966	1.000000e+00	0
3096965	1.000000e+00	2
3096964	1.000000e+00	0
3096963	1.000000e+00	1
3096962	9.999549e-01	12
3096960	1.000000e+00	2
3096975	1.000000e+00	0
3096974	1.529320e-04	38
3096973	1.000000e+00	0
3096972	1.000000e+00	3
3096971	1.641957e-02	33
3096970	1.000000e+00	0
3096969	1.000000e+00	2
3096968	1.000000e+00	0
3096982	5.817779e-07	42
3096983	9.923267e-01	17
3096980	8.881784e-16	50
3096981	1.000000e+00	0
3096978	1.000000e+00	0
3096979	1.000000e+00	5
3096977	9.923267e-01	17
3096990	1.000000e+00	2
3096991	1.000000e+00	3
3096988	1.000000e+00	1
3096989	1.000000e+00	1
3096986	1.000000e+00	2
3096987	1.000000e+00	0
3096984	1.000000e+00	0
3096985	1.000000e+00	0
3096997	4.529710e-14	49
3096996	1.000000e+00	0
3096998	4.438624e-01	26
3096992	8.881784e-16	50
3096995	8.881784e-16	50
3096994	4.529710e-14	49
3097005	3.300224e-03	35
3097004	9.835804e-01	18
3097007	9.923267e-01	17
3097006	8.881784e-16	50
3097001	1.000000e+00	5
3097000	1.000000e+00	1
3097003	1.000000e+00	0
3097002	1.000000e+00	0
3097012	1.000000e+00	4
3097013	1.000000e+00	1
3097014	8.881784e-16	50
3097015	4.510745e-05	39
3097008	1.013194e-01	30
3097009	1.000000e+00	1
3097010	9.999881e-01	11
3097011	9.999972e-01	10
3097020	1.000000e+00	1
3097021	4.681115e-04	37
3097022	1.621870e-08	44
3097023	1.000000e+00	3
3097016	1.000000e+00	0
3097017	1.611182e-01	29
3097018	9.405398e-01	20
3097019	1.000000e+00	1
3097215	1.000000e+00	0
3097213	1.000000e+00	3
3097212	1.000000e+00	4
3097209	1.000000e+00	2
3097208	1.000000e+00	0
3097207	1.000000e+00	1
3097206	9.999972e-01	10
3097205	1.000000e+00	2
3097204	1.000000e+00	7
3097203	1.000000e+00	0
3097202	1.000000e+00	1
3097201	1.000000e+00	0
3097200	8.881784e-16	50
3097198	1.000000e+00	0
3097199	9.999549e-01	12
3097196	1.000000e+00	0
3097197	9.999994e-01	9
3097194	7.673339e-03	34
3097195	1.000000e+00	0
3097192	1.000000e+00	5
3097193	9.999994e-01	9
3097190	1.000000e+00	7
3097191	9.986989e-01	15
3097188	9.999972e-01	10
3097189	1.000000e+00	0
3097186	1.000000e+00	3
3097187	1.000000e+00	0
3097184	7.600562e-01	23
3097185	1.013194e-01	30
3097181	9.986989e-01	15
3097180	1.000000e+00	4
3097183	5.817779e-07	42
3097182	1.000000e+00	0
3097177	1.000000e+00	2
3097176	1.000000e+00	1
3097179	1.000000e+00	3
3097178	1.000000e+00	0
3097173	1.000000e+00	0
3097172	1.000000e+00	6
3097175	5.817779e-07	42
3097174	1.000000e+00	3
3097169	5.946023e-02	31
3097168	9.405398e-01	20
3097171	9.405398e-01	20
3097170	1.000000e+00	0
3097164	1.000000e+00	1
3097165	1.000000e+00	2
3097166	5.817779e-07	42
3097167	5.561376e-01	25
3097160	1.000000e+00	0
3097161	8.881784e-16	50
3097162	1.000000e+00	5
3097163	1.854161e-11	47
3097156	9.966998e-01	16
3097157	1.000000e+00	3
3097158	1.000000e+00	0
3097159	2.230891e-10	46
3097152	1.133316e-12	48
3097153	4.529710e-14	49
3097154	1.000000e+00	3
3097155	5.561376e-01	25
3097147	4.510745e-05	39
3097145	1.193067e-05	40
3097144	1.854161e-11	47
3097151	1.000000e+00	2
3097150	1.000000e+00	6
3097149	1.193067e-05	40
3097148	1.000000e+00	0
3097139	4.438624e-01	26
3097138	3.245432e-02	32
3097137	1.133316e-12	48
3097136	3.359055e-01	27
3097143	5.817779e-07	42
3097142	9.675457e-01	19
3097141	1.000000e+00	1
3097140	1.000000e+00	1
3097130	9.999549e-01	12
3097131	1.000000e+00	1
3097128	4.529710e-14	49
3097129	9.999881e-01	11
3097134	1.000000e+00	1
3097135	1.000000e+00	5
3097132	1.000000e+00	7
3097133	1.000000e+00	6
3097122	1.000000e+00	1
3097123	1.000000e+00	2
3097120	8.388818e-01	22
3097121	1.000000e+00	1
3097126	9.999999e-01	8
3097127	1.000000e+00	1
3097124	1.133316e-12	48
3097125	1.000000e+00	1
3097113	8.388818e-01	22
3097112	3.359055e-01	27
3097115	1.000000e+00	2
3097114	9.999881e-01	11
3097117	8.388818e-01	22
3097116	9.999881e-01	11
3097119	1.000000e+00	1
3097118	1.000000e+00	0
3097105	1.000000e+00	5
3097104	1.000000e+00	3
3097107	1.000000e+00	0
3097106	3.359055e-01	27
3097109	9.999549e-01	12
3097108	9.998471e-01	13
3097111	9.405398e-01	20
3097110	1.133316e-12	48
3097096	8.881784e-16	50
3097097	6.640945e-01	24
3097098	1.000000e+00	0
3097100	1.000000e+00	2
3097101	1.000000e+00	2
3097102	1.000000e+00	1
3097088	9.986989e-01	15
3097089	9.999549e-01	12
3097090	1.000000e+00	1
3097091	3.245432e-02	32
3097092	1.000000e+00	5
3097093	1.013194e-01	30
3097094	7.673339e-03	34
3097095	4.529710e-14	49
3097266	8.881784e-16	50
3097267	1.000000e+00	1
3097264	9.999972e-01	10
3097265	6.640945e-01	24
3097270	1.000000e+00	4
3097268	9.923267e-01	17
3097269	8.881784e-16	50
3097274	1.000000e+00	2
3097275	1.000000e+00	3
3097273	9.998471e-01	13
3097276	4.510745e-05	39
3097251	1.000000e+00	0
3097250	1.000000e+00	0
3097249	4.529710e-14	49
3097248	1.301086e-03	36
3097255	1.000000e+00	0
3097254	1.000000e+00	6
3097253	1.000000e+00	7
3097252	1.133316e-12	48
3097259	9.999999e-01	8
3097258	1.000000e+00	2
3097257	1.000000e+00	3
3097256	1.000000e+00	2
3097263	1.301086e-03	36
3097262	4.529710e-14	49
3097261	8.881784e-16	50
3097260	1.854161e-11	47
3097232	8.881784e-16	50
3097233	1.000000e+00	0
3097234	1.000000e+00	1
3097235	8.881784e-16	50
3097236	1.000000e+00	0
3097237	1.000000e+00	7
3097238	4.529710e-14	49
3097239	9.999994e-01	9
3097242	8.881784e-16	50
3097243	8.986806e-01	21
3097244	8.881784e-16	50
3097245	1.000000e+00	0
3097246	1.000000e+00	1
3097247	1.133316e-12	48
3097217	4.529710e-14	49
3097216	1.000000e+00	0
3097219	1.000000e+00	0
3097218	1.000000e+00	0
3097221	1.000000e+00	0
3097220	1.000000e+00	0
3097223	1.641957e-02	33
3097222	1.000000e+00	0
3097225	9.999999e-01	8
3097224	1.000000e+00	6
3097227	4.438624e-01	26
3097226	8.881784e-16	50
3097229	9.675457e-01	19
3097228	1.000000e+00	0
3097231	1.000000e+00	0
3097230	1.000000e+00	1
3096400	1.000000e+00	0
3096401	9.966998e-01	16
3096402	4.681115e-04	37
3096403	9.999549e-01	12
3096404	9.999881e-01	11
3096405	2.807050e-06	41
3096406	1.000000e+00	1
3096407	1.000000e+00	0
3096408	9.998471e-01	13
3096409	3.359055e-01	27
3096410	1.000000e+00	2
3096411	9.966998e-01	16
3096412	9.923267e-01	17
3096413	1.133316e-12	48
3096414	1.133316e-12	48
3096415	1.000000e+00	2
3096385	1.000000e+00	7
3096387	1.000000e+00	7
3096386	9.998471e-01	13
3096389	2.104926e-09	45
3096388	2.807050e-06	41
3096391	9.995319e-01	14
3096390	1.000000e+00	0
3096393	1.000000e+00	2
3096392	1.000000e+00	2
3096395	7.600562e-01	23
3096394	1.000000e+00	4
3096397	9.405398e-01	20
3096396	9.986989e-01	15
3096399	9.966998e-01	16
3096398	1.000000e+00	1
3096434	1.000000e+00	1
3096435	2.230891e-10	46
3096432	1.000000e+00	1
3096433	1.000000e+00	1
3096438	1.000000e+00	0
3096437	9.923267e-01	17
3096442	1.133316e-12	48
3096443	8.881784e-16	50
3096440	1.000000e+00	4
3096441	1.000000e+00	3
3096446	1.611182e-01	29
3096447	4.529710e-14	49
3096444	1.000000e+00	2
3096445	6.640945e-01	24
3096419	1.000000e+00	0
3096418	1.000000e+00	1
3096417	1.013194e-01	30
3096416	1.000000e+00	0
3096423	1.000000e+00	0
3096422	1.000000e+00	2
3096421	9.999994e-01	9
3096420	1.000000e+00	6
3096427	9.675457e-01	19
3096426	1.000000e+00	2
3096425	1.000000e+00	0
3096424	1.000000e+00	0
3096431	1.000000e+00	5
3096430	1.854161e-11	47
3096429	1.000000e+00	3
3096428	9.999549e-01	12
3096340	4.529710e-14	49
3096341	1.000000e+00	0
3096342	1.000000e+00	0
3096343	8.881784e-16	50
3096337	9.835804e-01	18
3096338	1.000000e+00	0
3096339	1.621870e-08	44
3096348	1.000000e+00	0
3096349	8.881784e-16	50
3096350	4.438624e-01	26
3096351	9.999994e-01	9
3096344	9.986989e-01	15
3096345	1.000000e+00	4
3096346	1.000000e+00	6
3096347	1.000000e+00	3
3096325	1.000000e+00	0
3096324	9.999999e-01	8
3096327	1.000000e+00	3
3096326	8.388818e-01	22
3096321	8.881784e-16	50
3096320	8.881784e-16	50
3096323	3.300224e-03	35
3096322	1.000000e+00	3
3096333	1.000000e+00	2
3096332	1.000000e+00	1
3096335	1.000000e+00	2
3096334	1.854161e-11	47
3096329	8.388818e-01	22
3096328	1.000000e+00	1
3096331	8.881784e-16	50
3096330	1.000000e+00	1
3096374	1.000000e+00	2
3096375	8.388818e-01	22
3096372	1.000000e+00	2
3096373	1.000000e+00	0
3096370	9.999881e-01	11
3096371	1.000000e+00	3
3096368	1.000000e+00	1
3096369	8.881784e-16	50
3096382	6.640945e-01	24
3096383	1.000000e+00	2
3096380	2.104926e-09	45
3096381	1.000000e+00	0
3096378	8.881784e-16	50
3096379	1.621870e-08	44
3096377	8.881784e-16	50
3096359	1.000000e+00	0
3096358	1.000000e+00	0
3096357	1.000000e+00	2
3096356	1.000000e+00	0
3096355	9.999549e-01	12
3096354	8.881784e-16	50
3096353	1.000000e+00	1
3096352	1.000000e+00	1
3096367	9.999972e-01	10
3096366	9.966998e-01	16
3096365	9.986989e-01	15
3096364	1.000000e+00	0
3096363	9.835804e-01	18
3096362	9.999972e-01	10
3096361	1.000000e+00	0
3096360	1.000000e+00	0
3096536	1.000000e+00	1
3096539	4.681115e-04	37
3096538	8.881784e-16	50
3096541	8.881784e-16	50
3096540	1.193067e-05	40
3096543	1.000000e+00	0
3096542	1.000000e+00	0
3096529	1.000000e+00	1
3096528	1.000000e+00	0
3096531	1.000000e+00	1
3096530	8.388818e-01	22
3096533	4.438624e-01	26
3096532	1.621870e-08	44
3096535	1.000000e+00	6
3096534	1.000000e+00	0
3096520	1.000000e+00	0
3096522	1.000000e+00	0
3096523	1.000000e+00	0
3096524	9.999549e-01	12
3096525	1.854161e-11	47
3096526	1.133316e-12	48
3096527	8.881784e-16	50
3096512	1.000000e+00	1
3096513	1.000000e+00	2
3096514	8.881784e-16	50
3096515	1.000000e+00	1
3096516	1.000000e+00	3
3096517	1.000000e+00	2
3096518	1.000000e+00	0
3096519	1.000000e+00	1
3096571	1.000000e+00	0
3096570	3.359055e-01	27
3096569	8.881784e-16	50
3096568	1.000000e+00	0
3096575	9.999881e-01	11
3096574	3.300224e-03	35
3096573	1.000000e+00	6
3096572	1.000000e+00	2
3096563	1.000000e+00	0
3096562	2.230891e-10	46
3096560	9.999972e-01	10
3096567	5.946023e-02	31
3096566	1.000000e+00	1
3096565	9.999999e-01	8
3096564	9.986989e-01	15
3096554	1.301086e-03	36
3096555	1.000000e+00	4
3096552	1.000000e+00	6
3096553	1.000000e+00	0
3096558	1.000000e+00	4
3096559	1.000000e+00	0
3096556	1.000000e+00	7
3096557	1.000000e+00	0
3096546	1.000000e+00	4
3096547	1.000000e+00	0
3096544	1.000000e+00	0
3096545	1.049339e-07	43
3096550	1.000000e+00	6
3096551	1.000000e+00	0
3096548	1.000000e+00	1
3096549	9.999999e-01	8
3096477	1.000000e+00	2
3096476	1.000000e+00	3
3096479	1.000000e+00	1
3096478	1.000000e+00	6
3096473	1.193067e-05	40
3096472	3.245432e-02	32
3096475	1.854161e-11	47
3096474	4.438624e-01	26
3096469	1.000000e+00	7
3096468	1.000000e+00	0
3096471	1.000000e+00	6
3096465	1.000000e+00	3
3096464	9.999972e-01	10
3096467	1.000000e+00	0
3096466	1.000000e+00	3
3096460	8.881784e-16	50
3096461	8.881784e-16	50
3096463	1.000000e+00	4
3096456	9.986989e-01	15
3096457	2.104926e-09	45
3096458	1.000000e+00	1
3096459	1.000000e+00	0
3096452	1.641957e-02	33
3096453	9.999999e-01	8
3096454	9.923267e-01	17
3096455	1.000000e+00	0
3096448	1.000000e+00	0
3096449	1.000000e+00	0
3096450	1.000000e+00	0
3096511	1.000000e+00	0
3096510	1.000000e+00	0
3096509	9.999549e-01	12
3096508	8.881784e-16	50
3096507	4.529710e-14	49
3096506	8.881784e-16	50
3096505	1.000000e+00	0
3096504	8.881784e-16	50
3096503	3.359055e-01	27
3096502	1.000000e+00	0
3096501	1.000000e+00	2
3096500	8.881784e-16	50
3096499	1.000000e+00	1
3096498	1.000000e+00	0
3096497	1.000000e+00	2
3096496	9.998471e-01	13
3096494	1.000000e+00	0
3096495	1.000000e+00	0
3096492	1.000000e+00	0
3096493	1.000000e+00	0
3096490	9.966998e-01	16
3096491	8.881784e-16	50
3096488	1.000000e+00	0
3096489	1.000000e+00	1
3096486	9.986989e-01	15
3096487	1.000000e+00	0
3096484	1.000000e+00	1
3096485	1.000000e+00	2
3096482	8.881784e-16	50
3096483	1.000000e+00	0
3096481	7.600562e-01	23
3096129	1.000000e+00	0
3096128	1.000000e+00	0
3096135	8.881784e-16	50
3096134	1.000000e+00	2
3096133	1.049339e-07	43
3096132	1.000000e+00	0
3096139	1.000000e+00	3
3096138	1.000000e+00	2
3096137	1.000000e+00	1
3096136	1.000000e+00	6
3096143	1.000000e+00	4
3096142	1.000000e+00	5
3096141	9.999549e-01	12
3096140	1.000000e+00	1
3096146	1.000000e+00	1
3096147	9.998471e-01	13
3096144	2.807050e-06	41
3096145	1.000000e+00	1
3096150	8.388818e-01	22
3096151	1.301086e-03	36
3096148	4.529710e-14	49
3096149	1.193067e-05	40
3096154	1.000000e+00	6
3096155	5.561376e-01	25
3096152	1.000000e+00	1
3096153	1.611182e-01	29
3096158	9.999881e-01	11
3096159	2.807050e-06	41
3096156	1.000000e+00	0
3096157	1.000000e+00	1
3096161	1.000000e+00	2
3096160	9.999972e-01	10
3096163	1.000000e+00	3
3096162	9.675457e-01	19
3096165	1.000000e+00	7
3096164	8.881784e-16	50
3096167	9.999549e-01	12
3096166	1.000000e+00	1
3096169	9.999549e-01	12
3096168	1.000000e+00	0
3096171	9.995319e-01	14
3096170	2.230891e-10	46
3096173	2.230891e-10	46
3096172	9.966998e-01	16
3096175	1.000000e+00	0
3096174	1.000000e+00	0
3096176	9.999881e-01	11
3096177	1.854161e-11	47
3096178	4.510745e-05	39
3096179	4.529710e-14	49
3096180	1.133316e-12	48
3096181	4.438624e-01	26
3096183	9.999881e-01	11
3096184	1.000000e+00	0
3096185	1.000000e+00	6
3096186	1.000000e+00	0
3096187	1.000000e+00	1
3096188	2.104926e-09	45
3096189	1.000000e+00	3
3096190	1.000000e+00	0
3096191	1.000000e+00	4
3096071	1.000000e+00	2
3096070	1.000000e+00	0
3096069	1.000000e+00	0
3096068	1.000000e+00	1
3096067	1.621870e-08	44
3096066	9.999881e-01	11
3096065	1.000000e+00	1
3096064	9.999994e-01	9
3096079	1.000000e+00	0
3096078	5.946023e-02	31
3096077	5.817779e-07	42
3096076	9.986989e-01	15
3096075	4.529710e-14	49
3096074	8.986806e-01	21
3096073	1.000000e+00	6
3096072	1.000000e+00	3
3096086	9.995319e-01	14
3096087	1.000000e+00	5
3096084	1.000000e+00	7
3096085	9.923267e-01	17
3096082	3.300224e-03	35
3096083	1.000000e+00	0
3096080	1.000000e+00	0
3096081	1.611182e-01	29
3096094	4.529710e-14	49
3096095	4.529710e-14	49
3096092	9.923267e-01	17
3096093	8.881784e-16	50
3096090	1.000000e+00	1
3096091	7.673339e-03	34
3096088	9.995319e-01	14
3096089	1.000000e+00	0
3096101	2.399438e-01	28
3096100	1.000000e+00	0
3096103	1.013194e-01	30
3096102	1.000000e+00	0
3096097	1.000000e+00	0
3096096	1.000000e+00	0
3096099	9.999881e-01	11
3096098	1.000000e+00	1
3096109	1.854161e-11	47
3096108	1.000000e+00	0
3096111	1.000000e+00	1
[truncated: 3,537 more rows]
