# Supplementary material for: Translational Selection Is Ubiquitous in Prokaryotes
Source: PLoS Genet. 2010 Jun 24;6(6):e1001004. doi: 10.1371/journal.pgen.1001004 (PMC2891978; doi:10.1371/journal.pgen.1001004)
Supplement: Dataset S1 — OCU/non-OCU gene calls in 461 Bacterial and Archaeal genomes, and summary tables of genome properties and OCU preferences for specific codons. (4.77 MB ZIP) [file pgen.1001004.s001.zip › Dataset_S1_Bacteria/Burkholderia_thailandensis_E264.arff.ocuGenes]

GeneID	signTest_p	ocuProbWinCnt
3849532	1.013194e-01	30
3849534	1.000000e+00	1
3849535	1.000000e+00	2
3849528	1.000000e+00	1
3849529	1.000000e+00	0
3849530	9.999549e-01	12
3849531	1.000000e+00	1
3849524	1.000000e+00	0
3849525	5.817779e-07	42
3849526	1.000000e+00	0
3849527	1.013194e-01	30
3849520	1.000000e+00	0
3849521	1.000000e+00	0
3849522	1.000000e+00	0
3849523	5.561376e-01	25
3849517	1.000000e+00	0
3849516	1.000000e+00	0
3849519	1.000000e+00	0
3849518	1.000000e+00	0
3849513	9.998471e-01	13
3849512	1.000000e+00	2
3849515	1.000000e+00	0
3849514	2.399438e-01	28
3849509	1.611182e-01	29
3849508	1.000000e+00	2
3849511	1.000000e+00	7
3849510	1.000000e+00	0
3849505	1.000000e+00	2
3849504	8.881784e-16	50
3849506	2.807050e-06	41
3849502	1.000000e+00	1
3849503	1.000000e+00	3
3849500	1.000000e+00	0
3849501	1.000000e+00	2
3849498	9.999881e-01	11
3849499	3.245432e-02	32
3849496	1.000000e+00	1
3849497	1.000000e+00	0
3849494	1.000000e+00	0
3849495	1.000000e+00	0
3849492	1.301086e-03	36
3849493	9.966998e-01	16
3849490	1.000000e+00	1
3849491	1.000000e+00	1
3849488	1.000000e+00	4
3849489	9.986989e-01	15
3849487	9.986989e-01	15
3849486	9.999549e-01	12
3849485	1.000000e+00	1
3849484	9.966998e-01	16
3849483	8.881784e-16	50
3849482	1.000000e+00	3
3849481	1.301086e-03	36
3849480	9.999549e-01	12
3849479	1.000000e+00	4
3849478	9.835804e-01	18
3849477	1.000000e+00	0
3849476	1.000000e+00	1
3849475	6.640945e-01	24
3849474	1.000000e+00	3
3849473	1.000000e+00	2
3849472	2.230891e-10	46
3849592	1.000000e+00	0
3849593	1.000000e+00	0
3849594	9.923267e-01	17
3849595	2.807050e-06	41
3849596	1.621870e-08	44
3849597	9.995319e-01	14
3849598	1.000000e+00	0
3849599	1.000000e+00	5
3849584	1.000000e+00	2
3849585	1.000000e+00	1
3849586	9.999994e-01	9
3849587	8.881784e-16	50
3849588	7.600562e-01	23
3849589	9.923267e-01	17
3849590	1.000000e+00	4
3849591	1.000000e+00	2
3849577	8.881784e-16	50
3849576	1.000000e+00	0
3849579	4.529710e-14	49
3849578	1.000000e+00	0
3849581	1.000000e+00	1
3849580	1.000000e+00	3
3849583	8.881784e-16	50
3849582	8.388818e-01	22
3849569	8.881784e-16	50
3849568	1.000000e+00	1
3849571	1.000000e+00	0
3849570	1.000000e+00	3
3849573	1.000000e+00	5
3849572	1.000000e+00	0
3849575	1.000000e+00	1
3849560	8.881784e-16	50
3849561	1.000000e+00	1
3849566	1.000000e+00	0
3849567	9.999549e-01	12
3849564	1.000000e+00	0
3849565	2.104926e-09	45
3849554	8.881784e-16	50
3849555	1.000000e+00	4
3849552	9.999994e-01	9
3849553	1.621870e-08	44
3849558	1.000000e+00	6
3849559	1.133316e-12	48
3849556	1.000000e+00	1
3849557	3.359055e-01	27
3849547	1.000000e+00	6
3849546	1.133316e-12	48
3849545	1.000000e+00	1
3849544	9.923267e-01	17
3849551	1.000000e+00	0
3849548	1.000000e+00	0
3849539	3.300224e-03	35
3849538	1.000000e+00	7
3849537	1.000000e+00	2
3849543	4.529710e-14	49
3849542	1.000000e+00	0
3849541	1.000000e+00	0
3849540	1.000000e+00	2
3849653	1.000000e+00	2
3849652	9.995319e-01	14
3849654	1.000000e+00	0
3849649	1.000000e+00	7
3849648	6.640945e-01	24
3849651	9.999881e-01	11
3849650	1.000000e+00	0
3849660	1.000000e+00	1
3849663	1.000000e+00	2
3849662	9.999999e-01	8
3849657	1.854161e-11	47
3849656	1.000000e+00	1
3849658	1.000000e+00	1
3849637	1.133316e-12	48
3849638	8.986806e-01	21
3849639	1.000000e+00	3
3849632	9.998471e-01	13
3849633	1.000000e+00	3
3849634	9.999881e-01	11
3849644	9.999994e-01	9
3849645	1.000000e+00	0
3849646	1.000000e+00	1
3849647	9.999972e-01	10
3849640	8.881784e-16	50
3849641	1.000000e+00	1
3849642	1.000000e+00	0
3849643	9.405398e-01	20
3849622	1.049339e-07	43
3849621	1.000000e+00	5
3849620	1.000000e+00	2
3849619	9.999994e-01	9
3849618	1.000000e+00	4
3849617	8.881784e-16	50
3849616	1.000000e+00	4
3849631	1.000000e+00	1
3849630	9.966998e-01	16
3849629	8.881784e-16	50
3849628	9.675457e-01	19
3849627	4.681115e-04	37
3849626	2.399438e-01	28
3849625	1.000000e+00	0
3849624	1.000000e+00	3
3849607	1.193067e-05	40
3849604	1.000000e+00	0
3849605	1.000000e+00	0
3849602	1.000000e+00	1
3849603	5.946023e-02	31
3849600	5.561376e-01	25
3849601	8.881784e-16	50
3849615	1.000000e+00	5
3849612	1.000000e+00	7
3849613	1.133316e-12	48
3849611	8.986806e-01	21
3849608	1.000000e+00	2
3849609	8.881784e-16	50
3849713	9.675457e-01	19
3849712	1.000000e+00	0
3849715	9.998471e-01	13
3849714	1.000000e+00	7
3849717	1.000000e+00	0
3849716	8.881784e-16	50
3849719	1.000000e+00	0
3849718	1.000000e+00	3
3849721	1.049339e-07	43
3849720	1.000000e+00	3
3849723	1.641957e-02	33
3849722	1.000000e+00	0
3849725	1.000000e+00	3
3849724	9.405398e-01	20
3849727	1.000000e+00	1
3849726	1.000000e+00	0
3849696	4.529710e-14	49
3849697	1.000000e+00	0
3849698	8.881784e-16	50
3849699	8.881784e-16	50
3849700	1.000000e+00	2
3849701	5.946023e-02	31
3849702	4.529710e-14	49
3849703	1.000000e+00	4
3849704	9.999999e-01	8
3849706	8.881784e-16	50
3849707	1.000000e+00	2
3849708	1.000000e+00	0
3849709	9.999881e-01	11
3849710	1.000000e+00	0
3849711	1.301086e-03	36
3849683	1.000000e+00	0
3849682	1.000000e+00	0
3849681	1.000000e+00	1
3849680	4.681115e-04	37
3849687	6.640945e-01	24
3849686	5.561376e-01	25
3849685	1.000000e+00	1
3849684	1.000000e+00	0
3849691	1.000000e+00	1
3849690	1.000000e+00	6
3849689	1.000000e+00	2
3849688	1.000000e+00	5
3849695	9.995319e-01	14
3849694	1.000000e+00	0
3849693	9.999994e-01	9
3849692	9.998471e-01	13
3849666	5.817779e-07	42
3849667	1.000000e+00	2
3849664	1.000000e+00	0
3849670	1.000000e+00	1
3849671	1.000000e+00	0
3849668	1.000000e+00	7
3849669	1.000000e+00	3
3849674	1.000000e+00	1
3849675	9.999994e-01	9
3849672	4.438624e-01	26
3849673	1.000000e+00	3
3849678	1.000000e+00	0
3849679	1.000000e+00	0
3849676	1.621870e-08	44
3849677	8.881784e-16	50
3849263	1.000000e+00	0
3849262	1.000000e+00	5
3849260	1.000000e+00	2
3849259	8.881784e-16	50
3849258	1.000000e+00	1
3849257	1.000000e+00	0
3849256	1.000000e+00	0
3849255	1.000000e+00	7
3849254	9.999972e-01	10
3849253	3.300224e-03	35
3849252	1.000000e+00	0
3849251	1.000000e+00	3
3849250	8.881784e-16	50
3849249	9.999999e-01	8
3849248	1.000000e+00	0
3849278	1.000000e+00	5
3849279	8.881784e-16	50
3849276	1.000000e+00	3
3849277	1.301086e-03	36
3849274	8.881784e-16	50
3849275	2.104926e-09	45
3849273	1.641957e-02	33
3849270	8.388818e-01	22
3849271	1.000000e+00	0
3849268	1.000000e+00	1
3849269	1.000000e+00	0
3849267	8.881784e-16	50
3849264	1.641957e-02	33
3849265	9.405398e-01	20
3849229	3.300224e-03	35
3849228	8.881784e-16	50
3849231	1.133316e-12	48
3849230	8.881784e-16	50
3849225	5.946023e-02	31
3849224	1.000000e+00	2
3849227	8.881784e-16	50
3849226	9.999994e-01	9
3849221	1.000000e+00	3
3849220	8.881784e-16	50
3849223	8.986806e-01	21
3849222	1.000000e+00	0
3849217	8.881784e-16	50
3849216	1.000000e+00	0
3849219	5.561376e-01	25
3849218	8.881784e-16	50
3849244	1.000000e+00	0
3849245	2.807050e-06	41
3849246	1.000000e+00	2
3849247	1.000000e+00	5
3849240	1.000000e+00	3
3849241	1.000000e+00	0
3849242	1.000000e+00	0
3849243	1.000000e+00	6
3849236	1.000000e+00	1
3849237	8.881784e-16	50
3849238	8.986806e-01	21
3849239	9.835804e-01	18
3849232	1.000000e+00	3
3849233	1.000000e+00	0
3849234	1.000000e+00	4
3849235	9.999994e-01	9
3849323	9.999972e-01	10
3849322	1.529320e-04	38
3849321	3.300224e-03	35
3849320	1.000000e+00	0
3849327	5.561376e-01	25
3849326	1.000000e+00	4
3849324	1.529320e-04	38
3849315	2.807050e-06	41
3849314	1.000000e+00	4
3849313	1.529320e-04	38
3849312	1.000000e+00	0
3849319	8.881784e-16	50
3849318	1.000000e+00	3
3849317	2.230891e-10	46
3849316	1.000000e+00	0
3849338	1.000000e+00	0
3849339	9.999999e-01	8
3849336	1.000000e+00	0
3849337	1.000000e+00	1
3849342	1.000000e+00	0
3849343	1.000000e+00	0
3849340	1.000000e+00	0
3849341	1.000000e+00	1
3849330	1.000000e+00	1
3849331	1.000000e+00	4
3849328	1.301086e-03	36
3849329	9.998471e-01	13
3849334	1.000000e+00	1
3849332	1.000000e+00	0
3849333	1.854161e-11	47
3849289	1.000000e+00	5
3849288	1.000000e+00	6
3849291	1.000000e+00	0
3849290	1.000000e+00	4
3849293	1.000000e+00	3
3849292	2.104926e-09	45
3849294	7.600562e-01	23
3849281	1.000000e+00	0
3849280	1.000000e+00	1
3849283	1.000000e+00	0
3849282	1.000000e+00	0
3849285	1.000000e+00	1
3849284	1.000000e+00	3
3849304	4.529710e-14	49
3849305	1.000000e+00	0
3849306	1.641957e-02	33
3849307	9.999999e-01	8
3849308	1.000000e+00	0
3849309	1.000000e+00	0
3849310	1.000000e+00	2
3849311	3.359055e-01	27
3849296	7.673339e-03	34
3849297	1.000000e+00	2
3849298	9.835804e-01	18
3849299	1.000000e+00	0
3849300	1.000000e+00	6
3849301	1.000000e+00	2
3849302	1.000000e+00	0
3849303	1.000000e+00	0
3849382	1.000000e+00	3
3849383	1.000000e+00	6
3849380	1.000000e+00	4
3849381	9.999549e-01	12
3849378	9.995319e-01	14
3849379	8.881784e-16	50
3849376	1.000000e+00	1
3849377	1.000000e+00	1
3849390	1.000000e+00	0
3849391	2.104926e-09	45
3849388	1.000000e+00	0
3849389	8.881784e-16	50
3849386	9.999999e-01	8
3849387	1.133316e-12	48
3849384	2.399438e-01	28
3849385	1.000000e+00	0
3849399	8.986806e-01	21
3849398	9.999999e-01	8
3849397	8.881784e-16	50
3849396	1.000000e+00	0
3849395	8.881784e-16	50
3849394	1.000000e+00	2
3849393	1.000000e+00	1
3849392	1.000000e+00	2
3849407	1.000000e+00	4
3849406	1.000000e+00	0
3849405	9.999972e-01	10
3849404	1.000000e+00	2
3849403	1.000000e+00	2
3849402	1.000000e+00	0
3849400	8.986806e-01	21
3849348	1.000000e+00	0
3849349	3.300224e-03	35
3849350	7.673339e-03	34
3849351	9.999881e-01	11
3849344	1.000000e+00	1
3849345	4.529710e-14	49
3849346	2.104926e-09	45
3849347	8.881784e-16	50
3849356	9.999549e-01	12
3849358	2.399438e-01	28
3849359	1.000000e+00	0
3849352	1.301086e-03	36
3849353	1.000000e+00	3
3849354	1.000000e+00	0
3849355	1.000000e+00	3
3849365	9.999994e-01	9
3849364	9.986989e-01	15
3849367	1.000000e+00	0
3849366	1.000000e+00	0
3849361	9.986989e-01	15
3849360	1.133316e-12	48
3849363	9.999881e-01	11
3849362	3.300224e-03	35
3849373	9.999994e-01	9
3849372	1.000000e+00	0
3849375	5.817779e-07	42
3849374	1.000000e+00	1
3849369	9.998471e-01	13
3849368	1.000000e+00	0
3849371	9.923267e-01	17
3849370	1.013194e-01	30
3849442	1.000000e+00	2
3849443	8.881784e-16	50
3849440	1.000000e+00	4
3849441	1.000000e+00	1
3849446	9.999549e-01	12
3849447	1.013194e-01	30
3849444	1.000000e+00	0
3849445	1.000000e+00	6
3849450	8.881784e-16	50
3849451	1.000000e+00	4
3849448	1.000000e+00	1
3849449	1.000000e+00	1
3849454	1.000000e+00	3
3849455	1.000000e+00	2
3849452	1.000000e+00	2
3849453	2.230891e-10	46
3849459	1.854161e-11	47
3849458	1.133316e-12	48
3849457	1.000000e+00	1
3849456	4.681115e-04	37
3849463	1.000000e+00	0
3849462	9.998471e-01	13
3849461	8.881784e-16	50
3849460	1.000000e+00	0
3849467	1.000000e+00	0
3849466	5.817779e-07	42
3849465	1.000000e+00	0
3849464	1.000000e+00	1
3849471	1.000000e+00	2
3849470	1.000000e+00	1
3849468	1.000000e+00	0
3849408	9.999972e-01	10
3849409	1.000000e+00	3
3849410	1.000000e+00	0
3849411	1.000000e+00	3
3849412	1.000000e+00	0
3849413	9.995319e-01	14
3849414	1.529320e-04	38
3849415	1.000000e+00	0
3849416	1.000000e+00	0
3849418	1.000000e+00	1
3849419	8.881784e-16	50
3849420	6.640945e-01	24
3849421	1.000000e+00	1
3849422	1.000000e+00	6
3849423	1.000000e+00	1
3849425	1.000000e+00	3
3849424	1.529320e-04	38
3849426	1.000000e+00	7
3849429	8.388818e-01	22
3849428	1.000000e+00	1
3849431	8.388818e-01	22
3849430	1.000000e+00	4
3849433	9.966998e-01	16
3849432	1.000000e+00	6
3849435	4.529710e-14	49
3849434	1.000000e+00	0
3849437	1.000000e+00	0
3849439	9.999999e-01	8
3849438	1.000000e+00	2
3850010	6.640945e-01	24
3850011	1.000000e+00	0
3850008	1.000000e+00	2
3850009	9.999994e-01	9
3850014	1.000000e+00	0
3850015	1.000000e+00	0
3850012	9.405398e-01	20
3850013	2.104926e-09	45
3850002	1.000000e+00	0
3850003	8.986806e-01	21
3850000	8.881784e-16	50
3850001	1.000000e+00	1
3850006	9.999549e-01	12
3850007	1.049339e-07	43
3850005	1.013194e-01	30
3849995	9.675457e-01	19
3849994	9.998471e-01	13
3849993	1.000000e+00	0
3849992	9.998471e-01	13
3849999	1.000000e+00	0
3849998	1.133316e-12	48
3849997	9.995319e-01	14
3849996	1.000000e+00	2
3849987	1.000000e+00	0
3849986	1.000000e+00	5
3849985	3.300224e-03	35
3849991	1.000000e+00	2
3849990	1.529320e-04	38
3849989	9.999999e-01	8
3849988	8.986806e-01	21
3850041	1.000000e+00	1
3850042	1.000000e+00	6
3850043	1.000000e+00	2
3850044	9.999999e-01	8
3850046	9.923267e-01	17
3850047	4.529710e-14	49
3850032	8.881784e-16	50
3850033	1.000000e+00	2
3850034	9.999881e-01	11
3850035	1.000000e+00	1
3850036	1.000000e+00	2
3850037	1.611182e-01	29
3850038	1.000000e+00	0
3850039	1.000000e+00	1
3850025	9.998471e-01	13
3850024	2.807050e-06	41
3850027	1.000000e+00	0
3850026	9.999972e-01	10
3850029	1.854161e-11	47
3850028	5.817779e-07	42
3850031	9.923267e-01	17
3850030	1.000000e+00	1
3850017	1.000000e+00	4
3850019	9.995319e-01	14
3850018	1.854161e-11	47
3850021	1.000000e+00	2
3850020	1.301086e-03	36
3850023	2.104926e-09	45
3850022	9.999549e-01	12
3850079	1.000000e+00	3
3850076	1.000000e+00	7
3850074	1.611182e-01	29
3850075	1.000000e+00	1
3850072	1.000000e+00	4
3850073	1.000000e+00	0
3850070	1.000000e+00	0
3850071	9.835804e-01	18
3850068	9.986989e-01	15
3850069	1.000000e+00	0
3850064	7.600562e-01	23
3850065	8.881784e-16	50
3850063	3.245432e-02	32
3850062	1.000000e+00	0
3850061	1.000000e+00	0
3850060	1.000000e+00	5
3850059	7.600562e-01	23
3850058	9.999999e-01	8
3850057	9.998471e-01	13
3850056	3.359055e-01	27
3850055	9.999549e-01	12
3850054	1.000000e+00	6
3850053	1.301086e-03	36
3850052	8.881784e-16	50
3850050	9.835804e-01	18
3850049	4.681115e-04	37
3850048	1.854161e-11	47
3850108	7.673339e-03	34
3850109	1.000000e+00	0
3850110	4.681115e-04	37
3850111	1.000000e+00	6
3850104	1.000000e+00	2
3850105	1.854161e-11	47
3850106	1.000000e+00	4
3850107	1.000000e+00	7
3850100	1.621870e-08	44
3850102	1.000000e+00	1
3850103	4.438624e-01	26
3850096	1.000000e+00	1
3850097	1.000000e+00	3
3850098	1.000000e+00	4
3850099	1.000000e+00	1
3850093	1.000000e+00	0
3850092	9.999972e-01	10
3850095	1.000000e+00	0
3850094	4.529710e-14	49
3850089	2.104926e-09	45
3850088	1.000000e+00	4
3850091	1.529320e-04	38
3850090	1.000000e+00	0
3850085	1.000000e+00	1
3850084	9.999881e-01	11
3850087	9.966998e-01	16
3850086	9.998471e-01	13
3850081	3.245432e-02	32
3850080	9.923267e-01	17
3850083	1.000000e+00	0
3850082	5.561376e-01	25
3850114	8.881784e-16	50
3850115	1.000000e+00	0
3850112	2.807050e-06	41
3850113	1.641957e-02	33
3850116	1.000000e+00	0
3849737	1.000000e+00	0
3849736	1.000000e+00	1
3849739	1.641957e-02	33
3849738	9.999999e-01	8
3849741	2.230891e-10	46
3849740	8.388818e-01	22
3849743	2.104926e-09	45
3849742	8.881784e-16	50
3849728	1.000000e+00	0
3849731	8.881784e-16	50
3849730	1.000000e+00	0
3849733	4.681115e-04	37
3849732	8.881784e-16	50
3849735	6.640945e-01	24
3849734	9.999549e-01	12
3849752	9.999994e-01	9
3849753	9.966998e-01	16
3849754	1.000000e+00	0
3849755	1.000000e+00	0
3849756	4.681115e-04	37
3849757	1.013194e-01	30
3849758	9.405398e-01	20
3849759	9.999881e-01	11
3849744	1.000000e+00	0
3849745	1.854161e-11	47
3849746	4.529710e-14	49
3849747	1.000000e+00	2
3849748	1.000000e+00	1
3849749	1.000000e+00	3
3849750	1.000000e+00	1
3849771	9.999549e-01	12
3849770	9.966998e-01	16
3849769	8.881784e-16	50
3849768	1.000000e+00	0
3849775	1.000000e+00	3
3849774	9.966998e-01	16
3849773	5.817779e-07	42
3849772	4.529710e-14	49
3849763	9.923267e-01	17
3849762	1.000000e+00	3
3849761	1.000000e+00	0
3849760	1.000000e+00	0
3849767	9.999999e-01	8
3849766	1.000000e+00	1
3849765	9.999994e-01	9
3849764	1.000000e+00	0
3849786	1.000000e+00	0
3849787	1.000000e+00	0
3849784	1.000000e+00	0
3849785	9.999549e-01	12
3849790	1.000000e+00	0
3849791	3.245432e-02	32
3849789	7.600562e-01	23
3849778	2.230891e-10	46
3849779	1.000000e+00	1
3849776	1.000000e+00	2
3849777	1.000000e+00	0
3849782	1.000000e+00	0
3849783	1.000000e+00	3
3849780	1.000000e+00	1
3849781	9.405398e-01	20
3849805	1.000000e+00	2
3849804	1.000000e+00	1
3849807	1.000000e+00	1
3849806	1.000000e+00	0
3849801	1.000000e+00	7
3849800	9.999994e-01	9
3849803	1.000000e+00	1
3849802	1.000000e+00	1
3849797	5.817779e-07	42
3849796	1.000000e+00	4
3849799	1.000000e+00	2
3849798	1.000000e+00	3
3849793	1.641957e-02	33
3849792	1.000000e+00	3
3849795	1.000000e+00	0
3849794	4.510745e-05	39
3849820	1.000000e+00	0
3849821	8.388818e-01	22
3849822	1.000000e+00	0
3849823	1.000000e+00	1
3849816	1.193067e-05	40
3849817	4.529710e-14	49
3849818	1.000000e+00	7
3849819	9.923267e-01	17
3849812	1.000000e+00	0
3849813	5.817779e-07	42
3849814	8.388818e-01	22
3849815	1.000000e+00	0
3849808	7.600562e-01	23
3849809	5.817779e-07	42
3849810	2.399438e-01	28
3849811	1.000000e+00	3
3849838	1.000000e+00	3
3849837	1.000000e+00	2
3849836	4.529710e-14	49
3849835	9.986989e-01	15
3849834	9.999994e-01	9
3849833	9.405398e-01	20
3849832	9.999972e-01	10
3849831	8.881784e-16	50
3849830	1.000000e+00	0
3849829	1.000000e+00	0
3849828	5.561376e-01	25
3849827	1.611182e-01	29
3849826	1.641957e-02	33
3849825	1.000000e+00	1
3849854	9.999972e-01	10
3849855	1.000000e+00	2
3849850	1.854161e-11	47
3849851	1.000000e+00	0
3849848	1.000000e+00	0
3849849	6.640945e-01	24
3849846	8.881784e-16	50
3849847	4.681115e-04	37
3849844	1.854161e-11	47
3849845	4.438624e-01	26
3849843	9.675457e-01	19
3849840	1.000000e+00	0
3849841	8.986806e-01	21
3849856	1.000000e+00	6
3849857	1.000000e+00	0
3849858	1.000000e+00	1
3849859	1.000000e+00	5
3849860	1.013194e-01	30
3849861	1.000000e+00	1
3849862	8.881784e-16	50
3849863	1.000000e+00	0
3849864	1.000000e+00	0
3849866	1.529320e-04	38
3849868	1.000000e+00	7
3849869	4.529710e-14	49
3849871	4.529710e-14	49
3849873	1.000000e+00	2
3849875	4.529710e-14	49
3849874	1.000000e+00	4
3849877	9.986989e-01	15
3849876	1.000000e+00	7
3849879	1.000000e+00	0
3849878	1.000000e+00	0
3849881	8.881784e-16	50
3849880	1.000000e+00	0
3849883	9.999972e-01	10
3849882	9.923267e-01	17
3849885	1.000000e+00	6
3849884	1.000000e+00	7
3849886	8.986806e-01	21
3849890	9.675457e-01	19
3849888	1.000000e+00	1
3849889	1.000000e+00	0
3849894	1.000000e+00	3
3849895	1.000000e+00	0
3849892	1.000000e+00	7
3849893	8.881784e-16	50
3849898	8.881784e-16	50
3849899	1.000000e+00	6
3849897	1.000000e+00	6
3849902	9.999994e-01	9
3849903	8.881784e-16	50
3849900	1.000000e+00	0
3849901	1.000000e+00	0
3849907	1.000000e+00	0
3849905	1.000000e+00	1
3849904	1.000000e+00	0
3849911	1.000000e+00	0
3849910	9.986989e-01	15
3849909	1.000000e+00	0
3849908	1.193067e-05	40
3849915	1.000000e+00	3
3849914	1.000000e+00	0
3849913	1.000000e+00	1
3849912	1.000000e+00	3
3849919	1.000000e+00	3
3849918	9.999881e-01	11
3849916	1.621870e-08	44
3849924	1.000000e+00	6
3849925	1.000000e+00	2
3849926	7.600562e-01	23
3849927	1.000000e+00	2
3849920	1.000000e+00	3
3849921	1.000000e+00	0
3849922	2.230891e-10	46
3849923	1.000000e+00	0
3849932	8.881784e-16	50
3849933	1.000000e+00	5
3849934	4.510745e-05	39
3849935	1.000000e+00	0
3849928	1.000000e+00	5
3849929	9.998471e-01	13
3849930	1.000000e+00	1
3849931	1.000000e+00	0
3849941	1.000000e+00	0
3849940	1.000000e+00	0
3849943	1.000000e+00	0
3849942	1.000000e+00	5
3849937	1.000000e+00	0
3849936	1.000000e+00	0
3849938	9.999999e-01	8
3849949	2.399438e-01	28
3849948	1.000000e+00	5
3849951	8.881784e-16	50
3849950	2.230891e-10	46
3849944	1.000000e+00	1
3849947	1.193067e-05	40
3849946	9.999972e-01	10
3849958	1.000000e+00	3
3849959	1.000000e+00	0
3849956	1.000000e+00	0
3849954	1.529320e-04	38
3849955	1.000000e+00	0
3849952	1.000000e+00	3
3849953	1.000000e+00	1
3849966	1.000000e+00	2
3849967	7.673339e-03	34
3849964	1.000000e+00	1
3849965	1.000000e+00	5
3849962	8.881784e-16	50
3849963	1.000000e+00	0
3849975	9.995319e-01	14
3849974	8.881784e-16	50
3849973	1.000000e+00	3
3849972	1.000000e+00	2
3849971	1.000000e+00	1
3849970	1.000000e+00	0
3849969	4.529710e-14	49
3849968	1.000000e+00	0
3849983	9.405398e-01	20
3849982	1.000000e+00	3
3849981	1.000000e+00	0
3849979	1.000000e+00	1
3849977	4.510745e-05	39
3849976	9.986989e-01	15
3848560	1.854161e-11	47
3848561	1.000000e+00	3
3848562	7.673339e-03	34
3848563	1.000000e+00	0
3848564	8.881784e-16	50
3848565	9.986989e-01	15
3848566	1.000000e+00	2
3848567	1.000000e+00	6
3848568	4.529710e-14	49
3848569	9.999549e-01	12
3848570	1.000000e+00	4
3848571	9.835804e-01	18
3848572	9.966998e-01	16
3848573	1.000000e+00	0
3848574	1.000000e+00	0
3848575	9.966998e-01	16
3848545	1.000000e+00	6
3848544	1.641957e-02	33
3848547	1.000000e+00	2
3848546	1.133316e-12	48
3848549	1.000000e+00	0
3848548	4.529710e-14	49
3848551	8.881784e-16	50
3848550	1.000000e+00	1
3848553	1.000000e+00	1
3848552	1.000000e+00	1
3848554	1.000000e+00	1
3848557	1.000000e+00	0
3848556	3.300224e-03	35
3848558	4.438624e-01	26
3848530	5.817779e-07	42
3848531	3.245432e-02	32
3848528	9.999994e-01	9
3848534	8.881784e-16	50
3848535	1.000000e+00	0
3848532	9.998471e-01	13
3848533	1.000000e+00	1
3848538	1.000000e+00	1
3848539	8.881784e-16	50
3848536	1.000000e+00	0
3848537	1.000000e+00	0
3848542	1.133316e-12	48
3848543	1.000000e+00	3
3848540	1.000000e+00	1
3848541	2.399438e-01	28
3848515	9.986989e-01	15
3848514	1.000000e+00	0
3848513	1.000000e+00	7
3848512	8.881784e-16	50
3848519	1.000000e+00	1
3848518	1.000000e+00	3
3848517	4.438624e-01	26
3848516	2.104926e-09	45
3848523	2.807050e-06	41
3848522	1.000000e+00	1
3848521	6.640945e-01	24
3848520	1.000000e+00	0
3848527	8.881784e-16	50
3848526	1.000000e+00	2
3848525	1.000000e+00	0
3848524	8.986806e-01	21
3848500	1.000000e+00	0
3848501	1.000000e+00	3
3848502	1.000000e+00	0
3848503	1.000000e+00	1
3848496	1.000000e+00	0
3848497	1.000000e+00	0
3848498	1.000000e+00	1
3848499	1.000000e+00	0
3848508	9.999972e-01	10
3848509	1.000000e+00	1
3848510	9.999881e-01	11
3848511	1.000000e+00	0
3848504	1.000000e+00	5
3848505	9.995319e-01	14
3848506	8.881784e-16	50
3848507	3.359055e-01	27
3848485	1.000000e+00	1
3848484	1.000000e+00	6
3848487	8.881784e-16	50
3848486	8.881784e-16	50
3848481	1.000000e+00	1
3848480	1.000000e+00	3
3848483	1.000000e+00	1
3848482	1.000000e+00	0
3848493	9.995319e-01	14
3848492	1.000000e+00	0
3848495	1.000000e+00	1
3848494	1.000000e+00	1
3848489	5.817779e-07	42
3848488	1.854161e-11	47
3848491	3.245432e-02	32
3848490	2.104926e-09	45
3848470	1.000000e+00	1
3848471	4.510745e-05	39
3848468	1.000000e+00	3
3848469	1.000000e+00	0
3848466	1.000000e+00	0
3848467	9.999994e-01	9
3848465	1.611182e-01	29
3848478	9.999972e-01	10
3848479	8.881784e-16	50
3848476	1.000000e+00	4
3848477	1.000000e+00	0
3848474	2.807050e-06	41
3848475	1.000000e+00	0
3848472	1.000000e+00	0
3848473	3.245432e-02	32
3848455	1.000000e+00	3
3848454	1.000000e+00	7
3848453	1.000000e+00	1
3848451	2.807050e-06	41
3848450	5.561376e-01	25
3848449	2.399438e-01	28
3848448	1.000000e+00	0
3848462	1.000000e+00	2
3848461	1.000000e+00	1
3848460	1.000000e+00	0
3848459	1.000000e+00	4
3848458	9.835804e-01	18
3848457	1.000000e+00	2
3848456	1.000000e+00	0
3848697	1.133316e-12	48
3848696	8.881784e-16	50
3848699	1.000000e+00	3
3848698	1.529320e-04	38
3848701	9.986989e-01	15
3848700	1.000000e+00	6
3848703	8.881784e-16	50
3848702	1.000000e+00	1
3848689	1.000000e+00	0
3848688	1.000000e+00	2
3848691	1.000000e+00	0
3848690	1.000000e+00	0
3848693	1.000000e+00	0
3848692	1.000000e+00	5
3848695	1.000000e+00	5
3848694	8.388818e-01	22
3848680	9.999999e-01	8
3848682	1.000000e+00	6
3848683	4.681115e-04	37
3848684	1.000000e+00	1
3848685	9.999999e-01	8
3848686	5.561376e-01	25
3848687	9.995319e-01	14
3848672	1.013194e-01	30
3848673	1.000000e+00	0
3848674	1.529320e-04	38
3848675	1.000000e+00	0
3848676	1.000000e+00	0
3848677	9.999994e-01	9
3848678	1.611182e-01	29
3848679	7.600562e-01	23
3848666	9.835804e-01	18
3848665	4.529710e-14	49
3848664	9.999881e-01	11
3848671	9.999549e-01	12
3848670	4.438624e-01	26
3848669	1.000000e+00	1
3848668	9.999994e-01	9
3848659	1.000000e+00	1
3848658	1.000000e+00	0
3848657	4.438624e-01	26
3848656	1.000000e+00	1
3848663	1.641957e-02	33
3848662	9.995319e-01	14
3848661	8.881784e-16	50
3848660	1.000000e+00	1
3848650	5.946023e-02	31
3848651	1.000000e+00	0
3848648	1.000000e+00	2
3848649	1.000000e+00	2
3848654	3.359055e-01	27
3848655	3.245432e-02	32
3848652	9.999999e-01	8
3848653	1.000000e+00	1
3848642	8.881784e-16	50
3848643	8.388818e-01	22
3848640	1.000000e+00	1
3848641	1.000000e+00	1
3848646	9.999999e-01	8
3848647	1.000000e+00	0
3848644	8.881784e-16	50
3848645	2.807050e-06	41
3848637	1.611182e-01	29
3848636	1.000000e+00	4
3848639	1.000000e+00	0
3848638	5.946023e-02	31
3848633	1.000000e+00	6
3848632	1.611182e-01	29
3848635	4.681115e-04	37
3848634	1.000000e+00	0
3848629	9.999994e-01	9
3848628	1.000000e+00	1
3848631	1.000000e+00	4
3848630	1.621870e-08	44
3848625	1.000000e+00	6
3848624	2.807050e-06	41
3848626	8.881784e-16	50
3848620	1.000000e+00	1
3848621	1.000000e+00	2
3848622	3.245432e-02	32
3848623	1.133316e-12	48
3848616	1.000000e+00	0
3848617	1.000000e+00	2
3848618	4.529710e-14	49
3848619	1.621870e-08	44
3848612	9.999549e-01	12
3848613	1.000000e+00	0
3848614	3.245432e-02	32
3848615	1.000000e+00	0
3848609	1.133316e-12	48
3848610	1.000000e+00	2
3848611	3.300224e-03	35
3848607	1.000000e+00	0
3848605	1.000000e+00	5
3848604	8.881784e-16	50
3848603	1.000000e+00	0
3848602	8.881784e-16	50
3848601	1.000000e+00	0
3848598	1.000000e+00	2
3848597	1.000000e+00	0
3848596	1.000000e+00	2
3848595	1.000000e+00	1
3848594	1.000000e+00	6
3848593	1.000000e+00	0
3848592	1.000000e+00	0
3848590	9.986989e-01	15
3848591	1.000000e+00	0
3848588	1.000000e+00	0
3848589	1.000000e+00	1
3848586	8.881784e-16	50
3848587	9.675457e-01	19
3848584	1.000000e+00	1
3848585	1.000000e+00	1
3848582	1.000000e+00	0
3848583	1.000000e+00	7
3848580	1.854161e-11	47
3848579	1.641957e-02	33
3848576	1.000000e+00	2
3848577	1.000000e+00	4
3848291	1.000000e+00	0
3848289	8.881784e-16	50
3848288	1.000000e+00	1
3848295	8.881784e-16	50
3848294	1.000000e+00	3
3848293	9.999999e-01	8
3848299	1.000000e+00	0
3848298	1.000000e+00	0
3848297	9.999549e-01	12
3848296	9.966998e-01	16
3848303	1.000000e+00	0
3848302	1.000000e+00	0
3848301	1.000000e+00	1
3848300	3.359055e-01	27
3848306	9.923267e-01	17
3848307	1.000000e+00	5
3848304	8.881784e-16	50
3848305	1.000000e+00	7
3848310	9.999881e-01	11
3848311	9.999972e-01	10
3848308	1.000000e+00	7
3848309	9.999999e-01	8
3848314	1.000000e+00	0
3848315	8.881784e-16	50
3848312	8.881784e-16	50
3848313	1.000000e+00	1
3848318	1.529320e-04	38
3848319	1.000000e+00	0
3848316	1.000000e+00	3
3848317	1.133316e-12	48
3848257	1.000000e+00	0
3848256	1.000000e+00	1
3848259	9.999972e-01	10
3848258	1.621870e-08	44
3848261	9.835804e-01	18
3848260	9.998471e-01	13
3848263	1.000000e+00	0
3848262	8.881784e-16	50
3848265	9.999972e-01	10
3848264	1.000000e+00	0
3848267	1.000000e+00	1
3848266	1.000000e+00	0
3848269	1.000000e+00	1
3848268	1.000000e+00	2
3848271	1.000000e+00	0
3848270	9.999972e-01	10
3848272	8.881784e-16	50
3848273	1.000000e+00	1
3848274	1.000000e+00	1
3848275	9.986989e-01	15
3848286	1.000000e+00	1
3848287	8.881784e-16	50
3848231	1.000000e+00	1
3848230	2.399438e-01	28
3848229	4.529710e-14	49
3848228	7.600562e-01	23
3848227	9.999972e-01	10
3848226	1.000000e+00	4
3848225	1.000000e+00	2
3848224	1.000000e+00	2
3848239	8.881784e-16	50
3848238	1.000000e+00	5
3848237	1.000000e+00	1
3848236	1.000000e+00	1
3848235	1.000000e+00	4
3848234	1.000000e+00	4
3848233	1.000000e+00	2
3848232	1.000000e+00	1
3848246	1.000000e+00	2
3848247	1.000000e+00	4
3848244	1.000000e+00	1
3848245	1.000000e+00	3
3848242	1.000000e+00	4
3848243	1.000000e+00	6
3848240	1.000000e+00	3
3848241	1.000000e+00	2
3848254	1.000000e+00	0
3848255	1.000000e+00	0
3848252	1.000000e+00	2
3848253	8.881784e-16	50
3848250	1.000000e+00	6
3848251	1.000000e+00	0
3848249	8.881784e-16	50
3848197	8.388818e-01	22
3848196	1.000000e+00	0
3848199	1.000000e+00	0
3848198	1.000000e+00	2
3848193	1.000000e+00	2
3848192	1.529320e-04	38
3848195	8.881784e-16	50
3848194	1.000000e+00	1
3848205	1.133316e-12	48
3848207	1.000000e+00	6
3848206	5.817779e-07	42
3848201	1.000000e+00	7
3848200	1.000000e+00	0
3848203	1.000000e+00	0
3848202	1.193067e-05	40
3848212	2.399438e-01	28
3848213	1.000000e+00	1
3848214	1.854161e-11	47
3848215	9.999549e-01	12
3848208	9.999881e-01	11
3848209	1.000000e+00	0
3848210	1.000000e+00	2
3848211	8.881784e-16	50
3848220	1.000000e+00	0
3848221	2.230891e-10	46
3848222	1.000000e+00	0
3848223	1.000000e+00	0
3848216	1.000000e+00	4
3848217	9.998471e-01	13
3848218	1.000000e+00	0
3848219	1.000000e+00	7
3848427	1.000000e+00	6
3848424	1.049339e-07	43
3848425	1.000000e+00	0
3848430	1.000000e+00	2
3848431	1.000000e+00	0
3848428	1.000000e+00	2
3848429	4.510745e-05	39
3848418	9.675457e-01	19
3848419	1.000000e+00	0
3848416	9.999994e-01	9
3848422	8.881784e-16	50
3848423	1.000000e+00	0
3848420	8.881784e-16	50
3848421	1.000000e+00	4
3848443	1.000000e+00	0
3848442	1.000000e+00	1
3848441	1.000000e+00	2
3848440	1.000000e+00	3
3848447	9.999972e-01	10
3848446	1.000000e+00	0
3848445	8.881784e-16	50
3848444	1.133316e-12	48
3848435	9.675457e-01	19
3848434	1.000000e+00	1
3848433	1.000000e+00	3
3848432	2.104926e-09	45
3848439	8.881784e-16	50
3848438	1.000000e+00	4
3848437	1.000000e+00	0
3848436	1.000000e+00	0
3848392	1.000000e+00	2
3848393	3.359055e-01	27
3848394	1.611182e-01	29
3848395	1.000000e+00	1
3848396	1.000000e+00	0
3848397	1.000000e+00	0
3848398	1.000000e+00	0
3848399	7.673339e-03	34
3848384	9.999999e-01	8
3848385	1.000000e+00	7
3848386	1.000000e+00	0
3848387	1.000000e+00	3
3848388	9.999994e-01	9
3848389	9.923267e-01	17
3848390	1.641957e-02	33
3848391	1.000000e+00	0
3848409	7.600562e-01	23
3848408	1.000000e+00	1
3848411	1.000000e+00	0
3848410	1.000000e+00	7
3848413	1.000000e+00	2
3848412	1.000000e+00	1
3848415	1.000000e+00	0
3848414	1.000000e+00	1
3848401	9.998471e-01	13
3848400	9.966998e-01	16
3848403	9.999999e-01	8
3848402	1.000000e+00	3
3848405	9.986989e-01	15
3848404	9.999994e-01	9
3848407	4.510745e-05	39
3848406	1.611182e-01	29
3848366	1.000000e+00	0
3848367	1.193067e-05	40
3848364	1.000000e+00	0
3848365	1.000000e+00	1
3848362	1.000000e+00	0
3848363	1.000000e+00	0
3848360	1.854161e-11	47
3848361	7.673339e-03	34
3848358	4.510745e-05	39
3848359	3.300224e-03	35
3848356	1.000000e+00	0
3848357	1.621870e-08	44
3848355	1.000000e+00	5
3848352	1.000000e+00	4
3848353	4.438624e-01	26
3848383	1.000000e+00	0
3848382	1.000000e+00	3
3848381	9.966998e-01	16
3848380	1.000000e+00	0
3848379	1.000000e+00	0
3848378	1.000000e+00	3
3848377	8.881784e-16	50
3848376	9.986989e-01	15
3848375	2.230891e-10	46
3848374	1.000000e+00	0
3848373	1.000000e+00	0
3848372	1.000000e+00	3
3848371	3.359055e-01	27
3848370	1.000000e+00	5
3848369	1.000000e+00	4
3848368	1.000000e+00	4
3848332	1.049339e-07	43
3848333	1.000000e+00	5
3848334	8.881784e-16	50
3848335	1.000000e+00	1
3848328	9.999881e-01	11
3848329	4.529710e-14	49
3848330	1.000000e+00	3
3848331	9.966998e-01	16
3848324	1.000000e+00	4
3848325	1.000000e+00	0
3848326	1.000000e+00	6
3848327	1.133316e-12	48
3848320	1.000000e+00	2
3848321	9.999999e-01	8
3848322	1.000000e+00	0
3848323	1.000000e+00	1
3848349	2.230891e-10	46
3848348	1.000000e+00	0
3848351	9.835804e-01	18
3848350	1.000000e+00	7
3848345	1.000000e+00	7
3848344	1.854161e-11	47
3848346	1.000000e+00	1
3848341	1.000000e+00	1
3848340	1.000000e+00	2
3848343	1.000000e+00	4
3848342	1.133316e-12	48
3848337	1.000000e+00	1
3848336	1.000000e+00	5
3848339	4.529710e-14	49
3848338	1.000000e+00	1
3849046	1.621870e-08	44
3849047	1.000000e+00	3
3849045	9.999994e-01	9
3849042	9.835804e-01	18
3849043	1.000000e+00	0
3849040	1.000000e+00	1
3849041	1.000000e+00	2
3849054	9.966998e-01	16
3849055	2.104926e-09	45
3849052	1.000000e+00	0
3849053	1.000000e+00	1
3849050	9.999549e-01	12
3849051	1.000000e+00	0
3849048	9.999881e-01	11
3849049	1.013194e-01	30
3849031	1.000000e+00	2
3849030	1.000000e+00	0
3849029	9.999994e-01	9
3849028	9.998471e-01	13
3849027	9.999994e-01	9
3849026	8.881784e-16	50
3849025	1.000000e+00	1
3849024	9.995319e-01	14
3849039	1.000000e+00	0
3849038	1.000000e+00	2
3849037	4.681115e-04	37
3849036	1.000000e+00	2
3849035	9.999999e-01	8
3849034	1.000000e+00	4
3849033	9.835804e-01	18
3849032	1.000000e+00	1
3849076	1.000000e+00	0
3849079	8.388818e-01	22
3849072	9.999549e-01	12
3849073	1.000000e+00	0
3849074	8.881784e-16	50
3849075	1.000000e+00	0
3849085	8.881784e-16	50
3849086	1.000000e+00	1
3849087	9.999881e-01	11
3849080	9.999999e-01	8
3849081	1.529320e-04	38
3849083	8.881784e-16	50
3849061	1.000000e+00	4
3849060	1.000000e+00	1
3849063	1.000000e+00	3
3849062	8.881784e-16	50
3849057	4.529710e-14	49
3849056	1.000000e+00	2
3849059	9.999994e-01	9
3849058	1.301086e-03	36
3849069	9.999994e-01	9
3849068	1.000000e+00	6
3849071	4.529710e-14	49
3849070	7.600562e-01	23
3849065	8.388818e-01	22
3849064	1.000000e+00	0
3849067	8.881784e-16	50
3849066	1.000000e+00	1
3848978	8.881784e-16	50
3848979	1.000000e+00	1
3848976	1.000000e+00	0
3848977	1.000000e+00	1
3848982	9.999549e-01	12
3848983	1.193067e-05	40
3848980	1.000000e+00	2
3848981	8.986806e-01	21
3848986	1.000000e+00	6
3848987	1.854161e-11	47
3848984	1.854161e-11	47
3848990	9.999999e-01	8
3848991	8.388818e-01	22
3848988	1.000000e+00	5
3848989	9.998471e-01	13
3848963	1.000000e+00	0
3848962	1.000000e+00	0
3848961	1.000000e+00	1
3848960	1.000000e+00	0
3848967	1.000000e+00	0
3848966	1.000000e+00	0
3848965	9.923267e-01	17
3848964	1.000000e+00	7
3848971	1.000000e+00	1
3848970	6.640945e-01	24
3848969	1.000000e+00	1
3848968	1.000000e+00	2
3848975	1.000000e+00	3
3848974	9.999972e-01	10
3848973	1.000000e+00	3
3848972	1.000000e+00	0
3849008	1.000000e+00	5
3849009	8.881784e-16	50
3849010	1.000000e+00	0
3849011	9.999549e-01	12
3849012	5.946023e-02	31
3849013	1.000000e+00	3
3849014	9.966998e-01	16
3849015	4.510745e-05	39
3849016	1.000000e+00	6
3849017	1.000000e+00	3
3849018	1.000000e+00	0
3849019	1.000000e+00	2
3849020	1.000000e+00	3
3849021	1.000000e+00	0
3849022	1.000000e+00	0
3849023	1.000000e+00	0
3848993	1.000000e+00	0
3848992	9.966998e-01	16
3848995	9.986989e-01	15
3848994	1.000000e+00	0
3848997	1.000000e+00	2
3848996	1.000000e+00	1
3848999	1.000000e+00	2
3848998	1.000000e+00	0
3849001	9.999549e-01	12
3849000	1.000000e+00	0
3849003	1.000000e+00	2
3849002	4.529710e-14	49
3849005	1.000000e+00	1
3849004	8.881784e-16	50
3849007	4.529710e-14	49
3849006	1.000000e+00	3
3849183	9.966998e-01	16
3849182	1.000000e+00	2
3849181	1.000000e+00	1
3849180	1.000000e+00	0
3849179	4.510745e-05	39
3849178	7.673339e-03	34
3849177	9.835804e-01	18
3849176	9.999999e-01	8
3849175	1.000000e+00	0
3849174	9.999549e-01	12
3849173	1.000000e+00	4
3849172	1.000000e+00	0
3849171	1.000000e+00	0
3849170	1.013194e-01	30
3849169	9.999972e-01	10
3849168	1.000000e+00	0
3849166	1.000000e+00	2
3849167	1.000000e+00	3
3849165	1.854161e-11	47
3849162	9.998471e-01	13
3849163	4.438624e-01	26
3849160	1.000000e+00	5
3849161	1.000000e+00	0
3849158	9.986989e-01	15
3849159	1.854161e-11	47
3849156	1.000000e+00	1
3849157	8.986806e-01	21
3849154	1.000000e+00	1
3849155	1.000000e+00	0
3849152	1.000000e+00	4
3849213	8.388818e-01	22
3849212	1.000000e+00	1
3849215	1.000000e+00	4
3849214	3.245432e-02	32
3849209	9.923267e-01	17
3849208	9.675457e-01	19
3849211	9.999994e-01	9
3849210	1.013194e-01	30
3849205	9.966998e-01	16
3849204	1.133316e-12	48
3849206	4.529710e-14	49
3849201	1.000000e+00	0
3849200	1.000000e+00	1
3849203	1.000000e+00	0
3849202	1.000000e+00	0
3849196	1.000000e+00	7
3849197	1.000000e+00	5
3849198	4.529710e-14	49
3849199	9.986989e-01	15
3849192	8.388818e-01	22
3849193	9.835804e-01	18
3849194	1.000000e+00	0
3849195	1.013194e-01	30
3849188	1.000000e+00	0
3849190	9.405398e-01	20
3849191	9.923267e-01	17
3849184	1.000000e+00	6
3849185	9.405398e-01	20
3849186	1.049339e-07	43
3849187	4.529710e-14	49
3849115	1.000000e+00	0
3849114	1.000000e+00	1
3849113	9.999972e-01	10
3849112	8.881784e-16	50
3849119	1.000000e+00	0
3849118	1.000000e+00	0
3849116	2.399438e-01	28
3849107	1.000000e+00	6
3849106	1.000000e+00	3
3849105	1.000000e+00	0
3849104	8.881784e-16	50
3849111	8.881784e-16	50
3849109	1.641957e-02	33
3849108	1.000000e+00	0
3849098	8.881784e-16	50
3849099	1.000000e+00	4
3849096	1.000000e+00	0
3849097	1.000000e+00	1
3849102	1.000000e+00	0
3849103	9.835804e-01	18
3849100	9.999881e-01	11
3849090	4.529710e-14	49
3849091	1.000000e+00	0
3849088	1.000000e+00	5
3849089	9.995319e-01	14
3849094	1.000000e+00	0
3849092	8.881784e-16	50
3849093	8.388818e-01	22
3849145	1.000000e+00	0
3849144	9.675457e-01	19
3849147	1.000000e+00	0
3849146	1.000000e+00	1
3849149	8.881784e-16	50
3849148	1.000000e+00	0
3849151	1.000000e+00	0
3849150	8.881784e-16	50
3849137	8.881784e-16	50
3849136	1.854161e-11	47
3849139	1.000000e+00	4
3849138	9.999994e-01	9
3849141	9.999999e-01	8
3849140	1.000000e+00	5
3849143	1.000000e+00	0
3849142	1.000000e+00	0
3849128	3.359055e-01	27
3849129	1.000000e+00	1
3849130	1.000000e+00	1
3849131	1.133316e-12	48
3849132	1.000000e+00	0
3849133	9.405398e-01	20
3849134	1.000000e+00	6
3849135	1.000000e+00	1
3849121	8.881784e-16	50
3849122	8.881784e-16	50
3849123	1.000000e+00	1
3849124	1.133316e-12	48
3849125	1.000000e+00	1
3849127	5.817779e-07	42
3848773	1.000000e+00	0
3848775	9.999999e-01	8
3848774	8.881784e-16	50
3848769	1.000000e+00	1
3848768	1.000000e+00	1
3848771	1.000000e+00	0
3848770	1.000000e+00	4
3848781	1.000000e+00	0
3848780	1.000000e+00	0
3848783	2.399438e-01	28
3848777	5.946023e-02	31
3848776	2.104926e-09	45
3848779	7.673339e-03	34
3848778	2.230891e-10	46
3848788	1.000000e+00	0
3848789	9.999881e-01	11
3848790	3.359055e-01	27
3848791	8.881784e-16	50
3848784	1.000000e+00	2
3848785	1.301086e-03	36
3848786	9.923267e-01	17
3848787	6.640945e-01	24
3848796	4.529710e-14	49
3848797	1.000000e+00	0
3848798	1.000000e+00	1
3848799	1.000000e+00	2
3848792	9.999994e-01	9
3848793	1.000000e+00	1
3848794	3.245432e-02	32
3848795	1.000000e+00	3
3848807	9.835804e-01	18
3848806	9.999999e-01	8
3848805	1.000000e+00	0
3848804	1.000000e+00	2
3848803	1.000000e+00	0
3848802	1.000000e+00	4
3848801	9.995319e-01	14
3848800	9.995319e-01	14
3848815	1.000000e+00	0
3848813	9.999881e-01	11
3848812	4.529710e-14	49
3848811	8.881784e-16	50
3848810	5.817779e-07	42
3848809	1.000000e+00	0
3848808	1.000000e+00	7
3848822	1.000000e+00	7
3848823	8.881784e-16	50
3848821	1.000000e+00	2
3848818	1.000000e+00	1
3848819	1.301086e-03	36
3848816	1.000000e+00	4
3848817	1.000000e+00	6
3848830	8.881784e-16	50
3848831	4.681115e-04	37
3848828	9.995319e-01	14
3848829	9.999999e-01	8
3848826	1.000000e+00	2
3848827	1.000000e+00	7
3848824	1.000000e+00	0
3848825	1.000000e+00	0
3848705	9.675457e-01	19
3848704	1.000000e+00	3
3848707	1.000000e+00	3
3848711	1.000000e+00	1
3848710	1.000000e+00	5
3848713	8.881784e-16	50
3848712	1.000000e+00	1
3848715	2.230891e-10	46
3848714	1.000000e+00	0
3848717	1.611182e-01	29
3848716	1.000000e+00	4
3848719	1.000000e+00	1
3848718	1.000000e+00	6
3848720	6.640945e-01	24
3848721	1.000000e+00	1
3848722	1.000000e+00	0
3848723	1.000000e+00	4
3848724	1.000000e+00	0
3848725	1.000000e+00	1
3848726	1.000000e+00	0
3848727	1.000000e+00	2
3848728	9.998471e-01	13
3848729	9.999972e-01	10
3848730	1.000000e+00	0
3848731	1.000000e+00	1
3848732	8.881784e-16	50
3848733	7.600562e-01	23
3848734	1.000000e+00	0
3848735	9.999972e-01	10
3848739	4.510745e-05	39
3848738	9.999972e-01	10
3848737	9.999972e-01	10
3848736	1.000000e+00	4
3848743	5.946023e-02	31
3848742	1.000000e+00	2
3848740	1.000000e+00	4
3848747	1.000000e+00	4
3848746	9.999549e-01	12
3848745	1.000000e+00	1
3848744	1.000000e+00	2
3848751	9.405398e-01	20
3848750	1.000000e+00	1
3848749	1.000000e+00	0
3848748	7.673339e-03	34
3848754	8.881784e-16	50
3848755	2.104926e-09	45
3848752	9.999972e-01	10
3848753	4.510745e-05	39
3848758	1.000000e+00	1
3848759	1.000000e+00	2
3848756	1.000000e+00	0
3848757	1.000000e+00	1
3848762	9.835804e-01	18
3848763	1.000000e+00	0
3848760	1.000000e+00	1
3848761	1.000000e+00	0
3848766	1.000000e+00	2
3848767	9.966998e-01	16
3848764	1.000000e+00	0
3848765	8.881784e-16	50
3848908	1.193067e-05	40
3848909	4.529710e-14	49
3848911	5.817779e-07	42
3848904	1.000000e+00	0
3848905	9.999994e-01	9
3848906	1.000000e+00	1
3848907	1.000000e+00	1
3848900	1.000000e+00	0
3848901	9.923267e-01	17
3848902	1.000000e+00	0
3848896	1.000000e+00	1
3848897	1.000000e+00	2
3848898	9.999999e-01	8
3848899	1.000000e+00	0
3848925	1.000000e+00	4
3848924	1.000000e+00	0
3848927	1.000000e+00	1
3848926	1.000000e+00	1
3848921	1.000000e+00	0
3848920	9.995319e-01	14
3848923	1.000000e+00	0
3848922	1.000000e+00	2
3848917	1.000000e+00	0
3848916	5.817779e-07	42
3848919	4.529710e-14	49
3848918	8.881784e-16	50
3848913	1.000000e+00	0
3848912	1.000000e+00	4
3848915	1.133316e-12	48
3848914	8.881784e-16	50
3848942	1.000000e+00	0
3848943	9.999972e-01	10
3848940	1.000000e+00	0
3848941	1.000000e+00	3
3848938	1.000000e+00	1
3848939	1.000000e+00	4
3848936	8.881784e-16	50
3848937	1.000000e+00	3
3848934	1.000000e+00	0
3848935	9.999549e-01	12
3848932	1.000000e+00	0
3848933	4.529710e-14	49
3848930	9.999549e-01	12
3848931	5.561376e-01	25
3848928	1.000000e+00	0
3848929	9.986989e-01	15
3848959	1.000000e+00	2
3848958	1.000000e+00	4
3848957	1.193067e-05	40
3848956	8.881784e-16	50
3848955	1.000000e+00	3
3848954	8.881784e-16	50
3848953	8.881784e-16	50
3848952	3.300224e-03	35
3848951	8.881784e-16	50
3848950	8.881784e-16	50
3848949	1.000000e+00	0
3848948	9.995319e-01	14
3848947	1.000000e+00	7
3848946	1.000000e+00	0
3848944	9.999549e-01	12
3848840	1.133316e-12	48
3848841	1.611182e-01	29
3848842	1.000000e+00	3
3848843	1.000000e+00	0
3848844	1.301086e-03	36
3848845	9.999972e-01	10
3848846	1.000000e+00	1
3848847	1.013194e-01	30
3848832	9.405398e-01	20
3848833	1.000000e+00	1
3848834	1.000000e+00	0
3848835	9.999549e-01	12
3848836	2.399438e-01	28
3848837	1.000000e+00	3
3848838	5.817779e-07	42
3848839	1.000000e+00	1
3848857	1.000000e+00	1
3848856	9.998471e-01	13
3848858	1.000000e+00	6
3848861	9.999999e-01	8
3848863	1.000000e+00	0
3848862	1.000000e+00	3
3848849	1.000000e+00	4
3848848	1.000000e+00	0
3848851	9.999549e-01	12
3848850	2.399438e-01	28
3848853	1.000000e+00	2
3848852	1.000000e+00	0
3848855	9.999994e-01	9
3848854	4.529710e-14	49
3848875	6.640945e-01	24
3848872	9.999972e-01	10
3848873	1.133316e-12	48
3848878	6.640945e-01	24
3848879	7.600562e-01	23
3848876	1.000000e+00	5
3848877	1.000000e+00	0
3848866	1.000000e+00	0
3848867	1.000000e+00	5
3848864	1.000000e+00	6
3848865	9.966998e-01	16
3848870	8.986806e-01	21
3848871	1.000000e+00	0
3848868	1.000000e+00	0
3848869	2.230891e-10	46
3848891	1.000000e+00	1
3848889	1.000000e+00	0
3848888	1.000000e+00	1
3848895	1.000000e+00	2
3848894	1.000000e+00	0
3848893	1.000000e+00	0
3848892	3.300224e-03	35
3848883	8.881784e-16	50
3848881	8.881784e-16	50
3848880	8.881784e-16	50
3848886	1.193067e-05	40
3848885	1.000000e+00	0
3848884	9.999999e-01	8
3847591	1.000000e+00	0
3847584	9.999549e-01	12
3847585	1.000000e+00	1
3847586	1.000000e+00	0
3847587	4.438624e-01	26
3847596	4.438624e-01	26
3847597	1.000000e+00	1
3847599	1.000000e+00	7
3847592	1.000000e+00	0
3847594	1.000000e+00	0
3847595	8.881784e-16	50
3847605	8.881784e-16	50
3847604	9.405398e-01	20
3847607	8.881784e-16	50
3847606	5.817779e-07	42
3847601	9.986989e-01	15
3847600	1.000000e+00	1
3847603	1.133316e-12	48
3847613	1.000000e+00	1
3847612	1.000000e+00	0
3847615	1.000000e+00	0
3847614	9.923267e-01	17
3847609	1.000000e+00	1
3847608	1.854161e-11	47
3847610	1.000000e+00	1
3847558	1.000000e+00	1
3847559	1.000000e+00	4
3847556	1.000000e+00	0
3847557	1.000000e+00	2
3847554	9.999999e-01	8
3847555	1.000000e+00	0
3847552	9.986989e-01	15
3847553	5.946023e-02	31
3847566	1.000000e+00	5
3847567	1.000000e+00	1
3847564	4.529710e-14	49
3847562	1.000000e+00	1
3847563	4.510745e-05	39
3847560	1.000000e+00	0
3847561	1.000000e+00	1
3847575	1.000000e+00	0
3847574	1.000000e+00	6
3847573	1.000000e+00	0
3847572	1.000000e+00	0
3847571	8.881784e-16	50
3847570	1.000000e+00	3
3847569	1.000000e+00	4
3847568	1.000000e+00	5
3847583	1.000000e+00	0
3847582	1.000000e+00	5
3847581	1.000000e+00	1
3847580	5.946023e-02	31
3847579	1.000000e+00	3
3847578	8.881784e-16	50
3847577	1.000000e+00	0
3847576	8.881784e-16	50
3847648	2.807050e-06	41
3847649	1.000000e+00	7
3847650	8.881784e-16	50
3847651	4.529710e-14	49
3847652	1.000000e+00	1
3847653	9.923267e-01	17
3847661	9.999972e-01	10
3847662	3.245432e-02	32
3847663	1.000000e+00	2
3847665	1.000000e+00	4
3847664	1.000000e+00	7
3847667	1.000000e+00	3
3847666	1.000000e+00	0
3847669	9.998471e-01	13
3847668	1.000000e+00	1
3847671	1.621870e-08	44
3847670	1.000000e+00	3
3847673	4.529710e-14	49
3847672	5.561376e-01	25
3847675	1.000000e+00	0
3847674	7.600562e-01	23
3847677	1.000000e+00	0
3847676	1.000000e+00	0
3847679	1.000000e+00	0
3847678	1.049339e-07	43
3847618	9.675457e-01	19
3847619	8.881784e-16	50
3847616	1.000000e+00	0
3847617	1.000000e+00	0
3847622	7.673339e-03	34
3847623	8.881784e-16	50
3847620	1.000000e+00	3
3847621	1.854161e-11	47
3847626	1.000000e+00	0
3847627	9.998471e-01	13
3847624	1.000000e+00	1
3847625	1.013194e-01	30
3847630	1.000000e+00	0
3847631	1.000000e+00	5
3847628	7.600562e-01	23
3847629	9.835804e-01	18
3847635	1.000000e+00	1
3847634	8.986806e-01	21
3847633	1.000000e+00	0
3847632	1.133316e-12	48
3847639	1.000000e+00	0
3847638	9.405398e-01	20
3847637	1.000000e+00	1
3847643	1.000000e+00	0
3847642	3.300224e-03	35
3847641	2.104926e-09	45
3847640	1.000000e+00	1
3847647	1.000000e+00	1
3847646	1.000000e+00	0
3847645	1.000000e+00	1
3847644	1.000000e+00	0
3847469	1.000000e+00	0
3847468	1.000000e+00	0
3847471	1.000000e+00	1
3847470	1.000000e+00	2
3847465	1.133316e-12	48
3847464	1.013194e-01	30
3847467	1.000000e+00	1
3847466	1.000000e+00	3
3847461	1.000000e+00	4
3847460	1.000000e+00	2
3847463	9.995319e-01	14
3847462	1.641957e-02	33
3847457	9.995319e-01	14
3847456	1.000000e+00	2
3847459	2.230891e-10	46
3847458	1.000000e+00	1
3847484	1.000000e+00	1
3847485	1.133316e-12	48
3847486	1.000000e+00	1
3847487	8.881784e-16	50
3847480	1.000000e+00	0
3847481	1.000000e+00	3
3847482	1.000000e+00	2
3847483	7.600562e-01	23
3847476	1.000000e+00	0
3847477	1.000000e+00	0
3847478	1.000000e+00	2
3847479	9.995319e-01	14
3847472	8.881784e-16	50
3847473	1.000000e+00	1
3847475	1.000000e+00	0
3847439	1.000000e+00	2
3847438	8.881784e-16	50
3847437	1.000000e+00	2
3847436	1.000000e+00	0
3847435	1.000000e+00	0
3847434	1.621870e-08	44
3847433	1.000000e+00	5
3847432	1.854161e-11	47
3847431	1.000000e+00	0
3847430	4.681115e-04	37
3847429	5.817779e-07	42
3847428	9.999994e-01	9
3847427	1.133316e-12	48
3847426	1.000000e+00	5
3847425	4.510745e-05	39
3847424	1.000000e+00	0
3847454	8.881784e-16	50
3847455	1.000000e+00	1
3847452	1.000000e+00	1
3847450	8.881784e-16	50
3847451	1.000000e+00	0
3847448	1.000000e+00	2
3847449	1.000000e+00	5
3847446	1.000000e+00	0
3847447	1.000000e+00	2
3847444	1.000000e+00	1
3847445	1.000000e+00	0
3847442	1.000000e+00	0
3847443	3.359055e-01	27
3847440	1.611182e-01	29
3847441	1.000000e+00	0
3847529	1.000000e+00	0
3847528	1.000000e+00	0
3847531	1.000000e+00	2
3847530	1.000000e+00	2
3847533	8.881784e-16	50
3847532	1.000000e+00	0
3847535	1.133316e-12	48
3847534	1.000000e+00	1
3847521	1.000000e+00	0
3847520	1.000000e+00	1
3847523	1.000000e+00	2
3847522	1.000000e+00	6
3847525	9.986989e-01	15
3847524	1.000000e+00	0
3847527	1.000000e+00	0
3847526	1.000000e+00	5
3847544	1.000000e+00	7
3847545	1.000000e+00	1
3847546	1.000000e+00	0
3847547	1.000000e+00	0
3847548	2.807050e-06	41
3847549	1.000000e+00	3
3847550	9.999881e-01	11
3847551	9.999972e-01	10
3847536	1.000000e+00	5
3847537	4.529710e-14	49
3847538	9.999972e-01	10
3847539	4.438624e-01	26
3847540	1.000000e+00	0
3847541	4.529710e-14	49
3847542	1.000000e+00	0
3847543	9.999999e-01	8
3847499	4.529710e-14	49
3847497	1.000000e+00	0
[truncated: 3,371 more rows]
