# Supplementary material for: Translational Selection Is Ubiquitous in Prokaryotes
Source: PLoS Genet. 2010 Jun 24;6(6):e1001004. doi: 10.1371/journal.pgen.1001004 (PMC2891978; doi:10.1371/journal.pgen.1001004)
Supplement: Dataset S1 — OCU/non-OCU gene calls in 461 Bacterial and Archaeal genomes, and summary tables of genome properties and OCU preferences for specific codons. (4.77 MB ZIP) [file pgen.1001004.s001.zip › Dataset_S1_Bacteria/Burkholderia_vietnamiensis_G4.arff.ocuGenes]

GeneID	signTest_p	ocuProbWinCnt
PID_161648989	8.881784e-16	50
PID_161649990	3.300224e-03	35
PID_161650991	1.000000e+00	0
PID_161650992	1.000000e+00	1
4947415	4.529710e-14	49
4947414	8.881784e-16	50
4947412	8.986806e-01	21
4947411	1.000000e+00	1
4947410	8.881784e-16	50
4947409	9.999999e-01	8
4947408	1.133316e-12	48
4947423	1.000000e+00	1
4947422	1.000000e+00	1
4947421	9.986989e-01	15
4947420	1.621870e-08	44
4947419	1.000000e+00	3
4947418	1.000000e+00	7
4947417	5.817779e-07	42
4947416	1.000000e+00	2
4947398	1.000000e+00	4
4947399	1.529320e-04	38
4947396	1.854161e-11	47
4947397	1.000000e+00	0
4947394	1.000000e+00	1
4947395	6.640945e-01	24
4947392	2.104926e-09	45
4947393	8.881784e-16	50
4947406	1.193067e-05	40
4947407	9.923267e-01	17
4947404	1.133316e-12	48
4947405	1.854161e-11	47
4947402	1.000000e+00	3
4947403	8.881784e-16	50
4947400	9.999994e-01	9
4947401	8.986806e-01	21
4947445	1.000000e+00	1
4947444	8.986806e-01	21
4947447	1.611182e-01	29
4947446	1.611182e-01	29
4947441	1.000000e+00	7
4947440	2.399438e-01	28
4947443	9.999994e-01	9
4947442	9.999881e-01	11
4947453	8.881784e-16	50
4947452	9.999881e-01	11
4947455	1.000000e+00	2
4947454	1.000000e+00	0
4947449	5.817779e-07	42
4947448	9.675457e-01	19
4947451	1.000000e+00	0
4947450	1.000000e+00	6
4947428	4.529710e-14	49
4947430	9.986989e-01	15
4947431	8.881784e-16	50
4947424	1.000000e+00	5
4947425	8.881784e-16	50
4947426	8.881784e-16	50
4947427	8.881784e-16	50
4947436	5.817779e-07	42
4947437	1.000000e+00	7
4947439	2.399438e-01	28
4947432	5.561376e-01	25
4947433	7.673339e-03	34
4947434	1.301086e-03	36
4947347	1.000000e+00	2
4947346	1.000000e+00	0
4947345	1.000000e+00	6
4947344	1.000000e+00	2
4947351	8.881784e-16	50
4947350	9.923267e-01	17
4947349	1.000000e+00	1
4947348	9.675457e-01	19
4947355	1.000000e+00	1
4947354	1.000000e+00	1
4947353	1.000000e+00	2
4947352	1.000000e+00	0
4947359	1.000000e+00	3
4947358	2.399438e-01	28
4947357	8.881784e-16	50
4947356	3.359055e-01	27
4947330	1.000000e+00	2
4947331	2.104926e-09	45
4947328	1.000000e+00	2
4947329	1.000000e+00	7
4947334	9.999994e-01	9
4947335	9.986989e-01	15
4947332	5.561376e-01	25
4947333	9.999972e-01	10
4947338	9.995319e-01	14
4947339	1.013194e-01	30
4947336	9.923267e-01	17
4947337	1.000000e+00	7
4947342	1.133316e-12	48
4947343	1.000000e+00	3
4947340	9.999549e-01	12
4947341	9.995319e-01	14
4947377	1.000000e+00	0
4947376	1.000000e+00	6
4947379	1.000000e+00	0
4947378	1.000000e+00	3
4947381	2.807050e-06	41
4947380	9.835804e-01	18
4947383	8.881784e-16	50
4947382	8.881784e-16	50
4947385	1.000000e+00	1
4947384	1.621870e-08	44
4947387	8.881784e-16	50
4947386	4.681115e-04	37
4947389	1.000000e+00	7
4947388	3.359055e-01	27
4947391	9.999999e-01	8
4947390	1.000000e+00	5
4947360	9.999994e-01	9
4947361	9.999994e-01	9
4947362	1.000000e+00	2
4947363	9.923267e-01	17
4947364	9.986989e-01	15
4947365	1.000000e+00	7
4947366	1.000000e+00	0
4947367	3.359055e-01	27
4947368	1.000000e+00	6
4947369	9.999881e-01	11
4947370	9.999972e-01	10
4947371	8.881784e-16	50
4947372	1.000000e+00	1
4947373	1.000000e+00	1
4947374	7.600562e-01	23
4947294	1.000000e+00	7
4947295	1.049339e-07	43
4947292	8.881784e-16	50
4947293	6.640945e-01	24
4947290	1.000000e+00	2
4947291	8.881784e-16	50
4947288	1.000000e+00	0
4947289	1.000000e+00	0
4947286	1.000000e+00	0
4947287	8.881784e-16	50
4947284	4.529710e-14	49
4947285	2.230891e-10	46
4947282	9.998471e-01	13
4947280	1.000000e+00	0
4947281	5.561376e-01	25
4947279	1.000000e+00	3
4947278	1.621870e-08	44
4947277	1.000000e+00	0
4947276	9.995319e-01	14
4947275	1.000000e+00	0
4947274	1.000000e+00	3
4947273	3.300224e-03	35
4947272	8.881784e-16	50
4947271	2.230891e-10	46
4947270	1.133316e-12	48
4947269	8.881784e-16	50
4947268	5.561376e-01	25
4947267	1.529320e-04	38
4947266	1.193067e-05	40
4947265	8.881784e-16	50
4947264	9.986989e-01	15
4947324	8.881784e-16	50
4947325	1.000000e+00	1
4947326	9.999549e-01	12
4947327	9.835804e-01	18
4947320	5.561376e-01	25
4947323	9.998471e-01	13
4947316	1.301086e-03	36
4947318	8.881784e-16	50
4947319	2.230891e-10	46
4947312	1.000000e+00	1
4947313	9.999972e-01	10
4947314	1.000000e+00	0
4947315	8.881784e-16	50
4947309	1.000000e+00	1
4947308	1.611182e-01	29
4947311	1.000000e+00	2
4947310	1.000000e+00	3
4947305	8.881784e-16	50
4947304	9.966998e-01	16
4947307	9.999972e-01	10
4947306	1.000000e+00	2
4947301	1.000000e+00	1
4947300	4.438624e-01	26
4947303	8.881784e-16	50
4947302	4.438624e-01	26
4947297	1.000000e+00	1
4947296	8.388818e-01	22
4947299	5.561376e-01	25
4947298	8.881784e-16	50
4947226	9.995319e-01	14
4947227	1.133316e-12	48
4947224	2.807050e-06	41
4947225	4.510745e-05	39
4947230	1.133316e-12	48
4947231	9.998471e-01	13
4947228	3.245432e-02	32
4947229	8.881784e-16	50
4947219	2.230891e-10	46
4947216	9.998471e-01	13
4947217	4.529710e-14	49
4947222	8.881784e-16	50
4947220	8.881784e-16	50
4947221	1.193067e-05	40
4947211	1.000000e+00	4
4947210	8.881784e-16	50
4947209	9.999994e-01	9
4947208	8.986806e-01	21
4947215	1.854161e-11	47
4947214	3.300224e-03	35
4947213	5.817779e-07	42
4947212	2.104926e-09	45
4947203	8.881784e-16	50
4947201	2.104926e-09	45
4947200	1.000000e+00	1
4947207	9.995319e-01	14
4947206	8.881784e-16	50
4947205	5.817779e-07	42
4947204	9.999881e-01	11
4947256	8.881784e-16	50
4947257	4.529710e-14	49
4947258	1.133316e-12	48
4947259	6.640945e-01	24
4947260	8.881784e-16	50
4947261	9.999972e-01	10
4947262	2.807050e-06	41
4947263	8.881784e-16	50
4947249	9.999972e-01	10
4947250	6.640945e-01	24
4947251	1.049339e-07	43
4947252	2.104926e-09	45
4947253	4.510745e-05	39
4947254	7.673339e-03	34
4947255	4.529710e-14	49
4947241	8.881784e-16	50
4947240	8.881784e-16	50
4947243	4.529710e-14	49
4947242	2.104926e-09	45
4947245	1.621870e-08	44
4947244	9.999994e-01	9
4947247	1.854161e-11	47
4947246	8.881784e-16	50
4947233	9.999881e-01	11
4947232	9.995319e-01	14
4947235	1.000000e+00	1
4947234	2.399438e-01	28
4947237	9.986989e-01	15
4947236	1.000000e+00	1
4947239	9.923267e-01	17
4947238	9.995319e-01	14
4947953	1.000000e+00	0
4947952	1.000000e+00	1
4947955	1.000000e+00	1
4947957	5.817779e-07	42
4947956	1.000000e+00	3
4947959	1.000000e+00	7
4947958	1.000000e+00	0
4947961	7.600562e-01	23
4947960	1.000000e+00	3
4947963	1.000000e+00	2
4947962	1.000000e+00	0
4947965	1.000000e+00	7
4947964	1.049339e-07	43
4947966	1.000000e+00	1
4947936	8.881784e-16	50
4947937	1.854161e-11	47
4947938	9.835804e-01	18
4947939	8.881784e-16	50
4947940	8.881784e-16	50
4947941	1.000000e+00	1
4947942	1.000000e+00	5
4947943	8.881784e-16	50
4947944	1.000000e+00	7
4947945	9.999549e-01	12
4947946	1.000000e+00	4
4947947	1.000000e+00	7
4947948	1.000000e+00	1
4947949	8.881784e-16	50
4947950	9.999999e-01	8
4947951	8.881784e-16	50
4947923	8.881784e-16	50
4947922	5.817779e-07	42
4947921	8.881784e-16	50
4947920	1.000000e+00	1
4947926	2.230891e-10	46
4947925	8.881784e-16	50
4947924	1.854161e-11	47
4947931	1.000000e+00	1
4947930	1.000000e+00	1
4947929	8.881784e-16	50
4947928	9.998471e-01	13
4947935	8.881784e-16	50
4947934	1.000000e+00	7
4947933	8.881784e-16	50
4947932	4.510745e-05	39
4947906	8.881784e-16	50
4947907	8.881784e-16	50
4947904	8.388818e-01	22
4947905	9.405398e-01	20
4947910	9.923267e-01	17
4947908	8.881784e-16	50
4947909	8.388818e-01	22
4947914	2.399438e-01	28
4947915	9.835804e-01	18
4947912	1.000000e+00	5
4947913	2.230891e-10	46
4947918	4.529710e-14	49
4947919	1.133316e-12	48
4947916	3.359055e-01	27
4947917	9.986989e-01	15
4947893	5.817779e-07	42
4947892	8.881784e-16	50
4947895	1.000000e+00	1
4947889	8.881784e-16	50
4947888	1.000000e+00	5
4947891	1.000000e+00	7
4947890	1.000000e+00	2
4947901	8.881784e-16	50
4947900	9.999999e-01	8
4947903	9.999994e-01	9
4947902	4.529710e-14	49
4947897	1.000000e+00	0
4947896	1.000000e+00	6
4947899	9.995319e-01	14
4947898	1.000000e+00	3
4947877	1.000000e+00	1
4947878	9.999994e-01	9
4947879	9.999994e-01	9
4947872	1.000000e+00	2
4947873	2.230891e-10	46
4947874	9.999972e-01	10
4947875	1.000000e+00	1
4947884	9.966998e-01	16
4947885	8.881784e-16	50
4947886	9.405398e-01	20
4947887	1.000000e+00	3
4947880	9.986989e-01	15
4947881	1.301086e-03	36
4947882	7.600562e-01	23
4947883	1.000000e+00	6
4947862	1.000000e+00	6
4947861	1.000000e+00	0
4947860	9.675457e-01	19
4947859	9.999999e-01	8
4947858	1.000000e+00	1
4947857	1.000000e+00	7
4947856	1.000000e+00	7
4947871	1.000000e+00	4
4947870	1.000000e+00	4
4947869	9.999999e-01	8
4947868	1.000000e+00	1
4947867	1.000000e+00	5
4947866	1.621870e-08	44
4947865	1.000000e+00	6
4947864	1.000000e+00	0
4947846	1.000000e+00	3
4947847	3.245432e-02	32
4947844	8.881784e-16	50
4947845	1.193067e-05	40
4947843	8.881784e-16	50
4947840	8.881784e-16	50
4947841	1.000000e+00	4
4947854	9.995319e-01	14
4947855	8.881784e-16	50
4947852	1.621870e-08	44
4947853	1.000000e+00	5
4947850	1.000000e+00	4
4947851	1.000000e+00	1
4947848	1.000000e+00	2
4947849	2.104926e-09	45
4947832	1.193067e-05	40
4947833	1.854161e-11	47
4947834	8.881784e-16	50
4947835	1.621870e-08	44
4947836	6.640945e-01	24
4947837	8.881784e-16	50
4947838	5.817779e-07	42
4947824	9.999994e-01	9
4947825	1.000000e+00	5
4947826	9.999972e-01	10
4947827	8.881784e-16	50
4947828	1.529320e-04	38
4947829	5.817779e-07	42
4947830	1.854161e-11	47
4947831	8.881784e-16	50
4947817	8.881784e-16	50
4947816	3.245432e-02	32
4947819	8.881784e-16	50
4947818	8.881784e-16	50
4947821	1.000000e+00	7
4947820	9.999549e-01	12
4947823	3.359055e-01	27
4947822	1.000000e+00	1
4947809	1.193067e-05	40
4947808	9.405398e-01	20
4947811	1.000000e+00	1
4947810	5.561376e-01	25
4947813	9.999881e-01	11
4947812	5.946023e-02	31
4947815	9.966998e-01	16
4947814	1.641957e-02	33
4947802	1.000000e+00	7
4947803	4.681115e-04	37
4947800	9.999549e-01	12
4947801	1.000000e+00	6
4947806	9.835804e-01	18
4947807	1.000000e+00	0
4947804	1.000000e+00	5
4947805	5.817779e-07	42
4947794	8.881784e-16	50
4947795	8.388818e-01	22
4947792	2.104926e-09	45
4947793	1.133316e-12	48
4947798	8.881784e-16	50
4947799	1.133316e-12	48
4947796	1.611182e-01	29
4947797	8.881784e-16	50
4947787	8.881784e-16	50
4947786	9.999999e-01	8
4947785	9.405398e-01	20
4947784	1.133316e-12	48
4947791	8.881784e-16	50
4947790	9.995319e-01	14
4947789	1.000000e+00	1
4947788	2.399438e-01	28
4947779	2.807050e-06	41
4947778	9.999549e-01	12
4947777	9.999881e-01	11
4947776	8.881784e-16	50
4947783	1.000000e+00	3
4947782	1.301086e-03	36
4947781	9.999549e-01	12
4947780	7.600562e-01	23
4947772	3.300224e-03	35
4947773	8.881784e-16	50
4947774	1.000000e+00	2
4947775	1.133316e-12	48
4947768	5.561376e-01	25
4947769	1.000000e+00	7
4947770	2.399438e-01	28
4947771	9.999972e-01	10
4947764	8.881784e-16	50
4947765	8.986806e-01	21
4947766	9.675457e-01	19
4947767	9.405398e-01	20
4947760	1.301086e-03	36
4947761	4.438624e-01	26
4947762	8.881784e-16	50
4947763	1.529320e-04	38
4947757	8.881784e-16	50
4947756	8.881784e-16	50
4947759	9.999994e-01	9
4947758	1.301086e-03	36
4947753	5.946023e-02	31
4947752	9.999994e-01	9
4947755	4.438624e-01	26
4947754	2.399438e-01	28
4947749	2.230891e-10	46
4947748	5.817779e-07	42
4947751	1.000000e+00	7
4947750	9.999549e-01	12
4947745	1.611182e-01	29
4947744	1.854161e-11	47
4947747	1.854161e-11	47
4947746	1.854161e-11	47
4947742	5.817779e-07	42
4947743	3.245432e-02	32
4947740	1.621870e-08	44
4947741	1.000000e+00	5
4947738	8.881784e-16	50
4947739	5.946023e-02	31
4947736	1.000000e+00	6
4947737	9.986989e-01	15
4947735	8.881784e-16	50
4947732	4.529710e-14	49
4947733	8.881784e-16	50
4947730	9.835804e-01	18
4947731	1.193067e-05	40
4947728	6.640945e-01	24
4947729	1.621870e-08	44
4947727	8.881784e-16	50
4947726	1.854161e-11	47
4947725	1.000000e+00	5
4947724	2.104926e-09	45
4947723	1.000000e+00	5
4947722	8.881784e-16	50
4947721	8.881784e-16	50
4947720	8.881784e-16	50
4947719	1.000000e+00	7
4947718	2.230891e-10	46
4947717	1.000000e+00	6
4947716	1.000000e+00	5
4947715	3.245432e-02	32
4947714	5.561376e-01	25
4947713	1.000000e+00	3
4947712	1.854161e-11	47
4947682	1.000000e+00	0
4947683	1.000000e+00	4
4947680	1.000000e+00	3
4947681	1.000000e+00	0
4947686	1.000000e+00	1
4947687	1.000000e+00	4
4947684	1.000000e+00	1
4947685	3.359055e-01	27
4947690	4.438624e-01	26
4947691	1.854161e-11	47
4947688	1.529320e-04	38
4947689	8.881784e-16	50
4947694	1.000000e+00	3
4947695	9.999994e-01	9
4947692	8.881784e-16	50
4947693	1.854161e-11	47
4947699	1.000000e+00	2
4947698	1.133316e-12	48
4947697	1.000000e+00	4
4947696	8.881784e-16	50
4947703	9.995319e-01	14
4947702	5.561376e-01	25
4947701	9.999881e-01	11
4947700	9.966998e-01	16
4947706	7.673339e-03	34
4947705	1.000000e+00	5
4947704	8.986806e-01	21
4947711	8.881784e-16	50
4947710	9.999881e-01	11
4947709	1.133316e-12	48
4947708	9.999999e-01	8
4947648	1.000000e+00	3
4947649	1.000000e+00	0
4947650	2.230891e-10	46
4947651	9.999549e-01	12
4947652	1.000000e+00	7
4947653	2.104926e-09	45
4947655	9.999881e-01	11
4947656	1.049339e-07	43
4947657	9.999549e-01	12
4947658	1.854161e-11	47
4947659	9.999549e-01	12
4947660	9.999999e-01	8
4947661	8.881784e-16	50
4947662	5.946023e-02	31
4947663	6.640945e-01	24
4947665	8.881784e-16	50
4947664	1.000000e+00	2
4947667	1.529320e-04	38
4947666	1.301086e-03	36
4947669	4.438624e-01	26
4947671	1.641957e-02	33
4947673	8.881784e-16	50
4947672	2.399438e-01	28
4947675	1.854161e-11	47
4947674	1.000000e+00	5
4947677	5.561376e-01	25
4947676	1.641957e-02	33
4947679	1.000000e+00	7
4947678	1.854161e-11	47
4947620	9.999881e-01	11
4947621	2.399438e-01	28
4947618	1.049339e-07	43
4947619	4.529710e-14	49
4947616	1.000000e+00	2
4947630	9.999999e-01	8
4947631	7.673339e-03	34
4947628	9.999999e-01	8
4947629	8.881784e-16	50
4947626	1.611182e-01	29
4947627	8.881784e-16	50
4947624	1.854161e-11	47
4947625	2.807050e-06	41
4947639	1.000000e+00	1
4947638	3.359055e-01	27
4947636	9.999881e-01	11
4947635	1.000000e+00	6
4947634	9.923267e-01	17
4947633	3.359055e-01	27
4947632	9.999549e-01	12
4947647	1.000000e+00	3
4947645	9.835804e-01	18
4947642	9.675457e-01	19
4947641	1.000000e+00	6
4947640	2.230891e-10	46
4947588	9.999994e-01	9
4947589	9.835804e-01	18
4947590	9.999999e-01	8
4947585	2.230891e-10	46
4947586	8.881784e-16	50
4947587	1.301086e-03	36
4947596	1.000000e+00	7
4947597	9.999994e-01	9
4947598	1.000000e+00	1
4947592	1.000000e+00	3
4947593	8.881784e-16	50
4947595	9.995319e-01	14
4947605	1.000000e+00	4
4947604	1.000000e+00	3
4947607	9.999999e-01	8
4947606	2.399438e-01	28
4947601	5.946023e-02	31
4947600	9.999999e-01	8
4947603	9.999549e-01	12
4947602	8.388818e-01	22
4947613	8.881784e-16	50
4947612	6.640945e-01	24
4947615	8.881784e-16	50
4947614	1.000000e+00	2
4947609	1.000000e+00	0
4947608	1.000000e+00	0
4947611	9.923267e-01	17
4947610	9.999999e-01	8
4947563	9.999881e-01	11
4947562	1.000000e+00	5
4947561	1.133316e-12	48
4947560	8.881784e-16	50
4947567	1.641957e-02	33
4947566	3.300224e-03	35
4947565	1.621870e-08	44
4947564	8.388818e-01	22
4947555	1.611182e-01	29
4947554	1.000000e+00	7
4947553	1.641957e-02	33
4947552	1.000000e+00	2
4947559	1.000000e+00	5
4947558	2.104926e-09	45
4947557	1.000000e+00	4
4947556	7.600562e-01	23
4947578	1.621870e-08	44
4947579	9.995319e-01	14
4947576	1.000000e+00	1
4947577	9.405398e-01	20
4947582	1.000000e+00	3
4947583	1.000000e+00	1
4947580	1.000000e+00	0
4947581	8.388818e-01	22
4947570	1.000000e+00	7
4947571	1.000000e+00	7
4947568	1.000000e+00	3
4947574	9.999994e-01	9
4947575	1.193067e-05	40
4947573	1.641957e-02	33
4947529	9.999972e-01	10
4947528	8.881784e-16	50
4947531	1.049339e-07	43
4947530	5.561376e-01	25
4947533	1.641957e-02	33
4947532	1.049339e-07	43
4947535	1.000000e+00	3
4947534	1.193067e-05	40
4947521	2.104926e-09	45
4947523	1.301086e-03	36
4947522	8.881784e-16	50
4947525	1.000000e+00	6
4947524	8.881784e-16	50
4947527	1.000000e+00	1
4947526	9.998471e-01	13
4947544	1.000000e+00	1
4947545	4.529710e-14	49
4947546	7.673339e-03	34
4947547	1.000000e+00	3
4947548	4.510745e-05	39
4947549	1.000000e+00	1
4947550	1.000000e+00	1
4947551	1.000000e+00	0
4947536	1.000000e+00	2
4947538	1.000000e+00	0
4947539	1.000000e+00	1
4947540	4.529710e-14	49
4947541	8.881784e-16	50
4947543	9.405398e-01	20
4947503	1.133316e-12	48
4947502	8.881784e-16	50
4947501	9.998471e-01	13
4947500	4.510745e-05	39
4947499	8.881784e-16	50
4947498	1.000000e+00	2
4947497	8.881784e-16	50
4947496	8.881784e-16	50
4947495	9.835804e-01	18
4947494	1.000000e+00	2
4947493	8.986806e-01	21
4947492	1.000000e+00	3
4947491	1.000000e+00	1
4947490	1.621870e-08	44
4947489	9.405398e-01	20
4947488	8.881784e-16	50
4947518	1.621870e-08	44
4947519	2.104926e-09	45
4947516	1.000000e+00	5
4947517	1.000000e+00	5
4947514	1.049339e-07	43
4947515	9.986989e-01	15
4947513	1.000000e+00	3
4947510	9.999549e-01	12
4947511	9.999549e-01	12
4947508	2.230891e-10	46
4947506	5.946023e-02	31
4947507	4.529710e-14	49
4947504	2.399438e-01	28
4947505	9.995319e-01	14
4947468	9.966998e-01	16
4947471	1.000000e+00	1
4947470	1.000000e+00	2
4947465	1.000000e+00	3
4947464	1.000000e+00	3
4947461	1.000000e+00	0
4947460	8.881784e-16	50
4947463	9.986989e-01	15
4947462	9.405398e-01	20
4947457	8.881784e-16	50
4947456	1.000000e+00	2
4947459	1.854161e-11	47
4947458	1.000000e+00	2
4947484	1.000000e+00	4
4947485	8.881784e-16	50
4947486	1.000000e+00	3
4947487	8.881784e-16	50
4947480	1.000000e+00	1
4947481	1.000000e+00	5
4947482	9.999549e-01	12
4947483	1.000000e+00	5
4947476	1.193067e-05	40
4947477	1.000000e+00	2
4947478	1.854161e-11	47
4947479	1.000000e+00	1
4947472	9.999994e-01	9
4947473	1.013194e-01	30
4947474	3.359055e-01	27
4947475	8.881784e-16	50
4950877	1.000000e+00	0
4950876	1.000000e+00	0
4950879	1.641957e-02	33
4950878	1.000000e+00	0
4950873	6.640945e-01	24
4950872	8.881784e-16	50
4950869	9.998471e-01	13
4950868	9.999999e-01	8
4950871	9.999994e-01	9
4950870	9.999549e-01	12
4950865	9.835804e-01	18
4950864	7.673339e-03	34
4950867	1.000000e+00	0
4950860	1.000000e+00	0
4950861	9.999994e-01	9
4950862	7.600562e-01	23
4950863	9.986989e-01	15
4950856	1.000000e+00	4
4950857	1.000000e+00	0
4950858	9.675457e-01	19
4950859	1.133316e-12	48
4950852	1.000000e+00	0
4950853	9.995319e-01	14
4950854	9.999999e-01	8
4950855	1.000000e+00	0
4950848	1.000000e+00	0
4950849	1.000000e+00	0
4950850	1.000000e+00	0
4950851	1.000000e+00	0
4950911	1.000000e+00	3
4950910	1.000000e+00	0
4950909	9.923267e-01	17
4950908	5.946023e-02	31
4950907	9.966998e-01	16
4950906	4.438624e-01	26
4950905	1.000000e+00	2
4950904	1.000000e+00	1
4950903	1.000000e+00	0
4950902	8.881784e-16	50
4950901	1.193067e-05	40
4950900	1.000000e+00	0
4950899	1.000000e+00	4
4950898	1.000000e+00	0
4950897	1.000000e+00	4
4950896	1.193067e-05	40
4950894	1.000000e+00	3
4950892	1.000000e+00	1
4950893	9.966998e-01	16
4950890	1.000000e+00	0
4950891	1.000000e+00	0
4950888	1.000000e+00	1
4950889	1.000000e+00	0
4950886	1.013194e-01	30
4950887	1.000000e+00	1
4950884	9.986989e-01	15
4950885	1.000000e+00	0
4950882	1.000000e+00	0
4950883	1.000000e+00	6
4950880	1.000000e+00	0
4950881	1.000000e+00	0
4950809	9.999549e-01	12
4950808	1.000000e+00	0
4950811	1.000000e+00	1
4950810	1.000000e+00	1
4950813	1.000000e+00	4
4950815	8.388818e-01	22
4950814	8.881784e-16	50
4950801	1.000000e+00	5
4950800	9.923267e-01	17
4950803	4.438624e-01	26
4950802	9.986989e-01	15
4950805	1.000000e+00	2
4950804	1.000000e+00	2
4950807	9.998471e-01	13
4950806	1.000000e+00	1
4950792	1.000000e+00	2
4950793	9.999999e-01	8
4950794	1.193067e-05	40
4950795	9.999972e-01	10
4950796	8.881784e-16	50
4950797	8.881784e-16	50
4950798	1.000000e+00	0
4950799	1.000000e+00	5
4950784	9.999994e-01	9
4950785	1.854161e-11	47
4950786	5.561376e-01	25
4950788	4.529710e-14	49
4950789	1.000000e+00	0
4950790	1.621870e-08	44
4950791	1.000000e+00	6
4950843	1.000000e+00	0
4950842	1.000000e+00	0
4950841	1.000000e+00	0
4950840	1.000000e+00	0
4950847	1.000000e+00	1
4950846	9.995319e-01	14
4950845	9.998471e-01	13
4950835	4.529710e-14	49
4950834	9.405398e-01	20
4950833	9.966998e-01	16
4950832	9.966998e-01	16
4950839	1.000000e+00	0
4950838	2.807050e-06	41
4950837	1.133316e-12	48
4950836	8.881784e-16	50
4950824	4.529710e-14	49
4950830	9.923267e-01	17
4950831	1.000000e+00	1
4950828	4.510745e-05	39
4950829	9.966998e-01	16
4950818	1.000000e+00	0
4950819	1.000000e+00	1
4950816	4.681115e-04	37
4950817	1.000000e+00	6
4950822	6.640945e-01	24
4950823	1.000000e+00	3
4950820	4.510745e-05	39
4950821	1.000000e+00	3
4950996	1.000000e+00	0
4950997	1.000000e+00	0
4950998	1.000000e+00	0
4950999	1.000000e+00	0
4950992	1.000000e+00	1
4950993	8.881784e-16	50
4950994	8.881784e-16	50
4950995	1.000000e+00	0
4951004	1.000000e+00	5
4951005	1.000000e+00	1
4951006	1.000000e+00	0
4951007	1.000000e+00	2
4951000	1.000000e+00	1
4951001	1.133316e-12	48
4951002	9.995319e-01	14
4951003	8.881784e-16	50
4950981	4.529710e-14	49
4950980	1.000000e+00	1
4950983	1.000000e+00	0
4950982	1.000000e+00	1
4950977	1.000000e+00	1
4950976	9.999881e-01	11
4950979	9.999972e-01	10
4950978	1.641957e-02	33
4950989	1.000000e+00	0
4950988	1.000000e+00	0
4950991	1.000000e+00	1
4950990	1.000000e+00	1
4950985	1.000000e+00	0
4950984	1.000000e+00	0
4950987	9.999881e-01	11
4950986	9.999999e-01	8
4951030	1.000000e+00	3
4951031	1.000000e+00	1
4951028	1.000000e+00	0
4951029	1.000000e+00	0
4951026	1.000000e+00	0
4951027	8.881784e-16	50
4951024	5.561376e-01	25
4951025	5.561376e-01	25
4951038	1.000000e+00	0
4951039	1.000000e+00	1
4951036	1.000000e+00	1
4951037	1.000000e+00	1
4951034	1.000000e+00	1
4951035	1.000000e+00	1
4951032	9.999994e-01	9
4951033	9.998471e-01	13
4951015	1.000000e+00	0
4951014	1.000000e+00	1
4951013	1.000000e+00	0
4951012	1.000000e+00	1
4951011	1.000000e+00	1
4951010	1.529320e-04	38
4951009	1.000000e+00	1
4951008	9.405398e-01	20
4951023	8.881784e-16	50
4951022	1.000000e+00	1
4951021	9.999994e-01	9
4951020	1.000000e+00	2
4951019	1.000000e+00	0
4951018	4.529710e-14	49
4951017	1.000000e+00	0
4951016	8.881784e-16	50
4950928	1.000000e+00	0
4950929	4.529710e-14	49
4950930	1.000000e+00	2
4950931	1.000000e+00	0
4950932	1.000000e+00	2
4950933	1.013194e-01	30
4950934	1.000000e+00	0
4950935	1.000000e+00	7
4950936	9.995319e-01	14
4950937	1.000000e+00	1
4950938	1.000000e+00	2
4950939	1.000000e+00	3
4950940	1.000000e+00	2
4950941	1.000000e+00	1
4950942	1.000000e+00	2
4950943	5.946023e-02	31
4950913	1.000000e+00	0
4950912	1.000000e+00	0
4950915	1.000000e+00	3
4950914	8.881784e-16	50
4950917	1.000000e+00	0
4950916	1.000000e+00	2
4950918	1.000000e+00	1
4950921	1.000000e+00	0
4950920	1.000000e+00	0
4950923	1.000000e+00	1
4950925	1.133316e-12	48
4950924	3.245432e-02	32
4950927	1.133316e-12	48
4950926	4.529710e-14	49
4950962	1.000000e+00	0
4950963	1.000000e+00	0
4950960	9.999549e-01	12
4950961	1.000000e+00	0
4950966	1.000000e+00	6
4950967	1.000000e+00	2
4950964	1.529320e-04	38
4950965	1.000000e+00	0
4950970	9.999999e-01	8
4950971	1.000000e+00	1
4950968	1.641957e-02	33
4950969	1.000000e+00	2
4950974	6.640945e-01	24
4950975	1.000000e+00	1
4950972	3.300224e-03	35
4950973	4.529710e-14	49
4950947	1.529320e-04	38
4950946	1.193067e-05	40
4950945	5.561376e-01	25
4950944	1.000000e+00	1
4950951	1.000000e+00	4
4950950	9.999999e-01	8
4950949	9.405398e-01	20
4950948	1.000000e+00	2
4950955	1.000000e+00	0
4950954	1.000000e+00	0
4950953	1.000000e+00	2
4950952	1.000000e+00	4
4950959	1.641957e-02	33
4950958	9.966998e-01	16
4950957	1.000000e+00	7
4950956	1.000000e+00	4
4950606	7.673339e-03	34
4950607	5.561376e-01	25
4950604	1.000000e+00	1
4950605	1.000000e+00	2
4950602	1.000000e+00	1
4950603	8.881784e-16	50
4950600	1.000000e+00	0
4950601	1.000000e+00	0
4950598	9.999999e-01	8
4950599	3.359055e-01	27
4950596	1.000000e+00	1
4950597	1.000000e+00	1
4950594	9.966998e-01	16
4950595	8.881784e-16	50
4950592	1.000000e+00	1
4950593	9.999999e-01	8
4950623	1.000000e+00	0
4950622	1.000000e+00	7
4950621	1.529320e-04	38
4950620	1.611182e-01	29
4950619	2.399438e-01	28
4950618	1.193067e-05	40
4950617	1.000000e+00	0
4950616	1.000000e+00	0
4950615	1.000000e+00	0
4950614	1.000000e+00	7
4950613	1.000000e+00	2
4950612	1.000000e+00	0
4950611	1.000000e+00	0
4950610	1.000000e+00	1
4950609	9.999999e-01	8
4950608	1.000000e+00	0
4950636	2.399438e-01	28
4950637	1.000000e+00	1
4950638	1.000000e+00	0
4950639	1.000000e+00	1
4950632	8.881784e-16	50
4950633	8.881784e-16	50
4950634	1.000000e+00	3
4950635	9.986989e-01	15
4950628	1.621870e-08	44
4950629	8.881784e-16	50
4950630	2.807050e-06	41
4950631	8.881784e-16	50
4950624	8.881784e-16	50
4950625	1.000000e+00	1
4950626	8.881784e-16	50
4950627	1.000000e+00	1
4950653	9.999994e-01	9
4950652	9.999972e-01	10
4950655	1.193067e-05	40
4950654	9.995319e-01	14
4950649	1.000000e+00	0
4950648	1.000000e+00	1
4950651	9.986989e-01	15
4950650	1.000000e+00	0
4950645	5.946023e-02	31
4950644	1.000000e+00	4
4950647	9.835804e-01	18
4950646	1.529320e-04	38
4950641	1.000000e+00	1
4950640	6.640945e-01	24
4950643	1.000000e+00	0
4950642	1.000000e+00	3
4950538	7.673339e-03	34
4950539	1.000000e+00	5
4950536	8.881784e-16	50
4950537	4.681115e-04	37
4950542	9.995319e-01	14
4950543	1.000000e+00	6
4950540	8.986806e-01	21
4950541	1.000000e+00	3
4950530	1.000000e+00	6
4950529	1.000000e+00	5
4950535	1.000000e+00	0
4950533	5.946023e-02	31
4950554	9.405398e-01	20
4950553	9.986989e-01	15
4950552	1.000000e+00	2
4950559	8.986806e-01	21
4950558	1.000000e+00	2
4950557	4.529710e-14	49
4950556	1.000000e+00	3
4950547	1.133316e-12	48
4950546	1.133316e-12	48
4950545	1.000000e+00	4
4950544	1.000000e+00	3
4950551	1.000000e+00	2
4950549	8.881784e-16	50
4950548	1.049339e-07	43
4950568	1.000000e+00	5
4950569	3.245432e-02	32
4950572	1.000000e+00	2
4950573	9.999881e-01	11
4950574	8.881784e-16	50
4950575	9.998471e-01	13
4950560	9.923267e-01	17
4950561	9.966998e-01	16
4950562	1.000000e+00	0
4950563	8.881784e-16	50
4950564	9.999972e-01	10
4950565	5.817779e-07	42
4950566	9.999549e-01	12
4950567	5.561376e-01	25
4950584	1.854161e-11	47
4950587	5.817779e-07	42
4950589	6.640945e-01	24
4950588	9.923267e-01	17
4950590	2.104926e-09	45
4950577	9.999999e-01	8
4950576	1.000000e+00	0
4950579	9.835804e-01	18
4950578	1.013194e-01	30
4950581	9.999972e-01	10
4950580	1.529320e-04	38
4950583	9.835804e-01	18
4950582	8.986806e-01	21
4950727	1.854161e-11	47
4950726	2.399438e-01	28
4950724	1.000000e+00	7
4950723	9.923267e-01	17
4950722	8.986806e-01	21
4950721	1.641957e-02	33
4950720	9.999549e-01	12
4950735	4.529710e-14	49
4950733	2.104926e-09	45
4950732	9.999972e-01	10
4950731	1.000000e+00	0
4950730	1.000000e+00	7
4950729	8.881784e-16	50
4950728	8.881784e-16	50
4950742	1.013194e-01	30
4950743	9.999549e-01	12
4950741	1.000000e+00	1
4950738	4.529710e-14	49
4950739	9.999994e-01	9
4950736	1.133316e-12	48
4950737	1.529320e-04	38
4950750	1.000000e+00	0
4950751	1.049339e-07	43
4950748	1.000000e+00	1
4950749	1.000000e+00	2
4950746	4.681115e-04	37
4950747	1.000000e+00	2
4950744	8.388818e-01	22
4950745	9.999549e-01	12
4950757	8.881784e-16	50
4950756	1.193067e-05	40
4950759	1.301086e-03	36
4950758	9.999994e-01	9
4950753	1.529320e-04	38
4950752	9.999549e-01	12
4950755	9.923267e-01	17
4950754	9.923267e-01	17
4950765	9.923267e-01	17
4950764	9.999999e-01	8
4950767	1.000000e+00	6
4950766	1.854161e-11	47
4950761	8.986806e-01	21
4950760	1.000000e+00	3
4950763	1.049339e-07	43
4950762	3.245432e-02	32
4950772	2.104926e-09	45
4950773	1.000000e+00	3
4950774	3.359055e-01	27
4950775	1.611182e-01	29
4950768	1.301086e-03	36
4950770	1.133316e-12	48
4950771	1.000000e+00	3
4950781	1.000000e+00	4
4950782	5.817779e-07	42
4950783	4.529710e-14	49
4950776	1.000000e+00	1
4950777	9.835804e-01	18
4950778	1.854161e-11	47
4950779	1.000000e+00	7
4950659	1.000000e+00	1
4950658	1.000000e+00	5
4950657	1.000000e+00	0
4950656	9.999972e-01	10
4950662	1.000000e+00	2
4950661	1.000000e+00	3
4950660	1.000000e+00	3
4950667	9.966998e-01	16
4950666	1.000000e+00	5
4950664	1.000000e+00	3
4950671	1.000000e+00	3
4950670	1.000000e+00	0
4950669	2.399438e-01	28
4950668	1.193067e-05	40
4950674	1.000000e+00	1
4950675	9.999999e-01	8
4950672	1.000000e+00	2
4950678	1.000000e+00	0
4950679	1.000000e+00	0
4950676	9.999881e-01	11
4950677	9.999881e-01	11
4950682	1.000000e+00	1
4950683	1.000000e+00	1
4950680	1.000000e+00	0
4950681	1.000000e+00	1
4950686	3.359055e-01	27
4950687	1.000000e+00	5
4950684	1.000000e+00	1
4950685	1.000000e+00	1
4950689	1.000000e+00	7
4950688	1.000000e+00	0
4950691	1.000000e+00	1
4950690	1.000000e+00	0
4950693	1.000000e+00	2
4950692	1.000000e+00	0
4950695	1.000000e+00	4
4950694	1.000000e+00	0
4950697	1.000000e+00	1
4950699	8.881784e-16	50
4950698	1.000000e+00	4
4950701	8.881784e-16	50
4950700	3.359055e-01	27
4950703	8.986806e-01	21
4950702	9.999972e-01	10
4950704	1.000000e+00	0
4950705	1.000000e+00	1
4950706	1.000000e+00	1
4950707	1.000000e+00	0
4950708	1.000000e+00	2
4950709	1.000000e+00	2
4950711	9.999999e-01	8
4950712	9.999972e-01	10
4950713	5.561376e-01	25
4950714	8.881784e-16	50
4950715	3.245432e-02	32
4950716	8.881784e-16	50
4950717	8.881784e-16	50
4950718	1.529320e-04	38
4950719	1.854161e-11	47
4950395	1.000000e+00	0
4950394	1.000000e+00	0
4950393	9.999972e-01	10
4950392	1.000000e+00	0
4950399	1.000000e+00	3
4950398	1.000000e+00	0
4950396	9.405398e-01	20
4950387	1.000000e+00	0
4950386	1.000000e+00	0
4950385	8.881784e-16	50
4950384	1.193067e-05	40
4950391	1.000000e+00	3
4950390	1.000000e+00	0
4950389	1.000000e+00	0
4950388	1.000000e+00	1
4950378	1.000000e+00	0
4950379	1.000000e+00	1
4950376	1.000000e+00	0
4950377	1.000000e+00	4
4950382	1.000000e+00	0
4950383	1.000000e+00	0
4950380	1.000000e+00	0
4950381	8.881784e-16	50
4950370	1.000000e+00	1
4950371	2.104926e-09	45
4950368	9.923267e-01	17
4950369	1.000000e+00	0
4950374	2.807050e-06	41
4950375	1.000000e+00	0
4950372	1.000000e+00	2
4950373	1.000000e+00	0
4950361	1.000000e+00	0
4950360	1.529320e-04	38
4950363	1.000000e+00	0
4950362	9.986989e-01	15
4950365	1.000000e+00	1
4950364	1.000000e+00	0
4950367	9.999972e-01	10
4950366	8.881784e-16	50
4950353	1.000000e+00	0
4950352	1.000000e+00	0
4950355	1.621870e-08	44
4950354	1.133316e-12	48
4950357	9.999881e-01	11
4950356	1.000000e+00	1
4950359	1.000000e+00	1
4950358	1.000000e+00	1
4950344	3.300224e-03	35
4950345	8.881784e-16	50
4950346	6.640945e-01	24
4950348	1.000000e+00	1
4950349	1.000000e+00	1
4950350	2.230891e-10	46
4950351	8.881784e-16	50
4950336	9.995319e-01	14
4950337	1.000000e+00	1
4950339	8.881784e-16	50
4950340	2.807050e-06	41
4950341	1.049339e-07	43
4950342	5.561376e-01	25
4950343	1.000000e+00	1
4950335	9.998471e-01	13
4950334	1.000000e+00	0
4950333	3.245432e-02	32
4950332	1.000000e+00	0
4950331	1.000000e+00	2
4950330	1.000000e+00	1
4950329	5.561376e-01	25
4950328	4.510745e-05	39
4950327	1.049339e-07	43
4950326	1.133316e-12	48
4950325	4.529710e-14	49
4950324	8.881784e-16	50
4950323	2.230891e-10	46
4950322	3.300224e-03	35
4950321	1.000000e+00	1
4950320	1.000000e+00	4
4950318	1.000000e+00	0
4950319	1.000000e+00	2
4950316	1.000000e+00	0
4950314	1.000000e+00	4
4950315	1.000000e+00	6
4950312	1.000000e+00	4
4950313	1.000000e+00	5
4950310	1.000000e+00	2
4950311	1.000000e+00	2
4950308	8.881784e-16	50
4950309	2.230891e-10	46
4950306	1.193067e-05	40
4950307	9.405398e-01	20
4950304	9.405398e-01	20
4950305	5.561376e-01	25
4950301	1.000000e+00	7
4950300	1.000000e+00	0
4950303	1.000000e+00	0
4950302	1.000000e+00	7
4950297	5.561376e-01	25
4950296	1.621870e-08	44
4950299	1.000000e+00	0
4950298	1.000000e+00	0
4950293	1.000000e+00	0
4950292	1.000000e+00	0
4950295	2.807050e-06	41
4950294	1.000000e+00	1
4950289	1.621870e-08	44
4950288	1.000000e+00	0
4950291	1.000000e+00	2
4950290	8.986806e-01	21
4950285	1.000000e+00	0
4950286	1.000000e+00	0
4950287	1.000000e+00	0
4950280	1.000000e+00	0
4950281	1.000000e+00	0
4950282	8.986806e-01	21
4950276	1.000000e+00	0
4950277	1.621870e-08	44
4950278	9.923267e-01	17
4950279	1.000000e+00	0
4950272	1.000000e+00	1
4950273	1.000000e+00	0
4950274	1.000000e+00	4
4950275	1.000000e+00	0
4950514	9.999999e-01	8
4950515	1.000000e+00	4
4950512	9.998471e-01	13
4950513	8.881784e-16	50
4950518	1.000000e+00	3
4950519	9.923267e-01	17
4950516	2.399438e-01	28
4950517	1.854161e-11	47
4950522	1.000000e+00	4
4950523	8.388818e-01	22
4950520	9.923267e-01	17
4950521	1.000000e+00	1
4950526	1.000000e+00	1
4950527	9.999549e-01	12
4950524	1.000000e+00	1
4950525	9.835804e-01	18
4950499	1.611182e-01	29
4950498	1.000000e+00	0
4950497	1.000000e+00	3
4950496	9.999994e-01	9
4950503	1.000000e+00	3
4950501	8.881784e-16	50
4950507	1.000000e+00	3
4950505	1.000000e+00	4
4950511	1.621870e-08	44
4950510	1.000000e+00	3
4950509	1.000000e+00	2
4950508	1.000000e+00	2
4950480	1.000000e+00	0
4950481	3.245432e-02	32
4950483	3.300224e-03	35
4950484	9.675457e-01	19
4950485	1.000000e+00	1
4950486	1.000000e+00	1
4950487	5.561376e-01	25
4950488	7.600562e-01	23
4950489	9.995319e-01	14
4950490	1.000000e+00	4
4950491	3.245432e-02	32
4950492	1.529320e-04	38
4950493	1.854161e-11	47
4950494	1.049339e-07	43
4950495	1.000000e+00	1
4950465	1.000000e+00	5
4950464	1.013194e-01	30
4950467	9.835804e-01	18
4950466	1.000000e+00	1
4950469	1.000000e+00	1
4950468	1.000000e+00	0
4950471	1.000000e+00	0
4950470	9.999549e-01	12
4950473	9.999999e-01	8
4950472	1.000000e+00	7
4950475	4.438624e-01	26
4950474	1.000000e+00	0
4950477	1.000000e+00	0
4950476	7.673339e-03	34
4950479	9.835804e-01	18
4950454	1.000000e+00	0
4950455	9.966998e-01	16
4950452	9.966998e-01	16
4950453	1.529320e-04	38
4950450	9.999549e-01	12
4950451	1.000000e+00	2
4950448	7.600562e-01	23
4950449	1.000000e+00	1
4950462	1.000000e+00	0
4950463	1.621870e-08	44
4950460	7.600562e-01	23
4950461	1.611182e-01	29
4950458	9.999972e-01	10
4950459	9.999972e-01	10
4950457	8.881784e-16	50
4950439	1.000000e+00	3
4950438	9.835804e-01	18
4950437	1.049339e-07	43
4950436	1.000000e+00	5
4950435	4.529710e-14	49
4950434	1.000000e+00	0
4950433	1.000000e+00	3
4950432	8.881784e-16	50
4950447	1.000000e+00	4
4950446	1.000000e+00	1
4950445	1.000000e+00	2
4950444	1.000000e+00	0
4950443	1.000000e+00	5
4950442	1.000000e+00	0
4950441	7.600562e-01	23
4950440	1.000000e+00	3
4950420	9.986989e-01	15
4950421	1.000000e+00	1
4950422	1.000000e+00	1
4950423	1.000000e+00	0
4950416	4.438624e-01	26
4950417	1.000000e+00	0
4950418	1.000000e+00	1
4950419	1.000000e+00	4
4950428	1.000000e+00	1
4950429	1.000000e+00	6
4950430	1.000000e+00	1
4950431	1.000000e+00	5
4950424	1.000000e+00	0
4950425	1.000000e+00	3
4950426	1.000000e+00	2
4950427	1.000000e+00	0
4950405	1.000000e+00	7
4950404	1.000000e+00	5
4950407	1.000000e+00	0
4950406	1.000000e+00	0
4950401	1.000000e+00	0
4950400	4.529710e-14	49
4950403	1.000000e+00	0
4950402	1.000000e+00	0
4950413	1.000000e+00	0
4950412	9.998471e-01	13
4950415	1.854161e-11	47
4950409	8.881784e-16	50
4950408	9.966998e-01	16
4950411	1.854161e-11	47
4950410	8.881784e-16	50
4950120	9.999994e-01	9
4950121	1.000000e+00	0
4950123	8.881784e-16	50
4950124	9.999881e-01	11
4950125	1.000000e+00	6
4950126	9.986989e-01	15
4950127	1.000000e+00	4
4950112	2.399438e-01	28
4950113	1.000000e+00	0
4950114	1.000000e+00	0
4950115	7.673339e-03	34
4950116	1.000000e+00	2
4950117	1.000000e+00	5
4950118	1.000000e+00	1
4950119	9.986989e-01	15
4950137	1.000000e+00	5
4950136	1.000000e+00	5
4950139	8.881784e-16	50
4950138	8.881784e-16	50
4950141	1.000000e+00	0
4950140	5.817779e-07	42
4950143	9.986989e-01	15
4950142	4.438624e-01	26
4950129	1.000000e+00	2
4950128	2.399438e-01	28
4950131	1.000000e+00	0
4950130	9.999999e-01	8
4950133	1.000000e+00	1
4950132	9.835804e-01	18
4950135	9.999549e-01	12
4950134	1.854161e-11	47
4950091	1.000000e+00	1
4950088	8.881784e-16	50
4950089	1.000000e+00	1
4950094	1.000000e+00	1
4950095	1.000000e+00	1
4950092	1.000000e+00	0
4950082	8.881784e-16	50
4950083	9.995319e-01	14
4950080	1.000000e+00	0
4950081	1.000000e+00	0
4950086	1.000000e+00	1
4950087	1.000000e+00	0
4950085	8.881784e-16	50
4950107	1.000000e+00	0
4950106	1.000000e+00	0
4950104	1.000000e+00	1
4950111	4.529710e-14	49
4950110	8.881784e-16	50
4950109	1.000000e+00	1
4950108	1.000000e+00	0
4950099	1.000000e+00	1
4950098	1.000000e+00	0
4950097	1.000000e+00	4
4950096	9.999999e-01	8
4950103	1.000000e+00	1
4950102	1.000000e+00	7
4950101	1.000000e+00	0
4950100	8.881784e-16	50
4950060	1.000000e+00	0
4950061	1.000000e+00	0
4950062	1.000000e+00	6
4950063	1.611182e-01	29
4950056	1.000000e+00	1
4950057	1.000000e+00	3
4950058	9.998471e-01	13
4950059	1.000000e+00	2
4950052	1.000000e+00	0
4950053	9.998471e-01	13
4950054	1.000000e+00	4
4950055	1.000000e+00	2
4950048	1.000000e+00	1
4950049	1.000000e+00	0
4950050	1.000000e+00	2
4950051	1.000000e+00	3
4950077	1.000000e+00	1
4950076	9.835804e-01	18
4950079	9.999994e-01	9
4950078	7.600562e-01	23
4950073	1.000000e+00	2
4950072	1.000000e+00	0
4950075	8.881784e-16	50
4950074	1.000000e+00	0
4950069	9.675457e-01	19
4950068	1.000000e+00	3
4950071	1.000000e+00	0
4950065	1.000000e+00	0
4950064	1.000000e+00	0
4950067	9.999549e-01	12
4950066	1.000000e+00	6
4950030	7.673339e-03	34
4950031	1.000000e+00	0
4950028	4.438624e-01	26
4950029	1.000000e+00	1
4950026	1.000000e+00	0
4950027	6.640945e-01	24
4950024	1.000000e+00	0
4950025	1.000000e+00	0
4950022	9.999972e-01	10
4950023	9.999881e-01	11
4950020	1.000000e+00	0
4950021	1.000000e+00	1
4950018	9.966998e-01	16
4950019	1.000000e+00	0
4950016	1.049339e-07	43
4950017	1.000000e+00	0
4950047	9.675457e-01	19
4950046	1.000000e+00	5
4950045	1.000000e+00	4
4950044	1.000000e+00	0
4950043	1.000000e+00	0
4950042	1.000000e+00	0
4950041	1.000000e+00	4
4950040	9.999994e-01	9
4950039	5.946023e-02	31
4950037	1.000000e+00	0
4950036	1.000000e+00	0
4950034	1.000000e+00	1
4950033	1.000000e+00	5
4950032	1.000000e+00	0
4950241	3.245432e-02	32
4950240	1.000000e+00	2
4950243	1.611182e-01	29
4950242	1.000000e+00	7
4950245	1.000000e+00	2
4950244	1.000000e+00	0
4950247	1.000000e+00	0
4950246	1.000000e+00	2
4950249	1.000000e+00	0
4950248	1.000000e+00	0
4950251	1.000000e+00	0
4950250	1.000000e+00	6
4950253	9.999972e-01	10
4950252	1.000000e+00	0
4950255	9.999881e-01	11
4950254	1.000000e+00	4
4950256	9.405398e-01	20
4950257	1.000000e+00	0
4950258	1.000000e+00	0
4950259	1.000000e+00	0
4950260	8.881784e-16	50
4950261	8.881784e-16	50
4950262	1.000000e+00	2
4950263	1.000000e+00	0
4950264	1.000000e+00	0
4950265	2.399438e-01	28
4950266	1.000000e+00	1
4950267	9.999994e-01	9
4950268	1.000000e+00	0
4950269	1.000000e+00	0
4950270	1.000000e+00	2
4950271	1.000000e+00	5
4950211	1.000000e+00	3
4950210	1.641957e-02	33
4950209	1.000000e+00	6
4950208	7.673339e-03	34
4950215	4.529710e-14	49
4950214	4.438624e-01	26
4950213	8.881784e-16	50
4950212	1.049339e-07	43
4950219	1.000000e+00	5
4950218	1.000000e+00	7
4950217	1.000000e+00	6
4950216	1.000000e+00	5
4950223	1.000000e+00	3
4950222	1.000000e+00	1
4950221	1.000000e+00	1
4950220	1.000000e+00	0
4950226	1.000000e+00	0
4950227	3.359055e-01	27
4950224	1.000000e+00	0
4950225	1.000000e+00	0
4950230	1.000000e+00	0
4950228	1.000000e+00	5
4950229	1.000000e+00	0
4950235	9.835804e-01	18
4950232	1.000000e+00	3
4950233	1.000000e+00	0
4950238	1.049339e-07	43
4950239	8.881784e-16	50
4950236	1.000000e+00	2
4950237	1.000000e+00	0
4950181	8.881784e-16	50
4950180	4.681115e-04	37
4950183	8.986806e-01	21
4950182	2.807050e-06	41
4950177	2.807050e-06	41
4950176	1.000000e+00	4
4950179	4.681115e-04	37
4950178	4.529710e-14	49
4950189	1.000000e+00	6
4950188	1.000000e+00	4
4950191	1.000000e+00	6
4950190	1.000000e+00	5
4950185	4.529710e-14	49
4950184	9.999972e-01	10
4950187	1.049339e-07	43
4950186	9.986989e-01	15
4950196	1.049339e-07	43
4950197	9.675457e-01	19
4950198	1.000000e+00	2
4950199	2.230891e-10	46
4950192	4.529710e-14	49
4950193	8.881784e-16	50
4950194	1.000000e+00	2
4950195	1.000000e+00	3
4950204	9.999972e-01	10
4950205	1.000000e+00	7
4950206	1.000000e+00	6
4950207	8.881784e-16	50
4950200	1.000000e+00	1
4950201	1.000000e+00	7
4950202	9.998471e-01	13
4950203	8.881784e-16	50
4950151	9.405398e-01	20
4950150	4.510745e-05	39
4950149	1.000000e+00	1
4950148	9.999881e-01	11
4950147	9.999549e-01	12
4950146	1.000000e+00	1
4950145	1.000000e+00	5
4950144	1.000000e+00	0
4950159	9.835804e-01	18
4950158	6.640945e-01	24
4950157	2.399438e-01	28
4950156	1.000000e+00	0
4950155	1.000000e+00	1
4950153	1.000000e+00	0
4950152	1.000000e+00	1
4950166	1.000000e+00	0
4950167	9.966998e-01	16
4950164	1.000000e+00	7
4950165	5.561376e-01	25
4950163	1.000000e+00	0
4950160	1.000000e+00	6
4950161	1.000000e+00	0
4950174	1.000000e+00	0
4950175	1.000000e+00	0
4950172	1.000000e+00	0
4950173	1.000000e+00	2
4950170	1.000000e+00	1
4950171	6.640945e-01	24
4950168	1.000000e+00	7
4950169	1.000000e+00	4
4951825	5.561376e-01	25
4951824	1.000000e+00	0
4951827	9.405398e-01	20
4951826	8.881784e-16	50
4951829	1.000000e+00	1
4951828	8.881784e-16	50
4951831	1.000000e+00	0
4951830	9.835804e-01	18
4951832	1.621870e-08	44
4951835	9.998471e-01	13
4951834	9.999999e-01	8
4951837	1.013194e-01	30
4951836	1.000000e+00	4
4951839	3.300224e-03	35
4951838	1.013194e-01	30
4951809	1.000000e+00	0
4951810	1.000000e+00	2
4951811	1.000000e+00	1
4951812	1.000000e+00	0
4951813	1.000000e+00	0
4951814	1.000000e+00	0
4951815	1.000000e+00	4
4951816	1.000000e+00	4
4951817	1.000000e+00	4
4951818	1.000000e+00	1
4951819	1.000000e+00	1
4951820	1.000000e+00	1
4951822	6.640945e-01	24
4951823	1.000000e+00	0
4951859	1.000000e+00	3
4951858	3.245432e-02	32
4951857	1.000000e+00	1
4951856	4.529710e-14	49
4951863	1.000000e+00	0
4951861	1.193067e-05	40
4951860	9.835804e-01	18
4951867	1.000000e+00	7
4951864	8.881784e-16	50
4951870	1.049339e-07	43
4951869	9.999999e-01	8
4951842	2.104926e-09	45
4951843	1.000000e+00	3
4951840	3.300224e-03	35
4951841	1.013194e-01	30
4951847	1.000000e+00	6
4951845	8.881784e-16	50
4951850	3.359055e-01	27
4951851	9.923267e-01	17
4951848	3.359055e-01	27
4951849	1.013194e-01	30
4951854	1.000000e+00	1
4951855	1.000000e+00	0
4951852	9.966998e-01	16
4951853	1.000000e+00	1
4951893	9.999994e-01	9
4951892	1.000000e+00	2
4951895	1.000000e+00	0
4951894	1.000000e+00	3
4951889	4.438624e-01	26
4951888	2.104926e-09	45
4951891	1.013194e-01	30
4951890	8.986806e-01	21
4951901	1.000000e+00	0
4951900	1.013194e-01	30
4951903	9.998471e-01	13
4951902	5.946023e-02	31
4951897	1.000000e+00	0
4951896	1.000000e+00	1
4951899	1.000000e+00	0
4951898	1.000000e+00	4
4951876	4.529710e-14	49
4951878	9.986989e-01	15
4951873	2.807050e-06	41
4951874	8.881784e-16	50
4951875	7.600562e-01	23
4951884	8.881784e-16	50
4951885	1.000000e+00	0
4951886	1.000000e+00	3
4951887	1.621870e-08	44
4951880	1.000000e+00	1
4951881	1.000000e+00	3
4951882	1.000000e+00	3
4951883	2.104926e-09	45
4951927	8.986806e-01	21
4951926	5.817779e-07	42
4951925	1.000000e+00	6
4951924	9.999549e-01	12
4951923	1.000000e+00	2
4951922	1.000000e+00	0
4951921	4.529710e-14	49
4951920	1.000000e+00	2
4951935	8.881784e-16	50
4951934	1.193067e-05	40
4951933	1.000000e+00	2
4951932	9.999999e-01	8
4951931	9.999994e-01	9
4951930	1.000000e+00	6
4951928	4.529710e-14	49
4951910	8.881784e-16	50
4951911	1.000000e+00	0
4951908	1.000000e+00	2
4951909	2.807050e-06	41
4951906	1.000000e+00	0
4951907	1.000000e+00	0
4951904	1.000000e+00	0
4951905	1.000000e+00	0
4951918	8.881784e-16	50
4951919	1.000000e+00	1
4951916	9.966998e-01	16
4951917	1.000000e+00	1
4951914	1.000000e+00	2
4951915	8.881784e-16	50
4951912	1.000000e+00	0
4951913	8.986806e-01	21
4951960	1.000000e+00	7
4951961	1.000000e+00	0
4951962	1.000000e+00	1
4951963	1.000000e+00	0
4951964	1.000000e+00	0
4951965	1.000000e+00	2
4951966	8.881784e-16	50
4951967	1.000000e+00	1
4951952	9.835804e-01	18
4951954	1.000000e+00	1
4951955	3.245432e-02	32
4951956	1.301086e-03	36
4951957	9.998471e-01	13
4951958	1.000000e+00	0
4951959	1.000000e+00	2
4951947	3.300224e-03	35
4951946	1.000000e+00	6
4951949	1.529320e-04	38
4951948	2.807050e-06	41
4951951	9.966998e-01	16
4951950	1.193067e-05	40
4951936	1.193067e-05	40
4951939	9.999999e-01	8
4951938	1.000000e+00	3
4951941	3.359055e-01	27
4951940	1.000000e+00	5
4951943	1.000000e+00	1
4951942	8.881784e-16	50
4951997	1.000000e+00	3
4951986	9.405398e-01	20
4951987	9.675457e-01	19
4951984	9.999881e-01	11
4951985	1.000000e+00	1
4951990	1.133316e-12	48
4951991	1.000000e+00	6
4951988	4.681115e-04	37
4951989	8.881784e-16	50
4951979	1.000000e+00	0
4951978	1.000000e+00	0
4951977	9.998471e-01	13
4951976	1.000000e+00	3
4951983	7.600562e-01	23
4951982	9.995319e-01	14
4951981	1.000000e+00	3
4951980	7.673339e-03	34
4951971	1.000000e+00	0
4951970	1.000000e+00	0
4951969	1.000000e+00	1
4951968	1.000000e+00	0
4951975	9.405398e-01	20
4951974	1.000000e+00	3
4951973	1.000000e+00	3
4951972	1.193067e-05	40
4952028	1.000000e+00	0
4952029	1.000000e+00	0
4952030	1.000000e+00	0
4952031	1.000000e+00	2
4952024	1.000000e+00	0
4952026	1.000000e+00	0
4952027	1.000000e+00	0
4952020	1.000000e+00	0
4952021	1.000000e+00	0
4952022	1.000000e+00	0
4952023	1.000000e+00	1
4952016	2.807050e-06	41
4952017	1.000000e+00	1
4952018	1.000000e+00	1
4952019	1.000000e+00	2
4952013	7.600562e-01	23
4952012	8.881784e-16	50
4952015	1.000000e+00	0
4952014	9.999972e-01	10
4952009	1.000000e+00	0
4952008	8.881784e-16	50
4952011	1.000000e+00	0
4952010	1.854161e-11	47
4952005	8.881784e-16	50
4952004	9.998471e-01	13
4952007	9.999972e-01	10
4952006	8.881784e-16	50
4952001	8.881784e-16	50
4952003	8.881784e-16	50
4952062	1.000000e+00	2
4952063	1.000000e+00	1
4952060	1.000000e+00	2
4952061	9.923267e-01	17
4952058	9.999549e-01	12
4952059	1.000000e+00	5
4952056	1.000000e+00	1
4952057	1.000000e+00	7
4952054	8.881784e-16	50
4952055	8.881784e-16	50
4952052	1.000000e+00	0
4952053	1.000000e+00	6
4952050	1.000000e+00	0
4952051	9.999881e-01	11
4952048	1.000000e+00	3
4952049	1.000000e+00	0
4952047	1.000000e+00	0
4952046	1.000000e+00	0
4952045	1.000000e+00	0
4952044	8.881784e-16	50
4952043	1.000000e+00	0
4952042	1.133316e-12	48
4952041	9.999881e-01	11
4952040	1.013194e-01	30
4952037	1.000000e+00	0
4952036	8.881784e-16	50
4952034	1.000000e+00	0
4952033	1.000000e+00	0
4952032	1.000000e+00	0
4951554	4.438624e-01	26
4951555	1.000000e+00	2
4951552	7.600562e-01	23
4951553	9.998471e-01	13
4951559	1.000000e+00	0
4951556	9.995319e-01	14
4951557	8.986806e-01	21
4951562	1.000000e+00	0
4951563	1.000000e+00	3
4951560	1.000000e+00	1
4951561	8.881784e-16	50
4951566	1.000000e+00	0
4951567	8.881784e-16	50
4951564	1.000000e+00	1
4951565	1.000000e+00	0
4951571	1.000000e+00	0
4951569	1.133316e-12	48
4951568	8.881784e-16	50
4951575	1.000000e+00	0
4951574	1.000000e+00	1
4951573	1.000000e+00	1
4951572	1.000000e+00	0
4951579	1.000000e+00	4
4951578	1.000000e+00	2
4951577	1.000000e+00	1
4951576	1.000000e+00	0
4951583	1.641957e-02	33
4951582	1.000000e+00	0
4951581	4.681115e-04	37
4951584	1.000000e+00	4
4951585	1.000000e+00	0
4951586	1.000000e+00	0
4951587	1.000000e+00	0
4951588	1.000000e+00	1
4951589	1.000000e+00	0
4951590	1.000000e+00	0
4951591	1.000000e+00	1
4951592	2.399438e-01	28
4951593	1.000000e+00	0
4951594	1.000000e+00	7
4951595	1.000000e+00	0
4951597	1.000000e+00	0
4951598	8.881784e-16	50
4951599	1.000000e+00	5
4951601	1.000000e+00	1
4951600	1.000000e+00	1
4951603	1.000000e+00	0
4951602	1.000000e+00	0
4951605	9.999999e-01	8
4951604	1.000000e+00	6
4951607	1.049339e-07	43
4951606	1.000000e+00	0
4951609	1.000000e+00	0
4951608	9.999994e-01	9
4951611	1.000000e+00	1
4951610	1.000000e+00	1
4951613	1.013194e-01	30
4951612	1.000000e+00	5
4951615	5.817779e-07	42
4951614	2.399438e-01	28
4951622	1.000000e+00	0
4951623	9.999994e-01	9
4951620	1.000000e+00	2
4951621	1.000000e+00	0
4951616	9.923267e-01	17
4951617	1.000000e+00	5
4951630	8.388818e-01	22
4951631	9.923267e-01	17
4951628	1.000000e+00	1
4951629	1.641957e-02	33
4951626	1.000000e+00	1
4951627	2.807050e-06	41
4951624	1.000000e+00	2
4951625	1.000000e+00	4
4951639	1.000000e+00	1
4951638	1.000000e+00	3
4951637	1.000000e+00	3
4951636	1.000000e+00	4
4951635	9.999999e-01	8
4951634	1.000000e+00	2
4951633	1.000000e+00	5
4951632	1.000000e+00	0
4951647	1.000000e+00	1
4951646	7.600562e-01	23
4951645	9.405398e-01	20
[truncated: 5,361 more rows]
