# Supplementary material for: Translational Selection Is Ubiquitous in Prokaryotes
Source: PLoS Genet. 2010 Jun 24;6(6):e1001004. doi: 10.1371/journal.pgen.1001004 (PMC2891978; doi:10.1371/journal.pgen.1001004)
Supplement: Dataset S1 — OCU/non-OCU gene calls in 461 Bacterial and Archaeal genomes, and summary tables of genome properties and OCU preferences for specific codons. (4.77 MB ZIP) [file pgen.1001004.s001.zip › Dataset_S1_Bacteria/Burkholderia_xenovorans_LB400.arff.ocuGenes]

GeneID	signTest_p	ocuProbWinCnt
4008717	1.000000e+00	0
4008716	1.000000e+00	0
4008719	9.999881e-01	11
4008718	1.000000e+00	1
4008713	1.000000e+00	3
4008712	1.000000e+00	1
4008715	8.986806e-01	21
4008714	1.000000e+00	5
4008709	9.999994e-01	9
4008708	1.000000e+00	0
4008711	1.000000e+00	0
4008710	1.000000e+00	3
4008705	4.681115e-04	37
4008704	3.359055e-01	27
4008707	1.000000e+00	5
4008706	1.000000e+00	0
4008732	3.300224e-03	35
4008733	1.000000e+00	0
4008734	1.000000e+00	4
4008735	1.049339e-07	43
4008728	1.000000e+00	5
4008730	8.881784e-16	50
4008731	8.881784e-16	50
4008724	8.388818e-01	22
4008725	1.000000e+00	3
4008726	9.998471e-01	13
4008727	2.104926e-09	45
4008720	1.000000e+00	5
4008722	1.000000e+00	0
4008723	9.966998e-01	16
4008751	1.000000e+00	0
4008750	3.245432e-02	32
4008749	8.881784e-16	50
4008748	1.000000e+00	1
4008747	1.000000e+00	1
4008746	9.835804e-01	18
4008745	1.000000e+00	4
4008744	1.049339e-07	43
4008743	8.881784e-16	50
4008742	1.000000e+00	0
4008741	9.986989e-01	15
4008740	1.000000e+00	2
4008739	9.998471e-01	13
4008738	1.000000e+00	1
4008737	8.881784e-16	50
4008736	2.230891e-10	46
4008766	1.000000e+00	1
4008767	9.998471e-01	13
4008764	1.000000e+00	1
4008765	1.000000e+00	3
4008762	1.000000e+00	2
4008763	9.986989e-01	15
4008760	1.000000e+00	4
4008761	1.000000e+00	2
4008758	1.000000e+00	1
4008759	1.000000e+00	1
4008756	1.000000e+00	2
4008757	1.000000e+00	1
4008754	1.000000e+00	4
4008755	9.999999e-01	8
4008752	9.999972e-01	10
4008753	9.405398e-01	20
4008777	2.807050e-06	41
4008776	1.529320e-04	38
4008779	1.000000e+00	0
4008778	1.000000e+00	0
4008781	9.999999e-01	8
4008780	1.000000e+00	4
4008783	1.000000e+00	0
4008782	8.388818e-01	22
4008769	1.000000e+00	4
4008768	1.000000e+00	0
4008771	9.998471e-01	13
4008770	8.881784e-16	50
4008773	1.000000e+00	1
4008772	1.000000e+00	0
4008775	1.000000e+00	0
4008774	1.000000e+00	0
4008792	8.881784e-16	50
4008793	6.640945e-01	24
4008794	1.000000e+00	3
4008795	9.986989e-01	15
4008796	7.673339e-03	34
4008797	1.049339e-07	43
4008798	9.995319e-01	14
4008784	1.000000e+00	0
4008785	1.000000e+00	0
4008786	1.000000e+00	0
4008787	1.000000e+00	0
4008788	1.000000e+00	0
4008789	9.999999e-01	8
4008790	1.000000e+00	1
4008791	5.817779e-07	42
4008811	1.000000e+00	1
4008810	1.000000e+00	0
4008809	1.000000e+00	0
4008808	1.000000e+00	0
4008815	1.000000e+00	6
4008814	1.000000e+00	1
4008813	1.000000e+00	0
4008812	1.000000e+00	7
4008803	1.000000e+00	5
4008802	1.000000e+00	0
4008801	8.881784e-16	50
4008800	8.881784e-16	50
4008807	1.000000e+00	0
4008806	1.000000e+00	3
4008805	1.000000e+00	3
4008804	1.000000e+00	0
4008826	1.000000e+00	0
4008827	4.510745e-05	39
4008824	1.000000e+00	1
4008825	1.000000e+00	0
4008830	1.000000e+00	5
4008831	1.000000e+00	0
4008828	1.000000e+00	1
4008829	1.000000e+00	4
4008818	1.000000e+00	2
4008819	1.000000e+00	5
4008816	1.000000e+00	0
4008817	9.999881e-01	11
4008822	9.999972e-01	10
4008823	1.000000e+00	1
4008820	1.000000e+00	6
4008821	1.000000e+00	0
4008836	1.000000e+00	0
4008837	1.000000e+00	0
4008838	9.999994e-01	9
4008839	1.000000e+00	0
4008832	1.000000e+00	2
4008833	1.000000e+00	1
4008834	9.835804e-01	18
4008835	1.000000e+00	0
4008844	1.000000e+00	3
4008845	1.621870e-08	44
4008846	9.995319e-01	14
4008847	1.000000e+00	0
4008840	1.000000e+00	0
4008841	1.000000e+00	3
4008842	1.611182e-01	29
4008843	4.529710e-14	49
4008853	1.000000e+00	0
4008852	1.000000e+00	2
4008855	9.405398e-01	20
4008854	9.999549e-01	12
4008849	9.405398e-01	20
4008848	1.000000e+00	0
4008851	1.000000e+00	2
4008850	1.000000e+00	0
4008861	1.000000e+00	2
4008860	1.000000e+00	4
4008863	1.000000e+00	2
4008862	1.000000e+00	7
4008857	1.000000e+00	1
4008856	1.000000e+00	4
4008859	1.000000e+00	0
4008858	1.000000e+00	3
4008870	9.999549e-01	12
4008871	1.000000e+00	1
4008868	1.000000e+00	4
4008869	1.000000e+00	1
4008866	1.000000e+00	0
4008867	1.000000e+00	5
4008864	4.510745e-05	39
4008865	4.529710e-14	49
4008879	1.000000e+00	0
4008876	1.641957e-02	33
4008877	1.000000e+00	7
4008874	1.000000e+00	4
4008872	1.000000e+00	2
4008873	1.000000e+00	0
4008887	1.000000e+00	2
4008886	1.000000e+00	3
4008885	1.000000e+00	2
4008884	9.999994e-01	9
4008883	1.000000e+00	0
4008882	1.000000e+00	4
4008881	1.000000e+00	0
4008880	9.986989e-01	15
4008895	1.000000e+00	1
4008894	1.000000e+00	0
4008893	4.438624e-01	26
4008892	9.999994e-01	9
4008891	8.881784e-16	50
4008890	9.405398e-01	20
4008889	1.000000e+00	0
4008888	9.995319e-01	14
4008897	1.000000e+00	1
4008898	9.923267e-01	17
4008899	1.133316e-12	48
4008900	1.000000e+00	0
4008901	1.000000e+00	2
4008902	1.049339e-07	43
4008903	4.681115e-04	37
4008904	1.000000e+00	6
4008905	9.998471e-01	13
4008906	1.000000e+00	0
4008908	1.000000e+00	2
4008909	1.000000e+00	0
4008910	1.000000e+00	2
4008911	9.675457e-01	19
4008913	9.999549e-01	12
4008912	1.000000e+00	1
4008915	1.000000e+00	1
4008914	9.999972e-01	10
4008917	2.399438e-01	28
4008916	1.000000e+00	0
4008919	1.000000e+00	4
4008918	9.995319e-01	14
4008921	1.000000e+00	6
4008920	9.999994e-01	9
4008923	4.510745e-05	39
4008922	1.000000e+00	3
4008925	1.000000e+00	5
4008924	9.995319e-01	14
4008927	9.986989e-01	15
4008926	1.000000e+00	7
4008930	1.611182e-01	29
4008931	1.000000e+00	3
4008928	1.000000e+00	2
4008929	1.000000e+00	0
4008934	1.000000e+00	0
4008935	1.000000e+00	5
4008932	1.000000e+00	0
4008933	9.999881e-01	11
4008938	1.000000e+00	0
4008939	1.000000e+00	2
4008936	1.000000e+00	0
4008937	1.000000e+00	1
4008942	1.000000e+00	1
4008943	1.000000e+00	0
4008940	1.000000e+00	2
4008941	1.000000e+00	0
4008945	5.817779e-07	42
4008944	1.000000e+00	2
4008951	1.000000e+00	7
4008950	1.529320e-04	38
4008949	1.641957e-02	33
4008948	1.000000e+00	3
4008955	1.000000e+00	0
4008954	1.000000e+00	1
4008953	1.000000e+00	1
4008952	1.000000e+00	5
4008959	1.000000e+00	0
4008958	9.966998e-01	16
4008957	1.000000e+00	0
4008956	4.529710e-14	49
4008478	4.529710e-14	49
4008479	1.000000e+00	3
4008476	1.000000e+00	0
4008477	9.999999e-01	8
4008474	1.000000e+00	6
4008475	1.000000e+00	0
4008472	1.854161e-11	47
4008473	2.230891e-10	46
4008470	1.000000e+00	5
4008471	1.133316e-12	48
4008468	1.000000e+00	0
4008469	1.000000e+00	0
4008466	9.986989e-01	15
4008467	9.835804e-01	18
4008464	1.000000e+00	1
4008465	9.999549e-01	12
4008463	5.817779e-07	42
4008461	9.998471e-01	13
4008460	9.835804e-01	18
4008459	1.000000e+00	0
4008458	9.999972e-01	10
4008457	9.998471e-01	13
4008456	1.193067e-05	40
4008455	1.611182e-01	29
4008454	9.835804e-01	18
4008453	9.999972e-01	10
4008452	4.438624e-01	26
4008451	5.946023e-02	31
4008450	1.000000e+00	1
4008449	9.999549e-01	12
4008448	1.000000e+00	2
4008508	1.000000e+00	1
4008509	1.000000e+00	0
4008510	9.999999e-01	8
4008511	1.000000e+00	1
4008504	1.000000e+00	3
4008505	1.000000e+00	0
4008506	9.966998e-01	16
4008507	1.000000e+00	0
4008500	1.000000e+00	2
4008501	1.000000e+00	7
4008502	1.000000e+00	7
4008503	1.000000e+00	1
4008496	9.923267e-01	17
4008497	9.998471e-01	13
4008499	1.000000e+00	2
4008493	8.881784e-16	50
4008492	1.000000e+00	7
4008495	2.104926e-09	45
4008494	1.000000e+00	5
4008489	1.000000e+00	5
4008488	1.000000e+00	4
4008491	8.881784e-16	50
4008490	1.013194e-01	30
4008485	1.854161e-11	47
4008484	1.301086e-03	36
4008487	1.000000e+00	0
4008486	7.673339e-03	34
4008481	1.000000e+00	3
4008480	9.999549e-01	12
4008483	9.999999e-01	8
4008482	1.000000e+00	2
4008538	8.881784e-16	50
4008539	1.000000e+00	3
4008536	1.000000e+00	2
4008537	1.000000e+00	3
4008542	1.000000e+00	1
4008543	1.000000e+00	1
4008540	1.000000e+00	0
4008541	1.000000e+00	1
4008530	1.000000e+00	3
4008531	1.000000e+00	2
4008528	1.000000e+00	1
4008529	1.000000e+00	4
4008534	2.399438e-01	28
4008535	1.000000e+00	4
4008532	8.881784e-16	50
4008533	1.193067e-05	40
4008523	1.000000e+00	1
4008522	1.000000e+00	3
4008521	1.000000e+00	2
4008520	5.946023e-02	31
4008527	6.640945e-01	24
4008526	1.000000e+00	3
4008525	1.000000e+00	1
4008524	1.000000e+00	2
4008515	9.999994e-01	9
4008514	1.000000e+00	4
4008513	1.000000e+00	0
4008512	1.000000e+00	4
4008519	1.000000e+00	4
4008518	1.000000e+00	1
4008517	9.999972e-01	10
4008516	1.000000e+00	0
4008568	1.000000e+00	0
4008569	1.000000e+00	1
4008570	1.000000e+00	5
4008571	2.230891e-10	46
4008572	1.000000e+00	5
4008573	9.966998e-01	16
4008574	1.013194e-01	30
4008575	9.995319e-01	14
4008560	1.000000e+00	1
4008561	9.835804e-01	18
4008562	1.000000e+00	2
4008563	1.193067e-05	40
4008564	9.999972e-01	10
4008565	1.000000e+00	4
4008566	1.000000e+00	4
4008567	1.000000e+00	1
4008553	1.000000e+00	5
4008552	1.000000e+00	2
4008555	8.881784e-16	50
4008554	1.000000e+00	1
4008557	1.000000e+00	0
4008556	9.999999e-01	8
4008559	1.000000e+00	1
4008558	1.000000e+00	0
4008545	1.000000e+00	0
4008544	1.000000e+00	1
4008547	1.000000e+00	1
4008546	1.133316e-12	48
4008549	1.000000e+00	1
4008548	1.000000e+00	2
4008551	1.000000e+00	2
4008550	1.000000e+00	1
4008599	1.000000e+00	2
4008598	9.999549e-01	12
4008597	2.230891e-10	46
4008596	1.000000e+00	5
4008595	1.000000e+00	3
4008594	9.995319e-01	14
4008593	6.640945e-01	24
4008592	1.000000e+00	2
4008607	8.881784e-16	50
4008606	1.000000e+00	3
4008605	8.881784e-16	50
4008604	8.881784e-16	50
4008603	1.000000e+00	1
4008602	9.999994e-01	9
4008601	4.529710e-14	49
4008600	1.000000e+00	3
4008582	1.000000e+00	0
4008583	1.000000e+00	0
4008580	9.966998e-01	16
4008581	1.301086e-03	36
4008578	4.681115e-04	37
4008579	1.000000e+00	7
4008576	1.000000e+00	0
4008577	1.000000e+00	0
4008590	1.013194e-01	30
4008591	1.000000e+00	0
4008589	1.000000e+00	2
4008586	9.966998e-01	16
4008587	1.000000e+00	4
4008584	1.000000e+00	0
4008585	1.000000e+00	3
4008629	1.000000e+00	0
4008628	6.640945e-01	24
4008631	8.881784e-16	50
4008630	9.995319e-01	14
4008625	1.000000e+00	0
4008624	1.000000e+00	0
4008627	1.000000e+00	0
4008626	1.000000e+00	1
4008637	1.000000e+00	2
4008636	1.000000e+00	3
4008639	9.999881e-01	11
4008638	1.000000e+00	2
4008633	1.000000e+00	1
4008632	1.133316e-12	48
4008635	2.230891e-10	46
4008634	1.000000e+00	1
4008612	9.923267e-01	17
4008613	1.301086e-03	36
4008614	4.510745e-05	39
4008615	8.388818e-01	22
4008608	1.000000e+00	3
4008609	5.946023e-02	31
4008610	8.881784e-16	50
4008611	9.999881e-01	11
4008620	1.000000e+00	0
4008621	1.000000e+00	1
4008622	1.000000e+00	6
4008623	1.000000e+00	6
4008616	4.529710e-14	49
4008617	1.301086e-03	36
4008618	1.000000e+00	1
4008619	1.000000e+00	3
4008659	1.000000e+00	6
4008658	1.000000e+00	0
4008657	1.000000e+00	2
4008656	1.000000e+00	0
4008663	1.000000e+00	3
4008662	1.000000e+00	5
4008661	9.995319e-01	14
4008660	1.000000e+00	2
4008667	1.000000e+00	4
4008666	1.000000e+00	0
4008665	2.104926e-09	45
4008664	1.000000e+00	0
4008671	1.000000e+00	1
4008670	1.000000e+00	1
4008669	1.000000e+00	0
4008668	1.000000e+00	1
4008642	1.013194e-01	30
4008643	1.000000e+00	5
4008640	1.000000e+00	1
4008641	9.405398e-01	20
4008646	9.966998e-01	16
4008647	8.881784e-16	50
4008644	9.995319e-01	14
4008645	4.681115e-04	37
4008650	1.641957e-02	33
4008651	1.000000e+00	1
4008648	7.673339e-03	34
4008649	9.966998e-01	16
4008654	1.013194e-01	30
4008655	1.000000e+00	0
4008652	1.000000e+00	3
4008653	8.881784e-16	50
4008689	1.000000e+00	0
4008688	2.399438e-01	28
4008691	1.000000e+00	3
4008690	1.000000e+00	7
4008693	2.807050e-06	41
4008692	1.133316e-12	48
4008695	1.000000e+00	0
4008694	1.000000e+00	3
4008697	1.000000e+00	1
4008696	1.000000e+00	1
4008699	1.641957e-02	33
4008698	1.013194e-01	30
4008701	8.986806e-01	21
4008700	9.999994e-01	9
4008703	1.000000e+00	1
4008702	4.529710e-14	49
4008672	1.000000e+00	2
4008673	9.999549e-01	12
4008674	9.835804e-01	18
4008675	1.000000e+00	4
4008676	1.000000e+00	0
4008677	9.999972e-01	10
4008678	9.999999e-01	8
4008679	1.000000e+00	4
4008680	1.000000e+00	7
4008681	8.881784e-16	50
4008682	1.000000e+00	0
4008683	1.000000e+00	5
4008684	1.000000e+00	1
4008685	9.995319e-01	14
4008686	9.999972e-01	10
4008687	1.000000e+00	1
4008235	9.986989e-01	15
4008234	1.000000e+00	0
4008233	1.000000e+00	0
4008232	1.000000e+00	1
4008239	1.621870e-08	44
4008238	1.000000e+00	0
4008236	4.529710e-14	49
4008227	8.881784e-16	50
4008226	8.881784e-16	50
4008225	8.881784e-16	50
4008224	4.681115e-04	37
4008231	1.000000e+00	0
4008230	1.000000e+00	0
4008229	9.999994e-01	9
4008228	1.000000e+00	0
4008250	6.640945e-01	24
4008251	1.000000e+00	4
4008248	1.000000e+00	2
4008249	1.000000e+00	1
4008254	1.000000e+00	3
4008255	1.000000e+00	6
4008252	1.000000e+00	6
4008253	1.000000e+00	1
4008242	1.000000e+00	0
4008243	1.000000e+00	2
4008240	1.000000e+00	0
4008241	4.438624e-01	26
4008246	9.986989e-01	15
4008245	1.000000e+00	1
4008201	1.000000e+00	0
4008200	1.000000e+00	0
4008203	9.999999e-01	8
4008202	1.000000e+00	0
4008204	7.600562e-01	23
4008207	1.000000e+00	0
4008206	8.881784e-16	50
4008193	9.999881e-01	11
4008192	1.000000e+00	2
4008195	7.673339e-03	34
4008194	1.000000e+00	0
4008197	1.000000e+00	2
4008196	1.000000e+00	0
4008199	1.000000e+00	6
4008198	1.000000e+00	5
4008216	1.000000e+00	5
4008221	2.104926e-09	45
4008222	4.529710e-14	49
4008223	4.529710e-14	49
4008210	1.000000e+00	2
4008211	1.000000e+00	0
4008212	1.000000e+00	1
4008213	9.966998e-01	16
4008214	1.000000e+00	6
4008303	1.000000e+00	0
4008302	1.000000e+00	4
4008301	9.999881e-01	11
4008300	1.000000e+00	1
4008299	1.000000e+00	1
4008298	2.104926e-09	45
4008297	1.000000e+00	1
4008296	1.000000e+00	1
4008295	1.000000e+00	0
4008294	9.999994e-01	9
4008293	9.999881e-01	11
4008292	9.835804e-01	18
4008291	1.000000e+00	0
4008290	1.000000e+00	4
4008289	1.000000e+00	6
4008288	1.000000e+00	1
4008318	2.807050e-06	41
4008319	1.000000e+00	2
4008316	1.000000e+00	4
4008317	1.000000e+00	0
4008314	1.000000e+00	0
4008315	1.000000e+00	3
4008312	1.000000e+00	3
4008313	9.999881e-01	11
4008310	1.000000e+00	7
4008311	1.000000e+00	1
4008308	9.999972e-01	10
4008309	1.000000e+00	7
4008306	8.881784e-16	50
4008307	1.000000e+00	0
4008304	2.807050e-06	41
4008305	9.999999e-01	8
4008269	9.999972e-01	10
4008268	1.000000e+00	1
4008271	1.529320e-04	38
4008270	9.405398e-01	20
4008265	1.000000e+00	1
4008264	1.000000e+00	0
4008267	1.000000e+00	4
4008266	1.000000e+00	1
4008261	1.000000e+00	0
4008260	7.600562e-01	23
4008263	9.998471e-01	13
4008262	1.000000e+00	2
4008257	9.999549e-01	12
4008256	8.881784e-16	50
4008259	1.000000e+00	0
4008258	2.104926e-09	45
4008284	1.000000e+00	0
4008285	1.000000e+00	0
4008287	1.000000e+00	3
4008280	1.000000e+00	2
4008281	1.000000e+00	0
4008282	1.000000e+00	0
4008283	9.405398e-01	20
4008276	1.000000e+00	1
4008277	1.000000e+00	3
4008278	1.000000e+00	1
4008279	1.000000e+00	1
4008272	1.611182e-01	29
4008273	8.881784e-16	50
4008274	8.881784e-16	50
4008275	1.000000e+00	0
4008354	1.000000e+00	0
4008355	1.000000e+00	2
4008352	3.359055e-01	27
4008353	1.000000e+00	0
4008358	1.000000e+00	0
4008359	1.000000e+00	1
4008356	1.301086e-03	36
4008357	1.000000e+00	1
4008362	1.854161e-11	47
4008363	2.230891e-10	46
4008360	1.000000e+00	2
4008361	9.999881e-01	11
4008366	8.881784e-16	50
4008367	8.881784e-16	50
4008364	1.000000e+00	0
4008365	9.986989e-01	15
4008371	1.000000e+00	3
4008370	9.405398e-01	20
4008369	1.000000e+00	0
4008368	9.999999e-01	8
4008374	8.881784e-16	50
4008373	9.999881e-01	11
4008372	3.300224e-03	35
4008379	1.000000e+00	2
4008378	1.854161e-11	47
4008377	2.104926e-09	45
4008376	1.000000e+00	0
4008383	1.000000e+00	2
4008382	1.000000e+00	1
4008381	1.000000e+00	1
4008380	1.000000e+00	5
4008320	1.000000e+00	0
4008321	1.000000e+00	6
4008322	1.000000e+00	0
4008323	9.999549e-01	12
4008324	1.000000e+00	3
4008325	8.881784e-16	50
4008326	8.881784e-16	50
4008327	1.854161e-11	47
4008328	1.000000e+00	5
4008329	5.561376e-01	25
4008330	1.000000e+00	0
4008331	1.000000e+00	0
4008332	9.923267e-01	17
4008333	7.673339e-03	34
4008334	1.000000e+00	0
4008335	1.000000e+00	1
4008337	1.000000e+00	0
4008336	1.000000e+00	1
4008339	1.000000e+00	0
4008338	1.000000e+00	0
4008341	8.881784e-16	50
4008340	9.999881e-01	11
4008343	1.641957e-02	33
4008342	9.966998e-01	16
4008345	1.301086e-03	36
4008344	9.835804e-01	18
4008347	9.405398e-01	20
4008346	1.000000e+00	2
4008349	1.000000e+00	0
4008348	4.529710e-14	49
4008351	1.000000e+00	5
4008350	1.529320e-04	38
4008422	1.000000e+00	1
4008423	1.000000e+00	3
4008420	8.388818e-01	22
4008421	1.000000e+00	1
4008418	4.510745e-05	39
4008419	7.673339e-03	34
4008416	1.049339e-07	43
4008417	2.807050e-06	41
4008430	1.000000e+00	0
4008431	5.946023e-02	31
4008428	1.000000e+00	1
4008429	1.000000e+00	0
4008426	1.000000e+00	2
4008427	1.000000e+00	3
4008424	9.999972e-01	10
4008425	1.000000e+00	4
4008437	1.000000e+00	6
4008436	1.000000e+00	0
4008435	9.675457e-01	19
4008434	1.000000e+00	5
4008433	1.000000e+00	1
4008447	1.000000e+00	7
4008446	9.986989e-01	15
4008445	1.000000e+00	0
4008444	8.881784e-16	50
4008443	8.881784e-16	50
4008442	8.881784e-16	50
4008441	1.013194e-01	30
4008440	1.000000e+00	5
4008388	1.000000e+00	1
4008389	1.000000e+00	4
4008390	1.000000e+00	2
4008391	4.438624e-01	26
4008384	1.000000e+00	0
4008385	1.000000e+00	2
4008386	8.881784e-16	50
4008387	1.000000e+00	4
4008396	1.000000e+00	0
4008397	1.000000e+00	0
4008398	2.399438e-01	28
4008399	1.000000e+00	7
4008392	9.999549e-01	12
4008393	9.999999e-01	8
4008394	9.999549e-01	12
4008395	1.000000e+00	0
4008405	1.000000e+00	2
4008404	1.000000e+00	7
4008407	1.000000e+00	0
4008406	1.000000e+00	1
4008401	2.230891e-10	46
4008400	9.999999e-01	8
4008403	1.000000e+00	2
4008402	8.881784e-16	50
4008413	9.998471e-01	13
4008412	1.000000e+00	2
4008415	9.995319e-01	14
4008414	5.817779e-07	42
4008408	1.000000e+00	1
4008410	1.641957e-02	33
4007992	1.000000e+00	1
4007993	1.000000e+00	0
4007994	1.000000e+00	0
4007995	1.000000e+00	0
4007996	1.000000e+00	3
4007997	1.000000e+00	1
4007998	1.000000e+00	1
4007999	1.000000e+00	5
4007984	9.995319e-01	14
4007985	1.000000e+00	5
4007986	1.000000e+00	1
4007987	1.000000e+00	0
4007988	9.999972e-01	10
4007989	1.000000e+00	1
4007990	1.000000e+00	0
4007991	1.000000e+00	0
4007977	4.510745e-05	39
4007976	1.000000e+00	1
4007979	1.000000e+00	6
4007978	8.881784e-16	50
4007981	4.529710e-14	49
4007980	4.529710e-14	49
4007983	2.807050e-06	41
4007982	8.881784e-16	50
4007969	1.000000e+00	2
4007968	1.000000e+00	1
4007971	1.000000e+00	5
4007970	1.000000e+00	1
4007973	1.000000e+00	1
4007972	9.999881e-01	11
4007975	9.986989e-01	15
4007974	4.681115e-04	37
4007962	1.621870e-08	44
4007963	3.359055e-01	27
4007960	1.000000e+00	2
4007961	1.000000e+00	0
4007966	1.000000e+00	1
4007967	1.000000e+00	0
4007964	1.000000e+00	5
4007965	1.641957e-02	33
4007954	2.807050e-06	41
4007955	5.946023e-02	31
4007952	4.529710e-14	49
4007953	2.104926e-09	45
4007958	9.999999e-01	8
4007959	1.000000e+00	0
4007956	1.000000e+00	1
4007957	7.600562e-01	23
4007947	1.000000e+00	3
4007946	1.000000e+00	0
4007945	4.529710e-14	49
4007944	1.000000e+00	0
4007951	8.881784e-16	50
4007950	1.000000e+00	3
4007949	1.000000e+00	0
4007948	1.000000e+00	2
4007939	1.000000e+00	1
4007938	1.000000e+00	0
4007937	1.000000e+00	1
4007936	1.000000e+00	2
4007943	8.881784e-16	50
4007942	1.000000e+00	1
4007941	4.529710e-14	49
4007940	1.000000e+00	3
4008060	1.854161e-11	47
4008061	8.881784e-16	50
4008062	9.999972e-01	10
4008063	1.000000e+00	7
4008056	1.133316e-12	48
4008058	1.000000e+00	2
4008059	1.000000e+00	6
4008053	1.049339e-07	43
4008054	1.000000e+00	0
4008055	1.000000e+00	2
4008048	1.000000e+00	4
4008049	7.600562e-01	23
4008050	9.923267e-01	17
4008051	9.998471e-01	13
4008045	1.000000e+00	1
4008044	1.000000e+00	1
4008047	6.640945e-01	24
4008046	9.923267e-01	17
4008041	1.000000e+00	2
4008040	1.000000e+00	0
4008043	1.621870e-08	44
4008042	1.000000e+00	5
4008036	2.399438e-01	28
4008039	9.999881e-01	11
4008038	9.999999e-01	8
4008033	1.000000e+00	0
4008032	1.000000e+00	4
4008035	9.999881e-01	11
4008034	9.999994e-01	9
4008030	1.000000e+00	3
4008031	1.000000e+00	3
4008028	1.000000e+00	2
4008029	1.000000e+00	1
4008026	1.000000e+00	1
4008027	1.000000e+00	0
4008024	1.000000e+00	3
4008025	1.000000e+00	3
4008022	1.000000e+00	2
4008023	9.999881e-01	11
4008020	1.000000e+00	0
4008021	1.000000e+00	3
4008018	8.881784e-16	50
4008019	1.000000e+00	2
4008016	1.000000e+00	2
4008017	1.000000e+00	0
4008015	1.000000e+00	5
4008014	9.923267e-01	17
4008013	1.000000e+00	1
4008012	4.681115e-04	37
4008011	1.000000e+00	0
4008010	9.999881e-01	11
4008009	8.986806e-01	21
4008008	9.999994e-01	9
4008007	1.000000e+00	0
4008006	3.359055e-01	27
4008005	1.000000e+00	2
4008004	1.000000e+00	1
4008003	1.000000e+00	2
4008002	9.405398e-01	20
4008001	1.621870e-08	44
4008000	1.000000e+00	1
4008113	1.000000e+00	1
4008112	1.000000e+00	2
4008115	2.230891e-10	46
4008114	1.000000e+00	2
4008117	1.133316e-12	48
4008116	5.561376e-01	25
4008119	9.999994e-01	9
4008118	1.000000e+00	0
4008121	1.000000e+00	1
4008120	1.000000e+00	0
4008123	1.000000e+00	0
4008122	1.000000e+00	1
4008125	1.000000e+00	3
4008124	1.000000e+00	1
4008127	1.000000e+00	0
4008126	1.000000e+00	1
4008096	9.999999e-01	8
4008097	1.000000e+00	3
4008098	1.000000e+00	0
4008099	1.013194e-01	30
4008100	1.000000e+00	0
4008101	1.000000e+00	0
4008102	9.999999e-01	8
4008103	3.245432e-02	32
4008104	9.999999e-01	8
4008105	9.999999e-01	8
4008106	1.000000e+00	2
4008107	1.000000e+00	2
4008108	1.000000e+00	7
4008109	9.999972e-01	10
4008110	9.999994e-01	9
4008111	1.000000e+00	1
4008083	4.529710e-14	49
4008082	9.998471e-01	13
4008081	1.000000e+00	4
4008080	1.000000e+00	3
4008087	1.000000e+00	0
4008086	8.881784e-16	50
4008085	9.999972e-01	10
4008084	1.193067e-05	40
4008091	9.999999e-01	8
4008090	1.000000e+00	2
4008089	1.000000e+00	0
4008088	9.999549e-01	12
4008095	1.000000e+00	1
4008094	4.529710e-14	49
4008093	1.000000e+00	0
4008092	1.000000e+00	2
4008066	1.000000e+00	0
4008067	1.000000e+00	1
4008064	5.817779e-07	42
4008065	1.000000e+00	1
4008070	2.104926e-09	45
4008071	1.000000e+00	2
4008068	1.611182e-01	29
4008069	6.640945e-01	24
4008074	1.193067e-05	40
4008075	3.300224e-03	35
4008072	8.881784e-16	50
4008073	1.000000e+00	1
4008078	2.104926e-09	45
4008079	9.999549e-01	12
4008076	1.000000e+00	1
4008077	9.999549e-01	12
4008181	1.000000e+00	0
4008180	8.881784e-16	50
4008182	1.000000e+00	1
4008177	1.000000e+00	1
4008176	2.399438e-01	28
4008179	1.000000e+00	0
4008178	1.000000e+00	0
4008189	1.000000e+00	0
4008188	8.881784e-16	50
4008191	1.000000e+00	0
4008190	1.133316e-12	48
4008185	1.000000e+00	1
4008184	1.000000e+00	0
4008187	1.000000e+00	0
4008186	1.000000e+00	0
4008165	1.000000e+00	1
4008166	1.000000e+00	0
4008160	1.000000e+00	1
4008161	9.923267e-01	17
4008162	8.881784e-16	50
4008163	1.000000e+00	0
4008172	1.000000e+00	0
4008173	9.999999e-01	8
4008174	8.881784e-16	50
4008175	1.049339e-07	43
4008168	1.000000e+00	7
4008169	1.000000e+00	0
4008170	1.000000e+00	1
4008171	8.881784e-16	50
4008151	9.999999e-01	8
4008150	1.000000e+00	1
4008149	1.000000e+00	1
4008148	1.000000e+00	1
4008147	1.000000e+00	0
4008146	1.000000e+00	1
4008144	1.000000e+00	0
4008159	1.133316e-12	48
4008158	1.000000e+00	7
4008157	9.986989e-01	15
4008156	9.999972e-01	10
4008155	1.000000e+00	4
4008154	1.000000e+00	0
4008153	1.000000e+00	0
4008152	1.000000e+00	2
4008134	9.405398e-01	20
4008135	9.966998e-01	16
4008132	1.000000e+00	3
4008133	2.807050e-06	41
4008130	9.405398e-01	20
4008131	1.000000e+00	0
4008128	2.399438e-01	28
4008129	9.999549e-01	12
4008142	1.000000e+00	1
4008143	1.000000e+00	3
4008140	1.000000e+00	3
4008141	1.000000e+00	0
4008138	1.000000e+00	1
4008139	1.000000e+00	1
4008136	1.000000e+00	5
4008137	1.000000e+00	3
4009793	9.675457e-01	19
4009792	9.999972e-01	10
4009795	9.995319e-01	14
4009794	2.399438e-01	28
4009797	1.000000e+00	1
4009796	1.000000e+00	1
4009799	1.000000e+00	4
4009798	1.000000e+00	1
4009801	8.881784e-16	50
4009800	9.999994e-01	9
4009803	4.529710e-14	49
4009802	1.000000e+00	0
4009805	1.000000e+00	1
4009804	1.854161e-11	47
4009807	1.000000e+00	5
4009806	1.000000e+00	1
4009808	1.000000e+00	1
4009809	1.000000e+00	1
4009810	5.817779e-07	42
4009811	1.000000e+00	0
4009812	1.000000e+00	0
4009813	9.835804e-01	18
4009814	5.817779e-07	42
4009815	1.000000e+00	1
4009816	1.000000e+00	0
4009817	9.999549e-01	12
4009818	4.438624e-01	26
4009819	1.000000e+00	0
4009820	1.000000e+00	0
4009821	1.000000e+00	0
4009822	1.000000e+00	1
4009823	1.000000e+00	0
4009827	9.923267e-01	17
4009826	9.999549e-01	12
4009825	1.854161e-11	47
4009824	1.000000e+00	0
4009831	1.000000e+00	0
4009830	1.013194e-01	30
4009829	1.000000e+00	0
4009828	3.300224e-03	35
4009835	1.000000e+00	6
4009834	1.000000e+00	4
4009833	8.881784e-16	50
4009832	1.000000e+00	1
4009839	1.000000e+00	0
4009838	1.000000e+00	4
4009837	1.000000e+00	2
4009836	4.438624e-01	26
4009842	1.000000e+00	2
4009843	1.000000e+00	1
4009840	1.301086e-03	36
4009846	1.000000e+00	2
4009847	1.000000e+00	7
4009844	2.104926e-09	45
4009845	1.000000e+00	6
4009850	1.621870e-08	44
4009851	1.000000e+00	1
4009848	4.529710e-14	49
4009849	2.230891e-10	46
4009854	1.000000e+00	0
4009855	1.000000e+00	1
4009733	9.999881e-01	11
4009732	1.000000e+00	0
4009735	1.000000e+00	0
4009734	9.995319e-01	14
4009729	1.000000e+00	2
4009728	1.000000e+00	0
4009731	1.000000e+00	0
4009741	1.000000e+00	0
4009743	1.000000e+00	1
4009742	1.000000e+00	0
4009737	9.999994e-01	9
4009736	1.000000e+00	5
4009739	1.000000e+00	0
4009738	1.000000e+00	2
4009748	1.641957e-02	33
4009749	1.000000e+00	0
4009750	1.000000e+00	1
4009751	1.000000e+00	6
4009744	1.000000e+00	2
4009745	1.000000e+00	0
4009746	9.999881e-01	11
4009747	1.529320e-04	38
4009756	1.000000e+00	0
4009757	9.999549e-01	12
4009758	1.000000e+00	0
4009759	1.000000e+00	0
4009752	1.000000e+00	3
4009753	1.000000e+00	1
4009754	1.000000e+00	2
4009755	1.000000e+00	0
4009767	1.000000e+00	2
4009766	9.999999e-01	8
4009765	1.000000e+00	0
4009764	1.000000e+00	1
4009763	9.999999e-01	8
4009762	1.000000e+00	3
4009761	1.000000e+00	1
4009760	1.000000e+00	0
4009775	7.600562e-01	23
4009774	1.000000e+00	2
4009772	1.000000e+00	1
4009771	1.000000e+00	0
4009770	1.000000e+00	0
4009769	1.000000e+00	0
4009768	1.193067e-05	40
4009782	1.000000e+00	0
4009783	1.000000e+00	0
4009780	1.000000e+00	0
4009781	1.000000e+00	0
4009778	1.000000e+00	0
4009779	1.000000e+00	0
4009776	1.000000e+00	1
4009777	1.000000e+00	0
4009790	1.000000e+00	5
4009791	9.999972e-01	10
4009788	9.923267e-01	17
4009789	1.000000e+00	1
4009786	1.000000e+00	0
4009787	1.529320e-04	38
4009784	1.854161e-11	47
4009785	1.000000e+00	3
4009928	1.000000e+00	3
4009929	1.000000e+00	7
4009930	9.835804e-01	18
4009931	1.000000e+00	3
4009932	1.000000e+00	3
4009933	9.995319e-01	14
4009934	9.675457e-01	19
4009935	1.000000e+00	2
4009920	1.000000e+00	0
4009921	1.000000e+00	4
4009923	1.000000e+00	0
4009924	1.000000e+00	0
4009925	1.133316e-12	48
4009927	1.000000e+00	7
4009945	1.000000e+00	1
4009944	1.641957e-02	33
4009947	1.000000e+00	2
4009946	1.000000e+00	1
4009949	1.000000e+00	5
4009948	1.000000e+00	0
4009951	1.000000e+00	7
4009950	1.000000e+00	1
4009937	9.923267e-01	17
4009936	1.000000e+00	0
4009939	8.881784e-16	50
4009938	1.000000e+00	0
4009941	1.000000e+00	3
4009940	1.000000e+00	2
4009943	2.104926e-09	45
4009942	1.000000e+00	1
4009962	2.104926e-09	45
4009963	4.529710e-14	49
4009960	1.000000e+00	4
4009961	1.000000e+00	7
4009966	1.000000e+00	4
4009967	1.611182e-01	29
4009964	1.000000e+00	0
4009965	1.000000e+00	2
4009954	9.675457e-01	19
4009955	8.881784e-16	50
4009952	1.000000e+00	0
4009953	8.881784e-16	50
4009958	1.000000e+00	6
4009959	1.000000e+00	0
4009956	1.000000e+00	5
4009957	2.230891e-10	46
4009979	8.881784e-16	50
4009978	2.230891e-10	46
4009977	1.000000e+00	2
4009976	9.999999e-01	8
4009983	7.600562e-01	23
4009982	3.245432e-02	32
4009981	1.000000e+00	5
4009980	9.998471e-01	13
4009971	9.999972e-01	10
4009970	1.000000e+00	1
4009969	1.000000e+00	0
4009968	1.000000e+00	5
4009975	9.923267e-01	17
4009974	1.000000e+00	0
4009973	1.000000e+00	2
4009972	1.000000e+00	0
4009868	1.000000e+00	0
4009869	1.000000e+00	0
4009871	9.999549e-01	12
4009864	1.000000e+00	0
4009865	9.999549e-01	12
4009866	1.000000e+00	3
4009867	1.000000e+00	1
4009860	3.245432e-02	32
4009861	8.986806e-01	21
4009862	9.835804e-01	18
4009863	1.000000e+00	0
4009856	9.999881e-01	11
4009857	9.999999e-01	8
4009858	2.104926e-09	45
4009885	1.641957e-02	33
4009884	1.000000e+00	6
4009887	1.000000e+00	2
4009886	9.999972e-01	10
4009881	1.000000e+00	0
4009880	2.104926e-09	45
4009883	2.230891e-10	46
4009882	9.998471e-01	13
4009877	8.881784e-16	50
4009878	8.986806e-01	21
4009875	9.998471e-01	13
4009902	1.000000e+00	3
4009903	2.807050e-06	41
4009900	9.999999e-01	8
4009901	6.640945e-01	24
4009898	8.881784e-16	50
4009899	9.835804e-01	18
4009896	8.881784e-16	50
4009897	1.611182e-01	29
4009894	8.881784e-16	50
4009895	1.621870e-08	44
4009892	8.881784e-16	50
4009893	8.881784e-16	50
4009890	5.561376e-01	25
4009891	8.986806e-01	21
4009888	1.000000e+00	2
4009889	8.388818e-01	22
4009919	1.854161e-11	47
4009918	1.000000e+00	1
4009917	1.000000e+00	1
4009914	2.104926e-09	45
4009913	1.000000e+00	0
4009912	1.000000e+00	1
4009911	1.000000e+00	1
4009910	9.995319e-01	14
4009909	9.999999e-01	8
4009908	1.000000e+00	6
4009907	1.000000e+00	0
4009906	5.561376e-01	25
4009905	9.998471e-01	13
4009904	1.611182e-01	29
4009554	1.000000e+00	5
4009555	9.999999e-01	8
4009552	1.000000e+00	0
4009553	1.000000e+00	7
4009558	9.999972e-01	10
4009559	1.000000e+00	0
4009556	1.000000e+00	0
4009557	1.133316e-12	48
4009562	1.000000e+00	0
4009563	1.000000e+00	0
4009560	1.000000e+00	6
4009561	1.000000e+00	2
4009566	1.000000e+00	0
4009567	1.000000e+00	0
4009564	1.000000e+00	0
4009565	1.000000e+00	1
4009539	8.986806e-01	21
4009538	1.000000e+00	0
4009537	1.000000e+00	0
4009536	1.000000e+00	0
4009543	5.817779e-07	42
4009542	1.301086e-03	36
4009541	1.000000e+00	1
4009540	1.000000e+00	1
4009547	9.986989e-01	15
4009546	1.000000e+00	2
4009545	9.999549e-01	12
4009551	1.000000e+00	4
4009550	1.000000e+00	2
4009549	1.000000e+00	7
4009548	1.000000e+00	2
4009584	1.000000e+00	7
4009585	8.881784e-16	50
4009586	9.999999e-01	8
4009587	4.529710e-14	49
4009588	9.986989e-01	15
4009589	9.986989e-01	15
4009590	1.133316e-12	48
4009591	1.000000e+00	0
4009592	1.611182e-01	29
4009593	1.000000e+00	6
4009594	9.995319e-01	14
4009595	8.986806e-01	21
4009596	1.000000e+00	2
4009597	1.000000e+00	2
4009598	1.000000e+00	1
4009599	1.000000e+00	0
4009569	1.000000e+00	5
4009568	1.013194e-01	30
4009571	1.000000e+00	0
4009570	1.000000e+00	0
4009573	1.529320e-04	38
4009572	1.000000e+00	5
4009575	1.000000e+00	2
4009574	1.000000e+00	0
4009577	1.000000e+00	0
4009576	1.000000e+00	2
4009579	9.999994e-01	9
4009578	9.999972e-01	10
4009581	1.000000e+00	0
4009580	1.000000e+00	1
4009583	1.621870e-08	44
4009582	1.000000e+00	0
4009494	9.995319e-01	14
4009495	3.300224e-03	35
4009492	1.000000e+00	1
4009493	1.000000e+00	1
4009491	1.000000e+00	3
4009488	7.600562e-01	23
4009489	1.000000e+00	1
4009502	1.000000e+00	0
4009503	1.000000e+00	0
4009500	1.000000e+00	2
4009501	1.000000e+00	1
4009498	9.675457e-01	19
4009499	1.000000e+00	1
4009496	1.000000e+00	1
4009497	1.000000e+00	6
4009479	8.388818e-01	22
4009477	9.995319e-01	14
4009476	1.000000e+00	5
4009475	1.000000e+00	1
4009474	1.193067e-05	40
4009473	7.600562e-01	23
4009472	5.561376e-01	25
4009487	1.000000e+00	1
4009486	1.000000e+00	2
4009485	5.946023e-02	31
4009484	1.000000e+00	2
4009483	1.000000e+00	5
4009482	1.000000e+00	0
4009481	1.193067e-05	40
4009480	8.881784e-16	50
4009524	1.000000e+00	0
4009525	1.000000e+00	0
4009526	1.000000e+00	0
4009527	1.000000e+00	2
4009520	1.000000e+00	4
4009521	1.000000e+00	2
4009522	1.000000e+00	0
4009532	9.999972e-01	10
4009533	1.000000e+00	0
4009534	1.000000e+00	1
4009535	2.104926e-09	45
4009528	1.000000e+00	1
4009529	1.000000e+00	5
4009530	1.611182e-01	29
4009531	1.000000e+00	2
4009509	8.388818e-01	22
4009508	2.104926e-09	45
4009511	8.881784e-16	50
4009510	8.881784e-16	50
4009505	1.000000e+00	1
4009504	9.999549e-01	12
4009507	4.510745e-05	39
4009506	1.000000e+00	2
4009517	1.000000e+00	7
4009516	1.000000e+00	0
4009519	1.000000e+00	0
4009518	1.000000e+00	0
4009513	1.000000e+00	3
4009512	1.000000e+00	0
4009515	1.133316e-12	48
4009514	1.049339e-07	43
4009691	1.000000e+00	0
4009690	1.133316e-12	48
4009689	1.000000e+00	0
4009688	1.000000e+00	5
4009695	1.000000e+00	0
4009694	1.000000e+00	0
4009693	1.854161e-11	47
4009692	1.000000e+00	0
4009680	1.000000e+00	1
4009687	1.000000e+00	3
4009675	1.000000e+00	6
4009672	8.881784e-16	50
4009673	5.817779e-07	42
4009678	1.000000e+00	0
4009679	1.000000e+00	4
4009676	9.923267e-01	17
4009677	3.245432e-02	32
4009666	9.995319e-01	14
4009667	9.995319e-01	14
4009664	1.000000e+00	2
4009665	9.999972e-01	10
4009670	9.995319e-01	14
4009671	1.000000e+00	2
4009668	9.923267e-01	17
4009669	1.000000e+00	5
4009721	1.000000e+00	1
4009720	1.000000e+00	4
4009723	1.000000e+00	0
4009722	9.923267e-01	17
4009725	1.000000e+00	3
4009724	1.000000e+00	0
4009727	1.000000e+00	0
4009726	1.000000e+00	0
4009712	1.000000e+00	2
4009715	1.000000e+00	0
4009714	1.000000e+00	2
4009717	2.807050e-06	41
4009716	1.000000e+00	0
4009719	1.000000e+00	6
4009718	1.000000e+00	0
4009704	1.000000e+00	3
4009705	1.000000e+00	3
4009707	1.000000e+00	0
4009708	1.000000e+00	0
4009709	1.000000e+00	1
4009710	9.923267e-01	17
4009711	1.000000e+00	1
4009696	9.998471e-01	13
4009697	1.621870e-08	44
4009698	1.000000e+00	0
4009699	1.000000e+00	0
4009700	9.966998e-01	16
4009701	1.000000e+00	0
4009702	1.000000e+00	3
4009703	1.000000e+00	0
4009631	1.000000e+00	1
4009630	1.000000e+00	0
4009629	9.999999e-01	8
4009628	1.000000e+00	2
4009627	1.000000e+00	1
4009626	1.000000e+00	1
4009625	1.000000e+00	0
4009624	1.000000e+00	0
4009623	1.000000e+00	1
4009622	1.000000e+00	1
4009621	9.999972e-01	10
4009620	8.881784e-16	50
4009619	1.000000e+00	0
4009617	9.999549e-01	12
4009616	1.000000e+00	1
4009614	9.999999e-01	8
4009615	1.000000e+00	0
4009612	1.000000e+00	0
4009613	6.640945e-01	24
4009610	1.000000e+00	0
4009611	1.000000e+00	1
4009608	1.000000e+00	0
4009609	1.000000e+00	0
4009606	4.438624e-01	26
4009607	1.000000e+00	0
4009604	1.000000e+00	0
4009605	1.000000e+00	0
4009602	1.000000e+00	0
4009603	1.000000e+00	0
4009600	1.000000e+00	0
4009601	7.673339e-03	34
4009661	1.000000e+00	2
4009660	1.000000e+00	2
4009663	1.000000e+00	5
4009662	9.986989e-01	15
4009657	1.000000e+00	2
4009656	7.600562e-01	23
4009659	1.000000e+00	2
4009658	1.000000e+00	3
4009653	1.000000e+00	2
4009652	9.986989e-01	15
4009655	1.000000e+00	2
4009654	1.049339e-07	43
4009649	8.388818e-01	22
4009648	1.000000e+00	6
4009651	1.000000e+00	1
4009650	1.000000e+00	1
4009644	9.923267e-01	17
4009645	1.000000e+00	1
4009646	1.000000e+00	1
4009647	1.000000e+00	5
4009640	1.000000e+00	1
4009641	1.000000e+00	2
4009642	1.000000e+00	1
4009643	1.000000e+00	1
4009636	1.000000e+00	0
4009637	1.000000e+00	1
4009638	9.405398e-01	20
4009639	1.000000e+00	0
4009632	9.923267e-01	17
4009633	1.000000e+00	0
4009634	9.966998e-01	16
4009635	1.193067e-05	40
4009319	1.000000e+00	2
4009318	2.104926e-09	45
4009317	1.000000e+00	1
4009315	1.000000e+00	2
4009314	1.000000e+00	5
4009313	9.998471e-01	13
4009312	1.000000e+00	0
4009327	1.529320e-04	38
4009326	9.675457e-01	19
4009325	1.000000e+00	3
4009324	3.359055e-01	27
4009323	1.000000e+00	1
4009322	1.854161e-11	47
4009321	1.000000e+00	3
4009320	1.000000e+00	2
4009334	7.600562e-01	23
4009335	9.995319e-01	14
4009332	1.000000e+00	0
4009333	4.438624e-01	26
4009330	1.000000e+00	0
4009331	1.000000e+00	3
4009328	1.000000e+00	3
4009329	9.923267e-01	17
4009342	1.000000e+00	0
4009343	9.835804e-01	18
4009340	1.000000e+00	3
4009341	2.230891e-10	46
4009338	8.881784e-16	50
4009339	9.986989e-01	15
4009336	5.946023e-02	31
4009337	4.529710e-14	49
4009285	1.641957e-02	33
4009284	9.405398e-01	20
4009287	1.641957e-02	33
4009286	9.405398e-01	20
4009281	1.000000e+00	0
4009280	2.104926e-09	45
4009283	1.641957e-02	33
4009282	1.000000e+00	6
4009293	9.999972e-01	10
4009292	9.999994e-01	9
4009295	1.000000e+00	6
4009294	1.000000e+00	2
4009289	1.000000e+00	3
4009288	2.104926e-09	45
4009291	1.000000e+00	1
4009290	1.000000e+00	0
4009300	1.000000e+00	6
4009301	1.049339e-07	43
4009302	1.000000e+00	3
4009303	1.000000e+00	3
4009296	1.000000e+00	0
4009297	1.000000e+00	0
4009298	1.000000e+00	0
4009299	2.399438e-01	28
4009308	1.000000e+00	1
4009309	9.999999e-01	8
4009310	1.000000e+00	7
4009311	9.675457e-01	19
4009304	1.000000e+00	0
4009305	1.000000e+00	6
4009306	8.881784e-16	50
4009307	2.807050e-06	41
4009250	9.999999e-01	8
4009249	2.399438e-01	28
4009248	1.000000e+00	0
4009255	8.881784e-16	50
4009254	9.923267e-01	17
4009253	1.000000e+00	2
4009252	4.529710e-14	49
4009258	4.529710e-14	49
4009257	1.000000e+00	4
4009256	9.405398e-01	20
4009263	1.641957e-02	33
4009262	1.000000e+00	0
4009261	1.000000e+00	6
4009260	1.049339e-07	43
4009266	1.000000e+00	7
4009267	9.999999e-01	8
4009264	1.133316e-12	48
4009265	1.000000e+00	0
4009270	1.000000e+00	0
4009271	1.000000e+00	1
4009268	1.000000e+00	0
4009269	1.000000e+00	3
4009274	9.405398e-01	20
4009272	1.000000e+00	2
4009278	1.013194e-01	30
4009279	4.510745e-05	39
4009277	1.000000e+00	0
4009217	1.000000e+00	1
4009216	1.000000e+00	1
4009219	1.000000e+00	2
4009218	2.230891e-10	46
4009221	1.000000e+00	2
4009220	1.000000e+00	3
4009223	1.000000e+00	5
4009222	9.999999e-01	8
4009225	1.000000e+00	7
4009224	1.000000e+00	7
4009227	1.000000e+00	4
4009226	1.000000e+00	4
4009229	1.000000e+00	0
4009228	1.000000e+00	7
4009231	1.133316e-12	48
4009230	1.000000e+00	5
4009232	9.923267e-01	17
4009233	9.675457e-01	19
4009234	2.104926e-09	45
4009235	8.881784e-16	50
4009236	1.000000e+00	3
4009237	1.000000e+00	5
4009238	1.000000e+00	6
4009239	1.000000e+00	6
4009240	3.300224e-03	35
4009242	2.104926e-09	45
4009243	9.999999e-01	8
4009244	3.300224e-03	35
4009245	1.013194e-01	30
4009246	9.999972e-01	10
4009247	1.000000e+00	2
4009454	1.000000e+00	1
4009455	1.000000e+00	6
4009452	1.000000e+00	1
4009453	9.998471e-01	13
4009450	9.999881e-01	11
4009451	8.881784e-16	50
4009448	9.999972e-01	10
4009449	1.000000e+00	6
4009446	1.000000e+00	5
4009447	1.000000e+00	2
4009445	7.600562e-01	23
4009442	1.000000e+00	7
4009443	1.000000e+00	6
4009440	9.999881e-01	11
4009441	9.405398e-01	20
4009471	1.000000e+00	2
4009470	1.000000e+00	0
4009469	9.999994e-01	9
4009468	4.529710e-14	49
4009467	8.881784e-16	50
4009466	8.881784e-16	50
4009465	4.529710e-14	49
4009464	1.013194e-01	30
4009463	1.529320e-04	38
4009462	4.529710e-14	49
4009461	1.000000e+00	5
4009460	8.881784e-16	50
4009459	9.999549e-01	12
4009457	1.000000e+00	7
4009456	2.230891e-10	46
4009420	1.133316e-12	48
4009421	1.133316e-12	48
4009423	9.405398e-01	20
4009416	2.230891e-10	46
4009417	2.104926e-09	45
4009418	4.529710e-14	49
4009419	1.000000e+00	4
4009412	9.995319e-01	14
4009413	9.998471e-01	13
4009408	3.245432e-02	32
4009437	1.000000e+00	1
4009436	8.986806e-01	21
4009439	1.000000e+00	1
4009438	1.529320e-04	38
4009433	9.835804e-01	18
4009432	1.000000e+00	1
4009435	1.000000e+00	4
4009434	1.000000e+00	1
4009429	1.000000e+00	1
4009428	9.999999e-01	8
4009431	9.999994e-01	9
4009430	1.000000e+00	3
4009425	1.000000e+00	2
4009427	9.966998e-01	16
4009426	1.013194e-01	30
4009386	1.000000e+00	0
4009387	1.000000e+00	1
4009385	1.000000e+00	6
4009390	9.966998e-01	16
4009391	1.000000e+00	3
4009388	1.611182e-01	29
4009378	1.133316e-12	48
4009379	2.230891e-10	46
4009376	1.000000e+00	2
4009377	1.000000e+00	3
4009382	1.000000e+00	6
4009380	1.000000e+00	5
4009381	3.359055e-01	27
4009403	1.000000e+00	0
4009402	1.000000e+00	0
4009401	1.611182e-01	29
4009400	8.986806e-01	21
4009406	6.640945e-01	24
4009405	1.621870e-08	44
4009404	7.673339e-03	34
4009395	2.807050e-06	41
4009394	4.529710e-14	49
4009393	9.999881e-01	11
4009392	3.300224e-03	35
4009399	9.999881e-01	11
4009398	3.359055e-01	27
4009397	9.999994e-01	9
4009396	9.966998e-01	16
4009352	8.881784e-16	50
4009353	1.854161e-11	47
4009354	1.000000e+00	0
4009355	1.013194e-01	30
4009356	1.000000e+00	0
4009357	1.013194e-01	30
4009358	1.000000e+00	2
4009359	9.999881e-01	11
4009345	1.000000e+00	5
4009346	1.000000e+00	1
4009351	7.673339e-03	34
4009369	8.881784e-16	50
4009368	9.999994e-01	9
4009371	1.000000e+00	5
4009370	1.000000e+00	5
4009373	1.000000e+00	2
4009372	1.000000e+00	0
4009375	1.000000e+00	7
4009374	1.000000e+00	5
4009361	1.854161e-11	47
4009360	8.881784e-16	50
4009362	9.986989e-01	15
4009365	1.000000e+00	1
4009364	3.359055e-01	27
4009367	1.000000e+00	1
4009366	1.000000e+00	2
4009076	9.923267e-01	17
4009077	9.999881e-01	11
4009078	3.300224e-03	35
4009079	1.621870e-08	44
4009072	1.000000e+00	0
4009073	1.000000e+00	1
4009074	1.000000e+00	2
4009075	2.230891e-10	46
4009084	2.399438e-01	28
4009085	1.000000e+00	2
4009086	1.000000e+00	0
4009087	1.000000e+00	0
4009080	7.673339e-03	34
4009081	1.000000e+00	3
4009082	8.881784e-16	50
4009083	1.000000e+00	0
4009061	1.000000e+00	2
4009060	1.000000e+00	7
4009063	2.230891e-10	46
4009062	8.881784e-16	50
4009057	1.000000e+00	0
4009056	1.000000e+00	1
4009059	1.000000e+00	0
4009058	1.000000e+00	7
4009069	1.000000e+00	0
4009068	9.999994e-01	9
4009071	1.000000e+00	5
4009070	1.000000e+00	1
4009065	4.438624e-01	26
4009064	3.245432e-02	32
4009066	9.999881e-01	11
4009046	8.881784e-16	50
4009047	2.104926e-09	45
4009044	1.000000e+00	0
4009045	1.000000e+00	0
4009042	1.641957e-02	33
4009043	6.640945e-01	24
4009040	1.000000e+00	0
4009041	8.881784e-16	50
4009054	1.000000e+00	0
4009055	2.399438e-01	28
4009052	1.000000e+00	0
4009053	1.000000e+00	1
4009050	1.000000e+00	0
4009051	4.681115e-04	37
4009048	1.049339e-07	43
4009049	8.881784e-16	50
4009031	8.881784e-16	50
4009030	1.000000e+00	1
4009029	9.999881e-01	11
4009028	1.641957e-02	33
4009027	1.000000e+00	0
4009026	1.000000e+00	1
4009025	1.000000e+00	0
4009024	1.049339e-07	43
4009039	1.000000e+00	0
4009038	1.000000e+00	1
4009037	9.966998e-01	16
4009036	1.000000e+00	0
4009035	1.000000e+00	1
4009034	1.000000e+00	1
4009033	1.000000e+00	1
4009032	2.399438e-01	28
4009008	1.000000e+00	5
4009009	4.529710e-14	49
4009010	1.000000e+00	5
4009011	8.388818e-01	22
4009012	7.600562e-01	23
4009013	5.817779e-07	42
4009014	1.000000e+00	0
4009015	9.999881e-01	11
4009016	9.835804e-01	18
4009017	9.405398e-01	20
4009018	1.133316e-12	48
4009019	1.000000e+00	1
4009020	9.999549e-01	12
4009021	1.301086e-03	36
4009022	8.881784e-16	50
4009023	8.881784e-16	50
4008993	5.946023e-02	31
4008992	1.000000e+00	5
4008995	4.510745e-05	39
4008994	9.995319e-01	14
4008997	1.854161e-11	47
4008996	1.000000e+00	3
4008999	2.399438e-01	28
4008998	1.000000e+00	5
4009001	1.000000e+00	4
4009000	4.529710e-14	49
4009003	2.104926e-09	45
4009002	1.000000e+00	4
4009005	9.999999e-01	8
4009004	9.999999e-01	8
4009007	9.923267e-01	17
4009006	9.999999e-01	8
4008979	1.854161e-11	47
4008976	1.000000e+00	0
4008977	1.000000e+00	1
4008982	1.000000e+00	0
4008983	1.000000e+00	1
4008980	1.000000e+00	5
4008981	1.000000e+00	1
4008986	1.000000e+00	0
4008987	1.000000e+00	2
4008984	1.000000e+00	0
4008985	1.000000e+00	2
4008990	1.000000e+00	0
4008991	1.000000e+00	4
4008988	1.000000e+00	5
4008989	9.999972e-01	10
4008963	1.000000e+00	5
4008962	1.000000e+00	6
4008961	1.000000e+00	4
4008960	1.000000e+00	1
4008967	1.000000e+00	1
4008966	1.000000e+00	0
4008965	1.000000e+00	1
4008964	6.640945e-01	24
4008971	1.000000e+00	1
4008970	7.600562e-01	23
4008969	1.000000e+00	3
4008968	1.000000e+00	2
4008975	9.995319e-01	14
4008973	9.999881e-01	11
4008972	1.000000e+00	0
4009213	1.000000e+00	1
4009212	7.673339e-03	34
4009215	6.640945e-01	24
4009214	9.995319e-01	14
4009209	1.000000e+00	6
4009208	1.000000e+00	0
4009211	1.000000e+00	0
4009210	1.000000e+00	1
4009205	1.000000e+00	1
4009204	1.000000e+00	0
4009207	1.193067e-05	40
4009206	1.000000e+00	0
4009201	1.000000e+00	0
4009200	1.854161e-11	47
4009203	9.405398e-01	20
4009202	1.000000e+00	0
4009196	1.000000e+00	3
4009197	1.000000e+00	0
4009198	1.000000e+00	3
4009199	9.999999e-01	8
4009192	9.999994e-01	9
4009193	1.000000e+00	4
4009194	8.881784e-16	50
4009195	1.000000e+00	1
4009188	7.600562e-01	23
4009189	1.000000e+00	0
4009190	9.999994e-01	9
4009191	1.000000e+00	1
4009184	1.000000e+00	4
4009185	1.000000e+00	0
4009186	1.000000e+00	0
4009187	1.000000e+00	0
4009183	1.000000e+00	7
4009182	1.000000e+00	0
4009181	1.000000e+00	1
4009180	1.000000e+00	0
4009179	4.510745e-05	39
4009178	2.104926e-09	45
4009177	1.000000e+00	0
4009176	3.300224e-03	35
4009175	1.000000e+00	0
4009174	1.000000e+00	0
4009173	9.999881e-01	11
4009172	5.817779e-07	42
4009171	1.000000e+00	1
4009170	1.529320e-04	38
4009169	1.000000e+00	0
4009168	1.000000e+00	0
4009166	8.881784e-16	50
4009167	9.986989e-01	15
4009164	1.611182e-01	29
4009165	9.999972e-01	10
4009162	1.611182e-01	29
4009163	1.000000e+00	7
4009160	1.611182e-01	29
4009161	3.300224e-03	35
4009158	1.000000e+00	4
4009159	5.561376e-01	25
4009156	1.000000e+00	1
4009157	1.000000e+00	4
4009154	1.000000e+00	0
4009155	1.000000e+00	7
4009152	1.000000e+00	6
4009153	1.000000e+00	1
4009145	1.000000e+00	0
4009144	1.000000e+00	7
4009147	1.000000e+00	1
4009146	1.000000e+00	1
4009149	1.000000e+00	0
4009148	1.000000e+00	0
4009151	9.999549e-01	12
4009150	1.000000e+00	0
4009137	2.399438e-01	28
4009136	1.621870e-08	44
4009139	1.000000e+00	5
4009138	9.999994e-01	9
4009141	1.000000e+00	2
4009140	1.000000e+00	3
4009143	1.000000e+00	2
4009142	9.995319e-01	14
4009128	8.881784e-16	50
4009129	4.529710e-14	49
4009130	1.000000e+00	3
4009131	9.999972e-01	10
4009132	9.999549e-01	12
4009133	5.561376e-01	25
4009134	1.000000e+00	0
4009135	9.999881e-01	11
4009120	4.510745e-05	39
4009121	1.301086e-03	36
4009122	8.881784e-16	50
4009123	4.510745e-05	39
4009124	1.000000e+00	5
4009125	1.000000e+00	2
4009126	9.835804e-01	18
4009127	1.000000e+00	3
4009115	1.000000e+00	1
4009114	1.000000e+00	0
4009113	1.000000e+00	2
4009112	1.000000e+00	1
4009119	5.817779e-07	42
4009118	9.999999e-01	8
4009117	1.000000e+00	0
4009116	1.193067e-05	40
4009107	1.000000e+00	2
4009106	9.999972e-01	10
4009105	1.000000e+00	1
4009104	1.133316e-12	48
4009111	1.000000e+00	4
4009110	1.000000e+00	3
4009109	1.000000e+00	0
4009108	1.000000e+00	5
4009098	2.230891e-10	46
4009099	1.000000e+00	2
4009096	1.000000e+00	1
4009097	7.673339e-03	34
4009102	1.000000e+00	0
4009101	9.966998e-01	16
4009090	1.000000e+00	0
4009091	9.999549e-01	12
4009088	1.000000e+00	0
4009089	1.000000e+00	1
4009094	2.230891e-10	46
4009095	1.000000e+00	3
4009092	1.000000e+00	0
4009093	1.000000e+00	2
4006805	1.000000e+00	1
4006804	1.000000e+00	3
4006807	8.881784e-16	50
4006800	1.000000e+00	0
4006803	1.000000e+00	1
4006802	8.881784e-16	50
4006813	1.000000e+00	0
4006812	1.193067e-05	40
4006815	1.000000e+00	1
4006814	1.000000e+00	0
4006809	1.133316e-12	48
4006808	9.835804e-01	18
4006811	1.000000e+00	0
4006810	8.881784e-16	50
4006788	1.000000e+00	1
4006789	1.000000e+00	0
4006790	1.000000e+00	1
4006791	2.399438e-01	28
4006784	9.999881e-01	11
4006785	1.000000e+00	0
4006786	9.995319e-01	14
4006787	9.923267e-01	17
4006796	7.673339e-03	34
4006797	1.000000e+00	0
4006798	9.923267e-01	17
4006799	9.999549e-01	12
4006792	1.000000e+00	0
4006793	1.000000e+00	0
4006794	1.000000e+00	1
4006795	1.013194e-01	30
4006839	8.881784e-16	50
4006837	1.000000e+00	4
4006836	1.854161e-11	47
4006835	9.995319e-01	14
4006833	9.999994e-01	9
4006832	1.000000e+00	6
4006847	1.000000e+00	5
4006846	9.986989e-01	15
4006845	1.000000e+00	0
4006844	9.923267e-01	17
4006843	1.000000e+00	4
4006842	2.230891e-10	46
4006841	9.675457e-01	19
4006840	4.510745e-05	39
4006822	1.000000e+00	5
4006823	1.000000e+00	1
4006820	6.640945e-01	24
4006821	1.000000e+00	1
4006818	1.000000e+00	2
4006819	1.000000e+00	4
[truncated: 6,522 more rows]
