# Supplementary material for: Translational Selection Is Ubiquitous in Prokaryotes
Source: PLoS Genet. 2010 Jun 24;6(6):e1001004. doi: 10.1371/journal.pgen.1001004 (PMC2891978; doi:10.1371/journal.pgen.1001004)
Supplement: Dataset S1 — OCU/non-OCU gene calls in 461 Bacterial and Archaeal genomes, and summary tables of genome properties and OCU preferences for specific codons. (4.77 MB ZIP) [file pgen.1001004.s001.zip › Dataset_S1_Bacteria/Caldicellulosiruptor_saccharolyticus_DSM_8903.arff.ocuGenes]

GeneID	signTest_p	ocuProbWinCnt
5088649	9.923267e-01	17
5088648	1.000000e+00	1
5088650	1.000000e+00	0
5088653	8.881784e-16	50
5088652	1.000000e+00	0
5088655	9.923267e-01	17
5088641	1.000000e+00	0
5088643	1.000000e+00	0
5088642	1.000000e+00	0
5088645	1.000000e+00	3
5088644	1.000000e+00	0
5088647	1.641957e-02	33
5088646	1.000000e+00	6
5088664	8.881784e-16	50
5088665	1.854161e-11	47
5088666	1.000000e+00	4
5088667	8.881784e-16	50
5088668	1.133316e-12	48
5088670	1.000000e+00	4
5088657	9.999994e-01	9
5088658	1.000000e+00	0
5088659	9.999994e-01	9
5088660	9.998471e-01	13
5088661	1.049339e-07	43
5088662	1.000000e+00	0
5088663	1.000000e+00	0
5088683	2.230891e-10	46
5088682	7.600562e-01	23
5088681	1.000000e+00	6
5088680	8.881784e-16	50
5088685	8.881784e-16	50
5088684	1.000000e+00	4
5088675	9.998471e-01	13
5088674	8.881784e-16	50
5088672	2.104926e-09	45
5088679	1.000000e+00	4
5088678	8.881784e-16	50
5088677	1.621870e-08	44
5088676	2.230891e-10	46
5088698	8.881784e-16	50
5088699	1.000000e+00	4
5088696	1.013194e-01	30
5088697	1.133316e-12	48
5088702	8.388818e-01	22
5088703	8.881784e-16	50
5088700	1.000000e+00	0
5088701	1.000000e+00	1
5088690	4.681115e-04	37
5088691	1.133316e-12	48
5088689	8.881784e-16	50
5088694	3.359055e-01	27
5088695	1.000000e+00	6
5088692	2.807050e-06	41
5088693	9.835804e-01	18
5088717	3.245432e-02	32
5088716	8.881784e-16	50
5088719	4.529710e-14	49
5088718	8.881784e-16	50
5088713	1.000000e+00	6
5088715	1.000000e+00	4
5088714	5.817779e-07	42
5088709	7.673339e-03	34
5088708	4.438624e-01	26
5088711	3.359055e-01	27
5088710	1.000000e+00	4
5088705	4.510745e-05	39
5088704	7.673339e-03	34
5088707	9.999881e-01	11
5088706	8.881784e-16	50
5088733	4.681115e-04	37
5088734	1.000000e+00	6
5088735	8.881784e-16	50
5088728	1.000000e+00	2
5088729	1.000000e+00	1
5088730	1.000000e+00	6
5088724	8.881784e-16	50
5088725	9.999881e-01	11
5088726	9.835804e-01	18
5088727	1.000000e+00	5
5088721	5.946023e-02	31
5088722	8.881784e-16	50
5088723	7.673339e-03	34
5088751	1.133316e-12	48
5088750	8.881784e-16	50
5088749	8.881784e-16	50
5088748	9.999549e-01	12
5088747	8.881784e-16	50
5088746	4.510745e-05	39
5088745	8.881784e-16	50
5088744	8.881784e-16	50
5088743	1.000000e+00	4
5088742	9.675457e-01	19
5088741	9.998471e-01	13
5088740	1.000000e+00	3
5088739	9.999999e-01	8
5088737	1.133316e-12	48
5088736	4.529710e-14	49
5088766	1.621870e-08	44
5088767	1.000000e+00	0
5088764	1.013194e-01	30
5088765	1.000000e+00	0
5088762	1.000000e+00	0
5088763	4.681115e-04	37
5088760	6.640945e-01	24
5088761	1.013194e-01	30
5088758	1.133316e-12	48
5088759	4.681115e-04	37
5088756	8.881784e-16	50
5088757	1.000000e+00	3
5088754	1.000000e+00	2
5088755	8.881784e-16	50
5088752	1.000000e+00	4
5088753	9.835804e-01	18
5088512	2.807050e-06	41
5088513	2.104926e-09	45
5088514	1.000000e+00	3
5088516	8.881784e-16	50
5088517	2.230891e-10	46
5088518	8.881784e-16	50
5088519	9.999994e-01	9
5088520	1.000000e+00	6
5088521	8.881784e-16	50
5088522	4.529710e-14	49
5088523	1.000000e+00	7
5088524	1.000000e+00	5
5088525	1.000000e+00	2
5088527	8.881784e-16	50
5088529	8.881784e-16	50
5088528	3.300224e-03	35
5088531	8.881784e-16	50
5088530	1.000000e+00	2
5088533	8.881784e-16	50
5088532	9.999549e-01	12
5088535	1.000000e+00	1
5088534	4.529710e-14	49
5088537	1.000000e+00	6
5088536	2.104926e-09	45
5088539	8.881784e-16	50
5088538	1.000000e+00	5
5088541	1.000000e+00	5
5088540	1.301086e-03	36
5088543	1.000000e+00	0
5088542	8.881784e-16	50
5088546	9.923267e-01	17
5088547	9.999549e-01	12
5088544	9.999994e-01	9
5088545	9.999999e-01	8
5088550	2.230891e-10	46
5088551	1.621870e-08	44
5088548	9.999972e-01	10
5088549	1.013194e-01	30
5088554	1.000000e+00	5
5088555	9.999549e-01	12
5088552	1.621870e-08	44
5088553	3.300224e-03	35
5088558	1.049339e-07	43
5088559	9.405398e-01	20
5088556	1.000000e+00	2
5088557	1.000000e+00	5
5088563	1.000000e+00	1
5088561	3.245432e-02	32
5088560	9.999972e-01	10
5088567	1.000000e+00	3
5088566	1.000000e+00	6
5088565	9.986989e-01	15
5088564	1.000000e+00	0
5088571	9.405398e-01	20
5088570	8.881784e-16	50
5088569	1.013194e-01	30
5088568	4.529710e-14	49
5088575	1.529320e-04	38
5088574	8.881784e-16	50
5088573	1.013194e-01	30
5088572	1.000000e+00	1
5088580	9.999972e-01	10
5088581	3.359055e-01	27
5088583	9.923267e-01	17
5088576	8.881784e-16	50
5088578	1.000000e+00	0
5088579	1.049339e-07	43
5088589	9.995319e-01	14
5088591	8.881784e-16	50
5088584	9.999972e-01	10
5088585	5.561376e-01	25
5088586	2.230891e-10	46
5088587	9.999999e-01	8
5088597	4.529710e-14	49
5088596	8.881784e-16	50
5088599	1.000000e+00	0
5088598	9.999994e-01	9
5088593	4.529710e-14	49
5088592	1.621870e-08	44
5088595	7.673339e-03	34
5088594	3.359055e-01	27
5088605	1.000000e+00	3
5088604	1.000000e+00	5
5088607	8.881784e-16	50
5088606	4.529710e-14	49
5088601	1.854161e-11	47
5088600	4.510745e-05	39
5088603	2.230891e-10	46
5088602	3.245432e-02	32
5088614	4.529710e-14	49
5088615	9.835804e-01	18
5088612	3.300224e-03	35
5088613	1.000000e+00	0
5088610	9.675457e-01	19
5088611	2.230891e-10	46
5088608	9.835804e-01	18
5088609	9.995319e-01	14
5088622	9.995319e-01	14
5088623	1.000000e+00	1
5088620	9.999999e-01	8
5088621	1.301086e-03	36
5088618	9.986989e-01	15
5088619	9.999972e-01	10
5088616	8.881784e-16	50
5088617	1.000000e+00	4
5088631	9.999994e-01	9
5088630	8.881784e-16	50
5088629	1.000000e+00	1
5088628	8.881784e-16	50
5088627	8.881784e-16	50
5088626	1.133316e-12	48
5088625	9.986989e-01	15
5088624	1.133316e-12	48
5088639	1.000000e+00	0
5088638	1.854161e-11	47
5088637	1.000000e+00	1
5088636	1.000000e+00	6
5088635	1.000000e+00	4
5088634	5.817779e-07	42
5088633	1.611182e-01	29
5088632	1.000000e+00	6
5088410	5.561376e-01	25
5088411	1.000000e+00	3
5088409	1.133316e-12	48
5088414	7.600562e-01	23
5088415	9.999999e-01	8
5088412	8.388818e-01	22
5088413	8.881784e-16	50
5088402	2.399438e-01	28
5088403	1.000000e+00	4
5088400	1.000000e+00	1
5088401	1.000000e+00	0
5088406	9.999972e-01	10
5088407	1.000000e+00	0
5088404	1.000000e+00	0
5088405	1.000000e+00	0
5088394	1.133316e-12	48
5088393	1.000000e+00	0
5088392	1.000000e+00	0
5088399	4.681115e-04	37
5088398	1.000000e+00	4
5088397	1.621870e-08	44
5088396	3.300224e-03	35
5088387	1.000000e+00	1
5088386	1.000000e+00	6
5088384	8.881784e-16	50
5088390	1.621870e-08	44
5088389	1.000000e+00	0
5088388	1.000000e+00	2
5088441	1.000000e+00	0
5088442	1.000000e+00	0
5088443	1.000000e+00	0
5088444	1.000000e+00	1
5088445	8.881784e-16	50
5088446	1.000000e+00	0
5088447	9.999994e-01	9
5088432	8.881784e-16	50
5088433	9.999972e-01	10
5088434	8.881784e-16	50
5088435	4.529710e-14	49
5088436	1.049339e-07	43
5088438	1.000000e+00	0
5088439	1.000000e+00	0
5088425	4.681115e-04	37
5088424	9.999549e-01	12
5088427	4.438624e-01	26
5088426	9.999999e-01	8
5088429	1.000000e+00	2
5088428	1.000000e+00	0
5088431	1.000000e+00	0
5088430	8.881784e-16	50
5088417	8.881784e-16	50
5088416	9.999994e-01	9
5088419	1.621870e-08	44
5088418	8.881784e-16	50
5088421	1.000000e+00	1
5088420	1.000000e+00	0
5088423	1.000000e+00	0
5088422	9.999881e-01	11
5088478	1.641957e-02	33
5088479	9.999972e-01	10
5088476	8.881784e-16	50
5088477	9.999994e-01	9
5088474	8.881784e-16	50
5088475	8.881784e-16	50
5088472	8.881784e-16	50
5088473	9.999881e-01	11
5088470	8.881784e-16	50
5088471	5.561376e-01	25
5088468	8.881784e-16	50
5088469	1.000000e+00	7
5088466	6.640945e-01	24
5088467	4.438624e-01	26
5088464	1.000000e+00	4
5088465	8.881784e-16	50
5088463	2.230891e-10	46
5088462	9.995319e-01	14
5088461	1.000000e+00	7
5088460	1.000000e+00	1
5088459	1.000000e+00	2
5088458	1.000000e+00	3
5088457	9.999994e-01	9
5088456	1.000000e+00	0
5088455	1.000000e+00	0
5088454	1.000000e+00	3
5088453	9.999999e-01	8
5088450	2.399438e-01	28
5088449	1.000000e+00	2
5088448	2.230891e-10	46
5088508	1.000000e+00	0
5088509	9.986989e-01	15
5088511	9.999881e-01	11
5088504	4.681115e-04	37
5088505	1.133316e-12	48
5088506	1.529320e-04	38
5088507	8.881784e-16	50
5088500	1.621870e-08	44
5088501	7.600562e-01	23
5088502	9.999999e-01	8
5088503	2.807050e-06	41
5088496	1.000000e+00	1
5088497	8.881784e-16	50
5088498	8.881784e-16	50
5088499	8.881784e-16	50
5088493	1.000000e+00	3
5088492	1.000000e+00	1
5088495	1.000000e+00	5
5088494	1.000000e+00	2
5088489	8.881784e-16	50
5088488	8.881784e-16	50
5088491	1.854161e-11	47
5088490	5.946023e-02	31
5088485	1.641957e-02	33
5088484	1.621870e-08	44
5088487	7.673339e-03	34
5088486	1.000000e+00	2
5088481	4.510745e-05	39
5088480	1.133316e-12	48
5088483	8.881784e-16	50
5088482	1.000000e+00	0
5088275	1.133316e-12	48
5088274	6.640945e-01	24
5088273	8.881784e-16	50
5088272	8.881784e-16	50
5088279	9.986989e-01	15
5088278	9.995319e-01	14
5088277	4.529710e-14	49
5088276	1.000000e+00	6
5088283	1.854161e-11	47
5088282	9.998471e-01	13
5088281	8.881784e-16	50
5088280	5.561376e-01	25
5088287	1.000000e+00	3
5088286	1.000000e+00	4
5088285	8.881784e-16	50
5088284	9.999549e-01	12
5088258	1.000000e+00	7
5088259	5.817779e-07	42
5088262	1.000000e+00	0
5088263	1.000000e+00	1
5088260	4.529710e-14	49
5088261	1.013194e-01	30
5088266	1.193067e-05	40
5088267	9.923267e-01	17
5088264	2.230891e-10	46
5088265	1.000000e+00	1
5088270	8.881784e-16	50
5088271	4.681115e-04	37
5088268	2.104926e-09	45
5088269	8.881784e-16	50
5088305	9.405398e-01	20
5088304	1.000000e+00	4
5088307	4.529710e-14	49
5088306	1.000000e+00	1
5088309	1.000000e+00	2
5088308	1.000000e+00	2
5088311	1.000000e+00	4
5088312	1.301086e-03	36
5088314	1.000000e+00	7
5088317	8.986806e-01	21
5088316	1.529320e-04	38
5088319	1.301086e-03	36
5088318	8.986806e-01	21
5088288	3.245432e-02	32
5088289	1.049339e-07	43
5088290	8.881784e-16	50
5088291	8.881784e-16	50
5088292	8.881784e-16	50
5088293	1.000000e+00	1
5088294	8.881784e-16	50
5088295	1.000000e+00	7
5088296	4.510745e-05	39
5088297	5.946023e-02	31
5088298	4.529710e-14	49
5088299	4.510745e-05	39
5088300	7.673339e-03	34
5088301	9.999999e-01	8
5088302	9.999881e-01	11
5088303	9.998471e-01	13
5088343	1.000000e+00	0
5088342	1.000000e+00	0
5088341	1.000000e+00	0
5088340	1.000000e+00	0
5088339	1.000000e+00	7
5088338	1.000000e+00	0
5088337	4.438624e-01	26
5088350	1.000000e+00	0
5088349	1.000000e+00	0
5088348	1.000000e+00	0
5088347	1.000000e+00	0
5088345	1.000000e+00	5
5088344	1.000000e+00	0
5088326	1.854161e-11	47
5088327	5.817779e-07	42
5088324	8.881784e-16	50
5088325	4.529710e-14	49
5088322	8.881784e-16	50
5088323	1.000000e+00	5
5088320	8.881784e-16	50
5088321	1.529320e-04	38
5088334	9.999549e-01	12
5088332	9.999549e-01	12
5088333	9.999549e-01	12
5088331	1.000000e+00	0
5088328	5.946023e-02	31
5088373	1.000000e+00	3
5088372	1.000000e+00	2
5088375	5.561376e-01	25
5088369	1.000000e+00	0
5088368	1.000000e+00	0
5088371	1.000000e+00	0
5088370	1.000000e+00	1
5088383	7.673339e-03	34
5088382	9.986989e-01	15
5088377	1.000000e+00	2
5088376	9.405398e-01	20
5088379	1.000000e+00	7
5088378	9.995319e-01	14
5088356	1.000000e+00	1
5088357	1.000000e+00	2
5088358	1.000000e+00	1
5088359	9.999549e-01	12
5088352	1.000000e+00	0
5088353	1.000000e+00	0
5088354	1.000000e+00	0
5088355	1.000000e+00	1
5088364	1.000000e+00	0
5088365	1.000000e+00	0
5088366	1.000000e+00	1
5088367	9.835804e-01	18
5088360	1.000000e+00	2
5088361	1.000000e+00	0
5088362	1.000000e+00	1
5088363	9.995319e-01	14
5089199	1.000000e+00	2
5089198	1.000000e+00	3
5089197	1.000000e+00	3
5089196	2.399438e-01	28
5089195	4.529710e-14	49
5089194	1.000000e+00	2
5089193	8.881784e-16	50
5089192	1.301086e-03	36
5089191	1.000000e+00	1
5089190	1.000000e+00	3
5089189	9.966998e-01	16
5089188	8.881784e-16	50
5089186	8.986806e-01	21
5089185	9.999999e-01	8
5089184	9.966998e-01	16
5089214	1.000000e+00	0
5089212	7.673339e-03	34
5089210	1.000000e+00	5
5089211	5.946023e-02	31
5089208	1.611182e-01	29
5089206	1.000000e+00	5
5089207	1.621870e-08	44
5089204	4.510745e-05	39
5089205	2.807050e-06	41
5089202	1.000000e+00	4
5089203	9.923267e-01	17
5089200	1.000000e+00	1
5089201	9.999881e-01	11
5089165	1.000000e+00	2
5089164	9.405398e-01	20
5089167	1.000000e+00	3
5089166	1.000000e+00	3
5089161	1.000000e+00	5
5089160	8.986806e-01	21
5089163	1.621870e-08	44
5089162	9.999881e-01	11
5089157	1.000000e+00	7
5089156	9.966998e-01	16
5089159	1.000000e+00	0
5089158	1.000000e+00	0
5089153	2.399438e-01	28
5089152	2.230891e-10	46
5089180	4.529710e-14	49
5089181	1.301086e-03	36
5089182	1.000000e+00	0
5089183	8.881784e-16	50
5089176	9.966998e-01	16
5089177	1.000000e+00	0
5089178	2.104926e-09	45
5089179	7.673339e-03	34
5089172	9.999881e-01	11
5089173	1.000000e+00	0
5089174	1.000000e+00	5
5089175	2.807050e-06	41
5089168	8.881784e-16	50
5089169	1.000000e+00	1
5089259	9.835804e-01	18
5089258	9.835804e-01	18
5089257	1.000000e+00	3
5089256	9.999972e-01	10
5089263	2.230891e-10	46
5089262	1.000000e+00	2
5089261	1.049339e-07	43
5089260	2.399438e-01	28
5089251	7.600562e-01	23
5089250	5.817779e-07	42
5089249	9.995319e-01	14
5089248	9.999994e-01	9
5089255	1.000000e+00	7
5089254	1.000000e+00	3
5089253	8.881784e-16	50
5089252	1.000000e+00	1
5089274	4.438624e-01	26
5089275	9.999994e-01	9
5089272	8.881784e-16	50
5089278	8.881784e-16	50
5089279	6.640945e-01	24
5089276	8.881784e-16	50
5089266	4.438624e-01	26
5089267	1.000000e+00	7
5089265	1.000000e+00	3
5089270	2.807050e-06	41
5089271	8.388818e-01	22
5089268	4.529710e-14	49
5089269	9.999972e-01	10
5089225	7.673339e-03	34
5089224	8.881784e-16	50
5089227	6.640945e-01	24
5089226	1.049339e-07	43
5089229	9.675457e-01	19
5089231	8.881784e-16	50
5089230	1.133316e-12	48
5089217	8.881784e-16	50
5089216	1.000000e+00	1
5089219	1.854161e-11	47
5089218	1.000000e+00	0
5089220	1.000000e+00	3
5089222	3.245432e-02	32
5089240	8.388818e-01	22
5089241	9.999994e-01	9
5089242	8.388818e-01	22
5089243	5.561376e-01	25
5089244	9.999549e-01	12
5089245	8.881784e-16	50
5089246	9.999881e-01	11
5089247	8.881784e-16	50
5089232	3.300224e-03	35
5089233	9.966998e-01	16
5089234	1.000000e+00	0
5089235	1.133316e-12	48
5089236	1.000000e+00	0
5089237	8.388818e-01	22
5089238	2.230891e-10	46
5089239	2.230891e-10	46
5089062	1.000000e+00	3
5089063	1.000000e+00	1
5089060	9.966998e-01	16
5089061	1.000000e+00	5
5089058	1.000000e+00	0
5089059	9.986989e-01	15
5089056	4.529710e-14	49
5089057	1.000000e+00	6
5089070	1.000000e+00	1
5089071	1.013194e-01	30
5089068	1.000000e+00	3
5089069	1.000000e+00	2
5089066	1.000000e+00	4
5089067	9.999994e-01	9
5089064	1.000000e+00	6
5089065	8.881784e-16	50
5089079	1.000000e+00	1
5089078	1.000000e+00	2
5089077	5.817779e-07	42
5089076	1.000000e+00	1
5089075	9.675457e-01	19
5089074	1.000000e+00	1
5089073	1.000000e+00	0
5089072	9.998471e-01	13
5089087	9.835804e-01	18
5089086	5.946023e-02	31
5089085	9.999999e-01	8
5089084	8.881784e-16	50
5089083	9.999881e-01	11
5089082	8.388818e-01	22
5089081	4.529710e-14	49
5089080	1.000000e+00	3
5089028	8.881784e-16	50
5089029	1.000000e+00	6
5089030	1.000000e+00	0
5089031	1.301086e-03	36
5089024	9.999994e-01	9
5089025	8.388818e-01	22
5089026	8.881784e-16	50
5089027	9.675457e-01	19
5089037	2.807050e-06	41
5089038	1.000000e+00	2
5089039	8.881784e-16	50
5089032	1.000000e+00	2
5089033	1.000000e+00	0
5089034	8.881784e-16	50
5089035	4.510745e-05	39
5089045	1.301086e-03	36
5089044	8.986806e-01	21
5089047	8.881784e-16	50
5089046	1.000000e+00	0
5089041	4.510745e-05	39
5089040	1.000000e+00	2
5089043	4.529710e-14	49
5089042	4.529710e-14	49
5089053	1.000000e+00	7
5089052	1.000000e+00	3
5089054	9.999972e-01	10
5089049	1.000000e+00	2
5089051	2.230891e-10	46
5089050	9.405398e-01	20
5089122	2.807050e-06	41
5089123	8.881784e-16	50
5089120	8.881784e-16	50
5089121	8.881784e-16	50
5089126	1.000000e+00	5
5089127	1.000000e+00	3
5089124	1.000000e+00	3
5089125	1.000000e+00	6
5089130	9.999881e-01	11
5089131	8.388818e-01	22
5089128	2.104926e-09	45
5089129	5.817779e-07	42
5089134	1.611182e-01	29
5089135	7.600562e-01	23
5089132	1.049339e-07	43
5089133	8.881784e-16	50
5089139	2.104926e-09	45
5089138	2.230891e-10	46
5089137	1.000000e+00	1
5089136	1.000000e+00	1
5089143	1.854161e-11	47
5089142	8.388818e-01	22
5089141	4.510745e-05	39
5089140	9.999549e-01	12
5089147	9.986989e-01	15
5089146	1.000000e+00	0
5089145	1.000000e+00	0
5089144	1.000000e+00	0
5089151	1.000000e+00	0
5089150	1.000000e+00	4
5089149	1.000000e+00	3
5089148	1.000000e+00	2
5089088	1.013194e-01	30
5089089	5.561376e-01	25
5089090	8.881784e-16	50
5089091	9.675457e-01	19
5089092	1.854161e-11	47
5089093	9.999549e-01	12
5089094	1.000000e+00	2
5089095	1.621870e-08	44
5089097	1.000000e+00	1
5089098	1.000000e+00	2
5089099	1.000000e+00	0
5089100	1.000000e+00	3
5089101	3.359055e-01	27
5089102	1.000000e+00	1
5089103	1.000000e+00	0
5089105	1.854161e-11	47
5089104	1.000000e+00	7
5089107	9.405398e-01	20
5089106	9.835804e-01	18
5089109	8.881784e-16	50
5089108	8.881784e-16	50
5089110	1.854161e-11	47
5089113	4.510745e-05	39
5089112	9.999999e-01	8
5089114	1.000000e+00	0
5089117	1.000000e+00	7
5089119	9.405398e-01	20
5089118	9.999881e-01	11
5088957	9.995319e-01	14
5088958	4.681115e-04	37
5088959	8.881784e-16	50
5088952	1.000000e+00	4
5088953	7.673339e-03	34
5088954	3.359055e-01	27
5088955	8.881784e-16	50
5088948	9.405398e-01	20
5088949	1.000000e+00	3
5088950	1.000000e+00	4
5088951	1.000000e+00	5
5088944	1.000000e+00	6
5088945	1.000000e+00	5
5088946	9.835804e-01	18
5088947	9.995319e-01	14
5088941	1.000000e+00	4
5088940	9.995319e-01	14
5088943	2.807050e-06	41
5088942	8.881784e-16	50
5088937	1.000000e+00	6
5088939	4.438624e-01	26
5088938	9.835804e-01	18
5088933	5.561376e-01	25
5088932	9.999972e-01	10
5088934	5.817779e-07	42
5088929	1.000000e+00	3
5088928	3.359055e-01	27
5088931	3.359055e-01	27
5088930	1.000000e+00	2
5088927	1.000000e+00	0
5088924	9.999549e-01	12
5088925	1.000000e+00	2
5088922	1.000000e+00	0
5088923	1.000000e+00	4
5088920	1.000000e+00	2
5088921	5.817779e-07	42
5088918	7.673339e-03	34
5088919	1.000000e+00	0
5088916	1.000000e+00	7
5088917	8.881784e-16	50
5088914	9.998471e-01	13
5088915	1.000000e+00	4
5088912	8.881784e-16	50
5088913	1.000000e+00	1
5088911	8.881784e-16	50
5088910	8.881784e-16	50
5088909	1.193067e-05	40
5088908	8.881784e-16	50
5088907	1.529320e-04	38
5088906	1.301086e-03	36
5088905	1.301086e-03	36
5088904	2.104926e-09	45
5088903	4.681115e-04	37
5088902	8.881784e-16	50
5088901	8.881784e-16	50
5088900	4.529710e-14	49
5088899	1.000000e+00	7
5088898	9.986989e-01	15
5088897	8.881784e-16	50
5088896	1.000000e+00	3
5089016	1.000000e+00	0
5089017	9.966998e-01	16
5089018	1.000000e+00	4
5089020	4.529710e-14	49
5089021	8.881784e-16	50
5089022	1.000000e+00	3
5089023	8.881784e-16	50
5089008	1.000000e+00	1
5089009	1.000000e+00	1
5089010	9.999999e-01	8
5089011	1.000000e+00	1
5089012	2.807050e-06	41
5089013	9.999972e-01	10
5089014	8.881784e-16	50
5089015	4.681115e-04	37
5089001	2.230891e-10	46
5089000	1.000000e+00	2
5089003	9.675457e-01	19
5089002	9.986989e-01	15
5089005	9.999999e-01	8
5089004	7.600562e-01	23
5089007	5.817779e-07	42
5089006	1.000000e+00	1
5088993	8.881784e-16	50
5088992	9.998471e-01	13
5088995	9.999549e-01	12
5088994	1.013194e-01	30
5088997	1.641957e-02	33
5088996	1.611182e-01	29
5088999	8.881784e-16	50
5088998	8.881784e-16	50
5088986	2.104926e-09	45
5088987	1.000000e+00	1
5088984	1.000000e+00	5
5088985	2.807050e-06	41
5088990	5.561376e-01	25
5088991	1.000000e+00	0
5088988	5.817779e-07	42
5088989	1.611182e-01	29
5088978	1.641957e-02	33
5088979	9.405398e-01	20
5088977	4.529710e-14	49
5088982	1.049339e-07	43
5088983	1.000000e+00	4
5088980	8.881784e-16	50
5088981	8.881784e-16	50
5088971	1.000000e+00	2
5088970	1.000000e+00	5
5088969	9.999994e-01	9
5088968	1.000000e+00	4
5088975	4.529710e-14	49
5088974	8.986806e-01	21
5088973	1.000000e+00	0
5088972	1.000000e+00	3
5088963	4.438624e-01	26
5088962	1.000000e+00	0
5088961	1.193067e-05	40
5088960	8.881784e-16	50
5088967	8.881784e-16	50
5088966	1.301086e-03	36
5088965	3.300224e-03	35
5088964	1.000000e+00	7
5088820	1.000000e+00	0
5088823	9.995319e-01	14
5088822	9.995319e-01	14
5088817	4.438624e-01	26
5088816	1.000000e+00	0
5088819	1.000000e+00	1
5088818	2.230891e-10	46
5088829	8.881784e-16	50
5088828	1.301086e-03	36
5088831	4.529710e-14	49
5088830	1.854161e-11	47
5088825	1.049339e-07	43
5088824	3.245432e-02	32
5088827	1.000000e+00	1
5088826	1.000000e+00	5
5088804	8.881784e-16	50
5088805	8.881784e-16	50
5088806	9.998471e-01	13
5088807	9.999972e-01	10
5088800	8.881784e-16	50
5088801	8.881784e-16	50
5088802	8.881784e-16	50
5088803	2.399438e-01	28
5088812	1.000000e+00	0
5088813	1.000000e+00	0
5088814	1.000000e+00	0
5088815	1.000000e+00	0
5088808	9.923267e-01	17
5088809	1.000000e+00	0
5088810	1.000000e+00	0
5088811	1.000000e+00	1
5088790	8.388818e-01	22
5088789	4.510745e-05	39
5088788	8.881784e-16	50
5088787	1.133316e-12	48
5088786	8.881784e-16	50
5088785	8.881784e-16	50
5088784	1.049339e-07	43
5088799	3.300224e-03	35
5088798	8.881784e-16	50
5088797	8.881784e-16	50
5088796	8.388818e-01	22
5088795	9.675457e-01	19
5088794	9.966998e-01	16
5088793	4.529710e-14	49
5088792	9.675457e-01	19
5088774	8.881784e-16	50
5088775	1.000000e+00	2
5088772	4.438624e-01	26
5088773	1.000000e+00	0
5088770	8.881784e-16	50
5088771	1.854161e-11	47
5088768	5.946023e-02	31
5088769	2.230891e-10	46
5088782	4.529710e-14	49
5088783	9.675457e-01	19
5088780	9.999881e-01	11
5088778	1.000000e+00	4
5088779	1.133316e-12	48
5088776	8.881784e-16	50
5088777	1.000000e+00	2
5088881	8.881784e-16	50
5088880	1.621870e-08	44
5088883	9.923267e-01	17
5088882	7.673339e-03	34
5088884	9.999999e-01	8
5088887	8.881784e-16	50
5088886	1.854161e-11	47
5088889	8.986806e-01	21
5088888	9.923267e-01	17
5088891	1.000000e+00	1
5088890	5.946023e-02	31
5088893	9.675457e-01	19
5088892	1.013194e-01	30
5088895	1.000000e+00	6
5088894	1.000000e+00	5
5088864	7.673339e-03	34
5088865	8.881784e-16	50
5088867	9.405398e-01	20
5088868	9.999881e-01	11
5088869	8.881784e-16	50
5088870	2.104926e-09	45
5088871	1.000000e+00	1
5088872	1.854161e-11	47
5088873	1.000000e+00	0
5088874	1.000000e+00	0
5088875	1.000000e+00	7
5088876	1.000000e+00	0
5088877	4.529710e-14	49
5088878	1.000000e+00	2
5088851	8.881784e-16	50
5088850	8.881784e-16	50
5088849	1.000000e+00	3
5088848	8.881784e-16	50
5088855	8.881784e-16	50
5088854	8.881784e-16	50
5088853	1.621870e-08	44
5088852	8.881784e-16	50
5088859	9.999972e-01	10
5088858	9.999881e-01	11
5088857	1.000000e+00	5
5088856	9.405398e-01	20
5088863	2.399438e-01	28
5088862	9.995319e-01	14
5088861	4.510745e-05	39
5088834	1.854161e-11	47
5088835	4.438624e-01	26
5088832	4.681115e-04	37
5088833	1.641957e-02	33
5088838	1.854161e-11	47
5088839	4.529710e-14	49
5088836	4.681115e-04	37
5088837	1.133316e-12	48
5088842	1.000000e+00	2
5088843	1.621870e-08	44
5088840	1.611182e-01	29
5088841	1.133316e-12	48
5088846	9.675457e-01	19
5088847	8.881784e-16	50
5088844	1.000000e+00	0
5088845	5.561376e-01	25
5087685	9.675457e-01	19
5087684	8.881784e-16	50
5087687	4.510745e-05	39
5087686	4.529710e-14	49
5087681	1.611182e-01	29
5087680	4.510745e-05	39
5087683	9.995319e-01	14
5087692	1.529320e-04	38
5087695	9.966998e-01	16
5087694	8.881784e-16	50
5087689	3.359055e-01	27
5087691	4.529710e-14	49
5087690	8.881784e-16	50
5087700	3.300224e-03	35
5087701	8.881784e-16	50
5087702	8.881784e-16	50
5087703	1.000000e+00	0
5087696	1.641957e-02	33
5087697	8.881784e-16	50
5087698	4.529710e-14	49
5087699	6.640945e-01	24
5087708	8.881784e-16	50
5087711	8.881784e-16	50
5087704	8.881784e-16	50
5087705	2.807050e-06	41
5087706	8.881784e-16	50
5087707	1.049339e-07	43
5087719	4.529710e-14	49
5087718	9.835804e-01	18
5087717	5.946023e-02	31
5087716	1.000000e+00	5
5087715	9.998471e-01	13
5087714	9.999549e-01	12
5087712	8.881784e-16	50
5087727	1.000000e+00	7
5087726	4.510745e-05	39
5087725	1.621870e-08	44
5087724	8.881784e-16	50
5087722	1.611182e-01	29
5087721	9.999881e-01	11
5087720	3.245432e-02	32
5087734	9.999972e-01	10
5087735	9.998471e-01	13
5087732	3.300224e-03	35
5087733	9.999881e-01	11
5087730	9.999549e-01	12
5087731	1.854161e-11	47
5087728	9.999972e-01	10
5087742	1.000000e+00	1
5087743	1.000000e+00	0
5087740	4.681115e-04	37
5087741	9.999881e-01	11
5087738	1.000000e+00	0
5087739	9.999881e-01	11
5087736	1.000000e+00	4
5087737	1.000000e+00	3
5087617	2.230891e-10	46
5087616	9.986989e-01	15
5087619	1.000000e+00	7
5087618	1.000000e+00	6
5087621	1.000000e+00	0
5087620	1.000000e+00	0
5087623	8.881784e-16	50
5087622	9.998471e-01	13
5087625	6.640945e-01	24
5087627	4.510745e-05	39
5087626	1.000000e+00	1
5087629	8.881784e-16	50
5087628	1.000000e+00	2
5087631	1.000000e+00	2
5087630	1.000000e+00	0
5087633	8.881784e-16	50
5087634	1.000000e+00	3
5087635	9.999999e-01	8
5087636	4.529710e-14	49
5087637	3.359055e-01	27
5087638	1.000000e+00	1
5087639	1.611182e-01	29
5087640	9.999972e-01	10
5087641	1.000000e+00	3
5087642	1.611182e-01	29
5087643	9.835804e-01	18
5087644	8.881784e-16	50
5087645	1.049339e-07	43
5087646	9.995319e-01	14
5087647	9.999999e-01	8
5087651	9.999999e-01	8
5087650	9.998471e-01	13
5087649	5.561376e-01	25
5087648	8.881784e-16	50
5087655	1.000000e+00	3
5087654	1.000000e+00	1
5087653	1.000000e+00	1
5087652	4.529710e-14	49
5087659	1.000000e+00	0
5087658	1.000000e+00	0
5087657	1.000000e+00	0
5087656	1.000000e+00	7
5087663	2.807050e-06	41
5087662	2.230891e-10	46
5087661	9.999994e-01	9
5087660	9.966998e-01	16
5087666	2.104926e-09	45
5087667	9.995319e-01	14
5087664	5.817779e-07	42
5087665	1.000000e+00	0
5087670	1.049339e-07	43
5087671	4.510745e-05	39
5087668	1.133316e-12	48
5087669	9.986989e-01	15
5087674	8.881784e-16	50
5087672	8.881784e-16	50
5087673	9.675457e-01	19
5087678	4.510745e-05	39
5087679	4.529710e-14	49
5087676	2.399438e-01	28
5087677	8.881784e-16	50
5087564	1.000000e+00	1
5087565	8.881784e-16	50
5087566	2.230891e-10	46
5087567	2.807050e-06	41
5087560	9.405398e-01	20
5087561	9.999881e-01	11
5087562	1.529320e-04	38
5087563	8.881784e-16	50
5087556	1.000000e+00	0
5087557	1.000000e+00	7
5087558	1.000000e+00	0
5087559	1.000000e+00	7
5087552	1.854161e-11	47
5087553	9.999972e-01	10
5087554	5.561376e-01	25
5087555	1.000000e+00	2
5087581	9.999972e-01	10
5087580	8.881784e-16	50
5087583	1.000000e+00	3
5087582	9.999549e-01	12
5087577	1.000000e+00	6
5087576	1.621870e-08	44
5087579	9.966998e-01	16
5087578	2.230891e-10	46
5087572	1.000000e+00	3
5087575	8.881784e-16	50
5087574	1.133316e-12	48
5087569	1.854161e-11	47
5087571	8.881784e-16	50
5087570	1.000000e+00	7
5087598	1.000000e+00	0
5087599	1.000000e+00	0
5087596	8.881784e-16	50
5087597	8.881784e-16	50
5087594	1.193067e-05	40
5087595	3.300224e-03	35
5087592	1.000000e+00	6
5087593	1.000000e+00	0
5087590	1.301086e-03	36
5087591	1.000000e+00	1
5087588	3.245432e-02	32
5087589	1.000000e+00	2
5087586	9.405398e-01	20
5087587	1.301086e-03	36
5087584	1.000000e+00	1
5087585	9.986989e-01	15
5087615	2.230891e-10	46
5087614	1.641957e-02	33
5087613	1.000000e+00	3
5087612	8.388818e-01	22
5087611	1.000000e+00	3
5087610	9.835804e-01	18
5087608	1.000000e+00	4
5087607	4.529710e-14	49
5087606	1.000000e+00	3
5087605	9.999972e-01	10
5087604	1.000000e+00	1
5087603	9.999972e-01	10
5087602	1.000000e+00	1
5087601	1.000000e+00	2
5087600	1.000000e+00	0
5087496	9.966998e-01	16
5087497	2.399438e-01	28
5087498	1.049339e-07	43
5087500	1.133316e-12	48
5087502	1.529320e-04	38
5087503	7.673339e-03	34
5087488	8.881784e-16	50
5087489	8.881784e-16	50
5087490	2.399438e-01	28
5087491	1.133316e-12	48
5087492	5.561376e-01	25
5087493	4.529710e-14	49
5087494	1.641957e-02	33
5087495	7.673339e-03	34
5087513	1.000000e+00	0
5087512	9.995319e-01	14
5087515	9.999549e-01	12
5087514	1.000000e+00	3
5087517	1.000000e+00	2
5087516	9.999994e-01	9
5087519	9.675457e-01	19
5087518	8.881784e-16	50
5087505	8.881784e-16	50
5087504	1.000000e+00	1
5087507	1.854161e-11	47
5087509	1.000000e+00	7
5087508	9.999972e-01	10
5087511	1.000000e+00	3
5087510	1.000000e+00	0
5087530	8.881784e-16	50
5087531	1.000000e+00	6
5087528	3.245432e-02	32
5087529	9.998471e-01	13
5087534	9.999549e-01	12
5087535	1.000000e+00	2
5087532	1.000000e+00	4
5087533	1.000000e+00	3
5087522	4.510745e-05	39
5087523	1.000000e+00	4
5087520	9.995319e-01	14
5087521	1.193067e-05	40
5087526	1.000000e+00	5
5087527	9.966998e-01	16
5087524	9.966998e-01	16
5087525	8.881784e-16	50
5087547	8.881784e-16	50
5087546	1.000000e+00	1
5087544	7.600562e-01	23
5087551	1.000000e+00	0
5087550	1.000000e+00	0
5087549	1.000000e+00	1
5087548	3.300224e-03	35
5087539	1.000000e+00	0
5087538	1.000000e+00	3
5087537	1.000000e+00	0
5087536	1.000000e+00	0
5087543	1.000000e+00	0
5087541	4.529710e-14	49
5087540	9.986989e-01	15
5087446	8.881784e-16	50
5087447	3.245432e-02	32
5087444	1.013194e-01	30
5087445	9.675457e-01	19
5087442	9.675457e-01	19
5087443	1.000000e+00	2
5087440	1.000000e+00	2
5087454	8.881784e-16	50
5087455	1.000000e+00	1
5087452	9.999999e-01	8
5087453	1.000000e+00	4
5087450	4.681115e-04	37
5087451	1.000000e+00	1
5087449	1.000000e+00	6
5087431	1.000000e+00	5
5087430	1.000000e+00	1
5087429	2.230891e-10	46
5087428	2.230891e-10	46
5087427	1.000000e+00	5
5087426	1.854161e-11	47
5087424	1.000000e+00	2
5087439	9.999881e-01	11
5087438	9.999972e-01	10
5087437	8.881784e-16	50
5087436	8.881784e-16	50
5087435	1.301086e-03	36
5087434	1.000000e+00	4
5087433	9.999994e-01	9
5087432	1.000000e+00	3
5087476	3.245432e-02	32
5087477	1.000000e+00	3
5087478	1.000000e+00	1
5087479	9.999549e-01	12
5087472	1.000000e+00	5
5087473	9.999999e-01	8
5087474	1.000000e+00	1
5087475	1.000000e+00	1
5087484	2.230891e-10	46
5087485	4.529710e-14	49
5087486	8.881784e-16	50
5087487	9.999994e-01	9
5087480	9.999999e-01	8
5087481	1.000000e+00	1
5087482	9.999972e-01	10
5087460	9.999881e-01	11
5087463	8.881784e-16	50
5087462	1.000000e+00	2
5087457	9.986989e-01	15
5087456	1.000000e+00	1
5087459	2.230891e-10	46
5087458	1.000000e+00	0
5087469	1.000000e+00	0
5087468	1.000000e+00	1
5087471	1.000000e+00	3
5087470	9.999549e-01	12
5087465	4.681115e-04	37
5087464	9.998471e-01	13
5087467	1.000000e+00	7
5087466	1.641957e-02	33
5087378	9.999972e-01	10
5087379	1.000000e+00	1
5087376	1.000000e+00	3
5087377	1.000000e+00	7
5087382	3.245432e-02	32
5087383	9.999549e-01	12
5087380	1.000000e+00	0
5087381	1.641957e-02	33
5087386	1.000000e+00	7
5087387	2.104926e-09	45
5087384	9.995319e-01	14
5087385	9.999994e-01	9
5087390	3.300224e-03	35
5087391	8.881784e-16	50
5087388	1.000000e+00	1
5087389	1.000000e+00	7
5087361	7.600562e-01	23
5087360	1.529320e-04	38
5087367	1.000000e+00	0
5087366	4.529710e-14	49
5087365	9.966998e-01	16
5087364	1.000000e+00	0
5087371	9.995319e-01	14
5087370	1.000000e+00	4
5087369	1.854161e-11	47
5087368	4.529710e-14	49
5087375	1.000000e+00	1
5087374	1.000000e+00	2
5087373	1.193067e-05	40
5087372	9.999994e-01	9
5087408	1.000000e+00	3
5087409	3.359055e-01	27
5087410	1.049339e-07	43
5087411	1.611182e-01	29
5087412	1.000000e+00	1
5087413	4.438624e-01	26
5087414	4.529710e-14	49
5087415	3.300224e-03	35
5087416	9.999999e-01	8
5087417	1.000000e+00	0
5087418	1.000000e+00	0
5087419	4.529710e-14	49
5087420	9.999999e-01	8
5087421	1.000000e+00	1
5087422	9.923267e-01	17
5087423	1.000000e+00	2
5087393	1.000000e+00	4
5087392	9.999999e-01	8
5087394	9.986989e-01	15
5087397	1.854161e-11	47
5087396	9.675457e-01	19
5087399	9.999994e-01	9
5087398	9.999549e-01	12
5087401	8.881784e-16	50
5087400	2.230891e-10	46
5087403	9.966998e-01	16
5087405	9.999881e-01	11
5087404	9.966998e-01	16
5087407	1.000000e+00	3
5087406	1.000000e+00	0
5087327	7.600562e-01	23
5087326	5.946023e-02	31
5087325	9.966998e-01	16
5087324	2.230891e-10	46
5087323	9.999549e-01	12
5087321	5.817779e-07	42
5087320	4.510745e-05	39
5087319	1.000000e+00	7
5087318	9.835804e-01	18
5087317	9.999994e-01	9
5087316	9.999549e-01	12
5087315	5.561376e-01	25
5087314	1.000000e+00	4
5087313	8.881784e-16	50
5087312	1.133316e-12	48
5087310	1.133316e-12	48
5087311	8.881784e-16	50
5087308	1.000000e+00	7
5087309	5.561376e-01	25
5087306	1.013194e-01	30
5087304	9.999994e-01	9
5087305	1.000000e+00	3
5087302	1.049339e-07	43
5087303	1.000000e+00	1
5087300	8.881784e-16	50
5087301	1.529320e-04	38
5087298	9.835804e-01	18
5087299	8.881784e-16	50
5087296	8.881784e-16	50
5087297	1.000000e+00	4
5087359	1.000000e+00	1
5087358	4.681115e-04	37
5087353	1.000000e+00	6
5087352	2.230891e-10	46
5087354	1.000000e+00	2
5087349	1.641957e-02	33
5087348	7.600562e-01	23
5087351	9.405398e-01	20
5087350	9.923267e-01	17
5087345	2.104926e-09	45
5087344	9.986989e-01	15
5087347	8.388818e-01	22
5087346	1.000000e+00	1
5087340	9.835804e-01	18
5087341	1.000000e+00	4
5087342	8.881784e-16	50
5087336	9.998471e-01	13
5087337	4.438624e-01	26
5087338	8.881784e-16	50
5087339	1.000000e+00	2
5087332	2.230891e-10	46
5087333	9.999972e-01	10
5087335	6.640945e-01	24
5087328	9.999994e-01	9
5087329	2.104926e-09	45
5087331	9.986989e-01	15
5087259	9.998471e-01	13
5087258	8.881784e-16	50
5087257	9.999999e-01	8
5087256	1.000000e+00	2
5087263	1.000000e+00	0
5087262	1.000000e+00	1
5087261	1.641957e-02	33
5087260	9.999881e-01	11
5087251	1.000000e+00	0
5087250	1.529320e-04	38
5087248	5.946023e-02	31
5087255	1.000000e+00	0
5087254	1.000000e+00	1
5087253	1.000000e+00	7
5087252	1.000000e+00	5
5087242	1.611182e-01	29
5087243	9.998471e-01	13
5087240	8.881784e-16	50
5087241	9.999999e-01	8
5087246	9.999881e-01	11
5087247	9.835804e-01	18
5087244	8.881784e-16	50
5087245	4.681115e-04	37
5087234	8.881784e-16	50
5087235	3.359055e-01	27
5087232	3.245432e-02	32
5087233	1.854161e-11	47
5087238	8.881784e-16	50
5087239	3.359055e-01	27
5087236	1.013194e-01	30
5087289	1.000000e+00	4
5087288	9.999999e-01	8
5087291	1.000000e+00	0
5087290	9.999881e-01	11
5087293	1.000000e+00	2
5087292	1.000000e+00	2
5087295	3.300224e-03	35
5087294	8.881784e-16	50
5087281	1.000000e+00	0
5087280	1.000000e+00	1
5087283	8.986806e-01	21
5087282	2.104926e-09	45
5087285	1.621870e-08	44
5087284	9.835804e-01	18
5087287	8.881784e-16	50
5087286	1.301086e-03	36
5087272	1.854161e-11	47
5087273	9.999972e-01	10
5087274	8.881784e-16	50
5087275	9.999881e-01	11
5087276	8.881784e-16	50
5087277	1.000000e+00	0
5087278	9.835804e-01	18
5087279	1.000000e+00	1
5087264	1.621870e-08	44
5087265	1.000000e+00	1
5087266	9.999881e-01	11
5087267	1.000000e+00	0
5087268	1.000000e+00	3
5087269	1.000000e+00	2
5087270	1.000000e+00	1
5087271	1.854161e-11	47
5088227	1.854161e-11	47
5088226	9.986989e-01	15
5088225	8.881784e-16	50
5088224	1.000000e+00	0
5088231	1.000000e+00	2
5088230	1.000000e+00	7
5088228	1.133316e-12	48
5088235	5.946023e-02	31
5088232	7.600562e-01	23
5088239	1.000000e+00	7
5088238	1.000000e+00	0
5088237	9.405398e-01	20
5088236	1.013194e-01	30
5088242	8.881784e-16	50
5088243	1.529320e-04	38
5088240	1.000000e+00	6
5088241	8.881784e-16	50
5088246	9.998471e-01	13
5088247	1.000000e+00	2
5088244	1.000000e+00	5
5088245	1.000000e+00	3
5088250	1.000000e+00	1
5088251	2.104926e-09	45
5088248	8.881784e-16	50
5088249	1.000000e+00	1
5088254	1.000000e+00	5
5088255	6.640945e-01	24
5088252	9.999999e-01	8
5088253	8.881784e-16	50
5088193	1.000000e+00	1
5088192	1.000000e+00	2
5088195	4.529710e-14	49
5088194	2.807050e-06	41
5088197	1.000000e+00	0
5088196	1.000000e+00	2
5088199	2.104926e-09	45
5088198	9.405398e-01	20
5088201	9.999881e-01	11
5088200	9.995319e-01	14
5088203	8.881784e-16	50
5088202	1.000000e+00	2
5088205	4.681115e-04	37
5088204	1.000000e+00	6
5088207	1.000000e+00	0
5088206	1.000000e+00	0
5088208	1.000000e+00	5
5088209	1.000000e+00	0
5088210	9.999972e-01	10
5088211	5.817779e-07	42
5088212	1.000000e+00	0
5088213	8.881784e-16	50
5088214	1.000000e+00	0
5088215	1.000000e+00	2
5088216	1.000000e+00	1
5088217	1.000000e+00	5
5088218	4.681115e-04	37
5088219	4.510745e-05	39
5088220	1.000000e+00	2
5088221	1.000000e+00	0
5088222	1.000000e+00	1
5088223	1.000000e+00	3
5088167	8.986806e-01	21
5088166	2.230891e-10	46
5088165	8.881784e-16	50
5088164	4.438624e-01	26
5088163	7.600562e-01	23
5088162	1.000000e+00	0
5088161	4.529710e-14	49
5088160	1.000000e+00	0
5088175	4.510745e-05	39
5088174	1.000000e+00	6
5088173	1.000000e+00	6
5088172	1.000000e+00	5
5088171	3.300224e-03	35
5088170	5.817779e-07	42
5088169	1.000000e+00	4
5088168	1.049339e-07	43
5088183	8.881784e-16	50
5088180	8.881784e-16	50
5088181	9.995319e-01	14
5088178	3.245432e-02	32
5088179	1.000000e+00	2
5088176	7.600562e-01	23
5088177	1.000000e+00	4
5088190	2.399438e-01	28
5088191	7.673339e-03	34
5088188	9.966998e-01	16
5088189	1.000000e+00	2
5088186	8.881784e-16	50
5088187	8.881784e-16	50
5088184	1.000000e+00	2
5088185	1.000000e+00	6
5088133	4.681115e-04	37
5088135	2.104926e-09	45
5088134	1.301086e-03	36
5088129	8.881784e-16	50
5088131	8.881784e-16	50
5088130	1.133316e-12	48
5088141	7.673339e-03	34
5088140	1.000000e+00	3
5088143	1.000000e+00	4
5088142	9.999999e-01	8
5088137	9.999994e-01	9
5088136	5.946023e-02	31
5088139	1.000000e+00	4
5088138	2.807050e-06	41
5088148	9.999549e-01	12
5088149	8.986806e-01	21
5088150	9.986989e-01	15
5088151	1.000000e+00	6
5088144	9.995319e-01	14
5088145	9.405398e-01	20
5088147	1.000000e+00	3
5088156	1.000000e+00	1
5088157	2.104926e-09	45
5088158	1.000000e+00	4
5088159	1.000000e+00	7
5088152	1.000000e+00	2
5088153	1.000000e+00	0
5088154	9.999994e-01	9
5088155	1.000000e+00	2
5088106	1.529320e-04	38
5088107	1.133316e-12	48
5088104	9.999972e-01	10
5088105	1.854161e-11	47
5088110	9.923267e-01	17
5088111	1.193067e-05	40
5088108	1.529320e-04	38
5088109	3.300224e-03	35
5088098	1.641957e-02	33
5088099	1.000000e+00	7
5088097	8.881784e-16	50
5088103	9.998471e-01	13
5088101	2.807050e-06	41
5088123	1.133316e-12	48
5088122	1.133316e-12	48
5088121	8.881784e-16	50
5088120	4.438624e-01	26
5088127	6.640945e-01	24
5088126	9.998471e-01	13
5088124	1.000000e+00	2
5088115	9.999999e-01	8
5088114	1.000000e+00	1
5088113	1.000000e+00	5
5088112	1.854161e-11	47
5088119	1.854161e-11	47
5088118	1.193067e-05	40
5088117	1.621870e-08	44
5088116	1.000000e+00	1
5088072	1.854161e-11	47
5088075	9.986989e-01	15
5088076	2.807050e-06	41
5088077	9.999994e-01	9
5088078	9.999999e-01	8
5088079	1.049339e-07	43
5088064	4.510745e-05	39
5088065	8.881784e-16	50
5088066	7.673339e-03	34
5088067	1.529320e-04	38
5088068	9.999999e-01	8
5088069	1.854161e-11	47
5088070	9.999881e-01	11
5088071	9.675457e-01	19
5088089	9.966998e-01	16
5088088	8.388818e-01	22
5088091	1.000000e+00	4
5088090	9.999549e-01	12
5088093	1.000000e+00	4
5088092	9.966998e-01	16
5088095	1.133316e-12	48
5088081	7.600562e-01	23
5088080	1.000000e+00	5
5088082	1.854161e-11	47
5088085	4.438624e-01	26
5088084	5.946023e-02	31
5088087	1.000000e+00	2
5088086	9.999999e-01	8
5088046	4.681115e-04	37
5088044	1.000000e+00	1
5088045	1.000000e+00	2
5088043	1.301086e-03	36
5088040	9.986989e-01	15
5088041	8.881784e-16	50
5088038	1.621870e-08	44
5088039	8.881784e-16	50
5088036	1.000000e+00	3
5088037	1.000000e+00	2
5088035	7.673339e-03	34
5088032	9.999549e-01	12
5088033	1.000000e+00	0
5088063	1.621870e-08	44
5088062	4.438624e-01	26
5088061	8.881784e-16	50
5088060	8.881784e-16	50
5088059	9.999972e-01	10
5088058	8.881784e-16	50
5088057	9.999999e-01	8
5088056	9.923267e-01	17
5088055	9.923267e-01	17
5088054	1.000000e+00	3
5088053	9.999972e-01	10
5088052	1.133316e-12	48
5088050	5.817779e-07	42
5088049	9.405398e-01	20
5088012	8.881784e-16	50
5088013	1.621870e-08	44
5088014	7.600562e-01	23
5088015	1.000000e+00	3
5088008	8.881784e-16	50
5088009	1.000000e+00	7
5088010	8.881784e-16	50
5088011	4.529710e-14	49
5088005	1.000000e+00	0
5088006	4.529710e-14	49
5088007	9.405398e-01	20
5088000	1.000000e+00	3
5088029	2.230891e-10	46
5088028	9.405398e-01	20
5088031	9.999994e-01	9
5088030	3.245432e-02	32
5088025	1.000000e+00	2
5088024	2.104926e-09	45
5088027	1.133316e-12	48
5088026	1.000000e+00	4
5088021	1.013194e-01	30
5088020	3.300224e-03	35
5088023	9.999549e-01	12
5088022	1.854161e-11	47
5088017	1.000000e+00	3
5088016	1.013194e-01	30
5088019	1.000000e+00	2
5088018	1.000000e+00	5
5087984	9.966998e-01	16
5087988	8.881784e-16	50
5087991	1.000000e+00	0
5087992	9.405398e-01	20
5087993	8.881784e-16	50
5087994	1.000000e+00	6
5087995	1.000000e+00	1
5087996	9.999972e-01	10
5087997	4.681115e-04	37
5087998	1.000000e+00	3
5087999	1.000000e+00	6
5087969	1.301086e-03	36
5087968	1.000000e+00	0
5087971	1.000000e+00	0
5087970	8.986806e-01	21
5087973	1.000000e+00	5
5087972	8.881784e-16	50
5087975	1.621870e-08	44
5087974	1.000000e+00	3
5087977	8.986806e-01	21
5087976	9.675457e-01	19
5087979	9.999972e-01	10
5087978	1.049339e-07	43
5087980	3.359055e-01	27
5087983	9.999999e-01	8
5087982	1.000000e+00	0
5087954	1.000000e+00	4
5087955	8.881784e-16	50
5087952	2.399438e-01	28
5087953	6.640945e-01	24
5087958	6.640945e-01	24
5087956	1.133316e-12	48
5087957	1.854161e-11	47
5087962	8.881784e-16	50
5087963	1.000000e+00	0
5087960	1.000000e+00	4
5087961	2.807050e-06	41
5087966	9.675457e-01	19
5087967	1.000000e+00	4
5087964	6.640945e-01	24
5087939	1.000000e+00	0
5087938	1.000000e+00	7
5087937	8.388818e-01	22
5087936	8.388818e-01	22
5087943	1.000000e+00	1
5087942	4.529710e-14	49
5087941	1.000000e+00	5
5087940	1.000000e+00	1
5087947	8.881784e-16	50
5087946	9.999994e-01	9
5087945	3.245432e-02	32
5087944	1.000000e+00	0
5087951	3.300224e-03	35
5087950	1.049339e-07	43
5087949	8.881784e-16	50
5087948	8.881784e-16	50
5087924	4.529710e-14	49
5087925	1.000000e+00	2
5087926	2.230891e-10	46
5087927	4.510745e-05	39
5087920	9.999994e-01	9
5087921	8.881784e-16	50
5087922	8.881784e-16	50
5087923	8.881784e-16	50
5087932	8.881784e-16	50
5087933	1.000000e+00	5
5087934	8.388818e-01	22
5087935	9.986989e-01	15
5087928	9.675457e-01	19
5087929	1.000000e+00	2
5087930	3.359055e-01	27
5087931	1.000000e+00	0
5087909	1.000000e+00	0
5087908	4.438624e-01	26
5087910	1.000000e+00	1
5087905	1.013194e-01	30
5087904	1.000000e+00	6
5087907	1.000000e+00	3
5087906	1.049339e-07	43
5087917	9.999994e-01	9
5087916	9.986989e-01	15
5087913	8.881784e-16	50
5087912	8.881784e-16	50
5087915	1.000000e+00	4
5087914	4.510745e-05	39
5087894	1.854161e-11	47
5087895	8.881784e-16	50
5087892	1.621870e-08	44
5087893	5.561376e-01	25
5087890	7.673339e-03	34
5087891	3.359055e-01	27
5087888	1.193067e-05	40
5087889	8.388818e-01	22
5087902	1.000000e+00	2
5087903	9.835804e-01	18
5087900	9.675457e-01	19
5087901	9.835804e-01	18
5087898	2.104926e-09	45
5087899	8.881784e-16	50
5087896	2.230891e-10	46
5087897	8.881784e-16	50
5087878	9.999549e-01	12
5087877	2.807050e-06	41
5087876	9.998471e-01	13
5087875	3.300224e-03	35
5087872	2.104926e-09	45
5087887	1.000000e+00	7
5087886	4.510745e-05	39
5087885	3.245432e-02	32
5087884	1.000000e+00	0
5087883	1.193067e-05	40
5087882	3.245432e-02	32
5087881	1.000000e+00	6
5087880	9.998471e-01	13
5087864	1.000000e+00	1
5087867	9.966998e-01	16
5087868	9.405398e-01	20
5087871	1.000000e+00	6
5087870	7.600562e-01	23
5087857	8.881784e-16	50
5087856	9.999999e-01	8
5087859	8.986806e-01	21
5087858	1.000000e+00	0
5087861	4.529710e-14	49
5087860	8.881784e-16	50
5087863	1.000000e+00	5
5087862	1.000000e+00	1
5087848	2.230891e-10	46
5087849	1.000000e+00	2
5087850	9.999549e-01	12
5087851	9.998471e-01	13
5087852	9.675457e-01	19
5087853	8.388818e-01	22
5087854	1.000000e+00	1
5087855	9.999999e-01	8
5087840	8.881784e-16	50
5087841	9.923267e-01	17
5087842	2.104926e-09	45
5087843	8.881784e-16	50
5087844	1.000000e+00	5
5087845	1.854161e-11	47
5087846	1.854161e-11	47
5087847	8.881784e-16	50
5087835	1.013194e-01	30
5087834	8.881784e-16	50
5087833	9.835804e-01	18
5087832	8.881784e-16	50
5087839	1.000000e+00	6
5087838	9.835804e-01	18
5087837	9.999994e-01	9
5087836	1.611182e-01	29
5087827	2.807050e-06	41
5087826	8.881784e-16	50
5087825	1.000000e+00	0
5087824	8.881784e-16	50
5087831	8.881784e-16	50
5087830	3.245432e-02	32
5087829	9.998471e-01	13
5087828	2.399438e-01	28
5087818	9.923267e-01	17
5087816	8.881784e-16	50
5087817	1.000000e+00	0
5087822	1.000000e+00	0
5087823	9.923267e-01	17
5087820	5.817779e-07	42
5087821	8.881784e-16	50
5087810	2.807050e-06	41
5087811	8.881784e-16	50
5087808	1.000000e+00	3
5087809	1.000000e+00	0
5087814	1.000000e+00	7
5087815	2.230891e-10	46
5087812	1.000000e+00	1
5087813	9.999999e-01	8
5087805	1.000000e+00	0
5087804	1.133316e-12	48
5087807	1.000000e+00	1
5087806	2.104926e-09	45
5087803	1.000000e+00	2
5087802	1.000000e+00	3
5087797	1.000000e+00	5
5087796	9.999999e-01	8
5087793	1.000000e+00	2
5087795	9.405398e-01	20
5087794	1.049339e-07	43
5087788	1.854161e-11	47
5087789	1.000000e+00	3
5087790	2.230891e-10	46
5087784	8.881784e-16	50
5087787	8.881784e-16	50
5087781	6.640945e-01	24
5087782	1.000000e+00	2
5087783	9.999972e-01	10
5087776	8.881784e-16	50
5087778	8.881784e-16	50
5087779	1.000000e+00	4
5087774	1.000000e+00	1
5087773	9.999972e-01	10
5087772	2.230891e-10	46
5087771	8.881784e-16	50
5087769	4.510745e-05	39
5087768	8.881784e-16	50
5087767	2.807050e-06	41
5087766	1.529320e-04	38
5087765	6.640945e-01	24
5087764	1.000000e+00	6
5087763	1.854161e-11	47
5087762	9.923267e-01	17
5087761	9.986989e-01	15
5087760	1.854161e-11	47
5087758	1.000000e+00	7
5087759	1.000000e+00	0
5087756	9.999999e-01	8
5087757	1.000000e+00	0
5087754	1.000000e+00	0
5087755	1.000000e+00	0
5087752	4.681115e-04	37
5087753	1.000000e+00	0
5087750	4.681115e-04	37
5087751	7.673339e-03	34
5087748	9.999881e-01	11
5087749	1.000000e+00	2
5087747	1.000000e+00	3
5087745	1.000000e+00	1
5086785	8.881784e-16	50
5086784	8.881784e-16	50
5086787	3.245432e-02	32
5086786	8.881784e-16	50
5086789	8.881784e-16	50
5086788	8.881784e-16	50
5086791	8.881784e-16	50
5086790	8.881784e-16	50
5086793	8.881784e-16	50
5086792	8.881784e-16	50
5086795	8.881784e-16	50
5086794	8.881784e-16	50
5086797	8.881784e-16	50
5086796	8.881784e-16	50
5086799	1.529320e-04	38
5086798	2.104926e-09	45
5086800	9.999994e-01	9
5086801	8.881784e-16	50
5086802	8.881784e-16	50
5086803	8.881784e-16	50
5086804	9.986989e-01	15
5086805	1.611182e-01	29
5086806	8.881784e-16	50
5086808	2.399438e-01	28
5086809	1.000000e+00	4
5086810	1.000000e+00	0
5086811	1.000000e+00	2
5086812	2.807050e-06	41
5086813	9.675457e-01	19
5086814	9.999972e-01	10
5086815	1.000000e+00	1
5086819	1.000000e+00	2
5086818	1.000000e+00	4
5086817	8.881784e-16	50
5086816	9.999881e-01	11
5086823	2.230891e-10	46
5086822	1.000000e+00	6
5086821	1.000000e+00	0
5086820	4.529710e-14	49
5086827	1.000000e+00	5
5086826	1.000000e+00	7
5086825	1.000000e+00	5
5086824	1.641957e-02	33
5086830	8.881784e-16	50
5086835	8.881784e-16	50
5086832	9.923267e-01	17
5086833	1.000000e+00	4
5086838	8.881784e-16	50
5086839	1.013194e-01	30
5086836	8.881784e-16	50
5086837	1.641957e-02	33
5086842	1.854161e-11	47
5086843	9.995319e-01	14
5086840	9.999881e-01	11
5086841	3.245432e-02	32
5086846	1.000000e+00	1
5086844	8.881784e-16	50
5086845	1.193067e-05	40
5086725	3.359055e-01	27
5086724	2.399438e-01	28
5086727	1.000000e+00	0
5086726	1.621870e-08	44
5086721	9.405398e-01	20
5086720	1.000000e+00	1
5086722	8.881784e-16	50
5086733	1.000000e+00	4
5086732	1.000000e+00	0
5086735	1.000000e+00	1
5086734	4.529710e-14	49
5086728	9.835804e-01	18
5086731	8.881784e-16	50
5086730	9.998471e-01	13
5086740	9.998471e-01	13
5086741	1.000000e+00	2
5086742	2.104926e-09	45
5086743	1.000000e+00	6
5086736	9.999999e-01	8
5086737	1.133316e-12	48
5086738	9.999994e-01	9
5086739	8.881784e-16	50
5086749	1.013194e-01	30
5086750	1.611182e-01	29
5086751	8.881784e-16	50
5086744	3.300224e-03	35
5086745	1.000000e+00	1
5086746	4.438624e-01	26
5086747	8.881784e-16	50
5086758	1.000000e+00	1
5086757	2.399438e-01	28
5086756	8.388818e-01	22
5086755	8.881784e-16	50
5086754	9.986989e-01	15
5086753	1.000000e+00	3
5086752	8.881784e-16	50
5086767	1.049339e-07	43
5086766	8.881784e-16	50
5086765	8.881784e-16	50
5086763	3.245432e-02	32
5086762	1.000000e+00	2
5086761	4.529710e-14	49
5086760	9.999999e-01	8
5086774	2.104926e-09	45
5086775	9.995319e-01	14
5086772	1.000000e+00	0
5086773	1.133316e-12	48
5086770	9.999881e-01	11
5086771	5.946023e-02	31
5086768	1.301086e-03	36
5086769	8.881784e-16	50
5086782	8.881784e-16	50
5086783	8.881784e-16	50
5086780	1.000000e+00	1
5086781	1.854161e-11	47
5086778	1.301086e-03	36
5086779	1.301086e-03	36
5086776	9.998471e-01	13
5086777	1.000000e+00	0
5086920	1.000000e+00	0
5086922	9.999999e-01	8
5086923	1.193067e-05	40
5086924	1.049339e-07	43
5086925	1.000000e+00	5
5086926	8.986806e-01	21
5086927	1.000000e+00	0
[truncated: 577 more rows]
