# Supplementary material for: Translational Selection Is Ubiquitous in Prokaryotes
Source: PLoS Genet. 2010 Jun 24;6(6):e1001004. doi: 10.1371/journal.pgen.1001004 (PMC2891978; doi:10.1371/journal.pgen.1001004)
Supplement: Dataset S1 — OCU/non-OCU gene calls in 461 Bacterial and Archaeal genomes, and summary tables of genome properties and OCU preferences for specific codons. (4.77 MB ZIP) [file pgen.1001004.s001.zip › Dataset_S1_Bacteria/Campylobacter_concisus_13826.arff.ocuGenes]

GeneID	signTest_p	ocuProbWinCnt
5597514	8.881784e-16	50
5597515	9.999881e-01	11
5597513	9.999881e-01	11
5597518	7.673339e-03	34
5597519	8.881784e-16	50
5597516	1.611182e-01	29
5597517	1.000000e+00	0
5597507	1.621870e-08	44
5597505	1.000000e+00	1
5597508	8.881784e-16	50
5597509	9.999972e-01	10
5597531	9.675457e-01	19
5597529	1.133316e-12	48
5597528	9.923267e-01	17
5597535	8.881784e-16	50
5597534	5.946023e-02	31
5597533	3.300224e-03	35
5597532	8.881784e-16	50
5597523	9.986989e-01	15
5597522	1.621870e-08	44
5597521	8.881784e-16	50
5597520	1.000000e+00	2
5597527	1.000000e+00	4
5597526	4.529710e-14	49
5597525	9.835804e-01	18
5597524	1.854161e-11	47
5597544	9.999972e-01	10
5597545	8.881784e-16	50
5597546	1.000000e+00	0
5597547	4.529710e-14	49
5597548	1.000000e+00	2
5597550	1.000000e+00	5
5597536	8.881784e-16	50
5597538	1.133316e-12	48
5597539	9.999994e-01	9
5597540	9.999994e-01	9
5597541	9.923267e-01	17
5597542	9.999994e-01	9
5597560	5.561376e-01	25
5597563	8.881784e-16	50
5597562	1.000000e+00	0
5597565	8.881784e-16	50
5597564	1.133316e-12	48
5597553	1.000000e+00	5
5597552	1.000000e+00	0
5597555	5.946023e-02	31
5597556	9.999994e-01	9
5597559	1.000000e+00	1
5597558	8.881784e-16	50
5597454	1.000000e+00	1
5597455	1.000000e+00	4
5597450	9.998471e-01	13
5597451	1.000000e+00	0
5597448	1.000000e+00	5
5597449	1.000000e+00	0
5597446	8.881784e-16	50
5597445	1.000000e+00	4
5597442	9.998471e-01	13
5597443	1.000000e+00	0
5597440	1.000000e+00	5
5597441	1.000000e+00	1
5597471	8.881784e-16	50
5597470	8.881784e-16	50
5597469	2.104926e-09	45
5597468	9.999999e-01	8
5597467	9.998471e-01	13
5597465	8.881784e-16	50
5597464	1.641957e-02	33
5597463	1.000000e+00	0
5597462	1.133316e-12	48
5597461	1.000000e+00	6
5597459	1.000000e+00	0
5597458	8.881784e-16	50
5597457	9.999994e-01	9
5597484	4.529710e-14	49
5597485	1.000000e+00	0
5597486	1.529320e-04	38
5597487	1.000000e+00	0
5597480	2.230891e-10	46
5597481	8.881784e-16	50
5597482	1.133316e-12	48
5597476	1.000000e+00	0
5597477	8.881784e-16	50
5597478	1.000000e+00	2
5597472	1.193067e-05	40
5597473	9.999972e-01	10
5597475	1.000000e+00	2
5597501	9.999994e-01	9
5597500	1.529320e-04	38
5597503	1.611182e-01	29
5597497	1.000000e+00	0
5597496	1.854161e-11	47
5597499	9.998471e-01	13
5597498	1.000000e+00	0
5597492	1.000000e+00	2
5597494	6.640945e-01	24
5597489	7.673339e-03	34
5597488	9.405398e-01	20
5597491	4.681115e-04	37
5597490	1.000000e+00	0
5597634	1.000000e+00	0
5597633	1.000000e+00	2
5597632	9.995319e-01	14
5597639	4.529710e-14	49
5597638	9.999549e-01	12
5597636	2.399438e-01	28
5597643	1.000000e+00	4
5597642	1.000000e+00	4
5597641	8.881784e-16	50
5597647	4.529710e-14	49
5597646	1.000000e+00	0
5597645	4.529710e-14	49
5597644	5.817779e-07	42
5597648	1.621870e-08	44
5597649	1.000000e+00	0
5597654	1.000000e+00	1
5597655	1.000000e+00	2
5597652	1.000000e+00	0
5597653	1.000000e+00	2
5597657	1.000000e+00	4
5597662	1.000000e+00	7
5597663	1.301086e-03	36
5597660	1.000000e+00	0
5597661	9.999994e-01	9
5597665	1.000000e+00	5
5597664	1.000000e+00	1
5597667	9.999994e-01	9
5597668	8.881784e-16	50
5597671	9.999881e-01	11
5597670	4.510745e-05	39
5597673	5.946023e-02	31
5597672	8.881784e-16	50
5597675	1.000000e+00	2
5597674	1.000000e+00	1
5597677	1.621870e-08	44
5597676	1.621870e-08	44
5597679	9.999999e-01	8
5597678	1.000000e+00	5
5597681	9.923267e-01	17
5597682	1.000000e+00	0
5597683	4.681115e-04	37
5597684	9.986989e-01	15
5597685	1.621870e-08	44
5597686	1.621870e-08	44
5597687	9.999972e-01	10
5597689	4.529710e-14	49
5597690	1.049339e-07	43
5597691	1.133316e-12	48
5597692	9.986989e-01	15
5597693	1.000000e+00	0
5597575	8.881784e-16	50
5597574	9.999972e-01	10
5597573	1.854161e-11	47
5597572	1.000000e+00	0
5597571	9.999972e-01	10
5597570	1.000000e+00	4
5597569	1.621870e-08	44
5597568	8.986806e-01	21
5597583	8.881784e-16	50
5597582	1.133316e-12	48
5597581	4.529710e-14	49
5597580	9.966998e-01	16
5597579	1.621870e-08	44
5597578	4.510745e-05	39
5597577	2.399438e-01	28
5597576	8.881784e-16	50
5597590	1.000000e+00	4
5597591	9.995319e-01	14
5597588	1.000000e+00	0
5597589	8.881784e-16	50
5597586	8.881784e-16	50
5597587	9.999972e-01	10
5597598	1.000000e+00	1
5597599	8.881784e-16	50
5597596	1.000000e+00	0
5597594	4.681115e-04	37
5597595	9.995319e-01	14
5597592	1.000000e+00	2
5597593	1.641957e-02	33
5597605	8.881784e-16	50
5597607	8.881784e-16	50
5597606	9.999972e-01	10
5597601	1.000000e+00	0
5597600	5.946023e-02	31
5597603	1.000000e+00	6
5597602	8.881784e-16	50
5597613	1.854161e-11	47
5597612	1.000000e+00	2
5597615	3.245432e-02	32
5597614	1.000000e+00	4
5597609	1.000000e+00	6
5597608	8.881784e-16	50
5597611	1.000000e+00	1
5597620	1.000000e+00	7
5597621	1.049339e-07	43
5597622	1.000000e+00	6
5597623	9.999972e-01	10
5597616	4.510745e-05	39
5597617	1.000000e+00	1
5597618	4.681115e-04	37
5597619	4.681115e-04	37
5597628	1.000000e+00	1
5597629	9.999994e-01	9
5597630	2.230891e-10	46
5597631	9.675457e-01	19
5597624	4.529710e-14	49
5597625	1.000000e+00	0
5597627	9.999549e-01	12
5597273	4.681115e-04	37
5597272	8.881784e-16	50
5597274	1.000000e+00	6
5597277	9.999549e-01	12
5597276	9.999881e-01	11
5597265	1.000000e+00	1
5597264	8.986806e-01	21
5597267	3.359055e-01	27
5597266	8.881784e-16	50
5597269	1.000000e+00	1
5597271	1.000000e+00	0
5597257	1.000000e+00	0
5597258	9.999999e-01	8
5597259	4.510745e-05	39
5597260	1.000000e+00	0
5597261	1.000000e+00	3
5597262	1.000000e+00	2
5597248	8.881784e-16	50
5597252	1.000000e+00	5
5597253	1.193067e-05	40
5597254	1.854161e-11	47
5597307	1.000000e+00	3
5597306	9.999972e-01	10
5597305	9.999972e-01	10
5597304	1.301086e-03	36
5597311	1.000000e+00	2
5597310	9.405398e-01	20
5597309	1.641957e-02	33
5597299	1.000000e+00	0
5597298	3.245432e-02	32
5597297	9.998471e-01	13
5597302	8.881784e-16	50
5597301	1.000000e+00	4
5597300	1.000000e+00	0
5597290	1.049339e-07	43
5597291	1.000000e+00	3
5597288	5.561376e-01	25
5597289	1.000000e+00	2
5597294	1.000000e+00	2
5597295	8.881784e-16	50
5597292	1.000000e+00	3
5597293	1.000000e+00	1
5597282	9.999994e-01	9
5597280	7.600562e-01	23
5597281	1.049339e-07	43
5597286	9.999972e-01	10
5597287	8.881784e-16	50
5597284	9.835804e-01	18
5597285	1.000000e+00	5
5597213	1.000000e+00	5
5597215	1.529320e-04	38
5597214	8.881784e-16	50
5597209	4.529710e-14	49
5597211	5.946023e-02	31
5597210	1.000000e+00	1
5597205	9.999994e-01	9
5597204	8.881784e-16	50
5597207	1.000000e+00	6
5597206	4.529710e-14	49
5597200	1.000000e+00	0
5597203	1.641957e-02	33
5597202	1.000000e+00	1
5597196	9.999999e-01	8
5597197	9.999999e-01	8
5597198	1.301086e-03	36
5597199	8.881784e-16	50
5597192	3.245432e-02	32
5597193	8.881784e-16	50
5597195	7.600562e-01	23
5597188	8.881784e-16	50
5597190	1.000000e+00	3
5597191	4.529710e-14	49
5597184	9.999972e-01	10
5597185	8.881784e-16	50
5597186	1.000000e+00	1
5597246	9.966998e-01	16
5597244	9.999999e-01	8
5597243	1.000000e+00	0
5597242	1.000000e+00	2
5597241	7.673339e-03	34
5597240	1.193067e-05	40
5597239	1.621870e-08	44
5597238	1.000000e+00	0
5597237	1.000000e+00	1
5597236	9.999549e-01	12
5597235	1.000000e+00	1
5597234	1.000000e+00	5
5597233	1.000000e+00	1
5597232	8.881784e-16	50
5597230	9.405398e-01	20
5597231	1.621870e-08	44
5597228	3.359055e-01	27
5597229	8.881784e-16	50
5597226	1.000000e+00	5
5597227	8.881784e-16	50
5597222	7.600562e-01	23
5597223	1.611182e-01	29
5597220	1.049339e-07	43
5597221	2.230891e-10	46
5597218	8.881784e-16	50
5597219	1.000000e+00	7
5597217	1.000000e+00	0
5597392	1.000000e+00	1
5597393	8.881784e-16	50
5597395	4.529710e-14	49
5597396	9.986989e-01	15
5597397	3.300224e-03	35
5597398	9.999999e-01	8
5597401	5.946023e-02	31
5597402	1.000000e+00	3
5597404	1.000000e+00	1
5597405	9.999999e-01	8
5597406	8.881784e-16	50
5597407	8.881784e-16	50
5597377	1.133316e-12	48
5597376	1.000000e+00	1
5597379	1.000000e+00	0
5597378	1.000000e+00	3
5597381	1.000000e+00	0
5597380	8.881784e-16	50
5597383	1.000000e+00	7
5597385	4.529710e-14	49
5597384	8.881784e-16	50
5597389	1.000000e+00	0
5597388	1.000000e+00	0
5597390	1.000000e+00	7
5597427	9.999994e-01	9
5597425	1.000000e+00	2
5597430	9.999972e-01	10
5597431	9.405398e-01	20
5597428	9.966998e-01	16
5597429	1.000000e+00	0
5597434	9.999881e-01	11
5597435	9.998471e-01	13
5597432	4.529710e-14	49
5597433	1.000000e+00	0
5597438	1.529320e-04	38
5597411	5.817779e-07	42
5597410	1.000000e+00	2
5597409	2.104926e-09	45
5597408	1.000000e+00	0
5597414	1.000000e+00	0
5597412	1.000000e+00	0
5597419	1.000000e+00	0
5597416	1.049339e-07	43
5597421	2.807050e-06	41
5597420	1.000000e+00	0
5597333	1.000000e+00	0
5597334	1.621870e-08	44
5597335	1.000000e+00	3
5597328	1.000000e+00	3
5597331	1.621870e-08	44
5597340	1.621870e-08	44
5597341	8.881784e-16	50
5597342	8.881784e-16	50
5597336	9.835804e-01	18
5597337	2.230891e-10	46
5597338	1.000000e+00	0
5597319	3.245432e-02	32
5597318	1.000000e+00	7
5597313	8.881784e-16	50
5597312	8.881784e-16	50
5597315	1.621870e-08	44
5597314	2.807050e-06	41
5597325	1.000000e+00	0
5597324	1.000000e+00	0
5597327	2.807050e-06	41
5597321	1.000000e+00	1
5597320	5.561376e-01	25
5597323	8.881784e-16	50
5597366	1.000000e+00	3
5597367	1.133316e-12	48
5597365	5.946023e-02	31
5597362	1.000000e+00	4
5597363	9.999549e-01	12
5597360	1.000000e+00	0
5597374	8.881784e-16	50
5597375	1.000000e+00	6
5597373	1.854161e-11	47
5597371	1.000000e+00	1
5597368	1.000000e+00	0
5597369	4.529710e-14	49
5597351	4.529710e-14	49
5597350	1.000000e+00	7
5597349	7.673339e-03	34
5597348	8.881784e-16	50
5597346	1.000000e+00	0
5597345	1.000000e+00	1
5597344	8.881784e-16	50
5597359	9.999999e-01	8
5597358	1.000000e+00	1
5597357	9.999999e-01	8
5597356	1.000000e+00	0
5597355	9.999994e-01	9
5597353	3.300224e-03	35
5597352	2.807050e-06	41
5597713	9.835804e-01	18
5597712	1.000000e+00	1
5597715	8.881784e-16	50
5597704	1.000000e+00	1
5597705	1.193067e-05	40
5597706	8.881784e-16	50
5597707	1.000000e+00	1
5597708	9.999881e-01	11
5597709	5.946023e-02	31
5597710	9.986989e-01	15
5597711	1.000000e+00	3
5597696	1.000000e+00	1
5597697	3.359055e-01	27
5597698	8.881784e-16	50
5597699	3.359055e-01	27
5597700	8.986806e-01	21
5597701	1.000000e+00	4
5597702	4.438624e-01	26
5597703	8.881784e-16	50
5595602	8.881784e-16	50
5595603	1.000000e+00	3
5595600	2.399438e-01	28
5595601	4.529710e-14	49
5595606	1.000000e+00	3
5595607	8.881784e-16	50
5595604	8.881784e-16	50
5595605	1.611182e-01	29
5595610	6.640945e-01	24
5595611	8.881784e-16	50
5595608	1.000000e+00	1
5595609	1.000000e+00	1
5595614	1.000000e+00	0
5595612	8.881784e-16	50
5595613	1.000000e+00	3
5595586	1.000000e+00	4
5595585	1.013194e-01	30
5595584	1.000000e+00	5
5595591	8.881784e-16	50
5595590	8.881784e-16	50
5595589	8.881784e-16	50
5595588	1.000000e+00	0
5595595	8.881784e-16	50
5595594	8.881784e-16	50
5595593	1.000000e+00	0
5595599	1.000000e+00	6
5595598	2.104926e-09	45
5595597	1.000000e+00	0
5595596	1.000000e+00	4
5595632	1.000000e+00	0
5595633	1.301086e-03	36
5595634	9.995319e-01	14
5595635	1.000000e+00	4
5595636	9.986989e-01	15
5595637	8.881784e-16	50
5595639	1.000000e+00	0
5595640	8.881784e-16	50
5595642	1.000000e+00	0
5595644	1.000000e+00	0
5595645	8.388818e-01	22
5595646	4.681115e-04	37
5595647	8.986806e-01	21
5595617	5.946023e-02	31
5595618	5.561376e-01	25
5595621	7.673339e-03	34
5595620	2.104926e-09	45
5595623	8.881784e-16	50
5595622	1.000000e+00	1
5595625	1.621870e-08	44
5595629	1.000000e+00	3
5595628	1.049339e-07	43
5595631	8.881784e-16	50
5595630	1.000000e+00	3
5595542	8.881784e-16	50
5595543	9.675457e-01	19
5595540	8.881784e-16	50
5595541	8.881784e-16	50
5595538	9.675457e-01	19
5595539	1.133316e-12	48
5595536	4.529710e-14	49
5595537	8.881784e-16	50
5595550	8.881784e-16	50
5595551	8.881784e-16	50
5595546	8.881784e-16	50
5595545	2.104926e-09	45
5595527	8.881784e-16	50
5595524	4.529710e-14	49
5595523	8.881784e-16	50
5595522	5.946023e-02	31
5595533	8.881784e-16	50
5595532	8.881784e-16	50
5595531	2.807050e-06	41
5595530	8.881784e-16	50
5595529	8.881784e-16	50
5595528	8.881784e-16	50
5595574	8.881784e-16	50
5595575	8.881784e-16	50
5595568	1.854161e-11	47
5595569	8.881784e-16	50
5595570	9.999994e-01	9
5595571	8.881784e-16	50
5595580	9.999999e-01	8
5595582	1.854161e-11	47
5595583	1.000000e+00	4
5595576	8.881784e-16	50
5595577	1.000000e+00	2
5595578	1.000000e+00	0
5595579	8.881784e-16	50
5595557	8.881784e-16	50
5595556	8.881784e-16	50
5595559	8.881784e-16	50
5595558	8.881784e-16	50
5595552	8.881784e-16	50
5595555	1.854161e-11	47
5595554	8.881784e-16	50
5595565	2.230891e-10	46
5595564	1.854161e-11	47
5595567	8.881784e-16	50
5595566	8.881784e-16	50
5595560	8.881784e-16	50
5595563	8.881784e-16	50
5595562	8.881784e-16	50
5596150	5.817779e-07	42
5596151	9.998471e-01	13
5596144	1.000000e+00	0
5596146	4.529710e-14	49
5596147	1.133316e-12	48
5596156	9.923267e-01	17
5596157	1.000000e+00	4
5596159	4.529710e-14	49
5596152	9.999549e-01	12
5596154	1.000000e+00	5
5596155	1.854161e-11	47
5596133	1.000000e+00	1
5596135	9.999994e-01	9
5596128	1.000000e+00	7
5596131	1.000000e+00	7
5596130	8.881784e-16	50
5596141	1.000000e+00	0
5596140	2.230891e-10	46
5596143	8.881784e-16	50
5596137	7.673339e-03	34
5596136	9.998471e-01	13
5596139	9.999972e-01	10
5596118	1.000000e+00	2
5596119	8.881784e-16	50
5596116	9.999549e-01	12
5596117	9.999994e-01	9
5596115	8.881784e-16	50
5596112	5.946023e-02	31
5596113	8.881784e-16	50
5596127	2.230891e-10	46
5596124	1.000000e+00	2
5596125	9.405398e-01	20
5596122	1.000000e+00	4
5596123	1.529320e-04	38
5596120	1.133316e-12	48
5596121	9.999999e-01	8
5596100	9.675457e-01	19
5596099	1.611182e-01	29
5596098	1.000000e+00	1
5596097	9.923267e-01	17
5596096	5.817779e-07	42
5596111	1.000000e+00	1
5596109	8.388818e-01	22
5596108	1.000000e+00	2
5596107	8.881784e-16	50
5596106	5.817779e-07	42
5596105	8.881784e-16	50
5596104	1.193067e-05	40
5596080	1.000000e+00	0
5596081	8.881784e-16	50
5596082	8.881784e-16	50
5596084	9.999994e-01	9
5596085	8.881784e-16	50
5596088	9.998471e-01	13
5596090	1.529320e-04	38
5596091	9.999994e-01	9
5596093	8.881784e-16	50
5596094	3.300224e-03	35
5596095	1.000000e+00	6
5596065	1.000000e+00	0
5596064	9.998471e-01	13
5596067	1.000000e+00	3
5596066	4.510745e-05	39
5596069	8.881784e-16	50
5596071	8.881784e-16	50
5596070	1.641957e-02	33
5596073	1.000000e+00	5
5596072	9.405398e-01	20
5596075	6.640945e-01	24
5596074	1.000000e+00	1
5596077	8.388818e-01	22
5596076	8.881784e-16	50
5596079	1.000000e+00	0
5596051	8.881784e-16	50
5596048	1.000000e+00	4
5596049	6.640945e-01	24
5596052	9.986989e-01	15
5596053	9.999972e-01	10
5596058	4.529710e-14	49
5596059	1.000000e+00	5
5596056	1.000000e+00	3
5596057	8.881784e-16	50
5596062	9.986989e-01	15
5596063	9.998471e-01	13
5596061	8.881784e-16	50
5596035	9.998471e-01	13
5596034	1.000000e+00	0
5596033	8.881784e-16	50
5596032	8.986806e-01	21
5596037	1.193067e-05	40
5596036	1.000000e+00	1
5596043	1.000000e+00	0
5596042	9.998471e-01	13
5596041	8.881784e-16	50
5596040	9.998471e-01	13
5596047	8.986806e-01	21
5596045	8.881784e-16	50
5596044	8.881784e-16	50
5596029	1.049339e-07	43
5596028	1.000000e+00	0
5596031	7.600562e-01	23
5596025	1.000000e+00	2
5596024	8.881784e-16	50
5596027	6.640945e-01	24
5596026	2.104926e-09	45
5596021	3.245432e-02	32
5596020	1.000000e+00	0
5596017	9.999994e-01	9
5596019	1.000000e+00	4
5596018	1.000000e+00	0
5596012	2.807050e-06	41
5596013	9.999972e-01	10
5596014	1.000000e+00	1
5596015	5.946023e-02	31
5596008	1.000000e+00	4
5596010	1.000000e+00	0
5596011	1.000000e+00	7
5596004	1.000000e+00	0
5596005	1.000000e+00	0
5596006	1.000000e+00	5
5596007	1.000000e+00	2
5596000	1.000000e+00	2
5596001	9.999994e-01	9
5596002	1.000000e+00	3
5595998	3.300224e-03	35
5595997	8.388818e-01	22
5595996	8.881784e-16	50
5595994	8.881784e-16	50
5595993	1.000000e+00	1
5595992	9.675457e-01	19
5595991	3.300224e-03	35
5595990	2.807050e-06	41
5595989	1.000000e+00	0
5595988	1.000000e+00	0
5595987	1.621870e-08	44
5595986	5.946023e-02	31
5595985	8.881784e-16	50
5595984	1.000000e+00	6
5595982	1.000000e+00	4
5595983	1.000000e+00	0
5595980	1.000000e+00	0
5595981	1.854161e-11	47
5595978	1.133316e-12	48
5595979	9.995319e-01	14
5595977	8.881784e-16	50
5595975	2.399438e-01	28
5595972	1.854161e-11	47
5595973	1.000000e+00	0
5595970	1.000000e+00	7
5595971	1.000000e+00	4
5595961	1.000000e+00	0
5595960	1.000000e+00	1
5595963	1.000000e+00	7
5595962	1.000000e+00	4
5595965	1.000000e+00	5
5595967	1.000000e+00	5
5595966	1.000000e+00	2
5595952	1.000000e+00	1
5595955	1.000000e+00	4
5595954	1.133316e-12	48
5595957	1.000000e+00	4
5595958	1.854161e-11	47
5595944	8.881784e-16	50
5595945	1.000000e+00	1
5595946	1.133316e-12	48
5595947	8.881784e-16	50
5595948	7.600562e-01	23
5595949	8.881784e-16	50
5595950	1.000000e+00	0
5595951	1.000000e+00	4
5595936	8.881784e-16	50
5595937	8.881784e-16	50
5595939	1.000000e+00	0
5595940	4.510745e-05	39
5595941	1.854161e-11	47
5595942	1.133316e-12	48
5595943	2.230891e-10	46
5595931	1.000000e+00	5
5595930	4.529710e-14	49
5595929	7.673339e-03	34
5595928	5.561376e-01	25
5595935	1.000000e+00	1
5595934	1.000000e+00	6
5595933	9.999972e-01	10
5595923	1.000000e+00	0
5595922	9.999881e-01	11
5595921	8.881784e-16	50
5595920	1.000000e+00	5
5595927	1.000000e+00	6
5595926	9.999994e-01	9
5595925	1.000000e+00	2
5595924	5.817779e-07	42
5595914	1.621870e-08	44
5595915	1.000000e+00	6
5595912	1.000000e+00	0
5595919	8.986806e-01	21
5595916	9.999972e-01	10
5595917	4.681115e-04	37
5595906	1.000000e+00	0
5595907	8.881784e-16	50
5595904	1.133316e-12	48
5595905	1.000000e+00	4
5595910	9.998471e-01	13
5595911	9.998471e-01	13
5595909	1.000000e+00	3
5595879	1.854161e-11	47
5595876	1.000000e+00	0
5595875	9.999999e-01	8
5595874	1.000000e+00	0
5595872	2.399438e-01	28
5595887	1.000000e+00	2
5595885	8.881784e-16	50
5595884	2.807050e-06	41
5595883	9.999549e-01	12
5595881	1.049339e-07	43
5595894	9.999999e-01	8
5595895	1.000000e+00	2
5595893	1.013194e-01	30
5595890	8.881784e-16	50
5595891	4.529710e-14	49
5595888	2.104926e-09	45
5595902	1.641957e-02	33
5595903	1.301086e-03	36
5595900	6.640945e-01	24
5595898	8.881784e-16	50
5595899	1.000000e+00	6
5595896	1.000000e+00	0
5595845	8.388818e-01	22
5595846	9.923267e-01	17
5595841	1.000000e+00	0
5595840	9.966998e-01	16
5595843	1.000000e+00	2
5595842	1.000000e+00	6
5595853	1.000000e+00	1
5595852	9.405398e-01	20
5595855	1.000000e+00	1
5595854	8.881784e-16	50
5595849	1.000000e+00	6
5595848	2.104926e-09	45
5595851	8.881784e-16	50
5595850	8.881784e-16	50
5595860	9.405398e-01	20
5595861	8.881784e-16	50
5595862	2.104926e-09	45
5595863	7.673339e-03	34
5595856	1.000000e+00	5
5595857	1.000000e+00	7
5595858	7.600562e-01	23
5595859	1.000000e+00	7
5595868	8.881784e-16	50
5595869	9.999999e-01	8
5595871	9.999881e-01	11
5595864	9.999881e-01	11
5595866	4.529710e-14	49
5595867	1.000000e+00	3
5595810	1.013194e-01	30
5595809	9.675457e-01	19
5595808	5.817779e-07	42
5595815	2.807050e-06	41
5595813	2.807050e-06	41
5595812	4.510745e-05	39
5595819	1.000000e+00	2
5595818	8.881784e-16	50
5595817	8.881784e-16	50
5595816	8.881784e-16	50
5595822	1.000000e+00	5
5595821	1.000000e+00	6
5595820	1.000000e+00	5
5595826	2.807050e-06	41
5595830	1.000000e+00	0
5595831	9.998471e-01	13
5595828	1.000000e+00	0
5595829	9.966998e-01	16
5595834	1.133316e-12	48
5595835	1.000000e+00	2
5595832	9.999549e-01	12
5595833	2.807050e-06	41
5595838	1.133316e-12	48
5595839	8.881784e-16	50
5595836	1.000000e+00	5
5595837	1.013194e-01	30
5595777	8.881784e-16	50
5595776	1.000000e+00	0
5595779	1.000000e+00	4
5595783	4.529710e-14	49
5595782	8.881784e-16	50
5595785	1.000000e+00	3
5595784	9.986989e-01	15
5595787	1.000000e+00	1
5595786	1.000000e+00	0
5595789	1.000000e+00	0
5595788	9.995319e-01	14
5595791	5.561376e-01	25
5595790	1.049339e-07	43
5595792	9.999972e-01	10
5595793	8.881784e-16	50
5595794	8.881784e-16	50
5595796	8.986806e-01	21
5595797	9.999549e-01	12
5595798	9.999549e-01	12
5595799	1.000000e+00	0
5595800	8.881784e-16	50
5595802	5.561376e-01	25
5595804	1.000000e+00	2
5595805	1.000000e+00	0
5595806	1.000000e+00	7
5595807	8.881784e-16	50
5595758	1.000000e+00	0
5595759	1.000000e+00	0
5595756	1.000000e+00	7
5595757	8.881784e-16	50
5595754	8.881784e-16	50
5595755	9.999999e-01	8
5595752	8.881784e-16	50
5595750	8.881784e-16	50
5595751	9.999999e-01	8
5595748	4.681115e-04	37
5595749	1.000000e+00	3
5595746	4.510745e-05	39
5595747	1.000000e+00	0
5595744	1.000000e+00	3
5595775	9.986989e-01	15
5595774	9.986989e-01	15
5595773	1.000000e+00	3
5595772	8.881784e-16	50
5595770	8.881784e-16	50
5595769	1.000000e+00	4
5595768	2.230891e-10	46
5595766	1.000000e+00	6
5595765	1.000000e+00	1
5595764	2.807050e-06	41
5595762	1.000000e+00	5
5595761	9.405398e-01	20
5595760	1.000000e+00	1
5595724	1.000000e+00	5
5595727	8.881784e-16	50
5595720	2.104926e-09	45
5595722	1.000000e+00	7
5595723	8.881784e-16	50
5595716	1.013194e-01	30
5595718	9.966998e-01	16
5595719	9.995319e-01	14
5595712	8.881784e-16	50
5595713	1.854161e-11	47
5595714	1.000000e+00	0
5595715	1.000000e+00	2
5595740	1.000000e+00	5
5595743	1.000000e+00	2
5595742	8.388818e-01	22
5595737	4.438624e-01	26
5595736	9.998471e-01	13
5595739	1.000000e+00	0
5595738	8.881784e-16	50
5595735	1.000000e+00	0
5595729	1.000000e+00	1
5595728	9.999549e-01	12
5595731	1.000000e+00	6
5595730	8.881784e-16	50
5595690	8.881784e-16	50
5595691	9.995319e-01	14
5595689	1.000000e+00	1
5595694	4.529710e-14	49
5595695	5.561376e-01	25
5595693	1.000000e+00	1
5595683	1.000000e+00	4
5595680	1.000000e+00	4
5595681	9.999881e-01	11
5595686	1.000000e+00	1
5595684	2.104926e-09	45
5595685	1.000000e+00	2
5595707	1.000000e+00	0
5595706	1.000000e+00	0
5595705	9.986989e-01	15
5595704	8.881784e-16	50
5595711	8.881784e-16	50
5595710	9.999881e-01	11
5595708	3.359055e-01	27
5595699	1.854161e-11	47
5595698	9.999549e-01	12
5595697	1.000000e+00	1
5595703	1.000000e+00	2
5595701	9.999994e-01	9
5595700	1.013194e-01	30
5595656	1.000000e+00	0
5595657	1.000000e+00	0
5595658	2.230891e-10	46
5595659	1.133316e-12	48
5595660	8.881784e-16	50
5595663	8.881784e-16	50
5595648	8.881784e-16	50
5595651	1.854161e-11	47
5595652	9.675457e-01	19
5595653	1.301086e-03	36
5595654	1.000000e+00	6
5595655	4.529710e-14	49
5595673	3.300224e-03	35
5595672	5.946023e-02	31
5595675	4.529710e-14	49
5595674	9.995319e-01	14
5595677	3.245432e-02	32
5595679	8.881784e-16	50
5595678	8.881784e-16	50
5595665	1.854161e-11	47
5595664	8.881784e-16	50
5595666	1.529320e-04	38
5595669	1.000000e+00	4
5595668	9.999999e-01	8
5595671	1.529320e-04	38
5595670	1.854161e-11	47
5596574	1.193067e-05	40
5596575	9.966998e-01	16
5596572	8.881784e-16	50
5596573	1.000000e+00	0
5596570	1.000000e+00	2
5596571	8.388818e-01	22
5596568	8.881784e-16	50
5596566	1.000000e+00	2
5596567	1.000000e+00	0
5596564	7.673339e-03	34
5596563	1.000000e+00	7
5596561	8.881784e-16	50
5596557	8.881784e-16	50
5596556	1.529320e-04	38
5596555	3.300224e-03	35
5596554	9.995319e-01	14
5596552	1.000000e+00	1
5596549	5.946023e-02	31
5596547	1.000000e+00	1
5596546	8.881784e-16	50
5596545	1.854161e-11	47
5596604	8.881784e-16	50
5596605	1.000000e+00	1
5596606	8.881784e-16	50
5596607	4.510745e-05	39
5596600	1.000000e+00	1
5596601	8.881784e-16	50
5596602	8.881784e-16	50
5596603	8.881784e-16	50
5596596	1.000000e+00	0
5596597	4.510745e-05	39
5596598	1.301086e-03	36
5596599	9.999999e-01	8
5596592	1.000000e+00	0
5596593	1.133316e-12	48
5596594	2.807050e-06	41
5596595	8.881784e-16	50
5596589	9.999549e-01	12
5596588	4.529710e-14	49
5596591	9.999994e-01	9
5596590	1.000000e+00	0
5596584	1.000000e+00	5
5596587	1.000000e+00	1
5596586	2.807050e-06	41
5596581	1.000000e+00	7
5596580	2.104926e-09	45
5596583	1.000000e+00	1
5596582	1.000000e+00	3
5596577	9.999994e-01	9
5596576	1.000000e+00	6
5596578	8.881784e-16	50
5596633	1.000000e+00	0
5596638	1.000000e+00	2
5596639	8.881784e-16	50
5596636	8.881784e-16	50
5596637	1.000000e+00	3
5596626	2.104926e-09	45
5596624	1.000000e+00	4
5596630	4.529710e-14	49
5596628	1.000000e+00	0
5596629	4.529710e-14	49
5596619	1.133316e-12	48
5596617	1.000000e+00	0
5596622	1.000000e+00	0
5596621	8.881784e-16	50
5596620	8.881784e-16	50
5596611	1.000000e+00	0
5596610	3.245432e-02	32
5596609	8.881784e-16	50
5596608	1.000000e+00	3
5596615	1.133316e-12	48
5596614	2.807050e-06	41
5596613	8.881784e-16	50
5596612	9.998471e-01	13
5596664	5.561376e-01	25
5596665	1.133316e-12	48
5596666	1.854161e-11	47
5596667	1.000000e+00	4
5596669	4.529710e-14	49
5596670	1.000000e+00	2
5596656	9.966998e-01	16
5596657	1.000000e+00	0
5596658	1.000000e+00	3
5596659	7.673339e-03	34
5596660	1.000000e+00	1
5596661	1.301086e-03	36
5596662	9.995319e-01	14
5596663	4.438624e-01	26
5596648	1.000000e+00	2
5596651	1.529320e-04	38
5596650	9.999972e-01	10
5596653	1.529320e-04	38
5596652	5.946023e-02	31
5596655	3.359055e-01	27
5596641	2.399438e-01	28
5596640	8.881784e-16	50
5596642	9.995319e-01	14
5596644	1.000000e+00	0
5596647	9.966998e-01	16
5596646	1.000000e+00	0
5596439	1.193067e-05	40
5596438	1.529320e-04	38
5596437	2.399438e-01	28
5596435	1.193067e-05	40
5596434	1.000000e+00	0
5596446	9.405398e-01	20
5596445	1.000000e+00	2
5596444	8.881784e-16	50
5596442	8.881784e-16	50
5596441	1.000000e+00	0
5596440	8.881784e-16	50
5596422	1.621870e-08	44
5596423	1.000000e+00	0
5596420	8.881784e-16	50
5596421	1.000000e+00	1
5596418	5.817779e-07	42
5596419	1.000000e+00	5
5596417	1.854161e-11	47
5596430	1.000000e+00	1
5596429	1.193067e-05	40
5596427	2.807050e-06	41
5596424	8.881784e-16	50
5596425	1.000000e+00	1
5596469	6.640945e-01	24
5596468	4.510745e-05	39
5596471	1.000000e+00	0
5596470	8.881784e-16	50
5596465	8.881784e-16	50
5596464	8.881784e-16	50
5596466	1.000000e+00	4
5596476	7.600562e-01	23
5596478	4.510745e-05	39
5596473	1.854161e-11	47
5596472	9.999994e-01	9
5596474	1.000000e+00	7
5596453	8.881784e-16	50
5596449	9.966998e-01	16
5596450	8.881784e-16	50
5596451	4.438624e-01	26
5596460	8.881784e-16	50
5596461	8.881784e-16	50
5596462	1.000000e+00	0
5596463	1.000000e+00	1
5596458	3.245432e-02	32
5596459	8.881784e-16	50
5596499	9.986989e-01	15
5596498	8.881784e-16	50
5596497	1.000000e+00	2
5596503	8.881784e-16	50
5596502	9.966998e-01	16
5596501	9.986989e-01	15
5596500	1.000000e+00	1
5596507	8.986806e-01	21
5596506	9.405398e-01	20
5596505	8.881784e-16	50
5596504	9.999549e-01	12
5596511	1.000000e+00	0
5596510	1.000000e+00	0
5596509	1.000000e+00	0
5596508	4.529710e-14	49
5596480	1.000000e+00	5
5596481	8.881784e-16	50
5596486	1.000000e+00	1
5596485	1.000000e+00	7
5596490	3.245432e-02	32
5596491	9.999549e-01	12
5596488	1.301086e-03	36
5596489	4.681115e-04	37
5596494	8.881784e-16	50
5596495	1.000000e+00	2
5596493	8.881784e-16	50
5596531	1.000000e+00	0
5596530	1.000000e+00	0
5596535	9.999881e-01	11
5596534	8.986806e-01	21
5596537	4.529710e-14	49
5596536	1.000000e+00	0
5596539	8.881784e-16	50
5596538	1.611182e-01	29
5596541	8.881784e-16	50
5596540	8.881784e-16	50
5596543	1.000000e+00	0
5596542	9.966998e-01	16
5596512	1.000000e+00	6
5596515	8.881784e-16	50
5596516	9.999549e-01	12
5596518	9.405398e-01	20
5596519	8.881784e-16	50
5596520	1.000000e+00	5
5596521	6.640945e-01	24
5596523	8.881784e-16	50
5596525	1.000000e+00	4
5596526	1.049339e-07	43
5596527	1.000000e+00	1
5596301	9.999999e-01	8
5596300	8.881784e-16	50
5596303	9.999999e-01	8
5596302	1.000000e+00	6
5596297	8.388818e-01	22
5596299	1.000000e+00	3
5596298	8.881784e-16	50
5596293	1.133316e-12	48
5596292	9.999999e-01	8
5596295	4.529710e-14	49
5596288	8.881784e-16	50
5596291	1.000000e+00	0
5596290	1.000000e+00	0
5596316	1.000000e+00	7
5596317	1.133316e-12	48
5596318	1.000000e+00	0
5596312	9.999994e-01	9
5596313	9.923267e-01	17
5596314	1.000000e+00	1
5596309	9.405398e-01	20
5596310	1.641957e-02	33
5596304	8.881784e-16	50
5596305	2.399438e-01	28
5596306	2.104926e-09	45
5596307	1.621870e-08	44
5596335	1.000000e+00	4
5596334	9.405398e-01	20
5596333	8.881784e-16	50
5596332	1.000000e+00	0
5596330	9.999972e-01	10
5596327	9.999549e-01	12
5596326	3.359055e-01	27
5596325	1.000000e+00	5
5596324	2.807050e-06	41
5596323	4.529710e-14	49
5596322	1.000000e+00	5
5596320	9.999972e-01	10
5596350	1.000000e+00	2
5596348	8.881784e-16	50
5596349	9.999881e-01	11
5596346	2.104926e-09	45
5596347	2.230891e-10	46
5596344	1.000000e+00	3
5596345	8.881784e-16	50
5596342	1.000000e+00	0
5596343	9.995319e-01	14
5596340	1.000000e+00	7
5596341	9.405398e-01	20
5596338	8.881784e-16	50
5596339	1.000000e+00	4
5596337	1.529320e-04	38
5596361	1.000000e+00	2
5596363	2.230891e-10	46
5596362	8.881784e-16	50
5596365	1.000000e+00	0
5596364	4.510745e-05	39
5596366	8.881784e-16	50
5596353	1.000000e+00	1
5596352	2.230891e-10	46
5596355	1.000000e+00	2
5596354	1.641957e-02	33
5596357	1.529320e-04	38
5596356	8.881784e-16	50
5596359	8.881784e-16	50
5596358	8.881784e-16	50
5596376	1.000000e+00	6
5596377	1.854161e-11	47
5596378	8.881784e-16	50
5596380	1.000000e+00	0
5596381	4.529710e-14	49
5596382	1.000000e+00	0
5596383	1.000000e+00	0
5596368	9.835804e-01	18
5596370	1.000000e+00	1
5596372	3.359055e-01	27
5596373	9.835804e-01	18
5596374	9.995319e-01	14
5596375	9.999881e-01	11
5596395	1.000000e+00	1
5596394	1.000000e+00	0
5596393	1.000000e+00	0
5596392	1.000000e+00	0
5596399	9.923267e-01	17
5596398	1.000000e+00	0
5596397	9.999999e-01	8
5596396	9.995319e-01	14
5596386	8.881784e-16	50
5596385	9.966998e-01	16
5596384	1.641957e-02	33
5596391	9.999881e-01	11
5596389	9.999972e-01	10
5596388	8.881784e-16	50
5596411	5.561376e-01	25
5596408	9.986989e-01	15
5596409	8.881784e-16	50
5596414	1.000000e+00	1
5596415	1.000000e+00	3
5596413	8.881784e-16	50
5596402	9.999881e-01	11
5596403	9.835804e-01	18
5596400	2.230891e-10	46
5596401	9.405398e-01	20
5596406	8.881784e-16	50
5596407	1.000000e+00	0
5596404	1.000000e+00	0
5596405	9.999999e-01	8
5596164	1.000000e+00	5
5596165	9.405398e-01	20
5596166	1.000000e+00	4
5596167	5.817779e-07	42
5596160	9.675457e-01	19
5596161	9.998471e-01	13
5596163	1.000000e+00	1
5596172	3.300224e-03	35
5596174	8.881784e-16	50
5596168	8.881784e-16	50
5596169	1.641957e-02	33
5596170	2.807050e-06	41
5596180	5.561376e-01	25
5596183	1.000000e+00	6
5596182	1.000000e+00	6
5596177	4.529710e-14	49
5596176	1.000000e+00	0
5596179	1.000000e+00	0
5596178	1.000000e+00	0
5596189	1.000000e+00	0
5596188	1.000000e+00	1
5596191	1.000000e+00	5
5596190	3.245432e-02	32
5596185	1.000000e+00	2
5596184	2.230891e-10	46
5596186	1.049339e-07	43
5596199	1.000000e+00	6
5596196	1.000000e+00	1
5596197	9.675457e-01	19
5596194	9.999972e-01	10
5596195	1.000000e+00	7
5596192	1.000000e+00	2
5596193	8.881784e-16	50
5596206	8.881784e-16	50
5596207	8.881784e-16	50
5596204	1.000000e+00	0
5596205	1.000000e+00	5
5596202	1.133316e-12	48
5596200	2.807050e-06	41
5596201	4.510745e-05	39
5596215	9.986989e-01	15
5596214	9.999999e-01	8
5596213	1.000000e+00	0
5596212	1.000000e+00	2
5596211	9.923267e-01	17
5596210	1.000000e+00	4
5596209	9.999881e-01	11
5596223	2.807050e-06	41
5596222	1.000000e+00	1
5596221	9.966998e-01	16
5596220	1.000000e+00	0
5596218	1.000000e+00	0
5596216	7.673339e-03	34
5596224	9.999994e-01	9
5596226	1.854161e-11	47
5596227	1.000000e+00	3
5596228	1.000000e+00	4
5596229	8.881784e-16	50
5596230	1.193067e-05	40
5596231	1.000000e+00	1
5596233	1.000000e+00	0
5596234	1.000000e+00	4
5596235	8.388818e-01	22
5596236	1.641957e-02	33
5596237	9.986989e-01	15
5596238	3.359055e-01	27
5596241	1.049339e-07	43
5596240	1.000000e+00	1
5596243	1.133316e-12	48
5596242	3.245432e-02	32
5596247	9.923267e-01	17
5596246	9.966998e-01	16
5596249	1.000000e+00	0
5596248	1.000000e+00	7
5596251	9.835804e-01	18
5596250	8.881784e-16	50
5596253	1.000000e+00	6
5596252	1.000000e+00	7
5596255	1.000000e+00	2
5596258	1.000000e+00	0
5596259	1.000000e+00	5
5596256	8.881784e-16	50
5596257	1.641957e-02	33
5596262	1.133316e-12	48
5596263	1.000000e+00	5
5596260	5.946023e-02	31
5596261	4.529710e-14	49
5596266	1.000000e+00	6
5596267	5.817779e-07	42
5596265	5.817779e-07	42
5596270	1.529320e-04	38
5596268	1.854161e-11	47
5596269	1.000000e+00	0
5596275	9.999881e-01	11
5596274	9.999999e-01	8
5596272	9.998471e-01	13
5596279	1.000000e+00	0
5596278	9.405398e-01	20
5596277	8.881784e-16	50
5596276	1.000000e+00	0
5596283	2.104926e-09	45
5596282	1.000000e+00	0
5596281	1.301086e-03	36
5596287	8.881784e-16	50
5596285	9.835804e-01	18
5596284	1.000000e+00	0
5597112	1.133316e-12	48
5597113	1.611182e-01	29
5597114	1.000000e+00	0
5597115	1.000000e+00	0
5597116	3.245432e-02	32
5597117	8.881784e-16	50
5597118	2.399438e-01	28
5597119	1.000000e+00	1
5597104	8.881784e-16	50
5597105	8.881784e-16	50
5597106	2.104926e-09	45
5597107	9.966998e-01	16
5597108	1.000000e+00	0
5597110	9.998471e-01	13
5597097	1.013194e-01	30
5597096	5.817779e-07	42
5597099	8.881784e-16	50
5597098	8.881784e-16	50
5597100	9.675457e-01	19
5597103	1.000000e+00	0
5597102	4.681115e-04	37
5597089	8.881784e-16	50
5597088	9.999972e-01	10
5597091	9.835804e-01	18
5597090	9.999994e-01	9
5597093	8.881784e-16	50
5597092	6.640945e-01	24
5597094	9.998471e-01	13
5597083	1.641957e-02	33
5597080	2.230891e-10	46
5597086	9.995319e-01	14
5597084	9.999994e-01	9
5597085	1.000000e+00	0
5597075	9.999549e-01	12
5597072	9.999972e-01	10
5597073	4.529710e-14	49
5597078	8.881784e-16	50
5597079	2.104926e-09	45
5597076	1.000000e+00	0
5597077	8.881784e-16	50
5597067	1.000000e+00	0
5597066	8.881784e-16	50
5597065	1.301086e-03	36
5597064	1.000000e+00	0
5597071	1.000000e+00	2
5597070	8.881784e-16	50
5597069	1.133316e-12	48
5597068	1.000000e+00	0
5597058	1.621870e-08	44
5597057	2.230891e-10	46
5597056	9.966998e-01	16
5597063	6.640945e-01	24
5597060	8.881784e-16	50
5597181	9.923267e-01	17
5597182	4.529710e-14	49
5597183	9.999972e-01	10
5597176	9.999972e-01	10
5597177	1.621870e-08	44
5597178	9.999549e-01	12
5597172	1.000000e+00	0
5597173	1.000000e+00	5
5597174	6.640945e-01	24
5597175	1.133316e-12	48
5597168	3.300224e-03	35
5597169	1.301086e-03	36
5597170	1.301086e-03	36
5597171	1.000000e+00	5
5597165	1.000000e+00	5
5597164	4.510745e-05	39
5597167	8.881784e-16	50
5597166	8.881784e-16	50
5597161	8.881784e-16	50
5597160	1.854161e-11	47
5597163	9.405398e-01	20
5597162	8.881784e-16	50
5597156	8.881784e-16	50
5597159	1.000000e+00	7
5597158	8.881784e-16	50
5597153	4.529710e-14	49
5597152	9.966998e-01	16
5597155	1.049339e-07	43
5597154	1.641957e-02	33
5597150	1.000000e+00	1
5597151	9.999972e-01	10
5597148	1.000000e+00	0
5597149	5.946023e-02	31
5597146	4.510745e-05	39
5597147	8.881784e-16	50
5597145	1.000000e+00	6
5597142	1.000000e+00	1
5597143	1.000000e+00	0
5597140	1.000000e+00	4
5597138	5.946023e-02	31
5597139	3.245432e-02	32
5597136	3.300224e-03	35
5597137	1.000000e+00	4
5597135	4.510745e-05	39
5597134	8.881784e-16	50
5597133	9.835804e-01	18
5597132	1.000000e+00	7
5597131	8.881784e-16	50
5597130	2.230891e-10	46
5597129	9.966998e-01	16
5597128	1.000000e+00	2
5597127	9.405398e-01	20
5597126	1.000000e+00	0
5597125	1.000000e+00	1
5597124	8.881784e-16	50
5597123	9.999881e-01	11
5597121	8.986806e-01	21
5597120	9.999549e-01	12
5596977	1.000000e+00	3
5596979	1.000000e+00	0
5596978	8.881784e-16	50
5596981	4.438624e-01	26
5596980	1.000000e+00	0
5596983	8.986806e-01	21
5596982	9.999994e-01	9
5596984	9.999972e-01	10
5596987	8.881784e-16	50
5596986	3.359055e-01	27
5596989	9.998471e-01	13
5596988	1.000000e+00	0
5596991	8.881784e-16	50
5596990	3.300224e-03	35
5596960	8.881784e-16	50
5596961	1.133316e-12	48
5596962	8.881784e-16	50
5596963	1.854161e-11	47
5596965	1.000000e+00	0
5596967	1.000000e+00	0
5596968	1.000000e+00	0
5596969	1.000000e+00	4
5596971	1.000000e+00	0
5596972	9.986989e-01	15
5596973	1.301086e-03	36
5596975	1.000000e+00	5
5596947	9.999994e-01	9
5596945	9.835804e-01	18
5596944	9.999549e-01	12
5596951	5.561376e-01	25
5596950	1.611182e-01	29
5596949	8.881784e-16	50
5596948	1.529320e-04	38
5596955	9.999999e-01	8
5596953	1.000000e+00	1
5596952	1.000000e+00	3
5596959	1.301086e-03	36
5596957	2.104926e-09	45
5596956	8.388818e-01	22
5596930	2.104926e-09	45
5596931	7.600562e-01	23
5596928	8.881784e-16	50
5596929	8.881784e-16	50
5596932	8.881784e-16	50
5596933	1.000000e+00	0
5596938	9.986989e-01	15
5596939	1.000000e+00	0
5596936	1.133316e-12	48
5596942	8.881784e-16	50
5596943	1.000000e+00	0
5596940	9.999994e-01	9
5597045	9.999999e-01	8
5597047	1.133316e-12	48
5597046	1.000000e+00	6
5597041	9.999994e-01	9
5597040	1.000000e+00	0
5597042	1.000000e+00	5
5597053	4.529710e-14	49
5597052	1.000000e+00	0
5597055	1.000000e+00	5
5597054	1.000000e+00	2
5597049	9.923267e-01	17
5597048	9.998471e-01	13
5597050	1.000000e+00	5
5597029	1.000000e+00	1
5597030	1.000000e+00	2
5597024	1.000000e+00	1
5597026	1.000000e+00	0
5597027	3.359055e-01	27
5597036	5.946023e-02	31
5597037	1.000000e+00	5
5597038	1.000000e+00	6
5597039	1.000000e+00	7
5597032	1.013194e-01	30
5597033	9.995319e-01	14
5597034	9.995319e-01	14
5597035	8.881784e-16	50
5597015	1.000000e+00	0
5597014	4.510745e-05	39
5597013	9.999972e-01	10
5597012	8.881784e-16	50
5597011	1.000000e+00	3
5597010	1.000000e+00	6
5597009	9.835804e-01	18
5597008	1.000000e+00	7
5597023	1.013194e-01	30
5597022	1.000000e+00	0
5597021	9.405398e-01	20
5597020	1.000000e+00	4
5597019	8.881784e-16	50
5597018	1.000000e+00	2
5597017	1.000000e+00	0
5597016	9.999549e-01	12
5596998	1.000000e+00	0
5596999	1.000000e+00	6
5596997	1.000000e+00	0
5596995	5.561376e-01	25
5596992	9.999994e-01	9
5597006	1.854161e-11	47
5597007	2.230891e-10	46
5597004	9.966998e-01	16
5597005	1.000000e+00	7
5597002	1.641957e-02	33
5597000	1.000000e+00	2
5597001	8.881784e-16	50
5596843	9.986989e-01	15
5596841	9.835804e-01	18
5596840	1.000000e+00	6
5596847	9.999999e-01	8
5596846	1.611182e-01	29
5596844	1.611182e-01	29
5596835	8.881784e-16	50
5596834	1.000000e+00	2
5596833	8.881784e-16	50
5596832	8.881784e-16	50
5596839	8.388818e-01	22
5596838	1.013194e-01	30
5596837	1.000000e+00	6
5596858	1.000000e+00	0
5596859	2.104926e-09	45
5596857	4.529710e-14	49
5596862	8.881784e-16	50
5596863	9.986989e-01	15
5596860	2.230891e-10	46
5596861	1.000000e+00	2
5596851	9.999999e-01	8
5596848	1.000000e+00	1
5596849	1.000000e+00	3
5596854	1.000000e+00	6
5596855	1.000000e+00	1
5596852	9.986989e-01	15
5596853	5.817779e-07	42
5596809	9.999994e-01	9
5596808	2.230891e-10	46
5596811	8.881784e-16	50
5596810	9.835804e-01	18
5596812	4.510745e-05	39
5596815	8.881784e-16	50
5596814	1.000000e+00	0
5596800	1.000000e+00	4
5596802	1.000000e+00	0
5596805	1.000000e+00	0
5596804	2.807050e-06	41
5596807	8.881784e-16	50
5596806	1.000000e+00	2
5596824	1.000000e+00	0
5596825	5.946023e-02	31
5596826	1.000000e+00	6
5596827	8.881784e-16	50
5596828	4.681115e-04	37
5596829	8.881784e-16	50
5596830	1.621870e-08	44
5596831	1.000000e+00	0
5596816	9.995319e-01	14
5596817	8.881784e-16	50
5596818	1.000000e+00	1
5596819	9.999881e-01	11
5596821	2.104926e-09	45
5596823	5.561376e-01	25
5596911	1.193067e-05	40
5596910	9.986989e-01	15
5596909	1.049339e-07	43
5596906	8.881784e-16	50
5596905	1.049339e-07	43
5596904	8.881784e-16	50
5596903	3.245432e-02	32
5596902	9.999994e-01	9
5596901	1.641957e-02	33
5596900	1.000000e+00	0
5596898	9.835804e-01	18
5596897	1.133316e-12	48
5596896	1.000000e+00	0
5596926	8.881784e-16	50
5596927	9.999999e-01	8
5596924	8.881784e-16	50
5596922	8.881784e-16	50
5596923	1.000000e+00	3
5596921	9.999549e-01	12
5596918	1.000000e+00	0
5596919	1.000000e+00	0
5596917	1.000000e+00	6
5596912	4.529710e-14	49
5596913	9.999999e-01	8
5596877	1.854161e-11	47
5596876	9.998471e-01	13
5596879	8.881784e-16	50
5596878	5.561376e-01	25
5596873	1.000000e+00	2
5596872	1.000000e+00	0
5596875	1.133316e-12	48
5596874	1.000000e+00	2
5596869	1.000000e+00	0
5596868	1.000000e+00	3
5596871	9.998471e-01	13
5596870	3.245432e-02	32
5596865	1.000000e+00	0
5596864	9.999999e-01	8
5596867	1.000000e+00	3
5596866	8.881784e-16	50
5596892	8.881784e-16	50
5596893	2.399438e-01	28
5596894	5.817779e-07	42
5596895	1.000000e+00	4
5596888	6.640945e-01	24
5596889	8.881784e-16	50
5596890	1.000000e+00	0
5596891	1.000000e+00	1
5596884	1.000000e+00	0
5596885	1.000000e+00	0
5596886	4.438624e-01	26
5596887	1.000000e+00	4
5596880	1.854161e-11	47
5596881	8.881784e-16	50
5596882	8.881784e-16	50
5596883	1.000000e+00	0
5596707	1.000000e+00	2
5596704	1.000000e+00	0
5596705	9.999994e-01	9
5596710	2.230891e-10	46
5596711	1.000000e+00	0
5596708	1.000000e+00	0
5596714	8.881784e-16	50
5596715	9.986989e-01	15
5596713	1.000000e+00	1
5596718	1.000000e+00	0
5596719	8.881784e-16	50
5596716	1.000000e+00	7
5596717	1.000000e+00	1
5596723	1.621870e-08	44
5596721	1.621870e-08	44
5596727	1.000000e+00	1
5596726	1.000000e+00	0
5596725	9.999999e-01	8
5596724	1.000000e+00	0
5596731	8.881784e-16	50
5596730	9.999972e-01	10
5596729	9.999994e-01	9
5596728	1.611182e-01	29
5596735	1.013194e-01	30
5596734	1.000000e+00	0
5596733	9.999549e-01	12
5596732	1.301086e-03	36
5596672	1.000000e+00	4
5596673	1.000000e+00	1
5596674	1.000000e+00	3
5596675	9.986989e-01	15
5596676	2.399438e-01	28
5596677	4.529710e-14	49
5596678	2.230891e-10	46
5596679	8.881784e-16	50
5596680	1.000000e+00	1
5596681	1.000000e+00	1
5596682	8.881784e-16	50
5596683	9.986989e-01	15
5596685	9.999549e-01	12
5596686	1.013194e-01	30
5596687	9.999881e-01	11
5596689	1.000000e+00	7
5596688	4.529710e-14	49
5596690	9.998471e-01	13
5596693	1.000000e+00	0
5596692	4.529710e-14	49
5596695	5.817779e-07	42
5596694	9.999994e-01	9
5596697	9.995319e-01	14
5596696	8.881784e-16	50
5596699	8.881784e-16	50
5596701	1.000000e+00	0
5596700	9.999972e-01	10
5596702	9.966998e-01	16
5596774	9.995319e-01	14
5596775	9.999972e-01	10
5596772	1.000000e+00	0
5596773	1.000000e+00	1
5596770	1.133316e-12	48
5596771	1.854161e-11	47
5596768	4.529710e-14	49
5596769	8.881784e-16	50
5596782	1.000000e+00	6
5596783	4.529710e-14	49
5596780	4.529710e-14	49
5596781	1.000000e+00	0
5596778	9.999881e-01	11
5596779	1.000000e+00	1
5596776	1.000000e+00	0
5596791	8.881784e-16	50
5596790	5.817779e-07	42
5596789	2.104926e-09	45
5596788	1.000000e+00	0
5596787	1.000000e+00	4
5596786	9.405398e-01	20
5596785	8.881784e-16	50
5596799	8.881784e-16	50
5596798	1.133316e-12	48
5596796	8.881784e-16	50
5596795	9.923267e-01	17
5596794	9.999881e-01	11
5596793	8.881784e-16	50
5596792	1.000000e+00	5
5596741	7.600562e-01	23
5596742	1.529320e-04	38
5596743	9.999881e-01	11
5596736	4.438624e-01	26
5596737	7.673339e-03	34
5596739	5.817779e-07	42
5596748	1.000000e+00	0
5596749	1.000000e+00	0
5596750	9.999994e-01	9
5596751	5.946023e-02	31
5596745	9.923267e-01	17
5596757	8.881784e-16	50
5596756	1.000000e+00	3
5596759	9.999549e-01	12
5596758	1.000000e+00	5
5596753	5.946023e-02	31
5596752	8.881784e-16	50
5596755	2.230891e-10	46
5596754	1.000000e+00	0
5596765	4.529710e-14	49
5596764	8.881784e-16	50
5596767	9.999999e-01	8
5596766	4.510745e-05	39
5596761	1.000000e+00	3
5596760	1.000000e+00	0
5596763	1.301086e-03	36
5596762	9.999972e-01	10
