# Supplementary material for: Translational Selection Is Ubiquitous in Prokaryotes
Source: PLoS Genet. 2010 Jun 24;6(6):e1001004. doi: 10.1371/journal.pgen.1001004 (PMC2891978; doi:10.1371/journal.pgen.1001004)
Supplement: Dataset S1 — OCU/non-OCU gene calls in 461 Bacterial and Archaeal genomes, and summary tables of genome properties and OCU preferences for specific codons. (4.77 MB ZIP) [file pgen.1001004.s001.zip › Dataset_S1_Bacteria/Campylobacter_curvus_525_92.arff.ocuGenes]

GeneID	signTest_p	ocuProbWinCnt
5406834	4.438624e-01	26
5406304	8.881784e-16	50
5406835	4.529710e-14	49
5406306	1.000000e+00	3
5406832	8.881784e-16	50
5406833	1.000000e+00	3
5406307	3.300224e-03	35
5406838	1.000000e+00	1
5406308	1.000000e+00	0
5406839	1.000000e+00	3
5406309	3.300224e-03	35
5406836	9.999972e-01	10
5406311	7.673339e-03	34
5406837	9.999999e-01	8
5406842	9.999999e-01	8
5406313	9.966998e-01	16
5406843	8.881784e-16	50
5406840	1.000000e+00	6
5406314	5.946023e-02	31
5406841	1.000000e+00	0
5406315	9.966998e-01	16
5406316	1.000000e+00	4
5406847	4.529710e-14	49
5406844	5.561376e-01	25
5406845	8.881784e-16	50
5406319	2.230891e-10	46
5406321	8.881784e-16	50
5406320	9.998471e-01	13
5406323	8.388818e-01	22
5406816	1.000000e+00	1
5406322	9.966998e-01	16
5406325	3.245432e-02	32
5406823	9.998471e-01	13
5406324	1.000000e+00	2
5406821	1.301086e-03	36
5406327	8.388818e-01	22
5406326	3.359055e-01	27
5406820	2.104926e-09	45
5406827	1.000000e+00	6
5406328	1.133316e-12	48
5406826	5.817779e-07	42
5406331	8.881784e-16	50
5406824	1.000000e+00	0
5406333	9.923267e-01	17
5406831	8.388818e-01	22
5406830	1.000000e+00	0
5406829	1.000000e+00	1
5406828	8.881784e-16	50
5406334	4.438624e-01	26
5406800	1.000000e+00	0
5406274	9.999999e-01	8
5406801	9.999972e-01	10
5406275	1.611182e-01	29
5406273	1.133316e-12	48
5406803	9.923267e-01	17
5406278	9.675457e-01	19
5406804	1.133316e-12	48
5406805	1.301086e-03	36
5406279	1.133316e-12	48
5406276	8.881784e-16	50
5406807	1.000000e+00	0
5406277	8.881784e-16	50
5406808	1.133316e-12	48
5406282	8.881784e-16	50
5406283	1.000000e+00	0
5406810	8.881784e-16	50
5406280	8.388818e-01	22
5406281	9.998471e-01	13
5406811	1.133316e-12	48
5406286	5.817779e-07	42
5406812	9.999994e-01	9
5406287	8.881784e-16	50
5406813	9.835804e-01	18
5406814	1.193067e-05	40
5406285	8.881784e-16	50
5406815	1.000000e+00	0
5406785	1.000000e+00	6
5406784	8.881784e-16	50
5406289	4.529710e-14	49
5406787	1.000000e+00	1
5406786	1.000000e+00	0
5406295	1.000000e+00	4
5406789	8.881784e-16	50
5406788	8.881784e-16	50
5406294	6.640945e-01	24
5406791	1.000000e+00	0
5406790	1.000000e+00	1
5406793	1.000000e+00	4
5406299	2.104926e-09	45
5406792	6.640945e-01	24
5406298	1.000000e+00	7
5406795	8.881784e-16	50
5406794	1.000000e+00	3
5406296	7.600562e-01	23
5406797	1.000000e+00	4
5406303	4.529710e-14	49
5406796	9.999549e-01	12
5406302	9.999994e-01	9
5406301	9.966998e-01	16
5406799	9.835804e-01	18
5406798	8.881784e-16	50
5406300	6.640945e-01	24
5406774	8.881784e-16	50
5406244	1.000000e+00	1
5406245	1.000000e+00	7
5406246	1.000000e+00	1
5406772	9.405398e-01	20
5406247	5.561376e-01	25
5406773	2.104926e-09	45
5406770	1.000000e+00	1
5406240	1.000000e+00	0
5406771	1.000000e+00	1
5406241	7.600562e-01	23
5406242	1.641957e-02	33
5406768	1.000000e+00	1
5406769	8.881784e-16	50
5406243	8.881784e-16	50
5406782	1.000000e+00	3
5406783	9.923267e-01	17
5406254	9.835804e-01	18
5406780	1.000000e+00	0
5406778	9.405398e-01	20
5406248	1.000000e+00	4
5406249	1.000000e+00	4
5406779	4.529710e-14	49
5406250	8.881784e-16	50
5406251	8.881784e-16	50
5406261	1.000000e+00	3
5406260	1.000000e+00	3
5406263	1.000000e+00	2
5406757	1.000000e+00	3
5406756	9.923267e-01	17
5406262	8.986806e-01	21
5406257	2.230891e-10	46
5406256	1.193067e-05	40
5406754	1.000000e+00	4
5406259	1.000000e+00	0
5406258	1.000000e+00	4
5406767	8.881784e-16	50
5406269	1.000000e+00	6
5406268	1.000000e+00	0
5406766	1.641957e-02	33
5406271	1.611182e-01	29
5406765	6.640945e-01	24
5406764	2.104926e-09	45
5406270	1.000000e+00	0
5406763	1.000000e+00	3
5406264	1.000000e+00	2
5406762	3.245432e-02	32
5406761	2.807050e-06	41
5406267	1.000000e+00	4
5406266	1.049339e-07	43
5406214	1.000000e+00	0
5406740	1.000000e+00	6
5406215	9.999881e-01	11
5406742	9.999549e-01	12
5406212	9.675457e-01	19
5406743	1.621870e-08	44
5406213	1.301086e-03	36
5406210	4.529710e-14	49
5406736	9.999994e-01	9
5406737	8.881784e-16	50
5406738	1.000000e+00	7
5406739	5.561376e-01	25
5406209	4.529710e-14	49
5406748	1.000000e+00	4
5406222	1.000000e+00	2
5406749	2.104926e-09	45
5406223	1.000000e+00	2
5406220	8.881784e-16	50
5406751	4.681115e-04	37
5406744	1.000000e+00	0
5406218	8.881784e-16	50
5406219	1.000000e+00	6
5406745	1.000000e+00	0
5406216	8.986806e-01	21
5406217	4.438624e-01	26
5406747	3.359055e-01	27
5406231	4.529710e-14	49
5406724	4.529710e-14	49
5406230	8.881784e-16	50
5406228	1.000000e+00	1
5406721	1.133316e-12	48
5406227	9.966998e-01	16
5406720	8.881784e-16	50
5406225	1.000000e+00	0
5406224	9.999972e-01	10
5406733	1.529320e-04	38
5406239	8.881784e-16	50
5406238	1.000000e+00	0
5406732	1.049339e-07	43
5406237	8.881784e-16	50
5406735	2.230891e-10	46
5406734	9.999549e-01	12
5406236	8.881784e-16	50
5406729	1.000000e+00	4
5406235	2.807050e-06	41
5406234	1.000000e+00	2
5406728	1.133316e-12	48
5406731	2.230891e-10	46
5406233	8.881784e-16	50
5406730	1.000000e+00	5
5406441	1.000000e+00	1
5406971	1.854161e-11	47
5406440	8.881784e-16	50
5406970	1.000000e+00	5
5406969	1.000000e+00	6
5406968	1.133316e-12	48
5406442	8.388818e-01	22
5406445	3.245432e-02	32
5406974	9.966998e-01	16
5406447	5.946023e-02	31
5406446	8.881784e-16	50
5406972	4.681115e-04	37
5406963	4.529710e-14	49
5406433	4.529710e-14	49
5406962	8.881784e-16	50
5406961	8.881784e-16	50
5406435	4.529710e-14	49
5406434	8.881784e-16	50
5406960	1.000000e+00	2
5406437	2.399438e-01	28
5406967	8.881784e-16	50
5406436	2.104926e-09	45
5406966	8.881784e-16	50
5406965	9.998471e-01	13
5406439	8.881784e-16	50
5406438	1.000000e+00	1
5406954	1.000000e+00	0
5406456	8.881784e-16	50
5406457	1.000000e+00	6
5406955	3.300224e-03	35
5406458	8.881784e-16	50
5406459	3.245432e-02	32
5406460	7.673339e-03	34
5406958	8.881784e-16	50
5406959	1.000000e+00	1
5406462	7.673339e-03	34
5406956	1.000000e+00	3
5406957	9.675457e-01	19
5406946	8.881784e-16	50
5406448	4.510745e-05	39
5406449	1.000000e+00	0
5406947	8.881784e-16	50
5406450	9.995319e-01	14
5406945	1.000000e+00	0
5406451	1.621870e-08	44
5406950	1.000000e+00	7
5406453	8.881784e-16	50
5406951	1.000000e+00	1
5406948	4.681115e-04	37
5406454	9.995319e-01	14
5406455	9.999999e-01	8
5406949	9.999549e-01	12
5406937	2.104926e-09	45
5406411	1.000000e+00	0
5406410	1.000000e+00	5
5406939	9.998471e-01	13
5406408	1.000000e+00	1
5406938	8.388818e-01	22
5406415	1.000000e+00	0
5406941	1.000000e+00	6
5406940	8.881784e-16	50
5406414	1.049339e-07	43
5406943	8.881784e-16	50
5406413	1.000000e+00	0
5406942	1.000000e+00	3
5406412	1.301086e-03	36
5406929	8.986806e-01	21
5406402	1.000000e+00	1
5406928	9.986989e-01	15
5406931	8.881784e-16	50
5406401	1.611182e-01	29
5406930	1.000000e+00	1
5406400	8.881784e-16	50
5406933	9.986989e-01	15
5406932	9.999881e-01	11
5406406	2.230891e-10	46
5406405	8.881784e-16	50
5406934	9.986989e-01	15
5406404	1.000000e+00	0
5406920	1.000000e+00	3
5406426	1.000000e+00	0
5406427	1.000000e+00	1
5406921	1.000000e+00	7
5406922	9.835804e-01	18
5406424	9.999994e-01	9
5406923	1.000000e+00	1
5406430	1.000000e+00	0
5406924	8.986806e-01	21
5406925	1.000000e+00	1
5406428	1.000000e+00	0
5406926	1.000000e+00	0
5406429	8.881784e-16	50
5406927	5.817779e-07	42
5406912	1.000000e+00	0
5406418	3.300224e-03	35
5406416	1.133316e-12	48
5406914	2.104926e-09	45
5406417	1.000000e+00	1
5406915	4.510745e-05	39
5406916	8.881784e-16	50
5406917	9.995319e-01	14
5406918	8.881784e-16	50
5406420	2.230891e-10	46
5406919	1.000000e+00	7
5406421	8.881784e-16	50
5406381	1.000000e+00	0
5406911	1.000000e+00	5
5406910	1.000000e+00	1
5406382	8.881784e-16	50
5406908	9.999549e-01	12
5406907	4.529710e-14	49
5406376	8.881784e-16	50
5406905	4.510745e-05	39
5406379	1.000000e+00	2
5406904	8.881784e-16	50
5406378	8.881784e-16	50
5406373	9.675457e-01	19
5406903	5.946023e-02	31
5406902	1.000000e+00	2
5406372	8.881784e-16	50
5406901	1.000000e+00	1
5406375	1.133316e-12	48
5406900	2.104926e-09	45
5406374	1.000000e+00	4
5406899	5.561376e-01	25
5406369	8.881784e-16	50
5406898	1.000000e+00	1
5406368	1.000000e+00	0
5406371	2.399438e-01	28
5406897	1.000000e+00	4
5406370	9.405398e-01	20
5406894	1.000000e+00	1
5406396	1.000000e+00	0
5406397	1.000000e+00	0
5406895	4.438624e-01	26
5406398	9.986989e-01	15
5406893	1.000000e+00	1
5406392	8.881784e-16	50
5406891	1.000000e+00	0
5406888	1.000000e+00	0
5406394	9.999994e-01	9
5406395	1.000000e+00	0
5406889	1.301086e-03	36
5406388	1.854161e-11	47
5406886	8.881784e-16	50
5406389	2.104926e-09	45
5406390	1.000000e+00	2
5406884	1.000000e+00	2
5406391	1.193067e-05	40
5406885	8.881784e-16	50
5406384	3.359055e-01	27
5406883	9.999999e-01	8
5406385	8.881784e-16	50
5406386	9.675457e-01	19
5406880	1.000000e+00	4
5406881	1.000000e+00	0
5406351	1.000000e+00	1
5406877	2.230891e-10	46
5406350	2.807050e-06	41
5406876	1.000000e+00	1
5406349	1.000000e+00	4
5406879	2.807050e-06	41
5406878	1.193067e-05	40
5406873	9.675457e-01	19
5406346	9.999999e-01	8
5406872	1.000000e+00	6
5406345	1.000000e+00	6
5406875	1.000000e+00	6
5406344	1.000000e+00	0
5406343	1.000000e+00	4
5406869	1.000000e+00	0
5406342	5.946023e-02	31
5406341	1.000000e+00	7
5406871	1.000000e+00	7
5406340	8.881784e-16	50
5406870	1.000000e+00	2
5406339	8.881784e-16	50
5406865	1.000000e+00	1
5406864	1.000000e+00	0
5406338	4.529710e-14	49
5406337	8.881784e-16	50
5406867	1.000000e+00	3
5406866	8.881784e-16	50
5406336	1.000000e+00	0
5406366	1.301086e-03	36
5406860	1.049339e-07	43
5406367	1.529320e-04	38
5406861	1.621870e-08	44
5406364	1.000000e+00	4
5406862	9.923267e-01	17
5406863	8.881784e-16	50
5406365	5.817779e-07	42
5406856	1.013194e-01	30
5406857	1.000000e+00	5
5406360	8.881784e-16	50
5406858	1.193067e-05	40
5406859	8.881784e-16	50
5406361	8.881784e-16	50
5406852	9.999549e-01	12
5406358	1.529320e-04	38
5406359	2.807050e-06	41
5406853	8.881784e-16	50
5406356	9.999549e-01	12
5406854	1.611182e-01	29
5406357	1.000000e+00	2
5406855	9.999999e-01	8
5406848	9.405398e-01	20
5406354	4.529710e-14	49
5406849	1.000000e+00	6
5406355	2.230891e-10	46
5406352	6.640945e-01	24
5406850	1.000000e+00	0
5406579	4.529710e-14	49
5407073	1.854161e-11	47
5406578	8.881784e-16	50
5406577	1.000000e+00	0
5407074	9.999549e-01	12
5406576	9.999999e-01	8
5407077	2.807050e-06	41
5406583	1.301086e-03	36
5407076	1.000000e+00	0
5406582	1.000000e+00	6
5406581	9.923267e-01	17
5407078	9.986989e-01	15
5406587	4.529710e-14	49
5407081	1.000000e+00	5
5407080	9.405398e-01	20
5406586	9.999972e-01	10
5406585	1.000000e+00	5
5407083	2.399438e-01	28
5407082	1.000000e+00	2
5406584	9.998471e-01	13
5406591	1.000000e+00	0
5407085	2.104926e-09	45
5406590	1.000000e+00	0
5407084	7.600562e-01	23
5406589	1.000000e+00	0
5407087	1.000000e+00	2
5406588	4.529710e-14	49
5407086	1.049339e-07	43
5406562	1.301086e-03	36
5406563	8.881784e-16	50
5407089	1.854161e-11	47
5407090	1.000000e+00	1
5406560	8.986806e-01	21
5407091	8.881784e-16	50
5407092	9.999994e-01	9
5407093	4.438624e-01	26
5406567	8.881784e-16	50
5406564	4.681115e-04	37
5407095	8.881784e-16	50
5406565	1.000000e+00	0
5406570	8.881784e-16	50
5406571	9.999972e-01	10
5407097	9.999999e-01	8
5406568	8.881784e-16	50
5407098	1.000000e+00	2
5407099	1.854161e-11	47
5406569	8.881784e-16	50
5407100	9.999999e-01	8
5407101	1.049339e-07	43
5406575	4.529710e-14	49
5407102	1.621870e-08	44
5406572	8.881784e-16	50
5406573	1.621870e-08	44
5407103	1.000000e+00	6
5406545	1.000000e+00	7
5407043	9.999999e-01	8
5407042	1.000000e+00	5
5406544	8.881784e-16	50
5407041	4.438624e-01	26
5406547	3.359055e-01	27
5406546	8.881784e-16	50
5406549	7.600562e-01	23
5407047	6.640945e-01	24
5407046	9.986989e-01	15
5406548	1.000000e+00	7
5407045	4.529710e-14	49
5406550	3.300224e-03	35
5407044	1.000000e+00	3
5407051	8.881784e-16	50
5406553	8.881784e-16	50
5407050	8.881784e-16	50
5406554	9.995319e-01	14
5407055	1.529320e-04	38
5406557	9.999549e-01	12
5406556	8.881784e-16	50
5407054	1.000000e+00	1
5407053	5.561376e-01	25
5406558	1.000000e+00	6
5407052	4.510745e-05	39
5406528	6.640945e-01	24
5407059	9.999549e-01	12
5406529	1.641957e-02	33
5407056	1.013194e-01	30
5406530	4.438624e-01	26
5407057	1.000000e+00	1
5406531	9.995319e-01	14
5406532	9.405398e-01	20
5407062	9.999881e-01	11
5407063	4.529710e-14	49
5406533	9.923267e-01	17
5407060	8.881784e-16	50
5406534	8.881784e-16	50
5407061	9.999881e-01	11
5406536	1.000000e+00	3
5407066	1.000000e+00	1
5407067	1.133316e-12	48
5406538	4.529710e-14	49
5407064	9.998471e-01	13
5407065	1.133316e-12	48
5406539	5.946023e-02	31
5407070	1.000000e+00	2
5406540	9.998471e-01	13
5407071	1.000000e+00	5
5406541	1.000000e+00	3
5406542	1.013194e-01	30
5406543	8.881784e-16	50
5407069	9.998471e-01	13
5406519	1.000000e+00	0
5407013	9.675457e-01	19
5406518	1.000000e+00	1
5407015	9.999972e-01	10
5406517	1.000000e+00	3
5406516	1.000000e+00	1
5407014	1.000000e+00	0
5406515	1.000000e+00	3
5407009	8.881784e-16	50
5407008	4.438624e-01	26
5406513	1.000000e+00	5
5407011	4.529710e-14	49
5406512	5.817779e-07	42
5407010	1.000000e+00	4
5406527	1.000000e+00	2
5406526	1.000000e+00	5
5407020	1.641957e-02	33
5407023	1.000000e+00	7
5406525	6.640945e-01	24
5406524	1.133316e-12	48
5407022	1.000000e+00	5
5406523	9.986989e-01	15
5407017	9.999999e-01	8
5407016	9.999999e-01	8
5407019	9.995319e-01	14
5406521	9.405398e-01	20
5407018	1.000000e+00	5
5406520	1.000000e+00	1
5407028	1.000000e+00	2
5406502	9.999881e-01	11
5407029	1.000000e+00	3
5406503	1.000000e+00	2
5407031	1.000000e+00	1
5406501	1.529320e-04	38
5407024	8.881784e-16	50
5406498	1.000000e+00	0
5407025	1.301086e-03	36
5406496	1.133316e-12	48
5407026	1.133316e-12	48
5406497	1.000000e+00	4
5407027	9.999999e-01	8
5407036	1.000000e+00	2
5406510	9.999881e-01	11
5407037	9.998471e-01	13
5407038	1.000000e+00	2
5406508	3.245432e-02	32
5406509	8.881784e-16	50
5407039	1.000000e+00	0
5406506	4.529710e-14	49
5407032	8.881784e-16	50
5407033	1.000000e+00	2
5406507	1.000000e+00	0
5406504	5.946023e-02	31
5407034	1.000000e+00	3
5406505	1.000000e+00	3
5406983	1.000000e+00	0
5406485	4.529710e-14	49
5406487	6.640945e-01	24
5406981	1.000000e+00	4
5406486	3.300224e-03	35
5406980	1.000000e+00	0
5406481	9.986989e-01	15
5406979	9.998471e-01	13
5406978	8.881784e-16	50
5406480	9.835804e-01	18
5406483	1.000000e+00	1
5406977	9.675457e-01	19
5406976	9.835804e-01	18
5406482	1.000000e+00	0
5406492	9.999972e-01	10
5406495	2.807050e-06	41
5406989	1.193067e-05	40
5406489	1.000000e+00	1
5406987	9.999999e-01	8
5406488	1.000000e+00	0
5406985	2.104926e-09	45
5406490	8.881784e-16	50
5406984	1.301086e-03	36
5406468	9.999549e-01	12
5406998	8.881784e-16	50
5406999	8.881784e-16	50
5406469	8.881784e-16	50
5406470	1.000000e+00	1
5406996	7.600562e-01	23
5406997	1.000000e+00	3
5406471	2.807050e-06	41
5406994	1.000000e+00	0
5406464	1.133316e-12	48
5406995	9.999881e-01	11
5406466	8.881784e-16	50
5406993	1.133316e-12	48
5406467	1.301086e-03	36
5407007	9.999999e-01	8
5406477	1.000000e+00	2
5407002	4.510745e-05	39
5406472	8.881784e-16	50
5406473	4.529710e-14	49
5407003	1.000000e+00	7
5407000	1.000000e+00	7
5406474	1.000000e+00	4
5407001	9.999999e-01	8
5406475	9.999994e-01	9
5406714	9.998471e-01	13
5407208	4.529710e-14	49
5407209	1.000000e+00	4
5406715	1.000000e+00	7
5406712	9.999994e-01	9
5407210	1.000000e+00	5
5406713	1.000000e+00	0
5407211	1.133316e-12	48
5406718	8.881784e-16	50
5407212	1.193067e-05	40
5406719	1.000000e+00	5
5407213	2.807050e-06	41
5406716	1.000000e+00	6
5407214	5.561376e-01	25
5407215	8.881784e-16	50
5406717	1.133316e-12	48
5406706	1.000000e+00	7
5407200	7.600562e-01	23
5406707	1.000000e+00	0
5407201	1.193067e-05	40
5407202	1.854161e-11	47
5406704	1.000000e+00	0
5407203	1.193067e-05	40
5407204	8.881784e-16	50
5407205	1.621870e-08	44
5406711	9.923267e-01	17
5406708	2.399438e-01	28
5407206	8.881784e-16	50
5406709	8.881784e-16	50
5407207	8.881784e-16	50
5406699	2.230891e-10	46
5407225	1.000000e+00	0
5407224	8.881784e-16	50
5406698	8.881784e-16	50
5407227	8.881784e-16	50
5406697	9.998471e-01	13
5407226	4.529710e-14	49
5406703	5.561376e-01	25
5407229	1.133316e-12	48
5407228	4.510745e-05	39
5406702	2.104926e-09	45
5406701	8.881784e-16	50
5407231	8.881784e-16	50
5406700	4.681115e-04	37
5407217	2.399438e-01	28
5406690	7.600562e-01	23
5407216	8.881784e-16	50
5407219	8.881784e-16	50
5406689	9.999999e-01	8
5406688	2.230891e-10	46
5407218	9.923267e-01	17
5406695	1.000000e+00	0
5406694	1.854161e-11	47
5407220	1.000000e+00	0
5406693	1.641957e-02	33
5407223	1.000000e+00	7
5406692	1.621870e-08	44
5407222	8.881784e-16	50
5407178	1.854161e-11	47
5406680	3.359055e-01	27
5406681	9.995319e-01	14
5407179	4.529710e-14	49
5406682	4.529710e-14	49
5406683	4.529710e-14	49
5407177	9.966998e-01	16
5406684	1.000000e+00	0
5407182	1.000000e+00	2
5407183	1.000000e+00	2
5406685	9.999994e-01	9
5407181	1.000000e+00	4
5406687	9.675457e-01	19
5407170	9.999549e-01	12
5406672	1.000000e+00	4
5407171	8.881784e-16	50
5407168	1.000000e+00	0
5406674	8.881784e-16	50
5407169	1.641957e-02	33
5406675	8.881784e-16	50
5407174	1.000000e+00	7
5406676	1.000000e+00	0
5407175	1.000000e+00	7
5406677	9.995319e-01	14
5406678	3.245432e-02	32
5407172	9.986989e-01	15
5406679	1.000000e+00	0
5407173	8.881784e-16	50
5406665	1.000000e+00	0
5406664	4.529710e-14	49
5407194	1.301086e-03	36
5406667	8.881784e-16	50
5407193	1.000000e+00	2
5406666	8.881784e-16	50
5407192	1.000000e+00	1
5406669	1.854161e-11	47
5407198	8.881784e-16	50
5406668	8.881784e-16	50
5406671	8.881784e-16	50
5407197	8.881784e-16	50
5407196	6.640945e-01	24
5406670	8.881784e-16	50
5406657	8.881784e-16	50
5407187	1.000000e+00	0
5407185	1.000000e+00	0
5406658	8.881784e-16	50
5407184	2.399438e-01	28
5407191	4.529710e-14	49
5406661	1.000000e+00	0
5407190	1.000000e+00	0
5407189	4.529710e-14	49
5406663	6.640945e-01	24
5407188	1.000000e+00	0
5407148	1.000000e+00	0
5407149	8.881784e-16	50
5406655	8.881784e-16	50
5406652	1.000000e+00	0
5406653	9.999999e-01	8
5406650	8.881784e-16	50
5407145	7.600562e-01	23
5406648	1.000000e+00	2
5407146	1.000000e+00	0
5407147	1.000000e+00	1
5407140	1.000000e+00	6
5406647	9.999549e-01	12
5407142	2.807050e-06	41
5406644	5.561376e-01	25
5406645	9.999994e-01	9
5407143	3.359055e-01	27
5406642	1.000000e+00	0
5407136	9.998471e-01	13
5406643	5.561376e-01	25
5407137	1.611182e-01	29
5406640	8.881784e-16	50
5407139	1.000000e+00	1
5406641	8.881784e-16	50
5406639	8.881784e-16	50
5407165	3.359055e-01	27
5407164	5.561376e-01	25
5407167	9.923267e-01	17
5406637	8.881784e-16	50
5407166	8.881784e-16	50
5407161	1.000000e+00	0
5406635	4.681115e-04	37
5407160	4.681115e-04	37
5406634	9.405398e-01	20
5406633	1.133316e-12	48
5407163	1.133316e-12	48
5406632	5.817779e-07	42
5406631	1.000000e+00	1
5407157	1.000000e+00	1
5406629	1.000000e+00	0
5407159	1.000000e+00	4
5406628	1.133316e-12	48
5406627	8.881784e-16	50
5407153	9.999999e-01	8
5407152	1.000000e+00	0
5406626	1.000000e+00	5
5406625	8.388818e-01	22
5407155	1.301086e-03	36
5407154	1.000000e+00	6
5406620	1.000000e+00	0
5407118	1.193067e-05	40
5406621	8.881784e-16	50
5407119	9.675457e-01	19
5407116	7.600562e-01	23
5406622	1.000000e+00	2
5407117	9.999881e-01	11
5406623	1.000000e+00	0
5406616	1.000000e+00	2
5407114	8.388818e-01	22
5406617	8.881784e-16	50
5407112	1.133316e-12	48
5406618	1.000000e+00	5
5407113	5.817779e-07	42
5406619	1.193067e-05	40
5406612	6.640945e-01	24
5407110	8.881784e-16	50
5407111	5.946023e-02	31
5406613	1.000000e+00	1
5406614	3.300224e-03	35
5407108	1.000000e+00	2
5406615	8.881784e-16	50
5407106	1.000000e+00	1
5406609	9.999972e-01	10
5407107	9.999881e-01	11
5406610	1.000000e+00	6
5407104	9.995319e-01	14
5406611	1.000000e+00	1
5407135	9.999999e-01	8
5406605	3.245432e-02	32
5406604	9.999999e-01	8
5406607	9.998471e-01	13
5407133	8.881784e-16	50
5406606	1.854161e-11	47
5407132	1.000000e+00	6
5407131	8.881784e-16	50
5406600	9.999999e-01	8
5407130	9.923267e-01	17
5406603	9.998471e-01	13
5407129	5.946023e-02	31
5406602	8.881784e-16	50
5407128	8.881784e-16	50
5407127	8.881784e-16	50
5406596	1.000000e+00	0
5407126	4.529710e-14	49
5407125	7.600562e-01	23
5407124	1.000000e+00	6
5406598	1.000000e+00	0
5407123	2.104926e-09	45
5406592	8.881784e-16	50
5407122	1.000000e+00	5
5407121	1.000000e+00	6
5406595	9.986989e-01	15
5406594	1.000000e+00	5
5407120	1.000000e+00	6
5407317	4.529710e-14	49
5407312	9.999994e-01	9
5407313	9.999549e-01	12
5407314	1.611182e-01	29
5407315	1.133316e-12	48
5407324	1.000000e+00	1
5407325	1.000000e+00	5
5407327	1.000000e+00	0
5407320	5.946023e-02	31
5407321	8.388818e-01	22
5407322	9.923267e-01	17
5407323	8.986806e-01	21
5407301	1.000000e+00	0
5407303	1.000000e+00	0
5407302	1.000000e+00	0
5407297	3.359055e-01	27
5407296	8.881784e-16	50
5407299	7.600562e-01	23
5407298	1.301086e-03	36
5407309	8.388818e-01	22
5407308	1.621870e-08	44
5407311	1.193067e-05	40
5407310	7.600562e-01	23
5407305	9.999999e-01	8
5407304	6.640945e-01	24
5407306	1.000000e+00	2
5407350	9.999994e-01	9
5407351	1.000000e+00	6
5407348	1.000000e+00	1
5407349	1.000000e+00	5
5407346	8.388818e-01	22
5407347	1.049339e-07	43
5407344	1.854161e-11	47
5407345	1.000000e+00	3
5407359	3.245432e-02	32
5407356	8.881784e-16	50
5407357	5.946023e-02	31
5407354	1.000000e+00	7
5407355	8.881784e-16	50
5407352	8.881784e-16	50
5407353	9.999549e-01	12
5407335	1.641957e-02	33
5407334	1.000000e+00	3
5407333	1.000000e+00	2
5407332	8.986806e-01	21
5407330	4.681115e-04	37
5407329	8.881784e-16	50
5407328	1.621870e-08	44
5407343	1.193067e-05	40
5407342	9.835804e-01	18
5407341	8.881784e-16	50
5407340	1.000000e+00	1
5407339	9.999994e-01	9
5407338	7.673339e-03	34
5407336	4.438624e-01	26
5407248	9.405398e-01	20
5407249	9.999881e-01	11
5407250	8.881784e-16	50
5407251	1.621870e-08	44
5407252	1.133316e-12	48
5407255	8.881784e-16	50
5407257	1.000000e+00	4
5407258	8.881784e-16	50
5407263	1.000000e+00	4
5407233	6.640945e-01	24
5407232	8.881784e-16	50
5407235	8.881784e-16	50
5407234	1.000000e+00	0
5407237	5.946023e-02	31
5407236	1.000000e+00	0
5407239	8.388818e-01	22
5407238	9.999999e-01	8
5407241	1.000000e+00	1
5407243	2.807050e-06	41
5407242	8.881784e-16	50
5407244	1.000000e+00	6
5407247	1.000000e+00	7
5407246	9.999999e-01	8
5407282	9.405398e-01	20
5407283	8.881784e-16	50
5407280	1.000000e+00	6
5407281	1.000000e+00	1
5407287	1.000000e+00	2
5407285	1.000000e+00	1
5407290	8.881784e-16	50
5407291	1.049339e-07	43
5407289	9.923267e-01	17
5407294	1.301086e-03	36
5407292	5.561376e-01	25
5407293	1.611182e-01	29
5407267	9.966998e-01	16
5407266	8.881784e-16	50
5407265	8.881784e-16	50
5407264	1.000000e+00	4
5407271	1.049339e-07	43
5407270	4.510745e-05	39
5407269	9.999994e-01	9
5407268	9.999549e-01	12
5407275	8.881784e-16	50
5407274	8.881784e-16	50
5407273	9.999549e-01	12
5407272	9.995319e-01	14
5407279	4.529710e-14	49
5407278	9.835804e-01	18
5407277	9.999881e-01	11
5407276	9.999999e-01	8
5405903	4.529710e-14	49
5407453	1.000000e+00	0
5407452	1.000000e+00	4
5405902	8.881784e-16	50
5405901	9.998471e-01	13
5407455	8.881784e-16	50
5405900	8.881784e-16	50
5405899	4.438624e-01	26
5405898	8.388818e-01	22
5405897	1.301086e-03	36
5407451	8.881784e-16	50
5405896	9.999999e-01	8
5407450	1.000000e+00	1
5405895	9.999881e-01	11
5407445	4.529710e-14	49
5405894	1.000000e+00	7
5407444	1.000000e+00	5
5405893	9.966998e-01	16
5407447	8.881784e-16	50
5407446	8.881784e-16	50
5405892	8.881784e-16	50
5405891	5.817779e-07	42
5407441	1.000000e+00	0
5405890	1.621870e-08	44
5407440	8.388818e-01	22
5405889	1.000000e+00	5
5407443	5.946023e-02	31
5407436	4.529710e-14	49
5405918	1.000000e+00	1
5405919	1.049339e-07	43
5407437	1.000000e+00	3
5407438	1.621870e-08	44
5405916	1.000000e+00	0
5405917	9.999994e-01	9
5407432	9.675457e-01	19
5405915	8.881784e-16	50
5405912	7.600562e-01	23
5407434	1.000000e+00	7
5405913	9.999881e-01	11
5407435	8.881784e-16	50
5407428	9.999999e-01	8
5405910	8.881784e-16	50
5405911	8.388818e-01	22
5407429	1.000000e+00	0
5405908	1.621870e-08	44
5407430	1.000000e+00	0
5407431	8.986806e-01	21
5405909	2.230891e-10	46
5405906	1.000000e+00	0
5407424	1.000000e+00	5
5405907	8.986806e-01	21
5407425	1.000000e+00	7
5407426	4.510745e-05	39
5405904	1.000000e+00	4
5405905	1.000000e+00	2
5407427	1.301086e-03	36
5407487	1.641957e-02	33
5405932	9.999881e-01	11
5407486	1.621870e-08	44
5405935	8.881784e-16	50
5407485	1.000000e+00	0
5407484	1.000000e+00	0
5405934	1.000000e+00	6
5405929	4.529710e-14	49
5407483	1.611182e-01	29
5407482	1.641957e-02	33
5405928	9.999994e-01	9
5405931	9.966998e-01	16
5407481	9.675457e-01	19
5407480	1.000000e+00	7
5405930	1.000000e+00	1
5405925	1.000000e+00	7
5407479	9.999999e-01	8
5405924	9.995319e-01	14
5407478	9.675457e-01	19
5407477	5.561376e-01	25
5405927	1.000000e+00	0
5407476	1.000000e+00	1
5405926	6.640945e-01	24
5405921	9.986989e-01	15
5405920	1.000000e+00	2
5407474	8.881784e-16	50
5405923	8.881784e-16	50
5407472	8.881784e-16	50
5405922	1.000000e+00	7
5405948	1.000000e+00	7
5407470	9.999999e-01	8
5405949	8.881784e-16	50
5407471	1.000000e+00	0
5407468	1.000000e+00	5
5407469	1.000000e+00	0
5405951	7.673339e-03	34
5407466	9.999994e-01	9
5407467	8.388818e-01	22
5405945	5.817779e-07	42
5405946	1.133316e-12	48
5407464	1.133316e-12	48
5405947	1.641957e-02	33
5407465	1.000000e+00	4
5407462	9.999881e-01	11
5407463	8.388818e-01	22
5407460	1.000000e+00	1
5405942	8.881784e-16	50
5405943	1.000000e+00	0
5407461	9.923267e-01	17
5407458	1.000000e+00	6
5405936	9.999994e-01	9
5407459	1.000000e+00	0
5407456	9.999881e-01	11
5407457	9.999549e-01	12
5405939	1.193067e-05	40
5407384	9.675457e-01	19
5407387	2.230891e-10	46
5407386	1.611182e-01	29
5407389	9.999881e-01	11
5407388	1.000000e+00	1
5407391	1.000000e+00	0
5407390	8.881784e-16	50
5407377	1.000000e+00	4
5407376	1.193067e-05	40
5407379	4.529710e-14	49
5407378	8.881784e-16	50
5407381	2.104926e-09	45
5407380	1.000000e+00	1
5407383	4.529710e-14	49
5407382	9.995319e-01	14
5407368	9.999881e-01	11
5407370	1.000000e+00	7
5407371	8.881784e-16	50
5407372	1.049339e-07	43
5407375	8.881784e-16	50
5407361	1.621870e-08	44
5407362	8.881784e-16	50
5407363	1.000000e+00	3
5407364	8.881784e-16	50
5407365	2.230891e-10	46
5407366	1.000000e+00	3
5407367	8.881784e-16	50
5405865	9.999972e-01	10
5407418	1.000000e+00	6
5405864	9.999881e-01	11
5407417	9.999999e-01	8
5405867	1.000000e+00	1
5407416	1.854161e-11	47
5405866	1.000000e+00	0
5405869	1.000000e+00	3
5407423	1.854161e-11	47
5405868	1.000000e+00	1
5407422	1.000000e+00	0
5405871	1.193067e-05	40
5405870	9.999972e-01	10
5407411	2.230891e-10	46
5405859	1.000000e+00	0
5405858	1.000000e+00	2
5407408	1.193067e-05	40
5407415	8.881784e-16	50
5405861	8.881784e-16	50
5407414	1.133316e-12	48
5405860	2.399438e-01	28
5405863	8.881784e-16	50
5405862	4.529710e-14	49
5407412	8.881784e-16	50
5405880	8.881784e-16	50
5407402	8.881784e-16	50
5405881	3.359055e-01	27
5407403	1.641957e-02	33
5407400	9.999549e-01	12
5405882	1.000000e+00	3
5407401	6.640945e-01	24
5407406	8.881784e-16	50
5405885	1.000000e+00	1
5405886	8.881784e-16	50
5407404	9.995319e-01	14
5405887	1.000000e+00	3
5407405	1.000000e+00	7
5405872	8.986806e-01	21
5407394	1.049339e-07	43
5407395	1.000000e+00	0
5405874	8.881784e-16	50
5405875	1.000000e+00	6
5407393	6.640945e-01	24
5407398	1.854161e-11	47
5405876	1.000000e+00	2
5407399	9.999994e-01	9
5405877	1.000000e+00	7
5405878	2.807050e-06	41
5407396	1.193067e-05	40
5407397	8.881784e-16	50
5405879	8.881784e-16	50
5407559	8.881784e-16	50
5406037	8.881784e-16	50
5407558	9.999549e-01	12
5406036	1.000000e+00	4
5406039	1.000000e+00	3
5406038	1.000000e+00	6
5407556	8.881784e-16	50
5407555	9.999549e-01	12
5406033	1.000000e+00	2
5407554	8.881784e-16	50
5406032	1.000000e+00	6
5407552	8.881784e-16	50
5406034	5.817779e-07	42
5406045	8.881784e-16	50
5407567	5.561376e-01	25
5406044	8.881784e-16	50
5407566	9.995319e-01	14
5407565	1.000000e+00	2
5407564	5.561376e-01	25
5406046	5.817779e-07	42
5406041	1.000000e+00	4
5407563	1.000000e+00	0
5406040	8.881784e-16	50
5407562	1.641957e-02	33
5407561	8.881784e-16	50
5406042	8.881784e-16	50
5407560	9.923267e-01	17
5407574	1.193067e-05	40
5406020	1.000000e+00	7
5407575	2.230891e-10	46
5406021	1.000000e+00	0
5406022	7.673339e-03	34
5407572	1.000000e+00	1
5406023	7.673339e-03	34
5407573	1.000000e+00	5
5407570	9.675457e-01	19
5406016	1.000000e+00	3
5406017	1.133316e-12	48
5407571	2.230891e-10	46
5406018	1.611182e-01	29
5407568	7.673339e-03	34
5407569	9.675457e-01	19
5406019	9.999549e-01	12
5407582	1.000000e+00	0
5406028	8.881784e-16	50
5406029	1.854161e-11	47
5407583	8.881784e-16	50
5407580	1.000000e+00	1
5406030	7.673339e-03	34
5407581	1.000000e+00	0
5406031	2.807050e-06	41
5406024	1.000000e+00	0
5407578	9.999549e-01	12
5407579	5.561376e-01	25
5406025	1.000000e+00	6
5406027	1.013194e-01	30
5407577	1.000000e+00	0
5407589	7.673339e-03	34
5406071	2.399438e-01	28
5406070	1.000000e+00	1
5407588	9.405398e-01	20
5406069	1.000000e+00	5
5407591	9.999549e-01	12
5406068	9.998471e-01	13
5407590	8.881784e-16	50
5407585	9.999881e-01	11
5406067	4.681115e-04	37
5407584	8.881784e-16	50
5406066	9.999549e-01	12
5407587	9.675457e-01	19
5406064	1.000000e+00	1
5407586	1.000000e+00	1
5407597	4.510745e-05	39
5406078	1.000000e+00	0
5407596	5.817779e-07	42
5406077	1.000000e+00	2
5406076	5.561376e-01	25
5407598	1.000000e+00	2
5407593	1.133316e-12	48
5406075	8.388818e-01	22
5407592	1.000000e+00	1
5406074	8.881784e-16	50
5406073	9.999994e-01	9
5407595	8.881784e-16	50
5407594	8.881784e-16	50
5406054	1.854161e-11	47
5407605	5.561376e-01	25
5406055	1.000000e+00	1
5407606	1.000000e+00	0
5406052	1.000000e+00	0
5406053	1.529320e-04	38
5407607	1.529320e-04	38
5407600	1.000000e+00	0
5406050	1.000000e+00	0
5406051	8.388818e-01	22
5407601	9.999549e-01	12
5407602	8.881784e-16	50
5406048	4.681115e-04	37
5406049	8.881784e-16	50
5407603	8.881784e-16	50
5407612	1.000000e+00	4
5406063	4.681115e-04	37
5407613	1.133316e-12	48
5407614	1.000000e+00	0
5406060	1.000000e+00	2
5407615	5.817779e-07	42
5406058	8.881784e-16	50
5407608	1.000000e+00	5
5406059	5.946023e-02	31
5407610	8.881784e-16	50
5406056	4.529710e-14	49
5406057	8.881784e-16	50
5407611	1.301086e-03	36
5407491	1.000000e+00	4
5405968	1.641957e-02	33
5407490	9.986989e-01	15
5405971	2.399438e-01	28
5407489	8.881784e-16	50
5407488	1.000000e+00	0
5405970	8.881784e-16	50
5407495	1.000000e+00	0
5405973	9.999549e-01	12
5407494	1.000000e+00	6
5405972	8.881784e-16	50
5407493	8.881784e-16	50
5405975	1.000000e+00	1
5405974	1.000000e+00	0
5407492	3.300224e-03	35
5405977	1.000000e+00	2
5407499	2.230891e-10	46
5407498	9.966998e-01	16
5405976	8.881784e-16	50
5405979	2.230891e-10	46
5407496	1.000000e+00	2
5405978	8.881784e-16	50
5405981	2.104926e-09	45
5407503	9.995319e-01	14
5407502	1.000000e+00	3
5405983	5.561376e-01	25
5407501	9.995319e-01	14
5407500	1.000000e+00	2
5405953	1.000000e+00	7
5407507	1.621870e-08	44
5407504	1.133316e-12	48
5405954	9.999999e-01	8
5405955	1.000000e+00	1
5407505	1.000000e+00	1
5407510	9.405398e-01	20
5405957	1.133316e-12	48
5407511	1.000000e+00	1
5407508	1.133316e-12	48
5405958	1.611182e-01	29
5407509	4.529710e-14	49
5405959	1.000000e+00	3
5405961	8.881784e-16	50
5407515	1.000000e+00	1
5405962	1.301086e-03	36
5407512	9.923267e-01	17
5405963	9.986989e-01	15
5407513	4.438624e-01	26
5407518	1.000000e+00	2
5405964	9.999999e-01	8
5407519	2.807050e-06	41
5405965	1.000000e+00	6
5407516	1.000000e+00	6
5405966	1.000000e+00	0
5405967	8.881784e-16	50
5407517	1.000000e+00	2
5407521	8.881784e-16	50
5406003	1.000000e+00	0
5406002	1.000000e+00	0
5407520	1.000000e+00	0
5406001	8.881784e-16	50
5407523	5.946023e-02	31
5407522	1.049339e-07	43
5406000	1.013194e-01	30
5406007	7.673339e-03	34
5407525	4.681115e-04	37
5407524	1.000000e+00	0
5406006	1.000000e+00	2
5407527	1.000000e+00	0
5406005	1.000000e+00	0
5407526	3.245432e-02	32
5406004	1.193067e-05	40
5406011	2.230891e-10	46
5407529	8.881784e-16	50
5406010	1.000000e+00	4
5407531	1.621870e-08	44
5406008	1.621870e-08	44
5407530	1.000000e+00	1
5406015	4.681115e-04	37
5407533	1.000000e+00	0
5407532	1.000000e+00	2
5406013	8.881784e-16	50
5406012	3.300224e-03	35
5407534	1.000000e+00	0
5405986	9.998471e-01	13
5405987	1.000000e+00	1
5407537	9.999999e-01	8
5407539	1.000000e+00	0
5405985	9.675457e-01	19
5405991	1.193067e-05	40
5407541	1.621870e-08	44
5407542	1.641957e-02	33
5405988	1.000000e+00	2
5405989	2.230891e-10	46
5407544	9.835804e-01	18
5405994	1.000000e+00	3
5405995	1.049339e-07	43
5407545	1.000000e+00	6
5407546	1.000000e+00	1
5405992	1.641957e-02	33
5405993	8.881784e-16	50
5407547	1.000000e+00	7
5405998	1.621870e-08	44
5407548	9.999549e-01	12
5407549	8.881784e-16	50
5405999	9.405398e-01	20
5407550	1.000000e+00	1
5405996	1.000000e+00	2
5405997	9.999881e-01	11
5407551	9.999549e-01	12
5406172	1.000000e+00	0
5406173	1.000000e+00	1
5407695	1.000000e+00	4
5407692	9.999881e-01	11
5406174	1.000000e+00	7
5407693	8.881784e-16	50
5406168	1.529320e-04	38
5407690	9.999999e-01	8
5407691	9.999549e-01	12
5406169	8.881784e-16	50
5407688	1.000000e+00	6
5406170	9.999994e-01	9
5407689	5.817779e-07	42
5406171	1.133316e-12	48
5407686	1.133316e-12	48
5406164	1.611182e-01	29
5406165	4.681115e-04	37
5406166	8.881784e-16	50
5407685	1.000000e+00	6
5407682	1.000000e+00	4
5406160	1.000000e+00	6
5407683	1.621870e-08	44
5406161	1.611182e-01	29
5407680	9.405398e-01	20
5406162	8.881784e-16	50
5407681	9.999881e-01	11
5406163	9.999994e-01	9
5407711	9.999972e-01	10
5406157	1.000000e+00	4
5406156	1.529320e-04	38
5407709	1.000000e+00	0
5407708	9.923267e-01	17
5407707	9.999549e-01	12
5407706	1.000000e+00	2
5406152	4.529710e-14	49
5406155	1.000000e+00	3
5407705	9.986989e-01	15
5407704	1.000000e+00	4
5406154	1.854161e-11	47
5407703	1.000000e+00	0
5406149	1.000000e+00	1
5406148	1.000000e+00	1
5407702	9.923267e-01	17
5407701	1.000000e+00	0
5406151	1.641957e-02	33
5406150	1.133316e-12	48
5407700	4.510745e-05	39
5407699	8.881784e-16	50
5406145	8.881784e-16	50
5406144	6.640945e-01	24
5407698	8.881784e-16	50
5407697	4.529710e-14	49
5406147	1.000000e+00	0
5406146	9.999994e-01	9
5407696	1.000000e+00	6
5407724	1.000000e+00	1
5406206	1.000000e+00	2
5406207	1.000000e+00	2
5406204	1.854161e-11	47
5407726	9.405398e-01	20
5407727	8.881784e-16	50
5406205	9.999881e-01	11
5407720	1.000000e+00	1
5406202	1.000000e+00	0
5406203	4.529710e-14	49
5407721	9.835804e-01	18
5406200	9.986989e-01	15
5407722	8.881784e-16	50
5406201	1.000000e+00	1
5407723	8.881784e-16	50
5406198	8.881784e-16	50
5407716	1.611182e-01	29
5406199	2.230891e-10	46
5407717	2.230891e-10	46
5406196	9.923267e-01	17
5407719	1.049339e-07	43
5406197	8.881784e-16	50
5407712	4.529710e-14	49
5407713	1.000000e+00	3
5406195	1.000000e+00	4
5407714	1.000000e+00	0
5406192	4.438624e-01	26
5406193	1.000000e+00	0
5407715	8.881784e-16	50
5406191	1.000000e+00	4
5407741	1.000000e+00	7
5406190	1.000000e+00	0
5407740	8.881784e-16	50
5407743	2.399438e-01	28
5407742	4.529710e-14	49
5406188	4.529710e-14	49
5406187	1.621870e-08	44
5406186	9.675457e-01	19
5407736	9.995319e-01	14
5406185	3.245432e-02	32
5406184	9.999972e-01	10
5407738	1.000000e+00	4
5406183	1.000000e+00	3
5407733	1.000000e+00	5
5406182	1.000000e+00	0
5407732	9.675457e-01	19
5406181	1.000000e+00	0
5407735	1.000000e+00	1
5406180	1.000000e+00	5
5407734	1.000000e+00	0
5407729	1.000000e+00	1
5406179	1.000000e+00	5
5406178	3.245432e-02	32
5407728	1.000000e+00	2
5407731	8.881784e-16	50
5406177	1.013194e-01	30
5406176	4.510745e-05	39
5407730	1.000000e+00	2
5406104	5.561376e-01	25
5407626	8.388818e-01	22
5407627	1.529320e-04	38
5406106	1.611182e-01	29
5407624	9.999972e-01	10
5407625	9.999972e-01	10
5406107	8.881784e-16	50
5406108	4.438624e-01	26
5407630	5.946023e-02	31
5406109	6.640945e-01	24
5407631	1.133316e-12	48
5406110	1.854161e-11	47
5407628	4.529710e-14	49
5407629	9.999994e-01	9
5406111	1.000000e+00	3
5406096	1.000000e+00	6
5407616	1.000000e+00	1
5406099	1.000000e+00	4
5407617	9.835804e-01	18
5407622	9.999881e-01	11
5406100	2.104926e-09	45
5406101	4.438624e-01	26
5407623	5.817779e-07	42
5406102	9.835804e-01	18
5406103	8.881784e-16	50
5407621	8.881784e-16	50
5407643	1.000000e+00	0
5406089	1.000000e+00	6
5406088	7.673339e-03	34
5407641	4.529710e-14	49
5406091	1.000000e+00	3
5406090	8.881784e-16	50
5407647	1.000000e+00	0
5406093	3.245432e-02	32
5407646	4.438624e-01	26
5406092	4.438624e-01	26
5406095	9.986989e-01	15
5406094	5.946023e-02	31
5407644	8.881784e-16	50
5406081	1.854161e-11	47
5407634	9.986989e-01	15
5407633	1.000000e+00	0
5406083	1.000000e+00	0
5406082	1.000000e+00	1
5407632	8.881784e-16	50
5407639	9.999972e-01	10
5406085	1.000000e+00	0
5406084	3.359055e-01	27
5407637	7.673339e-03	34
5406086	7.600562e-01	23
5407636	4.510745e-05	39
5407656	9.405398e-01	20
5406138	9.999881e-01	11
5407658	1.000000e+00	6
5406136	2.104926e-09	45
5407659	9.405398e-01	20
5406137	1.529320e-04	38
5407660	1.000000e+00	5
5407661	1.000000e+00	6
5406143	2.230891e-10	46
5407662	1.000000e+00	7
5406140	2.807050e-06	41
5407663	1.000000e+00	1
5407648	8.881784e-16	50
5406130	1.000000e+00	2
5407649	1.013194e-01	30
5406131	2.230891e-10	46
5407650	8.881784e-16	50
5406128	1.000000e+00	4
5407652	1.000000e+00	1
5406134	1.621870e-08	44
5407653	4.529710e-14	49
5406135	1.000000e+00	0
5407654	4.529710e-14	49
5406123	9.999972e-01	10
5406122	9.999549e-01	12
5406121	8.881784e-16	50
5407675	1.000000e+00	4
5407674	8.881784e-16	50
5406120	8.881784e-16	50
5406127	8.881784e-16	50
5407677	9.999549e-01	12
5407676	9.986989e-01	15
5406125	9.995319e-01	14
5407678	9.999999e-01	8
5407665	1.000000e+00	1
5406115	8.881784e-16	50
5406114	1.133316e-12	48
5407667	9.999549e-01	12
5407666	4.529710e-14	49
5406112	8.881784e-16	50
5407669	5.946023e-02	31
5406118	9.986989e-01	15
5407668	1.000000e+00	0
5407671	1.000000e+00	1
5406117	9.999972e-01	10
5406116	8.881784e-16	50
5407806	1.000000e+00	3
5407804	1.000000e+00	1
5407805	1.000000e+00	2
5407802	8.881784e-16	50
5407803	4.529710e-14	49
5407800	9.999972e-01	10
5407801	2.104926e-09	45
5407798	1.133316e-12	48
5407799	5.561376e-01	25
5407796	9.999999e-01	8
5407797	1.000000e+00	7
5407795	1.000000e+00	0
5407792	1.000000e+00	6
5407793	9.966998e-01	16
5407791	8.881784e-16	50
5407790	1.000000e+00	7
5407789	1.641957e-02	33
5407788	1.301086e-03	36
5407787	1.529320e-04	38
5407786	4.529710e-14	49
5407785	8.881784e-16	50
5407784	8.881784e-16	50
5407783	1.000000e+00	3
5407782	4.529710e-14	49
5407781	4.529710e-14	49
5407779	1.000000e+00	0
5407778	2.807050e-06	41
5407777	8.881784e-16	50
5407776	1.000000e+00	0
5407772	1.000000e+00	1
5407773	1.000000e+00	0
5407774	9.999972e-01	10
5407775	1.000000e+00	3
5407768	2.399438e-01	28
5407769	1.133316e-12	48
5407770	9.999881e-01	11
5407771	8.881784e-16	50
5407764	1.193067e-05	40
5407765	8.881784e-16	50
5407766	1.854161e-11	47
5407767	8.881784e-16	50
5407760	9.999999e-01	8
5407761	8.881784e-16	50
5407762	9.923267e-01	17
5407763	9.675457e-01	19
5407757	9.999999e-01	8
5407756	9.999999e-01	8
5407759	8.881784e-16	50
5407752	5.946023e-02	31
5407755	1.000000e+00	0
5407754	8.881784e-16	50
5407749	1.000000e+00	0
5407748	8.881784e-16	50
5407751	2.399438e-01	28
5407745	9.999999e-01	8
5407744	1.000000e+00	1
5407746	1.301086e-03	36
5407866	1.049339e-07	43
5407867	1.000000e+00	1
5407864	1.049339e-07	43
5407865	9.999994e-01	9
5407869	9.998471e-01	13
5407858	9.986989e-01	15
5407859	1.193067e-05	40
5407856	8.881784e-16	50
5407857	1.000000e+00	3
5407860	1.000000e+00	0
5407861	1.000000e+00	7
5407851	5.946023e-02	31
5407848	1.000000e+00	6
5407855	2.399438e-01	28
5407854	9.999881e-01	11
5407853	1.000000e+00	2
5407852	9.999881e-01	11
5407843	8.881784e-16	50
5407841	1.611182e-01	29
5407840	3.359055e-01	27
5407846	9.999994e-01	9
5407844	1.611182e-01	29
5407834	3.300224e-03	35
5407835	9.966998e-01	16
5407837	8.881784e-16	50
5407838	1.000000e+00	0
5407824	1.301086e-03	36
5407825	8.881784e-16	50
5407826	9.999881e-01	11
5407827	9.998471e-01	13
5407828	1.854161e-11	47
5407829	1.000000e+00	0
5407830	1.000000e+00	4
5407831	1.000000e+00	1
5407817	5.561376e-01	25
5407816	1.000000e+00	1
5407819	8.881784e-16	50
5407823	9.999994e-01	9
5407822	8.881784e-16	50
5407811	9.986989e-01	15
5407810	8.881784e-16	50
5407813	2.230891e-10	46
5407812	1.000000e+00	7
5407815	1.000000e+00	1
5407814	1.611182e-01	29
5407923	1.641957e-02	33
5407922	8.881784e-16	50
5407921	2.230891e-10	46
5407934	8.881784e-16	50
5407933	1.000000e+00	7
5407932	8.881784e-16	50
5407930	5.817779e-07	42
5407929	9.999881e-01	11
5407928	1.000000e+00	0
5407910	8.881784e-16	50
5407911	8.881784e-16	50
5407908	8.881784e-16	50
5407906	8.881784e-16	50
5407904	1.000000e+00	4
5407905	9.923267e-01	17
5407917	1.000000e+00	2
5407915	2.399438e-01	28
5407893	9.986989e-01	15
5407895	1.000000e+00	4
5407894	5.946023e-02	31
5407889	8.881784e-16	50
5407888	1.133316e-12	48
5407891	1.000000e+00	2
5407890	1.000000e+00	3
5407901	8.881784e-16	50
5407900	9.999994e-01	9
5407903	8.881784e-16	50
5407902	1.000000e+00	1
5407897	9.986989e-01	15
5407896	8.388818e-01	22
5407899	7.600562e-01	23
5407898	4.529710e-14	49
5407876	1.193067e-05	40
5407877	8.881784e-16	50
5407878	8.881784e-16	50
5407879	8.881784e-16	50
5407872	9.999994e-01	9
5407873	1.621870e-08	44
5407874	1.000000e+00	3
5407886	8.881784e-16	50
5407880	2.230891e-10	46
5407881	1.000000e+00	1
5407882	9.998471e-01	13
5407952	4.438624e-01	26
5407957	8.881784e-16	50
5407956	8.881784e-16	50
5407959	2.807050e-06	41
5407958	9.986989e-01	15
5407941	8.881784e-16	50
5407943	8.881784e-16	50
5407944	8.881784e-16	50
