# Supplementary material for: Translational Selection Is Ubiquitous in Prokaryotes
Source: PLoS Genet. 2010 Jun 24;6(6):e1001004. doi: 10.1371/journal.pgen.1001004 (PMC2891978; doi:10.1371/journal.pgen.1001004)
Supplement: Dataset S1 — OCU/non-OCU gene calls in 461 Bacterial and Archaeal genomes, and summary tables of genome properties and OCU preferences for specific codons. (4.77 MB ZIP) [file pgen.1001004.s001.zip › Dataset_S1_Bacteria/Campylobacter_fetus_82-40.arff.ocuGenes]

GeneID	signTest_p	ocuProbWinCnt
4537786	4.529710e-14	49
4537787	9.999549e-01	12
4537784	8.881784e-16	50
4537785	8.881784e-16	50
4537790	8.881784e-16	50
4537791	8.881784e-16	50
4537788	1.000000e+00	0
4537789	1.000000e+00	4
4537778	1.000000e+00	0
4537779	3.245432e-02	32
4537776	8.881784e-16	50
4537777	5.946023e-02	31
4537782	4.510745e-05	39
4537783	9.999972e-01	10
4537780	1.000000e+00	0
4537781	1.000000e+00	2
4537771	1.000000e+00	0
4537770	1.000000e+00	1
4537769	8.881784e-16	50
4537768	4.529710e-14	49
4537775	1.000000e+00	0
4537774	9.998471e-01	13
4537773	4.529710e-14	49
4537772	1.621870e-08	44
4537763	5.817779e-07	42
4537762	1.000000e+00	1
4537761	1.000000e+00	6
4537760	1.000000e+00	1
4537767	9.999549e-01	12
4537765	1.000000e+00	5
4537764	9.995319e-01	14
4537752	1.000000e+00	0
4537753	1.000000e+00	3
4537754	9.999994e-01	9
4537755	8.881784e-16	50
4537757	1.000000e+00	0
4537758	1.133316e-12	48
4537759	4.529710e-14	49
4537749	1.000000e+00	0
4537750	1.529320e-04	38
4537854	4.438624e-01	26
4537855	1.000000e+00	2
4537852	3.359055e-01	27
4537853	1.000000e+00	7
4537850	1.000000e+00	0
4537851	1.000000e+00	3
4537848	1.000000e+00	1
4537838	2.399438e-01	28
4537836	1.000000e+00	1
4537835	2.104926e-09	45
4537834	1.000000e+00	0
4537833	1.133316e-12	48
4537832	2.104926e-09	45
4537831	1.000000e+00	1
4537829	5.561376e-01	25
4537828	4.529710e-14	49
4537827	2.807050e-06	41
4537826	1.621870e-08	44
4537825	8.881784e-16	50
4537824	9.405398e-01	20
4537820	1.000000e+00	0
4537821	4.529710e-14	49
4537822	1.621870e-08	44
4537823	1.000000e+00	0
4537819	8.881784e-16	50
4537808	1.000000e+00	0
4537805	1.000000e+00	0
4537804	8.881784e-16	50
4537807	8.881784e-16	50
4537801	1.000000e+00	1
4537800	8.881784e-16	50
4537803	8.881784e-16	50
4537802	9.999881e-01	11
4537799	1.193067e-05	40
4537798	1.000000e+00	1
4537793	1.013194e-01	30
4537792	8.881784e-16	50
4537795	6.640945e-01	24
4537794	8.881784e-16	50
4538268	1.000000e+00	0
4538269	1.000000e+00	0
4538270	1.000000e+00	4
4538271	8.881784e-16	50
4538264	1.000000e+00	5
4538265	9.999994e-01	9
4538266	1.000000e+00	4
4538267	1.611182e-01	29
4538260	4.438624e-01	26
4538261	8.881784e-16	50
4538262	1.000000e+00	1
4538263	1.611182e-01	29
4538256	8.881784e-16	50
4538257	1.000000e+00	1
4538258	1.000000e+00	3
4538259	2.807050e-06	41
4538253	2.230891e-10	46
4538252	5.817779e-07	42
4538255	1.133316e-12	48
4538254	1.000000e+00	6
4538249	1.000000e+00	0
4538248	1.000000e+00	2
4538251	1.621870e-08	44
4538250	1.000000e+00	1
4538245	8.986806e-01	21
4538247	1.000000e+00	1
4538246	1.000000e+00	0
4538241	5.561376e-01	25
4538240	1.193067e-05	40
4538243	3.359055e-01	27
4538242	8.881784e-16	50
4538302	1.000000e+00	1
4538303	8.881784e-16	50
4538300	9.966998e-01	16
4538301	1.000000e+00	0
4538299	8.881784e-16	50
4538296	5.817779e-07	42
4538297	8.881784e-16	50
4538294	8.881784e-16	50
4538295	8.388818e-01	22
4538292	1.854161e-11	47
4538293	3.359055e-01	27
4538290	3.359055e-01	27
4538291	1.000000e+00	0
4538288	2.104926e-09	45
4538289	1.000000e+00	0
4538287	1.133316e-12	48
4538286	1.529320e-04	38
4538285	8.881784e-16	50
4538284	8.881784e-16	50
4538283	9.999994e-01	9
4538282	3.245432e-02	32
4538281	1.301086e-03	36
4538280	1.000000e+00	5
4538279	4.529710e-14	49
4538278	9.923267e-01	17
4538277	8.881784e-16	50
4538276	3.300224e-03	35
4538275	8.881784e-16	50
4538274	1.000000e+00	1
4538273	2.230891e-10	46
4538328	7.600562e-01	23
4538329	1.000000e+00	0
4538330	1.000000e+00	1
4538331	1.000000e+00	1
4538332	1.193067e-05	40
4538333	8.881784e-16	50
4538334	9.923267e-01	17
4538335	8.881784e-16	50
4538320	1.000000e+00	6
4538321	1.000000e+00	0
4538322	1.000000e+00	2
4538323	7.600562e-01	23
4538324	9.405398e-01	20
4538325	1.000000e+00	0
4538326	1.000000e+00	1
4538327	8.881784e-16	50
4538313	1.000000e+00	6
4538312	1.000000e+00	5
4538315	1.000000e+00	0
4538314	1.000000e+00	3
4538317	1.000000e+00	2
4538316	2.399438e-01	28
4538319	1.000000e+00	0
4538318	9.995319e-01	14
4538305	1.000000e+00	6
4538304	1.000000e+00	0
4538307	8.881784e-16	50
4538306	1.000000e+00	0
4538309	1.000000e+00	5
4538308	9.995319e-01	14
4538310	1.000000e+00	0
4538362	1.000000e+00	1
4538363	2.230891e-10	46
4538360	9.999881e-01	11
4538361	8.881784e-16	50
4538366	4.529710e-14	49
4538367	8.881784e-16	50
4538364	9.995319e-01	14
4538365	9.405398e-01	20
4538354	8.881784e-16	50
4538355	2.104926e-09	45
4538352	9.999549e-01	12
4538358	8.881784e-16	50
4538356	2.807050e-06	41
4538357	1.000000e+00	0
4538347	1.000000e+00	0
4538346	1.000000e+00	3
4538345	7.600562e-01	23
4538344	8.881784e-16	50
4538351	1.000000e+00	5
4538350	1.000000e+00	7
4538349	2.104926e-09	45
4538348	1.611182e-01	29
4538339	4.529710e-14	49
4538338	1.000000e+00	0
4538337	8.881784e-16	50
4538336	9.835804e-01	18
4538343	9.966998e-01	16
4538342	1.133316e-12	48
4538341	1.000000e+00	0
4538340	1.000000e+00	0
4538133	1.000000e+00	4
4538132	8.986806e-01	21
4538135	1.000000e+00	6
4538134	8.881784e-16	50
4538129	9.999994e-01	9
4538128	9.998471e-01	13
4538131	9.999972e-01	10
4538130	8.881784e-16	50
4538141	6.640945e-01	24
4538140	8.881784e-16	50
4538143	4.529710e-14	49
4538142	1.000000e+00	2
4538137	5.946023e-02	31
4538136	9.675457e-01	19
4538116	8.881784e-16	50
4538117	4.438624e-01	26
4538118	9.405398e-01	20
4538119	1.000000e+00	0
4538112	1.000000e+00	4
4538113	1.000000e+00	0
4538114	1.000000e+00	0
4538115	9.966998e-01	16
4538124	9.999994e-01	9
4538125	8.388818e-01	22
4538126	9.405398e-01	20
4538127	9.999881e-01	11
4538120	1.641957e-02	33
4538121	4.510745e-05	39
4538122	1.000000e+00	0
4538123	9.405398e-01	20
4538167	1.621870e-08	44
4538166	1.000000e+00	0
4538165	1.133316e-12	48
4538164	1.000000e+00	2
4538163	9.835804e-01	18
4538162	9.999972e-01	10
4538161	1.133316e-12	48
4538160	4.529710e-14	49
4538175	9.835804e-01	18
4538174	4.510745e-05	39
4538172	5.946023e-02	31
4538171	8.881784e-16	50
4538170	9.675457e-01	19
4538169	8.881784e-16	50
4538168	9.999881e-01	11
4538150	8.881784e-16	50
4538151	9.995319e-01	14
4538148	9.835804e-01	18
4538149	1.000000e+00	0
4538146	1.000000e+00	0
4538147	2.230891e-10	46
4538144	1.000000e+00	0
4538145	2.230891e-10	46
4538158	9.999994e-01	9
4538159	4.438624e-01	26
4538156	1.000000e+00	7
4538157	8.388818e-01	22
4538154	5.817779e-07	42
4538155	9.999549e-01	12
4538152	1.000000e+00	2
4538153	4.529710e-14	49
4538193	9.405398e-01	20
4538192	8.388818e-01	22
4538194	3.359055e-01	27
4538197	1.854161e-11	47
4538196	1.000000e+00	0
4538198	2.230891e-10	46
4538201	8.881784e-16	50
4538203	1.301086e-03	36
4538202	1.000000e+00	1
4538205	8.881784e-16	50
4538204	1.000000e+00	5
4538207	4.438624e-01	26
4538206	2.399438e-01	28
4538177	8.881784e-16	50
4538178	1.000000e+00	2
4538179	1.000000e+00	1
4538180	7.600562e-01	23
4538181	9.999972e-01	10
4538182	1.000000e+00	0
4538183	2.104926e-09	45
4538184	1.529320e-04	38
4538185	2.399438e-01	28
4538186	8.881784e-16	50
4538187	1.000000e+00	0
4538188	1.000000e+00	7
4538189	1.000000e+00	0
4538227	9.999999e-01	8
4538225	9.986989e-01	15
4538224	8.881784e-16	50
4538231	1.854161e-11	47
4538230	9.986989e-01	15
4538229	2.104926e-09	45
4538228	1.000000e+00	7
4538235	1.529320e-04	38
4538234	8.881784e-16	50
4538233	1.000000e+00	1
4538239	1.301086e-03	36
4538238	8.881784e-16	50
4538237	1.013194e-01	30
4538236	8.881784e-16	50
4538210	4.529710e-14	49
4538211	9.995319e-01	14
4538208	1.000000e+00	5
4538209	9.998471e-01	13
4538214	1.000000e+00	5
4538215	5.817779e-07	42
4538213	5.561376e-01	25
4538218	1.000000e+00	1
4538219	1.000000e+00	0
4538216	1.000000e+00	0
4538217	1.000000e+00	1
4538222	8.881784e-16	50
4538223	1.000000e+00	5
4538220	1.133316e-12	48
4538221	1.000000e+00	0
4537999	9.998471e-01	13
4537998	8.881784e-16	50
4537997	3.359055e-01	27
4537996	1.000000e+00	6
4537994	2.104926e-09	45
4537993	8.881784e-16	50
4537992	1.000000e+00	2
4537991	9.675457e-01	19
4537990	9.675457e-01	19
4537989	1.000000e+00	7
4537988	8.881784e-16	50
4537987	1.000000e+00	3
4537986	2.807050e-06	41
4537985	8.881784e-16	50
4538014	8.881784e-16	50
4538015	9.923267e-01	17
4538012	3.245432e-02	32
4538013	1.641957e-02	33
4538010	1.000000e+00	2
4538011	9.966998e-01	16
4538008	9.998471e-01	13
4538009	9.986989e-01	15
4538004	9.999881e-01	11
4538005	1.049339e-07	43
4538002	1.000000e+00	5
4538003	9.999881e-01	11
4538000	1.000000e+00	0
4538001	1.000000e+00	0
4538029	8.881784e-16	50
4538028	1.000000e+00	2
4538031	9.999972e-01	10
4538030	9.999999e-01	8
4538025	1.000000e+00	7
4538024	2.104926e-09	45
4538027	9.966998e-01	16
4538026	1.854161e-11	47
4538021	8.881784e-16	50
4538020	1.000000e+00	7
4538023	8.881784e-16	50
4538022	9.986989e-01	15
4538017	1.000000e+00	5
4538016	1.641957e-02	33
4538019	1.000000e+00	7
4538018	8.881784e-16	50
4538044	9.966998e-01	16
4538045	3.245432e-02	32
4538046	9.675457e-01	19
4538047	1.049339e-07	43
4538040	8.881784e-16	50
4538041	2.104926e-09	45
4538042	9.999881e-01	11
4538043	9.999994e-01	9
4538036	9.986989e-01	15
4538037	1.000000e+00	0
4538038	8.881784e-16	50
4538039	1.000000e+00	2
4538032	1.000000e+00	5
4538035	1.000000e+00	2
4538058	6.640945e-01	24
4538057	1.000000e+00	5
4538063	4.529710e-14	49
4538062	1.301086e-03	36
4538061	8.881784e-16	50
4538060	7.600562e-01	23
4538051	8.881784e-16	50
4538050	9.405398e-01	20
4538049	1.000000e+00	2
4538048	1.854161e-11	47
4538055	2.230891e-10	46
4538054	8.881784e-16	50
4538053	4.438624e-01	26
4538074	1.000000e+00	2
4538075	8.881784e-16	50
4538072	8.881784e-16	50
4538073	1.133316e-12	48
4538078	5.561376e-01	25
4538079	8.881784e-16	50
4538077	4.529710e-14	49
4538067	4.681115e-04	37
4538064	8.881784e-16	50
4538070	1.000000e+00	7
4538071	1.000000e+00	7
4538068	9.966998e-01	16
4538069	1.854161e-11	47
4538088	9.835804e-01	18
4538091	3.359055e-01	27
4538090	1.049339e-07	43
4538093	8.881784e-16	50
4538092	1.000000e+00	0
4538095	9.986989e-01	15
4538094	1.000000e+00	0
4538081	9.999549e-01	12
4538080	1.000000e+00	0
4538083	1.000000e+00	2
4538082	1.000000e+00	1
4538085	1.621870e-08	44
4538084	8.881784e-16	50
4538087	5.561376e-01	25
4538086	9.999994e-01	9
4538105	8.881784e-16	50
4538106	1.000000e+00	0
4538107	1.000000e+00	6
4538108	4.529710e-14	49
4538109	1.000000e+00	7
4538110	2.399438e-01	28
4538111	9.966998e-01	16
4538096	9.966998e-01	16
4538097	9.923267e-01	17
4538098	9.986989e-01	15
4538099	1.000000e+00	1
4538100	1.000000e+00	7
4538101	1.000000e+00	0
4538102	1.854161e-11	47
4538103	9.923267e-01	17
4537862	1.000000e+00	0
4537863	5.946023e-02	31
4537860	1.000000e+00	0
4537861	1.000000e+00	0
4537858	5.817779e-07	42
4537859	1.641957e-02	33
4537856	9.999999e-01	8
4537857	2.104926e-09	45
4537870	1.000000e+00	1
4537871	9.999549e-01	12
4537868	1.000000e+00	0
4537869	1.000000e+00	0
4537867	1.000000e+00	1
4537864	9.999994e-01	9
4537865	9.999994e-01	9
4537878	9.923267e-01	17
4537876	5.561376e-01	25
4537875	1.133316e-12	48
4537874	9.966998e-01	16
4537873	1.000000e+00	5
4537872	1.000000e+00	1
4537886	9.995319e-01	14
4537884	1.000000e+00	3
4537883	1.000000e+00	1
4537882	1.000000e+00	1
4537880	1.000000e+00	0
4537895	4.529710e-14	49
4537900	8.881784e-16	50
4537901	9.405398e-01	20
4537902	1.000000e+00	0
4537903	9.995319e-01	14
4537896	8.986806e-01	21
4537897	8.881784e-16	50
4537898	1.000000e+00	1
4537899	1.000000e+00	3
4537909	1.000000e+00	1
4537908	1.000000e+00	1
4537910	1.000000e+00	0
4537905	1.000000e+00	0
4537904	8.881784e-16	50
4537907	9.998471e-01	13
4537906	8.881784e-16	50
4537917	2.104926e-09	45
4537916	1.000000e+00	0
4537919	8.881784e-16	50
4537913	1.000000e+00	0
4537912	9.986989e-01	15
4537915	8.881784e-16	50
4537914	9.966998e-01	16
4537923	1.000000e+00	0
4537920	9.999881e-01	11
4537921	8.881784e-16	50
4537926	1.000000e+00	3
4537927	1.000000e+00	0
4537924	1.000000e+00	0
4537925	9.999999e-01	8
4537930	1.000000e+00	0
4537931	2.807050e-06	41
4537928	1.000000e+00	3
4537929	1.049339e-07	43
4537932	9.923267e-01	17
4537943	5.561376e-01	25
4537942	1.133316e-12	48
4537947	9.998471e-01	13
4537946	9.998471e-01	13
4537945	1.000000e+00	0
4537944	5.561376e-01	25
4537951	7.600562e-01	23
4537950	1.301086e-03	36
4537949	9.998471e-01	13
4537948	1.000000e+00	2
4537952	8.881784e-16	50
4537954	9.405398e-01	20
4537955	2.230891e-10	46
4537957	1.000000e+00	1
4537958	1.000000e+00	3
4537959	2.807050e-06	41
4537960	1.854161e-11	47
4537961	1.000000e+00	3
4537962	1.133316e-12	48
4537963	1.000000e+00	6
4537964	5.561376e-01	25
4537965	7.673339e-03	34
4537966	9.995319e-01	14
4537967	9.999881e-01	11
4537968	8.881784e-16	50
4537971	8.881784e-16	50
4537970	4.510745e-05	39
4537973	9.675457e-01	19
4537972	1.000000e+00	3
4537975	8.881784e-16	50
4537974	1.000000e+00	0
4537977	1.000000e+00	4
4537976	8.388818e-01	22
4537979	9.999549e-01	12
4537978	9.999972e-01	10
4537981	9.405398e-01	20
4537980	1.000000e+00	5
4537983	8.881784e-16	50
4537982	1.641957e-02	33
4539059	9.999994e-01	9
4539058	8.881784e-16	50
4539057	8.881784e-16	50
4539056	9.405398e-01	20
4539063	8.388818e-01	22
4539062	1.000000e+00	3
4539061	8.881784e-16	50
4539060	1.049339e-07	43
4539067	9.986989e-01	15
4539066	4.529710e-14	49
4539065	4.529710e-14	49
4539064	1.611182e-01	29
4539071	7.600562e-01	23
4539070	4.529710e-14	49
4539069	8.881784e-16	50
4539046	1.133316e-12	48
4539047	1.000000e+00	5
4539044	1.621870e-08	44
4539045	8.881784e-16	50
4539050	9.999999e-01	8
4539051	9.999881e-01	11
4539048	1.000000e+00	5
4539049	8.881784e-16	50
4539054	1.000000e+00	5
4539055	1.000000e+00	3
4539052	1.000000e+00	0
4539053	1.133316e-12	48
4539025	1.000000e+00	0
4539024	8.881784e-16	50
4539027	9.999999e-01	8
4539031	9.999881e-01	11
4539030	9.999881e-01	11
4539033	1.000000e+00	0
4539032	8.881784e-16	50
4539035	1.000000e+00	2
4539034	1.000000e+00	0
4539036	1.000000e+00	2
4539038	4.529710e-14	49
4539008	1.000000e+00	0
4539009	2.399438e-01	28
4539011	1.000000e+00	1
4539012	1.000000e+00	3
4539013	1.133316e-12	48
4539014	9.835804e-01	18
4539015	8.881784e-16	50
4539016	9.999881e-01	11
4539017	1.641957e-02	33
4539018	1.000000e+00	0
4539019	1.000000e+00	0
4539020	4.529710e-14	49
4539021	1.611182e-01	29
4539022	9.999881e-01	11
4539023	1.000000e+00	0
4539127	1.133316e-12	48
4539126	9.998471e-01	13
4539125	9.999881e-01	11
4539124	1.000000e+00	1
4539123	9.986989e-01	15
4539122	9.923267e-01	17
4539121	4.529710e-14	49
4539120	9.998471e-01	13
4539135	1.000000e+00	0
4539134	2.104926e-09	45
4539133	1.000000e+00	4
4539132	8.881784e-16	50
4539131	1.000000e+00	0
4539130	9.923267e-01	17
4539129	6.640945e-01	24
4539128	1.013194e-01	30
4539110	1.000000e+00	1
4539111	9.999972e-01	10
4539108	1.000000e+00	2
4539109	1.611182e-01	29
4539106	1.000000e+00	5
4539107	9.675457e-01	19
4539104	1.000000e+00	2
4539105	9.999999e-01	8
4539118	1.000000e+00	2
4539119	1.000000e+00	0
4539116	1.000000e+00	3
4539117	1.000000e+00	1
4539114	6.640945e-01	24
4539112	9.999994e-01	9
4539113	1.000000e+00	1
4539093	8.881784e-16	50
4539092	1.000000e+00	5
4539095	9.835804e-01	18
4539094	1.000000e+00	2
4539089	9.999881e-01	11
4539091	4.529710e-14	49
4539090	1.193067e-05	40
4539101	8.881784e-16	50
4539100	1.000000e+00	0
4539103	3.300224e-03	35
4539102	1.529320e-04	38
4539097	9.966998e-01	16
4539096	5.946023e-02	31
4539099	8.881784e-16	50
4539098	1.000000e+00	1
4539076	8.881784e-16	50
4539077	1.641957e-02	33
4539078	1.000000e+00	0
4539079	1.000000e+00	2
4539072	1.013194e-01	30
4539073	1.000000e+00	0
4539074	1.000000e+00	3
4539075	8.881784e-16	50
4539084	9.835804e-01	18
4539086	8.881784e-16	50
4539087	8.388818e-01	22
4539081	9.675457e-01	19
4539082	1.000000e+00	1
4538938	4.529710e-14	49
4538939	1.013194e-01	30
4538936	8.881784e-16	50
4538943	1.000000e+00	6
4538940	1.000000e+00	4
4538941	8.881784e-16	50
4538930	8.881784e-16	50
4538931	1.611182e-01	29
4538928	1.000000e+00	0
4538929	2.230891e-10	46
4538934	1.000000e+00	0
4538935	1.000000e+00	0
4538932	3.245432e-02	32
4538933	1.193067e-05	40
4538923	9.999999e-01	8
4538922	1.013194e-01	30
4538921	9.923267e-01	17
4538927	1.000000e+00	0
4538926	1.000000e+00	0
4538925	1.000000e+00	0
4538914	4.510745e-05	39
4538913	8.881784e-16	50
4538912	1.133316e-12	48
4538919	8.881784e-16	50
4538918	1.000000e+00	0
4538917	2.104926e-09	45
4538916	8.881784e-16	50
4538904	8.881784e-16	50
4538905	9.999549e-01	12
4538906	9.966998e-01	16
4538907	8.881784e-16	50
4538908	1.000000e+00	1
4538909	1.000000e+00	7
4538910	8.881784e-16	50
4538911	1.000000e+00	7
4538897	3.300224e-03	35
4538898	1.000000e+00	1
4538899	9.998471e-01	13
4538900	9.999999e-01	8
4538901	9.999881e-01	11
4538902	8.881784e-16	50
4538903	1.193067e-05	40
4538891	9.998471e-01	13
4538893	1.000000e+00	4
4538892	8.881784e-16	50
4538895	1.621870e-08	44
4538894	9.405398e-01	20
4538880	4.438624e-01	26
4539006	8.388818e-01	22
4539007	9.999999e-01	8
4539004	1.000000e+00	1
4539005	1.000000e+00	0
4539003	8.881784e-16	50
4539000	8.881784e-16	50
4539001	1.000000e+00	0
4538998	9.966998e-01	16
4538999	1.000000e+00	0
4538996	8.881784e-16	50
4538997	1.000000e+00	0
4538994	3.359055e-01	27
4538995	1.000000e+00	0
4538992	1.000000e+00	2
4538993	1.000000e+00	4
4538991	4.510745e-05	39
4538990	5.561376e-01	25
4538989	1.000000e+00	0
4538986	4.438624e-01	26
4538985	1.133316e-12	48
4538982	4.510745e-05	39
4538981	1.529320e-04	38
4538980	1.000000e+00	1
4538979	8.881784e-16	50
4538978	8.881784e-16	50
4538977	1.000000e+00	1
4538972	1.000000e+00	0
4538973	9.999972e-01	10
4538974	1.000000e+00	1
4538968	9.998471e-01	13
4538969	8.881784e-16	50
4538970	1.000000e+00	1
4538971	8.881784e-16	50
4538964	9.405398e-01	20
4538965	4.529710e-14	49
4538966	4.438624e-01	26
4538960	1.000000e+00	0
4538961	4.681115e-04	37
4538962	5.946023e-02	31
4538963	7.600562e-01	23
4538957	8.881784e-16	50
4538956	8.881784e-16	50
4538959	8.881784e-16	50
4538958	2.230891e-10	46
4538953	9.999994e-01	9
4538952	1.000000e+00	0
4538955	9.999999e-01	8
4538954	1.000000e+00	1
4538949	6.640945e-01	24
4538948	9.999881e-01	11
4538951	8.881784e-16	50
4538950	1.854161e-11	47
4538945	1.000000e+00	5
4538947	1.000000e+00	3
4538946	1.000000e+00	0
4539296	3.359055e-01	27
4539297	8.881784e-16	50
4539298	2.230891e-10	46
4539299	9.405398e-01	20
4539300	1.133316e-12	48
4539301	1.529320e-04	38
4539303	4.438624e-01	26
4539304	1.000000e+00	0
4539305	1.000000e+00	4
4539306	1.000000e+00	0
4539307	1.000000e+00	1
4539309	4.438624e-01	26
4539311	8.881784e-16	50
4539313	1.133316e-12	48
4539314	1.000000e+00	0
4539317	8.881784e-16	50
4539316	1.529320e-04	38
4539319	1.000000e+00	4
4539318	7.673339e-03	34
4539321	1.000000e+00	0
4539320	1.000000e+00	1
4539323	1.000000e+00	0
4539322	1.611182e-01	29
4539325	1.000000e+00	0
4539324	8.881784e-16	50
4539327	1.000000e+00	6
4539326	2.807050e-06	41
4539267	4.529710e-14	49
4539264	1.000000e+00	0
4539265	1.621870e-08	44
4539270	2.230891e-10	46
4539271	1.049339e-07	43
4539269	1.000000e+00	4
4539274	9.405398e-01	20
4539275	9.998471e-01	13
4539272	2.230891e-10	46
4539278	1.000000e+00	0
4539279	9.999994e-01	9
4539276	2.399438e-01	28
4539277	9.999999e-01	8
4539283	1.000000e+00	5
4539282	2.399438e-01	28
4539281	9.998471e-01	13
4539280	9.923267e-01	17
4539287	8.881784e-16	50
4539286	1.133316e-12	48
4539285	1.000000e+00	7
4539284	1.000000e+00	3
4539291	1.000000e+00	1
4539290	1.000000e+00	0
4539289	5.817779e-07	42
4539288	8.881784e-16	50
4539295	8.986806e-01	21
4539294	1.000000e+00	3
4539293	1.000000e+00	2
4539292	1.000000e+00	0
4539364	1.611182e-01	29
4539365	9.675457e-01	19
4539366	1.000000e+00	0
4539367	1.000000e+00	4
4539360	8.881784e-16	50
4539361	9.998471e-01	13
4539362	8.881784e-16	50
4539372	9.999994e-01	9
4539373	9.995319e-01	14
4539368	8.881784e-16	50
4539369	8.881784e-16	50
4539370	1.854161e-11	47
4539371	4.529710e-14	49
4539381	5.817779e-07	42
4539380	8.881784e-16	50
4539383	9.999549e-01	12
4539382	6.640945e-01	24
4539377	2.807050e-06	41
4539376	1.000000e+00	0
4539379	8.881784e-16	50
4539378	4.529710e-14	49
4539389	1.000000e+00	0
4539388	1.000000e+00	5
4539391	1.000000e+00	0
4539390	9.999999e-01	8
4539384	1.000000e+00	2
4539387	1.000000e+00	7
4539386	1.000000e+00	0
4539334	1.000000e+00	0
4539335	6.640945e-01	24
4539332	1.000000e+00	1
4539333	1.000000e+00	2
4539330	8.881784e-16	50
4539331	1.854161e-11	47
4539328	8.881784e-16	50
4539329	1.529320e-04	38
4539342	8.881784e-16	50
4539343	8.881784e-16	50
4539340	1.000000e+00	4
4539341	9.999994e-01	9
4539338	9.835804e-01	18
4539339	8.881784e-16	50
4539336	1.000000e+00	1
4539337	1.854161e-11	47
4539350	9.999881e-01	11
4539349	9.999972e-01	10
4539348	9.999994e-01	9
4539347	1.000000e+00	4
4539346	1.000000e+00	7
4539345	1.000000e+00	1
4539344	1.000000e+00	0
4539359	8.881784e-16	50
4539358	1.000000e+00	0
4539357	8.881784e-16	50
4539356	9.999972e-01	10
4539355	8.881784e-16	50
4539354	9.999549e-01	12
4539353	1.000000e+00	0
4539352	9.995319e-01	14
4539177	9.675457e-01	19
4539176	1.000000e+00	4
4539179	1.000000e+00	4
4539178	1.049339e-07	43
4539181	1.000000e+00	5
4539180	8.881784e-16	50
4539183	1.000000e+00	0
4539182	1.000000e+00	0
4539169	9.999994e-01	9
4539168	1.611182e-01	29
4539171	8.881784e-16	50
4539170	1.000000e+00	5
4539173	4.529710e-14	49
4539172	9.966998e-01	16
4539174	1.000000e+00	0
4539192	8.881784e-16	50
4539194	8.881784e-16	50
4539195	1.000000e+00	0
4539196	1.000000e+00	4
4539197	1.000000e+00	1
4539198	1.000000e+00	7
4539199	1.000000e+00	0
4539184	1.000000e+00	2
4539185	8.881784e-16	50
4539186	1.621870e-08	44
4539187	6.640945e-01	24
4539188	8.881784e-16	50
4539189	1.000000e+00	0
4539190	9.999999e-01	8
4539191	8.881784e-16	50
4539147	1.000000e+00	1
4539146	1.000000e+00	0
4539145	1.000000e+00	3
4539144	9.835804e-01	18
4539151	5.946023e-02	31
4539150	3.359055e-01	27
4539149	8.881784e-16	50
4539148	9.995319e-01	14
4539139	9.999549e-01	12
4539138	1.000000e+00	0
4539137	9.999881e-01	11
4539136	9.675457e-01	19
4539143	9.999972e-01	10
4539142	1.000000e+00	7
4539141	9.999549e-01	12
4539140	1.611182e-01	29
4539162	1.133316e-12	48
4539163	1.000000e+00	0
4539160	1.000000e+00	0
4539161	9.405398e-01	20
4539166	9.966998e-01	16
4539167	1.000000e+00	0
4539164	9.999999e-01	8
4539165	8.881784e-16	50
4539154	1.000000e+00	7
4539155	1.000000e+00	0
4539152	5.561376e-01	25
4539153	1.000000e+00	5
4539158	1.000000e+00	0
4539159	5.561376e-01	25
4539156	1.000000e+00	1
4539245	2.807050e-06	41
4539247	1.000000e+00	3
4539246	5.946023e-02	31
4539241	1.000000e+00	5
4539240	1.000000e+00	4
4539243	1.000000e+00	3
4539242	1.000000e+00	1
4539237	1.000000e+00	0
4539236	8.881784e-16	50
4539239	1.854161e-11	47
4539238	1.000000e+00	0
4539233	8.881784e-16	50
4539232	1.000000e+00	0
4539235	1.000000e+00	1
4539234	4.529710e-14	49
4539260	1.000000e+00	1
4539261	1.000000e+00	0
4539262	9.999881e-01	11
4539263	8.881784e-16	50
4539256	1.000000e+00	2
4539257	1.133316e-12	48
4539258	1.133316e-12	48
4539259	1.854161e-11	47
4539252	1.133316e-12	48
4539253	1.854161e-11	47
4539254	9.986989e-01	15
4539255	2.104926e-09	45
4539248	9.995319e-01	14
4539249	8.881784e-16	50
4539250	8.388818e-01	22
4539251	1.611182e-01	29
4539215	1.000000e+00	4
4539214	1.000000e+00	0
4539213	9.999999e-01	8
4539212	1.621870e-08	44
4539211	8.881784e-16	50
4539210	5.946023e-02	31
4539209	2.104926e-09	45
4539208	2.230891e-10	46
4539207	1.000000e+00	1
4539206	4.681115e-04	37
4539205	1.000000e+00	0
4539203	4.529710e-14	49
4539202	1.000000e+00	5
4539201	8.986806e-01	21
4539200	8.986806e-01	21
4539230	1.000000e+00	4
4539231	9.986989e-01	15
4539228	1.000000e+00	2
4539226	5.946023e-02	31
4539227	1.000000e+00	0
4539224	9.986989e-01	15
4539225	9.999549e-01	12
4539222	9.923267e-01	17
4539223	1.000000e+00	1
4539221	2.104926e-09	45
4539218	9.923267e-01	17
4539219	1.000000e+00	0
4539216	9.999972e-01	10
4539217	8.881784e-16	50
4538516	1.000000e+00	0
4538519	8.881784e-16	50
4538518	1.000000e+00	0
4538513	1.000000e+00	2
4538512	8.881784e-16	50
4538515	9.999881e-01	11
4538525	1.133316e-12	48
4538524	4.438624e-01	26
4538526	2.104926e-09	45
4538521	1.000000e+00	6
4538520	1.000000e+00	5
4538523	9.986989e-01	15
4538522	4.529710e-14	49
4538500	1.000000e+00	1
4538501	9.999999e-01	8
4538503	1.000000e+00	3
4538496	1.000000e+00	3
4538497	9.966998e-01	16
4538498	1.000000e+00	3
4538499	8.881784e-16	50
4538509	9.675457e-01	19
4538510	1.000000e+00	6
4538511	1.000000e+00	5
4538504	1.000000e+00	0
4538505	1.000000e+00	0
4538506	1.000000e+00	1
4538507	1.000000e+00	0
4538551	8.881784e-16	50
4538550	1.000000e+00	3
4538549	9.999549e-01	12
4538548	1.000000e+00	0
4538547	1.000000e+00	0
4538546	3.245432e-02	32
4538545	1.641957e-02	33
4538544	2.230891e-10	46
4538559	1.133316e-12	48
4538558	9.998471e-01	13
4538557	1.049339e-07	43
4538556	8.388818e-01	22
4538555	1.000000e+00	4
4538554	1.000000e+00	2
4538553	9.999972e-01	10
4538552	8.881784e-16	50
4538534	1.000000e+00	4
4538535	1.049339e-07	43
4538532	1.000000e+00	5
4538533	8.881784e-16	50
4538530	9.995319e-01	14
4538531	1.000000e+00	0
4538528	9.923267e-01	17
4538529	1.000000e+00	1
4538542	8.881784e-16	50
4538543	9.999999e-01	8
4538540	1.000000e+00	4
4538541	9.405398e-01	20
4538538	8.881784e-16	50
4538539	1.000000e+00	2
4538536	9.999972e-01	10
4538537	9.999881e-01	11
4538577	3.300224e-03	35
4538576	9.999972e-01	10
4538579	1.000000e+00	6
4538578	1.000000e+00	5
4538580	1.000000e+00	3
4538583	3.359055e-01	27
4538582	1.611182e-01	29
4538585	1.000000e+00	5
4538587	1.133316e-12	48
4538586	1.000000e+00	0
4538589	4.510745e-05	39
4538588	1.000000e+00	0
4538591	9.995319e-01	14
4538590	8.986806e-01	21
4538561	1.049339e-07	43
4538562	2.399438e-01	28
4538563	4.681115e-04	37
4538564	9.999549e-01	12
4538565	1.000000e+00	0
4538566	9.966998e-01	16
4538568	3.245432e-02	32
4538570	7.673339e-03	34
4538571	1.000000e+00	0
4538572	1.000000e+00	1
4538573	9.999549e-01	12
4538574	7.600562e-01	23
4538575	1.000000e+00	1
4538611	9.999972e-01	10
4538610	9.999994e-01	9
4538609	9.999972e-01	10
4538608	1.000000e+00	7
4538615	7.600562e-01	23
4538614	1.000000e+00	2
4538613	1.000000e+00	1
4538612	4.438624e-01	26
4538619	4.529710e-14	49
4538618	1.854161e-11	47
4538617	9.835804e-01	18
4538616	1.000000e+00	3
4538623	9.999994e-01	9
4538622	1.000000e+00	0
4538621	1.000000e+00	3
4538620	8.881784e-16	50
4538595	2.230891e-10	46
4538592	1.000000e+00	5
4538593	3.245432e-02	32
4538599	1.193067e-05	40
4538596	1.133316e-12	48
4538597	8.881784e-16	50
4538602	8.986806e-01	21
4538603	1.049339e-07	43
4538600	1.000000e+00	0
4538601	9.986989e-01	15
4538607	8.881784e-16	50
4538604	2.104926e-09	45
4538396	2.104926e-09	45
4538397	1.000000e+00	0
4538398	1.049339e-07	43
4538399	4.681115e-04	37
4538392	1.000000e+00	0
4538393	1.000000e+00	0
4538395	1.133316e-12	48
4538388	8.881784e-16	50
4538389	1.000000e+00	2
4538390	1.000000e+00	0
4538391	9.999549e-01	12
4538385	1.000000e+00	0
4538387	2.104926e-09	45
4538381	1.000000e+00	0
4538383	5.561376e-01	25
4538382	8.881784e-16	50
4538377	1.000000e+00	1
4538376	9.999972e-01	10
4538379	4.681115e-04	37
4538378	2.230891e-10	46
4538372	3.359055e-01	27
4538375	1.000000e+00	0
4538374	8.881784e-16	50
4538369	9.998471e-01	13
4538368	8.881784e-16	50
4538371	1.000000e+00	2
4538370	8.388818e-01	22
4538430	4.681115e-04	37
4538431	8.881784e-16	50
4538428	1.000000e+00	0
4538429	8.881784e-16	50
4538426	1.000000e+00	1
4538427	9.835804e-01	18
4538424	9.986989e-01	15
4538425	1.000000e+00	5
4538422	7.673339e-03	34
4538423	8.881784e-16	50
4538421	1.000000e+00	1
4538419	5.817779e-07	42
4538416	8.881784e-16	50
4538417	1.529320e-04	38
4538415	8.881784e-16	50
4538413	1.000000e+00	6
4538412	1.000000e+00	4
4538411	1.133316e-12	48
4538410	8.881784e-16	50
4538409	1.000000e+00	0
4538408	1.611182e-01	29
4538407	8.881784e-16	50
4538406	1.000000e+00	0
4538405	1.000000e+00	6
4538404	1.133316e-12	48
4538403	1.000000e+00	0
4538402	9.999999e-01	8
4538401	1.611182e-01	29
4538400	1.000000e+00	3
4538456	5.946023e-02	31
4538457	6.640945e-01	24
4538458	9.999549e-01	12
4538459	2.230891e-10	46
4538460	3.245432e-02	32
4538461	1.000000e+00	6
4538462	9.923267e-01	17
4538463	1.000000e+00	4
4538448	1.000000e+00	0
4538450	8.881784e-16	50
4538452	1.000000e+00	3
4538453	1.133316e-12	48
4538454	1.000000e+00	5
4538455	8.881784e-16	50
4538441	1.000000e+00	1
4538440	9.995319e-01	14
4538443	1.000000e+00	4
4538442	1.000000e+00	4
4538445	1.000000e+00	5
4538444	9.835804e-01	18
4538447	7.600562e-01	23
4538446	1.000000e+00	0
4538433	8.881784e-16	50
4538432	9.999549e-01	12
4538435	9.999972e-01	10
4538434	1.000000e+00	0
4538437	8.881784e-16	50
4538436	1.000000e+00	4
4538439	4.681115e-04	37
4538438	1.000000e+00	0
4538490	1.641957e-02	33
4538491	1.000000e+00	0
4538488	1.000000e+00	0
4538489	8.881784e-16	50
4538494	8.881784e-16	50
4538495	5.817779e-07	42
4538492	1.000000e+00	1
4538493	1.000000e+00	2
4538482	5.946023e-02	31
4538483	1.000000e+00	0
4538480	1.000000e+00	0
4538481	8.881784e-16	50
4538486	1.000000e+00	4
4538487	1.000000e+00	0
4538484	5.817779e-07	42
4538485	8.881784e-16	50
4538475	8.881784e-16	50
4538474	1.000000e+00	7
4538473	1.000000e+00	0
4538479	8.986806e-01	21
4538478	5.817779e-07	42
4538477	8.881784e-16	50
4538476	8.881784e-16	50
4538467	8.881784e-16	50
4538466	8.881784e-16	50
4538465	4.681115e-04	37
4538464	1.133316e-12	48
4538471	1.301086e-03	36
4538470	4.529710e-14	49
4538469	8.881784e-16	50
4538468	9.999994e-01	9
4538758	8.881784e-16	50
4538759	1.000000e+00	4
4538756	2.230891e-10	46
4538754	1.641957e-02	33
4538755	1.529320e-04	38
4538753	1.000000e+00	3
4538766	5.817779e-07	42
4538767	4.529710e-14	49
4538764	7.673339e-03	34
4538765	5.946023e-02	31
4538763	1.000000e+00	0
4538761	1.641957e-02	33
4538775	8.881784e-16	50
4538774	9.999994e-01	9
4538773	8.881784e-16	50
4538772	8.881784e-16	50
4538771	8.881784e-16	50
4538769	1.000000e+00	3
4538768	9.675457e-01	19
4538782	7.600562e-01	23
4538781	1.000000e+00	5
4538780	1.000000e+00	0
4538779	8.881784e-16	50
4538777	1.000000e+00	0
4538776	1.000000e+00	6
4538788	8.881784e-16	50
4538789	8.881784e-16	50
4538790	2.230891e-10	46
4538784	1.000000e+00	1
4538785	1.000000e+00	0
4538786	8.881784e-16	50
4538787	1.000000e+00	0
4538796	1.193067e-05	40
4538797	9.999549e-01	12
4538798	1.000000e+00	3
4538799	1.611182e-01	29
4538792	1.000000e+00	5
4538793	1.000000e+00	0
4538794	1.000000e+00	0
4538795	1.000000e+00	5
4538805	8.881784e-16	50
4538804	1.000000e+00	0
4538807	5.561376e-01	25
4538806	1.193067e-05	40
4538801	1.000000e+00	2
4538800	8.881784e-16	50
4538803	4.529710e-14	49
4538802	8.986806e-01	21
4538813	9.966998e-01	16
4538812	1.854161e-11	47
4538815	1.000000e+00	0
4538814	1.000000e+00	2
4538809	1.000000e+00	5
4538808	1.641957e-02	33
4538811	1.000000e+00	7
4538810	1.000000e+00	0
4538818	1.000000e+00	2
4538819	1.854161e-11	47
4538817	3.300224e-03	35
4538822	1.000000e+00	2
4538820	2.230891e-10	46
4538821	1.000000e+00	4
4538826	1.000000e+00	4
4538827	9.999549e-01	12
4538824	6.640945e-01	24
4538825	1.000000e+00	6
4538830	1.000000e+00	2
4538831	1.000000e+00	0
4538829	1.013194e-01	30
4538835	8.881784e-16	50
4538834	8.881784e-16	50
4538833	9.999999e-01	8
4538839	1.000000e+00	0
4538838	3.300224e-03	35
4538837	8.881784e-16	50
4538836	1.000000e+00	1
4538843	8.881784e-16	50
4538842	9.999999e-01	8
4538841	1.000000e+00	0
4538840	5.946023e-02	31
4538847	1.000000e+00	3
4538846	1.000000e+00	1
4538845	1.000000e+00	5
4538844	9.999972e-01	10
4538848	1.000000e+00	0
4538849	5.817779e-07	42
4538850	1.000000e+00	0
4538851	1.000000e+00	4
4538852	1.000000e+00	3
4538853	8.881784e-16	50
4538854	8.881784e-16	50
4538855	1.000000e+00	0
4538857	9.405398e-01	20
4538858	9.999999e-01	8
4538859	9.998471e-01	13
4538860	1.854161e-11	47
4538861	8.881784e-16	50
4538865	1.000000e+00	0
4538867	1.000000e+00	0
4538866	1.000000e+00	4
4538869	8.986806e-01	21
4538868	1.000000e+00	2
4538871	8.881784e-16	50
4538870	2.230891e-10	46
4538875	9.986989e-01	15
4538874	1.000000e+00	5
4538877	8.388818e-01	22
4538876	8.881784e-16	50
4538879	1.000000e+00	0
4538878	1.621870e-08	44
4538639	1.529320e-04	38
4538638	1.000000e+00	2
4538637	1.000000e+00	5
4538636	9.966998e-01	16
4538635	8.881784e-16	50
4538632	1.000000e+00	7
4538631	2.104926e-09	45
4538630	8.881784e-16	50
4538629	1.000000e+00	1
4538628	9.999549e-01	12
4538627	1.000000e+00	0
4538626	1.000000e+00	1
4538625	9.999881e-01	11
4538624	9.999881e-01	11
4538652	6.640945e-01	24
4538653	1.000000e+00	2
4538650	1.000000e+00	1
4538651	2.807050e-06	41
4538648	9.999999e-01	8
4538649	4.529710e-14	49
4538646	9.999994e-01	9
4538647	7.673339e-03	34
4538644	8.881784e-16	50
4538645	9.999994e-01	9
4538642	8.881784e-16	50
4538643	8.881784e-16	50
4538640	9.998471e-01	13
4538669	1.621870e-08	44
4538668	1.000000e+00	1
4538671	1.000000e+00	1
4538670	8.881784e-16	50
4538665	1.000000e+00	0
4538664	3.245432e-02	32
4538667	8.881784e-16	50
4538666	1.000000e+00	4
4538661	1.000000e+00	4
4538660	8.986806e-01	21
4538663	4.529710e-14	49
4538662	8.881784e-16	50
4538657	2.230891e-10	46
4538656	1.000000e+00	0
4538659	1.000000e+00	2
4538658	9.999549e-01	12
4538684	9.923267e-01	17
4538686	9.999999e-01	8
4538687	9.998471e-01	13
4538680	8.881784e-16	50
4538681	1.529320e-04	38
4538682	4.529710e-14	49
4538683	8.881784e-16	50
4538676	1.854161e-11	47
4538678	9.966998e-01	16
4538672	9.999999e-01	8
4538673	1.000000e+00	1
4538674	4.438624e-01	26
4538675	9.995319e-01	14
4538699	1.854161e-11	47
4538698	9.986989e-01	15
4538697	1.000000e+00	0
4538696	1.000000e+00	5
4538703	1.000000e+00	2
4538702	1.000000e+00	0
4538701	9.999881e-01	11
4538700	8.881784e-16	50
4538691	9.923267e-01	17
4538690	1.000000e+00	3
4538689	4.510745e-05	39
4538688	9.995319e-01	14
4538695	2.399438e-01	28
4538694	1.000000e+00	0
4538693	1.621870e-08	44
4538692	4.529710e-14	49
4538714	9.999994e-01	9
4538715	1.000000e+00	0
4538712	1.000000e+00	0
4538713	1.000000e+00	3
4538718	1.133316e-12	48
4538719	4.510745e-05	39
4538717	8.881784e-16	50
4538706	8.881784e-16	50
4538707	1.000000e+00	0
4538704	1.000000e+00	7
4538705	1.000000e+00	3
4538710	9.999549e-01	12
4538711	1.000000e+00	0
4538708	1.000000e+00	7
4538709	5.561376e-01	25
4538729	9.999999e-01	8
4538728	1.000000e+00	2
4538731	9.835804e-01	18
4538732	4.510745e-05	39
4538735	8.881784e-16	50
4538734	5.561376e-01	25
4538721	1.000000e+00	2
4538720	9.986989e-01	15
4538723	1.000000e+00	3
4538722	3.300224e-03	35
4538725	9.999999e-01	8
4538724	9.999881e-01	11
4538727	9.999994e-01	9
4538726	3.359055e-01	27
4538744	1.000000e+00	1
4538745	3.300224e-03	35
4538747	1.301086e-03	36
4538748	4.510745e-05	39
4538749	8.881784e-16	50
4538750	1.000000e+00	5
4538751	1.529320e-04	38
4538736	9.835804e-01	18
4538737	8.881784e-16	50
4538738	9.966998e-01	16
4538739	1.000000e+00	3
4538740	9.998471e-01	13
4538741	9.675457e-01	19
4538742	8.881784e-16	50
4538743	9.675457e-01	19
4539549	4.681115e-04	37
4539548	1.000000e+00	2
4539551	9.405398e-01	20
4539550	1.193067e-05	40
4539545	8.881784e-16	50
4539544	1.000000e+00	7
4539547	1.854161e-11	47
4539546	1.000000e+00	0
4539541	1.133316e-12	48
4539540	9.999972e-01	10
4539543	8.881784e-16	50
4539542	9.998471e-01	13
4539536	8.881784e-16	50
4539538	1.000000e+00	0
4539532	8.881784e-16	50
4539533	4.529710e-14	49
4539534	9.999549e-01	12
4539535	8.881784e-16	50
4539528	8.881784e-16	50
4539529	8.881784e-16	50
4539530	1.000000e+00	0
4539531	3.245432e-02	32
4539525	1.000000e+00	0
4539526	1.000000e+00	0
4539527	8.986806e-01	21
4539520	1.000000e+00	6
4539521	9.986989e-01	15
4539522	5.946023e-02	31
4539568	1.641957e-02	33
4539566	1.529320e-04	38
4539567	8.388818e-01	22
4539565	8.881784e-16	50
4539562	1.000000e+00	6
4539563	8.881784e-16	50
4539560	1.000000e+00	1
4539561	2.807050e-06	41
4539558	1.641957e-02	33
4539559	1.000000e+00	4
4539556	1.000000e+00	5
4539554	1.000000e+00	2
4539552	1.000000e+00	4
4539553	1.000000e+00	0
4539472	1.000000e+00	6
4539473	3.300224e-03	35
4539474	9.923267e-01	17
4539475	9.675457e-01	19
4539476	9.999994e-01	9
4539477	1.000000e+00	0
4539478	2.104926e-09	45
4539479	4.529710e-14	49
4539480	9.966998e-01	16
4539481	1.000000e+00	1
4539482	1.000000e+00	1
4539484	1.000000e+00	1
4539485	1.854161e-11	47
4539486	2.399438e-01	28
4539487	1.000000e+00	3
4539457	8.881784e-16	50
4539456	1.000000e+00	0
4539459	8.881784e-16	50
4539458	9.405398e-01	20
4539461	1.000000e+00	0
4539460	8.881784e-16	50
4539463	1.000000e+00	3
4539462	2.104926e-09	45
4539465	1.000000e+00	0
4539467	9.675457e-01	19
4539466	1.641957e-02	33
4539469	9.999549e-01	12
4539468	9.999994e-01	9
4539471	8.881784e-16	50
4539470	9.999994e-01	9
4539506	4.681115e-04	37
4539507	9.999999e-01	8
4539504	9.998471e-01	13
4539505	1.000000e+00	0
4539508	1.000000e+00	3
4539509	1.000000e+00	1
4539514	9.999999e-01	8
4539515	1.013194e-01	30
4539512	9.405398e-01	20
4539513	1.000000e+00	0
4539518	1.529320e-04	38
4539519	1.000000e+00	6
4539516	9.995319e-01	14
4539517	3.245432e-02	32
4539491	9.995319e-01	14
4539490	8.881784e-16	50
4539489	4.529710e-14	49
4539488	4.529710e-14	49
4539495	1.854161e-11	47
4539494	1.000000e+00	0
4539493	8.881784e-16	50
4539492	1.621870e-08	44
4539499	8.881784e-16	50
4539498	1.000000e+00	0
4539497	8.881784e-16	50
4539496	1.854161e-11	47
4539503	7.600562e-01	23
4539502	9.999881e-01	11
4539501	2.807050e-06	41
4539500	2.399438e-01	28
4539412	1.000000e+00	5
4539413	1.000000e+00	3
4539414	1.000000e+00	6
4539408	1.000000e+00	5
4539409	1.000000e+00	3
4539410	1.000000e+00	0
4539411	8.881784e-16	50
4539421	8.881784e-16	50
4539422	9.999972e-01	10
4539423	1.133316e-12	48
4539416	4.529710e-14	49
4539417	5.561376e-01	25
4539418	4.438624e-01	26
4539419	2.104926e-09	45
4539397	4.510745e-05	39
4539396	1.000000e+00	0
4539399	4.529710e-14	49
4539398	9.966998e-01	16
4539395	8.881784e-16	50
4539394	8.881784e-16	50
4539405	1.000000e+00	5
4539404	4.510745e-05	39
4539407	9.999549e-01	12
4539406	9.999549e-01	12
4539401	1.000000e+00	3
4539400	9.999994e-01	9
4539403	1.000000e+00	0
4539402	1.000000e+00	4
4539446	1.000000e+00	1
4539447	9.966998e-01	16
4539444	7.600562e-01	23
4539445	1.000000e+00	7
4539442	8.881784e-16	50
4539443	1.000000e+00	0
4539440	4.681115e-04	37
4539441	1.000000e+00	5
4539454	1.621870e-08	44
4539455	8.881784e-16	50
4539452	8.881784e-16	50
4539453	1.000000e+00	1
4539450	1.000000e+00	3
4539451	9.995319e-01	14
4539448	1.000000e+00	3
4539449	8.986806e-01	21
4539431	1.000000e+00	6
4539429	8.881784e-16	50
4539428	8.881784e-16	50
4539427	1.000000e+00	0
4539426	8.881784e-16	50
PID_162135923	2.230891e-10	46
4539425	9.999999e-01	8
4539424	2.230891e-10	46
4539439	1.049339e-07	43
4539438	1.000000e+00	1
4539437	9.966998e-01	16
4539436	1.000000e+00	0
4539435	2.104926e-09	45
4539434	1.000000e+00	0
4539433	2.807050e-06	41
4539432	2.807050e-06	41
