# Supplementary material for: Translational Selection Is Ubiquitous in Prokaryotes
Source: PLoS Genet. 2010 Jun 24;6(6):e1001004. doi: 10.1371/journal.pgen.1001004 (PMC2891978; doi:10.1371/journal.pgen.1001004)
Supplement: Dataset S1 — OCU/non-OCU gene calls in 461 Bacterial and Archaeal genomes, and summary tables of genome properties and OCU preferences for specific codons. (4.77 MB ZIP) [file pgen.1001004.s001.zip › Dataset_S1_Bacteria/Campylobacter_hominis_ATCC_BAA-381.arff.ocuGenes]

GeneID	signTest_p	ocuProbWinCnt
5409002	1.000000e+00	3
5409003	8.986806e-01	21
5409001	1.611182e-01	29
5409006	1.854161e-11	47
5409007	3.245432e-02	32
5409004	1.611182e-01	29
5408994	8.881784e-16	50
5408995	5.817779e-07	42
5408992	1.049339e-07	43
5408993	1.000000e+00	0
5408998	9.998471e-01	13
5408996	2.104926e-09	45
5408997	8.881784e-16	50
5409019	4.510745e-05	39
5409018	9.999549e-01	12
5409017	6.640945e-01	24
5409016	2.104926e-09	45
5409023	4.510745e-05	39
5409021	1.000000e+00	0
5409020	9.923267e-01	17
5409011	1.621870e-08	44
5409010	9.999972e-01	10
5409009	8.881784e-16	50
5409008	1.000000e+00	5
5409015	1.641957e-02	33
5409014	2.230891e-10	46
5409013	1.049339e-07	43
5409012	1.000000e+00	0
5408968	8.881784e-16	50
5408970	8.881784e-16	50
5408971	9.999549e-01	12
5408972	1.854161e-11	47
5408973	8.881784e-16	50
5408974	8.881784e-16	50
5408960	8.388818e-01	22
5408961	8.881784e-16	50
5408962	4.681115e-04	37
5408963	9.999972e-01	10
5408964	8.881784e-16	50
5408966	9.675457e-01	19
5408967	9.999994e-01	9
5408985	1.000000e+00	2
5408984	9.923267e-01	17
5408987	2.230891e-10	46
5408986	9.999549e-01	12
5408989	8.881784e-16	50
5408988	2.399438e-01	28
5408991	2.104926e-09	45
5408990	1.641957e-02	33
5408977	1.854161e-11	47
5408976	1.133316e-12	48
5408979	1.000000e+00	1
5408978	9.995319e-01	14
5408981	3.300224e-03	35
5408980	8.881784e-16	50
5408983	8.881784e-16	50
5408982	1.000000e+00	3
5408943	8.881784e-16	50
5408940	4.681115e-04	37
5408941	1.000000e+00	1
5408938	1.000000e+00	1
5408939	9.405398e-01	20
5408936	1.000000e+00	5
5408935	8.881784e-16	50
5408932	1.133316e-12	48
5408933	1.000000e+00	0
5408930	8.986806e-01	21
5408931	1.000000e+00	1
5408928	2.230891e-10	46
5408929	1.000000e+00	5
5408959	1.000000e+00	4
5408958	8.881784e-16	50
5408956	1.193067e-05	40
5408954	1.621870e-08	44
5408953	1.013194e-01	30
5408951	4.529710e-14	49
5408950	4.529710e-14	49
5408948	8.881784e-16	50
5408947	1.301086e-03	36
5408946	8.881784e-16	50
5408945	8.881784e-16	50
5408904	9.999549e-01	12
5408905	5.946023e-02	31
5408906	5.946023e-02	31
5408907	8.881784e-16	50
5408900	1.000000e+00	6
5408901	2.230891e-10	46
5408902	1.133316e-12	48
5408903	1.000000e+00	1
5408896	2.104926e-09	45
5408897	8.881784e-16	50
5408898	4.529710e-14	49
5408899	8.881784e-16	50
5408925	8.881784e-16	50
5408924	1.621870e-08	44
5408927	3.359055e-01	27
5408926	8.881784e-16	50
5408923	1.000000e+00	0
5408922	1.000000e+00	6
5408917	5.817779e-07	42
5408916	1.000000e+00	1
5408918	1.000000e+00	6
5408913	1.000000e+00	6
5408912	9.999972e-01	10
5408915	8.881784e-16	50
5408914	8.881784e-16	50
5408867	1.000000e+00	3
5408865	5.817779e-07	42
5408864	9.999972e-01	10
5408871	1.000000e+00	5
5408870	1.611182e-01	29
5408868	8.881784e-16	50
5408875	1.641957e-02	33
5408874	8.986806e-01	21
5408873	8.881784e-16	50
5408879	1.000000e+00	0
5408878	1.000000e+00	0
5408877	9.675457e-01	19
5408876	4.529710e-14	49
5408882	2.230891e-10	46
5408883	2.104926e-09	45
5408880	9.999994e-01	9
5408886	1.049339e-07	43
5408884	1.049339e-07	43
5408885	8.881784e-16	50
5408890	6.640945e-01	24
5408891	8.881784e-16	50
5408888	1.049339e-07	43
5408889	9.998471e-01	13
5408894	8.881784e-16	50
5408895	1.000000e+00	0
5408892	1.611182e-01	29
5408893	5.946023e-02	31
5408833	1.000000e+00	2
5408835	1.000000e+00	0
5408834	9.999994e-01	9
5408836	8.881784e-16	50
5408839	8.881784e-16	50
5408838	8.881784e-16	50
5408840	1.529320e-04	38
5408843	8.881784e-16	50
5408842	1.000000e+00	0
5408845	1.000000e+00	0
5408844	5.817779e-07	42
5408846	4.510745e-05	39
5408849	1.000000e+00	6
5408850	8.881784e-16	50
5408851	8.986806e-01	21
5408852	8.881784e-16	50
5408853	9.999881e-01	11
5408854	8.881784e-16	50
5408855	9.675457e-01	19
5408856	9.999549e-01	12
5408857	4.510745e-05	39
5408858	9.999972e-01	10
5408859	8.881784e-16	50
5408860	4.438624e-01	26
5408863	4.529710e-14	49
5408807	8.881784e-16	50
5408806	1.000000e+00	0
5408805	8.881784e-16	50
5408804	9.986989e-01	15
5408803	1.000000e+00	3
5408802	1.000000e+00	5
5408801	9.999999e-01	8
5408815	1.000000e+00	0
5408813	1.000000e+00	0
5408810	9.835804e-01	18
5408809	1.000000e+00	6
5408822	1.013194e-01	30
5408821	8.881784e-16	50
5408818	8.881784e-16	50
5408819	1.000000e+00	3
5408816	1.000000e+00	7
5408817	8.881784e-16	50
5408830	9.405398e-01	20
5408828	9.405398e-01	20
5408829	1.000000e+00	2
5408826	5.946023e-02	31
5408827	1.854161e-11	47
5408825	1.000000e+00	0
5408773	4.681115e-04	37
5408775	1.529320e-04	38
5408769	1.611182e-01	29
5408768	5.817779e-07	42
5408771	1.000000e+00	0
5408770	1.133316e-12	48
5408781	9.999881e-01	11
5408780	9.986989e-01	15
5408783	8.881784e-16	50
5408782	1.000000e+00	2
5408777	1.000000e+00	5
5408776	4.529710e-14	49
5408779	8.881784e-16	50
5408778	8.881784e-16	50
5408788	5.946023e-02	31
5408789	1.000000e+00	2
5408790	1.000000e+00	2
5408791	9.986989e-01	15
5408784	8.881784e-16	50
5408785	2.230891e-10	46
5408786	1.301086e-03	36
5408787	1.000000e+00	0
5408796	1.049339e-07	43
5408797	1.000000e+00	2
5408798	9.998471e-01	13
5408799	8.881784e-16	50
5408792	2.104926e-09	45
5408794	1.000000e+00	6
5408795	8.986806e-01	21
5409273	4.529710e-14	49
5409272	8.881784e-16	50
5409275	1.000000e+00	0
5409274	1.000000e+00	7
5409277	8.881784e-16	50
5409276	8.881784e-16	50
5409279	8.881784e-16	50
5409278	1.133316e-12	48
5409265	1.000000e+00	5
5409264	2.399438e-01	28
5409267	8.881784e-16	50
5409269	8.881784e-16	50
5409268	1.000000e+00	0
5409271	8.388818e-01	22
5409270	8.881784e-16	50
5409256	8.881784e-16	50
5409257	2.230891e-10	46
5409258	8.881784e-16	50
5409259	1.049339e-07	43
5409261	9.966998e-01	16
5409262	1.000000e+00	0
5409263	1.529320e-04	38
5409248	1.133316e-12	48
5409249	1.193067e-05	40
5409250	1.000000e+00	2
5409251	9.835804e-01	18
5409252	4.438624e-01	26
5409253	4.529710e-14	49
5409254	4.529710e-14	49
5409255	8.881784e-16	50
5409242	2.230891e-10	46
5409241	1.000000e+00	5
5409247	1.133316e-12	48
5409246	3.245432e-02	32
5409245	1.000000e+00	0
5409244	1.013194e-01	30
5409235	2.104926e-09	45
5409234	5.817779e-07	42
5409233	7.673339e-03	34
5409232	1.854161e-11	47
5409239	1.000000e+00	4
5409238	5.817779e-07	42
5409237	1.000000e+00	5
5409236	1.000000e+00	2
5409226	7.600562e-01	23
5409227	9.999549e-01	12
5409224	1.641957e-02	33
5409225	1.000000e+00	0
5409230	1.000000e+00	0
5409231	1.000000e+00	1
5409228	9.405398e-01	20
5409229	8.881784e-16	50
5409218	5.817779e-07	42
5409219	2.104926e-09	45
5409216	9.999881e-01	11
5409217	2.230891e-10	46
5409222	1.529320e-04	38
5409223	1.641957e-02	33
5409220	1.000000e+00	1
5409221	1.000000e+00	1
5409212	1.000000e+00	0
5409214	1.000000e+00	5
5409209	8.881784e-16	50
5409208	1.000000e+00	0
5409211	1.000000e+00	0
5409210	2.399438e-01	28
5409205	9.923267e-01	17
5409204	1.854161e-11	47
5409207	8.881784e-16	50
5409206	8.881784e-16	50
5409201	5.817779e-07	42
5409203	3.245432e-02	32
5409202	8.881784e-16	50
5409196	1.000000e+00	0
5409198	1.000000e+00	0
5409192	9.405398e-01	20
5409193	9.999999e-01	8
5409194	9.675457e-01	19
5409195	5.817779e-07	42
5409188	9.998471e-01	13
5409189	2.230891e-10	46
5409190	8.881784e-16	50
5409191	1.193067e-05	40
5409184	2.230891e-10	46
5409185	1.000000e+00	5
5409186	1.000000e+00	0
5409187	4.510745e-05	39
5409182	3.300224e-03	35
5409181	1.000000e+00	0
5409180	3.359055e-01	27
5409176	1.000000e+00	0
5409175	4.438624e-01	26
5409174	3.300224e-03	35
5409173	6.640945e-01	24
5409172	9.923267e-01	17
5409171	1.000000e+00	3
5409170	5.817779e-07	42
5409168	1.013194e-01	30
5409166	4.510745e-05	39
5409167	8.881784e-16	50
5409165	1.000000e+00	0
5409162	8.881784e-16	50
5409163	1.049339e-07	43
5409160	8.881784e-16	50
5409158	1.000000e+00	0
5409156	1.000000e+00	0
5409157	1.000000e+00	0
5409152	8.881784e-16	50
5409153	1.193067e-05	40
5409136	8.986806e-01	21
5409137	1.854161e-11	47
5409138	8.881784e-16	50
5409139	4.438624e-01	26
5409140	2.104926e-09	45
5409141	1.000000e+00	0
5409142	4.510745e-05	39
5409143	1.000000e+00	1
5409144	8.881784e-16	50
5409145	9.999972e-01	10
5409147	8.388818e-01	22
5409149	8.881784e-16	50
5409151	8.881784e-16	50
5409121	1.000000e+00	6
5409120	8.881784e-16	50
5409122	1.000000e+00	1
5409125	8.986806e-01	21
5409124	1.000000e+00	0
5409127	9.999999e-01	8
5409126	1.000000e+00	3
5409129	1.000000e+00	1
5409128	4.438624e-01	26
5409131	1.529320e-04	38
5409130	1.529320e-04	38
5409133	1.000000e+00	0
5409132	1.000000e+00	1
5409135	4.681115e-04	37
5409106	1.000000e+00	2
5409105	1.000000e+00	0
5409110	1.000000e+00	0
5409111	9.999972e-01	10
5409108	2.104926e-09	45
5409109	1.000000e+00	4
5409114	8.881784e-16	50
5409115	1.000000e+00	7
5409112	8.881784e-16	50
5409113	1.049339e-07	43
5409118	8.881784e-16	50
5409119	1.000000e+00	1
5409116	8.881784e-16	50
5409117	1.000000e+00	1
5409091	8.881784e-16	50
5409088	6.640945e-01	24
5409094	1.000000e+00	5
5409099	1.000000e+00	1
5409098	9.999999e-01	8
5409097	3.359055e-01	27
5409096	1.000000e+00	1
5409103	1.000000e+00	2
5409101	1.000000e+00	7
5409100	8.881784e-16	50
5409076	8.881784e-16	50
5409077	9.999549e-01	12
5409072	1.000000e+00	1
5409073	5.561376e-01	25
5409074	1.193067e-05	40
5409075	1.133316e-12	48
5409084	9.999994e-01	9
5409087	1.301086e-03	36
5409080	9.999994e-01	9
5409081	9.999972e-01	10
5409082	9.986989e-01	15
5409061	1.854161e-11	47
5409060	1.000000e+00	1
5409063	8.881784e-16	50
5409057	2.230891e-10	46
5409056	1.854161e-11	47
5409059	8.388818e-01	22
5409069	1.641957e-02	33
5409068	9.999994e-01	9
5409071	1.000000e+00	5
5409070	8.881784e-16	50
5409065	1.000000e+00	0
5409064	9.923267e-01	17
5409067	4.529710e-14	49
5409066	1.000000e+00	2
5409046	8.881784e-16	50
5409044	1.000000e+00	4
5409042	1.000000e+00	0
5409043	9.998471e-01	13
5409052	9.966998e-01	16
5409053	1.000000e+00	7
5409050	1.611182e-01	29
5409048	8.881784e-16	50
5409031	1.000000e+00	4
5409030	1.000000e+00	0
5409028	1.000000e+00	0
5409027	1.000000e+00	1
5409026	7.600562e-01	23
5409025	9.999549e-01	12
5409024	9.986989e-01	15
5409039	4.529710e-14	49
5409038	8.881784e-16	50
5409037	1.000000e+00	6
5409036	1.000000e+00	0
5409035	8.881784e-16	50
5409034	1.000000e+00	0
5409032	1.000000e+00	0
5409486	9.999999e-01	8
5409487	1.049339e-07	43
5409481	8.881784e-16	50
5409482	9.966998e-01	16
5409483	9.999881e-01	11
5409476	8.388818e-01	22
5409477	1.000000e+00	0
5409478	8.881784e-16	50
5409479	1.000000e+00	6
5409472	1.000000e+00	5
5409473	4.438624e-01	26
5409474	4.529710e-14	49
5409500	1.529320e-04	38
5409502	8.388818e-01	22
5409497	1.000000e+00	1
5409496	1.000000e+00	1
5409499	1.000000e+00	0
5409493	1.000000e+00	0
5409492	1.000000e+00	0
5409495	2.230891e-10	46
5409494	1.641957e-02	33
5409489	1.000000e+00	0
5409488	1.000000e+00	0
5409491	1.000000e+00	0
5409490	9.999549e-01	12
5409518	2.230891e-10	46
5409516	1.000000e+00	3
5409517	8.881784e-16	50
5409514	8.881784e-16	50
5409515	8.881784e-16	50
5409512	9.999881e-01	11
5409513	8.388818e-01	22
5409510	9.966998e-01	16
5409511	1.000000e+00	2
5409508	1.641957e-02	33
5409509	9.998471e-01	13
5409506	9.923267e-01	17
5409507	4.529710e-14	49
5409504	4.529710e-14	49
5409505	8.881784e-16	50
5409535	8.881784e-16	50
5409534	1.000000e+00	1
5409533	9.835804e-01	18
5409532	8.881784e-16	50
5409531	8.881784e-16	50
5409529	4.529710e-14	49
5409528	1.000000e+00	5
5409527	9.999994e-01	9
5409526	1.000000e+00	1
5409524	2.104926e-09	45
5409523	1.000000e+00	1
5409522	1.000000e+00	7
5409521	9.999972e-01	10
5409520	8.881784e-16	50
5409417	1.529320e-04	38
5409418	1.000000e+00	2
5409419	9.995319e-01	14
5409420	1.000000e+00	0
5409421	7.673339e-03	34
5409422	4.529710e-14	49
5409423	9.998471e-01	13
5409408	9.999972e-01	10
5409409	1.854161e-11	47
5409410	8.881784e-16	50
5409411	4.529710e-14	49
5409413	8.881784e-16	50
5409414	1.000000e+00	0
5409415	1.000000e+00	2
5409433	1.000000e+00	2
5409432	8.881784e-16	50
5409435	1.000000e+00	2
5409434	1.000000e+00	1
5409436	1.000000e+00	0
5409439	9.675457e-01	19
5409438	1.854161e-11	47
5409425	1.000000e+00	0
5409429	1.000000e+00	6
5409428	7.600562e-01	23
5409431	1.000000e+00	0
5409430	4.681115e-04	37
5409450	9.999994e-01	9
5409451	1.000000e+00	3
5409448	1.000000e+00	1
5409449	1.000000e+00	4
5409454	3.359055e-01	27
5409455	1.621870e-08	44
5409452	4.510745e-05	39
5409453	5.561376e-01	25
5409442	9.999972e-01	10
5409440	4.681115e-04	37
5409441	9.999972e-01	10
5409446	9.999999e-01	8
5409447	1.133316e-12	48
5409444	8.881784e-16	50
5409445	9.923267e-01	17
5409467	2.230891e-10	46
5409466	4.529710e-14	49
5409465	9.999972e-01	10
5409471	9.675457e-01	19
5409470	9.999994e-01	9
5409469	9.986989e-01	15
5409468	1.000000e+00	0
5409458	1.000000e+00	0
5409457	1.000000e+00	1
5409463	4.529710e-14	49
5409461	1.641957e-02	33
5409460	1.000000e+00	0
5409349	8.881784e-16	50
5409351	8.881784e-16	50
5409350	8.881784e-16	50
5409345	1.000000e+00	7
5409344	1.133316e-12	48
5409347	9.999994e-01	9
5409357	5.817779e-07	42
5409356	1.133316e-12	48
5409359	2.807050e-06	41
5409358	1.000000e+00	0
5409353	8.881784e-16	50
5409352	8.881784e-16	50
5409355	8.881784e-16	50
5409354	1.000000e+00	0
5409364	1.000000e+00	2
5409365	8.881784e-16	50
5409367	8.881784e-16	50
5409360	4.529710e-14	49
5409362	1.641957e-02	33
5409363	7.600562e-01	23
5409372	8.881784e-16	50
5409373	6.640945e-01	24
5409374	1.641957e-02	33
5409375	5.817779e-07	42
5409368	8.881784e-16	50
5409369	9.999549e-01	12
5409370	1.000000e+00	2
5409383	1.000000e+00	0
5409382	6.640945e-01	24
5409381	1.000000e+00	3
5409380	1.000000e+00	1
5409379	1.301086e-03	36
5409378	9.999999e-01	8
5409377	1.621870e-08	44
5409390	1.133316e-12	48
5409389	1.854161e-11	47
5409388	2.104926e-09	45
5409386	1.000000e+00	1
5409384	1.000000e+00	5
5409398	4.529710e-14	49
5409399	8.881784e-16	50
5409396	9.999994e-01	9
5409397	6.640945e-01	24
5409395	9.923267e-01	17
5409393	3.245432e-02	32
5409406	1.000000e+00	5
5409407	1.000000e+00	0
5409405	1.000000e+00	7
5409402	1.000000e+00	0
5409403	9.999549e-01	12
5409400	9.999999e-01	8
5409401	8.986806e-01	21
5409281	3.245432e-02	32
5409280	9.999999e-01	8
5409282	2.104926e-09	45
5409285	1.000000e+00	6
5409284	8.881784e-16	50
5409287	1.854161e-11	47
5409286	1.621870e-08	44
5409289	9.966998e-01	16
5409288	3.245432e-02	32
5409291	1.000000e+00	5
5409293	1.000000e+00	0
5409295	8.881784e-16	50
5409294	1.133316e-12	48
5409296	9.999999e-01	8
5409297	9.999994e-01	9
5409299	8.881784e-16	50
5409300	8.881784e-16	50
5409301	1.529320e-04	38
5409302	1.000000e+00	3
5409303	5.817779e-07	42
5409304	1.000000e+00	1
5409305	1.301086e-03	36
5409307	1.000000e+00	0
5409308	7.673339e-03	34
5409309	1.000000e+00	0
5409310	1.000000e+00	5
5409315	1.301086e-03	36
5409314	1.621870e-08	44
5409312	4.529710e-14	49
5409319	1.000000e+00	2
5409318	1.000000e+00	4
5409317	3.245432e-02	32
5409323	8.881784e-16	50
5409322	1.000000e+00	1
5409321	1.000000e+00	1
5409320	8.881784e-16	50
5409327	1.000000e+00	0
5409326	9.999999e-01	8
5409324	7.673339e-03	34
5409330	9.405398e-01	20
5409328	9.675457e-01	19
5409334	9.675457e-01	19
5409335	1.000000e+00	5
5409332	9.999994e-01	9
5409333	8.881784e-16	50
5409338	2.104926e-09	45
5409339	4.681115e-04	37
5409336	1.000000e+00	4
5409337	1.000000e+00	0
5409342	8.881784e-16	50
5409343	4.510745e-05	39
5409340	8.881784e-16	50
5409341	8.881784e-16	50
5409757	9.999881e-01	11
5409755	2.104926e-09	45
5409754	8.881784e-16	50
5409747	1.000000e+00	3
5409744	8.881784e-16	50
5409742	9.923267e-01	17
5409741	1.611182e-01	29
5409738	8.388818e-01	22
5409733	4.529710e-14	49
5409728	4.510745e-05	39
5409729	8.881784e-16	50
5409764	8.881784e-16	50
5409762	8.881784e-16	50
5409763	9.998471e-01	13
5409691	1.621870e-08	44
5409690	1.049339e-07	43
5409689	1.000000e+00	6
5409688	8.881784e-16	50
5409695	1.133316e-12	48
5409694	1.000000e+00	1
5409693	1.301086e-03	36
5409692	1.000000e+00	2
5409683	9.999999e-01	8
5409681	2.230891e-10	46
5409680	9.995319e-01	14
5409686	3.359055e-01	27
5409685	1.000000e+00	0
5409684	9.999972e-01	10
5409674	7.600562e-01	23
5409675	1.000000e+00	1
5409672	8.881784e-16	50
5409673	8.881784e-16	50
5409678	1.854161e-11	47
5409679	1.000000e+00	0
5409676	1.000000e+00	1
5409677	1.000000e+00	5
5409666	9.999999e-01	8
5409667	9.675457e-01	19
5409664	1.000000e+00	4
5409670	2.807050e-06	41
5409671	9.999999e-01	8
5409668	9.835804e-01	18
5409669	1.000000e+00	2
5409723	8.881784e-16	50
5409722	1.641957e-02	33
5409714	8.881784e-16	50
5409717	1.000000e+00	5
5409719	1.000000e+00	0
5409704	8.881784e-16	50
5409705	9.835804e-01	18
5409706	8.881784e-16	50
5409707	1.000000e+00	0
5409709	3.300224e-03	35
5409710	8.881784e-16	50
5409696	8.881784e-16	50
5409697	1.000000e+00	1
5409698	5.561376e-01	25
5409699	9.999972e-01	10
5409700	3.300224e-03	35
5409701	9.999994e-01	9
5409702	9.923267e-01	17
5409703	5.817779e-07	42
5409623	5.561376e-01	25
5409620	1.000000e+00	0
5409621	8.388818e-01	22
5409619	4.529710e-14	49
5409616	1.000000e+00	1
5409617	8.881784e-16	50
5409630	8.881784e-16	50
5409631	1.854161e-11	47
5409628	1.000000e+00	0
5409629	8.881784e-16	50
5409626	1.000000e+00	0
5409627	1.000000e+00	6
5409624	9.999549e-01	12
5409625	1.013194e-01	30
5409607	1.000000e+00	3
5409606	8.881784e-16	50
5409604	3.245432e-02	32
5409603	1.529320e-04	38
5409602	8.881784e-16	50
5409601	8.881784e-16	50
5409600	8.881784e-16	50
5409615	1.013194e-01	30
5409614	1.000000e+00	5
5409613	1.000000e+00	4
5409611	9.675457e-01	19
5409610	1.000000e+00	5
5409608	4.529710e-14	49
5409652	1.000000e+00	5
5409653	8.881784e-16	50
5409654	5.817779e-07	42
5409649	2.807050e-06	41
5409650	9.405398e-01	20
5409651	9.835804e-01	18
5409660	1.000000e+00	5
5409661	1.854161e-11	47
5409662	1.000000e+00	0
5409663	1.000000e+00	2
5409656	1.000000e+00	0
5409657	1.000000e+00	0
5409658	5.817779e-07	42
5409659	1.049339e-07	43
5409637	1.133316e-12	48
5409636	1.854161e-11	47
5409639	1.000000e+00	2
5409633	8.881784e-16	50
5409632	9.998471e-01	13
5409635	1.000000e+00	7
5409634	8.881784e-16	50
5409645	8.881784e-16	50
5409641	1.013194e-01	30
5409643	8.881784e-16	50
5409642	8.881784e-16	50
5409554	1.000000e+00	5
5409555	8.881784e-16	50
5409552	1.000000e+00	5
5409556	1.000000e+00	0
5409557	9.966998e-01	16
5409562	8.881784e-16	50
5409563	9.923267e-01	17
5409561	8.388818e-01	22
5409566	8.881784e-16	50
5409567	1.000000e+00	1
5409564	8.881784e-16	50
5409565	9.999881e-01	11
5409539	9.999549e-01	12
5409538	9.999999e-01	8
5409537	9.835804e-01	18
5409536	1.000000e+00	1
5409543	4.529710e-14	49
5409541	8.881784e-16	50
5409540	1.000000e+00	3
5409547	7.600562e-01	23
5409546	6.640945e-01	24
5409545	9.998471e-01	13
5409544	4.681115e-04	37
5409551	7.600562e-01	23
5409550	8.881784e-16	50
5409549	1.049339e-07	43
5409584	1.000000e+00	1
5409585	4.510745e-05	39
5409586	8.881784e-16	50
5409587	5.817779e-07	42
5409589	1.611182e-01	29
5409591	9.999549e-01	12
5409592	8.881784e-16	50
5409595	8.881784e-16	50
5409596	9.999881e-01	11
5409598	8.881784e-16	50
5409599	1.000000e+00	2
5409569	1.641957e-02	33
5409568	1.000000e+00	7
5409570	1.611182e-01	29
5409573	1.641957e-02	33
5409575	9.835804e-01	18
5409574	8.881784e-16	50
5409577	1.000000e+00	0
5409578	1.000000e+00	0
5409581	1.133316e-12	48
5409583	1.000000e+00	0
5409582	5.817779e-07	42
5407987	1.000000e+00	7
5407985	3.300224e-03	35
5407991	8.881784e-16	50
5407989	2.399438e-01	28
5407988	8.881784e-16	50
5407995	9.995319e-01	14
5407993	1.000000e+00	1
5407992	8.881784e-16	50
5407999	8.986806e-01	21
5407998	9.923267e-01	17
5407997	1.621870e-08	44
5407996	1.000000e+00	0
5407970	4.529710e-14	49
5407971	8.388818e-01	22
5407968	6.640945e-01	24
5407969	3.300224e-03	35
5407974	1.854161e-11	47
5407975	2.104926e-09	45
5407972	8.881784e-16	50
5407973	8.881784e-16	50
5407978	1.000000e+00	2
5407976	4.510745e-05	39
5407977	2.104926e-09	45
5407982	2.807050e-06	41
5407983	1.000000e+00	1
5407980	8.881784e-16	50
5407981	1.000000e+00	2
5407961	1.193067e-05	40
5407963	5.817779e-07	42
5407965	1.133316e-12	48
5407967	9.998471e-01	13
5407966	1.000000e+00	2
5408045	6.640945e-01	24
5408044	4.529710e-14	49
5408047	1.000000e+00	5
5408041	9.966998e-01	16
5408040	1.193067e-05	40
5408043	9.986989e-01	15
5408042	9.999549e-01	12
5408037	9.995319e-01	14
5408036	8.881784e-16	50
5408039	1.000000e+00	4
5408038	8.881784e-16	50
5408033	9.998471e-01	13
5408032	8.881784e-16	50
5408035	1.000000e+00	0
5408034	4.529710e-14	49
5408060	1.000000e+00	3
5408061	1.133316e-12	48
5408062	5.561376e-01	25
5408063	4.438624e-01	26
5408057	8.881784e-16	50
5408058	1.854161e-11	47
5408059	9.675457e-01	19
5408052	1.000000e+00	1
5408053	8.881784e-16	50
5408054	3.300224e-03	35
5408048	1.000000e+00	0
5408049	1.000000e+00	1
5408050	1.193067e-05	40
5408051	1.529320e-04	38
5408015	1.854161e-11	47
5408013	1.611182e-01	29
5408012	8.881784e-16	50
5408010	8.881784e-16	50
5408009	9.999972e-01	10
5408008	9.999999e-01	8
5408007	7.673339e-03	34
5408004	8.881784e-16	50
5408003	1.000000e+00	1
5408002	2.807050e-06	41
5408001	1.641957e-02	33
5408000	4.510745e-05	39
5408030	9.405398e-01	20
5408031	1.193067e-05	40
5408028	1.000000e+00	2
5408029	4.529710e-14	49
5408026	8.881784e-16	50
5408027	1.000000e+00	0
5408024	9.998471e-01	13
5408022	1.000000e+00	3
5408023	5.946023e-02	31
5408020	3.245432e-02	32
5408021	1.611182e-01	29
5408018	1.000000e+00	2
5408016	9.999999e-01	8
5408017	1.000000e+00	1
5408104	5.817779e-07	42
5408109	1.000000e+00	6
5408108	3.359055e-01	27
5408111	9.998471e-01	13
5408110	8.881784e-16	50
5408096	1.000000e+00	2
5408099	5.561376e-01	25
5408098	8.881784e-16	50
5408101	8.881784e-16	50
5408100	1.854161e-11	47
5408103	9.999881e-01	11
5408102	1.000000e+00	0
5408120	9.999994e-01	9
5408121	1.000000e+00	3
5408122	8.881784e-16	50
5408123	8.881784e-16	50
5408124	4.529710e-14	49
5408125	8.881784e-16	50
5408126	4.681115e-04	37
5408127	4.529710e-14	49
5408112	8.881784e-16	50
5408113	1.000000e+00	0
5408114	9.923267e-01	17
5408115	9.999549e-01	12
5408116	8.881784e-16	50
5408117	9.405398e-01	20
5408118	1.854161e-11	47
5408074	9.998471e-01	13
5408073	3.245432e-02	32
5408072	1.000000e+00	0
5408079	9.999881e-01	11
5408078	9.986989e-01	15
5408077	1.000000e+00	5
5408067	3.245432e-02	32
5408066	1.000000e+00	6
5408065	4.529710e-14	49
5408064	8.881784e-16	50
5408071	1.854161e-11	47
5408070	1.529320e-04	38
5408068	1.000000e+00	2
5408090	2.399438e-01	28
5408091	9.999972e-01	10
5408088	8.986806e-01	21
5408089	9.923267e-01	17
5408094	9.999881e-01	11
5408095	9.999999e-01	8
5408092	1.000000e+00	0
5408093	2.807050e-06	41
5408082	1.000000e+00	0
5408083	1.000000e+00	0
5408080	7.673339e-03	34
5408081	1.000000e+00	3
5408086	8.388818e-01	22
5408087	1.000000e+00	0
5408084	8.986806e-01	21
5408085	1.133316e-12	48
5408164	4.510745e-05	39
5408165	1.000000e+00	1
5408166	1.000000e+00	0
5408167	8.881784e-16	50
5408160	8.881784e-16	50
5408162	4.529710e-14	49
5408163	1.000000e+00	7
5408172	5.817779e-07	42
5408173	9.999881e-01	11
5408174	1.000000e+00	3
5408168	8.881784e-16	50
5408169	1.000000e+00	3
5408170	2.230891e-10	46
5408181	8.881784e-16	50
5408180	1.133316e-12	48
5408183	8.881784e-16	50
5408177	8.881784e-16	50
5408176	8.881784e-16	50
5408179	1.049339e-07	43
5408178	3.300224e-03	35
5408189	8.881784e-16	50
5408188	9.999881e-01	11
5408191	1.000000e+00	4
5408185	1.000000e+00	0
5408184	9.999999e-01	8
5408186	2.104926e-09	45
5408135	7.600562e-01	23
5408132	5.561376e-01	25
5408130	1.000000e+00	2
5408131	1.000000e+00	0
5408129	7.600562e-01	23
5408142	1.000000e+00	4
5408140	1.000000e+00	5
5408141	9.405398e-01	20
5408138	1.000000e+00	1
5408139	9.999999e-01	8
5408136	1.000000e+00	0
5408137	1.000000e+00	4
5408149	8.881784e-16	50
5408148	9.998471e-01	13
5408147	6.640945e-01	24
5408146	1.000000e+00	0
5408145	8.881784e-16	50
5408144	4.529710e-14	49
5408159	1.000000e+00	0
5408158	9.999549e-01	12
5408157	1.049339e-07	43
5408156	1.000000e+00	0
5408155	1.854161e-11	47
5408154	1.000000e+00	6
5408153	1.000000e+00	0
5408152	6.640945e-01	24
5408224	1.000000e+00	0
5408225	9.986989e-01	15
5408227	9.999972e-01	10
5408228	7.673339e-03	34
5408229	8.881784e-16	50
5408230	1.529320e-04	38
5408231	1.000000e+00	5
5408233	1.000000e+00	7
5408234	4.510745e-05	39
5408235	3.245432e-02	32
5408236	9.675457e-01	19
5408237	4.438624e-01	26
5408238	8.881784e-16	50
5408239	8.881784e-16	50
5408241	1.000000e+00	2
5408240	9.999549e-01	12
5408243	4.529710e-14	49
5408242	8.881784e-16	50
5408245	1.000000e+00	1
5408244	6.640945e-01	24
5408246	8.881784e-16	50
5408249	9.986989e-01	15
5408251	4.681115e-04	37
5408250	8.881784e-16	50
5408255	9.675457e-01	19
5408194	1.621870e-08	44
5408195	9.998471e-01	13
5408193	9.998471e-01	13
5408198	1.854161e-11	47
5408196	8.881784e-16	50
5408197	8.881784e-16	50
5408202	8.881784e-16	50
5408203	8.881784e-16	50
5408200	1.000000e+00	4
5408201	4.438624e-01	26
5408206	1.000000e+00	0
5408204	8.881784e-16	50
5408205	1.854161e-11	47
5408211	9.675457e-01	19
5408210	8.881784e-16	50
5408209	1.000000e+00	3
5408208	1.000000e+00	0
5408215	8.881784e-16	50
5408214	1.000000e+00	2
5408212	9.999994e-01	9
5408219	9.998471e-01	13
5408218	8.881784e-16	50
5408216	9.995319e-01	14
5408223	1.641957e-02	33
5408222	1.000000e+00	0
5408221	1.000000e+00	3
5408282	1.621870e-08	44
5408283	9.923267e-01	17
5408284	8.881784e-16	50
5408285	8.881784e-16	50
5408286	8.388818e-01	22
5408287	8.881784e-16	50
5408272	8.881784e-16	50
5408273	1.641957e-02	33
5408274	5.561376e-01	25
5408275	8.881784e-16	50
5408276	1.000000e+00	6
5408277	1.854161e-11	47
5408278	3.300224e-03	35
5408279	9.999999e-01	8
5408265	8.986806e-01	21
5408267	8.881784e-16	50
5408266	1.000000e+00	3
5408269	1.301086e-03	36
5408271	5.817779e-07	42
5408270	9.923267e-01	17
5408257	2.230891e-10	46
5408256	1.529320e-04	38
5408258	9.999999e-01	8
5408260	8.881784e-16	50
5408263	8.881784e-16	50
5408262	1.000000e+00	5
5408315	1.000000e+00	0
5408312	9.966998e-01	16
5408313	6.640945e-01	24
5408318	4.529710e-14	49
5408316	1.000000e+00	1
5408317	1.000000e+00	1
5408306	9.675457e-01	19
5408307	1.000000e+00	2
5408304	9.999999e-01	8
5408305	1.641957e-02	33
5408310	5.817779e-07	42
5408311	1.000000e+00	3
5408308	2.104926e-09	45
5408309	4.529710e-14	49
5408299	8.881784e-16	50
5408298	9.405398e-01	20
5408297	5.561376e-01	25
5408296	1.013194e-01	30
5408303	8.881784e-16	50
5408302	1.641957e-02	33
5408300	5.946023e-02	31
5408291	9.999994e-01	9
5408290	9.999881e-01	11
5408289	2.104926e-09	45
5408288	8.986806e-01	21
5408294	4.529710e-14	49
5408293	1.000000e+00	0
5408292	1.133316e-12	48
5408348	2.399438e-01	28
5408349	4.510745e-05	39
5408350	9.675457e-01	19
5408351	8.881784e-16	50
5408344	4.529710e-14	49
5408345	1.000000e+00	0
5408346	1.000000e+00	7
5408347	1.000000e+00	2
5408340	9.986989e-01	15
5408342	9.998471e-01	13
5408343	1.000000e+00	4
5408337	1.000000e+00	0
5408338	1.000000e+00	0
5408339	8.881784e-16	50
5408333	9.966998e-01	16
5408332	1.000000e+00	1
5408334	3.300224e-03	35
5408329	1.000000e+00	2
5408328	4.529710e-14	49
5408331	9.995319e-01	14
5408325	8.881784e-16	50
5408324	2.807050e-06	41
5408327	1.000000e+00	0
5408326	2.807050e-06	41
5408321	1.000000e+00	3
5408320	8.881784e-16	50
5408323	4.438624e-01	26
5408322	1.000000e+00	6
5408383	2.104926e-09	45
5408380	2.399438e-01	28
5408379	1.000000e+00	0
5408376	1.000000e+00	2
5408377	1.000000e+00	0
5408375	8.881784e-16	50
5408372	9.995319e-01	14
5408373	8.881784e-16	50
5408370	8.881784e-16	50
5408371	1.133316e-12	48
5408367	5.946023e-02	31
5408366	3.245432e-02	32
5408364	1.000000e+00	0
5408363	1.133316e-12	48
5408362	3.300224e-03	35
5408360	1.641957e-02	33
5408359	1.000000e+00	3
5408358	1.529320e-04	38
5408357	1.000000e+00	4
5408356	1.000000e+00	1
5408354	8.881784e-16	50
5408353	1.000000e+00	4
5408352	1.301086e-03	36
5408401	1.000000e+00	0
5408400	8.986806e-01	21
5408403	9.999881e-01	11
5408402	4.529710e-14	49
5408405	1.000000e+00	0
5408404	1.000000e+00	3
5408407	1.854161e-11	47
5408406	1.000000e+00	0
5408409	1.611182e-01	29
5408411	1.193067e-05	40
5408413	3.245432e-02	32
5408412	5.561376e-01	25
5408415	8.881784e-16	50
5408414	8.881784e-16	50
5408384	9.675457e-01	19
5408385	1.000000e+00	1
5408386	1.000000e+00	0
5408387	1.000000e+00	3
5408388	4.529710e-14	49
5408389	1.621870e-08	44
5408390	1.000000e+00	0
5408391	7.673339e-03	34
5408392	1.000000e+00	0
5408393	4.529710e-14	49
5408394	5.817779e-07	42
5408396	9.923267e-01	17
5408398	9.999549e-01	12
5408399	1.000000e+00	1
5408434	1.049339e-07	43
5408433	1.854161e-11	47
5408432	1.000000e+00	3
5408439	3.245432e-02	32
5408438	3.359055e-01	27
5408437	1.000000e+00	1
5408436	8.881784e-16	50
5408441	1.133316e-12	48
5408440	8.881784e-16	50
5408446	9.999999e-01	8
5408445	1.000000e+00	1
5408418	1.000000e+00	0
5408419	9.999881e-01	11
5408416	1.000000e+00	0
5408417	1.000000e+00	0
5408422	1.013194e-01	30
5408423	2.399438e-01	28
5408420	2.230891e-10	46
5408421	9.999881e-01	11
5408426	8.881784e-16	50
5408424	1.000000e+00	1
5408425	2.104926e-09	45
5408430	1.641957e-02	33
5408431	1.000000e+00	7
5408428	8.881784e-16	50
5408429	5.817779e-07	42
5408469	1.000000e+00	1
5408468	1.000000e+00	1
5408471	1.000000e+00	3
5408470	9.995319e-01	14
5408465	1.000000e+00	1
5408464	1.049339e-07	43
5408467	8.986806e-01	21
5408466	7.673339e-03	34
5408477	2.807050e-06	41
5408476	4.681115e-04	37
5408479	1.000000e+00	2
5408473	9.923267e-01	17
5408472	1.301086e-03	36
5408475	1.000000e+00	1
5408474	9.405398e-01	20
5408452	8.881784e-16	50
5408453	1.000000e+00	0
5408454	1.000000e+00	3
5408448	8.881784e-16	50
5408449	9.999972e-01	10
5408450	9.999881e-01	11
5408451	1.193067e-05	40
5408460	1.854161e-11	47
5408461	8.881784e-16	50
5408462	4.529710e-14	49
5408456	1.000000e+00	3
5408457	1.000000e+00	4
5408458	1.133316e-12	48
5408459	1.133316e-12	48
5408503	2.104926e-09	45
5408502	1.000000e+00	5
5408501	4.681115e-04	37
5408498	3.359055e-01	27
5408497	2.807050e-06	41
5408511	1.000000e+00	2
5408510	9.405398e-01	20
5408508	1.000000e+00	7
5408507	8.881784e-16	50
5408506	1.301086e-03	36
5408504	8.881784e-16	50
5408486	1.000000e+00	3
5408485	1.000000e+00	6
5408482	8.881784e-16	50
5408483	1.000000e+00	0
5408480	1.000000e+00	0
5408481	4.529710e-14	49
5408494	1.000000e+00	7
5408495	1.000000e+00	2
5408492	1.000000e+00	0
5408493	1.611182e-01	29
5408490	8.881784e-16	50
5408488	4.529710e-14	49
5408489	1.854161e-11	47
5408523	4.438624e-01	26
5408522	1.000000e+00	7
5408521	2.230891e-10	46
5408520	9.999549e-01	12
5408527	1.000000e+00	0
5408526	1.049339e-07	43
5408524	9.986989e-01	15
5408515	1.000000e+00	4
5408514	7.673339e-03	34
5408513	1.000000e+00	0
5408512	1.000000e+00	5
5408519	1.000000e+00	5
5408517	1.000000e+00	6
5408516	8.881784e-16	50
5408538	9.998471e-01	13
5408539	9.999549e-01	12
5408542	4.529710e-14	49
5408541	8.881784e-16	50
5408531	4.529710e-14	49
5408534	1.000000e+00	7
5408535	9.835804e-01	18
5408532	4.438624e-01	26
5408533	8.881784e-16	50
5408552	9.999881e-01	11
5408555	1.000000e+00	2
5408554	9.675457e-01	19
5408557	1.000000e+00	3
5408558	1.000000e+00	1
5408544	1.000000e+00	4
5408546	8.881784e-16	50
5408549	4.681115e-04	37
5408548	8.881784e-16	50
5408551	1.000000e+00	3
5408550	9.999972e-01	10
5408568	1.133316e-12	48
5408569	8.881784e-16	50
5408570	8.881784e-16	50
5408572	2.104926e-09	45
5408573	7.673339e-03	34
5408575	1.854161e-11	47
5408560	5.817779e-07	42
5408562	4.529710e-14	49
5408563	2.807050e-06	41
5408564	1.000000e+00	5
5408565	8.881784e-16	50
5408566	5.817779e-07	42
5408567	1.000000e+00	1
5408591	5.817779e-07	42
5408590	1.000000e+00	4
5408588	9.999994e-01	9
5408587	9.999994e-01	9
5408586	1.000000e+00	3
5408585	8.881784e-16	50
5408584	1.000000e+00	1
5408583	8.881784e-16	50
5408582	5.817779e-07	42
5408581	1.013194e-01	30
5408580	8.881784e-16	50
5408578	4.529710e-14	49
5408577	8.986806e-01	21
5408576	8.881784e-16	50
5408606	1.000000e+00	6
5408607	1.000000e+00	6
5408604	8.881784e-16	50
5408605	2.807050e-06	41
5408600	1.301086e-03	36
5408601	8.881784e-16	50
5408599	8.881784e-16	50
5408597	8.881784e-16	50
5408595	8.881784e-16	50
5408592	8.881784e-16	50
5408593	8.881784e-16	50
5408620	5.561376e-01	25
5408623	8.881784e-16	50
5408622	8.881784e-16	50
5408617	8.881784e-16	50
5408616	5.817779e-07	42
5408619	1.000000e+00	4
5408618	3.300224e-03	35
5408612	1.000000e+00	1
5408615	9.675457e-01	19
5408614	2.104926e-09	45
5408609	8.881784e-16	50
5408608	2.399438e-01	28
5408611	9.675457e-01	19
5408636	1.611182e-01	29
5408638	1.000000e+00	1
5408639	9.998471e-01	13
5408632	1.000000e+00	7
5408633	1.000000e+00	1
5408634	1.854161e-11	47
5408635	4.681115e-04	37
5408629	1.000000e+00	1
5408630	1.611182e-01	29
5408631	4.529710e-14	49
5408626	1.000000e+00	4
5408627	2.399438e-01	28
5408642	1.000000e+00	1
5408643	1.529320e-04	38
5408640	7.673339e-03	34
5408641	9.999999e-01	8
5408646	9.986989e-01	15
5408647	9.998471e-01	13
5408650	8.388818e-01	22
5408651	9.995319e-01	14
5408648	4.529710e-14	49
5408649	9.999881e-01	11
5408654	5.561376e-01	25
5408655	1.049339e-07	43
5408652	1.000000e+00	3
5408653	1.000000e+00	2
5408658	4.681115e-04	37
5408657	1.000000e+00	6
5408656	8.881784e-16	50
5408663	2.230891e-10	46
5408662	1.000000e+00	2
5408661	8.881784e-16	50
5408660	9.998471e-01	13
5408667	1.000000e+00	0
5408666	1.133316e-12	48
5408665	8.388818e-01	22
5408664	4.529710e-14	49
5408671	2.807050e-06	41
5408670	1.049339e-07	43
5408669	9.986989e-01	15
5408668	9.999994e-01	9
5408672	8.881784e-16	50
5408673	8.881784e-16	50
5408674	1.000000e+00	1
5408675	4.681115e-04	37
5408676	2.104926e-09	45
5408678	1.000000e+00	3
5408679	4.510745e-05	39
5408680	9.405398e-01	20
5408681	1.000000e+00	7
5408682	8.881784e-16	50
5408683	2.230891e-10	46
5408684	1.000000e+00	2
5408686	2.230891e-10	46
5408687	1.854161e-11	47
5408689	3.300224e-03	35
5408688	1.000000e+00	3
5408691	1.000000e+00	1
5408692	9.999999e-01	8
5408695	8.881784e-16	50
5408696	9.835804e-01	18
5408699	8.881784e-16	50
5408698	5.561376e-01	25
5408700	1.000000e+00	4
5408703	9.999881e-01	11
5408702	8.881784e-16	50
5408710	1.000000e+00	7
5408711	1.000000e+00	2
5408709	3.245432e-02	32
5408706	8.881784e-16	50
5408704	1.000000e+00	0
5408705	1.000000e+00	4
5408718	4.438624e-01	26
5408719	5.946023e-02	31
5408716	9.923267e-01	17
5408717	9.986989e-01	15
5408714	4.438624e-01	26
5408715	1.000000e+00	3
5408712	2.807050e-06	41
5408713	2.807050e-06	41
5408727	5.817779e-07	42
5408726	7.600562e-01	23
5408725	3.245432e-02	32
5408724	8.881784e-16	50
5408721	8.881784e-16	50
5408720	1.000000e+00	1
5408735	8.881784e-16	50
5408734	8.881784e-16	50
5408733	1.000000e+00	0
5408732	1.000000e+00	0
5408730	8.881784e-16	50
5408729	1.000000e+00	0
5408728	1.000000e+00	6
5408740	2.104926e-09	45
5408742	1.641957e-02	33
5408743	8.986806e-01	21
5408736	1.000000e+00	1
5408737	8.881784e-16	50
5408738	1.000000e+00	0
5408739	8.881784e-16	50
5408748	8.986806e-01	21
5408749	2.230891e-10	46
5408751	8.881784e-16	50
5408744	9.998471e-01	13
5408745	9.995319e-01	14
5408746	1.013194e-01	30
5408757	9.998471e-01	13
5408756	8.881784e-16	50
5408759	1.854161e-11	47
5408758	3.359055e-01	27
5408752	9.995319e-01	14
5408755	9.923267e-01	17
5408765	1.611182e-01	29
5408764	1.611182e-01	29
5408761	1.000000e+00	2
5408760	8.881784e-16	50
5408763	8.881784e-16	50
