# Supplementary material for: Translational Selection Is Ubiquitous in Prokaryotes
Source: PLoS Genet. 2010 Jun 24;6(6):e1001004. doi: 10.1371/journal.pgen.1001004 (PMC2891978; doi:10.1371/journal.pgen.1001004)
Supplement: Dataset S1 — OCU/non-OCU gene calls in 461 Bacterial and Archaeal genomes, and summary tables of genome properties and OCU preferences for specific codons. (4.77 MB ZIP) [file pgen.1001004.s001.zip › Dataset_S1_Bacteria/Campylobacter_jejuni_RM1221.arff.ocuGenes]

GeneID	signTest_p	ocuProbWinCnt
3231880	8.388818e-01	22
3231881	3.300224e-03	35
3231882	8.881784e-16	50
3231883	1.000000e+00	3
3231884	8.881784e-16	50
3231885	9.999999e-01	8
3231886	1.529320e-04	38
3231887	9.999881e-01	11
3231872	1.000000e+00	3
3231873	8.881784e-16	50
3231874	1.000000e+00	2
3231875	1.000000e+00	2
3231876	1.000000e+00	0
3231877	9.999881e-01	11
3231878	1.000000e+00	0
3231879	1.000000e+00	1
3231897	7.673339e-03	34
3231896	8.388818e-01	22
3231898	7.600562e-01	23
3231901	8.881784e-16	50
3231900	8.881784e-16	50
3231903	1.529320e-04	38
3231902	1.621870e-08	44
3231889	5.946023e-02	31
3231888	1.000000e+00	0
3231891	9.999881e-01	11
3231893	1.000000e+00	1
3231892	9.999994e-01	9
3231895	2.399438e-01	28
3231894	4.529710e-14	49
3231914	1.000000e+00	0
3231912	1.000000e+00	0
3231913	1.000000e+00	0
3231918	8.881784e-16	50
3231919	1.000000e+00	5
3231916	1.000000e+00	0
3231917	1.000000e+00	0
3231906	8.881784e-16	50
3231907	8.881784e-16	50
3231904	9.923267e-01	17
3231905	1.000000e+00	0
3231910	1.000000e+00	0
3231911	1.000000e+00	0
3231908	9.998471e-01	13
3231909	9.966998e-01	16
3231931	2.807050e-06	41
3231929	8.881784e-16	50
3231928	1.133316e-12	48
3231933	1.133316e-12	48
3231932	4.529710e-14	49
3231923	1.000000e+00	1
3231922	9.995319e-01	14
3231921	9.998471e-01	13
3231920	1.000000e+00	4
3231927	1.621870e-08	44
3231926	8.881784e-16	50
3231924	9.966998e-01	16
3231948	8.881784e-16	50
3231949	9.923267e-01	17
3231950	9.995319e-01	14
3231951	3.245432e-02	32
3231945	9.966998e-01	16
3231946	9.995319e-01	14
3231947	1.000000e+00	1
3231940	8.881784e-16	50
3231941	1.641957e-02	33
3231942	8.881784e-16	50
3231936	2.399438e-01	28
3231939	8.881784e-16	50
3231965	1.049339e-07	43
3231964	1.000000e+00	7
3231967	1.000000e+00	6
3231966	3.359055e-01	27
3231961	9.675457e-01	19
3231960	9.986989e-01	15
3231963	8.881784e-16	50
3231962	1.000000e+00	4
3231956	1.000000e+00	6
3231959	8.881784e-16	50
3231953	1.000000e+00	7
3231952	1.000000e+00	7
3231955	4.529710e-14	49
3231954	9.923267e-01	17
3231982	3.300224e-03	35
3231983	8.881784e-16	50
3231980	8.881784e-16	50
3231981	1.000000e+00	3
3231978	1.000000e+00	0
3231979	8.881784e-16	50
3231976	1.000000e+00	1
3231977	1.000000e+00	2
3231974	1.000000e+00	0
3231975	1.000000e+00	3
3231972	1.000000e+00	1
3231973	9.966998e-01	16
3231970	1.000000e+00	0
3231971	1.000000e+00	1
3231968	1.000000e+00	0
3231969	1.000000e+00	1
3231999	1.000000e+00	3
3231998	9.999549e-01	12
3231997	1.000000e+00	4
3231996	8.881784e-16	50
3231995	3.245432e-02	32
3231994	8.881784e-16	50
3231993	9.999972e-01	10
3231992	5.817779e-07	42
3231991	8.881784e-16	50
3231990	2.399438e-01	28
3231989	1.000000e+00	0
3231988	1.000000e+00	1
3231987	5.561376e-01	25
3231986	1.000000e+00	6
3231985	1.000000e+00	6
3231745	1.000000e+00	1
3231744	8.881784e-16	50
3231747	1.000000e+00	2
3231746	1.000000e+00	0
3231749	1.000000e+00	2
3231748	1.000000e+00	0
3231751	1.000000e+00	1
3231750	1.621870e-08	44
3231752	1.000000e+00	0
3231755	1.000000e+00	1
3231754	1.000000e+00	4
3231757	3.245432e-02	32
3231756	1.133316e-12	48
3231759	4.529710e-14	49
3231758	1.000000e+00	1
3231760	9.986989e-01	15
3231761	4.510745e-05	39
3231762	3.300224e-03	35
3231763	2.104926e-09	45
3231764	9.999999e-01	8
3231765	3.245432e-02	32
3231766	9.675457e-01	19
3231767	1.000000e+00	0
3231768	8.881784e-16	50
3231769	1.000000e+00	0
3231770	1.000000e+00	1
3231771	1.000000e+00	0
3231772	1.000000e+00	1
3231773	8.881784e-16	50
3231774	1.000000e+00	0
3231775	1.000000e+00	0
3231779	1.000000e+00	3
3231778	1.000000e+00	0
3231777	1.000000e+00	0
3231776	1.000000e+00	0
3231783	1.000000e+00	0
3231782	3.245432e-02	32
3231781	1.000000e+00	0
3231780	1.000000e+00	2
3231787	1.000000e+00	1
3231786	1.000000e+00	0
3231785	1.000000e+00	0
3231784	9.999881e-01	11
3231791	1.000000e+00	0
3231790	1.000000e+00	5
3231789	1.000000e+00	3
3231788	1.000000e+00	0
3231794	1.000000e+00	0
3231795	1.000000e+00	1
3231792	9.999994e-01	9
3231793	1.000000e+00	0
3231798	1.000000e+00	0
3231799	1.000000e+00	3
3231796	8.881784e-16	50
3231802	1.000000e+00	1
3231800	1.000000e+00	0
3231806	1.000000e+00	5
3231807	1.193067e-05	40
3231804	8.986806e-01	21
3231805	8.881784e-16	50
3231813	1.000000e+00	0
3231812	5.817779e-07	42
3231815	8.881784e-16	50
3231814	5.561376e-01	25
3231809	5.946023e-02	31
3231808	1.000000e+00	2
3231811	8.881784e-16	50
3231821	4.681115e-04	37
3231820	1.000000e+00	0
3231823	8.881784e-16	50
3231822	8.881784e-16	50
3231817	8.881784e-16	50
3231816	8.986806e-01	21
3231819	1.000000e+00	3
3231818	1.000000e+00	0
3231828	1.000000e+00	0
3231829	1.000000e+00	0
3231830	8.881784e-16	50
3231831	1.000000e+00	2
3231824	1.000000e+00	0
3231825	1.000000e+00	1
3231826	1.621870e-08	44
3231827	1.000000e+00	1
3231836	1.000000e+00	3
3231837	1.000000e+00	0
3231838	1.000000e+00	0
3231839	4.529710e-14	49
3231832	1.621870e-08	44
3231833	1.000000e+00	2
3231834	9.998471e-01	13
3231835	1.000000e+00	5
3231847	1.000000e+00	3
3231846	1.000000e+00	1
3231845	4.681115e-04	37
3231843	1.000000e+00	0
3231842	1.000000e+00	0
3231841	1.000000e+00	3
3231840	1.000000e+00	2
3231854	1.000000e+00	0
3231853	1.000000e+00	0
3231852	1.000000e+00	1
3231851	1.000000e+00	5
3231850	6.640945e-01	24
3231849	9.999999e-01	8
3231848	1.000000e+00	0
3231862	8.881784e-16	50
3231863	9.995319e-01	14
3231860	1.000000e+00	2
3231861	8.881784e-16	50
3231858	9.405398e-01	20
3231859	1.000000e+00	1
3231856	1.000000e+00	4
3231870	1.000000e+00	5
3231871	1.301086e-03	36
3231868	9.999994e-01	9
3231869	7.600562e-01	23
3231866	8.881784e-16	50
3231867	1.000000e+00	0
3231864	6.640945e-01	24
3231865	1.301086e-03	36
3232155	1.000000e+00	0
3232154	1.000000e+00	0
3232153	1.000000e+00	0
3232152	3.359055e-01	27
3232159	1.000000e+00	0
3232158	1.000000e+00	0
3232157	1.000000e+00	0
3232156	1.000000e+00	1
3232147	1.000000e+00	4
3232146	8.881784e-16	50
3232145	1.133316e-12	48
3232144	8.881784e-16	50
3232151	1.000000e+00	1
3232150	1.000000e+00	0
3232149	1.000000e+00	1
3232148	1.000000e+00	0
3232138	4.529710e-14	49
3232139	2.104926e-09	45
3232136	1.000000e+00	2
3232137	9.675457e-01	19
3232142	9.999999e-01	8
3232143	2.399438e-01	28
3232140	1.000000e+00	1
3232141	1.000000e+00	5
3232130	8.881784e-16	50
3232128	1.000000e+00	0
3232129	2.230891e-10	46
3232134	8.881784e-16	50
3232132	1.000000e+00	1
3232133	1.013194e-01	30
3232185	1.000000e+00	3
3232184	1.854161e-11	47
3232187	1.000000e+00	0
3232186	1.000000e+00	1
3232189	1.000000e+00	3
3232188	1.000000e+00	1
3232191	9.999972e-01	10
3232190	1.854161e-11	47
3232176	1.000000e+00	1
3232178	8.881784e-16	50
3232181	5.946023e-02	31
3232183	2.399438e-01	28
3232182	1.611182e-01	29
3232168	1.000000e+00	3
3232169	1.000000e+00	2
3232170	1.000000e+00	5
3232171	3.359055e-01	27
3232173	8.881784e-16	50
3232174	1.000000e+00	1
3232175	5.817779e-07	42
3232160	1.000000e+00	0
3232161	1.000000e+00	0
3232162	9.999994e-01	9
3232163	1.000000e+00	1
3232164	1.529320e-04	38
3232165	1.621870e-08	44
3232166	1.611182e-01	29
3232167	2.230891e-10	46
3232223	8.881784e-16	50
3232222	9.999994e-01	9
3232221	8.881784e-16	50
3232220	1.133316e-12	48
3232219	4.529710e-14	49
3232218	3.300224e-03	35
3232217	9.923267e-01	17
3232216	9.986989e-01	15
3232215	3.359055e-01	27
3232214	9.999999e-01	8
3232211	1.641957e-02	33
3232210	4.438624e-01	26
3232209	2.807050e-06	41
3232206	5.561376e-01	25
3232207	8.881784e-16	50
3232204	1.000000e+00	4
3232205	1.529320e-04	38
3232202	8.881784e-16	50
3232203	2.230891e-10	46
3232200	1.000000e+00	1
3232201	8.881784e-16	50
3232198	1.000000e+00	2
3232199	4.529710e-14	49
3232196	1.000000e+00	0
3232197	1.611182e-01	29
3232194	1.621870e-08	44
3232195	1.000000e+00	0
3232192	9.999999e-01	8
3232193	1.000000e+00	0
3232253	1.000000e+00	3
3232252	1.000000e+00	0
3232255	9.999999e-01	8
3232254	9.999999e-01	8
3232249	1.000000e+00	0
3232248	9.835804e-01	18
3232251	8.881784e-16	50
3232250	1.529320e-04	38
3232245	9.999994e-01	9
3232244	9.999999e-01	8
3232247	9.998471e-01	13
3232246	9.999999e-01	8
3232241	1.000000e+00	0
3232240	8.388818e-01	22
3232243	1.000000e+00	1
3232242	1.000000e+00	0
3232236	1.000000e+00	0
3232237	1.000000e+00	3
3232238	1.000000e+00	1
3232239	1.000000e+00	0
3232232	1.000000e+00	0
3232233	2.104926e-09	45
3232234	1.049339e-07	43
3232235	2.807050e-06	41
3232228	1.000000e+00	0
3232229	1.000000e+00	2
3232230	1.000000e+00	5
3232231	9.405398e-01	20
3232224	8.881784e-16	50
3232225	5.817779e-07	42
3232226	1.000000e+00	2
3232227	1.000000e+00	0
3232018	1.000000e+00	1
3232019	9.999994e-01	9
3232016	9.966998e-01	16
3232017	1.000000e+00	6
3232022	8.881784e-16	50
3232023	2.230891e-10	46
3232020	1.000000e+00	1
3232021	2.399438e-01	28
3232026	3.359055e-01	27
3232027	1.000000e+00	0
3232024	2.230891e-10	46
3232025	1.000000e+00	1
3232030	1.000000e+00	1
3232031	1.000000e+00	0
3232028	1.641957e-02	33
3232029	5.817779e-07	42
3232003	1.000000e+00	4
3232002	1.621870e-08	44
3232001	1.000000e+00	0
3232000	1.000000e+00	2
3232006	7.600562e-01	23
3232004	1.000000e+00	0
3232011	1.000000e+00	0
3232010	9.835804e-01	18
3232008	1.000000e+00	0
3232015	1.000000e+00	2
3232014	1.000000e+00	6
3232012	8.986806e-01	21
3232048	1.000000e+00	0
3232049	1.000000e+00	1
3232050	1.049339e-07	43
3232051	1.000000e+00	2
3232052	9.998471e-01	13
3232053	2.230891e-10	46
3232054	8.881784e-16	50
3232055	1.000000e+00	4
3232056	8.881784e-16	50
3232057	4.529710e-14	49
3232058	4.681115e-04	37
3232059	1.000000e+00	4
3232060	2.399438e-01	28
3232061	1.000000e+00	0
3232062	1.000000e+00	1
3232063	1.000000e+00	4
3232033	1.854161e-11	47
3232032	1.000000e+00	2
3232035	8.881784e-16	50
3232034	1.000000e+00	1
3232037	1.000000e+00	0
3232036	1.000000e+00	0
3232039	1.000000e+00	6
3232038	4.529710e-14	49
3232041	1.000000e+00	0
3232040	1.000000e+00	2
3232043	1.000000e+00	0
3232042	1.000000e+00	0
3232045	1.000000e+00	5
3232044	1.000000e+00	1
3232047	4.529710e-14	49
3232046	1.000000e+00	7
3232086	2.399438e-01	28
3232087	3.245432e-02	32
3232084	8.881784e-16	50
3232085	1.000000e+00	2
3232082	1.301086e-03	36
3232083	5.946023e-02	31
3232080	1.000000e+00	4
3232081	3.245432e-02	32
3232094	1.000000e+00	0
3232092	9.999994e-01	9
3232093	1.000000e+00	0
3232090	8.881784e-16	50
3232091	1.000000e+00	1
3232088	1.133316e-12	48
3232089	8.881784e-16	50
3232071	8.881784e-16	50
3232070	5.946023e-02	31
3232069	1.000000e+00	6
3232067	1.621870e-08	44
3232066	4.510745e-05	39
3232065	1.000000e+00	1
3232064	1.000000e+00	0
3232079	1.621870e-08	44
3232078	9.999881e-01	11
3232077	1.000000e+00	1
3232076	9.999972e-01	10
3232074	2.807050e-06	41
3232073	5.817779e-07	42
3232072	9.999994e-01	9
3232116	8.881784e-16	50
3232117	8.881784e-16	50
3232118	9.923267e-01	17
3232119	1.000000e+00	0
3232112	1.000000e+00	2
3232113	4.529710e-14	49
3232114	1.000000e+00	4
3232115	1.049339e-07	43
3232124	8.881784e-16	50
3232126	9.999881e-01	11
3232127	8.881784e-16	50
3232120	1.000000e+00	0
3232122	1.000000e+00	1
3232123	1.000000e+00	0
3232101	1.000000e+00	1
3232100	1.611182e-01	29
3232103	1.013194e-01	30
3232102	8.881784e-16	50
3232096	8.881784e-16	50
3232099	1.000000e+00	5
3232098	8.881784e-16	50
3232109	9.999994e-01	9
3232108	7.673339e-03	34
3232111	1.000000e+00	2
3232110	1.000000e+00	5
3232105	1.854161e-11	47
3232104	9.999972e-01	10
3232107	9.999881e-01	11
3232106	9.405398e-01	20
3232430	2.230891e-10	46
3232428	8.881784e-16	50
3232426	1.000000e+00	2
3232427	3.359055e-01	27
3232424	1.621870e-08	44
3232425	8.881784e-16	50
3232422	1.013194e-01	30
3232423	9.999549e-01	12
3232420	8.881784e-16	50
3232421	1.000000e+00	3
3232418	1.000000e+00	6
3232419	1.000000e+00	0
3232416	1.000000e+00	0
3232447	1.000000e+00	1
3232446	8.881784e-16	50
3232445	1.611182e-01	29
3232444	1.000000e+00	0
3232443	1.000000e+00	1
3232442	1.000000e+00	0
3232441	1.641957e-02	33
3232440	1.000000e+00	7
3232439	9.923267e-01	17
3232438	9.986989e-01	15
3232437	1.000000e+00	0
3232436	1.000000e+00	0
3232435	8.881784e-16	50
3232434	1.000000e+00	6
3232433	1.000000e+00	0
3232432	1.000000e+00	6
3232396	1.000000e+00	0
3232397	1.000000e+00	0
3232398	1.000000e+00	0
3232399	1.000000e+00	3
3232392	1.641957e-02	33
3232393	9.999972e-01	10
3232394	1.000000e+00	0
3232395	5.817779e-07	42
3232388	1.000000e+00	0
3232391	8.881784e-16	50
3232384	1.000000e+00	1
3232385	1.000000e+00	0
3232387	1.000000e+00	7
3232413	1.000000e+00	2
3232412	1.000000e+00	4
3232415	1.000000e+00	0
3232414	1.000000e+00	3
3232409	9.999994e-01	9
3232408	9.999881e-01	11
3232411	9.995319e-01	14
3232410	8.881784e-16	50
3232405	1.000000e+00	2
3232404	1.000000e+00	4
3232407	9.999549e-01	12
3232406	1.000000e+00	0
3232401	9.999999e-01	8
3232400	1.000000e+00	2
3232403	8.881784e-16	50
3232402	9.999972e-01	10
3232490	1.000000e+00	1
3232488	1.000000e+00	0
3232495	1.000000e+00	0
3232492	4.510745e-05	39
3232493	7.600562e-01	23
3232482	1.000000e+00	0
3232483	1.000000e+00	0
3232480	1.000000e+00	0
3232481	1.000000e+00	0
3232486	1.000000e+00	2
3232487	1.000000e+00	0
3232484	1.854161e-11	47
3232485	8.881784e-16	50
3232504	1.000000e+00	1
3232511	1.854161e-11	47
3232510	1.000000e+00	0
3232499	9.999549e-01	12
3232498	1.000000e+00	0
3232497	1.000000e+00	1
3232496	6.640945e-01	24
3232502	9.923267e-01	17
3232501	9.999549e-01	12
3232500	9.999999e-01	8
3232457	1.000000e+00	1
3232458	8.881784e-16	50
3232459	1.000000e+00	1
3232460	9.999999e-01	8
3232461	1.000000e+00	0
3232462	8.881784e-16	50
3232463	8.881784e-16	50
3232448	8.881784e-16	50
3232449	8.881784e-16	50
3232450	1.000000e+00	0
3232451	1.000000e+00	4
3232452	9.923267e-01	17
3232453	1.000000e+00	4
3232454	1.000000e+00	1
3232473	1.000000e+00	4
3232472	8.881784e-16	50
3232475	9.675457e-01	19
3232474	8.881784e-16	50
3232477	1.000000e+00	5
3232476	8.881784e-16	50
3232479	1.000000e+00	0
3232478	4.681115e-04	37
3232465	4.510745e-05	39
3232464	1.193067e-05	40
3232467	8.881784e-16	50
3232469	1.000000e+00	4
3232468	1.000000e+00	4
3232471	1.611182e-01	29
3232295	5.946023e-02	31
3232294	1.000000e+00	0
3232293	1.000000e+00	0
3232292	1.301086e-03	36
3232291	8.881784e-16	50
3232290	1.000000e+00	2
3232289	8.881784e-16	50
3232288	9.999972e-01	10
3232303	1.000000e+00	0
3232301	1.000000e+00	0
3232299	1.000000e+00	0
3232298	8.881784e-16	50
3232297	4.510745e-05	39
3232296	2.104926e-09	45
3232310	3.245432e-02	32
3232311	4.529710e-14	49
3232308	8.388818e-01	22
3232309	9.835804e-01	18
3232306	9.999994e-01	9
3232307	1.000000e+00	0
3232304	1.000000e+00	0
3232305	9.999881e-01	11
3232319	8.881784e-16	50
3232316	1.000000e+00	5
3232317	2.230891e-10	46
3232314	1.000000e+00	0
3232312	9.999881e-01	11
3232261	9.998471e-01	13
3232260	1.000000e+00	1
3232263	1.000000e+00	3
3232262	8.881784e-16	50
3232256	1.000000e+00	2
3232259	1.000000e+00	0
3232269	9.998471e-01	13
3232268	1.000000e+00	1
3232271	1.000000e+00	0
3232270	1.000000e+00	0
3232265	3.245432e-02	32
3232264	7.673339e-03	34
3232267	8.881784e-16	50
3232276	8.881784e-16	50
3232277	1.000000e+00	5
3232278	9.999999e-01	8
3232279	8.881784e-16	50
3232272	1.000000e+00	0
3232273	1.301086e-03	36
3232274	2.399438e-01	28
3232275	1.000000e+00	0
3232284	9.923267e-01	17
3232285	4.529710e-14	49
3232280	8.881784e-16	50
3232281	9.995319e-01	14
3232282	1.000000e+00	0
3232283	1.000000e+00	0
3232355	1.000000e+00	1
3232354	9.675457e-01	19
3232352	8.881784e-16	50
3232359	2.104926e-09	45
3232358	8.881784e-16	50
3232357	1.000000e+00	3
3232363	1.000000e+00	2
3232362	8.881784e-16	50
3232360	9.986989e-01	15
3232367	2.399438e-01	28
3232366	1.000000e+00	2
3232365	1.000000e+00	0
3232364	1.000000e+00	1
3232370	9.999972e-01	10
3232371	1.000000e+00	0
3232368	1.000000e+00	0
3232369	1.000000e+00	0
3232374	9.999994e-01	9
3232375	4.681115e-04	37
3232372	9.999549e-01	12
3232378	9.986989e-01	15
3232379	1.000000e+00	0
3232376	1.000000e+00	0
3232377	2.807050e-06	41
3232382	1.000000e+00	0
3232383	1.000000e+00	0
3232380	1.000000e+00	0
3232381	1.000000e+00	0
3232321	1.000000e+00	6
3232320	2.104926e-09	45
3232323	7.673339e-03	34
3232322	9.835804e-01	18
3232327	9.405398e-01	20
3232329	8.388818e-01	22
3232328	8.881784e-16	50
3232331	5.946023e-02	31
3232330	4.529710e-14	49
3232333	9.675457e-01	19
3232332	8.881784e-16	50
3232335	1.000000e+00	3
3232334	1.193067e-05	40
3232336	1.000000e+00	1
3232337	2.230891e-10	46
3232338	8.881784e-16	50
3232339	1.000000e+00	0
3232340	9.986989e-01	15
3232341	1.000000e+00	1
3232342	9.999549e-01	12
3232343	9.999881e-01	11
3232344	8.881784e-16	50
3232346	8.881784e-16	50
3232348	1.000000e+00	1
3232350	1.000000e+00	0
3232351	1.000000e+00	1
3232518	8.881784e-16	50
3232517	1.133316e-12	48
3232516	7.673339e-03	34
3232514	1.000000e+00	2
3232512	5.946023e-02	31
3231084	9.999994e-01	9
3231085	7.600562e-01	23
3231086	1.000000e+00	5
3231087	1.000000e+00	2
3231080	4.529710e-14	49
3231082	2.230891e-10	46
3231083	1.000000e+00	6
3231076	2.230891e-10	46
3231077	2.230891e-10	46
3231078	8.881784e-16	50
3231079	8.881784e-16	50
3231072	3.359055e-01	27
3231073	5.946023e-02	31
3231074	4.681115e-04	37
3231075	9.999994e-01	9
3231101	2.230891e-10	46
3231103	8.881784e-16	50
3231102	1.193067e-05	40
3231097	1.529320e-04	38
3231096	9.923267e-01	17
3231099	8.388818e-01	22
3231098	1.000000e+00	3
3231093	1.000000e+00	5
3231092	5.561376e-01	25
3231095	8.881784e-16	50
3231094	8.881784e-16	50
3231089	1.000000e+00	3
3231088	8.986806e-01	21
3231091	1.000000e+00	5
3231090	8.388818e-01	22
3231055	1.000000e+00	2
3231052	1.000000e+00	3
3231053	1.000000e+00	0
3231050	3.359055e-01	27
3231051	1.000000e+00	0
3231048	8.881784e-16	50
3231049	8.881784e-16	50
3231046	4.529710e-14	49
3231047	8.881784e-16	50
3231044	8.881784e-16	50
3231045	9.405398e-01	20
3231042	9.999999e-01	8
3231043	1.000000e+00	3
3231040	1.000000e+00	0
3231041	1.000000e+00	6
3231071	9.835804e-01	18
3231069	3.245432e-02	32
3231068	9.923267e-01	17
3231067	1.133316e-12	48
3231066	7.673339e-03	34
3231065	1.133316e-12	48
3231064	1.000000e+00	6
3231062	1.000000e+00	2
3231061	1.000000e+00	7
3231060	1.000000e+00	2
3231058	9.998471e-01	13
3231057	8.881784e-16	50
3231016	1.000000e+00	4
3231017	8.881784e-16	50
3231018	1.000000e+00	7
3231019	1.000000e+00	2
3231020	1.000000e+00	1
3231021	1.049339e-07	43
3231022	1.854161e-11	47
3231023	1.621870e-08	44
3231008	5.817779e-07	42
3231009	1.621870e-08	44
3231010	1.013194e-01	30
3231011	1.000000e+00	0
3231012	9.999881e-01	11
3231013	2.807050e-06	41
3231014	2.230891e-10	46
3231032	1.000000e+00	0
3231035	1.000000e+00	7
3231034	9.998471e-01	13
3231037	9.998471e-01	13
3231039	8.986806e-01	21
3231038	1.854161e-11	47
3231025	8.881784e-16	50
3231024	1.000000e+00	2
3231027	4.438624e-01	26
3231028	8.881784e-16	50
3231031	9.999994e-01	9
3230986	4.529710e-14	49
3230984	9.999994e-01	9
3230985	1.000000e+00	0
3230990	4.438624e-01	26
3230991	9.999881e-01	11
3230988	1.193067e-05	40
3230989	1.000000e+00	5
3230978	1.000000e+00	5
3230979	2.807050e-06	41
3230983	7.673339e-03	34
3231003	8.881784e-16	50
3231000	8.881784e-16	50
3231007	8.881784e-16	50
3231006	9.998471e-01	13
3231005	1.000000e+00	4
3231004	2.104926e-09	45
3230995	1.000000e+00	5
3230994	1.000000e+00	2
3230993	8.881784e-16	50
3230992	5.817779e-07	42
3230999	4.438624e-01	26
3230997	8.881784e-16	50
3230996	9.999881e-01	11
3231205	5.946023e-02	31
3231204	1.000000e+00	1
3231207	1.000000e+00	5
3231206	1.133316e-12	48
3231201	1.000000e+00	0
3231200	9.999972e-01	10
3231203	1.000000e+00	4
3231202	1.000000e+00	4
3231213	4.529710e-14	49
3231212	1.000000e+00	1
3231215	3.300224e-03	35
3231214	1.000000e+00	2
3231209	2.399438e-01	28
3231208	1.854161e-11	47
3231211	1.000000e+00	4
3231210	1.000000e+00	0
3231220	8.881784e-16	50
3231221	1.000000e+00	5
3231222	1.000000e+00	6
3231223	9.999881e-01	11
3231216	1.000000e+00	2
3231217	8.986806e-01	21
3231218	9.966998e-01	16
3231219	1.000000e+00	5
3231228	8.881784e-16	50
3231229	8.881784e-16	50
3231230	9.923267e-01	17
3231231	8.881784e-16	50
3231224	2.230891e-10	46
3231225	8.881784e-16	50
3231226	4.529710e-14	49
3231175	8.881784e-16	50
3231174	5.946023e-02	31
3231173	8.881784e-16	50
3231172	2.104926e-09	45
3231171	1.000000e+00	7
3231169	8.881784e-16	50
3231168	6.640945e-01	24
3231183	1.000000e+00	3
3231182	5.817779e-07	42
3231180	1.000000e+00	0
3231179	4.529710e-14	49
3231178	4.681115e-04	37
3231177	1.621870e-08	44
3231176	9.999549e-01	12
3231190	1.049339e-07	43
3231191	1.000000e+00	4
3231188	1.000000e+00	1
3231189	1.000000e+00	1
3231186	8.881784e-16	50
3231187	9.999999e-01	8
3231184	1.000000e+00	0
3231185	1.529320e-04	38
3231198	9.999999e-01	8
3231199	1.000000e+00	1
3231196	1.000000e+00	0
3231197	1.000000e+00	0
3231194	2.230891e-10	46
3231195	1.000000e+00	0
3231192	9.923267e-01	17
3231193	9.675457e-01	19
3231136	2.104926e-09	45
3231139	1.854161e-11	47
3231138	4.681115e-04	37
3231141	8.881784e-16	50
3231140	1.133316e-12	48
3231143	9.998471e-01	13
3231142	9.998471e-01	13
3231145	1.000000e+00	2
3231144	9.998471e-01	13
3231147	9.999972e-01	10
3231146	9.986989e-01	15
3231149	8.881784e-16	50
3231148	6.640945e-01	24
3231151	1.529320e-04	38
3231150	1.000000e+00	4
3231152	1.000000e+00	0
3231153	1.000000e+00	6
3231156	9.923267e-01	17
3231157	9.999549e-01	12
3231158	8.388818e-01	22
3231159	9.966998e-01	16
3231160	1.000000e+00	2
3231161	8.881784e-16	50
3231162	8.881784e-16	50
3231163	8.388818e-01	22
3231164	6.640945e-01	24
3231165	8.881784e-16	50
3231166	8.881784e-16	50
3231167	8.881784e-16	50
3231107	3.300224e-03	35
3231106	8.881784e-16	50
3231105	1.049339e-07	43
3231104	2.399438e-01	28
3231111	4.529710e-14	49
3231110	2.807050e-06	41
3231109	8.881784e-16	50
3231108	8.986806e-01	21
3231115	9.999549e-01	12
3231114	1.000000e+00	5
3231113	9.998471e-01	13
3231112	1.013194e-01	30
3231119	1.000000e+00	1
3231118	8.881784e-16	50
3231117	1.000000e+00	6
3231116	3.300224e-03	35
3231122	1.000000e+00	0
3231123	1.000000e+00	0
3231120	9.999549e-01	12
3231121	1.000000e+00	3
3231126	9.835804e-01	18
3231127	9.966998e-01	16
3231124	1.000000e+00	4
3231125	1.000000e+00	3
3231130	9.966998e-01	16
3231131	8.388818e-01	22
3231128	1.000000e+00	1
3231129	8.881784e-16	50
3231134	9.986989e-01	15
3231135	9.986989e-01	15
3231132	1.000000e+00	6
3231133	4.529710e-14	49
3230847	9.999972e-01	10
3230846	9.986989e-01	15
3230845	9.999881e-01	11
3230844	5.561376e-01	25
3230843	1.000000e+00	5
3230841	8.881784e-16	50
3230840	2.104926e-09	45
3230839	8.881784e-16	50
3230838	8.881784e-16	50
3230837	7.600562e-01	23
3230836	4.529710e-14	49
3230835	1.000000e+00	5
3230834	2.230891e-10	46
3230833	9.966998e-01	16
3230832	2.807050e-06	41
3230828	1.000000e+00	6
3230829	8.881784e-16	50
3230826	4.529710e-14	49
3230827	1.000000e+00	1
3230824	1.000000e+00	5
3230825	9.999994e-01	9
3230822	2.104926e-09	45
3230823	1.000000e+00	2
3230820	8.986806e-01	21
3230821	8.881784e-16	50
3230818	1.000000e+00	4
3230819	9.675457e-01	19
3230817	5.817779e-07	42
3230812	5.561376e-01	25
3230815	8.881784e-16	50
3230814	4.681115e-04	37
3230808	8.881784e-16	50
3230811	3.245432e-02	32
3230805	4.510745e-05	39
3230804	9.999549e-01	12
3230807	9.986989e-01	15
3230806	9.835804e-01	18
3230801	8.388818e-01	22
3230800	1.301086e-03	36
3230803	8.881784e-16	50
3230802	8.881784e-16	50
3230796	9.999972e-01	10
3230797	8.881784e-16	50
3230798	3.245432e-02	32
3230799	1.621870e-08	44
3230793	4.529710e-14	49
3230794	1.000000e+00	5
3230795	1.000000e+00	5
3230788	9.999994e-01	9
3230789	8.881784e-16	50
3230790	4.681115e-04	37
3230791	8.881784e-16	50
3230784	2.807050e-06	41
3230785	2.807050e-06	41
3230787	2.104926e-09	45
3230779	1.000000e+00	1
3230778	1.000000e+00	0
3230777	1.000000e+00	0
3230776	1.000000e+00	0
3230783	9.999881e-01	11
3230782	1.000000e+00	6
3230781	9.999972e-01	10
3230780	1.000000e+00	0
3230771	1.000000e+00	0
3230770	1.611182e-01	29
3230769	1.000000e+00	6
3230768	1.000000e+00	0
3230775	1.000000e+00	0
3230773	1.000000e+00	0
3230772	1.000000e+00	0
3230762	9.999999e-01	8
3230763	1.000000e+00	6
3230761	9.998471e-01	13
3230766	1.000000e+00	0
3230767	8.881784e-16	50
3230764	8.881784e-16	50
3230765	1.000000e+00	6
3230754	9.405398e-01	20
3230755	2.230891e-10	46
3230752	4.529710e-14	49
3230758	3.245432e-02	32
3230759	1.000000e+00	7
3230756	9.835804e-01	18
3230757	1.000000e+00	1
3230745	1.000000e+00	7
3230744	1.000000e+00	2
3230747	9.999999e-01	8
3230746	9.986989e-01	15
3230749	1.000000e+00	1
3230748	9.998471e-01	13
3230751	1.000000e+00	0
3230750	1.000000e+00	4
3230737	8.881784e-16	50
3230736	1.000000e+00	1
3230739	1.000000e+00	0
3230738	1.000000e+00	1
3230741	3.359055e-01	27
3230740	1.000000e+00	6
3230743	1.000000e+00	1
3230742	8.881784e-16	50
3230728	9.966998e-01	16
3230730	1.000000e+00	2
3230732	8.881784e-16	50
3230733	2.104926e-09	45
3230734	1.000000e+00	0
3230735	1.000000e+00	3
3230720	4.529710e-14	49
3230721	4.529710e-14	49
3230722	1.000000e+00	0
3230723	1.000000e+00	3
3230724	9.998471e-01	13
3230964	1.000000e+00	3
3230962	9.998471e-01	13
3230963	8.881784e-16	50
3230960	1.000000e+00	0
3230961	1.000000e+00	2
3230970	8.881784e-16	50
3230968	4.529710e-14	49
3230951	1.000000e+00	0
3230950	9.405398e-01	20
3230949	1.621870e-08	44
3230948	3.245432e-02	32
3230947	1.000000e+00	6
3230946	1.000000e+00	0
3230945	1.611182e-01	29
3230944	1.000000e+00	1
3230958	8.881784e-16	50
3230957	7.600562e-01	23
3230956	8.881784e-16	50
3230955	1.000000e+00	4
3230954	1.000000e+00	0
3230953	1.000000e+00	0
3230952	1.000000e+00	1
3230933	1.000000e+00	2
3230934	1.000000e+00	1
3230935	1.049339e-07	43
3230928	9.999999e-01	8
3230929	9.999972e-01	10
3230930	1.611182e-01	29
3230931	9.998471e-01	13
3230940	7.600562e-01	23
3230942	1.000000e+00	2
3230943	8.881784e-16	50
3230936	1.000000e+00	1
3230937	8.388818e-01	22
3230938	1.000000e+00	0
3230939	1.013194e-01	30
3230917	9.923267e-01	17
3230916	4.529710e-14	49
3230919	1.641957e-02	33
3230918	2.104926e-09	45
3230913	2.230891e-10	46
3230912	9.675457e-01	19
3230915	3.359055e-01	27
3230925	1.133316e-12	48
3230924	1.000000e+00	7
3230927	8.881784e-16	50
3230921	8.881784e-16	50
3230920	2.399438e-01	28
3230923	8.986806e-01	21
3230922	4.529710e-14	49
3230898	7.600562e-01	23
3230899	9.835804e-01	18
3230896	1.529320e-04	38
3230897	1.000000e+00	2
3230902	8.881784e-16	50
3230903	8.881784e-16	50
3230900	4.529710e-14	49
3230901	4.510745e-05	39
3230906	8.881784e-16	50
3230907	9.999994e-01	9
3230904	3.245432e-02	32
3230905	1.854161e-11	47
3230910	7.673339e-03	34
3230911	2.104926e-09	45
3230908	1.000000e+00	0
3230909	5.946023e-02	31
3230883	8.881784e-16	50
3230882	9.999972e-01	10
3230881	1.000000e+00	4
3230880	6.640945e-01	24
3230887	1.000000e+00	1
3230886	1.000000e+00	5
3230885	9.999549e-01	12
3230884	5.817779e-07	42
3230891	4.529710e-14	49
3230890	1.000000e+00	2
3230889	1.000000e+00	0
3230888	1.000000e+00	0
3230895	4.529710e-14	49
3230894	9.998471e-01	13
3230893	8.881784e-16	50
3230892	8.881784e-16	50
3230864	9.835804e-01	18
3230865	8.881784e-16	50
3230866	8.881784e-16	50
3230867	9.999999e-01	8
3230868	2.104926e-09	45
3230869	1.000000e+00	1
3230870	8.881784e-16	50
3230871	8.881784e-16	50
3230872	8.881784e-16	50
3230873	1.193067e-05	40
3230874	9.999999e-01	8
3230875	9.405398e-01	20
3230876	1.000000e+00	0
3230877	9.999972e-01	10
3230878	1.013194e-01	30
3230879	6.640945e-01	24
3230849	9.999881e-01	11
3230848	1.854161e-11	47
3230851	1.000000e+00	0
3230850	9.995319e-01	14
3230853	8.881784e-16	50
3230852	8.881784e-16	50
3230855	1.000000e+00	0
3230854	9.999881e-01	11
3230857	1.000000e+00	1
3230856	1.301086e-03	36
3230859	1.000000e+00	1
3230858	1.000000e+00	1
3230861	9.995319e-01	14
3230860	1.000000e+00	7
3230863	4.438624e-01	26
3230862	5.946023e-02	31
3231562	1.133316e-12	48
3231563	8.881784e-16	50
3231567	8.881784e-16	50
3231554	6.640945e-01	24
3231555	8.881784e-16	50
3231552	1.529320e-04	38
3231553	2.104926e-09	45
3231579	8.881784e-16	50
3231578	4.529710e-14	49
3231577	8.388818e-01	22
3231576	1.000000e+00	5
3231583	1.000000e+00	1
3231582	1.049339e-07	43
3231581	1.000000e+00	7
3231580	1.000000e+00	1
3231571	8.881784e-16	50
3231570	8.881784e-16	50
3231568	8.881784e-16	50
3231575	5.561376e-01	25
3231574	1.133316e-12	48
3231573	9.923267e-01	17
3231572	1.000000e+00	6
3231592	1.049339e-07	43
3231593	4.510745e-05	39
3231594	9.999994e-01	9
3231595	1.000000e+00	1
3231596	1.000000e+00	0
3231597	3.300224e-03	35
3231598	1.000000e+00	1
3231599	1.000000e+00	3
3231584	1.000000e+00	0
3231585	8.881784e-16	50
3231586	1.621870e-08	44
3231587	9.986989e-01	15
3231588	9.999994e-01	9
3231589	4.510745e-05	39
3231590	2.230891e-10	46
3231591	9.966998e-01	16
3231609	8.881784e-16	50
3231612	8.881784e-16	50
3231615	8.881784e-16	50
3231614	8.881784e-16	50
3231600	8.881784e-16	50
3231603	1.000000e+00	4
3231602	8.881784e-16	50
3231604	8.881784e-16	50
3231502	8.881784e-16	50
3231503	9.999549e-01	12
3231500	1.049339e-07	43
3231501	9.986989e-01	15
3231498	2.230891e-10	46
3231499	8.881784e-16	50
3231496	1.000000e+00	3
3231497	4.510745e-05	39
3231494	8.881784e-16	50
3231495	1.000000e+00	3
3231492	1.000000e+00	3
3231493	1.000000e+00	6
3231491	9.998471e-01	13
3231488	2.807050e-06	41
3231489	9.675457e-01	19
3231519	1.000000e+00	0
3231518	1.000000e+00	0
3231517	2.807050e-06	41
3231516	1.000000e+00	1
3231515	1.049339e-07	43
3231514	9.999999e-01	8
3231513	1.000000e+00	0
3231512	1.000000e+00	3
3231511	1.193067e-05	40
3231510	4.529710e-14	49
3231509	1.000000e+00	6
3231508	3.300224e-03	35
3231507	1.000000e+00	1
3231506	1.000000e+00	1
3231504	4.510745e-05	39
3231532	8.881784e-16	50
3231533	5.817779e-07	42
3231534	3.359055e-01	27
3231535	9.923267e-01	17
3231528	9.999999e-01	8
3231529	1.000000e+00	1
3231530	1.000000e+00	3
3231531	1.000000e+00	3
3231524	1.000000e+00	0
3231525	8.881784e-16	50
3231526	1.000000e+00	0
3231527	1.000000e+00	0
3231520	1.000000e+00	0
3231521	1.000000e+00	0
3231522	1.000000e+00	0
3231523	1.000000e+00	0
3231549	8.881784e-16	50
3231548	1.133316e-12	48
3231550	2.399438e-01	28
3231545	1.000000e+00	4
3231544	8.881784e-16	50
3231547	1.000000e+00	7
3231546	1.000000e+00	3
3231541	8.881784e-16	50
3231543	1.000000e+00	1
3231537	9.999881e-01	11
3231536	1.000000e+00	1
3231539	8.881784e-16	50
3231538	1.000000e+00	7
3231683	1.000000e+00	2
3231682	7.600562e-01	23
3231681	1.854161e-11	47
3231680	1.013194e-01	30
3231687	1.000000e+00	7
3231686	1.000000e+00	2
3231685	1.611182e-01	29
3231691	1.000000e+00	7
3231690	1.000000e+00	6
3231689	8.881784e-16	50
3231688	9.995319e-01	14
3231695	5.817779e-07	42
3231694	1.000000e+00	0
3231693	1.000000e+00	3
3231692	1.000000e+00	7
3231698	1.000000e+00	0
3231699	1.000000e+00	0
3231696	9.835804e-01	18
3231697	1.000000e+00	7
3231702	1.000000e+00	0
3231703	1.000000e+00	0
3231701	1.000000e+00	1
3231706	8.881784e-16	50
3231707	1.000000e+00	0
3231704	1.000000e+00	0
3231705	1.000000e+00	0
3231710	1.000000e+00	0
3231711	1.000000e+00	7
3231708	3.300224e-03	35
3231713	1.000000e+00	2
3231715	9.995319e-01	14
3231714	1.000000e+00	1
3231717	1.000000e+00	2
3231719	1.000000e+00	2
3231718	1.000000e+00	3
3231721	1.000000e+00	4
3231720	8.881784e-16	50
3231723	1.000000e+00	0
3231722	8.881784e-16	50
3231725	1.133316e-12	48
3231724	9.999549e-01	12
3231727	8.881784e-16	50
3231726	1.000000e+00	2
3231728	9.923267e-01	17
3231729	8.881784e-16	50
3231730	1.000000e+00	6
3231731	1.000000e+00	7
3231732	9.999549e-01	12
3231733	1.621870e-08	44
3231734	9.986989e-01	15
3231735	1.000000e+00	0
3231736	8.881784e-16	50
3231737	1.000000e+00	0
3231738	1.000000e+00	0
3231739	9.999999e-01	8
3231740	1.854161e-11	47
3231741	1.000000e+00	7
3231742	1.000000e+00	0
3231743	1.000000e+00	1
3231623	9.923267e-01	17
3231622	1.000000e+00	1
3231621	1.000000e+00	5
3231620	1.000000e+00	0
3231619	1.000000e+00	1
3231618	9.999549e-01	12
3231616	1.000000e+00	3
3231626	1.000000e+00	0
3231625	4.529710e-14	49
3231624	1.000000e+00	0
3231639	8.881784e-16	50
3231636	9.999881e-01	11
3231635	1.133316e-12	48
3231632	8.881784e-16	50
3231633	8.881784e-16	50
3231646	1.000000e+00	1
3231647	1.000000e+00	3
3231644	1.000000e+00	2
3231645	1.000000e+00	6
3231642	4.529710e-14	49
3231643	2.807050e-06	41
3231641	9.405398e-01	20
3231652	8.881784e-16	50
3231655	1.621870e-08	44
3231654	8.881784e-16	50
3231648	1.000000e+00	7
3231651	1.000000e+00	2
3231650	1.000000e+00	7
3231661	1.000000e+00	1
3231660	1.000000e+00	3
3231662	1.000000e+00	1
3231657	8.986806e-01	21
3231656	9.999972e-01	10
3231659	8.881784e-16	50
3231668	9.999881e-01	11
3231669	2.399438e-01	28
3231670	9.999972e-01	10
3231671	9.999999e-01	8
3231665	8.881784e-16	50
3231666	1.000000e+00	2
3231667	8.881784e-16	50
3231676	5.946023e-02	31
3231677	1.000000e+00	0
3231678	4.438624e-01	26
3231679	8.881784e-16	50
3231672	9.923267e-01	17
3231673	1.000000e+00	0
3231675	9.999549e-01	12
3231321	1.641957e-02	33
3231323	9.923267e-01	17
3231322	1.000000e+00	2
3231325	2.104926e-09	45
3231324	8.881784e-16	50
3231327	1.000000e+00	2
3231326	8.881784e-16	50
3231313	8.881784e-16	50
3231315	1.000000e+00	1
3231314	4.438624e-01	26
3231316	1.000000e+00	1
3231319	8.881784e-16	50
3231318	8.881784e-16	50
3231304	9.999972e-01	10
3231306	2.807050e-06	41
3231308	1.854161e-11	47
3231309	1.854161e-11	47
3231310	9.998471e-01	13
3231311	9.999994e-01	9
3231296	1.000000e+00	0
3231297	1.000000e+00	4
3231298	8.986806e-01	21
3231299	1.000000e+00	5
3231300	1.000000e+00	0
3231301	9.999881e-01	11
3231302	9.999881e-01	11
3231303	8.881784e-16	50
3231355	1.000000e+00	0
3231354	7.600562e-01	23
3231353	9.998471e-01	13
3231352	1.000000e+00	7
3231358	1.621870e-08	44
3231356	8.881784e-16	50
3231347	8.881784e-16	50
3231345	9.675457e-01	19
3231344	8.881784e-16	50
3231351	8.881784e-16	50
3231350	9.999999e-01	8
3231348	1.049339e-07	43
3231338	8.881784e-16	50
3231339	1.000000e+00	5
3231336	8.881784e-16	50
3231337	1.000000e+00	1
3231342	9.923267e-01	17
3231343	9.999994e-01	9
3231341	1.000000e+00	2
3231331	1.013194e-01	30
3231328	1.193067e-05	40
3231329	2.230891e-10	46
3231334	8.881784e-16	50
3231335	8.881784e-16	50
3231332	1.854161e-11	47
3231333	1.000000e+00	2
3231263	9.995319e-01	14
3231262	9.998471e-01	13
3231256	9.923267e-01	17
3231259	1.133316e-12	48
3231258	1.000000e+00	3
3231252	9.999972e-01	10
3231255	7.600562e-01	23
3231249	1.000000e+00	0
3231251	8.881784e-16	50
3231250	1.000000e+00	0
3231244	1.000000e+00	0
3231245	1.000000e+00	1
3231246	1.000000e+00	0
3231247	1.000000e+00	4
3231240	4.529710e-14	49
3231241	1.000000e+00	3
3231242	1.854161e-11	47
3231243	1.000000e+00	1
3231236	9.999549e-01	12
3231237	1.000000e+00	7
3231238	8.881784e-16	50
3231239	4.529710e-14	49
3231232	1.641957e-02	33
3231234	1.621870e-08	44
3231235	2.104926e-09	45
3231295	1.000000e+00	6
3231293	1.000000e+00	0
3231291	1.000000e+00	0
3231290	1.049339e-07	43
3231289	1.000000e+00	0
3231288	8.388818e-01	22
3231287	9.923267e-01	17
3231286	1.000000e+00	7
3231285	9.999994e-01	9
3231284	1.000000e+00	6
3231281	8.881784e-16	50
3231280	1.000000e+00	0
3231278	1.000000e+00	0
3231279	9.999994e-01	9
3231276	3.245432e-02	32
3231277	3.359055e-01	27
3231274	1.000000e+00	0
3231275	1.000000e+00	1
3231272	8.388818e-01	22
3231273	1.000000e+00	5
3231270	4.529710e-14	49
3231271	1.000000e+00	6
3231268	9.999972e-01	10
3231269	9.999999e-01	8
3231266	4.681115e-04	37
3231267	1.000000e+00	1
3231264	1.000000e+00	2
3231265	9.675457e-01	19
3231440	1.000000e+00	7
3231441	1.000000e+00	4
3231442	4.510745e-05	39
3231443	1.000000e+00	5
3231444	1.133316e-12	48
3231445	1.000000e+00	0
3231446	1.000000e+00	0
3231447	1.000000e+00	4
3231448	8.881784e-16	50
3231449	1.000000e+00	0
3231450	1.000000e+00	0
3231451	4.529710e-14	49
3231452	9.986989e-01	15
3231453	1.000000e+00	1
3231454	8.881784e-16	50
3231455	1.000000e+00	6
3231425	9.999972e-01	10
3231424	1.000000e+00	0
3231427	1.000000e+00	1
3231426	1.000000e+00	0
3231429	3.359055e-01	27
3231428	1.000000e+00	2
3231431	9.923267e-01	17
3231430	8.986806e-01	21
3231433	1.000000e+00	6
3231432	1.000000e+00	7
3231435	1.133316e-12	48
3231434	1.000000e+00	3
3231437	8.881784e-16	50
3231436	1.000000e+00	3
3231438	1.000000e+00	5
3231474	4.529710e-14	49
3231475	8.881784e-16	50
3231472	9.999999e-01	8
3231473	1.000000e+00	2
3231478	1.000000e+00	0
3231479	1.000000e+00	1
3231476	1.000000e+00	0
3231477	1.000000e+00	0
3231482	1.000000e+00	0
3231483	1.000000e+00	4
3231480	9.999999e-01	8
3231481	1.000000e+00	0
3231486	1.000000e+00	0
3231487	1.000000e+00	0
3231484	1.000000e+00	4
3231485	1.000000e+00	0
3231459	8.881784e-16	50
3231458	1.000000e+00	2
3231457	1.000000e+00	4
3231456	1.529320e-04	38
3231463	9.966998e-01	16
3231462	9.999994e-01	9
3231461	1.854161e-11	47
3231460	1.000000e+00	3
3231467	1.000000e+00	1
3231465	1.000000e+00	0
3231464	4.529710e-14	49
3231471	1.049339e-07	43
3231470	1.000000e+00	1
3231380	4.529710e-14	49
3231381	1.000000e+00	0
3231382	4.529710e-14	49
3231383	8.881784e-16	50
3231376	2.807050e-06	41
3231377	1.000000e+00	5
3231378	5.561376e-01	25
3231379	1.000000e+00	2
3231388	1.000000e+00	5
3231389	4.529710e-14	49
3231391	8.881784e-16	50
3231384	7.673339e-03	34
3231385	9.999999e-01	8
3231386	1.000000e+00	1
3231387	9.999549e-01	12
3231365	8.986806e-01	21
3231364	1.000000e+00	2
3231367	4.529710e-14	49
3231366	1.301086e-03	36
3231361	4.529710e-14	49
3231360	1.000000e+00	0
3231363	8.881784e-16	50
3231362	8.881784e-16	50
3231373	9.675457e-01	19
3231372	1.854161e-11	47
3231375	1.641957e-02	33
3231374	3.300224e-03	35
3231369	1.000000e+00	0
3231368	1.000000e+00	3
3231371	9.923267e-01	17
3231370	1.133316e-12	48
3231414	1.000000e+00	2
3231415	1.000000e+00	6
3231412	1.000000e+00	0
3231413	1.133316e-12	48
3231410	1.000000e+00	0
3231411	1.000000e+00	6
3231408	1.000000e+00	0
3231409	1.000000e+00	1
3231422	9.999999e-01	8
3231423	1.000000e+00	5
3231420	1.000000e+00	3
3231421	1.000000e+00	1
3231418	1.000000e+00	1
3231419	5.817779e-07	42
3231416	1.000000e+00	0
3231417	1.000000e+00	4
3231399	1.000000e+00	3
3231398	1.000000e+00	4
3231397	1.000000e+00	0
3231396	7.600562e-01	23
3231395	1.000000e+00	2
3231394	1.000000e+00	5
3231393	1.000000e+00	3
3231392	4.529710e-14	49
3231407	1.000000e+00	0
3231406	1.000000e+00	1
3231405	1.000000e+00	0
3231404	1.000000e+00	0
3231403	1.000000e+00	1
3231402	1.000000e+00	1
3231400	4.510745e-05	39
3230637	1.000000e+00	0
3230639	1.000000e+00	0
3230638	1.000000e+00	0
3230635	9.405398e-01	20
3230652	8.881784e-16	50
3230653	1.133316e-12	48
3230654	6.640945e-01	24
3230655	1.000000e+00	7
3230648	1.000000e+00	0
3230649	8.881784e-16	50
3230650	2.807050e-06	41
3230651	4.529710e-14	49
3230644	3.300224e-03	35
3230645	1.049339e-07	43
3230646	1.000000e+00	1
3230647	1.000000e+00	6
3230640	8.881784e-16	50
3230641	1.000000e+00	6
3230643	2.230891e-10	46
3230667	8.881784e-16	50
3230666	8.881784e-16	50
3230665	5.817779e-07	42
3230664	1.000000e+00	0
3230671	1.000000e+00	7
3230670	1.000000e+00	0
3230668	1.000000e+00	4
3230659	1.133316e-12	48
3230658	8.881784e-16	50
3230657	1.611182e-01	29
3230656	9.835804e-01	18
3230663	1.000000e+00	0
3230662	9.999994e-01	9
3230661	1.000000e+00	1
3230660	1.193067e-05	40
3230682	1.000000e+00	1
3230683	9.999999e-01	8
3230680	1.000000e+00	1
3230681	4.529710e-14	49
3230686	1.000000e+00	6
3230687	1.000000e+00	2
3230684	2.104926e-09	45
3230685	1.000000e+00	2
3230674	8.388818e-01	22
3230675	1.000000e+00	1
3230672	8.881784e-16	50
3230678	1.000000e+00	0
3230679	1.000000e+00	0
3230676	1.000000e+00	3
3230677	9.999972e-01	10
3230697	1.000000e+00	1
3230696	1.529320e-04	38
3230699	1.000000e+00	0
3230698	1.000000e+00	0
3230701	1.000000e+00	2
3230700	9.405398e-01	20
3230703	9.999549e-01	12
3230702	1.000000e+00	3
3230689	1.000000e+00	0
3230688	3.300224e-03	35
3230691	2.104926e-09	45
3230690	9.999549e-01	12
3230693	8.881784e-16	50
3230692	1.000000e+00	6
3230695	2.399438e-01	28
3230694	8.881784e-16	50
3230712	1.000000e+00	4
3230713	1.193067e-05	40
3230714	1.000000e+00	1
3230715	9.999881e-01	11
3230716	9.999881e-01	11
3230717	2.399438e-01	28
3230718	8.881784e-16	50
3230719	9.999881e-01	11
3230704	1.611182e-01	29
3230705	8.881784e-16	50
3230706	1.000000e+00	4
3230707	8.881784e-16	50
3230708	1.000000e+00	0
3230709	1.000000e+00	0
3230710	9.999999e-01	8
