# Supplementary material for: Translational Selection Is Ubiquitous in Prokaryotes
Source: PLoS Genet. 2010 Jun 24;6(6):e1001004. doi: 10.1371/journal.pgen.1001004 (PMC2891978; doi:10.1371/journal.pgen.1001004)
Supplement: Dataset S1 — OCU/non-OCU gene calls in 461 Bacterial and Archaeal genomes, and summary tables of genome properties and OCU preferences for specific codons. (4.77 MB ZIP) [file pgen.1001004.s001.zip › Dataset_S1_Bacteria/Candidatus_Blochmannia_floridanus.arff.ocuGenes]

GeneID	signTest_p	ocuProbWinCnt
1499798	1.049339e-07	43
1499797	1.049339e-07	43
1499793	5.946023e-02	31
1499807	5.817779e-07	42
1499806	8.881784e-16	50
1499805	8.881784e-16	50
1499804	1.621870e-08	44
1499803	8.881784e-16	50
1499802	1.133316e-12	48
1499801	9.999994e-01	9
1499800	1.000000e+00	7
1499780	2.807050e-06	41
1499781	8.986806e-01	21
1499778	1.621870e-08	44
1499779	1.641957e-02	33
1499776	2.104926e-09	45
1499777	3.245432e-02	32
1499790	2.230891e-10	46
1499791	1.193067e-05	40
1499788	2.399438e-01	28
1499789	4.529710e-14	49
1499786	8.881784e-16	50
1499787	8.881784e-16	50
1499829	9.999999e-01	8
1499828	8.881784e-16	50
1499830	6.640945e-01	24
1499825	9.999549e-01	12
1499824	9.966998e-01	16
1499827	2.104926e-09	45
1499826	1.854161e-11	47
1499812	8.881784e-16	50
1499813	9.999994e-01	9
1499814	9.998471e-01	13
1499815	1.854161e-11	47
1499808	7.600562e-01	23
1499809	2.399438e-01	28
1499810	1.000000e+00	2
1499820	1.641957e-02	33
1499821	6.640945e-01	24
1499822	1.000000e+00	7
1499823	3.300224e-03	35
1499816	9.995319e-01	14
1499818	1.000000e+00	7
1499819	1.000000e+00	3
1499678	1.000000e+00	2
1499679	1.000000e+00	4
1499676	1.000000e+00	7
1499677	9.999994e-01	9
1499674	6.640945e-01	24
1499675	8.881784e-16	50
1499672	9.923267e-01	17
1499673	8.881784e-16	50
1499670	5.561376e-01	25
1499671	1.000000e+00	3
1499668	1.133316e-12	48
1499669	6.640945e-01	24
1499666	8.881784e-16	50
1499667	9.999549e-01	12
1499664	4.438624e-01	26
1499665	8.388818e-01	22
1499663	9.675457e-01	19
1499662	8.881784e-16	50
1499661	9.998471e-01	13
1499660	8.881784e-16	50
1499659	1.193067e-05	40
1499655	9.999549e-01	12
1499654	9.998471e-01	13
1499653	9.986989e-01	15
1499652	6.640945e-01	24
1499651	8.388818e-01	22
1499650	1.000000e+00	6
1499649	9.923267e-01	17
1499708	9.999994e-01	9
1499709	8.881784e-16	50
1499710	5.561376e-01	25
1499711	4.529710e-14	49
1499704	2.807050e-06	41
1499707	5.817779e-07	42
1499700	4.529710e-14	49
1499702	4.529710e-14	49
1499703	3.245432e-02	32
1499696	2.807050e-06	41
1499697	8.881784e-16	50
1499698	1.611182e-01	29
1499699	9.999999e-01	8
1499693	8.881784e-16	50
1499692	8.881784e-16	50
1499695	1.049339e-07	43
1499694	2.399438e-01	28
1499689	4.681115e-04	37
1499688	1.000000e+00	1
1499691	1.621870e-08	44
1499690	1.854161e-11	47
1499685	2.230891e-10	46
1499684	8.881784e-16	50
1499687	1.000000e+00	2
1499686	1.000000e+00	4
1499681	1.621870e-08	44
1499680	1.133316e-12	48
1499683	1.000000e+00	2
1499682	1.000000e+00	1
1499738	8.881784e-16	50
1499739	4.529710e-14	49
1499736	4.529710e-14	49
1499737	8.881784e-16	50
1499742	4.510745e-05	39
1499743	9.835804e-01	18
1499740	8.881784e-16	50
1499741	1.049339e-07	43
1499730	2.807050e-06	41
1499731	2.104926e-09	45
1499728	2.807050e-06	41
1499729	8.881784e-16	50
1499734	8.881784e-16	50
1499735	8.986806e-01	21
1499733	8.881784e-16	50
1499723	4.681115e-04	37
1499722	8.881784e-16	50
1499721	8.881784e-16	50
1499720	8.881784e-16	50
1499727	1.621870e-08	44
1499726	1.854161e-11	47
1499725	8.881784e-16	50
1499724	8.881784e-16	50
1499715	8.388818e-01	22
1499714	6.640945e-01	24
1499713	4.681115e-04	37
1499712	1.854161e-11	47
1499719	8.881784e-16	50
1499718	9.675457e-01	19
1499717	1.013194e-01	30
1499716	7.673339e-03	34
1499768	9.999549e-01	12
1499769	1.000000e+00	1
1499770	1.000000e+00	6
1499771	1.193067e-05	40
1499772	8.881784e-16	50
1499773	1.611182e-01	29
1499774	2.807050e-06	41
1499775	4.529710e-14	49
1499760	9.995319e-01	14
1499761	1.000000e+00	2
1499762	1.000000e+00	0
1499763	1.529320e-04	38
1499764	1.000000e+00	0
1499765	1.000000e+00	0
1499766	4.529710e-14	49
1499767	2.104926e-09	45
1499755	1.000000e+00	0
1499757	1.000000e+00	0
1499756	1.000000e+00	0
1499759	1.000000e+00	0
1499758	1.000000e+00	0
1499745	4.681115e-04	37
1499744	8.881784e-16	50
1499747	8.881784e-16	50
1499746	8.881784e-16	50
1499748	8.881784e-16	50
1499751	9.999881e-01	11
1499750	8.881784e-16	50
1499313	1.000000e+00	6
1499312	5.817779e-07	42
1499315	1.000000e+00	6
1499314	4.438624e-01	26
1499317	3.245432e-02	32
1499316	1.621870e-08	44
1499319	8.881784e-16	50
1499318	1.000000e+00	0
1499321	9.998471e-01	13
1499323	9.923267e-01	17
1499322	9.999881e-01	11
1499325	9.998471e-01	13
1499324	8.881784e-16	50
1499327	5.817779e-07	42
1499326	1.000000e+00	2
1499296	1.000000e+00	2
1499297	9.405398e-01	20
1499298	1.000000e+00	0
1499299	9.923267e-01	17
1499300	2.230891e-10	46
1499303	2.399438e-01	28
1499304	1.000000e+00	4
1499305	1.133316e-12	48
1499306	1.013194e-01	30
1499307	8.881784e-16	50
1499308	7.600562e-01	23
1499309	5.561376e-01	25
1499310	1.133316e-12	48
1499311	1.000000e+00	0
1499283	1.193067e-05	40
1499282	1.000000e+00	4
1499281	1.611182e-01	29
1499280	4.510745e-05	39
1499287	1.301086e-03	36
1499285	8.881784e-16	50
1499284	1.000000e+00	5
1499291	1.000000e+00	0
1499290	1.000000e+00	0
1499288	1.000000e+00	4
1499295	1.000000e+00	1
1499294	1.133316e-12	48
1499293	8.881784e-16	50
1499292	1.000000e+00	0
1499266	8.881784e-16	50
1499267	1.000000e+00	0
1499264	8.881784e-16	50
1499265	8.881784e-16	50
1499270	8.881784e-16	50
1499271	8.881784e-16	50
1499269	1.193067e-05	40
1499274	1.000000e+00	1
1499275	8.881784e-16	50
1499272	8.881784e-16	50
1499273	1.000000e+00	1
1499278	9.995319e-01	14
1499279	2.399438e-01	28
1499277	1.133316e-12	48
1499381	1.013194e-01	30
1499380	9.999549e-01	12
1499383	4.438624e-01	26
1499382	1.000000e+00	5
1499377	9.999994e-01	9
1499376	8.881784e-16	50
1499379	1.000000e+00	0
1499378	1.000000e+00	3
1499389	1.000000e+00	1
1499391	9.999972e-01	10
1499390	1.133316e-12	48
1499384	7.600562e-01	23
1499364	8.881784e-16	50
1499365	8.881784e-16	50
1499367	1.529320e-04	38
1499360	2.104926e-09	45
1499361	1.301086e-03	36
1499362	4.681115e-04	37
1499363	1.000000e+00	4
1499372	1.000000e+00	3
1499373	8.881784e-16	50
1499374	6.640945e-01	24
1499375	9.923267e-01	17
1499368	1.000000e+00	0
1499351	1.000000e+00	0
1499350	4.529710e-14	49
1499349	8.881784e-16	50
1499348	1.529320e-04	38
1499347	1.621870e-08	44
1499346	4.529710e-14	49
1499345	9.405398e-01	20
1499344	2.104926e-09	45
1499359	9.995319e-01	14
1499358	1.000000e+00	0
1499357	9.999881e-01	11
1499356	1.854161e-11	47
1499355	8.881784e-16	50
1499354	1.854161e-11	47
1499353	1.000000e+00	0
1499352	1.000000e+00	3
1499334	9.405398e-01	20
1499335	8.881784e-16	50
1499332	1.000000e+00	2
1499333	1.000000e+00	0
1499330	1.301086e-03	36
1499331	9.999881e-01	11
1499328	1.000000e+00	0
1499329	1.000000e+00	0
1499342	1.000000e+00	6
1499343	9.995319e-01	14
1499340	3.245432e-02	32
1499341	1.000000e+00	4
1499338	1.000000e+00	2
1499339	4.681115e-04	37
1499336	9.995319e-01	14
1499337	5.946023e-02	31
1499260	8.986806e-01	21
1499261	8.881784e-16	50
1499262	1.000000e+00	1
1499263	1.301086e-03	36
1499256	9.999994e-01	9
1499257	1.000000e+00	2
1499259	1.133316e-12	48
1499252	9.998471e-01	13
1499254	9.999994e-01	9
1499248	8.388818e-01	22
1499249	8.881784e-16	50
1499250	8.881784e-16	50
1499251	1.193067e-05	40
1499245	2.230891e-10	46
1499244	8.986806e-01	21
1499247	8.986806e-01	21
1499246	5.561376e-01	25
1499241	8.986806e-01	21
1499240	9.999994e-01	9
1499243	8.881784e-16	50
1499242	1.000000e+00	5
1499237	4.681115e-04	37
1499236	9.999549e-01	12
1499238	1.611182e-01	29
1499233	1.000000e+00	1
1499232	1.000000e+00	4
1499235	1.000000e+00	4
1499234	8.986806e-01	21
1499230	5.561376e-01	25
1499231	1.621870e-08	44
1499228	8.881784e-16	50
1499229	9.675457e-01	19
1499226	2.230891e-10	46
1499227	1.133316e-12	48
1499224	9.999881e-01	11
1499225	1.193067e-05	40
1499222	2.230891e-10	46
1499223	1.641957e-02	33
1499220	1.854161e-11	47
1499221	9.999994e-01	9
1499218	8.881784e-16	50
1499219	1.000000e+00	4
1499216	8.388818e-01	22
1499217	1.611182e-01	29
1499214	8.881784e-16	50
1499212	1.000000e+00	6
1499211	1.000000e+00	1
1499210	1.049339e-07	43
1499209	1.854161e-11	47
1499208	8.881784e-16	50
1499207	1.133316e-12	48
1499206	1.854161e-11	47
1499205	8.881784e-16	50
1499204	8.881784e-16	50
1499203	8.881784e-16	50
1499202	1.133316e-12	48
1499201	7.673339e-03	34
1499554	8.881784e-16	50
1499555	1.000000e+00	2
1499552	4.510745e-05	39
1499558	1.000000e+00	5
1499559	9.999549e-01	12
1499556	1.000000e+00	6
1499557	1.000000e+00	3
1499562	1.000000e+00	4
1499563	4.438624e-01	26
1499560	9.966998e-01	16
1499561	1.000000e+00	4
1499566	9.405398e-01	20
1499567	1.301086e-03	36
1499571	1.000000e+00	5
1499570	1.000000e+00	4
1499569	4.529710e-14	49
1499568	4.529710e-14	49
1499575	1.049339e-07	43
1499574	1.000000e+00	3
1499573	1.000000e+00	4
1499572	8.881784e-16	50
1499579	9.999994e-01	9
1499578	9.999994e-01	9
1499576	5.561376e-01	25
1499583	9.966998e-01	16
1499582	9.999881e-01	11
1499581	3.245432e-02	32
1499580	5.946023e-02	31
1499522	9.999999e-01	8
1499523	1.000000e+00	4
1499524	1.000000e+00	3
1499525	1.013194e-01	30
1499526	2.104926e-09	45
1499527	8.881784e-16	50
1499528	8.881784e-16	50
1499529	9.999972e-01	10
1499530	9.835804e-01	18
1499531	1.000000e+00	3
1499532	9.999999e-01	8
1499533	9.966998e-01	16
1499534	9.999549e-01	12
1499535	9.995319e-01	14
1499537	9.999999e-01	8
1499536	4.529710e-14	49
1499539	2.807050e-06	41
1499538	9.999994e-01	9
1499541	1.013194e-01	30
1499540	4.529710e-14	49
1499543	2.230891e-10	46
1499542	1.301086e-03	36
1499545	1.013194e-01	30
1499544	9.986989e-01	15
1499547	9.999972e-01	10
1499546	1.000000e+00	7
1499549	1.854161e-11	47
1499548	1.854161e-11	47
1499551	9.986989e-01	15
1499550	9.998471e-01	13
1499622	1.000000e+00	7
1499623	4.529710e-14	49
1499620	5.817779e-07	42
1499621	9.999994e-01	9
1499618	8.881784e-16	50
1499619	5.817779e-07	42
1499630	7.673339e-03	34
1499631	9.966998e-01	16
1499628	9.999972e-01	10
1499629	4.438624e-01	26
1499626	1.000000e+00	3
1499627	5.817779e-07	42
1499624	4.529710e-14	49
1499625	8.881784e-16	50
1499639	1.621870e-08	44
1499638	8.881784e-16	50
1499637	1.529320e-04	38
1499636	9.835804e-01	18
1499635	3.300224e-03	35
1499634	1.301086e-03	36
1499633	1.000000e+00	3
1499632	8.881784e-16	50
1499647	1.641957e-02	33
1499646	9.999994e-01	9
1499645	9.999994e-01	9
1499644	9.405398e-01	20
1499643	9.999881e-01	11
1499642	8.881784e-16	50
1499641	8.881784e-16	50
1499640	1.000000e+00	5
1499589	7.673339e-03	34
1499590	9.923267e-01	17
1499591	9.999972e-01	10
1499584	9.999549e-01	12
1499585	3.359055e-01	27
1499586	1.000000e+00	5
1499587	4.510745e-05	39
1499596	1.000000e+00	7
1499597	1.133316e-12	48
1499598	8.881784e-16	50
1499599	9.998471e-01	13
1499592	1.000000e+00	5
1499593	1.000000e+00	5
1499594	5.946023e-02	31
1499595	1.641957e-02	33
1499605	9.999999e-01	8
1499604	2.230891e-10	46
1499607	1.301086e-03	36
1499606	3.245432e-02	32
1499601	1.133316e-12	48
1499600	9.405398e-01	20
1499602	1.000000e+00	7
1499615	8.881784e-16	50
1499609	7.673339e-03	34
1499611	1.854161e-11	47
1499610	9.999881e-01	11
1499435	8.881784e-16	50
1499434	2.104926e-09	45
1499433	1.133316e-12	48
1499432	1.000000e+00	2
1499439	9.995319e-01	14
1499438	1.000000e+00	6
1499437	8.881784e-16	50
1499436	2.230891e-10	46
1499426	8.881784e-16	50
1499425	7.673339e-03	34
1499424	2.807050e-06	41
1499431	8.881784e-16	50
1499430	5.946023e-02	31
1499429	8.986806e-01	21
1499428	9.923267e-01	17
1499450	8.881784e-16	50
1499451	1.133316e-12	48
1499448	8.881784e-16	50
1499449	1.621870e-08	44
1499454	4.529710e-14	49
1499455	4.529710e-14	49
1499452	1.000000e+00	7
1499453	4.510745e-05	39
1499442	8.881784e-16	50
1499443	1.621870e-08	44
1499440	4.438624e-01	26
1499441	8.388818e-01	22
1499446	1.133316e-12	48
1499447	5.561376e-01	25
1499444	9.999972e-01	10
1499445	1.000000e+00	7
1499401	1.000000e+00	0
1499400	1.000000e+00	0
1499403	1.000000e+00	0
1499402	1.000000e+00	0
1499405	1.000000e+00	0
1499404	1.000000e+00	6
1499407	1.000000e+00	0
1499406	1.000000e+00	0
1499393	9.999994e-01	9
1499392	1.000000e+00	0
1499395	1.000000e+00	1
1499394	1.000000e+00	0
1499397	1.000000e+00	0
1499396	9.986989e-01	15
1499398	1.000000e+00	0
1499416	1.000000e+00	0
1499417	1.133316e-12	48
1499418	1.000000e+00	0
1499419	1.000000e+00	2
1499420	1.193067e-05	40
1499421	1.133316e-12	48
1499423	9.999881e-01	11
1499408	1.000000e+00	0
1499410	1.000000e+00	3
1499411	1.000000e+00	0
1499413	9.998471e-01	13
1499414	9.995319e-01	14
1499415	1.611182e-01	29
1499503	4.510745e-05	39
1499502	4.529710e-14	49
1499501	2.104926e-09	45
1499500	4.529710e-14	49
1499499	4.438624e-01	26
1499498	7.673339e-03	34
1499497	9.835804e-01	18
1499496	8.881784e-16	50
1499495	8.881784e-16	50
1499494	9.995319e-01	14
1499493	8.881784e-16	50
1499492	8.881784e-16	50
1499491	9.999881e-01	11
1499489	1.000000e+00	5
1499488	1.000000e+00	0
1499518	1.000000e+00	4
1499516	4.529710e-14	49
1499517	1.193067e-05	40
1499514	9.995319e-01	14
1499515	9.835804e-01	18
1499512	1.013194e-01	30
1499513	9.999994e-01	9
1499510	8.881784e-16	50
1499511	9.675457e-01	19
1499508	9.995319e-01	14
1499509	4.510745e-05	39
1499507	9.999549e-01	12
1499504	7.673339e-03	34
1499505	4.438624e-01	26
1499469	8.388818e-01	22
1499468	1.000000e+00	0
1499471	8.881784e-16	50
1499470	1.133316e-12	48
1499465	9.999881e-01	11
1499464	8.881784e-16	50
1499467	1.000000e+00	0
1499466	1.000000e+00	1
1499461	2.230891e-10	46
1499460	9.835804e-01	18
1499463	9.986989e-01	15
1499462	2.807050e-06	41
1499457	9.966998e-01	16
1499456	4.529710e-14	49
1499459	5.817779e-07	42
1499458	8.881784e-16	50
1499484	1.000000e+00	0
1499485	2.104926e-09	45
1499486	1.000000e+00	3
1499487	8.881784e-16	50
1499480	4.510745e-05	39
1499481	1.000000e+00	2
1499482	8.986806e-01	21
1499483	4.529710e-14	49
1499476	4.529710e-14	49
1499477	8.881784e-16	50
1499478	4.681115e-04	37
1499479	9.999994e-01	9
1499472	1.621870e-08	44
1499473	9.986989e-01	15
1499474	1.854161e-11	47
1499475	9.999994e-01	9
