# Supplementary material for: Translational Selection Is Ubiquitous in Prokaryotes
Source: PLoS Genet. 2010 Jun 24;6(6):e1001004. doi: 10.1371/journal.pgen.1001004 (PMC2891978; doi:10.1371/journal.pgen.1001004)
Supplement: Dataset S1 — OCU/non-OCU gene calls in 461 Bacterial and Archaeal genomes, and summary tables of genome properties and OCU preferences for specific codons. (4.77 MB ZIP) [file pgen.1001004.s001.zip › Dataset_S1_Bacteria/Candidatus_Blochmannia_pennsylvanicus_BPEN.arff.ocuGenes]

GeneID	signTest_p	ocuProbWinCnt
3563018	1.301086e-03	36
3563019	1.611182e-01	29
3563016	1.000000e+00	0
3563017	1.529320e-04	38
3563022	9.986989e-01	15
3563023	2.230891e-10	46
3563020	1.000000e+00	2
3563021	9.999549e-01	12
3563011	8.388818e-01	22
3563008	1.000000e+00	3
3563009	1.000000e+00	7
3563014	1.000000e+00	4
3563015	9.999972e-01	10
3563012	9.998471e-01	13
3563013	1.529320e-04	38
3563035	1.000000e+00	3
3563034	5.561376e-01	25
3563033	3.359055e-01	27
3563032	8.881784e-16	50
3563039	8.881784e-16	50
3563037	1.301086e-03	36
3563036	1.000000e+00	5
3563027	9.999881e-01	11
3563026	8.881784e-16	50
3563025	8.881784e-16	50
3563024	9.999549e-01	12
3563031	8.881784e-16	50
3563030	9.995319e-01	14
3563029	9.999549e-01	12
3563028	1.133316e-12	48
3563049	8.881784e-16	50
3563050	9.966998e-01	16
3563051	8.881784e-16	50
3563052	8.881784e-16	50
3563040	9.999994e-01	9
3563041	1.000000e+00	0
3563042	1.000000e+00	3
3563043	3.245432e-02	32
3563044	1.854161e-11	47
3563045	1.000000e+00	3
3563046	7.600562e-01	23
3563047	8.881784e-16	50
3563065	8.881784e-16	50
3563064	1.000000e+00	7
3563067	1.000000e+00	5
3563066	8.881784e-16	50
3563069	8.388818e-01	22
3563068	4.681115e-04	37
3563070	1.000000e+00	6
3563057	9.923267e-01	17
3563056	4.681115e-04	37
3563059	1.133316e-12	48
3563058	5.561376e-01	25
3563061	3.359055e-01	27
3563060	9.835804e-01	18
3563063	1.854161e-11	47
3563086	4.529710e-14	49
3563087	1.000000e+00	6
3563084	7.673339e-03	34
3563085	2.104926e-09	45
3563082	1.000000e+00	5
3563083	9.999999e-01	8
3563080	1.611182e-01	29
3563081	8.881784e-16	50
3563074	1.049339e-07	43
3563075	1.854161e-11	47
3563072	8.881784e-16	50
3563073	1.854161e-11	47
3563103	1.000000e+00	2
3563102	4.529710e-14	49
3563101	1.000000e+00	0
3563100	8.388818e-01	22
3563099	4.529710e-14	49
3563098	8.881784e-16	50
3563097	9.999999e-01	8
3563096	7.600562e-01	23
3563095	8.881784e-16	50
3563094	1.000000e+00	5
3563093	1.000000e+00	4
3563092	9.999549e-01	12
3563091	1.854161e-11	47
3563090	8.881784e-16	50
3563089	8.881784e-16	50
3563088	2.399438e-01	28
3563116	8.881784e-16	50
3563117	8.881784e-16	50
3563118	8.881784e-16	50
3563119	1.000000e+00	2
3563112	1.000000e+00	1
3563113	1.000000e+00	3
3563114	9.999999e-01	8
3563115	8.881784e-16	50
3563108	9.999549e-01	12
3563109	9.966998e-01	16
3563110	1.000000e+00	1
3563111	1.000000e+00	6
3563104	9.999549e-01	12
3563105	8.986806e-01	21
3563106	1.000000e+00	6
3563107	8.881784e-16	50
3563133	2.399438e-01	28
3563132	1.000000e+00	0
3563135	1.000000e+00	0
3563134	1.000000e+00	0
3563129	8.881784e-16	50
3563128	8.881784e-16	50
3563131	8.881784e-16	50
3563130	8.881784e-16	50
3563125	1.000000e+00	0
3563124	9.999972e-01	10
3563127	1.301086e-03	36
3563126	1.133316e-12	48
3563121	1.000000e+00	4
3563120	1.000000e+00	1
3563123	8.881784e-16	50
3563122	1.000000e+00	5
3563139	9.999972e-01	10
3563138	4.510745e-05	39
3563137	1.000000e+00	7
3563136	1.000000e+00	7
3563143	9.999549e-01	12
3563141	9.999972e-01	10
3563140	9.999972e-01	10
3563147	8.881784e-16	50
3563146	8.881784e-16	50
3563144	1.000000e+00	6
3563151	8.881784e-16	50
3563149	8.881784e-16	50
3563148	4.529710e-14	49
3563155	8.881784e-16	50
3563152	8.881784e-16	50
3563153	9.999881e-01	11
3563159	9.923267e-01	17
3563156	8.881784e-16	50
3563157	1.854161e-11	47
3563162	1.000000e+00	0
3563163	8.881784e-16	50
3563160	4.529710e-14	49
3563161	1.000000e+00	0
3563166	1.000000e+00	0
3563167	2.230891e-10	46
3563165	8.388818e-01	22
3563169	8.881784e-16	50
3563168	4.510745e-05	39
3563171	1.000000e+00	2
3563170	1.000000e+00	0
3563173	1.000000e+00	3
3563172	4.529710e-14	49
3563175	9.999999e-01	8
3563174	9.923267e-01	17
3563177	1.854161e-11	47
3563176	9.999881e-01	11
3563179	1.000000e+00	0
3563178	1.049339e-07	43
3563181	1.193067e-05	40
3563180	8.881784e-16	50
3563183	2.230891e-10	46
3563182	1.000000e+00	0
3563184	9.999994e-01	9
3563185	2.104926e-09	45
3563187	9.999549e-01	12
3563188	1.000000e+00	7
3563189	1.529320e-04	38
3563190	9.835804e-01	18
3563191	1.000000e+00	1
3563192	8.881784e-16	50
3563193	1.000000e+00	7
3563194	1.000000e+00	2
3563195	8.881784e-16	50
3563196	1.000000e+00	0
3563197	8.881784e-16	50
3563199	1.133316e-12	48
3563207	8.881784e-16	50
3563206	2.230891e-10	46
3563205	1.529320e-04	38
3563204	1.013194e-01	30
3563202	8.881784e-16	50
3563201	9.999972e-01	10
3563200	6.640945e-01	24
3563215	1.854161e-11	47
3563214	1.301086e-03	36
3563213	1.000000e+00	1
3563212	1.000000e+00	1
3563211	1.000000e+00	0
3563210	3.245432e-02	32
3563209	9.923267e-01	17
3563208	1.000000e+00	6
3563220	8.881784e-16	50
3563221	1.621870e-08	44
3563218	1.000000e+00	3
3563219	8.881784e-16	50
3563216	8.881784e-16	50
3563217	9.966998e-01	16
3563230	5.946023e-02	31
3563231	9.998471e-01	13
3563228	1.000000e+00	3
3563229	1.000000e+00	1
3563226	1.000000e+00	0
3563227	1.000000e+00	0
3563225	5.946023e-02	31
3563237	8.881784e-16	50
3563236	8.881784e-16	50
3563239	1.641957e-02	33
3563238	1.854161e-11	47
3563233	8.881784e-16	50
3563232	8.881784e-16	50
3563235	2.230891e-10	46
3563234	1.193067e-05	40
3562600	7.600562e-01	23
3562601	1.000000e+00	4
3562602	8.881784e-16	50
3562603	2.230891e-10	46
3562604	1.854161e-11	47
3562605	1.529320e-04	38
3562606	8.881784e-16	50
3562607	7.600562e-01	23
3562592	1.000000e+00	1
3562593	9.999994e-01	9
3562594	9.999994e-01	9
3562595	1.000000e+00	0
3562596	1.000000e+00	1
3562597	6.640945e-01	24
3562598	1.000000e+00	2
3562599	8.881784e-16	50
3562617	1.611182e-01	29
3562616	8.881784e-16	50
3562618	4.529710e-14	49
3562621	7.673339e-03	34
3562620	3.245432e-02	32
3562623	1.133316e-12	48
3562622	2.807050e-06	41
3562609	1.301086e-03	36
3562608	1.529320e-04	38
3562611	8.986806e-01	21
3562610	1.000000e+00	4
3562613	1.854161e-11	47
3562612	1.000000e+00	0
3562615	1.000000e+00	3
3562614	8.881784e-16	50
3562587	8.881784e-16	50
3562586	1.000000e+00	0
3562585	9.998471e-01	13
3562584	1.000000e+00	1
3562590	8.881784e-16	50
3562589	9.999881e-01	11
3562588	7.600562e-01	23
3562583	8.388818e-01	22
3562582	1.000000e+00	0
3562661	8.881784e-16	50
3562660	5.817779e-07	42
3562663	8.881784e-16	50
3562662	8.881784e-16	50
3562657	8.881784e-16	50
3562656	8.881784e-16	50
3562659	1.013194e-01	30
3562658	1.611182e-01	29
3562669	1.000000e+00	1
3562668	9.675457e-01	19
3562665	8.881784e-16	50
3562664	8.881784e-16	50
3562667	9.999972e-01	10
3562666	7.673339e-03	34
3562676	7.600562e-01	23
3562677	9.966998e-01	16
3562678	1.000000e+00	0
3562679	8.881784e-16	50
3562673	1.000000e+00	0
3562674	3.245432e-02	32
3562675	8.881784e-16	50
3562684	9.999972e-01	10
3562685	1.049339e-07	43
3562686	8.986806e-01	21
3562687	8.881784e-16	50
3562680	1.000000e+00	6
3562681	8.881784e-16	50
3562682	1.000000e+00	6
3562683	5.946023e-02	31
3562631	1.000000e+00	1
3562630	5.946023e-02	31
3562628	8.881784e-16	50
3562627	9.999994e-01	9
3562626	1.000000e+00	0
3562625	9.999999e-01	8
3562624	8.881784e-16	50
3562639	1.611182e-01	29
3562638	1.193067e-05	40
3562637	5.817779e-07	42
3562636	1.529320e-04	38
3562635	7.673339e-03	34
3562634	8.881784e-16	50
3562633	8.881784e-16	50
3562632	8.881784e-16	50
3562646	8.881784e-16	50
3562647	1.049339e-07	43
3562644	2.399438e-01	28
3562645	2.230891e-10	46
3562642	4.681115e-04	37
3562643	9.675457e-01	19
3562640	4.529710e-14	49
3562641	8.881784e-16	50
3562654	9.675457e-01	19
3562655	1.013194e-01	30
3562652	6.640945e-01	24
3562650	1.000000e+00	5
3562651	5.946023e-02	31
3562648	4.529710e-14	49
3562649	1.621870e-08	44
3562721	4.529710e-14	49
3562720	9.999549e-01	12
3562723	9.999549e-01	12
3562722	1.000000e+00	1
3562725	9.999972e-01	10
3562724	1.000000e+00	5
3562727	1.000000e+00	1
3562726	9.995319e-01	14
3562729	1.000000e+00	1
3562728	8.881784e-16	50
3562731	2.230891e-10	46
3562730	8.881784e-16	50
3562733	9.999999e-01	8
3562732	1.133316e-12	48
3562734	1.193067e-05	40
3562737	8.881784e-16	50
3562740	8.881784e-16	50
3562741	8.881784e-16	50
3562742	8.881784e-16	50
3562743	1.133316e-12	48
3562744	1.854161e-11	47
3562745	7.673339e-03	34
3562746	1.000000e+00	0
3562748	1.000000e+00	6
3562749	1.000000e+00	0
3562750	1.000000e+00	1
3562751	1.000000e+00	0
3562691	1.193067e-05	40
3562690	8.881784e-16	50
3562689	3.245432e-02	32
3562688	1.854161e-11	47
3562694	8.881784e-16	50
3562693	8.881784e-16	50
3562692	1.611182e-01	29
3562698	4.529710e-14	49
3562697	1.000000e+00	3
3562696	3.245432e-02	32
3562703	1.000000e+00	0
3562706	1.000000e+00	0
3562707	1.000000e+00	4
3562704	1.000000e+00	0
3562705	1.000000e+00	0
3562710	1.000000e+00	2
3562711	1.000000e+00	0
3562708	1.000000e+00	0
3562709	1.000000e+00	0
3562714	1.049339e-07	43
3562715	8.881784e-16	50
3562718	1.854161e-11	47
3562716	8.388818e-01	22
3562717	8.881784e-16	50
3562815	1.854161e-11	47
3562814	9.998471e-01	13
3562813	1.529320e-04	38
3562812	8.881784e-16	50
3562811	5.817779e-07	42
3562810	2.807050e-06	41
3562809	5.946023e-02	31
3562808	9.998471e-01	13
3562807	7.673339e-03	34
3562806	3.245432e-02	32
3562805	1.000000e+00	2
3562804	8.881784e-16	50
3562803	1.621870e-08	44
3562802	1.611182e-01	29
3562801	1.193067e-05	40
3562800	7.600562e-01	23
3562798	8.881784e-16	50
3562799	8.881784e-16	50
3562796	8.881784e-16	50
3562797	8.881784e-16	50
3562794	9.999881e-01	11
3562795	1.301086e-03	36
3562792	2.230891e-10	46
3562793	4.529710e-14	49
3562790	1.000000e+00	3
3562791	9.405398e-01	20
3562788	3.300224e-03	35
3562789	1.193067e-05	40
3562786	4.529710e-14	49
3562787	8.881784e-16	50
3562784	8.881784e-16	50
3562785	4.529710e-14	49
3562781	1.000000e+00	1
3562780	1.000000e+00	1
3562783	1.529320e-04	38
3562782	1.000000e+00	0
3562777	8.881784e-16	50
3562776	8.881784e-16	50
3562779	1.621870e-08	44
3562778	1.000000e+00	4
3562773	8.986806e-01	21
3562772	1.000000e+00	4
3562775	8.881784e-16	50
3562774	1.301086e-03	36
3562769	1.000000e+00	1
3562768	9.999549e-01	12
3562771	8.881784e-16	50
3562770	1.000000e+00	4
3562765	7.673339e-03	34
3562766	1.621870e-08	44
3562767	3.359055e-01	27
3562760	4.438624e-01	26
3562761	8.881784e-16	50
3562762	9.999999e-01	8
3562763	8.881784e-16	50
3562756	8.986806e-01	21
3562757	4.529710e-14	49
3562758	1.301086e-03	36
3562759	1.013194e-01	30
3562752	1.000000e+00	0
3562753	1.000000e+00	0
3562754	1.000000e+00	0
3562755	1.000000e+00	0
3562875	8.881784e-16	50
3562874	8.881784e-16	50
3562873	2.230891e-10	46
3562872	8.881784e-16	50
3562879	2.104926e-09	45
3562878	8.881784e-16	50
3562877	1.133316e-12	48
3562867	1.000000e+00	2
3562866	4.438624e-01	26
3562865	1.000000e+00	0
3562864	1.000000e+00	2
3562871	9.405398e-01	20
3562870	9.999549e-01	12
3562869	1.000000e+00	0
3562868	4.529710e-14	49
3562858	1.000000e+00	0
3562859	9.998471e-01	13
3562856	1.000000e+00	7
3562857	1.193067e-05	40
3562862	4.510745e-05	39
3562863	5.561376e-01	25
3562860	1.000000e+00	0
3562861	8.881784e-16	50
3562850	1.000000e+00	0
3562848	4.529710e-14	49
3562849	8.881784e-16	50
3562855	1.000000e+00	0
3562852	1.000000e+00	0
3562853	1.000000e+00	0
3562841	1.000000e+00	0
3562840	1.000000e+00	4
3562843	8.881784e-16	50
3562842	1.000000e+00	0
3562845	8.881784e-16	50
3562844	9.999994e-01	9
3562847	5.946023e-02	31
3562846	4.529710e-14	49
3562833	9.999549e-01	12
3562832	8.881784e-16	50
3562835	1.529320e-04	38
3562834	1.529320e-04	38
3562837	9.999881e-01	11
3562836	4.681115e-04	37
3562839	1.000000e+00	0
3562824	2.807050e-06	41
3562825	5.817779e-07	42
3562826	2.104926e-09	45
3562827	4.529710e-14	49
3562828	8.986806e-01	21
3562829	9.923267e-01	17
3562830	8.881784e-16	50
3562831	9.998471e-01	13
3562816	8.881784e-16	50
3562817	2.230891e-10	46
3562818	1.193067e-05	40
3562819	2.230891e-10	46
3562820	9.835804e-01	18
3562821	2.104926e-09	45
3562822	2.230891e-10	46
3562823	9.999994e-01	9
3562932	1.000000e+00	6
3562930	1.000000e+00	3
3562928	1.000000e+00	7
3562929	1.000000e+00	0
3562942	1.000000e+00	0
3562943	1.000000e+00	0
3562940	1.000000e+00	3
3562941	1.000000e+00	3
3562938	1.000000e+00	4
3562939	7.673339e-03	34
3562936	1.133316e-12	48
3562937	9.998471e-01	13
3562919	8.881784e-16	50
3562918	1.000000e+00	4
3562917	4.510745e-05	39
3562916	8.881784e-16	50
3562915	5.946023e-02	31
3562914	4.510745e-05	39
3562913	8.881784e-16	50
3562927	9.999972e-01	10
3562926	1.301086e-03	36
3562925	2.807050e-06	41
3562924	8.881784e-16	50
3562923	5.946023e-02	31
3562922	8.881784e-16	50
3562921	6.640945e-01	24
3562920	8.881784e-16	50
3562900	1.000000e+00	0
3562902	1.000000e+00	0
3562903	1.000000e+00	0
3562896	9.999881e-01	11
3562897	4.681115e-04	37
3562898	5.561376e-01	25
3562899	8.881784e-16	50
3562908	9.998471e-01	13
3562909	2.399438e-01	28
3562910	1.000000e+00	1
3562904	1.000000e+00	1
3562905	4.529710e-14	49
3562906	1.000000e+00	3
3562907	1.000000e+00	1
3562885	9.405398e-01	20
3562884	9.923267e-01	17
3562881	8.881784e-16	50
3562880	8.881784e-16	50
3562883	1.301086e-03	36
3562882	8.986806e-01	21
3562893	8.881784e-16	50
3562892	1.611182e-01	29
3562895	1.000000e+00	2
3562894	3.245432e-02	32
3562889	8.881784e-16	50
3562888	9.405398e-01	20
3562891	8.881784e-16	50
3562890	8.388818e-01	22
3562994	9.995319e-01	14
3562995	8.881784e-16	50
3562992	9.999881e-01	11
3562993	1.000000e+00	4
3562998	4.529710e-14	49
3562999	9.966998e-01	16
3562997	9.998471e-01	13
3563002	6.640945e-01	24
3563003	8.881784e-16	50
3563000	8.881784e-16	50
3563001	1.133316e-12	48
3563006	8.881784e-16	50
3563004	1.301086e-03	36
3562978	8.881784e-16	50
3562977	8.881784e-16	50
3562976	5.561376e-01	25
3562983	9.999999e-01	8
3562982	8.881784e-16	50
3562981	9.995319e-01	14
3562987	1.000000e+00	7
3562986	3.359055e-01	27
3562985	9.986989e-01	15
3562984	5.946023e-02	31
3562991	1.133316e-12	48
3562990	9.999881e-01	11
3562989	3.359055e-01	27
3562960	1.193067e-05	40
3562961	8.881784e-16	50
3562962	9.999994e-01	9
3562963	1.000000e+00	5
3562964	9.998471e-01	13
3562965	7.673339e-03	34
3562966	9.999994e-01	9
3562968	1.000000e+00	4
3562969	9.999972e-01	10
3562970	1.013194e-01	30
3562971	1.000000e+00	2
3562972	9.998471e-01	13
3562973	8.881784e-16	50
3562945	1.000000e+00	2
3562944	8.881784e-16	50
3562947	8.881784e-16	50
3562946	8.881784e-16	50
3562948	9.999999e-01	8
3562951	9.999999e-01	8
3562953	8.881784e-16	50
3562952	2.104926e-09	45
3562955	2.230891e-10	46
3562954	1.621870e-08	44
3562957	8.881784e-16	50
3562956	2.104926e-09	45
3562959	1.854161e-11	47
