# Supplementary material for: Translational Selection Is Ubiquitous in Prokaryotes
Source: PLoS Genet. 2010 Jun 24;6(6):e1001004. doi: 10.1371/journal.pgen.1001004 (PMC2891978; doi:10.1371/journal.pgen.1001004)
Supplement: Dataset S1 — OCU/non-OCU gene calls in 461 Bacterial and Archaeal genomes, and summary tables of genome properties and OCU preferences for specific codons. (4.77 MB ZIP) [file pgen.1001004.s001.zip › Dataset_S1_Bacteria/Candidatus_Carsonella_ruddii_PV.arff.ocuGenes]

GeneID	signTest_p	ocuProbWinCnt
4415012	1.301086e-03	36
4415013	8.881784e-16	50
4415014	9.405398e-01	20
4415015	6.640945e-01	24
4415008	1.529320e-04	38
4415009	1.000000e+00	3
4415010	9.835804e-01	18
4415011	1.301086e-03	36
4415020	1.854161e-11	47
4415021	8.881784e-16	50
4415022	8.881784e-16	50
4415016	9.995319e-01	14
4415017	4.529710e-14	49
4415018	1.049339e-07	43
4415019	1.854161e-11	47
4414982	1.000000e+00	5
4414983	1.000000e+00	0
4414978	1.000000e+00	6
4414979	3.300224e-03	35
4414976	1.000000e+00	1
4414977	4.681115e-04	37
4414990	2.399438e-01	28
4414991	8.881784e-16	50
4414988	9.999972e-01	10
4414989	2.230891e-10	46
4414986	2.230891e-10	46
4414984	1.000000e+00	6
4414985	1.301086e-03	36
4414999	8.881784e-16	50
4414998	4.529710e-14	49
4414996	4.438624e-01	26
4414995	5.946023e-02	31
4414994	1.000000e+00	1
4414993	8.881784e-16	50
4414992	9.999999e-01	8
4415007	8.881784e-16	50
4415006	8.881784e-16	50
4415005	4.681115e-04	37
4415004	8.881784e-16	50
4415003	8.881784e-16	50
4415002	7.673339e-03	34
4415001	8.881784e-16	50
4415000	4.438624e-01	26
4414839	3.359055e-01	27
4414838	8.881784e-16	50
4414837	4.529710e-14	49
4414836	5.817779e-07	42
4414835	2.104926e-09	45
4414833	8.881784e-16	50
4414847	4.529710e-14	49
4414840	2.230891e-10	46
4414830	5.561376e-01	25
4414831	1.133316e-12	48
4414829	8.881784e-16	50
4414872	1.193067e-05	40
4414873	1.000000e+00	0
4414874	1.000000e+00	0
4414875	1.000000e+00	0
4414876	2.104926e-09	45
4414877	1.000000e+00	3
4414878	1.000000e+00	6
4414879	8.881784e-16	50
4414864	1.049339e-07	43
4414865	9.966998e-01	16
4414866	1.000000e+00	6
4414867	1.000000e+00	0
4414868	1.000000e+00	4
4414869	1.000000e+00	2
4414870	9.999994e-01	9
4414871	1.193067e-05	40
4414857	1.000000e+00	2
4414856	9.999972e-01	10
4414859	1.000000e+00	7
4414861	1.854161e-11	47
4414860	9.999972e-01	10
4414863	4.510745e-05	39
4414862	1.000000e+00	5
4414849	1.000000e+00	4
4414848	1.854161e-11	47
4414850	1.000000e+00	4
4414853	1.000000e+00	3
4414852	8.881784e-16	50
4414855	3.359055e-01	27
4414854	9.998471e-01	13
4414906	4.529710e-14	49
4414904	8.881784e-16	50
4414898	8.881784e-16	50
4414899	8.881784e-16	50
4414896	1.529320e-04	38
4414897	2.104926e-09	45
4414902	8.881784e-16	50
4414903	8.881784e-16	50
4414900	8.881784e-16	50
4414901	8.881784e-16	50
4414891	9.999999e-01	8
4414890	1.000000e+00	6
4414889	1.000000e+00	1
4414888	1.000000e+00	0
4414895	4.681115e-04	37
4414894	8.986806e-01	21
4414893	1.000000e+00	3
4414892	1.000000e+00	5
4414883	2.807050e-06	41
4414882	8.881784e-16	50
4414881	9.999999e-01	8
4414880	1.000000e+00	7
4414885	1.000000e+00	5
4414884	1.000000e+00	3
4414940	8.881784e-16	50
4414941	4.529710e-14	49
4414942	1.854161e-11	47
4414943	8.881784e-16	50
4414936	8.881784e-16	50
4414938	4.681115e-04	37
4414939	2.230891e-10	46
4414932	8.881784e-16	50
4414933	3.300224e-03	35
4414934	2.230891e-10	46
4414935	1.193067e-05	40
4414928	5.946023e-02	31
4414929	1.621870e-08	44
4414930	1.854161e-11	47
4414931	5.817779e-07	42
4414925	1.301086e-03	36
4414927	8.881784e-16	50
4414926	4.529710e-14	49
4414921	9.999881e-01	11
4414920	8.881784e-16	50
4414923	8.881784e-16	50
4414922	9.835804e-01	18
4414917	9.999972e-01	10
4414919	1.133316e-12	48
4414918	8.881784e-16	50
4414913	1.301086e-03	36
4414912	8.881784e-16	50
4414915	8.881784e-16	50
4414914	9.995319e-01	14
4414974	1.000000e+00	3
4414972	9.999999e-01	8
4414973	8.881784e-16	50
4414970	1.049339e-07	43
4414968	1.854161e-11	47
4414969	9.999881e-01	11
4414966	1.000000e+00	0
4414967	8.881784e-16	50
4414962	8.881784e-16	50
4414960	1.193067e-05	40
4414961	1.133316e-12	48
4414959	1.621870e-08	44
4414958	8.881784e-16	50
4414955	2.104926e-09	45
4414954	1.193067e-05	40
4414953	8.881784e-16	50
4414952	1.301086e-03	36
4414951	1.621870e-08	44
4414950	9.966998e-01	16
4414948	9.923267e-01	17
4414947	1.000000e+00	7
4414946	8.881784e-16	50
4414945	8.881784e-16	50
4414944	4.529710e-14	49
