# Supplementary material for: Translational Selection Is Ubiquitous in Prokaryotes
Source: PLoS Genet. 2010 Jun 24;6(6):e1001004. doi: 10.1371/journal.pgen.1001004 (PMC2891978; doi:10.1371/journal.pgen.1001004)
Supplement: Dataset S1 — OCU/non-OCU gene calls in 461 Bacterial and Archaeal genomes, and summary tables of genome properties and OCU preferences for specific codons. (4.77 MB ZIP) [file pgen.1001004.s001.zip › Dataset_S1_Bacteria/Candidatus_Desulfococcus_oleovorans_Hxd3.arff.ocuGenes]

GeneID	signTest_p	ocuProbWinCnt
5695123	1.000000e+00	4
5695122	8.986806e-01	21
5695121	1.013194e-01	30
5695120	1.000000e+00	4
5695127	9.923267e-01	17
5695126	1.000000e+00	6
5695125	8.881784e-16	50
5695124	1.000000e+00	2
5695131	5.946023e-02	31
5695130	9.986989e-01	15
5695129	1.000000e+00	1
5695128	6.640945e-01	24
5695135	9.923267e-01	17
5695134	8.881784e-16	50
5695133	9.999999e-01	8
5695132	9.999999e-01	8
5695106	3.245432e-02	32
5695107	1.013194e-01	30
5695104	2.399438e-01	28
5695105	8.881784e-16	50
5695110	9.923267e-01	17
5695111	8.881784e-16	50
5695108	9.999972e-01	10
5695109	9.999972e-01	10
5695114	7.673339e-03	34
5695115	8.881784e-16	50
5695112	4.529710e-14	49
5695113	1.000000e+00	6
5695119	8.881784e-16	50
5695116	2.399438e-01	28
5695117	2.104926e-09	45
5695153	9.986989e-01	15
5695152	8.881784e-16	50
5695155	3.300224e-03	35
5695154	1.000000e+00	5
5695157	8.881784e-16	50
5695159	1.000000e+00	0
5695158	9.999994e-01	9
5695161	1.000000e+00	1
5695160	9.999994e-01	9
5695163	1.000000e+00	0
5695162	1.611182e-01	29
5695167	3.300224e-03	35
5695136	1.000000e+00	5
5695137	1.000000e+00	7
5695138	9.999549e-01	12
5695139	8.388818e-01	22
5695140	9.998471e-01	13
5695141	7.673339e-03	34
5695142	1.000000e+00	2
5695143	8.881784e-16	50
5695144	2.230891e-10	46
5695145	9.999972e-01	10
5695146	8.881784e-16	50
5695147	1.000000e+00	2
5695148	1.000000e+00	6
5695149	1.000000e+00	5
5695150	1.000000e+00	2
5695151	5.561376e-01	25
5695191	8.881784e-16	50
5695189	1.133316e-12	48
5695188	4.529710e-14	49
5695187	2.807050e-06	41
5695186	8.881784e-16	50
5695185	8.881784e-16	50
5695184	8.986806e-01	21
5695199	2.399438e-01	28
5695198	9.995319e-01	14
5695197	5.561376e-01	25
5695196	9.995319e-01	14
5695195	1.301086e-03	36
5695194	9.966998e-01	16
5695193	1.854161e-11	47
5695174	8.881784e-16	50
5695175	1.000000e+00	2
5695172	5.561376e-01	25
5695173	1.854161e-11	47
5695170	8.881784e-16	50
5695171	1.000000e+00	2
5695168	8.881784e-16	50
5695169	8.881784e-16	50
5695182	1.000000e+00	3
5695183	9.986989e-01	15
5695180	7.600562e-01	23
5695181	8.881784e-16	50
5695178	9.999972e-01	10
5695179	1.133316e-12	48
5695176	9.998471e-01	13
5695177	1.641957e-02	33
5695221	1.013194e-01	30
5695220	1.133316e-12	48
5695223	1.000000e+00	3
5695222	1.611182e-01	29
5695217	3.359055e-01	27
5695216	1.641957e-02	33
5695219	3.245432e-02	32
5695218	8.881784e-16	50
5695229	1.000000e+00	4
5695228	1.049339e-07	43
5695231	8.881784e-16	50
5695230	1.000000e+00	3
5695225	1.000000e+00	2
5695224	1.529320e-04	38
5695227	1.621870e-08	44
5695226	1.000000e+00	0
5695204	8.881784e-16	50
5695205	2.399438e-01	28
5695206	8.881784e-16	50
5695207	1.529320e-04	38
5695200	1.000000e+00	7
5695201	8.881784e-16	50
5695202	4.681115e-04	37
5695203	1.000000e+00	2
5695212	5.946023e-02	31
5695213	1.133316e-12	48
5695214	2.807050e-06	41
5695215	1.301086e-03	36
5695208	1.000000e+00	6
5695209	5.561376e-01	25
5695210	9.999994e-01	9
5695211	9.999994e-01	9
5695002	8.881784e-16	50
5695003	9.995319e-01	14
5695000	8.881784e-16	50
5695006	9.999994e-01	9
5695007	8.881784e-16	50
5695004	4.529710e-14	49
5695005	9.999999e-01	8
5694994	5.561376e-01	25
5694993	1.641957e-02	33
5694998	1.000000e+00	1
5694999	1.611182e-01	29
5694996	1.000000e+00	4
5694997	8.881784e-16	50
5694987	8.881784e-16	50
5694986	9.999881e-01	11
5694985	5.817779e-07	42
5694984	4.438624e-01	26
5694991	1.000000e+00	6
5694990	1.049339e-07	43
5694989	1.000000e+00	2
5694988	4.681115e-04	37
5694979	8.881784e-16	50
5694978	8.881784e-16	50
5694977	7.600562e-01	23
5694976	9.999994e-01	9
5694983	9.835804e-01	18
5694982	1.000000e+00	2
5694981	4.681115e-04	37
5694980	3.300224e-03	35
5695032	9.998471e-01	13
5695033	9.923267e-01	17
5695034	1.000000e+00	2
5695035	4.681115e-04	37
5695036	8.881784e-16	50
5695037	1.000000e+00	1
5695038	1.000000e+00	1
5695039	1.000000e+00	0
5695024	8.881784e-16	50
5695025	1.000000e+00	3
5695026	1.000000e+00	4
5695027	9.966998e-01	16
5695028	1.621870e-08	44
5695029	7.673339e-03	34
5695030	9.405398e-01	20
5695031	1.000000e+00	6
5695017	3.359055e-01	27
5695016	1.000000e+00	6
5695019	1.013194e-01	30
5695018	3.359055e-01	27
5695021	5.946023e-02	31
5695020	1.193067e-05	40
5695023	9.999999e-01	8
5695022	9.999999e-01	8
5695009	9.966998e-01	16
5695008	1.193067e-05	40
5695011	9.999994e-01	9
5695010	3.300224e-03	35
5695013	9.998471e-01	13
5695012	3.300224e-03	35
5695015	6.640945e-01	24
5695014	2.399438e-01	28
5695070	8.881784e-16	50
5695071	1.000000e+00	7
5695068	1.133316e-12	48
5695069	8.881784e-16	50
5695066	9.405398e-01	20
5695067	8.986806e-01	21
5695064	2.230891e-10	46
5695065	3.245432e-02	32
5695062	1.000000e+00	7
5695060	4.438624e-01	26
5695061	7.600562e-01	23
5695058	8.881784e-16	50
5695059	9.986989e-01	15
5695056	1.000000e+00	4
5695057	6.640945e-01	24
5695055	4.529710e-14	49
5695054	4.510745e-05	39
5695053	4.529710e-14	49
5695052	8.881784e-16	50
5695051	8.388818e-01	22
5695050	5.946023e-02	31
5695049	8.881784e-16	50
5695048	9.998471e-01	13
5695047	8.881784e-16	50
5695046	8.881784e-16	50
5695045	9.999994e-01	9
5695044	4.529710e-14	49
5695043	1.000000e+00	7
5695042	7.673339e-03	34
5695041	1.000000e+00	5
5695040	7.673339e-03	34
5695100	9.995319e-01	14
5695102	5.817779e-07	42
5695103	1.854161e-11	47
5695096	9.405398e-01	20
5695097	9.999549e-01	12
5695098	9.999549e-01	12
5695099	1.000000e+00	4
5695092	1.133316e-12	48
5695093	1.000000e+00	3
5695094	9.999999e-01	8
5695095	1.000000e+00	4
5695088	2.230891e-10	46
5695089	2.230891e-10	46
5695090	4.529710e-14	49
5695091	1.000000e+00	1
5695085	5.946023e-02	31
5695084	9.999549e-01	12
5695087	1.000000e+00	4
5695086	1.000000e+00	3
5695081	1.013194e-01	30
5695080	5.946023e-02	31
5695083	8.881784e-16	50
5695077	1.621870e-08	44
5695076	4.510745e-05	39
5695079	1.641957e-02	33
5695078	9.999549e-01	12
5695073	4.438624e-01	26
5695072	1.000000e+00	1
5695075	2.104926e-09	45
5695074	8.881784e-16	50
5695360	2.399438e-01	28
5695361	3.245432e-02	32
5695362	1.049339e-07	43
5695363	9.999972e-01	10
5695364	1.000000e+00	5
5695365	9.405398e-01	20
5695366	1.000000e+00	5
5695367	1.301086e-03	36
5695368	9.675457e-01	19
5695369	8.881784e-16	50
5695370	1.301086e-03	36
5695371	1.000000e+00	5
5695372	1.301086e-03	36
5695373	1.000000e+00	2
5695374	1.000000e+00	2
5695375	1.000000e+00	2
5695377	9.999999e-01	8
5695376	9.999881e-01	11
5695379	4.529710e-14	49
5695378	8.986806e-01	21
5695381	7.600562e-01	23
5695380	4.529710e-14	49
5695383	1.000000e+00	3
5695382	1.000000e+00	6
5695385	1.000000e+00	1
5695387	1.000000e+00	0
5695386	7.600562e-01	23
5695389	1.000000e+00	6
5695388	1.000000e+00	2
5695391	1.529320e-04	38
5695390	1.529320e-04	38
5695394	1.013194e-01	30
5695395	1.133316e-12	48
5695392	1.000000e+00	5
5695393	4.529710e-14	49
5695398	1.000000e+00	7
5695399	2.230891e-10	46
5695396	1.641957e-02	33
5695397	2.104926e-09	45
5695402	9.923267e-01	17
5695403	8.986806e-01	21
5695400	2.230891e-10	46
5695406	1.013194e-01	30
5695407	6.640945e-01	24
5695404	1.854161e-11	47
5695405	1.854161e-11	47
5695411	1.133316e-12	48
5695409	9.995319e-01	14
5695408	1.193067e-05	40
5695415	8.881784e-16	50
5695414	2.399438e-01	28
5695412	2.230891e-10	46
5695419	5.817779e-07	42
5695418	8.881784e-16	50
5695417	1.000000e+00	7
5695416	8.881784e-16	50
5695423	8.881784e-16	50
5695422	9.986989e-01	15
5695421	2.807050e-06	41
5695420	4.438624e-01	26
5695428	9.675457e-01	19
5695429	1.049339e-07	43
5695430	1.529320e-04	38
5695431	3.359055e-01	27
5695424	1.000000e+00	5
5695425	1.000000e+00	4
5695426	5.946023e-02	31
5695427	1.301086e-03	36
5695436	9.999999e-01	8
5695437	1.000000e+00	4
5695438	9.998471e-01	13
5695439	9.999881e-01	11
5695432	9.835804e-01	18
5695433	2.807050e-06	41
5695434	9.999972e-01	10
5695435	9.835804e-01	18
5695445	9.995319e-01	14
5695444	1.049339e-07	43
5695447	4.438624e-01	26
5695441	1.529320e-04	38
5695440	9.999881e-01	11
5695443	7.600562e-01	23
5695442	1.133316e-12	48
5695453	9.405398e-01	20
5695452	9.999994e-01	9
5695455	8.881784e-16	50
5695454	9.995319e-01	14
5695449	3.359055e-01	27
5695448	1.000000e+00	4
5695451	9.998471e-01	13
5695450	8.881784e-16	50
5695462	8.881784e-16	50
5695460	4.510745e-05	39
5695461	1.000000e+00	5
5695458	8.881784e-16	50
5695459	9.835804e-01	18
5695456	8.881784e-16	50
5695457	8.881784e-16	50
5695470	1.641957e-02	33
5695471	1.611182e-01	29
5695468	9.999549e-01	12
5695469	1.049339e-07	43
5695466	1.000000e+00	4
5695467	1.000000e+00	3
5695464	4.510745e-05	39
5695465	1.000000e+00	5
5695479	9.999994e-01	9
5695478	9.923267e-01	17
5695477	1.000000e+00	2
5695476	8.881784e-16	50
5695475	1.000000e+00	7
5695474	9.998471e-01	13
5695473	2.807050e-06	41
5695472	9.999994e-01	9
5695487	8.881784e-16	50
5695486	9.999549e-01	12
5695485	1.301086e-03	36
5695484	1.013194e-01	30
5695483	7.600562e-01	23
5695482	8.881784e-16	50
5695481	4.529710e-14	49
5695480	1.000000e+00	5
5695241	9.999972e-01	10
5695240	1.000000e+00	5
5695243	6.640945e-01	24
5695242	5.561376e-01	25
5695245	9.986989e-01	15
5695244	2.104926e-09	45
5695247	1.000000e+00	1
5695246	2.399438e-01	28
5695232	1.000000e+00	3
5695235	1.000000e+00	7
5695234	8.881784e-16	50
5695237	9.999881e-01	11
5695236	9.999549e-01	12
5695239	9.999549e-01	12
5695256	1.000000e+00	3
5695257	1.000000e+00	3
5695258	1.000000e+00	4
5695259	1.000000e+00	3
5695260	9.999549e-01	12
5695261	1.000000e+00	0
5695262	1.000000e+00	0
5695263	1.000000e+00	0
5695248	1.854161e-11	47
5695249	9.986989e-01	15
5695250	4.529710e-14	49
5695251	8.881784e-16	50
5695252	9.999994e-01	9
5695253	1.000000e+00	1
5695254	1.000000e+00	4
5695255	9.835804e-01	18
5695275	1.000000e+00	3
5695274	3.359055e-01	27
5695273	1.000000e+00	2
5695272	1.000000e+00	2
5695279	1.000000e+00	1
5695278	1.000000e+00	1
5695277	1.000000e+00	1
5695267	1.000000e+00	3
5695266	1.000000e+00	0
5695265	1.000000e+00	0
5695264	1.000000e+00	0
5695271	1.000000e+00	1
5695270	1.000000e+00	1
5695269	1.133316e-12	48
5695268	8.881784e-16	50
5695290	8.881784e-16	50
5695291	1.000000e+00	7
5695288	9.998471e-01	13
5695289	1.000000e+00	7
5695294	1.000000e+00	3
5695295	9.999994e-01	9
5695292	9.995319e-01	14
5695293	1.000000e+00	1
5695282	1.000000e+00	2
5695283	1.000000e+00	2
5695280	1.000000e+00	3
5695281	1.000000e+00	0
5695286	1.000000e+00	7
5695287	1.000000e+00	3
5695284	1.000000e+00	1
5695285	8.881784e-16	50
5695309	1.000000e+00	5
5695308	1.000000e+00	4
5695311	1.000000e+00	7
5695310	9.999881e-01	11
5695305	8.881784e-16	50
5695304	5.946023e-02	31
5695307	2.230891e-10	46
5695306	8.881784e-16	50
5695301	9.999999e-01	8
5695300	9.998471e-01	13
5695303	1.000000e+00	7
5695302	9.986989e-01	15
5695297	8.881784e-16	50
5695296	9.986989e-01	15
5695299	3.300224e-03	35
5695298	8.986806e-01	21
5695324	5.946023e-02	31
5695325	1.000000e+00	2
5695326	1.000000e+00	5
5695327	8.881784e-16	50
5695320	1.000000e+00	3
5695321	1.000000e+00	2
5695322	9.999972e-01	10
5695316	1.000000e+00	6
5695317	2.230891e-10	46
5695318	9.995319e-01	14
5695319	1.000000e+00	4
5695312	9.923267e-01	17
5695313	3.359055e-01	27
5695314	9.995319e-01	14
5695315	1.000000e+00	3
5695343	1.000000e+00	4
5695342	1.000000e+00	1
5695341	1.000000e+00	2
5695340	1.000000e+00	2
5695339	1.854161e-11	47
5695338	4.529710e-14	49
5695337	8.881784e-16	50
5695336	1.621870e-08	44
5695335	3.245432e-02	32
5695334	1.611182e-01	29
5695333	9.986989e-01	15
5695332	2.104926e-09	45
5695331	8.986806e-01	21
5695330	5.946023e-02	31
5695329	4.529710e-14	49
5695328	3.359055e-01	27
5695358	8.881784e-16	50
5695359	2.104926e-09	45
5695356	9.999994e-01	9
5695357	9.835804e-01	18
5695354	4.681115e-04	37
5695355	5.946023e-02	31
5695352	1.133316e-12	48
5695353	1.854161e-11	47
5695350	2.807050e-06	41
5695351	3.300224e-03	35
5695348	8.881784e-16	50
5695349	8.986806e-01	21
5695346	8.881784e-16	50
5695347	6.640945e-01	24
5695344	1.133316e-12	48
5695345	2.807050e-06	41
5694645	5.946023e-02	31
5694644	9.998471e-01	13
5694647	8.881784e-16	50
5694646	5.561376e-01	25
5694641	3.245432e-02	32
5694640	5.561376e-01	25
5694643	1.000000e+00	1
5694642	1.000000e+00	3
5694653	9.999549e-01	12
5694652	1.133316e-12	48
5694655	8.881784e-16	50
5694649	2.807050e-06	41
5694648	9.998471e-01	13
5694651	8.881784e-16	50
5694650	9.995319e-01	14
5694628	6.640945e-01	24
5694629	1.000000e+00	4
5694630	1.000000e+00	2
5694631	1.000000e+00	0
5694624	1.854161e-11	47
5694625	1.301086e-03	36
5694626	1.854161e-11	47
5694627	9.999994e-01	9
5694636	9.999972e-01	10
5694637	9.999999e-01	8
5694638	1.000000e+00	1
5694639	1.000000e+00	1
5694632	1.000000e+00	7
5694633	1.000000e+00	3
5694634	1.000000e+00	5
5694635	1.000000e+00	6
5694615	1.000000e+00	2
5694613	1.000000e+00	1
5694612	8.388818e-01	22
5694611	8.881784e-16	50
5694610	1.000000e+00	0
5694609	7.600562e-01	23
5694608	9.999549e-01	12
5694623	8.388818e-01	22
5694621	9.998471e-01	13
5694620	1.000000e+00	5
5694619	6.640945e-01	24
5694617	1.000000e+00	3
5694616	1.000000e+00	4
5694599	4.529710e-14	49
5694596	9.966998e-01	16
5694597	1.529320e-04	38
5694594	1.000000e+00	6
5694595	1.641957e-02	33
5694592	6.640945e-01	24
5694593	1.000000e+00	4
5694606	9.999999e-01	8
5694607	1.000000e+00	1
5694604	1.000000e+00	5
5694605	1.000000e+00	7
5694602	1.000000e+00	0
5694603	1.000000e+00	2
5694600	1.000000e+00	2
5694601	1.000000e+00	1
5694705	1.193067e-05	40
5694704	8.881784e-16	50
5694707	1.133316e-12	48
5694706	4.681115e-04	37
5694709	1.000000e+00	5
5694708	8.986806e-01	21
5694711	1.049339e-07	43
5694710	1.000000e+00	3
5694713	1.000000e+00	2
5694712	8.881784e-16	50
5694715	9.999999e-01	8
5694714	1.000000e+00	2
5694716	1.000000e+00	1
5694719	1.000000e+00	6
5694718	7.600562e-01	23
5694688	5.561376e-01	25
5694689	1.000000e+00	6
5694690	7.600562e-01	23
5694691	9.966998e-01	16
5694692	1.529320e-04	38
5694693	2.399438e-01	28
5694694	9.999994e-01	9
5694695	8.986806e-01	21
5694696	1.000000e+00	6
5694697	2.807050e-06	41
5694698	8.881784e-16	50
5694699	9.999549e-01	12
5694700	9.999549e-01	12
5694701	4.510745e-05	39
5694702	4.510745e-05	39
5694703	8.881784e-16	50
5694675	5.561376e-01	25
5694674	4.438624e-01	26
5694673	1.013194e-01	30
5694672	6.640945e-01	24
5694679	8.881784e-16	50
5694678	3.300224e-03	35
5694677	9.998471e-01	13
5694676	9.986989e-01	15
5694683	4.438624e-01	26
5694682	3.245432e-02	32
5694681	5.946023e-02	31
5694680	8.881784e-16	50
5694687	1.611182e-01	29
5694686	8.881784e-16	50
5694685	8.881784e-16	50
5694684	8.881784e-16	50
5694658	1.301086e-03	36
5694659	7.600562e-01	23
5694656	8.881784e-16	50
5694657	8.881784e-16	50
5694662	1.000000e+00	4
5694663	4.438624e-01	26
5694660	8.881784e-16	50
5694661	2.104926e-09	45
5694666	9.986989e-01	15
5694667	7.600562e-01	23
5694664	8.881784e-16	50
5694665	4.438624e-01	26
5694670	8.388818e-01	22
5694671	9.999549e-01	12
5694668	1.000000e+00	1
5694669	9.999972e-01	10
5694524	1.621870e-08	44
5694525	2.104926e-09	45
5694526	1.000000e+00	2
5694527	1.000000e+00	5
5694520	9.835804e-01	18
5694521	8.881784e-16	50
5694522	1.641957e-02	33
5694523	9.995319e-01	14
5694518	8.881784e-16	50
5694519	1.000000e+00	7
5694512	2.399438e-01	28
5694513	1.000000e+00	3
5694514	1.000000e+00	0
5694515	8.388818e-01	22
5694509	1.000000e+00	2
5694508	1.049339e-07	43
5694511	8.986806e-01	21
5694510	9.675457e-01	19
5694505	4.438624e-01	26
5694504	9.999999e-01	8
5694507	4.529710e-14	49
5694506	1.854161e-11	47
5694501	8.881784e-16	50
5694500	1.193067e-05	40
5694503	1.621870e-08	44
5694502	1.000000e+00	2
5694497	9.986989e-01	15
5694496	6.640945e-01	24
5694499	9.998471e-01	13
5694498	2.807050e-06	41
5694494	1.000000e+00	7
5694495	3.245432e-02	32
5694492	8.881784e-16	50
5694493	1.013194e-01	30
5694490	9.999972e-01	10
5694491	4.438624e-01	26
5694488	1.013194e-01	30
5694489	9.923267e-01	17
5694486	7.600562e-01	23
5694487	1.621870e-08	44
5694484	3.245432e-02	32
5694485	8.881784e-16	50
5694482	1.000000e+00	6
5694483	1.000000e+00	2
5694480	9.995319e-01	14
5694481	1.133316e-12	48
5694479	9.999994e-01	9
5694478	9.999549e-01	12
5694477	9.998471e-01	13
5694476	9.835804e-01	18
5694475	9.835804e-01	18
5694474	8.881784e-16	50
5694473	1.000000e+00	3
5694472	3.359055e-01	27
5694471	3.300224e-03	35
5694470	4.681115e-04	37
5694469	9.998471e-01	13
5694468	1.000000e+00	3
5694467	1.000000e+00	1
5694466	1.000000e+00	2
5694465	1.000000e+00	4
5694464	9.675457e-01	19
5694584	5.946023e-02	31
5694585	9.999881e-01	11
5694586	2.104926e-09	45
5694587	9.999999e-01	8
5694588	1.000000e+00	7
5694589	9.999549e-01	12
5694590	9.999972e-01	10
5694591	1.000000e+00	4
5694576	4.529710e-14	49
5694577	1.000000e+00	2
5694578	9.995319e-01	14
5694579	1.621870e-08	44
5694580	9.999972e-01	10
5694581	9.675457e-01	19
5694582	4.510745e-05	39
5694583	8.881784e-16	50
5694569	9.999972e-01	10
5694568	8.881784e-16	50
5694571	9.986989e-01	15
5694570	1.049339e-07	43
5694573	1.000000e+00	2
5694575	1.854161e-11	47
5694574	9.675457e-01	19
5694561	8.881784e-16	50
5694560	9.998471e-01	13
5694563	2.230891e-10	46
5694562	2.230891e-10	46
5694565	1.301086e-03	36
5694564	2.807050e-06	41
5694567	9.999994e-01	9
5694566	8.881784e-16	50
5694554	8.881784e-16	50
5694555	8.881784e-16	50
5694552	1.193067e-05	40
5694553	1.000000e+00	5
5694558	1.000000e+00	3
5694559	4.681115e-04	37
5694556	9.966998e-01	16
5694557	9.995319e-01	14
5694546	1.000000e+00	7
5694547	9.999881e-01	11
5694544	9.999994e-01	9
5694545	9.986989e-01	15
5694550	1.000000e+00	1
5694551	8.881784e-16	50
5694548	7.600562e-01	23
5694549	9.999972e-01	10
5694539	1.621870e-08	44
5694538	1.049339e-07	43
5694537	8.881784e-16	50
5694543	1.000000e+00	2
5694541	9.675457e-01	19
5694540	1.000000e+00	0
5694531	1.000000e+00	3
5694530	3.300224e-03	35
5694529	4.681115e-04	37
5694528	8.881784e-16	50
5694535	9.405398e-01	20
5694534	8.881784e-16	50
5694533	1.000000e+00	3
5694532	9.999972e-01	10
5694886	1.000000e+00	4
5694887	9.999994e-01	9
5694884	9.999549e-01	12
5694885	1.133316e-12	48
5694882	9.999994e-01	9
5694883	9.999972e-01	10
5694880	9.999999e-01	8
5694881	2.399438e-01	28
5694894	6.640945e-01	24
5694895	1.000000e+00	5
5694892	2.807050e-06	41
5694893	1.000000e+00	6
5694890	9.999881e-01	11
5694891	1.000000e+00	1
5694888	9.999881e-01	11
5694889	1.000000e+00	0
5694903	4.681115e-04	37
5694902	1.000000e+00	2
5694901	9.999972e-01	10
5694900	1.000000e+00	5
5694898	8.986806e-01	21
5694897	6.640945e-01	24
5694896	8.881784e-16	50
5694911	1.000000e+00	1
5694910	7.600562e-01	23
5694908	8.388818e-01	22
5694907	9.999881e-01	11
5694906	9.999972e-01	10
5694905	1.641957e-02	33
5694904	3.359055e-01	27
5694852	4.510745e-05	39
5694853	1.000000e+00	3
5694854	1.000000e+00	5
5694855	3.359055e-01	27
5694848	9.675457e-01	19
5694849	9.999549e-01	12
5694850	9.999881e-01	11
5694851	8.986806e-01	21
5694860	9.995319e-01	14
5694861	9.923267e-01	17
5694862	9.999994e-01	9
5694863	1.641957e-02	33
5694856	9.986989e-01	15
5694857	1.000000e+00	5
5694859	9.405398e-01	20
5694868	9.675457e-01	19
5694871	9.998471e-01	13
5694870	1.000000e+00	1
5694865	1.529320e-04	38
5694864	1.000000e+00	0
5694867	1.621870e-08	44
5694866	1.000000e+00	0
5694877	9.999999e-01	8
5694876	8.881784e-16	50
5694879	1.000000e+00	3
5694878	8.986806e-01	21
5694873	2.399438e-01	28
5694872	1.000000e+00	6
5694946	1.000000e+00	4
5694947	4.529710e-14	49
5694944	1.000000e+00	3
5694945	1.611182e-01	29
5694950	8.881784e-16	50
5694951	3.359055e-01	27
5694948	1.000000e+00	3
5694949	9.995319e-01	14
5694954	1.000000e+00	7
5694955	1.133316e-12	48
5694952	5.946023e-02	31
5694953	4.681115e-04	37
5694958	7.673339e-03	34
5694959	1.133316e-12	48
5694956	9.923267e-01	17
5694957	8.881784e-16	50
5694963	8.881784e-16	50
5694962	8.881784e-16	50
5694961	9.999549e-01	12
5694960	9.675457e-01	19
5694967	1.621870e-08	44
5694966	1.854161e-11	47
5694965	1.000000e+00	5
5694964	7.600562e-01	23
5694971	1.000000e+00	7
5694970	9.999994e-01	9
5694969	4.529710e-14	49
5694968	9.923267e-01	17
5694975	3.300224e-03	35
5694974	1.049339e-07	43
5694973	1.133316e-12	48
5694972	2.230891e-10	46
5694912	1.854161e-11	47
5694913	9.998471e-01	13
5694914	4.438624e-01	26
5694915	1.529320e-04	38
5694916	8.881784e-16	50
5694917	2.807050e-06	41
5694918	8.881784e-16	50
5694919	1.133316e-12	48
5694920	9.995319e-01	14
5694921	9.999549e-01	12
5694922	9.999999e-01	8
5694923	1.193067e-05	40
5694924	1.193067e-05	40
5694925	2.807050e-06	41
5694927	1.013194e-01	30
5694929	1.301086e-03	36
5694931	9.923267e-01	17
5694930	1.000000e+00	2
5694933	1.000000e+00	7
5694932	4.529710e-14	49
5694935	4.529710e-14	49
5694934	9.995319e-01	14
5694937	1.000000e+00	1
5694936	9.999549e-01	12
5694939	9.966998e-01	16
5694938	5.561376e-01	25
5694941	1.000000e+00	2
5694940	8.388818e-01	22
5694943	9.835804e-01	18
5694942	1.013194e-01	30
5694767	8.388818e-01	22
5694766	9.405398e-01	20
5694765	3.300224e-03	35
5694764	9.966998e-01	16
5694763	9.986989e-01	15
5694762	9.675457e-01	19
5694761	2.807050e-06	41
5694760	9.675457e-01	19
5694759	1.529320e-04	38
5694758	8.881784e-16	50
5694757	1.529320e-04	38
5694756	9.998471e-01	13
5694755	6.640945e-01	24
5694753	4.510745e-05	39
5694752	9.999972e-01	10
5694782	5.946023e-02	31
5694783	1.000000e+00	2
5694780	1.000000e+00	7
5694781	8.388818e-01	22
5694778	1.013194e-01	30
5694779	1.193067e-05	40
5694776	5.561376e-01	25
5694777	1.854161e-11	47
5694774	1.000000e+00	2
5694775	8.881784e-16	50
5694772	9.999549e-01	12
5694773	9.405398e-01	20
5694770	9.675457e-01	19
5694771	1.000000e+00	2
5694768	3.359055e-01	27
5694769	2.230891e-10	46
5694733	1.529320e-04	38
5694732	1.854161e-11	47
5694735	9.999881e-01	11
5694734	2.399438e-01	28
5694729	1.000000e+00	3
5694728	8.881784e-16	50
5694731	9.999972e-01	10
5694730	5.561376e-01	25
5694725	9.999881e-01	11
5694724	4.510745e-05	39
5694727	8.881784e-16	50
5694726	4.529710e-14	49
5694721	1.000000e+00	2
5694720	9.675457e-01	19
5694723	1.000000e+00	7
5694722	4.529710e-14	49
5694748	2.230891e-10	46
5694749	8.881784e-16	50
5694750	1.049339e-07	43
5694751	2.230891e-10	46
5694744	8.881784e-16	50
5694745	2.399438e-01	28
5694746	1.000000e+00	3
5694747	9.675457e-01	19
5694740	1.000000e+00	3
5694742	2.230891e-10	46
5694743	1.000000e+00	4
5694736	2.104926e-09	45
5694737	1.049339e-07	43
5694739	4.438624e-01	26
5694827	1.000000e+00	1
5694826	8.881784e-16	50
5694825	9.675457e-01	19
5694824	1.000000e+00	2
5694831	1.000000e+00	1
5694830	6.640945e-01	24
5694829	1.049339e-07	43
5694828	1.000000e+00	5
5694819	2.399438e-01	28
5694818	4.681115e-04	37
5694817	1.000000e+00	3
5694816	1.000000e+00	3
5694823	9.986989e-01	15
5694822	1.000000e+00	4
5694821	1.193067e-05	40
5694820	8.388818e-01	22
5694842	9.999881e-01	11
5694843	1.049339e-07	43
5694840	9.998471e-01	13
5694841	9.999999e-01	8
5694846	1.000000e+00	7
5694847	9.835804e-01	18
5694844	1.000000e+00	3
5694845	9.999881e-01	11
5694834	1.000000e+00	3
5694835	9.999549e-01	12
5694832	1.000000e+00	1
5694833	1.133316e-12	48
5694838	4.510745e-05	39
5694839	8.388818e-01	22
5694836	4.529710e-14	49
5694837	9.995319e-01	14
5694793	1.000000e+00	1
5694792	4.438624e-01	26
5694795	5.946023e-02	31
5694797	2.104926e-09	45
5694796	1.013194e-01	30
5694799	9.995319e-01	14
5694798	7.673339e-03	34
5694785	9.405398e-01	20
5694784	1.000000e+00	3
5694787	8.388818e-01	22
5694786	2.230891e-10	46
5694789	1.000000e+00	3
5694788	8.881784e-16	50
5694791	2.230891e-10	46
5694790	5.561376e-01	25
5694808	1.000000e+00	0
5694809	5.561376e-01	25
5694810	9.999972e-01	10
5694811	1.000000e+00	2
5694812	1.000000e+00	5
5694813	1.000000e+00	1
5694814	1.000000e+00	4
5694815	1.000000e+00	0
5694800	1.000000e+00	1
5694801	1.000000e+00	2
5694802	9.998471e-01	13
5694803	9.999994e-01	9
5694804	1.000000e+00	5
5694805	9.998471e-01	13
5694806	1.000000e+00	3
5694807	1.000000e+00	6
5694175	5.561376e-01	25
5694174	1.193067e-05	40
5694173	1.000000e+00	6
5694172	9.923267e-01	17
5694171	2.230891e-10	46
5694170	1.621870e-08	44
5694169	8.881784e-16	50
5694168	1.000000e+00	6
5694167	1.133316e-12	48
5694166	9.923267e-01	17
5694165	3.300224e-03	35
5694164	4.529710e-14	49
5694163	1.049339e-07	43
5694162	1.000000e+00	4
5694161	8.881784e-16	50
5694160	4.529710e-14	49
5694158	9.995319e-01	14
5694159	8.881784e-16	50
5694156	9.998471e-01	13
5694157	9.405398e-01	20
5694154	1.000000e+00	7
5694155	8.881784e-16	50
5694152	1.000000e+00	4
5694153	8.881784e-16	50
5694150	5.817779e-07	42
5694151	1.000000e+00	3
5694148	7.600562e-01	23
5694146	5.817779e-07	42
5694147	1.000000e+00	7
5694144	8.881784e-16	50
5694145	2.399438e-01	28
5694205	1.854161e-11	47
5694204	9.923267e-01	17
5694207	9.999994e-01	9
5694206	8.881784e-16	50
5694201	9.675457e-01	19
5694200	3.359055e-01	27
5694203	9.999972e-01	10
5694202	8.881784e-16	50
5694197	1.301086e-03	36
5694196	8.881784e-16	50
5694199	9.999972e-01	10
5694198	9.999881e-01	11
5694193	1.301086e-03	36
5694192	8.881784e-16	50
5694195	8.881784e-16	50
5694194	4.510745e-05	39
5694188	3.245432e-02	32
5694189	1.641957e-02	33
5694190	7.673339e-03	34
5694191	8.881784e-16	50
5694184	4.529710e-14	49
5694185	4.529710e-14	49
5694186	1.133316e-12	48
5694187	7.600562e-01	23
5694180	8.881784e-16	50
5694181	2.399438e-01	28
5694182	2.104926e-09	45
5694183	9.675457e-01	19
5694176	5.817779e-07	42
5694177	9.966998e-01	16
5694178	9.675457e-01	19
5694179	1.611182e-01	29
5694107	1.000000e+00	6
5694106	9.999972e-01	10
5694105	9.405398e-01	20
5694104	9.923267e-01	17
5694111	8.388818e-01	22
5694110	1.000000e+00	3
5694109	9.999549e-01	12
5694108	9.999972e-01	10
5694099	9.995319e-01	14
5694098	1.013194e-01	30
5694097	3.245432e-02	32
5694096	9.986989e-01	15
5694103	1.000000e+00	0
5694102	1.301086e-03	36
5694101	1.621870e-08	44
5694100	8.881784e-16	50
5694090	8.881784e-16	50
5694091	4.529710e-14	49
5694088	8.881784e-16	50
5694089	8.388818e-01	22
5694094	3.300224e-03	35
5694095	1.000000e+00	5
5694092	1.000000e+00	5
5694093	9.675457e-01	19
5694082	1.000000e+00	2
5694080	1.000000e+00	4
5694081	1.000000e+00	2
5694086	1.301086e-03	36
5694087	8.881784e-16	50
5694084	9.923267e-01	17
5694085	2.807050e-06	41
5694137	1.000000e+00	1
5694136	1.000000e+00	5
5694138	9.999549e-01	12
5694141	4.438624e-01	26
5694140	4.529710e-14	49
5694143	1.000000e+00	3
5694142	8.881784e-16	50
5694129	8.881784e-16	50
5694128	9.986989e-01	15
5694131	4.681115e-04	37
5694130	9.999972e-01	10
5694133	9.999549e-01	12
5694132	8.986806e-01	21
5694135	1.049339e-07	43
5694134	9.998471e-01	13
5694120	7.673339e-03	34
5694121	2.807050e-06	41
5694122	9.995319e-01	14
5694123	9.835804e-01	18
5694124	1.621870e-08	44
5694125	9.986989e-01	15
5694126	9.999994e-01	9
5694127	1.049339e-07	43
5694112	9.966998e-01	16
5694113	5.946023e-02	31
5694114	9.986989e-01	15
5694115	9.999881e-01	11
5694116	1.000000e+00	6
5694117	3.300224e-03	35
5694118	8.881784e-16	50
5694119	2.807050e-06	41
5694038	9.999999e-01	8
5694039	8.881784e-16	50
5694036	1.529320e-04	38
5694037	1.854161e-11	47
5694034	9.986989e-01	15
5694035	1.854161e-11	47
5694032	8.986806e-01	21
5694033	9.995319e-01	14
5694046	1.529320e-04	38
5694047	1.854161e-11	47
5694044	8.881784e-16	50
5694045	5.561376e-01	25
5694042	1.000000e+00	6
5694043	1.621870e-08	44
5694040	8.881784e-16	50
5694041	8.881784e-16	50
5694023	4.438624e-01	26
5694022	1.000000e+00	1
5694021	4.529710e-14	49
5694020	1.529320e-04	38
5694019	8.986806e-01	21
5694018	8.881784e-16	50
5694017	4.510745e-05	39
5694016	9.999994e-01	9
5694031	1.000000e+00	7
5694030	8.986806e-01	21
5694029	1.854161e-11	47
5694028	9.999972e-01	10
5694027	9.835804e-01	18
5694026	3.300224e-03	35
5694025	9.999994e-01	9
5694024	1.133316e-12	48
5694068	1.013194e-01	30
5694069	1.621870e-08	44
5694070	4.529710e-14	49
5694071	2.230891e-10	46
5694064	6.640945e-01	24
5694065	9.999881e-01	11
5694066	3.245432e-02	32
5694067	9.999881e-01	11
5694076	1.301086e-03	36
5694077	4.529710e-14	49
5694078	9.835804e-01	18
5694079	8.881784e-16	50
5694072	1.000000e+00	7
5694073	9.999972e-01	10
5694074	1.000000e+00	7
5694075	1.000000e+00	2
5694053	9.405398e-01	20
5694052	1.133316e-12	48
5694055	3.359055e-01	27
5694054	4.681115e-04	37
5694049	1.000000e+00	6
5694048	8.881784e-16	50
5694051	9.923267e-01	17
5694050	9.999972e-01	10
5694061	9.999549e-01	12
5694060	9.966998e-01	16
5694063	2.104926e-09	45
5694062	4.529710e-14	49
5694057	6.640945e-01	24
5694056	1.000000e+00	6
5694059	8.881784e-16	50
5694058	1.000000e+00	6
5693970	7.673339e-03	34
5693968	8.986806e-01	21
5693969	4.681115e-04	37
5693974	1.133316e-12	48
5693975	9.966998e-01	16
5693972	5.561376e-01	25
5693973	1.049339e-07	43
5693978	1.013194e-01	30
5693979	1.000000e+00	1
5693976	3.359055e-01	27
5693977	1.611182e-01	29
5693982	1.000000e+00	7
5693983	8.881784e-16	50
5693980	2.104926e-09	45
5693981	5.561376e-01	25
5693955	8.881784e-16	50
5693954	1.013194e-01	30
5693953	8.881784e-16	50
5693952	9.995319e-01	14
5693959	8.881784e-16	50
5693958	2.230891e-10	46
5693957	7.600562e-01	23
5693956	4.529710e-14	49
5693963	5.561376e-01	25
5693962	7.673339e-03	34
5693961	6.640945e-01	24
5693960	7.600562e-01	23
5693967	7.673339e-03	34
5693966	1.854161e-11	47
5693965	9.405398e-01	20
5693964	2.230891e-10	46
5694000	1.000000e+00	3
5694001	9.999994e-01	9
5694003	1.000000e+00	6
5694004	8.881784e-16	50
5694005	1.000000e+00	3
5694006	1.133316e-12	48
5694007	8.881784e-16	50
5694008	1.000000e+00	5
5694009	9.995319e-01	14
5694010	1.301086e-03	36
5694011	8.986806e-01	21
5694012	1.000000e+00	1
5694013	9.998471e-01	13
5694014	1.133316e-12	48
5694015	8.881784e-16	50
5693985	4.438624e-01	26
5693984	1.621870e-08	44
5693987	1.000000e+00	7
5693986	1.133316e-12	48
5693989	2.104926e-09	45
5693988	4.438624e-01	26
5693990	1.000000e+00	5
5693993	1.000000e+00	1
5693992	8.881784e-16	50
5693995	8.881784e-16	50
5693994	1.000000e+00	3
5693997	9.405398e-01	20
5693996	2.807050e-06	41
5693999	3.359055e-01	27
5693998	4.529710e-14	49
5694412	9.999972e-01	10
5694413	9.405398e-01	20
5694414	5.817779e-07	42
5694415	9.999972e-01	10
5694408	2.230891e-10	46
5694410	9.999972e-01	10
5694411	8.881784e-16	50
5694404	9.999549e-01	12
5694405	2.104926e-09	45
5694406	1.000000e+00	4
5694407	2.807050e-06	41
5694400	9.923267e-01	17
5694401	5.561376e-01	25
5694402	1.013194e-01	30
5694403	1.000000e+00	3
5694429	1.000000e+00	5
5694428	4.529710e-14	49
5694431	8.881784e-16	50
5694430	5.817779e-07	42
5694425	7.673339e-03	34
5694424	1.133316e-12	48
5694427	9.999972e-01	10
5694426	2.104926e-09	45
5694421	1.000000e+00	6
5694420	9.999881e-01	11
5694423	4.529710e-14	49
5694422	9.999994e-01	9
5694417	2.807050e-06	41
5694416	1.000000e+00	6
5694419	1.000000e+00	5
5694418	8.881784e-16	50
5694446	2.807050e-06	41
5694447	9.999999e-01	8
5694444	1.301086e-03	36
5694445	5.817779e-07	42
5694442	1.000000e+00	4
5694443	3.359055e-01	27
5694440	5.817779e-07	42
5694441	9.995319e-01	14
5694438	7.600562e-01	23
5694439	1.621870e-08	44
5694436	3.245432e-02	32
5694437	9.405398e-01	20
5694434	9.675457e-01	19
5694435	9.999994e-01	9
5694432	9.998471e-01	13
5694433	9.923267e-01	17
5694463	5.817779e-07	42
5694462	1.013194e-01	30
5694461	6.640945e-01	24
5694460	3.300224e-03	35
5694459	8.881784e-16	50
5694458	1.000000e+00	3
5694457	2.104926e-09	45
5694456	1.000000e+00	2
5694455	9.999972e-01	10
5694454	1.301086e-03	36
5694453	8.881784e-16	50
5694452	5.817779e-07	42
5694451	8.881784e-16	50
5694450	4.529710e-14	49
5694449	3.300224e-03	35
5694448	1.641957e-02	33
5694344	9.835804e-01	18
5694345	1.000000e+00	6
5694346	9.999881e-01	11
5694347	1.000000e+00	2
5694348	1.000000e+00	5
5694349	1.000000e+00	6
5694350	4.529710e-14	49
5694351	5.561376e-01	25
5694336	9.999999e-01	8
5694337	9.966998e-01	16
5694338	9.995319e-01	14
5694339	1.049339e-07	43
5694340	5.817779e-07	42
5694341	8.881784e-16	50
5694342	1.000000e+00	2
5694343	9.986989e-01	15
5694361	1.000000e+00	5
5694360	2.399438e-01	28
5694363	1.000000e+00	0
5694362	9.999972e-01	10
5694365	2.104926e-09	45
5694364	1.000000e+00	0
5694366	6.640945e-01	24
5694353	1.000000e+00	0
5694352	9.999972e-01	10
5694355	1.621870e-08	44
5694354	4.529710e-14	49
5694357	1.000000e+00	4
5694356	1.000000e+00	1
5694359	1.000000e+00	5
5694358	8.986806e-01	21
5694378	8.986806e-01	21
5694379	1.000000e+00	0
5694376	8.881784e-16	50
5694377	1.000000e+00	6
5694382	9.999999e-01	8
5694383	1.000000e+00	1
5694380	9.999881e-01	11
5694381	8.986806e-01	21
5694370	1.000000e+00	0
5694371	8.388818e-01	22
5694368	8.881784e-16	50
5694369	9.999999e-01	8
5694374	8.881784e-16	50
5694375	1.000000e+00	4
5694372	1.000000e+00	5
5694373	5.817779e-07	42
5694395	9.675457e-01	19
5694394	9.835804e-01	18
5694393	9.995319e-01	14
5694392	9.998471e-01	13
5694399	4.529710e-14	49
5694398	2.230891e-10	46
5694397	9.835804e-01	18
5694396	9.999549e-01	12
5694387	9.966998e-01	16
5694386	9.995319e-01	14
5694385	8.881784e-16	50
5694384	1.000000e+00	1
5694391	9.998471e-01	13
5694390	9.999999e-01	8
5694389	1.641957e-02	33
5694388	3.359055e-01	27
5694277	9.999549e-01	12
5694276	9.835804e-01	18
5694279	1.000000e+00	2
5694278	8.881784e-16	50
5694273	8.388818e-01	22
5694272	2.399438e-01	28
5694275	9.966998e-01	16
5694274	9.923267e-01	17
5694285	9.405398e-01	20
5694284	8.986806e-01	21
5694287	1.000000e+00	5
5694286	9.999549e-01	12
5694281	1.611182e-01	29
5694280	9.999994e-01	9
5694283	7.673339e-03	34
5694282	1.133316e-12	48
5694292	9.998471e-01	13
5694293	1.621870e-08	44
5694295	2.399438e-01	28
5694288	9.999972e-01	10
5694289	9.999972e-01	10
5694290	9.999549e-01	12
5694291	9.675457e-01	19
5694300	9.999549e-01	12
5694301	1.301086e-03	36
5694302	9.999549e-01	12
5694303	7.600562e-01	23
5694296	9.966998e-01	16
5694297	8.881784e-16	50
5694298	9.999549e-01	12
5694299	1.000000e+00	2
5694311	9.835804e-01	18
5694310	9.675457e-01	19
5694309	1.529320e-04	38
5694308	9.999549e-01	12
5694307	1.000000e+00	1
5694306	1.000000e+00	4
5694305	9.999999e-01	8
5694304	9.999994e-01	9
5694319	7.600562e-01	23
5694318	8.881784e-16	50
5694317	1.000000e+00	2
5694315	8.881784e-16	50
5694314	1.133316e-12	48
5694313	1.000000e+00	1
5694312	9.999999e-01	8
5694326	4.529710e-14	49
5694327	1.000000e+00	3
5694324	1.000000e+00	4
5694325	6.640945e-01	24
5694322	1.000000e+00	3
5694323	5.817779e-07	42
5694320	4.529710e-14	49
5694321	1.641957e-02	33
5694334	9.966998e-01	16
5694335	7.673339e-03	34
5694332	3.245432e-02	32
5694333	1.000000e+00	2
5694330	8.881784e-16	50
5694331	3.359055e-01	27
5694328	1.049339e-07	43
5694329	7.600562e-01	23
5694209	1.013194e-01	30
5694208	9.999994e-01	9
5694211	9.999994e-01	9
5694210	1.000000e+00	6
5694212	4.529710e-14	49
5694215	8.881784e-16	50
5694214	9.923267e-01	17
5694217	6.640945e-01	24
5694216	8.388818e-01	22
5694219	8.881784e-16	50
5694218	1.000000e+00	5
5694221	8.881784e-16	50
5694220	8.881784e-16	50
5694223	1.854161e-11	47
5694222	3.300224e-03	35
5694226	1.621870e-08	44
5694227	9.835804e-01	18
5694228	8.881784e-16	50
5694229	1.621870e-08	44
5694230	1.000000e+00	7
5694231	8.986806e-01	21
5694232	9.923267e-01	17
5694233	8.881784e-16	50
5694234	9.675457e-01	19
5694235	1.000000e+00	3
5694236	1.193067e-05	40
5694237	1.000000e+00	0
5694238	1.000000e+00	2
5694239	9.986989e-01	15
5694243	7.673339e-03	34
5694242	2.399438e-01	28
5694241	4.438624e-01	26
5694240	9.986989e-01	15
5694247	9.986989e-01	15
5694246	1.000000e+00	1
5694245	1.000000e+00	2
5694244	9.966998e-01	16
5694251	9.999994e-01	9
5694250	1.611182e-01	29
5694249	1.000000e+00	4
5694248	3.245432e-02	32
5694255	2.399438e-01	28
5694254	4.510745e-05	39
5694253	5.946023e-02	31
5694252	5.817779e-07	42
5694258	2.807050e-06	41
5694259	1.000000e+00	2
5694256	1.000000e+00	0
5694257	1.000000e+00	4
5694262	1.049339e-07	43
5694263	1.000000e+00	7
5694261	1.641957e-02	33
5694266	3.300224e-03	35
5694267	3.300224e-03	35
5694264	2.807050e-06	41
5694270	9.966998e-01	16
5694271	1.013194e-01	30
5694268	8.881784e-16	50
5694269	4.438624e-01	26
5693689	9.405398e-01	20
5693688	4.529710e-14	49
5693691	9.966998e-01	16
5693690	3.300224e-03	35
5693693	8.881784e-16	50
5693692	8.881784e-16	50
5693695	9.986989e-01	15
5693694	9.835804e-01	18
5693681	9.999972e-01	10
5693680	3.359055e-01	27
5693683	1.000000e+00	1
5693682	1.000000e+00	1
5693685	8.881784e-16	50
5693684	1.000000e+00	6
5693687	1.049339e-07	43
5693686	1.000000e+00	1
5693672	1.854161e-11	47
5693673	1.000000e+00	7
5693674	1.133316e-12	48
5693675	8.881784e-16	50
5693676	8.881784e-16	50
5693677	1.000000e+00	7
5693678	8.881784e-16	50
5693679	1.000000e+00	6
5693664	1.000000e+00	2
5693665	8.388818e-01	22
5693666	9.986989e-01	15
5693667	1.013194e-01	30
5693668	4.681115e-04	37
5693669	9.999972e-01	10
5693670	9.999994e-01	9
5693671	8.881784e-16	50
5693659	5.561376e-01	25
5693658	4.529710e-14	49
5693657	5.561376e-01	25
5693656	2.807050e-06	41
5693663	1.000000e+00	3
5693662	4.529710e-14	49
5693661	4.529710e-14	49
5693660	5.561376e-01	25
5693651	1.013194e-01	30
5693650	2.230891e-10	46
5693649	9.835804e-01	18
5693648	8.881784e-16	50
5693655	5.561376e-01	25
5693654	9.999994e-01	9
5693653	9.999994e-01	9
5693652	1.611182e-01	29
5693642	1.000000e+00	7
5693643	1.000000e+00	6
5693640	8.881784e-16	50
5693641	9.405398e-01	20
5693646	1.301086e-03	36
5693647	7.673339e-03	34
5693644	9.966998e-01	16
5693645	4.529710e-14	49
5693634	1.133316e-12	48
5693635	1.013194e-01	30
5693632	8.881784e-16	50
5693633	1.133316e-12	48
5693638	8.881784e-16	50
5693639	4.529710e-14	49
5693636	3.300224e-03	35
5693637	8.881784e-16	50
5693629	9.675457e-01	19
5693628	1.193067e-05	40
5693631	1.000000e+00	2
5693630	2.399438e-01	28
5693625	1.000000e+00	5
5693624	9.999999e-01	8
5693627	1.133316e-12	48
5693626	1.000000e+00	6
5693621	1.000000e+00	4
5693620	9.999999e-01	8
5693623	1.000000e+00	3
5693622	1.133316e-12	48
5693617	1.000000e+00	2
5693616	1.000000e+00	5
5693619	8.986806e-01	21
5693618	8.881784e-16	50
5693612	8.881784e-16	50
5693613	9.999549e-01	12
5693614	1.000000e+00	7
5693615	1.049339e-07	43
5693608	1.000000e+00	6
5693609	1.133316e-12	48
5693610	1.000000e+00	2
5693611	9.999994e-01	9
5693604	1.000000e+00	0
5693605	1.000000e+00	1
5693606	9.986989e-01	15
5693607	1.000000e+00	0
5693600	9.999972e-01	10
5693601	1.133316e-12	48
5693602	1.000000e+00	1
5693603	1.000000e+00	0
5693599	9.923267e-01	17
5693598	5.817779e-07	42
5693597	9.999994e-01	9
5693596	1.193067e-05	40
5693595	4.529710e-14	49
5693594	1.133316e-12	48
5693593	1.133316e-12	48
5693592	8.881784e-16	50
5693591	9.966998e-01	16
5693590	8.881784e-16	50
5693589	1.301086e-03	36
5693588	9.999881e-01	11
5693587	9.999994e-01	9
5693586	2.230891e-10	46
5693585	3.300224e-03	35
5693584	3.359055e-01	27
5693582	9.999999e-01	8
5693583	9.835804e-01	18
5693580	9.835804e-01	18
5693581	1.000000e+00	5
5693578	1.049339e-07	43
5693579	1.000000e+00	0
5693576	9.999881e-01	11
5693577	8.986806e-01	21
5693574	1.000000e+00	7
5693575	9.999999e-01	8
5693572	1.000000e+00	0
5693573	1.000000e+00	0
5693570	1.000000e+00	2
5693571	1.000000e+00	3
5693568	7.600562e-01	23
5693569	1.000000e+00	1
5693552	1.000000e+00	0
5693553	1.000000e+00	0
5693554	1.000000e+00	0
5693555	1.000000e+00	0
5693557	1.000000e+00	0
5693558	1.000000e+00	0
5693559	1.000000e+00	0
5693560	1.000000e+00	1
5693562	1.000000e+00	0
5693563	1.000000e+00	1
5693565	9.999549e-01	12
5693566	1.000000e+00	6
5693567	1.000000e+00	2
5693537	1.000000e+00	4
5693536	8.881784e-16	50
5693539	4.510745e-05	39
5693538	1.000000e+00	1
5693541	1.000000e+00	0
5693540	1.000000e+00	1
5693543	1.000000e+00	0
5693542	1.000000e+00	0
5693545	1.000000e+00	0
5693544	1.000000e+00	0
5693547	1.000000e+00	0
5693546	1.000000e+00	0
5693549	1.000000e+00	0
5693548	1.000000e+00	0
5693550	1.000000e+00	0
5693522	9.999999e-01	8
5693523	1.000000e+00	6
5693520	9.995319e-01	14
5693521	8.881784e-16	50
5693524	9.999972e-01	10
5693531	9.998471e-01	13
5693529	8.881784e-16	50
5693534	1.000000e+00	2
5693535	1.000000e+00	2
5693532	9.986989e-01	15
5693533	5.561376e-01	25
5693507	9.999994e-01	9
5693506	8.881784e-16	50
5693505	1.301086e-03	36
5693504	3.245432e-02	32
5693511	4.510745e-05	39
5693510	9.966998e-01	16
5693509	1.000000e+00	5
5693508	7.600562e-01	23
5693515	8.881784e-16	50
5693514	1.000000e+00	7
5693513	1.000000e+00	6
5693512	1.000000e+00	3
5693519	9.999994e-01	9
5693518	2.104926e-09	45
5693517	4.510745e-05	39
5693516	1.621870e-08	44
5693492	5.946023e-02	31
5693493	5.561376e-01	25
5693494	8.881784e-16	50
5693495	2.230891e-10	46
5693488	1.049339e-07	43
5693490	9.995319e-01	14
5693491	8.881784e-16	50
5693500	9.835804e-01	18
5693501	8.881784e-16	50
5693503	1.133316e-12	48
5693498	5.946023e-02	31
5693499	6.640945e-01	24
5693477	2.807050e-06	41
5693476	8.881784e-16	50
5693479	4.529710e-14	49
5693478	1.049339e-07	43
5693472	9.405398e-01	20
5693475	1.000000e+00	2
5693474	9.999999e-01	8
5693485	3.300224e-03	35
5693484	1.000000e+00	6
5693487	8.881784e-16	50
5693486	7.673339e-03	34
5693481	1.133316e-12	48
5693480	9.966998e-01	16
5693483	1.000000e+00	6
5693462	3.300224e-03	35
5693463	8.388818e-01	22
5693460	8.881784e-16	50
5693461	1.000000e+00	3
5693458	8.881784e-16	50
5693459	4.529710e-14	49
5693456	4.438624e-01	26
5693457	4.529710e-14	49
5693470	2.807050e-06	41
5693471	5.817779e-07	42
5693468	8.881784e-16	50
5693469	9.998471e-01	13
5693466	1.000000e+00	6
5693467	8.881784e-16	50
5693464	9.835804e-01	18
5693465	6.640945e-01	24
5693447	1.000000e+00	5
5693446	8.881784e-16	50
5693445	1.854161e-11	47
5693444	9.995319e-01	14
5693443	1.000000e+00	7
5693442	9.986989e-01	15
5693441	1.529320e-04	38
5693440	9.999972e-01	10
5693455	9.999999e-01	8
5693454	9.405398e-01	20
5693453	9.999881e-01	11
5693452	1.000000e+00	6
5693451	4.681115e-04	37
5693450	9.999999e-01	8
5693449	9.986989e-01	15
5693448	1.000000e+00	4
5693930	9.995319e-01	14
5693931	1.000000e+00	3
5693928	9.986989e-01	15
5693929	9.405398e-01	20
5693934	2.104926e-09	45
5693935	1.621870e-08	44
5693932	1.641957e-02	33
5693933	1.013194e-01	30
5693922	2.399438e-01	28
5693923	4.529710e-14	49
5693920	1.301086e-03	36
5693921	9.999999e-01	8
5693926	8.881784e-16	50
5693927	1.000000e+00	4
5693924	1.000000e+00	4
5693947	1.301086e-03	36
5693946	9.998471e-01	13
5693945	7.673339e-03	34
5693944	8.881784e-16	50
5693951	8.881784e-16	50
5693950	9.835804e-01	18
5693949	7.600562e-01	23
5693948	8.881784e-16	50
5693939	8.881784e-16	50
5693938	9.405398e-01	20
5693937	9.999881e-01	11
5693936	5.561376e-01	25
5693943	9.923267e-01	17
5693942	8.881784e-16	50
5693941	1.621870e-08	44
5693940	9.999999e-01	8
5693896	5.946023e-02	31
5693897	1.000000e+00	2
5693898	1.641957e-02	33
5693900	9.999972e-01	10
5693901	9.999999e-01	8
5693902	1.049339e-07	43
5693903	8.986806e-01	21
5693888	8.881784e-16	50
5693889	1.000000e+00	6
5693890	1.000000e+00	6
5693891	9.999881e-01	11
5693892	1.133316e-12	48
5693893	2.230891e-10	46
5693894	1.133316e-12	48
5693895	9.675457e-01	19
5693913	8.881784e-16	50
5693912	2.230891e-10	46
5693915	1.000000e+00	6
5693917	9.998471e-01	13
5693916	6.640945e-01	24
5693919	8.881784e-16	50
5693918	1.529320e-04	38
5693905	9.923267e-01	17
5693904	4.438624e-01	26
5693907	4.510745e-05	39
5693906	2.807050e-06	41
5693909	9.923267e-01	17
5693908	1.000000e+00	5
5693911	9.835804e-01	18
5693910	9.999881e-01	11
5693870	8.986806e-01	21
5693871	8.986806e-01	21
5693868	2.104926e-09	45
5693869	8.881784e-16	50
5693866	8.881784e-16	50
5693867	8.881784e-16	50
5693864	1.301086e-03	36
5693865	1.000000e+00	4
5693862	1.000000e+00	0
5693863	1.000000e+00	6
5693860	9.999994e-01	9
5693861	8.986806e-01	21
5693858	2.399438e-01	28
5693859	9.995319e-01	14
5693856	9.966998e-01	16
5693857	1.641957e-02	33
5693887	9.995319e-01	14
5693886	1.611182e-01	29
5693885	2.807050e-06	41
5693884	9.999972e-01	10
5693883	8.388818e-01	22
5693882	9.405398e-01	20
5693881	7.673339e-03	34
5693880	3.245432e-02	32
5693879	9.986989e-01	15
5693878	9.405398e-01	20
5693877	9.999881e-01	11
5693876	1.000000e+00	5
5693875	2.104926e-09	45
5693874	1.611182e-01	29
5693873	1.854161e-11	47
5693872	9.986989e-01	15
5693836	1.301086e-03	36
5693837	8.881784e-16	50
5693838	1.000000e+00	2
5693839	4.510745e-05	39
5693832	8.881784e-16	50
5693833	8.881784e-16	50
5693834	1.854161e-11	47
5693835	1.854161e-11	47
5693828	8.881784e-16	50
5693829	1.000000e+00	6
5693830	3.245432e-02	32
5693831	8.881784e-16	50
5693824	4.529710e-14	49
5693825	1.000000e+00	7
5693826	9.999994e-01	9
5693827	1.621870e-08	44
5693853	1.000000e+00	1
5693852	9.923267e-01	17
5693855	1.000000e+00	4
5693854	9.999881e-01	11
5693849	4.438624e-01	26
5693848	1.529320e-04	38
5693851	8.388818e-01	22
5693850	9.835804e-01	18
5693845	1.000000e+00	4
5693844	9.999549e-01	12
5693847	1.049339e-07	43
5693846	1.529320e-04	38
5693841	9.998471e-01	13
5693840	8.881784e-16	50
5693843	8.881784e-16	50
5693842	1.193067e-05	40
5693795	4.438624e-01	26
5693794	9.923267e-01	17
5693793	3.359055e-01	27
5693792	1.000000e+00	3
5693799	1.611182e-01	29
5693798	9.995319e-01	14
5693797	8.881784e-16	50
5693796	9.999994e-01	9
5693803	1.854161e-11	47
5693802	4.529710e-14	49
5693801	8.388818e-01	22
5693807	3.245432e-02	32
5693806	4.529710e-14	49
5693805	9.995319e-01	14
5693804	1.641957e-02	33
5693810	3.359055e-01	27
5693811	1.049339e-07	43
5693808	1.000000e+00	7
5693809	8.986806e-01	21
5693814	2.399438e-01	28
5693815	1.000000e+00	6
5693813	1.000000e+00	6
5693818	7.673339e-03	34
5693819	9.999999e-01	8
5693816	1.000000e+00	3
5693817	5.817779e-07	42
5693822	1.049339e-07	43
5693823	9.835804e-01	18
5693820	9.675457e-01	19
5693821	9.999881e-01	11
5693761	7.600562e-01	23
5693760	8.881784e-16	50
5693763	9.835804e-01	18
5693762	8.881784e-16	50
5693765	7.600562e-01	23
5693764	9.999994e-01	9
5693767	1.641957e-02	33
5693766	9.995319e-01	14
5693769	9.998471e-01	13
5693768	9.675457e-01	19
5693771	8.881784e-16	50
5693770	5.561376e-01	25
5693773	9.995319e-01	14
5693772	1.854161e-11	47
5693775	3.245432e-02	32
5693774	9.995319e-01	14
5693776	1.000000e+00	2
5693777	1.000000e+00	2
5693778	9.835804e-01	18
5693779	9.835804e-01	18
5693780	2.807050e-06	41
5693781	2.104926e-09	45
5693782	9.966998e-01	16
5693783	1.000000e+00	3
5693784	5.946023e-02	31
5693785	8.881784e-16	50
5693786	1.000000e+00	2
5693788	7.600562e-01	23
5693789	4.438624e-01	26
5693790	1.000000e+00	2
5693791	1.000000e+00	4
5693735	5.817779e-07	42
5693734	8.881784e-16	50
5693733	8.881784e-16	50
5693732	1.000000e+00	7
5693731	2.399438e-01	28
5693730	8.881784e-16	50
5693729	5.817779e-07	42
5693728	1.621870e-08	44
5693743	1.000000e+00	3
5693742	6.640945e-01	24
5693741	9.999972e-01	10
5693740	9.998471e-01	13
5693739	1.611182e-01	29
5693738	4.529710e-14	49
5693737	1.301086e-03	36
5693736	1.529320e-04	38
5693750	5.817779e-07	42
5693751	1.000000e+00	4
5693748	9.999999e-01	8
5693749	8.881784e-16	50
5693746	2.104926e-09	45
5693747	4.529710e-14	49
5693744	9.999549e-01	12
5693745	9.986989e-01	15
5693758	8.881784e-16	50
5693759	8.881784e-16	50
5693756	8.388818e-01	22
5693757	1.133316e-12	48
5693754	1.641957e-02	33
5693755	4.438624e-01	26
5693752	9.405398e-01	20
5693753	8.881784e-16	50
5693701	5.817779e-07	42
5693700	8.881784e-16	50
5693703	1.013194e-01	30
5693702	9.835804e-01	18
5693697	3.359055e-01	27
5693696	9.675457e-01	19
5693699	9.999994e-01	9
5693698	8.881784e-16	50
5693709	8.881784e-16	50
5693708	1.000000e+00	6
5693711	2.104926e-09	45
5693710	1.621870e-08	44
5693705	8.881784e-16	50
5693704	8.881784e-16	50
5693707	9.405398e-01	20
5693706	4.529710e-14	49
5693716	1.000000e+00	1
5693717	7.673339e-03	34
5693718	1.854161e-11	47
5693719	7.673339e-03	34
5693712	2.104926e-09	45
5693713	8.388818e-01	22
5693714	1.000000e+00	5
5693715	8.881784e-16	50
5693724	1.000000e+00	3
5693725	9.986989e-01	15
5693726	9.999999e-01	8
5693727	2.807050e-06	41
5693720	4.529710e-14	49
5693721	1.000000e+00	7
5693722	1.133316e-12	48
5693723	9.986989e-01	15
5696071	9.999999e-01	8
5696070	1.000000e+00	0
5696069	8.881784e-16	50
5696068	1.013194e-01	30
5696067	1.000000e+00	7
5696066	1.000000e+00	2
5696065	5.946023e-02	31
5696064	9.999549e-01	12
5696079	1.000000e+00	0
5696078	8.881784e-16	50
5696077	1.000000e+00	2
5696076	2.104926e-09	45
5696075	4.529710e-14	49
5696074	1.000000e+00	7
5696073	1.529320e-04	38
5696072	2.230891e-10	46
5696086	5.817779e-07	42
5696087	4.681115e-04	37
5696084	1.000000e+00	4
5696085	9.405398e-01	20
5696082	1.000000e+00	1
5696083	1.000000e+00	0
5696080	6.640945e-01	24
5696081	1.000000e+00	6
5696094	7.600562e-01	23
5696095	2.807050e-06	41
5696092	8.388818e-01	22
5696093	1.193067e-05	40
5696090	1.000000e+00	1
5696091	9.405398e-01	20
5696089	9.999972e-01	10
5696101	5.946023e-02	31
5696100	9.835804e-01	18
[truncated: 1,162 more rows]
