# Supplementary material for: Translational Selection Is Ubiquitous in Prokaryotes
Source: PLoS Genet. 2010 Jun 24;6(6):e1001004. doi: 10.1371/journal.pgen.1001004 (PMC2891978; doi:10.1371/journal.pgen.1001004)
Supplement: Dataset S1 — OCU/non-OCU gene calls in 461 Bacterial and Archaeal genomes, and summary tables of genome properties and OCU preferences for specific codons. (4.77 MB ZIP) [file pgen.1001004.s001.zip › Dataset_S1_Bacteria/Candidatus_Pelagibacter_ubique_HTCC1062.arff.ocuGenes]

GeneID	signTest_p	ocuProbWinCnt
3517078	8.881784e-16	50
3517079	1.000000e+00	5
3517076	9.999994e-01	9
3517077	1.000000e+00	1
3517074	8.881784e-16	50
3517075	1.641957e-02	33
3517072	4.529710e-14	49
3517073	9.675457e-01	19
3517086	1.000000e+00	0
3517087	1.854161e-11	47
3517084	8.881784e-16	50
3517085	8.388818e-01	22
3517083	1.301086e-03	36
3517080	1.854161e-11	47
3517081	1.000000e+00	2
3517063	8.881784e-16	50
3517062	8.881784e-16	50
3517061	1.000000e+00	5
3517060	2.399438e-01	28
3517059	9.675457e-01	19
3517058	2.230891e-10	46
3517057	4.529710e-14	49
3517056	1.133316e-12	48
3517071	1.000000e+00	0
3517070	8.881784e-16	50
3517069	9.998471e-01	13
3517067	8.881784e-16	50
3517066	8.881784e-16	50
3517065	8.881784e-16	50
3517064	1.049339e-07	43
3517108	5.946023e-02	31
3517109	1.000000e+00	2
3517110	8.881784e-16	50
3517111	9.999999e-01	8
3517104	1.301086e-03	36
3517105	4.438624e-01	26
3517106	1.049339e-07	43
3517107	1.049339e-07	43
3517116	9.995319e-01	14
3517117	1.000000e+00	7
3517118	3.300224e-03	35
3517119	4.681115e-04	37
3517112	1.000000e+00	2
3517113	1.000000e+00	0
3517114	1.000000e+00	5
3517115	9.999881e-01	11
3517093	9.999972e-01	10
3517092	1.000000e+00	4
3517095	4.681115e-04	37
3517094	4.681115e-04	37
3517089	1.000000e+00	4
3517088	1.641957e-02	33
3517091	1.000000e+00	0
3517090	4.510745e-05	39
3517101	8.881784e-16	50
3517100	8.881784e-16	50
3517103	8.986806e-01	21
3517102	4.510745e-05	39
3517097	9.999972e-01	10
3517096	9.835804e-01	18
3517099	1.000000e+00	1
3517098	1.000000e+00	3
3517138	1.000000e+00	0
3517139	8.881784e-16	50
3517136	9.999549e-01	12
3517137	1.000000e+00	4
3517142	9.835804e-01	18
3517143	2.399438e-01	28
3517140	9.999999e-01	8
3517141	1.611182e-01	29
3517146	1.621870e-08	44
3517144	5.946023e-02	31
3517145	8.881784e-16	50
3517150	9.405398e-01	20
3517151	1.133316e-12	48
3517149	8.881784e-16	50
3517123	8.881784e-16	50
3517122	1.611182e-01	29
3517125	1.013194e-01	30
3517124	4.681115e-04	37
3517131	1.301086e-03	36
3517130	1.133316e-12	48
3517128	8.881784e-16	50
3517135	1.301086e-03	36
3517134	9.999999e-01	8
3517133	1.000000e+00	4
3517132	9.998471e-01	13
3517168	5.946023e-02	31
3517169	4.529710e-14	49
3517170	1.193067e-05	40
3517171	1.000000e+00	1
3517172	9.923267e-01	17
3517173	1.013194e-01	30
3517174	2.104926e-09	45
3517175	8.881784e-16	50
3517176	1.000000e+00	5
3517181	1.133316e-12	48
3517182	8.881784e-16	50
3517183	1.133316e-12	48
3517153	1.000000e+00	0
3517152	9.999972e-01	10
3517155	1.000000e+00	7
3517154	1.133316e-12	48
3517157	1.000000e+00	1
3517156	9.923267e-01	17
3517159	9.999549e-01	12
3517158	1.000000e+00	1
3517161	1.000000e+00	1
3517160	9.405398e-01	20
3517163	8.881784e-16	50
3517162	1.000000e+00	0
3517165	1.000000e+00	0
3517164	2.399438e-01	28
3517167	4.510745e-05	39
3517166	8.881784e-16	50
3516959	9.835804e-01	18
3516958	1.000000e+00	4
3516957	1.000000e+00	0
3516956	1.049339e-07	43
3516955	8.881784e-16	50
3516954	7.673339e-03	34
3516953	8.986806e-01	21
3516952	8.881784e-16	50
3516951	8.881784e-16	50
3516950	4.510745e-05	39
3516949	1.000000e+00	1
3516948	9.999549e-01	12
3516947	4.681115e-04	37
3516946	1.000000e+00	5
3516945	1.000000e+00	0
3516944	1.000000e+00	4
3516942	5.561376e-01	25
3516943	1.000000e+00	3
3516940	8.388818e-01	22
3516941	1.000000e+00	6
3516938	1.529320e-04	38
3516939	1.000000e+00	0
3516936	1.000000e+00	0
3516937	9.923267e-01	17
3516934	1.000000e+00	4
3516935	1.000000e+00	5
3516932	1.133316e-12	48
3516933	5.817779e-07	42
3516930	8.881784e-16	50
3516931	1.301086e-03	36
3516928	4.510745e-05	39
3516929	1.049339e-07	43
3516989	1.000000e+00	5
3516988	9.999994e-01	9
3516991	9.999994e-01	9
3516990	8.881784e-16	50
3516985	1.000000e+00	0
3516984	9.986989e-01	15
3516987	1.049339e-07	43
3516986	9.986989e-01	15
3516981	1.000000e+00	0
3516983	3.300224e-03	35
3516982	9.675457e-01	19
3516977	9.999881e-01	11
3516976	1.000000e+00	2
3516979	8.881784e-16	50
3516978	1.000000e+00	0
3516972	8.388818e-01	22
3516973	8.881784e-16	50
3516974	1.000000e+00	6
3516975	1.000000e+00	1
3516968	1.000000e+00	0
3516969	1.000000e+00	5
3516970	8.881784e-16	50
3516971	8.388818e-01	22
3516964	1.301086e-03	36
3516965	9.923267e-01	17
3516966	1.000000e+00	7
3516967	2.230891e-10	46
3516960	1.000000e+00	6
3516962	8.881784e-16	50
3516963	1.133316e-12	48
3517019	8.881784e-16	50
3517018	2.807050e-06	41
3517017	1.621870e-08	44
3517016	1.000000e+00	3
3517023	8.881784e-16	50
3517022	7.673339e-03	34
3517021	9.675457e-01	19
3517020	8.881784e-16	50
3517011	1.013194e-01	30
3517010	8.881784e-16	50
3517009	8.881784e-16	50
3517015	1.000000e+00	3
3517014	1.000000e+00	4
3517013	9.966998e-01	16
3517012	1.000000e+00	2
3517002	8.881784e-16	50
3517003	4.510745e-05	39
3517000	1.000000e+00	6
3517001	1.000000e+00	0
3517006	8.388818e-01	22
3517004	1.641957e-02	33
3517005	2.230891e-10	46
3516994	1.000000e+00	0
3516995	2.104926e-09	45
3516992	1.000000e+00	1
3516993	7.600562e-01	23
3516998	1.854161e-11	47
3516999	1.641957e-02	33
3516996	9.999972e-01	10
3516997	2.104926e-09	45
3517049	4.529710e-14	49
3517048	4.529710e-14	49
3517051	4.529710e-14	49
3517050	9.999999e-01	8
3517053	8.881784e-16	50
3517052	8.881784e-16	50
3517055	9.835804e-01	18
3517054	8.881784e-16	50
3517041	1.000000e+00	2
3517040	9.999994e-01	9
3517043	8.881784e-16	50
3517042	9.995319e-01	14
3517045	1.000000e+00	2
3517044	2.230891e-10	46
3517047	9.998471e-01	13
3517046	1.000000e+00	2
3517032	9.405398e-01	20
3517033	1.529320e-04	38
3517036	4.529710e-14	49
3517038	8.388818e-01	22
3517039	5.817779e-07	42
3517024	8.881784e-16	50
3517025	1.611182e-01	29
3517026	1.133316e-12	48
3517027	1.000000e+00	7
3517028	1.641957e-02	33
3517029	2.104926e-09	45
3517031	8.881784e-16	50
3517317	1.000000e+00	1
3517316	1.000000e+00	0
3517319	1.000000e+00	2
3517318	1.000000e+00	2
3517313	1.000000e+00	0
3517312	1.000000e+00	3
3517315	1.000000e+00	5
3517314	1.000000e+00	0
3517325	9.999549e-01	12
3517324	1.133316e-12	48
3517327	1.854161e-11	47
3517326	2.807050e-06	41
3517321	9.923267e-01	17
3517320	8.881784e-16	50
3517323	8.881784e-16	50
3517322	1.000000e+00	4
3517332	1.000000e+00	0
3517333	1.000000e+00	0
3517334	9.999999e-01	8
3517335	4.529710e-14	49
3517328	1.000000e+00	7
3517329	8.881784e-16	50
3517331	1.000000e+00	5
3517340	4.529710e-14	49
3517341	9.835804e-01	18
3517336	9.986989e-01	15
3517337	4.438624e-01	26
3517338	8.881784e-16	50
3517339	9.966998e-01	16
3517351	8.881784e-16	50
3517350	1.000000e+00	0
3517349	8.881784e-16	50
3517348	1.611182e-01	29
3517347	1.000000e+00	3
3517346	8.881784e-16	50
3517345	9.999999e-01	8
3517344	2.807050e-06	41
3517359	2.807050e-06	41
3517358	2.807050e-06	41
3517355	3.245432e-02	32
3517354	8.881784e-16	50
3517353	4.529710e-14	49
3517352	1.000000e+00	0
3517366	1.000000e+00	0
3517367	8.881784e-16	50
3517364	1.000000e+00	0
3517362	8.881784e-16	50
3517360	5.561376e-01	25
3517361	1.193067e-05	40
3517374	1.000000e+00	0
3517375	1.641957e-02	33
3517372	8.881784e-16	50
3517373	8.881784e-16	50
3517370	9.999994e-01	9
3517371	4.529710e-14	49
3517368	1.000000e+00	1
3517369	1.641957e-02	33
3517377	1.000000e+00	3
3517376	1.013194e-01	30
3517379	3.300224e-03	35
3517378	4.438624e-01	26
3517381	3.359055e-01	27
3517380	1.133316e-12	48
3517383	8.881784e-16	50
3517382	9.999999e-01	8
3517385	9.999994e-01	9
3517384	9.999994e-01	9
3517387	8.881784e-16	50
3517386	1.000000e+00	0
3517389	1.133316e-12	48
3517388	1.000000e+00	1
3517391	9.986989e-01	15
3517390	9.999999e-01	8
3517392	9.998471e-01	13
3517393	1.000000e+00	1
3517394	9.999881e-01	11
3517395	8.881784e-16	50
3517396	9.923267e-01	17
3517397	6.640945e-01	24
3517398	1.000000e+00	1
3517399	8.881784e-16	50
3517400	8.881784e-16	50
3517401	9.405398e-01	20
3517402	1.854161e-11	47
3517403	8.881784e-16	50
3517404	8.881784e-16	50
3517405	1.000000e+00	2
3517406	9.966998e-01	16
3517407	8.881784e-16	50
3517411	8.881784e-16	50
3517410	1.013194e-01	30
3517409	4.529710e-14	49
3517408	4.529710e-14	49
3517415	4.510745e-05	39
3517414	1.000000e+00	4
3517413	1.529320e-04	38
3517412	5.817779e-07	42
3517419	1.000000e+00	0
3517418	2.807050e-06	41
3517417	3.300224e-03	35
3517416	1.000000e+00	0
3517423	8.986806e-01	21
3517422	1.529320e-04	38
3517421	9.999994e-01	9
3517420	3.359055e-01	27
3517426	2.104926e-09	45
3517427	8.881784e-16	50
3517424	5.817779e-07	42
3517430	9.999999e-01	8
3517431	8.881784e-16	50
3517428	5.817779e-07	42
3517429	1.000000e+00	0
3517434	4.510745e-05	39
3517435	9.999972e-01	10
3517433	6.640945e-01	24
3517438	8.881784e-16	50
3517439	9.966998e-01	16
3517437	4.529710e-14	49
3517196	6.640945e-01	24
3517197	1.000000e+00	1
3517198	8.881784e-16	50
3517199	2.104926e-09	45
3517192	9.923267e-01	17
3517193	5.561376e-01	25
3517194	8.881784e-16	50
3517195	1.641957e-02	33
3517188	9.405398e-01	20
3517189	8.388818e-01	22
3517190	8.881784e-16	50
3517191	9.995319e-01	14
3517184	1.000000e+00	6
3517185	1.000000e+00	7
3517186	4.438624e-01	26
3517187	1.000000e+00	6
3517213	8.881784e-16	50
3517212	1.000000e+00	5
3517215	8.388818e-01	22
3517214	1.000000e+00	2
3517209	4.510745e-05	39
3517208	5.946023e-02	31
3517211	9.999549e-01	12
3517210	5.946023e-02	31
3517205	2.399438e-01	28
3517204	9.999999e-01	8
3517207	9.999972e-01	10
3517206	9.966998e-01	16
3517201	1.000000e+00	2
3517200	1.000000e+00	1
3517203	4.438624e-01	26
3517202	1.000000e+00	0
3517230	8.881784e-16	50
3517231	2.807050e-06	41
3517228	3.300224e-03	35
3517229	8.881784e-16	50
3517226	1.301086e-03	36
3517227	3.359055e-01	27
3517224	6.640945e-01	24
3517225	4.681115e-04	37
3517222	1.000000e+00	1
3517223	1.000000e+00	3
3517220	9.998471e-01	13
3517221	1.621870e-08	44
3517218	9.998471e-01	13
3517219	9.999994e-01	9
3517216	1.611182e-01	29
3517217	1.000000e+00	5
3517247	9.405398e-01	20
3517246	5.817779e-07	42
3517245	8.881784e-16	50
3517244	1.000000e+00	0
3517243	1.133316e-12	48
3517238	1.611182e-01	29
3517237	8.881784e-16	50
3517236	1.000000e+00	3
3517235	4.529710e-14	49
3517256	1.133316e-12	48
3517257	1.529320e-04	38
3517258	1.000000e+00	0
3517259	9.999972e-01	10
3517260	9.999881e-01	11
3517261	1.000000e+00	0
3517262	1.000000e+00	0
3517263	1.000000e+00	2
3517248	1.000000e+00	1
3517249	1.000000e+00	4
3517250	1.000000e+00	0
3517251	8.986806e-01	21
3517252	1.000000e+00	1
3517253	1.133316e-12	48
3517254	9.999994e-01	9
3517255	1.000000e+00	0
3517273	1.013194e-01	30
3517272	1.000000e+00	0
3517275	8.881784e-16	50
3517277	1.000000e+00	0
3517276	1.000000e+00	0
3517278	1.000000e+00	2
3517265	9.999972e-01	10
3517264	1.000000e+00	0
3517267	1.000000e+00	0
3517266	9.675457e-01	19
3517269	1.000000e+00	1
3517268	1.000000e+00	0
3517271	1.000000e+00	3
3517270	1.000000e+00	6
3517290	1.000000e+00	0
3517291	1.854161e-11	47
3517288	4.510745e-05	39
3517294	8.881784e-16	50
3517295	1.000000e+00	3
3517292	7.673339e-03	34
3517293	1.133316e-12	48
3517282	1.000000e+00	0
3517283	1.000000e+00	0
3517280	1.529320e-04	38
3517281	1.000000e+00	0
3517286	8.881784e-16	50
3517287	3.245432e-02	32
3517284	9.986989e-01	15
3517285	8.881784e-16	50
3517307	1.000000e+00	0
3517304	1.000000e+00	3
3517311	1.000000e+00	0
3517310	1.000000e+00	0
3517309	1.000000e+00	2
3517308	1.000000e+00	0
3517299	1.000000e+00	0
3517298	2.104926e-09	45
3517297	5.561376e-01	25
3517303	1.000000e+00	7
3517302	1.000000e+00	0
3517301	1.000000e+00	3
3517300	1.000000e+00	0
3516592	9.999549e-01	12
3516593	1.000000e+00	7
3516594	9.835804e-01	18
3516595	1.000000e+00	7
3516596	8.881784e-16	50
3516597	9.999999e-01	8
3516598	1.193067e-05	40
3516599	9.999881e-01	11
3516600	1.621870e-08	44
3516601	2.230891e-10	46
3516602	2.807050e-06	41
3516603	1.000000e+00	1
3516604	6.640945e-01	24
3516605	4.529710e-14	49
3516606	9.986989e-01	15
3516607	9.999999e-01	8
3516577	1.000000e+00	0
3516576	1.000000e+00	2
3516579	1.621870e-08	44
3516578	1.013194e-01	30
3516581	1.133316e-12	48
3516580	1.000000e+00	0
3516583	2.104926e-09	45
3516582	9.966998e-01	16
3516585	1.000000e+00	3
3516584	9.995319e-01	14
3516587	1.049339e-07	43
3516586	1.193067e-05	40
3516589	1.193067e-05	40
3516588	1.000000e+00	6
3516591	8.881784e-16	50
3516590	2.399438e-01	28
3516562	8.881784e-16	50
3516563	8.881784e-16	50
3516561	7.673339e-03	34
3516567	1.000000e+00	0
3516564	1.000000e+00	2
3516571	8.881784e-16	50
3516568	1.621870e-08	44
3516569	7.600562e-01	23
3516574	1.854161e-11	47
3516575	8.881784e-16	50
3516572	8.881784e-16	50
3516573	4.529710e-14	49
3516660	8.881784e-16	50
3516661	9.923267e-01	17
3516662	2.104926e-09	45
3516663	8.881784e-16	50
3516656	9.405398e-01	20
3516657	5.946023e-02	31
3516658	1.000000e+00	0
3516659	1.000000e+00	6
3516669	1.000000e+00	5
3516670	9.966998e-01	16
3516671	1.133316e-12	48
3516664	1.133316e-12	48
3516665	8.881784e-16	50
3516666	4.510745e-05	39
3516645	1.000000e+00	0
3516644	1.000000e+00	4
3516647	3.245432e-02	32
3516646	1.000000e+00	0
3516641	4.529710e-14	49
3516640	5.561376e-01	25
3516643	9.995319e-01	14
3516642	6.640945e-01	24
3516653	9.999881e-01	11
3516652	5.817779e-07	42
3516655	2.230891e-10	46
3516654	1.000000e+00	0
3516649	1.000000e+00	0
3516648	1.000000e+00	6
3516651	4.510745e-05	39
3516650	4.529710e-14	49
3516630	8.881784e-16	50
3516631	8.881784e-16	50
3516628	1.854161e-11	47
3516629	8.881784e-16	50
3516626	1.854161e-11	47
3516627	4.529710e-14	49
3516624	1.000000e+00	0
3516625	1.000000e+00	3
3516638	1.641957e-02	33
3516639	1.133316e-12	48
3516636	1.000000e+00	2
3516637	4.529710e-14	49
3516634	9.999549e-01	12
3516635	1.193067e-05	40
3516632	8.881784e-16	50
3516633	9.835804e-01	18
3516615	9.999881e-01	11
3516614	2.230891e-10	46
3516613	5.817779e-07	42
3516612	2.807050e-06	41
3516611	9.675457e-01	19
3516610	4.529710e-14	49
3516609	4.438624e-01	26
3516608	9.999994e-01	9
3516623	1.000000e+00	7
3516622	8.986806e-01	21
3516621	1.000000e+00	0
3516620	8.881784e-16	50
3516619	1.000000e+00	0
3516617	1.000000e+00	2
3516616	1.000000e+00	2
3516835	9.999881e-01	11
3516834	9.966998e-01	16
3516833	9.986989e-01	15
3516832	4.438624e-01	26
3516839	1.000000e+00	5
3516838	1.000000e+00	2
3516837	1.000000e+00	3
3516836	1.193067e-05	40
3516843	9.999994e-01	9
3516842	9.999549e-01	12
3516841	1.000000e+00	0
3516840	1.641957e-02	33
3516847	9.986989e-01	15
3516846	3.245432e-02	32
3516845	2.104926e-09	45
3516844	1.000000e+00	1
3516850	1.000000e+00	2
3516851	1.000000e+00	5
3516849	1.854161e-11	47
3516854	3.245432e-02	32
3516855	1.000000e+00	0
3516852	8.986806e-01	21
3516853	8.881784e-16	50
3516858	1.000000e+00	1
3516856	1.000000e+00	1
3516857	3.245432e-02	32
3516862	1.000000e+00	7
3516863	8.881784e-16	50
3516860	1.000000e+00	1
3516861	2.230891e-10	46
3516801	8.881784e-16	50
3516800	9.986989e-01	15
3516803	8.881784e-16	50
3516805	1.133316e-12	48
3516804	8.881784e-16	50
3516807	4.529710e-14	49
3516806	8.881784e-16	50
3516809	1.611182e-01	29
3516808	1.611182e-01	29
3516811	9.835804e-01	18
3516810	8.881784e-16	50
3516813	8.881784e-16	50
3516812	1.000000e+00	6
3516815	8.881784e-16	50
3516814	8.881784e-16	50
3516817	1.133316e-12	48
3516818	1.133316e-12	48
3516819	9.675457e-01	19
3516820	1.529320e-04	38
3516821	4.529710e-14	49
3516822	4.529710e-14	49
3516823	8.881784e-16	50
3516824	8.881784e-16	50
3516825	2.230891e-10	46
3516826	8.881784e-16	50
3516827	2.807050e-06	41
3516828	8.388818e-01	22
3516829	1.000000e+00	0
3516830	1.000000e+00	6
3516831	8.881784e-16	50
3516903	1.000000e+00	2
3516902	1.854161e-11	47
3516901	1.611182e-01	29
3516900	1.133316e-12	48
3516899	8.881784e-16	50
3516898	8.881784e-16	50
3516897	1.000000e+00	2
3516896	1.000000e+00	1
3516911	9.999994e-01	9
3516910	1.013194e-01	30
3516909	9.999549e-01	12
3516908	1.000000e+00	6
3516907	6.640945e-01	24
3516906	1.000000e+00	2
3516905	1.133316e-12	48
3516904	1.000000e+00	3
3516918	2.230891e-10	46
3516919	9.999549e-01	12
3516916	8.388818e-01	22
3516917	1.000000e+00	7
3516914	1.000000e+00	0
3516915	9.998471e-01	13
3516912	9.999881e-01	11
3516913	8.881784e-16	50
3516926	8.881784e-16	50
3516927	8.881784e-16	50
3516924	8.388818e-01	22
3516925	9.675457e-01	19
3516922	1.854161e-11	47
3516923	1.000000e+00	1
3516920	2.807050e-06	41
3516921	1.000000e+00	2
3516869	1.000000e+00	0
3516868	1.133316e-12	48
3516871	2.807050e-06	41
3516870	7.673339e-03	34
3516865	1.000000e+00	0
3516864	8.881784e-16	50
3516867	1.611182e-01	29
3516866	1.000000e+00	3
3516877	1.000000e+00	0
3516876	8.881784e-16	50
3516879	1.529320e-04	38
3516878	8.881784e-16	50
3516873	1.000000e+00	1
3516872	1.611182e-01	29
3516875	1.000000e+00	0
3516874	1.193067e-05	40
3516884	1.000000e+00	2
3516885	7.673339e-03	34
3516886	2.807050e-06	41
3516887	5.817779e-07	42
3516880	1.133316e-12	48
3516881	1.013194e-01	30
3516882	1.193067e-05	40
3516883	1.000000e+00	3
3516892	4.681115e-04	37
3516893	9.998471e-01	13
3516894	9.966998e-01	16
3516895	9.999994e-01	9
3516888	8.881784e-16	50
3516889	8.881784e-16	50
3516891	8.881784e-16	50
3516714	2.104926e-09	45
3516715	1.013194e-01	30
3516712	8.881784e-16	50
3516713	1.000000e+00	0
3516718	1.854161e-11	47
3516719	9.995319e-01	14
3516716	2.399438e-01	28
3516717	1.133316e-12	48
3516706	9.999972e-01	10
3516707	1.854161e-11	47
3516704	4.510745e-05	39
3516705	1.000000e+00	4
3516710	8.881784e-16	50
3516711	8.881784e-16	50
3516708	8.881784e-16	50
3516709	8.881784e-16	50
3516731	4.529710e-14	49
3516730	8.881784e-16	50
3516729	1.854161e-11	47
3516728	8.881784e-16	50
3516735	1.000000e+00	0
3516734	1.000000e+00	0
3516733	8.881784e-16	50
3516732	8.881784e-16	50
3516723	1.621870e-08	44
3516722	4.529710e-14	49
3516721	8.881784e-16	50
3516720	1.133316e-12	48
3516727	1.529320e-04	38
3516726	9.405398e-01	20
3516725	1.641957e-02	33
3516724	8.881784e-16	50
3516680	1.000000e+00	0
3516681	2.104926e-09	45
3516682	9.966998e-01	16
3516683	1.000000e+00	2
3516684	9.999881e-01	11
3516685	1.301086e-03	36
3516686	1.000000e+00	1
3516687	1.000000e+00	5
3516672	8.881784e-16	50
3516673	2.807050e-06	41
3516675	1.000000e+00	6
3516676	1.000000e+00	1
3516677	8.881784e-16	50
3516678	8.881784e-16	50
3516679	1.641957e-02	33
3516697	3.245432e-02	32
3516696	1.133316e-12	48
3516698	2.104926e-09	45
3516700	1.301086e-03	36
3516703	1.000000e+00	1
3516702	7.673339e-03	34
3516689	1.049339e-07	43
3516688	1.193067e-05	40
3516691	8.881784e-16	50
3516690	1.854161e-11	47
3516693	9.835804e-01	18
3516692	1.000000e+00	0
3516695	8.881784e-16	50
3516694	2.104926e-09	45
3516782	8.881784e-16	50
3516783	8.881784e-16	50
3516780	8.881784e-16	50
3516781	8.881784e-16	50
3516778	8.881784e-16	50
3516776	8.881784e-16	50
3516777	8.881784e-16	50
3516774	1.641957e-02	33
3516775	8.881784e-16	50
3516772	1.013194e-01	30
3516773	8.881784e-16	50
3516770	1.621870e-08	44
3516771	1.000000e+00	0
3516768	8.986806e-01	21
3516799	8.881784e-16	50
3516798	1.529320e-04	38
3516797	9.999999e-01	8
3516796	9.923267e-01	17
3516794	1.133316e-12	48
3516793	8.881784e-16	50
3516792	1.000000e+00	5
3516791	1.000000e+00	3
3516790	9.675457e-01	19
3516789	9.835804e-01	18
3516788	8.881784e-16	50
3516787	1.049339e-07	43
3516786	9.966998e-01	16
3516785	1.529320e-04	38
3516784	1.193067e-05	40
3516748	1.193067e-05	40
3516749	5.946023e-02	31
3516750	8.986806e-01	21
3516751	1.301086e-03	36
3516744	9.923267e-01	17
3516745	1.049339e-07	43
3516747	1.854161e-11	47
3516740	1.049339e-07	43
3516741	9.999881e-01	11
3516742	7.600562e-01	23
3516743	3.300224e-03	35
3516736	1.000000e+00	5
3516737	1.000000e+00	0
3516738	1.000000e+00	0
3516739	9.999994e-01	9
3516765	9.986989e-01	15
3516764	8.388818e-01	22
3516767	1.529320e-04	38
3516766	1.000000e+00	1
3516761	1.000000e+00	7
3516760	3.245432e-02	32
3516763	1.000000e+00	4
3516762	1.000000e+00	0
3516757	9.999999e-01	8
3516759	9.998471e-01	13
3516758	1.000000e+00	0
3516753	1.000000e+00	2
3516752	2.230891e-10	46
3516755	1.000000e+00	1
3516754	1.621870e-08	44
PID_162286707	1.000000e+00	0
3517692	1.000000e+00	7
3517693	5.817779e-07	42
3517694	1.000000e+00	2
3517695	1.000000e+00	4
3517688	9.835804e-01	18
3517689	8.881784e-16	50
3517690	8.881784e-16	50
3517691	1.000000e+00	4
3517684	2.807050e-06	41
3517685	3.245432e-02	32
3517686	1.854161e-11	47
3517687	1.000000e+00	1
3517680	1.000000e+00	2
3517681	1.000000e+00	5
3517682	4.510745e-05	39
3517683	4.510745e-05	39
3517677	1.133316e-12	48
3517676	1.854161e-11	47
3517679	1.000000e+00	0
3517678	1.611182e-01	29
3517673	2.104926e-09	45
3517672	1.854161e-11	47
3517675	1.611182e-01	29
3517674	1.641957e-02	33
3517669	8.881784e-16	50
3517668	8.881784e-16	50
3517671	8.881784e-16	50
3517670	3.300224e-03	35
3517665	1.641957e-02	33
3517664	4.529710e-14	49
3517667	1.049339e-07	43
3517666	8.881784e-16	50
3517662	4.529710e-14	49
3517663	7.673339e-03	34
3517660	4.438624e-01	26
3517661	1.611182e-01	29
3517658	4.529710e-14	49
3517659	8.881784e-16	50
3517656	2.230891e-10	46
3517657	4.529710e-14	49
3517654	3.300224e-03	35
3517655	9.999994e-01	9
3517653	1.000000e+00	1
3517650	1.000000e+00	5
3517651	1.133316e-12	48
3517648	3.300224e-03	35
3517649	1.000000e+00	0
3517647	8.881784e-16	50
3517646	8.881784e-16	50
3517645	8.881784e-16	50
3517644	9.999881e-01	11
3517643	1.000000e+00	0
3517642	8.881784e-16	50
3517641	1.000000e+00	0
3517640	1.000000e+00	0
3517639	1.000000e+00	2
3517638	1.133316e-12	48
3517637	7.600562e-01	23
3517636	7.673339e-03	34
3517635	1.133316e-12	48
3517634	9.966998e-01	16
3517633	1.000000e+00	0
3517632	9.995319e-01	14
3517624	8.881784e-16	50
3517625	8.881784e-16	50
3517626	1.000000e+00	6
3517628	1.000000e+00	7
3517629	9.998471e-01	13
3517630	9.999972e-01	10
3517631	9.999972e-01	10
3517616	8.881784e-16	50
3517617	1.049339e-07	43
3517618	8.881784e-16	50
3517619	8.881784e-16	50
3517620	9.835804e-01	18
3517621	8.881784e-16	50
3517622	6.640945e-01	24
3517623	5.817779e-07	42
3517609	2.104926e-09	45
3517608	9.675457e-01	19
3517611	8.881784e-16	50
3517610	8.881784e-16	50
3517613	8.881784e-16	50
3517612	9.986989e-01	15
3517615	9.999999e-01	8
3517601	1.000000e+00	5
3517600	8.881784e-16	50
3517603	9.923267e-01	17
3517602	9.405398e-01	20
3517605	9.998471e-01	13
3517604	1.000000e+00	4
3517607	1.000000e+00	6
3517606	1.000000e+00	0
3517594	8.881784e-16	50
3517595	9.999972e-01	10
3517592	1.000000e+00	3
3517593	4.529710e-14	49
3517598	2.230891e-10	46
3517599	2.104926e-09	45
3517596	7.673339e-03	34
3517597	9.675457e-01	19
3517586	9.999972e-01	10
3517587	9.999999e-01	8
3517584	8.881784e-16	50
3517585	1.000000e+00	1
3517591	7.673339e-03	34
3517588	1.193067e-05	40
3517589	1.000000e+00	3
3517579	1.000000e+00	1
3517578	1.000000e+00	0
3517577	1.000000e+00	0
3517576	9.999999e-01	8
3517583	1.000000e+00	5
3517582	8.881784e-16	50
3517581	1.000000e+00	1
3517580	9.923267e-01	17
3517571	1.000000e+00	0
3517570	1.000000e+00	0
3517569	1.000000e+00	0
3517568	7.600562e-01	23
3517575	1.000000e+00	0
3517574	1.000000e+00	7
3517573	8.881784e-16	50
3517572	1.000000e+00	7
3517557	8.881784e-16	50
3517556	4.529710e-14	49
3517559	9.999549e-01	12
3517558	5.946023e-02	31
3517553	5.946023e-02	31
3517552	1.000000e+00	1
3517555	1.000000e+00	0
3517554	1.621870e-08	44
3517565	1.000000e+00	0
3517564	1.301086e-03	36
3517567	1.000000e+00	0
3517566	1.529320e-04	38
3517561	9.999972e-01	10
3517560	2.399438e-01	28
3517563	1.000000e+00	0
3517562	1.000000e+00	0
3517540	1.000000e+00	0
3517541	1.000000e+00	0
3517542	9.405398e-01	20
3517543	1.000000e+00	1
3517536	5.946023e-02	31
3517537	8.881784e-16	50
3517538	1.000000e+00	1
3517539	1.000000e+00	0
3517548	1.193067e-05	40
3517549	8.881784e-16	50
3517550	1.000000e+00	0
3517551	1.000000e+00	0
3517544	9.986989e-01	15
3517545	9.999549e-01	12
3517546	1.000000e+00	1
3517547	1.000000e+00	0
3517527	1.621870e-08	44
3517526	1.000000e+00	4
3517525	9.998471e-01	13
3517524	8.881784e-16	50
3517523	1.000000e+00	1
3517522	1.133316e-12	48
3517521	1.000000e+00	0
3517520	1.854161e-11	47
3517535	1.000000e+00	0
3517534	1.000000e+00	5
3517533	9.999999e-01	8
3517532	2.230891e-10	46
3517531	4.529710e-14	49
3517530	9.986989e-01	15
3517529	1.000000e+00	0
3517528	8.881784e-16	50
3517510	5.561376e-01	25
3517511	3.300224e-03	35
3517508	9.835804e-01	18
3517509	4.529710e-14	49
3517506	8.986806e-01	21
3517507	8.881784e-16	50
3517504	1.854161e-11	47
3517505	1.000000e+00	5
3517518	2.807050e-06	41
3517519	4.510745e-05	39
3517516	9.835804e-01	18
3517517	2.104926e-09	45
3517514	8.881784e-16	50
3517515	9.966998e-01	16
3517512	9.999994e-01	9
3517513	4.529710e-14	49
3517489	8.881784e-16	50
3517488	1.000000e+00	7
3517491	8.881784e-16	50
3517490	1.000000e+00	1
3517493	1.000000e+00	0
3517492	1.000000e+00	1
3517495	4.529710e-14	49
3517494	1.000000e+00	4
3517497	8.881784e-16	50
3517496	4.529710e-14	49
3517498	1.013194e-01	30
3517501	6.640945e-01	24
3517503	1.000000e+00	3
3517502	4.681115e-04	37
3517472	9.675457e-01	19
3517474	1.000000e+00	0
3517475	1.000000e+00	0
3517476	9.999549e-01	12
3517477	1.000000e+00	0
3517478	1.000000e+00	1
3517479	9.999994e-01	9
3517480	9.675457e-01	19
3517483	1.854161e-11	47
3517486	1.000000e+00	6
3517459	8.881784e-16	50
3517458	8.881784e-16	50
3517457	2.104926e-09	45
3517456	1.000000e+00	6
3517463	8.881784e-16	50
3517462	8.881784e-16	50
3517461	8.881784e-16	50
3517460	4.529710e-14	49
3517467	5.561376e-01	25
3517466	1.621870e-08	44
3517465	8.881784e-16	50
3517464	9.966998e-01	16
3517471	3.359055e-01	27
3517470	1.854161e-11	47
3517469	8.881784e-16	50
3517468	1.000000e+00	1
3517443	8.881784e-16	50
3517440	9.999994e-01	9
3517441	5.946023e-02	31
3517446	1.000000e+00	1
3517444	1.301086e-03	36
3517445	7.673339e-03	34
3517450	9.999999e-01	8
3517451	9.999994e-01	9
3517448	8.881784e-16	50
3517449	1.000000e+00	0
3517454	9.675457e-01	19
3517455	4.681115e-04	37
3517452	1.000000e+00	6
3517453	9.999881e-01	11
3517935	9.999881e-01	11
3517934	1.611182e-01	29
3517933	1.529320e-04	38
3517932	8.881784e-16	50
3517931	4.529710e-14	49
3517930	4.529710e-14	49
3517929	1.000000e+00	3
3517928	8.881784e-16	50
3517927	6.640945e-01	24
3517926	3.359055e-01	27
3517925	1.000000e+00	7
3517924	1.000000e+00	1
3517923	1.000000e+00	0
3517922	1.000000e+00	0
3517921	6.640945e-01	24
3517920	1.133316e-12	48
3517948	1.000000e+00	2
3517949	9.998471e-01	13
3517946	9.999994e-01	9
3517947	1.000000e+00	0
3517944	1.000000e+00	0
3517945	1.621870e-08	44
3517942	8.881784e-16	50
3517943	1.000000e+00	7
3517940	8.388818e-01	22
3517941	8.881784e-16	50
3517938	4.529710e-14	49
3517936	1.000000e+00	3
3517937	1.529320e-04	38
3517901	7.673339e-03	34
3517900	1.000000e+00	4
3517903	1.000000e+00	4
3517902	8.881784e-16	50
3517896	8.881784e-16	50
3517899	4.438624e-01	26
3517898	1.013194e-01	30
3517893	1.000000e+00	0
3517892	3.245432e-02	32
3517895	1.000000e+00	0
3517894	1.049339e-07	43
3517889	1.000000e+00	6
3517888	8.881784e-16	50
3517891	9.923267e-01	17
3517890	1.000000e+00	1
3517916	4.510745e-05	39
3517917	8.881784e-16	50
3517918	4.529710e-14	49
3517912	1.000000e+00	0
3517913	8.881784e-16	50
3517914	8.881784e-16	50
3517915	8.881784e-16	50
3517908	2.399438e-01	28
3517909	8.881784e-16	50
3517910	3.300224e-03	35
3517911	1.133316e-12	48
3517904	1.000000e+00	3
3517905	3.300224e-03	35
3517906	1.133316e-12	48
3517907	8.881784e-16	50
3517867	1.854161e-11	47
3517866	8.881784e-16	50
3517865	9.999972e-01	10
3517864	1.621870e-08	44
3517871	8.881784e-16	50
3517870	3.245432e-02	32
3517869	8.881784e-16	50
3517868	8.881784e-16	50
3517859	9.998471e-01	13
3517858	2.807050e-06	41
3517857	1.133316e-12	48
3517856	9.835804e-01	18
3517863	8.881784e-16	50
3517862	3.300224e-03	35
3517861	1.193067e-05	40
3517860	1.193067e-05	40
3517882	8.881784e-16	50
3517883	2.104926e-09	45
3517880	3.300224e-03	35
3517881	8.881784e-16	50
3517886	4.438624e-01	26
3517887	1.000000e+00	2
3517884	9.998471e-01	13
3517874	8.881784e-16	50
3517872	1.854161e-11	47
3517873	8.881784e-16	50
3517878	1.000000e+00	0
3517879	1.529320e-04	38
3517876	3.245432e-02	32
3517877	1.000000e+00	1
3517833	8.881784e-16	50
3517832	1.000000e+00	7
3517835	9.999994e-01	9
3517834	8.881784e-16	50
3517836	8.881784e-16	50
3517839	4.681115e-04	37
3517838	3.245432e-02	32
3517825	8.881784e-16	50
3517824	9.923267e-01	17
3517827	8.881784e-16	50
3517826	9.995319e-01	14
3517829	4.529710e-14	49
3517828	2.807050e-06	41
3517831	5.817779e-07	42
3517830	1.854161e-11	47
3517848	3.300224e-03	35
3517849	7.673339e-03	34
3517850	8.881784e-16	50
3517853	8.881784e-16	50
3517854	4.529710e-14	49
3517855	1.000000e+00	2
3517840	1.000000e+00	7
3517843	1.133316e-12	48
3517844	8.881784e-16	50
3517845	1.000000e+00	5
3517846	9.986989e-01	15
3517847	1.000000e+00	0
3517798	1.000000e+00	0
3517799	1.611182e-01	29
3517796	8.986806e-01	21
3517794	9.986989e-01	15
3517795	8.881784e-16	50
3517792	1.000000e+00	3
3517793	1.000000e+00	4
3517806	8.881784e-16	50
3517807	2.104926e-09	45
3517804	6.640945e-01	24
3517805	8.881784e-16	50
3517802	2.230891e-10	46
3517803	8.881784e-16	50
3517800	8.881784e-16	50
3517801	2.230891e-10	46
3517813	5.817779e-07	42
3517812	7.673339e-03	34
3517811	4.529710e-14	49
3517810	4.529710e-14	49
3517808	8.881784e-16	50
3517823	2.230891e-10	46
3517822	4.529710e-14	49
3517821	4.529710e-14	49
3517820	8.881784e-16	50
3517819	8.881784e-16	50
3517818	9.999994e-01	9
3517817	4.529710e-14	49
3517816	1.133316e-12	48
3517764	8.881784e-16	50
3517765	1.000000e+00	1
3517767	1.000000e+00	0
3517760	1.000000e+00	7
3517761	9.999881e-01	11
3517762	8.881784e-16	50
3517763	1.133316e-12	48
3517772	3.300224e-03	35
3517774	2.807050e-06	41
3517775	1.133316e-12	48
3517768	4.681115e-04	37
3517769	2.399438e-01	28
3517770	1.000000e+00	7
3517771	4.681115e-04	37
3517781	8.881784e-16	50
3517780	1.854161e-11	47
3517783	1.854161e-11	47
3517782	1.193067e-05	40
3517777	4.529710e-14	49
3517776	8.881784e-16	50
3517779	1.000000e+00	6
3517778	8.881784e-16	50
3517789	1.854161e-11	47
3517788	1.133316e-12	48
3517791	4.510745e-05	39
3517790	8.881784e-16	50
3517785	4.438624e-01	26
3517784	1.000000e+00	0
3517787	1.301086e-03	36
3517786	1.000000e+00	0
3517730	8.881784e-16	50
3517731	8.881784e-16	50
3517728	8.881784e-16	50
3517729	1.000000e+00	6
3517734	1.000000e+00	4
3517735	1.000000e+00	4
3517732	8.881784e-16	50
3517733	8.881784e-16	50
3517738	8.881784e-16	50
3517739	1.000000e+00	3
3517736	9.999972e-01	10
3517737	1.000000e+00	2
3517742	1.000000e+00	3
3517740	1.000000e+00	5
3517741	1.854161e-11	47
3517747	2.807050e-06	41
3517745	1.049339e-07	43
3517744	1.193067e-05	40
3517751	8.881784e-16	50
3517750	9.986989e-01	15
3517749	8.881784e-16	50
3517748	1.000000e+00	6
3517755	8.881784e-16	50
3517754	9.999999e-01	8
3517753	1.000000e+00	0
3517758	1.854161e-11	47
3517757	1.000000e+00	4
3517756	9.999549e-01	12
3517696	9.835804e-01	18
3517697	9.999994e-01	9
3517698	1.000000e+00	2
3517699	1.133316e-12	48
3517700	4.529710e-14	49
3517701	1.000000e+00	0
3517702	1.000000e+00	0
3517703	1.000000e+00	5
3517705	1.000000e+00	0
3517706	1.000000e+00	2
3517707	1.013194e-01	30
3517708	1.000000e+00	6
3517709	1.301086e-03	36
3517710	1.133316e-12	48
3517711	1.133316e-12	48
3517713	1.000000e+00	0
3517712	1.000000e+00	0
3517715	1.000000e+00	0
3517714	8.881784e-16	50
3517717	7.673339e-03	34
3517716	1.000000e+00	2
3517719	9.999881e-01	11
3517718	1.000000e+00	3
3517721	3.359055e-01	27
3517720	8.881784e-16	50
3517723	1.621870e-08	44
3517722	1.000000e+00	1
3517725	4.438624e-01	26
3517724	1.049339e-07	43
3517727	8.881784e-16	50
3517726	8.881784e-16	50
