# Supplementary material for: Translational Selection Is Ubiquitous in Prokaryotes
Source: PLoS Genet. 2010 Jun 24;6(6):e1001004. doi: 10.1371/journal.pgen.1001004 (PMC2891978; doi:10.1371/journal.pgen.1001004)
Supplement: Dataset S1 — OCU/non-OCU gene calls in 461 Bacterial and Archaeal genomes, and summary tables of genome properties and OCU preferences for specific codons. (4.77 MB ZIP) [file pgen.1001004.s001.zip › Dataset_S1_Bacteria/Candidatus_Ruthia_magnifica_Cm_Calyptogena_magnifica_.arff.ocuGenes]

GeneID	signTest_p	ocuProbWinCnt
4555556	1.013194e-01	30
4555553	8.881784e-16	50
4555555	1.000000e+00	0
4555527	8.881784e-16	50
4555526	5.561376e-01	25
4555525	9.999881e-01	11
4555524	9.999549e-01	12
4555523	4.510745e-05	39
4555522	8.881784e-16	50
4555521	8.881784e-16	50
4555520	7.600562e-01	23
4555535	1.854161e-11	47
4555534	1.529320e-04	38
4555533	9.999999e-01	8
4555531	9.998471e-01	13
4555530	3.300224e-03	35
4555529	1.000000e+00	7
4555528	1.000000e+00	2
4555542	1.000000e+00	1
4555543	8.881784e-16	50
4555540	1.000000e+00	0
4555541	1.000000e+00	2
4555538	1.000000e+00	1
4555539	9.999972e-01	10
4555536	4.529710e-14	49
4555537	2.104926e-09	45
4555550	1.000000e+00	0
4555551	2.230891e-10	46
4555548	1.000000e+00	5
4555549	1.133316e-12	48
4555546	1.000000e+00	1
4555547	1.000000e+00	5
4555544	1.000000e+00	1
4555545	1.000000e+00	6
4555617	8.881784e-16	50
4555616	1.641957e-02	33
4555619	1.000000e+00	5
4555618	1.854161e-11	47
4555621	1.000000e+00	6
4555620	8.881784e-16	50
4555623	2.230891e-10	46
4555622	1.621870e-08	44
4555625	8.881784e-16	50
4555624	3.300224e-03	35
4555627	1.641957e-02	33
4555626	9.999999e-01	8
4555629	7.600562e-01	23
4555628	1.013194e-01	30
4555631	8.881784e-16	50
4555630	1.013194e-01	30
4555632	2.230891e-10	46
4555633	8.881784e-16	50
4555634	8.881784e-16	50
4555635	4.529710e-14	49
4555636	1.000000e+00	3
4555637	9.995319e-01	14
4555638	1.621870e-08	44
4555639	1.641957e-02	33
4555640	1.193067e-05	40
4555641	9.923267e-01	17
4555642	8.881784e-16	50
4555643	8.881784e-16	50
4555644	4.529710e-14	49
4555645	1.000000e+00	1
4555646	1.000000e+00	1
4555647	1.854161e-11	47
4555587	1.641957e-02	33
4555586	1.000000e+00	3
4555591	2.807050e-06	41
4555590	1.641957e-02	33
4555589	8.881784e-16	50
4555588	3.359055e-01	27
4555595	1.000000e+00	0
4555594	4.529710e-14	49
4555593	8.881784e-16	50
4555592	9.995319e-01	14
4555599	1.000000e+00	3
4555598	9.999972e-01	10
4555597	9.835804e-01	18
4555596	1.193067e-05	40
4555602	9.998471e-01	13
4555603	1.000000e+00	0
4555600	9.999994e-01	9
4555601	1.193067e-05	40
4555606	1.193067e-05	40
4555607	1.000000e+00	2
4555604	9.966998e-01	16
4555605	1.000000e+00	6
4555610	1.133316e-12	48
4555611	4.529710e-14	49
4555608	9.923267e-01	17
4555609	8.986806e-01	21
4555614	9.986989e-01	15
4555615	9.998471e-01	13
4555612	6.640945e-01	24
4555613	4.529710e-14	49
4555680	1.000000e+00	1
4555681	8.881784e-16	50
4555682	3.359055e-01	27
4555683	1.854161e-11	47
4555662	8.881784e-16	50
4555663	1.000000e+00	0
4555660	9.999881e-01	11
4555661	3.359055e-01	27
4555658	1.000000e+00	3
4555659	1.133316e-12	48
4555656	4.529710e-14	49
4555657	1.000000e+00	5
4555655	1.000000e+00	2
4555652	1.000000e+00	0
4555653	1.000000e+00	0
4555650	1.000000e+00	0
4555651	1.000000e+00	0
4555648	1.000000e+00	2
4555649	4.529710e-14	49
4555679	2.230891e-10	46
4555678	9.995319e-01	14
4555677	1.000000e+00	7
4555676	9.999972e-01	10
4555675	1.000000e+00	4
4555674	7.673339e-03	34
4555673	1.854161e-11	47
4555672	8.881784e-16	50
4555671	8.881784e-16	50
4555670	5.561376e-01	25
4555669	1.000000e+00	1
4555668	1.000000e+00	2
4555667	8.881784e-16	50
4555666	9.999972e-01	10
4555665	1.000000e+00	0
4555664	1.133316e-12	48
4555318	8.881784e-16	50
4555319	8.881784e-16	50
4555316	8.881784e-16	50
4555317	8.881784e-16	50
4555314	8.881784e-16	50
4555315	8.881784e-16	50
4555312	4.529710e-14	49
4555313	8.881784e-16	50
4555326	7.600562e-01	23
4555327	4.529710e-14	49
4555324	4.438624e-01	26
4555325	8.881784e-16	50
4555322	5.561376e-01	25
4555323	8.881784e-16	50
4555320	2.807050e-06	41
4555321	8.881784e-16	50
4555303	8.881784e-16	50
4555302	1.049339e-07	43
4555301	9.999549e-01	12
4555300	9.999881e-01	11
4555299	1.000000e+00	4
4555298	9.835804e-01	18
4555297	2.230891e-10	46
4555296	8.881784e-16	50
4555311	1.000000e+00	4
4555310	1.000000e+00	1
4555309	9.998471e-01	13
4555308	8.881784e-16	50
4555307	9.999994e-01	9
4555306	4.438624e-01	26
4555305	8.881784e-16	50
4555304	1.000000e+00	2
4555284	9.999999e-01	8
4555285	1.000000e+00	0
4555286	1.000000e+00	0
4555287	1.000000e+00	0
4555280	8.881784e-16	50
4555281	5.561376e-01	25
4555282	1.000000e+00	6
4555283	9.999994e-01	9
4555292	4.438624e-01	26
4555293	8.388818e-01	22
4555294	4.529710e-14	49
4555295	1.193067e-05	40
4555288	1.133316e-12	48
4555289	1.049339e-07	43
4555290	1.000000e+00	5
4555291	8.881784e-16	50
4555269	1.000000e+00	2
4555268	8.881784e-16	50
4555271	8.881784e-16	50
4555270	8.881784e-16	50
4555265	9.995319e-01	14
4555264	8.881784e-16	50
4555267	8.881784e-16	50
4555266	9.675457e-01	19
4555277	9.999999e-01	8
4555276	1.000000e+00	1
4555279	8.388818e-01	22
4555278	1.854161e-11	47
4555273	1.000000e+00	3
4555272	9.999999e-01	8
4555275	1.000000e+00	1
4555274	1.000000e+00	0
4555382	1.193067e-05	40
4555383	1.854161e-11	47
4555381	1.000000e+00	6
4555386	1.611182e-01	29
4555387	8.881784e-16	50
4555384	9.966998e-01	16
4555385	8.881784e-16	50
4555390	1.000000e+00	4
4555391	1.000000e+00	1
4555388	8.881784e-16	50
4555389	5.817779e-07	42
4555363	1.000000e+00	1
4555362	1.000000e+00	6
4555361	1.049339e-07	43
4555360	1.193067e-05	40
4555367	1.621870e-08	44
4555366	9.986989e-01	15
4555365	1.529320e-04	38
4555364	1.611182e-01	29
4555371	9.995319e-01	14
4555370	9.675457e-01	19
4555369	8.881784e-16	50
4555368	8.881784e-16	50
4555344	8.881784e-16	50
4555345	8.881784e-16	50
4555346	1.133316e-12	48
4555347	8.881784e-16	50
4555348	4.529710e-14	49
4555349	8.881784e-16	50
4555350	8.881784e-16	50
4555351	1.133316e-12	48
4555352	1.133316e-12	48
4555353	1.000000e+00	0
4555354	9.999994e-01	9
4555355	9.966998e-01	16
4555356	8.881784e-16	50
4555357	8.881784e-16	50
4555358	3.359055e-01	27
4555359	1.000000e+00	4
4555329	1.000000e+00	3
4555328	1.641957e-02	33
4555331	1.000000e+00	3
4555330	2.399438e-01	28
4555333	9.675457e-01	19
4555332	1.193067e-05	40
4555335	8.881784e-16	50
4555334	2.399438e-01	28
4555337	1.529320e-04	38
4555336	1.193067e-05	40
4555339	8.881784e-16	50
4555338	4.529710e-14	49
4555341	1.621870e-08	44
4555340	9.999972e-01	10
4555343	2.230891e-10	46
4555342	1.133316e-12	48
4555455	9.835804e-01	18
4555454	1.000000e+00	5
4555453	1.193067e-05	40
4555452	8.881784e-16	50
4555451	5.817779e-07	42
4555450	8.881784e-16	50
4555449	8.881784e-16	50
4555448	8.881784e-16	50
4555447	1.000000e+00	4
4555446	8.881784e-16	50
4555445	4.529710e-14	49
4555444	1.000000e+00	1
4555443	1.000000e+00	4
4555441	1.000000e+00	1
4555439	8.881784e-16	50
4555436	9.966998e-01	16
4555437	9.999881e-01	11
4555434	9.999994e-01	9
4555435	9.999549e-01	12
4555433	8.881784e-16	50
4555430	1.000000e+00	0
4555431	1.000000e+00	0
4555428	1.000000e+00	0
4555429	1.000000e+00	0
4555426	1.000000e+00	0
4555427	1.000000e+00	0
4555424	1.000000e+00	0
4555425	1.000000e+00	0
4555421	1.000000e+00	0
4555420	1.000000e+00	0
4555423	1.000000e+00	0
4555422	1.000000e+00	0
4555417	1.000000e+00	1
4555416	8.881784e-16	50
4555419	2.230891e-10	46
4555418	8.881784e-16	50
4555413	1.000000e+00	1
4555412	1.000000e+00	7
4555415	2.399438e-01	28
4555414	8.881784e-16	50
4555409	8.881784e-16	50
4555408	9.986989e-01	15
4555411	1.193067e-05	40
4555410	8.881784e-16	50
4555404	8.881784e-16	50
4555406	8.881784e-16	50
4555407	4.529710e-14	49
4555400	1.000000e+00	2
4555401	8.881784e-16	50
4555402	8.881784e-16	50
4555403	5.817779e-07	42
4555396	1.000000e+00	2
4555397	1.000000e+00	5
4555398	1.000000e+00	1
4555399	1.000000e+00	0
4555392	9.998471e-01	13
4555393	1.000000e+00	4
4555394	9.999881e-01	11
4555395	8.881784e-16	50
4555515	4.529710e-14	49
4555514	8.881784e-16	50
4555513	1.301086e-03	36
4555512	9.966998e-01	16
4555519	9.999999e-01	8
4555516	8.881784e-16	50
4555507	1.854161e-11	47
4555506	1.000000e+00	0
4555505	8.986806e-01	21
4555504	1.000000e+00	0
4555511	2.104926e-09	45
4555510	8.388818e-01	22
4555509	1.000000e+00	2
4555508	9.999994e-01	9
4555498	2.230891e-10	46
4555499	9.999994e-01	9
4555497	9.835804e-01	18
4555502	8.881784e-16	50
4555503	5.817779e-07	42
4555500	1.193067e-05	40
4555501	1.000000e+00	0
4555456	9.999549e-01	12
4555457	2.807050e-06	41
4555458	9.835804e-01	18
4555459	1.301086e-03	36
4555011	9.999549e-01	12
4555010	1.000000e+00	0
4555009	1.000000e+00	3
4555008	9.835804e-01	18
4555015	1.000000e+00	0
4555014	1.000000e+00	0
4555013	9.966998e-01	16
4555012	1.000000e+00	1
4555019	2.399438e-01	28
4555018	1.000000e+00	1
4555017	2.230891e-10	46
4555016	3.359055e-01	27
4555023	8.881784e-16	50
4555022	1.854161e-11	47
4555021	2.230891e-10	46
4555020	9.999549e-01	12
4555026	8.881784e-16	50
4555027	1.000000e+00	0
4555024	4.529710e-14	49
4555025	9.986989e-01	15
4555030	1.000000e+00	4
4555031	1.000000e+00	0
4555028	8.881784e-16	50
4555029	8.881784e-16	50
4555035	9.999999e-01	8
4555032	5.946023e-02	31
4555033	8.881784e-16	50
4555038	1.000000e+00	2
4555039	1.000000e+00	0
4555036	8.881784e-16	50
4555037	1.000000e+00	0
4555041	1.000000e+00	1
4555040	9.675457e-01	19
4555043	9.998471e-01	13
4555042	9.966998e-01	16
4555045	5.561376e-01	25
4555044	8.388818e-01	22
4555047	1.133316e-12	48
4555046	4.529710e-14	49
4555049	9.999972e-01	10
4555048	7.673339e-03	34
4555051	1.000000e+00	7
4555050	1.000000e+00	0
4555053	9.986989e-01	15
4555052	9.986989e-01	15
4555055	1.000000e+00	1
4555054	3.359055e-01	27
4555056	1.000000e+00	0
4555057	9.405398e-01	20
4555059	1.000000e+00	0
4555060	5.561376e-01	25
4555061	1.611182e-01	29
4555062	1.000000e+00	0
4555063	9.999881e-01	11
4555064	1.854161e-11	47
4555065	8.881784e-16	50
4555066	8.881784e-16	50
4555067	8.881784e-16	50
4555068	1.000000e+00	1
4555069	8.881784e-16	50
4555070	1.000000e+00	3
4555071	1.049339e-07	43
4555079	4.529710e-14	49
4554581	1.000000e+00	6
4555078	1.013194e-01	30
4554580	6.640945e-01	24
4555077	1.000000e+00	0
4554583	8.881784e-16	50
4555076	8.986806e-01	21
4554582	3.300224e-03	35
4555075	2.230891e-10	46
4554577	8.881784e-16	50
4555074	9.999994e-01	9
4554576	3.245432e-02	32
4555073	1.000000e+00	7
4554579	8.881784e-16	50
4555072	7.600562e-01	23
4554578	3.245432e-02	32
4555087	1.000000e+00	0
4554589	8.881784e-16	50
4555086	8.881784e-16	50
4554588	8.881784e-16	50
4554591	1.000000e+00	1
4555085	8.881784e-16	50
4555084	1.641957e-02	33
4554590	1.133316e-12	48
4555083	9.675457e-01	19
4554585	9.999549e-01	12
4555082	8.881784e-16	50
4554584	1.854161e-11	47
4555081	9.923267e-01	17
4554587	9.998471e-01	13
4555080	9.999994e-01	9
4554586	9.999994e-01	9
4555094	1.000000e+00	2
4555095	1.529320e-04	38
4555092	3.245432e-02	32
4555093	8.881784e-16	50
4554567	9.995319e-01	14
4555090	9.999549e-01	12
4555091	1.133316e-12	48
4555088	2.807050e-06	41
4555089	1.000000e+00	5
4555102	1.000000e+00	4
4554572	8.881784e-16	50
4555103	1.000000e+00	1
4554573	8.881784e-16	50
4555100	9.999972e-01	10
4554574	8.881784e-16	50
4555101	1.000000e+00	0
4554575	8.881784e-16	50
4555098	1.000000e+00	2
4554568	3.245432e-02	32
4555099	1.049339e-07	43
4554569	9.923267e-01	17
4555096	3.359055e-01	27
4554570	8.881784e-16	50
4555097	9.999881e-01	11
4554571	4.681115e-04	37
4554615	2.399438e-01	28
4555109	1.000000e+00	5
4555108	2.807050e-06	41
4555111	1.133316e-12	48
4555105	7.600562e-01	23
4555104	8.881784e-16	50
4555107	7.600562e-01	23
4555106	1.000000e+00	0
4555117	9.675457e-01	19
4554623	8.881784e-16	50
4555116	2.807050e-06	41
4554622	8.881784e-16	50
4554621	9.835804e-01	18
4555119	9.966998e-01	16
4554620	1.133316e-12	48
4555118	9.923267e-01	17
4554619	9.923267e-01	17
4555113	3.245432e-02	32
4554618	1.133316e-12	48
4555112	4.510745e-05	39
4554617	1.000000e+00	4
4555115	9.966998e-01	16
4554616	9.999549e-01	12
4555114	9.998471e-01	13
4554598	1.529320e-04	38
4555124	9.999881e-01	11
4554599	9.999994e-01	9
4555125	1.611182e-01	29
4554596	1.000000e+00	5
4555126	1.000000e+00	5
4554597	8.881784e-16	50
4555127	8.881784e-16	50
4554594	1.000000e+00	0
4555120	8.881784e-16	50
4554595	9.998471e-01	13
4554592	1.013194e-01	30
4555122	8.986806e-01	21
4555123	5.817779e-07	42
4555132	7.600562e-01	23
4554604	1.000000e+00	0
4555134	4.529710e-14	49
4554605	8.881784e-16	50
4555135	1.000000e+00	6
4554602	7.600562e-01	23
4555128	1.000000e+00	1
4554603	2.230891e-10	46
4555129	4.529710e-14	49
4554600	1.000000e+00	1
4555130	4.529710e-14	49
4554601	5.946023e-02	31
4555131	9.999881e-01	11
4555146	1.000000e+00	0
4554648	8.388818e-01	22
4554649	6.640945e-01	24
4555144	1.000000e+00	0
4554650	8.881784e-16	50
4555145	7.600562e-01	23
4554651	1.000000e+00	6
4554652	1.000000e+00	7
4554653	1.000000e+00	1
4554654	1.000000e+00	4
4554655	1.000000e+00	4
4554640	9.999881e-01	11
4555138	8.881784e-16	50
4555139	1.000000e+00	2
4554641	1.621870e-08	44
4554642	1.000000e+00	3
4555136	8.881784e-16	50
4555137	8.881784e-16	50
4554644	1.000000e+00	2
4555143	1.000000e+00	1
4554645	4.529710e-14	49
4555140	1.000000e+00	0
4554646	8.881784e-16	50
4555141	1.000000e+00	4
4554647	9.999549e-01	12
4555163	2.104926e-09	45
4554633	1.000000e+00	3
4555162	1.013194e-01	30
4554632	1.000000e+00	2
4555161	1.000000e+00	5
4554635	8.881784e-16	50
4555160	1.854161e-11	47
4554634	1.000000e+00	3
4555167	1.000000e+00	0
4554637	8.881784e-16	50
4555166	1.000000e+00	0
4554636	8.881784e-16	50
4555165	9.999549e-01	12
4554639	8.881784e-16	50
4555164	5.817779e-07	42
4554638	8.881784e-16	50
4554625	9.999549e-01	12
4554624	1.000000e+00	0
4554627	8.881784e-16	50
4554626	4.529710e-14	49
4555159	3.359055e-01	27
4554629	9.923267e-01	17
4555158	1.000000e+00	0
4554628	1.000000e+00	1
4555157	8.881784e-16	50
4554631	1.641957e-02	33
4554630	9.835804e-01	18
4555176	8.881784e-16	50
4554682	1.000000e+00	3
4554683	9.405398e-01	20
4555177	9.999549e-01	12
4555178	1.000000e+00	1
4554681	9.999881e-01	11
4555179	8.881784e-16	50
4554686	1.000000e+00	0
4555180	8.881784e-16	50
4554687	4.529710e-14	49
4555181	1.013194e-01	30
4554684	8.881784e-16	50
4555182	5.561376e-01	25
4554685	2.807050e-06	41
4555183	1.000000e+00	1
4555168	1.000000e+00	2
4554674	1.000000e+00	7
4555169	9.998471e-01	13
4554675	4.529710e-14	49
4555170	8.881784e-16	50
4554672	8.881784e-16	50
4555171	8.881784e-16	50
4554673	1.529320e-04	38
4555172	7.673339e-03	34
4554678	4.681115e-04	37
4555173	1.611182e-01	29
4554679	1.529320e-04	38
4555174	8.881784e-16	50
4554676	9.999999e-01	8
4555175	1.000000e+00	3
4554677	8.881784e-16	50
4554667	1.000000e+00	0
4555193	9.999972e-01	10
4554666	1.000000e+00	0
4555192	9.675457e-01	19
4554665	1.000000e+00	0
4555195	1.000000e+00	1
4554664	1.000000e+00	0
4555194	1.000000e+00	5
4555197	1.000000e+00	5
4554670	1.000000e+00	0
4555196	2.230891e-10	46
4554669	1.000000e+00	0
4555199	8.881784e-16	50
4554668	1.000000e+00	0
4555198	1.000000e+00	2
4554659	1.000000e+00	6
4555185	1.000000e+00	5
4554658	8.881784e-16	50
4555184	1.193067e-05	40
4554657	9.999972e-01	10
4555187	8.881784e-16	50
4554656	1.000000e+00	0
4555186	4.438624e-01	26
4554663	1.000000e+00	0
4555189	1.000000e+00	0
4554662	1.000000e+00	1
4555188	1.000000e+00	5
4554661	1.000000e+00	0
4555191	9.999881e-01	11
4554660	1.000000e+00	0
4555190	1.049339e-07	43
4555214	9.999881e-01	11
4554716	1.000000e+00	1
4555215	1.000000e+00	0
4554717	1.000000e+00	2
4554718	1.000000e+00	7
4555213	8.881784e-16	50
4554719	1.000000e+00	2
4555210	1.193067e-05	40
4554712	2.399438e-01	28
4555211	1.133316e-12	48
4554713	1.000000e+00	1
4555208	1.000000e+00	1
4554714	1.049339e-07	43
4555209	9.999994e-01	9
4554715	1.133316e-12	48
4554708	8.881784e-16	50
4555206	8.881784e-16	50
4554709	8.881784e-16	50
4555207	1.133316e-12	48
4554710	8.881784e-16	50
4555204	8.881784e-16	50
4555205	4.681115e-04	37
4554704	1.193067e-05	40
4555202	1.133316e-12	48
4554705	3.245432e-02	32
4555203	5.561376e-01	25
4554706	8.881784e-16	50
4555200	9.675457e-01	19
4554707	2.399438e-01	28
4555201	1.621870e-08	44
4555231	5.817779e-07	42
4554701	1.000000e+00	2
4555230	1.000000e+00	2
4554700	5.561376e-01	25
4555229	8.881784e-16	50
4554703	1.000000e+00	3
4555228	7.673339e-03	34
4554702	5.946023e-02	31
4554697	8.881784e-16	50
4555227	3.359055e-01	27
4554696	8.986806e-01	21
4555226	9.923267e-01	17
4554699	8.881784e-16	50
4555225	1.641957e-02	33
4554698	2.104926e-09	45
4555224	8.881784e-16	50
4555223	8.881784e-16	50
4554693	2.399438e-01	28
4555222	1.000000e+00	4
4554692	8.881784e-16	50
4554695	1.013194e-01	30
4555221	1.301086e-03	36
4555220	8.881784e-16	50
4554694	8.881784e-16	50
4554689	9.995319e-01	14
4555219	4.529710e-14	49
4555218	8.881784e-16	50
4554691	1.000000e+00	3
4555217	8.881784e-16	50
4554690	7.600562e-01	23
4555216	2.399438e-01	28
4554750	9.999881e-01	11
4554751	1.000000e+00	3
4554748	1.000000e+00	2
4554749	1.621870e-08	44
4554746	1.193067e-05	40
4554747	9.966998e-01	16
4554744	8.388818e-01	22
4554745	1.854161e-11	47
4554742	9.675457e-01	19
4554743	2.399438e-01	28
4554740	1.000000e+00	0
4554741	9.999881e-01	11
4555232	9.998471e-01	13
4554738	8.881784e-16	50
4555233	5.561376e-01	25
4554739	1.000000e+00	6
4555234	1.000000e+00	1
4554736	1.641957e-02	33
4554737	1.854161e-11	47
4555261	8.881784e-16	50
4554735	1.000000e+00	0
4555260	8.881784e-16	50
4554734	1.000000e+00	6
4555263	4.681115e-04	37
4554733	1.000000e+00	5
4554732	1.000000e+00	0
4555257	6.640945e-01	24
4554731	1.000000e+00	0
4554730	8.881784e-16	50
4555256	2.104926e-09	45
4554729	1.000000e+00	1
4555259	9.999994e-01	9
4554728	8.881784e-16	50
4555258	1.529320e-04	38
4554727	5.817779e-07	42
4554726	8.881784e-16	50
4554725	1.854161e-11	47
4555255	8.881784e-16	50
4554724	2.399438e-01	28
4555254	4.510745e-05	39
4554723	9.405398e-01	20
4554722	1.000000e+00	0
4554721	8.881784e-16	50
4554720	1.000000e+00	0
4554768	1.000000e+00	0
4554769	1.000000e+00	7
4554770	2.230891e-10	46
4554771	1.000000e+00	0
4554772	9.999972e-01	10
4554773	1.000000e+00	1
4554775	8.881784e-16	50
4554776	1.000000e+00	3
4554777	9.999972e-01	10
4554778	9.999549e-01	12
4554779	1.611182e-01	29
4554780	1.000000e+00	5
4554781	4.529710e-14	49
4554782	9.675457e-01	19
4554783	1.000000e+00	3
4554753	1.611182e-01	29
4554752	1.000000e+00	0
4554755	4.681115e-04	37
4554754	1.000000e+00	5
4554757	1.000000e+00	0
4554756	1.000000e+00	5
4554759	8.388818e-01	22
4554758	1.000000e+00	1
4554761	8.881784e-16	50
4554760	1.000000e+00	3
4554763	8.881784e-16	50
4554762	1.000000e+00	0
4554765	8.881784e-16	50
4554764	1.133316e-12	48
4554767	4.529710e-14	49
4554766	8.881784e-16	50
4554802	1.529320e-04	38
4554803	9.999549e-01	12
4554800	9.999994e-01	9
4554801	8.881784e-16	50
4554807	1.854161e-11	47
4554804	8.881784e-16	50
4554805	8.986806e-01	21
4554810	8.881784e-16	50
4554811	8.881784e-16	50
4554808	8.881784e-16	50
4554809	3.300224e-03	35
4554814	8.881784e-16	50
4554815	9.999999e-01	8
4554812	3.245432e-02	32
4554813	8.881784e-16	50
4554787	1.049339e-07	43
4554786	8.881784e-16	50
4554785	9.995319e-01	14
4554784	1.000000e+00	1
4554791	1.529320e-04	38
4554790	9.999999e-01	8
4554789	8.881784e-16	50
4554788	1.611182e-01	29
4554795	3.245432e-02	32
4554794	1.049339e-07	43
4554793	1.301086e-03	36
4554792	1.854161e-11	47
4554799	9.923267e-01	17
4554798	4.529710e-14	49
4554797	8.881784e-16	50
4554796	9.998471e-01	13
4554836	8.881784e-16	50
4554837	2.399438e-01	28
4554838	8.881784e-16	50
4554839	1.000000e+00	0
4554832	1.000000e+00	1
4554833	1.193067e-05	40
4554834	2.104926e-09	45
4554835	8.881784e-16	50
4554844	6.640945e-01	24
4554845	1.301086e-03	36
4554846	3.359055e-01	27
4554847	1.000000e+00	5
4554840	8.881784e-16	50
4554841	4.529710e-14	49
4554842	8.388818e-01	22
4554843	6.640945e-01	24
4554821	1.854161e-11	47
4554820	2.230891e-10	46
4554823	8.881784e-16	50
4554822	1.000000e+00	4
4554817	3.245432e-02	32
4554816	8.881784e-16	50
4554819	1.621870e-08	44
4554818	5.817779e-07	42
4554829	9.999881e-01	11
4554828	1.000000e+00	4
4554831	1.133316e-12	48
4554830	1.000000e+00	2
4554825	9.835804e-01	18
4554824	4.529710e-14	49
4554827	1.000000e+00	6
4554826	8.881784e-16	50
4554870	1.000000e+00	0
4554871	4.438624e-01	26
4554868	8.986806e-01	21
4554869	1.000000e+00	7
4554866	1.000000e+00	5
4554867	1.133316e-12	48
4554864	1.000000e+00	4
4554865	2.104926e-09	45
4554878	9.999972e-01	10
4554879	4.681115e-04	37
4554876	1.301086e-03	36
4554877	1.193067e-05	40
4554875	2.230891e-10	46
4554872	1.000000e+00	0
4554873	9.995319e-01	14
4554855	8.881784e-16	50
4554854	1.000000e+00	0
4554853	6.640945e-01	24
4554852	8.881784e-16	50
4554851	4.510745e-05	39
4554850	1.529320e-04	38
4554849	2.104926e-09	45
4554848	1.000000e+00	3
4554863	8.881784e-16	50
4554862	9.999999e-01	8
4554861	1.000000e+00	2
4554860	1.621870e-08	44
4554859	8.881784e-16	50
4554858	9.986989e-01	15
4554857	9.999549e-01	12
4554856	6.640945e-01	24
4554905	8.881784e-16	50
4554904	9.999549e-01	12
4554907	1.000000e+00	2
4554906	1.000000e+00	5
4554909	8.881784e-16	50
4554908	8.881784e-16	50
4554911	9.999994e-01	9
4554910	2.230891e-10	46
4554897	4.681115e-04	37
4554896	2.399438e-01	28
4554899	8.881784e-16	50
4554898	2.230891e-10	46
4554901	5.946023e-02	31
4554903	1.133316e-12	48
4554902	8.881784e-16	50
4554894	1.133316e-12	48
4554895	1.854161e-11	47
4554880	1.000000e+00	0
4554881	7.600562e-01	23
4554882	1.049339e-07	43
4554883	1.000000e+00	6
4554885	1.013194e-01	30
4554886	8.881784e-16	50
4554887	8.881784e-16	50
4554939	9.999881e-01	11
4554938	1.000000e+00	0
4554937	1.000000e+00	1
4554936	1.000000e+00	0
4554943	1.000000e+00	0
4554942	1.000000e+00	0
4554941	8.881784e-16	50
4554940	1.000000e+00	5
4554931	4.529710e-14	49
4554930	4.681115e-04	37
4554929	8.881784e-16	50
4554928	4.529710e-14	49
4554935	4.529710e-14	49
4554934	8.881784e-16	50
4554933	9.835804e-01	18
4554932	8.881784e-16	50
4554922	8.881784e-16	50
4554923	4.529710e-14	49
4554920	8.881784e-16	50
4554921	1.854161e-11	47
4554926	1.133316e-12	48
4554927	1.133316e-12	48
4554924	1.013194e-01	30
4554925	8.986806e-01	21
4554914	2.807050e-06	41
4554915	1.854161e-11	47
4554912	8.881784e-16	50
4554913	9.966998e-01	16
4554919	9.999881e-01	11
4554916	8.881784e-16	50
4554917	9.966998e-01	16
4554969	9.999972e-01	10
4554968	9.998471e-01	13
4554970	1.000000e+00	6
4554965	9.923267e-01	17
4554964	1.000000e+00	0
4554967	1.301086e-03	36
4554966	1.000000e+00	1
4554961	1.000000e+00	5
4554960	1.000000e+00	0
4554963	1.854161e-11	47
4554962	1.000000e+00	0
4554956	8.881784e-16	50
4554957	1.133316e-12	48
4554958	9.999881e-01	11
4554959	1.000000e+00	1
4554952	4.529710e-14	49
4554953	1.000000e+00	0
4554954	8.881784e-16	50
4554955	1.000000e+00	0
4554948	9.999881e-01	11
4554949	8.881784e-16	50
4554950	2.399438e-01	28
4554951	2.104926e-09	45
4554946	9.999881e-01	11
4554947	9.675457e-01	19
4555007	1.000000e+00	0
4555006	1.000000e+00	0
4555005	9.999972e-01	10
4555004	9.999994e-01	9
4555003	1.000000e+00	0
4555002	9.999549e-01	12
4555001	8.881784e-16	50
4555000	8.881784e-16	50
4554999	8.881784e-16	50
4554998	1.000000e+00	1
4554997	8.881784e-16	50
4554996	1.049339e-07	43
4554995	1.000000e+00	3
4554994	1.641957e-02	33
4554993	4.529710e-14	49
4554992	9.998471e-01	13
4554991	9.999972e-01	10
