# Supplementary material for: Translational Selection Is Ubiquitous in Prokaryotes
Source: PLoS Genet. 2010 Jun 24;6(6):e1001004. doi: 10.1371/journal.pgen.1001004 (PMC2891978; doi:10.1371/journal.pgen.1001004)
Supplement: Dataset S1 — OCU/non-OCU gene calls in 461 Bacterial and Archaeal genomes, and summary tables of genome properties and OCU preferences for specific codons. (4.77 MB ZIP) [file pgen.1001004.s001.zip › Dataset_S1_Bacteria/Candidatus_Sulcia_muelleri_GWSS.arff.ocuGenes]

GeneID	signTest_p	ocuProbWinCnt
5797396	9.405398e-01	20
5797397	4.681115e-04	37
5797398	3.359055e-01	27
5797392	3.300224e-03	35
5797393	1.000000e+00	1
5797394	1.611182e-01	29
5797395	9.998471e-01	13
5797389	2.230891e-10	46
5797388	8.881784e-16	50
5797391	9.999881e-01	11
5797385	1.000000e+00	0
5797384	2.807050e-06	41
5797386	1.000000e+00	0
5797381	1.621870e-08	44
5797380	1.000000e+00	0
5797383	8.881784e-16	50
5797382	8.881784e-16	50
5797377	4.529710e-14	49
5797376	3.245432e-02	32
5797379	1.000000e+00	0
5797378	1.000000e+00	3
5797229	8.881784e-16	50
5797228	1.000000e+00	4
5797231	1.000000e+00	0
5797230	1.641957e-02	33
5797225	9.995319e-01	14
5797224	1.000000e+00	1
5797221	1.000000e+00	0
5797220	2.230891e-10	46
5797223	1.000000e+00	2
5797222	8.881784e-16	50
5797217	1.000000e+00	0
5797216	8.881784e-16	50
5797219	7.673339e-03	34
5797218	1.000000e+00	0
5797244	1.133316e-12	48
5797245	5.817779e-07	42
5797247	1.301086e-03	36
5797240	8.881784e-16	50
5797241	8.986806e-01	21
5797242	4.529710e-14	49
5797243	1.000000e+00	0
5797237	8.881784e-16	50
5797238	1.000000e+00	0
5797239	8.881784e-16	50
5797233	4.529710e-14	49
5797198	1.000000e+00	7
5797196	1.000000e+00	0
5797195	8.881784e-16	50
5797194	9.986989e-01	15
5797191	1.000000e+00	3
5797190	2.399438e-01	28
5797189	8.881784e-16	50
5797187	1.000000e+00	4
5797186	2.104926e-09	45
5797184	1.133316e-12	48
5797214	1.000000e+00	0
5797215	8.986806e-01	21
5797212	1.000000e+00	0
5797213	6.640945e-01	24
5797210	4.529710e-14	49
5797211	8.986806e-01	21
5797208	4.529710e-14	49
5797206	3.359055e-01	27
5797207	1.000000e+00	0
5797204	9.999999e-01	8
5797205	9.999994e-01	9
5797202	8.881784e-16	50
5797203	1.193067e-05	40
5797200	5.817779e-07	42
5797201	1.000000e+00	3
5797161	8.881784e-16	50
5797163	1.301086e-03	36
5797162	9.995319e-01	14
5797165	8.881784e-16	50
5797164	2.807050e-06	41
5797153	4.529710e-14	49
5797152	4.510745e-05	39
5797155	1.301086e-03	36
5797154	1.000000e+00	0
5797157	8.881784e-16	50
5797156	4.529710e-14	49
5797159	5.946023e-02	31
5797158	6.640945e-01	24
5797176	9.675457e-01	19
5797179	8.881784e-16	50
5797181	1.000000e+00	0
5797183	1.000000e+00	0
5797168	9.998471e-01	13
5797169	9.995319e-01	14
5797170	1.000000e+00	0
5797171	2.230891e-10	46
5797173	4.529710e-14	49
5797175	1.611182e-01	29
5797144	1.611182e-01	29
5797145	2.104926e-09	45
5797150	8.881784e-16	50
5797151	2.104926e-09	45
5797148	8.881784e-16	50
5797149	1.000000e+00	6
5797138	4.529710e-14	49
5797142	8.881784e-16	50
5797143	8.881784e-16	50
5797141	4.529710e-14	49
5797348	1.000000e+00	1
5797349	1.000000e+00	0
5797351	1.000000e+00	0
5797344	1.133316e-12	48
5797345	1.641957e-02	33
5797346	1.854161e-11	47
5797347	1.133316e-12	48
5797356	1.000000e+00	3
5797359	8.881784e-16	50
5797352	2.807050e-06	41
5797353	1.000000e+00	3
5797354	8.881784e-16	50
5797355	8.881784e-16	50
5797365	1.000000e+00	0
5797364	8.388818e-01	22
5797366	4.510745e-05	39
5797361	8.881784e-16	50
5797363	1.621870e-08	44
5797362	1.133316e-12	48
5797373	8.881784e-16	50
5797372	2.807050e-06	41
5797375	3.359055e-01	27
5797374	9.999881e-01	11
5797369	1.000000e+00	0
5797368	4.681115e-04	37
5797371	1.611182e-01	29
5797370	3.359055e-01	27
5797318	8.881784e-16	50
5797319	1.000000e+00	6
5797316	1.000000e+00	5
5797317	1.000000e+00	1
5797314	9.999881e-01	11
5797315	1.000000e+00	7
5797312	1.000000e+00	0
5797313	9.999881e-01	11
5797326	8.881784e-16	50
5797327	8.881784e-16	50
5797325	1.000000e+00	5
5797322	9.999549e-01	12
5797320	4.529710e-14	49
5797335	9.995319e-01	14
5797334	1.301086e-03	36
5797333	1.000000e+00	4
5797332	4.529710e-14	49
5797331	8.881784e-16	50
5797329	1.000000e+00	0
5797343	8.881784e-16	50
5797339	1.133316e-12	48
5797338	8.881784e-16	50
5797337	9.999994e-01	9
5797336	1.000000e+00	1
5797280	1.000000e+00	2
5797281	1.000000e+00	0
5797282	1.854161e-11	47
5797283	3.300224e-03	35
5797284	1.013194e-01	30
5797285	1.529320e-04	38
5797286	8.881784e-16	50
5797288	1.000000e+00	0
5797289	1.000000e+00	4
5797292	1.641957e-02	33
5797293	1.000000e+00	5
5797294	4.510745e-05	39
5797295	9.675457e-01	19
5797296	1.000000e+00	0
5797299	1.000000e+00	1
5797298	9.405398e-01	20
5797301	9.999972e-01	10
5797300	1.000000e+00	4
5797303	5.561376e-01	25
5797302	9.999999e-01	8
5797305	1.611182e-01	29
5797304	1.000000e+00	2
5797307	8.881784e-16	50
5797306	1.193067e-05	40
5797309	8.881784e-16	50
5797308	5.946023e-02	31
5797311	1.133316e-12	48
5797250	8.881784e-16	50
5797251	2.104926e-09	45
5797248	9.986989e-01	15
5797249	1.000000e+00	0
5797254	1.000000e+00	2
5797255	9.675457e-01	19
5797252	8.881784e-16	50
5797253	8.881784e-16	50
5797258	9.966998e-01	16
5797259	8.881784e-16	50
5797256	1.000000e+00	2
5797257	1.000000e+00	1
5797263	8.881784e-16	50
5797260	9.999549e-01	12
5797261	1.000000e+00	0
5797267	1.641957e-02	33
5797266	4.438624e-01	26
5797265	8.881784e-16	50
5797264	8.881784e-16	50
5797271	3.245432e-02	32
5797270	4.510745e-05	39
5797269	7.673339e-03	34
5797268	2.104926e-09	45
5797274	8.881784e-16	50
5797273	1.000000e+00	0
5797272	1.000000e+00	0
5797279	1.000000e+00	1
5797277	4.681115e-04	37
5797276	8.881784e-16	50
