# Supplementary material for: Translational Selection Is Ubiquitous in Prokaryotes
Source: PLoS Genet. 2010 Jun 24;6(6):e1001004. doi: 10.1371/journal.pgen.1001004 (PMC2891978; doi:10.1371/journal.pgen.1001004)
Supplement: Dataset S1 — OCU/non-OCU gene calls in 461 Bacterial and Archaeal genomes, and summary tables of genome properties and OCU preferences for specific codons. (4.77 MB ZIP) [file pgen.1001004.s001.zip › Dataset_S1_Bacteria/Candidatus_Vesicomyosocius_okutanii_HA.arff.ocuGenes]

GeneID	signTest_p	ocuProbWinCnt
5172737	1.000000e+00	5
5172736	1.000000e+00	0
5172739	3.245432e-02	32
5172738	8.881784e-16	50
PID_162329287	8.881784e-16	50
5172652	8.881784e-16	50
5172653	1.000000e+00	3
5172654	8.881784e-16	50
5172655	1.049339e-07	43
5172648	5.561376e-01	25
5172649	1.049339e-07	43
5172650	8.881784e-16	50
5172651	1.133316e-12	48
5172644	1.193067e-05	40
5172645	1.000000e+00	3
5172646	1.000000e+00	0
5172647	1.000000e+00	3
5172640	8.986806e-01	21
5172641	9.986989e-01	15
5172642	1.000000e+00	1
5172643	9.986989e-01	15
5172669	1.000000e+00	0
5172668	4.529710e-14	49
5172671	9.835804e-01	18
5172670	1.193067e-05	40
5172665	9.998471e-01	13
5172664	8.881784e-16	50
5172667	9.999881e-01	11
5172666	8.881784e-16	50
5172661	1.000000e+00	1
5172660	4.529710e-14	49
5172663	1.000000e+00	0
5172662	1.000000e+00	4
5172657	1.000000e+00	0
5172656	8.881784e-16	50
5172659	8.881784e-16	50
5172658	1.000000e+00	0
5172622	8.881784e-16	50
5172623	4.529710e-14	49
5172620	1.301086e-03	36
5172621	3.359055e-01	27
5172618	8.881784e-16	50
5172619	1.000000e+00	0
5172616	7.673339e-03	34
5172617	1.854161e-11	47
5172614	9.999999e-01	8
5172615	8.881784e-16	50
5172612	1.133316e-12	48
5172613	1.854161e-11	47
5172610	8.881784e-16	50
5172611	1.133316e-12	48
5172608	4.529710e-14	49
5172609	1.000000e+00	4
5172639	9.835804e-01	18
5172638	3.300224e-03	35
5172637	1.000000e+00	2
5172636	1.000000e+00	0
5172635	8.881784e-16	50
5172634	1.000000e+00	1
5172633	8.881784e-16	50
5172632	9.995319e-01	14
5172631	1.049339e-07	43
5172630	2.104926e-09	45
5172629	9.986989e-01	15
5172628	8.881784e-16	50
5172627	8.881784e-16	50
5172626	4.529710e-14	49
5172625	8.881784e-16	50
5172624	1.611182e-01	29
5172712	1.000000e+00	5
5172713	9.923267e-01	17
5172714	1.000000e+00	4
5172715	4.529710e-14	49
5172716	8.881784e-16	50
5172717	1.000000e+00	0
5172718	8.881784e-16	50
5172719	9.999994e-01	9
5172704	2.104926e-09	45
5172706	1.193067e-05	40
5172707	9.999549e-01	12
5172708	8.881784e-16	50
5172709	1.854161e-11	47
5172710	1.000000e+00	0
5172711	9.405398e-01	20
5172729	8.881784e-16	50
5172728	2.230891e-10	46
5172731	5.817779e-07	42
5172730	7.600562e-01	23
5172733	8.881784e-16	50
5172732	1.621870e-08	44
5172735	1.641957e-02	33
5172734	2.399438e-01	28
5172721	9.923267e-01	17
5172720	8.881784e-16	50
5172723	2.230891e-10	46
5172722	1.529320e-04	38
5172724	8.881784e-16	50
5172727	8.881784e-16	50
5172726	1.000000e+00	1
5172682	9.675457e-01	19
5172683	8.881784e-16	50
5172680	7.600562e-01	23
5172681	1.000000e+00	4
5172686	9.405398e-01	20
5172687	1.000000e+00	0
5172684	1.000000e+00	0
5172685	8.881784e-16	50
5172674	4.510745e-05	39
5172675	9.835804e-01	18
5172672	1.000000e+00	3
5172673	4.529710e-14	49
5172678	4.510745e-05	39
5172679	5.817779e-07	42
5172676	8.881784e-16	50
5172677	1.000000e+00	4
5172699	8.881784e-16	50
5172698	4.529710e-14	49
5172697	1.301086e-03	36
5172696	4.438624e-01	26
5172703	9.405398e-01	20
5172702	8.881784e-16	50
5172701	1.000000e+00	3
5172700	4.529710e-14	49
5172691	5.946023e-02	31
5172690	8.881784e-16	50
5172689	1.193067e-05	40
5172688	1.611182e-01	29
5172695	6.640945e-01	24
5172694	8.881784e-16	50
5172693	5.946023e-02	31
5172692	9.966998e-01	16
5172517	8.881784e-16	50
5172516	8.881784e-16	50
5172519	5.817779e-07	42
5172518	2.807050e-06	41
5172513	1.000000e+00	0
5172512	9.986989e-01	15
5172515	4.510745e-05	39
5172514	4.438624e-01	26
5172525	1.000000e+00	1
5172524	8.881784e-16	50
5172527	4.529710e-14	49
5172526	8.881784e-16	50
5172521	5.561376e-01	25
5172520	1.133316e-12	48
5172522	1.000000e+00	0
5172532	8.881784e-16	50
5172533	8.881784e-16	50
5172534	8.388818e-01	22
5172535	1.000000e+00	7
5172528	1.000000e+00	4
5172529	1.000000e+00	0
5172530	1.000000e+00	6
5172531	9.405398e-01	20
5172540	4.529710e-14	49
5172541	1.854161e-11	47
5172542	1.000000e+00	0
5172543	4.681115e-04	37
5172536	1.000000e+00	0
5172537	1.000000e+00	0
5172538	1.133316e-12	48
5172539	8.881784e-16	50
5172487	9.986989e-01	15
5172486	8.881784e-16	50
5172485	3.300224e-03	35
5172484	1.000000e+00	1
5172483	1.621870e-08	44
5172480	1.301086e-03	36
5172495	8.881784e-16	50
5172493	8.986806e-01	21
5172492	1.611182e-01	29
5172491	1.000000e+00	5
5172490	1.000000e+00	0
5172489	1.000000e+00	0
5172488	1.000000e+00	3
5172502	1.854161e-11	47
5172503	1.000000e+00	2
5172500	1.000000e+00	0
5172501	1.000000e+00	3
5172498	3.300224e-03	35
5172499	2.104926e-09	45
5172496	1.000000e+00	5
5172497	1.000000e+00	0
5172510	1.000000e+00	0
5172511	2.104926e-09	45
5172508	1.000000e+00	5
5172509	1.133316e-12	48
5172506	1.000000e+00	0
5172507	8.881784e-16	50
5172504	3.300224e-03	35
5172505	9.999972e-01	10
5172577	2.104926e-09	45
5172576	8.881784e-16	50
5172579	1.000000e+00	5
5172578	8.881784e-16	50
5172581	8.881784e-16	50
5172580	1.000000e+00	0
5172583	8.881784e-16	50
5172582	4.529710e-14	49
5172585	9.999999e-01	8
5172584	1.000000e+00	7
5172587	1.854161e-11	47
5172586	9.999999e-01	8
5172589	1.013194e-01	30
5172588	2.104926e-09	45
5172591	3.245432e-02	32
5172590	9.999999e-01	8
5172592	1.133316e-12	48
5172593	8.881784e-16	50
5172594	9.999994e-01	9
5172595	8.881784e-16	50
5172596	1.621870e-08	44
5172597	1.000000e+00	2
5172598	1.133316e-12	48
5172599	1.133316e-12	48
5172600	1.000000e+00	0
5172601	9.405398e-01	20
5172602	1.000000e+00	0
5172603	8.881784e-16	50
5172604	1.000000e+00	4
5172605	9.999549e-01	12
5172606	5.561376e-01	25
5172607	8.881784e-16	50
5172547	9.999999e-01	8
5172546	4.529710e-14	49
5172545	3.245432e-02	32
5172544	1.529320e-04	38
5172551	9.995319e-01	14
5172550	1.000000e+00	4
5172549	8.881784e-16	50
5172555	1.000000e+00	0
5172554	8.881784e-16	50
5172553	8.881784e-16	50
5172552	8.881784e-16	50
5172559	1.000000e+00	0
5172558	7.673339e-03	34
5172557	4.529710e-14	49
5172556	1.193067e-05	40
5172562	1.611182e-01	29
5172563	1.301086e-03	36
5172560	8.881784e-16	50
5172561	9.986989e-01	15
5172566	3.245432e-02	32
5172567	8.881784e-16	50
5172564	1.854161e-11	47
5172565	4.529710e-14	49
5172570	1.854161e-11	47
5172571	4.529710e-14	49
5172568	1.000000e+00	6
5172569	8.881784e-16	50
5172574	8.881784e-16	50
5172575	9.999881e-01	11
5172572	1.133316e-12	48
5172573	1.000000e+00	5
5172414	4.529710e-14	49
5172413	7.600562e-01	23
5172412	4.529710e-14	49
5172411	1.621870e-08	44
5172410	4.529710e-14	49
5172409	1.000000e+00	3
5172408	8.881784e-16	50
5172407	1.611182e-01	29
5172406	3.245432e-02	32
5172405	1.133316e-12	48
5172404	4.681115e-04	37
5172403	1.611182e-01	29
5172402	9.923267e-01	17
5172401	8.881784e-16	50
5172400	8.881784e-16	50
5172398	7.600562e-01	23
5172399	9.998471e-01	13
5172396	1.529320e-04	38
5172397	1.193067e-05	40
5172394	1.000000e+00	1
5172395	7.600562e-01	23
5172392	4.510745e-05	39
5172393	7.600562e-01	23
5172390	1.000000e+00	7
5172391	4.510745e-05	39
5172388	1.193067e-05	40
5172389	8.881784e-16	50
5172386	1.000000e+00	0
5172387	2.230891e-10	46
5172384	8.881784e-16	50
5172385	8.881784e-16	50
5172381	4.510745e-05	39
5172380	1.133316e-12	48
5172383	4.529710e-14	49
5172382	5.817779e-07	42
5172377	1.133316e-12	48
5172376	1.013194e-01	30
5172379	1.854161e-11	47
5172378	2.230891e-10	46
5172373	8.881784e-16	50
5172372	8.881784e-16	50
5172375	2.104926e-09	45
5172374	8.881784e-16	50
5172369	3.359055e-01	27
5172371	8.881784e-16	50
5172370	1.000000e+00	1
5172364	1.621870e-08	44
5172365	8.881784e-16	50
5172366	9.998471e-01	13
5172367	1.193067e-05	40
5172360	4.529710e-14	49
5172361	2.230891e-10	46
5172362	2.807050e-06	41
5172363	9.675457e-01	19
5172357	8.881784e-16	50
5172358	1.000000e+00	5
5172359	1.133316e-12	48
5172352	1.000000e+00	4
5172353	2.399438e-01	28
5172354	8.881784e-16	50
5172355	4.681115e-04	37
5172475	9.999881e-01	11
5172474	1.000000e+00	0
5172473	1.133316e-12	48
5172472	5.817779e-07	42
5172479	6.640945e-01	24
5172478	1.301086e-03	36
5172477	4.529710e-14	49
5172467	8.881784e-16	50
5172466	1.000000e+00	0
5172465	1.000000e+00	0
5172464	4.529710e-14	49
5172471	8.986806e-01	21
5172470	8.881784e-16	50
5172469	1.000000e+00	3
5172468	8.881784e-16	50
5172458	8.881784e-16	50
5172459	1.000000e+00	6
5172456	1.133316e-12	48
5172457	2.104926e-09	45
5172462	9.999881e-01	11
5172463	1.000000e+00	0
5172460	1.301086e-03	36
5172461	8.881784e-16	50
5172450	6.640945e-01	24
5172451	1.133316e-12	48
5172448	8.881784e-16	50
5172449	1.854161e-11	47
5172454	2.230891e-10	46
5172452	1.000000e+00	0
5172453	9.966998e-01	16
5172441	1.854161e-11	47
5172440	4.529710e-14	49
5172443	1.000000e+00	3
5172442	8.881784e-16	50
5172445	2.807050e-06	41
5172444	8.881784e-16	50
5172447	8.881784e-16	50
5172446	7.600562e-01	23
5172433	3.359055e-01	27
5172432	1.000000e+00	0
5172435	2.104926e-09	45
5172434	1.000000e+00	1
5172437	1.854161e-11	47
5172436	1.000000e+00	0
5172439	1.000000e+00	0
5172438	4.510745e-05	39
5172424	5.817779e-07	42
5172425	1.000000e+00	0
5172426	1.000000e+00	5
5172427	5.946023e-02	31
5172428	1.000000e+00	0
5172429	1.000000e+00	1
5172430	1.000000e+00	6
5172431	8.881784e-16	50
5172416	1.000000e+00	7
5172417	1.301086e-03	36
5172418	7.673339e-03	34
5172419	4.438624e-01	26
5172420	9.999972e-01	10
5172421	1.000000e+00	0
5172422	1.000000e+00	0
5172423	1.133316e-12	48
5172278	1.621870e-08	44
5172279	4.510745e-05	39
5172276	8.881784e-16	50
5172277	1.000000e+00	3
5172274	2.807050e-06	41
5172272	1.000000e+00	0
5172273	9.998471e-01	13
5172286	9.999999e-01	8
5172287	4.529710e-14	49
5172284	1.013194e-01	30
5172285	1.133316e-12	48
5172282	9.986989e-01	15
5172283	6.640945e-01	24
5172280	8.881784e-16	50
5172281	5.946023e-02	31
5172263	1.000000e+00	2
5172262	1.000000e+00	2
5172261	1.621870e-08	44
5172260	8.881784e-16	50
5172259	1.000000e+00	0
5172258	2.807050e-06	41
5172257	9.999999e-01	8
5172256	4.681115e-04	37
5172271	4.529710e-14	49
5172270	1.000000e+00	2
5172269	3.300224e-03	35
5172268	8.881784e-16	50
5172267	9.999972e-01	10
5172266	8.388818e-01	22
5172265	5.561376e-01	25
5172264	1.000000e+00	0
5172244	8.881784e-16	50
5172245	8.881784e-16	50
5172246	1.301086e-03	36
5172247	4.681115e-04	37
5172240	1.049339e-07	43
5172241	7.600562e-01	23
5172242	1.049339e-07	43
5172243	9.986989e-01	15
5172252	5.817779e-07	42
5172253	8.881784e-16	50
5172254	2.104926e-09	45
5172255	9.999549e-01	12
5172248	9.999994e-01	9
5172249	8.881784e-16	50
5172250	1.049339e-07	43
5172251	8.881784e-16	50
5172229	8.881784e-16	50
5172228	1.000000e+00	7
5172231	1.854161e-11	47
5172230	4.529710e-14	49
5172225	8.881784e-16	50
5172224	9.995319e-01	14
5172227	8.986806e-01	21
5172226	9.675457e-01	19
5172237	3.245432e-02	32
5172236	1.000000e+00	0
5172239	6.640945e-01	24
5172238	8.881784e-16	50
5172233	1.000000e+00	5
5172232	1.049339e-07	43
5172235	4.529710e-14	49
5172234	8.881784e-16	50
5172338	8.881784e-16	50
5172339	9.999994e-01	9
5172336	4.529710e-14	49
5172337	1.000000e+00	6
5172342	1.000000e+00	1
5172343	8.881784e-16	50
5172340	4.529710e-14	49
5172341	8.986806e-01	21
5172346	9.966998e-01	16
5172347	4.529710e-14	49
5172344	4.529710e-14	49
5172345	8.881784e-16	50
5172350	8.881784e-16	50
5172351	4.510745e-05	39
5172348	9.923267e-01	17
5172349	8.881784e-16	50
5172322	1.000000e+00	0
5172321	1.000000e+00	5
5172320	4.529710e-14	49
5172326	2.399438e-01	28
5172325	1.049339e-07	43
5172324	8.881784e-16	50
5172330	4.529710e-14	49
5172329	8.881784e-16	50
5172328	8.881784e-16	50
5172334	2.230891e-10	46
5172332	4.681115e-04	37
5172304	9.835804e-01	18
5172305	8.881784e-16	50
5172306	1.000000e+00	2
5172307	1.000000e+00	4
5172308	8.881784e-16	50
5172309	9.675457e-01	19
5172310	9.966998e-01	16
5172311	4.510745e-05	39
5172312	2.807050e-06	41
5172313	1.854161e-11	47
5172314	2.230891e-10	46
5172315	1.000000e+00	1
5172316	8.881784e-16	50
5172319	4.529710e-14	49
5172289	8.881784e-16	50
5172288	1.000000e+00	2
5172291	9.835804e-01	18
5172290	1.000000e+00	0
5172293	8.881784e-16	50
5172292	9.999994e-01	9
5172295	4.438624e-01	26
5172294	2.807050e-06	41
5172297	9.999549e-01	12
5172296	4.529710e-14	49
5172299	4.529710e-14	49
5172298	2.230891e-10	46
5172301	4.529710e-14	49
5172300	1.611182e-01	29
5172303	9.675457e-01	19
5172302	8.881784e-16	50
5172166	1.529320e-04	38
5172167	8.881784e-16	50
5172164	8.881784e-16	50
5172165	3.245432e-02	32
5172162	1.000000e+00	2
5172163	9.835804e-01	18
5172160	8.881784e-16	50
5172161	1.000000e+00	0
5172174	1.000000e+00	7
5172175	9.995319e-01	14
5172172	1.854161e-11	47
5172173	4.529710e-14	49
5172170	7.673339e-03	34
5172171	9.986989e-01	15
5172169	9.998471e-01	13
5172183	8.881784e-16	50
5172182	1.000000e+00	3
5172181	9.999549e-01	12
5172180	8.881784e-16	50
5172179	9.999549e-01	12
5172178	5.561376e-01	25
5172176	1.133316e-12	48
5172191	1.000000e+00	0
5172190	8.881784e-16	50
5172189	9.966998e-01	16
5172188	8.881784e-16	50
5172187	1.000000e+00	6
5172186	1.133316e-12	48
5172185	2.807050e-06	41
5172184	2.399438e-01	28
5172196	1.529320e-04	38
5172197	1.000000e+00	0
5172198	8.881784e-16	50
5172199	2.230891e-10	46
5172192	8.881784e-16	50
5172193	4.529710e-14	49
5172194	2.104926e-09	45
5172195	9.998471e-01	13
5172204	1.611182e-01	29
5172205	8.881784e-16	50
5172206	2.104926e-09	45
5172207	4.529710e-14	49
5172200	8.881784e-16	50
5172201	1.621870e-08	44
5172202	1.301086e-03	36
5172203	4.529710e-14	49
5172213	9.995319e-01	14
5172212	1.193067e-05	40
5172215	1.621870e-08	44
5172214	1.133316e-12	48
5172209	1.529320e-04	38
5172208	4.510745e-05	39
5172211	1.000000e+00	1
5172210	4.681115e-04	37
5172221	1.000000e+00	2
5172220	1.000000e+00	0
5172223	1.000000e+00	3
5172222	1.000000e+00	7
5172217	3.300224e-03	35
5172216	1.193067e-05	40
5172219	5.817779e-07	42
5172098	1.133316e-12	48
5172099	8.881784e-16	50
5172096	8.881784e-16	50
5172097	4.438624e-01	26
5172102	9.923267e-01	17
5172103	9.998471e-01	13
5172100	8.881784e-16	50
5172101	1.000000e+00	1
5172106	4.510745e-05	39
5172107	8.881784e-16	50
5172104	1.000000e+00	4
5172105	1.133316e-12	48
5172110	1.000000e+00	4
5172111	9.999881e-01	11
5172108	2.807050e-06	41
5172109	1.000000e+00	0
5172115	1.621870e-08	44
5172114	1.000000e+00	6
5172113	7.673339e-03	34
5172112	2.807050e-06	41
5172119	4.438624e-01	26
5172118	5.946023e-02	31
5172117	1.621870e-08	44
5172116	8.881784e-16	50
5172123	1.000000e+00	6
5172122	8.881784e-16	50
5172121	1.854161e-11	47
5172120	1.000000e+00	5
5172127	8.881784e-16	50
5172126	8.881784e-16	50
5172125	2.807050e-06	41
5172124	8.881784e-16	50
5172128	8.881784e-16	50
5172129	9.998471e-01	13
5172130	9.999999e-01	8
5172131	9.999972e-01	10
5172132	2.230891e-10	46
5172133	1.000000e+00	7
5172134	8.881784e-16	50
5172135	8.986806e-01	21
5172136	7.600562e-01	23
5172137	9.986989e-01	15
5172138	1.000000e+00	0
5172139	1.000000e+00	7
5172140	8.881784e-16	50
5172141	4.438624e-01	26
5172142	8.881784e-16	50
5172145	4.438624e-01	26
5172144	8.881784e-16	50
5172147	4.438624e-01	26
5172149	7.673339e-03	34
5172148	4.529710e-14	49
5172151	8.881784e-16	50
5172150	9.998471e-01	13
5172153	4.529710e-14	49
5172152	1.000000e+00	0
5172155	4.510745e-05	39
5172154	5.946023e-02	31
5172157	8.881784e-16	50
5172159	7.673339e-03	34
5172158	9.999549e-01	12
5172047	8.881784e-16	50
5172046	1.133316e-12	48
5172045	1.000000e+00	0
5172044	1.854161e-11	47
5172043	8.881784e-16	50
5172042	8.986806e-01	21
5172041	2.230891e-10	46
5172040	1.000000e+00	0
5172039	4.529710e-14	49
5172038	4.529710e-14	49
5172037	1.000000e+00	4
5172036	3.245432e-02	32
5172035	1.641957e-02	33
5172034	4.529710e-14	49
5172033	1.000000e+00	0
5172032	5.946023e-02	31
5172062	8.881784e-16	50
5172063	8.881784e-16	50
5172060	1.000000e+00	7
5172061	1.000000e+00	2
5172058	4.529710e-14	49
5172059	4.529710e-14	49
5172057	1.049339e-07	43
5172054	9.999994e-01	9
5172055	3.300224e-03	35
5172052	1.193067e-05	40
5172053	8.881784e-16	50
5172050	9.999881e-01	11
5172051	1.000000e+00	5
5172048	9.923267e-01	17
5172049	1.000000e+00	5
5172077	1.133316e-12	48
5172076	9.405398e-01	20
5172079	1.000000e+00	0
5172078	9.999972e-01	10
5172072	9.966998e-01	16
5172075	1.000000e+00	1
5172074	9.998471e-01	13
5172069	1.049339e-07	43
5172068	8.986806e-01	21
5172071	9.986989e-01	15
5172070	1.000000e+00	0
5172065	1.000000e+00	5
5172064	8.881784e-16	50
5172067	1.854161e-11	47
5172092	1.000000e+00	4
5172093	1.049339e-07	43
5172094	1.000000e+00	0
5172095	9.986989e-01	15
5172088	5.561376e-01	25
5172089	5.946023e-02	31
5172090	8.986806e-01	21
5172091	8.881784e-16	50
5172084	9.986989e-01	15
5172085	1.193067e-05	40
5172086	8.881784e-16	50
5172087	8.881784e-16	50
5172080	1.611182e-01	29
5172081	9.986989e-01	15
5172082	1.000000e+00	2
5172083	3.300224e-03	35
5171979	1.000000e+00	2
5171977	5.817779e-07	42
5171976	8.881784e-16	50
5171983	1.000000e+00	2
5171982	1.301086e-03	36
5171981	2.807050e-06	41
5171980	1.133316e-12	48
5171971	1.000000e+00	7
5171970	8.881784e-16	50
5171969	1.000000e+00	0
5171968	1.000000e+00	2
5171975	1.000000e+00	5
5171974	9.999999e-01	8
5171973	9.835804e-01	18
5171972	1.000000e+00	3
5171994	1.000000e+00	6
5171995	9.998471e-01	13
5171992	8.881784e-16	50
5171993	1.000000e+00	1
5171998	2.104926e-09	45
5171999	2.807050e-06	41
5171996	5.561376e-01	25
5171997	5.817779e-07	42
5171986	8.881784e-16	50
5171987	1.854161e-11	47
5171984	8.881784e-16	50
5171985	8.881784e-16	50
5171990	6.640945e-01	24
5171991	8.881784e-16	50
5171988	8.881784e-16	50
5171989	8.881784e-16	50
5172009	5.561376e-01	25
5172008	8.881784e-16	50
5172011	8.881784e-16	50
5172010	1.000000e+00	5
5172013	4.529710e-14	49
5172012	4.529710e-14	49
5172015	1.000000e+00	1
5172014	8.881784e-16	50
5172001	1.000000e+00	1
5172000	1.301086e-03	36
5172003	9.995319e-01	14
5172002	4.529710e-14	49
5172005	8.881784e-16	50
5172004	8.881784e-16	50
5172007	1.000000e+00	5
5172006	8.881784e-16	50
5172024	9.998471e-01	13
5172025	1.193067e-05	40
5172026	2.104926e-09	45
5172027	1.000000e+00	6
5172028	4.681115e-04	37
5172029	1.000000e+00	1
5172030	1.000000e+00	0
5172031	6.640945e-01	24
5172016	9.675457e-01	19
5172017	9.998471e-01	13
5172018	5.817779e-07	42
5172019	8.881784e-16	50
5172020	4.529710e-14	49
5172022	8.881784e-16	50
5172023	1.000000e+00	4
5171925	8.881784e-16	50
5171924	8.881784e-16	50
5171927	1.000000e+00	2
5171926	9.966998e-01	16
5171921	1.854161e-11	47
5171920	4.529710e-14	49
5171923	2.104926e-09	45
5171922	9.998471e-01	13
5171933	1.049339e-07	43
5171932	2.104926e-09	45
5171935	9.999881e-01	11
5171934	9.999999e-01	8
5171929	8.881784e-16	50
5171928	8.881784e-16	50
5171931	4.529710e-14	49
5171930	8.881784e-16	50
5171910	9.923267e-01	17
5171911	1.854161e-11	47
5171904	9.999994e-01	9
5171905	8.881784e-16	50
5171906	8.881784e-16	50
5171907	2.230891e-10	46
5171916	8.881784e-16	50
5171917	8.881784e-16	50
5171918	1.000000e+00	6
5171919	1.000000e+00	5
5171912	1.000000e+00	0
5171913	1.013194e-01	30
5171914	1.000000e+00	1
5171915	1.000000e+00	1
5171959	1.854161e-11	47
5171958	8.881784e-16	50
5171957	8.881784e-16	50
5171956	1.621870e-08	44
5171955	8.881784e-16	50
5171954	1.000000e+00	1
5171953	4.529710e-14	49
5171952	8.388818e-01	22
5171967	1.000000e+00	0
5171966	1.621870e-08	44
5171965	9.835804e-01	18
5171964	1.049339e-07	43
5171963	4.510745e-05	39
5171962	7.673339e-03	34
5171961	5.946023e-02	31
5171960	1.193067e-05	40
5171942	9.999972e-01	10
5171943	5.946023e-02	31
5171940	9.405398e-01	20
5171941	7.673339e-03	34
5171938	1.000000e+00	3
5171939	2.104926e-09	45
5171936	9.999972e-01	10
5171937	1.000000e+00	1
5171950	1.000000e+00	1
5171951	4.529710e-14	49
5171948	4.510745e-05	39
5171949	8.881784e-16	50
5171946	2.399438e-01	28
5171947	1.621870e-08	44
5171944	8.881784e-16	50
5171945	1.000000e+00	0
5171857	8.388818e-01	22
5171856	4.529710e-14	49
5171859	2.807050e-06	41
5171858	1.000000e+00	2
5171861	4.529710e-14	49
5171863	1.854161e-11	47
5171862	2.230891e-10	46
5171865	8.881784e-16	50
5171864	1.621870e-08	44
5171867	1.000000e+00	0
5171866	1.000000e+00	1
5171869	4.438624e-01	26
5171868	2.230891e-10	46
5171871	1.000000e+00	0
5171870	1.000000e+00	6
5171840	2.104926e-09	45
5171841	1.529320e-04	38
5171842	1.000000e+00	1
5171843	1.000000e+00	4
5171844	8.986806e-01	21
5171845	4.438624e-01	26
5171846	4.529710e-14	49
5171847	8.881784e-16	50
5171848	8.881784e-16	50
5171849	1.193067e-05	40
5171850	1.854161e-11	47
5171851	4.681115e-04	37
5171852	9.986989e-01	15
5171853	2.230891e-10	46
5171854	8.881784e-16	50
5171855	5.561376e-01	25
5171891	1.000000e+00	0
5171890	4.529710e-14	49
5171889	6.640945e-01	24
5171888	5.561376e-01	25
5171895	2.104926e-09	45
5171894	8.881784e-16	50
5171893	8.388818e-01	22
5171892	2.104926e-09	45
5171899	4.529710e-14	49
5171898	1.854161e-11	47
5171897	1.000000e+00	7
5171896	8.881784e-16	50
5171903	1.000000e+00	7
5171902	6.640945e-01	24
5171874	5.817779e-07	42
5171872	2.807050e-06	41
5171873	8.881784e-16	50
5171878	8.881784e-16	50
5171879	1.000000e+00	0
5171877	1.000000e+00	1
5171882	8.881784e-16	50
5171883	1.611182e-01	29
5171880	1.000000e+00	7
5171881	1.000000e+00	4
5171886	1.049339e-07	43
5171887	1.133316e-12	48
5171884	1.193067e-05	40
5171885	9.999972e-01	10
5171804	1.049339e-07	43
5171805	1.641957e-02	33
5171806	8.881784e-16	50
5171807	2.230891e-10	46
5171801	1.000000e+00	1
5171802	4.529710e-14	49
5171803	1.000000e+00	0
5171838	3.359055e-01	27
5171839	3.359055e-01	27
5171836	8.881784e-16	50
5171837	9.998471e-01	13
5171834	2.807050e-06	41
5171835	1.854161e-11	47
5171832	1.000000e+00	5
5171833	1.000000e+00	3
5171831	8.881784e-16	50
5171828	8.881784e-16	50
5171829	4.681115e-04	37
5171826	3.359055e-01	27
5171827	1.000000e+00	2
5171824	8.881784e-16	50
5171825	2.807050e-06	41
5171823	8.881784e-16	50
5171822	8.388818e-01	22
5171821	9.986989e-01	15
5171820	1.000000e+00	4
5171819	1.000000e+00	1
5171818	3.245432e-02	32
5171817	8.881784e-16	50
5171815	8.881784e-16	50
5171814	1.133316e-12	48
5171813	4.529710e-14	49
5171812	9.835804e-01	18
5171811	1.000000e+00	0
5171810	2.807050e-06	41
5171809	8.881784e-16	50
5171808	8.881784e-16	50
