# Supplementary material for: Translational Selection Is Ubiquitous in Prokaryotes
Source: PLoS Genet. 2010 Jun 24;6(6):e1001004. doi: 10.1371/journal.pgen.1001004 (PMC2891978; doi:10.1371/journal.pgen.1001004)
Supplement: Dataset S1 — OCU/non-OCU gene calls in 461 Bacterial and Archaeal genomes, and summary tables of genome properties and OCU preferences for specific codons. (4.77 MB ZIP) [file pgen.1001004.s001.zip › Dataset_S1_Bacteria/Carboxydothermus_hydrogenoformans_Z-2901.arff.ocuGenes]

GeneID	signTest_p	ocuProbWinCnt
3727345	5.561376e-01	25
3727344	8.881784e-16	50
3727347	9.923267e-01	17
3727346	9.999972e-01	10
3727349	5.946023e-02	31
3727348	4.510745e-05	39
3727351	9.999549e-01	12
3727350	1.641957e-02	33
3727353	1.049339e-07	43
3727352	9.999999e-01	8
3727355	4.529710e-14	49
3727354	9.999881e-01	11
3727357	8.881784e-16	50
3727356	1.049339e-07	43
3727358	1.000000e+00	7
3727328	8.881784e-16	50
3727329	1.000000e+00	2
3727330	7.600562e-01	23
3727331	9.999999e-01	8
3727332	9.999994e-01	9
3727335	9.995319e-01	14
3727336	9.986989e-01	15
3727337	1.000000e+00	1
3727338	3.245432e-02	32
3727340	8.388818e-01	22
3727341	1.000000e+00	4
3727342	1.854161e-11	47
3727343	1.000000e+00	2
3727315	1.000000e+00	5
3727314	1.000000e+00	4
3727313	1.000000e+00	6
3727312	9.999881e-01	11
3727319	1.013194e-01	30
3727318	9.999549e-01	12
3727317	8.388818e-01	22
3727316	9.986989e-01	15
3727322	8.881784e-16	50
3727321	8.881784e-16	50
3727320	3.300224e-03	35
3727327	8.881784e-16	50
3727326	3.359055e-01	27
3727325	9.998471e-01	13
3727324	1.000000e+00	0
3727299	5.561376e-01	25
3727296	4.510745e-05	39
3727297	1.000000e+00	7
3727302	9.999994e-01	9
3727303	1.013194e-01	30
3727300	4.438624e-01	26
3727306	1.133316e-12	48
3727307	8.881784e-16	50
3727304	8.881784e-16	50
3727305	1.000000e+00	3
3727309	1.000000e+00	6
3727285	1.529320e-04	38
3727284	9.999549e-01	12
3727287	9.999999e-01	8
3727286	9.998471e-01	13
3727281	8.881784e-16	50
3727280	3.300224e-03	35
3727283	9.405398e-01	20
3727282	1.621870e-08	44
3727293	8.388818e-01	22
3727292	1.529320e-04	38
3727295	2.230891e-10	46
3727294	8.881784e-16	50
3727289	8.881784e-16	50
3727288	9.999999e-01	8
3727291	1.611182e-01	29
3727290	9.999881e-01	11
3727268	8.388818e-01	22
3727270	4.681115e-04	37
3727264	2.807050e-06	41
3727265	9.999549e-01	12
3727266	8.881784e-16	50
3727267	7.600562e-01	23
3727276	5.561376e-01	25
3727277	1.301086e-03	36
3727272	8.986806e-01	21
3727274	9.998471e-01	13
3727275	9.999881e-01	11
3727254	8.881784e-16	50
3727253	1.000000e+00	4
3727251	9.999994e-01	9
3727248	4.529710e-14	49
3727263	2.807050e-06	41
3727260	9.999999e-01	8
3727259	1.000000e+00	1
3727258	8.881784e-16	50
3727257	1.000000e+00	0
3727256	1.000000e+00	3
3727238	1.000000e+00	0
3727239	9.999994e-01	9
3727236	9.923267e-01	17
3727237	5.561376e-01	25
3727234	1.000000e+00	5
3727235	1.000000e+00	2
3727232	9.999549e-01	12
3727233	9.999881e-01	11
3727246	4.681115e-04	37
3727247	1.000000e+00	2
3727244	9.999994e-01	9
3727245	8.986806e-01	21
3727242	1.000000e+00	0
3727243	4.529710e-14	49
3727240	2.399438e-01	28
3727241	1.000000e+00	7
3727224	3.300224e-03	35
3727225	9.999994e-01	9
3727226	6.640945e-01	24
3727227	1.854161e-11	47
3727228	7.673339e-03	34
3727229	9.999999e-01	8
3727230	8.881784e-16	50
3727231	1.000000e+00	0
3727216	5.817779e-07	42
3727219	9.999972e-01	10
3727222	9.405398e-01	20
3727223	1.621870e-08	44
3727209	1.000000e+00	7
3727208	8.881784e-16	50
3727211	1.000000e+00	3
3727210	1.000000e+00	4
3727215	9.999881e-01	11
3727214	1.000000e+00	5
3727201	2.399438e-01	28
3727202	1.000000e+00	1
3727205	8.881784e-16	50
3727204	3.359055e-01	27
3727207	9.999999e-01	8
3727206	8.881784e-16	50
3727194	1.000000e+00	2
3727195	1.000000e+00	1
3727192	8.881784e-16	50
3727193	7.600562e-01	23
3727198	1.133316e-12	48
3727199	1.000000e+00	7
3727196	9.999881e-01	11
3727197	9.999994e-01	9
3727186	5.946023e-02	31
3727187	1.000000e+00	2
3727184	1.000000e+00	1
3727185	1.000000e+00	1
3727190	8.881784e-16	50
3727188	1.000000e+00	0
3727189	9.835804e-01	18
3727179	3.245432e-02	32
3727178	8.881784e-16	50
3727177	8.881784e-16	50
3727176	2.399438e-01	28
3727182	1.000000e+00	4
3727181	9.998471e-01	13
3727180	4.529710e-14	49
3727170	1.000000e+00	3
3727175	1.000000e+00	2
3727174	1.133316e-12	48
3727173	1.529320e-04	38
3727172	7.600562e-01	23
3727166	9.998471e-01	13
3727167	1.000000e+00	4
3727160	1.000000e+00	4
3727162	8.881784e-16	50
3727163	1.000000e+00	6
3727156	8.881784e-16	50
3727157	1.000000e+00	0
3727158	6.640945e-01	24
3727159	1.000000e+00	7
3727152	9.999549e-01	12
3727153	1.000000e+00	1
3727154	1.000000e+00	1
3727155	1.000000e+00	4
3727149	1.133316e-12	48
3727148	1.000000e+00	0
3727150	7.673339e-03	34
3727145	3.300224e-03	35
3727144	1.000000e+00	0
3727147	8.388818e-01	22
3727146	1.000000e+00	0
3727141	1.000000e+00	4
3727140	8.881784e-16	50
3727143	1.301086e-03	36
3727142	1.000000e+00	6
3727137	4.529710e-14	49
3727136	2.230891e-10	46
3727139	1.000000e+00	3
3727138	1.000000e+00	3
3727134	4.529710e-14	49
3727135	4.529710e-14	49
3727132	9.999994e-01	9
3727133	2.230891e-10	46
3727130	9.998471e-01	13
3727131	1.854161e-11	47
3727128	1.000000e+00	6
3727126	1.000000e+00	0
3727127	1.641957e-02	33
3727124	1.000000e+00	2
3727125	1.000000e+00	2
3727123	1.000000e+00	3
3727120	1.049339e-07	43
3727121	8.881784e-16	50
3727119	3.245432e-02	32
3727118	1.000000e+00	4
3727117	1.000000e+00	7
3727114	1.000000e+00	1
3727113	1.000000e+00	2
3727112	2.104926e-09	45
3727111	8.881784e-16	50
3727110	3.359055e-01	27
3727109	4.681115e-04	37
3727108	1.621870e-08	44
3727107	1.000000e+00	1
3727106	5.946023e-02	31
3727105	1.000000e+00	2
3727104	1.000000e+00	0
3727074	1.000000e+00	0
3727072	9.999881e-01	11
3727073	9.986989e-01	15
3727078	9.999999e-01	8
3727079	4.529710e-14	49
3727076	1.000000e+00	2
3727077	7.600562e-01	23
3727082	1.621870e-08	44
3727080	8.881784e-16	50
3727081	4.529710e-14	49
3727086	8.388818e-01	22
3727087	2.230891e-10	46
3727084	1.000000e+00	3
3727085	9.835804e-01	18
3727091	8.881784e-16	50
3727090	1.000000e+00	7
3727089	5.946023e-02	31
3727088	4.529710e-14	49
3727095	9.999881e-01	11
3727094	1.000000e+00	0
3727093	1.000000e+00	6
3727092	5.946023e-02	31
3727099	1.611182e-01	29
3727098	1.000000e+00	5
3727097	8.881784e-16	50
3727096	1.000000e+00	0
3727103	1.641957e-02	33
3727102	4.510745e-05	39
3727101	1.000000e+00	1
3727040	1.000000e+00	6
3727041	3.300224e-03	35
3727042	4.510745e-05	39
3727043	1.193067e-05	40
3727044	9.986989e-01	15
3727045	8.881784e-16	50
3727046	8.881784e-16	50
3727047	9.999994e-01	9
3727048	1.000000e+00	3
3727049	8.881784e-16	50
3727050	1.000000e+00	2
3727052	9.999549e-01	12
3727054	9.923267e-01	17
3727055	8.881784e-16	50
3727057	1.854161e-11	47
3727056	9.999881e-01	11
3727059	4.529710e-14	49
3727058	8.881784e-16	50
3727061	4.681115e-04	37
3727060	8.881784e-16	50
3727063	1.013194e-01	30
3727062	1.000000e+00	7
3727065	8.881784e-16	50
3727064	8.388818e-01	22
3727066	1.000000e+00	3
3727069	8.881784e-16	50
3727068	4.529710e-14	49
3727071	8.881784e-16	50
3727070	9.999972e-01	10
3727014	9.986989e-01	15
3727015	9.999999e-01	8
3727012	1.621870e-08	44
3727013	9.998471e-01	13
3727010	1.641957e-02	33
3727011	9.835804e-01	18
3727008	1.000000e+00	7
3727009	2.104926e-09	45
3727022	1.000000e+00	4
3727020	1.000000e+00	7
3727021	8.881784e-16	50
3727019	8.881784e-16	50
3727016	9.999994e-01	9
3727017	1.000000e+00	0
3727031	9.998471e-01	13
3727029	4.529710e-14	49
3727028	8.986806e-01	21
3727027	9.995319e-01	14
3727026	1.611182e-01	29
3727025	1.000000e+00	7
3727039	1.000000e+00	6
3727037	1.000000e+00	4
3727036	8.881784e-16	50
3727034	1.133316e-12	48
3727033	7.673339e-03	34
3727032	1.000000e+00	1
3726980	1.000000e+00	6
3726981	8.388818e-01	22
3726982	1.621870e-08	44
3726983	8.881784e-16	50
3726976	9.999972e-01	10
3726977	9.966998e-01	16
3726978	1.000000e+00	0
3726988	1.000000e+00	1
3726990	1.133316e-12	48
3726991	1.000000e+00	7
3726985	9.675457e-01	19
3726987	2.807050e-06	41
3726997	1.301086e-03	36
3726996	9.405398e-01	20
3726999	8.986806e-01	21
3726998	1.000000e+00	4
3726993	9.999549e-01	12
3726992	8.881784e-16	50
3726995	9.999881e-01	11
3726994	8.881784e-16	50
3727005	7.600562e-01	23
3727004	9.999972e-01	10
3727007	1.000000e+00	2
3727006	9.999994e-01	9
3727001	9.999881e-01	11
3727000	8.881784e-16	50
3727003	8.881784e-16	50
3727002	9.999881e-01	11
3726955	8.881784e-16	50
3726954	1.049339e-07	43
3726953	8.881784e-16	50
3726952	9.999549e-01	12
3726959	1.000000e+00	4
3726958	1.000000e+00	0
3726956	4.529710e-14	49
3726946	9.998471e-01	13
3726945	1.000000e+00	1
3726944	1.000000e+00	7
3726951	1.000000e+00	5
3726949	4.510745e-05	39
3726948	4.438624e-01	26
3726970	8.881784e-16	50
3726971	1.000000e+00	2
3726968	1.000000e+00	1
3726975	1.000000e+00	0
3726972	1.133316e-12	48
3726973	9.999994e-01	9
3726962	2.104926e-09	45
3726963	2.399438e-01	28
3726960	2.399438e-01	28
3726961	9.999549e-01	12
3726966	8.881784e-16	50
3726967	1.000000e+00	1
3726964	1.000000e+00	1
3726965	1.529320e-04	38
3726920	8.881784e-16	50
3726923	1.000000e+00	0
3726922	8.881784e-16	50
3726925	8.388818e-01	22
3726924	2.807050e-06	41
3726927	1.000000e+00	3
3726926	1.000000e+00	1
3726913	8.881784e-16	50
3726912	9.999549e-01	12
3726915	6.640945e-01	24
3726914	1.529320e-04	38
3726917	3.245432e-02	32
3726916	3.245432e-02	32
3726919	2.399438e-01	28
3726918	3.245432e-02	32
3726936	1.013194e-01	30
3726937	9.999881e-01	11
3726938	1.000000e+00	5
3726940	8.881784e-16	50
3726941	1.000000e+00	4
3726942	1.000000e+00	0
3726943	8.881784e-16	50
3726928	1.133316e-12	48
3726929	3.359055e-01	27
3726930	2.230891e-10	46
3726931	8.881784e-16	50
3726932	1.000000e+00	0
3726933	8.881784e-16	50
3726934	8.881784e-16	50
3726935	8.881784e-16	50
3726895	5.561376e-01	25
3726894	1.000000e+00	6
3726892	2.104926e-09	45
3726891	8.881784e-16	50
3726890	4.529710e-14	49
3726889	4.510745e-05	39
3726888	4.529710e-14	49
3726887	8.881784e-16	50
3726886	5.817779e-07	42
3726885	4.529710e-14	49
3726884	3.245432e-02	32
3726883	1.854161e-11	47
3726881	1.000000e+00	6
3726880	1.000000e+00	0
3726910	7.673339e-03	34
3726911	1.000000e+00	0
3726908	9.675457e-01	19
3726909	9.675457e-01	19
3726906	3.245432e-02	32
3726907	1.000000e+00	4
3726904	9.995319e-01	14
3726905	8.881784e-16	50
3726902	1.000000e+00	2
3726903	2.104926e-09	45
3726900	7.673339e-03	34
3726901	1.133316e-12	48
3726898	3.245432e-02	32
3726899	9.999999e-01	8
3726896	2.230891e-10	46
3726897	9.995319e-01	14
3726861	8.881784e-16	50
3726860	8.881784e-16	50
3726862	8.881784e-16	50
3726857	1.301086e-03	36
3726859	1.133316e-12	48
3726853	1.000000e+00	2
3726852	1.000000e+00	1
3726855	6.640945e-01	24
3726854	1.000000e+00	3
3726849	6.640945e-01	24
3726848	8.881784e-16	50
3726851	8.881784e-16	50
3726877	1.000000e+00	5
3726878	2.230891e-10	46
3726879	1.133316e-12	48
3726872	1.133316e-12	48
3726873	9.999549e-01	12
3726875	4.529710e-14	49
3726869	1.854161e-11	47
3726870	9.999972e-01	10
3726871	2.807050e-06	41
3726864	2.230891e-10	46
3726866	1.000000e+00	2
3726806	4.438624e-01	26
3726805	1.000000e+00	1
3726804	9.999999e-01	8
3726803	2.807050e-06	41
3726802	5.561376e-01	25
3726801	1.000000e+00	3
3726800	9.998471e-01	13
3726815	2.230891e-10	46
3726814	9.999972e-01	10
3726813	6.640945e-01	24
3726812	1.854161e-11	47
3726811	9.999972e-01	10
3726809	1.000000e+00	0
3726808	1.000000e+00	1
3726790	8.881784e-16	50
3726788	2.104926e-09	45
3726789	4.529710e-14	49
3726785	1.133316e-12	48
3726799	4.529710e-14	49
3726796	4.438624e-01	26
3726797	8.881784e-16	50
3726794	4.438624e-01	26
3726795	1.000000e+00	4
3726792	9.999881e-01	11
3726837	8.881784e-16	50
3726836	1.000000e+00	5
3726839	1.000000e+00	4
3726838	1.013194e-01	30
3726833	8.881784e-16	50
3726835	8.881784e-16	50
3726834	5.946023e-02	31
3726845	1.000000e+00	0
3726844	1.301086e-03	36
3726847	4.438624e-01	26
3726846	1.000000e+00	1
3726841	1.611182e-01	29
3726840	8.881784e-16	50
3726843	1.000000e+00	3
3726820	3.245432e-02	32
3726821	3.245432e-02	32
3726822	9.999999e-01	8
3726823	8.881784e-16	50
3726816	9.999994e-01	9
3726817	4.529710e-14	49
3726818	5.946023e-02	31
3726819	1.000000e+00	2
3726828	9.995319e-01	14
3726829	1.000000e+00	4
3726830	8.881784e-16	50
3726824	9.999549e-01	12
3726825	8.881784e-16	50
3726826	9.999881e-01	11
3726827	1.000000e+00	3
3726739	4.529710e-14	49
3726738	1.621870e-08	44
3726736	8.881784e-16	50
3726743	4.529710e-14	49
3726742	1.000000e+00	5
3726741	8.881784e-16	50
3726740	8.881784e-16	50
3726745	1.000000e+00	2
3726744	2.399438e-01	28
3726751	1.000000e+00	1
3726750	1.133316e-12	48
3726749	8.881784e-16	50
3726748	1.611182e-01	29
3726722	1.133316e-12	48
3726723	1.000000e+00	3
3726720	9.675457e-01	19
3726721	4.438624e-01	26
3726726	9.999999e-01	8
3726724	9.966998e-01	16
3726725	1.000000e+00	1
3726730	1.000000e+00	4
3726731	3.245432e-02	32
3726734	3.359055e-01	27
3726732	1.641957e-02	33
3726733	9.986989e-01	15
3726769	8.881784e-16	50
3726768	1.000000e+00	3
3726771	6.640945e-01	24
3726770	5.817779e-07	42
3726773	6.640945e-01	24
3726772	8.388818e-01	22
3726775	1.529320e-04	38
3726774	9.995319e-01	14
3726776	4.529710e-14	49
3726778	1.000000e+00	0
3726781	9.999972e-01	10
3726780	9.835804e-01	18
3726783	8.881784e-16	50
3726782	9.998471e-01	13
3726752	1.133316e-12	48
3726753	4.529710e-14	49
3726754	1.013194e-01	30
3726755	1.000000e+00	7
3726756	1.854161e-11	47
3726757	4.529710e-14	49
3726758	8.881784e-16	50
3726759	5.946023e-02	31
3726760	9.999994e-01	9
3726761	1.000000e+00	0
3726764	8.881784e-16	50
3726765	8.881784e-16	50
3726766	5.817779e-07	42
3726767	9.995319e-01	14
3726686	1.641957e-02	33
3726687	2.230891e-10	46
3726684	1.000000e+00	6
3726685	4.529710e-14	49
3726682	9.999972e-01	10
3726680	1.529320e-04	38
3726678	4.529710e-14	49
3726679	2.807050e-06	41
3726676	8.881784e-16	50
3726675	8.881784e-16	50
3726673	1.000000e+00	6
3726671	1.301086e-03	36
3726669	1.000000e+00	2
3726668	1.000000e+00	1
3726667	1.000000e+00	3
3726666	9.999972e-01	10
3726665	1.000000e+00	0
3726663	1.000000e+00	6
3726662	1.000000e+00	5
3726661	3.359055e-01	27
3726660	1.621870e-08	44
3726659	1.000000e+00	2
3726657	5.561376e-01	25
3726656	9.966998e-01	16
3726716	1.013194e-01	30
3726717	1.641957e-02	33
3726718	5.817779e-07	42
3726719	1.000000e+00	7
3726713	1.133316e-12	48
3726714	9.999881e-01	11
3726715	9.998471e-01	13
3726708	5.946023e-02	31
3726709	1.611182e-01	29
3726710	1.000000e+00	7
3726704	1.000000e+00	5
3726705	2.230891e-10	46
3726706	1.529320e-04	38
3726707	1.000000e+00	6
3726701	2.230891e-10	46
3726700	8.881784e-16	50
3726703	6.640945e-01	24
3726702	9.405398e-01	20
3726696	1.000000e+00	1
3726699	3.245432e-02	32
3726698	1.000000e+00	5
3726693	1.000000e+00	4
3726695	8.881784e-16	50
3726694	4.529710e-14	49
3726689	1.000000e+00	5
3726688	1.000000e+00	3
3726691	2.230891e-10	46
3726690	1.621870e-08	44
3726618	9.986989e-01	15
3726619	1.000000e+00	4
3726616	1.000000e+00	2
3726622	1.193067e-05	40
3726623	1.621870e-08	44
3726621	9.999999e-01	8
3726610	8.881784e-16	50
3726611	1.000000e+00	3
3726609	9.999994e-01	9
3726614	2.807050e-06	41
3726615	1.641957e-02	33
3726612	2.399438e-01	28
3726613	9.999972e-01	10
3726603	8.881784e-16	50
3726602	9.999972e-01	10
3726601	5.817779e-07	42
3726600	1.641957e-02	33
3726607	4.529710e-14	49
3726606	4.681115e-04	37
3726605	9.999549e-01	12
3726604	1.000000e+00	4
3726595	8.881784e-16	50
3726593	1.013194e-01	30
3726599	8.881784e-16	50
3726598	4.529710e-14	49
3726596	1.000000e+00	0
3726648	1.000000e+00	2
3726650	8.881784e-16	50
3726651	4.510745e-05	39
3726652	5.561376e-01	25
3726653	8.881784e-16	50
3726654	1.000000e+00	3
3726655	1.000000e+00	3
3726640	3.300224e-03	35
3726642	4.529710e-14	49
3726643	1.000000e+00	6
3726644	9.998471e-01	13
3726645	8.881784e-16	50
3726646	1.301086e-03	36
3726647	1.611182e-01	29
3726633	1.013194e-01	30
3726632	1.621870e-08	44
3726635	9.986989e-01	15
3726634	1.000000e+00	7
3726637	1.301086e-03	36
3726636	5.561376e-01	25
3726639	8.881784e-16	50
3726638	1.013194e-01	30
3726625	1.013194e-01	30
3726624	8.881784e-16	50
3726627	7.673339e-03	34
3726629	1.000000e+00	4
3726628	4.529710e-14	49
3726630	1.133316e-12	48
3726532	4.510745e-05	39
3726533	1.000000e+00	5
3726534	1.133316e-12	48
3726535	9.923267e-01	17
3726528	7.673339e-03	34
3726529	5.561376e-01	25
3726530	1.000000e+00	7
3726531	9.999994e-01	9
3726540	4.529710e-14	49
3726541	5.946023e-02	31
3726542	1.000000e+00	3
3726543	8.881784e-16	50
3726536	9.999994e-01	9
3726537	1.000000e+00	2
3726549	1.013194e-01	30
3726551	1.000000e+00	2
3726550	1.193067e-05	40
3726545	1.000000e+00	7
3726544	4.510745e-05	39
3726547	4.438624e-01	26
3726546	1.000000e+00	2
3726556	1.133316e-12	48
3726558	5.817779e-07	42
3726553	8.881784e-16	50
3726552	9.999972e-01	10
3726555	1.000000e+00	4
3726554	1.000000e+00	0
3726566	9.999994e-01	9
3726567	1.854161e-11	47
3726564	1.000000e+00	2
3726562	4.529710e-14	49
3726563	2.807050e-06	41
3726560	4.681115e-04	37
3726561	9.999881e-01	11
3726574	1.000000e+00	5
3726575	9.999549e-01	12
3726572	9.995319e-01	14
3726573	8.881784e-16	50
3726570	9.966998e-01	16
3726571	1.000000e+00	1
3726568	4.529710e-14	49
3726569	2.807050e-06	41
3726582	8.881784e-16	50
3726581	2.399438e-01	28
3726580	4.681115e-04	37
3726579	6.640945e-01	24
3726578	1.000000e+00	5
3726577	8.388818e-01	22
3726576	1.000000e+00	0
3726591	1.000000e+00	1
3726590	1.000000e+00	3
3726589	1.013194e-01	30
3726588	3.300224e-03	35
3726587	1.641957e-02	33
3726586	9.986989e-01	15
3726585	1.000000e+00	2
3726584	1.000000e+00	0
3726464	9.675457e-01	19
3726466	1.133316e-12	48
3726467	1.000000e+00	3
3726468	8.881784e-16	50
3726469	1.000000e+00	2
3726470	5.817779e-07	42
3726472	1.000000e+00	0
3726474	1.133316e-12	48
3726475	1.854161e-11	47
3726476	1.529320e-04	38
3726478	4.681115e-04	37
3726479	1.301086e-03	36
3726481	1.000000e+00	5
3726480	8.881784e-16	50
3726483	4.529710e-14	49
3726482	1.000000e+00	1
3726485	4.529710e-14	49
3726484	8.881784e-16	50
3726487	9.998471e-01	13
3726486	9.999999e-01	8
3726489	8.881784e-16	50
3726488	9.999972e-01	10
3726491	1.611182e-01	29
3726490	8.881784e-16	50
3726493	1.000000e+00	5
3726495	9.999881e-01	11
3726494	1.193067e-05	40
3726498	8.881784e-16	50
3726499	9.675457e-01	19
3726496	1.000000e+00	2
3726502	1.621870e-08	44
3726500	3.245432e-02	32
3726501	9.835804e-01	18
3726506	1.854161e-11	47
3726507	1.000000e+00	6
3726504	1.611182e-01	29
3726505	8.881784e-16	50
3726510	7.600562e-01	23
3726511	1.301086e-03	36
3726508	2.230891e-10	46
3726509	4.529710e-14	49
3726514	6.640945e-01	24
3726513	1.000000e+00	6
3726512	1.000000e+00	2
3726519	1.000000e+00	4
3726518	9.999999e-01	8
3726517	9.999994e-01	9
3726523	1.013194e-01	30
3726522	9.998471e-01	13
3726521	8.986806e-01	21
3726520	1.133316e-12	48
3726527	8.881784e-16	50
3726526	9.999994e-01	9
3726524	1.133316e-12	48
3726413	4.529710e-14	49
3726412	8.881784e-16	50
3726415	1.000000e+00	2
3726414	1.621870e-08	44
3726409	9.999999e-01	8
3726408	4.681115e-04	37
3726411	1.621870e-08	44
3726410	8.881784e-16	50
3726405	8.986806e-01	21
3726404	9.966998e-01	16
3726407	1.611182e-01	29
3726406	2.399438e-01	28
3726401	1.000000e+00	6
3726400	1.000000e+00	3
3726402	5.817779e-07	42
3726428	9.999999e-01	8
3726429	4.510745e-05	39
3726430	1.000000e+00	0
3726431	2.807050e-06	41
3726424	1.000000e+00	4
3726425	8.881784e-16	50
3726426	9.986989e-01	15
3726427	9.998471e-01	13
3726420	4.529710e-14	49
3726421	1.000000e+00	5
3726422	3.245432e-02	32
3726416	9.999999e-01	8
3726417	1.529320e-04	38
3726418	1.000000e+00	0
3726419	7.600562e-01	23
3726445	1.000000e+00	4
3726444	1.000000e+00	3
3726443	1.013194e-01	30
3726442	1.000000e+00	7
3726441	2.104926e-09	45
3726440	8.881784e-16	50
3726439	9.675457e-01	19
3726438	9.675457e-01	19
3726437	1.000000e+00	5
3726436	1.000000e+00	0
3726435	2.230891e-10	46
3726434	1.133316e-12	48
3726433	1.301086e-03	36
3726432	8.881784e-16	50
3726462	8.881784e-16	50
3726463	9.999999e-01	8
3726460	1.000000e+00	2
3726461	1.854161e-11	47
3726458	1.000000e+00	4
3726459	2.399438e-01	28
3726456	1.000000e+00	2
3726457	5.561376e-01	25
3726454	8.881784e-16	50
3726455	8.986806e-01	21
3726453	1.193067e-05	40
3726450	5.817779e-07	42
3726451	2.399438e-01	28
3726448	9.835804e-01	18
3726449	9.835804e-01	18
3726345	1.000000e+00	1
3726344	5.946023e-02	31
3726347	1.000000e+00	3
3726349	9.998471e-01	13
3726348	1.000000e+00	4
3726350	1.000000e+00	7
3726337	8.881784e-16	50
3726336	8.881784e-16	50
3726339	4.529710e-14	49
3726338	1.049339e-07	43
3726341	9.966998e-01	16
3726340	1.529320e-04	38
3726343	1.000000e+00	0
3726342	9.966998e-01	16
3726360	9.405398e-01	20
3726361	5.817779e-07	42
3726362	1.000000e+00	3
3726363	1.000000e+00	7
3726364	3.359055e-01	27
3726366	1.611182e-01	29
3726367	8.881784e-16	50
3726352	1.000000e+00	1
3726353	4.438624e-01	26
3726354	8.881784e-16	50
3726355	1.000000e+00	1
3726357	9.999999e-01	8
3726359	1.854161e-11	47
3726378	9.675457e-01	19
3726377	9.999994e-01	9
3726383	1.049339e-07	43
3726382	4.510745e-05	39
3726381	9.986989e-01	15
3726380	4.529710e-14	49
3726371	4.529710e-14	49
3726370	8.986806e-01	21
3726369	4.529710e-14	49
3726368	8.881784e-16	50
3726375	8.881784e-16	50
3726374	1.133316e-12	48
3726373	1.301086e-03	36
3726372	8.881784e-16	50
3726394	1.000000e+00	6
3726392	1.049339e-07	43
3726393	1.854161e-11	47
3726398	5.561376e-01	25
3726399	8.881784e-16	50
3726396	1.133316e-12	48
3726384	9.966998e-01	16
3726385	8.881784e-16	50
3726390	9.999994e-01	9
3726391	9.999994e-01	9
3726388	8.881784e-16	50
3726389	4.529710e-14	49
3726269	9.999999e-01	8
3726268	8.388818e-01	22
3726271	9.999972e-01	10
3726270	1.000000e+00	4
3726265	7.673339e-03	34
3726264	8.881784e-16	50
3726267	4.529710e-14	49
3726260	1.621870e-08	44
3726263	1.000000e+00	2
3726262	8.881784e-16	50
3726257	1.193067e-05	40
3726256	9.999549e-01	12
3726259	1.000000e+00	1
3726252	7.600562e-01	23
3726253	8.881784e-16	50
3726254	9.966998e-01	16
3726255	8.881784e-16	50
3726249	8.986806e-01	21
3726250	4.681115e-04	37
3726244	1.000000e+00	2
3726247	9.999972e-01	10
3726240	1.000000e+00	0
3726241	4.681115e-04	37
3726242	1.000000e+00	1
3726243	1.000000e+00	4
3726239	8.881784e-16	50
3726238	1.529320e-04	38
3726237	1.000000e+00	2
3726236	2.104926e-09	45
3726235	8.881784e-16	50
3726234	1.000000e+00	4
3726233	1.133316e-12	48
3726231	8.881784e-16	50
3726230	3.300224e-03	35
3726229	1.301086e-03	36
3726228	8.881784e-16	50
3726226	8.881784e-16	50
3726224	9.405398e-01	20
3726222	7.600562e-01	23
3726223	4.681115e-04	37
3726220	7.673339e-03	34
3726221	1.611182e-01	29
3726218	1.000000e+00	0
3726219	4.529710e-14	49
3726216	8.881784e-16	50
3726217	8.881784e-16	50
3726214	4.529710e-14	49
3726215	1.000000e+00	5
3726212	6.640945e-01	24
3726213	3.359055e-01	27
3726210	4.438624e-01	26
3726211	1.000000e+00	0
3726208	1.621870e-08	44
3726209	5.817779e-07	42
3726329	2.807050e-06	41
3726328	8.881784e-16	50
3726331	1.000000e+00	1
3726330	1.000000e+00	6
3726333	1.000000e+00	6
3726332	1.301086e-03	36
3726335	4.529710e-14	49
3726334	1.000000e+00	3
3726321	9.999972e-01	10
3726320	9.995319e-01	14
3726323	9.999972e-01	10
3726322	1.133316e-12	48
3726325	1.000000e+00	4
3726324	1.641957e-02	33
3726327	1.301086e-03	36
3726326	8.986806e-01	21
3726312	1.133316e-12	48
3726313	8.881784e-16	50
3726315	9.999972e-01	10
3726316	1.621870e-08	44
3726317	1.000000e+00	2
3726318	1.000000e+00	3
3726319	4.438624e-01	26
3726304	1.529320e-04	38
3726305	2.230891e-10	46
3726306	9.999972e-01	10
3726307	1.621870e-08	44
3726308	8.881784e-16	50
3726309	5.561376e-01	25
3726310	1.000000e+00	2
3726298	1.049339e-07	43
3726297	1.000000e+00	5
3726303	9.999972e-01	10
3726301	4.529710e-14	49
3726300	1.000000e+00	1
3726291	9.999999e-01	8
3726290	1.301086e-03	36
3726289	9.999994e-01	9
3726288	1.133316e-12	48
3726295	4.529710e-14	49
3726294	8.881784e-16	50
3726293	1.000000e+00	5
3726292	8.881784e-16	50
3726282	2.104926e-09	45
3726283	8.881784e-16	50
3726280	3.359055e-01	27
3726281	3.300224e-03	35
3726286	1.000000e+00	4
3726287	1.000000e+00	6
3726284	4.529710e-14	49
3726274	9.835804e-01	18
3726275	4.510745e-05	39
3726272	4.529710e-14	49
3726273	1.193067e-05	40
3726276	8.388818e-01	22
3726277	1.000000e+00	3
3726207	9.923267e-01	17
3728441	1.133316e-12	48
3728440	2.807050e-06	41
3728443	7.600562e-01	23
3728442	1.000000e+00	6
3728444	8.881784e-16	50
3728447	1.000000e+00	2
3728446	1.000000e+00	6
3728433	8.388818e-01	22
3728432	1.000000e+00	0
3728435	8.388818e-01	22
3728434	1.000000e+00	6
3728437	8.881784e-16	50
3728439	8.388818e-01	22
3728438	1.000000e+00	6
3728426	3.359055e-01	27
3728427	8.881784e-16	50
3728428	1.193067e-05	40
3728429	1.000000e+00	3
3728430	8.986806e-01	21
3728431	1.000000e+00	1
3728509	9.999549e-01	12
3728510	1.529320e-04	38
3728505	1.000000e+00	2
3728504	1.000000e+00	6
3728507	1.000000e+00	1
3728506	4.510745e-05	39
3728501	1.621870e-08	44
3728503	1.000000e+00	3
3728502	9.405398e-01	20
3728497	1.133316e-12	48
3728496	1.529320e-04	38
3728499	2.230891e-10	46
3728498	6.640945e-01	24
3728492	8.881784e-16	50
3728494	1.529320e-04	38
3728495	1.133316e-12	48
3728488	9.675457e-01	19
3728489	1.000000e+00	6
3728490	9.835804e-01	18
3728484	4.529710e-14	49
3728485	9.405398e-01	20
3728486	9.999994e-01	9
3728487	1.000000e+00	6
3728481	1.000000e+00	1
3728482	2.104926e-09	45
3728483	9.999549e-01	12
3728479	1.000000e+00	6
3728478	4.510745e-05	39
3728477	8.881784e-16	50
3728475	8.881784e-16	50
3728474	8.881784e-16	50
3728473	1.611182e-01	29
3728472	1.000000e+00	2
3728471	8.881784e-16	50
3728470	9.999994e-01	9
3728468	4.529710e-14	49
3728467	1.000000e+00	1
3728466	7.600562e-01	23
3728465	8.881784e-16	50
3728464	5.817779e-07	42
3728462	5.561376e-01	25
3728463	1.000000e+00	4
3728460	8.986806e-01	21
3728461	4.510745e-05	39
3728459	1.000000e+00	0
3728456	9.999994e-01	9
3728457	8.881784e-16	50
3728454	1.000000e+00	0
3728455	9.405398e-01	20
3728453	1.301086e-03	36
3728450	9.999881e-01	11
3728451	8.881784e-16	50
3728448	8.388818e-01	22
3728560	9.966998e-01	16
3728561	1.133316e-12	48
3728562	8.881784e-16	50
3728564	1.000000e+00	1
3728565	1.049339e-07	43
3728566	1.000000e+00	7
3728567	1.193067e-05	40
3728569	7.600562e-01	23
3728570	1.000000e+00	2
3728571	8.986806e-01	21
3728572	3.300224e-03	35
3728573	1.641957e-02	33
3728574	7.600562e-01	23
3728575	8.881784e-16	50
3728544	1.000000e+00	1
3728547	1.000000e+00	4
3728546	9.999549e-01	12
3728549	1.854161e-11	47
3728548	5.561376e-01	25
3728551	4.529710e-14	49
3728550	1.133316e-12	48
3728553	1.641957e-02	33
3728552	4.529710e-14	49
3728555	1.000000e+00	6
3728554	9.405398e-01	20
3728557	7.600562e-01	23
3728559	1.000000e+00	4
3728558	8.881784e-16	50
3728530	7.600562e-01	23
3728531	1.133316e-12	48
3728528	1.000000e+00	6
3728529	1.000000e+00	1
3728534	9.835804e-01	18
3728535	3.245432e-02	32
3728532	9.675457e-01	19
3728533	1.000000e+00	6
3728538	1.133316e-12	48
3728536	1.133316e-12	48
3728537	1.133316e-12	48
3728542	3.300224e-03	35
3728543	8.881784e-16	50
3728540	1.000000e+00	3
3728541	1.000000e+00	5
3728515	5.817779e-07	42
3728514	1.000000e+00	0
3728513	9.999999e-01	8
3728519	6.640945e-01	24
3728518	4.529710e-14	49
3728516	1.000000e+00	3
3728523	1.000000e+00	1
3728521	2.807050e-06	41
3728520	9.405398e-01	20
3728527	1.854161e-11	47
3728526	8.881784e-16	50
3728525	8.881784e-16	50
3728524	9.999972e-01	10
3728628	1.621870e-08	44
3728629	9.835804e-01	18
3728630	1.000000e+00	2
3728631	4.529710e-14	49
3728624	1.000000e+00	0
3728625	8.881784e-16	50
3728626	9.675457e-01	19
3728627	9.998471e-01	13
3728636	5.817779e-07	42
3728637	2.104926e-09	45
3728638	8.881784e-16	50
3728633	8.881784e-16	50
3728634	8.881784e-16	50
3728635	1.000000e+00	4
3728613	1.000000e+00	3
3728612	1.000000e+00	0
3728615	5.817779e-07	42
3728614	1.611182e-01	29
3728609	4.529710e-14	49
3728608	1.049339e-07	43
3728611	3.245432e-02	32
3728610	9.923267e-01	17
3728621	1.000000e+00	2
3728623	8.881784e-16	50
3728622	1.000000e+00	6
3728617	2.807050e-06	41
3728616	9.923267e-01	17
3728619	1.000000e+00	6
3728618	6.640945e-01	24
3728598	1.000000e+00	1
3728599	1.133316e-12	48
3728596	9.999994e-01	9
3728597	1.000000e+00	0
3728594	1.641957e-02	33
3728595	9.999999e-01	8
3728593	1.000000e+00	1
3728606	8.881784e-16	50
3728607	1.641957e-02	33
3728604	1.133316e-12	48
3728605	1.000000e+00	4
3728602	9.835804e-01	18
3728603	1.000000e+00	3
3728600	8.881784e-16	50
3728601	1.013194e-01	30
3728583	4.529710e-14	49
3728582	9.999999e-01	8
3728580	1.000000e+00	1
3728578	1.854161e-11	47
3728577	2.399438e-01	28
3728576	9.986989e-01	15
3728590	4.529710e-14	49
3728589	1.000000e+00	6
3728588	1.000000e+00	6
3728586	4.681115e-04	37
3728585	1.000000e+00	4
3728584	8.881784e-16	50
3728682	9.998471e-01	13
3728683	1.000000e+00	0
3728680	1.000000e+00	1
3728686	9.986989e-01	15
3728687	8.881784e-16	50
3728684	1.000000e+00	2
3728685	1.000000e+00	7
3728674	2.230891e-10	46
3728675	8.881784e-16	50
3728672	9.999972e-01	10
3728673	9.966998e-01	16
3728679	9.923267e-01	17
3728676	2.807050e-06	41
3728677	1.049339e-07	43
3728699	9.835804e-01	18
3728698	9.995319e-01	14
3728697	1.854161e-11	47
3728696	6.640945e-01	24
3728703	8.986806e-01	21
3728702	4.529710e-14	49
3728700	8.881784e-16	50
3728691	1.000000e+00	6
3728690	1.000000e+00	3
3728689	1.529320e-04	38
3728688	1.000000e+00	0
3728695	1.000000e+00	0
3728694	8.881784e-16	50
3728693	9.998471e-01	13
3728648	1.133316e-12	48
3728650	4.529710e-14	49
3728651	8.881784e-16	50
3728652	5.946023e-02	31
3728653	1.000000e+00	0
3728654	8.881784e-16	50
3728655	9.966998e-01	16
3728640	8.881784e-16	50
PID_161594524	8.881784e-16	50
3728641	1.000000e+00	2
PID_161594523	9.999881e-01	11
3728642	8.881784e-16	50
3728643	1.611182e-01	29
3728644	4.529710e-14	49
3728645	9.999972e-01	10
3728646	1.000000e+00	7
3728647	1.000000e+00	2
PID_161594525	1.000000e+00	2
3728665	1.000000e+00	3
3728664	1.000000e+00	2
3728667	2.230891e-10	46
3728669	1.000000e+00	2
3728668	1.000000e+00	1
3728671	3.245432e-02	32
3728670	1.854161e-11	47
3728657	1.000000e+00	2
3728659	1.000000e+00	0
3728658	1.133316e-12	48
3728661	8.388818e-01	22
3728660	9.986989e-01	15
3728663	8.881784e-16	50
3728662	3.359055e-01	27
3728751	4.529710e-14	49
3728749	8.881784e-16	50
3728746	6.640945e-01	24
3728747	4.681115e-04	37
3728744	1.000000e+00	0
3728742	1.000000e+00	6
3728743	7.673339e-03	34
3728740	4.529710e-14	49
3728741	1.000000e+00	7
3728738	1.013194e-01	30
3728739	1.000000e+00	2
3728737	2.807050e-06	41
3728767	1.000000e+00	0
3728766	1.000000e+00	5
3728765	1.000000e+00	2
3728764	8.881784e-16	50
3728763	9.923267e-01	17
3728762	5.946023e-02	31
3728761	8.881784e-16	50
3728760	8.881784e-16	50
3728759	8.881784e-16	50
3728758	9.999994e-01	9
3728756	8.881784e-16	50
3728755	6.640945e-01	24
3728754	9.999999e-01	8
3728753	8.881784e-16	50
3728752	1.000000e+00	5
3728716	1.611182e-01	29
3728718	8.881784e-16	50
3728719	9.966998e-01	16
3728712	1.000000e+00	3
3728714	8.881784e-16	50
3728715	9.998471e-01	13
3728709	3.300224e-03	35
3728711	1.000000e+00	3
3728704	8.881784e-16	50
3728706	1.000000e+00	7
3728707	8.881784e-16	50
3728733	1.000000e+00	5
3728732	9.675457e-01	19
3728734	1.621870e-08	44
3728729	9.999972e-01	10
3728728	1.000000e+00	5
3728730	9.998471e-01	13
3728724	8.986806e-01	21
3728727	5.817779e-07	42
3728726	9.998471e-01	13
3728721	3.245432e-02	32
3728720	1.000000e+00	5
3728723	9.999972e-01	10
3728722	1.000000e+00	7
3728803	1.000000e+00	5
3728802	8.881784e-16	50
3728801	8.881784e-16	50
3728800	8.881784e-16	50
3728807	9.999549e-01	12
3728806	9.923267e-01	17
3728805	7.600562e-01	23
3728804	8.881784e-16	50
3728811	1.000000e+00	1
3728810	7.600562e-01	23
3728809	2.104926e-09	45
3728815	9.999999e-01	8
3728813	1.000000e+00	0
3728812	2.399438e-01	28
3728817	1.000000e+00	0
3728822	8.881784e-16	50
3728823	4.510745e-05	39
3728820	5.817779e-07	42
3728821	1.000000e+00	7
3728826	1.621870e-08	44
3728827	9.923267e-01	17
3728825	1.193067e-05	40
3728830	1.000000e+00	2
3728831	8.881784e-16	50
3728828	4.681115e-04	37
3728829	2.807050e-06	41
3728769	9.998471e-01	13
3728768	3.359055e-01	27
3728773	7.600562e-01	23
3728772	7.600562e-01	23
3728775	1.000000e+00	0
3728774	2.104926e-09	45
3728777	1.000000e+00	1
3728779	9.999994e-01	9
3728778	1.013194e-01	30
3728781	4.681115e-04	37
3728783	1.000000e+00	3
3728782	1.133316e-12	48
3728784	4.529710e-14	49
3728785	8.881784e-16	50
3728788	9.835804e-01	18
3728789	1.193067e-05	40
3728792	1.000000e+00	5
3728793	1.049339e-07	43
3728794	2.807050e-06	41
3728795	9.923267e-01	17
3728799	1.000000e+00	4
3728871	1.000000e+00	0
3728870	1.641957e-02	33
3728869	4.438624e-01	26
3728868	2.807050e-06	41
3728867	8.881784e-16	50
3728866	4.529710e-14	49
3728865	9.405398e-01	20
3728864	1.133316e-12	48
3728879	8.986806e-01	21
3728877	1.000000e+00	4
3728876	2.807050e-06	41
3728875	1.000000e+00	6
3728874	8.986806e-01	21
3728873	1.049339e-07	43
3728886	9.995319e-01	14
3728887	9.995319e-01	14
3728884	2.230891e-10	46
3728885	1.000000e+00	6
3728882	5.946023e-02	31
3728881	9.995319e-01	14
3728894	8.986806e-01	21
3728893	9.986989e-01	15
3728891	3.300224e-03	35
3728888	8.881784e-16	50
3728889	9.999999e-01	8
3728837	1.854161e-11	47
3728836	4.529710e-14	49
3728839	5.817779e-07	42
3728838	4.438624e-01	26
3728833	1.133316e-12	48
3728832	8.881784e-16	50
3728835	8.881784e-16	50
3728834	1.000000e+00	2
3728844	1.000000e+00	3
3728841	4.438624e-01	26
3728840	1.529320e-04	38
3728852	5.561376e-01	25
3728853	9.835804e-01	18
3728854	6.640945e-01	24
3728855	4.529710e-14	49
3728848	1.000000e+00	1
3728849	8.881784e-16	50
3728850	4.510745e-05	39
3728851	1.133316e-12	48
3728860	9.986989e-01	15
3728861	1.621870e-08	44
3728862	9.675457e-01	19
3728863	1.000000e+00	6
3728856	9.999549e-01	12
3728858	8.881784e-16	50
3728859	9.966998e-01	16
3728913	2.104926e-09	45
3728912	7.673339e-03	34
3728910	9.966998e-01	16
3728911	7.600562e-01	23
3728908	1.000000e+00	4
3728909	1.000000e+00	1
3728906	1.000000e+00	3
3728907	1.000000e+00	2
3728905	9.405398e-01	20
3728902	1.133316e-12	48
3728903	1.000000e+00	4
3728901	1.000000e+00	2
3728898	9.999549e-01	12
3728899	1.000000e+00	0
3728896	6.640945e-01	24
3727477	9.835804e-01	18
3727476	2.807050e-06	41
3727479	1.000000e+00	0
3727473	9.999881e-01	11
3727472	1.621870e-08	44
3727475	1.000000e+00	0
3727474	8.881784e-16	50
3727485	1.000000e+00	0
3727484	9.923267e-01	17
3727487	4.438624e-01	26
3727486	1.000000e+00	6
3727481	2.807050e-06	41
3727480	1.529320e-04	38
3727483	9.999972e-01	10
3727482	1.000000e+00	2
3727462	8.881784e-16	50
3727463	1.000000e+00	3
3727456	8.881784e-16	50
3727457	4.529710e-14	49
3727458	9.923267e-01	17
3727468	9.923267e-01	17
3727469	1.000000e+00	3
3727471	1.000000e+00	7
3727464	1.000000e+00	4
3727465	1.000000e+00	2
3727467	2.399438e-01	28
3727447	8.881784e-16	50
3727446	1.133316e-12	48
3727445	8.881784e-16	50
3727444	5.561376e-01	25
3727443	2.807050e-06	41
3727442	5.817779e-07	42
3727441	9.675457e-01	19
3727440	2.104926e-09	45
3727455	4.529710e-14	49
3727454	8.881784e-16	50
3727452	1.000000e+00	4
3727451	1.301086e-03	36
3727450	8.881784e-16	50
3727449	1.049339e-07	43
3727448	8.881784e-16	50
3727430	1.000000e+00	1
3727431	1.000000e+00	0
3727428	1.193067e-05	40
3727429	1.000000e+00	0
3727426	9.999549e-01	12
3727427	2.104926e-09	45
3727424	1.301086e-03	36
3727425	1.000000e+00	0
3727438	9.999549e-01	12
3727439	1.000000e+00	4
3727436	4.510745e-05	39
3727437	1.000000e+00	4
3727434	1.049339e-07	43
3727435	8.881784e-16	50
3727432	8.881784e-16	50
3727409	8.881784e-16	50
3727408	1.000000e+00	0
3727411	4.681115e-04	37
3727410	1.000000e+00	0
3727413	1.000000e+00	5
3727412	8.881784e-16	50
3727415	8.881784e-16	50
3727417	1.000000e+00	2
3727416	5.561376e-01	25
3727419	1.000000e+00	4
3727418	9.986989e-01	15
3727421	1.611182e-01	29
3727420	4.438624e-01	26
3727423	8.986806e-01	21
3727422	1.000000e+00	5
3727392	1.049339e-07	43
3727393	3.359055e-01	27
3727394	9.966998e-01	16
3727395	1.000000e+00	2
3727396	9.923267e-01	17
3727397	5.561376e-01	25
3727399	4.438624e-01	26
3727400	9.835804e-01	18
3727402	9.675457e-01	19
3727403	8.986806e-01	21
3727404	1.000000e+00	5
3727405	1.133316e-12	48
3727406	1.000000e+00	0
3727407	8.881784e-16	50
3727378	9.675457e-01	19
3727377	1.000000e+00	6
3727376	1.013194e-01	30
3727383	1.000000e+00	3
3727381	4.529710e-14	49
3727380	5.946023e-02	31
3727387	4.529710e-14	49
3727386	1.000000e+00	4
3727385	9.675457e-01	19
3727384	8.881784e-16	50
3727391	8.881784e-16	50
3727390	8.388818e-01	22
3727389	7.673339e-03	34
3727388	5.946023e-02	31
3727362	9.999881e-01	11
3727363	1.000000e+00	1
3727360	9.966998e-01	16
3727361	1.000000e+00	5
3727366	1.000000e+00	3
3727367	9.999994e-01	9
3727364	9.405398e-01	20
3727365	1.641957e-02	33
3727371	1.000000e+00	5
3727368	1.000000e+00	1
3727369	1.301086e-03	36
3727374	5.817779e-07	42
3727375	1.301086e-03	36
3727372	8.881784e-16	50
3727373	2.230891e-10	46
3727612	8.881784e-16	50
3727613	1.000000e+00	0
3727614	2.104926e-09	45
3727615	1.000000e+00	3
3727608	8.881784e-16	50
3727609	1.854161e-11	47
3727610	9.986989e-01	15
3727611	8.881784e-16	50
3727604	1.000000e+00	1
3727605	2.230891e-10	46
3727600	1.000000e+00	5
3727602	9.999994e-01	9
3727603	1.133316e-12	48
3727596	4.681115e-04	37
3727599	8.881784e-16	50
3727598	9.999999e-01	8
3727593	8.881784e-16	50
3727595	1.854161e-11	47
3727594	9.966998e-01	16
3727589	9.986989e-01	15
3727588	5.946023e-02	31
3727591	1.301086e-03	36
3727590	1.193067e-05	40
3727585	8.986806e-01	21
3727584	1.000000e+00	7
3727587	4.510745e-05	39
3727586	1.000000e+00	1
3727582	8.881784e-16	50
3727583	9.999881e-01	11
3727580	5.946023e-02	31
3727578	8.388818e-01	22
3727579	1.621870e-08	44
3727576	1.000000e+00	4
3727577	8.881784e-16	50
3727574	1.000000e+00	0
3727575	6.640945e-01	24
3727572	5.561376e-01	25
3727573	9.986989e-01	15
3727571	2.807050e-06	41
3727568	5.817779e-07	42
3727569	8.881784e-16	50
3727567	1.000000e+00	4
3727565	1.529320e-04	38
3727563	8.388818e-01	22
3727562	5.817779e-07	42
3727561	8.881784e-16	50
3727560	1.000000e+00	0
3727559	1.301086e-03	36
3727557	2.399438e-01	28
3727556	9.923267e-01	17
3727555	9.999881e-01	11
3727554	9.995319e-01	14
3727553	8.881784e-16	50
3727552	4.438624e-01	26
3727544	2.230891e-10	46
3727545	1.000000e+00	3
3727546	8.881784e-16	50
3727547	9.999549e-01	12
3727548	1.641957e-02	33
3727549	1.000000e+00	1
3727550	8.881784e-16	50
3727551	1.000000e+00	7
3727536	9.999972e-01	10
3727538	8.986806e-01	21
3727540	1.000000e+00	5
3727542	1.049339e-07	43
3727543	3.245432e-02	32
3727529	9.999881e-01	11
3727528	1.000000e+00	1
3727531	8.881784e-16	50
3727530	9.999881e-01	11
3727533	8.986806e-01	21
3727535	9.986989e-01	15
3727534	8.881784e-16	50
3727521	1.049339e-07	43
3727523	1.000000e+00	1
3727522	5.946023e-02	31
3727525	8.881784e-16	50
3727524	8.388818e-01	22
3727527	1.000000e+00	6
3727526	4.438624e-01	26
3727514	7.673339e-03	34
3727513	3.245432e-02	32
3727518	9.405398e-01	20
3727516	1.301086e-03	36
3727507	1.000000e+00	4
3727504	4.438624e-01	26
3727505	9.995319e-01	14
3727510	8.881784e-16	50
3727511	9.835804e-01	18
3727509	1.000000e+00	4
3727499	1.000000e+00	0
3727497	1.000000e+00	4
3727496	1.133316e-12	48
3727503	1.000000e+00	2
3727502	9.405398e-01	20
3727501	1.000000e+00	0
3727500	9.675457e-01	19
3727491	1.000000e+00	2
3727490	4.529710e-14	49
3727489	1.000000e+00	7
3727495	1.133316e-12	48
3727494	8.388818e-01	22
3727493	1.000000e+00	2
3727492	3.245432e-02	32
3727719	1.000000e+00	7
3727716	9.966998e-01	16
3727717	9.405398e-01	20
3727714	1.000000e+00	2
3727712	9.999972e-01	10
3727713	4.529710e-14	49
3727726	1.000000e+00	3
3727727	1.611182e-01	29
3727724	1.000000e+00	5
3727725	2.807050e-06	41
3727722	9.675457e-01	19
3727723	1.000000e+00	6
3727720	1.854161e-11	47
3727735	9.999999e-01	8
3727734	9.405398e-01	20
3727733	8.388818e-01	22
3727732	4.681115e-04	37
3727731	4.681115e-04	37
3727730	9.986989e-01	15
3727729	1.000000e+00	1
3727728	1.000000e+00	5
3727743	1.000000e+00	7
3727742	5.817779e-07	42
3727741	2.399438e-01	28
3727740	9.999994e-01	9
3727739	9.405398e-01	20
3727738	9.999549e-01	12
3727737	6.640945e-01	24
3727736	4.438624e-01	26
3727684	8.881784e-16	50
3727685	9.995319e-01	14
3727687	9.835804e-01	18
3727680	1.000000e+00	2
3727681	9.999994e-01	9
3727682	1.000000e+00	2
3727692	8.881784e-16	50
3727693	9.675457e-01	19
3727694	9.835804e-01	18
3727689	4.681115e-04	37
3727690	1.000000e+00	7
3727691	3.359055e-01	27
3727700	9.999999e-01	8
3727703	5.946023e-02	31
3727702	1.133316e-12	48
3727697	9.999999e-01	8
3727699	8.388818e-01	22
3727698	9.999999e-01	8
3727709	4.529710e-14	49
3727711	1.000000e+00	0
3727710	7.673339e-03	34
3727707	1.000000e+00	3
3727706	1.854161e-11	47
3727650	5.946023e-02	31
3727651	8.881784e-16	50
3727648	8.881784e-16	50
3727649	9.923267e-01	17
3727654	8.881784e-16	50
3727655	1.000000e+00	5
3727652	9.923267e-01	17
3727653	5.561376e-01	25
3727658	1.000000e+00	6
3727659	2.399438e-01	28
3727656	1.641957e-02	33
3727657	8.881784e-16	50
3727662	9.675457e-01	19
3727663	1.611182e-01	29
3727660	1.000000e+00	0
3727661	9.999881e-01	11
3727667	1.000000e+00	0
3727666	1.049339e-07	43
3727665	1.000000e+00	2
3727664	1.000000e+00	3
3727671	1.301086e-03	36
3727669	1.301086e-03	36
3727668	6.640945e-01	24
3727675	2.230891e-10	46
3727674	1.000000e+00	0
3727673	9.999881e-01	11
3727672	2.104926e-09	45
3727679	1.000000e+00	3
3727678	1.000000e+00	3
3727677	8.881784e-16	50
3727676	4.529710e-14	49
3727616	9.835804e-01	18
3727617	8.881784e-16	50
3727618	1.000000e+00	3
3727619	9.999994e-01	9
3727620	1.000000e+00	3
3727621	1.193067e-05	40
3727622	1.000000e+00	0
3727623	1.000000e+00	3
3727624	2.399438e-01	28
3727625	4.529710e-14	49
3727626	1.301086e-03	36
3727627	1.000000e+00	5
3727628	1.641957e-02	33
3727629	8.881784e-16	50
3727630	1.000000e+00	7
3727631	8.388818e-01	22
3727633	2.104926e-09	45
3727632	9.835804e-01	18
3727635	1.000000e+00	5
3727634	3.300224e-03	35
3727637	1.641957e-02	33
3727636	1.000000e+00	5
3727639	9.923267e-01	17
3727638	2.104926e-09	45
3727641	4.510745e-05	39
3727640	8.881784e-16	50
3727643	8.388818e-01	22
3727642	5.561376e-01	25
3727645	8.881784e-16	50
3727644	1.000000e+00	5
3727647	9.999549e-01	12
3727646	8.881784e-16	50
3727855	1.000000e+00	0
3727854	1.000000e+00	2
3727853	1.000000e+00	2
3727852	9.405398e-01	20
3727851	3.300224e-03	35
3727850	1.133316e-12	48
3727849	1.301086e-03	36
3727848	4.529710e-14	49
3727847	8.881784e-16	50
3727845	1.000000e+00	4
3727844	1.133316e-12	48
3727843	1.000000e+00	3
3727842	8.881784e-16	50
3727841	1.854161e-11	47
3727840	9.999994e-01	9
3727870	1.000000e+00	2
3727871	1.000000e+00	1
3727868	9.835804e-01	18
3727866	1.193067e-05	40
3727867	8.881784e-16	50
3727864	1.000000e+00	5
3727865	1.301086e-03	36
3727862	8.986806e-01	21
3727863	9.675457e-01	19
3727860	8.881784e-16	50
3727861	4.438624e-01	26
3727859	8.881784e-16	50
3727856	1.000000e+00	0
3727857	9.998471e-01	13
3727821	1.000000e+00	1
3727820	9.998471e-01	13
3727823	9.999881e-01	11
3727822	8.388818e-01	22
3727817	4.681115e-04	37
3727816	8.881784e-16	50
3727819	9.999549e-01	12
3727818	8.881784e-16	50
3727813	7.600562e-01	23
3727815	9.999881e-01	11
3727809	8.881784e-16	50
3727811	1.000000e+00	3
3727836	8.881784e-16	50
3727837	1.000000e+00	2
3727839	4.681115e-04	37
3727833	9.999994e-01	9
3727834	9.675457e-01	19
3727835	7.673339e-03	34
3727829	2.807050e-06	41
3727831	8.388818e-01	22
3727824	1.000000e+00	2
3727825	8.881784e-16	50
3727826	3.359055e-01	27
3727827	8.881784e-16	50
3727787	9.999881e-01	11
3727785	1.000000e+00	4
3727784	8.986806e-01	21
3727791	8.881784e-16	50
3727788	2.104926e-09	45
3727779	2.230891e-10	46
3727778	9.923267e-01	17
3727777	1.000000e+00	2
3727776	9.998471e-01	13
3727783	9.995319e-01	14
3727782	1.000000e+00	4
3727781	4.681115e-04	37
3727780	1.854161e-11	47
3727802	9.986989e-01	15
3727803	1.000000e+00	2
3727801	2.399438e-01	28
3727806	9.675457e-01	19
3727807	2.807050e-06	41
3727804	1.000000e+00	6
3727805	1.529320e-04	38
3727794	9.986989e-01	15
3727795	9.405398e-01	20
3727793	2.399438e-01	28
3727798	9.998471e-01	13
3727799	4.681115e-04	37
3727796	9.999972e-01	10
3727797	1.049339e-07	43
3727753	1.000000e+00	0
3727752	3.300224e-03	35
3727755	8.881784e-16	50
3727754	5.561376e-01	25
3727757	2.230891e-10	46
3727756	2.807050e-06	41
3727758	8.881784e-16	50
3727744	1.000000e+00	0
3727747	1.854161e-11	47
3727746	1.621870e-08	44
3727749	4.681115e-04	37
3727748	8.881784e-16	50
3727751	4.529710e-14	49
3727750	1.000000e+00	4
3727768	8.881784e-16	50
3727769	1.000000e+00	2
3727770	8.881784e-16	50
3727771	7.600562e-01	23
3727772	8.881784e-16	50
3727773	2.104926e-09	45
3727774	1.000000e+00	6
3727775	8.881784e-16	50
3727760	1.000000e+00	7
3727762	9.999994e-01	9
3727763	1.000000e+00	0
3727765	4.529710e-14	49
3727766	8.881784e-16	50
3727767	9.966998e-01	16
3727955	1.000000e+00	6
3727954	8.881784e-16	50
3727953	1.000000e+00	6
3727959	6.640945e-01	24
3727958	1.049339e-07	43
3727957	1.133316e-12	48
3727956	1.000000e+00	6
3727963	1.000000e+00	4
3727962	1.611182e-01	29
3727961	8.881784e-16	50
3727960	8.881784e-16	50
3727967	8.881784e-16	50
3727966	1.000000e+00	1
3727965	8.881784e-16	50
3727964	9.675457e-01	19
3727938	9.995319e-01	14
3727939	2.807050e-06	41
3727936	1.000000e+00	3
3727937	4.529710e-14	49
3727942	9.999972e-01	10
3727943	1.000000e+00	3
3727941	8.881784e-16	50
3727946	1.000000e+00	4
3727947	1.000000e+00	5
3727945	1.000000e+00	3
3727950	1.621870e-08	44
3727951	1.000000e+00	1
3727948	1.000000e+00	6
3727985	8.881784e-16	50
3727984	9.999994e-01	9
3727987	9.966998e-01	16
3727986	9.999881e-01	11
3727989	8.881784e-16	50
3727988	1.621870e-08	44
3727993	8.881784e-16	50
3727992	4.438624e-01	26
3727995	9.405398e-01	20
3727997	9.966998e-01	16
3727996	1.000000e+00	5
3727999	9.999994e-01	9
3727998	1.000000e+00	2
3727968	9.995319e-01	14
3727969	3.300224e-03	35
3727970	2.104926e-09	45
3727971	1.000000e+00	0
3727972	9.999881e-01	11
3727973	9.835804e-01	18
3727974	1.049339e-07	43
3727975	4.529710e-14	49
3727977	8.388818e-01	22
3727978	9.999972e-01	10
3727979	1.000000e+00	2
3727980	9.999994e-01	9
3727981	8.881784e-16	50
3727982	1.000000e+00	0
3727983	5.817779e-07	42
3727895	1.049339e-07	43
3727892	8.881784e-16	50
3727891	1.000000e+00	5
3727889	9.923267e-01	17
3727888	9.998471e-01	13
3727903	9.999994e-01	9
3727902	1.000000e+00	7
3727901	4.510745e-05	39
3727900	8.881784e-16	50
3727899	1.641957e-02	33
3727898	9.999999e-01	8
3727897	8.881784e-16	50
3727896	1.301086e-03	36
3727878	9.675457e-01	19
3727879	9.999999e-01	8
3727876	1.000000e+00	5
3727877	1.000000e+00	5
3727875	1.854161e-11	47
3727873	2.230891e-10	46
3727886	1.854161e-11	47
3727887	1.133316e-12	48
3727884	9.998471e-01	13
3727885	1.000000e+00	1
3727882	1.000000e+00	2
3727880	8.881784e-16	50
3727881	9.986989e-01	15
3727925	1.000000e+00	5
3727924	1.854161e-11	47
3727927	9.966998e-01	16
3727926	8.881784e-16	50
3727921	5.561376e-01	25
3727920	9.995319e-01	14
3727922	1.621870e-08	44
3727933	2.104926e-09	45
3727932	9.835804e-01	18
3727935	9.405398e-01	20
3727934	1.000000e+00	3
3727929	8.881784e-16	50
3727931	9.999972e-01	10
3727908	4.529710e-14	49
3727909	1.133316e-12	48
3727910	9.999999e-01	8
3727904	1.000000e+00	0
3727905	1.193067e-05	40
3727907	4.529710e-14	49
3727916	8.881784e-16	50
3727917	1.000000e+00	5
3727918	9.923267e-01	17
3727919	9.998471e-01	13
3727912	9.999994e-01	9
3727913	5.817779e-07	42
3727914	4.529710e-14	49
3728090	9.999881e-01	11
3728091	8.881784e-16	50
3728088	1.000000e+00	2
3728089	1.000000e+00	1
3728093	9.999994e-01	9
3728082	9.923267e-01	17
3728083	9.923267e-01	17
3728080	8.881784e-16	50
3728081	9.999549e-01	12
3728086	1.133316e-12	48
3728087	8.986806e-01	21
3728084	8.986806e-01	21
3728085	9.998471e-01	13
3728073	1.000000e+00	0
3728072	3.359055e-01	27
3728079	7.600562e-01	23
3728077	1.000000e+00	7
3728067	1.529320e-04	38
3728066	9.923267e-01	17
3728065	9.999994e-01	9
3728064	5.946023e-02	31
3728071	4.510745e-05	39
3728070	8.881784e-16	50
3728069	9.995319e-01	14
3728068	1.000000e+00	1
3728121	9.999994e-01	9
3728122	9.966998e-01	16
3728125	1.049339e-07	43
3728126	4.529710e-14	49
3728127	9.999972e-01	10
3728112	1.000000e+00	0
3728113	7.600562e-01	23
3728114	1.854161e-11	47
3728115	1.000000e+00	5
3728117	8.881784e-16	50
3728119	1.013194e-01	30
3728105	1.049339e-07	43
3728104	9.999994e-01	9
3728107	2.104926e-09	45
3728106	9.999994e-01	9
3728109	9.999999e-01	8
3728108	8.881784e-16	50
3728111	9.999972e-01	10
3728110	9.998471e-01	13
3728097	9.995319e-01	14
3728096	1.000000e+00	2
3728099	9.835804e-01	18
3728101	9.986989e-01	15
3728100	1.641957e-02	33
3728103	1.000000e+00	6
3728102	1.854161e-11	47
3728030	4.529710e-14	49
3728031	4.681115e-04	37
3728028	1.000000e+00	7
3728029	1.000000e+00	0
3728026	2.230891e-10	46
3728027	5.946023e-02	31
3728024	1.000000e+00	2
[truncated: 251 more rows]
