# Supplementary material for: Translational Selection Is Ubiquitous in Prokaryotes
Source: PLoS Genet. 2010 Jun 24;6(6):e1001004. doi: 10.1371/journal.pgen.1001004 (PMC2891978; doi:10.1371/journal.pgen.1001004)
Supplement: Dataset S1 — OCU/non-OCU gene calls in 461 Bacterial and Archaeal genomes, and summary tables of genome properties and OCU preferences for specific codons. (4.77 MB ZIP) [file pgen.1001004.s001.zip › Dataset_S1_Bacteria/Caulobacter_crescentus.arff.ocuGenes]

GeneID	signTest_p	ocuProbWinCnt
940487	8.881784e-16	50
940493	1.000000e+00	4
940492	1.000000e+00	0
940495	1.000000e+00	0
940494	1.013194e-01	30
940489	1.621870e-08	44
940488	1.000000e+00	1
940491	9.999549e-01	12
940490	1.000000e+00	7
940500	1.000000e+00	0
940501	9.999549e-01	12
940502	2.807050e-06	41
940503	9.999994e-01	9
940497	4.510745e-05	39
940498	1.049339e-07	43
940499	1.133316e-12	48
940508	1.000000e+00	0
940509	1.000000e+00	1
940510	1.000000e+00	4
940511	5.561376e-01	25
940504	1.000000e+00	6
940505	1.000000e+00	0
940506	9.999881e-01	11
940507	1.000000e+00	0
940519	2.399438e-01	28
940518	1.000000e+00	4
940517	1.000000e+00	2
940516	8.881784e-16	50
940515	1.000000e+00	1
940514	1.000000e+00	1
940513	1.000000e+00	4
940512	1.000000e+00	1
940527	1.000000e+00	2
940526	9.675457e-01	19
940525	1.000000e+00	0
940524	8.881784e-16	50
940522	1.000000e+00	4
940521	1.000000e+00	1
940520	1.000000e+00	0
940534	1.000000e+00	2
940535	4.529710e-14	49
940532	1.000000e+00	1
940533	1.000000e+00	5
940530	1.000000e+00	0
940531	1.000000e+00	3
940528	8.881784e-16	50
940542	4.510745e-05	39
940543	1.000000e+00	4
940540	1.000000e+00	1
940538	9.999999e-01	8
940539	1.000000e+00	1
940536	1.000000e+00	0
940537	9.966998e-01	16
941027	1.000000e+00	0
941026	7.600562e-01	23
941025	8.881784e-16	50
941024	1.000000e+00	0
941031	1.000000e+00	6
941030	9.405398e-01	20
941029	2.230891e-10	46
941028	1.000000e+00	0
941035	1.000000e+00	1
941034	1.000000e+00	4
941033	8.881784e-16	50
941032	1.013194e-01	30
941039	9.835804e-01	18
941038	1.641957e-02	33
941037	1.000000e+00	0
941036	1.000000e+00	7
941042	1.000000e+00	2
941043	8.881784e-16	50
941040	1.000000e+00	5
941041	9.986989e-01	15
941046	1.000000e+00	4
941047	1.000000e+00	4
941044	1.000000e+00	3
941045	4.510745e-05	39
941050	8.388818e-01	22
941051	1.000000e+00	3
941048	8.881784e-16	50
941049	9.999549e-01	12
941054	9.999994e-01	9
941055	1.611182e-01	29
941052	9.999999e-01	8
941053	1.621870e-08	44
940993	1.000000e+00	0
940992	1.000000e+00	6
940995	1.611182e-01	29
940994	1.000000e+00	1
940997	1.000000e+00	4
940996	8.881784e-16	50
940999	3.359055e-01	27
940998	9.999881e-01	11
941001	9.986989e-01	15
941000	4.438624e-01	26
941003	1.000000e+00	4
941002	8.881784e-16	50
941005	8.881784e-16	50
941004	8.986806e-01	21
941007	9.986989e-01	15
941006	1.000000e+00	1
941008	1.000000e+00	4
941009	1.000000e+00	1
941010	1.000000e+00	1
941011	3.359055e-01	27
941013	1.000000e+00	2
941014	1.000000e+00	2
941015	1.000000e+00	0
941016	1.000000e+00	4
941017	1.000000e+00	5
941018	4.529710e-14	49
941019	1.000000e+00	1
941020	1.000000e+00	0
941021	1.000000e+00	4
941022	1.000000e+00	0
941023	1.000000e+00	0
940967	1.000000e+00	1
940966	1.000000e+00	6
940965	1.000000e+00	1
940964	1.000000e+00	6
940963	1.000000e+00	0
940962	1.000000e+00	0
940961	1.000000e+00	3
940960	8.881784e-16	50
940975	8.881784e-16	50
940974	1.000000e+00	0
940973	1.000000e+00	0
940972	8.881784e-16	50
940971	8.881784e-16	50
940970	1.000000e+00	0
940969	1.000000e+00	1
940968	4.510745e-05	39
940982	7.600562e-01	23
940983	9.999994e-01	9
940980	9.999549e-01	12
940981	1.000000e+00	0
940979	1.000000e+00	1
940976	1.000000e+00	7
940977	1.000000e+00	0
940990	1.000000e+00	3
940991	9.986989e-01	15
940988	1.000000e+00	2
940989	1.000000e+00	6
940986	1.000000e+00	5
940984	4.529710e-14	49
940985	9.998471e-01	13
940933	8.881784e-16	50
940932	1.000000e+00	1
940935	1.000000e+00	3
940934	1.000000e+00	2
940929	1.000000e+00	1
940928	8.388818e-01	22
940931	1.000000e+00	1
940930	9.986989e-01	15
940941	1.000000e+00	0
940940	1.000000e+00	0
940943	8.881784e-16	50
940942	9.966998e-01	16
940937	1.000000e+00	5
940936	1.000000e+00	0
940939	9.999999e-01	8
940938	2.807050e-06	41
940948	1.000000e+00	2
940949	1.000000e+00	3
940950	1.000000e+00	6
940951	1.000000e+00	2
940944	9.986989e-01	15
940946	9.999999e-01	8
940947	1.000000e+00	5
940956	1.000000e+00	1
940957	6.640945e-01	24
940958	1.000000e+00	1
940959	3.359055e-01	27
940952	9.999999e-01	8
940953	1.000000e+00	0
940954	9.923267e-01	17
940955	1.049339e-07	43
940906	1.000000e+00	4
940907	1.000000e+00	0
940904	1.611182e-01	29
940905	8.881784e-16	50
940910	1.000000e+00	3
940911	9.999549e-01	12
940908	1.000000e+00	2
940909	9.835804e-01	18
940898	7.600562e-01	23
940899	1.000000e+00	6
940896	8.881784e-16	50
940897	8.881784e-16	50
940902	8.881784e-16	50
940903	3.245432e-02	32
940900	9.999549e-01	12
940901	8.881784e-16	50
940922	8.881784e-16	50
940920	9.995319e-01	14
940927	1.000000e+00	3
940926	9.999994e-01	9
940925	1.000000e+00	0
940924	1.000000e+00	1
940915	9.999549e-01	12
940914	8.881784e-16	50
940913	1.000000e+00	1
940912	1.000000e+00	7
940919	1.000000e+00	0
940918	9.999999e-01	8
940917	1.000000e+00	4
940916	4.529710e-14	49
940872	9.995319e-01	14
940873	1.000000e+00	4
940874	1.000000e+00	7
940877	9.999994e-01	9
940878	9.998471e-01	13
940879	1.000000e+00	0
940864	1.000000e+00	5
940865	8.881784e-16	50
940866	1.000000e+00	0
940867	9.999994e-01	9
940868	8.881784e-16	50
940869	9.835804e-01	18
940870	8.881784e-16	50
940871	9.405398e-01	20
940888	1.000000e+00	0
940891	1.000000e+00	7
940890	1.000000e+00	0
940893	9.998471e-01	13
940892	1.000000e+00	1
940895	1.529320e-04	38
940894	1.000000e+00	1
940881	2.399438e-01	28
940880	8.881784e-16	50
940883	1.000000e+00	0
940882	9.999549e-01	12
940885	1.000000e+00	1
940884	5.946023e-02	31
940887	1.000000e+00	0
940886	1.000000e+00	1
940846	8.881784e-16	50
940847	9.999549e-01	12
940844	1.000000e+00	4
940845	4.529710e-14	49
940842	1.000000e+00	2
940843	8.881784e-16	50
940840	8.986806e-01	21
940841	1.193067e-05	40
940838	9.986989e-01	15
940836	8.881784e-16	50
940837	1.000000e+00	3
940834	2.399438e-01	28
940835	1.000000e+00	0
940832	1.000000e+00	0
940833	1.000000e+00	0
940863	9.995319e-01	14
940862	1.000000e+00	0
940861	1.000000e+00	2
940860	1.000000e+00	0
940859	1.000000e+00	4
940858	2.230891e-10	46
940857	9.995319e-01	14
940856	1.193067e-05	40
940855	9.999549e-01	12
940853	1.529320e-04	38
940852	1.641957e-02	33
940851	5.946023e-02	31
940850	1.621870e-08	44
940849	1.000000e+00	5
940848	1.000000e+00	1
940812	8.881784e-16	50
940813	9.966998e-01	16
940814	1.000000e+00	0
940815	9.966998e-01	16
940808	4.529710e-14	49
940809	8.881784e-16	50
940804	9.999881e-01	11
940805	5.946023e-02	31
940806	1.000000e+00	1
940807	1.000000e+00	1
940800	1.000000e+00	1
940801	1.193067e-05	40
940802	1.000000e+00	2
940803	1.000000e+00	2
940829	1.000000e+00	2
940828	8.881784e-16	50
940831	1.000000e+00	2
940830	2.230891e-10	46
940824	1.000000e+00	2
940827	2.104926e-09	45
940826	1.000000e+00	7
940821	1.000000e+00	0
940820	4.681115e-04	37
940823	1.000000e+00	3
940822	1.000000e+00	3
940817	8.881784e-16	50
940816	9.986989e-01	15
940819	1.000000e+00	3
940818	9.986989e-01	15
940784	1.000000e+00	0
940785	1.000000e+00	1
940786	8.881784e-16	50
940787	9.999881e-01	11
940788	1.000000e+00	0
940789	8.881784e-16	50
940790	8.881784e-16	50
940791	2.230891e-10	46
940792	1.000000e+00	0
940793	3.245432e-02	32
940794	5.946023e-02	31
940795	2.399438e-01	28
940796	1.000000e+00	1
940797	1.193067e-05	40
940798	1.000000e+00	5
940799	1.000000e+00	1
940769	1.000000e+00	0
940768	1.049339e-07	43
940771	1.301086e-03	36
940770	1.000000e+00	4
940773	9.995319e-01	14
940772	9.999999e-01	8
940775	1.000000e+00	0
940774	1.000000e+00	5
940777	1.000000e+00	3
940776	1.000000e+00	1
940779	9.923267e-01	17
940778	8.881784e-16	50
940781	1.049339e-07	43
940780	1.000000e+00	0
940783	5.561376e-01	25
940754	1.000000e+00	6
940755	1.000000e+00	0
940753	1.000000e+00	1
940758	1.000000e+00	5
940759	1.000000e+00	0
940756	1.000000e+00	0
940757	1.000000e+00	0
940762	1.013194e-01	30
940763	1.000000e+00	0
940761	8.881784e-16	50
940766	1.000000e+00	0
940767	1.000000e+00	0
940764	1.529320e-04	38
940739	9.999972e-01	10
940738	8.881784e-16	50
940737	9.966998e-01	16
940736	1.000000e+00	1
940743	8.881784e-16	50
940742	2.230891e-10	46
940741	9.995319e-01	14
940747	1.000000e+00	0
940746	3.359055e-01	27
940745	3.245432e-02	32
940744	3.359055e-01	27
940751	1.000000e+00	0
940750	1.000000e+00	0
940748	1.000000e+00	2
940724	9.999972e-01	10
940725	1.301086e-03	36
940726	9.999972e-01	10
940727	1.000000e+00	3
940720	1.000000e+00	0
940721	9.995319e-01	14
940722	1.000000e+00	5
940723	1.000000e+00	6
940732	1.133316e-12	48
940733	1.000000e+00	1
940734	1.000000e+00	0
940735	1.133316e-12	48
940728	1.000000e+00	5
940729	8.388818e-01	22
940730	1.000000e+00	1
940731	9.999881e-01	11
940709	1.133316e-12	48
940708	1.000000e+00	1
940711	1.000000e+00	0
940710	8.881784e-16	50
940705	9.835804e-01	18
940704	4.510745e-05	39
940707	8.881784e-16	50
940706	9.999549e-01	12
940717	1.000000e+00	0
940716	1.000000e+00	1
940719	1.000000e+00	0
940718	1.000000e+00	0
940713	1.000000e+00	0
940712	6.640945e-01	24
940715	1.000000e+00	5
940714	1.000000e+00	1
940694	1.621870e-08	44
940695	9.675457e-01	19
940693	9.923267e-01	17
940690	1.000000e+00	6
940691	1.000000e+00	1
940688	1.000000e+00	0
940689	1.000000e+00	1
940702	9.966998e-01	16
940703	1.000000e+00	0
940700	9.999994e-01	9
940701	2.104926e-09	45
940698	1.000000e+00	2
940699	1.000000e+00	3
940696	9.835804e-01	18
940697	3.245432e-02	32
940679	1.000000e+00	1
940678	1.000000e+00	3
940677	1.000000e+00	6
940676	1.000000e+00	5
940675	1.000000e+00	4
940674	1.000000e+00	2
940673	1.000000e+00	4
940672	9.999972e-01	10
940687	9.999994e-01	9
940686	1.000000e+00	5
940685	1.000000e+00	2
940684	1.000000e+00	2
940683	1.611182e-01	29
940682	1.000000e+00	5
940681	1.000000e+00	4
940680	1.000000e+00	1
940665	9.998471e-01	13
940664	1.000000e+00	4
940667	1.000000e+00	0
940666	9.999972e-01	10
940669	1.000000e+00	1
940671	9.966998e-01	16
940670	9.999994e-01	9
940657	8.881784e-16	50
940656	8.881784e-16	50
940659	1.193067e-05	40
940658	9.999972e-01	10
940661	1.000000e+00	7
940660	4.529710e-14	49
940663	1.000000e+00	6
940662	4.529710e-14	49
940648	4.510745e-05	39
940649	1.000000e+00	5
940650	9.999999e-01	8
940651	1.133316e-12	48
940652	1.301086e-03	36
940653	9.999999e-01	8
940654	7.600562e-01	23
940640	1.000000e+00	3
940641	1.000000e+00	5
940642	1.000000e+00	1
940643	1.000000e+00	6
940644	1.000000e+00	4
940645	1.000000e+00	4
940646	1.641957e-02	33
940647	9.986989e-01	15
940635	1.000000e+00	5
940634	1.000000e+00	7
940633	1.000000e+00	7
940632	1.000000e+00	0
940639	1.000000e+00	1
940638	8.388818e-01	22
940637	1.013194e-01	30
940636	9.999994e-01	9
940627	1.000000e+00	2
940626	4.438624e-01	26
940625	9.923267e-01	17
940624	1.000000e+00	0
940631	8.881784e-16	50
940630	1.000000e+00	2
940629	1.049339e-07	43
940628	1.000000e+00	6
940618	1.000000e+00	2
940619	5.561376e-01	25
940616	8.881784e-16	50
940617	1.000000e+00	0
940622	1.000000e+00	3
940623	8.881784e-16	50
940620	1.000000e+00	0
940621	4.529710e-14	49
940610	8.881784e-16	50
940611	1.000000e+00	1
940608	4.529710e-14	49
940609	1.000000e+00	7
940614	1.000000e+00	0
940612	1.000000e+00	0
940613	1.193067e-05	40
940605	1.000000e+00	1
940604	2.807050e-06	41
940607	5.817779e-07	42
940606	1.000000e+00	5
940601	1.000000e+00	0
940600	9.999994e-01	9
940603	1.000000e+00	6
940602	1.000000e+00	0
940597	8.881784e-16	50
940596	1.000000e+00	0
940599	2.230891e-10	46
940598	1.000000e+00	0
940593	1.000000e+00	0
940592	9.998471e-01	13
940595	1.000000e+00	0
940594	1.000000e+00	4
940588	9.999994e-01	9
940589	1.000000e+00	1
940590	1.000000e+00	7
940591	9.995319e-01	14
940584	9.966998e-01	16
940585	9.999881e-01	11
940586	1.000000e+00	1
940587	1.301086e-03	36
940580	1.000000e+00	1
940581	1.000000e+00	3
940582	1.000000e+00	0
940583	9.999994e-01	9
940576	1.000000e+00	3
940577	1.000000e+00	1
940578	9.675457e-01	19
940579	1.000000e+00	0
940575	1.000000e+00	0
940574	1.000000e+00	0
940572	9.999994e-01	9
940571	1.000000e+00	7
940570	1.000000e+00	7
940569	9.995319e-01	14
940568	1.000000e+00	1
940567	9.999994e-01	9
940566	1.000000e+00	1
940565	1.000000e+00	4
940564	1.000000e+00	6
940562	1.000000e+00	5
940561	6.640945e-01	24
940560	1.000000e+00	4
940558	9.999881e-01	11
940559	8.881784e-16	50
940556	1.000000e+00	3
940557	1.000000e+00	0
940554	4.681115e-04	37
940555	1.000000e+00	0
940552	8.881784e-16	50
940553	1.133316e-12	48
940550	1.000000e+00	1
940551	1.133316e-12	48
940548	1.193067e-05	40
940549	1.000000e+00	0
940546	9.405398e-01	20
940547	1.000000e+00	1
940544	2.104926e-09	45
940545	8.881784e-16	50
941449	1.000000e+00	2
941448	1.611182e-01	29
941451	1.000000e+00	4
941450	1.000000e+00	0
941453	3.300224e-03	35
941452	8.881784e-16	50
941455	1.000000e+00	2
941454	1.133316e-12	48
941441	1.000000e+00	1
941440	1.000000e+00	2
941443	8.881784e-16	50
941445	4.529710e-14	49
941444	1.000000e+00	0
941447	1.000000e+00	0
941446	1.000000e+00	0
941464	1.000000e+00	1
941465	1.000000e+00	0
941466	1.000000e+00	0
941467	1.000000e+00	0
941468	1.000000e+00	1
941469	1.000000e+00	3
941470	1.000000e+00	0
941456	9.835804e-01	18
941457	4.529710e-14	49
941458	7.600562e-01	23
941459	1.000000e+00	6
941460	1.000000e+00	2
941461	1.000000e+00	0
941462	1.000000e+00	0
941463	1.000000e+00	3
941483	1.000000e+00	2
941482	1.529320e-04	38
941481	9.675457e-01	19
941486	1.000000e+00	1
941484	8.881784e-16	50
941475	9.999994e-01	9
941474	1.000000e+00	1
941473	8.881784e-16	50
941472	4.529710e-14	49
941479	8.881784e-16	50
941476	8.881784e-16	50
941498	1.000000e+00	0
941499	1.000000e+00	0
941496	1.000000e+00	0
941497	1.000000e+00	5
941502	1.000000e+00	1
941503	1.000000e+00	0
941500	1.000000e+00	3
941501	1.000000e+00	3
941490	1.000000e+00	5
941489	1.000000e+00	0
941494	8.881784e-16	50
941495	1.000000e+00	0
941492	1.000000e+00	0
941493	1.000000e+00	2
941517	1.000000e+00	0
941516	1.000000e+00	3
941519	1.000000e+00	0
941518	9.675457e-01	19
941513	6.640945e-01	24
941512	8.881784e-16	50
941515	1.000000e+00	1
941514	8.881784e-16	50
941509	1.000000e+00	0
941508	4.529710e-14	49
941511	1.000000e+00	3
941510	1.000000e+00	1
941505	9.986989e-01	15
941504	1.000000e+00	0
941507	1.000000e+00	1
941506	1.000000e+00	2
941532	1.000000e+00	3
941533	1.621870e-08	44
941534	1.000000e+00	0
941535	9.999972e-01	10
941528	9.999881e-01	11
941529	1.000000e+00	1
941530	1.000000e+00	0
941531	1.000000e+00	0
941525	1.000000e+00	0
941526	1.000000e+00	2
941527	1.000000e+00	1
941520	1.000000e+00	1
941521	1.000000e+00	4
941522	1.000000e+00	1
941523	1.000000e+00	7
941551	4.529710e-14	49
941550	8.388818e-01	22
941549	1.049339e-07	43
941548	9.986989e-01	15
941547	1.000000e+00	2
941546	9.999881e-01	11
941545	1.000000e+00	0
941544	9.923267e-01	17
941543	1.000000e+00	0
941542	1.000000e+00	1
941541	9.999881e-01	11
941540	4.510745e-05	39
941539	9.966998e-01	16
941538	9.999881e-01	11
941537	7.673339e-03	34
941536	1.000000e+00	1
941566	1.000000e+00	0
941567	1.000000e+00	1
941565	9.999972e-01	10
941562	1.000000e+00	0
941563	1.000000e+00	4
941560	1.000000e+00	5
941561	7.673339e-03	34
941558	9.998471e-01	13
941559	1.133316e-12	48
941556	1.000000e+00	7
941557	2.230891e-10	46
941554	8.881784e-16	50
941555	8.881784e-16	50
941552	2.399438e-01	28
941553	5.817779e-07	42
941312	1.000000e+00	1
941313	1.000000e+00	0
941315	9.999994e-01	9
941316	1.000000e+00	2
941317	4.438624e-01	26
941318	4.438624e-01	26
941319	2.399438e-01	28
941320	1.000000e+00	1
941321	1.133316e-12	48
941322	1.000000e+00	0
941323	9.405398e-01	20
941324	1.000000e+00	0
941325	6.640945e-01	24
941327	1.301086e-03	36
941329	1.013194e-01	30
941328	1.000000e+00	4
941331	9.835804e-01	18
941330	1.000000e+00	7
941333	1.000000e+00	0
941332	1.000000e+00	1
941335	1.000000e+00	0
941334	8.881784e-16	50
941337	1.000000e+00	0
941336	8.881784e-16	50
941339	1.000000e+00	0
941338	1.000000e+00	2
941341	1.000000e+00	0
941340	1.000000e+00	0
941343	1.000000e+00	0
941342	1.000000e+00	2
941346	1.000000e+00	0
941347	8.881784e-16	50
941344	1.000000e+00	0
941345	1.000000e+00	0
941350	1.133316e-12	48
941351	2.230891e-10	46
941348	8.881784e-16	50
941349	1.000000e+00	1
941354	1.000000e+00	2
941355	8.881784e-16	50
941352	1.000000e+00	5
941353	1.000000e+00	1
941358	1.000000e+00	4
941359	1.000000e+00	6
941356	2.104926e-09	45
941357	1.000000e+00	0
941363	1.000000e+00	5
941362	3.300224e-03	35
941361	1.000000e+00	0
941360	1.000000e+00	0
941367	8.881784e-16	50
941366	1.000000e+00	0
941365	1.000000e+00	0
941364	1.000000e+00	0
941371	1.000000e+00	2
941370	1.000000e+00	0
941369	4.529710e-14	49
941368	4.529710e-14	49
941375	8.881784e-16	50
941374	1.000000e+00	0
941373	1.000000e+00	0
941372	1.000000e+00	0
941380	1.000000e+00	0
941382	1.000000e+00	1
941383	9.999999e-01	8
941376	1.000000e+00	1
941377	1.000000e+00	2
941378	1.000000e+00	0
941379	1.000000e+00	0
941388	2.104926e-09	45
941389	1.000000e+00	0
941390	1.000000e+00	0
941391	1.000000e+00	0
941384	9.995319e-01	14
941385	4.510745e-05	39
941386	9.999972e-01	10
941387	1.000000e+00	0
941397	8.881784e-16	50
941396	1.000000e+00	0
941399	9.966998e-01	16
941398	8.881784e-16	50
941393	1.000000e+00	0
941392	1.000000e+00	0
941395	1.000000e+00	0
941394	1.000000e+00	0
941405	9.966998e-01	16
941404	1.000000e+00	1
941406	1.000000e+00	2
941401	1.000000e+00	0
941400	1.000000e+00	0
941403	9.999549e-01	12
941402	9.999881e-01	11
941415	1.000000e+00	5
941412	1.000000e+00	0
941413	2.104926e-09	45
941410	3.245432e-02	32
941411	1.000000e+00	0
941408	1.000000e+00	4
941409	8.881784e-16	50
941422	4.438624e-01	26
941423	1.000000e+00	4
941420	9.999999e-01	8
941418	9.999999e-01	8
941416	1.000000e+00	0
941417	1.000000e+00	1
941431	1.000000e+00	0
941430	8.881784e-16	50
941429	8.388818e-01	22
941428	8.881784e-16	50
941426	3.300224e-03	35
941425	9.999881e-01	11
941424	2.399438e-01	28
941439	1.000000e+00	0
941438	1.000000e+00	0
941437	1.193067e-05	40
941436	9.995319e-01	14
941435	1.000000e+00	4
941434	1.000000e+00	3
941433	8.986806e-01	21
941432	1.621870e-08	44
941210	1.000000e+00	5
941211	1.000000e+00	0
941208	9.999994e-01	9
941214	2.230891e-10	46
941215	1.000000e+00	1
941213	1.000000e+00	2
941202	1.049339e-07	43
941203	1.000000e+00	1
941200	1.193067e-05	40
941201	1.000000e+00	1
941206	1.000000e+00	1
941207	8.881784e-16	50
941204	1.000000e+00	1
941205	9.999994e-01	9
941195	1.000000e+00	1
941194	1.000000e+00	5
941193	9.999994e-01	9
941192	1.000000e+00	0
941198	1.000000e+00	2
941197	1.000000e+00	0
941196	4.510745e-05	39
941187	1.000000e+00	2
941185	6.640945e-01	24
941191	1.000000e+00	0
941190	1.000000e+00	5
941188	8.881784e-16	50
941240	1.000000e+00	0
941241	1.000000e+00	0
941242	1.000000e+00	0
941243	1.854161e-11	47
941244	8.881784e-16	50
941245	1.000000e+00	0
941246	1.000000e+00	2
941247	1.000000e+00	0
941232	1.000000e+00	0
941233	1.000000e+00	2
941235	9.405398e-01	20
941236	1.000000e+00	0
941237	9.998471e-01	13
941238	8.388818e-01	22
941239	1.000000e+00	0
941225	9.999881e-01	11
941224	2.399438e-01	28
941227	5.817779e-07	42
941226	1.000000e+00	0
941229	9.999999e-01	8
941231	8.881784e-16	50
941230	1.000000e+00	1
941217	1.000000e+00	1
941216	1.000000e+00	0
941219	1.000000e+00	3
941218	8.881784e-16	50
941221	1.000000e+00	7
941220	9.998471e-01	13
941223	1.000000e+00	3
941222	1.000000e+00	0
941278	9.999881e-01	11
941279	1.611182e-01	29
941276	1.133316e-12	48
941277	1.000000e+00	3
941274	1.000000e+00	0
941275	9.999999e-01	8
941272	1.000000e+00	1
941273	1.000000e+00	3
941270	1.854161e-11	47
941271	9.999881e-01	11
941268	9.405398e-01	20
941269	8.881784e-16	50
941266	1.000000e+00	7
941267	1.621870e-08	44
941264	1.000000e+00	0
941265	1.000000e+00	0
941263	1.000000e+00	2
941262	8.986806e-01	21
941261	8.881784e-16	50
941260	1.000000e+00	0
941259	1.000000e+00	7
941258	8.881784e-16	50
941257	1.000000e+00	2
941256	1.000000e+00	0
941255	1.000000e+00	0
941254	2.807050e-06	41
941253	9.998471e-01	13
941252	1.000000e+00	0
941251	1.000000e+00	1
941250	1.000000e+00	0
941249	5.561376e-01	25
941248	1.000000e+00	5
941308	1.000000e+00	2
941309	9.999999e-01	8
941310	8.881784e-16	50
941311	1.000000e+00	0
941304	9.999549e-01	12
941305	1.000000e+00	0
941306	1.000000e+00	0
941307	1.000000e+00	2
941300	1.000000e+00	0
941301	1.000000e+00	5
941302	1.000000e+00	0
941303	1.000000e+00	0
941296	1.000000e+00	1
941297	1.000000e+00	3
941298	1.641957e-02	33
941299	1.854161e-11	47
941293	8.881784e-16	50
941292	1.000000e+00	3
941295	9.675457e-01	19
941294	1.000000e+00	0
941289	2.230891e-10	46
941288	9.999549e-01	12
941291	5.561376e-01	25
941290	1.000000e+00	0
941285	8.881784e-16	50
941284	8.881784e-16	50
941286	9.966998e-01	16
941281	1.000000e+00	5
941280	2.104926e-09	45
941283	1.529320e-04	38
941282	1.000000e+00	0
941075	1.000000e+00	4
941074	1.000000e+00	0
941073	1.000000e+00	2
941072	8.986806e-01	21
941079	2.230891e-10	46
941078	1.000000e+00	1
941077	1.000000e+00	3
941076	1.000000e+00	3
941083	1.000000e+00	1
941082	1.000000e+00	0
941081	8.881784e-16	50
941080	1.000000e+00	1
941087	4.529710e-14	49
941086	9.999994e-01	9
941085	9.923267e-01	17
941084	1.000000e+00	0
941058	1.000000e+00	0
941059	1.049339e-07	43
941056	1.000000e+00	3
941057	1.854161e-11	47
941062	1.000000e+00	3
941063	8.881784e-16	50
941060	1.000000e+00	4
941061	8.881784e-16	50
941066	9.999972e-01	10
941067	4.438624e-01	26
941064	2.399438e-01	28
941065	1.013194e-01	30
941070	1.000000e+00	0
941071	1.000000e+00	2
941069	7.600562e-01	23
941105	1.000000e+00	0
941104	1.000000e+00	5
941107	1.000000e+00	4
941106	1.000000e+00	3
941109	9.999881e-01	11
941108	1.000000e+00	1
941111	1.000000e+00	3
941110	1.000000e+00	1
941113	9.999549e-01	12
941112	1.000000e+00	2
941115	1.000000e+00	0
941114	1.000000e+00	5
941116	1.000000e+00	1
941119	1.000000e+00	7
941088	1.000000e+00	4
941089	3.245432e-02	32
941090	8.881784e-16	50
941092	2.399438e-01	28
941093	4.681115e-04	37
941094	8.881784e-16	50
941095	1.000000e+00	2
941096	1.000000e+00	0
941097	1.621870e-08	44
941098	1.000000e+00	6
941099	8.881784e-16	50
941100	8.881784e-16	50
941101	9.999994e-01	9
941103	1.000000e+00	4
941143	1.000000e+00	0
941142	1.000000e+00	3
941141	1.000000e+00	0
941140	1.000000e+00	0
941139	1.000000e+00	3
941138	1.000000e+00	0
941137	1.000000e+00	5
941136	1.000000e+00	7
941151	1.000000e+00	0
941149	9.999999e-01	8
941148	1.000000e+00	0
941146	1.000000e+00	0
941145	1.000000e+00	1
941144	1.000000e+00	2
941126	1.000000e+00	3
941124	1.049339e-07	43
941125	1.000000e+00	3
941122	1.000000e+00	5
941123	3.359055e-01	27
941120	1.000000e+00	5
941121	1.000000e+00	4
941134	1.000000e+00	3
941135	1.000000e+00	5
941132	1.000000e+00	0
941133	8.986806e-01	21
941130	4.529710e-14	49
941131	1.000000e+00	2
941128	8.881784e-16	50
941129	1.000000e+00	4
941173	9.998471e-01	13
941172	8.881784e-16	50
941175	1.000000e+00	2
941174	8.881784e-16	50
941169	9.999881e-01	11
941168	9.999549e-01	12
941171	1.000000e+00	0
941170	8.881784e-16	50
941181	1.000000e+00	3
941183	1.000000e+00	2
941182	1.000000e+00	1
941177	1.000000e+00	1
941176	8.881784e-16	50
941179	1.000000e+00	2
941178	1.000000e+00	2
941156	9.999994e-01	9
941157	1.000000e+00	2
941158	1.000000e+00	4
941159	8.986806e-01	21
941152	9.405398e-01	20
941153	8.881784e-16	50
941154	1.854161e-11	47
941155	1.000000e+00	0
941164	1.000000e+00	0
941165	1.000000e+00	2
941166	1.621870e-08	44
941167	4.529710e-14	49
941160	1.000000e+00	4
941161	1.000000e+00	2
941162	1.000000e+00	5
941163	8.881784e-16	50
941999	1.000000e+00	0
941998	9.999549e-01	12
941997	1.000000e+00	0
941996	1.000000e+00	0
941995	5.817779e-07	42
941994	8.986806e-01	21
941993	1.000000e+00	2
941992	1.000000e+00	0
941991	1.000000e+00	0
941990	1.000000e+00	0
941989	1.000000e+00	0
941988	1.000000e+00	2
941987	1.000000e+00	0
941986	1.000000e+00	3
941984	1.193067e-05	40
942014	1.000000e+00	0
942015	1.000000e+00	0
942012	1.000000e+00	0
942013	9.835804e-01	18
942010	1.000000e+00	0
942011	1.000000e+00	0
942008	1.000000e+00	7
942009	1.000000e+00	1
942006	2.230891e-10	46
942007	1.000000e+00	1
942004	1.621870e-08	44
942005	1.000000e+00	1
942002	1.000000e+00	7
942003	1.000000e+00	6
942000	8.881784e-16	50
942001	4.529710e-14	49
941965	1.000000e+00	0
941964	1.000000e+00	0
941967	1.000000e+00	1
941966	1.000000e+00	0
941961	9.966998e-01	16
941960	1.000000e+00	1
941963	1.000000e+00	0
941962	1.000000e+00	0
941957	1.000000e+00	3
941956	1.000000e+00	0
941959	9.999549e-01	12
941958	1.000000e+00	0
941953	1.000000e+00	0
941952	1.000000e+00	0
941955	9.675457e-01	19
941954	1.000000e+00	2
941980	9.998471e-01	13
941981	1.000000e+00	0
941983	1.000000e+00	0
941976	1.000000e+00	1
941977	1.000000e+00	0
941978	1.000000e+00	3
941979	1.000000e+00	0
941972	1.000000e+00	0
941973	1.000000e+00	0
941974	1.000000e+00	0
941975	1.000000e+00	1
941968	1.000000e+00	0
941969	1.000000e+00	0
941970	1.000000e+00	1
941971	1.000000e+00	3
942059	9.966998e-01	16
942058	1.000000e+00	0
942057	1.000000e+00	2
942056	8.881784e-16	50
942063	8.881784e-16	50
942062	9.923267e-01	17
942061	1.000000e+00	0
942060	1.301086e-03	36
942051	4.529710e-14	49
942050	1.000000e+00	4
942049	9.999999e-01	8
942048	2.399438e-01	28
942055	1.000000e+00	2
942054	1.000000e+00	0
942053	3.300224e-03	35
942052	1.000000e+00	0
942074	8.881784e-16	50
942075	1.000000e+00	3
942072	1.000000e+00	1
942078	1.000000e+00	0
942079	1.000000e+00	0
942076	9.986989e-01	15
942077	1.133316e-12	48
942066	8.881784e-16	50
942067	1.000000e+00	3
942064	1.000000e+00	0
942070	1.133316e-12	48
942068	9.999994e-01	9
942069	2.807050e-06	41
942025	1.000000e+00	0
942024	1.529320e-04	38
942027	1.621870e-08	44
942026	9.995319e-01	14
942029	1.000000e+00	1
942030	1.000000e+00	0
942017	8.881784e-16	50
942016	1.000000e+00	0
942019	1.000000e+00	1
942018	1.000000e+00	4
942021	1.000000e+00	0
942020	8.881784e-16	50
942023	8.881784e-16	50
942022	1.000000e+00	4
942040	1.000000e+00	0
942041	9.999881e-01	11
942042	1.000000e+00	0
942043	1.000000e+00	3
942044	1.000000e+00	3
942045	1.000000e+00	1
942046	9.998471e-01	13
942047	1.013194e-01	30
942032	1.000000e+00	5
942033	1.000000e+00	2
942034	1.000000e+00	7
942036	1.000000e+00	1
942037	1.000000e+00	0
942038	9.999972e-01	10
942039	8.881784e-16	50
941862	1.000000e+00	0
941860	9.999999e-01	8
941861	8.881784e-16	50
941858	1.000000e+00	0
941859	1.000000e+00	1
941856	1.000000e+00	0
941857	8.881784e-16	50
941870	1.000000e+00	6
941871	1.000000e+00	0
941868	8.881784e-16	50
941869	1.000000e+00	1
941866	1.000000e+00	0
941867	8.881784e-16	50
941864	1.000000e+00	2
941865	1.000000e+00	0
941879	1.000000e+00	0
941878	9.966998e-01	16
941877	8.881784e-16	50
941876	1.000000e+00	0
941875	9.999994e-01	9
941874	1.000000e+00	0
941873	1.000000e+00	6
941872	1.000000e+00	0
941887	1.000000e+00	5
941886	1.000000e+00	0
941885	1.000000e+00	0
941884	1.000000e+00	2
941883	1.000000e+00	5
941882	8.881784e-16	50
941881	8.881784e-16	50
941880	1.000000e+00	3
941828	1.000000e+00	7
941829	4.510745e-05	39
941830	9.999999e-01	8
941831	1.000000e+00	0
941824	1.000000e+00	4
941825	1.000000e+00	0
941826	9.835804e-01	18
941827	1.000000e+00	0
941836	1.000000e+00	2
941837	1.000000e+00	3
941839	1.000000e+00	6
941832	8.881784e-16	50
941833	1.000000e+00	1
941835	1.000000e+00	2
941845	1.000000e+00	0
941844	1.133316e-12	48
941847	4.681115e-04	37
941846	1.000000e+00	1
941841	1.000000e+00	0
941840	1.000000e+00	2
941843	8.986806e-01	21
941842	1.000000e+00	0
941853	1.000000e+00	1
941852	7.673339e-03	34
941855	9.923267e-01	17
941854	8.881784e-16	50
941849	1.000000e+00	6
941848	8.881784e-16	50
941851	1.000000e+00	0
941850	5.817779e-07	42
941922	4.529710e-14	49
941923	1.000000e+00	0
941920	1.000000e+00	0
941921	1.000000e+00	1
941926	1.000000e+00	7
941927	1.000000e+00	0
941924	9.999881e-01	11
941925	8.881784e-16	50
941930	9.835804e-01	18
941931	4.510745e-05	39
941928	8.881784e-16	50
941929	1.000000e+00	1
941934	1.000000e+00	0
941935	9.999881e-01	11
941932	7.673339e-03	34
941933	9.995319e-01	14
941939	1.193067e-05	40
941938	1.000000e+00	1
941937	1.000000e+00	2
941936	1.000000e+00	0
941943	1.000000e+00	1
941942	9.999994e-01	9
941941	1.611182e-01	29
941940	2.399438e-01	28
941947	1.000000e+00	2
941946	7.600562e-01	23
941945	1.000000e+00	0
941944	1.641957e-02	33
941951	9.999999e-01	8
941950	1.000000e+00	6
941949	9.986989e-01	15
941948	1.000000e+00	5
941888	1.000000e+00	2
941889	1.000000e+00	0
941890	1.000000e+00	0
941891	1.000000e+00	6
941892	1.000000e+00	2
941893	1.000000e+00	0
941894	1.000000e+00	5
941895	1.000000e+00	0
941897	8.881784e-16	50
941898	1.000000e+00	3
941899	1.000000e+00	3
941900	5.946023e-02	31
941901	1.000000e+00	0
941902	9.995319e-01	14
941903	9.999999e-01	8
941905	1.000000e+00	7
941904	1.000000e+00	0
941907	1.000000e+00	2
941906	4.529710e-14	49
941909	8.881784e-16	50
941908	1.013194e-01	30
941911	9.835804e-01	18
941910	1.301086e-03	36
941913	9.966998e-01	16
941912	8.881784e-16	50
941915	9.966998e-01	16
941914	1.621870e-08	44
941917	4.438624e-01	26
941916	1.000000e+00	0
941919	1.000000e+00	0
941918	1.000000e+00	1
941756	1.000000e+00	4
941757	1.000000e+00	3
941758	9.675457e-01	19
941759	1.000000e+00	1
941752	1.854161e-11	47
941754	8.881784e-16	50
941755	1.000000e+00	0
941748	1.000000e+00	0
941749	1.000000e+00	2
941750	1.000000e+00	4
941751	9.995319e-01	14
941744	1.000000e+00	4
941745	1.049339e-07	43
941746	1.000000e+00	5
941747	1.000000e+00	6
941740	3.359055e-01	27
941743	1.000000e+00	6
941742	4.438624e-01	26
941737	1.000000e+00	0
941736	1.000000e+00	4
941739	1.000000e+00	0
941738	1.000000e+00	1
941733	1.000000e+00	0
941732	8.881784e-16	50
941734	8.986806e-01	21
941729	1.000000e+00	0
941731	1.000000e+00	1
941730	1.000000e+00	5
941726	4.529710e-14	49
941724	1.000000e+00	2
941722	1.000000e+00	0
941723	1.000000e+00	1
941720	1.000000e+00	1
941721	1.000000e+00	3
941718	1.000000e+00	2
941719	1.000000e+00	1
941716	9.999549e-01	12
941717	1.000000e+00	0
941714	1.133316e-12	48
941715	1.013194e-01	30
941712	1.000000e+00	0
941713	1.000000e+00	0
941711	8.881784e-16	50
941710	8.881784e-16	50
941708	1.000000e+00	0
941707	2.230891e-10	46
941706	1.000000e+00	6
941705	1.000000e+00	7
941704	3.245432e-02	32
941702	1.000000e+00	0
941701	1.000000e+00	1
941700	1.000000e+00	0
941699	1.000000e+00	6
941698	5.561376e-01	25
941697	1.000000e+00	0
941696	1.000000e+00	5
941816	8.881784e-16	50
941817	8.881784e-16	50
941818	8.881784e-16	50
941819	1.000000e+00	1
941820	9.999999e-01	8
941821	8.881784e-16	50
941822	1.000000e+00	5
941823	1.000000e+00	5
941809	1.000000e+00	0
941810	1.000000e+00	2
941811	9.998471e-01	13
941812	1.000000e+00	0
941813	1.000000e+00	4
941814	1.000000e+00	6
941815	1.000000e+00	2
941801	9.675457e-01	19
941800	8.881784e-16	50
941803	9.923267e-01	17
941802	1.000000e+00	0
941805	8.881784e-16	50
941804	1.000000e+00	6
941807	1.000000e+00	0
941806	1.000000e+00	3
941793	9.999881e-01	11
941792	1.000000e+00	0
941795	1.000000e+00	0
941794	1.000000e+00	0
941797	1.000000e+00	0
941796	1.000000e+00	4
941799	1.000000e+00	5
941798	1.000000e+00	0
941786	1.000000e+00	0
941787	1.000000e+00	0
941784	1.000000e+00	2
941785	1.000000e+00	6
941790	9.999999e-01	8
941791	8.881784e-16	50
941788	1.000000e+00	0
941789	9.966998e-01	16
941778	1.000000e+00	0
941779	1.000000e+00	0
941776	9.986989e-01	15
941777	1.000000e+00	0
941782	1.000000e+00	0
941783	1.000000e+00	0
941780	1.000000e+00	2
941781	1.000000e+00	0
941771	1.000000e+00	1
941770	1.000000e+00	0
941769	9.999549e-01	12
941768	1.000000e+00	0
941775	1.000000e+00	0
941774	9.835804e-01	18
941773	1.000000e+00	1
941772	9.998471e-01	13
941762	1.000000e+00	3
941761	9.999549e-01	12
941760	1.000000e+00	2
941767	8.388818e-01	22
941766	1.000000e+00	1
941765	1.000000e+00	0
941764	5.817779e-07	42
941621	9.999881e-01	11
941620	1.000000e+00	0
941623	9.999881e-01	11
941622	9.835804e-01	18
941617	1.000000e+00	2
941616	1.000000e+00	0
941619	1.000000e+00	0
941618	1.000000e+00	0
941629	9.986989e-01	15
941628	2.230891e-10	46
941631	1.000000e+00	6
941630	3.245432e-02	32
941625	1.000000e+00	2
941624	2.807050e-06	41
941627	1.000000e+00	1
941626	1.000000e+00	2
941604	1.000000e+00	0
941605	3.359055e-01	27
941606	1.000000e+00	0
941607	8.881784e-16	50
941600	1.049339e-07	43
941601	9.405398e-01	20
941602	1.000000e+00	1
941603	1.000000e+00	0
941613	1.000000e+00	4
941614	9.999994e-01	9
941615	1.000000e+00	5
941609	1.000000e+00	1
941610	1.000000e+00	0
941611	8.388818e-01	22
941591	1.000000e+00	6
941590	1.049339e-07	43
941589	1.000000e+00	5
941588	8.881784e-16	50
941587	8.881784e-16	50
941586	8.881784e-16	50
941585	1.000000e+00	0
941584	1.000000e+00	0
941599	1.000000e+00	0
941598	1.000000e+00	0
941597	1.000000e+00	4
941596	1.000000e+00	0
941595	9.999972e-01	10
941594	9.999881e-01	11
941593	1.000000e+00	0
941592	1.000000e+00	0
941574	1.000000e+00	1
941575	1.193067e-05	40
941572	1.000000e+00	2
941573	1.000000e+00	0
941570	6.640945e-01	24
941571	4.529710e-14	49
941568	1.000000e+00	4
941569	1.000000e+00	1
941582	1.000000e+00	3
941583	8.881784e-16	50
941580	1.000000e+00	0
941581	1.000000e+00	0
941578	1.000000e+00	0
941579	1.000000e+00	0
941576	1.000000e+00	1
941577	1.000000e+00	1
941681	1.000000e+00	2
941680	9.995319e-01	14
941683	1.000000e+00	7
941682	1.000000e+00	0
941684	1.000000e+00	1
941686	1.000000e+00	7
941689	3.300224e-03	35
941688	2.104926e-09	45
941691	2.104926e-09	45
941690	1.000000e+00	1
941693	1.000000e+00	7
941692	9.995319e-01	14
941695	1.133316e-12	48
941694	1.193067e-05	40
941664	1.000000e+00	0
941665	4.529710e-14	49
941666	1.000000e+00	0
941667	1.000000e+00	0
941669	9.999999e-01	8
941670	8.881784e-16	50
941671	2.104926e-09	45
941672	1.000000e+00	3
941673	1.000000e+00	0
941674	9.999999e-01	8
941675	1.000000e+00	0
941676	8.881784e-16	50
941677	1.000000e+00	4
941678	1.000000e+00	4
941679	1.000000e+00	2
941651	1.000000e+00	1
941650	8.881784e-16	50
941649	1.000000e+00	1
941648	1.000000e+00	1
941655	9.923267e-01	17
941654	1.000000e+00	2
941653	1.000000e+00	1
941652	1.000000e+00	0
941659	1.000000e+00	1
941658	1.000000e+00	0
941657	1.000000e+00	3
941656	1.000000e+00	0
941663	1.000000e+00	6
941662	1.000000e+00	3
941661	1.641957e-02	33
941660	9.986989e-01	15
941634	1.000000e+00	1
941635	1.000000e+00	1
941632	1.049339e-07	43
941633	1.000000e+00	4
941638	1.000000e+00	1
941639	1.000000e+00	1
941636	9.999549e-01	12
941637	8.881784e-16	50
941642	9.998471e-01	13
941643	1.000000e+00	2
941640	2.230891e-10	46
941641	9.835804e-01	18
941646	1.611182e-01	29
941647	1.000000e+00	6
941644	1.000000e+00	3
941645	1.000000e+00	5
944304	1.000000e+00	6
944290	1.000000e+00	6
944291	8.881784e-16	50
944289	1.000000e+00	0
944294	9.835804e-01	18
944295	1.000000e+00	0
944292	1.000000e+00	0
944293	9.999999e-01	8
944298	1.000000e+00	3
944299	8.881784e-16	50
944296	7.600562e-01	23
944297	8.881784e-16	50
944302	3.300224e-03	35
944300	1.000000e+00	0
944301	1.013194e-01	30
944273	9.998471e-01	13
944272	1.000000e+00	1
944275	8.881784e-16	50
944274	9.999994e-01	9
944277	9.995319e-01	14
944276	1.000000e+00	0
944279	8.881784e-16	50
944278	1.529320e-04	38
944281	1.621870e-08	44
944280	9.999994e-01	9
944283	9.999999e-01	8
944282	4.529710e-14	49
944285	1.000000e+00	0
944284	8.881784e-16	50
944287	1.000000e+00	0
944286	1.000000e+00	4
944256	1.000000e+00	1
944257	4.438624e-01	26
944258	1.000000e+00	0
944259	8.881784e-16	50
944260	1.000000e+00	0
944261	1.000000e+00	0
944262	1.000000e+00	2
944263	1.000000e+00	0
944264	4.438624e-01	26
944265	1.000000e+00	0
944266	1.000000e+00	7
944267	1.000000e+00	2
944268	1.000000e+00	0
944269	1.000000e+00	0
944270	1.000000e+00	0
944271	9.835804e-01	18
944186	1.000000e+00	6
944187	4.510745e-05	39
944184	5.817779e-07	42
944185	8.986806e-01	21
944191	1.000000e+00	4
944188	1.000000e+00	2
944189	1.000000e+00	0
944178	1.000000e+00	2
944179	1.000000e+00	1
944176	1.854161e-11	47
944177	1.000000e+00	0
944182	1.000000e+00	3
944183	1.000000e+00	3
944180	1.611182e-01	29
944181	1.000000e+00	1
944171	1.000000e+00	0
944170	7.600562e-01	23
944169	1.000000e+00	1
944168	1.000000e+00	5
944175	1.000000e+00	0
944174	1.000000e+00	0
944173	4.681115e-04	37
944172	9.923267e-01	17
944163	1.000000e+00	1
944162	9.999994e-01	9
944161	1.000000e+00	2
944160	1.000000e+00	4
944166	9.999994e-01	9
944165	2.399438e-01	28
944164	9.999881e-01	11
944152	1.000000e+00	4
944153	9.966998e-01	16
944154	1.000000e+00	0
944155	1.000000e+00	1
944156	1.000000e+00	1
944157	8.881784e-16	50
944158	8.881784e-16	50
944159	4.529710e-14	49
944145	1.000000e+00	0
944146	1.000000e+00	0
944147	1.000000e+00	0
944148	1.000000e+00	0
944149	1.000000e+00	0
944150	1.000000e+00	0
944151	1.000000e+00	0
944137	4.529710e-14	49
944136	9.999972e-01	10
944139	1.000000e+00	0
944138	7.673339e-03	34
944141	1.000000e+00	0
944140	1.000000e+00	4
944143	1.000000e+00	0
944142	1.301086e-03	36
944129	1.000000e+00	0
944128	8.881784e-16	50
944131	1.000000e+00	2
944130	9.999881e-01	11
944133	1.000000e+00	2
944135	1.000000e+00	6
944134	1.000000e+00	0
944254	9.966998e-01	16
944255	1.529320e-04	38
944252	1.000000e+00	4
944253	4.529710e-14	49
944250	1.049339e-07	43
944251	9.995319e-01	14
944248	1.000000e+00	3
944249	9.998471e-01	13
944247	1.000000e+00	6
944244	1.000000e+00	1
944245	9.999549e-01	12
944242	1.000000e+00	1
944243	6.640945e-01	24
944240	1.000000e+00	0
944241	1.000000e+00	1
944239	1.000000e+00	0
944238	4.529710e-14	49
944237	7.600562e-01	23
944236	1.000000e+00	2
944235	9.999881e-01	11
944234	9.405398e-01	20
944233	8.881784e-16	50
944232	8.388818e-01	22
944231	1.529320e-04	38
944230	8.881784e-16	50
944229	1.000000e+00	1
944228	6.640945e-01	24
944227	2.807050e-06	41
944226	3.359055e-01	27
944225	2.807050e-06	41
944224	1.621870e-08	44
944220	1.000000e+00	2
944221	5.946023e-02	31
944222	1.000000e+00	3
944223	1.000000e+00	1
944216	8.881784e-16	50
944217	2.104926e-09	45
944218	8.986806e-01	21
944219	8.881784e-16	50
944212	1.133316e-12	48
944213	8.881784e-16	50
944214	3.300224e-03	35
944215	8.986806e-01	21
944208	1.000000e+00	2
944211	1.000000e+00	1
944205	1.000000e+00	0
944204	1.000000e+00	0
944207	9.999999e-01	8
944206	9.999549e-01	12
944201	1.000000e+00	1
944200	1.000000e+00	1
944203	1.000000e+00	1
944202	1.133316e-12	48
944197	1.000000e+00	1
944196	1.000000e+00	1
944199	1.000000e+00	4
944198	1.000000e+00	0
944193	1.000000e+00	2
944192	1.000000e+00	1
944195	1.000000e+00	0
944194	9.999994e-01	9
942605	3.359055e-01	27
942604	1.611182e-01	29
942607	1.000000e+00	0
942606	1.000000e+00	0
942601	1.000000e+00	0
942600	9.405398e-01	20
942603	1.013194e-01	30
942602	8.881784e-16	50
942597	1.000000e+00	1
942596	1.000000e+00	0
942599	1.000000e+00	3
942598	3.300224e-03	35
942593	8.881784e-16	50
942592	8.881784e-16	50
942595	1.000000e+00	3
942594	1.000000e+00	4
942620	1.000000e+00	1
942621	8.881784e-16	50
942622	1.000000e+00	0
942623	1.000000e+00	2
942616	1.000000e+00	0
942617	9.405398e-01	20
942618	1.854161e-11	47
942619	9.995319e-01	14
942612	8.986806e-01	21
942613	9.405398e-01	20
942614	9.923267e-01	17
942615	1.000000e+00	3
942608	1.000000e+00	0
942609	1.000000e+00	3
942610	9.986989e-01	15
942611	1.000000e+00	4
942639	1.000000e+00	0
942638	1.000000e+00	2
942637	1.000000e+00	0
942636	1.000000e+00	0
942635	8.881784e-16	50
942634	1.000000e+00	5
942633	8.986806e-01	21
942632	8.881784e-16	50
942631	9.966998e-01	16
942630	9.999549e-01	12
942629	9.675457e-01	19
942628	9.999999e-01	8
942627	8.881784e-16	50
942626	1.049339e-07	43
942625	9.999549e-01	12
942624	3.245432e-02	32
942654	4.529710e-14	49
942655	8.881784e-16	50
942653	1.854161e-11	47
942650	1.000000e+00	3
942651	1.854161e-11	47
942648	9.966998e-01	16
942649	1.000000e+00	3
942646	9.405398e-01	20
942647	9.986989e-01	15
942644	9.405398e-01	20
942645	1.000000e+00	0
942642	1.000000e+00	2
942643	9.923267e-01	17
942641	1.000000e+00	0
942665	1.854161e-11	47
942664	1.000000e+00	0
942667	8.881784e-16	50
942666	9.999972e-01	10
942669	1.000000e+00	3
942668	1.621870e-08	44
942671	1.000000e+00	1
942670	3.300224e-03	35
942657	9.405398e-01	20
942656	9.999549e-01	12
942658	8.881784e-16	50
942661	9.999549e-01	12
942660	9.999999e-01	8
942663	8.881784e-16	50
942662	9.966998e-01	16
942680	1.000000e+00	6
942681	1.049339e-07	43
942683	9.986989e-01	15
942684	1.000000e+00	0
942685	1.013194e-01	30
942686	5.817779e-07	42
942687	1.000000e+00	2
942672	1.000000e+00	0
942673	8.881784e-16	50
942674	2.104926e-09	45
942675	1.000000e+00	0
942676	1.000000e+00	0
942677	1.000000e+00	1
942678	1.013194e-01	30
942679	1.000000e+00	1
942699	1.000000e+00	0
942698	9.675457e-01	19
942697	1.000000e+00	4
942696	1.000000e+00	0
942703	7.600562e-01	23
942701	1.000000e+00	3
942700	1.000000e+00	5
942691	1.000000e+00	6
942690	8.881784e-16	50
942689	1.000000e+00	0
942688	8.881784e-16	50
942695	1.000000e+00	6
942694	1.000000e+00	1
942693	1.133316e-12	48
942714	4.438624e-01	26
942715	1.000000e+00	5
942712	8.388818e-01	22
942713	9.835804e-01	18
942718	8.986806e-01	21
942719	9.998471e-01	13
942716	1.000000e+00	0
942717	8.881784e-16	50
942706	5.561376e-01	25
942707	1.000000e+00	0
942704	8.881784e-16	50
942705	1.000000e+00	6
942710	8.881784e-16	50
942711	1.000000e+00	0
942708	8.881784e-16	50
942709	1.000000e+00	7
942724	1.000000e+00	4
942725	9.986989e-01	15
942726	1.000000e+00	0
942727	1.000000e+00	0
942720	1.000000e+00	1
942722	1.000000e+00	2
942723	1.000000e+00	6
942732	8.881784e-16	50
942733	9.405398e-01	20
942734	9.675457e-01	19
942728	1.000000e+00	2
942729	9.999549e-01	12
942730	1.000000e+00	5
942731	1.000000e+00	0
942741	8.881784e-16	50
942743	1.000000e+00	2
942742	8.986806e-01	21
942737	8.881784e-16	50
942736	1.133316e-12	48
942739	8.881784e-16	50
942738	1.000000e+00	6
942749	2.399438e-01	28
942748	4.510745e-05	39
942751	1.000000e+00	3
942750	1.000000e+00	7
942745	1.000000e+00	0
942744	8.881784e-16	50
942747	9.835804e-01	18
942746	1.621870e-08	44
942758	1.000000e+00	0
942759	1.000000e+00	3
942756	9.835804e-01	18
942757	8.986806e-01	21
942754	9.999999e-01	8
942755	9.986989e-01	15
942752	1.000000e+00	2
942753	1.000000e+00	0
942766	1.000000e+00	0
942767	1.000000e+00	3
942764	8.881784e-16	50
942765	9.999999e-01	8
942762	9.675457e-01	19
942763	2.230891e-10	46
942760	1.000000e+00	0
942761	2.230891e-10	46
942775	1.000000e+00	5
942774	1.000000e+00	4
942773	9.999972e-01	10
942772	8.881784e-16	50
942771	2.104926e-09	45
942770	1.000000e+00	2
942769	1.133316e-12	48
942768	1.000000e+00	0
942783	1.611182e-01	29
942782	1.000000e+00	5
942781	8.881784e-16	50
942780	1.000000e+00	0
942778	1.000000e+00	1
942777	9.835804e-01	18
942776	3.245432e-02	32
942784	1.000000e+00	1
942785	8.881784e-16	50
942786	1.000000e+00	7
942787	1.000000e+00	5
942788	1.000000e+00	4
942789	3.359055e-01	27
942790	1.000000e+00	5
942791	2.807050e-06	41
942792	9.999999e-01	8
942793	1.000000e+00	3
942794	9.675457e-01	19
942795	4.529710e-14	49
942796	9.986989e-01	15
942797	5.946023e-02	31
942798	8.881784e-16	50
942799	1.000000e+00	7
942801	9.999881e-01	11
942800	8.881784e-16	50
942803	1.000000e+00	5
942802	9.995319e-01	14
942805	8.881784e-16	50
942804	1.000000e+00	4
942807	2.230891e-10	46
942806	4.529710e-14	49
942809	1.000000e+00	4
942808	8.986806e-01	21
942811	8.881784e-16	50
942810	1.000000e+00	1
942813	9.999972e-01	10
942812	9.999881e-01	11
942815	9.675457e-01	19
942814	1.000000e+00	6
942818	8.881784e-16	50
942819	1.000000e+00	3
942817	1.000000e+00	5
942823	1.000000e+00	7
942820	8.881784e-16	50
942821	1.529320e-04	38
942826	1.000000e+00	5
942827	1.000000e+00	6
942824	1.000000e+00	1
942825	1.000000e+00	4
942830	1.000000e+00	1
942831	4.529710e-14	49
942828	1.000000e+00	4
942829	1.000000e+00	0
942835	9.999999e-01	8
942834	4.529710e-14	49
942833	1.000000e+00	1
942832	9.999994e-01	9
942839	3.359055e-01	27
942838	8.881784e-16	50
942837	1.000000e+00	1
942836	4.529710e-14	49
942843	1.854161e-11	47
942842	9.999994e-01	9
942841	1.000000e+00	7
942840	1.000000e+00	0
942847	1.000000e+00	2
942846	8.881784e-16	50
942845	9.995319e-01	14
942844	8.881784e-16	50
942878	1.000000e+00	3
942879	1.000000e+00	0
942876	9.998471e-01	13
942877	1.000000e+00	5
942874	1.000000e+00	2
942875	1.000000e+00	5
942872	1.000000e+00	0
942873	9.675457e-01	19
942870	1.000000e+00	2
942868	9.999549e-01	12
942869	1.854161e-11	47
942866	1.000000e+00	2
942867	1.000000e+00	0
942864	5.817779e-07	42
942865	4.510745e-05	39
942863	1.000000e+00	0
942862	9.999881e-01	11
942861	9.998471e-01	13
942860	1.000000e+00	0
942859	1.000000e+00	0
942858	9.999972e-01	10
942857	8.881784e-16	50
942856	1.000000e+00	0
942855	2.807050e-06	41
942854	8.881784e-16	50
942853	8.881784e-16	50
942852	1.013194e-01	30
942851	8.881784e-16	50
942850	1.000000e+00	2
942849	1.133316e-12	48
942848	2.104926e-09	45
942908	1.000000e+00	0
942909	1.000000e+00	1
942910	1.000000e+00	0
942911	1.000000e+00	0
942904	1.000000e+00	0
942905	1.000000e+00	3
942906	1.000000e+00	0
942900	1.000000e+00	6
942901	4.510745e-05	39
942902	1.049339e-07	43
942903	1.000000e+00	4
942896	1.000000e+00	4
942897	8.881784e-16	50
942898	8.881784e-16	50
942899	1.000000e+00	1
942893	1.301086e-03	36
942892	1.000000e+00	6
942895	8.881784e-16	50
942894	9.923267e-01	17
942889	1.611182e-01	29
942888	9.999999e-01	8
942891	1.000000e+00	1
942890	8.881784e-16	50
942885	9.966998e-01	16
942884	9.999881e-01	11
942886	4.529710e-14	49
942881	1.000000e+00	1
942880	1.000000e+00	0
942883	1.000000e+00	6
942882	1.000000e+00	0
942938	1.000000e+00	2
942939	1.000000e+00	5
942936	1.000000e+00	3
942937	1.000000e+00	0
942942	1.000000e+00	0
942943	1.000000e+00	0
942940	1.000000e+00	1
942941	1.854161e-11	47
942930	8.881784e-16	50
942931	1.000000e+00	6
942929	1.000000e+00	0
942935	1.000000e+00	0
942932	1.000000e+00	5
942933	9.999549e-01	12
942923	1.000000e+00	0
942922	1.000000e+00	0
942921	2.104926e-09	45
942920	1.000000e+00	0
942927	1.000000e+00	0
942926	7.673339e-03	34
942925	1.133316e-12	48
942924	1.000000e+00	1
942915	1.000000e+00	0
942914	1.000000e+00	0
942913	1.000000e+00	0
942912	1.000000e+00	2
942919	1.000000e+00	0
[truncated: 1,578 more rows]
