# Supplementary material for: Translational Selection Is Ubiquitous in Prokaryotes
Source: PLoS Genet. 2010 Jun 24;6(6):e1001004. doi: 10.1371/journal.pgen.1001004 (PMC2891978; doi:10.1371/journal.pgen.1001004)
Supplement: Dataset S1 — OCU/non-OCU gene calls in 461 Bacterial and Archaeal genomes, and summary tables of genome properties and OCU preferences for specific codons. (4.77 MB ZIP) [file pgen.1001004.s001.zip › Dataset_S1_Bacteria/Chlamydia_muridarum.arff.ocuGenes]

GeneID	signTest_p	ocuProbWinCnt
1246475	7.600562e-01	23
1246472	1.000000e+00	0
1246473	1.000000e+00	1
1246476	1.000000e+00	0
1246466	1.000000e+00	0
1246467	8.881784e-16	50
1246464	1.000000e+00	1
1246465	8.881784e-16	50
1246470	4.529710e-14	49
1246471	1.000000e+00	0
1246468	9.999972e-01	10
1246469	5.946023e-02	31
1246318	1.000000e+00	0
1246319	1.000000e+00	0
1246316	1.000000e+00	0
1246315	1.000000e+00	0
1246312	3.359055e-01	27
1246313	1.000000e+00	0
1246310	8.881784e-16	50
1246311	9.999972e-01	10
1246308	1.133316e-12	48
1246309	1.000000e+00	0
1246306	1.000000e+00	0
1246305	1.000000e+00	3
1246335	7.673339e-03	34
1246334	4.529710e-14	49
1246333	1.000000e+00	4
1246332	8.881784e-16	50
1246331	1.000000e+00	0
1246330	9.998471e-01	13
1246329	1.000000e+00	0
1246328	1.000000e+00	0
1246327	6.640945e-01	24
1246326	8.881784e-16	50
1246325	1.000000e+00	1
1246323	1.000000e+00	1
1246322	1.000000e+00	0
1246320	4.529710e-14	49
1246284	8.881784e-16	50
1246285	1.000000e+00	7
1246286	8.986806e-01	21
1246287	8.881784e-16	50
1246280	1.000000e+00	1
1246282	1.000000e+00	3
1246283	1.000000e+00	6
1246277	1.000000e+00	2
1246278	1.000000e+00	3
1246279	1.000000e+00	1
1246272	1.000000e+00	1
1246273	8.881784e-16	50
1246274	1.000000e+00	1
1246275	1.000000e+00	4
1246301	8.881784e-16	50
1246300	1.000000e+00	0
1246303	1.000000e+00	0
1246302	8.881784e-16	50
1246297	9.999999e-01	8
1246296	1.000000e+00	7
1246299	1.000000e+00	0
1246298	1.000000e+00	0
1246292	1.013194e-01	30
1246295	8.881784e-16	50
1246289	8.881784e-16	50
1246288	3.300224e-03	35
1246291	1.000000e+00	0
1246250	1.000000e+00	4
1246251	2.230891e-10	46
1246248	1.000000e+00	0
1246249	1.000000e+00	0
1246254	8.881784e-16	50
1246255	1.013194e-01	30
1246252	1.000000e+00	0
1246253	1.000000e+00	0
1246242	9.999881e-01	11
1246243	1.000000e+00	0
1246240	3.359055e-01	27
1246241	1.854161e-11	47
1246246	1.000000e+00	0
1246247	1.000000e+00	0
1246244	1.000000e+00	0
1246245	1.000000e+00	0
1246267	1.000000e+00	1
1246266	8.881784e-16	50
1246264	9.995319e-01	14
1246271	8.881784e-16	50
1246270	1.000000e+00	4
1246269	9.999549e-01	12
1246268	1.000000e+00	0
1246259	8.881784e-16	50
1246258	2.807050e-06	41
1246257	5.561376e-01	25
1246256	9.999994e-01	9
1246263	1.000000e+00	1
1246262	5.561376e-01	25
1246260	8.881784e-16	50
1246216	8.881784e-16	50
1246217	9.999999e-01	8
1246218	9.675457e-01	19
1246219	3.359055e-01	27
1246220	8.881784e-16	50
1246221	1.049339e-07	43
1246222	1.049339e-07	43
1246223	7.673339e-03	34
1246208	1.133316e-12	48
1246209	1.000000e+00	6
1246210	1.000000e+00	0
1246211	1.000000e+00	0
1246212	8.881784e-16	50
1246213	8.881784e-16	50
1246214	9.999881e-01	11
1246215	9.999999e-01	8
1246233	8.881784e-16	50
1246232	1.000000e+00	4
1246235	2.399438e-01	28
1246234	8.881784e-16	50
1246237	9.995319e-01	14
1246236	9.986989e-01	15
1246239	1.000000e+00	5
1246238	1.000000e+00	0
1246225	2.399438e-01	28
1246224	8.881784e-16	50
1246227	1.000000e+00	0
1246226	1.049339e-07	43
1246229	1.000000e+00	1
1246228	1.000000e+00	3
1246231	1.193067e-05	40
1246230	1.000000e+00	1
1246439	8.881784e-16	50
1246438	1.000000e+00	0
1246437	1.000000e+00	0
1246436	1.013194e-01	30
1246435	8.881784e-16	50
1246434	1.000000e+00	4
1246433	1.000000e+00	0
1246432	1.000000e+00	0
1246447	4.510745e-05	39
1246445	5.561376e-01	25
1246444	6.640945e-01	24
1246443	1.000000e+00	1
1246442	1.000000e+00	4
1246441	1.000000e+00	2
1246440	8.881784e-16	50
1246454	2.230891e-10	46
1246455	5.561376e-01	25
1246452	9.998471e-01	13
1246453	1.000000e+00	2
1246450	1.000000e+00	6
1246451	1.000000e+00	4
1246448	1.000000e+00	1
1246449	1.000000e+00	0
1246462	1.000000e+00	0
1246463	9.966998e-01	16
1246460	1.000000e+00	3
1246461	8.881784e-16	50
1246458	1.000000e+00	0
1246459	1.000000e+00	0
1246456	8.881784e-16	50
1246405	1.049339e-07	43
1246404	9.999549e-01	12
1246406	4.529710e-14	49
1246401	3.359055e-01	27
1246400	8.881784e-16	50
1246403	1.000000e+00	6
1246402	4.529710e-14	49
1246413	7.600562e-01	23
1246412	1.000000e+00	0
1246415	4.529710e-14	49
1246414	1.000000e+00	1
1246408	9.835804e-01	18
1246411	1.000000e+00	1
1246410	9.995319e-01	14
1246420	1.000000e+00	3
1246421	1.854161e-11	47
1246422	1.000000e+00	1
1246416	1.000000e+00	1
1246417	9.999549e-01	12
1246418	2.104926e-09	45
1246419	1.000000e+00	0
1246428	4.529710e-14	49
1246429	1.641957e-02	33
1246430	1.000000e+00	1
1246431	1.000000e+00	3
1246424	8.881784e-16	50
1246425	1.000000e+00	1
1246426	1.013194e-01	30
1246427	1.000000e+00	3
1246371	9.995319e-01	14
1246370	1.000000e+00	1
1246369	1.000000e+00	1
1246368	1.000000e+00	7
1246375	1.621870e-08	44
1246374	1.000000e+00	0
1246372	8.881784e-16	50
1246379	2.104926e-09	45
1246378	1.000000e+00	0
1246377	9.998471e-01	13
1246376	1.000000e+00	3
1246383	2.104926e-09	45
1246382	1.000000e+00	1
1246380	4.681115e-04	37
1246386	6.640945e-01	24
1246387	1.000000e+00	1
1246384	9.999999e-01	8
1246385	4.510745e-05	39
1246390	1.000000e+00	0
1246391	8.881784e-16	50
1246388	4.681115e-04	37
1246389	8.388818e-01	22
1246394	1.000000e+00	1
1246395	1.000000e+00	2
1246392	9.835804e-01	18
1246398	1.000000e+00	0
1246399	1.000000e+00	0
1246396	1.000000e+00	1
1246397	1.000000e+00	4
1246337	1.000000e+00	0
1246336	1.000000e+00	2
1246339	1.000000e+00	0
1246338	1.000000e+00	7
1246341	1.641957e-02	33
1246340	1.000000e+00	0
1246342	9.999549e-01	12
1246345	1.000000e+00	7
1246344	1.301086e-03	36
1246346	1.854161e-11	47
1246348	4.529710e-14	49
1246351	4.529710e-14	49
1246352	9.923267e-01	17
1246353	1.000000e+00	6
1246354	1.000000e+00	0
1246355	1.000000e+00	0
1246356	8.881784e-16	50
1246357	8.881784e-16	50
1246358	1.000000e+00	1
1246359	8.881784e-16	50
1246360	1.000000e+00	0
1246361	2.230891e-10	46
1246362	1.000000e+00	0
1246363	1.000000e+00	1
1246364	1.000000e+00	0
1246365	1.000000e+00	0
1246366	1.133316e-12	48
1246367	1.000000e+00	0
1245975	1.000000e+00	3
1245974	8.881784e-16	50
1245973	1.000000e+00	1
1245972	1.000000e+00	0
1245971	1.000000e+00	0
1245970	1.000000e+00	0
1245969	8.881784e-16	50
1245983	1.000000e+00	2
1245981	8.881784e-16	50
1245979	5.817779e-07	42
1245978	1.000000e+00	1
1245977	5.817779e-07	42
1245976	8.881784e-16	50
1245959	1.000000e+00	0
1245954	8.881784e-16	50
1245952	1.049339e-07	43
1245953	8.881784e-16	50
1245966	1.000000e+00	5
1245967	1.611182e-01	29
1245964	1.000000e+00	6
1245965	8.881784e-16	50
1245960	1.854161e-11	47
1245961	2.807050e-06	41
1246005	1.000000e+00	3
1246004	8.881784e-16	50
1246007	2.104926e-09	45
1246006	1.000000e+00	1
1246001	8.881784e-16	50
1246000	8.881784e-16	50
1246003	1.000000e+00	5
1246002	1.000000e+00	4
1246013	8.881784e-16	50
1246012	1.000000e+00	1
1246015	1.000000e+00	0
1246014	1.000000e+00	1
1246009	1.000000e+00	3
1246008	1.000000e+00	5
1246011	1.000000e+00	6
1246010	1.000000e+00	1
1245988	9.999994e-01	9
1245989	1.000000e+00	0
1245990	1.000000e+00	0
1245991	8.881784e-16	50
1245984	1.000000e+00	1
1245985	1.133316e-12	48
1245986	9.405398e-01	20
1245987	9.923267e-01	17
1245997	8.881784e-16	50
1245998	1.529320e-04	38
1245999	8.881784e-16	50
1245992	8.881784e-16	50
1245993	4.681115e-04	37
1245994	9.995319e-01	14
1245995	1.000000e+00	0
1246035	1.621870e-08	44
1246034	4.438624e-01	26
1246033	1.000000e+00	0
1246032	9.999999e-01	8
1246039	8.881784e-16	50
1246038	8.881784e-16	50
1246037	1.000000e+00	5
1246036	8.881784e-16	50
1246043	8.881784e-16	50
1246042	1.013194e-01	30
1246041	9.923267e-01	17
1246040	1.000000e+00	2
1246047	4.529710e-14	49
1246046	8.881784e-16	50
1246045	5.561376e-01	25
1246044	2.104926e-09	45
1246018	1.000000e+00	1
1246019	1.000000e+00	0
1246016	3.359055e-01	27
1246022	9.923267e-01	17
1246023	9.966998e-01	16
1246020	1.000000e+00	7
1246021	1.049339e-07	43
1246026	4.529710e-14	49
1246027	1.000000e+00	7
1246024	9.999549e-01	12
1246025	8.881784e-16	50
1246030	1.000000e+00	1
1246031	1.000000e+00	2
1246028	8.881784e-16	50
1246029	9.999999e-01	8
1246065	9.999999e-01	8
1246069	1.000000e+00	0
1246068	9.999994e-01	9
1246071	1.000000e+00	0
1246070	9.923267e-01	17
1246073	1.000000e+00	6
1246075	1.000000e+00	2
1246074	9.999972e-01	10
1246077	9.999881e-01	11
1246076	1.621870e-08	44
1246079	1.000000e+00	2
1246078	1.000000e+00	7
1246048	3.245432e-02	32
1246049	1.133316e-12	48
1246051	1.000000e+00	1
1246052	9.999999e-01	8
1246053	1.000000e+00	0
1246054	1.000000e+00	0
1246055	1.000000e+00	0
1246056	1.000000e+00	0
1246058	1.000000e+00	1
1246059	1.000000e+00	0
1246060	1.000000e+00	0
1246061	1.000000e+00	3
1246062	8.881784e-16	50
1246063	8.881784e-16	50
1246110	1.133316e-12	48
1246111	8.881784e-16	50
1246108	8.881784e-16	50
1246109	1.000000e+00	5
1246106	1.049339e-07	43
1246104	1.000000e+00	1
1246105	8.881784e-16	50
1246102	1.000000e+00	5
1246103	1.854161e-11	47
1246100	1.000000e+00	4
1246101	8.881784e-16	50
1246098	9.966998e-01	16
1246099	9.999972e-01	10
1246096	1.000000e+00	0
1246097	8.881784e-16	50
1246095	1.000000e+00	2
1246094	8.881784e-16	50
1246093	3.300224e-03	35
1246091	8.881784e-16	50
1246090	9.923267e-01	17
1246089	9.999972e-01	10
1246088	1.000000e+00	1
1246087	9.999999e-01	8
1246086	1.133316e-12	48
1246085	8.881784e-16	50
1246084	9.999881e-01	11
1246083	8.881784e-16	50
1246082	1.000000e+00	0
1246081	3.359055e-01	27
1246080	1.000000e+00	3
1246140	9.986989e-01	15
1246141	9.995319e-01	14
1246142	8.881784e-16	50
1246143	1.611182e-01	29
1246136	1.000000e+00	0
1246137	9.999549e-01	12
1246138	5.817779e-07	42
1246139	7.673339e-03	34
1246132	1.000000e+00	2
1246134	8.881784e-16	50
1246135	8.881784e-16	50
1246128	1.000000e+00	0
1246129	7.673339e-03	34
1246130	1.000000e+00	0
1246125	1.000000e+00	0
1246124	3.359055e-01	27
1246127	1.000000e+00	5
1246126	1.000000e+00	7
1246120	8.881784e-16	50
1246123	8.881784e-16	50
1246122	9.675457e-01	19
1246116	5.561376e-01	25
1246119	9.966998e-01	16
1246118	8.881784e-16	50
1246112	8.881784e-16	50
1246115	2.807050e-06	41
1246114	8.881784e-16	50
1246170	1.000000e+00	0
1246171	9.835804e-01	18
1246168	1.000000e+00	0
1246169	1.000000e+00	0
1246175	1.000000e+00	4
1246172	1.000000e+00	0
1246173	1.000000e+00	0
1246162	1.000000e+00	5
1246163	1.000000e+00	2
1246160	8.881784e-16	50
1246161	1.000000e+00	0
1246166	1.000000e+00	0
1246167	1.000000e+00	1
1246164	1.000000e+00	0
1246165	1.000000e+00	0
1246155	1.193067e-05	40
1246154	9.999972e-01	10
1246153	8.881784e-16	50
1246152	1.000000e+00	4
1246159	1.000000e+00	6
1246158	8.881784e-16	50
1246156	8.881784e-16	50
1246147	9.999994e-01	9
1246146	2.230891e-10	46
1246145	9.999999e-01	8
1246144	1.133316e-12	48
1246151	1.000000e+00	0
1246150	1.000000e+00	2
1246148	8.881784e-16	50
1246200	1.000000e+00	0
1246201	1.000000e+00	0
1246202	1.133316e-12	48
1246203	1.000000e+00	3
1246204	1.193067e-05	40
1246205	1.000000e+00	7
1246206	8.881784e-16	50
1246207	1.000000e+00	1
1246192	8.881784e-16	50
1246194	1.133316e-12	48
1246195	5.946023e-02	31
1246196	4.529710e-14	49
1246197	1.000000e+00	2
1246198	8.881784e-16	50
1246199	1.193067e-05	40
1246185	1.000000e+00	0
1246184	1.000000e+00	0
1246187	1.000000e+00	1
1246186	9.405398e-01	20
1246189	1.000000e+00	0
1246188	1.000000e+00	1
1246191	1.529320e-04	38
1246190	8.881784e-16	50
1246177	1.000000e+00	0
1246176	1.000000e+00	0
1246179	1.000000e+00	0
1246178	1.000000e+00	2
1246181	1.000000e+00	0
1246180	1.000000e+00	0
1246183	1.000000e+00	1
1246182	1.000000e+00	0
1245700	9.405398e-01	20
1245701	4.529710e-14	49
1245702	1.000000e+00	1
1245703	9.999881e-01	11
1245697	1.000000e+00	0
1245698	1.000000e+00	0
1245708	1.000000e+00	0
1245709	8.881784e-16	50
1245710	1.000000e+00	0
1245704	8.388818e-01	22
1245705	2.230891e-10	46
1245706	8.881784e-16	50
1245717	1.000000e+00	0
1245716	8.881784e-16	50
1245719	1.000000e+00	0
1245718	9.405398e-01	20
1245712	1.000000e+00	0
1245715	1.000000e+00	0
1245714	8.881784e-16	50
1245724	1.000000e+00	0
1245727	1.000000e+00	6
1245721	1.000000e+00	0
1245720	1.000000e+00	0
1245723	1.000000e+00	0
1245722	9.995319e-01	14
1245735	1.000000e+00	4
1245732	9.999999e-01	8
1245733	1.000000e+00	0
1245730	5.946023e-02	31
1245731	8.986806e-01	21
1245728	8.881784e-16	50
1245742	1.000000e+00	0
1245743	8.881784e-16	50
1245740	1.000000e+00	1
1245741	1.000000e+00	0
1245738	4.529710e-14	49
1245739	8.881784e-16	50
1245736	1.621870e-08	44
1245737	1.000000e+00	2
1245751	8.881784e-16	50
1245750	1.133316e-12	48
1245749	9.835804e-01	18
1245748	1.000000e+00	1
1245746	2.399438e-01	28
1245745	8.881784e-16	50
1245744	1.193067e-05	40
1245759	1.000000e+00	0
1245758	1.000000e+00	1
1245757	9.999999e-01	8
1245756	4.529710e-14	49
1245755	1.000000e+00	7
1245754	2.230891e-10	46
1245753	8.881784e-16	50
1245752	1.000000e+00	1
1245760	8.986806e-01	21
1245761	1.000000e+00	6
1245762	8.881784e-16	50
1245763	1.529320e-04	38
1245764	1.611182e-01	29
1245765	1.000000e+00	2
1245766	8.388818e-01	22
1245767	1.000000e+00	2
1245768	8.881784e-16	50
1245769	1.193067e-05	40
1245772	9.999881e-01	11
1245773	9.835804e-01	18
1245774	1.049339e-07	43
1245775	1.000000e+00	0
1245777	1.000000e+00	0
1245776	1.000000e+00	0
1245779	1.000000e+00	4
1245778	1.000000e+00	2
1245783	1.000000e+00	6
1245782	1.000000e+00	3
1245785	8.388818e-01	22
1245784	1.000000e+00	1
1245787	1.000000e+00	0
1245786	1.000000e+00	0
1245789	1.000000e+00	0
1245788	9.999972e-01	10
1245791	1.000000e+00	0
1245790	1.000000e+00	0
1245794	5.561376e-01	25
1245795	1.611182e-01	29
1245792	1.000000e+00	1
1245793	6.640945e-01	24
1245798	8.881784e-16	50
1245799	1.000000e+00	4
1245796	2.230891e-10	46
1245797	8.881784e-16	50
1245802	8.881784e-16	50
1245803	1.000000e+00	0
1245800	5.561376e-01	25
1245801	8.881784e-16	50
1245804	1.000000e+00	7
1245805	8.881784e-16	50
1245811	1.621870e-08	44
1245810	1.000000e+00	0
1245809	1.133316e-12	48
1245808	1.193067e-05	40
1245815	4.681115e-04	37
1245814	1.000000e+00	0
1245813	6.640945e-01	24
1245812	9.986989e-01	15
1245819	8.881784e-16	50
1245818	9.835804e-01	18
1245817	9.999999e-01	8
1245816	9.995319e-01	14
1245823	1.000000e+00	6
1245821	1.000000e+00	6
1245820	1.000000e+00	1
1245839	1.000000e+00	3
1245838	7.600562e-01	23
1245833	1.000000e+00	7
1245832	1.000000e+00	3
1245835	1.000000e+00	1
1245834	9.999972e-01	10
1245829	5.946023e-02	31
1245828	1.013194e-01	30
1245831	8.881784e-16	50
1245825	1.301086e-03	36
1245824	8.881784e-16	50
1245827	7.600562e-01	23
1245826	1.000000e+00	1
1245852	8.881784e-16	50
1245855	8.881784e-16	50
1245848	1.000000e+00	3
1245849	8.881784e-16	50
1245850	8.881784e-16	50
1245851	3.245432e-02	32
1245844	9.999972e-01	10
1245845	7.600562e-01	23
1245846	1.641957e-02	33
1245847	8.881784e-16	50
1245840	9.966998e-01	16
1245841	5.817779e-07	42
1245842	8.881784e-16	50
1245843	5.817779e-07	42
1245871	1.529320e-04	38
1245870	4.529710e-14	49
1245869	8.388818e-01	22
1245868	8.881784e-16	50
1245866	8.881784e-16	50
1245865	1.000000e+00	2
1245864	8.881784e-16	50
1245863	8.881784e-16	50
1245862	1.000000e+00	2
1245861	9.923267e-01	17
1245860	8.881784e-16	50
1245859	8.881784e-16	50
1245858	8.881784e-16	50
1245857	8.881784e-16	50
1245856	8.881784e-16	50
1245886	8.881784e-16	50
1245887	1.000000e+00	1
1245884	1.621870e-08	44
1245885	1.000000e+00	4
1245882	8.986806e-01	21
1245883	1.000000e+00	1
1245880	2.230891e-10	46
1245881	1.000000e+00	0
1245878	1.000000e+00	0
1245879	1.000000e+00	0
1245876	1.000000e+00	2
1245877	1.000000e+00	1
1245874	9.999972e-01	10
1245875	9.999972e-01	10
1245872	1.000000e+00	3
1245873	2.230891e-10	46
1245897	2.104926e-09	45
1245896	1.000000e+00	4
1245899	5.817779e-07	42
1245898	8.881784e-16	50
1245901	8.881784e-16	50
1245900	5.946023e-02	31
1245903	8.881784e-16	50
1245902	7.673339e-03	34
1245889	9.995319e-01	14
1245888	1.000000e+00	1
1245891	4.529710e-14	49
1245890	8.881784e-16	50
1245893	4.529710e-14	49
1245892	1.611182e-01	29
1245895	5.817779e-07	42
1245894	2.104926e-09	45
1245912	4.529710e-14	49
1245913	9.835804e-01	18
1245914	8.881784e-16	50
1245915	9.999972e-01	10
1245916	1.641957e-02	33
1245917	1.193067e-05	40
1245918	9.999972e-01	10
1245919	1.000000e+00	0
1245904	1.133316e-12	48
1245905	4.529710e-14	49
1245906	4.529710e-14	49
1245907	9.966998e-01	16
1245908	1.854161e-11	47
1245909	8.881784e-16	50
1245910	9.923267e-01	17
1245911	1.000000e+00	6
1245931	1.641957e-02	33
1245930	1.000000e+00	4
1245929	1.000000e+00	3
1245928	8.881784e-16	50
1245935	1.000000e+00	1
1245934	9.999549e-01	12
1245933	8.881784e-16	50
1245932	8.881784e-16	50
1245923	8.881784e-16	50
1245922	8.881784e-16	50
1245921	8.881784e-16	50
1245920	9.986989e-01	15
1245927	1.000000e+00	2
1245926	2.399438e-01	28
1245925	5.946023e-02	31
1245946	4.529710e-14	49
1245947	1.000000e+00	2
1245944	1.000000e+00	0
1245945	1.133316e-12	48
1245950	9.999999e-01	8
1245951	1.000000e+00	2
1245948	1.000000e+00	2
1245949	8.986806e-01	21
1245938	1.000000e+00	0
1245939	4.681115e-04	37
1245936	8.881784e-16	50
1245937	2.230891e-10	46
1245942	9.999972e-01	10
1245943	1.854161e-11	47
1245940	1.000000e+00	3
1245941	1.000000e+00	0
PID_161579043	8.881784e-16	50
PID_161579044	8.881784e-16	50
PID_161579047	9.986989e-01	15
PID_161579048	1.000000e+00	4
PID_161579045	8.881784e-16	50
PID_161579046	1.611182e-01	29
1245557	1.000000e+00	2
1245556	9.835804e-01	18
1245559	1.133316e-12	48
1245558	1.621870e-08	44
1245553	8.881784e-16	50
1245552	8.881784e-16	50
1245565	2.807050e-06	41
1245564	1.193067e-05	40
1245567	8.881784e-16	50
1245566	4.529710e-14	49
1245561	8.881784e-16	50
1245560	1.000000e+00	4
1245563	8.881784e-16	50
1245562	8.881784e-16	50
1245540	8.881784e-16	50
1245541	1.000000e+00	1
1245542	8.881784e-16	50
1245543	1.000000e+00	2
1245536	1.000000e+00	0
1245537	1.000000e+00	0
1245538	8.881784e-16	50
1245539	1.000000e+00	0
1245548	7.673339e-03	34
1245549	5.817779e-07	42
1245550	8.881784e-16	50
1245544	1.000000e+00	0
1245545	1.000000e+00	4
1245547	5.817779e-07	42
1245527	1.000000e+00	0
1245526	8.881784e-16	50
1245525	1.000000e+00	1
1245524	1.000000e+00	4
1245523	8.881784e-16	50
1245522	8.881784e-16	50
1245521	8.881784e-16	50
1245520	8.881784e-16	50
1245535	8.388818e-01	22
1245534	1.000000e+00	0
1245533	1.000000e+00	0
1245532	1.000000e+00	0
1245531	1.000000e+00	0
1245530	1.000000e+00	0
1245529	1.000000e+00	5
1245518	8.881784e-16	50
1245519	8.881784e-16	50
1245517	8.881784e-16	50
1245624	1.000000e+00	0
1245625	8.881784e-16	50
1245627	1.529320e-04	38
1245628	1.000000e+00	7
1245629	9.999999e-01	8
1245630	1.000000e+00	0
1245631	1.000000e+00	0
1245616	1.133316e-12	48
1245617	9.999972e-01	10
1245618	1.000000e+00	0
1245619	8.881784e-16	50
1245620	1.000000e+00	0
1245621	9.986989e-01	15
1245622	9.999549e-01	12
1245623	4.529710e-14	49
1245609	1.000000e+00	0
1245608	4.510745e-05	39
1245611	1.000000e+00	0
1245613	1.000000e+00	0
1245612	1.000000e+00	0
1245615	1.000000e+00	4
1245614	1.000000e+00	0
1245601	5.817779e-07	42
1245603	1.000000e+00	0
1245602	9.999549e-01	12
1245605	1.000000e+00	0
1245604	1.000000e+00	3
1245607	1.000000e+00	0
1245606	1.000000e+00	0
1245594	1.000000e+00	1
1245595	9.999881e-01	11
1245592	1.000000e+00	2
1245593	1.000000e+00	0
1245598	1.000000e+00	0
1245599	1.000000e+00	4
1245596	1.000000e+00	4
1245597	1.000000e+00	3
1245586	1.529320e-04	38
1245587	1.000000e+00	0
1245584	1.000000e+00	1
1245585	1.000000e+00	0
1245590	1.000000e+00	0
1245591	1.000000e+00	0
1245588	1.000000e+00	0
1245589	1.000000e+00	0
1245579	8.881784e-16	50
1245578	1.000000e+00	1
1245577	9.999994e-01	9
1245576	9.995319e-01	14
1245583	1.000000e+00	0
1245581	4.681115e-04	37
1245570	8.986806e-01	21
1245569	1.000000e+00	5
1245568	1.611182e-01	29
1245573	1.000000e+00	6
1245572	1.000000e+00	1
1245692	4.529710e-14	49
1245693	1.000000e+00	1
1245694	1.000000e+00	0
1245695	8.881784e-16	50
1245688	1.000000e+00	0
1245689	2.399438e-01	28
1245690	9.998471e-01	13
1245691	1.000000e+00	4
1245684	8.881784e-16	50
1245685	1.000000e+00	1
1245686	8.881784e-16	50
1245687	9.999881e-01	11
1245680	8.881784e-16	50
1245681	1.000000e+00	0
1245682	1.000000e+00	0
1245683	1.000000e+00	5
1245677	1.000000e+00	0
1245676	1.000000e+00	1
1245679	9.923267e-01	17
1245678	2.230891e-10	46
1245673	1.000000e+00	0
1245672	1.000000e+00	2
1245675	7.600562e-01	23
1245674	9.999549e-01	12
1245669	1.000000e+00	0
1245668	1.000000e+00	0
1245671	1.000000e+00	5
1245665	1.000000e+00	0
1245664	1.000000e+00	4
1245666	2.104926e-09	45
1245658	1.000000e+00	3
1245659	1.000000e+00	0
1245656	1.000000e+00	0
1245657	1.000000e+00	4
1245654	1.000000e+00	3
1245655	9.999972e-01	10
1245653	8.881784e-16	50
1245650	9.986989e-01	15
1245651	8.881784e-16	50
1245649	8.881784e-16	50
1245647	8.881784e-16	50
1245642	1.000000e+00	0
1245641	1.000000e+00	3
1245640	8.986806e-01	21
1245639	8.881784e-16	50
1245638	1.013194e-01	30
1245637	8.881784e-16	50
1245636	3.245432e-02	32
1245635	1.529320e-04	38
1245634	1.000000e+00	0
1245633	1.000000e+00	0
1245632	9.835804e-01	18
