# Supplementary material for: Translational Selection Is Ubiquitous in Prokaryotes
Source: PLoS Genet. 2010 Jun 24;6(6):e1001004. doi: 10.1371/journal.pgen.1001004 (PMC2891978; doi:10.1371/journal.pgen.1001004)
Supplement: Dataset S1 — OCU/non-OCU gene calls in 461 Bacterial and Archaeal genomes, and summary tables of genome properties and OCU preferences for specific codons. (4.77 MB ZIP) [file pgen.1001004.s001.zip › Dataset_S1_Bacteria/Chlamydia_trachomatis.arff.ocuGenes]

GeneID	signTest_p	ocuProbWinCnt
884223	9.999994e-01	9
884222	1.000000e+00	0
884221	1.000000e+00	5
884219	8.881784e-16	50
884218	9.999994e-01	9
884217	8.881784e-16	50
884216	8.881784e-16	50
884215	1.049339e-07	43
884214	1.000000e+00	0
884213	9.995319e-01	14
884212	1.000000e+00	5
884211	8.881784e-16	50
884210	8.881784e-16	50
884209	1.000000e+00	1
884208	1.000000e+00	3
884206	8.881784e-16	50
884207	1.000000e+00	1
884204	1.049339e-07	43
884205	3.300224e-03	35
884202	8.881784e-16	50
884203	2.104926e-09	45
884200	9.999972e-01	10
884198	8.881784e-16	50
884199	8.881784e-16	50
884196	1.000000e+00	4
884197	4.529710e-14	49
884194	9.986989e-01	15
884195	9.999999e-01	8
884192	1.000000e+00	6
884193	1.000000e+00	0
884189	1.000000e+00	0
884188	9.986989e-01	15
884191	1.000000e+00	0
884190	9.998471e-01	13
884185	1.000000e+00	3
884184	1.000000e+00	5
884186	1.000000e+00	0
884181	1.000000e+00	1
884180	1.854161e-11	47
884183	1.301086e-03	36
884182	9.675457e-01	19
884177	8.881784e-16	50
884176	1.000000e+00	0
884179	9.999972e-01	10
884178	1.000000e+00	0
884172	4.529710e-14	49
884173	1.000000e+00	0
884174	1.000000e+00	2
884175	1.000000e+00	1
884168	8.881784e-16	50
884169	9.995319e-01	14
884170	9.835804e-01	18
884171	1.000000e+00	0
884164	1.000000e+00	0
884165	1.000000e+00	0
884166	9.405398e-01	20
884167	1.000000e+00	0
884160	1.000000e+00	1
884161	1.000000e+00	5
884162	1.000000e+00	0
884163	1.000000e+00	5
884155	1.000000e+00	0
884154	8.881784e-16	50
884153	8.881784e-16	50
884152	1.529320e-04	38
884159	9.999999e-01	8
884158	1.000000e+00	0
884157	1.000000e+00	1
884156	8.881784e-16	50
884147	9.999994e-01	9
884146	8.881784e-16	50
884145	1.000000e+00	0
884151	9.999999e-01	8
884150	1.000000e+00	0
884149	8.881784e-16	50
884148	6.640945e-01	24
884138	1.000000e+00	0
884139	1.000000e+00	0
884136	9.999549e-01	12
884137	8.881784e-16	50
884142	2.230891e-10	46
884143	2.104926e-09	45
884140	8.881784e-16	50
884141	1.000000e+00	0
884130	1.000000e+00	3
884131	1.000000e+00	0
884128	5.561376e-01	25
884129	1.000000e+00	0
884134	4.529710e-14	49
884135	8.881784e-16	50
884132	9.998471e-01	13
884133	1.000000e+00	0
884121	8.881784e-16	50
884120	1.000000e+00	5
884123	1.000000e+00	0
884122	1.000000e+00	3
884125	1.000000e+00	2
884124	1.611182e-01	29
884127	2.807050e-06	41
884126	1.000000e+00	1
884113	9.999881e-01	11
884112	1.000000e+00	0
884115	8.881784e-16	50
884114	1.000000e+00	0
884117	1.000000e+00	0
884116	1.000000e+00	0
884119	7.673339e-03	34
884118	1.000000e+00	0
884104	1.000000e+00	1
884105	1.854161e-11	47
884106	8.881784e-16	50
884107	8.881784e-16	50
884108	1.000000e+00	0
884109	9.999999e-01	8
884110	1.000000e+00	0
884111	9.966998e-01	16
884096	4.438624e-01	26
884097	1.000000e+00	0
884098	1.000000e+00	1
884099	8.881784e-16	50
884100	1.000000e+00	0
884101	1.000000e+00	0
884102	9.999881e-01	11
884103	9.998471e-01	13
884086	9.999549e-01	12
884087	9.923267e-01	17
884084	9.923267e-01	17
884085	1.000000e+00	4
884082	8.388818e-01	22
884083	1.000000e+00	0
884080	8.881784e-16	50
884081	8.881784e-16	50
884094	1.000000e+00	0
884095	1.000000e+00	0
884093	1.000000e+00	0
884090	1.621870e-08	44
884091	3.245432e-02	32
884088	5.946023e-02	31
884089	1.133316e-12	48
884071	8.881784e-16	50
884070	3.300224e-03	35
884069	1.611182e-01	29
884068	9.998471e-01	13
884067	8.881784e-16	50
884065	9.999972e-01	10
884078	8.881784e-16	50
884077	1.000000e+00	0
884076	4.529710e-14	49
884075	1.000000e+00	0
884074	8.388818e-01	22
884073	1.000000e+00	6
884072	8.881784e-16	50
884052	8.881784e-16	50
884053	8.881784e-16	50
884054	1.000000e+00	2
884055	1.000000e+00	0
884048	1.000000e+00	5
884049	1.000000e+00	0
884050	1.000000e+00	3
884051	1.000000e+00	0
884060	1.854161e-11	47
884061	1.000000e+00	0
884062	8.881784e-16	50
884063	1.000000e+00	0
884056	1.000000e+00	0
884057	1.000000e+00	1
884058	1.000000e+00	1
884059	1.000000e+00	3
884037	9.835804e-01	18
884036	8.881784e-16	50
884039	1.000000e+00	5
884038	1.000000e+00	0
884033	9.999972e-01	10
884032	1.000000e+00	1
884035	1.000000e+00	0
884034	8.881784e-16	50
884045	1.000000e+00	0
884044	1.000000e+00	0
884047	1.000000e+00	2
884046	1.000000e+00	0
884040	1.000000e+00	0
884043	8.881784e-16	50
884042	1.000000e+00	2
884027	8.881784e-16	50
884030	8.881784e-16	50
884031	1.000000e+00	0
884028	1.000000e+00	4
884029	1.049339e-07	43
884697	1.000000e+00	0
884696	8.881784e-16	50
884699	1.000000e+00	4
884698	1.000000e+00	2
884701	3.300224e-03	35
884700	1.000000e+00	2
884703	1.000000e+00	1
884702	1.000000e+00	0
884688	9.999972e-01	10
884690	1.854161e-11	47
884693	4.681115e-04	37
884692	1.000000e+00	3
884680	8.881784e-16	50
884681	9.999549e-01	12
884682	1.000000e+00	2
884683	1.641957e-02	33
884684	1.000000e+00	4
884685	1.000000e+00	0
884686	1.854161e-11	47
884687	1.000000e+00	7
884672	1.000000e+00	2
884673	9.999881e-01	11
884674	8.881784e-16	50
884675	9.998471e-01	13
884676	6.640945e-01	24
884677	1.000000e+00	1
884678	8.881784e-16	50
884679	1.133316e-12	48
884731	8.881784e-16	50
884730	1.133316e-12	48
884728	1.000000e+00	7
PID_161723223	1.000000e+00	7
884735	9.923267e-01	17
884734	1.049339e-07	43
PID_161723221	9.999999e-01	8
884733	7.600562e-01	23
PID_161723222	4.529710e-14	49
884723	9.995319e-01	14
884722	4.438624e-01	26
884721	8.986806e-01	21
884720	2.230891e-10	46
884727	1.000000e+00	2
884726	1.000000e+00	0
884725	5.561376e-01	25
884724	1.000000e+00	3
884714	1.000000e+00	2
884715	1.000000e+00	4
884712	9.966998e-01	16
884713	9.999994e-01	9
884718	8.881784e-16	50
884719	8.881784e-16	50
884716	1.000000e+00	4
884717	5.561376e-01	25
884706	1.133316e-12	48
884707	9.999994e-01	9
884704	1.000000e+00	0
884705	1.000000e+00	0
884710	1.133316e-12	48
884711	9.999972e-01	10
884708	1.133316e-12	48
884709	4.529710e-14	49
884636	7.600562e-01	23
884639	1.000000e+00	0
884638	1.000000e+00	0
884633	9.995319e-01	14
884632	3.359055e-01	27
884635	2.230891e-10	46
884634	8.881784e-16	50
884629	1.000000e+00	0
884631	1.000000e+00	0
884625	1.000000e+00	0
884624	1.000000e+00	4
884627	9.998471e-01	13
884626	1.000000e+00	0
884620	1.000000e+00	2
884621	1.049339e-07	43
884622	9.405398e-01	20
884623	1.000000e+00	0
884616	5.817779e-07	42
884617	1.000000e+00	0
884618	1.000000e+00	0
884619	1.000000e+00	4
884613	1.000000e+00	1
884614	9.999999e-01	8
884615	9.995319e-01	14
884608	4.510745e-05	39
884609	1.000000e+00	0
884610	1.000000e+00	1
884611	1.000000e+00	1
884671	1.000000e+00	0
884669	1.000000e+00	4
884668	1.000000e+00	4
884667	1.000000e+00	6
884666	1.000000e+00	0
884665	8.881784e-16	50
884664	9.999994e-01	9
884663	5.561376e-01	25
884662	1.000000e+00	0
884661	1.000000e+00	0
884660	1.000000e+00	0
884659	1.000000e+00	5
884658	1.000000e+00	1
884657	1.000000e+00	0
884656	8.986806e-01	21
884654	9.995319e-01	14
884655	9.999972e-01	10
884652	1.000000e+00	1
884653	1.000000e+00	7
884650	1.000000e+00	3
884651	1.013194e-01	30
884648	1.000000e+00	7
884646	1.000000e+00	1
884647	4.529710e-14	49
884644	9.675457e-01	19
884645	8.881784e-16	50
884642	1.000000e+00	0
884643	1.000000e+00	0
884640	1.000000e+00	0
884560	4.681115e-04	37
884561	8.881784e-16	50
884562	1.000000e+00	0
884564	1.000000e+00	0
884565	8.881784e-16	50
884566	1.611182e-01	29
884567	1.000000e+00	0
884568	8.881784e-16	50
884569	1.000000e+00	1
884570	1.000000e+00	1
884571	4.681115e-04	37
884572	1.000000e+00	6
884573	1.000000e+00	0
884574	1.000000e+00	0
884575	1.000000e+00	7
884545	3.359055e-01	27
884549	1.000000e+00	2
884548	1.000000e+00	0
884550	4.529710e-14	49
884553	1.000000e+00	0
884552	1.000000e+00	1
884555	9.999881e-01	11
884554	9.966998e-01	16
884557	1.000000e+00	6
884556	1.000000e+00	0
884559	1.000000e+00	4
884558	8.881784e-16	50
884594	1.000000e+00	0
884595	1.000000e+00	0
884592	8.388818e-01	22
884593	4.681115e-04	37
884598	8.881784e-16	50
884599	1.000000e+00	0
884596	1.000000e+00	0
884597	1.000000e+00	0
884602	8.388818e-01	22
884603	9.999972e-01	10
884601	8.881784e-16	50
884606	1.000000e+00	0
884607	1.000000e+00	0
884604	1.000000e+00	4
884605	1.000000e+00	0
884579	1.000000e+00	1
884578	6.640945e-01	24
884577	5.946023e-02	31
884576	8.881784e-16	50
884583	9.999549e-01	12
884581	1.621870e-08	44
884580	1.000000e+00	0
884587	1.000000e+00	0
884586	7.673339e-03	34
884585	8.881784e-16	50
884584	8.881784e-16	50
884591	4.529710e-14	49
884590	1.000000e+00	4
884588	1.000000e+00	0
884500	1.000000e+00	0
884501	1.000000e+00	0
884502	1.000000e+00	2
884503	1.000000e+00	0
884496	1.000000e+00	1
884498	1.000000e+00	0
884499	1.000000e+00	0
884508	1.000000e+00	0
884509	1.000000e+00	0
884510	1.000000e+00	0
884511	1.000000e+00	1
884504	1.000000e+00	0
884505	1.000000e+00	1
884506	2.230891e-10	46
884507	1.000000e+00	0
884485	1.000000e+00	0
884484	1.641957e-02	33
884487	1.000000e+00	0
884486	8.986806e-01	21
884481	1.000000e+00	0
884480	1.000000e+00	2
884483	1.000000e+00	0
884482	1.000000e+00	5
884493	1.000000e+00	0
884492	1.000000e+00	0
884495	1.000000e+00	3
884494	8.986806e-01	21
884489	1.000000e+00	0
884488	1.000000e+00	1
884491	1.000000e+00	0
884490	1.000000e+00	0
884535	8.881784e-16	50
884533	3.359055e-01	27
884528	6.640945e-01	24
884529	1.000000e+00	7
884542	1.000000e+00	0
884543	1.000000e+00	0
884540	1.000000e+00	0
884541	1.000000e+00	0
884538	8.881784e-16	50
884539	1.000000e+00	0
884536	1.133316e-12	48
884537	1.000000e+00	7
884519	9.675457e-01	19
884518	1.000000e+00	1
884517	1.000000e+00	4
884516	1.000000e+00	3
884515	4.529710e-14	49
884514	9.986989e-01	15
884513	4.529710e-14	49
884512	1.000000e+00	1
884527	2.807050e-06	41
884526	1.641957e-02	33
884525	9.999881e-01	11
884524	4.529710e-14	49
884523	9.999549e-01	12
884522	1.000000e+00	0
884521	1.000000e+00	4
884520	1.000000e+00	0
884952	4.438624e-01	26
884426	1.000000e+00	0
884953	1.133316e-12	48
884427	8.881784e-16	50
884954	2.399438e-01	28
884424	1.000000e+00	0
884955	8.881784e-16	50
884425	1.000000e+00	7
884956	8.881784e-16	50
884430	1.000000e+00	2
884957	8.881784e-16	50
884431	1.000000e+00	2
884959	4.438624e-01	26
884429	1.000000e+00	1
884945	1.641957e-02	33
884419	1.000000e+00	0
884946	1.854161e-11	47
884416	6.640945e-01	24
884947	4.529710e-14	49
884417	8.388818e-01	22
884948	7.673339e-03	34
884422	1.000000e+00	0
884423	1.000000e+00	0
884420	9.999881e-01	11
884951	5.817779e-07	42
884421	6.640945e-01	24
884443	8.881784e-16	50
884937	5.561376e-01	25
884936	3.359055e-01	27
884442	1.000000e+00	0
884939	2.807050e-06	41
884441	8.881784e-16	50
884938	8.881784e-16	50
884447	7.673339e-03	34
884941	1.000000e+00	0
884940	1.000000e+00	2
884445	3.245432e-02	32
884943	9.999881e-01	11
884444	9.999999e-01	8
884942	8.881784e-16	50
884435	1.000000e+00	0
884929	1.193067e-05	40
884928	9.998471e-01	13
884434	1.000000e+00	0
884931	1.013194e-01	30
884433	4.681115e-04	37
884930	4.510745e-05	39
884432	9.998471e-01	13
884933	9.835804e-01	18
884439	3.245432e-02	32
884932	1.000000e+00	1
884438	1.611182e-01	29
884935	1.611182e-01	29
884437	1.133316e-12	48
884934	8.881784e-16	50
884456	3.300224e-03	35
884457	1.000000e+00	4
884459	1.000000e+00	2
884460	1.529320e-04	38
884461	1.000000e+00	0
884462	1.000000e+00	0
884463	4.529710e-14	49
884448	5.817779e-07	42
884449	1.000000e+00	0
884450	8.881784e-16	50
884451	8.881784e-16	50
884452	8.881784e-16	50
884453	5.946023e-02	31
884454	8.881784e-16	50
884455	1.133316e-12	48
884473	1.621870e-08	44
884472	1.000000e+00	1
884475	9.999999e-01	8
884474	9.675457e-01	19
884477	1.000000e+00	1
884476	1.000000e+00	0
884479	1.000000e+00	0
884478	1.000000e+00	0
884963	1.000000e+00	1
884465	1.000000e+00	0
884962	7.600562e-01	23
884467	1.000000e+00	0
884961	1.000000e+00	3
884960	8.881784e-16	50
884466	9.995319e-01	14
884469	2.230891e-10	46
884965	1.000000e+00	4
884471	4.438624e-01	26
884964	8.881784e-16	50
884366	1.000000e+00	1
884892	8.881784e-16	50
884367	8.881784e-16	50
884893	3.300224e-03	35
884364	1.000000e+00	5
884894	8.881784e-16	50
884365	1.000000e+00	0
884895	8.881784e-16	50
884362	1.611182e-01	29
884888	1.000000e+00	0
884363	1.000000e+00	2
884889	8.881784e-16	50
884360	8.881784e-16	50
884890	1.000000e+00	5
884361	8.881784e-16	50
884891	8.881784e-16	50
884358	1.000000e+00	6
884359	1.000000e+00	7
884885	8.881784e-16	50
884356	3.300224e-03	35
884886	8.986806e-01	21
884357	8.881784e-16	50
884887	8.881784e-16	50
884354	8.881784e-16	50
884880	9.986989e-01	15
884355	8.881784e-16	50
884881	8.881784e-16	50
884352	1.000000e+00	0
884882	1.000000e+00	1
884353	8.881784e-16	50
884883	8.881784e-16	50
884383	1.013194e-01	30
884877	1.000000e+00	5
884876	8.881784e-16	50
884381	2.104926e-09	45
884879	1.000000e+00	1
884380	8.881784e-16	50
884878	4.510745e-05	39
884379	9.999994e-01	9
884873	1.000000e+00	0
884378	8.881784e-16	50
884872	5.946023e-02	31
884377	1.000000e+00	2
884875	8.881784e-16	50
884874	3.245432e-02	32
884376	1.000000e+00	4
884869	9.999999e-01	8
884375	7.600562e-01	23
884374	1.621870e-08	44
884868	1.000000e+00	3
884871	1.611182e-01	29
884373	1.000000e+00	3
884870	8.881784e-16	50
884372	9.966998e-01	16
884865	1.301086e-03	36
884864	4.681115e-04	37
884370	1.000000e+00	3
884867	1.000000e+00	4
884369	2.104926e-09	45
884866	7.600562e-01	23
884368	7.600562e-01	23
884926	9.986989e-01	15
884396	9.835804e-01	18
884927	1.133316e-12	48
884397	5.817779e-07	42
884398	3.359055e-01	27
884924	1.854161e-11	47
884925	2.399438e-01	28
884399	1.000000e+00	1
884392	9.999972e-01	10
884922	1.000000e+00	3
884923	9.835804e-01	18
884393	1.000000e+00	7
884920	1.000000e+00	3
884394	1.000000e+00	6
884395	9.986989e-01	15
884388	8.881784e-16	50
884918	1.000000e+00	1
884389	1.000000e+00	1
884916	1.000000e+00	4
884390	8.881784e-16	50
884391	1.000000e+00	1
884917	1.000000e+00	3
884384	1.000000e+00	0
884914	8.881784e-16	50
884385	1.000000e+00	0
884915	1.854161e-11	47
884386	9.986989e-01	15
884912	5.817779e-07	42
884387	8.881784e-16	50
884913	5.561376e-01	25
884911	4.529710e-14	49
884412	8.881784e-16	50
884910	1.193067e-05	40
884415	1.000000e+00	5
884909	1.000000e+00	3
884414	9.966998e-01	16
884908	1.000000e+00	6
884409	2.104926e-09	45
884907	7.673339e-03	34
884408	1.000000e+00	1
884906	8.881784e-16	50
884411	8.881784e-16	50
884904	8.881784e-16	50
884410	1.133316e-12	48
884405	9.999972e-01	10
884404	1.000000e+00	6
884407	9.999994e-01	9
884901	8.881784e-16	50
884900	8.881784e-16	50
884406	8.881784e-16	50
884899	8.881784e-16	50
884401	1.000000e+00	1
884898	1.133316e-12	48
884400	1.000000e+00	0
884897	4.529710e-14	49
884403	1.000000e+00	0
884896	8.881784e-16	50
884402	1.000000e+00	1
884817	7.673339e-03	34
884291	1.000000e+00	0
884816	9.999999e-01	8
884290	3.359055e-01	27
884289	9.405398e-01	20
884819	1.000000e+00	2
884818	9.986989e-01	15
884288	1.000000e+00	0
884821	1.854161e-11	47
884295	1.000000e+00	0
884820	8.881784e-16	50
884294	1.000000e+00	0
884823	9.999972e-01	10
884293	1.000000e+00	0
884822	1.000000e+00	3
884292	1.000000e+00	0
884825	1.000000e+00	0
884299	1.000000e+00	0
884824	8.881784e-16	50
884298	1.000000e+00	1
884827	8.881784e-16	50
884297	1.000000e+00	0
884826	8.881784e-16	50
884829	4.529710e-14	49
884303	1.000000e+00	0
884828	1.000000e+00	0
884302	1.000000e+00	0
884831	1.854161e-11	47
884301	1.000000e+00	0
884830	4.529710e-14	49
884300	1.000000e+00	0
884306	1.000000e+00	0
884307	1.000000e+00	7
884801	8.881784e-16	50
884304	1.000000e+00	0
884305	1.000000e+00	0
884803	1.854161e-11	47
884310	9.999999e-01	8
884804	8.881784e-16	50
884311	8.881784e-16	50
884805	1.000000e+00	1
884308	9.999972e-01	10
884806	1.000000e+00	1
884309	9.675457e-01	19
884807	9.999999e-01	8
884314	1.000000e+00	5
884808	1.000000e+00	1
884315	1.000000e+00	0
884809	1.000000e+00	0
884312	4.529710e-14	49
884810	1.000000e+00	2
884313	8.881784e-16	50
884811	1.854161e-11	47
884812	8.881784e-16	50
884319	7.600562e-01	23
884813	1.000000e+00	0
884316	8.881784e-16	50
884814	1.000000e+00	0
884317	8.881784e-16	50
884815	9.966998e-01	16
884851	4.438624e-01	26
884321	7.600562e-01	23
884850	8.881784e-16	50
884320	9.999994e-01	9
884849	1.529320e-04	38
884323	8.881784e-16	50
884848	1.133316e-12	48
884322	1.000000e+00	3
884325	8.881784e-16	50
884855	3.359055e-01	27
884854	8.986806e-01	21
884324	9.999994e-01	9
884853	1.013194e-01	30
884327	4.529710e-14	49
884852	1.133316e-12	48
884326	1.193067e-05	40
884859	8.881784e-16	50
884329	8.881784e-16	50
884328	8.881784e-16	50
884858	9.998471e-01	13
884331	2.230891e-10	46
884857	8.881784e-16	50
884330	4.681115e-04	37
884856	1.049339e-07	43
884333	1.133316e-12	48
884863	8.881784e-16	50
884332	1.000000e+00	0
884862	4.529710e-14	49
884861	1.000000e+00	7
884335	9.675457e-01	19
884334	1.000000e+00	1
884860	2.399438e-01	28
884336	8.881784e-16	50
884834	8.881784e-16	50
884337	9.675457e-01	19
884835	4.529710e-14	49
884338	8.881784e-16	50
884832	1.000000e+00	0
884339	9.998471e-01	13
884833	8.881784e-16	50
884340	2.230891e-10	46
884838	9.405398e-01	20
884341	9.999972e-01	10
884839	1.000000e+00	3
884342	1.641957e-02	33
884836	9.999549e-01	12
884343	1.133316e-12	48
884837	8.881784e-16	50
884344	4.529710e-14	49
884842	9.405398e-01	20
884345	8.881784e-16	50
884843	8.881784e-16	50
884346	1.000000e+00	0
884840	1.000000e+00	2
884347	5.561376e-01	25
884841	9.999999e-01	8
884348	1.000000e+00	0
884846	4.438624e-01	26
884847	1.000000e+00	1
884349	3.300224e-03	35
884350	8.881784e-16	50
884844	7.600562e-01	23
884845	8.881784e-16	50
884351	9.999881e-01	11
884231	1.000000e+00	1
884756	8.881784e-16	50
884230	4.510745e-05	39
884229	8.881784e-16	50
884759	8.881784e-16	50
884228	1.000000e+00	0
884758	3.245432e-02	32
884227	8.881784e-16	50
884753	8.881784e-16	50
884226	9.835804e-01	18
884752	1.193067e-05	40
884225	1.000000e+00	0
884755	4.529710e-14	49
884224	1.000000e+00	0
884754	2.230891e-10	46
884239	9.835804e-01	18
884765	9.405398e-01	20
884238	9.675457e-01	19
884764	9.966998e-01	16
884237	1.000000e+00	5
884767	8.881784e-16	50
884236	1.621870e-08	44
884766	1.000000e+00	1
884761	1.000000e+00	0
884234	1.000000e+00	0
884760	4.529710e-14	49
884233	8.881784e-16	50
884763	8.881784e-16	50
884232	8.388818e-01	22
884762	4.529710e-14	49
884246	1.133316e-12	48
884740	1.301086e-03	36
884741	1.301086e-03	36
884742	8.881784e-16	50
884244	9.835804e-01	18
884743	1.000000e+00	0
884245	1.000000e+00	7
884736	1.193067e-05	40
884242	1.000000e+00	0
884243	1.000000e+00	0
884738	9.999881e-01	11
884739	9.999999e-01	8
884241	9.999994e-01	9
884254	1.000000e+00	0
884748	1.000000e+00	0
884255	1.000000e+00	0
884749	3.245432e-02	32
884252	4.529710e-14	49
884750	9.966998e-01	16
884253	8.881784e-16	50
884751	4.529710e-14	49
884250	9.999881e-01	11
884744	1.000000e+00	0
884251	1.000000e+00	1
884745	1.000000e+00	0
884746	1.000000e+00	0
884248	7.673339e-03	34
884249	1.621870e-08	44
884747	1.000000e+00	1
884791	4.681115e-04	37
884261	8.881784e-16	50
884790	1.000000e+00	2
884260	1.000000e+00	2
884789	8.881784e-16	50
884263	8.881784e-16	50
884788	9.999972e-01	10
884262	7.673339e-03	34
884787	1.000000e+00	4
884257	8.881784e-16	50
884786	2.399438e-01	28
884785	1.000000e+00	2
884259	9.999549e-01	12
884784	8.881784e-16	50
884258	9.999972e-01	10
884799	1.000000e+00	2
884269	4.681115e-04	37
884798	1.000000e+00	0
884268	1.000000e+00	0
884797	1.529320e-04	38
884271	1.000000e+00	5
884796	1.000000e+00	2
884270	8.881784e-16	50
884265	9.999994e-01	9
884264	1.000000e+00	5
884267	1.000000e+00	5
884266	4.529710e-14	49
884774	2.807050e-06	41
884276	1.193067e-05	40
884775	8.881784e-16	50
884772	1.000000e+00	0
884278	8.881784e-16	50
884773	8.881784e-16	50
884279	8.881784e-16	50
884272	1.529320e-04	38
884770	1.000000e+00	1
884771	1.000000e+00	2
884273	9.999999e-01	8
884768	1.000000e+00	2
884769	1.854161e-11	47
884275	8.881784e-16	50
884284	1.000000e+00	2
884782	8.881784e-16	50
884285	1.000000e+00	4
884783	1.000000e+00	5
884286	1.000000e+00	0
884780	4.681115e-04	37
884287	1.000000e+00	0
884781	1.000000e+00	1
884280	1.000000e+00	3
884779	1.000000e+00	0
884282	8.881784e-16	50
884776	8.881784e-16	50
884283	1.000000e+00	5
884777	8.881784e-16	50
