# Supplementary material for: Translational Selection Is Ubiquitous in Prokaryotes
Source: PLoS Genet. 2010 Jun 24;6(6):e1001004. doi: 10.1371/journal.pgen.1001004 (PMC2891978; doi:10.1371/journal.pgen.1001004)
Supplement: Dataset S1 — OCU/non-OCU gene calls in 461 Bacterial and Archaeal genomes, and summary tables of genome properties and OCU preferences for specific codons. (4.77 MB ZIP) [file pgen.1001004.s001.zip › Dataset_S1_Bacteria/Chlamydophila_abortus_S26_3.arff.ocuGenes]

GeneID	signTest_p	ocuProbWinCnt
3338256	1.000000e+00	6
3338248	1.133316e-12	48
3338249	2.399438e-01	28
3338250	2.230891e-10	46
3338251	5.561376e-01	25
3338252	1.641957e-02	33
3338253	1.000000e+00	0
3338254	1.000000e+00	0
3338255	4.510745e-05	39
3338240	1.000000e+00	0
3338241	1.000000e+00	0
3338242	1.000000e+00	0
3338243	1.000000e+00	0
3338245	1.000000e+00	0
3338246	1.000000e+00	6
3338247	8.881784e-16	50
PID_161501894	8.881784e-16	50
PID_161501893	9.999972e-01	10
PID_161501896	1.529320e-04	38
PID_161501895	8.881784e-16	50
PID_161501898	9.999994e-01	9
PID_161501897	1.529320e-04	38
3337255	1.000000e+00	0
3337254	3.300224e-03	35
3337259	1.000000e+00	0
3337258	4.438624e-01	26
3337256	1.000000e+00	0
3337263	8.388818e-01	22
3337262	1.000000e+00	0
3337261	1.000000e+00	0
3337260	1.000000e+00	2
3337266	9.999549e-01	12
3337267	1.000000e+00	0
3337264	4.529710e-14	49
3337265	1.000000e+00	1
3337270	1.000000e+00	0
3337271	2.230891e-10	46
3337268	7.673339e-03	34
3337269	1.529320e-04	38
3337274	9.966998e-01	16
3337275	4.529710e-14	49
3337272	1.000000e+00	0
3337273	1.000000e+00	1
3337278	1.000000e+00	1
3337279	1.133316e-12	48
3337276	9.923267e-01	17
3337277	1.000000e+00	1
3337285	3.359055e-01	27
3337284	1.000000e+00	2
3337287	1.000000e+00	1
3337286	9.986989e-01	15
3337281	2.399438e-01	28
3337280	9.999972e-01	10
3337283	1.000000e+00	7
3337282	1.000000e+00	0
3337293	4.529710e-14	49
3337292	4.529710e-14	49
3337295	3.245432e-02	32
3337294	4.438624e-01	26
3337289	1.000000e+00	0
3337288	1.000000e+00	0
3337291	1.854161e-11	47
3337290	1.000000e+00	0
3337300	1.000000e+00	2
3337301	1.000000e+00	1
3337303	8.881784e-16	50
3337296	8.881784e-16	50
3337298	1.000000e+00	3
3337299	4.681115e-04	37
3337308	9.999972e-01	10
3337309	1.000000e+00	2
3337310	1.000000e+00	0
3337311	1.000000e+00	3
3337304	8.881784e-16	50
3337306	4.529710e-14	49
3337307	3.245432e-02	32
3337319	1.000000e+00	0
3337318	1.000000e+00	0
3337317	1.000000e+00	0
3337316	1.000000e+00	0
3337315	1.000000e+00	0
3337314	4.681115e-04	37
3337313	1.000000e+00	3
3337312	7.673339e-03	34
3337327	1.193067e-05	40
3337326	6.640945e-01	24
3337325	9.835804e-01	18
3337324	1.000000e+00	0
3337323	8.881784e-16	50
3337322	1.000000e+00	4
3337321	1.529320e-04	38
3337320	8.881784e-16	50
3337334	1.000000e+00	0
3337335	1.000000e+00	0
3337332	9.405398e-01	20
3337333	1.000000e+00	0
3337330	1.000000e+00	0
3337331	1.854161e-11	47
3337328	1.000000e+00	3
3337329	1.000000e+00	0
3337342	2.104926e-09	45
3337343	1.000000e+00	0
3337340	4.529710e-14	49
3337341	1.000000e+00	2
3337338	8.881784e-16	50
3337339	4.529710e-14	49
3337336	8.881784e-16	50
3337337	9.923267e-01	17
3337353	8.881784e-16	50
3337354	9.999994e-01	9
3337355	1.000000e+00	0
3337356	1.000000e+00	1
3337357	8.881784e-16	50
3337358	3.245432e-02	32
3337359	1.000000e+00	0
3337344	9.999881e-01	11
3337345	1.133316e-12	48
3337346	1.000000e+00	0
3337347	4.529710e-14	49
3337348	9.998471e-01	13
3337349	8.881784e-16	50
3337350	9.923267e-01	17
3337351	9.995319e-01	14
3337369	8.881784e-16	50
3337368	1.000000e+00	5
3337370	9.995319e-01	14
3337373	1.000000e+00	3
3337372	8.881784e-16	50
3337375	5.817779e-07	42
3337374	1.611182e-01	29
3337361	5.946023e-02	31
3337360	1.000000e+00	0
3337363	1.000000e+00	1
3337362	9.999549e-01	12
3337365	8.881784e-16	50
3337364	7.600562e-01	23
3337367	8.881784e-16	50
3337366	8.388818e-01	22
3337384	8.881784e-16	50
3337385	8.881784e-16	50
3337390	8.881784e-16	50
3337391	1.621870e-08	44
3337388	9.998471e-01	13
3337389	8.881784e-16	50
3337378	8.881784e-16	50
3337379	8.881784e-16	50
3337376	8.881784e-16	50
3337377	8.881784e-16	50
3337383	8.881784e-16	50
3337380	8.881784e-16	50
3337381	2.104926e-09	45
3337403	1.133316e-12	48
3337402	8.881784e-16	50
3337401	1.049339e-07	43
3337400	4.438624e-01	26
3337407	1.000000e+00	3
3337406	8.881784e-16	50
3337405	1.000000e+00	0
3337404	1.000000e+00	3
3337395	4.510745e-05	39
3337394	8.881784e-16	50
3337393	8.881784e-16	50
3337392	4.438624e-01	26
3337399	8.881784e-16	50
3337398	2.230891e-10	46
3337397	8.881784e-16	50
3337396	8.881784e-16	50
3337420	9.966998e-01	16
3337421	1.000000e+00	0
3337422	3.300224e-03	35
3337423	8.881784e-16	50
3337416	4.529710e-14	49
3337417	8.881784e-16	50
3337418	1.049339e-07	43
3337419	1.000000e+00	5
3337412	8.881784e-16	50
3337413	1.621870e-08	44
3337414	8.881784e-16	50
3337415	1.000000e+00	2
3337408	1.000000e+00	0
3337409	1.000000e+00	2
3337410	1.000000e+00	0
3337411	1.000000e+00	0
3337437	9.986989e-01	15
3337436	9.999994e-01	9
3337439	1.000000e+00	1
3337438	1.000000e+00	0
3337433	3.359055e-01	27
3337432	8.881784e-16	50
3337435	8.881784e-16	50
3337434	4.681115e-04	37
3337429	9.835804e-01	18
3337428	1.000000e+00	0
3337431	8.881784e-16	50
3337430	1.529320e-04	38
3337425	1.000000e+00	0
3337424	9.999549e-01	12
3337427	1.000000e+00	0
3337426	9.999994e-01	9
3337454	1.133316e-12	48
3337455	2.399438e-01	28
3337452	1.000000e+00	0
3337453	8.986806e-01	21
3337450	1.000000e+00	7
3337451	1.000000e+00	5
3337448	1.000000e+00	0
3337449	5.946023e-02	31
3337446	9.995319e-01	14
3337444	1.133316e-12	48
3337445	9.675457e-01	19
3337442	1.000000e+00	0
3337443	1.000000e+00	2
3337440	8.881784e-16	50
3337441	1.000000e+00	1
3337471	9.999881e-01	11
3337470	4.438624e-01	26
3337469	9.835804e-01	18
3337468	4.529710e-14	49
3337467	9.999881e-01	11
3337466	9.835804e-01	18
3337465	8.881784e-16	50
3337464	8.881784e-16	50
3337463	1.000000e+00	0
3337462	1.000000e+00	0
3337461	4.529710e-14	49
3337460	1.611182e-01	29
3337459	1.000000e+00	0
3337458	1.000000e+00	2
3337457	1.000000e+00	2
3337456	9.999999e-01	8
3337490	1.000000e+00	1
3337491	8.881784e-16	50
3337488	1.000000e+00	7
3337489	8.881784e-16	50
3337494	1.000000e+00	5
3337495	1.000000e+00	5
3337492	8.881784e-16	50
3337493	8.881784e-16	50
3337498	1.000000e+00	1
3337499	9.405398e-01	20
3337496	1.000000e+00	0
3337497	8.881784e-16	50
3337475	8.388818e-01	22
3337474	9.995319e-01	14
3337473	8.881784e-16	50
3337472	9.999972e-01	10
3337479	1.000000e+00	0
3337478	1.000000e+00	0
3337477	8.881784e-16	50
3337476	1.000000e+00	0
3337483	1.000000e+00	4
3337482	1.000000e+00	0
3337481	1.000000e+00	1
3337480	1.000000e+00	0
3337487	1.000000e+00	0
3337486	1.000000e+00	5
3337485	1.621870e-08	44
3337529	8.881784e-16	50
3337530	2.230891e-10	46
3337531	1.000000e+00	0
3337532	1.000000e+00	3
3337533	1.000000e+00	0
3337534	1.000000e+00	0
3337535	1.000000e+00	0
3337558	8.986806e-01	21
3337559	1.000000e+00	0
3337556	1.000000e+00	0
3337557	1.000000e+00	1
3337554	1.000000e+00	0
3337555	1.301086e-03	36
3337552	1.000000e+00	0
3337553	1.000000e+00	0
3337566	2.230891e-10	46
3337567	1.193067e-05	40
3337564	1.000000e+00	0
3337565	1.000000e+00	0
3337562	1.000000e+00	2
3337563	8.881784e-16	50
3337560	1.000000e+00	0
3337561	1.000000e+00	0
3337543	4.529710e-14	49
3337542	9.675457e-01	19
3337541	5.817779e-07	42
3337540	1.000000e+00	0
3337539	8.881784e-16	50
3337538	9.998471e-01	13
3337537	1.000000e+00	0
3337536	4.529710e-14	49
3337551	1.000000e+00	0
3337550	1.000000e+00	0
3337549	8.881784e-16	50
3337548	9.999999e-01	8
3337547	1.000000e+00	0
3337546	1.000000e+00	0
3337545	9.999994e-01	9
3337544	1.000000e+00	0
3337588	1.000000e+00	6
3337589	9.999881e-01	11
3337590	9.923267e-01	17
3337591	1.000000e+00	1
3337584	8.881784e-16	50
3337585	9.999972e-01	10
3337586	1.641957e-02	33
3337587	9.999999e-01	8
3337596	1.000000e+00	4
3337597	5.561376e-01	25
3337598	8.388818e-01	22
3337599	1.000000e+00	6
3337592	8.881784e-16	50
3337593	1.641957e-02	33
3337594	9.999999e-01	8
3337595	3.300224e-03	35
3337573	1.000000e+00	2
3337572	1.000000e+00	0
3337575	1.000000e+00	0
3337574	8.881784e-16	50
3337569	1.000000e+00	2
3337568	4.510745e-05	39
3337571	1.000000e+00	0
3337570	8.881784e-16	50
3337581	8.881784e-16	50
3337580	1.000000e+00	3
3337583	5.817779e-07	42
3337582	1.000000e+00	3
3337577	1.000000e+00	0
3337576	9.999999e-01	8
3337579	1.000000e+00	6
3337578	5.946023e-02	31
3337627	9.835804e-01	18
3337626	9.998471e-01	13
3337625	1.049339e-07	43
3337624	3.245432e-02	32
3337631	9.999972e-01	10
3337630	1.049339e-07	43
3337629	1.000000e+00	0
3337628	8.881784e-16	50
3337619	2.104926e-09	45
3337618	1.000000e+00	3
3337617	8.881784e-16	50
3337616	8.881784e-16	50
3337623	9.999881e-01	11
3337622	1.000000e+00	3
3337621	1.133316e-12	48
3337620	8.881784e-16	50
3337610	1.000000e+00	0
3337611	2.230891e-10	46
3337608	4.681115e-04	37
3337609	8.881784e-16	50
3337614	1.000000e+00	0
3337615	1.000000e+00	0
3337612	1.000000e+00	0
3337613	1.000000e+00	0
3337602	1.000000e+00	0
3337603	8.881784e-16	50
3337600	1.049339e-07	43
3337601	1.000000e+00	1
3337606	2.230891e-10	46
3337604	1.000000e+00	2
3337605	4.529710e-14	49
3337657	1.000000e+00	0
3337656	1.013194e-01	30
3337659	1.000000e+00	6
3337658	8.881784e-16	50
3337661	1.000000e+00	0
3337660	1.000000e+00	0
3337663	9.675457e-01	19
3337662	8.881784e-16	50
3337649	5.561376e-01	25
3337648	6.640945e-01	24
3337651	1.000000e+00	0
3337650	8.881784e-16	50
3337653	1.000000e+00	2
3337652	1.000000e+00	3
3337655	8.881784e-16	50
3337654	8.881784e-16	50
3337640	2.807050e-06	41
3337641	8.881784e-16	50
3337642	1.133316e-12	48
3337643	1.301086e-03	36
3337644	8.388818e-01	22
3337645	1.000000e+00	2
3337646	2.399438e-01	28
3337647	8.881784e-16	50
3337632	1.000000e+00	0
3337633	1.000000e+00	5
3337634	4.529710e-14	49
3337635	1.000000e+00	0
3337636	1.000000e+00	1
3337637	1.000000e+00	3
3337638	9.999972e-01	10
3337639	1.000000e+00	1
3337694	1.000000e+00	6
3337693	8.881784e-16	50
3337691	9.999972e-01	10
3337690	2.807050e-06	41
3337689	2.230891e-10	46
3337688	1.133316e-12	48
3337687	8.881784e-16	50
3337686	1.611182e-01	29
3337685	9.999999e-01	8
3337684	1.000000e+00	2
3337683	4.529710e-14	49
3337682	3.245432e-02	32
3337681	1.611182e-01	29
3337680	8.881784e-16	50
3337678	9.995319e-01	14
3337679	8.881784e-16	50
3337676	1.000000e+00	0
3337677	1.000000e+00	0
3337674	1.000000e+00	0
3337675	1.000000e+00	0
3337673	3.245432e-02	32
3337670	1.000000e+00	0
3337671	1.000000e+00	0
3337669	9.405398e-01	20
3337666	7.600562e-01	23
3337667	9.999972e-01	10
3337664	1.000000e+00	1
3337665	1.000000e+00	0
3337725	9.998471e-01	13
3337724	8.881784e-16	50
3337727	1.000000e+00	0
3337726	9.986989e-01	15
3337721	8.881784e-16	50
3337720	8.881784e-16	50
3337723	8.881784e-16	50
3337717	8.881784e-16	50
3337719	8.881784e-16	50
3337718	8.881784e-16	50
3337713	8.881784e-16	50
3337712	8.986806e-01	21
3337715	8.881784e-16	50
3337714	1.301086e-03	36
3337708	1.000000e+00	1
3337709	3.245432e-02	32
3337710	9.999994e-01	9
3337711	8.881784e-16	50
3337704	8.881784e-16	50
3337705	8.881784e-16	50
3337706	1.000000e+00	1
3337707	1.000000e+00	1
3337700	1.000000e+00	1
3337702	8.881784e-16	50
3337703	1.641957e-02	33
3337696	1.621870e-08	44
3337697	8.881784e-16	50
3337698	8.881784e-16	50
3337699	8.881784e-16	50
3337767	5.817779e-07	42
3337766	8.881784e-16	50
3337765	1.133316e-12	48
3337764	8.881784e-16	50
3337763	2.230891e-10	46
3337762	8.881784e-16	50
3337761	8.881784e-16	50
3337760	7.673339e-03	34
3337775	1.000000e+00	0
3337774	1.000000e+00	0
3337773	1.000000e+00	6
3337772	9.999972e-01	10
3337771	1.000000e+00	7
3337769	8.881784e-16	50
3337768	4.681115e-04	37
3337782	1.000000e+00	1
3337783	8.881784e-16	50
3337780	1.193067e-05	40
3337781	1.000000e+00	1
3337778	9.999999e-01	8
3337779	1.529320e-04	38
3337776	1.529320e-04	38
3337777	3.359055e-01	27
3337790	1.000000e+00	0
3337791	1.000000e+00	0
3337788	8.881784e-16	50
3337786	1.000000e+00	3
3337787	8.881784e-16	50
3337784	1.000000e+00	1
3337785	8.881784e-16	50
3337733	1.000000e+00	0
3337732	1.000000e+00	0
3337735	1.000000e+00	3
3337734	1.000000e+00	0
3337729	3.359055e-01	27
3337728	1.000000e+00	2
3337731	1.000000e+00	5
3337730	1.000000e+00	0
3337741	9.999999e-01	8
3337743	1.000000e+00	4
3337742	1.611182e-01	29
3337737	1.301086e-03	36
3337736	1.000000e+00	0
3337739	8.881784e-16	50
3337738	8.881784e-16	50
3337748	1.000000e+00	0
3337749	1.000000e+00	3
3337750	9.835804e-01	18
3337751	8.881784e-16	50
3337744	9.966998e-01	16
3337745	8.881784e-16	50
3337746	1.000000e+00	0
3337747	8.881784e-16	50
3337756	1.000000e+00	1
3337757	1.000000e+00	0
3337758	1.000000e+00	1
3337759	1.000000e+00	1
3337752	2.230891e-10	46
3337753	1.000000e+00	3
3337754	8.881784e-16	50
3337755	1.000000e+00	0
3337827	1.000000e+00	0
3337825	8.881784e-16	50
3337824	8.881784e-16	50
3337831	1.000000e+00	2
3337830	1.000000e+00	1
3337829	1.000000e+00	1
3337835	9.999549e-01	12
3337834	1.049339e-07	43
3337833	1.000000e+00	0
3337832	1.000000e+00	0
3337839	1.000000e+00	2
3337838	1.000000e+00	1
3337837	8.881784e-16	50
3337836	1.000000e+00	0
3337842	1.000000e+00	0
3337843	1.000000e+00	1
3337840	1.000000e+00	6
3337841	8.881784e-16	50
3337846	1.000000e+00	2
3337847	1.000000e+00	6
3337844	9.999972e-01	10
3337845	1.000000e+00	1
3337850	9.966998e-01	16
3337851	9.995319e-01	14
3337848	1.013194e-01	30
3337849	1.000000e+00	0
3337854	8.881784e-16	50
3337855	9.923267e-01	17
3337852	1.000000e+00	0
3337853	1.000000e+00	0
3337793	1.000000e+00	3
3337792	1.000000e+00	0
3337795	1.000000e+00	2
3337794	1.193067e-05	40
3337797	8.881784e-16	50
3337796	4.529710e-14	49
3337799	1.000000e+00	1
3337798	1.000000e+00	2
3337801	9.405398e-01	20
3337800	8.881784e-16	50
3337803	4.681115e-04	37
3337802	1.000000e+00	1
3337804	1.000000e+00	0
3337807	1.000000e+00	4
3337806	1.000000e+00	1
3337808	4.529710e-14	49
3337809	1.000000e+00	1
3337810	1.000000e+00	0
3337811	9.675457e-01	19
3337812	8.881784e-16	50
3337813	1.000000e+00	0
3337814	1.000000e+00	0
3337815	1.000000e+00	0
3337816	1.000000e+00	0
3337817	1.000000e+00	6
3337818	9.966998e-01	16
3337819	2.104926e-09	45
3337823	8.881784e-16	50
3337902	2.807050e-06	41
3337900	8.881784e-16	50
3337901	1.000000e+00	1
3337898	9.999881e-01	11
3337899	8.881784e-16	50
3337896	4.681115e-04	37
3337897	1.000000e+00	3
3337894	9.999994e-01	9
3337895	1.000000e+00	6
3337892	7.673339e-03	34
3337893	8.881784e-16	50
3337890	1.000000e+00	5
3337891	9.999549e-01	12
3337888	2.230891e-10	46
3337889	9.986989e-01	15
3337919	1.000000e+00	0
3337918	8.881784e-16	50
3337916	9.999999e-01	8
3337915	1.000000e+00	2
3337914	8.881784e-16	50
3337913	1.301086e-03	36
3337911	7.673339e-03	34
3337909	1.000000e+00	4
3337908	1.000000e+00	0
3337907	1.000000e+00	0
3337906	1.000000e+00	3
3337905	1.000000e+00	1
3337868	1.000000e+00	0
3337869	1.000000e+00	1
3337870	1.000000e+00	0
3337871	4.529710e-14	49
3337864	1.000000e+00	1
3337865	1.000000e+00	4
3337866	1.193067e-05	40
3337867	1.000000e+00	2
3337860	8.388818e-01	22
3337861	9.999549e-01	12
3337862	1.000000e+00	0
3337863	1.000000e+00	3
3337857	9.998471e-01	13
3337858	1.301086e-03	36
3337859	1.000000e+00	0
3337885	8.881784e-16	50
3337884	4.438624e-01	26
3337881	1.000000e+00	5
3337880	1.000000e+00	0
3337883	9.999999e-01	8
3337882	1.000000e+00	5
3337877	8.881784e-16	50
3337876	1.854161e-11	47
3337879	1.000000e+00	0
3337878	1.000000e+00	5
3337873	1.000000e+00	0
3337872	2.230891e-10	46
3337874	1.000000e+00	0
3337962	1.000000e+00	0
3337963	1.301086e-03	36
3337960	1.000000e+00	0
3337961	1.000000e+00	0
3337966	1.000000e+00	3
3337964	1.133316e-12	48
3337965	8.881784e-16	50
3337954	1.000000e+00	0
3337955	6.640945e-01	24
3337952	4.681115e-04	37
3337953	8.881784e-16	50
3337958	9.923267e-01	17
3337959	2.104926e-09	45
3337956	1.000000e+00	0
3337957	1.000000e+00	6
3337979	1.621870e-08	44
3337978	9.405398e-01	20
3337977	9.999994e-01	9
3337976	8.881784e-16	50
3337983	8.881784e-16	50
3337982	1.000000e+00	0
3337981	8.881784e-16	50
3337980	1.000000e+00	0
3337971	9.999972e-01	10
3337970	1.133316e-12	48
3337975	1.000000e+00	0
3337974	8.881784e-16	50
3337973	5.946023e-02	31
3337928	9.999999e-01	8
3337929	1.000000e+00	0
3337930	1.000000e+00	0
3337931	5.561376e-01	25
3337932	2.807050e-06	41
3337933	1.301086e-03	36
3337934	9.999881e-01	11
3337935	1.000000e+00	0
3337920	8.881784e-16	50
3337921	8.881784e-16	50
3337922	8.881784e-16	50
3337923	8.986806e-01	21
3337924	1.000000e+00	2
3337925	9.835804e-01	18
3337926	1.000000e+00	5
3337927	1.000000e+00	1
3337945	4.529710e-14	49
3337944	4.510745e-05	39
3337947	4.529710e-14	49
3337946	8.881784e-16	50
3337949	8.881784e-16	50
3337948	1.000000e+00	0
3337951	1.000000e+00	5
3337937	1.000000e+00	0
3337936	8.881784e-16	50
3337939	1.000000e+00	0
3337938	1.000000e+00	0
3337941	8.881784e-16	50
3337940	2.399438e-01	28
3337943	1.000000e+00	0
3337942	9.998471e-01	13
3338036	8.881784e-16	50
3338037	8.881784e-16	50
3338038	1.049339e-07	43
3338039	1.000000e+00	2
3338032	2.399438e-01	28
3338033	1.000000e+00	0
3338034	1.000000e+00	0
3338035	1.000000e+00	1
3338044	1.000000e+00	0
3338045	1.000000e+00	0
3338046	1.000000e+00	0
3338047	9.405398e-01	20
3338040	8.881784e-16	50
3338041	9.998471e-01	13
3338042	9.998471e-01	13
3338043	1.000000e+00	0
3338021	7.600562e-01	23
3338020	1.000000e+00	0
3338023	2.230891e-10	46
3338022	1.000000e+00	0
3338017	1.000000e+00	1
3338016	1.000000e+00	0
3338019	5.817779e-07	42
3338018	1.000000e+00	0
3338029	9.675457e-01	19
3338028	2.230891e-10	46
3338031	1.000000e+00	0
3338030	1.000000e+00	0
3338025	8.881784e-16	50
3338024	1.000000e+00	0
3338027	9.835804e-01	18
3338026	1.000000e+00	2
3338006	1.301086e-03	36
3338007	1.854161e-11	47
3338004	1.000000e+00	0
3338005	8.881784e-16	50
3338002	8.881784e-16	50
3338003	1.000000e+00	0
3338000	1.000000e+00	7
3338001	1.133316e-12	48
3338014	1.000000e+00	4
3338015	9.999999e-01	8
3338012	1.641957e-02	33
3338013	8.881784e-16	50
3338010	1.000000e+00	6
3338011	8.881784e-16	50
3338008	1.000000e+00	0
3338009	9.405398e-01	20
3337991	1.000000e+00	1
3337990	1.000000e+00	0
3337988	8.881784e-16	50
3337987	9.999549e-01	12
3337986	1.000000e+00	0
3337985	1.000000e+00	0
3337984	9.966998e-01	16
3337999	1.000000e+00	0
3337998	8.881784e-16	50
3337997	1.000000e+00	0
3337996	7.673339e-03	34
3337995	1.000000e+00	2
3337994	1.621870e-08	44
3337993	9.998471e-01	13
3337992	1.000000e+00	0
3338100	1.000000e+00	1
3338101	1.000000e+00	5
3338102	1.000000e+00	2
3338103	1.000000e+00	0
3338104	2.807050e-06	41
3338105	8.881784e-16	50
3338106	1.000000e+00	0
3338107	1.000000e+00	0
3338108	1.000000e+00	1
3338109	8.881784e-16	50
3338110	1.000000e+00	0
3338111	4.529710e-14	49
3338081	1.049339e-07	43
3338080	1.000000e+00	0
3338083	1.000000e+00	0
3338082	1.621870e-08	44
3338085	5.561376e-01	25
3338084	9.835804e-01	18
3338087	8.881784e-16	50
3338086	1.611182e-01	29
3338089	4.529710e-14	49
3338088	8.986806e-01	21
3338091	8.881784e-16	50
3338090	9.923267e-01	17
3338093	8.881784e-16	50
3338092	9.998471e-01	13
3338095	8.881784e-16	50
3338066	1.000000e+00	0
3338067	1.000000e+00	2
3338065	3.359055e-01	27
3338070	9.999994e-01	9
3338071	1.000000e+00	0
3338069	1.000000e+00	1
3338074	1.000000e+00	4
3338075	1.000000e+00	1
3338073	1.000000e+00	0
3338078	1.000000e+00	0
3338079	9.999972e-01	10
3338076	8.881784e-16	50
3338077	1.000000e+00	1
3338051	9.986989e-01	15
3338050	9.999994e-01	9
3338049	1.000000e+00	2
3338055	1.000000e+00	1
3338054	8.881784e-16	50
3338053	1.000000e+00	0
3338052	1.000000e+00	0
3338059	9.923267e-01	17
3338058	1.000000e+00	0
3338057	1.000000e+00	2
3338056	1.000000e+00	0
3338062	1.000000e+00	6
3338061	9.999999e-01	8
3338060	1.133316e-12	48
3338173	8.881784e-16	50
3338172	8.881784e-16	50
3338175	8.881784e-16	50
3338174	8.881784e-16	50
3338169	1.000000e+00	0
3338168	9.999972e-01	10
3338171	1.000000e+00	2
3338170	1.000000e+00	0
3338165	4.681115e-04	37
3338164	1.000000e+00	6
3338167	1.000000e+00	5
3338166	8.881784e-16	50
3338161	8.881784e-16	50
3338160	8.881784e-16	50
3338163	1.000000e+00	0
3338156	2.807050e-06	41
3338157	9.999549e-01	12
3338158	9.986989e-01	15
3338159	8.881784e-16	50
3338152	8.881784e-16	50
3338153	9.923267e-01	17
3338154	8.881784e-16	50
3338155	8.881784e-16	50
3338148	8.881784e-16	50
3338149	8.881784e-16	50
3338150	8.881784e-16	50
3338144	1.000000e+00	1
3338145	1.641957e-02	33
3338146	1.000000e+00	0
3338147	1.000000e+00	0
3338143	1.641957e-02	33
3338142	1.000000e+00	1
3338141	3.359055e-01	27
3338140	2.104926e-09	45
3338139	4.529710e-14	49
3338138	8.881784e-16	50
3338137	4.529710e-14	49
3338136	1.000000e+00	0
3338135	4.529710e-14	49
3338134	6.640945e-01	24
3338133	8.881784e-16	50
3338132	8.881784e-16	50
3338131	8.881784e-16	50
3338130	1.000000e+00	0
3338129	8.881784e-16	50
3338128	1.000000e+00	1
3338126	8.881784e-16	50
3338127	8.881784e-16	50
3338125	1.000000e+00	0
3338120	1.000000e+00	0
3338121	8.881784e-16	50
3338118	9.999999e-01	8
3338119	4.529710e-14	49
3338116	8.881784e-16	50
3338117	8.881784e-16	50
3338114	1.133316e-12	48
3338115	8.881784e-16	50
3338113	1.000000e+00	6
3338233	1.000000e+00	6
3338232	2.104926e-09	45
3338235	9.966998e-01	16
3338234	8.881784e-16	50
3338237	1.621870e-08	44
3338236	1.000000e+00	3
3338239	1.000000e+00	0
3338238	9.986989e-01	15
3338231	1.000000e+00	0
3338216	1.000000e+00	0
3338217	1.000000e+00	0
3338218	1.000000e+00	2
3338219	1.000000e+00	0
3338220	1.000000e+00	3
3338221	1.000000e+00	0
3338208	1.013194e-01	30
3338209	8.881784e-16	50
3338210	1.000000e+00	0
3338211	1.000000e+00	6
3338212	9.999994e-01	9
3338213	1.000000e+00	0
3338214	4.510745e-05	39
3338215	9.986989e-01	15
3338203	1.000000e+00	1
3338202	1.133316e-12	48
3338201	9.999881e-01	11
3338200	1.000000e+00	0
3338207	8.881784e-16	50
3338206	1.000000e+00	1
3338205	1.000000e+00	0
3338204	1.000000e+00	0
3338195	8.881784e-16	50
3338194	1.000000e+00	0
3338193	1.000000e+00	1
3338192	1.000000e+00	4
3338199	8.881784e-16	50
3338198	8.881784e-16	50
3338196	1.641957e-02	33
3338186	1.000000e+00	3
3338187	9.923267e-01	17
3338185	1.301086e-03	36
3338190	9.999994e-01	9
3338191	1.000000e+00	3
3338188	1.000000e+00	6
3338189	1.854161e-11	47
3338178	7.673339e-03	34
3338179	8.881784e-16	50
3338176	3.245432e-02	32
3338177	8.881784e-16	50
3338182	8.881784e-16	50
3338180	8.881784e-16	50
3338181	8.881784e-16	50
