# Supplementary material for: Translational Selection Is Ubiquitous in Prokaryotes
Source: PLoS Genet. 2010 Jun 24;6(6):e1001004. doi: 10.1371/journal.pgen.1001004 (PMC2891978; doi:10.1371/journal.pgen.1001004)
Supplement: Dataset S1 — OCU/non-OCU gene calls in 461 Bacterial and Archaeal genomes, and summary tables of genome properties and OCU preferences for specific codons. (4.77 MB ZIP) [file pgen.1001004.s001.zip › Dataset_S1_Bacteria/Chlamydophila_caviae.arff.ocuGenes]

GeneID	signTest_p	ocuProbWinCnt
1217862	9.999999e-01	8
1217863	1.000000e+00	2
1217860	2.104926e-09	45
1217861	1.000000e+00	1
1217858	1.133316e-12	48
1217859	1.000000e+00	3
1217856	1.000000e+00	7
1217857	1.193067e-05	40
1217870	1.000000e+00	2
1217871	8.881784e-16	50
1217869	8.881784e-16	50
1217866	1.133316e-12	48
1217867	1.000000e+00	0
1217864	1.000000e+00	0
1217865	1.000000e+00	1
1217879	1.000000e+00	0
1217878	4.510745e-05	39
1217877	1.000000e+00	0
1217876	1.133316e-12	48
1217875	8.881784e-16	50
1217874	1.000000e+00	0
1217873	2.104926e-09	45
1217872	1.000000e+00	0
1217887	1.000000e+00	0
1217886	1.000000e+00	0
1217885	1.000000e+00	2
1217884	1.000000e+00	0
1217883	9.986989e-01	15
1217882	9.986989e-01	15
1217881	4.681115e-04	37
1217880	3.245432e-02	32
1217892	8.881784e-16	50
1217893	8.881784e-16	50
1217894	1.000000e+00	0
1217895	8.881784e-16	50
1217888	1.000000e+00	7
1217889	9.999881e-01	11
1217890	1.000000e+00	0
1217891	1.000000e+00	0
1217900	9.995319e-01	14
1217901	9.998471e-01	13
1217902	9.995319e-01	14
1217903	9.999549e-01	12
1217896	8.881784e-16	50
1217897	8.881784e-16	50
1217898	8.881784e-16	50
1217899	2.104926e-09	45
1217909	1.000000e+00	3
1217908	8.881784e-16	50
1217911	1.000000e+00	4
1217910	8.881784e-16	50
1217905	8.881784e-16	50
1217904	1.013194e-01	30
1217907	8.881784e-16	50
1217906	9.986989e-01	15
1217917	1.000000e+00	0
1217919	9.966998e-01	16
1217918	8.881784e-16	50
1217913	1.000000e+00	1
1217912	1.000000e+00	1
1217915	1.000000e+00	1
1217914	1.000000e+00	1
1217794	1.000000e+00	0
1217795	9.998471e-01	13
1217792	1.000000e+00	0
1217793	9.966998e-01	16
1217798	1.000000e+00	4
1217799	4.438624e-01	26
1217796	1.000000e+00	0
1217797	1.000000e+00	0
1217802	1.133316e-12	48
1217803	1.000000e+00	0
1217800	8.881784e-16	50
1217801	1.000000e+00	0
1217806	8.881784e-16	50
1217807	1.000000e+00	2
1217804	9.966998e-01	16
1217805	1.000000e+00	4
1217811	1.611182e-01	29
1217810	8.881784e-16	50
1217809	1.000000e+00	2
1217808	1.000000e+00	3
1217815	9.998471e-01	13
1217814	8.881784e-16	50
1217813	1.000000e+00	3
1217812	2.807050e-06	41
1217819	9.999999e-01	8
1217818	1.000000e+00	1
1217817	8.881784e-16	50
1217816	8.881784e-16	50
1217823	9.998471e-01	13
1217822	1.611182e-01	29
1217821	1.049339e-07	43
1217820	4.529710e-14	49
1217824	8.881784e-16	50
1217827	1.000000e+00	0
1217828	1.000000e+00	3
1217829	1.000000e+00	0
1217830	1.133316e-12	48
1217831	4.438624e-01	26
1217832	1.000000e+00	0
1217833	9.998471e-01	13
1217834	4.438624e-01	26
1217835	1.000000e+00	7
1217836	2.230891e-10	46
1217837	1.854161e-11	47
1217838	2.104926e-09	45
1217839	1.000000e+00	6
1217841	1.000000e+00	5
1217840	1.000000e+00	4
1217843	8.881784e-16	50
1217842	9.999972e-01	10
1217845	8.881784e-16	50
1217844	5.561376e-01	25
1217847	8.881784e-16	50
1217849	8.881784e-16	50
1217848	2.104926e-09	45
1217851	1.621870e-08	44
1217853	8.881784e-16	50
1217852	8.881784e-16	50
1217855	1.000000e+00	4
1217854	1.000000e+00	1
1217999	8.881784e-16	50
1217998	9.999999e-01	8
1217997	1.000000e+00	0
1217996	8.881784e-16	50
1217994	8.881784e-16	50
1217993	1.193067e-05	40
1217992	1.000000e+00	3
1217990	8.881784e-16	50
1217989	9.999972e-01	10
1217988	1.000000e+00	5
1217987	1.000000e+00	3
1217986	1.000000e+00	0
1217985	4.510745e-05	39
1217984	8.881784e-16	50
1218014	9.405398e-01	20
1218015	8.881784e-16	50
1218012	8.881784e-16	50
1218013	8.881784e-16	50
1218010	1.000000e+00	0
1218008	8.881784e-16	50
1218009	9.999994e-01	9
1218006	5.817779e-07	42
1218004	1.000000e+00	3
1218002	1.854161e-11	47
1218003	1.000000e+00	3
1218000	5.561376e-01	25
1218001	1.611182e-01	29
1218029	1.000000e+00	6
1218028	8.881784e-16	50
1218031	8.881784e-16	50
1218030	8.881784e-16	50
1218025	4.529710e-14	49
1218024	8.881784e-16	50
1218027	2.104926e-09	45
1218026	1.000000e+00	1
1218021	8.881784e-16	50
1218020	8.881784e-16	50
1218023	8.881784e-16	50
1218022	4.529710e-14	49
1218016	9.999994e-01	9
1218019	1.133316e-12	48
1218018	8.388818e-01	22
1218044	8.881784e-16	50
1218045	8.881784e-16	50
1218046	8.881784e-16	50
1218047	2.807050e-06	41
1218040	1.000000e+00	0
1218041	5.561376e-01	25
1218042	1.000000e+00	0
1218043	1.000000e+00	0
1218036	1.000000e+00	0
1218037	1.000000e+00	0
1218038	5.946023e-02	31
1218039	1.000000e+00	0
1218032	8.881784e-16	50
1218033	1.133316e-12	48
1218034	9.923267e-01	17
1218035	5.817779e-07	42
1217931	4.529710e-14	49
1217930	1.193067e-05	40
1217929	1.000000e+00	0
1217928	1.000000e+00	0
1217935	9.999549e-01	12
1217934	8.388818e-01	22
1217933	4.529710e-14	49
1217932	8.881784e-16	50
1217923	8.881784e-16	50
1217920	8.881784e-16	50
1217927	1.301086e-03	36
1217926	1.000000e+00	7
1217925	9.995319e-01	14
1217924	5.817779e-07	42
1217946	1.000000e+00	0
1217947	1.854161e-11	47
1217945	1.000000e+00	0
1217950	1.000000e+00	0
1217951	5.561376e-01	25
1217948	8.881784e-16	50
1217949	8.881784e-16	50
1217938	1.000000e+00	0
1217939	9.835804e-01	18
1217937	1.000000e+00	4
1217942	8.881784e-16	50
1217943	1.000000e+00	4
1217940	8.881784e-16	50
1217941	1.000000e+00	0
1217960	1.000000e+00	0
1217963	1.000000e+00	0
1217962	1.000000e+00	0
1217965	1.000000e+00	0
1217964	1.000000e+00	2
1217967	1.000000e+00	2
1217966	1.000000e+00	0
1217953	1.000000e+00	0
1217952	2.807050e-06	41
1217955	8.986806e-01	21
1217954	1.000000e+00	1
1217957	1.000000e+00	0
1217956	1.000000e+00	0
1217959	1.000000e+00	0
1217958	1.000000e+00	0
1217976	8.881784e-16	50
1217977	1.133316e-12	48
1217978	1.301086e-03	36
1217980	8.881784e-16	50
1217981	9.999549e-01	12
1217982	9.999881e-01	11
1217983	9.999994e-01	9
1217968	1.000000e+00	3
1217969	1.611182e-01	29
1217971	8.881784e-16	50
1217972	8.881784e-16	50
1217974	8.881784e-16	50
1217975	9.998471e-01	13
1217756	1.000000e+00	0
1217757	1.000000e+00	0
1217758	1.000000e+00	0
1217759	1.000000e+00	7
1217752	1.133316e-12	48
1217753	1.000000e+00	4
1217754	1.000000e+00	6
1217755	9.675457e-01	19
1217748	4.529710e-14	49
1217749	8.881784e-16	50
1217750	1.000000e+00	0
1217751	9.999999e-01	8
1217745	1.000000e+00	6
1217746	7.600562e-01	23
1217747	8.881784e-16	50
1217741	7.673339e-03	34
1217740	2.807050e-06	41
1217743	3.245432e-02	32
1217742	1.000000e+00	0
1217737	1.049339e-07	43
1217736	1.000000e+00	0
1217739	3.300224e-03	35
1217738	1.193067e-05	40
1217733	1.000000e+00	0
1217732	4.529710e-14	49
1217735	4.529710e-14	49
1217734	9.999994e-01	9
1217729	1.000000e+00	4
1217728	4.529710e-14	49
1217731	1.000000e+00	4
1217730	1.000000e+00	3
1217790	1.000000e+00	0
1217791	1.000000e+00	0
1217788	1.000000e+00	0
1217789	1.000000e+00	0
1217787	4.529710e-14	49
1217784	1.000000e+00	0
1217785	1.000000e+00	6
1217782	1.000000e+00	0
1217783	1.000000e+00	0
1217780	1.000000e+00	2
1217781	1.000000e+00	0
1217778	9.999999e-01	8
1217779	1.000000e+00	0
1217776	9.999881e-01	11
1217777	6.640945e-01	24
1217775	1.000000e+00	4
1217774	8.881784e-16	50
1217773	1.000000e+00	2
1217772	5.561376e-01	25
1217771	8.881784e-16	50
1217770	8.881784e-16	50
1217769	8.881784e-16	50
1217768	8.881784e-16	50
1217765	1.000000e+00	0
1217764	1.000000e+00	0
1217763	9.986989e-01	15
1217762	1.000000e+00	0
1217761	9.999881e-01	11
1217760	8.881784e-16	50
1217688	1.193067e-05	40
1217689	8.881784e-16	50
1217690	1.000000e+00	4
1217693	4.529710e-14	49
1217694	5.817779e-07	42
1217695	1.000000e+00	2
1217680	8.881784e-16	50
1217681	8.881784e-16	50
1217682	8.881784e-16	50
1217683	8.881784e-16	50
1217684	8.881784e-16	50
1217685	8.881784e-16	50
1217686	9.999972e-01	10
1217679	8.881784e-16	50
1217722	9.999994e-01	9
1217723	2.807050e-06	41
1217720	8.986806e-01	21
1217721	2.104926e-09	45
1217726	9.995319e-01	14
1217727	1.193067e-05	40
1217724	1.000000e+00	1
1217725	1.000000e+00	5
1217714	9.998471e-01	13
1217715	8.881784e-16	50
1217712	1.641957e-02	33
1217713	1.301086e-03	36
1217718	9.835804e-01	18
1217719	1.621870e-08	44
1217716	2.104926e-09	45
1217717	1.000000e+00	1
1217707	1.000000e+00	0
1217706	8.881784e-16	50
1217705	1.193067e-05	40
1217704	9.923267e-01	17
1217711	1.193067e-05	40
1217710	1.000000e+00	0
1217709	1.000000e+00	3
1217708	4.438624e-01	26
1217699	1.000000e+00	2
1217698	8.881784e-16	50
1217697	1.000000e+00	7
1217696	1.000000e+00	0
1217703	1.641957e-02	33
1217702	8.881784e-16	50
1217701	8.881784e-16	50
1217700	8.881784e-16	50
1218400	8.881784e-16	50
1218401	1.000000e+00	4
1218402	9.999994e-01	9
1218403	1.000000e+00	0
1218404	1.641957e-02	33
1218406	8.881784e-16	50
1218407	8.881784e-16	50
1218408	1.000000e+00	0
1218409	1.000000e+00	7
1218410	1.000000e+00	2
1218411	1.000000e+00	0
1218412	1.000000e+00	0
1218413	1.049339e-07	43
1218414	1.000000e+00	4
1218415	1.854161e-11	47
1218417	1.000000e+00	0
1218416	1.000000e+00	0
1218419	1.000000e+00	5
1218418	8.881784e-16	50
1218421	1.000000e+00	3
1218423	8.881784e-16	50
1218422	3.300224e-03	35
1218425	8.881784e-16	50
1218424	9.999972e-01	10
1218427	1.000000e+00	2
1218426	1.000000e+00	0
1218429	8.388818e-01	22
1218428	1.000000e+00	7
1218431	1.000000e+00	5
1218430	1.854161e-11	47
1218370	1.641957e-02	33
1218371	8.881784e-16	50
1218368	9.966998e-01	16
1218369	1.000000e+00	3
1218374	5.561376e-01	25
1218375	4.529710e-14	49
1218372	5.946023e-02	31
1218373	8.881784e-16	50
1218378	1.000000e+00	0
1218379	1.000000e+00	0
1218376	1.000000e+00	0
1218377	1.529320e-04	38
1218382	2.230891e-10	46
1218383	1.000000e+00	2
1218380	1.000000e+00	7
1218381	8.881784e-16	50
1218387	1.000000e+00	3
1218386	1.133316e-12	48
1218385	1.000000e+00	7
1218391	1.000000e+00	4
1218395	4.681115e-04	37
1218394	9.998471e-01	13
1218393	6.640945e-01	24
1218392	1.000000e+00	0
1218399	2.104926e-09	45
1218398	9.999999e-01	8
1218397	9.995319e-01	14
1218396	8.881784e-16	50
1218340	8.881784e-16	50
1218341	1.000000e+00	3
1218342	8.881784e-16	50
1218343	1.000000e+00	1
1218336	1.000000e+00	0
1218337	8.881784e-16	50
1218338	6.640945e-01	24
1218339	6.640945e-01	24
1218348	1.000000e+00	1
1218349	1.000000e+00	0
1218350	1.529320e-04	38
1218351	1.000000e+00	0
1218344	1.000000e+00	2
1218345	1.000000e+00	0
1218346	8.881784e-16	50
1218347	1.000000e+00	1
1218357	4.438624e-01	26
1218356	7.600562e-01	23
1218359	8.881784e-16	50
1218358	1.000000e+00	1
1218353	1.000000e+00	0
1218352	9.405398e-01	20
1218355	1.000000e+00	4
1218354	1.611182e-01	29
1218365	8.881784e-16	50
1218364	4.529710e-14	49
1218367	5.561376e-01	25
1218366	1.000000e+00	4
1218361	1.000000e+00	0
1218360	1.611182e-01	29
1218363	1.000000e+00	0
1218362	1.000000e+00	0
1218310	1.000000e+00	0
1218311	8.881784e-16	50
1218308	1.000000e+00	0
1218309	1.000000e+00	6
1218306	8.881784e-16	50
1218307	8.881784e-16	50
1218304	4.529710e-14	49
1218305	8.881784e-16	50
1218318	1.000000e+00	3
1218319	1.000000e+00	0
1218316	4.529710e-14	49
1218317	1.611182e-01	29
1218314	1.000000e+00	1
1218315	5.561376e-01	25
1218312	9.923267e-01	17
1218313	1.641957e-02	33
1218327	8.881784e-16	50
1218326	1.000000e+00	0
1218325	1.000000e+00	6
1218324	1.000000e+00	0
1218323	8.881784e-16	50
1218321	9.999881e-01	11
1218335	1.000000e+00	0
1218334	1.000000e+00	0
1218333	1.000000e+00	0
1218332	1.000000e+00	7
1218330	4.510745e-05	39
1218329	9.999972e-01	10
1218328	2.230891e-10	46
1218537	8.881784e-16	50
1218536	1.000000e+00	3
1218539	8.881784e-16	50
1218538	1.000000e+00	2
1218541	1.000000e+00	7
1218540	1.621870e-08	44
1218543	1.000000e+00	4
1218542	9.999994e-01	9
1218529	2.807050e-06	41
1218531	1.000000e+00	0
1218530	1.000000e+00	0
1218533	8.388818e-01	22
1218532	1.000000e+00	0
1218535	1.000000e+00	0
1218534	1.000000e+00	6
1218552	1.000000e+00	5
1218553	8.986806e-01	21
1218554	1.000000e+00	0
1218555	1.000000e+00	0
1218556	1.000000e+00	2
1218558	4.529710e-14	49
1218559	4.438624e-01	26
1218544	8.881784e-16	50
1218545	4.529710e-14	49
1218546	2.807050e-06	41
1218547	4.529710e-14	49
1218548	1.000000e+00	0
1218549	1.000000e+00	2
1218550	1.000000e+00	0
1218551	8.881784e-16	50
1218507	1.000000e+00	0
1218506	1.000000e+00	0
1218505	5.946023e-02	31
1218504	1.000000e+00	0
1218511	2.807050e-06	41
1218510	1.049339e-07	43
1218509	2.230891e-10	46
1218508	1.000000e+00	0
1218498	1.000000e+00	0
1218497	1.000000e+00	0
1218496	1.000000e+00	3
1218503	9.999549e-01	12
1218502	9.999549e-01	12
1218501	1.000000e+00	1
1218500	1.000000e+00	0
1218523	1.000000e+00	0
1218520	9.998471e-01	13
1218521	1.000000e+00	2
1218527	4.529710e-14	49
1218524	1.000000e+00	0
1218514	1.000000e+00	0
1218515	1.000000e+00	0
1218512	8.881784e-16	50
1218513	1.000000e+00	0
1218518	8.881784e-16	50
1218516	1.193067e-05	40
1218517	9.998471e-01	13
1218477	9.999999e-01	8
1218476	1.013194e-01	30
1218479	1.621870e-08	44
1218478	5.946023e-02	31
1218473	1.000000e+00	1
1218472	1.000000e+00	4
1218474	1.049339e-07	43
1218469	1.000000e+00	3
1218468	7.673339e-03	34
1218471	2.104926e-09	45
1218470	1.000000e+00	0
1218465	1.000000e+00	0
1218464	9.995319e-01	14
1218467	1.000000e+00	2
1218466	1.000000e+00	6
1218492	1.000000e+00	1
1218494	1.529320e-04	38
1218495	9.405398e-01	20
1218488	1.000000e+00	6
1218489	1.000000e+00	2
1218490	9.999881e-01	11
1218491	9.835804e-01	18
1218484	1.000000e+00	4
1218485	9.999999e-01	8
1218486	1.641957e-02	33
1218480	9.999999e-01	8
1218482	8.881784e-16	50
1218447	9.923267e-01	17
1218446	8.881784e-16	50
1218445	8.881784e-16	50
1218443	4.529710e-14	49
1218442	2.807050e-06	41
1218441	8.881784e-16	50
1218440	8.881784e-16	50
1218438	9.999972e-01	10
1218437	9.995319e-01	14
1218436	8.881784e-16	50
1218435	8.881784e-16	50
1218434	1.000000e+00	0
1218433	9.986989e-01	15
1218432	1.000000e+00	0
1218462	1.000000e+00	3
1218463	1.854161e-11	47
1218460	1.854161e-11	47
1218461	1.133316e-12	48
1218458	1.193067e-05	40
1218459	1.049339e-07	43
1218456	4.529710e-14	49
1218457	1.529320e-04	38
1218454	8.881784e-16	50
1218452	1.000000e+00	0
1218453	9.999994e-01	9
1218450	1.000000e+00	3
1218451	1.000000e+00	1
1218448	9.999881e-01	11
1218449	1.000000e+00	1
1218163	9.835804e-01	18
1218162	1.000000e+00	1
1218161	9.999972e-01	10
1218160	1.000000e+00	1
1218167	1.000000e+00	6
1218166	8.881784e-16	50
1218165	1.000000e+00	1
1218171	4.529710e-14	49
1218170	1.000000e+00	6
1218169	9.999999e-01	8
1218168	5.817779e-07	42
1218175	2.104926e-09	45
1218174	1.000000e+00	0
1218173	8.881784e-16	50
1218146	9.998471e-01	13
1218147	1.000000e+00	1
1218144	9.995319e-01	14
1218145	9.999881e-01	11
1218150	1.000000e+00	4
1218151	9.995319e-01	14
1218149	8.881784e-16	50
1218154	8.881784e-16	50
1218155	8.881784e-16	50
1218152	8.881784e-16	50
1218153	9.986989e-01	15
1218158	9.675457e-01	19
1218159	8.881784e-16	50
1218156	9.999994e-01	9
1218157	9.405398e-01	20
1218129	9.999999e-01	8
1218128	1.000000e+00	0
1218131	9.835804e-01	18
1218130	9.986989e-01	15
1218133	9.999549e-01	12
1218132	1.000000e+00	0
1218135	8.881784e-16	50
1218134	4.510745e-05	39
1218137	8.881784e-16	50
1218136	1.000000e+00	0
1218139	1.000000e+00	0
1218138	1.000000e+00	0
1218141	1.000000e+00	0
1218140	8.881784e-16	50
1218143	9.835804e-01	18
1218142	1.854161e-11	47
1218112	8.881784e-16	50
1218113	3.245432e-02	32
1218114	1.133316e-12	48
1218115	8.881784e-16	50
1218116	9.998471e-01	13
1218117	1.000000e+00	0
1218118	1.000000e+00	2
1218119	1.000000e+00	0
1218120	8.881784e-16	50
1218121	1.000000e+00	3
1218122	1.000000e+00	3
1218123	1.013194e-01	30
1218124	9.999972e-01	10
1218125	1.000000e+00	2
1218126	1.000000e+00	3
1218127	1.049339e-07	43
1218103	1.000000e+00	1
1218102	1.049339e-07	43
1218101	8.881784e-16	50
1218099	1.611182e-01	29
1218098	1.000000e+00	2
1218097	8.881784e-16	50
1218096	1.000000e+00	5
1218111	1.000000e+00	7
1218110	7.600562e-01	23
1218109	4.681115e-04	37
1218108	9.923267e-01	17
1218107	1.193067e-05	40
1218106	9.999881e-01	11
1218105	1.000000e+00	0
1218104	8.881784e-16	50
1218086	9.999549e-01	12
1218087	1.000000e+00	0
1218084	1.854161e-11	47
1218085	8.388818e-01	22
1218082	1.621870e-08	44
1218083	1.000000e+00	4
1218080	8.881784e-16	50
1218094	8.881784e-16	50
1218095	8.881784e-16	50
1218092	8.881784e-16	50
1218093	1.000000e+00	1
1218091	1.854161e-11	47
1218088	8.881784e-16	50
1218089	8.881784e-16	50
1218069	9.995319e-01	14
1218068	1.621870e-08	44
1218071	4.681115e-04	37
1218070	8.881784e-16	50
1218065	9.999881e-01	11
1218064	1.854161e-11	47
1218067	5.817779e-07	42
1218066	1.000000e+00	3
1218077	1.000000e+00	3
1218079	7.673339e-03	34
1218078	8.881784e-16	50
1218073	1.529320e-04	38
1218072	1.000000e+00	6
1218075	1.000000e+00	0
1218074	9.986989e-01	15
1218052	5.946023e-02	31
1218053	1.000000e+00	0
1218055	8.881784e-16	50
1218048	8.881784e-16	50
1218049	8.986806e-01	21
1218050	2.104926e-09	45
1218060	8.881784e-16	50
1218061	9.998471e-01	13
1218062	1.854161e-11	47
1218063	8.881784e-16	50
1218056	8.881784e-16	50
1218057	1.611182e-01	29
1218058	8.881784e-16	50
1218059	4.438624e-01	26
1218299	1.000000e+00	0
1218296	1.000000e+00	1
1218297	1.000000e+00	0
1218302	1.000000e+00	0
1218303	9.999999e-01	8
1218300	1.000000e+00	0
1218301	1.000000e+00	0
1218290	9.999999e-01	8
1218291	8.881784e-16	50
1218288	1.000000e+00	2
1218289	9.998471e-01	13
1218294	7.600562e-01	23
1218295	1.000000e+00	0
1218292	1.000000e+00	2
1218293	1.000000e+00	0
1218283	1.133316e-12	48
1218282	1.000000e+00	1
1218281	5.561376e-01	25
1218280	2.807050e-06	41
1218287	1.000000e+00	5
1218286	1.000000e+00	0
1218285	1.000000e+00	0
1218284	1.000000e+00	0
1218275	6.640945e-01	24
1218273	1.000000e+00	2
1218272	8.881784e-16	50
1218278	1.133316e-12	48
1218277	5.817779e-07	42
1218276	9.999994e-01	9
1218264	8.881784e-16	50
1218265	8.881784e-16	50
1218266	1.000000e+00	1
1218267	8.881784e-16	50
1218268	4.681115e-04	37
1218269	1.000000e+00	2
1218271	1.133316e-12	48
1218257	1.000000e+00	2
1218258	1.000000e+00	5
1218259	5.946023e-02	31
1218260	5.817779e-07	42
1218261	5.946023e-02	31
1218263	8.881784e-16	50
1218249	1.641957e-02	33
1218248	9.995319e-01	14
1218251	1.000000e+00	1
1218250	9.986989e-01	15
1218253	9.999972e-01	10
1218252	4.529710e-14	49
1218255	1.000000e+00	4
1218254	8.388818e-01	22
1218241	1.000000e+00	0
1218240	1.000000e+00	3
1218243	1.000000e+00	0
1218242	9.923267e-01	17
1218244	1.000000e+00	1
1218247	8.881784e-16	50
1218246	1.000000e+00	1
1218238	8.881784e-16	50
1218239	1.000000e+00	0
1218236	1.000000e+00	6
1218237	2.807050e-06	41
1218234	9.999999e-01	8
1218235	9.999999e-01	8
1218232	1.000000e+00	0
1218233	9.999972e-01	10
1218230	9.999994e-01	9
1218231	1.000000e+00	0
1218228	4.529710e-14	49
1218229	9.966998e-01	16
1218226	1.000000e+00	0
1218227	9.966998e-01	16
1218224	9.999999e-01	8
1218225	1.000000e+00	2
1218223	9.923267e-01	17
1218222	4.529710e-14	49
1218221	1.000000e+00	2
1218220	1.000000e+00	0
1218219	1.000000e+00	1
1218218	9.999881e-01	11
1218217	3.359055e-01	27
1218215	9.999881e-01	11
1218214	9.999881e-01	11
1218213	1.000000e+00	0
1218211	1.000000e+00	1
1218210	1.000000e+00	6
1218209	1.000000e+00	5
1218208	1.000000e+00	2
1218204	7.600562e-01	23
1218205	5.946023e-02	31
1218206	1.000000e+00	2
1218207	8.881784e-16	50
1218201	8.881784e-16	50
1218202	8.881784e-16	50
1218203	1.000000e+00	4
1218196	8.986806e-01	21
1218197	9.986989e-01	15
1218198	1.133316e-12	48
1218199	1.000000e+00	0
1218192	9.999994e-01	9
1218193	7.600562e-01	23
1218194	9.835804e-01	18
1218195	9.999999e-01	8
1218188	4.681115e-04	37
1218191	1.000000e+00	0
1218190	8.881784e-16	50
1218185	1.000000e+00	1
1218184	1.529320e-04	38
1218187	8.881784e-16	50
1218186	1.641957e-02	33
1218181	1.000000e+00	1
1218180	1.000000e+00	0
1218183	1.000000e+00	2
1218182	1.000000e+00	0
1218177	1.000000e+00	0
1218176	5.946023e-02	31
1218179	1.000000e+00	0
1218178	1.000000e+00	4
1218689	9.998471e-01	13
1218688	8.881784e-16	50
1218691	8.881784e-16	50
1218690	1.000000e+00	1
1218693	1.000000e+00	0
1218692	8.881784e-16	50
1218695	1.000000e+00	5
1218694	1.000000e+00	0
1218697	8.881784e-16	50
1218696	4.529710e-14	49
1218699	1.000000e+00	0
1218698	8.881784e-16	50
1218568	9.835804e-01	18
1218569	8.881784e-16	50
1218570	7.673339e-03	34
1218575	1.000000e+00	0
1218560	1.000000e+00	0
1218561	1.000000e+00	0
1218562	1.000000e+00	0
1218563	1.000000e+00	1
1218564	1.000000e+00	2
1218565	1.000000e+00	3
1218566	1.000000e+00	1
1218567	8.881784e-16	50
1218585	1.000000e+00	0
1218584	2.399438e-01	28
1218587	1.000000e+00	0
1218586	1.000000e+00	1
1218589	9.986989e-01	15
1218588	9.999994e-01	9
1218590	9.995319e-01	14
1218577	1.000000e+00	3
1218576	4.529710e-14	49
1218579	1.000000e+00	7
1218578	8.881784e-16	50
1218581	1.000000e+00	1
1218580	8.881784e-16	50
1218583	1.000000e+00	1
1218582	8.881784e-16	50
1218602	1.000000e+00	1
1218603	1.000000e+00	0
1218600	9.835804e-01	18
1218601	8.986806e-01	21
1218606	1.000000e+00	0
1218607	1.000000e+00	1
1218604	1.000000e+00	0
1218605	9.405398e-01	20
1218594	1.000000e+00	1
1218595	1.000000e+00	0
1218592	1.000000e+00	6
1218593	1.000000e+00	0
1218598	8.881784e-16	50
1218599	1.000000e+00	1
1218596	9.999994e-01	9
1218597	1.000000e+00	0
1218619	1.000000e+00	0
1218618	5.561376e-01	25
1218617	4.529710e-14	49
1218616	1.000000e+00	0
1218623	2.104926e-09	45
1218622	1.000000e+00	6
1218621	1.000000e+00	3
1218620	8.881784e-16	50
1218611	1.000000e+00	1
1218610	8.986806e-01	21
1218609	1.000000e+00	7
1218608	8.881784e-16	50
1218615	8.881784e-16	50
1218614	9.986989e-01	15
1218613	1.000000e+00	3
1218612	1.621870e-08	44
1218636	1.000000e+00	0
1218637	9.405398e-01	20
1218638	1.000000e+00	0
1218639	1.000000e+00	0
1218632	9.966998e-01	16
1218633	8.881784e-16	50
1218634	1.000000e+00	0
1218635	1.000000e+00	0
1218628	1.000000e+00	2
1218629	4.529710e-14	49
1218630	1.000000e+00	0
1218631	1.013194e-01	30
1218624	3.300224e-03	35
1218625	5.561376e-01	25
1218626	1.000000e+00	6
1218627	8.881784e-16	50
1218653	1.000000e+00	1
1218652	1.000000e+00	0
1218655	1.854161e-11	47
1218654	1.000000e+00	3
1218649	1.000000e+00	0
1218648	8.881784e-16	50
1218651	1.193067e-05	40
1218650	1.000000e+00	0
1218645	1.000000e+00	0
1218644	1.000000e+00	0
1218647	9.999881e-01	11
1218646	2.230891e-10	46
1218641	8.881784e-16	50
1218640	1.133316e-12	48
1218643	1.000000e+00	5
1218642	5.561376e-01	25
1218670	8.881784e-16	50
1218668	9.999999e-01	8
1218669	1.000000e+00	2
1218666	8.881784e-16	50
1218667	9.986989e-01	15
1218664	1.193067e-05	40
1218665	4.438624e-01	26
1218662	5.561376e-01	25
1218663	1.000000e+00	2
1218660	1.049339e-07	43
1218661	4.529710e-14	49
1218658	1.621870e-08	44
1218659	1.000000e+00	2
1218656	1.000000e+00	2
1218657	4.529710e-14	49
1218687	1.000000e+00	0
1218686	8.881784e-16	50
1218685	9.675457e-01	19
1218684	4.529710e-14	49
1218683	8.986806e-01	21
1218682	1.133316e-12	48
1218681	1.000000e+00	5
1218680	7.673339e-03	34
1218679	1.000000e+00	0
1218678	8.881784e-16	50
1218677	1.529320e-04	38
1218676	1.000000e+00	0
1218675	9.999549e-01	12
1218674	5.946023e-02	31
1218673	1.000000e+00	7
1218672	1.049339e-07	43
