# Supplementary material for: Translational Selection Is Ubiquitous in Prokaryotes
Source: PLoS Genet. 2010 Jun 24;6(6):e1001004. doi: 10.1371/journal.pgen.1001004 (PMC2891978; doi:10.1371/journal.pgen.1001004)
Supplement: Dataset S1 — OCU/non-OCU gene calls in 461 Bacterial and Archaeal genomes, and summary tables of genome properties and OCU preferences for specific codons. (4.77 MB ZIP) [file pgen.1001004.s001.zip › Dataset_S1_Bacteria/Chlamydophila_felis_Fe_C-56.arff.ocuGenes]

GeneID	signTest_p	ocuProbWinCnt
3958271	1.000000e+00	0
3958596	8.881784e-16	50
3958597	8.881784e-16	50
3958598	8.881784e-16	50
3958599	8.881784e-16	50
3958592	9.999972e-01	10
3958593	5.817779e-07	42
3958594	9.405398e-01	20
3958595	3.245432e-02	32
3958604	9.999972e-01	10
3958605	8.881784e-16	50
3958606	1.529320e-04	38
3958607	8.881784e-16	50
3958600	4.529710e-14	49
3958601	8.881784e-16	50
3958602	4.529710e-14	49
3958603	1.000000e+00	3
3958613	7.673339e-03	34
3958612	7.673339e-03	34
3958615	1.529320e-04	38
3958614	1.000000e+00	0
3958609	1.621870e-08	44
3958608	2.104926e-09	45
3958611	8.881784e-16	50
3958610	5.561376e-01	25
3958621	1.000000e+00	0
3958620	1.000000e+00	2
3958623	1.000000e+00	0
3958622	1.000000e+00	1
3958617	8.881784e-16	50
3958616	9.995319e-01	14
3958619	9.986989e-01	15
3958618	8.881784e-16	50
3958630	9.999999e-01	8
3958631	4.438624e-01	26
3958628	1.000000e+00	1
3958629	1.000000e+00	0
3958626	1.000000e+00	5
3958627	9.923267e-01	17
3958624	1.000000e+00	2
3958625	1.000000e+00	3
3958638	1.000000e+00	5
3958639	4.529710e-14	49
3958636	1.000000e+00	1
3958637	4.529710e-14	49
3958634	4.529710e-14	49
3958635	1.641957e-02	33
3958633	1.301086e-03	36
3958647	1.000000e+00	0
3958646	1.000000e+00	3
3958645	8.881784e-16	50
3958643	1.013194e-01	30
3958642	1.000000e+00	0
3958641	8.881784e-16	50
3958640	2.230891e-10	46
3958654	8.881784e-16	50
3958653	8.881784e-16	50
3958652	1.000000e+00	0
3958651	1.000000e+00	2
3958650	8.881784e-16	50
3958649	1.000000e+00	0
3958648	8.881784e-16	50
3958528	9.675457e-01	19
3958529	1.000000e+00	0
3958530	4.529710e-14	49
3958531	1.000000e+00	0
3958532	1.000000e+00	0
3958533	1.000000e+00	2
3958534	1.000000e+00	2
3958535	1.000000e+00	7
3958536	1.133316e-12	48
3958537	1.000000e+00	1
3958538	1.000000e+00	1
3958539	1.000000e+00	0
3958540	4.510745e-05	39
3958541	5.817779e-07	42
3958542	1.000000e+00	0
3958543	1.000000e+00	0
3958544	2.104926e-09	45
3958547	1.000000e+00	1
3958546	1.000000e+00	0
3958549	9.998471e-01	13
3958548	1.000000e+00	0
3958551	1.000000e+00	3
3958550	1.000000e+00	0
3958553	8.881784e-16	50
3958552	1.000000e+00	3
3958555	1.000000e+00	3
3958554	3.359055e-01	27
3958557	1.000000e+00	5
3958556	1.000000e+00	0
3958559	1.000000e+00	0
3958558	9.999994e-01	9
3958562	1.133316e-12	48
3958563	4.529710e-14	49
3958560	1.000000e+00	5
3958561	1.000000e+00	0
3958566	1.000000e+00	1
3958567	1.611182e-01	29
3958564	1.000000e+00	1
3958565	1.000000e+00	2
3958570	1.000000e+00	1
3958571	1.000000e+00	6
3958568	1.000000e+00	0
3958569	9.999994e-01	9
3958574	1.000000e+00	0
3958575	4.529710e-14	49
3958572	1.000000e+00	4
3958573	1.000000e+00	0
3958579	1.000000e+00	1
3958578	1.000000e+00	2
3958577	1.000000e+00	1
3958576	1.193067e-05	40
3958583	4.529710e-14	49
3958582	8.881784e-16	50
3958581	8.881784e-16	50
3958580	8.881784e-16	50
3958587	9.923267e-01	17
3958586	5.561376e-01	25
3958585	1.000000e+00	0
3958584	7.600562e-01	23
3958591	9.923267e-01	17
3958590	4.529710e-14	49
3958589	9.986989e-01	15
3958588	1.621870e-08	44
3958733	3.359055e-01	27
3958732	1.000000e+00	1
3958735	8.986806e-01	21
3958734	1.000000e+00	1
3958729	1.000000e+00	0
3958728	8.881784e-16	50
3958731	1.000000e+00	0
3958730	1.000000e+00	0
3958725	9.405398e-01	20
3958727	1.000000e+00	1
3958726	1.529320e-04	38
3958721	7.673339e-03	34
3958720	1.000000e+00	0
3958723	1.049339e-07	43
3958722	1.000000e+00	1
3958748	9.986989e-01	15
3958749	4.529710e-14	49
3958750	8.881784e-16	50
3958751	1.641957e-02	33
3958744	8.881784e-16	50
3958745	8.881784e-16	50
3958746	8.881784e-16	50
3958747	1.000000e+00	0
3958741	9.999999e-01	8
3958742	8.881784e-16	50
3958743	9.999972e-01	10
3958736	9.923267e-01	17
3958737	1.000000e+00	7
3958738	1.000000e+00	0
3958739	1.641957e-02	33
3958767	9.999972e-01	10
3958766	4.529710e-14	49
3958765	1.621870e-08	44
3958764	9.999999e-01	8
3958763	1.000000e+00	4
3958762	1.000000e+00	0
3958761	1.000000e+00	2
3958760	9.999999e-01	8
3958759	1.000000e+00	0
3958758	1.000000e+00	0
3958756	8.881784e-16	50
3958754	4.529710e-14	49
3958753	8.881784e-16	50
3958752	8.881784e-16	50
3958782	1.301086e-03	36
3958783	2.104926e-09	45
3958780	1.000000e+00	0
3958778	1.013194e-01	30
3958779	9.999881e-01	11
3958776	1.000000e+00	0
3958777	9.999549e-01	12
3958774	8.881784e-16	50
3958775	2.230891e-10	46
3958772	8.881784e-16	50
3958773	4.529710e-14	49
3958770	8.881784e-16	50
3958771	8.881784e-16	50
3958768	8.986806e-01	21
3958769	2.104926e-09	45
3958665	1.000000e+00	1
3958664	1.000000e+00	1
3958667	8.881784e-16	50
3958666	9.835804e-01	18
3958669	1.000000e+00	0
3958668	8.881784e-16	50
3958671	8.881784e-16	50
3958670	1.000000e+00	0
3958657	2.104926e-09	45
3958656	1.000000e+00	0
3958659	9.998471e-01	13
3958658	1.000000e+00	0
3958661	1.000000e+00	0
3958660	8.881784e-16	50
3958663	4.529710e-14	49
3958662	8.881784e-16	50
3958680	1.000000e+00	7
3958681	1.000000e+00	0
3958682	1.641957e-02	33
3958683	2.104926e-09	45
3958684	9.999549e-01	12
3958685	1.000000e+00	2
3958686	4.681115e-04	37
3958687	8.881784e-16	50
3958672	9.999999e-01	8
3958673	5.817779e-07	42
3958674	9.966998e-01	16
3958675	1.000000e+00	7
3958676	1.000000e+00	1
3958677	1.000000e+00	0
3958678	1.000000e+00	0
3958679	1.000000e+00	0
3958699	2.230891e-10	46
3958698	1.000000e+00	0
3958696	8.881784e-16	50
3958703	1.000000e+00	0
3958702	9.999549e-01	12
3958701	1.000000e+00	0
3958700	8.986806e-01	21
3958691	1.000000e+00	0
3958690	1.133316e-12	48
3958689	1.641957e-02	33
3958688	8.881784e-16	50
3958695	7.600562e-01	23
3958694	1.000000e+00	1
3958693	9.999999e-01	8
3958692	1.000000e+00	1
3958714	1.000000e+00	5
3958715	1.000000e+00	3
3958712	2.104926e-09	45
3958713	1.000000e+00	0
3958718	1.000000e+00	0
3958719	9.999972e-01	10
3958716	1.000000e+00	5
3958717	8.881784e-16	50
3958706	1.013194e-01	30
3958707	9.675457e-01	19
3958704	1.000000e+00	1
3958705	9.675457e-01	19
3958710	1.133316e-12	48
3958711	8.881784e-16	50
3958708	8.881784e-16	50
3958709	1.000000e+00	0
3958359	8.881784e-16	50
3958358	8.881784e-16	50
3958357	3.245432e-02	32
3958356	1.000000e+00	0
3958355	1.000000e+00	2
3958354	1.000000e+00	0
3958353	8.881784e-16	50
3958352	4.529710e-14	49
3958367	1.000000e+00	1
3958362	8.881784e-16	50
3958361	2.104926e-09	45
3958342	1.000000e+00	2
3958343	1.000000e+00	0
3958340	1.000000e+00	5
3958341	2.104926e-09	45
3958338	2.104926e-09	45
3958339	1.000000e+00	0
3958336	9.999549e-01	12
3958337	8.881784e-16	50
3958350	8.881784e-16	50
3958351	1.000000e+00	0
3958348	8.881784e-16	50
3958349	1.000000e+00	1
3958346	1.000000e+00	0
3958347	1.854161e-11	47
3958344	1.000000e+00	0
3958345	8.388818e-01	22
3958389	8.881784e-16	50
3958388	8.881784e-16	50
3958391	2.807050e-06	41
3958390	9.999972e-01	10
3958385	8.881784e-16	50
3958384	2.104926e-09	45
3958387	9.999881e-01	11
3958386	8.881784e-16	50
3958397	4.529710e-14	49
3958396	1.000000e+00	0
3958399	9.999994e-01	9
3958398	2.230891e-10	46
3958393	8.881784e-16	50
3958392	8.881784e-16	50
3958395	8.881784e-16	50
3958394	2.230891e-10	46
3958372	9.999994e-01	9
3958373	1.854161e-11	47
3958368	9.999972e-01	10
3958369	1.133316e-12	48
3958371	3.300224e-03	35
3958380	9.999972e-01	10
3958381	1.301086e-03	36
3958382	1.621870e-08	44
3958376	1.854161e-11	47
3958378	1.000000e+00	0
3958379	2.807050e-06	41
3958291	9.999881e-01	11
3958290	4.438624e-01	26
3958289	9.986989e-01	15
3958288	1.013194e-01	30
3958295	1.133316e-12	48
3958294	4.529710e-14	49
3958293	1.049339e-07	43
3958292	1.000000e+00	7
3958299	8.881784e-16	50
3958298	8.881784e-16	50
3958297	9.995319e-01	14
3958296	1.000000e+00	2
3958303	1.000000e+00	5
3958302	1.133316e-12	48
3958301	8.881784e-16	50
3958300	4.529710e-14	49
3958274	1.000000e+00	0
3958275	8.881784e-16	50
3958272	8.986806e-01	21
3958273	8.881784e-16	50
3958278	3.300224e-03	35
3958279	4.529710e-14	49
3958276	1.000000e+00	0
3958277	1.000000e+00	3
3958282	1.000000e+00	0
3958283	1.000000e+00	1
3958280	5.946023e-02	31
3958281	8.881784e-16	50
3958286	8.881784e-16	50
3958287	1.000000e+00	4
3958284	1.854161e-11	47
3958285	1.000000e+00	3
3958321	1.000000e+00	0
3958323	9.999999e-01	8
3958322	4.438624e-01	26
3958325	9.999994e-01	9
3958327	9.835804e-01	18
3958326	1.000000e+00	5
3958329	1.529320e-04	38
3958328	1.000000e+00	0
3958331	8.881784e-16	50
3958330	8.881784e-16	50
3958333	1.000000e+00	0
3958335	9.923267e-01	17
3958334	1.000000e+00	0
3958304	9.999972e-01	10
3958305	8.388818e-01	22
3958306	1.000000e+00	7
3958307	9.999549e-01	12
3958308	9.999994e-01	9
3958309	1.000000e+00	3
3958311	9.999881e-01	11
3958312	5.817779e-07	42
3958313	9.405398e-01	20
3958315	9.999549e-01	12
3958316	8.881784e-16	50
3958317	1.854161e-11	47
3958318	7.673339e-03	34
3958319	8.881784e-16	50
3958494	1.000000e+00	1
3958495	1.000000e+00	0
3958492	1.000000e+00	4
3958493	8.881784e-16	50
3958490	2.230891e-10	46
3958491	3.300224e-03	35
3958488	9.999994e-01	9
3958489	1.000000e+00	0
3958486	1.000000e+00	0
3958487	1.000000e+00	0
3958484	1.000000e+00	3
3958485	1.529320e-04	38
3958482	9.835804e-01	18
3958483	9.675457e-01	19
3958480	8.881784e-16	50
3958481	2.807050e-06	41
3958479	1.000000e+00	4
3958478	8.881784e-16	50
3958477	9.999994e-01	9
3958476	1.000000e+00	0
3958475	1.000000e+00	4
3958474	9.999972e-01	10
3958473	1.000000e+00	0
3958472	4.529710e-14	49
3958471	1.000000e+00	0
3958470	1.000000e+00	0
3958469	8.881784e-16	50
3958468	8.881784e-16	50
3958467	8.881784e-16	50
3958466	2.230891e-10	46
3958465	6.640945e-01	24
3958464	1.000000e+00	0
3958524	1.000000e+00	6
3958525	3.300224e-03	35
3958526	1.641957e-02	33
3958527	6.640945e-01	24
3958520	8.881784e-16	50
3958521	9.999549e-01	12
3958522	5.817779e-07	42
3958523	1.000000e+00	0
3958516	4.529710e-14	49
3958517	1.133316e-12	48
3958518	1.000000e+00	0
3958512	8.881784e-16	50
3958513	9.999881e-01	11
3958514	1.000000e+00	1
3958515	8.388818e-01	22
3958509	8.881784e-16	50
3958508	1.000000e+00	5
3958511	1.000000e+00	5
3958505	1.000000e+00	0
3958504	6.640945e-01	24
3958507	9.999972e-01	10
3958506	1.000000e+00	0
3958501	1.000000e+00	0
3958500	1.000000e+00	4
3958503	8.881784e-16	50
3958497	1.000000e+00	0
3958496	1.000000e+00	0
3958499	1.000000e+00	0
3958498	1.000000e+00	0
3958426	1.000000e+00	3
3958427	1.641957e-02	33
3958424	8.881784e-16	50
3958425	1.641957e-02	33
3958430	1.000000e+00	1
3958431	1.000000e+00	0
3958428	5.817779e-07	42
3958429	8.881784e-16	50
3958418	4.529710e-14	49
3958419	9.405398e-01	20
3958416	9.999994e-01	9
3958417	8.881784e-16	50
3958422	8.881784e-16	50
3958423	1.000000e+00	0
3958420	1.000000e+00	0
3958421	4.529710e-14	49
3958411	1.000000e+00	2
3958410	5.817779e-07	42
3958409	1.000000e+00	0
3958408	1.193067e-05	40
3958415	1.000000e+00	0
3958414	1.133316e-12	48
3958413	5.817779e-07	42
3958412	2.230891e-10	46
3958403	8.881784e-16	50
3958402	2.104926e-09	45
3958401	1.000000e+00	0
3958400	8.881784e-16	50
3958407	1.049339e-07	43
3958406	1.000000e+00	4
3958405	8.881784e-16	50
3958404	1.000000e+00	0
3958456	1.611182e-01	29
3958457	1.000000e+00	3
3958458	9.999994e-01	9
3958460	8.881784e-16	50
3958461	8.881784e-16	50
3958462	4.529710e-14	49
3958463	2.230891e-10	46
3958448	8.881784e-16	50
3958449	7.600562e-01	23
3958450	4.510745e-05	39
3958451	8.881784e-16	50
3958452	9.999972e-01	10
3958453	9.986989e-01	15
3958454	4.529710e-14	49
3958455	8.881784e-16	50
3958441	9.999549e-01	12
3958440	8.388818e-01	22
3958443	5.817779e-07	42
3958442	1.000000e+00	2
3958445	1.000000e+00	5
3958444	8.881784e-16	50
3958447	8.881784e-16	50
3958446	1.133316e-12	48
3958433	8.881784e-16	50
3958432	9.999994e-01	9
3958435	1.000000e+00	1
3958434	1.000000e+00	0
3958437	1.000000e+00	7
3958436	1.000000e+00	1
3958439	1.000000e+00	3
3958438	8.388818e-01	22
3959222	1.000000e+00	3
3959223	9.998471e-01	13
3959220	1.000000e+00	0
3959221	8.388818e-01	22
3959218	1.000000e+00	0
3959219	1.000000e+00	0
3959216	1.000000e+00	0
3959217	1.013194e-01	30
3959230	1.000000e+00	0
3959231	8.881784e-16	50
3959228	1.000000e+00	2
3959229	6.640945e-01	24
3959226	8.881784e-16	50
3959227	1.193067e-05	40
3959225	9.675457e-01	19
3959207	8.881784e-16	50
3959206	9.986989e-01	15
3959205	9.986989e-01	15
3959204	2.230891e-10	46
3959203	2.104926e-09	45
3959202	1.000000e+00	0
3959201	1.000000e+00	1
3959200	1.621870e-08	44
3959215	1.000000e+00	3
3959214	8.881784e-16	50
3959213	1.000000e+00	0
3959212	2.807050e-06	41
3959211	1.000000e+00	5
3959210	1.000000e+00	6
3959209	1.854161e-11	47
3959208	1.854161e-11	47
3959188	1.301086e-03	36
3959189	9.995319e-01	14
3959190	2.807050e-06	41
3959191	1.000000e+00	2
3959184	1.000000e+00	4
3959185	1.000000e+00	5
3959186	1.000000e+00	5
3959187	1.000000e+00	4
3959196	8.881784e-16	50
3959197	1.000000e+00	6
3959198	1.000000e+00	0
3959199	2.104926e-09	45
3959192	1.000000e+00	0
3959193	1.000000e+00	4
3959194	1.000000e+00	1
3959195	8.881784e-16	50
3959173	1.854161e-11	47
3959172	1.000000e+00	1
3959175	8.881784e-16	50
3959174	9.999549e-01	12
3959169	4.529710e-14	49
3959168	4.529710e-14	49
3959171	9.999972e-01	10
3959170	8.881784e-16	50
3959181	8.881784e-16	50
3959180	1.049339e-07	43
3959183	1.000000e+00	5
3959182	1.000000e+00	1
3959177	8.881784e-16	50
3959176	1.529320e-04	38
3959179	8.986806e-01	21
3959178	8.881784e-16	50
3959282	1.000000e+00	1
3959283	1.000000e+00	0
3959280	1.000000e+00	4
3959281	1.000000e+00	1
3959286	1.000000e+00	0
3959284	1.000000e+00	2
3959285	8.881784e-16	50
3959290	1.611182e-01	29
3959291	8.986806e-01	21
3959288	1.000000e+00	0
3959289	1.000000e+00	0
3959294	1.000000e+00	4
3959295	5.817779e-07	42
3959292	1.000000e+00	0
3959293	8.881784e-16	50
3959267	9.999972e-01	10
3959266	1.000000e+00	3
3959265	1.000000e+00	1
3959264	1.000000e+00	1
3959271	5.946023e-02	31
3959270	4.529710e-14	49
3959269	8.881784e-16	50
3959268	1.000000e+00	0
3959275	3.300224e-03	35
3959274	5.946023e-02	31
3959273	8.881784e-16	50
3959272	1.611182e-01	29
3959279	1.133316e-12	48
3959278	3.300224e-03	35
3959277	1.000000e+00	3
3959276	1.641957e-02	33
3959248	1.049339e-07	43
3959249	9.835804e-01	18
3959250	9.999549e-01	12
3959251	2.230891e-10	46
3959252	1.000000e+00	0
3959253	1.000000e+00	1
3959254	1.000000e+00	0
3959255	1.000000e+00	0
3959256	1.000000e+00	2
3959257	8.881784e-16	50
3959258	9.999972e-01	10
3959259	1.000000e+00	1
3959260	8.881784e-16	50
3959262	1.000000e+00	3
3959233	1.000000e+00	1
3959232	8.881784e-16	50
3959235	8.986806e-01	21
3959234	9.835804e-01	18
3959237	1.013194e-01	30
3959236	8.881784e-16	50
3959239	1.000000e+00	7
3959238	7.673339e-03	34
3959241	8.986806e-01	21
3959240	9.995319e-01	14
3959243	7.600562e-01	23
3959242	8.986806e-01	21
3959245	4.529710e-14	49
3959244	8.881784e-16	50
3959247	8.881784e-16	50
3959246	1.000000e+00	1
3959103	1.000000e+00	2
3959102	9.966998e-01	16
3959101	9.999999e-01	8
3959100	9.999999e-01	8
3959099	9.999994e-01	9
3959098	9.995319e-01	14
3959097	1.000000e+00	1
3959096	9.998471e-01	13
3959095	9.999999e-01	8
3959094	5.561376e-01	25
3959093	1.611182e-01	29
3959092	2.230891e-10	46
3959091	8.881784e-16	50
3959090	9.986989e-01	15
3959089	1.000000e+00	4
3959088	1.000000e+00	3
3959086	1.000000e+00	3
3959087	9.995319e-01	14
3959084	1.000000e+00	0
3959085	1.641957e-02	33
3959082	8.881784e-16	50
3959083	1.000000e+00	1
3959080	9.675457e-01	19
3959081	9.999994e-01	9
3959078	1.000000e+00	6
3959079	8.881784e-16	50
3959076	1.000000e+00	0
3959077	8.881784e-16	50
3959074	1.000000e+00	2
3959075	9.835804e-01	18
3959072	9.995319e-01	14
3959073	8.881784e-16	50
3959069	1.000000e+00	0
3959068	1.000000e+00	2
3959071	8.881784e-16	50
3959070	1.000000e+00	1
3959065	8.881784e-16	50
3959064	1.000000e+00	1
3959067	3.245432e-02	32
3959066	2.807050e-06	41
3959063	9.999881e-01	11
3959062	9.999999e-01	8
3959163	2.230891e-10	46
3959162	1.641957e-02	33
3959161	1.000000e+00	7
3959160	1.000000e+00	1
3959167	2.399438e-01	28
3959166	1.000000e+00	6
3959165	1.133316e-12	48
3959164	8.881784e-16	50
3959155	2.399438e-01	28
3959154	1.000000e+00	2
3959153	8.986806e-01	21
3959152	1.000000e+00	0
3959159	1.000000e+00	0
3959158	1.000000e+00	0
3959157	1.000000e+00	0
3959156	1.000000e+00	4
3959146	9.999881e-01	11
3959147	5.946023e-02	31
3959144	2.230891e-10	46
3959145	1.000000e+00	1
3959150	9.986989e-01	15
3959151	1.000000e+00	1
3959148	1.133316e-12	48
3959149	5.561376e-01	25
3959138	8.881784e-16	50
3959139	1.000000e+00	0
3959136	1.000000e+00	3
3959137	8.881784e-16	50
3959142	3.359055e-01	27
3959143	8.986806e-01	21
3959140	1.000000e+00	6
3959141	1.000000e+00	5
3959129	1.000000e+00	1
3959131	8.881784e-16	50
3959130	6.640945e-01	24
3959133	1.133316e-12	48
3959132	1.000000e+00	5
3959135	5.561376e-01	25
3959134	4.510745e-05	39
3959121	1.000000e+00	4
3959120	1.000000e+00	1
3959123	1.000000e+00	0
3959122	1.000000e+00	0
3959125	1.000000e+00	6
3959124	1.000000e+00	2
3959127	2.807050e-06	41
3959126	3.245432e-02	32
3959112	1.000000e+00	0
3959113	9.999999e-01	8
3959114	1.000000e+00	0
3959115	1.000000e+00	0
3959116	1.000000e+00	0
3959117	1.000000e+00	1
3959118	1.000000e+00	0
3959119	1.000000e+00	0
3959104	9.999972e-01	10
3959105	3.245432e-02	32
3959106	1.000000e+00	0
3959107	1.000000e+00	1
3959108	1.000000e+00	0
3959109	1.000000e+00	5
3959110	1.000000e+00	1
3959111	1.000000e+00	0
3958949	1.000000e+00	4
3958948	8.881784e-16	50
3958951	1.133316e-12	48
3958950	4.681115e-04	37
3958945	9.675457e-01	19
3958944	1.000000e+00	4
3958947	9.999994e-01	9
3958946	1.000000e+00	0
3958957	3.245432e-02	32
3958956	7.600562e-01	23
3958959	9.405398e-01	20
3958958	1.000000e+00	2
3958953	6.640945e-01	24
3958952	9.923267e-01	17
3958955	9.999972e-01	10
3958954	1.000000e+00	0
3958964	2.230891e-10	46
3958965	1.301086e-03	36
3958966	1.000000e+00	0
3958967	9.405398e-01	20
3958960	1.000000e+00	0
3958961	1.000000e+00	1
3958962	5.817779e-07	42
3958963	1.000000e+00	1
3958972	8.881784e-16	50
3958973	8.881784e-16	50
3958974	1.301086e-03	36
3958975	4.529710e-14	49
3958969	9.999549e-01	12
3958970	4.529710e-14	49
3958971	4.529710e-14	49
3958919	1.000000e+00	2
3958918	8.986806e-01	21
3958917	1.000000e+00	1
3958916	1.000000e+00	7
3958915	2.807050e-06	41
3958914	1.621870e-08	44
3958913	9.999881e-01	11
3958912	9.986989e-01	15
3958927	1.000000e+00	0
3958926	1.000000e+00	0
3958925	5.946023e-02	31
3958924	5.817779e-07	42
3958923	1.013194e-01	30
3958922	9.995319e-01	14
3958921	9.405398e-01	20
3958920	1.000000e+00	5
3958935	8.881784e-16	50
3958932	1.000000e+00	3
3958933	8.881784e-16	50
3958930	8.881784e-16	50
3958931	9.995319e-01	14
3958928	1.000000e+00	0
3958929	1.000000e+00	0
3958942	1.000000e+00	5
3958943	1.000000e+00	0
3958940	1.000000e+00	7
3958941	1.621870e-08	44
3958938	9.999972e-01	10
3958939	1.000000e+00	3
3958936	1.000000e+00	0
3958937	1.000000e+00	1
3959009	1.000000e+00	0
3959008	1.000000e+00	0
3959011	1.854161e-11	47
3959010	4.529710e-14	49
3959013	8.881784e-16	50
3959012	2.104926e-09	45
3959015	9.999994e-01	9
3959014	8.881784e-16	50
3959017	1.000000e+00	0
3959016	1.000000e+00	1
3959019	1.000000e+00	0
3959018	4.529710e-14	49
3959021	1.000000e+00	2
3959020	1.000000e+00	5
3959022	8.881784e-16	50
3958979	9.835804e-01	18
3958978	8.881784e-16	50
3958977	9.835804e-01	18
3958976	1.000000e+00	5
3958983	8.388818e-01	22
3958982	8.881784e-16	50
3958981	1.000000e+00	0
3958980	8.881784e-16	50
3958987	9.675457e-01	19
3958986	4.529710e-14	49
3958985	8.881784e-16	50
3958984	1.000000e+00	1
3958991	8.881784e-16	50
3958990	8.881784e-16	50
3958989	1.621870e-08	44
3958988	1.000000e+00	1
3958994	8.388818e-01	22
3958992	8.881784e-16	50
3958993	1.000000e+00	5
3958998	1.854161e-11	47
3958999	1.000000e+00	3
3958996	4.529710e-14	49
3958997	4.438624e-01	26
3959002	8.881784e-16	50
3959003	7.600562e-01	23
3959000	8.881784e-16	50
3959001	8.881784e-16	50
3959006	1.000000e+00	0
3959007	1.000000e+00	5
3959004	8.881784e-16	50
3959005	3.359055e-01	27
3958828	1.000000e+00	3
3958829	2.230891e-10	46
3958830	4.438624e-01	26
3958824	1.000000e+00	2
3958825	1.000000e+00	0
3958826	1.000000e+00	4
3958827	9.999999e-01	8
3958820	2.104926e-09	45
3958821	4.438624e-01	26
3958822	5.946023e-02	31
3958823	1.000000e+00	0
3958816	1.000000e+00	4
3958817	1.000000e+00	0
3958818	1.000000e+00	0
3958819	9.999994e-01	9
3958845	1.000000e+00	1
3958844	1.000000e+00	4
3958847	8.881784e-16	50
3958846	9.995319e-01	14
3958843	8.881784e-16	50
3958842	9.999972e-01	10
3958837	8.881784e-16	50
3958836	4.529710e-14	49
3958839	2.104926e-09	45
3958838	8.881784e-16	50
3958833	1.000000e+00	3
3958834	1.000000e+00	1
3958798	1.000000e+00	1
3958799	1.000000e+00	4
3958796	1.000000e+00	1
3958797	1.000000e+00	0
3958794	1.529320e-04	38
3958795	1.000000e+00	4
3958792	8.881784e-16	50
3958793	8.881784e-16	50
3958790	1.000000e+00	0
3958791	1.000000e+00	0
3958788	1.000000e+00	0
3958789	1.000000e+00	4
3958786	1.000000e+00	0
3958787	1.000000e+00	1
3958784	1.000000e+00	6
3958785	9.995319e-01	14
3958815	1.000000e+00	3
3958814	1.301086e-03	36
3958813	1.000000e+00	0
3958812	2.807050e-06	41
3958811	8.881784e-16	50
3958810	8.881784e-16	50
3958809	1.000000e+00	1
3958808	1.000000e+00	3
3958807	8.881784e-16	50
3958806	8.881784e-16	50
3958805	1.133316e-12	48
3958804	4.529710e-14	49
3958803	1.000000e+00	6
3958802	1.000000e+00	1
3958801	1.000000e+00	2
3958800	1.000000e+00	0
3958888	8.881784e-16	50
3958889	9.999999e-01	8
3958890	2.104926e-09	45
3958891	1.000000e+00	4
3958892	4.510745e-05	39
3958893	1.000000e+00	1
3958894	1.000000e+00	4
3958895	7.600562e-01	23
3958880	1.000000e+00	1
3958881	1.000000e+00	1
3958882	1.000000e+00	5
3958883	8.881784e-16	50
3958884	1.000000e+00	5
3958885	1.000000e+00	0
3958886	1.000000e+00	4
3958887	1.000000e+00	2
3958905	1.000000e+00	2
3958904	9.405398e-01	20
3958907	1.000000e+00	0
3958906	2.230891e-10	46
3958909	1.000000e+00	0
3958908	5.946023e-02	31
3958911	8.881784e-16	50
3958910	2.230891e-10	46
3958897	1.000000e+00	0
3958896	1.000000e+00	0
3958899	1.000000e+00	0
3958898	1.000000e+00	0
3958901	1.000000e+00	0
3958900	9.999999e-01	8
3958903	1.000000e+00	7
3958902	2.230891e-10	46
3958858	1.000000e+00	5
3958859	8.881784e-16	50
3958857	4.529710e-14	49
3958862	1.000000e+00	4
3958863	1.000000e+00	0
3958860	3.245432e-02	32
3958861	4.681115e-04	37
3958850	9.966998e-01	16
3958851	8.881784e-16	50
3958849	8.881784e-16	50
3958854	9.999994e-01	9
3958855	1.133316e-12	48
3958852	8.881784e-16	50
3958853	1.133316e-12	48
3958875	1.000000e+00	1
3958874	9.675457e-01	19
3958873	8.881784e-16	50
3958872	1.000000e+00	2
3958879	8.881784e-16	50
3958878	1.000000e+00	3
3958877	1.641957e-02	33
3958876	1.611182e-01	29
3958867	1.000000e+00	4
3958865	9.999972e-01	10
3958864	4.438624e-01	26
3958871	1.000000e+00	1
3958870	8.881784e-16	50
3958869	1.641957e-02	33
3958868	8.881784e-16	50
PID_161611313	1.000000e+00	0
PID_161611312	8.881784e-16	50
3959306	1.000000e+00	5
3959304	2.807050e-06	41
3959305	4.510745e-05	39
3959310	1.000000e+00	5
3959311	3.300224e-03	35
3959309	9.999999e-01	8
3959298	1.000000e+00	1
3959299	1.000000e+00	3
3959296	1.133316e-12	48
3959297	1.000000e+00	0
3959302	4.510745e-05	39
3959303	1.000000e+00	0
3959300	1.000000e+00	0
3959301	1.000000e+00	1
3959323	8.881784e-16	50
3959322	8.881784e-16	50
3959321	8.881784e-16	50
3959320	8.881784e-16	50
3959324	8.881784e-16	50
3959315	1.000000e+00	2
3959314	9.986989e-01	15
3959313	4.438624e-01	26
3959312	8.881784e-16	50
3959319	8.881784e-16	50
3959318	8.881784e-16	50
3959317	1.049339e-07	43
