# Supplementary material for: Translational Selection Is Ubiquitous in Prokaryotes
Source: PLoS Genet. 2010 Jun 24;6(6):e1001004. doi: 10.1371/journal.pgen.1001004 (PMC2891978; doi:10.1371/journal.pgen.1001004)
Supplement: Dataset S1 — OCU/non-OCU gene calls in 461 Bacterial and Archaeal genomes, and summary tables of genome properties and OCU preferences for specific codons. (4.77 MB ZIP) [file pgen.1001004.s001.zip › Dataset_S1_Bacteria/Chlamydophila_pneumoniae_AR39.arff.ocuGenes]

GeneID	signTest_p	ocuProbWinCnt
963777	1.000000e+00	0
963776	1.854161e-11	47
963779	8.881784e-16	50
963778	4.529710e-14	49
963781	8.881784e-16	50
963780	9.998471e-01	13
963783	6.640945e-01	24
963782	1.000000e+00	7
963785	1.000000e+00	0
963786	1.000000e+00	0
963789	8.881784e-16	50
963788	4.529710e-14	49
963791	1.000000e+00	4
963790	1.854161e-11	47
963794	8.881784e-16	50
963795	1.133316e-12	48
963796	8.881784e-16	50
963797	1.529320e-04	38
963799	8.881784e-16	50
963800	1.000000e+00	0
963801	1.000000e+00	0
963802	8.881784e-16	50
963803	1.000000e+00	0
963804	1.000000e+00	0
963805	1.000000e+00	0
963806	1.000000e+00	0
963811	8.881784e-16	50
963810	1.000000e+00	0
963809	1.000000e+00	0
963808	1.000000e+00	0
963813	9.923267e-01	17
963812	1.000000e+00	1
963819	9.999881e-01	11
963818	1.854161e-11	47
963817	1.621870e-08	44
963816	8.388818e-01	22
963823	1.000000e+00	0
963822	1.000000e+00	7
963820	5.817779e-07	42
963827	3.300224e-03	35
963824	4.529710e-14	49
963825	8.881784e-16	50
963830	1.000000e+00	0
963831	1.000000e+00	5
963828	1.000000e+00	7
963834	9.999881e-01	11
963835	8.881784e-16	50
963833	1.611182e-01	29
963838	1.000000e+00	3
963839	1.000000e+00	0
963836	1.000000e+00	1
963837	8.881784e-16	50
963717	4.529710e-14	49
963719	1.133316e-12	48
963718	1.000000e+00	0
963713	9.995319e-01	14
963712	8.881784e-16	50
963715	1.000000e+00	2
963725	9.999881e-01	11
963724	8.881784e-16	50
963727	1.013194e-01	30
963726	1.621870e-08	44
963720	1.000000e+00	0
963723	1.000000e+00	0
963722	8.881784e-16	50
963732	1.000000e+00	2
963733	1.000000e+00	0
963735	1.000000e+00	6
963728	9.995319e-01	14
963729	4.438624e-01	26
963730	1.000000e+00	1
963731	1.000000e+00	5
963740	4.529710e-14	49
963741	1.000000e+00	0
963742	1.000000e+00	7
963743	8.881784e-16	50
963736	8.881784e-16	50
963738	1.000000e+00	2
963739	9.999999e-01	8
963750	1.000000e+00	7
963749	1.000000e+00	7
963748	1.000000e+00	6
963747	1.854161e-11	47
963746	8.881784e-16	50
963744	3.245432e-02	32
963757	1.000000e+00	0
963756	8.388818e-01	22
963755	1.000000e+00	7
963754	8.881784e-16	50
963766	1.000000e+00	0
963767	8.881784e-16	50
963764	8.881784e-16	50
963765	2.399438e-01	28
963763	8.881784e-16	50
963760	1.000000e+00	1
963774	1.000000e+00	0
963775	8.881784e-16	50
963773	1.000000e+00	4
963770	9.999549e-01	12
963771	9.835804e-01	18
963768	1.000000e+00	0
963656	1.000000e+00	0
963657	8.881784e-16	50
963658	8.881784e-16	50
963659	8.881784e-16	50
963660	9.675457e-01	19
963661	1.000000e+00	0
963662	8.881784e-16	50
963663	4.529710e-14	49
963648	1.000000e+00	6
963649	8.881784e-16	50
963650	1.133316e-12	48
963651	8.881784e-16	50
963652	8.986806e-01	21
963653	1.000000e+00	5
963654	1.000000e+00	3
963655	8.881784e-16	50
963673	1.133316e-12	48
963672	1.529320e-04	38
963675	1.529320e-04	38
963674	1.000000e+00	5
963677	1.854161e-11	47
963676	1.013194e-01	30
963679	1.529320e-04	38
963678	1.000000e+00	1
963665	1.000000e+00	1
963664	1.000000e+00	5
963667	1.000000e+00	0
963666	1.000000e+00	0
963669	4.529710e-14	49
963668	9.995319e-01	14
963671	4.529710e-14	49
963670	2.230891e-10	46
963690	1.000000e+00	6
963691	8.881784e-16	50
963688	8.881784e-16	50
963689	8.388818e-01	22
963694	1.013194e-01	30
963695	1.013194e-01	30
963693	9.923267e-01	17
963683	1.854161e-11	47
963680	1.000000e+00	0
963681	8.881784e-16	50
963686	1.000000e+00	7
963687	1.000000e+00	6
963684	1.000000e+00	4
963685	9.986989e-01	15
963707	8.881784e-16	50
963706	1.000000e+00	0
963705	8.881784e-16	50
963704	1.000000e+00	3
963711	1.000000e+00	4
963710	8.388818e-01	22
963709	1.000000e+00	0
963697	8.881784e-16	50
963696	8.881784e-16	50
963701	5.817779e-07	42
963700	4.529710e-14	49
963596	9.999881e-01	11
963597	8.881784e-16	50
963598	8.881784e-16	50
963599	1.049339e-07	43
963592	1.000000e+00	2
963593	2.104926e-09	45
963594	1.000000e+00	0
963595	1.611182e-01	29
963588	1.000000e+00	0
963589	1.000000e+00	0
963590	4.529710e-14	49
963591	1.000000e+00	0
963584	1.000000e+00	0
963585	9.995319e-01	14
963587	9.999549e-01	12
963613	9.405398e-01	20
963612	1.000000e+00	0
963614	5.561376e-01	25
963609	1.000000e+00	1
963608	3.300224e-03	35
963611	8.881784e-16	50
963610	1.000000e+00	1
963605	5.561376e-01	25
963604	8.881784e-16	50
963607	8.881784e-16	50
963606	1.000000e+00	2
963601	9.999972e-01	10
963600	4.529710e-14	49
963603	8.881784e-16	50
963630	1.000000e+00	0
963631	1.000000e+00	0
963628	1.000000e+00	7
963629	9.995319e-01	14
963626	4.529710e-14	49
963627	1.000000e+00	0
963624	1.000000e+00	7
963625	1.000000e+00	2
963620	8.881784e-16	50
963621	1.000000e+00	2
963618	2.230891e-10	46
963619	8.881784e-16	50
963616	1.000000e+00	1
963617	8.881784e-16	50
963646	6.640945e-01	24
963645	8.881784e-16	50
963644	5.946023e-02	31
963643	1.621870e-08	44
963641	1.000000e+00	3
963640	8.388818e-01	22
963639	6.640945e-01	24
963638	1.000000e+00	0
963636	9.999994e-01	9
963635	8.881784e-16	50
963634	8.986806e-01	21
963633	1.049339e-07	43
963632	1.000000e+00	0
PID_161353772	2.807050e-06	41
PID_161353773	1.000000e+00	0
PID_161353774	1.000000e+00	0
PID_161353775	9.923267e-01	17
963854	1.000000e+00	4
963855	8.881784e-16	50
963852	1.000000e+00	1
963853	3.300224e-03	35
963850	8.881784e-16	50
963851	8.881784e-16	50
963848	9.405398e-01	20
963849	7.600562e-01	23
963846	1.301086e-03	36
963847	8.881784e-16	50
963844	8.881784e-16	50
963845	1.000000e+00	2
963840	1.000000e+00	1
963241	1.000000e+00	0
963240	1.000000e+00	1
963247	1.193067e-05	40
963246	1.000000e+00	4
963245	1.013194e-01	30
963244	9.999994e-01	9
963235	8.881784e-16	50
963234	1.000000e+00	3
963233	1.000000e+00	1
963232	1.000000e+00	1
963239	1.000000e+00	1
963238	8.881784e-16	50
963237	8.986806e-01	21
963236	1.000000e+00	0
963258	1.000000e+00	0
963259	1.193067e-05	40
963256	8.881784e-16	50
963257	1.013194e-01	30
963262	9.999549e-01	12
963263	2.230891e-10	46
963260	1.000000e+00	3
963261	8.388818e-01	22
963250	1.000000e+00	7
963251	1.000000e+00	2
963248	8.881784e-16	50
963254	1.000000e+00	2
963255	8.881784e-16	50
963252	8.986806e-01	21
963253	9.999881e-01	11
963209	1.000000e+00	1
963208	9.405398e-01	20
963211	1.133316e-12	48
963210	7.600562e-01	23
963213	1.854161e-11	47
963215	1.000000e+00	3
963214	1.000000e+00	0
963201	1.000000e+00	6
963200	9.986989e-01	15
963203	1.000000e+00	2
963202	1.854161e-11	47
963205	1.000000e+00	1
963204	4.529710e-14	49
963207	4.510745e-05	39
963206	1.611182e-01	29
963224	9.405398e-01	20
963225	1.000000e+00	0
963226	1.000000e+00	6
963227	1.000000e+00	1
963228	1.000000e+00	1
963229	1.621870e-08	44
963230	1.000000e+00	0
963231	1.000000e+00	5
963216	3.300224e-03	35
963217	1.000000e+00	0
963218	8.881784e-16	50
963219	1.000000e+00	0
963220	1.000000e+00	0
963221	9.998471e-01	13
963222	1.000000e+00	0
963223	1.000000e+00	0
963310	1.049339e-07	43
963309	8.881784e-16	50
963308	1.000000e+00	3
963307	1.000000e+00	0
963306	1.000000e+00	1
963305	4.529710e-14	49
963304	8.881784e-16	50
963303	1.000000e+00	3
963302	9.999881e-01	11
963301	4.529710e-14	49
963300	9.675457e-01	19
963299	1.000000e+00	1
963298	1.854161e-11	47
963297	2.807050e-06	41
963326	8.881784e-16	50
963327	9.998471e-01	13
963324	1.000000e+00	0
963325	9.923267e-01	17
963323	8.881784e-16	50
963320	4.529710e-14	49
963321	1.000000e+00	3
963318	8.388818e-01	22
963319	2.230891e-10	46
963316	8.881784e-16	50
963317	1.000000e+00	0
963314	8.881784e-16	50
963315	2.230891e-10	46
963313	9.998471e-01	13
963277	8.881784e-16	50
963276	3.300224e-03	35
963279	1.000000e+00	2
963278	9.966998e-01	16
963273	4.681115e-04	37
963272	1.000000e+00	0
963274	8.881784e-16	50
963268	9.999999e-01	8
963271	8.881784e-16	50
963270	1.000000e+00	1
963265	1.641957e-02	33
963264	1.611182e-01	29
963267	5.817779e-07	42
963266	8.881784e-16	50
963292	9.966998e-01	16
963293	8.881784e-16	50
963295	9.999881e-01	11
963289	2.807050e-06	41
963290	8.881784e-16	50
963291	8.881784e-16	50
963286	2.104926e-09	45
963287	8.881784e-16	50
963280	1.000000e+00	0
963281	1.000000e+00	0
963282	1.000000e+00	0
963106	1.641957e-02	33
963107	9.986989e-01	15
963111	9.999999e-01	8
963108	9.923267e-01	17
963112	4.510745e-05	39
963118	6.640945e-01	24
963116	1.000000e+00	0
963117	1.000000e+00	1
963122	8.881784e-16	50
963121	8.881784e-16	50
963120	1.000000e+00	0
963126	1.133316e-12	48
963125	1.854161e-11	47
963124	8.881784e-16	50
963131	2.807050e-06	41
963130	2.230891e-10	46
963129	8.881784e-16	50
963128	8.881784e-16	50
963134	8.881784e-16	50
963132	1.000000e+00	5
963072	2.230891e-10	46
963088	7.673339e-03	34
963091	1.000000e+00	0
963090	9.923267e-01	17
963092	1.000000e+00	4
963097	1.621870e-08	44
963099	4.681115e-04	37
963098	7.600562e-01	23
963101	1.000000e+00	0
963100	8.881784e-16	50
963103	1.000000e+00	7
963102	8.388818e-01	22
963174	1.000000e+00	0
963172	1.854161e-11	47
963173	9.999972e-01	10
963170	1.000000e+00	0
963171	1.193067e-05	40
963168	4.529710e-14	49
963169	1.000000e+00	0
963182	6.640945e-01	24
963183	8.881784e-16	50
963180	1.000000e+00	7
963181	1.049339e-07	43
963178	9.966998e-01	16
963179	8.881784e-16	50
963176	8.881784e-16	50
963188	8.881784e-16	50
963187	8.881784e-16	50
963186	4.529710e-14	49
963185	9.998471e-01	13
963184	9.999994e-01	9
963199	1.000000e+00	1
963198	1.000000e+00	0
963197	1.854161e-11	47
963196	1.000000e+00	0
963194	8.881784e-16	50
963192	1.000000e+00	0
963140	1.000000e+00	1
963141	9.923267e-01	17
963142	9.999994e-01	9
963136	8.881784e-16	50
963138	8.881784e-16	50
963139	9.405398e-01	20
963148	2.104926e-09	45
963149	1.000000e+00	6
963150	9.999972e-01	10
963151	9.675457e-01	19
963145	9.998471e-01	13
963147	3.300224e-03	35
963157	1.000000e+00	3
963156	1.000000e+00	0
963158	9.995319e-01	14
963153	1.000000e+00	2
963152	9.999999e-01	8
963154	6.640945e-01	24
963165	1.000000e+00	0
963167	8.881784e-16	50
963166	8.881784e-16	50
963160	4.529710e-14	49
963163	1.641957e-02	33
963162	1.000000e+00	0
963512	8.881784e-16	50
963514	1.000000e+00	0
963515	8.986806e-01	21
963516	7.600562e-01	23
963518	8.881784e-16	50
963505	1.000000e+00	0
963506	1.000000e+00	2
963507	1.000000e+00	0
963508	4.681115e-04	37
963509	1.000000e+00	6
963510	1.000000e+00	0
963511	1.000000e+00	0
963497	1.000000e+00	4
963496	1.000000e+00	0
963499	1.133316e-12	48
963498	8.881784e-16	50
963501	9.999549e-01	12
963500	1.000000e+00	2
963503	9.835804e-01	18
963502	1.000000e+00	1
963489	1.000000e+00	7
963488	1.000000e+00	6
963491	1.000000e+00	1
963490	1.000000e+00	0
963493	9.999994e-01	9
963492	1.000000e+00	2
963495	8.881784e-16	50
963494	5.561376e-01	25
963482	1.000000e+00	3
963483	1.529320e-04	38
963480	1.000000e+00	6
963481	1.000000e+00	5
963486	8.881784e-16	50
963487	1.000000e+00	0
963485	9.999881e-01	11
963474	1.000000e+00	0
963475	1.000000e+00	1
963472	1.000000e+00	0
963473	9.986989e-01	15
963478	8.881784e-16	50
963479	5.561376e-01	25
963476	1.529320e-04	38
963477	1.193067e-05	40
963467	1.000000e+00	3
963466	1.000000e+00	1
963465	1.854161e-11	47
963464	1.000000e+00	4
963471	1.000000e+00	0
963470	9.999881e-01	11
963469	4.529710e-14	49
963468	8.881784e-16	50
963459	1.000000e+00	0
963458	1.193067e-05	40
963456	1.133316e-12	48
963463	8.881784e-16	50
963462	8.881784e-16	50
963461	1.621870e-08	44
963460	9.999972e-01	10
963580	1.133316e-12	48
963581	8.881784e-16	50
963582	2.230891e-10	46
963583	1.000000e+00	1
963576	4.681115e-04	37
963577	4.681115e-04	37
963578	1.000000e+00	0
963579	1.854161e-11	47
963572	9.998471e-01	13
963573	1.000000e+00	1
963574	3.300224e-03	35
963575	1.193067e-05	40
963568	1.000000e+00	0
963569	2.230891e-10	46
963570	1.000000e+00	1
963571	9.405398e-01	20
963564	1.000000e+00	6
963567	1.000000e+00	1
963566	1.000000e+00	6
963561	1.000000e+00	5
963560	1.000000e+00	0
963563	8.881784e-16	50
963562	1.000000e+00	0
963557	1.621870e-08	44
963556	1.000000e+00	4
963559	8.986806e-01	21
963558	1.301086e-03	36
963553	1.000000e+00	0
963552	8.881784e-16	50
963555	1.000000e+00	0
963554	1.000000e+00	0
963550	4.681115e-04	37
963551	9.999881e-01	11
963548	1.000000e+00	0
963549	1.000000e+00	0
963546	1.000000e+00	0
963547	1.133316e-12	48
963544	8.881784e-16	50
963545	1.000000e+00	0
963542	1.000000e+00	1
963543	9.835804e-01	18
963540	1.000000e+00	0
963541	1.000000e+00	0
963538	1.000000e+00	0
963539	1.000000e+00	0
963536	1.133316e-12	48
963537	1.000000e+00	4
963535	1.000000e+00	6
963534	1.193067e-05	40
963533	1.854161e-11	47
963532	4.529710e-14	49
963531	1.000000e+00	1
963530	1.301086e-03	36
963529	8.881784e-16	50
963528	1.000000e+00	6
963527	8.881784e-16	50
963525	3.359055e-01	27
963524	1.301086e-03	36
963523	1.641957e-02	33
963522	2.104926e-09	45
963521	9.405398e-01	20
963520	8.881784e-16	50
963377	2.807050e-06	41
963379	1.000000e+00	0
963381	1.000000e+00	0
963380	1.000000e+00	0
963383	2.399438e-01	28
963382	1.529320e-04	38
963384	1.854161e-11	47
963386	8.881784e-16	50
963389	9.835804e-01	18
963388	3.300224e-03	35
963360	1.000000e+00	1
963361	1.000000e+00	2
963362	1.000000e+00	0
963363	8.881784e-16	50
963364	9.999881e-01	11
963365	9.999881e-01	11
963366	1.000000e+00	4
963367	1.013194e-01	30
963368	1.000000e+00	0
963369	1.000000e+00	3
963370	1.000000e+00	0
963371	9.998471e-01	13
963372	1.000000e+00	0
963373	1.000000e+00	3
963374	8.881784e-16	50
963375	7.600562e-01	23
963347	8.388818e-01	22
963346	8.881784e-16	50
963345	4.681115e-04	37
963344	1.000000e+00	0
963351	1.000000e+00	1
963350	1.641957e-02	33
963349	1.000000e+00	0
963348	9.998471e-01	13
963355	1.000000e+00	5
963354	1.000000e+00	0
963353	1.000000e+00	0
963352	1.000000e+00	0
963359	1.000000e+00	5
963358	1.000000e+00	4
963357	1.621870e-08	44
963330	9.999999e-01	8
963331	1.641957e-02	33
963328	1.000000e+00	0
963329	1.000000e+00	2
963335	1.000000e+00	0
963332	3.359055e-01	27
963333	1.000000e+00	1
963339	5.946023e-02	31
963336	1.193067e-05	40
963342	9.923267e-01	17
963343	8.881784e-16	50
963340	1.000000e+00	0
963341	8.881784e-16	50
963445	1.000000e+00	0
963444	1.000000e+00	0
963447	1.000000e+00	0
963446	1.000000e+00	0
963441	1.000000e+00	1
963440	1.000000e+00	0
963443	1.000000e+00	0
963442	1.000000e+00	1
963453	4.529710e-14	49
963452	2.104926e-09	45
963455	8.881784e-16	50
963454	8.881784e-16	50
963449	1.000000e+00	1
963448	8.881784e-16	50
963451	1.013194e-01	30
963450	8.881784e-16	50
963428	1.000000e+00	0
963429	1.000000e+00	0
963430	8.881784e-16	50
963431	9.999881e-01	11
963424	2.104926e-09	45
963425	8.881784e-16	50
963426	1.000000e+00	0
963427	8.881784e-16	50
963437	8.881784e-16	50
963438	1.000000e+00	4
963439	9.405398e-01	20
963432	9.405398e-01	20
963433	1.000000e+00	2
963434	1.000000e+00	0
963435	1.000000e+00	1
963415	9.999999e-01	8
963414	8.881784e-16	50
963413	4.510745e-05	39
963412	1.000000e+00	4
963411	1.000000e+00	1
963410	1.000000e+00	7
963409	7.600562e-01	23
963408	1.000000e+00	0
963423	1.000000e+00	5
963422	8.881784e-16	50
963421	1.000000e+00	1
963420	1.000000e+00	3
963419	7.600562e-01	23
963417	1.611182e-01	29
963416	8.881784e-16	50
963399	1.529320e-04	38
963397	1.854161e-11	47
963394	1.000000e+00	3
963392	1.000000e+00	0
963393	1.000000e+00	0
963406	1.000000e+00	0
963407	1.000000e+00	0
963404	8.881784e-16	50
963405	5.946023e-02	31
963402	1.000000e+00	0
963403	1.000000e+00	4
963401	1.000000e+00	0
962701	1.000000e+00	0
962700	1.013194e-01	30
962703	1.000000e+00	0
962702	1.000000e+00	4
962697	1.529320e-04	38
962699	8.881784e-16	50
962698	1.133316e-12	48
962692	8.881784e-16	50
962695	2.230891e-10	46
962694	8.881784e-16	50
962689	1.000000e+00	0
962691	9.405398e-01	20
962690	9.995319e-01	14
962716	1.000000e+00	2
962717	1.000000e+00	1
962718	9.999994e-01	9
962719	8.881784e-16	50
962712	9.999999e-01	8
962713	1.000000e+00	2
962714	1.013194e-01	30
962715	8.881784e-16	50
962708	8.881784e-16	50
962709	8.881784e-16	50
962710	1.000000e+00	7
962711	1.529320e-04	38
962704	9.998471e-01	13
962705	4.529710e-14	49
962706	4.529710e-14	49
962735	1.000000e+00	7
962734	1.000000e+00	0
962733	1.000000e+00	4
962732	2.230891e-10	46
962731	4.510745e-05	39
962730	8.881784e-16	50
962729	1.000000e+00	7
962728	8.881784e-16	50
962727	6.640945e-01	24
962726	8.881784e-16	50
962725	1.000000e+00	1
962723	9.835804e-01	18
962722	8.881784e-16	50
962721	1.133316e-12	48
962750	1.013194e-01	30
962751	6.640945e-01	24
962748	1.000000e+00	5
962749	9.405398e-01	20
962746	1.000000e+00	5
962747	8.881784e-16	50
962744	9.986989e-01	15
962745	8.881784e-16	50
962742	1.621870e-08	44
962743	1.000000e+00	0
962741	1.013194e-01	30
962738	8.881784e-16	50
962739	1.000000e+00	2
962736	9.995319e-01	14
962737	9.675457e-01	19
962761	9.999881e-01	11
962762	9.999994e-01	9
962765	1.000000e+00	2
962764	4.529710e-14	49
962766	5.946023e-02	31
962753	1.000000e+00	0
962752	3.359055e-01	27
962755	1.000000e+00	5
962754	1.000000e+00	6
962757	1.000000e+00	1
962756	9.835804e-01	18
962759	1.013194e-01	30
962758	1.529320e-04	38
962776	2.230891e-10	46
962777	1.133316e-12	48
962778	1.000000e+00	0
962779	1.000000e+00	2
962780	8.881784e-16	50
962781	4.510745e-05	39
962783	9.999972e-01	10
962768	9.923267e-01	17
962769	1.000000e+00	1
962770	1.000000e+00	1
962771	1.000000e+00	2
962772	1.000000e+00	7
962773	1.000000e+00	0
962774	1.000000e+00	1
962775	2.104926e-09	45
962795	9.835804e-01	18
962794	1.641957e-02	33
962793	1.000000e+00	0
962792	1.000000e+00	0
962799	1.000000e+00	5
962798	9.405398e-01	20
962797	7.600562e-01	23
962796	5.946023e-02	31
962787	1.000000e+00	6
962786	1.000000e+00	2
962785	1.000000e+00	0
962784	5.561376e-01	25
962791	1.000000e+00	6
962789	1.000000e+00	0
962788	8.881784e-16	50
962810	1.000000e+00	1
962811	1.000000e+00	1
962808	8.881784e-16	50
962809	1.854161e-11	47
962814	1.013194e-01	30
962815	1.133316e-12	48
962812	8.881784e-16	50
962813	8.881784e-16	50
962802	8.881784e-16	50
962800	9.923267e-01	17
962801	8.881784e-16	50
962806	1.000000e+00	0
962807	9.995319e-01	14
962804	1.133316e-12	48
962805	4.681115e-04	37
962974	1.000000e+00	3
962975	8.881784e-16	50
962972	1.000000e+00	0
962973	1.000000e+00	0
962970	1.000000e+00	0
962971	4.529710e-14	49
962968	1.000000e+00	2
962969	9.999881e-01	11
962966	3.245432e-02	32
962967	8.881784e-16	50
962965	1.000000e+00	2
962962	1.000000e+00	0
962963	3.359055e-01	27
962961	1.000000e+00	0
962959	9.966998e-01	16
962958	8.881784e-16	50
962957	9.995319e-01	14
962956	8.881784e-16	50
962955	1.000000e+00	0
962954	2.230891e-10	46
962952	1.529320e-04	38
962950	8.881784e-16	50
962949	4.529710e-14	49
962948	1.000000e+00	1
962947	1.000000e+00	0
962946	1.641957e-02	33
962945	7.600562e-01	23
962944	1.133316e-12	48
963004	8.881784e-16	50
963005	7.600562e-01	23
963006	1.000000e+00	5
963007	8.881784e-16	50
963000	1.000000e+00	0
963001	1.000000e+00	7
963002	1.000000e+00	6
963003	9.999881e-01	11
962996	2.807050e-06	41
962997	4.510745e-05	39
962998	9.986989e-01	15
962992	1.000000e+00	2
962993	1.000000e+00	4
962994	4.438624e-01	26
962995	1.000000e+00	0
962989	1.049339e-07	43
962988	8.881784e-16	50
962991	1.000000e+00	0
962990	9.999994e-01	9
962985	9.999972e-01	10
962984	8.986806e-01	21
962987	1.000000e+00	2
962986	1.000000e+00	6
962981	1.000000e+00	0
962980	4.529710e-14	49
962983	8.881784e-16	50
962982	1.000000e+00	0
962977	8.881784e-16	50
962976	1.000000e+00	0
962979	1.611182e-01	29
962978	1.000000e+00	5
963034	9.999549e-01	12
963035	9.999999e-01	8
963032	1.000000e+00	0
963033	1.000000e+00	0
963038	5.561376e-01	25
963039	9.986989e-01	15
963036	8.881784e-16	50
963037	1.193067e-05	40
963026	9.999549e-01	12
963027	1.000000e+00	0
963024	1.000000e+00	0
963025	1.000000e+00	0
963030	1.000000e+00	4
963031	1.000000e+00	0
963028	1.000000e+00	0
963029	1.000000e+00	0
963019	1.000000e+00	3
963018	9.999972e-01	10
963017	5.817779e-07	42
963016	2.104926e-09	45
963023	1.000000e+00	0
963022	1.000000e+00	3
963021	9.999972e-01	10
963020	2.104926e-09	45
963011	7.673339e-03	34
963010	8.881784e-16	50
963009	9.995319e-01	14
963008	8.881784e-16	50
963015	1.000000e+00	0
963013	8.881784e-16	50
963012	3.359055e-01	27
963068	1.000000e+00	0
963057	1.133316e-12	48
963058	1.000000e+00	0
963059	8.388818e-01	22
963062	1.000000e+00	1
963048	7.673339e-03	34
963051	1.193067e-05	40
963050	1.000000e+00	1
963053	8.881784e-16	50
963055	1.529320e-04	38
963054	7.600562e-01	23
963041	1.000000e+00	0
963040	8.881784e-16	50
963043	1.000000e+00	0
963042	6.640945e-01	24
963045	9.999999e-01	8
963047	1.193067e-05	40
963046	1.000000e+00	0
962838	7.600562e-01	23
962837	4.529710e-14	49
962836	9.675457e-01	19
962835	8.986806e-01	21
962834	1.000000e+00	1
962833	8.881784e-16	50
962832	1.000000e+00	5
962846	2.399438e-01	28
962845	1.000000e+00	2
962844	1.000000e+00	3
962843	3.300224e-03	35
962842	1.000000e+00	6
962841	8.986806e-01	21
962840	4.529710e-14	49
962822	4.510745e-05	39
962823	7.600562e-01	23
962821	8.881784e-16	50
962818	1.000000e+00	1
962816	8.881784e-16	50
962817	8.881784e-16	50
962831	1.621870e-08	44
962828	1.000000e+00	2
962829	1.000000e+00	3
962826	8.881784e-16	50
962827	4.529710e-14	49
962825	1.000000e+00	0
962869	1.611182e-01	29
962868	8.881784e-16	50
962871	1.000000e+00	0
962865	1.000000e+00	2
962864	9.999972e-01	10
962867	9.999881e-01	11
962866	1.000000e+00	0
962877	1.000000e+00	0
962876	8.881784e-16	50
962879	9.995319e-01	14
962878	1.000000e+00	3
962873	8.881784e-16	50
962872	4.438624e-01	26
962875	1.000000e+00	0
962874	1.000000e+00	0
962852	8.881784e-16	50
962853	7.673339e-03	34
962854	8.881784e-16	50
962855	1.529320e-04	38
962848	8.881784e-16	50
962849	3.300224e-03	35
962850	8.881784e-16	50
962851	5.817779e-07	42
962860	1.000000e+00	0
962861	1.529320e-04	38
962862	9.966998e-01	16
962863	8.881784e-16	50
962856	1.529320e-04	38
962857	8.881784e-16	50
962858	8.881784e-16	50
962859	8.881784e-16	50
962899	1.000000e+00	0
962898	1.854161e-11	47
962897	1.611182e-01	29
962896	9.999994e-01	9
962903	9.999881e-01	11
962902	9.923267e-01	17
962901	4.529710e-14	49
962900	7.673339e-03	34
962906	1.000000e+00	0
962904	9.999972e-01	10
962911	1.854161e-11	47
962909	8.881784e-16	50
962908	1.133316e-12	48
962882	1.000000e+00	0
962880	1.000000e+00	0
962881	1.000000e+00	0
962886	9.999881e-01	11
962887	1.000000e+00	0
962884	1.000000e+00	2
962885	1.000000e+00	0
962890	1.000000e+00	0
962891	9.999972e-01	10
962888	1.000000e+00	0
962889	1.000000e+00	0
962894	9.999999e-01	8
962895	1.049339e-07	43
962892	8.881784e-16	50
962893	1.000000e+00	1
962929	1.000000e+00	1
962928	8.881784e-16	50
962931	2.230891e-10	46
962930	1.133316e-12	48
962933	9.675457e-01	19
962932	8.881784e-16	50
962934	1.000000e+00	5
962937	4.529710e-14	49
962936	8.388818e-01	22
962939	1.000000e+00	0
962938	8.881784e-16	50
962941	8.881784e-16	50
962940	1.000000e+00	0
962943	1.000000e+00	0
962942	1.000000e+00	0
962912	3.300224e-03	35
962913	4.510745e-05	39
962914	8.881784e-16	50
962915	1.000000e+00	2
962916	8.881784e-16	50
962917	1.000000e+00	0
962918	5.946023e-02	31
962919	9.999972e-01	10
962920	8.881784e-16	50
962921	1.000000e+00	0
962922	1.000000e+00	2
962923	9.986989e-01	15
962924	1.000000e+00	0
962925	3.300224e-03	35
962926	9.986989e-01	15
962927	9.675457e-01	19
