# Supplementary material for: Translational Selection Is Ubiquitous in Prokaryotes
Source: PLoS Genet. 2010 Jun 24;6(6):e1001004. doi: 10.1371/journal.pgen.1001004 (PMC2891978; doi:10.1371/journal.pgen.1001004)
Supplement: Dataset S1 — OCU/non-OCU gene calls in 461 Bacterial and Archaeal genomes, and summary tables of genome properties and OCU preferences for specific codons. (4.77 MB ZIP) [file pgen.1001004.s001.zip › Dataset_S1_Bacteria/Chlorobium_chlorochromatii_CaD3.arff.ocuGenes]

GeneID	signTest_p	ocuProbWinCnt
3748035	1.000000e+00	4
3748033	1.000000e+00	0
3748032	1.000000e+00	0
3748039	1.049339e-07	43
3748038	1.000000e+00	2
3748037	8.881784e-16	50
3748036	8.881784e-16	50
3748043	9.835804e-01	18
3748042	8.881784e-16	50
3748041	1.000000e+00	7
3748040	1.000000e+00	0
3748046	8.388818e-01	22
3748045	2.230891e-10	46
3748044	1.000000e+00	2
3748050	1.000000e+00	1
3748051	8.881784e-16	50
3748048	1.000000e+00	0
3748049	1.000000e+00	0
3748054	1.000000e+00	2
3748055	1.000000e+00	3
3748052	1.193067e-05	40
3748053	8.881784e-16	50
3748058	2.104926e-09	45
3748059	4.438624e-01	26
3748056	1.000000e+00	4
3748057	1.000000e+00	0
3748062	7.673339e-03	34
3748063	1.000000e+00	2
3748060	3.359055e-01	27
3748061	1.000000e+00	5
3748065	9.998471e-01	13
3748064	5.817779e-07	42
3748067	8.881784e-16	50
3748066	1.000000e+00	0
3748069	1.000000e+00	5
3748068	1.000000e+00	3
3748071	4.529710e-14	49
3748070	1.193067e-05	40
3748073	1.000000e+00	2
3748072	9.999549e-01	12
3748075	1.133316e-12	48
3748074	1.000000e+00	4
3748077	1.000000e+00	2
3748076	8.881784e-16	50
3748079	7.673339e-03	34
3748078	9.998471e-01	13
3748080	1.000000e+00	0
3748081	4.681115e-04	37
3748082	1.000000e+00	4
3748083	1.000000e+00	3
3748084	9.405398e-01	20
3748085	9.999549e-01	12
3748086	4.681115e-04	37
3748088	9.995319e-01	14
3748090	1.621870e-08	44
3748091	1.000000e+00	1
3748092	8.881784e-16	50
3748093	8.388818e-01	22
3748094	9.999994e-01	9
3748095	9.675457e-01	19
3747975	1.000000e+00	0
3747974	7.673339e-03	34
3747973	1.000000e+00	5
3747972	9.999549e-01	12
3747971	4.438624e-01	26
3747970	3.245432e-02	32
3747969	1.641957e-02	33
3747968	1.301086e-03	36
3747983	8.881784e-16	50
3747982	8.881784e-16	50
3747981	1.000000e+00	4
3747976	8.881784e-16	50
3747990	8.881784e-16	50
3747991	2.230891e-10	46
3747988	8.881784e-16	50
3747989	1.000000e+00	6
3747986	8.881784e-16	50
3747987	8.881784e-16	50
3747985	1.000000e+00	3
3747998	1.000000e+00	3
3747999	1.000000e+00	3
3747996	9.999994e-01	9
3747997	1.000000e+00	1
3747994	9.966998e-01	16
3747995	9.998471e-01	13
3747992	1.000000e+00	3
3747993	1.193067e-05	40
3748005	1.000000e+00	4
3748004	1.000000e+00	3
3748007	8.881784e-16	50
3748006	8.881784e-16	50
3748001	1.000000e+00	1
3748000	1.000000e+00	2
3748003	1.013194e-01	30
3748002	5.561376e-01	25
3748013	9.999549e-01	12
3748012	8.881784e-16	50
3748015	8.881784e-16	50
3748014	1.000000e+00	2
3748009	9.923267e-01	17
3748008	1.000000e+00	3
3748011	3.300224e-03	35
3748010	4.681115e-04	37
3748020	1.000000e+00	0
3748021	8.881784e-16	50
3748022	8.881784e-16	50
3748023	9.999881e-01	11
3748016	9.999994e-01	9
3748017	1.000000e+00	7
3748018	9.999999e-01	8
3748019	1.854161e-11	47
3748028	4.529710e-14	49
3748029	1.000000e+00	0
3748030	1.000000e+00	4
3748031	1.000000e+00	0
3748024	9.999972e-01	10
3748025	8.881784e-16	50
3748027	8.881784e-16	50
3747914	4.529710e-14	49
3747915	9.999999e-01	8
3747912	8.881784e-16	50
3747913	1.000000e+00	0
3747918	1.133316e-12	48
3747919	1.000000e+00	2
3747916	8.881784e-16	50
3747917	1.000000e+00	4
3747906	8.388818e-01	22
3747907	1.000000e+00	3
3747904	1.000000e+00	2
3747905	1.000000e+00	0
3747910	3.359055e-01	27
3747911	9.835804e-01	18
3747908	1.000000e+00	1
3747909	1.193067e-05	40
3747931	4.529710e-14	49
3747930	9.999549e-01	12
3747929	4.438624e-01	26
3747928	8.881784e-16	50
3747935	4.529710e-14	49
3747934	8.881784e-16	50
3747933	8.881784e-16	50
3747932	9.995319e-01	14
3747923	8.388818e-01	22
3747922	9.675457e-01	19
3747921	1.000000e+00	4
3747920	1.000000e+00	3
3747927	4.529710e-14	49
3747926	5.946023e-02	31
3747925	1.000000e+00	0
3747924	1.000000e+00	0
3747944	1.529320e-04	38
3747945	1.854161e-11	47
3747946	7.600562e-01	23
3747947	1.000000e+00	0
3747948	7.600562e-01	23
3747949	1.000000e+00	1
3747950	1.000000e+00	7
3747951	9.999999e-01	8
3747936	5.817779e-07	42
3747937	1.193067e-05	40
3747938	4.510745e-05	39
3747939	9.999999e-01	8
3747941	1.193067e-05	40
3747942	6.640945e-01	24
3747943	1.000000e+00	4
3747961	3.359055e-01	27
3747960	1.000000e+00	0
3747963	9.995319e-01	14
3747962	8.881784e-16	50
3747965	9.835804e-01	18
3747964	1.000000e+00	1
3747967	1.621870e-08	44
3747966	1.621870e-08	44
3747953	9.999999e-01	8
3747952	1.133316e-12	48
3747955	3.359055e-01	27
3747954	1.013194e-01	30
3747957	1.000000e+00	1
3747956	3.245432e-02	32
3747959	1.000000e+00	2
3747958	1.000000e+00	1
3747854	8.881784e-16	50
3747855	8.986806e-01	21
3747852	1.611182e-01	29
3747853	8.881784e-16	50
3747850	1.000000e+00	0
3747851	1.000000e+00	0
3747848	9.999994e-01	9
3747849	1.000000e+00	1
3747846	8.881784e-16	50
3747847	1.000000e+00	1
3747844	9.999881e-01	11
3747845	1.000000e+00	0
3747842	9.999994e-01	9
3747843	1.000000e+00	2
3747840	6.640945e-01	24
3747841	1.000000e+00	3
3747871	1.049339e-07	43
3747870	9.405398e-01	20
3747868	8.881784e-16	50
3747867	8.881784e-16	50
3747866	1.049339e-07	43
3747865	8.881784e-16	50
3747864	9.405398e-01	20
3747863	4.529710e-14	49
3747862	8.881784e-16	50
3747861	8.881784e-16	50
3747860	9.999999e-01	8
3747859	1.000000e+00	5
3747858	1.133316e-12	48
3747857	1.000000e+00	1
3747856	9.995319e-01	14
3747884	3.300224e-03	35
3747885	8.881784e-16	50
3747886	8.881784e-16	50
3747887	8.881784e-16	50
3747880	1.000000e+00	5
3747881	1.000000e+00	3
3747882	2.807050e-06	41
3747876	9.675457e-01	19
3747877	1.000000e+00	1
3747878	1.000000e+00	5
3747879	1.000000e+00	0
3747872	1.049339e-07	43
3747873	1.529320e-04	38
3747874	1.000000e+00	0
3747901	1.000000e+00	0
3747900	1.000000e+00	0
3747903	1.611182e-01	29
3747902	1.000000e+00	3
3747897	8.881784e-16	50
3747896	8.881784e-16	50
3747899	1.000000e+00	1
3747898	9.999881e-01	11
3747893	1.621870e-08	44
3747892	9.999972e-01	10
3747895	1.611182e-01	29
3747894	1.049339e-07	43
3747889	9.999972e-01	10
3747888	4.529710e-14	49
3747891	9.999881e-01	11
3747890	9.999549e-01	12
3748305	1.133316e-12	48
3748306	7.673339e-03	34
3748307	8.881784e-16	50
3748308	2.230891e-10	46
3748309	1.133316e-12	48
3748310	2.230891e-10	46
3748311	8.881784e-16	50
3748312	8.881784e-16	50
3748313	9.998471e-01	13
3748314	1.000000e+00	4
3748316	1.611182e-01	29
3748317	3.300224e-03	35
3748318	2.807050e-06	41
3748319	9.835804e-01	18
3748289	1.000000e+00	5
3748288	9.923267e-01	17
3748291	1.000000e+00	0
3748290	8.881784e-16	50
3748293	6.640945e-01	24
3748292	8.881784e-16	50
3748295	9.999549e-01	12
3748294	1.000000e+00	4
3748297	1.000000e+00	7
3748296	1.854161e-11	47
3748299	9.923267e-01	17
3748298	4.510745e-05	39
3748301	5.946023e-02	31
3748300	8.881784e-16	50
3748303	9.998471e-01	13
3748302	9.999972e-01	10
3748338	1.000000e+00	6
3748339	9.995319e-01	14
3748336	9.999999e-01	8
3748337	1.000000e+00	6
3748323	9.999972e-01	10
3748322	8.881784e-16	50
3748321	8.881784e-16	50
3748320	9.995319e-01	14
3748327	4.529710e-14	49
3748326	8.881784e-16	50
3748325	1.000000e+00	2
3748324	4.438624e-01	26
3748331	8.881784e-16	50
3748330	8.388818e-01	22
3748329	8.986806e-01	21
3748335	1.641957e-02	33
3748334	1.000000e+00	2
3748333	1.000000e+00	5
3748332	1.611182e-01	29
3748244	8.881784e-16	50
3748245	1.621870e-08	44
3748246	4.510745e-05	39
3748247	1.611182e-01	29
3748240	1.000000e+00	1
3748241	6.640945e-01	24
3748242	9.999994e-01	9
3748243	9.999549e-01	12
3748252	1.854161e-11	47
3748253	9.405398e-01	20
3748254	8.881784e-16	50
3748255	4.438624e-01	26
3748248	8.881784e-16	50
3748249	2.104926e-09	45
3748250	8.881784e-16	50
3748251	1.641957e-02	33
3748229	8.881784e-16	50
3748228	1.621870e-08	44
3748231	8.881784e-16	50
3748230	1.000000e+00	0
3748225	8.881784e-16	50
3748224	8.881784e-16	50
3748227	1.000000e+00	3
3748226	1.000000e+00	5
3748237	1.000000e+00	0
3748236	4.529710e-14	49
3748239	1.000000e+00	3
3748238	9.986989e-01	15
3748233	5.817779e-07	42
3748232	9.999999e-01	8
3748235	8.881784e-16	50
3748234	4.510745e-05	39
3748274	9.966998e-01	16
3748275	8.986806e-01	21
3748272	9.675457e-01	19
3748273	6.640945e-01	24
3748286	2.807050e-06	41
3748287	1.000000e+00	4
3748284	1.854161e-11	47
3748285	1.049339e-07	43
3748282	8.881784e-16	50
3748283	8.881784e-16	50
3748281	1.000000e+00	0
3748263	1.854161e-11	47
3748262	1.000000e+00	2
3748261	1.000000e+00	1
3748260	8.881784e-16	50
3748259	1.133316e-12	48
3748258	1.049339e-07	43
3748257	9.995319e-01	14
3748256	9.999549e-01	12
3748271	9.999881e-01	11
3748270	1.000000e+00	3
3748269	1.000000e+00	3
3748268	8.881784e-16	50
3748267	1.301086e-03	36
3748266	1.133316e-12	48
3748265	1.000000e+00	3
3748264	8.881784e-16	50
3748185	8.881784e-16	50
3748184	1.000000e+00	2
3748187	8.881784e-16	50
3748186	1.000000e+00	6
3748191	9.999549e-01	12
3748190	1.000000e+00	5
3748177	4.529710e-14	49
3748176	9.999972e-01	10
3748179	1.000000e+00	2
3748178	4.510745e-05	39
3748181	8.881784e-16	50
3748180	1.000000e+00	6
3748183	5.817779e-07	42
3748182	1.133316e-12	48
3748168	9.999549e-01	12
3748169	1.000000e+00	7
3748170	8.388818e-01	22
3748171	4.681115e-04	37
3748172	1.000000e+00	0
3748173	8.881784e-16	50
3748174	1.000000e+00	2
3748160	1.621870e-08	44
3748161	2.104926e-09	45
3748163	1.854161e-11	47
3748164	4.529710e-14	49
3748165	1.193067e-05	40
3748166	2.230891e-10	46
3748167	9.923267e-01	17
3748219	1.000000e+00	5
3748218	1.000000e+00	0
3748217	1.000000e+00	0
3748216	1.000000e+00	0
3748223	1.000000e+00	3
3748222	1.000000e+00	1
3748221	3.359055e-01	27
3748220	1.000000e+00	0
3748211	8.881784e-16	50
3748210	1.000000e+00	1
3748209	9.999999e-01	8
3748208	1.000000e+00	0
3748215	1.641957e-02	33
3748214	2.104926e-09	45
3748213	2.104926e-09	45
3748212	4.529710e-14	49
3748202	1.000000e+00	1
3748203	9.966998e-01	16
3748200	1.000000e+00	5
3748201	6.640945e-01	24
3748206	5.561376e-01	25
3748207	1.000000e+00	0
3748204	1.854161e-11	47
3748205	1.000000e+00	2
3748194	1.000000e+00	2
3748195	1.133316e-12	48
3748192	1.000000e+00	2
3748193	5.561376e-01	25
3748198	1.000000e+00	4
3748199	1.000000e+00	4
3748196	2.230891e-10	46
3748197	3.300224e-03	35
3748125	1.854161e-11	47
3748124	8.881784e-16	50
3748127	1.529320e-04	38
3748126	4.438624e-01	26
3748121	1.000000e+00	4
3748120	1.000000e+00	4
3748123	1.000000e+00	3
3748122	4.438624e-01	26
3748117	1.000000e+00	5
3748116	1.000000e+00	0
3748119	1.000000e+00	2
3748118	9.999999e-01	8
3748113	8.881784e-16	50
3748112	1.000000e+00	6
3748115	3.300224e-03	35
3748114	1.854161e-11	47
3748108	8.881784e-16	50
3748109	1.000000e+00	4
3748110	1.133316e-12	48
3748111	8.881784e-16	50
3748104	2.104926e-09	45
3748105	1.621870e-08	44
3748106	8.881784e-16	50
3748107	2.230891e-10	46
3748100	9.999881e-01	11
3748101	1.000000e+00	3
3748096	9.999881e-01	11
3748097	9.405398e-01	20
3748098	1.000000e+00	6
3748159	4.510745e-05	39
3748158	1.000000e+00	4
3748156	1.133316e-12	48
3748155	8.881784e-16	50
3748154	8.881784e-16	50
3748153	8.881784e-16	50
3748152	8.881784e-16	50
3748151	5.817779e-07	42
3748150	8.881784e-16	50
3748149	1.621870e-08	44
3748148	1.000000e+00	4
3748147	4.438624e-01	26
3748146	1.000000e+00	5
3748145	1.000000e+00	2
3748144	1.641957e-02	33
3748142	1.000000e+00	1
3748143	1.000000e+00	3
3748140	8.881784e-16	50
3748141	9.998471e-01	13
3748138	8.881784e-16	50
3748139	9.405398e-01	20
3748136	5.561376e-01	25
3748137	1.000000e+00	1
3748135	8.881784e-16	50
3748130	9.999999e-01	8
3748128	1.000000e+00	7
3748129	4.529710e-14	49
PID_162319771	9.986989e-01	15
PID_162319772	8.881784e-16	50
PID_162319769	1.000000e+00	0
PID_162319770	9.923267e-01	17
PID_162319775	8.881784e-16	50
PID_162319773	8.881784e-16	50
PID_162319774	8.881784e-16	50
3746636	1.000000e+00	0
3746639	1.000000e+00	4
3746638	8.881784e-16	50
3746633	1.611182e-01	29
3746632	1.000000e+00	1
3746635	9.675457e-01	19
3746634	9.998471e-01	13
3746628	1.000000e+00	0
3746630	1.133316e-12	48
3746625	1.000000e+00	0
3746624	1.000000e+00	6
3746627	1.000000e+00	2
3746626	1.000000e+00	6
3746652	1.133316e-12	48
3746653	9.923267e-01	17
3746654	9.405398e-01	20
3746655	1.000000e+00	0
3746648	8.881784e-16	50
3746649	7.600562e-01	23
3746650	7.673339e-03	34
3746651	1.000000e+00	7
3746644	1.529320e-04	38
3746645	1.000000e+00	3
3746646	9.999972e-01	10
3746647	1.611182e-01	29
3746640	2.807050e-06	41
3746641	8.881784e-16	50
3746642	9.998471e-01	13
3746643	9.995319e-01	14
3746671	9.999999e-01	8
3746670	8.881784e-16	50
3746669	8.881784e-16	50
3746668	9.999999e-01	8
3746667	6.640945e-01	24
3746666	1.000000e+00	1
3746665	1.000000e+00	1
3746664	8.881784e-16	50
3746663	8.881784e-16	50
3746662	4.510745e-05	39
3746661	8.881784e-16	50
3746660	8.881784e-16	50
3746659	9.998471e-01	13
3746658	4.529710e-14	49
3746657	1.000000e+00	1
3746686	1.000000e+00	2
3746687	1.000000e+00	3
3746684	1.000000e+00	1
3746685	6.640945e-01	24
3746682	1.000000e+00	0
3746683	1.611182e-01	29
3746680	1.000000e+00	1
3746681	1.000000e+00	2
3746679	1.000000e+00	1
3746676	1.301086e-03	36
3746677	4.529710e-14	49
3746674	9.835804e-01	18
3746675	9.675457e-01	19
3746672	1.000000e+00	5
3746673	8.986806e-01	21
3746568	1.000000e+00	1
3746571	1.854161e-11	47
3746570	4.529710e-14	49
3746573	9.999999e-01	8
3746572	8.881784e-16	50
3746575	4.510745e-05	39
3746561	1.000000e+00	5
3746560	1.000000e+00	5
3746563	1.000000e+00	0
3746562	3.359055e-01	27
3746565	1.000000e+00	0
3746564	1.000000e+00	2
3746567	8.881784e-16	50
3746566	9.999999e-01	8
3746584	1.000000e+00	0
3746585	7.600562e-01	23
3746586	1.133316e-12	48
3746588	4.529710e-14	49
3746590	8.881784e-16	50
3746576	7.600562e-01	23
3746577	1.000000e+00	4
3746578	1.193067e-05	40
3746579	9.923267e-01	17
3746580	1.000000e+00	6
3746581	8.881784e-16	50
3746582	9.999549e-01	12
3746583	9.986989e-01	15
3746603	8.881784e-16	50
3746602	8.881784e-16	50
3746601	2.230891e-10	46
3746600	1.000000e+00	6
3746607	1.133316e-12	48
3746606	8.881784e-16	50
3746595	8.881784e-16	50
3746593	9.999994e-01	9
3746592	8.881784e-16	50
3746599	2.230891e-10	46
3746598	9.835804e-01	18
3746597	1.854161e-11	47
3746596	5.946023e-02	31
3746618	1.000000e+00	3
3746619	8.881784e-16	50
3746616	1.000000e+00	1
3746617	9.999972e-01	10
3746622	9.999881e-01	11
3746623	4.529710e-14	49
3746620	8.881784e-16	50
3746621	9.966998e-01	16
3746610	8.881784e-16	50
3746611	1.000000e+00	3
3746608	1.000000e+00	5
3746609	1.854161e-11	47
3746614	2.230891e-10	46
3746615	9.999994e-01	9
3746612	1.000000e+00	1
3746756	8.881784e-16	50
3746757	8.881784e-16	50
3746758	8.881784e-16	50
3746752	1.000000e+00	0
3746753	1.000000e+00	0
3746754	1.000000e+00	1
3746755	1.000000e+00	3
3746764	8.881784e-16	50
3746766	1.621870e-08	44
3746767	1.013194e-01	30
3746760	8.881784e-16	50
3746761	8.881784e-16	50
3746762	8.881784e-16	50
3746763	1.529320e-04	38
3746773	2.230891e-10	46
3746772	8.881784e-16	50
3746775	1.000000e+00	0
3746774	2.230891e-10	46
3746769	9.999999e-01	8
3746768	1.000000e+00	7
3746771	3.245432e-02	32
3746770	5.817779e-07	42
3746781	1.000000e+00	0
3746780	4.529710e-14	49
3746783	1.000000e+00	1
3746782	9.999881e-01	11
3746777	9.999999e-01	8
3746776	8.881784e-16	50
3746779	1.000000e+00	0
3746778	8.881784e-16	50
3746790	8.881784e-16	50
3746791	8.881784e-16	50
3746788	1.193067e-05	40
3746786	8.986806e-01	21
3746787	1.000000e+00	0
3746784	9.675457e-01	19
3746785	1.000000e+00	2
3746798	1.000000e+00	4
3746799	1.000000e+00	7
3746796	1.854161e-11	47
3746797	1.000000e+00	4
3746794	1.000000e+00	4
3746795	1.529320e-04	38
3746792	3.359055e-01	27
3746793	8.881784e-16	50
3746807	8.881784e-16	50
3746806	1.000000e+00	2
3746805	9.998471e-01	13
3746804	8.881784e-16	50
3746803	9.675457e-01	19
3746802	1.000000e+00	2
3746800	3.359055e-01	27
3746815	9.835804e-01	18
3746812	8.881784e-16	50
3746811	9.675457e-01	19
3746810	3.359055e-01	27
3746809	1.049339e-07	43
3746808	9.995319e-01	14
3746688	9.999999e-01	8
3746689	1.000000e+00	4
3746690	1.000000e+00	7
3746691	8.881784e-16	50
3746692	9.999994e-01	9
3746693	8.881784e-16	50
3746694	8.881784e-16	50
3746695	1.000000e+00	6
3746696	4.438624e-01	26
3746697	9.966998e-01	16
3746698	2.230891e-10	46
3746699	9.999999e-01	8
3746700	9.999881e-01	11
3746701	1.000000e+00	1
3746702	1.000000e+00	5
3746703	4.510745e-05	39
3746705	9.999549e-01	12
3746704	9.835804e-01	18
3746707	2.807050e-06	41
3746706	9.999994e-01	9
3746709	2.104926e-09	45
3746708	1.000000e+00	5
3746711	8.881784e-16	50
3746710	8.881784e-16	50
3746713	4.529710e-14	49
3746712	8.881784e-16	50
3746715	8.881784e-16	50
3746714	1.133316e-12	48
3746717	9.966998e-01	16
3746716	1.854161e-11	47
3746719	4.529710e-14	49
3746718	1.000000e+00	3
3746722	1.000000e+00	5
3746723	4.681115e-04	37
3746720	1.133316e-12	48
3746721	8.881784e-16	50
3746726	4.681115e-04	37
3746727	2.230891e-10	46
3746724	9.999881e-01	11
3746725	9.995319e-01	14
3746730	1.301086e-03	36
3746731	8.881784e-16	50
3746728	9.923267e-01	17
3746729	9.999994e-01	9
3746734	9.405398e-01	20
3746735	1.529320e-04	38
3746732	8.881784e-16	50
3746733	1.000000e+00	6
3746739	9.999994e-01	9
3746738	1.000000e+00	7
3746737	4.529710e-14	49
3746743	9.966998e-01	16
3746742	2.104926e-09	45
3746741	8.881784e-16	50
3746740	1.000000e+00	7
3746747	1.000000e+00	1
3746746	1.000000e+00	1
3746745	1.133316e-12	48
3746744	1.854161e-11	47
3746751	1.000000e+00	1
3746750	1.000000e+00	6
3746749	9.999999e-01	8
3746748	1.000000e+00	0
3746398	2.230891e-10	46
3746396	8.881784e-16	50
3746397	8.881784e-16	50
3746394	1.000000e+00	5
3746395	1.000000e+00	2
3746392	1.000000e+00	6
3746393	1.000000e+00	0
3746390	1.611182e-01	29
3746391	9.999999e-01	8
3746388	1.000000e+00	4
3746389	1.000000e+00	6
3746386	8.881784e-16	50
3746387	8.881784e-16	50
3746384	5.817779e-07	42
3746385	5.946023e-02	31
3746383	9.923267e-01	17
3746382	1.000000e+00	5
3746381	5.817779e-07	42
3746380	8.881784e-16	50
3746379	9.405398e-01	20
3746378	1.000000e+00	1
3746377	5.817779e-07	42
3746376	8.881784e-16	50
3746375	4.510745e-05	39
3746374	1.529320e-04	38
3746373	1.000000e+00	0
3746372	1.000000e+00	0
3746371	8.881784e-16	50
3746370	1.049339e-07	43
3746369	9.995319e-01	14
3746368	9.999972e-01	10
3746428	1.000000e+00	7
3746429	9.998471e-01	13
3746430	1.133316e-12	48
3746431	4.681115e-04	37
3746424	1.000000e+00	0
3746425	8.881784e-16	50
3746426	1.000000e+00	0
3746427	1.000000e+00	0
3746420	1.000000e+00	1
3746422	9.998471e-01	13
3746423	1.000000e+00	0
3746416	9.405398e-01	20
3746417	1.000000e+00	0
3746418	4.529710e-14	49
3746419	1.049339e-07	43
3746413	1.000000e+00	0
3746412	9.999549e-01	12
3746415	2.104926e-09	45
3746414	1.133316e-12	48
3746409	1.000000e+00	2
3746408	3.300224e-03	35
3746411	1.000000e+00	1
3746410	1.000000e+00	0
3746405	1.000000e+00	3
3746404	1.000000e+00	7
3746407	2.399438e-01	28
3746406	1.000000e+00	1
3746401	4.529710e-14	49
3746400	8.881784e-16	50
3746403	1.000000e+00	6
3746402	1.000000e+00	3
3746330	4.438624e-01	26
3746331	4.510745e-05	39
3746328	4.681115e-04	37
3746329	9.998471e-01	13
3746334	2.230891e-10	46
3746335	1.000000e+00	0
3746333	1.000000e+00	1
3746322	1.000000e+00	1
3746323	1.000000e+00	5
3746320	3.359055e-01	27
3746321	1.000000e+00	1
3746326	4.529710e-14	49
3746327	2.104926e-09	45
3746325	8.881784e-16	50
3746315	9.999549e-01	12
3746314	8.881784e-16	50
3746313	8.881784e-16	50
3746312	1.000000e+00	7
3746319	2.230891e-10	46
3746318	9.999994e-01	9
3746317	1.000000e+00	3
3746316	9.923267e-01	17
3746307	1.000000e+00	5
3746306	9.999999e-01	8
3746305	1.000000e+00	5
3746304	4.510745e-05	39
3746309	1.000000e+00	4
3746308	1.000000e+00	0
3746360	1.000000e+00	0
3746361	8.986806e-01	21
3746362	9.999881e-01	11
3746363	1.000000e+00	0
3746364	1.133316e-12	48
3746366	4.438624e-01	26
3746367	9.923267e-01	17
3746352	1.000000e+00	7
3746353	4.529710e-14	49
3746354	1.133316e-12	48
3746355	1.000000e+00	5
3746356	1.000000e+00	0
3746357	9.999999e-01	8
3746358	1.000000e+00	3
3746359	1.000000e+00	0
3746345	9.923267e-01	17
3746344	1.000000e+00	0
3746347	1.000000e+00	6
3746346	4.529710e-14	49
3746349	1.000000e+00	4
3746351	9.998471e-01	13
3746350	1.000000e+00	1
3746337	9.966998e-01	16
3746336	9.966998e-01	16
3746339	1.133316e-12	48
3746338	1.621870e-08	44
3746341	8.881784e-16	50
3746340	1.000000e+00	1
3746343	1.000000e+00	0
3746342	1.854161e-11	47
3746519	2.230891e-10	46
3746518	1.000000e+00	3
3746517	8.881784e-16	50
3746516	1.000000e+00	4
3746515	8.881784e-16	50
3746514	1.193067e-05	40
3746513	2.807050e-06	41
3746512	4.529710e-14	49
3746527	1.000000e+00	0
3746526	1.000000e+00	0
3746525	1.000000e+00	0
3746524	1.000000e+00	0
3746523	1.000000e+00	3
3746522	2.399438e-01	28
3746521	8.881784e-16	50
3746520	8.881784e-16	50
3746502	9.923267e-01	17
3746503	1.000000e+00	2
3746500	3.300224e-03	35
3746501	1.000000e+00	0
3746498	5.817779e-07	42
3746499	8.881784e-16	50
3746496	8.881784e-16	50
3746497	1.301086e-03	36
3746510	8.881784e-16	50
3746511	2.399438e-01	28
3746508	1.000000e+00	0
3746509	1.000000e+00	1
3746506	1.000000e+00	1
3746507	8.881784e-16	50
3746504	9.995319e-01	14
3746505	9.998471e-01	13
3746549	9.999549e-01	12
3746548	8.881784e-16	50
3746551	8.881784e-16	50
3746550	1.000000e+00	3
3746545	8.881784e-16	50
3746544	9.998471e-01	13
3746547	8.881784e-16	50
3746546	3.300224e-03	35
3746557	3.300224e-03	35
3746556	8.881784e-16	50
3746559	8.881784e-16	50
3746558	9.999994e-01	9
3746553	9.986989e-01	15
3746552	8.881784e-16	50
3746555	9.995319e-01	14
3746554	8.881784e-16	50
3746532	8.881784e-16	50
3746533	8.881784e-16	50
3746534	9.999999e-01	8
3746535	9.999972e-01	10
3746528	1.000000e+00	0
3746529	1.000000e+00	0
3746530	1.301086e-03	36
3746531	8.881784e-16	50
3746540	4.510745e-05	39
3746541	8.881784e-16	50
3746542	8.881784e-16	50
3746543	8.881784e-16	50
3746536	4.681115e-04	37
3746537	8.881784e-16	50
3746538	1.000000e+00	1
3746539	8.388818e-01	22
3746451	9.999881e-01	11
3746450	1.854161e-11	47
3746449	1.000000e+00	4
3746448	3.300224e-03	35
3746455	1.000000e+00	3
3746454	8.881784e-16	50
3746453	1.000000e+00	0
3746452	1.000000e+00	0
3746458	1.000000e+00	0
3746457	1.000000e+00	0
3746456	1.000000e+00	5
3746463	9.999972e-01	10
3746462	1.000000e+00	0
3746461	1.000000e+00	0
3746434	8.881784e-16	50
3746435	9.999549e-01	12
3746432	1.000000e+00	0
3746433	3.300224e-03	35
3746438	1.000000e+00	7
3746439	9.999881e-01	11
3746436	1.000000e+00	1
3746437	1.641957e-02	33
3746442	1.000000e+00	1
3746440	1.000000e+00	2
3746441	1.000000e+00	0
3746446	1.000000e+00	0
3746447	9.998471e-01	13
3746444	1.000000e+00	1
3746445	6.640945e-01	24
3746481	8.881784e-16	50
3746480	1.133316e-12	48
3746483	8.881784e-16	50
3746482	8.881784e-16	50
3746485	8.881784e-16	50
3746484	1.000000e+00	7
3746487	8.881784e-16	50
3746486	2.104926e-09	45
3746489	9.999999e-01	8
3746488	9.675457e-01	19
3746491	1.000000e+00	6
3746490	5.561376e-01	25
3746493	9.999549e-01	12
3746492	1.000000e+00	6
3746495	3.359055e-01	27
3746494	1.529320e-04	38
3746465	1.000000e+00	1
3746466	1.000000e+00	0
3746467	9.999994e-01	9
3746468	2.104926e-09	45
3746469	5.946023e-02	31
3746470	9.966998e-01	16
3746471	7.600562e-01	23
3746473	1.000000e+00	0
3746474	9.999881e-01	11
3746475	2.399438e-01	28
3746476	8.881784e-16	50
3746477	3.245432e-02	32
3746478	1.000000e+00	1
3746479	1.000000e+00	1
3746295	9.999999e-01	8
3746294	4.529710e-14	49
3746293	8.881784e-16	50
3746299	1.000000e+00	0
3746298	9.999999e-01	8
3746297	1.000000e+00	6
3746296	1.000000e+00	1
3746303	8.881784e-16	50
3746300	4.529710e-14	49
3747585	8.881784e-16	50
3747584	9.999881e-01	11
3747587	1.000000e+00	1
3747586	3.359055e-01	27
3747589	1.000000e+00	1
3747588	1.000000e+00	0
3747591	5.946023e-02	31
3747590	5.561376e-01	25
3747593	3.359055e-01	27
3747592	1.000000e+00	0
3747595	1.000000e+00	0
3747594	1.000000e+00	0
3747597	1.000000e+00	0
3747596	1.000000e+00	0
3747599	1.000000e+00	3
3747600	1.000000e+00	0
3747601	1.000000e+00	0
3747602	1.000000e+00	2
3747603	9.923267e-01	17
3747604	1.000000e+00	2
3747605	1.000000e+00	2
3747606	1.000000e+00	6
3747607	9.999549e-01	12
3747608	4.510745e-05	39
3747609	1.000000e+00	2
3747610	9.999999e-01	8
3747611	8.881784e-16	50
3747612	1.000000e+00	6
3747613	1.000000e+00	4
3747614	1.000000e+00	0
3747615	8.986806e-01	21
3747618	1.000000e+00	5
3747617	4.438624e-01	26
3747616	1.000000e+00	7
3747623	8.881784e-16	50
3747622	3.300224e-03	35
3747621	9.999972e-01	10
3747620	1.000000e+00	5
3747626	1.529320e-04	38
3747625	1.621870e-08	44
3747624	8.881784e-16	50
3747630	1.000000e+00	1
3747629	1.013194e-01	30
3747628	7.600562e-01	23
3747634	1.000000e+00	4
3747635	9.999994e-01	9
3747632	3.359055e-01	27
3747633	9.995319e-01	14
3747638	2.399438e-01	28
3747639	1.133316e-12	48
3747636	1.000000e+00	0
3747637	1.000000e+00	0
3747642	1.000000e+00	3
3747643	1.000000e+00	7
3747640	9.999999e-01	8
3747641	1.000000e+00	7
3747646	4.529710e-14	49
3747647	4.529710e-14	49
3747644	1.193067e-05	40
3747645	3.300224e-03	35
3747653	4.438624e-01	26
3747652	1.301086e-03	36
3747655	1.000000e+00	5
3747654	1.000000e+00	3
3747648	8.881784e-16	50
3747651	1.000000e+00	1
3747650	9.999999e-01	8
3747660	8.881784e-16	50
3747663	9.675457e-01	19
3747662	9.998471e-01	13
3747657	4.510745e-05	39
3747656	1.641957e-02	33
3747659	1.000000e+00	5
3747658	8.881784e-16	50
3747668	1.000000e+00	1
3747669	1.000000e+00	5
3747670	6.640945e-01	24
3747671	8.881784e-16	50
3747664	9.999972e-01	10
3747665	2.807050e-06	41
3747667	1.000000e+00	1
3747676	1.000000e+00	3
3747677	4.510745e-05	39
3747678	4.529710e-14	49
3747679	8.881784e-16	50
3747672	1.000000e+00	0
3747673	2.104926e-09	45
3747674	9.999549e-01	12
3747675	1.000000e+00	0
3747687	1.193067e-05	40
3747686	9.999549e-01	12
3747685	1.000000e+00	2
3747684	5.946023e-02	31
3747683	5.817779e-07	42
3747682	1.000000e+00	6
3747681	3.245432e-02	32
3747680	1.301086e-03	36
3747693	8.881784e-16	50
3747691	5.561376e-01	25
3747690	3.300224e-03	35
3747689	1.000000e+00	3
3747688	1.000000e+00	2
3747702	1.000000e+00	0
3747700	8.388818e-01	22
3747701	3.245432e-02	32
3747698	1.621870e-08	44
3747699	9.999549e-01	12
3747696	8.881784e-16	50
3747697	1.000000e+00	1
3747710	8.881784e-16	50
3747711	1.000000e+00	7
3747708	1.000000e+00	0
3747709	1.000000e+00	1
3747706	1.000000e+00	3
3747707	5.946023e-02	31
3747704	9.999999e-01	8
3747705	1.000000e+00	0
3747720	8.881784e-16	50
3747721	9.995319e-01	14
3747722	1.000000e+00	3
3747723	8.881784e-16	50
3747724	4.529710e-14	49
3747725	3.245432e-02	32
3747726	4.529710e-14	49
3747727	1.000000e+00	4
3747712	1.000000e+00	1
3747713	9.995319e-01	14
3747714	1.000000e+00	0
3747715	1.000000e+00	0
3747716	2.807050e-06	41
3747717	4.510745e-05	39
3747718	1.854161e-11	47
3747719	1.000000e+00	2
3747737	7.600562e-01	23
3747736	4.681115e-04	37
3747739	1.049339e-07	43
3747738	9.999994e-01	9
3747741	8.881784e-16	50
3747743	8.881784e-16	50
3747729	2.230891e-10	46
3747728	2.807050e-06	41
3747731	5.817779e-07	42
3747733	9.405398e-01	20
3747732	8.881784e-16	50
3747735	4.529710e-14	49
3747734	1.000000e+00	2
3747754	8.881784e-16	50
3747755	3.300224e-03	35
3747752	1.000000e+00	6
3747753	5.817779e-07	42
3747758	5.946023e-02	31
3747759	1.000000e+00	1
3747756	9.835804e-01	18
3747757	1.000000e+00	2
3747746	2.230891e-10	46
3747747	8.881784e-16	50
3747744	8.881784e-16	50
3747745	8.881784e-16	50
3747750	8.881784e-16	50
3747751	8.881784e-16	50
3747748	8.881784e-16	50
3747749	8.881784e-16	50
3747770	8.881784e-16	50
3747769	8.881784e-16	50
3747768	8.881784e-16	50
3747775	2.104926e-09	45
3747774	4.438624e-01	26
3747773	1.000000e+00	2
3747772	8.881784e-16	50
3747763	8.881784e-16	50
3747762	8.986806e-01	21
3747761	4.681115e-04	37
3747760	6.640945e-01	24
3747767	8.881784e-16	50
3747766	8.881784e-16	50
3747765	8.881784e-16	50
3747764	8.881784e-16	50
3747788	9.966998e-01	16
3747789	1.000000e+00	5
3747790	8.881784e-16	50
3747791	9.999994e-01	9
3747785	1.621870e-08	44
3747786	9.999994e-01	9
3747787	5.817779e-07	42
3747780	1.854161e-11	47
3747781	9.999999e-01	8
3747782	1.000000e+00	2
3747776	1.000000e+00	1
3747777	8.881784e-16	50
3747778	7.673339e-03	34
3747779	1.000000e+00	6
3747805	8.881784e-16	50
3747804	4.438624e-01	26
3747807	8.881784e-16	50
3747806	1.000000e+00	3
3747801	7.600562e-01	23
3747800	9.999999e-01	8
3747803	9.999999e-01	8
3747797	1.000000e+00	1
3747796	3.359055e-01	27
3747799	3.245432e-02	32
3747798	1.854161e-11	47
3747793	8.881784e-16	50
3747792	8.388818e-01	22
3747795	8.881784e-16	50
3747794	1.000000e+00	1
3747822	9.999972e-01	10
3747823	8.881784e-16	50
3747820	1.000000e+00	4
3747821	8.881784e-16	50
3747819	8.881784e-16	50
3747816	9.999549e-01	12
3747817	4.529710e-14	49
3747814	1.000000e+00	0
3747815	1.000000e+00	6
3747812	8.388818e-01	22
3747813	9.999549e-01	12
3747810	2.230891e-10	46
3747811	8.881784e-16	50
3747808	7.600562e-01	23
3747809	1.641957e-02	33
3747839	9.923267e-01	17
3747838	1.000000e+00	3
3747837	1.049339e-07	43
3747836	9.675457e-01	19
3747835	9.999999e-01	8
3747834	1.000000e+00	4
3747833	9.966998e-01	16
3747832	8.881784e-16	50
3747831	1.000000e+00	5
3747830	8.881784e-16	50
3747829	7.600562e-01	23
3747828	1.133316e-12	48
3747827	8.881784e-16	50
3747826	1.000000e+00	0
3747825	4.529710e-14	49
3747824	8.881784e-16	50
3747346	4.529710e-14	49
3747347	1.133316e-12	48
3747345	9.999972e-01	10
3747350	9.999999e-01	8
3747351	8.881784e-16	50
3747348	8.881784e-16	50
3747349	1.000000e+00	7
3747354	4.529710e-14	49
3747355	2.230891e-10	46
3747352	1.000000e+00	3
3747353	2.104926e-09	45
3747358	8.881784e-16	50
3747359	9.999881e-01	11
3747356	8.881784e-16	50
3747357	8.881784e-16	50
3747331	8.881784e-16	50
3747330	8.881784e-16	50
3747329	8.881784e-16	50
3747328	2.230891e-10	46
3747335	1.000000e+00	0
3747334	9.675457e-01	19
3747333	9.999994e-01	9
3747332	2.399438e-01	28
3747339	8.881784e-16	50
3747338	1.049339e-07	43
3747337	9.675457e-01	19
3747336	1.854161e-11	47
3747343	1.000000e+00	0
3747341	8.881784e-16	50
3747340	5.946023e-02	31
3747376	9.999999e-01	8
3747377	8.881784e-16	50
3747378	1.000000e+00	2
3747379	1.611182e-01	29
3747381	8.881784e-16	50
3747382	7.600562e-01	23
3747383	9.999972e-01	10
3747384	1.000000e+00	7
3747385	9.999972e-01	10
3747386	9.999994e-01	9
3747387	2.807050e-06	41
3747388	9.999881e-01	11
3747389	1.000000e+00	6
3747391	9.998471e-01	13
3747361	5.817779e-07	42
3747363	1.000000e+00	6
3747362	1.000000e+00	1
3747365	7.600562e-01	23
3747364	9.923267e-01	17
3747367	1.000000e+00	5
3747366	8.881784e-16	50
3747369	1.000000e+00	7
3747368	9.999994e-01	9
3747371	8.881784e-16	50
3747370	1.000000e+00	3
3747373	9.999549e-01	12
3747372	1.000000e+00	5
3747375	4.529710e-14	49
3747374	1.000000e+00	0
3747414	1.854161e-11	47
3747415	9.999881e-01	11
3747412	1.000000e+00	0
3747413	1.000000e+00	4
3747410	8.881784e-16	50
3747411	8.881784e-16	50
3747408	4.529710e-14	49
3747409	9.405398e-01	20
3747422	1.000000e+00	2
3747423	4.529710e-14	49
3747420	9.405398e-01	20
3747421	9.923267e-01	17
3747418	1.000000e+00	0
3747419	1.000000e+00	4
3747416	2.807050e-06	41
3747417	9.999549e-01	12
3747399	1.133316e-12	48
3747398	1.000000e+00	4
3747397	1.529320e-04	38
3747396	8.881784e-16	50
3747395	8.881784e-16	50
3747393	8.881784e-16	50
3747392	2.230891e-10	46
3747406	1.000000e+00	1
3747405	9.999881e-01	11
3747404	9.835804e-01	18
3747403	9.923267e-01	17
3747402	8.881784e-16	50
3747401	5.817779e-07	42
3747444	9.986989e-01	15
3747445	9.999999e-01	8
3747446	1.000000e+00	0
3747447	1.000000e+00	3
3747440	8.881784e-16	50
3747441	8.881784e-16	50
3747442	9.986989e-01	15
3747443	8.881784e-16	50
3747452	1.000000e+00	0
3747453	1.000000e+00	0
3747454	1.000000e+00	6
3747455	9.995319e-01	14
3747448	1.000000e+00	2
3747449	8.388818e-01	22
3747450	8.881784e-16	50
3747451	9.675457e-01	19
3747429	9.986989e-01	15
3747428	9.835804e-01	18
3747431	1.000000e+00	5
3747430	1.193067e-05	40
3747425	1.000000e+00	1
3747424	4.529710e-14	49
3747427	9.923267e-01	17
3747426	1.000000e+00	3
3747437	9.998471e-01	13
3747436	4.529710e-14	49
3747439	5.817779e-07	42
3747438	9.405398e-01	20
3747433	8.881784e-16	50
3747432	8.881784e-16	50
3747435	1.049339e-07	43
3747434	8.881784e-16	50
3747482	8.388818e-01	22
3747481	8.881784e-16	50
3747487	1.000000e+00	0
3747486	1.000000e+00	3
3747485	1.000000e+00	1
3747484	8.881784e-16	50
3747475	4.529710e-14	49
3747474	1.611182e-01	29
3747473	1.000000e+00	2
3747472	8.881784e-16	50
3747479	8.881784e-16	50
3747478	9.675457e-01	19
3747477	1.000000e+00	0
3747476	4.529710e-14	49
3747466	1.133316e-12	48
3747467	1.000000e+00	4
3747464	8.388818e-01	22
3747465	1.049339e-07	43
3747470	8.881784e-16	50
3747471	1.854161e-11	47
3747468	8.881784e-16	50
3747469	1.000000e+00	1
3747458	1.611182e-01	29
3747459	1.854161e-11	47
3747456	1.000000e+00	2
3747457	4.510745e-05	39
3747462	9.999972e-01	10
3747463	8.881784e-16	50
3747460	1.000000e+00	3
3747461	9.966998e-01	16
3747513	1.000000e+00	3
3747512	1.854161e-11	47
3747515	1.000000e+00	6
3747514	1.193067e-05	40
3747517	8.881784e-16	50
3747516	1.000000e+00	6
3747519	4.681115e-04	37
3747518	9.999549e-01	12
3747505	9.999999e-01	8
3747504	8.881784e-16	50
3747507	1.301086e-03	36
3747506	3.300224e-03	35
3747509	1.000000e+00	1
3747508	8.881784e-16	50
3747511	1.621870e-08	44
3747510	1.000000e+00	0
3747496	9.675457e-01	19
3747497	1.000000e+00	0
3747498	1.000000e+00	0
3747499	1.000000e+00	1
3747500	4.529710e-14	49
3747501	4.529710e-14	49
3747502	8.881784e-16	50
3747503	7.673339e-03	34
3747489	8.881784e-16	50
3747490	8.881784e-16	50
3747492	8.881784e-16	50
3747493	8.881784e-16	50
3747494	1.133316e-12	48
3747495	2.104926e-09	45
3747551	1.000000e+00	2
3747550	1.000000e+00	5
3747549	1.854161e-11	47
3747548	1.000000e+00	3
3747547	9.966998e-01	16
3747546	4.529710e-14	49
3747545	8.881784e-16	50
3747544	8.881784e-16	50
3747543	5.946023e-02	31
3747542	4.529710e-14	49
3747541	1.049339e-07	43
3747540	1.193067e-05	40
3747539	2.230891e-10	46
3747538	3.245432e-02	32
3747537	8.881784e-16	50
3747536	8.881784e-16	50
3747535	8.881784e-16	50
3747532	8.881784e-16	50
3747533	1.301086e-03	36
3747530	2.104926e-09	45
3747531	1.621870e-08	44
3747528	2.230891e-10	46
3747529	8.881784e-16	50
3747526	1.000000e+00	5
3747527	9.675457e-01	19
3747524	6.640945e-01	24
3747525	1.193067e-05	40
3747522	4.529710e-14	49
3747520	9.405398e-01	20
3747581	1.000000e+00	0
3747580	9.999549e-01	12
3747583	6.640945e-01	24
3747582	1.000000e+00	2
3747577	1.000000e+00	2
3747576	4.510745e-05	39
3747579	1.000000e+00	2
3747578	9.923267e-01	17
3747572	1.193067e-05	40
3747575	8.881784e-16	50
3747569	9.405398e-01	20
3747568	8.881784e-16	50
3747571	1.000000e+00	0
3747570	4.681115e-04	37
3747564	8.881784e-16	50
3747565	1.193067e-05	40
3747566	8.388818e-01	22
3747560	1.133316e-12	48
3747561	9.675457e-01	19
3747562	8.881784e-16	50
3747563	8.881784e-16	50
3747556	1.000000e+00	1
3747557	2.230891e-10	46
3747558	1.529320e-04	38
3747559	1.000000e+00	0
3747552	2.399438e-01	28
3747553	4.529710e-14	49
3747554	2.399438e-01	28
3747555	9.999994e-01	9
3747111	1.000000e+00	2
3747110	1.000000e+00	3
3747109	4.438624e-01	26
3747108	8.881784e-16	50
3747107	1.000000e+00	5
3747106	3.245432e-02	32
3747105	1.049339e-07	43
3747119	2.230891e-10	46
3747118	9.835804e-01	18
3747117	1.000000e+00	1
3747116	1.000000e+00	1
3747115	9.966998e-01	16
3747114	1.133316e-12	48
3747113	9.995319e-01	14
3747112	9.999881e-01	11
3747126	8.881784e-16	50
3747127	8.881784e-16	50
3747124	8.881784e-16	50
3747125	8.881784e-16	50
3747122	9.999999e-01	8
3747123	9.999999e-01	8
3747120	1.000000e+00	5
3747121	1.000000e+00	1
3747134	8.881784e-16	50
3747135	8.881784e-16	50
3747132	9.999549e-01	12
3747131	9.995319e-01	14
3747128	8.881784e-16	50
3747129	9.405398e-01	20
3747077	8.881784e-16	50
3747076	8.881784e-16	50
3747079	9.675457e-01	19
3747078	1.193067e-05	40
3747072	1.000000e+00	5
3747075	8.881784e-16	50
3747074	1.000000e+00	0
3747085	1.000000e+00	1
3747084	1.000000e+00	7
3747087	1.000000e+00	0
3747086	2.104926e-09	45
3747081	8.881784e-16	50
3747080	9.995319e-01	14
3747083	8.881784e-16	50
3747082	9.675457e-01	19
3747092	8.986806e-01	21
3747093	9.999994e-01	9
3747094	9.966998e-01	16
3747095	8.388818e-01	22
3747088	1.000000e+00	1
3747089	1.000000e+00	0
3747090	1.133316e-12	48
3747091	8.881784e-16	50
3747100	1.000000e+00	1
3747101	4.681115e-04	37
3747102	4.529710e-14	49
3747103	1.133316e-12	48
3747096	1.000000e+00	0
3747097	9.835804e-01	18
3747098	8.881784e-16	50
3747099	1.000000e+00	3
3747171	1.000000e+00	2
3747170	9.999999e-01	8
3747169	4.681115e-04	37
3747168	7.673339e-03	34
3747175	1.000000e+00	7
3747174	1.000000e+00	0
3747173	1.000000e+00	7
3747172	1.000000e+00	1
3747179	8.881784e-16	50
3747178	8.881784e-16	50
3747177	1.854161e-11	47
3747176	9.835804e-01	18
3747183	1.611182e-01	29
3747180	4.529710e-14	49
3747186	8.881784e-16	50
3747187	1.193067e-05	40
3747184	1.000000e+00	7
3747185	9.999994e-01	9
3747190	1.193067e-05	40
3747191	1.000000e+00	0
3747188	1.000000e+00	1
3747189	1.000000e+00	0
3747194	1.000000e+00	0
3747195	1.301086e-03	36
3747192	9.986989e-01	15
3747198	1.000000e+00	6
3747199	2.807050e-06	41
3747196	9.999549e-01	12
3747197	8.881784e-16	50
3747137	4.681115e-04	37
3747139	1.621870e-08	44
3747138	1.000000e+00	0
3747141	9.999972e-01	10
3747140	8.881784e-16	50
3747143	1.611182e-01	29
3747145	1.000000e+00	0
3747144	8.881784e-16	50
3747147	2.399438e-01	28
3747146	6.640945e-01	24
3747149	5.817779e-07	42
3747148	8.881784e-16	50
3747150	1.000000e+00	2
3747152	8.986806e-01	21
3747153	1.000000e+00	2
3747154	9.999972e-01	10
3747155	1.000000e+00	0
3747156	1.000000e+00	0
3747157	1.000000e+00	0
3747158	8.881784e-16	50
3747159	1.000000e+00	3
3747160	1.133316e-12	48
3747161	1.621870e-08	44
3747162	1.000000e+00	1
3747163	1.000000e+00	1
3747164	4.529710e-14	49
3747165	1.000000e+00	0
3747166	1.000000e+00	0
3747167	1.000000e+00	0
3747246	1.000000e+00	0
3747244	1.000000e+00	7
3747245	8.881784e-16	50
3747242	8.388818e-01	22
3747243	9.999972e-01	10
3747240	1.000000e+00	0
3747241	1.000000e+00	4
3747238	9.966998e-01	16
3747239	1.000000e+00	6
3747236	8.881784e-16	50
3747237	8.881784e-16	50
3747234	8.881784e-16	50
3747235	1.301086e-03	36
3747232	1.000000e+00	0
3747233	1.000000e+00	1
3747263	9.923267e-01	17
3747262	1.000000e+00	1
3747261	1.529320e-04	38
3747259	9.675457e-01	19
3747258	1.049339e-07	43
3747257	4.510745e-05	39
3747256	8.881784e-16	50
3747255	1.000000e+00	1
3747254	1.000000e+00	0
3747253	1.000000e+00	0
3747252	9.835804e-01	18
3747251	1.000000e+00	0
3747250	1.000000e+00	4
3747249	9.999881e-01	11
3747248	1.000000e+00	0
3747212	9.835804e-01	18
3747213	9.998471e-01	13
3747215	8.881784e-16	50
3747208	2.807050e-06	41
3747209	6.640945e-01	24
3747210	1.000000e+00	1
3747211	9.923267e-01	17
3747204	2.399438e-01	28
3747205	1.000000e+00	0
3747206	1.621870e-08	44
3747207	1.000000e+00	2
3747200	8.881784e-16	50
3747201	1.000000e+00	3
3747202	8.881784e-16	50
3747203	9.923267e-01	17
3747229	1.000000e+00	0
3747228	1.000000e+00	0
3747231	1.000000e+00	0
3747230	1.000000e+00	0
3747225	1.000000e+00	0
3747227	1.000000e+00	0
3747226	1.000000e+00	2
3747220	1.000000e+00	0
3747223	1.000000e+00	0
3747222	1.000000e+00	0
3747217	8.881784e-16	50
3747216	1.000000e+00	4
3747219	1.000000e+00	0
3747218	1.000000e+00	0
3747306	8.881784e-16	50
3747307	9.999994e-01	9
3747304	1.000000e+00	0
3747310	4.529710e-14	49
3747311	8.881784e-16	50
3747308	1.611182e-01	29
3747309	1.000000e+00	0
3747298	1.529320e-04	38
3747299	8.881784e-16	50
3747296	9.999881e-01	11
3747297	8.881784e-16	50
3747302	1.000000e+00	2
3747303	1.000000e+00	7
3747300	1.000000e+00	7
3747301	8.881784e-16	50
3747323	8.881784e-16	50
3747322	8.881784e-16	50
3747321	1.529320e-04	38
3747320	8.881784e-16	50
3747327	8.881784e-16	50
3747326	4.529710e-14	49
3747325	1.621870e-08	44
3747324	8.881784e-16	50
3747315	1.854161e-11	47
3747314	8.881784e-16	50
3747313	8.881784e-16	50
3747312	8.881784e-16	50
3747319	1.133316e-12	48
3747318	8.881784e-16	50
3747317	1.133316e-12	48
3747316	4.529710e-14	49
3747272	4.529710e-14	49
3747273	1.000000e+00	1
3747274	1.000000e+00	1
3747275	3.359055e-01	27
3747276	5.561376e-01	25
3747279	1.193067e-05	40
3747264	5.561376e-01	25
3747265	1.000000e+00	6
3747266	1.000000e+00	4
3747267	1.000000e+00	2
3747268	9.999999e-01	8
3747269	9.999994e-01	9
3747270	1.000000e+00	0
3747289	1.000000e+00	0
3747288	1.000000e+00	1
3747291	9.966998e-01	16
3747290	1.000000e+00	0
3747293	9.986989e-01	15
3747292	4.681115e-04	37
3747295	9.966998e-01	16
3747294	5.946023e-02	31
3747281	1.000000e+00	0
3747280	1.000000e+00	0
3747283	1.000000e+00	0
3747282	5.817779e-07	42
3747284	1.000000e+00	0
3747287	1.854161e-11	47
3747286	8.881784e-16	50
3746868	8.881784e-16	50
3746869	1.133316e-12	48
3746870	8.881784e-16	50
3746871	1.000000e+00	5
3746864	2.230891e-10	46
3746865	8.881784e-16	50
3746866	8.881784e-16	50
3746867	8.881784e-16	50
3746877	8.881784e-16	50
3746878	1.000000e+00	4
3746879	1.000000e+00	0
3746872	8.881784e-16	50
3746873	8.881784e-16	50
3746874	9.999549e-01	12
3746875	4.510745e-05	39
3746853	9.986989e-01	15
3746852	9.999972e-01	10
3746854	4.529710e-14	49
3746849	1.000000e+00	7
3746848	8.388818e-01	22
3746851	1.000000e+00	0
3746850	1.611182e-01	29
3746861	3.359055e-01	27
3746860	1.049339e-07	43
3746863	1.133316e-12	48
3746862	1.000000e+00	2
3746856	1.000000e+00	4
3746859	8.986806e-01	21
3746858	8.881784e-16	50
3746838	8.881784e-16	50
3746839	8.881784e-16	50
3746836	5.946023e-02	31
3746837	8.881784e-16	50
3746834	8.881784e-16	50
3746835	8.881784e-16	50
3746832	8.881784e-16	50
3746833	9.999549e-01	12
3746846	1.000000e+00	6
3746847	9.999549e-01	12
3746844	1.000000e+00	0
3746845	1.000000e+00	0
3746842	8.881784e-16	50
3746843	1.000000e+00	1
3746840	8.881784e-16	50
3746841	8.881784e-16	50
3746823	1.000000e+00	6
3746822	1.193067e-05	40
3746821	1.000000e+00	2
3746820	1.000000e+00	2
3746819	1.000000e+00	7
3746818	8.881784e-16	50
3746817	8.881784e-16	50
3746816	9.999999e-01	8
3746831	9.999881e-01	11
3746830	9.999549e-01	12
3746828	1.854161e-11	47
3746827	1.000000e+00	0
3746826	8.881784e-16	50
3746825	9.999994e-01	9
3746824	1.000000e+00	4
3746928	3.300224e-03	35
3746929	9.675457e-01	19
3746930	8.388818e-01	22
3746931	2.230891e-10	46
3746932	8.881784e-16	50
3746933	2.807050e-06	41
3746934	2.104926e-09	45
3746935	1.000000e+00	0
3746936	9.999881e-01	11
3746937	1.000000e+00	4
3746938	1.000000e+00	0
3746939	8.881784e-16	50
3746940	1.000000e+00	6
3746941	1.000000e+00	0
3746942	1.000000e+00	1
3746943	5.817779e-07	42
3746913	4.529710e-14	49
3746912	1.000000e+00	6
3746915	1.000000e+00	5
3746914	2.104926e-09	45
3746917	8.388818e-01	22
3746916	1.000000e+00	0
3746919	8.388818e-01	22
3746918	1.000000e+00	2
3746921	1.000000e+00	6
3746920	9.995319e-01	14
3746923	1.000000e+00	7
3746922	8.881784e-16	50
3746925	4.529710e-14	49
3746924	1.000000e+00	1
3746927	1.133316e-12	48
3746926	8.881784e-16	50
3746898	8.881784e-16	50
3746899	8.881784e-16	50
3746896	1.000000e+00	7
3746897	9.999881e-01	11
3746902	9.999999e-01	8
3746903	1.049339e-07	43
3746901	9.999881e-01	11
3746906	6.640945e-01	24
3746907	1.000000e+00	7
3746904	9.986989e-01	15
3746905	5.817779e-07	42
3746910	8.881784e-16	50
3746911	3.359055e-01	27
3746908	1.000000e+00	1
3746909	1.641957e-02	33
3746883	1.000000e+00	1
3746882	1.000000e+00	0
3746880	1.000000e+00	1
3746887	1.000000e+00	5
3746886	2.104926e-09	45
3746885	8.881784e-16	50
3746884	8.881784e-16	50
3746891	8.881784e-16	50
3746890	1.000000e+00	6
3746889	8.881784e-16	50
3746888	8.881784e-16	50
3746895	8.881784e-16	50
3746894	4.438624e-01	26
3746893	5.561376e-01	25
3746892	1.049339e-07	43
3747005	9.998471e-01	13
3747007	9.986989e-01	15
3747006	5.817779e-07	42
3747001	8.881784e-16	50
3747002	1.301086e-03	36
3746997	1.000000e+00	1
3746996	1.621870e-08	44
3746999	8.881784e-16	50
3746998	9.999972e-01	10
3746993	9.995319e-01	14
3746992	6.640945e-01	24
3746995	1.621870e-08	44
3746994	2.104926e-09	45
3746988	8.881784e-16	50
3746989	8.881784e-16	50
3746991	9.999549e-01	12
3746984	1.000000e+00	1
3746985	1.000000e+00	5
3746986	1.000000e+00	4
3746987	2.807050e-06	41
3746980	1.000000e+00	7
3746981	9.999999e-01	8
3746982	1.000000e+00	0
3746983	1.000000e+00	5
3746976	1.000000e+00	7
3746977	1.000000e+00	1
3746978	8.881784e-16	50
3746975	1.000000e+00	6
3746974	9.675457e-01	19
3746973	9.999999e-01	8
3746972	9.999999e-01	8
3746971	1.000000e+00	2
3746970	1.000000e+00	5
3746969	1.000000e+00	6
3746968	5.817779e-07	42
3746966	9.999972e-01	10
3746965	8.881784e-16	50
3746964	8.881784e-16	50
3746962	8.881784e-16	50
3746961	7.600562e-01	23
3746960	1.000000e+00	7
3746958	3.300224e-03	35
3746959	1.000000e+00	2
3746957	8.881784e-16	50
3746954	1.049339e-07	43
3746955	1.301086e-03	36
3746953	8.881784e-16	50
3746950	1.049339e-07	43
3746948	8.881784e-16	50
3746949	8.881784e-16	50
3746946	9.986989e-01	15
3746947	4.529710e-14	49
3746944	8.881784e-16	50
3746945	1.193067e-05	40
3747065	1.641957e-02	33
3747064	1.854161e-11	47
3747067	4.438624e-01	26
3747066	1.000000e+00	3
3747069	9.995319e-01	14
3747071	8.881784e-16	50
3747070	2.230891e-10	46
3747057	8.881784e-16	50
3747056	1.301086e-03	36
3747059	8.881784e-16	50
3747058	8.881784e-16	50
3747061	4.681115e-04	37
3747060	9.999972e-01	10
3747063	8.881784e-16	50
3747062	9.999994e-01	9
3747048	8.881784e-16	50
3747050	1.854161e-11	47
3747051	2.399438e-01	28
3747052	1.000000e+00	1
3747053	9.998471e-01	13
3747054	2.399438e-01	28
3747055	7.600562e-01	23
3747040	1.133316e-12	48
3747041	1.000000e+00	5
3747042	1.621870e-08	44
3747043	1.301086e-03	36
3747044	5.817779e-07	42
3747045	4.438624e-01	26
3747046	1.000000e+00	6
3747047	1.000000e+00	0
3747035	1.000000e+00	7
3747034	4.529710e-14	49
3747033	8.986806e-01	21
3747032	8.881784e-16	50
3747039	4.529710e-14	49
3747037	1.000000e+00	3
3747027	1.000000e+00	2
3747026	8.881784e-16	50
3747025	9.998471e-01	13
3747024	8.881784e-16	50
3747031	8.881784e-16	50
3747029	9.675457e-01	19
3747028	1.193067e-05	40
3747018	1.000000e+00	1
3747019	1.621870e-08	44
3747016	2.104926e-09	45
3747017	1.000000e+00	2
3747022	8.881784e-16	50
3747023	9.986989e-01	15
3747020	1.000000e+00	1
3747021	8.881784e-16	50
3747010	1.000000e+00	0
3747011	2.104926e-09	45
3747008	1.854161e-11	47
3747009	8.881784e-16	50
3747014	9.966998e-01	16
3747015	1.000000e+00	0
3747012	1.000000e+00	2
3747013	8.881784e-16	50
