# Supplementary material for: Translational Selection Is Ubiquitous in Prokaryotes
Source: PLoS Genet. 2010 Jun 24;6(6):e1001004. doi: 10.1371/journal.pgen.1001004 (PMC2891978; doi:10.1371/journal.pgen.1001004)
Supplement: Dataset S1 — OCU/non-OCU gene calls in 461 Bacterial and Archaeal genomes, and summary tables of genome properties and OCU preferences for specific codons. (4.77 MB ZIP) [file pgen.1001004.s001.zip › Dataset_S1_Bacteria/Chlorobium_phaeobacteroides_DSM_266.arff.ocuGenes]

GeneID	signTest_p	ocuProbWinCnt
4568483	4.438624e-01	26
4568482	1.000000e+00	6
4568481	9.999549e-01	12
4568480	2.104926e-09	45
4568487	8.881784e-16	50
4568486	9.999994e-01	9
4568485	9.986989e-01	15
4568484	1.000000e+00	1
4568491	9.995319e-01	14
4568490	1.000000e+00	6
4568489	8.881784e-16	50
4568488	9.966998e-01	16
4568495	1.611182e-01	29
4568494	2.104926e-09	45
4568493	1.301086e-03	36
4568492	8.881784e-16	50
4568498	4.510745e-05	39
4568499	9.835804e-01	18
4568496	4.529710e-14	49
4568497	9.999972e-01	10
4568500	7.673339e-03	34
4568506	8.881784e-16	50
4568507	8.881784e-16	50
4568504	8.881784e-16	50
4568505	5.946023e-02	31
4568510	8.986806e-01	21
4568511	8.881784e-16	50
4568508	1.854161e-11	47
4568509	1.013194e-01	30
4568453	1.529320e-04	38
4568457	8.881784e-16	50
4568456	1.000000e+00	6
4568459	8.881784e-16	50
4568458	9.405398e-01	20
4568461	1.000000e+00	4
4568460	7.600562e-01	23
4568463	9.999999e-01	8
4568462	8.881784e-16	50
4568464	2.230891e-10	46
4568465	9.835804e-01	18
4568466	9.835804e-01	18
4568467	8.881784e-16	50
4568469	9.999999e-01	8
4568470	8.388818e-01	22
4568471	9.998471e-01	13
4568472	8.881784e-16	50
4568476	8.881784e-16	50
4568477	8.881784e-16	50
4568478	8.881784e-16	50
4568479	2.104926e-09	45
4568551	1.000000e+00	1
4568550	1.000000e+00	5
4568549	1.000000e+00	3
4568548	1.000000e+00	6
4568547	9.999972e-01	10
4568545	1.000000e+00	6
4568544	9.999549e-01	12
4568559	4.529710e-14	49
4568558	8.881784e-16	50
4568557	1.193067e-05	40
4568556	8.881784e-16	50
4568555	1.049339e-07	43
4568554	8.881784e-16	50
4568553	2.399438e-01	28
4568552	1.000000e+00	5
4568566	8.881784e-16	50
4568567	8.881784e-16	50
4568564	3.359055e-01	27
4568565	1.611182e-01	29
4568562	9.998471e-01	13
4568563	8.881784e-16	50
4568560	8.881784e-16	50
4568561	4.529710e-14	49
4568574	1.000000e+00	6
4568575	9.998471e-01	13
4568572	8.881784e-16	50
4568573	9.986989e-01	15
4568570	9.995319e-01	14
4568571	6.640945e-01	24
4568568	8.881784e-16	50
4568569	1.854161e-11	47
4568517	1.133316e-12	48
4568519	9.998471e-01	13
4568518	9.923267e-01	17
4568513	1.854161e-11	47
4568512	9.405398e-01	20
4568515	4.681115e-04	37
4568514	8.881784e-16	50
4568525	9.923267e-01	17
4568524	8.986806e-01	21
4568527	1.193067e-05	40
4568526	7.673339e-03	34
4568521	8.881784e-16	50
4568520	1.049339e-07	43
4568523	1.621870e-08	44
4568522	1.529320e-04	38
4568532	8.986806e-01	21
4568533	3.300224e-03	35
4568534	2.399438e-01	28
4568535	4.438624e-01	26
4568528	9.986989e-01	15
4568529	9.999972e-01	10
4568530	8.986806e-01	21
4568531	9.995319e-01	14
4568540	8.881784e-16	50
4568542	9.675457e-01	19
4568543	1.000000e+00	7
4568536	2.399438e-01	28
4568537	3.245432e-02	32
4568538	9.923267e-01	17
4568607	1.854161e-11	47
4568606	8.881784e-16	50
4568604	4.681115e-04	37
4568603	8.881784e-16	50
4568602	5.817779e-07	42
4568601	2.230891e-10	46
4568600	1.000000e+00	4
4568599	1.000000e+00	1
4568598	4.681115e-04	37
4568597	4.529710e-14	49
4568596	8.881784e-16	50
4568595	9.999881e-01	11
4568594	1.854161e-11	47
4568593	4.529710e-14	49
4568592	4.529710e-14	49
4568590	8.881784e-16	50
4568591	8.881784e-16	50
4568586	4.510745e-05	39
4568587	2.807050e-06	41
4568584	1.000000e+00	4
4568585	1.000000e+00	0
4568582	3.359055e-01	27
4568583	1.000000e+00	1
4568580	3.300224e-03	35
4568581	9.995319e-01	14
4568578	1.000000e+00	1
4568579	9.999994e-01	9
4568576	8.881784e-16	50
4568577	1.000000e+00	1
4568637	4.438624e-01	26
4568636	2.104926e-09	45
4568639	8.881784e-16	50
4568638	1.529320e-04	38
4568633	8.881784e-16	50
4568632	3.245432e-02	32
4568635	1.000000e+00	3
4568634	9.999549e-01	12
4568629	9.986989e-01	15
4568631	1.049339e-07	43
4568630	2.104926e-09	45
4568625	1.000000e+00	0
4568624	1.000000e+00	0
4568626	1.000000e+00	0
4568620	9.986989e-01	15
4568621	9.999881e-01	11
4568616	9.405398e-01	20
4568617	5.817779e-07	42
4568618	1.000000e+00	4
4568619	1.000000e+00	2
4568612	7.600562e-01	23
4568613	1.049339e-07	43
4568614	1.000000e+00	2
4568615	1.301086e-03	36
4568608	8.881784e-16	50
4568609	1.000000e+00	1
4568610	3.359055e-01	27
4568611	5.817779e-07	42
4568667	8.881784e-16	50
4568666	9.405398e-01	20
4568665	9.999999e-01	8
4568671	8.881784e-16	50
4568669	6.640945e-01	24
4568668	4.681115e-04	37
4568659	1.000000e+00	3
4568658	1.000000e+00	7
4568657	8.881784e-16	50
4568656	9.999549e-01	12
4568663	1.854161e-11	47
4568662	4.529710e-14	49
4568661	2.399438e-01	28
4568660	1.611182e-01	29
4568650	8.388818e-01	22
4568651	5.817779e-07	42
4568649	8.881784e-16	50
4568654	4.681115e-04	37
4568655	4.529710e-14	49
4568652	1.000000e+00	4
4568653	3.245432e-02	32
4568642	8.388818e-01	22
4568643	1.000000e+00	0
4568640	1.133316e-12	48
4568641	8.881784e-16	50
4568646	1.000000e+00	7
4568647	9.998471e-01	13
4568644	1.000000e+00	6
4568645	1.000000e+00	1
4568697	1.000000e+00	3
4568696	7.673339e-03	34
4568699	8.881784e-16	50
4568698	3.245432e-02	32
4568701	8.881784e-16	50
4568700	1.000000e+00	5
4568703	1.854161e-11	47
4568702	9.986989e-01	15
4568689	1.000000e+00	4
4568688	1.000000e+00	7
4568691	8.881784e-16	50
4568690	1.000000e+00	1
4568693	9.966998e-01	16
4568692	3.245432e-02	32
4568695	1.049339e-07	43
4568680	8.881784e-16	50
4568681	8.881784e-16	50
4568682	1.301086e-03	36
4568683	8.881784e-16	50
4568685	8.881784e-16	50
4568686	1.000000e+00	4
4568687	7.600562e-01	23
4568672	9.999549e-01	12
4568673	1.301086e-03	36
4568676	8.986806e-01	21
4568677	9.999972e-01	10
4568679	8.881784e-16	50
4568726	1.000000e+00	6
4568727	2.230891e-10	46
4568724	1.854161e-11	47
4568725	1.000000e+00	3
4568722	1.000000e+00	2
4568723	5.817779e-07	42
4568720	5.817779e-07	42
4568721	7.600562e-01	23
4568734	1.000000e+00	6
4568735	8.881784e-16	50
4568732	4.510745e-05	39
4568733	1.621870e-08	44
4568730	4.681115e-04	37
4568731	9.405398e-01	20
4568728	4.529710e-14	49
4568729	1.529320e-04	38
4568711	4.529710e-14	49
4568710	4.438624e-01	26
4568709	6.640945e-01	24
4568708	9.675457e-01	19
4568707	1.000000e+00	5
4568706	2.104926e-09	45
4568705	8.986806e-01	21
4568704	7.673339e-03	34
4568719	1.000000e+00	0
4568718	4.529710e-14	49
4568717	8.881784e-16	50
4568716	1.133316e-12	48
4568715	1.621870e-08	44
4568714	9.999999e-01	8
4568713	4.510745e-05	39
4568712	8.986806e-01	21
4568756	9.999994e-01	9
4568757	8.881784e-16	50
4568758	1.529320e-04	38
4568752	8.881784e-16	50
4568753	9.986989e-01	15
4568754	9.999881e-01	11
4568755	8.881784e-16	50
4568765	9.405398e-01	20
4568767	7.673339e-03	34
4568760	2.230891e-10	46
4568761	1.854161e-11	47
4568741	1.301086e-03	36
4568740	8.881784e-16	50
4568743	1.000000e+00	7
4568742	1.133316e-12	48
4568737	2.399438e-01	28
4568736	8.881784e-16	50
4568739	1.854161e-11	47
4568738	1.000000e+00	5
4568748	4.529710e-14	49
4568751	1.000000e+00	1
4568750	9.986989e-01	15
4568744	1.000000e+00	7
4568746	1.854161e-11	47
4568786	8.986806e-01	21
4568787	3.359055e-01	27
4568784	1.000000e+00	7
4568785	9.999972e-01	10
4568790	1.000000e+00	7
4568788	1.193067e-05	40
4568789	9.966998e-01	16
4568794	4.681115e-04	37
4568795	8.881784e-16	50
4568792	9.835804e-01	18
4568793	7.600562e-01	23
4568798	9.966998e-01	16
4568799	8.881784e-16	50
4568797	8.388818e-01	22
4568771	9.999972e-01	10
4568770	8.881784e-16	50
4568769	9.923267e-01	17
4568768	8.881784e-16	50
4568775	8.881784e-16	50
4568774	1.013194e-01	30
4568773	1.133316e-12	48
4568772	3.300224e-03	35
4568779	4.529710e-14	49
4568778	1.529320e-04	38
4568777	8.881784e-16	50
4568776	4.529710e-14	49
4568783	1.000000e+00	6
4568782	8.881784e-16	50
4568781	1.000000e+00	3
4568780	1.611182e-01	29
4568816	2.230891e-10	46
4568817	8.881784e-16	50
4568818	8.881784e-16	50
4568819	8.881784e-16	50
4568820	2.807050e-06	41
4568821	1.000000e+00	0
4568822	9.405398e-01	20
4568823	9.999994e-01	9
4568824	2.230891e-10	46
4568825	8.881784e-16	50
4568826	8.881784e-16	50
4568827	9.999994e-01	9
4568828	8.881784e-16	50
4568829	7.673339e-03	34
4568830	4.529710e-14	49
4568831	1.854161e-11	47
4568801	1.000000e+00	4
4568800	9.999994e-01	9
4568803	8.881784e-16	50
4568802	8.881784e-16	50
4568805	8.881784e-16	50
4568804	1.133316e-12	48
4568807	5.817779e-07	42
4568806	1.000000e+00	3
4568809	1.000000e+00	7
4568811	9.923267e-01	17
4568810	5.817779e-07	42
4568813	8.388818e-01	22
4568812	8.881784e-16	50
4568815	1.000000e+00	4
4568814	1.000000e+00	2
4568844	8.881784e-16	50
4568845	1.049339e-07	43
4568847	4.510745e-05	39
4568840	4.510745e-05	39
4568841	9.999972e-01	10
4568842	1.000000e+00	0
4568843	1.000000e+00	0
4568836	9.923267e-01	17
4568837	9.998471e-01	13
4568839	1.000000e+00	5
4568832	9.995319e-01	14
4568833	1.049339e-07	43
4568834	5.561376e-01	25
4568835	2.230891e-10	46
4568861	1.000000e+00	7
4568860	8.388818e-01	22
4568863	3.245432e-02	32
4568862	9.999881e-01	11
4568857	8.881784e-16	50
4568856	9.999881e-01	11
4568859	9.405398e-01	20
4568853	8.388818e-01	22
4568855	1.000000e+00	4
4568854	9.995319e-01	14
4568849	1.000000e+00	7
4568848	1.000000e+00	0
4568850	1.000000e+00	6
4568878	8.881784e-16	50
4568879	9.675457e-01	19
4568876	1.854161e-11	47
4568877	5.561376e-01	25
4568874	8.881784e-16	50
4568875	1.641957e-02	33
4568872	8.881784e-16	50
4568873	3.245432e-02	32
4568870	8.881784e-16	50
4568871	8.881784e-16	50
4568868	1.611182e-01	29
4568869	2.230891e-10	46
4568866	1.000000e+00	6
4568867	9.675457e-01	19
4568864	2.230891e-10	46
4568865	1.301086e-03	36
4568895	4.529710e-14	49
4568894	7.673339e-03	34
4568892	8.881784e-16	50
4568891	3.300224e-03	35
4568890	1.000000e+00	3
4568889	1.611182e-01	29
4568888	9.999549e-01	12
4568887	4.438624e-01	26
4568886	8.881784e-16	50
4568885	1.000000e+00	1
4568883	9.923267e-01	17
4568882	1.000000e+00	4
4568881	9.966998e-01	16
4568880	1.049339e-07	43
4568905	9.986989e-01	15
4568906	9.999881e-01	11
4568907	9.835804e-01	18
4568908	8.881784e-16	50
4568909	8.881784e-16	50
4568896	1.000000e+00	5
4568897	9.999999e-01	8
4568899	1.049339e-07	43
4568901	7.673339e-03	34
4568902	1.133316e-12	48
4568903	2.230891e-10	46
4568921	9.999549e-01	12
4568920	4.529710e-14	49
4568923	3.300224e-03	35
4568922	4.681115e-04	37
4568925	1.621870e-08	44
4568924	9.999999e-01	8
4568927	5.817779e-07	42
4568926	9.999881e-01	11
4568912	9.966998e-01	16
4568915	1.000000e+00	6
4568914	1.854161e-11	47
4568917	8.881784e-16	50
4568916	8.388818e-01	22
4568919	4.529710e-14	49
4568918	8.881784e-16	50
4568938	6.640945e-01	24
4568939	8.881784e-16	50
4568936	8.986806e-01	21
4568937	9.986989e-01	15
4568942	8.881784e-16	50
4568943	9.998471e-01	13
4568940	9.999881e-01	11
4568941	1.000000e+00	7
4568930	1.000000e+00	0
4568931	1.000000e+00	1
4568928	9.998471e-01	13
4568929	2.230891e-10	46
4568934	1.000000e+00	1
4568935	1.000000e+00	0
4568932	5.817779e-07	42
4568933	3.359055e-01	27
4568954	8.881784e-16	50
4568953	1.193067e-05	40
4568952	8.881784e-16	50
4568958	8.881784e-16	50
4568956	4.438624e-01	26
4568947	1.133316e-12	48
4568946	8.881784e-16	50
4568945	5.817779e-07	42
4568944	9.966998e-01	16
4568951	4.529710e-14	49
4568950	1.000000e+00	5
4568949	8.881784e-16	50
4568948	9.675457e-01	19
4568965	8.881784e-16	50
4571156	1.000000e+00	6
4568964	8.881784e-16	50
4571157	9.835804e-01	18
4571158	9.999972e-01	10
4568966	8.881784e-16	50
4571159	3.300224e-03	35
4568961	7.673339e-03	34
4571152	8.881784e-16	50
4568960	1.000000e+00	7
4571153	9.986989e-01	15
4568963	9.999999e-01	8
4571154	1.000000e+00	2
4571155	4.438624e-01	26
4568973	9.999881e-01	11
4571164	1.000000e+00	2
4568972	4.529710e-14	49
4571165	3.359055e-01	27
4568975	1.193067e-05	40
4571166	9.675457e-01	19
4568974	4.529710e-14	49
4571167	9.995319e-01	14
4568969	8.881784e-16	50
4571160	1.000000e+00	4
4568968	9.966998e-01	16
4571161	1.000000e+00	5
4568971	1.621870e-08	44
4571162	1.000000e+00	4
4568970	2.230891e-10	46
4571163	9.999549e-01	12
4571141	1.133316e-12	48
4568980	1.000000e+00	1
4571140	1.000000e+00	7
4568981	1.000000e+00	3
4571143	1.301086e-03	36
4568982	8.881784e-16	50
4571142	1.000000e+00	1
4568983	9.999972e-01	10
4568976	1.000000e+00	0
4571137	8.881784e-16	50
4568977	9.999549e-01	12
4571136	8.881784e-16	50
4571139	1.000000e+00	0
4568978	1.000000e+00	3
4571138	5.817779e-07	42
4568979	1.000000e+00	6
4571149	1.000000e+00	6
4568988	9.405398e-01	20
4571148	8.881784e-16	50
4568989	1.641957e-02	33
4571151	1.000000e+00	2
4568990	9.995319e-01	14
4571150	1.000000e+00	4
4568991	8.881784e-16	50
4571145	1.000000e+00	7
4568984	1.000000e+00	5
4571144	1.000000e+00	2
4568985	1.193067e-05	40
4571147	1.854161e-11	47
4568986	9.999549e-01	12
4571146	1.133316e-12	48
4571190	9.986989e-01	15
4568999	8.388818e-01	22
4571191	9.999881e-01	11
4568998	1.854161e-11	47
4571188	1.000000e+00	3
4568997	9.998471e-01	13
4571189	8.881784e-16	50
4568996	4.529710e-14	49
4568995	4.438624e-01	26
4571186	1.301086e-03	36
4568994	5.817779e-07	42
4571187	9.986989e-01	15
4568993	2.104926e-09	45
4571184	1.529320e-04	38
4568992	1.301086e-03	36
4571185	1.000000e+00	6
4571198	9.999881e-01	11
4569007	1.621870e-08	44
4571199	1.049339e-07	43
4569006	8.881784e-16	50
4571196	2.104926e-09	45
4569005	4.529710e-14	49
4571197	9.675457e-01	19
4569004	8.881784e-16	50
4571194	8.881784e-16	50
4571192	8.881784e-16	50
4571193	1.000000e+00	1
4569000	8.881784e-16	50
4571175	1.000000e+00	7
4569014	8.881784e-16	50
4571174	6.640945e-01	24
4569015	8.881784e-16	50
4571173	1.000000e+00	1
4569012	1.301086e-03	36
4571172	1.000000e+00	3
4569013	4.529710e-14	49
4571171	9.966998e-01	16
4569010	1.621870e-08	44
4571170	9.835804e-01	18
4569011	1.133316e-12	48
4571169	8.881784e-16	50
4569008	8.881784e-16	50
4571168	4.529710e-14	49
4569009	5.561376e-01	25
4571183	1.000000e+00	0
4569022	8.881784e-16	50
4571182	1.000000e+00	4
4569023	9.995319e-01	14
4571181	1.854161e-11	47
4569020	3.359055e-01	27
4571180	8.881784e-16	50
4569021	9.999549e-01	12
4571179	8.881784e-16	50
4569018	9.999549e-01	12
4571178	9.923267e-01	17
4569019	1.013194e-01	30
4571177	2.399438e-01	28
4571176	1.000000e+00	6
4569017	2.230891e-10	46
4571216	1.000000e+00	5
4569025	9.999994e-01	9
4571217	8.881784e-16	50
4571218	4.438624e-01	26
4569027	9.835804e-01	18
4571219	9.999999e-01	8
4569026	1.000000e+00	7
4569029	1.133316e-12	48
4571220	8.881784e-16	50
4569028	8.881784e-16	50
4571221	8.881784e-16	50
4571222	8.881784e-16	50
4569030	2.104926e-09	45
4571223	8.881784e-16	50
4569033	8.881784e-16	50
4571224	9.923267e-01	17
4569032	9.999549e-01	12
4571225	1.000000e+00	6
4569035	3.359055e-01	27
4571226	1.133316e-12	48
4569034	1.621870e-08	44
4571227	1.133316e-12	48
4569037	8.881784e-16	50
4571228	3.245432e-02	32
4569036	1.000000e+00	5
4571229	9.675457e-01	19
4569039	4.681115e-04	37
4571230	8.881784e-16	50
4569038	2.230891e-10	46
4571231	4.529710e-14	49
4571201	1.000000e+00	6
4569040	8.881784e-16	50
4569041	1.193067e-05	40
4571200	8.881784e-16	50
4569042	1.000000e+00	4
4571203	9.835804e-01	18
4569043	9.923267e-01	17
4571202	9.999549e-01	12
4571205	5.817779e-07	42
4569044	2.230891e-10	46
4571204	1.000000e+00	2
4569045	3.245432e-02	32
4571207	1.000000e+00	0
4569046	8.881784e-16	50
4571206	1.000000e+00	0
4569047	4.681115e-04	37
4571209	1.000000e+00	2
4569048	8.881784e-16	50
4571208	1.000000e+00	4
4569049	1.049339e-07	43
4571211	1.000000e+00	1
4569050	8.881784e-16	50
4571210	1.000000e+00	1
4569051	8.881784e-16	50
4571213	3.245432e-02	32
4569052	8.881784e-16	50
4571212	3.300224e-03	35
4569053	8.881784e-16	50
4571215	4.529710e-14	49
4569054	8.881784e-16	50
4571214	4.681115e-04	37
4571250	1.000000e+00	2
4569059	8.881784e-16	50
4571251	1.854161e-11	47
4571248	1.000000e+00	7
4569057	8.881784e-16	50
4571249	1.000000e+00	2
4569056	8.881784e-16	50
4569063	1.133316e-12	48
4569062	4.510745e-05	39
4569060	5.561376e-01	25
4569067	1.529320e-04	38
4569066	8.881784e-16	50
4569065	2.399438e-01	28
4569064	9.405398e-01	20
4569070	1.000000e+00	0
4569069	1.621870e-08	44
4569068	9.923267e-01	17
4571235	1.000000e+00	5
4569074	3.245432e-02	32
4571234	1.529320e-04	38
4569075	1.854161e-11	47
4571233	9.999999e-01	8
4569072	1.000000e+00	4
4569073	9.998471e-01	13
4571232	9.998471e-01	13
4571239	8.881784e-16	50
4569078	9.835804e-01	18
4571238	1.000000e+00	7
4569079	1.000000e+00	6
4571237	8.881784e-16	50
4569076	3.245432e-02	32
4571236	9.995319e-01	14
4569077	1.133316e-12	48
4571243	9.999994e-01	9
4569082	8.881784e-16	50
4571242	8.881784e-16	50
4569083	1.000000e+00	1
4569080	1.000000e+00	7
4571240	4.529710e-14	49
4569081	2.104926e-09	45
4571247	1.000000e+00	2
4569086	1.000000e+00	7
4571246	8.881784e-16	50
4569087	1.000000e+00	6
4571245	1.000000e+00	0
4569084	1.621870e-08	44
4571244	4.529710e-14	49
4569085	3.245432e-02	32
4570273	4.681115e-04	37
4570272	9.405398e-01	20
4570274	2.230891e-10	46
4570276	1.301086e-03	36
4570279	9.986989e-01	15
4570278	2.104926e-09	45
4570281	4.438624e-01	26
4570280	7.600562e-01	23
4570283	4.529710e-14	49
4570282	9.923267e-01	17
4570285	8.881784e-16	50
4570284	1.000000e+00	2
4570288	8.986806e-01	21
4570290	4.438624e-01	26
4570291	1.133316e-12	48
4570292	1.621870e-08	44
4570293	9.835804e-01	18
4570294	1.621870e-08	44
4570295	1.000000e+00	5
4570296	9.995319e-01	14
4570297	1.000000e+00	1
4570298	9.999999e-01	8
4570299	9.966998e-01	16
4570300	1.000000e+00	2
4570302	9.675457e-01	19
4570303	8.986806e-01	21
4570243	4.529710e-14	49
4570242	9.999972e-01	10
4570241	4.681115e-04	37
4570240	8.881784e-16	50
4570247	2.230891e-10	46
4570246	9.405398e-01	20
4570245	8.881784e-16	50
4570244	1.193067e-05	40
4570251	4.529710e-14	49
4570250	9.998471e-01	13
4570248	2.807050e-06	41
4570255	9.923267e-01	17
4570254	1.000000e+00	3
4570253	1.000000e+00	2
4570258	4.510745e-05	39
4570259	6.640945e-01	24
4570256	9.999549e-01	12
4570257	8.881784e-16	50
4570262	9.923267e-01	17
4570263	8.881784e-16	50
4570260	9.999881e-01	11
4570261	1.193067e-05	40
4570266	7.673339e-03	34
4570267	4.510745e-05	39
4570264	9.999994e-01	9
4570265	3.300224e-03	35
4570270	9.998471e-01	13
4570271	1.000000e+00	4
4570268	5.817779e-07	42
4570269	3.245432e-02	32
4570341	5.817779e-07	42
4570340	1.013194e-01	30
4570343	1.000000e+00	1
4570337	9.999999e-01	8
4570336	1.000000e+00	1
4570339	4.681115e-04	37
4570338	9.835804e-01	18
4570349	8.881784e-16	50
4570348	1.133316e-12	48
4570351	2.104926e-09	45
4570350	4.529710e-14	49
4570345	1.854161e-11	47
4570344	1.000000e+00	2
4570347	1.193067e-05	40
4570346	1.611182e-01	29
4570356	9.986989e-01	15
4570357	2.104926e-09	45
4570358	9.675457e-01	19
4570359	1.000000e+00	4
4570352	1.000000e+00	3
4570353	9.995319e-01	14
4570354	9.675457e-01	19
4570355	1.301086e-03	36
4570364	9.999994e-01	9
4570365	4.438624e-01	26
4570366	1.000000e+00	4
4570367	1.000000e+00	1
4570360	1.013194e-01	30
4570362	9.999999e-01	8
4570363	1.000000e+00	2
4570311	5.946023e-02	31
4570310	4.681115e-04	37
4570309	1.000000e+00	4
4570308	3.359055e-01	27
4570307	8.881784e-16	50
4570306	9.999549e-01	12
4570305	8.986806e-01	21
4570304	2.104926e-09	45
4570319	9.405398e-01	20
4570318	2.807050e-06	41
4570317	1.000000e+00	6
4570316	1.133316e-12	48
4570315	1.000000e+00	1
4570314	1.000000e+00	5
4570313	1.049339e-07	43
4570312	9.999994e-01	9
4570326	1.000000e+00	4
4570327	5.817779e-07	42
4570324	1.000000e+00	3
4570325	1.193067e-05	40
4570322	2.104926e-09	45
4570323	4.529710e-14	49
4570320	9.675457e-01	19
4570321	1.000000e+00	4
4570334	5.561376e-01	25
4570335	1.000000e+00	1
4570332	9.999549e-01	12
4570333	9.405398e-01	20
4570330	1.611182e-01	29
4570331	9.999881e-01	11
4570328	8.986806e-01	21
4570329	1.000000e+00	4
4570152	9.923267e-01	17
4570154	1.000000e+00	7
4570155	9.999999e-01	8
4570156	8.388818e-01	22
4570157	1.000000e+00	2
4570158	1.000000e+00	3
4570159	2.807050e-06	41
4570144	8.881784e-16	50
4570145	8.388818e-01	22
4570146	4.529710e-14	49
4570147	2.230891e-10	46
4570148	6.640945e-01	24
4570149	9.999972e-01	10
4570150	9.675457e-01	19
4570151	9.999999e-01	8
4570169	9.675457e-01	19
4570168	1.013194e-01	30
4570171	8.881784e-16	50
4570170	2.399438e-01	28
4570173	9.835804e-01	18
4570172	1.621870e-08	44
4570175	8.881784e-16	50
4570174	1.611182e-01	29
4570161	2.807050e-06	41
4570160	4.529710e-14	49
4570163	9.986989e-01	15
4570162	9.999994e-01	9
4570164	1.000000e+00	5
4570167	9.999972e-01	10
4570166	1.000000e+00	1
4570122	8.881784e-16	50
4570126	9.995319e-01	14
4570127	8.881784e-16	50
4570124	6.640945e-01	24
4570114	1.641957e-02	33
4570115	8.881784e-16	50
4570112	1.000000e+00	2
4570113	1.000000e+00	7
4570118	9.998471e-01	13
4570119	1.641957e-02	33
4570116	1.000000e+00	7
4570117	1.000000e+00	3
4570139	1.133316e-12	48
4570138	1.854161e-11	47
4570137	9.999999e-01	8
4570136	9.999549e-01	12
4570143	9.995319e-01	14
4570142	1.000000e+00	1
4570141	1.301086e-03	36
4570140	4.438624e-01	26
4570131	1.301086e-03	36
4570130	4.529710e-14	49
4570129	1.013194e-01	30
4570128	8.388818e-01	22
4570135	9.999972e-01	10
4570134	4.529710e-14	49
4570132	8.986806e-01	21
4570220	9.999994e-01	9
4570221	3.245432e-02	32
4570222	9.999999e-01	8
4570216	3.245432e-02	32
4570217	8.881784e-16	50
4570218	3.245432e-02	32
4570219	1.049339e-07	43
4570212	2.104926e-09	45
4570215	1.193067e-05	40
4570208	1.854161e-11	47
4570209	8.881784e-16	50
4570210	1.000000e+00	3
4570237	1.133316e-12	48
4570239	2.807050e-06	41
4570233	4.529710e-14	49
4570232	8.881784e-16	50
4570235	7.673339e-03	34
4570234	1.133316e-12	48
4570231	9.998471e-01	13
4570230	1.000000e+00	5
4570224	1.621870e-08	44
4570226	1.000000e+00	0
4570190	1.854161e-11	47
4570191	4.529710e-14	49
4570188	7.600562e-01	23
4570189	4.529710e-14	49
4570186	1.000000e+00	0
4570187	1.529320e-04	38
4570184	9.986989e-01	15
4570185	1.000000e+00	5
4570182	1.854161e-11	47
4570183	1.000000e+00	5
4570180	9.999972e-01	10
4570181	8.881784e-16	50
4570178	1.000000e+00	4
4570179	1.013194e-01	30
4570176	9.675457e-01	19
4570177	9.999881e-01	11
4570207	1.000000e+00	2
4570206	8.881784e-16	50
4570205	8.881784e-16	50
4570204	4.438624e-01	26
4570203	8.881784e-16	50
4570202	4.510745e-05	39
4570201	9.923267e-01	17
4570200	1.049339e-07	43
4570199	4.529710e-14	49
4570198	9.986989e-01	15
4570197	9.835804e-01	18
4570194	9.999999e-01	8
4570193	9.999972e-01	10
4570192	4.529710e-14	49
4570546	7.673339e-03	34
4570547	1.133316e-12	48
4570544	8.881784e-16	50
4570545	8.881784e-16	50
4570550	3.245432e-02	32
4570551	1.133316e-12	48
4570548	8.881784e-16	50
4570549	8.881784e-16	50
4570555	9.995319e-01	14
4570552	9.999549e-01	12
4570553	9.675457e-01	19
4570558	1.000000e+00	5
4570559	4.510745e-05	39
4570556	9.999999e-01	8
4570557	1.049339e-07	43
4570531	1.611182e-01	29
4570530	1.529320e-04	38
4570529	1.133316e-12	48
4570535	1.000000e+00	3
4570533	9.999999e-01	8
4570532	1.611182e-01	29
4570539	1.000000e+00	3
4570538	8.881784e-16	50
4570537	8.986806e-01	21
4570536	2.230891e-10	46
4570543	4.529710e-14	49
4570542	9.998471e-01	13
4570540	2.104926e-09	45
4570512	1.854161e-11	47
4570513	1.000000e+00	3
4570514	1.000000e+00	3
4570516	1.000000e+00	5
4570517	3.359055e-01	27
4570518	8.986806e-01	21
4570519	3.245432e-02	32
4570520	7.673339e-03	34
4570521	8.881784e-16	50
4570522	2.230891e-10	46
4570523	9.675457e-01	19
4570526	1.000000e+00	0
4570527	9.986989e-01	15
4570497	5.817779e-07	42
4570496	8.881784e-16	50
4570499	8.881784e-16	50
4570498	8.881784e-16	50
4570501	2.104926e-09	45
4570500	8.881784e-16	50
4570503	9.675457e-01	19
4570502	8.881784e-16	50
4570505	1.049339e-07	43
4570504	1.529320e-04	38
4570507	4.529710e-14	49
4570506	1.611182e-01	29
4570509	1.529320e-04	38
4570508	8.881784e-16	50
4570511	1.621870e-08	44
4570510	1.000000e+00	7
4570614	9.998471e-01	13
4570615	2.104926e-09	45
4570613	2.399438e-01	28
4570610	8.881784e-16	50
4570608	2.399438e-01	28
4570609	1.529320e-04	38
4570622	8.881784e-16	50
4570623	4.681115e-04	37
4570620	1.000000e+00	4
4570621	8.881784e-16	50
4570599	9.966998e-01	16
4570598	2.399438e-01	28
4570597	7.600562e-01	23
4570595	2.230891e-10	46
4570594	9.835804e-01	18
4570593	8.881784e-16	50
4570592	8.881784e-16	50
4570607	4.510745e-05	39
4570606	9.675457e-01	19
4570605	1.000000e+00	3
4570604	3.359055e-01	27
4570603	8.881784e-16	50
4570602	1.049339e-07	43
4570601	9.999972e-01	10
4570600	9.986989e-01	15
4570580	8.881784e-16	50
4570581	4.529710e-14	49
4570582	1.133316e-12	48
4570576	4.438624e-01	26
4570577	1.133316e-12	48
4570579	8.881784e-16	50
4570588	8.881784e-16	50
4570589	4.529710e-14	49
4570590	9.998471e-01	13
4570591	8.881784e-16	50
4570584	1.000000e+00	6
4570585	9.986989e-01	15
4570586	9.999972e-01	10
4570587	1.000000e+00	0
4570565	8.881784e-16	50
4570564	9.999999e-01	8
4570567	7.673339e-03	34
4570566	1.000000e+00	1
4570561	8.881784e-16	50
4570560	1.000000e+00	3
4570563	8.881784e-16	50
4570562	1.000000e+00	3
4570573	1.000000e+00	4
4570572	8.881784e-16	50
4570575	4.529710e-14	49
4570569	1.000000e+00	7
4570568	1.301086e-03	36
4570570	9.675457e-01	19
4570427	8.881784e-16	50
4570426	1.529320e-04	38
4570425	9.966998e-01	16
4570424	3.245432e-02	32
4570430	1.611182e-01	29
4570429	8.881784e-16	50
4570428	8.881784e-16	50
4570419	1.641957e-02	33
4570418	5.817779e-07	42
4570417	9.999994e-01	9
4570416	4.529710e-14	49
4570422	2.399438e-01	28
4570421	9.986989e-01	15
4570420	9.999999e-01	8
4570410	1.611182e-01	29
4570411	2.807050e-06	41
4570408	1.000000e+00	6
4570409	5.817779e-07	42
4570414	4.529710e-14	49
4570415	8.881784e-16	50
4570412	9.998471e-01	13
4570413	9.998471e-01	13
4570402	8.881784e-16	50
4570403	1.621870e-08	44
4570400	9.999549e-01	12
4570401	8.881784e-16	50
4570406	9.999881e-01	11
4570407	8.388818e-01	22
4570404	9.999881e-01	11
4570405	1.611182e-01	29
4570393	8.388818e-01	22
4570392	1.193067e-05	40
4570395	9.405398e-01	20
4570394	1.000000e+00	6
4570397	9.999549e-01	12
4570396	8.881784e-16	50
4570399	9.986989e-01	15
4570398	1.000000e+00	6
4570385	5.946023e-02	31
4570384	3.300224e-03	35
4570387	1.000000e+00	1
4570386	1.854161e-11	47
4570389	1.000000e+00	4
4570388	4.681115e-04	37
4570391	9.986989e-01	15
4570390	9.999972e-01	10
4570376	4.510745e-05	39
4570377	9.995319e-01	14
4570378	1.000000e+00	2
4570379	9.835804e-01	18
4570380	9.966998e-01	16
4570381	1.000000e+00	5
4570382	1.013194e-01	30
4570383	1.000000e+00	7
4570368	4.529710e-14	49
4570369	4.510745e-05	39
4570370	8.881784e-16	50
4570371	8.881784e-16	50
4570372	4.529710e-14	49
4570373	1.000000e+00	3
4570374	5.817779e-07	42
4570375	1.000000e+00	2
4570495	8.881784e-16	50
4570493	8.881784e-16	50
4570492	8.881784e-16	50
4570491	1.000000e+00	2
4570490	1.000000e+00	7
4570489	2.104926e-09	45
4570488	1.049339e-07	43
4570487	2.104926e-09	45
4570486	8.881784e-16	50
4570485	9.999999e-01	8
4570484	8.881784e-16	50
4570483	8.881784e-16	50
4570482	7.600562e-01	23
4570481	1.000000e+00	1
4570478	8.881784e-16	50
4570479	8.881784e-16	50
4570476	3.245432e-02	32
4570477	2.807050e-06	41
4570474	8.881784e-16	50
4570475	9.999972e-01	10
4570472	1.000000e+00	1
4570473	9.999881e-01	11
4570470	2.104926e-09	45
4570471	3.300224e-03	35
4570468	9.999881e-01	11
4570469	1.000000e+00	6
4570466	8.986806e-01	21
4570464	1.854161e-11	47
4570460	8.881784e-16	50
4570462	4.529710e-14	49
4570457	8.881784e-16	50
4570456	2.104926e-09	45
4570459	8.881784e-16	50
4570458	4.681115e-04	37
4570453	5.817779e-07	42
4570452	1.193067e-05	40
4570455	8.881784e-16	50
4570454	8.881784e-16	50
4570449	5.817779e-07	42
4570448	1.000000e+00	3
4570451	8.881784e-16	50
4570450	1.133316e-12	48
4570444	9.999881e-01	11
4570445	4.529710e-14	49
4570446	4.529710e-14	49
4570447	1.000000e+00	7
4570440	9.675457e-01	19
4570441	8.388818e-01	22
4570442	3.245432e-02	32
4570443	1.000000e+00	0
4570436	1.000000e+00	2
4570437	1.000000e+00	7
4570438	9.405398e-01	20
4570439	1.013194e-01	30
4570432	1.000000e+00	4
4570433	4.529710e-14	49
4570435	1.049339e-07	43
4570759	8.388818e-01	22
4570758	1.621870e-08	44
4570757	8.881784e-16	50
4570756	1.854161e-11	47
4570755	3.245432e-02	32
4570754	3.245432e-02	32
4570753	5.817779e-07	42
4570752	9.405398e-01	20
4570767	1.000000e+00	7
4570766	1.000000e+00	7
4570765	9.835804e-01	18
4570764	5.817779e-07	42
4570763	2.230891e-10	46
4570762	5.561376e-01	25
4570761	8.881784e-16	50
4570760	9.999881e-01	11
4570774	1.000000e+00	5
4570775	4.529710e-14	49
4570772	8.881784e-16	50
4570773	5.561376e-01	25
4570770	5.946023e-02	31
4570768	4.681115e-04	37
4570769	5.946023e-02	31
4570782	8.881784e-16	50
4570780	8.881784e-16	50
4570781	2.104926e-09	45
4570778	8.881784e-16	50
4570779	4.529710e-14	49
4570777	8.881784e-16	50
4570789	1.000000e+00	4
4570788	9.405398e-01	20
4570791	9.999972e-01	10
4570790	9.999549e-01	12
4570785	4.529710e-14	49
4570784	8.388818e-01	22
4570787	1.000000e+00	2
4570786	9.405398e-01	20
4570797	1.000000e+00	1
4570796	1.000000e+00	7
4570799	9.405398e-01	20
4570798	4.438624e-01	26
4570792	9.999972e-01	10
4570795	9.998471e-01	13
4570804	9.835804e-01	18
4570805	8.881784e-16	50
4570806	8.986806e-01	21
4570807	3.245432e-02	32
4570800	7.600562e-01	23
4570801	9.999972e-01	10
4570802	9.986989e-01	15
4570803	3.359055e-01	27
4570812	2.104926e-09	45
4570813	4.529710e-14	49
4570814	9.986989e-01	15
4570815	1.193067e-05	40
4570808	9.405398e-01	20
4570809	8.881784e-16	50
4570810	9.835804e-01	18
4570811	4.529710e-14	49
4570819	1.000000e+00	7
4570818	8.881784e-16	50
4570817	9.835804e-01	18
4570816	8.881784e-16	50
4570823	6.640945e-01	24
4570822	8.881784e-16	50
4570821	1.049339e-07	43
4570827	9.999994e-01	9
4570826	7.600562e-01	23
4570825	2.807050e-06	41
4570824	2.104926e-09	45
4570831	8.881784e-16	50
4570830	8.881784e-16	50
4570829	1.000000e+00	6
4570828	9.986989e-01	15
4570834	8.881784e-16	50
4570835	4.510745e-05	39
4570832	9.999972e-01	10
4570838	2.104926e-09	45
4570839	9.999999e-01	8
4570836	9.966998e-01	16
4570842	1.000000e+00	2
4570840	1.000000e+00	1
4570841	9.999972e-01	10
4570846	2.399438e-01	28
4570847	5.561376e-01	25
4570844	1.000000e+00	2
4570845	4.681115e-04	37
4570849	1.854161e-11	47
4570848	1.193067e-05	40
4570851	3.300224e-03	35
4570850	1.000000e+00	4
4570853	1.000000e+00	2
4570852	1.000000e+00	1
4570855	9.405398e-01	20
4570854	1.301086e-03	36
4570857	9.999881e-01	11
4570856	4.529710e-14	49
4570859	1.000000e+00	3
4570858	9.998471e-01	13
4570861	9.835804e-01	18
4570860	9.966998e-01	16
4570863	1.000000e+00	2
4570862	7.673339e-03	34
4570864	9.675457e-01	19
4570865	8.881784e-16	50
4570866	2.807050e-06	41
4570867	9.923267e-01	17
4570868	9.998471e-01	13
4570869	4.529710e-14	49
4570870	9.966998e-01	16
4570871	8.881784e-16	50
4570872	9.675457e-01	19
4570873	1.529320e-04	38
4570874	4.510745e-05	39
4570875	2.807050e-06	41
4570876	8.986806e-01	21
4570877	8.881784e-16	50
4570878	8.881784e-16	50
4570879	8.881784e-16	50
4570638	1.000000e+00	3
4570639	9.986989e-01	15
4570636	3.359055e-01	27
4570637	8.881784e-16	50
4570634	1.301086e-03	36
4570635	8.986806e-01	21
4570632	1.854161e-11	47
4570630	1.000000e+00	3
4570631	8.881784e-16	50
4570628	8.881784e-16	50
4570629	9.966998e-01	16
4570626	8.881784e-16	50
4570624	1.854161e-11	47
4570625	4.529710e-14	49
4570655	4.529710e-14	49
4570654	4.510745e-05	39
4570653	2.230891e-10	46
4570652	3.245432e-02	32
4570651	9.999972e-01	10
4570650	7.600562e-01	23
4570649	1.611182e-01	29
4570648	5.561376e-01	25
4570647	3.245432e-02	32
4570646	1.013194e-01	30
4570645	1.854161e-11	47
4570644	4.681115e-04	37
4570643	1.049339e-07	43
4570642	1.641957e-02	33
4570641	8.881784e-16	50
4570640	1.641957e-02	33
4570668	8.881784e-16	50
4570669	8.881784e-16	50
4570670	4.529710e-14	49
4570671	1.621870e-08	44
4570664	9.675457e-01	19
4570665	1.000000e+00	6
4570666	8.881784e-16	50
4570667	8.881784e-16	50
4570660	9.995319e-01	14
4570661	1.000000e+00	7
4570662	1.621870e-08	44
4570663	9.999549e-01	12
4570656	8.881784e-16	50
4570657	8.881784e-16	50
4570658	4.529710e-14	49
4570659	8.881784e-16	50
4570685	8.881784e-16	50
4570684	8.881784e-16	50
4570686	9.999881e-01	11
4570683	9.998471e-01	13
4570677	8.881784e-16	50
4570678	2.104926e-09	45
4570673	8.881784e-16	50
4570672	8.881784e-16	50
4570675	5.946023e-02	31
4570674	8.881784e-16	50
4570698	1.000000e+00	0
4570699	1.000000e+00	0
4570696	1.000000e+00	1
4570697	1.000000e+00	7
4570702	1.621870e-08	44
4570703	1.854161e-11	47
4570700	1.000000e+00	0
4570701	9.835804e-01	18
4570690	2.230891e-10	46
4570691	8.388818e-01	22
4570688	8.388818e-01	22
4570689	9.923267e-01	17
4570694	9.999999e-01	8
4570695	1.000000e+00	4
4570692	8.388818e-01	22
4570693	7.600562e-01	23
4570713	2.399438e-01	28
4570712	1.000000e+00	2
4570719	9.986989e-01	15
4570718	1.013194e-01	30
4570717	8.881784e-16	50
4570707	4.529710e-14	49
4570706	1.000000e+00	3
4570705	5.946023e-02	31
4570711	5.817779e-07	42
4570710	9.986989e-01	15
4570709	1.000000e+00	6
4570708	7.600562e-01	23
4570728	4.529710e-14	49
4570729	1.133316e-12	48
4570730	4.529710e-14	49
4570731	2.230891e-10	46
4570732	4.529710e-14	49
4570733	8.881784e-16	50
4570734	9.998471e-01	13
4570720	1.049339e-07	43
4570721	1.000000e+00	2
4570722	9.986989e-01	15
4570723	6.640945e-01	24
4570726	8.881784e-16	50
4570727	1.049339e-07	43
4570745	1.000000e+00	1
4570744	9.998471e-01	13
4570747	1.000000e+00	5
4570746	9.999972e-01	10
4570749	2.104926e-09	45
4570748	8.881784e-16	50
4570751	1.621870e-08	44
4570750	4.681115e-04	37
4570737	9.923267e-01	17
4570736	4.529710e-14	49
4570739	8.881784e-16	50
4570738	1.301086e-03	36
4570741	1.000000e+00	0
4570740	1.000000e+00	4
4570743	1.000000e+00	5
4570742	1.000000e+00	7
4571030	1.000000e+00	5
4571031	8.388818e-01	22
4571024	9.999999e-01	8
4571025	9.966998e-01	16
4571026	8.881784e-16	50
4571036	8.881784e-16	50
4571037	9.966998e-01	16
4571038	9.999549e-01	12
4571039	7.673339e-03	34
4571032	3.245432e-02	32
4571033	1.000000e+00	5
4571034	1.013194e-01	30
4571035	1.193067e-05	40
4571013	1.000000e+00	5
4571012	7.673339e-03	34
4571015	9.995319e-01	14
4571014	1.000000e+00	3
4571009	9.986989e-01	15
4571008	4.529710e-14	49
4571011	7.673339e-03	34
4571010	1.641957e-02	33
4571023	2.230891e-10	46
4571016	4.510745e-05	39
4571019	2.230891e-10	46
4571062	8.881784e-16	50
4571060	7.673339e-03	34
4571058	7.600562e-01	23
4571059	8.881784e-16	50
4571056	1.000000e+00	4
4571057	4.438624e-01	26
4571070	3.300224e-03	35
4571071	5.817779e-07	42
4571068	9.966998e-01	16
4571069	9.966998e-01	16
4571066	9.995319e-01	14
4571067	9.675457e-01	19
4571064	2.104926e-09	45
4571065	9.999881e-01	11
4571047	9.835804e-01	18
4571046	9.999972e-01	10
4571045	9.999994e-01	9
4571044	1.000000e+00	5
4571043	2.807050e-06	41
4571042	1.000000e+00	3
4571041	8.881784e-16	50
4571040	1.854161e-11	47
4571055	1.133316e-12	48
4571054	9.999999e-01	8
4571053	1.000000e+00	0
4571052	7.673339e-03	34
4571051	9.999999e-01	8
4571050	9.999972e-01	10
4571049	1.000000e+00	2
4571048	1.000000e+00	1
4571090	1.000000e+00	5
4571091	9.995319e-01	14
4571092	8.881784e-16	50
4571093	8.881784e-16	50
4571094	8.881784e-16	50
4571095	4.681115e-04	37
4571096	9.986989e-01	15
4571097	9.675457e-01	19
4571098	2.399438e-01	28
4571099	1.000000e+00	1
4571100	1.000000e+00	0
4571101	1.000000e+00	3
4571102	1.000000e+00	2
4571103	1.013194e-01	30
4571073	1.049339e-07	43
4571072	9.966998e-01	16
4571075	1.000000e+00	6
4571074	4.529710e-14	49
4571077	1.133316e-12	48
4571076	4.529710e-14	49
4571079	3.300224e-03	35
4571078	1.193067e-05	40
4571080	4.529710e-14	49
4571083	8.986806e-01	21
4571082	9.998471e-01	13
4571084	1.000000e+00	5
4571087	4.529710e-14	49
4571122	4.529710e-14	49
4571123	8.881784e-16	50
4571120	1.529320e-04	38
4571121	8.881784e-16	50
4571126	4.510745e-05	39
4571127	8.881784e-16	50
4571124	8.881784e-16	50
4571125	9.999994e-01	9
4571130	1.133316e-12	48
4571131	8.881784e-16	50
4571128	8.881784e-16	50
4571129	8.881784e-16	50
4571134	8.881784e-16	50
4571135	8.881784e-16	50
4571132	8.881784e-16	50
4571133	8.881784e-16	50
4571107	8.881784e-16	50
4571106	8.881784e-16	50
4571105	1.000000e+00	2
4571104	9.986989e-01	15
4571111	1.000000e+00	0
4571110	1.000000e+00	2
4571109	1.621870e-08	44
4571108	1.000000e+00	3
4571115	4.529710e-14	49
4571114	1.000000e+00	5
4571113	1.000000e+00	1
4571112	1.000000e+00	3
4571119	2.807050e-06	41
4571118	9.999999e-01	8
4571117	4.529710e-14	49
4571116	3.245432e-02	32
4570909	1.000000e+00	1
4570908	9.405398e-01	20
4570911	1.854161e-11	47
4570910	1.529320e-04	38
4570905	1.000000e+00	6
4570904	1.000000e+00	1
4570907	8.881784e-16	50
4570906	9.999999e-01	8
4570901	1.000000e+00	2
4570900	4.510745e-05	39
4570903	1.133316e-12	48
4570902	4.681115e-04	37
4570897	2.807050e-06	41
4570896	9.405398e-01	20
4570899	1.000000e+00	1
4570898	5.561376e-01	25
4570892	1.193067e-05	40
4570894	9.999972e-01	10
4570895	1.854161e-11	47
4570888	8.986806e-01	21
4570889	1.000000e+00	2
4570890	1.049339e-07	43
4570891	4.529710e-14	49
4570884	9.999999e-01	8
4570885	3.245432e-02	32
4570886	3.359055e-01	27
4570887	8.881784e-16	50
4570880	8.881784e-16	50
4570882	9.986989e-01	15
4570883	4.510745e-05	39
4570943	1.000000e+00	1
4570942	9.986989e-01	15
4570941	8.986806e-01	21
4570940	2.230891e-10	46
4570939	7.600562e-01	23
4570938	9.999972e-01	10
4570937	8.881784e-16	50
4570936	8.881784e-16	50
4570933	3.245432e-02	32
4570932	4.529710e-14	49
4570931	8.881784e-16	50
4570930	8.881784e-16	50
4570928	8.881784e-16	50
4570926	1.000000e+00	7
4570924	2.230891e-10	46
4570925	1.133316e-12	48
4570922	1.621870e-08	44
4570923	8.881784e-16	50
4570920	1.133316e-12	48
4570921	3.300224e-03	35
4570918	1.000000e+00	2
4570919	1.301086e-03	36
4570916	1.000000e+00	3
4570917	8.881784e-16	50
4570914	9.999999e-01	8
4570915	9.998471e-01	13
4570969	5.817779e-07	42
4570968	9.405398e-01	20
4570971	9.998471e-01	13
4570970	9.999999e-01	8
4570973	9.999999e-01	8
4570972	4.529710e-14	49
4570975	4.529710e-14	49
4570974	3.359055e-01	27
4570961	1.049339e-07	43
4570960	2.104926e-09	45
4570962	8.881784e-16	50
4570965	4.529710e-14	49
4570964	9.999972e-01	10
4570967	1.000000e+00	1
4570966	8.881784e-16	50
4570952	5.817779e-07	42
4570953	1.049339e-07	43
4570954	8.881784e-16	50
4570955	8.881784e-16	50
4570956	7.673339e-03	34
4570957	9.405398e-01	20
4570958	8.986806e-01	21
4570959	1.000000e+00	0
4570944	8.986806e-01	21
4570945	9.986989e-01	15
4570946	2.399438e-01	28
4570947	1.000000e+00	0
4570948	9.999972e-01	10
4570949	9.999972e-01	10
4570950	8.881784e-16	50
4570951	9.999994e-01	9
4571003	8.881784e-16	50
4571001	9.999549e-01	12
4571007	1.000000e+00	4
4571006	5.561376e-01	25
4571005	4.529710e-14	49
4571004	4.529710e-14	49
4570995	1.013194e-01	30
4570994	8.881784e-16	50
4570992	8.881784e-16	50
4570999	8.881784e-16	50
4570998	8.881784e-16	50
4570996	8.881784e-16	50
4570986	1.000000e+00	3
4570984	8.881784e-16	50
4570985	1.000000e+00	7
4570990	3.245432e-02	32
4570991	5.817779e-07	42
4570988	8.881784e-16	50
4570978	8.881784e-16	50
4570979	2.230891e-10	46
4570976	9.999881e-01	11
4570977	4.529710e-14	49
4570983	6.640945e-01	24
4570980	1.000000e+00	5
4570981	1.000000e+00	3
4569325	1.641957e-02	33
4569324	2.399438e-01	28
4569327	8.881784e-16	50
4569326	9.405398e-01	20
4569320	4.438624e-01	26
4569323	9.923267e-01	17
4569322	9.999999e-01	8
4569317	8.881784e-16	50
4569316	8.881784e-16	50
4569319	8.881784e-16	50
4569318	4.438624e-01	26
4569313	9.999994e-01	9
4569312	4.681115e-04	37
4569315	8.881784e-16	50
4569314	8.881784e-16	50
4569340	4.681115e-04	37
4569341	8.881784e-16	50
4569342	9.923267e-01	17
4569343	8.881784e-16	50
4569336	9.995319e-01	14
4569337	1.000000e+00	6
4569338	1.000000e+00	6
4569339	1.641957e-02	33
4569332	1.000000e+00	7
4569333	9.999549e-01	12
4569334	9.995319e-01	14
4569335	7.673339e-03	34
4569328	1.000000e+00	2
4569329	1.000000e+00	2
4569331	9.998471e-01	13
4569295	1.621870e-08	44
4569294	1.000000e+00	1
4569293	1.000000e+00	3
4569292	1.000000e+00	7
4569291	8.881784e-16	50
4569290	1.000000e+00	3
4569289	1.000000e+00	1
4569288	1.000000e+00	6
4569287	1.000000e+00	3
4569286	3.359055e-01	27
4569285	1.000000e+00	6
4569284	1.000000e+00	0
4569283	9.999549e-01	12
4569282	9.998471e-01	13
4569281	7.600562e-01	23
4569280	9.923267e-01	17
4569310	5.561376e-01	25
4569311	1.013194e-01	30
4569308	1.000000e+00	3
4569309	1.611182e-01	29
4569306	1.611182e-01	29
4569307	1.193067e-05	40
4569304	8.881784e-16	50
4569305	8.881784e-16	50
4569302	4.529710e-14	49
4569303	8.881784e-16	50
4569301	3.359055e-01	27
4569298	8.881784e-16	50
4569299	8.881784e-16	50
4569296	1.049339e-07	43
4569297	1.193067e-05	40
4569257	8.881784e-16	50
4569259	7.600562e-01	23
4569258	8.881784e-16	50
4569261	8.881784e-16	50
4569260	5.817779e-07	42
4569263	9.923267e-01	17
4569262	7.600562e-01	23
4569249	8.881784e-16	50
4569251	8.881784e-16	50
4569250	2.230891e-10	46
4569253	1.133316e-12	48
4569252	2.230891e-10	46
4569254	4.529710e-14	49
4569272	5.817779e-07	42
4569273	9.998471e-01	13
4569274	1.000000e+00	2
4569275	1.000000e+00	4
4569276	5.561376e-01	25
4569277	2.230891e-10	46
4569278	8.881784e-16	50
4569279	9.675457e-01	19
4569264	1.611182e-01	29
4569265	1.000000e+00	6
4569266	6.640945e-01	24
4569267	9.998471e-01	13
4569268	1.049339e-07	43
4569269	3.359055e-01	27
4569270	8.881784e-16	50
4569271	4.510745e-05	39
4569227	1.000000e+00	5
4569226	4.681115e-04	37
4569225	8.881784e-16	50
4569224	1.529320e-04	38
4569231	8.881784e-16	50
4569230	1.049339e-07	43
4569229	9.998471e-01	13
4569228	1.621870e-08	44
4569219	9.405398e-01	20
4569218	4.438624e-01	26
4569217	8.881784e-16	50
4569216	8.881784e-16	50
4569223	8.881784e-16	50
4569222	8.881784e-16	50
4569221	4.438624e-01	26
4569220	1.000000e+00	3
4569242	1.193067e-05	40
4569243	8.881784e-16	50
4569240	8.881784e-16	50
4569241	9.923267e-01	17
4569246	8.881784e-16	50
4569244	1.641957e-02	33
4569245	2.104926e-09	45
4569234	8.986806e-01	21
4569235	9.966998e-01	16
4569232	9.999994e-01	9
4569233	1.000000e+00	4
4569238	5.561376e-01	25
4569239	4.529710e-14	49
4569236	9.405398e-01	20
4569237	8.986806e-01	21
4569188	8.881784e-16	50
4569189	9.998471e-01	13
4569190	8.881784e-16	50
4569191	8.881784e-16	50
4569184	9.986989e-01	15
4569185	1.000000e+00	7
4569186	1.000000e+00	7
4569187	9.675457e-01	19
4569196	7.600562e-01	23
4569197	9.999999e-01	8
4569198	8.881784e-16	50
4569199	2.230891e-10	46
4569192	3.300224e-03	35
4569193	9.998471e-01	13
4569194	8.388818e-01	22
4569195	9.999972e-01	10
4569205	1.000000e+00	3
4569204	9.999999e-01	8
4569207	1.621870e-08	44
4569206	8.881784e-16	50
4569201	8.881784e-16	50
4569200	9.675457e-01	19
4569202	1.000000e+00	3
4569213	8.881784e-16	50
4569212	8.881784e-16	50
4569215	8.881784e-16	50
4569214	8.881784e-16	50
4569209	1.641957e-02	33
4569208	9.923267e-01	17
4569211	8.881784e-16	50
4569210	4.529710e-14	49
4569158	2.230891e-10	46
4569159	9.995319e-01	14
4569156	8.881784e-16	50
4569157	8.881784e-16	50
4569154	9.999994e-01	9
4569155	9.835804e-01	18
4569152	1.854161e-11	47
4569153	1.000000e+00	6
4569166	1.000000e+00	2
4569167	8.881784e-16	50
4569164	8.881784e-16	50
4569165	5.817779e-07	42
4569162	4.438624e-01	26
4569163	9.966998e-01	16
4569160	8.881784e-16	50
4569161	2.807050e-06	41
4569175	9.995319e-01	14
4569174	9.923267e-01	17
4569173	9.923267e-01	17
4569171	1.000000e+00	0
4569170	1.013194e-01	30
4569169	1.000000e+00	2
4569168	8.881784e-16	50
4569183	9.986989e-01	15
4569182	1.000000e+00	3
4569181	1.000000e+00	1
4569180	1.000000e+00	5
4569179	9.998471e-01	13
4569178	3.245432e-02	32
4569176	5.817779e-07	42
4569120	2.230891e-10	46
4569121	1.641957e-02	33
4569122	1.000000e+00	1
4569123	2.230891e-10	46
4569124	1.000000e+00	1
4569125	9.405398e-01	20
4569126	1.000000e+00	6
4569127	1.000000e+00	3
4569128	8.881784e-16	50
4569129	9.986989e-01	15
4569130	1.000000e+00	0
4569131	8.881784e-16	50
4569132	1.000000e+00	4
4569133	8.881784e-16	50
4569134	1.000000e+00	1
4569135	7.600562e-01	23
4569137	1.621870e-08	44
4569139	8.881784e-16	50
4569138	1.000000e+00	0
4569141	1.000000e+00	6
4569140	1.000000e+00	3
4569143	1.000000e+00	3
4569142	2.104926e-09	45
4569145	1.000000e+00	0
4569144	1.000000e+00	5
4569147	1.000000e+00	1
4569146	9.999994e-01	9
4569149	9.999994e-01	9
4569148	9.675457e-01	19
4569151	2.230891e-10	46
4569150	1.133316e-12	48
4569090	4.529710e-14	49
4569091	9.999972e-01	10
4569088	3.300224e-03	35
4569089	9.986989e-01	15
4569094	2.230891e-10	46
4569095	4.529710e-14	49
4569092	8.986806e-01	21
4569093	9.995319e-01	14
4569098	1.049339e-07	43
4569099	5.946023e-02	31
4569096	4.529710e-14	49
4569097	8.986806e-01	21
4569102	4.529710e-14	49
4569103	9.995319e-01	14
4569100	5.817779e-07	42
4569101	4.510745e-05	39
4569107	1.133316e-12	48
4569106	1.013194e-01	30
4569105	8.881784e-16	50
4569104	4.529710e-14	49
4569111	5.561376e-01	25
4569110	8.881784e-16	50
4569109	4.438624e-01	26
4569108	8.881784e-16	50
4569115	2.104926e-09	45
4569114	1.301086e-03	36
4569113	1.000000e+00	6
4569112	1.000000e+00	7
4569119	8.881784e-16	50
4569118	5.817779e-07	42
4569117	9.999972e-01	10
4569116	4.529710e-14	49
4569598	1.000000e+00	0
4569599	9.999549e-01	12
4569596	9.675457e-01	19
4569597	1.000000e+00	4
4569594	1.000000e+00	2
4569595	9.999881e-01	11
4569592	1.000000e+00	1
4569593	4.681115e-04	37
4569591	8.881784e-16	50
4569588	1.000000e+00	0
4569589	3.300224e-03	35
4569586	1.000000e+00	3
4569587	1.000000e+00	0
4569584	4.681115e-04	37
4569585	2.104926e-09	45
4569583	4.529710e-14	49
4569582	4.529710e-14	49
4569581	3.300224e-03	35
4569580	1.301086e-03	36
4569579	1.000000e+00	0
4569578	9.999549e-01	12
4569577	1.133316e-12	48
4569576	1.000000e+00	4
4569575	9.999881e-01	11
4569574	2.230891e-10	46
4569573	9.999549e-01	12
4569572	1.000000e+00	6
4569571	8.881784e-16	50
4569570	1.000000e+00	2
4569569	1.000000e+00	4
4569568	3.245432e-02	32
4569564	1.133316e-12	48
4569565	4.529710e-14	49
4569567	4.681115e-04	37
4569560	8.881784e-16	50
4569561	9.999549e-01	12
4569563	8.881784e-16	50
4569556	8.881784e-16	50
4569557	8.881784e-16	50
4569558	8.881784e-16	50
4569552	2.399438e-01	28
4569553	1.000000e+00	6
4569554	8.881784e-16	50
4569555	9.999972e-01	10
4569549	8.881784e-16	50
4569548	8.881784e-16	50
4569551	2.104926e-09	45
4569550	4.529710e-14	49
4569545	8.881784e-16	50
4569544	1.000000e+00	7
4569547	5.946023e-02	31
4569541	1.000000e+00	0
4569540	1.000000e+00	0
4569543	9.999549e-01	12
4569542	3.245432e-02	32
4569537	9.966998e-01	16
4569536	1.529320e-04	38
4569539	5.817779e-07	42
4569538	1.854161e-11	47
4569530	1.000000e+00	2
4569528	4.529710e-14	49
4569529	4.529710e-14	49
4569534	1.000000e+00	3
4569535	1.193067e-05	40
4569532	1.193067e-05	40
4569522	8.881784e-16	50
4569523	8.881784e-16	50
4569520	9.999881e-01	11
4569521	8.881784e-16	50
4569526	9.966998e-01	16
4569527	8.986806e-01	21
4569524	9.995319e-01	14
4569525	5.946023e-02	31
4569515	9.999881e-01	11
4569514	9.675457e-01	19
4569513	9.999994e-01	9
4569512	9.999549e-01	12
4569519	9.999994e-01	9
4569518	1.854161e-11	47
4569517	1.000000e+00	2
4569516	3.300224e-03	35
4569507	1.641957e-02	33
4569505	1.000000e+00	1
4569504	1.000000e+00	6
4569511	3.245432e-02	32
4569510	4.438624e-01	26
4569509	9.675457e-01	19
4569508	1.000000e+00	1
4569496	8.881784e-16	50
4569497	8.881784e-16	50
4569498	1.621870e-08	44
4569499	1.000000e+00	7
4569500	8.881784e-16	50
4569501	1.621870e-08	44
4569502	9.405398e-01	20
4569503	1.000000e+00	7
4569488	1.000000e+00	0
4569489	1.000000e+00	0
4569490	9.999994e-01	9
4569491	8.881784e-16	50
4569492	8.881784e-16	50
4569493	1.854161e-11	47
4569494	9.986989e-01	15
4569495	2.104926e-09	45
4569481	1.000000e+00	0
4569480	1.000000e+00	0
4569483	1.000000e+00	0
4569485	1.000000e+00	0
4569484	1.000000e+00	0
4569487	1.000000e+00	0
4569486	1.000000e+00	0
4569473	1.000000e+00	0
4569472	1.000000e+00	0
4569475	1.000000e+00	0
4569474	1.000000e+00	0
4569477	1.000000e+00	0
4569476	1.000000e+00	0
4569478	1.000000e+00	0
4569463	1.000000e+00	1
4569462	9.999972e-01	10
4569461	8.881784e-16	50
4569460	1.000000e+00	6
4569459	8.881784e-16	50
4569458	7.600562e-01	23
4569457	9.999994e-01	9
4569456	2.230891e-10	46
4569471	1.621870e-08	44
4569470	5.817779e-07	42
4569469	9.999881e-01	11
4569468	8.388818e-01	22
4569467	1.000000e+00	7
4569466	1.013194e-01	30
4569465	4.438624e-01	26
4569464	9.923267e-01	17
4569446	8.881784e-16	50
4569447	1.133316e-12	48
4569444	8.881784e-16	50
4569442	8.881784e-16	50
4569443	7.673339e-03	34
4569440	9.986989e-01	15
4569441	8.881784e-16	50
4569454	5.561376e-01	25
4569455	1.000000e+00	1
4569453	1.133316e-12	48
4569450	8.881784e-16	50
4569451	2.230891e-10	46
4569448	1.000000e+00	2
4569449	8.881784e-16	50
4569429	5.946023e-02	31
4569428	8.881784e-16	50
4569431	2.399438e-01	28
4569430	6.640945e-01	24
4569425	4.438624e-01	26
4569424	9.999999e-01	8
4569427	8.881784e-16	50
4569426	1.000000e+00	2
4569436	3.300224e-03	35
4569433	9.999881e-01	11
4569432	8.881784e-16	50
4569435	9.999881e-01	11
[truncated: 531 more rows]
