# Supplementary material for: Translational Selection Is Ubiquitous in Prokaryotes
Source: PLoS Genet. 2010 Jun 24;6(6):e1001004. doi: 10.1371/journal.pgen.1001004 (PMC2891978; doi:10.1371/journal.pgen.1001004)
Supplement: Dataset S1 — OCU/non-OCU gene calls in 461 Bacterial and Archaeal genomes, and summary tables of genome properties and OCU preferences for specific codons. (4.77 MB ZIP) [file pgen.1001004.s001.zip › Dataset_S1_Bacteria/Chlorobium_tepidum_TLS.arff.ocuGenes]

GeneID	signTest_p	ocuProbWinCnt
1006579	9.966998e-01	16
1006578	1.013194e-01	30
1006583	1.000000e+00	5
1006582	9.966998e-01	16
1006581	5.946023e-02	31
1006580	1.000000e+00	3
1006587	1.000000e+00	3
1006586	1.000000e+00	5
1006585	7.673339e-03	34
1006591	8.881784e-16	50
1006590	8.881784e-16	50
1006563	1.621870e-08	44
1006561	8.881784e-16	50
1006566	9.923267e-01	17
1006567	1.854161e-11	47
1006565	9.999881e-01	11
1006570	1.133316e-12	48
1006571	4.529710e-14	49
1006568	1.000000e+00	2
1006569	9.999999e-01	8
1006574	7.600562e-01	23
1006575	5.946023e-02	31
1006572	9.999881e-01	11
1006573	1.000000e+00	3
1006545	1.000000e+00	4
1006544	7.600562e-01	23
1006547	3.300224e-03	35
1006546	1.000000e+00	4
1006549	1.000000e+00	0
1006551	1.000000e+00	5
1006550	4.681115e-04	37
1006553	1.000000e+00	1
1006552	2.399438e-01	28
1006555	1.000000e+00	6
1006554	1.621870e-08	44
1006557	9.835804e-01	18
1006556	8.881784e-16	50
1006559	4.510745e-05	39
1006558	8.881784e-16	50
1006528	1.000000e+00	0
1006530	8.881784e-16	50
1006531	1.854161e-11	47
1006532	9.405398e-01	20
1006533	4.529710e-14	49
1006534	9.998471e-01	13
1006536	1.000000e+00	1
1006537	1.000000e+00	2
1006538	9.999994e-01	9
1006539	7.600562e-01	23
1006540	1.000000e+00	0
1006541	1.000000e+00	1
1006542	9.923267e-01	17
1006543	3.359055e-01	27
1006519	2.399438e-01	28
1006518	9.986989e-01	15
1006516	1.000000e+00	5
1006515	1.000000e+00	0
1006514	1.000000e+00	0
1006513	1.000000e+00	4
1006512	3.359055e-01	27
1006527	1.000000e+00	1
1006526	8.881784e-16	50
1006525	1.000000e+00	2
1006524	1.000000e+00	0
1006523	1.000000e+00	6
1006522	8.881784e-16	50
1006521	1.000000e+00	3
1006520	9.986989e-01	15
1006503	5.817779e-07	42
1006500	9.675457e-01	19
1006501	8.881784e-16	50
1006498	9.923267e-01	17
1006499	1.000000e+00	5
1006496	8.881784e-16	50
1006497	8.881784e-16	50
1006510	1.000000e+00	0
1006511	9.999994e-01	9
1006508	1.301086e-03	36
1006509	9.999549e-01	12
1006506	1.000000e+00	5
1006507	1.000000e+00	2
1006504	9.923267e-01	17
1006505	1.000000e+00	4
1006485	8.881784e-16	50
1006484	9.999999e-01	8
1006487	8.881784e-16	50
1006486	1.000000e+00	7
1006481	9.999549e-01	12
1006480	1.000000e+00	2
1006483	1.000000e+00	1
1006482	7.673339e-03	34
1006493	8.881784e-16	50
1006492	9.999994e-01	9
1006494	9.999994e-01	9
1006488	8.881784e-16	50
1006491	8.388818e-01	22
1006490	1.000000e+00	2
1006468	1.000000e+00	6
1006469	1.000000e+00	0
1006470	9.999881e-01	11
1006471	1.000000e+00	3
1006464	1.000000e+00	1
1006465	9.986989e-01	15
1006466	1.000000e+00	3
1006467	1.000000e+00	0
1006476	9.405398e-01	20
1006477	9.999999e-01	8
1006478	3.245432e-02	32
1006479	8.881784e-16	50
1006472	1.000000e+00	3
1006473	1.000000e+00	2
1006474	1.000000e+00	2
1006475	3.359055e-01	27
1006458	1.000000e+00	2
1006459	1.529320e-04	38
1006456	1.000000e+00	0
1006457	1.000000e+00	7
1006462	9.999972e-01	10
1006463	1.000000e+00	7
1006460	9.999881e-01	11
1006461	3.245432e-02	32
1006450	1.000000e+00	0
1006451	1.000000e+00	6
1006448	1.000000e+00	6
1006449	1.000000e+00	0
1006454	1.000000e+00	0
1006455	1.193067e-05	40
1006452	1.000000e+00	0
1006453	9.999994e-01	9
1006443	8.881784e-16	50
1006442	9.405398e-01	20
1006441	2.230891e-10	46
1006440	8.881784e-16	50
1006447	9.999972e-01	10
1006446	4.510745e-05	39
1006444	1.049339e-07	43
1006435	9.998471e-01	13
1006434	1.641957e-02	33
1006433	5.561376e-01	25
1006432	8.881784e-16	50
1006439	1.000000e+00	0
1006426	1.193067e-05	40
1006427	8.881784e-16	50
1006428	8.881784e-16	50
1006430	1.013194e-01	30
1006431	3.300224e-03	35
1006416	9.999881e-01	11
1006417	4.529710e-14	49
1006420	8.881784e-16	50
1006421	9.835804e-01	18
1006423	1.000000e+00	0
1006409	1.000000e+00	4
1006408	1.854161e-11	47
1006411	2.104926e-09	45
1006410	8.881784e-16	50
1006413	3.359055e-01	27
1006412	8.881784e-16	50
1006415	8.881784e-16	50
1006401	8.881784e-16	50
1006400	8.881784e-16	50
1006403	8.881784e-16	50
1006402	4.529710e-14	49
1006405	1.621870e-08	44
1006407	8.881784e-16	50
1006406	8.881784e-16	50
1006398	4.529710e-14	49
1006399	8.881784e-16	50
1006396	9.998471e-01	13
1006397	1.013194e-01	30
1006392	9.675457e-01	19
1006393	9.999999e-01	8
1006390	8.881784e-16	50
1006391	1.000000e+00	5
1006388	5.561376e-01	25
1006389	1.000000e+00	2
1006386	8.881784e-16	50
1006387	1.000000e+00	0
1006385	9.998471e-01	13
1006383	1.621870e-08	44
1006381	8.881784e-16	50
1006380	8.881784e-16	50
1006379	9.999994e-01	9
1006378	2.807050e-06	41
1006377	1.000000e+00	5
1006376	8.881784e-16	50
1006375	8.881784e-16	50
1006373	9.999999e-01	8
1006372	8.881784e-16	50
1006371	2.230891e-10	46
1006369	8.881784e-16	50
1006364	9.995319e-01	14
1006365	8.881784e-16	50
1006366	8.881784e-16	50
1006367	9.923267e-01	17
1006361	1.000000e+00	6
1006356	1.000000e+00	0
1006357	8.881784e-16	50
1006358	4.529710e-14	49
1006352	8.881784e-16	50
1006353	8.881784e-16	50
1006355	1.000000e+00	1
1006349	1.000000e+00	2
1006348	1.013194e-01	30
1006351	2.807050e-06	41
1006350	9.999881e-01	11
1006345	9.966998e-01	16
1006344	1.000000e+00	6
1006346	9.998471e-01	13
1006340	9.999994e-01	9
1006343	1.000000e+00	3
1006337	7.600562e-01	23
1006336	1.854161e-11	47
1006339	4.529710e-14	49
1006338	8.881784e-16	50
1006305	1.049339e-07	43
1006306	9.999994e-01	9
1006308	9.405398e-01	20
1006309	1.000000e+00	3
1006310	1.000000e+00	3
1006311	1.000000e+00	2
1006312	7.600562e-01	23
1006314	1.000000e+00	7
1006315	8.881784e-16	50
1006316	1.133316e-12	48
1006323	1.611182e-01	29
1006322	8.881784e-16	50
1006325	9.966998e-01	16
1006324	7.673339e-03	34
1006327	8.881784e-16	50
1006326	8.881784e-16	50
1006329	9.405398e-01	20
1006330	1.000000e+00	6
1006333	1.000000e+00	4
1006332	8.881784e-16	50
1006335	9.999549e-01	12
1006334	8.881784e-16	50
1006274	8.881784e-16	50
1006272	8.388818e-01	22
1006273	7.600562e-01	23
1006278	1.000000e+00	3
1006279	1.000000e+00	6
1006276	3.359055e-01	27
1006277	1.000000e+00	7
1006282	1.000000e+00	1
1006280	1.000000e+00	0
1006281	7.600562e-01	23
1006286	1.000000e+00	7
1006287	1.000000e+00	1
1006285	1.529320e-04	38
1006291	8.881784e-16	50
1006289	8.881784e-16	50
1006288	9.986989e-01	15
1006295	8.881784e-16	50
1006292	9.999881e-01	11
1006299	9.999972e-01	10
1006298	1.000000e+00	1
1006297	8.881784e-16	50
1006300	8.881784e-16	50
1006245	1.000000e+00	3
1006246	1.000000e+00	1
1006247	1.621870e-08	44
1006240	1.000000e+00	1
1006241	1.133316e-12	48
1006242	8.881784e-16	50
1006243	1.049339e-07	43
1006252	1.000000e+00	0
1006254	1.854161e-11	47
1006255	8.881784e-16	50
1006248	1.529320e-04	38
1006249	9.999994e-01	9
1006250	9.998471e-01	13
1006251	9.999972e-01	10
1006261	5.946023e-02	31
1006260	8.881784e-16	50
1006262	9.405398e-01	20
1006257	8.881784e-16	50
1006256	1.000000e+00	3
1006259	5.946023e-02	31
1006258	5.817779e-07	42
1006269	9.966998e-01	16
1006268	8.881784e-16	50
1006270	9.923267e-01	17
1006265	8.881784e-16	50
1006264	1.049339e-07	43
1006215	2.807050e-06	41
1006212	1.000000e+00	1
1006210	9.999881e-01	11
1006208	1.000000e+00	2
1006209	1.000000e+00	1
1006222	2.230891e-10	46
1006223	9.999999e-01	8
1006220	5.561376e-01	25
1006221	1.000000e+00	1
1006219	1.611182e-01	29
1006216	1.000000e+00	2
1006217	8.881784e-16	50
1006230	9.966998e-01	16
1006229	8.881784e-16	50
1006228	2.399438e-01	28
1006226	5.561376e-01	25
1006225	1.193067e-05	40
1006224	8.881784e-16	50
1006239	5.946023e-02	31
1006238	4.529710e-14	49
1006237	8.388818e-01	22
1006236	3.245432e-02	32
1006235	1.193067e-05	40
1006234	4.529710e-14	49
1006184	5.817779e-07	42
1006187	1.133316e-12	48
1006189	1.611182e-01	29
1006188	8.881784e-16	50
1006177	5.946023e-02	31
1006176	9.675457e-01	19
1006179	1.000000e+00	6
1006181	6.640945e-01	24
1006180	1.000000e+00	1
1006182	9.999999e-01	8
1006200	1.000000e+00	6
1006201	8.881784e-16	50
1006202	2.807050e-06	41
1006203	1.000000e+00	7
1006205	1.000000e+00	0
1006206	1.000000e+00	2
1006192	1.000000e+00	0
1006194	9.986989e-01	15
1006196	1.000000e+00	3
1006198	9.999549e-01	12
1006199	8.881784e-16	50
1006155	9.835804e-01	18
1006153	1.049339e-07	43
1006152	8.881784e-16	50
1006159	1.000000e+00	6
1006158	1.000000e+00	1
1006157	8.881784e-16	50
1006156	1.013194e-01	30
1006147	9.999972e-01	10
1006146	1.193067e-05	40
1006145	4.438624e-01	26
1006144	1.133316e-12	48
1006151	1.000000e+00	1
1006150	4.529710e-14	49
1006149	9.923267e-01	17
1006148	1.000000e+00	0
1006170	2.807050e-06	41
1006168	1.000000e+00	7
1006169	1.000000e+00	2
1006174	2.399438e-01	28
1006175	4.529710e-14	49
1006162	1.301086e-03	36
1006163	9.675457e-01	19
1006160	9.923267e-01	17
1006161	1.000000e+00	0
1006167	1.000000e+00	5
1006164	8.881784e-16	50
1006165	1.000000e+00	1
1006125	5.817779e-07	42
1006124	9.999999e-01	8
1006127	8.881784e-16	50
1006126	8.881784e-16	50
1006121	8.881784e-16	50
1006120	1.000000e+00	0
1006123	2.807050e-06	41
1006122	1.611182e-01	29
1006117	1.000000e+00	1
1006116	1.000000e+00	0
1006119	3.245432e-02	32
1006118	1.000000e+00	2
1006113	2.807050e-06	41
1006141	1.000000e+00	2
1006142	2.230891e-10	46
1006143	1.000000e+00	7
1006136	1.000000e+00	2
1006138	4.529710e-14	49
1006139	8.881784e-16	50
1006132	8.881784e-16	50
1006133	1.000000e+00	3
1006134	9.999549e-01	12
1006135	9.405398e-01	20
1006128	1.049339e-07	43
1006129	1.000000e+00	7
1006131	9.966998e-01	16
1006094	2.807050e-06	41
1006093	1.000000e+00	3
1006092	4.529710e-14	49
1006091	8.881784e-16	50
1006090	8.881784e-16	50
1006089	8.881784e-16	50
1006088	1.000000e+00	4
1006087	1.000000e+00	1
1006085	4.529710e-14	49
1006084	8.388818e-01	22
1006083	1.621870e-08	44
1006082	1.000000e+00	3
1006081	8.881784e-16	50
1006080	1.000000e+00	3
1006111	1.000000e+00	1
1006108	6.640945e-01	24
1006109	1.000000e+00	1
1006106	9.999972e-01	10
1006104	8.881784e-16	50
1006105	9.966998e-01	16
1006102	2.104926e-09	45
1006103	1.000000e+00	0
1006100	7.600562e-01	23
1006101	1.000000e+00	4
1006098	9.675457e-01	19
1006096	1.133316e-12	48
1006097	1.000000e+00	3
1006037	1.000000e+00	0
1006036	1.000000e+00	0
1006039	1.000000e+00	1
1006038	1.000000e+00	0
1006032	1.000000e+00	4
1006035	9.999881e-01	11
1006034	1.000000e+00	1
1006045	9.999972e-01	10
1006044	4.529710e-14	49
1006047	3.359055e-01	27
1006046	9.966998e-01	16
1006041	1.000000e+00	0
1006040	8.881784e-16	50
1006043	1.000000e+00	5
1006042	1.000000e+00	0
1006021	9.966998e-01	16
1006023	1.000000e+00	5
1006017	5.946023e-02	31
1006018	5.561376e-01	25
1006019	9.999972e-01	10
1006028	9.923267e-01	17
1006029	1.000000e+00	1
1006030	9.999881e-01	11
1006031	1.000000e+00	0
1006024	1.000000e+00	1
1006025	4.529710e-14	49
1006027	1.621870e-08	44
1006071	1.000000e+00	7
1006070	1.000000e+00	3
1006069	2.104926e-09	45
1006068	8.881784e-16	50
1006067	8.881784e-16	50
1006079	1.000000e+00	7
1006078	2.230891e-10	46
1006076	1.000000e+00	1
1006074	1.000000e+00	0
1006072	9.999972e-01	10
1006050	1.000000e+00	2
1006051	1.000000e+00	2
1006048	1.000000e+00	1
1006049	8.881784e-16	50
1006062	8.881784e-16	50
1006063	8.388818e-01	22
1006060	1.301086e-03	36
1006061	9.995319e-01	14
1006058	1.000000e+00	6
1006059	1.000000e+00	2
1006057	1.000000e+00	3
1005971	8.881784e-16	50
1005973	1.000000e+00	1
1005972	1.000000e+00	0
1005975	3.245432e-02	32
1005974	5.561376e-01	25
1005977	8.881784e-16	50
1005976	4.529710e-14	49
1005979	8.881784e-16	50
1005978	9.995319e-01	14
1005981	9.675457e-01	19
1005980	3.300224e-03	35
1005983	9.999972e-01	10
1006003	8.881784e-16	50
1006002	2.230891e-10	46
1006001	1.854161e-11	47
1006000	1.529320e-04	38
1006007	8.881784e-16	50
1006004	9.999549e-01	12
1006010	3.300224e-03	35
1006009	3.359055e-01	27
1006008	8.986806e-01	21
1006012	8.881784e-16	50
1005987	8.881784e-16	50
1005984	1.854161e-11	47
1005985	8.881784e-16	50
1005990	1.000000e+00	4
1005991	5.946023e-02	31
1005988	1.000000e+00	7
1005989	1.000000e+00	1
1005994	2.399438e-01	28
1005995	1.000000e+00	1
1005992	1.000000e+00	4
1005998	9.999881e-01	11
1005996	9.999881e-01	11
1005997	5.817779e-07	42
1007551	1.000000e+00	5
1007550	9.999972e-01	10
1007549	9.999549e-01	12
1007548	9.999999e-01	8
1007547	1.133316e-12	48
1007545	1.611182e-01	29
1007543	2.807050e-06	41
1007542	8.881784e-16	50
1007541	8.881784e-16	50
1007540	4.529710e-14	49
1007539	1.000000e+00	1
1007538	1.000000e+00	2
1007536	9.999994e-01	9
1007535	8.881784e-16	50
1007532	1.000000e+00	1
1007530	1.000000e+00	1
1007531	1.000000e+00	0
1007528	9.835804e-01	18
1007529	1.193067e-05	40
1007526	1.000000e+00	4
1007527	8.881784e-16	50
1007524	1.133316e-12	48
1007525	1.000000e+00	1
1007522	2.399438e-01	28
1007523	8.881784e-16	50
1007520	1.000000e+00	0
1007521	1.049339e-07	43
1007516	8.881784e-16	50
1007519	1.854161e-11	47
1007518	1.000000e+00	6
1007513	1.000000e+00	1
1007512	2.807050e-06	41
1007515	1.000000e+00	1
1007514	1.133316e-12	48
1007509	4.510745e-05	39
1007511	1.000000e+00	0
1007510	8.881784e-16	50
1007505	8.986806e-01	21
1007504	1.000000e+00	1
1007506	8.881784e-16	50
1007500	9.999549e-01	12
1007501	1.854161e-11	47
1007502	1.000000e+00	5
1007503	1.000000e+00	7
1007496	8.881784e-16	50
1007498	8.881784e-16	50
1007499	8.881784e-16	50
1007493	5.817779e-07	42
1007495	9.966998e-01	16
1007488	1.133316e-12	48
1007489	2.104926e-09	45
1007490	3.245432e-02	32
1007491	8.881784e-16	50
1007611	1.000000e+00	0
1007610	3.245432e-02	32
1007609	1.000000e+00	2
1007608	8.881784e-16	50
1007614	1.000000e+00	6
1007613	9.998471e-01	13
1007612	2.230891e-10	46
1007603	1.000000e+00	2
1007602	1.000000e+00	6
1007601	1.000000e+00	1
1007600	1.193067e-05	40
1007607	1.000000e+00	1
1007606	1.000000e+00	6
1007605	1.133316e-12	48
1007604	7.673339e-03	34
1007594	1.529320e-04	38
1007592	1.529320e-04	38
1007598	1.000000e+00	4
1007599	8.881784e-16	50
1007586	2.230891e-10	46
1007587	7.600562e-01	23
1007584	1.611182e-01	29
1007585	2.807050e-06	41
1007590	1.000000e+00	3
1007591	1.000000e+00	0
1007588	8.881784e-16	50
1007589	9.675457e-01	19
1007576	8.881784e-16	50
1007579	2.230891e-10	46
1007578	4.681115e-04	37
1007580	8.881784e-16	50
1007583	4.529710e-14	49
1007582	1.529320e-04	38
1007568	1.000000e+00	2
1007571	8.881784e-16	50
1007570	1.000000e+00	0
1007573	2.807050e-06	41
1007572	4.529710e-14	49
1007575	1.133316e-12	48
1007574	1.049339e-07	43
1007560	1.000000e+00	4
1007561	1.000000e+00	7
1007563	1.000000e+00	2
1007564	2.104926e-09	45
1007566	8.986806e-01	21
1007567	2.807050e-06	41
1007552	1.000000e+00	3
1007553	4.681115e-04	37
1007554	1.301086e-03	36
1007555	5.817779e-07	42
1007556	9.998471e-01	13
1007557	1.000000e+00	6
1007559	1.854161e-11	47
1007414	1.000000e+00	0
1007415	5.817779e-07	42
1007408	1.000000e+00	2
1007409	1.013194e-01	30
1007422	9.998471e-01	13
1007423	1.133316e-12	48
1007420	1.000000e+00	3
1007421	1.000000e+00	1
1007419	8.881784e-16	50
1007416	1.000000e+00	0
1007417	1.000000e+00	7
1007399	9.999999e-01	8
1007398	8.881784e-16	50
1007397	1.000000e+00	0
1007396	1.000000e+00	2
1007395	9.999994e-01	9
1007394	5.817779e-07	42
1007407	1.000000e+00	5
1007406	4.681115e-04	37
1007405	9.966998e-01	16
1007404	1.000000e+00	0
1007403	1.000000e+00	1
1007402	4.529710e-14	49
1007401	1.000000e+00	0
1007400	1.000000e+00	0
1007381	1.000000e+00	0
1007382	1.000000e+00	0
1007383	1.000000e+00	0
1007376	1.000000e+00	0
1007378	1.000000e+00	0
1007379	1.000000e+00	0
1007389	1.000000e+00	0
1007390	1.000000e+00	0
1007391	1.000000e+00	2
1007384	1.000000e+00	0
1007385	1.000000e+00	0
1007386	1.000000e+00	0
1007387	1.000000e+00	0
1007365	8.881784e-16	50
1007364	1.000000e+00	2
1007367	1.000000e+00	2
1007366	1.000000e+00	0
1007360	1.000000e+00	3
1007373	1.000000e+00	0
1007372	1.000000e+00	0
1007375	1.000000e+00	0
1007374	1.000000e+00	0
1007369	9.999881e-01	11
1007368	9.998471e-01	13
1007371	1.000000e+00	0
1007370	1.000000e+00	0
1007474	1.000000e+00	6
1007475	9.999999e-01	8
1007472	4.529710e-14	49
1007473	9.999881e-01	11
1007478	8.388818e-01	22
1007479	1.529320e-04	38
1007476	1.641957e-02	33
1007477	8.881784e-16	50
1007482	2.104926e-09	45
1007483	1.529320e-04	38
1007481	3.300224e-03	35
1007486	1.854161e-11	47
1007484	5.561376e-01	25
1007459	8.881784e-16	50
1007458	1.000000e+00	3
1007457	9.999549e-01	12
1007456	4.438624e-01	26
1007463	8.881784e-16	50
1007461	8.881784e-16	50
1007460	8.881784e-16	50
1007467	9.999999e-01	8
1007466	1.000000e+00	7
1007465	8.881784e-16	50
1007464	1.049339e-07	43
1007470	4.681115e-04	37
1007440	1.000000e+00	5
1007441	4.529710e-14	49
1007442	9.999994e-01	9
1007443	1.000000e+00	5
1007444	8.881784e-16	50
1007445	1.049339e-07	43
1007446	4.438624e-01	26
1007447	1.000000e+00	2
1007449	1.049339e-07	43
1007450	1.000000e+00	4
1007455	1.000000e+00	2
1007425	1.000000e+00	2
1007424	9.999549e-01	12
1007427	1.000000e+00	4
1007426	1.641957e-02	33
1007428	1.000000e+00	0
1007431	8.881784e-16	50
1007430	4.681115e-04	37
1007433	8.881784e-16	50
1007432	1.000000e+00	0
1007435	9.995319e-01	14
1007437	1.000000e+00	0
1007436	1.000000e+00	0
1007439	9.999881e-01	11
1007438	1.000000e+00	1
1007276	9.995319e-01	14
1007278	1.000000e+00	2
1007279	1.000000e+00	1
1007272	8.881784e-16	50
1007274	9.986989e-01	15
1007275	9.966998e-01	16
1007268	1.000000e+00	0
1007271	8.881784e-16	50
1007264	9.999994e-01	9
1007265	9.999972e-01	10
1007266	1.000000e+00	0
1007267	8.881784e-16	50
1007293	1.529320e-04	38
1007292	1.529320e-04	38
1007295	9.675457e-01	19
1007289	1.854161e-11	47
1007288	9.999881e-01	11
1007291	9.999881e-01	11
1007290	3.359055e-01	27
1007285	1.854161e-11	47
1007284	1.854161e-11	47
1007286	9.923267e-01	17
1007281	9.999999e-01	8
1007280	2.230891e-10	46
1007283	4.529710e-14	49
1007247	1.000000e+00	1
1007244	9.999999e-01	8
1007245	1.000000e+00	2
1007242	1.000000e+00	5
1007243	8.881784e-16	50
1007240	1.000000e+00	7
1007241	2.807050e-06	41
1007238	9.835804e-01	18
1007237	3.300224e-03	35
1007263	8.881784e-16	50
1007261	8.881784e-16	50
1007260	4.529710e-14	49
1007259	4.529710e-14	49
1007258	9.999999e-01	8
1007257	2.807050e-06	41
1007256	1.000000e+00	2
1007254	1.000000e+00	1
1007253	1.133316e-12	48
1007252	1.000000e+00	4
1007250	1.000000e+00	1
1007336	4.529710e-14	49
1007337	9.999881e-01	11
1007338	8.881784e-16	50
1007339	9.998471e-01	13
1007340	1.133316e-12	48
1007341	1.641957e-02	33
1007343	8.881784e-16	50
1007328	9.675457e-01	19
1007330	9.999549e-01	12
1007335	1.133316e-12	48
1007353	1.000000e+00	7
1007352	8.881784e-16	50
1007355	1.000000e+00	1
1007354	1.000000e+00	0
1007356	1.000000e+00	0
1007358	1.000000e+00	2
1007345	8.881784e-16	50
1007347	3.245432e-02	32
1007346	3.300224e-03	35
1007349	1.000000e+00	4
1007348	4.529710e-14	49
1007351	3.300224e-03	35
1007350	2.230891e-10	46
1007306	8.388818e-01	22
1007304	3.300224e-03	35
1007305	8.881784e-16	50
1007310	9.405398e-01	20
1007308	8.881784e-16	50
1007309	1.000000e+00	3
1007298	2.807050e-06	41
1007299	9.995319e-01	14
1007296	9.998471e-01	13
1007297	8.881784e-16	50
1007302	1.000000e+00	6
1007303	5.946023e-02	31
1007300	9.835804e-01	18
1007301	1.641957e-02	33
1007323	9.999549e-01	12
1007322	8.881784e-16	50
1007321	1.133316e-12	48
1007320	9.999994e-01	9
1007327	8.881784e-16	50
1007325	8.881784e-16	50
1007324	8.881784e-16	50
1007315	4.510745e-05	39
1007314	8.881784e-16	50
1007313	9.966998e-01	16
1007312	8.881784e-16	50
1007319	1.000000e+00	4
1007318	6.640945e-01	24
1007317	8.881784e-16	50
1007316	1.529320e-04	38
1007141	8.881784e-16	50
1007140	9.923267e-01	17
1007143	4.681115e-04	37
1007142	4.529710e-14	49
1007137	6.640945e-01	24
1007136	1.013194e-01	30
1007139	1.049339e-07	43
1007138	8.881784e-16	50
1007149	7.673339e-03	34
1007148	1.529320e-04	38
1007151	8.881784e-16	50
1007150	8.881784e-16	50
1007145	1.854161e-11	47
1007144	1.000000e+00	7
1007147	9.923267e-01	17
1007146	9.923267e-01	17
1007156	1.000000e+00	0
1007157	5.817779e-07	42
1007158	9.986989e-01	15
1007159	8.881784e-16	50
1007152	1.133316e-12	48
1007155	8.881784e-16	50
1007164	7.600562e-01	23
1007165	2.807050e-06	41
1007167	1.193067e-05	40
1007160	4.529710e-14	49
1007161	9.835804e-01	18
1007162	9.405398e-01	20
1007163	1.000000e+00	4
1007111	9.835804e-01	18
1007110	2.230891e-10	46
1007109	9.999549e-01	12
1007108	1.000000e+00	6
1007107	8.388818e-01	22
1007106	3.300224e-03	35
1007105	1.000000e+00	0
1007104	1.000000e+00	6
1007119	7.673339e-03	34
1007118	9.999972e-01	10
1007116	1.193067e-05	40
1007114	8.881784e-16	50
1007113	1.000000e+00	7
1007112	9.999972e-01	10
1007127	9.675457e-01	19
1007124	9.999972e-01	10
1007125	8.881784e-16	50
1007122	8.881784e-16	50
1007123	8.881784e-16	50
1007120	5.946023e-02	31
1007121	1.000000e+00	4
1007134	1.000000e+00	1
1007135	8.881784e-16	50
1007133	9.966998e-01	16
1007130	9.999999e-01	8
1007131	8.881784e-16	50
1007128	1.854161e-11	47
1007129	1.000000e+00	0
1007201	8.881784e-16	50
1007200	9.999881e-01	11
1007202	8.881784e-16	50
1007205	4.529710e-14	49
1007206	8.881784e-16	50
1007209	8.881784e-16	50
1007211	9.835804e-01	18
1007210	1.049339e-07	43
1007213	8.881784e-16	50
1007212	2.399438e-01	28
1007214	8.881784e-16	50
1007216	1.133316e-12	48
1007217	1.049339e-07	43
1007218	1.133316e-12	48
1007219	9.405398e-01	20
1007220	9.405398e-01	20
1007222	8.881784e-16	50
1007223	9.999549e-01	12
1007224	8.881784e-16	50
1007225	1.000000e+00	1
1007226	1.000000e+00	0
1007227	4.529710e-14	49
1007228	9.999999e-01	8
1007229	1.854161e-11	47
1007230	1.000000e+00	7
1007231	4.529710e-14	49
1007171	1.000000e+00	6
1007170	8.881784e-16	50
1007168	9.966998e-01	16
1007175	8.881784e-16	50
1007174	7.600562e-01	23
1007173	1.000000e+00	5
1007172	9.835804e-01	18
1007178	2.399438e-01	28
1007177	8.881784e-16	50
1007182	1.529320e-04	38
1007181	1.854161e-11	47
1007180	1.000000e+00	7
1007187	2.399438e-01	28
1007184	9.999881e-01	11
1007190	9.923267e-01	17
1007188	1.000000e+00	3
1007189	8.986806e-01	21
1007194	8.881784e-16	50
1007195	8.881784e-16	50
1007192	5.561376e-01	25
1007193	8.881784e-16	50
1007198	4.681115e-04	37
1007199	8.881784e-16	50
1007196	7.600562e-01	23
1007197	3.300224e-03	35
1007001	8.881784e-16	50
1007000	1.854161e-11	47
1007003	8.881784e-16	50
1007002	8.881784e-16	50
1007005	4.510745e-05	39
1007006	8.881784e-16	50
1006993	9.835804e-01	18
1006992	8.881784e-16	50
1006995	1.000000e+00	6
1006996	1.133316e-12	48
1006999	8.881784e-16	50
1006998	1.641957e-02	33
1006985	1.133316e-12	48
1006986	1.133316e-12	48
1006987	4.529710e-14	49
1006976	1.000000e+00	6
1006977	9.986989e-01	15
1006978	6.640945e-01	24
1006979	9.999881e-01	11
1006980	7.673339e-03	34
1006981	5.946023e-02	31
1006982	1.000000e+00	2
1006983	8.881784e-16	50
1007035	9.999994e-01	9
1007034	1.301086e-03	36
1007033	9.995319e-01	14
1007032	9.986989e-01	15
1007039	3.359055e-01	27
1007038	1.000000e+00	0
1007037	2.399438e-01	28
1007036	1.000000e+00	0
1007026	1.193067e-05	40
1007025	9.675457e-01	19
1007031	9.999994e-01	9
1007030	1.000000e+00	2
1007029	9.999994e-01	9
1007018	1.854161e-11	47
1007019	8.881784e-16	50
1007017	4.510745e-05	39
1007022	9.999972e-01	10
1007023	8.881784e-16	50
1007020	1.854161e-11	47
1007021	8.986806e-01	21
1007010	1.000000e+00	3
1007008	8.388818e-01	22
1007009	4.529710e-14	49
1007014	1.000000e+00	0
1007015	8.881784e-16	50
1007012	8.881784e-16	50
1007069	1.000000e+00	1
1007068	1.000000e+00	1
1007071	2.104926e-09	45
1007070	9.998471e-01	13
1007064	1.000000e+00	2
1007067	9.999999e-01	8
1007061	1.000000e+00	3
1007060	1.621870e-08	44
1007063	1.000000e+00	0
1007062	1.000000e+00	0
1007057	9.405398e-01	20
1007056	1.000000e+00	2
1007059	1.301086e-03	36
1007058	1.013194e-01	30
1007052	1.000000e+00	2
1007053	1.000000e+00	0
1007054	1.000000e+00	2
1007055	2.230891e-10	46
1007048	1.000000e+00	1
1007049	9.998471e-01	13
1007050	8.881784e-16	50
1007051	1.000000e+00	2
1007044	8.881784e-16	50
1007045	1.013194e-01	30
1007046	1.000000e+00	2
1007040	1.000000e+00	0
1007041	1.621870e-08	44
1007042	8.881784e-16	50
1007043	3.300224e-03	35
1007103	8.881784e-16	50
1007102	8.881784e-16	50
1007101	1.000000e+00	1
1007100	1.000000e+00	4
1007097	1.301086e-03	36
1007096	7.600562e-01	23
1007095	9.998471e-01	13
1007094	1.000000e+00	5
1007093	7.600562e-01	23
1007092	8.881784e-16	50
1007091	8.881784e-16	50
1007088	4.529710e-14	49
1007086	2.807050e-06	41
1007087	1.641957e-02	33
1007084	4.438624e-01	26
1007085	4.529710e-14	49
1007082	8.881784e-16	50
1007080	4.529710e-14	49
1007078	8.881784e-16	50
1007079	9.923267e-01	17
1007076	8.388818e-01	22
1007077	8.881784e-16	50
1007075	7.673339e-03	34
1007072	3.245432e-02	32
1007073	9.966998e-01	16
1006864	1.000000e+00	0
1006868	1.000000e+00	4
1006869	1.000000e+00	6
1006870	3.245432e-02	32
1006871	5.946023e-02	31
1006872	1.133316e-12	48
1006873	1.854161e-11	47
1006874	9.986989e-01	15
1006875	8.881784e-16	50
1006876	8.881784e-16	50
1006877	4.529710e-14	49
1006878	8.881784e-16	50
1006879	1.000000e+00	0
1006849	4.681115e-04	37
1006848	1.000000e+00	0
1006851	8.881784e-16	50
1006850	4.510745e-05	39
1006853	9.999994e-01	9
1006852	1.000000e+00	0
1006855	1.000000e+00	0
1006854	1.621870e-08	44
1006857	4.529710e-14	49
1006856	8.881784e-16	50
1006859	1.000000e+00	5
1006858	8.388818e-01	22
1006860	1.133316e-12	48
1006898	9.999881e-01	11
1006899	1.611182e-01	29
1006896	9.999999e-01	8
1006897	9.999999e-01	8
1006903	1.000000e+00	0
1006906	1.000000e+00	2
1006907	1.301086e-03	36
1006904	1.000000e+00	7
1006911	9.999881e-01	11
1006908	1.000000e+00	0
1006909	1.000000e+00	1
1006883	8.881784e-16	50
1006882	8.881784e-16	50
1006881	5.561376e-01	25
1006880	9.999999e-01	8
1006886	8.881784e-16	50
1006885	8.881784e-16	50
1006888	4.529710e-14	49
1006895	4.529710e-14	49
1006894	1.133316e-12	48
1006893	2.807050e-06	41
1006932	9.923267e-01	17
1006934	9.998471e-01	13
1006928	1.000000e+00	1
1006929	5.561376e-01	25
1006940	9.999881e-01	11
1006941	1.000000e+00	1
1006942	9.999881e-01	11
1006943	9.998471e-01	13
1006936	1.000000e+00	5
1006937	1.854161e-11	47
1006938	1.000000e+00	3
1006939	9.999994e-01	9
1006917	1.000000e+00	3
1006916	8.881784e-16	50
1006918	1.000000e+00	3
1006913	4.529710e-14	49
1006925	2.230891e-10	46
1006924	8.881784e-16	50
1006926	1.000000e+00	5
1006920	1.000000e+00	2
1006923	7.600562e-01	23
1006922	1.000000e+00	1
1006966	1.000000e+00	0
1006967	9.999881e-01	11
1006964	1.000000e+00	5
1006965	8.881784e-16	50
1006962	9.986989e-01	15
1006963	1.000000e+00	0
1006960	9.999994e-01	9
1006961	1.000000e+00	1
1006975	4.681115e-04	37
1006972	9.675457e-01	19
1006973	9.966998e-01	16
1006970	9.999972e-01	10
1006951	1.000000e+00	1
1006950	1.000000e+00	2
1006948	1.641957e-02	33
1006946	1.000000e+00	1
1006945	1.000000e+00	0
1006944	1.000000e+00	0
1006959	1.133316e-12	48
1006957	1.000000e+00	2
1006956	7.600562e-01	23
1006955	9.986989e-01	15
1006954	1.000000e+00	0
1006953	5.946023e-02	31
1006952	8.881784e-16	50
1006730	1.000000e+00	3
1006731	1.000000e+00	0
1006728	3.300224e-03	35
1006729	1.000000e+00	2
1006734	4.529710e-14	49
1006735	1.000000e+00	4
1006733	8.881784e-16	50
1006722	1.621870e-08	44
1006723	9.675457e-01	19
1006720	1.000000e+00	0
1006721	2.399438e-01	28
1006726	9.999549e-01	12
1006724	1.000000e+00	0
1006725	8.881784e-16	50
1006747	9.675457e-01	19
1006746	1.000000e+00	3
1006745	1.000000e+00	0
1006744	2.230891e-10	46
1006751	9.999999e-01	8
1006750	8.388818e-01	22
1006748	9.966998e-01	16
1006739	8.881784e-16	50
1006738	9.999999e-01	8
1006736	1.000000e+00	1
1006743	1.000000e+00	3
1006742	1.000000e+00	1
1006740	8.881784e-16	50
1006761	5.817779e-07	42
1006762	8.388818e-01	22
1006763	8.881784e-16	50
1006764	1.000000e+00	7
1006766	1.193067e-05	40
1006752	8.881784e-16	50
1006753	9.405398e-01	20
1006756	8.388818e-01	22
1006758	9.675457e-01	19
1006777	8.881784e-16	50
1006779	1.000000e+00	5
1006778	2.104926e-09	45
1006780	1.854161e-11	47
1006768	3.359055e-01	27
1006771	2.104926e-09	45
1006770	8.881784e-16	50
1006773	4.529710e-14	49
1006772	9.675457e-01	19
1006775	9.999881e-01	11
1006774	4.510745e-05	39
1006798	2.399438e-01	28
1006799	1.013194e-01	30
1006796	1.000000e+00	2
1006794	3.300224e-03	35
1006795	1.000000e+00	0
1006793	1.641957e-02	33
1006790	9.999549e-01	12
1006788	8.881784e-16	50
1006786	1.133316e-12	48
1006787	8.881784e-16	50
1006784	8.388818e-01	22
1006815	1.000000e+00	2
1006814	1.000000e+00	6
1006813	5.561376e-01	25
1006808	3.245432e-02	32
1006807	3.300224e-03	35
1006806	4.529710e-14	49
1006805	2.399438e-01	28
1006804	5.561376e-01	25
1006803	1.049339e-07	43
1006802	8.881784e-16	50
1006801	9.835804e-01	18
1006800	4.681115e-04	37
1006828	2.104926e-09	45
1006829	9.923267e-01	17
1006830	9.999994e-01	9
1006831	8.881784e-16	50
1006824	8.881784e-16	50
1006825	1.133316e-12	48
1006826	9.986989e-01	15
1006821	4.529710e-14	49
1006823	8.881784e-16	50
1006817	9.999994e-01	9
1006819	9.999549e-01	12
1006844	8.881784e-16	50
1006847	1.000000e+00	1
1006846	1.000000e+00	6
1006841	9.999972e-01	10
1006840	9.966998e-01	16
1006843	9.835804e-01	18
1006842	1.000000e+00	2
1006837	9.405398e-01	20
1006836	1.000000e+00	0
1006839	9.999999e-01	8
1006838	1.000000e+00	0
1006833	8.881784e-16	50
1006832	9.999994e-01	9
1006835	1.193067e-05	40
1006834	1.133316e-12	48
1006595	8.881784e-16	50
1006594	8.881784e-16	50
1006599	1.000000e+00	3
1006598	9.999972e-01	10
1006597	9.999994e-01	9
1006596	4.529710e-14	49
1006603	3.359055e-01	27
1006602	1.000000e+00	4
1006601	8.881784e-16	50
1006600	1.000000e+00	4
1006607	6.640945e-01	24
1006606	4.438624e-01	26
1006605	7.600562e-01	23
1006604	8.881784e-16	50
1006610	1.000000e+00	6
1006609	9.835804e-01	18
1006614	8.881784e-16	50
1006615	1.000000e+00	0
1006612	5.946023e-02	31
1006613	1.000000e+00	1
1006619	4.529710e-14	49
1006616	9.675457e-01	19
1006622	8.881784e-16	50
1006623	8.388818e-01	22
1006620	1.133316e-12	48
1006621	1.529320e-04	38
1006625	8.881784e-16	50
1006624	8.881784e-16	50
1006627	5.561376e-01	25
1006626	1.000000e+00	1
1006629	9.999972e-01	10
1006628	8.881784e-16	50
1006630	9.835804e-01	18
1006633	1.854161e-11	47
1006632	9.999972e-01	10
1006635	9.995319e-01	14
1006634	8.881784e-16	50
1006636	1.000000e+00	0
1006640	8.881784e-16	50
1006642	8.881784e-16	50
1006644	7.673339e-03	34
1006645	9.966998e-01	16
1006646	1.000000e+00	0
1006647	1.000000e+00	2
1006648	1.000000e+00	3
1006650	8.881784e-16	50
1006653	1.301086e-03	36
1006654	1.000000e+00	3
1006655	1.000000e+00	2
1006663	9.675457e-01	19
1006662	1.000000e+00	0
1006661	1.000000e+00	7
1006660	1.133316e-12	48
1006659	6.640945e-01	24
1006658	9.999994e-01	9
1006657	1.000000e+00	4
1006656	5.817779e-07	42
1006671	8.986806e-01	21
1006670	9.999881e-01	11
1006668	3.300224e-03	35
1006667	1.133316e-12	48
1006666	1.000000e+00	5
1006665	9.999881e-01	11
1006664	9.999999e-01	8
1006678	1.013194e-01	30
1006679	4.529710e-14	49
1006676	1.000000e+00	7
1006677	8.986806e-01	21
1006674	1.000000e+00	1
1006675	1.000000e+00	0
1006673	1.049339e-07	43
1006686	8.881784e-16	50
1006687	1.000000e+00	0
1006682	9.999994e-01	9
1006683	1.013194e-01	30
1006680	1.000000e+00	0
1006681	9.998471e-01	13
1006693	8.881784e-16	50
1006692	8.388818e-01	22
1006695	1.013194e-01	30
1006694	9.835804e-01	18
1006689	1.000000e+00	6
1006690	8.881784e-16	50
1006701	9.999881e-01	11
1006700	9.986989e-01	15
1006703	3.300224e-03	35
1006702	1.000000e+00	1
1006697	8.881784e-16	50
1006698	4.529710e-14	49
1006708	4.529710e-14	49
1006709	8.881784e-16	50
1006710	9.995319e-01	14
1006711	9.999972e-01	10
1006704	4.510745e-05	39
1006705	8.881784e-16	50
1006706	7.673339e-03	34
1006707	1.000000e+00	3
1006716	9.986989e-01	15
1006717	9.998471e-01	13
1006718	9.999549e-01	12
1006719	1.000000e+00	1
1006712	8.388818e-01	22
1006714	4.529710e-14	49
1006715	1.000000e+00	2
1007675	5.561376e-01	25
1007674	1.000000e+00	1
1007673	1.000000e+00	6
1007672	9.999972e-01	10
1007679	1.133316e-12	48
1007677	8.881784e-16	50
1007676	1.621870e-08	44
1007667	9.995319e-01	14
1007666	9.998471e-01	13
1007664	2.230891e-10	46
1007670	9.675457e-01	19
1007668	1.854161e-11	47
1007659	1.133316e-12	48
1007656	1.000000e+00	3
1007657	4.510745e-05	39
1007662	2.230891e-10	46
1007661	8.881784e-16	50
1007650	9.923267e-01	17
1007651	8.881784e-16	50
1007648	8.881784e-16	50
1007649	1.000000e+00	5
1007654	9.999972e-01	10
1007655	8.388818e-01	22
1007652	9.999999e-01	8
1007653	1.621870e-08	44
1007640	1.000000e+00	1
1007645	1.641957e-02	33
1007644	2.807050e-06	41
1007647	3.245432e-02	32
1007646	4.681115e-04	37
1007633	1.000000e+00	2
1007635	1.000000e+00	0
1007634	1.000000e+00	7
1007637	4.681115e-04	37
1007639	8.881784e-16	50
1007638	2.807050e-06	41
1007626	8.881784e-16	50
1007627	1.641957e-02	33
1007628	9.999994e-01	9
1007629	9.923267e-01	17
1007630	9.999999e-01	8
1007631	9.998471e-01	13
1007617	1.000000e+00	0
1007618	8.881784e-16	50
1007619	1.854161e-11	47
1007620	2.399438e-01	28
1007621	8.881784e-16	50
1007622	9.835804e-01	18
1007623	3.245432e-02	32
1007743	1.529320e-04	38
1007742	1.000000e+00	3
1007741	1.641957e-02	33
1007740	1.621870e-08	44
1007739	1.000000e+00	4
1007738	8.881784e-16	50
1007737	4.529710e-14	49
1007736	1.000000e+00	4
1007735	5.561376e-01	25
1007734	1.000000e+00	3
1007733	1.000000e+00	2
1007732	9.999881e-01	11
1007731	8.881784e-16	50
1007730	5.817779e-07	42
1007729	1.000000e+00	4
1007728	1.000000e+00	5
1007727	1.854161e-11	47
1007724	1.000000e+00	4
1007725	8.881784e-16	50
1007723	8.881784e-16	50
1007720	4.529710e-14	49
1007721	1.013194e-01	30
1007718	8.881784e-16	50
1007719	1.000000e+00	3
1007716	8.986806e-01	21
1007717	3.300224e-03	35
1007712	9.999549e-01	12
1007713	8.881784e-16	50
1007709	8.881784e-16	50
1007711	1.000000e+00	1
1007710	3.245432e-02	32
1007705	8.881784e-16	50
1007704	9.835804e-01	18
1007706	9.923267e-01	17
1007701	9.986989e-01	15
1007703	4.529710e-14	49
1007702	5.817779e-07	42
1007697	8.388818e-01	22
1007696	9.999999e-01	8
1007698	9.966998e-01	16
1007692	1.000000e+00	1
1007693	1.529320e-04	38
1007695	9.835804e-01	18
1007690	4.529710e-14	49
1007691	1.000000e+00	7
1007685	1.000000e+00	4
1007686	1.000000e+00	1
1007687	3.359055e-01	27
1007680	5.946023e-02	31
1007681	1.000000e+00	3
1007682	8.881784e-16	50
1007683	8.881784e-16	50
1007794	5.946023e-02	31
1007795	1.641957e-02	33
1007792	6.640945e-01	24
1007793	8.881784e-16	50
1007799	5.946023e-02	31
1007796	1.133316e-12	48
1007797	1.000000e+00	7
1007802	1.641957e-02	33
1007800	1.000000e+00	3
1007801	9.998471e-01	13
1007806	2.399438e-01	28
1007804	9.923267e-01	17
1007805	3.300224e-03	35
1007779	9.999994e-01	9
1007778	8.881784e-16	50
1007777	9.998471e-01	13
1007782	1.049339e-07	43
1007781	1.193067e-05	40
1007780	1.000000e+00	6
1007787	9.405398e-01	20
1007791	9.999994e-01	9
1007790	1.193067e-05	40
1007788	4.681115e-04	37
1007760	8.881784e-16	50
1007761	1.000000e+00	3
1007762	8.881784e-16	50
1007763	2.104926e-09	45
1007764	8.881784e-16	50
1007765	1.000000e+00	4
1007766	1.000000e+00	7
1007767	8.881784e-16	50
1007770	9.999999e-01	8
1007771	1.000000e+00	4
1007772	8.881784e-16	50
1007773	8.881784e-16	50
1007775	8.881784e-16	50
1007745	8.881784e-16	50
1007744	8.881784e-16	50
1007747	9.923267e-01	17
1007746	1.000000e+00	1
1007749	1.000000e+00	0
1007748	1.000000e+00	4
1007751	9.923267e-01	17
1007750	8.388818e-01	22
1007753	1.621870e-08	44
1007754	9.999994e-01	9
1007757	8.881784e-16	50
1007756	1.000000e+00	3
1007759	1.854161e-11	47
1007862	1.193067e-05	40
1007863	1.000000e+00	6
1007860	6.640945e-01	24
1007861	8.986806e-01	21
1007858	6.640945e-01	24
1007856	9.999999e-01	8
1007857	4.529710e-14	49
1007870	1.611182e-01	29
1007871	1.049339e-07	43
1007869	1.301086e-03	36
1007866	1.854161e-11	47
1007867	1.000000e+00	5
1007864	8.881784e-16	50
1007865	1.000000e+00	1
1007847	1.000000e+00	3
1007846	1.000000e+00	0
1007845	1.000000e+00	1
1007844	1.000000e+00	0
1007843	1.133316e-12	48
1007842	1.641957e-02	33
1007841	9.999994e-01	9
1007840	1.000000e+00	2
1007855	1.000000e+00	2
1007853	1.000000e+00	7
1007852	8.881784e-16	50
1007851	7.600562e-01	23
1007850	9.835804e-01	18
1007849	9.835804e-01	18
1007848	1.000000e+00	7
1007828	1.529320e-04	38
1007829	1.049339e-07	43
1007830	6.640945e-01	24
1007826	8.881784e-16	50
1007827	8.881784e-16	50
1007836	9.405398e-01	20
1007837	1.000000e+00	1
1007839	9.998471e-01	13
1007833	1.000000e+00	6
1007834	7.673339e-03	34
1007835	1.000000e+00	5
1007813	8.881784e-16	50
1007812	9.675457e-01	19
1007815	4.529710e-14	49
1007809	3.300224e-03	35
1007808	9.999972e-01	10
1007810	1.133316e-12	48
1007820	1.133316e-12	48
1007823	1.000000e+00	5
1007822	1.000000e+00	3
1007817	6.640945e-01	24
1007816	2.104926e-09	45
1007819	1.193067e-05	40
1007818	1.049339e-07	43
1007913	4.529710e-14	49
1007914	1.000000e+00	0
1007915	1.000000e+00	0
1007916	5.817779e-07	42
1007917	9.999972e-01	10
1007918	4.529710e-14	49
1007919	8.881784e-16	50
1007904	4.529710e-14	49
1007906	8.881784e-16	50
1007908	9.966998e-01	16
1007909	9.995319e-01	14
1007910	9.999999e-01	8
1007929	1.854161e-11	47
1007928	8.881784e-16	50
1007931	1.000000e+00	7
1007930	1.000000e+00	1
1007933	1.000000e+00	6
1007932	1.000000e+00	0
1007935	1.000000e+00	7
1007934	4.529710e-14	49
1007921	1.000000e+00	2
1007920	8.881784e-16	50
1007923	8.881784e-16	50
1007922	1.000000e+00	1
1007925	1.000000e+00	0
1007924	1.133316e-12	48
1007926	1.000000e+00	7
1007883	1.133316e-12	48
1007880	9.923267e-01	17
1007881	1.621870e-08	44
1007886	3.245432e-02	32
1007887	9.999999e-01	8
1007884	8.881784e-16	50
1007885	1.133316e-12	48
1007874	4.510745e-05	39
1007875	4.529710e-14	49
1007872	1.000000e+00	1
1007873	1.000000e+00	1
1007878	1.000000e+00	0
1007876	4.529710e-14	49
1007899	1.000000e+00	4
1007898	1.000000e+00	2
1007897	4.510745e-05	39
1007903	9.966998e-01	16
1007900	8.881784e-16	50
1007891	1.854161e-11	47
1007890	1.000000e+00	1
1007888	9.998471e-01	13
1007895	8.881784e-16	50
1007894	1.000000e+00	2
1007893	1.000000e+00	4
1007892	1.000000e+00	3
1007980	1.000000e+00	7
1007981	5.817779e-07	42
1007982	5.817779e-07	42
1007983	1.000000e+00	4
1007976	1.000000e+00	1
1007977	9.966998e-01	16
1007978	4.438624e-01	26
1007979	1.000000e+00	3
1007972	8.881784e-16	50
1007973	9.986989e-01	15
1007974	1.000000e+00	5
1007968	1.000000e+00	4
1007969	1.000000e+00	2
1007971	1.000000e+00	4
1007997	1.049339e-07	43
1007996	1.000000e+00	1
1007999	9.999994e-01	9
1007998	4.529710e-14	49
1007993	4.529710e-14	49
1007992	8.881784e-16	50
1007995	8.881784e-16	50
1007989	2.399438e-01	28
1007988	5.817779e-07	42
1007991	2.230891e-10	46
1007990	9.966998e-01	16
1007985	5.946023e-02	31
1007984	1.000000e+00	3
1007987	9.405398e-01	20
1007986	3.359055e-01	27
1007950	1.133316e-12	48
1007951	4.529710e-14	49
1007948	9.966998e-01	16
1007949	4.438624e-01	26
1007947	4.529710e-14	49
1007944	1.000000e+00	5
1007945	3.245432e-02	32
1007942	5.946023e-02	31
1007943	1.133316e-12	48
1007940	5.561376e-01	25
1007941	9.999549e-01	12
1007938	9.999972e-01	10
1007939	1.000000e+00	7
1007936	3.300224e-03	35
1007937	1.854161e-11	47
1007967	9.999994e-01	9
1007966	2.807050e-06	41
1007965	2.807050e-06	41
1007964	1.000000e+00	3
1007963	8.881784e-16	50
1007962	4.529710e-14	49
1007961	4.438624e-01	26
1007958	9.675457e-01	19
1007956	9.999549e-01	12
1007955	8.881784e-16	50
1007954	4.529710e-14	49
1007953	2.230891e-10	46
1007952	8.881784e-16	50
1008033	1.854161e-11	47
1008032	8.881784e-16	50
1008035	9.835804e-01	18
1008034	5.946023e-02	31
1008037	9.999994e-01	9
1008036	8.881784e-16	50
1008039	9.999549e-01	12
1008038	1.000000e+00	2
1008041	9.995319e-01	14
1008040	1.000000e+00	4
1008043	1.049339e-07	43
1008045	1.133316e-12	48
1008044	8.986806e-01	21
1008047	1.000000e+00	0
1008046	1.641957e-02	33
1008048	1.000000e+00	1
1008049	1.000000e+00	0
1008050	4.529710e-14	49
1008051	9.999972e-01	10
1008052	1.000000e+00	1
1008053	9.999972e-01	10
1008054	8.881784e-16	50
1008055	7.600562e-01	23
1008056	9.923267e-01	17
1008059	8.881784e-16	50
1008060	1.000000e+00	5
1008061	1.000000e+00	5
1008062	1.611182e-01	29
1008063	1.000000e+00	2
1008002	1.000000e+00	3
1008001	2.807050e-06	41
1008007	9.999994e-01	9
1008006	1.854161e-11	47
1008005	1.000000e+00	4
1008004	8.388818e-01	22
1008010	2.230891e-10	46
1008009	8.881784e-16	50
1008008	1.529320e-04	38
1008014	9.675457e-01	19
1008013	2.230891e-10	46
1008012	1.133316e-12	48
1008019	1.000000e+00	5
1008022	9.998471e-01	13
1008023	9.675457e-01	19
1008020	4.510745e-05	39
1008026	8.881784e-16	50
1008027	8.881784e-16	50
1008024	6.640945e-01	24
1008025	3.300224e-03	35
1008030	8.881784e-16	50
1008031	1.193067e-05	40
1008028	8.881784e-16	50
1008029	1.854161e-11	47
1008101	1.000000e+00	2
1008100	9.998471e-01	13
1008103	1.000000e+00	0
1008102	1.854161e-11	47
1008097	1.000000e+00	3
1008096	1.000000e+00	6
1008099	1.000000e+00	5
1008098	1.621870e-08	44
1008109	1.000000e+00	0
1008108	8.881784e-16	50
1008110	1.000000e+00	6
1008105	1.641957e-02	33
1008107	1.000000e+00	1
1008106	6.640945e-01	24
1008116	1.000000e+00	2
1008118	1.000000e+00	0
1008112	2.230891e-10	46
1008114	1.301086e-03	36
1008124	9.998471e-01	13
1008125	1.000000e+00	0
1008126	1.000000e+00	1
1008127	9.675457e-01	19
1008120	8.881784e-16	50
1008121	9.986989e-01	15
1008122	1.000000e+00	0
1008123	1.000000e+00	5
1008071	1.000000e+00	4
1008070	7.600562e-01	23
1008069	9.835804e-01	18
1008067	5.817779e-07	42
1008066	1.000000e+00	0
1008065	1.000000e+00	2
1008079	1.854161e-11	47
1008078	4.529710e-14	49
1008077	2.807050e-06	41
1008076	8.881784e-16	50
1008075	8.881784e-16	50
1008074	6.640945e-01	24
1008072	8.881784e-16	50
1008086	1.000000e+00	1
1008087	9.999999e-01	8
1008084	1.000000e+00	2
1008085	1.000000e+00	2
1008082	8.986806e-01	21
1008083	5.561376e-01	25
1008080	1.000000e+00	7
1008081	1.000000e+00	0
1008094	1.049339e-07	43
1008095	4.681115e-04	37
1008092	9.999994e-01	9
1008093	5.561376e-01	25
1008090	1.000000e+00	6
1008091	9.999999e-01	8
1008088	9.675457e-01	19
1008089	1.000000e+00	4
1008157	1.133316e-12	48
1008156	4.529710e-14	49
1008158	1.854161e-11	47
1008152	8.881784e-16	50
1008155	1.133316e-12	48
1008154	1.000000e+00	3
1008149	6.640945e-01	24
1008151	9.999972e-01	10
1008150	1.000000e+00	4
1008145	4.681115e-04	37
1008147	1.000000e+00	4
1008140	1.000000e+00	3
1008141	5.561376e-01	25
1008137	9.405398e-01	20
1008138	1.013194e-01	30
1008139	1.000000e+00	1
1008132	9.999994e-01	9
1008133	9.999994e-01	9
1008134	1.000000e+00	7
1008135	1.529320e-04	38
1008128	1.000000e+00	2
1008129	1.854161e-11	47
1008130	9.999972e-01	10
1008191	8.881784e-16	50
1008190	1.000000e+00	2
1008189	1.133316e-12	48
1008188	3.359055e-01	27
1008187	9.999994e-01	9
1008186	1.611182e-01	29
1008185	7.673339e-03	34
1008184	2.104926e-09	45
1008183	1.013194e-01	30
1008182	8.881784e-16	50
1008181	3.359055e-01	27
1008180	9.835804e-01	18
1008178	6.640945e-01	24
1008177	9.999999e-01	8
1008174	1.193067e-05	40
1008172	4.681115e-04	37
1008173	1.000000e+00	7
1008170	1.000000e+00	3
1008171	8.881784e-16	50
1008168	8.881784e-16	50
1008166	9.986989e-01	15
1008167	9.923267e-01	17
1008164	8.881784e-16	50
1008165	4.681115e-04	37
1008162	2.807050e-06	41
1008163	3.300224e-03	35
1008160	4.529710e-14	49
1008217	8.881784e-16	50
1008216	8.881784e-16	50
1008219	4.438624e-01	26
1008218	8.881784e-16	50
1008221	1.000000e+00	4
1008220	1.854161e-11	47
1008223	1.000000e+00	2
1008222	1.611182e-01	29
1008209	8.881784e-16	50
1008208	2.807050e-06	41
1008211	2.230891e-10	46
1008210	8.881784e-16	50
1008212	8.881784e-16	50
1008215	7.600562e-01	23
1008200	9.966998e-01	16
1008201	8.881784e-16	50
1008202	9.999999e-01	8
1008203	1.000000e+00	4
1008205	4.529710e-14	49
1008206	8.881784e-16	50
1008207	1.133316e-12	48
1008192	1.000000e+00	6
1008193	8.881784e-16	50
1008194	4.681115e-04	37
1008195	5.946023e-02	31
1008196	8.881784e-16	50
1008197	1.000000e+00	0
1008198	1.529320e-04	38
1008251	1.529320e-04	38
1008250	1.000000e+00	5
1008249	4.438624e-01	26
1008248	9.999549e-01	12
1008254	4.438624e-01	26
1008253	4.510745e-05	39
1008252	8.881784e-16	50
1008242	1.000000e+00	4
1008240	4.529710e-14	49
1008247	1.000000e+00	5
1008246	8.881784e-16	50
1008245	8.388818e-01	22
1008234	9.995319e-01	14
1008235	4.529710e-14	49
1008232	9.999994e-01	9
1008238	8.881784e-16	50
1008239	1.000000e+00	6
1008236	8.881784e-16	50
1008237	1.000000e+00	0
1008227	2.399438e-01	28
1008224	4.529710e-14	49
1008230	3.300224e-03	35
1008231	1.000000e+00	0
1008229	9.999972e-01	10
1008276	1.301086e-03	36
1008277	4.510745e-05	39
1008278	1.000000e+00	0
1008279	9.999999e-01	8
1008272	1.000000e+00	0
1008273	1.000000e+00	2
1008274	1.133316e-12	48
1008275	1.000000e+00	1
1008284	8.881784e-16	50
1008287	8.881784e-16	50
1008280	8.986806e-01	21
1008281	1.133316e-12	48
1008282	8.881784e-16	50
1008283	1.000000e+00	7
1008261	2.807050e-06	41
1008260	8.881784e-16	50
1008263	1.000000e+00	3
1008257	8.881784e-16	50
1008259	8.881784e-16	50
1008258	8.881784e-16	50
1008269	1.621870e-08	44
1008268	1.000000e+00	6
1008271	8.881784e-16	50
1008270	1.000000e+00	0
1008265	6.640945e-01	24
1008264	1.000000e+00	0
1008267	8.881784e-16	50
1008266	3.300224e-03	35
1008311	1.000000e+00	0
1008308	8.881784e-16	50
1008309	1.193067e-05	40
1008314	8.881784e-16	50
1008312	1.000000e+00	7
1008313	9.998471e-01	13
1008294	1.000000e+00	1
1008293	1.529320e-04	38
1008292	1.049339e-07	43
1008291	4.510745e-05	39
1008289	8.881784e-16	50
1008288	8.881784e-16	50
1008302	8.881784e-16	50
1008300	8.881784e-16	50
1008299	9.995319e-01	14
1008297	1.854161e-11	47
1008296	1.854161e-11	47
