# Supplementary material for: Translational Selection Is Ubiquitous in Prokaryotes
Source: PLoS Genet. 2010 Jun 24;6(6):e1001004. doi: 10.1371/journal.pgen.1001004 (PMC2891978; doi:10.1371/journal.pgen.1001004)
Supplement: Dataset S1 — OCU/non-OCU gene calls in 461 Bacterial and Archaeal genomes, and summary tables of genome properties and OCU preferences for specific codons. (4.77 MB ZIP) [file pgen.1001004.s001.zip › Dataset_S1_Bacteria/Chloroflexus_aurantiacus_J_10_fl.arff.ocuGenes]

GeneID	signTest_p	ocuProbWinCnt
5828666	1.133316e-12	48
5828667	9.999549e-01	12
5828664	1.621870e-08	44
5828665	1.000000e+00	5
5828670	9.923267e-01	17
5828671	9.923267e-01	17
5828668	9.923267e-01	17
5828669	8.388818e-01	22
5828658	9.966998e-01	16
5828656	1.000000e+00	0
5828657	1.000000e+00	0
5828662	8.881784e-16	50
5828663	1.000000e+00	0
5828660	1.000000e+00	1
5828661	2.104926e-09	45
5828651	1.000000e+00	2
5828650	8.881784e-16	50
5828649	1.000000e+00	0
5828648	1.854161e-11	47
5828655	9.998471e-01	13
5828654	1.000000e+00	1
5828653	8.881784e-16	50
5828652	1.000000e+00	7
5828643	8.881784e-16	50
5828642	1.000000e+00	2
5828641	1.000000e+00	3
5828640	1.000000e+00	5
5828647	4.681115e-04	37
5828646	7.600562e-01	23
5828645	3.245432e-02	32
5828644	1.049339e-07	43
5828632	9.998471e-01	13
5828633	2.104926e-09	45
5828635	9.999972e-01	10
5828636	1.013194e-01	30
5828637	2.807050e-06	41
5828638	1.301086e-03	36
5828639	1.000000e+00	2
5828624	1.000000e+00	2
5828625	1.000000e+00	5
5828626	4.529710e-14	49
5828627	3.300224e-03	35
5828628	1.641957e-02	33
5828629	8.881784e-16	50
5828630	1.000000e+00	3
5828631	3.359055e-01	27
5828617	1.000000e+00	1
5828616	9.999881e-01	11
5828619	2.807050e-06	41
5828618	1.000000e+00	2
5828621	8.881784e-16	50
5828620	3.359055e-01	27
5828623	9.405398e-01	20
5828622	2.399438e-01	28
5828609	8.881784e-16	50
5828608	6.640945e-01	24
5828611	5.561376e-01	25
5828610	1.000000e+00	0
5828613	7.600562e-01	23
5828612	8.881784e-16	50
5828615	1.000000e+00	3
5828614	9.999999e-01	8
5828709	9.986989e-01	15
5828708	1.013194e-01	30
5828707	9.995319e-01	14
5828706	1.000000e+00	2
5828705	1.621870e-08	44
5828704	8.881784e-16	50
5828700	8.881784e-16	50
5828701	6.640945e-01	24
5828702	2.399438e-01	28
5828703	2.230891e-10	46
5828696	1.000000e+00	7
5828698	8.881784e-16	50
5828699	2.230891e-10	46
5828692	1.000000e+00	4
5828693	1.000000e+00	5
5828694	1.000000e+00	4
5828695	8.881784e-16	50
5828688	2.230891e-10	46
5828689	9.999549e-01	12
5828690	8.881784e-16	50
5828691	1.133316e-12	48
5828685	1.000000e+00	2
5828684	9.675457e-01	19
5828687	9.999881e-01	11
5828686	2.399438e-01	28
5828681	8.881784e-16	50
5828680	8.881784e-16	50
5828683	1.000000e+00	2
5828682	1.000000e+00	4
5828677	9.999999e-01	8
5828676	9.675457e-01	19
5828679	1.641957e-02	33
5828678	8.881784e-16	50
5828673	8.881784e-16	50
5828672	1.193067e-05	40
5828675	2.399438e-01	28
5828674	8.881784e-16	50
5827239	4.510745e-05	39
5827238	1.000000e+00	7
5827237	1.621870e-08	44
5827236	1.641957e-02	33
5827235	9.999999e-01	8
5827234	8.881784e-16	50
5827233	1.000000e+00	3
5827232	1.301086e-03	36
5827247	1.000000e+00	3
5827246	2.807050e-06	41
5827245	8.881784e-16	50
5827244	7.600562e-01	23
5827242	4.438624e-01	26
5827241	7.673339e-03	34
5827240	1.529320e-04	38
5827254	1.000000e+00	0
5827255	1.000000e+00	0
5827252	1.000000e+00	2
5827253	4.681115e-04	37
5827250	7.673339e-03	34
5827251	1.000000e+00	0
5827248	1.301086e-03	36
5827249	1.000000e+00	1
5827262	1.000000e+00	2
5827260	1.641957e-02	33
5827261	9.835804e-01	18
5827258	9.999549e-01	12
5827259	1.000000e+00	0
5827256	1.000000e+00	4
5827257	1.000000e+00	4
5827205	1.000000e+00	6
5827204	1.000000e+00	1
5827207	8.881784e-16	50
5827201	8.881784e-16	50
5827200	5.817779e-07	42
5827203	1.000000e+00	3
5827202	1.000000e+00	3
5827213	1.000000e+00	6
5827215	1.000000e+00	2
5827214	1.049339e-07	43
5827209	8.881784e-16	50
5827208	8.881784e-16	50
5827210	1.529320e-04	38
5827220	1.000000e+00	2
5827221	1.301086e-03	36
5827222	7.600562e-01	23
5827216	1.000000e+00	0
5827217	1.854161e-11	47
5827218	3.245432e-02	32
5827219	9.999994e-01	9
5827228	1.611182e-01	29
5827229	8.881784e-16	50
5827230	1.000000e+00	0
5827224	1.000000e+00	3
5827225	1.000000e+00	1
5827226	5.946023e-02	31
5827227	1.000000e+00	0
5827299	1.000000e+00	0
5827298	9.995319e-01	14
5827297	1.000000e+00	3
5827296	1.000000e+00	7
5827303	1.000000e+00	4
5827302	8.881784e-16	50
5827301	1.000000e+00	0
5827300	8.881784e-16	50
5827307	9.999972e-01	10
5827306	9.999881e-01	11
5827305	5.817779e-07	42
5827304	1.000000e+00	3
5827311	3.245432e-02	32
5827310	1.133316e-12	48
5827309	1.133316e-12	48
5827308	1.133316e-12	48
5827315	8.881784e-16	50
5827312	1.854161e-11	47
5827313	1.000000e+00	3
5827318	3.245432e-02	32
5827319	5.561376e-01	25
5827316	1.000000e+00	0
5827317	1.000000e+00	3
5827322	9.995319e-01	14
5827323	9.999972e-01	10
5827320	8.881784e-16	50
5827321	3.359055e-01	27
5827326	8.881784e-16	50
5827327	1.000000e+00	2
5827324	1.000000e+00	4
5827325	2.230891e-10	46
5827265	8.881784e-16	50
5827264	1.000000e+00	1
5827267	9.999999e-01	8
5827266	9.998471e-01	13
5827269	8.881784e-16	50
5827268	1.000000e+00	3
5827271	1.000000e+00	0
5827270	4.438624e-01	26
5827273	9.986989e-01	15
5827272	1.000000e+00	3
5827275	9.966998e-01	16
5827274	5.561376e-01	25
5827277	1.000000e+00	0
5827276	1.000000e+00	1
5827279	4.681115e-04	37
5827278	8.881784e-16	50
5827280	5.561376e-01	25
5827281	1.049339e-07	43
5827282	1.000000e+00	7
5827283	1.000000e+00	1
5827284	5.817779e-07	42
5827285	1.000000e+00	1
5827286	8.881784e-16	50
5827287	1.000000e+00	0
5827288	1.000000e+00	1
5827289	1.641957e-02	33
5827290	1.000000e+00	2
5827291	1.000000e+00	0
5827292	1.000000e+00	1
5827293	1.000000e+00	0
5827294	1.000000e+00	0
5827295	1.000000e+00	0
5827118	4.438624e-01	26
5827119	9.999881e-01	11
5827116	2.104926e-09	45
5827117	1.000000e+00	0
5827114	1.000000e+00	2
5827115	1.000000e+00	4
5827112	9.966998e-01	16
5827110	8.881784e-16	50
5827111	2.104926e-09	45
5827108	1.301086e-03	36
5827109	1.000000e+00	6
5827106	4.438624e-01	26
5827107	1.000000e+00	4
5827104	9.999999e-01	8
5827105	1.000000e+00	1
5827135	1.000000e+00	1
5827134	4.438624e-01	26
5827133	1.000000e+00	3
5827132	1.133316e-12	48
5827131	1.000000e+00	7
5827130	2.399438e-01	28
5827129	5.561376e-01	25
5827128	1.000000e+00	1
5827127	1.049339e-07	43
5827126	1.000000e+00	1
5827125	1.000000e+00	2
5827124	1.000000e+00	0
5827123	1.000000e+00	5
5827122	1.000000e+00	1
5827121	1.000000e+00	3
5827120	6.640945e-01	24
5827084	9.405398e-01	20
5827085	3.245432e-02	32
5827086	8.881784e-16	50
5827087	1.621870e-08	44
5827080	1.000000e+00	0
5827081	1.529320e-04	38
5827082	1.000000e+00	1
5827083	1.000000e+00	0
5827076	1.000000e+00	5
5827077	3.359055e-01	27
5827078	8.881784e-16	50
5827079	1.000000e+00	3
5827072	9.405398e-01	20
5827073	1.000000e+00	3
5827074	1.000000e+00	5
5827075	8.881784e-16	50
5827101	1.000000e+00	4
5827100	9.835804e-01	18
5827103	1.000000e+00	2
5827102	6.640945e-01	24
5827097	6.640945e-01	24
5827096	2.399438e-01	28
5827099	1.000000e+00	6
5827098	9.999994e-01	9
5827093	8.881784e-16	50
5827092	1.000000e+00	1
5827095	1.000000e+00	5
5827094	1.000000e+00	3
5827089	9.986989e-01	15
5827091	8.881784e-16	50
5827090	1.000000e+00	3
5827178	9.999999e-01	8
5827179	5.817779e-07	42
5827176	7.673339e-03	34
5827177	8.881784e-16	50
5827182	9.999972e-01	10
5827183	1.000000e+00	3
5827180	1.000000e+00	0
5827181	5.946023e-02	31
5827170	9.999549e-01	12
5827171	1.000000e+00	1
5827168	2.104926e-09	45
5827169	8.881784e-16	50
5827174	1.000000e+00	6
5827175	9.999549e-01	12
5827172	1.000000e+00	0
5827173	8.881784e-16	50
5827195	1.000000e+00	0
5827194	8.881784e-16	50
5827193	1.000000e+00	0
5827192	1.000000e+00	1
5827199	1.000000e+00	5
5827198	1.000000e+00	1
5827197	1.000000e+00	0
5827196	1.000000e+00	1
5827187	1.000000e+00	1
5827185	3.300224e-03	35
5827184	9.999994e-01	9
5827191	9.966998e-01	16
5827190	1.000000e+00	4
5827189	9.966998e-01	16
5827188	1.000000e+00	0
5827144	5.817779e-07	42
5827145	8.881784e-16	50
5827146	1.641957e-02	33
5827147	1.641957e-02	33
5827148	9.995319e-01	14
5827149	8.881784e-16	50
5827150	8.881784e-16	50
5827151	9.999994e-01	9
5827136	2.399438e-01	28
5827137	8.881784e-16	50
5827138	2.104926e-09	45
5827139	1.000000e+00	2
5827140	1.000000e+00	6
5827141	8.881784e-16	50
5827142	1.133316e-12	48
5827161	2.104926e-09	45
5827160	8.881784e-16	50
5827163	9.986989e-01	15
5827162	1.000000e+00	7
5827165	1.000000e+00	5
5827164	1.000000e+00	5
5827167	1.000000e+00	0
5827166	8.881784e-16	50
5827153	3.359055e-01	27
5827152	8.881784e-16	50
5827155	9.675457e-01	19
5827154	2.807050e-06	41
5827157	9.999994e-01	9
5827156	1.000000e+00	4
5827159	3.300224e-03	35
5827158	1.301086e-03	36
5827508	1.000000e+00	1
5827509	8.881784e-16	50
5827510	1.000000e+00	0
5827511	1.854161e-11	47
5827504	9.999994e-01	9
5827505	9.999999e-01	8
5827506	9.999999e-01	8
5827507	1.000000e+00	0
5827516	9.675457e-01	19
5827517	8.881784e-16	50
5827518	8.881784e-16	50
5827519	8.881784e-16	50
5827512	1.000000e+00	0
5827513	9.999881e-01	11
5827514	8.881784e-16	50
5827515	9.998471e-01	13
5827493	9.999881e-01	11
5827492	9.998471e-01	13
5827495	9.999549e-01	12
5827494	1.000000e+00	7
5827489	5.817779e-07	42
5827488	1.621870e-08	44
5827491	6.640945e-01	24
5827490	8.986806e-01	21
5827501	1.000000e+00	0
5827500	1.000000e+00	4
5827503	1.000000e+00	6
5827502	1.133316e-12	48
5827497	1.000000e+00	3
5827496	1.000000e+00	0
5827499	1.000000e+00	2
5827498	1.000000e+00	6
5827478	9.835804e-01	18
5827479	4.681115e-04	37
5827476	4.438624e-01	26
5827477	8.881784e-16	50
5827474	1.000000e+00	1
5827475	3.300224e-03	35
5827472	3.300224e-03	35
5827473	8.881784e-16	50
5827486	1.529320e-04	38
5827487	4.510745e-05	39
5827484	9.999999e-01	8
5827485	9.999972e-01	10
5827482	1.000000e+00	4
5827483	8.986806e-01	21
5827480	1.301086e-03	36
5827481	1.000000e+00	0
5827463	3.245432e-02	32
5827462	9.995319e-01	14
5827461	9.999994e-01	9
5827460	1.641957e-02	33
5827459	1.529320e-04	38
5827458	1.000000e+00	2
5827457	9.999999e-01	8
5827456	9.835804e-01	18
5827471	1.000000e+00	7
5827470	4.529710e-14	49
5827469	7.600562e-01	23
5827468	1.000000e+00	3
5827467	1.000000e+00	5
5827466	1.000000e+00	4
5827465	8.881784e-16	50
5827464	4.510745e-05	39
5827568	8.881784e-16	50
5827569	1.193067e-05	40
5827570	1.000000e+00	1
5827571	9.966998e-01	16
5827572	8.881784e-16	50
5827573	1.000000e+00	4
5827574	1.013194e-01	30
5827575	8.881784e-16	50
5827576	8.881784e-16	50
5827577	8.881784e-16	50
5827578	9.923267e-01	17
5827579	1.854161e-11	47
5827580	8.986806e-01	21
5827581	1.000000e+00	2
5827582	1.000000e+00	0
5827583	8.881784e-16	50
5827553	1.000000e+00	0
5827552	1.000000e+00	7
5827555	1.013194e-01	30
5827554	1.000000e+00	0
5827557	1.000000e+00	7
5827556	8.881784e-16	50
5827559	1.000000e+00	1
5827558	1.000000e+00	3
5827561	4.681115e-04	37
5827560	9.923267e-01	17
5827563	1.854161e-11	47
5827562	1.000000e+00	1
5827565	9.999881e-01	11
5827564	9.999994e-01	9
5827567	2.230891e-10	46
5827566	3.359055e-01	27
5827539	1.000000e+00	0
5827536	2.104926e-09	45
5827537	1.000000e+00	1
5827542	8.881784e-16	50
5827543	4.438624e-01	26
5827540	2.230891e-10	46
5827541	3.359055e-01	27
5827546	1.000000e+00	0
5827547	9.999881e-01	11
5827544	1.000000e+00	1
5827545	1.000000e+00	2
5827550	4.529710e-14	49
5827551	1.133316e-12	48
5827548	9.999881e-01	11
5827549	8.881784e-16	50
5827523	1.000000e+00	3
5827522	1.000000e+00	4
5827521	1.611182e-01	29
5827527	8.881784e-16	50
5827526	2.807050e-06	41
5827525	1.000000e+00	4
5827524	7.673339e-03	34
5827531	1.000000e+00	1
5827530	1.000000e+00	0
5827529	3.359055e-01	27
5827528	8.881784e-16	50
5827535	1.013194e-01	30
5827534	1.000000e+00	3
5827533	1.000000e+00	0
5827532	1.000000e+00	6
5827389	4.529710e-14	49
5827388	1.000000e+00	0
5827391	1.000000e+00	2
5827390	1.000000e+00	0
5827385	1.000000e+00	1
5827384	1.854161e-11	47
5827387	1.000000e+00	0
5827386	1.000000e+00	0
5827381	1.000000e+00	1
5827380	1.000000e+00	2
5827383	9.998471e-01	13
5827382	2.807050e-06	41
5827377	3.359055e-01	27
5827376	1.301086e-03	36
5827379	1.000000e+00	1
5827378	8.881784e-16	50
5827372	1.049339e-07	43
5827373	1.621870e-08	44
5827374	1.000000e+00	2
5827375	1.000000e+00	5
5827368	8.881784e-16	50
5827369	8.881784e-16	50
5827370	8.881784e-16	50
5827371	8.986806e-01	21
5827365	1.611182e-01	29
5827366	1.529320e-04	38
5827367	2.230891e-10	46
5827360	8.881784e-16	50
5827361	8.881784e-16	50
5827362	1.000000e+00	2
5827363	9.998471e-01	13
5827359	8.881784e-16	50
5827358	9.999972e-01	10
5827357	1.000000e+00	2
5827356	8.986806e-01	21
5827355	1.854161e-11	47
5827354	1.000000e+00	1
5827353	9.405398e-01	20
5827351	9.999972e-01	10
5827350	5.817779e-07	42
5827349	1.000000e+00	0
5827348	1.000000e+00	2
5827347	1.000000e+00	1
5827346	9.923267e-01	17
5827345	1.000000e+00	0
5827344	1.000000e+00	1
5827342	1.854161e-11	47
5827343	1.611182e-01	29
5827340	9.999881e-01	11
5827341	8.881784e-16	50
5827338	1.621870e-08	44
5827339	1.854161e-11	47
5827336	1.621870e-08	44
5827337	1.000000e+00	1
5827334	4.529710e-14	49
5827332	1.000000e+00	4
5827333	1.000000e+00	0
5827330	9.986989e-01	15
5827331	1.000000e+00	0
5827328	1.854161e-11	47
5827329	8.881784e-16	50
5827449	8.881784e-16	50
5827448	4.529710e-14	49
5827451	1.000000e+00	0
5827450	1.301086e-03	36
5827453	4.681115e-04	37
5827452	3.245432e-02	32
5827455	9.995319e-01	14
5827454	1.000000e+00	1
5827441	2.230891e-10	46
5827440	1.641957e-02	33
5827443	1.000000e+00	0
5827442	3.300224e-03	35
5827444	1.000000e+00	0
5827447	9.999972e-01	10
5827446	1.000000e+00	2
5827432	1.000000e+00	2
5827434	1.000000e+00	3
5827435	1.000000e+00	2
5827436	1.000000e+00	3
5827437	9.999999e-01	8
5827438	9.999972e-01	10
5827439	1.000000e+00	0
5827424	8.881784e-16	50
5827425	4.529710e-14	49
5827426	8.881784e-16	50
5827427	8.881784e-16	50
5827428	1.854161e-11	47
5827429	1.049339e-07	43
5827430	1.611182e-01	29
5827431	9.835804e-01	18
5827419	6.640945e-01	24
5827418	9.999972e-01	10
5827417	9.999972e-01	10
5827416	1.000000e+00	7
5827423	1.193067e-05	40
5827422	8.388818e-01	22
5827421	9.405398e-01	20
5827420	5.817779e-07	42
5827411	1.000000e+00	1
5827410	7.673339e-03	34
5827409	2.104926e-09	45
5827408	3.359055e-01	27
5827414	1.000000e+00	6
5827413	1.000000e+00	3
5827412	7.673339e-03	34
5827402	8.881784e-16	50
5827403	6.640945e-01	24
5827400	8.881784e-16	50
5827401	1.301086e-03	36
5827406	8.881784e-16	50
5827407	4.529710e-14	49
5827404	8.881784e-16	50
5827405	9.675457e-01	19
5827394	8.986806e-01	21
5827395	1.000000e+00	3
5827392	1.000000e+00	0
5827393	3.300224e-03	35
5827398	1.611182e-01	29
5827399	1.000000e+00	0
5827396	6.640945e-01	24
5827397	1.013194e-01	30
5826689	2.104926e-09	45
5826688	8.881784e-16	50
5826691	2.230891e-10	46
5826690	1.611182e-01	29
5826693	5.561376e-01	25
5826692	8.881784e-16	50
5826695	3.300224e-03	35
5826694	1.000000e+00	1
5826697	8.881784e-16	50
5826696	1.000000e+00	2
5826699	4.510745e-05	39
5826698	8.881784e-16	50
5826701	1.000000e+00	3
5826700	1.000000e+00	0
5826703	1.049339e-07	43
5826702	2.230891e-10	46
5826704	1.000000e+00	1
5826705	3.245432e-02	32
5826706	3.300224e-03	35
5826707	1.000000e+00	5
5826708	9.675457e-01	19
5826709	4.529710e-14	49
5826710	2.807050e-06	41
5826711	1.000000e+00	5
5826712	8.881784e-16	50
5826713	1.000000e+00	0
5826714	2.230891e-10	46
5826715	9.986989e-01	15
5826717	5.946023e-02	31
5826718	1.000000e+00	3
5826719	8.881784e-16	50
5826723	9.966998e-01	16
5826722	1.000000e+00	4
5826721	1.000000e+00	0
5826720	1.000000e+00	1
5826727	4.681115e-04	37
5826726	9.835804e-01	18
5826731	9.923267e-01	17
5826730	2.399438e-01	28
5826729	9.966998e-01	16
5826728	4.529710e-14	49
5826735	1.000000e+00	2
5826734	9.675457e-01	19
5826733	1.000000e+00	3
5826732	5.817779e-07	42
5826738	1.000000e+00	1
5826739	9.998471e-01	13
5826736	1.000000e+00	0
5826737	8.881784e-16	50
5826742	1.000000e+00	3
5826743	8.881784e-16	50
5826740	8.881784e-16	50
5826741	1.000000e+00	3
5826746	1.000000e+00	1
5826747	1.000000e+00	0
5826744	9.999999e-01	8
5826745	1.000000e+00	0
5826750	1.000000e+00	1
5826751	1.000000e+00	5
5826748	1.000000e+00	0
5826749	1.049339e-07	43
5826757	1.000000e+00	1
5826756	9.835804e-01	18
5826759	3.359055e-01	27
5826758	1.133316e-12	48
5826753	1.000000e+00	0
5826752	2.230891e-10	46
5826755	1.000000e+00	5
5826754	4.529710e-14	49
5826765	5.561376e-01	25
5826764	8.881784e-16	50
5826767	1.193067e-05	40
5826766	9.999994e-01	9
5826761	1.611182e-01	29
5826760	9.999549e-01	12
5826762	9.835804e-01	18
5826772	8.881784e-16	50
5826773	5.946023e-02	31
5826774	2.230891e-10	46
5826768	1.000000e+00	4
5826769	8.881784e-16	50
5826770	8.881784e-16	50
5826771	9.999999e-01	8
5826780	1.000000e+00	2
5826781	1.000000e+00	1
5826782	1.000000e+00	1
5826783	1.000000e+00	1
5826776	1.000000e+00	4
5826777	3.359055e-01	27
5826778	1.000000e+00	0
5826779	1.000000e+00	0
5826791	1.000000e+00	6
5826790	8.881784e-16	50
5826789	1.000000e+00	0
5826788	8.881784e-16	50
5826787	8.881784e-16	50
5826786	1.000000e+00	1
5826785	1.000000e+00	0
5826784	1.000000e+00	7
5826799	1.000000e+00	0
5826798	1.000000e+00	4
5826797	1.000000e+00	4
5826795	1.000000e+00	1
5826794	7.673339e-03	34
5826793	9.405398e-01	20
5826792	8.881784e-16	50
5826806	1.529320e-04	38
5826807	1.000000e+00	0
5826804	1.000000e+00	2
5826805	1.013194e-01	30
5826802	9.999994e-01	9
5826803	1.000000e+00	1
5826800	1.000000e+00	1
5826801	1.000000e+00	7
5826814	9.999972e-01	10
5826815	1.000000e+00	0
5826812	1.621870e-08	44
5826813	9.999881e-01	11
5826810	1.000000e+00	0
5826811	9.999994e-01	9
5826809	1.000000e+00	2
5826568	1.000000e+00	1
5826569	8.388818e-01	22
5826570	9.999994e-01	9
5826571	1.000000e+00	5
5826572	1.000000e+00	0
5826573	1.000000e+00	0
5826574	1.000000e+00	5
5826575	9.999994e-01	9
5826560	9.999994e-01	9
5826561	9.998471e-01	13
5826562	9.999972e-01	10
5826563	1.000000e+00	2
5826564	1.000000e+00	0
5826565	9.999972e-01	10
5826566	9.995319e-01	14
5826567	9.986989e-01	15
5826585	1.000000e+00	0
5826584	1.000000e+00	0
5826587	9.923267e-01	17
5826586	9.999999e-01	8
5826589	1.000000e+00	2
5826588	9.999549e-01	12
5826591	8.388818e-01	22
5826590	1.000000e+00	0
5826577	1.000000e+00	0
5826576	3.300224e-03	35
5826579	1.000000e+00	0
5826578	1.000000e+00	0
5826581	1.000000e+00	0
5826580	1.000000e+00	0
5826583	1.000000e+00	0
5826582	1.301086e-03	36
5826602	1.013194e-01	30
5826603	5.817779e-07	42
5826600	8.881784e-16	50
5826601	8.881784e-16	50
5826606	7.673339e-03	34
5826607	8.881784e-16	50
5826604	8.881784e-16	50
5826605	1.621870e-08	44
5826594	2.230891e-10	46
5826595	2.230891e-10	46
5826592	9.923267e-01	17
5826593	2.807050e-06	41
5826598	5.561376e-01	25
5826599	8.881784e-16	50
5826596	9.405398e-01	20
5826597	2.230891e-10	46
5826619	1.000000e+00	0
5826618	1.000000e+00	1
5826617	8.881784e-16	50
5826616	1.000000e+00	1
5826623	2.807050e-06	41
5826622	1.000000e+00	3
5826621	8.881784e-16	50
5826620	3.359055e-01	27
5826611	4.529710e-14	49
5826610	9.405398e-01	20
5826609	8.881784e-16	50
5826608	1.133316e-12	48
5826615	1.000000e+00	4
5826614	8.881784e-16	50
5826613	1.301086e-03	36
5826612	8.881784e-16	50
5826636	1.133316e-12	48
5826632	1.621870e-08	44
5826633	1.013194e-01	30
5826634	7.600562e-01	23
5826635	9.966998e-01	16
5826628	4.681115e-04	37
5826629	1.000000e+00	0
5826630	1.611182e-01	29
5826624	4.529710e-14	49
5826625	8.881784e-16	50
5826626	1.000000e+00	2
5826627	1.000000e+00	1
5826653	1.000000e+00	5
5826655	1.000000e+00	0
5826654	9.999994e-01	9
5826648	1.000000e+00	2
5826651	1.000000e+00	0
5826645	9.999972e-01	10
5826644	9.995319e-01	14
5826646	8.881784e-16	50
5826640	8.881784e-16	50
5826643	8.881784e-16	50
5826642	8.881784e-16	50
5826670	9.999994e-01	9
5826671	1.000000e+00	0
5826668	1.000000e+00	5
5826669	1.000000e+00	0
5826666	9.999999e-01	8
5826667	1.641957e-02	33
5826664	2.104926e-09	45
5826665	1.000000e+00	5
5826662	1.000000e+00	4
5826663	9.986989e-01	15
5826660	8.986806e-01	21
5826661	1.000000e+00	0
5826658	1.000000e+00	0
5826659	9.923267e-01	17
5826656	1.000000e+00	0
5826687	1.000000e+00	0
5826685	8.881784e-16	50
5826684	8.881784e-16	50
5826683	9.986989e-01	15
5826682	1.301086e-03	36
5826681	1.000000e+00	0
5826679	8.881784e-16	50
5826678	4.529710e-14	49
5826677	3.359055e-01	27
5826676	1.000000e+00	1
5826675	4.681115e-04	37
5826674	4.681115e-04	37
5826673	1.000000e+00	0
5826672	1.193067e-05	40
5826962	9.923267e-01	17
5826963	9.999972e-01	10
5826960	8.881784e-16	50
5826961	1.000000e+00	5
5826966	9.835804e-01	18
5826967	1.000000e+00	6
5826964	1.000000e+00	0
5826965	1.621870e-08	44
5826970	4.681115e-04	37
5826971	8.986806e-01	21
5826968	1.000000e+00	4
5826969	8.881784e-16	50
5826974	1.000000e+00	4
5826975	9.999994e-01	9
5826972	3.359055e-01	27
5826973	1.000000e+00	4
5826947	6.640945e-01	24
5826946	1.854161e-11	47
5826945	8.881784e-16	50
5826944	7.673339e-03	34
5826951	1.000000e+00	6
5826950	9.999972e-01	10
5826949	7.673339e-03	34
5826948	1.000000e+00	0
5826955	4.681115e-04	37
5826954	1.000000e+00	0
5826953	1.611182e-01	29
5826952	9.998471e-01	13
5826959	9.999972e-01	10
5826958	9.835804e-01	18
5826957	6.640945e-01	24
5826992	1.641957e-02	33
5826993	5.817779e-07	42
5826994	1.000000e+00	6
5826995	9.999549e-01	12
5826996	4.529710e-14	49
5826997	3.245432e-02	32
5826998	9.986989e-01	15
5826999	9.999999e-01	8
5827000	1.000000e+00	1
5827001	9.999999e-01	8
5827002	8.881784e-16	50
5827003	8.881784e-16	50
5827004	9.923267e-01	17
5827005	9.986989e-01	15
5827006	9.998471e-01	13
5827007	1.000000e+00	1
5826977	1.000000e+00	4
5826976	1.000000e+00	1
5826979	9.999972e-01	10
5826980	2.399438e-01	28
5826985	3.245432e-02	32
5826984	1.000000e+00	1
5826987	1.000000e+00	1
5826986	4.529710e-14	49
5826989	1.000000e+00	1
5826988	1.013194e-01	30
5826991	5.946023e-02	31
5826990	9.999549e-01	12
5827030	1.000000e+00	1
5827031	9.923267e-01	17
5827028	1.000000e+00	7
5827029	1.000000e+00	4
5827026	1.049339e-07	43
5827027	1.000000e+00	1
5827024	3.245432e-02	32
5827025	9.999994e-01	9
5827038	9.999549e-01	12
5827039	1.854161e-11	47
5827036	1.000000e+00	2
5827037	1.000000e+00	3
5827034	1.000000e+00	0
5827035	2.399438e-01	28
5827032	1.000000e+00	1
5827033	1.000000e+00	3
5827014	1.000000e+00	0
5827013	1.000000e+00	1
5827012	1.000000e+00	1
5827011	1.000000e+00	1
5827010	1.133316e-12	48
5827009	8.881784e-16	50
5827008	8.881784e-16	50
5827023	2.230891e-10	46
5827022	1.000000e+00	7
5827021	2.399438e-01	28
5827020	9.999972e-01	10
5827019	1.000000e+00	5
5827018	1.000000e+00	0
5827017	8.881784e-16	50
5827016	1.000000e+00	4
5827060	1.000000e+00	4
5827061	4.681115e-04	37
5827062	5.561376e-01	25
5827063	4.510745e-05	39
5827056	9.999549e-01	12
5827057	5.817779e-07	42
5827058	8.881784e-16	50
5827059	8.881784e-16	50
5827068	4.529710e-14	49
5827069	2.399438e-01	28
5827070	9.999881e-01	11
5827071	1.000000e+00	6
5827064	8.881784e-16	50
5827065	2.399438e-01	28
5827066	3.359055e-01	27
5827067	9.999881e-01	11
5827045	8.881784e-16	50
5827044	9.835804e-01	18
5827047	9.999994e-01	9
5827046	4.438624e-01	26
5827041	1.000000e+00	4
5827040	8.881784e-16	50
5827043	1.000000e+00	7
5827042	1.000000e+00	3
5827053	1.133316e-12	48
5827052	1.000000e+00	1
5827055	1.000000e+00	4
5827054	1.000000e+00	0
5827049	9.675457e-01	19
5827048	1.000000e+00	0
5827051	8.881784e-16	50
5827050	8.881784e-16	50
5826843	1.000000e+00	0
5826842	1.000000e+00	4
5826840	1.000000e+00	0
5826847	1.000000e+00	0
5826845	1.000000e+00	0
5826844	1.000000e+00	3
5826835	1.000000e+00	0
5826834	1.000000e+00	0
5826833	1.000000e+00	0
5826832	9.998471e-01	13
5826839	1.000000e+00	0
5826838	5.946023e-02	31
5826837	1.000000e+00	0
5826836	1.000000e+00	0
5826826	1.000000e+00	5
5826827	8.881784e-16	50
5826824	1.000000e+00	0
5826825	9.995319e-01	14
5826830	1.000000e+00	0
5826831	4.529710e-14	49
5826828	8.881784e-16	50
5826829	1.854161e-11	47
5826818	1.000000e+00	0
5826819	1.000000e+00	2
5826816	5.817779e-07	42
5826817	9.999999e-01	8
5826822	4.438624e-01	26
5826823	5.946023e-02	31
5826820	1.000000e+00	7
5826821	9.999972e-01	10
5826873	9.999549e-01	12
5826872	6.640945e-01	24
5826875	4.529710e-14	49
5826874	1.000000e+00	0
5826877	4.681115e-04	37
5826876	1.000000e+00	0
5826879	1.301086e-03	36
5826878	1.000000e+00	6
5826865	1.000000e+00	0
5826864	1.000000e+00	5
5826867	1.000000e+00	6
5826866	1.000000e+00	0
5826868	4.510745e-05	39
5826871	1.000000e+00	2
5826870	1.000000e+00	1
5826857	1.133316e-12	48
5826858	1.000000e+00	6
5826859	1.000000e+00	0
5826860	1.000000e+00	0
5826861	4.438624e-01	26
5826862	1.000000e+00	0
5826863	1.000000e+00	6
5826848	1.000000e+00	0
5826849	1.000000e+00	0
5826850	1.000000e+00	0
5826852	1.000000e+00	0
5826853	1.000000e+00	0
5826854	1.000000e+00	0
5826911	8.881784e-16	50
5826910	3.359055e-01	27
5826908	8.881784e-16	50
5826907	8.881784e-16	50
5826906	1.000000e+00	7
5826905	9.999999e-01	8
5826904	9.998471e-01	13
5826903	1.000000e+00	2
5826902	2.807050e-06	41
5826901	9.995319e-01	14
5826900	1.000000e+00	0
5826899	8.881784e-16	50
5826898	9.986989e-01	15
5826897	9.999972e-01	10
5826896	3.245432e-02	32
5826894	1.301086e-03	36
5826895	8.986806e-01	21
5826892	1.529320e-04	38
5826893	4.438624e-01	26
5826890	9.998471e-01	13
5826891	1.000000e+00	4
5826889	1.133316e-12	48
5826886	9.986989e-01	15
5826887	1.000000e+00	0
5826884	8.881784e-16	50
5826885	1.000000e+00	0
5826882	1.000000e+00	0
5826883	1.000000e+00	0
5826880	8.881784e-16	50
5826881	1.000000e+00	0
5826941	1.193067e-05	40
5826940	9.999994e-01	9
5826943	9.986989e-01	15
5826942	1.000000e+00	3
5826937	2.807050e-06	41
5826936	1.000000e+00	1
5826939	9.999881e-01	11
5826938	7.673339e-03	34
5826933	2.807050e-06	41
5826932	8.881784e-16	50
5826935	8.881784e-16	50
5826934	4.529710e-14	49
5826929	8.881784e-16	50
5826931	1.854161e-11	47
5826924	8.881784e-16	50
5826925	9.998471e-01	13
5826926	1.641957e-02	33
5826927	4.529710e-14	49
5826920	1.000000e+00	1
5826921	8.881784e-16	50
5826922	3.359055e-01	27
5826923	8.881784e-16	50
5826916	8.881784e-16	50
5826918	7.600562e-01	23
5826919	3.359055e-01	27
5826912	8.881784e-16	50
5826913	8.881784e-16	50
5826914	1.854161e-11	47
5826915	1.854161e-11	47
5828331	8.881784e-16	50
5828330	9.998471e-01	13
5828328	4.529710e-14	49
5828335	1.000000e+00	2
5828334	1.000000e+00	2
5828333	8.881784e-16	50
5828332	1.000000e+00	4
5828323	9.999549e-01	12
5828322	8.986806e-01	21
5828321	1.000000e+00	5
5828320	8.881784e-16	50
5828327	1.854161e-11	47
5828326	9.998471e-01	13
5828325	9.999549e-01	12
5828324	2.104926e-09	45
5828346	1.000000e+00	1
5828344	1.621870e-08	44
5828345	9.999972e-01	10
5828350	2.399438e-01	28
5828351	9.405398e-01	20
5828348	1.000000e+00	4
5828349	1.000000e+00	7
5828338	4.510745e-05	39
5828339	1.000000e+00	2
5828336	1.000000e+00	6
5828337	1.000000e+00	1
5828342	1.000000e+00	3
5828343	1.000000e+00	2
5828340	1.049339e-07	43
5828341	5.817779e-07	42
5828297	1.000000e+00	1
5828296	9.999881e-01	11
5828299	1.000000e+00	0
5828298	1.000000e+00	7
5828301	9.835804e-01	18
5828300	1.000000e+00	7
5828303	2.399438e-01	28
5828302	9.999999e-01	8
5828289	5.817779e-07	42
5828288	1.000000e+00	0
5828291	1.000000e+00	3
5828290	8.881784e-16	50
5828293	8.881784e-16	50
5828292	1.000000e+00	0
5828295	8.881784e-16	50
5828294	2.807050e-06	41
5828312	9.923267e-01	17
5828313	8.388818e-01	22
5828314	1.000000e+00	6
5828315	8.881784e-16	50
5828316	1.133316e-12	48
5828317	1.000000e+00	1
5828318	8.881784e-16	50
5828319	1.000000e+00	2
5828304	8.881784e-16	50
5828305	1.854161e-11	47
5828306	9.998471e-01	13
5828307	9.999999e-01	8
5828308	8.881784e-16	50
5828309	1.000000e+00	2
5828310	5.946023e-02	31
5828311	8.881784e-16	50
5828271	9.986989e-01	15
5828270	1.000000e+00	5
5828269	8.881784e-16	50
5828268	1.133316e-12	48
5828267	8.986806e-01	21
5828266	9.675457e-01	19
5828265	4.529710e-14	49
5828264	8.881784e-16	50
5828263	1.000000e+00	2
5828262	4.510745e-05	39
5828261	1.000000e+00	6
5828260	9.999994e-01	9
5828259	1.000000e+00	7
5828258	9.923267e-01	17
5828257	9.995319e-01	14
5828256	9.999972e-01	10
5828286	1.000000e+00	3
5828287	9.999972e-01	10
5828284	8.881784e-16	50
5828285	9.995319e-01	14
5828282	1.000000e+00	4
5828283	1.000000e+00	6
5828280	1.000000e+00	1
5828281	1.000000e+00	1
5828278	9.923267e-01	17
5828276	4.438624e-01	26
5828277	1.049339e-07	43
5828274	8.986806e-01	21
5828275	1.000000e+00	5
5828272	1.000000e+00	4
5828273	1.000000e+00	1
5828237	9.999972e-01	10
5828236	1.000000e+00	1
5828239	1.854161e-11	47
5828238	8.388818e-01	22
5828233	1.000000e+00	2
5828232	9.999994e-01	9
5828235	1.000000e+00	3
5828234	1.000000e+00	1
5828229	8.986806e-01	21
5828228	6.640945e-01	24
5828231	9.986989e-01	15
5828230	7.600562e-01	23
5828225	1.529320e-04	38
5828224	8.986806e-01	21
5828227	8.881784e-16	50
5828226	8.881784e-16	50
5828252	1.000000e+00	5
5828253	1.301086e-03	36
5828254	9.998471e-01	13
5828255	1.000000e+00	1
5828248	1.000000e+00	0
5828249	1.133316e-12	48
5828250	1.000000e+00	0
5828251	2.399438e-01	28
5828244	5.561376e-01	25
5828245	1.013194e-01	30
5828246	5.817779e-07	42
5828247	1.000000e+00	1
5828240	8.881784e-16	50
5828241	8.881784e-16	50
5828242	5.946023e-02	31
5828243	4.529710e-14	49
5828194	1.000000e+00	3
5828195	4.510745e-05	39
5828192	1.000000e+00	1
5828193	9.995319e-01	14
5828198	1.611182e-01	29
5828199	1.000000e+00	0
5828196	9.986989e-01	15
5828197	1.000000e+00	2
5828202	8.881784e-16	50
5828203	1.529320e-04	38
5828200	8.881784e-16	50
5828201	8.881784e-16	50
5828206	8.881784e-16	50
5828207	1.000000e+00	3
5828204	1.000000e+00	6
5828205	1.000000e+00	2
5828211	1.000000e+00	2
5828210	1.000000e+00	3
5828209	1.000000e+00	1
5828208	1.000000e+00	2
5828215	8.881784e-16	50
5828214	1.000000e+00	2
5828213	1.000000e+00	6
5828212	9.405398e-01	20
5828219	8.881784e-16	50
5828218	1.000000e+00	3
5828216	8.986806e-01	21
5828223	1.000000e+00	3
5828222	7.600562e-01	23
5828221	1.000000e+00	1
5828220	8.388818e-01	22
5828160	8.881784e-16	50
5828161	1.000000e+00	0
5828163	8.881784e-16	50
5828165	9.999999e-01	8
5828166	1.133316e-12	48
5828168	5.561376e-01	25
5828170	9.995319e-01	14
5828171	1.000000e+00	6
5828172	2.104926e-09	45
5828173	2.807050e-06	41
5828174	9.998471e-01	13
5828175	1.013194e-01	30
5828177	1.854161e-11	47
5828176	4.529710e-14	49
5828179	1.000000e+00	2
5828178	8.881784e-16	50
5828181	9.986989e-01	15
5828183	9.986989e-01	15
5828182	9.675457e-01	19
5828185	1.193067e-05	40
5828184	8.881784e-16	50
5828187	8.881784e-16	50
5828186	4.529710e-14	49
5828189	7.673339e-03	34
5828188	9.675457e-01	19
5828191	1.000000e+00	1
5828190	1.000000e+00	6
5828134	9.999999e-01	8
5828132	8.986806e-01	21
5828133	1.000000e+00	2
5828130	1.049339e-07	43
5828131	1.133316e-12	48
5828128	9.999972e-01	10
5828129	4.529710e-14	49
5828142	4.510745e-05	39
5828143	8.388818e-01	22
5828140	1.641957e-02	33
5828141	1.000000e+00	4
5828138	9.675457e-01	19
5828139	8.881784e-16	50
5828136	1.013194e-01	30
5828137	9.966998e-01	16
5828151	4.510745e-05	39
5828150	5.946023e-02	31
5828149	9.999994e-01	9
5828148	9.999881e-01	11
5828147	1.000000e+00	4
5828145	8.881784e-16	50
5828159	9.986989e-01	15
5828158	1.193067e-05	40
5828157	1.000000e+00	0
5828156	8.881784e-16	50
5828154	7.600562e-01	23
5828153	3.245432e-02	32
5828152	5.817779e-07	42
5828100	1.000000e+00	7
5828101	9.923267e-01	17
5828102	8.881784e-16	50
5828103	1.000000e+00	5
5828096	9.999549e-01	12
5828097	1.000000e+00	2
5828098	9.675457e-01	19
5828099	1.000000e+00	2
5828108	1.000000e+00	0
5828109	1.000000e+00	6
5828110	8.881784e-16	50
5828111	8.881784e-16	50
5828104	2.807050e-06	41
5828105	9.999972e-01	10
5828106	2.399438e-01	28
5828107	9.986989e-01	15
5828117	9.999881e-01	11
5828116	4.438624e-01	26
5828119	8.881784e-16	50
5828118	8.881784e-16	50
5828113	8.881784e-16	50
5828112	1.000000e+00	3
5828115	1.000000e+00	6
5828114	8.881784e-16	50
5828125	9.999549e-01	12
5828124	6.640945e-01	24
5828127	1.000000e+00	4
5828126	9.998471e-01	13
5828121	8.881784e-16	50
5828120	8.881784e-16	50
5828123	3.300224e-03	35
5828122	1.621870e-08	44
5828600	4.510745e-05	39
5828602	1.641957e-02	33
5828605	4.510745e-05	39
5828606	1.000000e+00	0
5828607	1.000000e+00	1
5828598	8.881784e-16	50
5828599	8.881784e-16	50
5828585	1.611182e-01	29
5828584	8.881784e-16	50
5828586	9.999549e-01	12
5828589	1.301086e-03	36
5828588	1.000000e+00	1
5828591	4.510745e-05	39
5828577	1.000000e+00	0
5828576	4.529710e-14	49
5828579	1.000000e+00	0
5828578	1.854161e-11	47
5828581	9.966998e-01	16
5828580	1.000000e+00	0
5828583	9.999549e-01	12
5828582	1.000000e+00	0
5828570	1.000000e+00	1
5828571	8.881784e-16	50
5828568	5.561376e-01	25
5828569	8.881784e-16	50
5828574	1.000000e+00	2
5828575	1.301086e-03	36
5828572	9.966998e-01	16
5828573	1.000000e+00	0
5828562	9.835804e-01	18
5828563	8.388818e-01	22
5828560	8.881784e-16	50
5828561	8.881784e-16	50
5828566	8.881784e-16	50
5828567	1.133316e-12	48
5828564	1.641957e-02	33
5828565	9.999999e-01	8
5828555	9.999999e-01	8
5828554	1.854161e-11	47
5828553	1.000000e+00	2
5828552	1.000000e+00	0
5828559	8.881784e-16	50
5828558	8.881784e-16	50
5828557	4.529710e-14	49
5828556	8.881784e-16	50
5828547	1.049339e-07	43
5828546	1.000000e+00	3
5828545	1.621870e-08	44
5828544	1.000000e+00	3
5828551	1.000000e+00	1
5828550	9.999549e-01	12
5828549	8.986806e-01	21
5828548	1.000000e+00	1
5828540	3.300224e-03	35
5828541	1.611182e-01	29
5828542	1.000000e+00	2
5828543	1.000000e+00	0
5828536	1.000000e+00	2
5828537	8.881784e-16	50
5828538	1.000000e+00	1
5828539	1.133316e-12	48
5828532	8.881784e-16	50
5828533	8.881784e-16	50
5828534	4.681115e-04	37
5828535	9.986989e-01	15
5828528	6.640945e-01	24
5828529	1.000000e+00	7
5828530	6.640945e-01	24
5828531	2.399438e-01	28
5828525	2.230891e-10	46
5828524	7.673339e-03	34
5828527	1.000000e+00	5
5828526	4.510745e-05	39
5828521	1.133316e-12	48
5828520	8.881784e-16	50
5828523	8.881784e-16	50
5828522	1.000000e+00	6
5828517	1.000000e+00	7
5828516	1.000000e+00	1
5828519	1.000000e+00	5
5828518	8.881784e-16	50
5828513	3.245432e-02	32
5828515	9.835804e-01	18
5828514	1.529320e-04	38
5828510	2.104926e-09	45
5828511	1.133316e-12	48
5828506	1.000000e+00	0
5828507	5.561376e-01	25
5828504	1.000000e+00	1
5828505	2.104926e-09	45
5828502	2.104926e-09	45
5828503	3.359055e-01	27
5828500	1.133316e-12	48
5828501	1.000000e+00	1
5828498	2.807050e-06	41
5828499	9.999881e-01	11
5828496	8.881784e-16	50
5828497	8.881784e-16	50
5828495	9.999549e-01	12
5828494	9.998471e-01	13
5828493	1.000000e+00	2
5828492	1.000000e+00	1
5828491	9.986989e-01	15
5828490	1.529320e-04	38
5828489	1.000000e+00	4
5828488	1.000000e+00	4
5828487	2.104926e-09	45
5828486	1.854161e-11	47
5828485	1.301086e-03	36
5828483	7.673339e-03	34
5828482	1.000000e+00	1
5828481	1.000000e+00	2
5828480	8.388818e-01	22
5828465	8.881784e-16	50
5828464	8.881784e-16	50
5828467	1.000000e+00	0
5828466	8.881784e-16	50
5828469	1.000000e+00	4
5828468	1.133316e-12	48
5828471	2.399438e-01	28
5828470	1.854161e-11	47
5828473	5.946023e-02	31
5828472	8.881784e-16	50
5828475	3.245432e-02	32
5828474	9.998471e-01	13
5828477	8.881784e-16	50
5828476	1.854161e-11	47
5828479	1.000000e+00	6
5828478	1.301086e-03	36
5828448	1.000000e+00	0
5828449	1.854161e-11	47
5828450	1.000000e+00	2
5828451	4.529710e-14	49
5828452	1.000000e+00	3
5828453	2.230891e-10	46
5828454	9.999999e-01	8
5828455	1.000000e+00	0
5828456	1.000000e+00	3
5828457	9.966998e-01	16
5828458	9.405398e-01	20
5828460	4.529710e-14	49
5828461	1.000000e+00	5
5828462	8.388818e-01	22
5828435	8.881784e-16	50
5828434	8.881784e-16	50
5828433	8.881784e-16	50
5828432	8.881784e-16	50
5828439	1.611182e-01	29
5828438	2.104926e-09	45
5828437	4.681115e-04	37
5828436	4.529710e-14	49
5828443	1.000000e+00	3
5828442	9.999999e-01	8
5828441	8.986806e-01	21
5828440	5.561376e-01	25
5828446	9.999549e-01	12
5828445	9.995319e-01	14
5828444	4.529710e-14	49
5828418	3.300224e-03	35
5828419	3.245432e-02	32
5828416	4.529710e-14	49
5828417	1.000000e+00	1
5828422	3.300224e-03	35
5828423	8.881784e-16	50
5828420	4.681115e-04	37
5828421	6.640945e-01	24
5828426	1.000000e+00	7
5828427	8.881784e-16	50
5828424	8.881784e-16	50
5828425	8.881784e-16	50
5828430	8.881784e-16	50
5828431	1.301086e-03	36
5828428	7.600562e-01	23
5828429	8.881784e-16	50
5828405	1.000000e+00	0
5828404	1.013194e-01	30
5828407	4.681115e-04	37
5828401	1.000000e+00	4
5828400	4.529710e-14	49
5828403	9.999994e-01	9
5828402	1.049339e-07	43
5828413	9.986989e-01	15
5828412	1.000000e+00	0
5828415	8.881784e-16	50
5828414	1.049339e-07	43
5828409	1.000000e+00	3
5828408	1.000000e+00	2
5828411	7.673339e-03	34
5828410	8.388818e-01	22
5828389	1.000000e+00	1
5828390	1.000000e+00	4
5828391	4.438624e-01	26
5828384	1.000000e+00	1
5828385	1.000000e+00	3
5828386	9.675457e-01	19
5828387	9.999994e-01	9
5828396	8.881784e-16	50
5828397	9.923267e-01	17
5828398	5.561376e-01	25
5828399	9.923267e-01	17
5828392	9.999881e-01	11
5828393	1.000000e+00	0
5828394	1.000000e+00	1
5828375	1.000000e+00	5
5828374	1.000000e+00	2
5828373	4.438624e-01	26
5828372	1.000000e+00	1
5828371	1.000000e+00	2
5828370	2.104926e-09	45
5828369	1.000000e+00	3
5828368	1.641957e-02	33
5828383	9.999999e-01	8
5828382	9.999549e-01	12
5828381	8.881784e-16	50
5828380	9.405398e-01	20
5828379	9.999881e-01	11
5828378	9.923267e-01	17
5828377	8.881784e-16	50
5828376	4.438624e-01	26
5828358	8.881784e-16	50
5828359	1.000000e+00	3
5828356	1.000000e+00	1
5828357	1.000000e+00	6
5828354	8.881784e-16	50
5828355	1.000000e+00	1
5828352	8.881784e-16	50
5828353	1.013194e-01	30
5828366	5.561376e-01	25
5828367	1.000000e+00	6
5828364	8.881784e-16	50
5828365	9.999972e-01	10
5828362	8.986806e-01	21
5828363	1.000000e+00	1
5828360	1.049339e-07	43
5828361	8.881784e-16	50
5827789	9.999972e-01	10
5827788	1.000000e+00	1
5827791	1.000000e+00	5
5827790	1.000000e+00	0
5827785	1.000000e+00	5
5827784	5.561376e-01	25
5827787	8.881784e-16	50
5827786	1.301086e-03	36
5827781	1.000000e+00	3
5827780	6.640945e-01	24
5827783	2.230891e-10	46
5827777	2.104926e-09	45
5827776	1.000000e+00	3
5827779	8.881784e-16	50
5827778	1.000000e+00	4
5827804	1.000000e+00	3
5827805	9.923267e-01	17
5827806	2.230891e-10	46
5827807	1.000000e+00	2
5827800	1.000000e+00	6
5827801	5.561376e-01	25
5827802	1.133316e-12	48
5827803	4.529710e-14	49
5827796	9.999972e-01	10
5827797	2.807050e-06	41
5827798	1.854161e-11	47
5827799	8.881784e-16	50
5827792	9.675457e-01	19
5827793	9.999972e-01	10
5827794	8.881784e-16	50
5827795	1.000000e+00	4
5827823	3.245432e-02	32
5827822	8.881784e-16	50
5827821	2.399438e-01	28
5827820	8.881784e-16	50
5827818	1.193067e-05	40
5827817	2.230891e-10	46
5827816	5.561376e-01	25
5827815	8.881784e-16	50
5827814	8.881784e-16	50
5827813	4.510745e-05	39
5827812	1.000000e+00	1
5827811	8.986806e-01	21
5827810	8.881784e-16	50
5827809	8.881784e-16	50
5827808	1.133316e-12	48
5827838	9.999972e-01	10
5827839	7.600562e-01	23
5827836	9.999994e-01	9
5827837	9.999881e-01	11
5827834	1.000000e+00	0
5827835	1.000000e+00	1
5827832	1.000000e+00	0
5827833	8.881784e-16	50
5827830	8.881784e-16	50
5827831	4.510745e-05	39
5827828	1.000000e+00	0
5827829	1.049339e-07	43
5827826	9.995319e-01	14
5827827	3.359055e-01	27
5827824	1.000000e+00	0
5827825	1.000000e+00	0
5827721	8.881784e-16	50
5827720	1.000000e+00	1
5827723	1.000000e+00	3
5827722	7.673339e-03	34
5827725	9.999999e-01	8
5827724	9.995319e-01	14
5827727	1.621870e-08	44
5827726	9.966998e-01	16
5827713	1.000000e+00	0
5827712	8.881784e-16	50
5827715	1.000000e+00	7
5827714	8.881784e-16	50
5827717	1.000000e+00	3
5827716	4.529710e-14	49
5827719	3.245432e-02	32
5827718	8.881784e-16	50
5827736	9.966998e-01	16
5827737	1.000000e+00	0
5827738	1.000000e+00	0
5827739	9.923267e-01	17
5827740	1.000000e+00	1
5827741	9.966998e-01	16
5827742	4.529710e-14	49
5827743	1.000000e+00	1
5827728	1.000000e+00	2
5827729	1.000000e+00	0
5827730	9.923267e-01	17
5827731	1.000000e+00	0
5827732	9.923267e-01	17
5827733	1.000000e+00	5
5827734	8.881784e-16	50
5827735	8.881784e-16	50
5827755	4.681115e-04	37
5827754	1.000000e+00	1
5827753	8.881784e-16	50
5827752	8.881784e-16	50
5827759	9.675457e-01	19
5827758	8.388818e-01	22
5827757	5.561376e-01	25
5827756	2.807050e-06	41
5827747	8.881784e-16	50
5827746	1.000000e+00	2
5827745	9.923267e-01	17
5827744	1.013194e-01	30
5827751	4.529710e-14	49
5827750	1.854161e-11	47
5827749	8.881784e-16	50
5827748	1.000000e+00	2
5827770	1.000000e+00	7
5827771	1.000000e+00	6
5827768	1.000000e+00	3
5827769	3.300224e-03	35
5827774	1.133316e-12	48
5827773	9.995319e-01	14
5827762	1.000000e+00	3
5827763	1.000000e+00	7
5827760	1.000000e+00	0
5827761	1.000000e+00	4
5827766	1.000000e+00	6
5827767	3.245432e-02	32
5827764	1.611182e-01	29
5827765	5.817779e-07	42
5827652	1.000000e+00	0
5827653	1.000000e+00	3
5827654	1.000000e+00	6
5827655	4.529710e-14	49
5827648	1.000000e+00	4
5827649	8.881784e-16	50
5827650	9.923267e-01	17
5827651	8.388818e-01	22
5827660	2.399438e-01	28
5827661	4.438624e-01	26
5827662	9.995319e-01	14
5827663	4.529710e-14	49
5827656	1.000000e+00	5
5827657	1.854161e-11	47
5827658	9.986989e-01	15
5827659	2.399438e-01	28
5827669	1.013194e-01	30
5827668	7.673339e-03	34
5827671	9.835804e-01	18
5827670	8.881784e-16	50
5827665	8.388818e-01	22
5827664	8.881784e-16	50
5827667	8.986806e-01	21
5827666	9.999999e-01	8
5827677	1.000000e+00	5
5827676	1.000000e+00	3
5827679	8.881784e-16	50
5827678	1.049339e-07	43
5827673	1.049339e-07	43
5827672	1.000000e+00	4
5827675	8.881784e-16	50
5827674	5.946023e-02	31
5827686	8.986806e-01	21
5827687	1.000000e+00	2
5827684	8.881784e-16	50
5827685	2.230891e-10	46
5827682	8.881784e-16	50
5827680	8.881784e-16	50
5827681	1.193067e-05	40
5827694	9.999972e-01	10
5827695	9.999999e-01	8
5827692	9.923267e-01	17
5827693	4.438624e-01	26
5827690	1.133316e-12	48
5827691	1.000000e+00	3
5827688	4.529710e-14	49
5827689	1.854161e-11	47
5827703	8.881784e-16	50
5827702	8.881784e-16	50
5827701	1.000000e+00	3
5827700	1.133316e-12	48
5827699	3.359055e-01	27
5827698	9.999881e-01	11
5827697	9.835804e-01	18
5827696	8.881784e-16	50
5827711	1.641957e-02	33
5827710	4.510745e-05	39
5827709	9.923267e-01	17
5827708	1.000000e+00	3
5827707	9.999972e-01	10
5827706	1.000000e+00	0
5827705	2.807050e-06	41
5827704	4.510745e-05	39
5827584	1.000000e+00	0
5827585	8.881784e-16	50
5827586	1.000000e+00	0
5827587	5.561376e-01	25
5827588	1.000000e+00	2
5827589	1.193067e-05	40
5827590	6.640945e-01	24
5827591	1.000000e+00	1
5827592	1.000000e+00	4
5827594	8.881784e-16	50
5827595	1.000000e+00	1
5827596	1.000000e+00	1
5827597	9.999549e-01	12
5827598	8.388818e-01	22
5827601	9.966998e-01	16
5827600	9.966998e-01	16
5827603	9.986989e-01	15
5827602	1.000000e+00	2
5827605	9.999549e-01	12
5827604	1.000000e+00	1
5827607	8.881784e-16	50
5827606	6.640945e-01	24
5827608	5.817779e-07	42
5827611	9.999994e-01	9
5827610	1.000000e+00	3
5827613	1.049339e-07	43
5827612	1.133316e-12	48
5827615	1.000000e+00	2
5827614	9.999549e-01	12
5827618	8.881784e-16	50
5827619	4.529710e-14	49
5827616	1.133316e-12	48
5827617	8.881784e-16	50
5827622	1.133316e-12	48
5827623	1.000000e+00	2
5827620	5.817779e-07	42
5827621	8.881784e-16	50
5827626	8.881784e-16	50
5827627	1.000000e+00	3
5827624	5.561376e-01	25
5827625	1.000000e+00	0
5827630	1.000000e+00	2
5827631	1.000000e+00	7
5827628	3.359055e-01	27
5827629	1.000000e+00	1
5827635	1.000000e+00	0
5827634	1.000000e+00	1
5827632	1.193067e-05	40
5827639	8.881784e-16	50
5827638	1.000000e+00	7
5827637	1.013194e-01	30
5827636	1.000000e+00	7
5827643	8.881784e-16	50
5827641	8.881784e-16	50
5827640	9.966998e-01	16
5827647	1.000000e+00	7
5827646	1.641957e-02	33
5827645	4.510745e-05	39
5827644	1.000000e+00	4
5828062	9.999881e-01	11
5828063	8.881784e-16	50
5828060	8.881784e-16	50
5828058	1.133316e-12	48
5828059	1.854161e-11	47
5828057	9.995319e-01	14
5828054	1.000000e+00	0
5828055	1.000000e+00	3
5828052	1.301086e-03	36
5828053	1.000000e+00	5
5828050	8.881784e-16	50
5828051	1.000000e+00	0
5828048	9.999999e-01	8
5828049	1.301086e-03	36
5828047	9.999549e-01	12
5828046	1.049339e-07	43
5828045	3.359055e-01	27
5828044	4.529710e-14	49
5828042	9.986989e-01	15
5828041	1.000000e+00	5
5828040	5.817779e-07	42
5828039	8.881784e-16	50
5828038	1.611182e-01	29
5828037	1.000000e+00	3
5828036	4.681115e-04	37
5828034	1.000000e+00	7
5828033	1.133316e-12	48
5828032	2.230891e-10	46
5828092	1.529320e-04	38
5828093	1.013194e-01	30
5828094	8.881784e-16	50
5828095	9.405398e-01	20
5828088	8.881784e-16	50
5828089	1.000000e+00	1
5828090	1.000000e+00	0
5828091	8.881784e-16	50
5828084	4.510745e-05	39
5828085	1.133316e-12	48
5828086	1.000000e+00	4
5828087	8.881784e-16	50
5828080	9.923267e-01	17
5828081	1.854161e-11	47
5828082	8.881784e-16	50
5828077	1.193067e-05	40
5828076	1.000000e+00	5
5828079	8.881784e-16	50
5828078	1.611182e-01	29
5828073	3.300224e-03	35
5828072	1.621870e-08	44
5828075	1.611182e-01	29
5828074	9.405398e-01	20
5828069	9.999972e-01	10
5828068	9.999549e-01	12
5828071	4.529710e-14	49
5828070	7.600562e-01	23
5828065	2.807050e-06	41
5828067	8.986806e-01	21
5828066	3.300224e-03	35
5827994	1.000000e+00	2
5827995	8.881784e-16	50
5827992	9.999994e-01	9
5827993	1.000000e+00	4
5827998	1.000000e+00	4
5827999	9.999972e-01	10
5827996	9.999881e-01	11
5827997	5.946023e-02	31
5827986	4.510745e-05	39
5827987	7.600562e-01	23
5827984	8.881784e-16	50
5827985	1.049339e-07	43
5827990	8.881784e-16	50
5827991	3.300224e-03	35
5827988	2.230891e-10	46
5827989	2.230891e-10	46
5827979	9.923267e-01	17
5827978	8.881784e-16	50
5827977	8.881784e-16	50
5827976	1.000000e+00	4
5827983	1.000000e+00	2
5827981	8.881784e-16	50
5827980	8.881784e-16	50
5827971	8.881784e-16	50
5827970	2.230891e-10	46
5827969	9.995319e-01	14
5827968	1.000000e+00	2
5827975	9.999999e-01	8
5827974	2.104926e-09	45
5827973	4.510745e-05	39
5827972	1.000000e+00	1
5828024	5.817779e-07	42
5828025	8.881784e-16	50
5828026	8.881784e-16	50
5828027	9.835804e-01	18
5828028	7.673339e-03	34
5828029	1.611182e-01	29
5828030	1.621870e-08	44
5828031	1.000000e+00	1
5828016	1.000000e+00	5
5828018	1.000000e+00	5
5828019	8.986806e-01	21
5828020	1.000000e+00	3
5828021	8.881784e-16	50
5828022	1.000000e+00	0
5828023	5.817779e-07	42
5828009	1.000000e+00	0
5828011	1.000000e+00	4
5828010	9.998471e-01	13
5828013	8.881784e-16	50
5828012	1.000000e+00	0
5828015	1.000000e+00	2
5828014	1.000000e+00	1
5828001	1.000000e+00	7
5828000	5.561376e-01	25
5828003	1.854161e-11	47
5828002	9.999999e-01	8
5828005	9.999881e-01	11
5828004	1.000000e+00	4
5828007	9.999549e-01	12
5828006	9.999999e-01	8
5827927	1.641957e-02	33
5827925	1.000000e+00	2
5827924	1.000000e+00	4
5827923	9.999549e-01	12
5827922	1.000000e+00	5
5827921	7.673339e-03	34
5827920	1.000000e+00	2
5827935	8.881784e-16	50
5827934	4.529710e-14	49
5827933	4.529710e-14	49
5827932	4.529710e-14	49
5827931	3.300224e-03	35
5827930	1.000000e+00	4
5827929	6.640945e-01	24
5827928	8.986806e-01	21
5827910	1.000000e+00	0
5827911	1.000000e+00	0
5827908	1.000000e+00	5
5827909	1.000000e+00	2
5827906	1.000000e+00	7
5827907	9.999999e-01	8
5827904	5.946023e-02	31
5827905	1.000000e+00	5
5827918	1.000000e+00	4
5827916	1.000000e+00	5
5827917	4.529710e-14	49
5827914	1.000000e+00	4
5827915	9.999881e-01	11
5827912	1.000000e+00	7
5827913	1.000000e+00	7
5827957	2.230891e-10	46
5827956	1.611182e-01	29
5827959	9.675457e-01	19
5827958	1.529320e-04	38
5827953	9.999999e-01	8
5827952	1.000000e+00	5
5827955	1.000000e+00	4
5827954	1.000000e+00	1
5827965	1.000000e+00	5
5827964	1.529320e-04	38
5827967	1.000000e+00	7
5827961	1.000000e+00	7
5827960	5.561376e-01	25
5827963	1.611182e-01	29
5827962	1.529320e-04	38
5827940	1.000000e+00	7
5827941	9.999994e-01	9
5827942	9.986989e-01	15
5827943	3.245432e-02	32
5827936	1.611182e-01	29
5827937	2.230891e-10	46
5827938	1.000000e+00	4
5827939	3.245432e-02	32
5827948	9.999994e-01	9
5827949	8.881784e-16	50
5827950	5.946023e-02	31
5827951	8.986806e-01	21
5827944	1.000000e+00	1
5827947	1.621870e-08	44
5827859	1.049339e-07	43
5827858	1.000000e+00	7
5827857	8.881784e-16	50
5827856	9.999972e-01	10
5827863	8.881784e-16	50
5827862	8.881784e-16	50
5827861	8.881784e-16	50
5827860	1.854161e-11	47
5827867	8.881784e-16	50
5827866	1.000000e+00	0
5827865	8.881784e-16	50
5827864	1.193067e-05	40
5827871	9.999972e-01	10
5827870	1.000000e+00	0
5827869	1.611182e-01	29
5827868	3.359055e-01	27
5827842	1.529320e-04	38
5827843	1.621870e-08	44
5827840	4.438624e-01	26
5827841	4.529710e-14	49
5827844	8.881784e-16	50
5827850	9.999881e-01	11
5827851	9.966998e-01	16
5827848	8.881784e-16	50
5827849	1.133316e-12	48
5827854	1.000000e+00	0
5827855	8.881784e-16	50
5827852	1.000000e+00	2
5827889	1.854161e-11	47
5827888	9.986989e-01	15
[truncated: 1,760 more rows]
