# Supplementary material for: Translational Selection Is Ubiquitous in Prokaryotes
Source: PLoS Genet. 2010 Jun 24;6(6):e1001004. doi: 10.1371/journal.pgen.1001004 (PMC2891978; doi:10.1371/journal.pgen.1001004)
Supplement: Dataset S1 — OCU/non-OCU gene calls in 461 Bacterial and Archaeal genomes, and summary tables of genome properties and OCU preferences for specific codons. (4.77 MB ZIP) [file pgen.1001004.s001.zip › Dataset_S1_Bacteria/Chromobacterium_violaceum.arff.ocuGenes]

GeneID	signTest_p	ocuProbWinCnt
2548116	9.995319e-01	14
2548118	1.000000e+00	0
2548119	1.133316e-12	48
2548112	9.999999e-01	8
2548113	1.000000e+00	1
2548114	1.000000e+00	0
2548115	1.000000e+00	1
2548124	9.966998e-01	16
2548125	9.923267e-01	17
2548126	1.000000e+00	0
2548127	9.998471e-01	13
2548120	9.675457e-01	19
2548121	2.399438e-01	28
2548122	8.881784e-16	50
2548100	1.000000e+00	0
2548103	1.000000e+00	3
2548102	1.611182e-01	29
2548097	9.999549e-01	12
2548096	1.000000e+00	5
2548099	5.817779e-07	42
2548098	1.000000e+00	0
2548109	1.000000e+00	0
2548108	1.000000e+00	0
2548111	8.881784e-16	50
2548110	9.995319e-01	14
2548105	1.000000e+00	0
2548104	1.000000e+00	0
2548107	8.881784e-16	50
2548150	8.881784e-16	50
2548151	9.999881e-01	11
2548148	1.000000e+00	2
2548149	1.529320e-04	38
2548146	9.999994e-01	9
2548147	1.000000e+00	0
2548144	1.000000e+00	2
2548145	1.000000e+00	4
2548158	1.000000e+00	7
2548159	1.000000e+00	1
2548156	1.000000e+00	0
2548157	1.000000e+00	0
2548154	1.529320e-04	38
2548155	4.438624e-01	26
2548152	1.000000e+00	1
2548153	1.000000e+00	0
2548135	9.995319e-01	14
2548134	1.000000e+00	0
2548133	1.000000e+00	0
2548132	1.000000e+00	0
2548131	1.000000e+00	0
2548130	1.000000e+00	0
2548129	1.000000e+00	0
2548128	1.013194e-01	30
2548143	1.621870e-08	44
2548142	8.881784e-16	50
2548141	9.998471e-01	13
2548140	9.923267e-01	17
2548139	8.881784e-16	50
2548138	1.000000e+00	5
2548137	1.000000e+00	0
2548136	1.000000e+00	0
2548176	1.000000e+00	0
2548177	1.000000e+00	0
2548179	1.000000e+00	7
2548180	2.807050e-06	41
2548181	9.405398e-01	20
2548182	8.881784e-16	50
2548183	1.000000e+00	0
2548184	1.000000e+00	3
2548185	1.000000e+00	0
2548188	1.000000e+00	0
2548190	9.999994e-01	9
2548191	1.000000e+00	1
2548161	1.000000e+00	0
2548160	1.000000e+00	3
2548163	1.000000e+00	0
2548162	1.000000e+00	2
2548165	1.000000e+00	0
2548164	1.000000e+00	0
2548167	1.000000e+00	1
2548166	1.000000e+00	1
2548169	9.999999e-01	8
2548168	1.000000e+00	0
2548171	8.881784e-16	50
2548170	1.000000e+00	7
2548172	1.000000e+00	1
2548175	1.000000e+00	1
2548174	1.000000e+00	1
2548210	3.245432e-02	32
2548211	1.000000e+00	0
2548208	1.000000e+00	2
2548209	1.000000e+00	4
2548215	8.881784e-16	50
2548212	1.000000e+00	3
2548213	1.000000e+00	6
2548219	5.561376e-01	25
2548216	8.881784e-16	50
2548217	1.000000e+00	2
2548222	1.000000e+00	0
2548223	1.000000e+00	1
2548220	1.000000e+00	6
2548195	1.000000e+00	4
2548194	4.681115e-04	37
2548193	7.600562e-01	23
2548192	4.529710e-14	49
2548199	8.881784e-16	50
2548198	1.000000e+00	4
2548196	9.999994e-01	9
2548203	1.000000e+00	7
2548202	1.000000e+00	0
2548201	1.000000e+00	4
2548200	9.999549e-01	12
2548207	1.000000e+00	0
2548205	8.881784e-16	50
2548204	1.000000e+00	1
2547997	9.999999e-01	8
2547996	1.000000e+00	6
2547999	1.000000e+00	0
2547998	1.000000e+00	2
2547993	1.000000e+00	1
2547992	1.000000e+00	0
2547995	1.000000e+00	0
2547994	1.000000e+00	1
2547989	1.000000e+00	0
2547988	1.000000e+00	2
2547991	1.000000e+00	3
2547990	1.000000e+00	0
2547985	1.000000e+00	0
2547984	1.000000e+00	0
2547987	1.000000e+00	2
2547986	1.000000e+00	2
2547980	1.000000e+00	0
2547981	1.000000e+00	2
2547982	1.000000e+00	0
2547983	1.000000e+00	0
2547976	1.000000e+00	0
2547977	9.999999e-01	8
2547978	1.000000e+00	0
2547979	1.000000e+00	2
2547972	1.000000e+00	1
2547973	2.807050e-06	41
2547974	4.510745e-05	39
2547975	8.881784e-16	50
2547968	1.000000e+00	4
2547969	4.438624e-01	26
2547970	1.000000e+00	0
2547971	1.000000e+00	0
2548031	1.000000e+00	0
2548030	1.000000e+00	4
2548029	8.881784e-16	50
2548028	1.000000e+00	2
2548027	1.000000e+00	2
2548026	1.000000e+00	0
2548025	9.999994e-01	9
2548024	1.000000e+00	0
2548023	1.000000e+00	0
2548022	1.000000e+00	0
2548021	1.000000e+00	0
2548020	1.000000e+00	1
2548019	1.000000e+00	1
2548018	1.000000e+00	0
2548017	1.000000e+00	0
2548014	1.000000e+00	2
2548015	9.999549e-01	12
2548012	1.000000e+00	5
2548013	1.000000e+00	2
2548010	1.000000e+00	2
2548011	8.881784e-16	50
2548008	1.000000e+00	0
2548009	1.000000e+00	1
2548006	1.000000e+00	0
2548007	1.000000e+00	0
2548004	2.230891e-10	46
2548005	8.881784e-16	50
2548002	1.000000e+00	0
2548003	2.230891e-10	46
2548000	1.000000e+00	0
2548001	1.000000e+00	0
2548057	1.000000e+00	1
2548056	1.000000e+00	0
2548059	1.000000e+00	0
2548058	2.399438e-01	28
2548061	8.881784e-16	50
2548060	5.561376e-01	25
2548063	5.561376e-01	25
2548062	9.986989e-01	15
2548049	1.000000e+00	4
2548048	1.000000e+00	1
2548051	1.000000e+00	5
2548050	1.000000e+00	1
2548053	1.000000e+00	0
2548052	1.000000e+00	0
2548055	9.986989e-01	15
2548040	1.000000e+00	5
2548041	1.000000e+00	0
2548042	1.000000e+00	0
2548043	8.986806e-01	21
2548044	1.000000e+00	3
2548045	1.854161e-11	47
2548046	1.000000e+00	0
2548047	9.999881e-01	11
2548032	1.000000e+00	1
2548033	1.000000e+00	0
2548034	1.000000e+00	0
2548035	9.999881e-01	11
2548038	9.999972e-01	10
2548039	1.000000e+00	0
2548091	1.000000e+00	4
2548090	4.529710e-14	49
2548089	1.000000e+00	6
2548088	1.000000e+00	0
2548095	1.000000e+00	7
2548094	1.000000e+00	3
2548093	7.673339e-03	34
2548092	1.000000e+00	0
2548083	2.104926e-09	45
2548082	1.000000e+00	0
2548081	1.000000e+00	0
2548080	1.000000e+00	1
2548087	4.681115e-04	37
2548086	9.999999e-01	8
2548085	1.000000e+00	1
2548074	1.000000e+00	0
2548075	9.999881e-01	11
2548072	1.000000e+00	6
2548073	1.000000e+00	1
2548078	1.000000e+00	1
2548079	4.681115e-04	37
2548077	9.835804e-01	18
2548066	1.000000e+00	1
2548067	9.998471e-01	13
2548064	1.000000e+00	5
2548065	1.000000e+00	3
2548070	1.000000e+00	0
2548071	9.998471e-01	13
2548068	1.000000e+00	0
2548069	7.600562e-01	23
2547847	1.000000e+00	0
2547846	5.817779e-07	42
2547845	5.946023e-02	31
2547844	1.000000e+00	0
2547843	7.673339e-03	34
2547842	1.000000e+00	3
2547841	1.000000e+00	0
2547840	1.000000e+00	1
2547855	5.561376e-01	25
2547854	9.405398e-01	20
2547853	1.000000e+00	2
2547852	1.000000e+00	4
2547851	1.000000e+00	7
2547850	1.000000e+00	1
2547849	1.000000e+00	0
2547848	1.000000e+00	0
2547862	4.529710e-14	49
2547863	9.999999e-01	8
2547860	1.000000e+00	0
2547861	1.000000e+00	0
2547858	1.000000e+00	5
2547859	1.000000e+00	0
2547856	9.966998e-01	16
2547857	1.000000e+00	2
2547870	1.000000e+00	1
2547871	1.000000e+00	1
2547868	8.881784e-16	50
2547869	8.881784e-16	50
2547866	8.881784e-16	50
2547867	8.881784e-16	50
2547864	1.000000e+00	0
2547865	9.405398e-01	20
2547877	1.000000e+00	1
2547876	8.986806e-01	21
2547879	1.000000e+00	1
2547878	2.230891e-10	46
2547873	1.301086e-03	36
2547872	9.999994e-01	9
2547875	1.000000e+00	0
2547874	8.881784e-16	50
2547885	1.000000e+00	2
2547884	1.000000e+00	2
2547887	1.000000e+00	0
2547886	8.388818e-01	22
2547881	1.000000e+00	0
2547880	1.000000e+00	0
2547883	9.995319e-01	14
2547882	8.881784e-16	50
2547892	1.000000e+00	0
2547893	1.000000e+00	0
2547894	1.000000e+00	0
2547895	1.000000e+00	4
2547889	1.000000e+00	2
2547891	8.881784e-16	50
2547900	1.000000e+00	0
2547901	1.000000e+00	0
2547902	9.675457e-01	19
2547903	1.000000e+00	0
2547896	1.000000e+00	0
2547897	1.000000e+00	0
2547898	1.000000e+00	0
2547899	9.999881e-01	11
2547907	1.000000e+00	0
2547906	9.923267e-01	17
2547905	1.000000e+00	2
2547904	1.000000e+00	1
2547911	1.854161e-11	47
2547910	1.133316e-12	48
2547909	1.000000e+00	6
2547908	5.817779e-07	42
2547915	8.881784e-16	50
2547914	1.000000e+00	2
2547913	1.000000e+00	1
2547912	4.529710e-14	49
2547919	1.000000e+00	0
2547918	1.000000e+00	1
2547917	1.000000e+00	0
2547916	2.230891e-10	46
2547922	1.000000e+00	5
2547923	1.000000e+00	1
2547920	1.000000e+00	0
2547921	1.000000e+00	7
2547927	9.999972e-01	10
2547924	1.000000e+00	0
2547930	9.999881e-01	11
2547931	8.881784e-16	50
2547928	4.510745e-05	39
2547929	1.133316e-12	48
2547932	1.854161e-11	47
2547933	5.946023e-02	31
2547938	1.000000e+00	3
2547941	1.301086e-03	36
2547940	1.000000e+00	0
2547943	1.000000e+00	0
2547942	1.000000e+00	0
2547945	1.000000e+00	0
2547944	9.966998e-01	16
2547947	1.000000e+00	1
2547946	1.000000e+00	2
2547949	1.000000e+00	1
2547948	1.000000e+00	0
2547951	1.000000e+00	0
2547950	1.000000e+00	0
2547952	1.000000e+00	4
2547953	1.000000e+00	0
2547954	9.966998e-01	16
2547955	9.999972e-01	10
2547956	5.561376e-01	25
2547957	3.300224e-03	35
2547958	8.881784e-16	50
2547959	1.000000e+00	0
2547960	1.000000e+00	7
2547961	1.000000e+00	0
2547963	1.000000e+00	5
2547964	1.000000e+00	0
2547965	1.000000e+00	1
2547966	1.000000e+00	5
2547967	1.000000e+00	0
2547726	1.000000e+00	2
2547727	9.999549e-01	12
2547724	4.681115e-04	37
2547725	1.000000e+00	0
2547722	4.529710e-14	49
2547723	1.000000e+00	7
2547720	9.999999e-01	8
2547721	9.999994e-01	9
2547718	3.300224e-03	35
2547719	1.000000e+00	2
2547716	1.000000e+00	5
2547717	1.621870e-08	44
2547714	1.000000e+00	2
2547715	8.881784e-16	50
2547712	9.986989e-01	15
2547713	8.881784e-16	50
2547743	1.000000e+00	0
2547742	1.049339e-07	43
2547741	9.999881e-01	11
2547738	8.881784e-16	50
2547737	1.000000e+00	1
2547736	9.999881e-01	11
2547735	8.388818e-01	22
2547734	1.000000e+00	0
2547733	1.301086e-03	36
2547732	9.999999e-01	8
2547731	8.881784e-16	50
2547728	1.000000e+00	3
2547756	1.000000e+00	1
2547758	1.000000e+00	0
2547759	1.000000e+00	7
2547752	1.000000e+00	1
2547753	1.133316e-12	48
2547754	9.999999e-01	8
2547755	8.881784e-16	50
2547748	9.999994e-01	9
2547749	1.000000e+00	0
2547751	1.000000e+00	3
2547744	1.000000e+00	0
2547745	1.000000e+00	3
2547747	1.000000e+00	1
2547773	1.000000e+00	0
2547772	1.000000e+00	0
2547775	1.000000e+00	1
2547774	9.999881e-01	11
2547769	1.000000e+00	2
2547768	3.359055e-01	27
2547771	9.999994e-01	9
2547770	2.230891e-10	46
2547764	1.000000e+00	0
2547767	1.529320e-04	38
2547766	3.359055e-01	27
2547761	1.000000e+00	1
2547760	1.000000e+00	0
2547763	8.881784e-16	50
2547762	1.000000e+00	0
2547786	9.999999e-01	8
2547784	1.000000e+00	0
2547785	1.000000e+00	0
2547791	9.923267e-01	17
2547789	8.881784e-16	50
2547778	1.000000e+00	1
2547779	1.000000e+00	3
2547776	1.000000e+00	1
2547777	1.000000e+00	7
2547782	1.621870e-08	44
2547783	6.640945e-01	24
2547780	1.000000e+00	0
2547781	5.817779e-07	42
2547803	1.000000e+00	1
2547802	1.621870e-08	44
2547801	8.881784e-16	50
2547807	1.000000e+00	2
2547806	9.998471e-01	13
2547805	1.000000e+00	7
2547804	9.835804e-01	18
2547795	8.881784e-16	50
2547794	1.000000e+00	4
2547793	1.000000e+00	1
2547792	9.999881e-01	11
2547799	1.000000e+00	0
2547798	1.000000e+00	0
2547797	1.000000e+00	0
2547796	1.000000e+00	1
2547816	1.000000e+00	0
2547817	8.881784e-16	50
2547818	8.881784e-16	50
2547819	9.999549e-01	12
2547820	1.000000e+00	7
2547821	9.999994e-01	9
2547822	9.999881e-01	11
2547808	1.000000e+00	1
2547809	8.881784e-16	50
2547810	2.230891e-10	46
2547811	1.000000e+00	0
2547812	8.388818e-01	22
2547813	5.817779e-07	42
2547814	7.600562e-01	23
2547815	1.000000e+00	1
2547833	1.000000e+00	0
2547832	9.405398e-01	20
2547835	1.000000e+00	0
2547834	1.000000e+00	0
2547837	1.133316e-12	48
2547836	1.000000e+00	0
2547839	1.000000e+00	1
2547838	7.673339e-03	34
2547825	8.881784e-16	50
2547824	1.000000e+00	3
2547827	9.999994e-01	9
2547826	1.000000e+00	1
2547829	1.000000e+00	1
2547828	8.881784e-16	50
2547831	1.000000e+00	3
2547830	9.999994e-01	9
2548658	1.000000e+00	2
2548659	9.986989e-01	15
2548656	9.995319e-01	14
2548657	9.675457e-01	19
2548662	1.000000e+00	0
2548663	1.000000e+00	2
2548660	1.000000e+00	3
2548661	1.000000e+00	0
2548666	1.000000e+00	1
2548664	1.000000e+00	3
2548665	1.000000e+00	1
2548670	1.529320e-04	38
2548671	1.000000e+00	0
2548668	8.881784e-16	50
2548669	8.881784e-16	50
2548643	1.000000e+00	2
2548642	9.999994e-01	9
2548641	8.881784e-16	50
2548640	1.641957e-02	33
2548647	9.405398e-01	20
2548646	1.529320e-04	38
2548644	3.245432e-02	32
2548651	1.000000e+00	0
2548649	1.000000e+00	0
2548655	1.000000e+00	0
2548654	1.000000e+00	3
2548653	1.000000e+00	5
2548652	1.000000e+00	0
2548624	8.986806e-01	21
2548625	8.881784e-16	50
2548626	1.000000e+00	2
2548627	1.000000e+00	7
2548628	1.000000e+00	1
2548629	1.000000e+00	1
2548630	1.000000e+00	1
2548631	1.000000e+00	0
2548632	1.000000e+00	1
2548633	1.000000e+00	0
2548634	1.000000e+00	0
2548636	1.000000e+00	0
2548637	1.000000e+00	1
2548638	1.000000e+00	0
2548639	1.000000e+00	0
2548608	1.000000e+00	1
2548611	1.000000e+00	0
2548610	1.193067e-05	40
2548613	1.000000e+00	1
2548612	1.000000e+00	0
2548615	9.923267e-01	17
2548614	9.405398e-01	20
2548617	1.000000e+00	0
2548616	9.986989e-01	15
2548619	1.000000e+00	3
2548618	1.000000e+00	5
2548621	1.000000e+00	0
2548620	9.999994e-01	9
2548623	2.807050e-06	41
2548622	9.966998e-01	16
2548726	4.529710e-14	49
2548727	4.529710e-14	49
2548725	1.000000e+00	0
2548722	9.405398e-01	20
2548723	1.000000e+00	3
2548720	1.000000e+00	1
2548721	1.000000e+00	4
2548734	1.000000e+00	1
2548735	1.000000e+00	0
2548732	8.881784e-16	50
2548733	1.000000e+00	1
2548731	1.000000e+00	4
2548728	8.881784e-16	50
2548729	1.000000e+00	0
2548711	1.000000e+00	1
2548710	1.000000e+00	1
2548709	1.000000e+00	0
2548708	9.999881e-01	11
2548707	1.000000e+00	1
2548706	1.000000e+00	0
2548705	1.000000e+00	0
2548704	1.000000e+00	0
2548719	1.000000e+00	0
2548718	1.000000e+00	6
2548717	1.000000e+00	2
2548716	1.000000e+00	0
2548715	9.923267e-01	17
2548714	1.000000e+00	0
2548713	1.000000e+00	0
2548692	1.000000e+00	0
2548693	8.986806e-01	21
2548694	1.000000e+00	3
2548695	9.998471e-01	13
2548688	1.611182e-01	29
2548689	1.621870e-08	44
2548691	1.000000e+00	0
2548700	1.000000e+00	1
2548701	1.000000e+00	0
2548702	1.000000e+00	1
2548703	1.000000e+00	6
2548696	1.000000e+00	0
2548697	1.000000e+00	4
2548698	1.049339e-07	43
2548699	1.000000e+00	0
2548677	1.133316e-12	48
2548676	1.000000e+00	1
2548679	4.510745e-05	39
2548678	1.000000e+00	0
2548673	1.000000e+00	0
2548672	4.510745e-05	39
2548675	1.000000e+00	1
2548674	1.000000e+00	3
2548685	1.000000e+00	4
2548684	1.000000e+00	3
2548687	1.000000e+00	3
2548686	1.000000e+00	3
2548680	9.999972e-01	10
2548683	1.000000e+00	0
2548682	8.881784e-16	50
2548539	1.000000e+00	3
2548538	1.000000e+00	6
2548537	1.000000e+00	2
2548543	5.561376e-01	25
2548542	1.000000e+00	0
2548541	1.000000e+00	1
2548540	1.000000e+00	2
2548531	1.000000e+00	0
2548530	1.611182e-01	29
2548529	1.000000e+00	0
2548528	1.000000e+00	0
2548535	1.049339e-07	43
2548534	5.817779e-07	42
2548533	1.000000e+00	1
2548532	1.000000e+00	0
2548522	1.000000e+00	0
2548523	1.000000e+00	0
2548520	1.000000e+00	1
2548521	9.405398e-01	20
2548526	1.000000e+00	7
2548527	1.000000e+00	3
2548524	8.881784e-16	50
2548525	1.000000e+00	1
2548514	1.000000e+00	2
2548515	1.854161e-11	47
2548512	1.000000e+00	2
2548513	1.000000e+00	1
2548518	1.000000e+00	5
2548519	1.000000e+00	0
2548505	4.438624e-01	26
2548504	1.000000e+00	0
2548507	1.000000e+00	0
2548506	1.000000e+00	1
2548509	1.000000e+00	1
2548508	2.230891e-10	46
2548511	1.000000e+00	6
2548510	8.881784e-16	50
2548497	1.000000e+00	0
2548496	1.000000e+00	0
2548499	1.000000e+00	7
2548498	9.999994e-01	9
2548501	1.000000e+00	4
2548500	1.000000e+00	0
2548503	1.000000e+00	0
2548488	1.000000e+00	0
2548489	1.000000e+00	7
2548490	1.000000e+00	4
2548491	1.000000e+00	0
2548492	1.000000e+00	2
2548493	1.000000e+00	1
2548494	9.923267e-01	17
2548495	1.000000e+00	3
2548480	1.000000e+00	6
2548481	1.000000e+00	4
2548482	5.817779e-07	42
2548483	1.000000e+00	0
2548484	1.000000e+00	0
2548485	9.999999e-01	8
2548486	4.529710e-14	49
2548487	1.000000e+00	1
2548607	1.000000e+00	2
2548606	4.438624e-01	26
2548605	1.000000e+00	1
2548604	1.000000e+00	0
2548603	8.388818e-01	22
2548602	6.640945e-01	24
2548601	1.000000e+00	1
2548600	1.000000e+00	0
2548599	8.881784e-16	50
2548598	8.881784e-16	50
2548597	1.013194e-01	30
2548596	1.000000e+00	0
2548595	1.000000e+00	3
2548594	1.000000e+00	0
2548593	1.000000e+00	1
2548592	1.000000e+00	0
2548590	1.000000e+00	3
2548591	1.000000e+00	7
2548588	1.000000e+00	1
2548589	1.000000e+00	0
2548586	1.000000e+00	5
2548587	9.995319e-01	14
2548584	1.000000e+00	0
2548585	1.000000e+00	0
2548583	8.881784e-16	50
2548580	1.000000e+00	0
2548578	8.881784e-16	50
2548579	8.881784e-16	50
2548576	1.000000e+00	0
2548577	1.000000e+00	0
2548573	1.000000e+00	0
2548572	1.000000e+00	0
2548575	1.000000e+00	0
2548574	1.000000e+00	0
2548569	5.561376e-01	25
2548568	1.000000e+00	0
2548571	1.000000e+00	1
2548570	1.000000e+00	0
2548565	1.000000e+00	2
2548564	1.000000e+00	3
2548567	1.000000e+00	1
2548561	1.000000e+00	1
2548560	1.000000e+00	0
2548563	1.049339e-07	43
2548562	1.133316e-12	48
2548556	1.000000e+00	5
2548557	1.000000e+00	3
2548558	2.807050e-06	41
2548559	1.000000e+00	5
2548552	1.000000e+00	3
2548553	2.399438e-01	28
2548554	1.000000e+00	2
2548555	9.966998e-01	16
2548548	1.000000e+00	0
2548550	1.854161e-11	47
2548551	1.000000e+00	2
2548544	1.000000e+00	0
2548545	9.675457e-01	19
2548546	1.000000e+00	0
2548385	1.000000e+00	7
2548384	1.000000e+00	0
2548387	1.000000e+00	0
2548386	1.611182e-01	29
2548389	1.000000e+00	0
2548388	1.000000e+00	0
2548391	7.600562e-01	23
2548393	9.999972e-01	10
2548392	2.807050e-06	41
2548395	9.999994e-01	9
2548394	1.000000e+00	5
2548397	1.000000e+00	0
2548396	1.000000e+00	3
2548399	1.000000e+00	0
2548398	1.000000e+00	5
2548400	8.881784e-16	50
2548401	1.000000e+00	7
2548402	8.881784e-16	50
2548403	8.881784e-16	50
2548404	1.000000e+00	1
2548405	4.681115e-04	37
2548406	8.881784e-16	50
2548407	9.999881e-01	11
2548408	1.529320e-04	38
2548409	1.000000e+00	2
2548410	1.000000e+00	4
2548411	1.000000e+00	1
2548412	1.000000e+00	1
2548413	1.000000e+00	2
2548414	1.000000e+00	0
2548415	9.999972e-01	10
2548355	9.923267e-01	17
2548354	4.529710e-14	49
2548352	1.000000e+00	0
2548359	1.000000e+00	0
2548358	1.193067e-05	40
2548357	9.835804e-01	18
2548356	1.000000e+00	2
2548363	1.133316e-12	48
2548362	1.013194e-01	30
2548361	1.000000e+00	0
2548360	1.000000e+00	5
2548367	1.000000e+00	0
2548366	1.000000e+00	2
2548365	1.000000e+00	0
2548364	1.000000e+00	0
2548370	8.881784e-16	50
2548371	8.881784e-16	50
2548369	8.881784e-16	50
2548374	1.000000e+00	3
2548375	9.998471e-01	13
2548372	1.133316e-12	48
2548373	5.817779e-07	42
2548378	1.000000e+00	0
2548379	8.881784e-16	50
2548376	9.923267e-01	17
2548377	1.000000e+00	2
2548382	1.000000e+00	1
2548383	8.881784e-16	50
2548381	1.000000e+00	0
2548453	9.999972e-01	10
2548452	9.999994e-01	9
2548455	1.000000e+00	0
2548449	2.399438e-01	28
2548448	1.000000e+00	0
2548451	1.000000e+00	0
2548450	1.000000e+00	1
2548461	8.881784e-16	50
2548460	2.230891e-10	46
2548463	1.529320e-04	38
2548462	9.999549e-01	12
2548457	9.995319e-01	14
2548456	1.000000e+00	1
2548459	1.133316e-12	48
2548468	1.000000e+00	0
2548469	1.000000e+00	0
2548471	1.000000e+00	0
2548464	1.000000e+00	1
2548465	9.999994e-01	9
2548466	1.000000e+00	2
2548467	8.881784e-16	50
2548476	1.000000e+00	4
2548478	2.230891e-10	46
2548479	1.000000e+00	1
2548472	1.000000e+00	2
2548473	1.000000e+00	0
2548474	1.000000e+00	1
2548475	1.000000e+00	0
2548423	1.000000e+00	3
2548422	1.000000e+00	6
2548421	1.000000e+00	0
2548420	1.641957e-02	33
2548419	1.000000e+00	0
2548418	1.000000e+00	0
2548417	1.000000e+00	5
2548416	1.000000e+00	2
2548431	1.000000e+00	1
2548430	1.000000e+00	2
2548429	9.999549e-01	12
2548428	1.000000e+00	2
2548426	8.881784e-16	50
2548425	2.230891e-10	46
2548424	1.000000e+00	0
2548439	9.966998e-01	16
2548436	8.881784e-16	50
2548437	1.000000e+00	5
2548434	1.000000e+00	2
2548435	1.000000e+00	0
2548432	9.999549e-01	12
2548433	5.561376e-01	25
2548446	9.999881e-01	11
2548447	1.000000e+00	6
2548444	1.000000e+00	0
2548445	1.000000e+00	2
2548442	1.000000e+00	0
2548443	8.881784e-16	50
2548441	1.000000e+00	0
2548264	1.000000e+00	2
2548265	1.000000e+00	0
2548266	1.000000e+00	2
2548267	1.000000e+00	0
2548269	1.000000e+00	2
2548270	1.000000e+00	0
2548271	1.000000e+00	0
2548256	1.000000e+00	5
2548257	1.000000e+00	0
2548258	4.529710e-14	49
2548259	9.995319e-01	14
2548260	1.000000e+00	3
2548262	1.000000e+00	0
2548263	8.881784e-16	50
2548281	1.000000e+00	1
2548280	1.000000e+00	1
2548283	8.881784e-16	50
2548282	9.999999e-01	8
2548285	8.881784e-16	50
2548284	8.881784e-16	50
2548273	1.611182e-01	29
2548272	3.245432e-02	32
2548275	1.000000e+00	0
2548274	1.000000e+00	0
2548277	8.881784e-16	50
2548276	8.881784e-16	50
2548279	1.000000e+00	6
2548278	1.000000e+00	5
2548234	1.000000e+00	0
2548235	9.999999e-01	8
2548233	1.000000e+00	1
2548239	2.104926e-09	45
2548237	1.000000e+00	0
2548226	4.529710e-14	49
2548227	8.881784e-16	50
2548224	1.529320e-04	38
2548225	1.000000e+00	1
2548230	1.000000e+00	0
2548229	1.133316e-12	48
2548251	8.881784e-16	50
2548250	9.923267e-01	17
2548249	1.000000e+00	0
2548248	1.000000e+00	0
2548255	1.000000e+00	0
2548254	1.000000e+00	2
2548253	6.640945e-01	24
2548252	1.000000e+00	0
2548242	1.000000e+00	2
2548241	9.835804e-01	18
2548240	1.611182e-01	29
2548247	8.881784e-16	50
2548246	4.438624e-01	26
2548245	1.000000e+00	0
2548244	1.000000e+00	0
2548332	9.999972e-01	10
2548333	1.000000e+00	1
2548334	1.000000e+00	2
2548335	1.000000e+00	0
2548328	1.000000e+00	3
2548329	1.529320e-04	38
2548330	1.000000e+00	2
2548331	1.013194e-01	30
2548324	8.881784e-16	50
2548325	1.193067e-05	40
2548326	8.881784e-16	50
2548327	1.000000e+00	4
2548320	8.881784e-16	50
2548322	1.000000e+00	7
2548323	3.245432e-02	32
2548349	1.193067e-05	40
2548348	1.000000e+00	7
2548351	1.000000e+00	1
2548350	3.300224e-03	35
2548344	1.000000e+00	5
2548347	3.359055e-01	27
2548341	9.405398e-01	20
2548340	1.000000e+00	0
2548343	9.999999e-01	8
2548342	4.438624e-01	26
2548337	1.000000e+00	0
2548336	1.000000e+00	0
2548339	8.388818e-01	22
2548338	1.000000e+00	1
2548302	1.000000e+00	0
2548303	1.000000e+00	5
2548300	4.681115e-04	37
2548301	8.881784e-16	50
2548298	1.000000e+00	0
2548299	1.000000e+00	1
2548296	1.000000e+00	0
2548297	8.881784e-16	50
2548294	1.000000e+00	0
2548295	1.193067e-05	40
2548292	9.999999e-01	8
2548293	8.881784e-16	50
2548290	1.000000e+00	0
2548291	4.529710e-14	49
2548288	1.000000e+00	0
2548289	1.000000e+00	7
2548319	1.000000e+00	5
2548318	1.000000e+00	3
2548317	9.999999e-01	8
2548316	1.000000e+00	0
2548315	1.000000e+00	0
2548314	1.000000e+00	5
2548313	8.986806e-01	21
2548312	1.000000e+00	0
2548311	1.000000e+00	0
2548310	2.230891e-10	46
2548309	1.000000e+00	1
2548308	1.000000e+00	0
2548307	1.000000e+00	0
2548306	1.000000e+00	0
2548304	1.000000e+00	3
2549208	1.000000e+00	0
2549209	1.000000e+00	0
2549210	1.000000e+00	4
2549211	1.000000e+00	2
2549212	1.000000e+00	0
2549213	1.000000e+00	0
2549214	1.000000e+00	1
2549215	9.966998e-01	16
2549200	8.881784e-16	50
2549201	6.640945e-01	24
2549202	1.000000e+00	0
2549203	1.000000e+00	0
2549204	1.000000e+00	2
2549205	9.999972e-01	10
2549206	1.000000e+00	0
2549207	1.000000e+00	0
2549193	1.000000e+00	0
2549192	9.999999e-01	8
2549194	8.986806e-01	21
2549197	9.999881e-01	11
2549196	1.000000e+00	1
2549199	1.000000e+00	2
2549198	1.000000e+00	0
2549185	1.000000e+00	0
2549184	1.000000e+00	0
2549187	9.999972e-01	10
2549186	1.000000e+00	0
2549188	4.529710e-14	49
2549191	1.000000e+00	0
2549190	1.000000e+00	2
2549242	1.000000e+00	0
2549243	8.881784e-16	50
2549240	1.000000e+00	1
2549241	1.000000e+00	0
2549246	1.000000e+00	0
2549247	3.245432e-02	32
2549244	9.998471e-01	13
2549245	3.245432e-02	32
2549234	1.000000e+00	4
2549235	1.621870e-08	44
2549232	1.000000e+00	0
2549233	1.000000e+00	0
2549238	1.000000e+00	0
2549239	1.000000e+00	0
2549236	2.399438e-01	28
2549237	5.561376e-01	25
2549227	9.998471e-01	13
2549226	1.854161e-11	47
2549225	1.000000e+00	0
2549231	9.999549e-01	12
2549230	1.000000e+00	0
2549229	1.000000e+00	1
2549228	1.000000e+00	1
2549219	1.000000e+00	4
2549218	8.388818e-01	22
2549217	9.675457e-01	19
2549216	8.881784e-16	50
2549223	1.000000e+00	0
2549222	9.923267e-01	17
2549221	8.881784e-16	50
2549220	1.000000e+00	0
2549148	7.600562e-01	23
2549149	8.986806e-01	21
2549150	1.000000e+00	0
2549151	2.807050e-06	41
2549145	1.000000e+00	1
2549147	9.999549e-01	12
2549140	9.966998e-01	16
2549141	5.946023e-02	31
2549142	9.923267e-01	17
2549143	1.000000e+00	1
2549136	1.000000e+00	0
2549137	1.000000e+00	0
2549138	1.000000e+00	1
2549139	1.000000e+00	0
2549133	1.000000e+00	0
2549132	9.966998e-01	16
2549135	1.000000e+00	1
2549134	9.966998e-01	16
2549129	1.000000e+00	0
2549128	1.000000e+00	0
2549131	1.000000e+00	1
2549130	3.245432e-02	32
2549125	1.000000e+00	3
2549124	1.000000e+00	0
2549127	8.881784e-16	50
2549126	9.835804e-01	18
2549121	1.000000e+00	0
2549120	1.000000e+00	3
2549123	1.854161e-11	47
2549122	1.000000e+00	0
2549182	1.000000e+00	1
2549183	9.999881e-01	11
2549180	1.000000e+00	0
2549181	1.000000e+00	2
2549178	1.000000e+00	0
2549179	1.000000e+00	0
2549176	1.000000e+00	1
2549177	1.000000e+00	4
2549174	8.881784e-16	50
2549175	4.510745e-05	39
2549172	1.000000e+00	1
2549173	9.999549e-01	12
2549170	1.000000e+00	7
2549171	1.000000e+00	1
2549168	8.881784e-16	50
2549169	8.881784e-16	50
2549167	8.881784e-16	50
2549166	4.681115e-04	37
2549165	3.359055e-01	27
2549164	1.000000e+00	1
2549163	1.000000e+00	0
2549162	9.999994e-01	9
2549161	1.000000e+00	3
2549160	1.000000e+00	3
2549159	1.000000e+00	0
2549158	1.000000e+00	0
2549157	1.000000e+00	0
2549156	1.000000e+00	0
2549154	1.000000e+00	0
2549153	1.000000e+00	0
2549152	1.000000e+00	0
2549073	8.881784e-16	50
2549072	1.000000e+00	3
2549075	9.923267e-01	17
2549074	9.999994e-01	9
2549077	9.999994e-01	9
2549076	1.000000e+00	0
2549079	1.000000e+00	0
2549078	1.000000e+00	0
2549081	1.000000e+00	0
2549080	1.000000e+00	0
2549083	1.000000e+00	4
2549082	1.000000e+00	1
2549084	1.049339e-07	43
2549087	8.881784e-16	50
2549086	1.000000e+00	0
2549056	1.529320e-04	38
2549057	1.000000e+00	2
2549058	1.000000e+00	0
2549059	1.000000e+00	1
2549060	1.000000e+00	0
2549061	1.000000e+00	0
2549062	1.000000e+00	0
2549064	1.000000e+00	0
2549066	1.000000e+00	3
2549067	1.000000e+00	0
2549068	8.881784e-16	50
2549069	8.881784e-16	50
2549070	3.359055e-01	27
2549071	1.000000e+00	1
2549107	8.881784e-16	50
2549106	9.999549e-01	12
2549105	1.000000e+00	3
2549104	1.000000e+00	3
2549111	1.000000e+00	2
2549110	2.807050e-06	41
2549109	1.000000e+00	6
2549108	1.000000e+00	0
2549115	1.000000e+00	0
2549114	8.986806e-01	21
2549113	1.000000e+00	2
2549112	1.000000e+00	2
2549119	1.000000e+00	0
2549118	1.000000e+00	1
2549117	1.000000e+00	0
2549116	9.999881e-01	11
2549090	1.000000e+00	1
2549091	1.000000e+00	0
2549088	1.000000e+00	0
2549089	1.000000e+00	0
2549094	1.000000e+00	0
2549095	8.881784e-16	50
2549092	1.000000e+00	0
2549093	1.000000e+00	0
2549098	1.000000e+00	2
2549099	1.000000e+00	0
2549096	1.000000e+00	0
2549102	1.000000e+00	0
2549103	1.000000e+00	3
2549100	1.000000e+00	4
2549013	1.000000e+00	0
2549012	9.675457e-01	19
2549015	1.000000e+00	0
2549014	1.000000e+00	5
2549009	9.999881e-01	11
2549008	2.104926e-09	45
2549011	1.000000e+00	0
2549010	9.986989e-01	15
2549021	1.000000e+00	0
2549020	1.000000e+00	0
2549023	1.000000e+00	4
2549022	1.000000e+00	5
2549017	1.000000e+00	0
2549016	1.000000e+00	3
2549019	1.000000e+00	1
2549018	1.000000e+00	1
2548996	1.013194e-01	30
2548997	8.881784e-16	50
2548998	1.000000e+00	4
2548999	5.561376e-01	25
2548992	6.640945e-01	24
2548993	9.999999e-01	8
2548994	1.000000e+00	1
2548995	2.230891e-10	46
2549004	1.000000e+00	0
2549005	1.000000e+00	5
2549006	6.640945e-01	24
2549007	9.405398e-01	20
2549000	1.000000e+00	0
2549001	1.000000e+00	0
2549002	1.000000e+00	1
2549003	1.000000e+00	0
2549047	1.854161e-11	47
2549046	1.000000e+00	0
2549045	2.104926e-09	45
2549044	8.881784e-16	50
2549043	1.000000e+00	1
2549042	1.000000e+00	1
2549041	1.000000e+00	0
2549055	1.000000e+00	0
2549054	1.000000e+00	4
2549053	1.000000e+00	3
2549052	1.000000e+00	3
2549051	1.000000e+00	1
2549050	1.000000e+00	0
2549049	8.388818e-01	22
2549048	3.245432e-02	32
2549030	8.881784e-16	50
2549031	1.000000e+00	0
2549028	1.621870e-08	44
2549029	1.000000e+00	0
2549026	1.000000e+00	3
2549027	1.000000e+00	0
2549024	1.000000e+00	1
2549025	1.000000e+00	7
2549038	1.000000e+00	1
2549039	1.000000e+00	2
2549036	9.999999e-01	8
2549037	7.600562e-01	23
2549034	9.998471e-01	13
2549035	1.000000e+00	1
2549032	9.999999e-01	8
2549033	1.000000e+00	4
2548939	9.405398e-01	20
2548938	1.000000e+00	0
2548937	1.000000e+00	1
2548936	1.000000e+00	1
2548943	9.999549e-01	12
2548942	8.881784e-16	50
2548941	1.000000e+00	1
2548940	1.000000e+00	5
2548931	1.000000e+00	7
2548930	7.673339e-03	34
2548929	1.641957e-02	33
2548928	9.986989e-01	15
2548935	5.561376e-01	25
2548934	1.000000e+00	1
2548932	9.999549e-01	12
2548954	2.230891e-10	46
2548955	9.995319e-01	14
2548952	1.000000e+00	0
2548953	8.881784e-16	50
2548958	1.000000e+00	0
2548959	1.000000e+00	0
2548946	1.000000e+00	1
2548947	1.000000e+00	2
2548944	1.611182e-01	29
2548950	8.881784e-16	50
2548951	1.000000e+00	0
2548948	5.946023e-02	31
2548949	9.966998e-01	16
2548969	8.881784e-16	50
2548968	1.000000e+00	0
2548971	1.000000e+00	0
2548970	1.000000e+00	3
2548972	3.359055e-01	27
2548975	1.000000e+00	0
2548961	1.000000e+00	1
2548960	1.000000e+00	4
2548963	4.529710e-14	49
2548962	9.999994e-01	9
2548965	3.245432e-02	32
2548964	1.000000e+00	1
2548967	9.999999e-01	8
2548966	1.000000e+00	0
2548984	1.000000e+00	0
2548985	1.000000e+00	3
2548986	9.405398e-01	20
2548987	1.000000e+00	4
2548988	1.000000e+00	3
2548989	8.881784e-16	50
2548990	9.999994e-01	9
2548991	1.000000e+00	0
2548976	1.000000e+00	1
2548977	8.881784e-16	50
2548979	1.000000e+00	2
2548980	1.000000e+00	2
2548981	1.000000e+00	0
2548983	8.388818e-01	22
2548879	9.999549e-01	12
2548878	1.611182e-01	29
2548877	1.000000e+00	0
2548876	7.673339e-03	34
2548875	1.000000e+00	0
2548874	1.000000e+00	1
2548873	9.999999e-01	8
2548872	7.600562e-01	23
2548871	1.000000e+00	0
2548870	1.000000e+00	3
2548869	1.000000e+00	6
2548868	1.000000e+00	0
2548867	1.000000e+00	4
2548866	9.995319e-01	14
2548865	1.000000e+00	1
2548864	9.999972e-01	10
2548894	1.000000e+00	2
2548892	1.000000e+00	5
2548893	8.881784e-16	50
2548890	8.986806e-01	21
2548886	1.000000e+00	4
2548884	1.000000e+00	2
2548885	2.230891e-10	46
2548882	1.000000e+00	3
2548883	4.438624e-01	26
2548880	1.000000e+00	0
2548881	1.000000e+00	7
2548909	1.000000e+00	0
2548908	1.000000e+00	1
2548911	1.301086e-03	36
2548910	7.600562e-01	23
2548905	1.133316e-12	48
2548904	1.000000e+00	1
2548907	1.000000e+00	0
2548906	1.000000e+00	0
2548901	1.000000e+00	0
2548900	9.999972e-01	10
2548903	1.000000e+00	2
2548902	1.000000e+00	6
2548897	1.000000e+00	0
2548896	1.000000e+00	3
2548899	8.881784e-16	50
2548898	1.000000e+00	0
2548924	1.000000e+00	1
2548925	1.000000e+00	2
2548926	1.000000e+00	0
2548920	1.000000e+00	5
2548922	1.000000e+00	2
2548923	6.640945e-01	24
2548916	1.000000e+00	5
2548917	1.000000e+00	0
2548918	2.807050e-06	41
2548919	6.640945e-01	24
2548912	1.000000e+00	0
2548913	1.000000e+00	0
2548914	1.000000e+00	0
2548915	1.000000e+00	2
2548802	2.104926e-09	45
2548803	1.000000e+00	6
2548800	1.000000e+00	0
2548801	1.000000e+00	3
2548806	9.999994e-01	9
2548807	1.000000e+00	4
2548804	1.000000e+00	1
2548805	1.000000e+00	2
2548810	1.000000e+00	1
2548811	1.000000e+00	1
2548808	1.000000e+00	0
2548809	1.000000e+00	0
2548814	1.000000e+00	1
2548815	1.193067e-05	40
2548812	1.000000e+00	3
2548813	2.104926e-09	45
2548819	4.510745e-05	39
2548818	9.999881e-01	11
2548817	5.561376e-01	25
2548816	1.000000e+00	0
2548823	9.923267e-01	17
2548822	8.881784e-16	50
2548821	1.000000e+00	2
2548820	1.000000e+00	0
2548827	9.999549e-01	12
2548826	1.000000e+00	3
2548825	8.881784e-16	50
2548824	1.000000e+00	3
2548831	1.000000e+00	7
2548830	1.000000e+00	0
2548829	1.000000e+00	7
2548828	1.000000e+00	7
2548832	1.133316e-12	48
2548833	2.230891e-10	46
2548834	1.000000e+00	1
2548835	1.000000e+00	2
2548836	1.000000e+00	1
2548837	3.300224e-03	35
2548838	9.923267e-01	17
2548839	9.999972e-01	10
2548840	1.000000e+00	6
2548841	1.000000e+00	0
2548842	1.000000e+00	1
2548843	1.000000e+00	0
2548844	1.000000e+00	0
2548845	1.000000e+00	0
2548846	1.000000e+00	2
2548847	1.000000e+00	0
2548849	2.807050e-06	41
2548851	9.923267e-01	17
2548850	7.600562e-01	23
2548853	1.000000e+00	0
2548852	1.000000e+00	0
2548855	1.000000e+00	2
2548854	1.000000e+00	0
2548857	9.999994e-01	9
2548856	1.000000e+00	0
2548859	1.000000e+00	0
2548858	9.999999e-01	8
2548861	1.000000e+00	0
2548860	1.854161e-11	47
2548863	8.881784e-16	50
2548742	9.999881e-01	11
2548743	8.881784e-16	50
2548740	1.000000e+00	0
2548741	9.923267e-01	17
2548739	1.000000e+00	0
2548737	1.000000e+00	0
2548750	1.000000e+00	0
2548751	1.000000e+00	4
2548748	8.881784e-16	50
2548749	1.000000e+00	0
2548746	8.986806e-01	21
2548747	1.611182e-01	29
2548745	1.000000e+00	2
2548759	2.399438e-01	28
2548758	1.000000e+00	0
2548757	1.000000e+00	1
2548756	1.000000e+00	6
2548755	8.881784e-16	50
2548754	1.000000e+00	0
2548753	1.000000e+00	0
2548752	1.000000e+00	0
2548767	1.000000e+00	4
2548766	1.000000e+00	6
2548765	8.881784e-16	50
2548764	1.000000e+00	1
2548763	1.641957e-02	33
2548762	1.000000e+00	0
2548761	8.881784e-16	50
2548760	1.000000e+00	0
2548772	1.000000e+00	7
2548773	1.000000e+00	1
2548774	1.000000e+00	0
2548775	1.000000e+00	0
2548768	1.000000e+00	0
2548769	1.000000e+00	0
2548770	1.000000e+00	0
2548771	1.641957e-02	33
2548780	9.999999e-01	8
2548781	1.000000e+00	0
2548782	1.000000e+00	0
2548783	1.000000e+00	3
2548776	1.000000e+00	1
2548777	1.000000e+00	0
2548778	3.359055e-01	27
2548779	1.000000e+00	1
2548789	5.561376e-01	25
2548788	9.999999e-01	8
2548791	1.000000e+00	6
2548790	9.986989e-01	15
2548785	8.881784e-16	50
2548784	1.000000e+00	0
2548787	9.999972e-01	10
2548786	9.995319e-01	14
2548797	1.000000e+00	5
2548799	1.000000e+00	0
2548798	1.000000e+00	1
2548793	7.600562e-01	23
2548792	1.000000e+00	5
2548795	1.000000e+00	2
2548794	1.000000e+00	1
2549758	1.000000e+00	0
2549759	1.000000e+00	2
2549756	1.854161e-11	47
2549757	1.000000e+00	0
2549754	1.000000e+00	0
2549755	1.000000e+00	0
2549753	1.301086e-03	36
2549750	8.881784e-16	50
2549748	1.000000e+00	2
2549749	1.000000e+00	1
2549747	1.000000e+00	1
2549744	9.966998e-01	16
2549745	8.881784e-16	50
2549743	8.881784e-16	50
2549742	1.000000e+00	0
2549741	1.000000e+00	0
2549740	1.000000e+00	0
2549739	1.000000e+00	5
2549738	1.000000e+00	4
2549737	4.510745e-05	39
2549736	8.881784e-16	50
2549735	1.000000e+00	0
2549732	1.611182e-01	29
2549731	1.000000e+00	1
2549730	1.000000e+00	1
2549729	1.000000e+00	7
2549728	9.675457e-01	19
2549724	1.133316e-12	48
2549725	1.611182e-01	29
2549726	9.999881e-01	11
2549727	9.995319e-01	14
2549720	1.000000e+00	0
2549721	1.000000e+00	2
2549722	1.000000e+00	5
2549723	8.881784e-16	50
2549716	4.438624e-01	26
2549717	9.999549e-01	12
2549718	1.000000e+00	7
2549719	1.000000e+00	0
2549712	1.000000e+00	6
2549713	9.999999e-01	8
2549714	1.000000e+00	0
2549715	8.881784e-16	50
2549709	8.881784e-16	50
2549708	9.999999e-01	8
2549711	1.000000e+00	7
2549705	9.999999e-01	8
2549704	1.000000e+00	0
2549707	1.000000e+00	2
2549706	2.399438e-01	28
2549701	1.000000e+00	2
2549700	1.000000e+00	2
2549703	1.000000e+00	0
2549702	1.000000e+00	0
2549697	1.000000e+00	2
2549696	1.000000e+00	5
2549699	1.000000e+00	0
2549698	1.000000e+00	0
2549690	9.675457e-01	19
2549691	2.807050e-06	41
2549688	8.881784e-16	50
2549689	9.405398e-01	20
2549694	1.000000e+00	0
2549693	1.000000e+00	4
2549683	8.881784e-16	50
2549680	1.000000e+00	0
2549681	1.000000e+00	0
2549686	1.000000e+00	1
2549687	1.000000e+00	6
2549684	9.999881e-01	11
2549685	9.999881e-01	11
2549675	1.000000e+00	1
2549674	9.675457e-01	19
2549673	1.000000e+00	0
2549672	9.999994e-01	9
2549678	1.000000e+00	0
2549677	7.600562e-01	23
2549667	1.000000e+00	2
2549666	1.000000e+00	0
2549665	1.000000e+00	0
2549664	1.000000e+00	0
2549671	1.000000e+00	0
2549670	2.230891e-10	46
2549669	1.000000e+00	0
2549668	1.000000e+00	5
2549656	1.000000e+00	1
2549657	1.000000e+00	5
2549658	1.000000e+00	2
2549659	1.000000e+00	5
2549660	9.999881e-01	11
2549661	1.000000e+00	3
2549662	1.013194e-01	30
2549663	1.621870e-08	44
2549648	1.854161e-11	47
2549649	9.999549e-01	12
2549650	1.000000e+00	5
2549651	1.000000e+00	1
2549652	1.000000e+00	1
2549653	8.881784e-16	50
2549654	1.000000e+00	6
2549655	1.000000e+00	3
2549641	1.000000e+00	0
2549640	9.999994e-01	9
2549643	9.999994e-01	9
2549642	1.000000e+00	0
2549645	2.230891e-10	46
2549644	1.000000e+00	4
2549646	9.999994e-01	9
2549633	9.835804e-01	18
2549632	8.986806e-01	21
2549635	8.881784e-16	50
2549634	9.999881e-01	11
2549637	1.000000e+00	1
2549636	1.000000e+00	0
2549639	1.000000e+00	0
2549623	1.000000e+00	0
2549622	8.881784e-16	50
2549621	8.881784e-16	50
2549618	2.807050e-06	41
2549617	1.000000e+00	1
2549616	8.881784e-16	50
2549631	2.230891e-10	46
2549630	1.000000e+00	2
2549629	1.000000e+00	0
2549628	1.000000e+00	1
2549627	1.000000e+00	0
2549626	1.301086e-03	36
2549625	1.000000e+00	2
2549624	1.000000e+00	0
2549606	1.000000e+00	1
2549607	1.000000e+00	0
2549604	1.000000e+00	0
2549605	1.000000e+00	1
2549602	8.986806e-01	21
2549603	1.611182e-01	29
2549600	1.000000e+00	1
2549601	8.881784e-16	50
2549614	8.881784e-16	50
2549615	1.000000e+00	2
2549612	9.998471e-01	13
2549613	7.673339e-03	34
2549610	1.000000e+00	2
2549608	1.000000e+00	0
2549609	1.000000e+00	0
2549589	9.999972e-01	10
2549588	9.675457e-01	19
2549591	1.000000e+00	7
2549590	9.966998e-01	16
2549585	1.000000e+00	7
2549584	1.000000e+00	2
2549587	8.986806e-01	21
2549586	1.000000e+00	0
2549597	1.000000e+00	0
2549596	9.999972e-01	10
2549599	1.000000e+00	0
2549598	1.000000e+00	0
2549593	1.000000e+00	2
2549592	1.000000e+00	1
2549595	1.000000e+00	4
2549594	9.835804e-01	18
2549572	3.359055e-01	27
2549573	1.000000e+00	0
2549574	1.000000e+00	1
2549575	1.000000e+00	0
2549568	1.854161e-11	47
2549569	1.000000e+00	0
2549570	1.000000e+00	1
2549571	1.000000e+00	0
2549581	1.000000e+00	1
2549582	6.640945e-01	24
2549576	1.133316e-12	48
2549577	1.000000e+00	0
2549578	1.000000e+00	0
2549579	1.000000e+00	0
2549555	1.000000e+00	0
2549554	8.388818e-01	22
2549553	9.923267e-01	17
2549552	8.881784e-16	50
2549559	9.998471e-01	13
2549558	1.000000e+00	0
2549557	1.000000e+00	0
2549556	9.999994e-01	9
2549563	8.881784e-16	50
2549561	1.193067e-05	40
2549560	3.300224e-03	35
2549567	1.000000e+00	0
2549566	1.000000e+00	2
2549565	1.000000e+00	0
2549564	1.000000e+00	2
2549538	1.000000e+00	1
2549539	1.000000e+00	0
2549536	1.529320e-04	38
2549537	1.000000e+00	1
2549542	1.000000e+00	2
2549543	9.999972e-01	10
2549546	3.359055e-01	27
2549547	8.881784e-16	50
2549544	8.881784e-16	50
2549545	8.881784e-16	50
2549550	1.000000e+00	0
2549551	4.681115e-04	37
2549548	1.000000e+00	0
2549549	2.807050e-06	41
2549521	1.000000e+00	0
2549520	1.000000e+00	0
2549523	1.000000e+00	0
2549522	1.000000e+00	0
2549525	1.641957e-02	33
2549524	5.817779e-07	42
2549527	1.000000e+00	1
2549526	1.000000e+00	4
2549529	1.000000e+00	4
2549528	9.405398e-01	20
2549531	1.000000e+00	6
2549530	1.000000e+00	0
2549532	1.000000e+00	4
2549535	1.000000e+00	3
2549534	9.675457e-01	19
2549504	1.000000e+00	0
2549505	1.000000e+00	1
2549506	1.000000e+00	0
2549507	1.000000e+00	2
2549508	1.000000e+00	3
2549509	1.000000e+00	0
2549510	1.000000e+00	2
2549511	1.000000e+00	0
2549512	1.000000e+00	3
2549515	4.510745e-05	39
2549516	1.000000e+00	0
2549517	1.000000e+00	0
2549518	1.000000e+00	0
2549519	1.000000e+00	0
2549485	1.000000e+00	0
2549484	8.986806e-01	21
2549487	1.133316e-12	48
2549486	9.999994e-01	9
2549481	1.611182e-01	29
2549480	9.966998e-01	16
2549483	1.000000e+00	0
2549476	1.000000e+00	0
2549479	1.000000e+00	0
2549473	2.807050e-06	41
2549475	1.000000e+00	4
2549474	1.000000e+00	0
2549500	1.000000e+00	6
2549501	1.000000e+00	0
2549502	1.133316e-12	48
2549503	1.000000e+00	1
2549496	1.000000e+00	0
2549497	1.611182e-01	29
2549499	1.854161e-11	47
2549492	8.881784e-16	50
2549493	1.000000e+00	1
2549494	3.245432e-02	32
2549495	1.000000e+00	0
2549488	9.999972e-01	10
2549489	2.104926e-09	45
2549491	1.000000e+00	1
2549455	9.999999e-01	8
2549454	1.854161e-11	47
2549453	2.807050e-06	41
2549452	1.000000e+00	0
2549451	5.817779e-07	42
2549450	8.881784e-16	50
2549449	8.881784e-16	50
2549448	8.881784e-16	50
2549447	1.000000e+00	0
2549445	1.000000e+00	0
2549444	1.000000e+00	2
2549443	1.000000e+00	2
2549442	1.000000e+00	1
2549441	1.000000e+00	0
2549440	1.000000e+00	0
2549470	1.000000e+00	0
2549471	1.000000e+00	0
2549468	1.000000e+00	3
2549469	1.000000e+00	0
2549466	9.923267e-01	17
2549467	1.000000e+00	0
2549465	1.000000e+00	0
2549462	1.000000e+00	0
2549463	1.000000e+00	4
2549460	1.049339e-07	43
2549461	1.000000e+00	3
2549458	1.000000e+00	0
2549459	9.999994e-01	9
2549456	1.000000e+00	0
2549457	9.999549e-01	12
2549417	1.000000e+00	6
2549416	9.675457e-01	19
2549419	1.000000e+00	3
2549421	1.000000e+00	0
2549420	1.000000e+00	0
2549423	1.621870e-08	44
2549422	1.000000e+00	2
2549409	1.000000e+00	1
2549408	1.000000e+00	2
2549411	1.000000e+00	2
2549410	1.000000e+00	3
2549413	1.000000e+00	0
2549412	1.000000e+00	2
2549415	8.388818e-01	22
2549414	1.000000e+00	4
2549432	1.000000e+00	1
2549433	9.999972e-01	10
2549434	1.000000e+00	0
2549435	2.230891e-10	46
2549436	2.230891e-10	46
2549437	1.000000e+00	2
2549438	1.000000e+00	0
2549424	1.000000e+00	1
2549425	8.881784e-16	50
2549428	1.000000e+00	6
2549429	1.193067e-05	40
2549430	9.999999e-01	8
2549431	8.881784e-16	50
2549387	1.000000e+00	0
2549386	1.000000e+00	0
2549385	6.640945e-01	24
2549384	1.000000e+00	0
2549391	1.000000e+00	0
2549390	9.999881e-01	11
2549389	1.000000e+00	6
2549388	4.510745e-05	39
2549379	1.000000e+00	0
2549378	1.000000e+00	0
2549377	1.000000e+00	0
2549376	4.438624e-01	26
2549383	1.000000e+00	0
2549382	1.000000e+00	2
2549381	1.000000e+00	0
2549380	1.000000e+00	5
2549402	1.000000e+00	0
2549403	1.133316e-12	48
2549400	1.000000e+00	1
2549401	1.000000e+00	0
2549406	9.999549e-01	12
2549407	1.000000e+00	1
2549404	8.388818e-01	22
2549405	5.561376e-01	25
2549394	1.000000e+00	3
2549395	1.000000e+00	3
2549392	9.966998e-01	16
2549393	1.000000e+00	1
2549398	1.000000e+00	0
2549399	9.999999e-01	8
2549397	1.000000e+00	4
2549348	1.000000e+00	0
2549349	9.999999e-01	8
2549350	1.000000e+00	0
2549351	1.000000e+00	2
2549344	1.000000e+00	2
2549345	1.621870e-08	44
2549346	1.000000e+00	2
2549347	8.881784e-16	50
2549356	1.000000e+00	0
2549358	1.000000e+00	0
2549359	1.000000e+00	0
2549352	1.049339e-07	43
2549353	9.999999e-01	8
2549354	1.000000e+00	0
2549355	1.000000e+00	0
2549365	1.133316e-12	48
2549364	1.000000e+00	1
2549367	1.000000e+00	0
2549361	1.000000e+00	3
2549360	1.000000e+00	3
2549363	1.000000e+00	4
2549362	1.000000e+00	2
2549373	1.000000e+00	0
2549372	1.000000e+00	0
2549375	1.000000e+00	0
2549374	1.000000e+00	0
2549369	1.000000e+00	6
2549368	1.000000e+00	0
2549371	1.000000e+00	2
2549370	1.000000e+00	3
2549318	8.388818e-01	22
2549319	1.000000e+00	0
2549316	1.000000e+00	0
2549317	1.000000e+00	0
2549315	1.000000e+00	1
2549312	1.000000e+00	3
2549313	9.986989e-01	15
2549326	1.000000e+00	0
2549327	1.000000e+00	2
2549324	6.640945e-01	24
2549325	1.133316e-12	48
2549322	9.998471e-01	13
2549320	7.673339e-03	34
2549321	4.681115e-04	37
2549335	1.000000e+00	1
2549334	9.999549e-01	12
2549333	1.000000e+00	4
2549332	1.000000e+00	5
2549331	9.999972e-01	10
2549330	4.438624e-01	26
2549329	1.000000e+00	0
2549328	1.000000e+00	5
2549343	9.675457e-01	19
2549341	9.986989e-01	15
2549340	1.000000e+00	1
2549339	8.881784e-16	50
2549338	9.999999e-01	8
2549337	9.986989e-01	15
2549336	1.000000e+00	0
2549280	9.999881e-01	11
2549281	9.966998e-01	16
2549283	1.000000e+00	3
2549286	8.881784e-16	50
2549287	8.881784e-16	50
2549288	6.640945e-01	24
2549289	1.000000e+00	1
2549290	1.000000e+00	0
2549291	8.881784e-16	50
2549292	1.000000e+00	2
2549293	1.133316e-12	48
2549294	5.561376e-01	25
2549295	1.000000e+00	4
2549297	9.999881e-01	11
2549296	9.986989e-01	15
2549299	1.000000e+00	0
2549298	1.621870e-08	44
2549301	1.000000e+00	0
2549300	1.000000e+00	2
2549303	5.946023e-02	31
2549302	1.013194e-01	30
2549305	1.611182e-01	29
2549304	1.000000e+00	2
2549307	1.000000e+00	2
2549306	9.966998e-01	16
2549308	1.000000e+00	4
2549311	1.000000e+00	2
2549310	1.000000e+00	0
2549250	1.000000e+00	2
2549251	9.999999e-01	8
2549248	8.986806e-01	21
2549249	8.388818e-01	22
2549254	1.000000e+00	0
2549255	3.300224e-03	35
2549252	1.000000e+00	6
2549253	5.817779e-07	42
2549258	9.986989e-01	15
2549259	7.600562e-01	23
2549256	1.000000e+00	0
2549257	9.995319e-01	14
2549262	1.000000e+00	1
2549263	1.000000e+00	0
2549260	9.999549e-01	12
2549261	1.000000e+00	0
2549267	8.881784e-16	50
2549265	1.000000e+00	2
2549264	1.000000e+00	0
2549271	1.000000e+00	0
2549270	1.000000e+00	0
2549269	1.000000e+00	0
2549268	1.000000e+00	0
2549275	1.000000e+00	0
2549274	1.000000e+00	1
2549272	7.673339e-03	34
2549279	4.529710e-14	49
2549278	1.000000e+00	2
2549277	1.000000e+00	3
2549276	9.999881e-01	11
2550028	1.000000e+00	0
2550029	1.000000e+00	3
2550030	4.529710e-14	49
2550024	1.000000e+00	0
2550025	1.000000e+00	1
2550026	1.000000e+00	1
2550020	1.000000e+00	0
2550022	1.000000e+00	1
2550023	1.193067e-05	40
2550016	1.000000e+00	0
2550018	9.999972e-01	10
2550019	1.000000e+00	0
2550045	1.000000e+00	0
2550044	5.561376e-01	25
2550047	9.999549e-01	12
2550046	1.000000e+00	1
2550041	1.000000e+00	0
2550040	1.000000e+00	4
2550043	1.000000e+00	1
2550042	1.000000e+00	5
2550037	1.000000e+00	1
2550036	9.999972e-01	10
2550039	1.000000e+00	2
2550038	2.104926e-09	45
2550033	1.000000e+00	0
2550032	1.000000e+00	1
2550035	8.881784e-16	50
2550034	1.000000e+00	0
2550062	2.104926e-09	45
2550063	1.000000e+00	5
2550060	4.438624e-01	26
2550061	9.999994e-01	9
2550058	1.000000e+00	6
2550059	1.000000e+00	1
2550056	5.817779e-07	42
2550057	1.000000e+00	0
2550054	7.600562e-01	23
2550055	1.000000e+00	0
2550052	1.000000e+00	1
2550053	1.000000e+00	0
2550050	1.000000e+00	0
2550051	1.133316e-12	48
2550048	1.000000e+00	0
2550049	8.881784e-16	50
2550079	1.000000e+00	0
2550078	1.000000e+00	2
2550077	1.000000e+00	1
2550076	8.881784e-16	50
2550075	1.000000e+00	0
2550074	1.000000e+00	0
2550073	8.881784e-16	50
2550072	1.000000e+00	0
2550071	1.000000e+00	0
2550070	9.998471e-01	13
2550069	1.000000e+00	0
2550068	1.000000e+00	2
2550067	1.000000e+00	4
2550066	2.399438e-01	28
2550065	9.998471e-01	13
2550064	1.000000e+00	0
2550088	1.000000e+00	0
2550089	1.000000e+00	7
2550090	9.966998e-01	16
2550091	2.230891e-10	46
2550092	1.000000e+00	3
2550094	1.000000e+00	1
2550095	1.000000e+00	3
2550080	1.000000e+00	0
2550081	8.388818e-01	22
2550082	1.000000e+00	4
2550083	1.000000e+00	1
2550084	1.000000e+00	1
2550085	1.000000e+00	1
2550086	1.000000e+00	2
2550087	1.000000e+00	3
2550105	1.000000e+00	0
2550104	3.300224e-03	35
2550107	1.000000e+00	3
2550106	1.000000e+00	0
2550109	1.000000e+00	0
2550108	1.000000e+00	4
2550111	4.510745e-05	39
2550110	1.000000e+00	0
2550097	1.000000e+00	0
2550099	1.000000e+00	2
2550098	1.000000e+00	0
2550101	1.000000e+00	3
2550100	1.000000e+00	4
2550103	2.104926e-09	45
2550102	1.000000e+00	0
2550122	5.817779e-07	42
2550123	1.000000e+00	0
2550120	1.000000e+00	3
2550121	2.104926e-09	45
2550126	1.000000e+00	5
2550127	9.995319e-01	14
2550124	9.999994e-01	9
2550125	1.000000e+00	6
2550114	2.807050e-06	41
2550115	1.000000e+00	2
2550112	1.000000e+00	0
2550113	9.999972e-01	10
2550118	1.000000e+00	4
2550119	1.000000e+00	5
2550116	1.000000e+00	0
2550139	1.000000e+00	0
2550138	1.000000e+00	2
2550137	1.529320e-04	38
2550136	1.301086e-03	36
2550143	4.438624e-01	26
2550142	8.881784e-16	50
2550141	1.000000e+00	0
2550140	8.881784e-16	50
2550131	1.000000e+00	0
2550130	1.000000e+00	0
2550129	1.049339e-07	43
2550128	1.000000e+00	0
2550135	1.000000e+00	2
2550134	1.000000e+00	3
2550133	1.000000e+00	0
[truncated: 2,202 more rows]
