# Supplementary material for: Translational Selection Is Ubiquitous in Prokaryotes
Source: PLoS Genet. 2010 Jun 24;6(6):e1001004. doi: 10.1371/journal.pgen.1001004 (PMC2891978; doi:10.1371/journal.pgen.1001004)
Supplement: Dataset S1 — OCU/non-OCU gene calls in 461 Bacterial and Archaeal genomes, and summary tables of genome properties and OCU preferences for specific codons. (4.77 MB ZIP) [file pgen.1001004.s001.zip › Dataset_S1_Bacteria/Chromohalobacter_salexigens_DSM_3043.arff.ocuGenes]

GeneID	signTest_p	ocuProbWinCnt
4026316	1.000000e+00	5
4026317	1.000000e+00	1
4026318	1.000000e+00	0
4026319	9.999999e-01	8
4026312	1.000000e+00	1
4026313	1.000000e+00	0
4026314	4.438624e-01	26
4026315	1.000000e+00	0
4026308	1.000000e+00	0
4026309	8.881784e-16	50
4026310	1.000000e+00	2
4026311	8.881784e-16	50
4026304	2.230891e-10	46
4026305	1.000000e+00	0
4026306	1.000000e+00	0
4026307	1.000000e+00	0
4026333	1.000000e+00	4
4026332	1.000000e+00	2
4026335	4.529710e-14	49
4026334	9.999994e-01	9
4026329	1.000000e+00	0
4026328	1.000000e+00	0
4026331	1.000000e+00	0
4026330	1.000000e+00	1
4026325	1.000000e+00	0
4026324	1.000000e+00	0
4026327	1.000000e+00	4
4026326	1.000000e+00	4
4026321	1.000000e+00	4
4026320	8.881784e-16	50
4026323	1.000000e+00	0
4026322	1.000000e+00	0
4026350	8.881784e-16	50
4026351	1.641957e-02	33
4026348	2.399438e-01	28
4026349	1.000000e+00	7
4026346	9.999994e-01	9
4026347	9.966998e-01	16
4026344	9.966998e-01	16
4026345	1.000000e+00	2
4026342	9.999994e-01	9
4026343	1.000000e+00	3
4026340	9.999549e-01	12
4026341	1.000000e+00	1
4026338	1.000000e+00	2
4026339	1.000000e+00	1
4026337	1.000000e+00	1
4026367	1.000000e+00	0
4026366	1.621870e-08	44
4026365	1.000000e+00	4
4026364	1.000000e+00	6
4026363	9.999881e-01	11
4026362	1.000000e+00	0
4026361	1.000000e+00	5
4026360	1.000000e+00	5
4026359	9.998471e-01	13
4026358	3.245432e-02	32
4026357	1.529320e-04	38
4026356	8.881784e-16	50
4026355	9.986989e-01	15
4026354	1.013194e-01	30
4026353	1.000000e+00	2
4026248	1.000000e+00	0
4026249	1.000000e+00	0
4026250	1.611182e-01	29
4026251	2.807050e-06	41
4026252	4.529710e-14	49
4026253	2.104926e-09	45
4026254	1.000000e+00	0
4026255	8.986806e-01	21
4026240	1.133316e-12	48
4026242	8.881784e-16	50
4026243	1.000000e+00	3
4026244	1.000000e+00	3
4026245	1.000000e+00	1
4026246	1.000000e+00	5
4026247	1.000000e+00	2
4026265	9.999999e-01	8
4026264	1.000000e+00	0
4026267	1.000000e+00	1
4026266	8.881784e-16	50
4026269	1.000000e+00	1
4026268	1.000000e+00	0
4026271	1.000000e+00	0
4026270	1.621870e-08	44
4026257	8.881784e-16	50
4026256	1.000000e+00	0
4026259	9.405398e-01	20
4026258	7.673339e-03	34
4026261	1.000000e+00	6
4026260	1.000000e+00	6
4026262	1.000000e+00	0
4026282	1.000000e+00	1
4026283	3.359055e-01	27
4026280	1.000000e+00	1
4026281	1.133316e-12	48
4026286	1.193067e-05	40
4026287	2.230891e-10	46
4026284	1.000000e+00	0
4026285	1.000000e+00	1
4026274	1.000000e+00	0
4026275	1.000000e+00	0
4026272	1.000000e+00	4
4026273	1.000000e+00	2
4026278	7.600562e-01	23
4026279	1.000000e+00	5
4026277	1.000000e+00	4
4026299	1.000000e+00	2
4026298	1.000000e+00	0
4026297	1.000000e+00	1
4026296	1.529320e-04	38
4026303	9.675457e-01	19
4026302	9.986989e-01	15
4026301	8.881784e-16	50
4026291	9.999994e-01	9
4026290	5.946023e-02	31
4026289	1.000000e+00	0
4026288	1.000000e+00	2
4026295	1.611182e-01	29
4026294	9.999972e-01	10
4026293	1.000000e+00	3
4026292	1.000000e+00	0
4026181	1.049339e-07	43
4026180	1.000000e+00	5
4026183	5.817779e-07	42
4026182	1.000000e+00	4
4026177	9.986989e-01	15
4026176	1.000000e+00	0
4026178	1.000000e+00	2
4026189	9.995319e-01	14
4026188	1.000000e+00	0
4026191	1.193067e-05	40
4026190	8.881784e-16	50
4026185	9.966998e-01	16
4026184	1.621870e-08	44
4026187	1.000000e+00	0
4026186	1.000000e+00	1
4026196	1.000000e+00	4
4026198	1.000000e+00	1
4026199	1.000000e+00	2
4026192	1.000000e+00	6
4026193	5.817779e-07	42
4026194	4.529710e-14	49
4026195	9.999881e-01	11
4026204	1.000000e+00	0
4026205	1.000000e+00	0
4026206	9.923267e-01	17
4026207	1.000000e+00	2
4026200	1.000000e+00	4
4026201	1.000000e+00	1
4026202	8.388818e-01	22
4026203	1.000000e+00	1
4026215	1.000000e+00	0
4026214	1.000000e+00	1
4026213	1.000000e+00	1
4026212	8.881784e-16	50
4026211	4.529710e-14	49
4026210	1.000000e+00	1
4026209	1.000000e+00	2
4026208	1.000000e+00	6
4026223	1.000000e+00	0
4026222	8.881784e-16	50
4026221	8.388818e-01	22
4026220	1.000000e+00	0
4026219	1.000000e+00	0
4026218	1.000000e+00	0
4026217	1.000000e+00	0
4026216	4.681115e-04	37
4026230	1.133316e-12	48
4026231	9.999999e-01	8
4026228	1.641957e-02	33
4026229	9.986989e-01	15
4026226	8.881784e-16	50
4026227	1.000000e+00	1
4026224	1.000000e+00	7
4026225	1.611182e-01	29
4026238	1.611182e-01	29
4026239	5.817779e-07	42
4026236	8.881784e-16	50
4026237	1.133316e-12	48
4026234	9.675457e-01	19
4026235	4.529710e-14	49
4026232	8.986806e-01	21
4026233	1.000000e+00	6
4026113	1.000000e+00	3
4026112	3.245432e-02	32
4026115	1.000000e+00	0
4026114	1.000000e+00	3
4026117	1.529320e-04	38
4026116	1.000000e+00	0
4026119	1.133316e-12	48
4026118	9.999881e-01	11
4026121	1.000000e+00	6
4026120	1.000000e+00	7
4026123	1.000000e+00	5
4026122	1.000000e+00	0
4026125	1.000000e+00	1
4026124	1.000000e+00	0
4026127	1.000000e+00	1
4026126	9.999994e-01	9
4026128	9.986989e-01	15
4026129	9.995319e-01	14
4026130	1.000000e+00	2
4026131	1.000000e+00	0
4026132	8.881784e-16	50
4026133	1.611182e-01	29
4026134	5.561376e-01	25
4026135	9.923267e-01	17
4026136	9.995319e-01	14
4026137	1.621870e-08	44
4026138	9.999881e-01	11
4026139	8.881784e-16	50
4026140	1.000000e+00	1
4026141	1.000000e+00	5
4026142	9.998471e-01	13
4026147	8.881784e-16	50
4026146	8.881784e-16	50
4026145	8.881784e-16	50
4026144	4.529710e-14	49
4026151	1.000000e+00	2
4026150	1.854161e-11	47
4026149	1.621870e-08	44
4026148	9.995319e-01	14
4026154	1.000000e+00	1
4026153	1.000000e+00	1
4026152	1.000000e+00	0
4026159	5.946023e-02	31
4026158	1.000000e+00	0
4026157	8.986806e-01	21
4026156	8.881784e-16	50
4026162	1.000000e+00	1
4026163	1.000000e+00	2
4026160	1.641957e-02	33
4026161	1.000000e+00	5
4026166	1.000000e+00	2
4026167	8.388818e-01	22
4026164	8.881784e-16	50
4026165	8.881784e-16	50
4026170	1.000000e+00	7
4026171	9.999999e-01	8
4026168	1.000000e+00	1
4026169	1.000000e+00	1
4026174	8.881784e-16	50
4026175	8.881784e-16	50
4026172	1.000000e+00	0
4026173	1.000000e+00	1
4026079	8.881784e-16	50
4026078	8.881784e-16	50
4026077	1.000000e+00	2
4026076	8.388818e-01	22
4026075	1.000000e+00	1
4026074	1.000000e+00	0
4026073	9.405398e-01	20
4026072	1.000000e+00	1
4026071	1.000000e+00	0
4026070	1.000000e+00	0
4026069	8.881784e-16	50
4026068	4.529710e-14	49
4026067	1.000000e+00	1
4026066	1.000000e+00	4
4026065	8.881784e-16	50
4026064	1.000000e+00	4
4026062	9.995319e-01	14
4026063	8.881784e-16	50
4026061	2.104926e-09	45
4026058	9.999994e-01	9
4026059	9.998471e-01	13
4026056	1.641957e-02	33
4026057	8.881784e-16	50
4026054	1.013194e-01	30
4026052	1.000000e+00	7
4026053	1.013194e-01	30
4026050	1.000000e+00	5
4026051	8.881784e-16	50
4026048	9.999549e-01	12
4026049	1.000000e+00	1
4026109	5.817779e-07	42
4026108	1.000000e+00	4
4026111	8.881784e-16	50
4026110	9.835804e-01	18
4026107	1.000000e+00	3
4026101	1.000000e+00	0
4026102	1.000000e+00	0
4026097	1.000000e+00	5
4026096	1.000000e+00	3
4026098	1.000000e+00	1
4026092	1.000000e+00	4
4026093	1.000000e+00	1
4026094	3.245432e-02	32
4026095	1.000000e+00	4
4026088	7.600562e-01	23
4026089	1.000000e+00	7
4026090	1.049339e-07	43
4026091	8.881784e-16	50
4026084	9.999999e-01	8
4026085	8.881784e-16	50
4026086	1.000000e+00	1
4026087	1.000000e+00	1
4026080	1.000000e+00	0
4026081	1.000000e+00	0
4026082	1.000000e+00	0
4026083	1.000000e+00	1
4026011	9.986989e-01	15
4026010	9.835804e-01	18
4026009	1.000000e+00	4
4026008	3.300224e-03	35
4026015	9.995319e-01	14
4026014	1.529320e-04	38
4026013	1.000000e+00	0
4026012	1.854161e-11	47
4026003	9.999994e-01	9
4026007	1.000000e+00	6
4026006	9.999994e-01	9
4026005	1.000000e+00	2
4026004	2.230891e-10	46
4025994	1.000000e+00	0
4025995	1.000000e+00	0
4025992	8.881784e-16	50
4025993	1.000000e+00	0
4025998	9.995319e-01	14
4025999	1.000000e+00	0
4025996	1.000000e+00	5
4025997	2.399438e-01	28
4025986	1.000000e+00	2
4025987	1.000000e+00	0
4025984	1.000000e+00	0
4025985	1.000000e+00	0
4025990	1.000000e+00	0
4025991	8.881784e-16	50
4025988	9.999999e-01	8
4025989	1.013194e-01	30
4026041	1.000000e+00	0
4026040	1.000000e+00	5
4026043	9.986989e-01	15
4026042	1.000000e+00	1
4026045	1.000000e+00	0
4026044	1.000000e+00	1
4026047	1.000000e+00	7
4026046	1.000000e+00	0
4026033	8.388818e-01	22
4026032	1.000000e+00	1
4026035	8.881784e-16	50
4026034	1.000000e+00	6
4026037	9.999999e-01	8
4026036	1.854161e-11	47
4026039	1.049339e-07	43
4026038	2.807050e-06	41
4026024	1.611182e-01	29
4026025	8.881784e-16	50
4026026	1.000000e+00	4
4026027	6.640945e-01	24
4026028	9.999549e-01	12
4026029	1.000000e+00	2
4026030	9.999999e-01	8
4026031	6.640945e-01	24
4026016	1.000000e+00	0
4026017	8.881784e-16	50
4026018	1.133316e-12	48
4026019	8.881784e-16	50
4026020	4.529710e-14	49
4026021	1.000000e+00	3
4026022	1.000000e+00	5
4026023	1.000000e+00	5
4025942	8.881784e-16	50
4025943	8.881784e-16	50
4025940	1.000000e+00	4
4025941	6.640945e-01	24
4025938	9.986989e-01	15
4025939	8.881784e-16	50
4025936	1.013194e-01	30
4025937	8.881784e-16	50
4025950	5.817779e-07	42
4025951	8.881784e-16	50
4025948	5.561376e-01	25
4025949	8.881784e-16	50
4025927	1.641957e-02	33
4025926	2.807050e-06	41
4025925	8.881784e-16	50
4025924	9.999549e-01	12
4025923	9.999999e-01	8
4025922	1.000000e+00	3
4025921	1.000000e+00	1
4025920	1.000000e+00	0
4025935	7.673339e-03	34
4025934	4.529710e-14	49
4025933	1.000000e+00	2
4025932	8.881784e-16	50
4025931	1.133316e-12	48
4025930	1.133316e-12	48
4025929	3.359055e-01	27
4025928	8.881784e-16	50
4025975	1.611182e-01	29
4025968	9.835804e-01	18
4025969	4.529710e-14	49
4025970	8.881784e-16	50
4025980	8.881784e-16	50
4025981	8.986806e-01	21
4025982	8.881784e-16	50
4025983	9.999999e-01	8
4025976	1.854161e-11	47
4025977	9.998471e-01	13
4025978	9.405398e-01	20
4025979	1.000000e+00	0
4025957	9.995319e-01	14
4025956	8.881784e-16	50
4025959	1.000000e+00	3
4025958	1.000000e+00	4
4025953	2.230891e-10	46
4025952	3.300224e-03	35
4025955	2.399438e-01	28
4025954	4.529710e-14	49
4025965	9.995319e-01	14
4025964	1.000000e+00	4
4025967	4.438624e-01	26
4025966	4.438624e-01	26
4025961	1.000000e+00	0
4025960	5.561376e-01	25
4025963	1.000000e+00	7
4025962	4.681115e-04	37
4025874	8.881784e-16	50
4025875	9.999972e-01	10
4025872	8.881784e-16	50
4025873	1.000000e+00	1
4025878	1.000000e+00	0
4025879	1.000000e+00	0
4025876	1.000000e+00	6
4025877	8.881784e-16	50
4025882	1.000000e+00	0
4025883	8.881784e-16	50
4025880	8.881784e-16	50
4025881	8.881784e-16	50
4025886	1.000000e+00	2
4025887	1.000000e+00	0
4025884	8.388818e-01	22
4025885	1.000000e+00	0
4025863	8.881784e-16	50
4025862	1.000000e+00	5
4025867	8.881784e-16	50
4025865	1.000000e+00	6
4025864	1.000000e+00	2
4025871	6.640945e-01	24
4025870	1.854161e-11	47
4025869	2.807050e-06	41
4025868	8.881784e-16	50
4025904	3.245432e-02	32
4025905	9.999881e-01	11
4025906	1.000000e+00	1
4025907	1.000000e+00	2
4025908	1.000000e+00	0
4025909	1.000000e+00	3
4025910	9.675457e-01	19
4025911	1.000000e+00	7
4025912	9.999549e-01	12
4025913	9.999999e-01	8
4025914	8.881784e-16	50
4025915	9.999994e-01	9
4025916	1.000000e+00	0
4025917	1.000000e+00	3
4025918	1.000000e+00	3
4025919	1.049339e-07	43
4025889	1.000000e+00	0
4025888	1.000000e+00	1
4025891	9.999881e-01	11
4025890	1.000000e+00	2
4025892	1.000000e+00	0
4025895	1.000000e+00	0
4025894	1.000000e+00	0
4025897	9.986989e-01	15
4025896	1.000000e+00	0
4025899	1.000000e+00	6
4025898	1.000000e+00	4
4025901	1.000000e+00	4
4025900	9.986989e-01	15
4025903	1.000000e+00	1
4025902	1.000000e+00	1
PID_161897780	8.881784e-16	50
PID_161897779	1.000000e+00	3
PID_161897778	1.000000e+00	7
PID_161897781	8.881784e-16	50
4029107	1.000000e+00	4
4029108	3.245432e-02	32
4029109	9.999999e-01	8
4029110	8.881784e-16	50
4029111	9.675457e-01	19
4029112	8.881784e-16	50
4029113	1.000000e+00	5
4029114	8.881784e-16	50
4029115	9.999972e-01	10
4029116	1.854161e-11	47
4029117	1.000000e+00	2
4029118	1.000000e+00	1
4029119	9.999994e-01	9
4029089	8.388818e-01	22
4029088	2.230891e-10	46
4029091	7.673339e-03	34
4029090	1.000000e+00	0
4029093	1.000000e+00	7
4029092	9.999972e-01	10
4029095	1.611182e-01	29
4029094	1.000000e+00	0
4029097	8.881784e-16	50
4029096	9.405398e-01	20
4029099	9.986989e-01	15
4029098	9.999999e-01	8
4029101	1.000000e+00	0
4029100	2.807050e-06	41
4029074	8.881784e-16	50
4029075	8.881784e-16	50
4029072	8.881784e-16	50
4029078	1.000000e+00	5
4029079	1.000000e+00	1
4029076	1.000000e+00	0
4029077	1.000000e+00	2
4029082	1.193067e-05	40
4029083	1.000000e+00	0
4029080	1.000000e+00	0
4029081	1.000000e+00	0
4029086	1.000000e+00	7
4029087	9.999994e-01	9
4029084	1.000000e+00	1
4029085	1.000000e+00	2
4029059	9.835804e-01	18
4029056	1.611182e-01	29
4029063	9.999994e-01	9
4029062	9.405398e-01	20
4029061	1.193067e-05	40
4029060	1.000000e+00	0
4029067	8.881784e-16	50
4029066	8.881784e-16	50
4029065	6.640945e-01	24
4029064	1.000000e+00	4
4029071	8.881784e-16	50
4029070	8.881784e-16	50
4029069	8.881784e-16	50
4029068	4.529710e-14	49
4029172	1.000000e+00	1
4029173	8.881784e-16	50
4029174	9.999881e-01	11
4029175	1.000000e+00	6
4029168	9.999994e-01	9
4029169	1.000000e+00	0
4029170	1.000000e+00	2
4029180	1.000000e+00	0
4029181	1.000000e+00	5
4029182	8.881784e-16	50
4029183	8.881784e-16	50
4029176	4.529710e-14	49
4029177	5.561376e-01	25
4029178	1.000000e+00	1
4029179	4.529710e-14	49
4029157	1.000000e+00	1
4029156	8.881784e-16	50
4029159	1.000000e+00	1
4029158	1.000000e+00	3
4029153	8.881784e-16	50
4029152	9.999999e-01	8
4029155	9.999881e-01	11
4029154	9.999972e-01	10
4029165	1.000000e+00	2
4029164	9.995319e-01	14
4029167	8.881784e-16	50
4029166	8.881784e-16	50
4029161	9.999972e-01	10
4029160	4.438624e-01	26
4029163	1.000000e+00	3
4029162	9.986989e-01	15
4029142	1.000000e+00	0
4029143	4.681115e-04	37
4029140	1.193067e-05	40
4029141	1.000000e+00	3
4029150	1.000000e+00	1
4029151	1.000000e+00	1
4029148	1.000000e+00	2
4029149	1.000000e+00	1
4029146	1.000000e+00	4
4029147	9.986989e-01	15
4029144	1.000000e+00	0
4029145	1.000000e+00	1
4029127	1.000000e+00	3
4029126	1.000000e+00	1
4029125	1.000000e+00	0
4029124	1.000000e+00	4
4029123	1.000000e+00	0
4029122	9.999972e-01	10
4029121	1.000000e+00	0
4029120	9.999999e-01	8
4029134	9.999999e-01	8
4029133	9.999994e-01	9
4029132	9.999972e-01	10
4029131	9.999999e-01	8
4029130	1.000000e+00	1
4029129	8.881784e-16	50
4029128	1.000000e+00	0
4028985	1.000000e+00	0
4028984	1.000000e+00	2
4028987	1.000000e+00	0
4028986	1.000000e+00	0
4028989	1.000000e+00	0
4028988	1.621870e-08	44
4028991	8.881784e-16	50
4028990	1.000000e+00	1
4028977	1.000000e+00	1
4028976	1.000000e+00	1
4028979	8.881784e-16	50
4028978	1.000000e+00	0
4028981	1.000000e+00	0
4028980	1.000000e+00	0
4028983	1.000000e+00	0
4028982	8.881784e-16	50
4028968	1.000000e+00	0
4028969	9.999999e-01	8
4028970	1.000000e+00	1
4028971	8.881784e-16	50
4028972	1.000000e+00	1
4028973	1.301086e-03	36
4028974	1.000000e+00	0
4028975	1.000000e+00	2
4028960	3.245432e-02	32
4028961	1.000000e+00	4
4028962	8.881784e-16	50
4028963	1.000000e+00	5
4028965	9.999972e-01	10
4028966	1.000000e+00	5
4028967	1.000000e+00	3
4028955	1.000000e+00	1
4028954	4.438624e-01	26
4028953	9.999994e-01	9
4028952	1.000000e+00	6
4028959	9.999972e-01	10
4028958	9.999881e-01	11
4028957	1.049339e-07	43
4028956	1.000000e+00	3
4028947	9.966998e-01	16
4028946	1.000000e+00	3
4028945	1.000000e+00	0
4028944	1.000000e+00	0
4028951	1.000000e+00	0
4028950	1.000000e+00	0
4028949	1.000000e+00	0
4028948	1.049339e-07	43
4028938	8.881784e-16	50
4028939	1.000000e+00	6
4028936	8.881784e-16	50
4028937	1.000000e+00	2
4028942	1.000000e+00	0
4028943	1.000000e+00	4
4028940	8.986806e-01	21
4028941	1.000000e+00	0
4028930	2.104926e-09	45
4028931	1.133316e-12	48
4028929	8.881784e-16	50
4028934	1.000000e+00	0
4028935	1.641957e-02	33
4028932	8.881784e-16	50
4028933	1.000000e+00	3
4029053	1.000000e+00	0
4029052	1.000000e+00	0
4029055	1.000000e+00	0
4029054	1.611182e-01	29
4029049	1.000000e+00	3
4029048	1.000000e+00	1
4029051	1.000000e+00	3
4029050	1.000000e+00	5
4029045	1.000000e+00	2
4029044	1.000000e+00	0
4029047	8.881784e-16	50
4029046	1.000000e+00	4
4029040	2.104926e-09	45
4029043	1.000000e+00	2
4029042	1.000000e+00	0
4029036	3.359055e-01	27
4029037	8.881784e-16	50
4029038	1.000000e+00	0
4029039	4.510745e-05	39
4029032	1.301086e-03	36
4029033	8.881784e-16	50
4029034	2.399438e-01	28
4029035	8.881784e-16	50
4029028	1.000000e+00	2
4029029	1.000000e+00	0
4029030	1.000000e+00	1
4029031	1.000000e+00	1
4029024	9.999881e-01	11
4029025	2.104926e-09	45
4029026	1.000000e+00	1
4029027	1.000000e+00	1
4029023	1.000000e+00	1
4029021	9.998471e-01	13
4029020	1.000000e+00	1
4029019	1.000000e+00	2
4029018	2.104926e-09	45
4029017	1.000000e+00	7
4029016	1.000000e+00	0
4029015	1.000000e+00	0
4029014	1.000000e+00	0
4029013	9.995319e-01	14
4029012	1.000000e+00	0
4029011	2.230891e-10	46
4029010	3.245432e-02	32
4029009	8.881784e-16	50
4029008	1.000000e+00	1
4029006	1.000000e+00	5
4029007	1.000000e+00	0
4029004	8.881784e-16	50
4029005	1.611182e-01	29
4029002	9.986989e-01	15
4029003	1.000000e+00	1
4029000	8.986806e-01	21
4029001	1.611182e-01	29
4028998	4.510745e-05	39
4028999	1.000000e+00	4
4028997	4.438624e-01	26
4028994	1.000000e+00	2
4028995	8.881784e-16	50
4028992	8.986806e-01	21
4028993	1.000000e+00	1
4029227	1.000000e+00	7
4029224	8.881784e-16	50
4029225	8.881784e-16	50
4029230	1.000000e+00	0
4029231	1.000000e+00	0
4029228	9.999994e-01	9
4029229	1.000000e+00	5
4029218	1.000000e+00	1
4029219	1.000000e+00	3
4029222	3.359055e-01	27
4029223	9.995319e-01	14
4029220	1.000000e+00	0
4029243	9.999549e-01	12
4029242	9.986989e-01	15
4029241	8.881784e-16	50
4029240	8.881784e-16	50
4029246	2.230891e-10	46
4029245	1.854161e-11	47
4029244	2.104926e-09	45
4029235	1.000000e+00	0
4029234	1.133316e-12	48
4029233	8.881784e-16	50
4029232	1.000000e+00	0
4029239	5.946023e-02	31
4029238	1.000000e+00	3
4029237	1.000000e+00	5
4029236	1.000000e+00	5
4029192	1.000000e+00	5
4029193	1.000000e+00	0
4029194	1.000000e+00	2
4029195	1.000000e+00	0
4029196	1.000000e+00	3
4029197	1.000000e+00	0
4029198	1.000000e+00	0
4029199	1.000000e+00	1
4029184	1.641957e-02	33
4029185	2.399438e-01	28
4029186	1.000000e+00	3
4029187	2.807050e-06	41
4029188	8.881784e-16	50
4029189	1.000000e+00	0
4029190	1.000000e+00	0
4029191	1.000000e+00	2
4029209	1.000000e+00	2
4029208	1.000000e+00	0
4029211	8.388818e-01	22
4029210	9.998471e-01	13
4029213	1.854161e-11	47
4029212	9.835804e-01	18
4029201	1.000000e+00	1
4029200	1.000000e+00	0
4029203	1.000000e+00	0
4029202	1.000000e+00	1
4029205	1.133316e-12	48
4029204	1.000000e+00	3
4029207	1.000000e+00	0
4029206	1.000000e+00	0
4029260	4.681115e-04	37
4029261	1.854161e-11	47
4029262	1.000000e+00	1
4029263	1.000000e+00	2
4029256	9.986989e-01	15
4029257	9.966998e-01	16
4029258	1.000000e+00	1
4029259	4.529710e-14	49
4029252	7.600562e-01	23
4029253	1.000000e+00	0
4029254	8.881784e-16	50
4029255	9.966998e-01	16
4029249	1.000000e+00	2
4029250	9.999549e-01	12
4029251	7.600562e-01	23
4029269	9.966998e-01	16
4029268	1.000000e+00	1
4029265	1.000000e+00	4
4029264	1.049339e-07	43
4029267	1.000000e+00	1
4029266	9.966998e-01	16
4028566	1.000000e+00	1
4028567	3.300224e-03	35
4028564	4.438624e-01	26
4028565	1.000000e+00	2
4028562	9.675457e-01	19
4028563	1.000000e+00	4
4028560	1.000000e+00	1
4028561	1.000000e+00	1
4028574	9.999999e-01	8
4028575	9.995319e-01	14
4028572	1.000000e+00	2
4028573	1.611182e-01	29
4028570	8.881784e-16	50
4028571	9.999972e-01	10
4028568	8.881784e-16	50
4028569	1.000000e+00	1
4028551	8.986806e-01	21
4028550	9.999881e-01	11
4028549	1.000000e+00	5
4028548	8.881784e-16	50
4028547	8.881784e-16	50
4028546	5.561376e-01	25
4028545	5.817779e-07	42
4028544	1.000000e+00	0
4028559	1.000000e+00	5
4028558	9.999999e-01	8
4028557	9.986989e-01	15
4028556	8.881784e-16	50
4028555	1.000000e+00	4
4028554	9.999994e-01	9
4028553	1.000000e+00	1
4028552	1.000000e+00	7
4028596	8.986806e-01	21
4028597	1.000000e+00	5
4028598	8.881784e-16	50
4028599	1.000000e+00	0
4028593	9.999549e-01	12
4028594	9.923267e-01	17
4028595	9.999881e-01	11
4028604	9.999549e-01	12
4028605	1.193067e-05	40
4028606	9.999549e-01	12
4028607	8.881784e-16	50
4028600	8.881784e-16	50
4028602	1.854161e-11	47
4028603	1.000000e+00	0
4028581	1.000000e+00	0
4028580	8.881784e-16	50
4028583	8.881784e-16	50
4028582	2.807050e-06	41
4028577	1.000000e+00	4
4028576	1.641957e-02	33
4028579	1.000000e+00	0
4028578	1.000000e+00	5
4028589	9.405398e-01	20
4028588	1.000000e+00	7
4028590	1.000000e+00	0
4028585	1.000000e+00	7
4028584	1.000000e+00	2
4028587	1.000000e+00	0
4028586	6.640945e-01	24
4028626	1.000000e+00	0
4028627	2.104926e-09	45
4028624	1.000000e+00	0
4028625	1.000000e+00	1
4028630	8.881784e-16	50
4028631	8.881784e-16	50
4028628	4.529710e-14	49
4028629	2.104926e-09	45
4028634	1.000000e+00	3
4028635	3.359055e-01	27
4028632	1.000000e+00	1
4028633	9.835804e-01	18
4028638	9.999999e-01	8
4028639	1.000000e+00	4
4028636	8.881784e-16	50
4028637	8.388818e-01	22
4028611	1.000000e+00	0
4028610	1.000000e+00	2
4028609	8.881784e-16	50
4028608	8.388818e-01	22
4028615	1.000000e+00	0
4028613	9.999972e-01	10
4028612	1.000000e+00	1
4028619	1.000000e+00	4
4028618	8.986806e-01	21
4028617	8.881784e-16	50
4028616	1.193067e-05	40
4028623	8.388818e-01	22
4028622	1.000000e+00	2
4028621	1.000000e+00	0
4028620	1.000000e+00	1
4028656	1.000000e+00	5
4028657	1.000000e+00	1
4028658	1.000000e+00	5
4028659	9.675457e-01	19
4028660	1.000000e+00	7
4028661	1.000000e+00	0
4028662	1.000000e+00	4
4028663	3.245432e-02	32
4028664	1.000000e+00	1
4028665	1.000000e+00	3
4028666	1.000000e+00	1
4028667	1.000000e+00	0
4028668	1.000000e+00	2
4028669	4.510745e-05	39
4028670	9.999999e-01	8
4028671	1.000000e+00	1
4028641	1.000000e+00	0
4028640	9.999972e-01	10
4028643	8.986806e-01	21
4028642	1.000000e+00	1
4028645	1.000000e+00	0
4028644	9.999549e-01	12
4028647	1.000000e+00	0
4028646	1.000000e+00	0
4028649	2.807050e-06	41
4028648	9.999881e-01	11
4028651	8.881784e-16	50
4028650	1.000000e+00	2
4028653	1.000000e+00	1
4028652	8.881784e-16	50
4028655	1.000000e+00	2
4028654	9.835804e-01	18
4028447	1.000000e+00	0
4028446	1.000000e+00	5
4028445	1.000000e+00	0
4028444	8.881784e-16	50
4028443	5.817779e-07	42
4028442	9.675457e-01	19
4028441	9.999549e-01	12
4028440	1.000000e+00	5
4028439	9.999972e-01	10
4028438	9.999881e-01	11
4028437	1.000000e+00	0
4028436	1.000000e+00	2
4028435	1.133316e-12	48
4028434	8.881784e-16	50
4028433	1.000000e+00	1
4028432	1.000000e+00	4
4028430	1.000000e+00	0
4028431	9.999994e-01	9
4028428	1.000000e+00	1
4028429	1.000000e+00	3
4028426	9.995319e-01	14
4028427	1.000000e+00	0
4028424	1.013194e-01	30
4028425	4.529710e-14	49
4028422	9.995319e-01	14
4028423	1.854161e-11	47
4028420	9.999994e-01	9
4028421	9.966998e-01	16
4028418	1.000000e+00	7
4028419	2.399438e-01	28
4028416	8.881784e-16	50
4028417	1.000000e+00	4
4028477	9.995319e-01	14
4028476	1.000000e+00	4
4028479	1.000000e+00	1
4028478	1.000000e+00	4
4028473	1.133316e-12	48
4028475	9.995319e-01	14
4028474	1.000000e+00	3
4028469	4.529710e-14	49
4028468	8.881784e-16	50
4028471	4.510745e-05	39
4028470	1.000000e+00	1
4028465	1.854161e-11	47
4028464	1.000000e+00	0
4028467	1.000000e+00	3
4028466	1.000000e+00	0
4028460	1.000000e+00	1
4028461	9.986989e-01	15
4028463	7.600562e-01	23
4028456	1.000000e+00	4
4028457	1.000000e+00	6
4028458	4.438624e-01	26
4028459	1.000000e+00	4
4028452	7.673339e-03	34
4028453	1.133316e-12	48
4028454	1.000000e+00	4
4028455	1.854161e-11	47
4028448	1.000000e+00	0
4028449	1.000000e+00	0
4028450	5.561376e-01	25
4028451	1.000000e+00	3
4028507	4.529710e-14	49
4028506	9.999549e-01	12
4028505	1.000000e+00	7
4028504	9.999881e-01	11
4028511	1.000000e+00	1
4028510	9.835804e-01	18
4028509	9.835804e-01	18
4028508	1.000000e+00	6
4028499	1.000000e+00	1
4028498	1.000000e+00	1
4028497	1.000000e+00	5
4028496	9.999999e-01	8
4028503	9.999881e-01	11
4028502	1.621870e-08	44
4028501	9.405398e-01	20
4028500	2.230891e-10	46
4028490	1.000000e+00	2
4028491	1.000000e+00	3
4028488	1.000000e+00	2
4028489	1.000000e+00	0
4028494	1.000000e+00	6
4028495	1.000000e+00	0
4028492	1.000000e+00	0
4028493	9.923267e-01	17
4028483	4.529710e-14	49
4028480	9.923267e-01	17
4028481	1.000000e+00	1
4028486	1.000000e+00	3
4028487	1.000000e+00	2
4028484	1.000000e+00	0
4028485	8.881784e-16	50
4028537	1.000000e+00	2
4028536	4.438624e-01	26
4028539	1.000000e+00	0
4028538	1.133316e-12	48
4028541	3.245432e-02	32
4028540	9.999881e-01	11
4028543	8.881784e-16	50
4028542	1.000000e+00	7
4028529	8.881784e-16	50
4028528	1.133316e-12	48
4028531	2.399438e-01	28
4028530	4.529710e-14	49
4028533	9.966998e-01	16
4028532	4.510745e-05	39
4028535	1.000000e+00	3
4028534	1.611182e-01	29
4028520	8.881784e-16	50
4028521	1.000000e+00	1
4028522	6.640945e-01	24
4028523	1.000000e+00	0
4028524	9.999972e-01	10
4028525	1.301086e-03	36
4028526	4.529710e-14	49
4028527	1.133316e-12	48
4028512	1.000000e+00	0
4028513	3.300224e-03	35
4028514	8.881784e-16	50
4028515	9.999999e-01	8
4028516	1.000000e+00	0
4028518	9.999994e-01	9
4028519	1.000000e+00	1
4028805	7.600562e-01	23
4028804	1.000000e+00	0
4028807	1.000000e+00	2
4028806	8.881784e-16	50
4028801	4.529710e-14	49
4028800	9.999994e-01	9
4028803	9.999972e-01	10
4028802	8.881784e-16	50
4028813	4.529710e-14	49
4028812	1.000000e+00	7
4028815	9.999999e-01	8
4028814	1.529320e-04	38
4028809	1.000000e+00	2
4028808	1.000000e+00	1
4028811	1.000000e+00	5
4028810	1.000000e+00	7
4028820	9.986989e-01	15
4028821	9.998471e-01	13
4028822	5.946023e-02	31
4028823	1.000000e+00	1
4028816	1.000000e+00	1
4028817	1.000000e+00	5
4028818	1.000000e+00	3
4028819	9.999549e-01	12
4028828	1.000000e+00	0
4028829	1.000000e+00	0
4028830	1.000000e+00	1
4028831	1.000000e+00	0
4028824	1.000000e+00	0
4028825	9.999999e-01	8
4028826	1.000000e+00	0
4028827	1.000000e+00	0
4028839	9.998471e-01	13
4028838	8.986806e-01	21
4028837	9.999994e-01	9
4028836	2.807050e-06	41
4028835	4.510745e-05	39
4028834	8.881784e-16	50
4028833	1.000000e+00	0
4028832	1.000000e+00	0
4028847	4.681115e-04	37
4028846	1.000000e+00	2
4028845	1.000000e+00	0
4028844	8.881784e-16	50
4028843	2.230891e-10	46
4028842	8.881784e-16	50
4028841	9.923267e-01	17
4028840	1.000000e+00	0
4028854	1.013194e-01	30
4028855	1.000000e+00	5
4028852	3.359055e-01	27
4028853	8.986806e-01	21
4028850	9.999994e-01	9
4028851	8.881784e-16	50
4028848	3.245432e-02	32
4028849	1.529320e-04	38
4028862	8.881784e-16	50
4028860	1.000000e+00	4
4028861	1.000000e+00	0
4028858	9.999994e-01	9
4028859	9.675457e-01	19
4028856	8.881784e-16	50
4028857	2.399438e-01	28
4028865	9.405398e-01	20
4028864	2.104926e-09	45
4028867	1.000000e+00	0
4028866	1.000000e+00	2
4028869	9.999999e-01	8
4028868	8.881784e-16	50
4028871	5.561376e-01	25
4028870	1.000000e+00	4
4028873	9.999549e-01	12
4028872	1.000000e+00	4
4028875	8.881784e-16	50
4028874	9.675457e-01	19
4028877	8.881784e-16	50
4028876	9.999972e-01	10
4028879	9.999999e-01	8
4028878	8.881784e-16	50
4028880	9.999881e-01	11
4028883	8.881784e-16	50
4028884	1.000000e+00	7
4028885	1.000000e+00	0
4028886	8.986806e-01	21
4028887	1.641957e-02	33
4028888	2.104926e-09	45
4028889	1.621870e-08	44
4028890	8.881784e-16	50
4028891	1.000000e+00	2
4028892	1.000000e+00	0
4028893	7.600562e-01	23
4028894	8.881784e-16	50
4028895	8.986806e-01	21
4028899	4.529710e-14	49
4028898	9.675457e-01	19
4028897	9.999994e-01	9
4028896	1.529320e-04	38
4028903	1.000000e+00	2
4028902	1.000000e+00	6
4028901	8.881784e-16	50
4028900	8.881784e-16	50
4028907	3.245432e-02	32
4028906	1.000000e+00	0
4028905	9.675457e-01	19
4028904	1.000000e+00	3
4028911	8.881784e-16	50
4028910	1.000000e+00	3
4028909	1.000000e+00	7
4028908	1.611182e-01	29
4028914	4.529710e-14	49
4028915	5.946023e-02	31
4028912	9.986989e-01	15
4028913	1.000000e+00	3
4028918	1.000000e+00	0
4028919	1.000000e+00	0
4028916	4.529710e-14	49
4028917	9.999999e-01	8
4028922	1.000000e+00	7
4028923	9.835804e-01	18
4028920	7.600562e-01	23
4028921	1.000000e+00	7
4028926	2.104926e-09	45
4028927	1.193067e-05	40
4028924	9.999549e-01	12
4028925	8.881784e-16	50
4028684	9.966998e-01	16
4028685	8.881784e-16	50
4028686	8.881784e-16	50
4028687	9.999972e-01	10
4028681	3.300224e-03	35
4028682	1.000000e+00	5
4028683	6.640945e-01	24
4028676	1.000000e+00	1
4028677	9.999972e-01	10
4028678	1.000000e+00	7
4028679	2.807050e-06	41
4028672	8.986806e-01	21
4028674	1.000000e+00	2
4028675	1.000000e+00	2
4028701	8.388818e-01	22
4028700	9.999972e-01	10
4028703	1.000000e+00	4
4028702	1.000000e+00	6
4028697	8.881784e-16	50
4028696	9.966998e-01	16
4028699	1.000000e+00	2
4028698	9.999999e-01	8
4028693	1.529320e-04	38
4028692	7.600562e-01	23
4028695	1.193067e-05	40
4028694	6.640945e-01	24
4028689	4.529710e-14	49
4028688	8.881784e-16	50
4028690	4.529710e-14	49
4028718	3.300224e-03	35
4028719	5.817779e-07	42
4028716	1.133316e-12	48
4028717	8.881784e-16	50
4028714	2.230891e-10	46
4028715	1.133316e-12	48
4028713	9.675457e-01	19
4028710	8.881784e-16	50
4028711	8.881784e-16	50
4028708	4.438624e-01	26
4028709	9.998471e-01	13
4028706	5.817779e-07	42
4028707	1.000000e+00	5
4028704	1.000000e+00	0
4028705	1.854161e-11	47
4028735	5.817779e-07	42
4028734	7.600562e-01	23
4028733	5.561376e-01	25
4028732	1.133316e-12	48
4028731	8.881784e-16	50
4028730	8.881784e-16	50
4028729	2.104926e-09	45
4028728	2.807050e-06	41
4028727	1.000000e+00	5
4028726	1.000000e+00	4
4028725	2.230891e-10	46
4028724	9.405398e-01	20
4028723	4.529710e-14	49
4028722	8.881784e-16	50
4028721	1.000000e+00	3
4028720	7.673339e-03	34
4028744	8.881784e-16	50
4028745	1.000000e+00	6
4028746	7.673339e-03	34
4028747	1.000000e+00	0
4028748	1.000000e+00	3
4028749	9.966998e-01	16
4028750	1.000000e+00	6
4028751	1.000000e+00	2
4028736	1.000000e+00	1
4028737	1.000000e+00	5
4028738	1.049339e-07	43
4028739	1.133316e-12	48
4028740	8.881784e-16	50
4028741	1.049339e-07	43
4028742	8.881784e-16	50
4028743	8.881784e-16	50
4028761	1.000000e+00	0
4028760	1.000000e+00	2
4028763	1.000000e+00	0
4028762	1.000000e+00	0
4028765	1.641957e-02	33
4028764	9.999994e-01	9
4028767	1.000000e+00	1
4028766	9.405398e-01	20
4028753	1.193067e-05	40
4028755	9.999994e-01	9
4028754	1.000000e+00	5
4028757	1.000000e+00	0
4028756	1.000000e+00	3
4028759	9.923267e-01	17
4028758	4.438624e-01	26
4028778	1.000000e+00	2
4028779	1.000000e+00	0
4028776	1.000000e+00	5
4028777	1.000000e+00	3
4028782	8.881784e-16	50
4028783	1.000000e+00	3
4028780	1.000000e+00	4
4028781	9.966998e-01	16
4028770	9.999881e-01	11
4028771	1.000000e+00	1
4028768	1.000000e+00	0
4028769	1.000000e+00	2
4028774	9.999994e-01	9
4028775	1.000000e+00	2
4028772	1.854161e-11	47
4028773	4.681115e-04	37
4028795	5.817779e-07	42
4028794	1.000000e+00	4
4028793	1.000000e+00	3
4028792	9.999999e-01	8
4028799	8.881784e-16	50
4028798	5.817779e-07	42
4028797	1.000000e+00	1
4028796	1.000000e+00	6
4028787	1.000000e+00	0
4028786	1.000000e+00	3
4028785	1.000000e+00	1
4028784	1.000000e+00	3
4028791	8.986806e-01	21
4028790	1.000000e+00	1
4028789	1.000000e+00	7
4028788	1.000000e+00	3
4028004	8.986806e-01	21
4028005	8.881784e-16	50
4028006	8.881784e-16	50
4028000	1.000000e+00	0
4028001	9.995319e-01	14
4028002	7.600562e-01	23
4028003	4.681115e-04	37
4028012	2.807050e-06	41
4028013	9.405398e-01	20
4028014	1.000000e+00	2
4028015	1.000000e+00	2
4028008	1.133316e-12	48
4028009	8.881784e-16	50
4028010	8.881784e-16	50
4028011	8.881784e-16	50
4028021	1.000000e+00	0
4028020	1.000000e+00	0
4028023	1.000000e+00	5
4028022	1.000000e+00	0
4028017	1.529320e-04	38
4028016	9.835804e-01	18
4028019	9.998471e-01	13
4028018	8.881784e-16	50
4028029	1.049339e-07	43
4028028	8.881784e-16	50
4028031	1.621870e-08	44
4028030	2.230891e-10	46
4028025	1.000000e+00	1
4028024	1.000000e+00	0
4028027	1.000000e+00	2
4028026	9.995319e-01	14
4027974	1.000000e+00	5
4027975	9.835804e-01	18
4027972	9.999994e-01	9
4027973	3.300224e-03	35
4027970	4.529710e-14	49
4027971	9.999881e-01	11
4027968	4.529710e-14	49
4027969	8.881784e-16	50
4027982	8.881784e-16	50
4027983	1.000000e+00	0
4027980	9.999994e-01	9
4027981	9.966998e-01	16
4027978	1.621870e-08	44
4027979	8.881784e-16	50
4027976	4.681115e-04	37
4027977	1.133316e-12	48
4027991	1.000000e+00	0
4027990	9.923267e-01	17
4027989	1.000000e+00	0
4027987	1.000000e+00	4
4027986	1.000000e+00	4
4027985	1.000000e+00	0
4027984	1.000000e+00	6
4027999	1.000000e+00	0
4027998	1.000000e+00	4
4027997	1.000000e+00	1
4027996	1.000000e+00	0
4027995	6.640945e-01	24
4027994	9.995319e-01	14
4027993	1.000000e+00	3
4027992	2.230891e-10	46
4027936	1.000000e+00	0
4027937	1.000000e+00	0
4027938	1.000000e+00	4
4027939	4.529710e-14	49
4027940	1.854161e-11	47
4027941	2.104926e-09	45
4027942	1.000000e+00	3
4027943	1.000000e+00	1
4027944	1.000000e+00	1
4027945	1.000000e+00	1
4027946	1.000000e+00	0
4027947	9.995319e-01	14
4027950	8.881784e-16	50
4027951	1.000000e+00	1
4027953	9.999972e-01	10
4027952	1.000000e+00	1
4027955	8.881784e-16	50
4027954	9.405398e-01	20
4027957	8.881784e-16	50
4027956	4.529710e-14	49
4027959	9.923267e-01	17
4027958	4.529710e-14	49
4027961	3.359055e-01	27
4027960	1.000000e+00	0
4027963	1.000000e+00	0
4027962	1.000000e+00	0
4027965	8.881784e-16	50
4027964	8.986806e-01	21
4027967	2.230891e-10	46
4027966	2.807050e-06	41
4027906	9.835804e-01	18
4027907	8.881784e-16	50
4027905	8.881784e-16	50
4027910	8.881784e-16	50
4027911	8.881784e-16	50
4027909	6.640945e-01	24
4027914	2.807050e-06	41
4027912	2.230891e-10	46
4027913	5.946023e-02	31
4027918	8.881784e-16	50
4027919	8.986806e-01	21
4027916	2.230891e-10	46
4027917	8.881784e-16	50
4027923	9.986989e-01	15
4027922	9.995319e-01	14
4027921	1.000000e+00	4
4027920	9.999972e-01	10
4027927	1.000000e+00	0
4027926	8.881784e-16	50
4027925	9.999881e-01	11
4027924	9.835804e-01	18
4027931	9.999999e-01	8
4027930	1.641957e-02	33
4027929	1.000000e+00	4
4027935	1.000000e+00	4
4027934	1.611182e-01	29
4027933	1.049339e-07	43
4027932	1.641957e-02	33
4028141	5.561376e-01	25
4028140	1.000000e+00	6
4028143	1.000000e+00	5
4028142	1.000000e+00	4
4028137	1.000000e+00	4
4028139	9.998471e-01	13
4028138	1.000000e+00	4
4028133	1.000000e+00	1
4028132	1.000000e+00	0
4028135	9.923267e-01	17
4028134	1.000000e+00	7
4028129	8.881784e-16	50
4028128	1.000000e+00	0
4028131	1.000000e+00	5
4028130	1.000000e+00	1
4028156	1.000000e+00	4
4028157	1.000000e+00	2
4028158	1.000000e+00	5
4028159	1.000000e+00	5
4028152	3.300224e-03	35
4028153	8.881784e-16	50
4028154	5.817779e-07	42
4028148	9.999549e-01	12
4028149	1.000000e+00	1
4028150	4.529710e-14	49
4028151	1.000000e+00	0
4028144	1.000000e+00	7
4028145	8.881784e-16	50
4028146	1.000000e+00	0
4028147	9.999994e-01	9
4028111	1.000000e+00	5
4028110	1.000000e+00	2
4028109	1.000000e+00	0
4028108	1.000000e+00	0
4028107	1.000000e+00	0
4028106	1.000000e+00	0
4028105	1.000000e+00	0
4028104	1.000000e+00	1
4028103	9.995319e-01	14
4028102	2.104926e-09	45
4028101	1.000000e+00	1
4028100	1.000000e+00	0
4028099	1.000000e+00	0
4028098	1.000000e+00	3
4028097	8.881784e-16	50
4028096	9.835804e-01	18
4028126	8.881784e-16	50
4028127	8.881784e-16	50
4028124	4.681115e-04	37
4028125	1.000000e+00	0
4028122	1.000000e+00	0
4028123	9.999994e-01	9
4028120	1.000000e+00	0
4028121	1.000000e+00	1
4028118	1.000000e+00	0
4028119	1.000000e+00	3
4028116	1.000000e+00	1
4028117	1.000000e+00	1
4028114	1.000000e+00	6
4028115	1.000000e+00	0
4028112	1.000000e+00	0
4028113	1.000000e+00	0
4028073	1.000000e+00	4
4028072	9.835804e-01	18
4028075	4.529710e-14	49
4028074	1.000000e+00	0
4028077	3.359055e-01	27
4028076	8.881784e-16	50
4028079	8.881784e-16	50
4028078	1.193067e-05	40
4028065	1.049339e-07	43
4028064	4.438624e-01	26
4028067	9.999881e-01	11
4028066	1.000000e+00	4
4028069	2.399438e-01	28
4028068	9.999994e-01	9
4028071	1.000000e+00	2
4028070	1.000000e+00	1
4028088	1.133316e-12	48
4028089	1.000000e+00	4
4028090	1.000000e+00	3
4028091	5.817779e-07	42
4028092	1.000000e+00	4
4028093	4.529710e-14	49
4028094	7.600562e-01	23
4028095	8.881784e-16	50
4028080	8.881784e-16	50
4028081	2.230891e-10	46
4028082	8.881784e-16	50
4028083	9.675457e-01	19
4028084	4.529710e-14	49
4028085	1.854161e-11	47
4028086	9.999972e-01	10
4028087	9.675457e-01	19
4028047	1.000000e+00	1
4028046	9.999999e-01	8
4028045	8.881784e-16	50
4028035	8.881784e-16	50
4028034	1.641957e-02	33
4028033	6.640945e-01	24
4028032	9.405398e-01	20
4028038	3.300224e-03	35
4028037	9.995319e-01	14
4028036	1.000000e+00	1
4028058	8.881784e-16	50
4028059	1.000000e+00	0
4028056	8.881784e-16	50
4028062	9.999972e-01	10
4028063	9.999999e-01	8
4028060	9.835804e-01	18
4028061	1.000000e+00	1
4028050	1.000000e+00	2
4028051	1.000000e+00	1
4028048	1.000000e+00	1
4028049	9.999999e-01	8
4028054	4.438624e-01	26
4028055	9.999972e-01	10
4028052	8.881784e-16	50
4028053	1.000000e+00	1
4028279	1.000000e+00	0
4028278	9.923267e-01	17
4028277	1.000000e+00	2
4028276	1.000000e+00	3
4028275	1.000000e+00	5
4028274	8.881784e-16	50
4028273	8.881784e-16	50
4028287	1.000000e+00	1
4028286	8.881784e-16	50
4028285	1.000000e+00	0
4028284	1.000000e+00	2
4028283	9.999999e-01	8
4028282	1.000000e+00	7
4028281	1.133316e-12	48
4028280	1.000000e+00	3
4028262	9.923267e-01	17
4028263	1.000000e+00	4
4028260	1.000000e+00	3
4028261	2.230891e-10	46
4028258	1.000000e+00	0
4028259	1.000000e+00	1
4028256	7.673339e-03	34
4028257	9.998471e-01	13
4028271	7.600562e-01	23
4028268	4.681115e-04	37
4028269	8.881784e-16	50
4028266	8.881784e-16	50
4028267	2.807050e-06	41
4028264	9.999881e-01	11
4028265	8.881784e-16	50
4028245	1.013194e-01	30
4028244	1.000000e+00	1
4028247	5.817779e-07	42
4028246	4.529710e-14	49
4028241	8.881784e-16	50
4028240	8.881784e-16	50
4028243	1.000000e+00	0
4028242	1.000000e+00	1
4028253	1.000000e+00	0
4028252	1.000000e+00	1
4028255	3.245432e-02	32
4028254	1.000000e+00	1
4028249	1.000000e+00	2
4028248	4.438624e-01	26
4028251	1.133316e-12	48
4028250	1.000000e+00	7
4028228	1.000000e+00	0
4028229	1.000000e+00	0
4028230	4.529710e-14	49
4028231	1.000000e+00	2
4028224	1.000000e+00	2
4028225	1.000000e+00	2
4028226	4.529710e-14	49
4028227	1.000000e+00	0
4028236	8.986806e-01	21
4028237	1.621870e-08	44
4028238	1.000000e+00	2
4028239	9.405398e-01	20
4028232	1.000000e+00	1
4028233	1.000000e+00	1
4028234	1.000000e+00	1
4028235	1.000000e+00	1
4028211	1.000000e+00	2
4028210	1.000000e+00	0
4028209	3.245432e-02	32
4028208	5.946023e-02	31
4028215	1.000000e+00	0
4028214	9.986989e-01	15
4028213	1.854161e-11	47
4028212	1.000000e+00	4
4028219	1.000000e+00	3
4028218	1.000000e+00	4
4028217	4.681115e-04	37
4028216	1.000000e+00	3
4028223	1.000000e+00	2
4028222	1.641957e-02	33
4028221	1.000000e+00	1
4028220	1.000000e+00	0
4028194	1.000000e+00	0
4028195	2.104926e-09	45
4028192	3.300224e-03	35
4028193	1.133316e-12	48
4028198	1.000000e+00	3
4028199	1.000000e+00	2
4028196	8.881784e-16	50
4028197	1.000000e+00	1
4028202	1.133316e-12	48
4028203	1.000000e+00	6
4028200	9.966998e-01	16
4028201	1.000000e+00	0
4028206	1.000000e+00	5
4028207	2.230891e-10	46
4028204	8.881784e-16	50
4028205	1.000000e+00	6
4028177	1.000000e+00	1
4028179	1.133316e-12	48
4028178	1.000000e+00	4
4028181	1.000000e+00	4
4028180	1.000000e+00	2
4028183	1.000000e+00	2
4028182	8.881784e-16	50
4028185	1.000000e+00	0
4028184	1.000000e+00	0
4028187	9.986989e-01	15
4028186	4.510745e-05	39
4028189	1.000000e+00	3
4028188	1.621870e-08	44
4028191	1.641957e-02	33
4028190	9.999999e-01	8
4028160	6.640945e-01	24
4028161	1.000000e+00	4
4028162	1.000000e+00	7
4028163	1.000000e+00	0
4028164	1.000000e+00	0
4028165	2.104926e-09	45
4028166	1.000000e+00	2
4028167	1.854161e-11	47
4028168	8.881784e-16	50
4028169	3.359055e-01	27
4028170	1.000000e+00	0
4028171	1.000000e+00	3
4028172	1.000000e+00	0
4028173	1.000000e+00	5
4028174	1.000000e+00	2
4028175	1.000000e+00	4
4028414	1.000000e+00	4
4028415	1.000000e+00	1
4028412	1.000000e+00	2
4028413	9.999972e-01	10
4028410	1.000000e+00	1
4028411	1.000000e+00	1
4028408	1.000000e+00	1
4028409	1.000000e+00	0
4028406	1.000000e+00	0
4028407	1.000000e+00	1
4028404	1.000000e+00	0
4028402	1.000000e+00	0
4028403	1.000000e+00	7
4028400	1.000000e+00	0
4028401	1.000000e+00	0
4028399	1.000000e+00	0
4028398	8.881784e-16	50
4028397	1.000000e+00	1
4028396	1.000000e+00	1
4028395	1.000000e+00	6
4028394	1.000000e+00	0
4028393	1.000000e+00	5
4028392	1.000000e+00	0
4028391	4.529710e-14	49
4028390	1.000000e+00	7
4028389	1.000000e+00	0
4028388	1.000000e+00	1
4028387	1.000000e+00	1
4028386	9.999994e-01	9
4028385	1.529320e-04	38
4028384	1.000000e+00	0
4028380	1.000000e+00	0
4028381	1.013194e-01	30
4028382	2.807050e-06	41
4028383	1.000000e+00	0
4028376	1.000000e+00	0
4028377	9.923267e-01	17
4028378	1.000000e+00	2
4028379	3.300224e-03	35
4028372	1.000000e+00	2
4028373	1.000000e+00	5
4028374	8.881784e-16	50
4028375	1.000000e+00	5
4028368	8.881784e-16	50
4028369	1.193067e-05	40
4028371	8.881784e-16	50
4028365	4.510745e-05	39
4028364	1.049339e-07	43
4028367	5.561376e-01	25
4028366	8.881784e-16	50
4028361	8.881784e-16	50
4028360	8.881784e-16	50
4028363	1.133316e-12	48
4028362	1.000000e+00	2
4028357	9.986989e-01	15
4028356	8.881784e-16	50
4028359	9.999549e-01	12
4028358	8.881784e-16	50
4028353	1.301086e-03	36
4028352	1.641957e-02	33
4028355	9.999549e-01	12
4028354	1.000000e+00	7
4028346	1.000000e+00	1
4028347	1.000000e+00	0
4028344	8.881784e-16	50
4028345	9.999994e-01	9
4028350	1.133316e-12	48
4028351	1.000000e+00	2
4028348	8.881784e-16	50
4028349	1.000000e+00	0
4028338	1.000000e+00	2
4028339	1.000000e+00	0
4028336	1.000000e+00	1
4028337	8.881784e-16	50
4028343	8.881784e-16	50
4028340	1.000000e+00	0
4028341	9.999881e-01	11
4028331	8.881784e-16	50
4028330	1.301086e-03	36
4028329	1.000000e+00	0
4028328	1.000000e+00	2
4028335	1.000000e+00	0
4028334	1.000000e+00	5
4028333	1.000000e+00	0
4028332	1.000000e+00	3
4028322	1.000000e+00	0
4028321	1.000000e+00	2
4028320	1.000000e+00	1
4028327	1.133316e-12	48
4028326	1.000000e+00	1
4028325	1.000000e+00	2
4028324	2.104926e-09	45
4028312	9.999972e-01	10
4028313	1.000000e+00	1
4028314	9.999972e-01	10
4028315	6.640945e-01	24
4028316	9.999881e-01	11
4028317	1.000000e+00	7
4028318	1.000000e+00	2
4028319	1.000000e+00	0
4028304	9.986989e-01	15
4028305	1.000000e+00	4
4028306	8.881784e-16	50
4028307	1.133316e-12	48
4028308	6.640945e-01	24
4028309	1.000000e+00	1
4028310	2.104926e-09	45
4028311	1.000000e+00	7
4028297	1.000000e+00	3
4028296	1.000000e+00	2
4028299	1.000000e+00	1
4028298	9.999972e-01	10
4028301	1.000000e+00	0
4028300	1.000000e+00	5
4028303	1.013194e-01	30
4028289	9.835804e-01	18
4028288	1.000000e+00	2
4028291	9.998471e-01	13
4028290	1.000000e+00	1
4028293	1.000000e+00	3
4028292	8.881784e-16	50
4028295	1.000000e+00	1
4028294	1.000000e+00	4
4027458	1.000000e+00	1
4027459	8.881784e-16	50
4027456	1.621870e-08	44
4027457	1.000000e+00	5
4027462	1.000000e+00	7
4027463	1.000000e+00	4
4027460	9.405398e-01	20
4027461	1.000000e+00	6
4027466	1.000000e+00	7
4027467	9.999994e-01	9
4027464	1.000000e+00	5
4027465	8.881784e-16	50
4027470	9.675457e-01	19
4027471	9.966998e-01	16
4027468	4.510745e-05	39
4027469	1.611182e-01	29
4027475	8.881784e-16	50
4027474	9.405398e-01	20
4027473	8.881784e-16	50
4027472	4.529710e-14	49
4027479	5.946023e-02	31
4027478	4.681115e-04	37
4027477	8.881784e-16	50
4027476	8.881784e-16	50
4027482	1.854161e-11	47
4027481	1.000000e+00	3
4027480	5.817779e-07	42
4027487	2.807050e-06	41
4027486	1.854161e-11	47
4027485	1.133316e-12	48
4027488	8.881784e-16	50
4027489	4.510745e-05	39
4027490	1.049339e-07	43
4027491	3.359055e-01	27
4027492	1.000000e+00	7
4027493	1.000000e+00	0
4027494	1.000000e+00	0
4027495	1.000000e+00	3
4027496	1.000000e+00	1
4027497	1.133316e-12	48
4027498	8.881784e-16	50
4027500	9.675457e-01	19
4027501	1.000000e+00	0
4027502	9.999972e-01	10
4027505	2.230891e-10	46
4027504	1.000000e+00	7
4027507	1.000000e+00	1
4027506	1.193067e-05	40
4027511	1.000000e+00	5
4027510	5.817779e-07	42
4027513	9.999881e-01	11
4027512	1.000000e+00	2
4027515	1.133316e-12	48
4027514	9.998471e-01	13
4027517	9.999999e-01	8
4027516	9.999881e-01	11
4027519	1.000000e+00	7
4027518	1.000000e+00	2
4027398	9.998471e-01	13
4027399	5.817779e-07	42
4027396	1.193067e-05	40
4027397	1.000000e+00	3
4027394	9.998471e-01	13
4027395	1.000000e+00	2
4027392	1.000000e+00	6
4027393	1.000000e+00	2
4027406	1.049339e-07	43
4027407	1.000000e+00	1
4027404	1.000000e+00	0
4027405	1.000000e+00	4
4027402	1.000000e+00	2
4027403	1.000000e+00	1
4027400	3.359055e-01	27
4027401	1.000000e+00	1
4027414	1.000000e+00	4
4027413	7.600562e-01	23
4027412	1.000000e+00	0
4027411	1.000000e+00	1
4027410	8.881784e-16	50
4027409	1.000000e+00	2
4027408	1.000000e+00	1
4027423	1.000000e+00	5
4027422	1.133316e-12	48
4027421	8.881784e-16	50
4027420	2.230891e-10	46
4027419	8.881784e-16	50
4027418	1.641957e-02	33
4027417	1.000000e+00	7
4027428	4.529710e-14	49
4027429	1.000000e+00	0
4027430	8.881784e-16	50
4027431	9.999999e-01	8
4027424	1.000000e+00	0
4027425	1.000000e+00	1
4027426	9.999972e-01	10
4027427	4.438624e-01	26
4027437	9.405398e-01	20
4027438	9.999999e-01	8
4027439	8.881784e-16	50
4027432	9.986989e-01	15
4027433	8.986806e-01	21
4027434	1.000000e+00	0
4027435	1.000000e+00	6
4027445	9.835804e-01	18
4027444	1.529320e-04	38
4027447	1.000000e+00	0
4027446	8.881784e-16	50
4027441	9.999972e-01	10
4027440	5.817779e-07	42
4027443	5.817779e-07	42
4027442	1.049339e-07	43
4027453	6.640945e-01	24
4027452	1.000000e+00	0
4027455	9.923267e-01	17
4027454	9.986989e-01	15
4027448	1.000000e+00	2
4027451	1.000000e+00	2
4027450	1.000000e+00	5
4027595	8.881784e-16	50
4027594	1.000000e+00	2
4027593	1.000000e+00	2
4027592	8.881784e-16	50
4027599	1.000000e+00	1
4027598	9.923267e-01	17
4027597	8.881784e-16	50
4027596	1.000000e+00	0
4027587	1.000000e+00	1
4027586	1.000000e+00	2
4027585	1.000000e+00	0
4027584	9.998471e-01	13
4027591	8.881784e-16	50
4027590	1.641957e-02	33
4027589	1.000000e+00	6
4027588	1.000000e+00	0
4027610	8.881784e-16	50
4027611	1.000000e+00	4
4027608	1.000000e+00	1
4027609	1.000000e+00	0
4027614	9.999999e-01	8
4027615	9.923267e-01	17
4027612	9.405398e-01	20
4027613	9.995319e-01	14
4027602	1.000000e+00	2
4027603	1.301086e-03	36
4027600	1.000000e+00	0
4027601	1.000000e+00	0
4027606	1.000000e+00	2
4027604	1.000000e+00	0
4027605	1.000000e+00	0
4027625	3.245432e-02	32
4027624	1.000000e+00	0
4027627	1.000000e+00	1
4027626	8.388818e-01	22
4027629	1.000000e+00	5
4027628	9.966998e-01	16
4027631	1.000000e+00	3
4027630	1.000000e+00	0
4027617	8.881784e-16	50
4027616	1.621870e-08	44
4027619	9.966998e-01	16
4027618	3.300224e-03	35
4027621	4.510745e-05	39
4027620	9.923267e-01	17
4027623	1.193067e-05	40
4027622	8.881784e-16	50
4027640	1.000000e+00	1
4027641	2.230891e-10	46
4027642	1.000000e+00	2
4027643	1.000000e+00	0
4027644	1.000000e+00	0
4027645	1.000000e+00	0
4027646	1.000000e+00	0
4027647	1.000000e+00	1
4027632	2.399438e-01	28
4027633	1.000000e+00	0
4027634	1.000000e+00	2
4027635	1.000000e+00	0
4027636	1.000000e+00	1
4027637	1.000000e+00	3
4027638	1.000000e+00	0
4027639	1.000000e+00	3
4027535	8.881784e-16	50
4027534	8.881784e-16	50
4027533	2.230891e-10	46
4027532	8.881784e-16	50
4027531	9.999994e-01	9
4027530	9.999994e-01	9
4027528	9.986989e-01	15
4027527	6.640945e-01	24
4027526	1.193067e-05	40
4027525	1.000000e+00	0
4027524	1.000000e+00	2
4027523	1.000000e+00	1
4027522	9.405398e-01	20
4027521	9.923267e-01	17
4027520	9.999999e-01	8
4027550	8.881784e-16	50
4027551	9.998471e-01	13
4027548	8.881784e-16	50
4027549	9.999972e-01	10
4027546	1.000000e+00	4
4027547	7.673339e-03	34
4027544	1.301086e-03	36
4027545	1.000000e+00	1
4027542	8.881784e-16	50
4027543	9.999972e-01	10
4027540	1.854161e-11	47
4027541	8.881784e-16	50
4027538	1.000000e+00	0
4027539	8.881784e-16	50
4027536	8.881784e-16	50
4027537	8.881784e-16	50
4027565	1.000000e+00	3
4027567	1.000000e+00	1
4027566	1.000000e+00	1
4027561	1.000000e+00	2
4027563	9.999972e-01	10
4027562	8.881784e-16	50
4027557	1.000000e+00	1
4027556	2.230891e-10	46
4027559	4.438624e-01	26
4027558	8.881784e-16	50
[truncated: 1,238 more rows]
