# Supplementary material for: Translational Selection Is Ubiquitous in Prokaryotes
Source: PLoS Genet. 2010 Jun 24;6(6):e1001004. doi: 10.1371/journal.pgen.1001004 (PMC2891978; doi:10.1371/journal.pgen.1001004)
Supplement: Dataset S1 — OCU/non-OCU gene calls in 461 Bacterial and Archaeal genomes, and summary tables of genome properties and OCU preferences for specific codons. (4.77 MB ZIP) [file pgen.1001004.s001.zip › Dataset_S1_Bacteria/Clavibacter_michiganensis_NCPPB_382.arff.ocuGenes]

GeneID	signTest_p	ocuProbWinCnt
5174818	1.000000e+00	0
5174819	1.000000e+00	1
5174816	8.881784e-16	50
5174817	8.881784e-16	50
5174822	1.000000e+00	0
5174823	1.000000e+00	1
5174820	1.193067e-05	40
5174821	4.529710e-14	49
5174826	1.000000e+00	1
5174827	8.881784e-16	50
5174824	1.000000e+00	1
5174825	1.000000e+00	1
5174830	8.881784e-16	50
5174831	7.600562e-01	23
5174828	8.881784e-16	50
5174829	8.881784e-16	50
5174835	7.673339e-03	34
5174834	1.000000e+00	0
5174833	2.399438e-01	28
5174832	2.807050e-06	41
5174839	9.999999e-01	8
5174838	2.807050e-06	41
5174837	1.000000e+00	1
5174836	4.510745e-05	39
5174843	1.000000e+00	3
5174842	4.529710e-14	49
5174841	1.000000e+00	0
5174840	2.230891e-10	46
5174847	1.000000e+00	0
5174846	1.193067e-05	40
5174845	1.000000e+00	2
5174844	8.881784e-16	50
5174784	8.881784e-16	50
5174785	1.000000e+00	0
5174786	4.529710e-14	49
5174787	9.995319e-01	14
5174788	1.000000e+00	3
5174789	4.529710e-14	49
5174790	1.000000e+00	2
5174791	2.399438e-01	28
5174792	8.881784e-16	50
5174793	9.999999e-01	8
5174794	1.000000e+00	2
5174795	1.000000e+00	1
5174796	9.923267e-01	17
5174798	1.000000e+00	4
5174799	1.000000e+00	3
5174801	1.641957e-02	33
5174800	8.881784e-16	50
5174803	1.611182e-01	29
5174802	3.359055e-01	27
5174805	1.133316e-12	48
5174804	2.104926e-09	45
5174807	8.881784e-16	50
5174806	1.000000e+00	1
5174809	1.000000e+00	0
5174808	5.561376e-01	25
5174811	1.000000e+00	4
5174810	1.133316e-12	48
5174813	6.640945e-01	24
5174812	1.000000e+00	0
5174815	1.000000e+00	4
5174814	5.817779e-07	42
5174886	1.000000e+00	0
5174887	1.000000e+00	1
5174884	9.999972e-01	10
5174885	2.399438e-01	28
5174882	1.000000e+00	2
5174883	1.000000e+00	3
5174880	9.999994e-01	9
5174881	2.230891e-10	46
5174894	2.104926e-09	45
5174895	1.000000e+00	3
5174892	1.000000e+00	0
5174893	1.000000e+00	2
5174890	8.881784e-16	50
5174891	4.510745e-05	39
5174888	1.000000e+00	2
5174889	9.675457e-01	19
5174903	1.000000e+00	3
5174902	1.000000e+00	0
5174901	9.998471e-01	13
5174900	9.923267e-01	17
5174899	3.245432e-02	32
5174898	1.000000e+00	0
5174897	8.388818e-01	22
5174896	1.000000e+00	4
5174911	1.000000e+00	2
5174910	9.999881e-01	11
5174909	1.000000e+00	0
5174908	9.999994e-01	9
5174907	1.854161e-11	47
5174906	8.881784e-16	50
5174905	1.000000e+00	2
5174904	9.405398e-01	20
5174852	8.881784e-16	50
5174854	9.835804e-01	18
5174855	1.000000e+00	1
5174848	1.000000e+00	1
5174849	1.000000e+00	5
5174850	1.000000e+00	0
5174851	8.986806e-01	21
5174861	5.946023e-02	31
5174862	8.388818e-01	22
5174863	1.000000e+00	0
5174856	1.641957e-02	33
5174857	8.986806e-01	21
5174858	1.000000e+00	1
5174859	2.104926e-09	45
5174869	8.881784e-16	50
5174868	1.000000e+00	1
5174871	1.000000e+00	2
5174870	4.681115e-04	37
5174865	5.817779e-07	42
5174864	1.000000e+00	1
5174866	6.640945e-01	24
5174877	9.999994e-01	9
5174876	1.000000e+00	0
5174878	8.881784e-16	50
5174873	1.000000e+00	4
5174872	9.999999e-01	8
5174875	1.000000e+00	5
5174874	8.881784e-16	50
5174955	9.405398e-01	20
5174954	1.000000e+00	3
5174953	1.000000e+00	2
5174952	1.529320e-04	38
5174959	1.000000e+00	0
5174958	9.998471e-01	13
5174957	7.600562e-01	23
5174956	1.000000e+00	3
5174947	1.000000e+00	1
5174946	1.000000e+00	0
5174945	1.000000e+00	1
5174944	1.133316e-12	48
5174951	9.995319e-01	14
5174950	1.000000e+00	1
5174949	9.923267e-01	17
5174948	9.999994e-01	9
5174970	9.999972e-01	10
5174971	1.000000e+00	6
5174968	8.388818e-01	22
5174969	9.835804e-01	18
5174974	2.104926e-09	45
5174975	1.000000e+00	6
5174973	1.000000e+00	1
5174962	7.600562e-01	23
5174963	1.000000e+00	0
5174961	1.000000e+00	0
5174966	1.000000e+00	2
5174967	9.999999e-01	8
5174964	1.000000e+00	0
5174965	1.000000e+00	1
5174921	1.000000e+00	0
5174920	1.000000e+00	2
5174923	1.000000e+00	0
5174922	1.000000e+00	1
5174925	2.399438e-01	28
5174924	8.881784e-16	50
5174927	9.923267e-01	17
5174926	8.881784e-16	50
5174913	2.399438e-01	28
5174912	8.881784e-16	50
5174915	1.000000e+00	0
5174914	1.000000e+00	2
5174917	8.881784e-16	50
5174916	1.000000e+00	3
5174919	1.000000e+00	4
5174918	9.999994e-01	9
5174936	1.000000e+00	3
5174937	1.000000e+00	7
5174938	9.999994e-01	9
5174939	4.438624e-01	26
5174940	1.000000e+00	5
5174941	1.000000e+00	1
5174942	8.881784e-16	50
5174943	1.133316e-12	48
5174928	1.000000e+00	0
5174929	8.388818e-01	22
5174930	1.529320e-04	38
5174931	1.000000e+00	4
5174932	9.998471e-01	13
5174933	1.000000e+00	0
5174934	9.966998e-01	16
5174935	1.000000e+00	0
5175023	1.000000e+00	4
5175022	1.000000e+00	0
5175021	5.946023e-02	31
5175020	9.999999e-01	8
5175019	1.000000e+00	2
5175018	9.675457e-01	19
5175017	1.000000e+00	6
5175016	1.000000e+00	2
5175015	1.000000e+00	1
5175014	1.000000e+00	1
5175013	1.854161e-11	47
5175011	9.999549e-01	12
5175010	1.000000e+00	1
5175009	1.000000e+00	1
5175008	1.000000e+00	0
5175038	1.000000e+00	4
5175039	1.000000e+00	4
5175036	1.000000e+00	1
5175037	1.000000e+00	0
5175034	1.000000e+00	5
5175035	8.881784e-16	50
5175032	1.000000e+00	3
5175033	9.966998e-01	16
5175031	1.000000e+00	2
5175028	1.000000e+00	1
5175029	4.510745e-05	39
5175026	1.000000e+00	0
5175027	8.881784e-16	50
5175024	8.881784e-16	50
5175025	1.000000e+00	5
5174989	1.000000e+00	3
5174988	5.817779e-07	42
5174990	7.600562e-01	23
5174985	1.000000e+00	0
5174984	4.529710e-14	49
5174987	1.000000e+00	0
5174986	9.999549e-01	12
5174981	2.230891e-10	46
5174980	1.000000e+00	4
5174983	1.000000e+00	0
5174982	1.000000e+00	6
5174977	8.881784e-16	50
5174976	1.000000e+00	1
5174979	1.000000e+00	0
5174978	4.529710e-14	49
5175004	1.000000e+00	0
5175005	1.000000e+00	6
5175006	1.000000e+00	4
5175007	1.000000e+00	6
5175000	7.673339e-03	34
5175001	1.000000e+00	0
5175002	1.000000e+00	0
5175003	2.104926e-09	45
5174996	7.673339e-03	34
5174997	9.675457e-01	19
5174998	1.000000e+00	0
5174999	1.000000e+00	4
5174992	8.881784e-16	50
5174993	1.000000e+00	3
5174994	1.000000e+00	1
5174995	2.230891e-10	46
5175089	1.000000e+00	7
5175088	8.881784e-16	50
5175091	1.000000e+00	2
5175090	3.300224e-03	35
5175093	9.999549e-01	12
5175092	4.510745e-05	39
5175095	8.881784e-16	50
5175094	9.923267e-01	17
5175097	3.300224e-03	35
5175096	1.000000e+00	2
5175099	1.000000e+00	3
5175098	8.881784e-16	50
5175101	1.000000e+00	7
5175100	1.000000e+00	4
5175103	5.561376e-01	25
5175102	8.881784e-16	50
5175072	1.000000e+00	0
5175073	1.000000e+00	1
5175074	9.999881e-01	11
5175075	1.000000e+00	0
5175076	1.000000e+00	1
5175077	1.000000e+00	1
5175078	1.013194e-01	30
5175079	1.000000e+00	0
5175080	1.000000e+00	6
5175081	1.000000e+00	1
5175082	8.881784e-16	50
5175083	8.881784e-16	50
5175084	1.000000e+00	0
5175086	1.000000e+00	4
5175087	8.986806e-01	21
5175059	1.000000e+00	0
5175058	9.405398e-01	20
5175057	1.000000e+00	2
5175056	1.000000e+00	1
5175063	1.000000e+00	0
5175062	1.000000e+00	6
5175061	9.966998e-01	16
5175060	4.681115e-04	37
5175067	8.881784e-16	50
5175066	8.881784e-16	50
5175065	1.000000e+00	1
5175064	3.359055e-01	27
5175071	1.000000e+00	0
5175070	9.999999e-01	8
5175069	9.923267e-01	17
5175068	1.000000e+00	2
5175042	1.854161e-11	47
5175043	1.000000e+00	0
5175040	9.986989e-01	15
5175041	1.000000e+00	2
5175046	9.995319e-01	14
5175047	1.000000e+00	0
5175044	7.600562e-01	23
5175045	1.000000e+00	3
5175050	1.000000e+00	0
5175051	1.013194e-01	30
5175048	4.529710e-14	49
5175049	9.999999e-01	8
5175054	1.000000e+00	0
5175055	1.000000e+00	0
5175052	1.000000e+00	0
5175053	1.000000e+00	0
5175157	1.000000e+00	0
5175156	9.999549e-01	12
5175158	9.405398e-01	20
5175153	1.000000e+00	1
5175155	2.104926e-09	45
5175154	8.881784e-16	50
5175165	1.000000e+00	5
5175164	1.641957e-02	33
5175167	1.000000e+00	0
5175166	8.881784e-16	50
5175161	1.000000e+00	0
5175160	8.881784e-16	50
5175163	1.000000e+00	5
5175162	1.000000e+00	0
5175140	1.000000e+00	3
5175141	9.966998e-01	16
5175142	9.999972e-01	10
5175143	1.000000e+00	2
5175136	4.438624e-01	26
5175137	1.000000e+00	7
5175138	1.000000e+00	4
5175139	9.999994e-01	9
5175148	5.561376e-01	25
5175149	9.999994e-01	9
5175151	7.673339e-03	34
5175144	1.000000e+00	1
5175145	1.000000e+00	7
5175146	2.399438e-01	28
5175147	9.999994e-01	9
5175127	8.881784e-16	50
5175126	1.000000e+00	0
5175125	9.999994e-01	9
5175124	1.000000e+00	7
5175123	9.835804e-01	18
5175122	9.675457e-01	19
5175121	9.998471e-01	13
5175120	5.946023e-02	31
5175135	1.000000e+00	0
5175134	1.000000e+00	0
5175133	1.000000e+00	0
5175132	4.529710e-14	49
5175131	4.529710e-14	49
5175130	4.438624e-01	26
5175129	9.999994e-01	9
5175128	9.999881e-01	11
5175110	8.881784e-16	50
5175111	1.000000e+00	1
5175108	1.000000e+00	1
5175109	9.999999e-01	8
5175106	1.000000e+00	0
5175107	1.000000e+00	2
5175104	2.230891e-10	46
5175105	8.881784e-16	50
5175119	5.817779e-07	42
5175116	8.881784e-16	50
5175117	1.529320e-04	38
5175114	1.000000e+00	0
5175115	9.999999e-01	8
5175112	8.388818e-01	22
5175113	1.000000e+00	1
5175224	8.881784e-16	50
5175225	9.999549e-01	12
5175226	4.529710e-14	49
5175227	9.923267e-01	17
5175228	9.999994e-01	9
5175229	1.000000e+00	0
5175230	1.000000e+00	0
5175231	1.000000e+00	5
5175216	1.000000e+00	1
5175217	1.000000e+00	0
5175219	1.611182e-01	29
5175220	9.405398e-01	20
5175221	1.000000e+00	0
5175222	3.245432e-02	32
5175223	1.000000e+00	2
5175209	4.529710e-14	49
5175208	9.999994e-01	9
5175211	1.000000e+00	0
5175213	9.405398e-01	20
5175212	9.999549e-01	12
5175215	8.388818e-01	22
5175214	1.000000e+00	1
5175201	6.640945e-01	24
5175200	1.000000e+00	3
5175203	1.000000e+00	0
5175202	9.405398e-01	20
5175205	2.104926e-09	45
5175204	1.000000e+00	0
5175207	1.000000e+00	1
5175206	8.388818e-01	22
5175194	2.399438e-01	28
5175195	2.230891e-10	46
5175193	5.817779e-07	42
5175198	1.641957e-02	33
5175196	8.881784e-16	50
5175197	9.923267e-01	17
5175186	1.000000e+00	0
5175187	4.529710e-14	49
5175184	1.854161e-11	47
5175185	3.245432e-02	32
5175190	1.000000e+00	2
5175191	8.881784e-16	50
5175188	1.000000e+00	2
5175189	1.000000e+00	1
5175179	1.000000e+00	4
5175178	8.388818e-01	22
5175177	9.999549e-01	12
5175176	1.000000e+00	0
5175183	5.561376e-01	25
5175182	1.000000e+00	4
5175181	4.529710e-14	49
5175180	2.399438e-01	28
5175171	9.835804e-01	18
5175170	1.000000e+00	5
5175169	8.881784e-16	50
5175168	9.999549e-01	12
5175175	1.854161e-11	47
5175174	9.999549e-01	12
5175173	5.561376e-01	25
5175172	1.000000e+00	0
5175293	9.405398e-01	20
5175294	1.621870e-08	44
5175295	1.133316e-12	48
5175288	1.000000e+00	4
5175289	1.529320e-04	38
5175290	1.000000e+00	4
5175291	1.000000e+00	3
5175284	1.000000e+00	1
5175285	1.529320e-04	38
5175286	9.998471e-01	13
5175287	1.000000e+00	0
5175280	9.999972e-01	10
5175281	9.999999e-01	8
5175282	1.000000e+00	0
5175283	8.881784e-16	50
5175277	9.923267e-01	17
5175276	1.000000e+00	3
5175279	9.966998e-01	16
5175278	8.881784e-16	50
5175273	1.049339e-07	43
5175272	8.881784e-16	50
5175275	1.000000e+00	2
5175274	1.000000e+00	1
5175269	9.999994e-01	9
5175268	1.000000e+00	0
5175271	1.000000e+00	5
5175270	3.300224e-03	35
5175264	2.807050e-06	41
5175267	9.405398e-01	20
5175266	6.640945e-01	24
5175262	1.000000e+00	7
5175260	8.881784e-16	50
5175261	1.000000e+00	5
5175258	7.600562e-01	23
5175259	8.881784e-16	50
5175256	1.000000e+00	1
5175257	1.000000e+00	2
5175254	1.000000e+00	2
5175255	2.807050e-06	41
5175252	1.000000e+00	4
5175253	6.640945e-01	24
5175250	8.881784e-16	50
5175251	1.000000e+00	1
5175248	1.000000e+00	7
5175247	1.000000e+00	4
5175246	8.881784e-16	50
5175245	1.000000e+00	1
5175244	8.881784e-16	50
5175243	1.000000e+00	5
5175242	2.399438e-01	28
5175240	1.000000e+00	1
5175239	1.000000e+00	3
5175238	1.000000e+00	1
5175237	1.000000e+00	0
5175236	1.000000e+00	0
5175235	9.999999e-01	8
5175234	9.999994e-01	9
5175233	1.000000e+00	0
5175232	2.104926e-09	45
5174276	1.301086e-03	36
5174277	1.000000e+00	1
5174278	1.000000e+00	2
5174279	1.000000e+00	0
5174272	1.000000e+00	1
5174273	1.000000e+00	7
5174274	1.133316e-12	48
5174275	1.000000e+00	4
5174284	1.000000e+00	1
5174285	1.000000e+00	2
5174286	1.000000e+00	0
5174287	1.000000e+00	0
5174280	1.000000e+00	7
5174281	1.000000e+00	0
5174282	1.621870e-08	44
5174283	1.000000e+00	0
5174293	9.999881e-01	11
5174292	9.998471e-01	13
5174295	2.104926e-09	45
5174294	2.807050e-06	41
5174289	4.529710e-14	49
5174288	1.000000e+00	6
5174291	1.000000e+00	1
5174290	1.000000e+00	5
5174301	9.998471e-01	13
5174300	1.000000e+00	0
5174303	1.000000e+00	0
5174302	1.000000e+00	2
5174297	9.999881e-01	11
5174296	2.104926e-09	45
5174299	2.399438e-01	28
5174298	8.881784e-16	50
5174310	1.000000e+00	0
5174311	1.301086e-03	36
5174308	1.000000e+00	1
5174309	1.000000e+00	0
5174306	1.000000e+00	0
5174307	1.000000e+00	7
5174304	1.000000e+00	1
5174305	8.388818e-01	22
5174318	2.230891e-10	46
5174319	8.881784e-16	50
5174316	1.000000e+00	1
5174317	1.000000e+00	1
5174314	1.000000e+00	0
5174313	1.000000e+00	2
5174327	1.000000e+00	7
5174326	1.621870e-08	44
5174325	8.881784e-16	50
5174324	1.000000e+00	6
5174323	9.675457e-01	19
5174322	1.000000e+00	3
5174321	1.000000e+00	7
5174320	1.000000e+00	6
5174335	1.000000e+00	1
5174334	1.000000e+00	0
5174333	6.640945e-01	24
5174332	1.000000e+00	3
5174331	1.000000e+00	0
5174330	1.000000e+00	1
5174329	3.300224e-03	35
5174328	1.000000e+00	0
5174336	1.000000e+00	6
5174337	1.000000e+00	2
5174339	4.438624e-01	26
5174340	3.300224e-03	35
5174341	1.000000e+00	0
5174342	1.000000e+00	4
5174343	7.673339e-03	34
5174345	1.013194e-01	30
5174346	1.000000e+00	0
5174347	9.999881e-01	11
5174348	1.000000e+00	7
5174349	1.529320e-04	38
5174350	8.881784e-16	50
5174351	1.000000e+00	4
5174353	1.000000e+00	0
5174352	8.881784e-16	50
5174355	7.600562e-01	23
5174354	1.000000e+00	0
5174357	1.000000e+00	0
5174356	1.000000e+00	0
5174359	9.923267e-01	17
5174358	1.000000e+00	2
5174361	1.000000e+00	0
5174360	9.675457e-01	19
5174363	1.000000e+00	2
5174362	1.000000e+00	6
5174365	1.000000e+00	2
5174364	9.675457e-01	19
5174367	1.000000e+00	1
5174366	4.529710e-14	49
5174370	5.946023e-02	31
5174371	1.000000e+00	1
5174368	1.000000e+00	7
5174369	1.000000e+00	1
5174374	1.000000e+00	7
5174375	1.641957e-02	33
5174372	6.640945e-01	24
5174373	8.881784e-16	50
5174378	1.000000e+00	0
5174379	1.854161e-11	47
5174376	9.999881e-01	11
5174377	1.000000e+00	1
5174382	4.529710e-14	49
5174383	1.000000e+00	7
5174380	1.000000e+00	0
5174381	4.438624e-01	26
5174387	1.000000e+00	0
5174386	8.881784e-16	50
5174385	1.000000e+00	1
5174384	1.000000e+00	4
5174391	1.000000e+00	5
5174390	1.621870e-08	44
5174389	9.835804e-01	18
5174388	9.999999e-01	8
5174395	8.881784e-16	50
5174394	6.640945e-01	24
5174393	8.881784e-16	50
5174392	1.641957e-02	33
5174399	9.999881e-01	11
5174398	8.881784e-16	50
5174397	1.000000e+00	2
5174396	1.000000e+00	2
5174413	8.881784e-16	50
5174412	9.966998e-01	16
5174415	1.000000e+00	1
5174414	1.000000e+00	2
5174409	1.000000e+00	0
5174408	9.999881e-01	11
5174411	8.881784e-16	50
5174404	1.000000e+00	3
5174407	1.000000e+00	4
5174406	9.966998e-01	16
5174401	8.881784e-16	50
5174400	1.000000e+00	0
5174403	1.000000e+00	0
5174402	1.000000e+00	1
5174428	8.881784e-16	50
5174429	3.359055e-01	27
5174430	1.000000e+00	2
5174431	9.999549e-01	12
5174424	1.000000e+00	2
5174425	1.000000e+00	1
5174426	3.245432e-02	32
5174427	1.000000e+00	6
5174421	1.000000e+00	3
5174422	1.000000e+00	0
5174423	6.640945e-01	24
5174417	9.999999e-01	8
5174418	1.000000e+00	0
5174419	1.000000e+00	0
5174447	1.000000e+00	1
5174446	1.000000e+00	0
5174445	4.510745e-05	39
5174444	6.640945e-01	24
5174443	9.999999e-01	8
5174442	8.881784e-16	50
5174441	1.000000e+00	5
5174440	1.000000e+00	5
5174439	1.000000e+00	1
5174438	1.000000e+00	3
5174437	1.000000e+00	1
5174436	9.995319e-01	14
5174434	1.000000e+00	2
5174433	1.133316e-12	48
5174432	8.881784e-16	50
5174462	9.986989e-01	15
5174463	9.995319e-01	14
5174460	1.000000e+00	2
5174461	9.999999e-01	8
5174458	1.000000e+00	3
5174459	1.000000e+00	7
5174457	1.000000e+00	0
5174454	9.999881e-01	11
5174455	1.013194e-01	30
5174452	1.000000e+00	7
5174453	1.000000e+00	6
5174450	1.000000e+00	5
5174451	1.000000e+00	6
5174448	8.881784e-16	50
5174473	1.000000e+00	1
5174472	1.049339e-07	43
5174475	4.529710e-14	49
5174474	7.673339e-03	34
5174477	1.000000e+00	0
5174476	1.000000e+00	7
5174479	9.999972e-01	10
5174478	1.000000e+00	2
5174465	8.388818e-01	22
5174464	4.529710e-14	49
5174466	1.641957e-02	33
5174469	2.399438e-01	28
5174468	4.529710e-14	49
5174471	1.000000e+00	2
5174470	1.000000e+00	1
5174488	1.000000e+00	0
5174489	1.000000e+00	0
5174490	1.000000e+00	1
5174491	4.529710e-14	49
5174492	1.000000e+00	7
5174493	1.000000e+00	2
5174494	1.000000e+00	3
5174495	1.000000e+00	0
5174480	9.999881e-01	11
5174481	5.817779e-07	42
5174482	9.999881e-01	11
5174483	3.300224e-03	35
5174484	1.000000e+00	1
5174485	1.611182e-01	29
5174486	1.000000e+00	4
5174487	8.881784e-16	50
5174507	2.230891e-10	46
5174506	1.000000e+00	0
5174505	8.881784e-16	50
5174504	4.510745e-05	39
5174511	1.000000e+00	7
5174510	9.998471e-01	13
5174509	8.881784e-16	50
5174508	1.000000e+00	4
5174499	9.999881e-01	11
5174498	1.000000e+00	3
5174497	1.000000e+00	0
5174496	8.881784e-16	50
5174503	1.193067e-05	40
5174501	1.000000e+00	0
5174500	8.881784e-16	50
5174522	1.529320e-04	38
5174523	1.000000e+00	1
5174520	9.995319e-01	14
5174521	1.000000e+00	6
5174526	9.999972e-01	10
5174527	1.000000e+00	1
5174524	1.000000e+00	1
5174525	8.881784e-16	50
5174514	1.000000e+00	3
5174515	1.000000e+00	1
5174512	8.881784e-16	50
5174513	8.881784e-16	50
5174518	1.000000e+00	0
5174516	1.000000e+00	0
5174517	1.013194e-01	30
5174551	1.000000e+00	6
5174550	1.000000e+00	4
5174548	8.881784e-16	50
5174547	8.881784e-16	50
5174546	1.000000e+00	0
5174545	1.000000e+00	1
5174544	1.000000e+00	3
5174559	1.000000e+00	2
5174558	1.621870e-08	44
5174557	1.854161e-11	47
5174556	1.000000e+00	1
5174555	8.881784e-16	50
5174554	1.000000e+00	2
5174553	1.000000e+00	0
5174552	9.998471e-01	13
5174534	8.388818e-01	22
5174535	1.000000e+00	7
5174532	9.999999e-01	8
5174533	9.999881e-01	11
5174530	4.529710e-14	49
5174531	1.000000e+00	0
5174528	8.881784e-16	50
5174529	8.881784e-16	50
5174542	9.999881e-01	11
5174543	1.000000e+00	0
5174540	8.881784e-16	50
5174541	1.000000e+00	0
5174538	1.000000e+00	1
5174539	1.000000e+00	0
5174536	4.529710e-14	49
5174537	8.881784e-16	50
5174581	1.133316e-12	48
5174580	1.000000e+00	6
5174583	1.000000e+00	4
5174582	9.999549e-01	12
5174577	1.000000e+00	0
5174576	1.000000e+00	4
5174579	1.000000e+00	4
5174578	1.000000e+00	1
5174589	1.000000e+00	1
5174588	1.000000e+00	5
5174591	1.000000e+00	3
5174590	1.000000e+00	0
5174585	1.611182e-01	29
5174584	4.529710e-14	49
5174587	1.000000e+00	1
5174586	8.881784e-16	50
5174564	1.621870e-08	44
5174565	3.359055e-01	27
5174566	9.999972e-01	10
5174567	1.000000e+00	0
5174560	9.999999e-01	8
5174561	5.561376e-01	25
5174562	1.000000e+00	0
5174563	1.000000e+00	3
5174572	1.000000e+00	4
5174573	1.000000e+00	6
5174574	9.999881e-01	11
5174575	9.405398e-01	20
5174568	1.000000e+00	2
5174569	1.000000e+00	5
5174570	1.000000e+00	0
5174571	9.999994e-01	9
5174611	9.999881e-01	11
5174610	1.000000e+00	2
5174609	9.998471e-01	13
5174608	1.000000e+00	4
5174615	9.999999e-01	8
5174614	1.049339e-07	43
5174613	1.000000e+00	5
5174612	1.000000e+00	3
5174619	1.000000e+00	1
5174618	9.998471e-01	13
5174617	1.000000e+00	1
5174623	1.641957e-02	33
5174622	1.000000e+00	3
5174621	9.999994e-01	9
5174620	1.000000e+00	1
5174594	1.000000e+00	0
5174595	1.000000e+00	0
5174592	9.999999e-01	8
5174593	8.881784e-16	50
5174598	8.881784e-16	50
5174599	1.000000e+00	4
5174596	1.000000e+00	5
5174597	1.000000e+00	2
5174602	1.000000e+00	0
5174603	1.000000e+00	0
5174600	1.000000e+00	0
5174601	8.881784e-16	50
5174606	1.000000e+00	0
5174607	1.000000e+00	0
5174604	8.881784e-16	50
5174605	8.881784e-16	50
5174641	5.946023e-02	31
5174640	9.966998e-01	16
5174643	3.359055e-01	27
5174642	8.881784e-16	50
5174645	1.000000e+00	0
5174644	4.529710e-14	49
5174647	1.000000e+00	0
5174646	8.881784e-16	50
5174649	1.000000e+00	0
5174648	2.104926e-09	45
5174651	1.529320e-04	38
5174650	1.000000e+00	1
5174653	8.881784e-16	50
5174655	1.000000e+00	0
5174654	1.000000e+00	0
5174624	4.529710e-14	49
5174625	1.000000e+00	1
5174626	2.230891e-10	46
5174627	9.999881e-01	11
5174628	1.000000e+00	2
5174629	1.621870e-08	44
5174630	1.000000e+00	0
5174631	9.675457e-01	19
5174632	1.000000e+00	2
5174633	5.946023e-02	31
5174634	1.013194e-01	30
5174635	4.529710e-14	49
5174636	1.000000e+00	1
5174637	1.000000e+00	0
5174638	9.999881e-01	11
5174639	4.438624e-01	26
5174686	1.000000e+00	0
5174687	1.000000e+00	2
5174684	1.000000e+00	1
5174685	1.000000e+00	5
5174682	1.000000e+00	1
5174683	6.640945e-01	24
5174680	3.359055e-01	27
5174681	9.999881e-01	11
5174678	4.529710e-14	49
5174679	2.104926e-09	45
5174676	1.301086e-03	36
5174677	1.000000e+00	1
5174674	1.049339e-07	43
5174675	1.000000e+00	0
5174672	1.000000e+00	2
5174673	1.000000e+00	2
5174670	1.000000e+00	0
5174669	9.999549e-01	12
5174668	1.000000e+00	0
5174667	1.000000e+00	5
5174666	9.999881e-01	11
5174665	9.999994e-01	9
5174663	2.230891e-10	46
5174662	1.000000e+00	6
5174661	1.000000e+00	2
5174660	1.049339e-07	43
5174659	2.104926e-09	45
5174658	8.881784e-16	50
5174657	8.881784e-16	50
5174656	1.000000e+00	1
5174716	1.000000e+00	4
5174717	7.600562e-01	23
5174718	8.881784e-16	50
5174719	1.000000e+00	0
5174712	1.000000e+00	2
5174714	9.999972e-01	10
5174715	8.881784e-16	50
5174708	1.000000e+00	4
5174709	2.399438e-01	28
5174710	9.923267e-01	17
5174704	8.881784e-16	50
5174705	1.000000e+00	0
5174706	5.561376e-01	25
5174707	1.000000e+00	2
5174701	1.000000e+00	7
5174700	1.000000e+00	0
5174703	8.881784e-16	50
5174702	1.000000e+00	0
5174697	9.999994e-01	9
5174696	9.999999e-01	8
5174699	1.000000e+00	0
5174693	1.193067e-05	40
5174692	3.359055e-01	27
5174695	7.673339e-03	34
5174694	1.049339e-07	43
5174689	8.881784e-16	50
5174688	1.000000e+00	0
5174691	8.986806e-01	21
5174690	6.640945e-01	24
5174746	2.230891e-10	46
5174747	5.946023e-02	31
5174744	8.881784e-16	50
5174745	5.561376e-01	25
5174750	8.881784e-16	50
5174751	1.000000e+00	0
5174748	8.881784e-16	50
5174749	1.000000e+00	1
5174738	9.966998e-01	16
5174739	1.000000e+00	4
5174736	1.000000e+00	0
5174737	1.000000e+00	0
5174742	1.000000e+00	0
5174743	4.529710e-14	49
5174740	8.881784e-16	50
5174730	1.000000e+00	0
5174728	5.817779e-07	42
5174734	1.000000e+00	3
5174733	9.999549e-01	12
5174732	1.000000e+00	0
5174723	1.301086e-03	36
5174722	8.881784e-16	50
5174721	9.999999e-01	8
5174720	1.000000e+00	4
5174727	1.000000e+00	0
5174726	8.881784e-16	50
5174725	1.000000e+00	6
5174724	8.881784e-16	50
5174776	6.640945e-01	24
5174777	1.000000e+00	0
5174778	8.881784e-16	50
5174779	1.000000e+00	7
5174780	8.881784e-16	50
5174781	5.817779e-07	42
5174783	1.000000e+00	1
5174768	9.995319e-01	14
5174769	1.193067e-05	40
5174770	9.999881e-01	11
5174771	1.000000e+00	3
5174773	1.049339e-07	43
5174774	1.000000e+00	5
5174775	1.000000e+00	5
5174761	1.000000e+00	0
5174760	1.621870e-08	44
5174763	9.999549e-01	12
5174762	6.640945e-01	24
5174765	1.000000e+00	0
5174764	1.049339e-07	43
5174767	1.000000e+00	0
5174766	1.193067e-05	40
5174753	1.000000e+00	2
5174752	9.999972e-01	10
5174755	1.193067e-05	40
5174754	1.000000e+00	5
5174757	1.854161e-11	47
5174756	1.000000e+00	3
5174758	1.854161e-11	47
5173870	9.999994e-01	9
5173871	1.000000e+00	0
5173868	9.999994e-01	9
5173869	1.000000e+00	1
5173866	8.881784e-16	50
5173867	1.133316e-12	48
5173864	7.673339e-03	34
5173865	9.995319e-01	14
5173863	4.681115e-04	37
5173860	8.881784e-16	50
5173861	1.000000e+00	0
5173858	1.641957e-02	33
5173859	1.000000e+00	6
5173856	2.230891e-10	46
5173857	8.881784e-16	50
5173887	1.000000e+00	2
5173886	1.000000e+00	1
5173885	1.000000e+00	0
5173884	9.986989e-01	15
5173883	1.000000e+00	5
5173882	1.000000e+00	7
5173881	4.510745e-05	39
5173880	1.000000e+00	2
5173879	1.000000e+00	4
5173878	1.000000e+00	1
5173877	1.000000e+00	1
5173876	7.673339e-03	34
5173875	1.000000e+00	1
5173874	2.104926e-09	45
5173873	1.000000e+00	3
5173872	8.881784e-16	50
5173836	1.000000e+00	0
5173837	1.000000e+00	3
5173838	1.000000e+00	1
5173839	1.000000e+00	0
5173832	9.999972e-01	10
5173833	9.999999e-01	8
5173834	1.000000e+00	0
5173835	1.000000e+00	2
5173828	9.986989e-01	15
5173829	1.000000e+00	1
5173830	8.881784e-16	50
5173831	8.388818e-01	22
5173824	9.998471e-01	13
5173825	9.999549e-01	12
5173826	8.881784e-16	50
5173827	1.301086e-03	36
5173853	8.881784e-16	50
5173852	8.881784e-16	50
5173855	9.966998e-01	16
5173854	1.000000e+00	1
5173849	8.388818e-01	22
5173848	9.999994e-01	9
5173851	8.881784e-16	50
5173845	9.999549e-01	12
5173844	1.000000e+00	6
5173847	2.104926e-09	45
5173846	1.000000e+00	1
5173841	1.000000e+00	0
5173840	4.681115e-04	37
5173843	9.999999e-01	8
5173842	1.000000e+00	2
5173802	1.000000e+00	5
5173803	1.000000e+00	2
5173800	1.000000e+00	2
5173806	1.000000e+00	4
5173807	9.999999e-01	8
5173804	1.000000e+00	0
5173805	8.881784e-16	50
5173795	1.000000e+00	4
5173792	1.000000e+00	0
5173793	4.681115e-04	37
5173798	8.881784e-16	50
5173799	1.000000e+00	4
5173796	4.681115e-04	37
5173797	1.000000e+00	2
5173819	8.881784e-16	50
5173818	1.000000e+00	6
5173817	1.000000e+00	2
5173823	1.000000e+00	0
5173822	1.000000e+00	6
5173821	9.999972e-01	10
5173820	1.000000e+00	1
5173811	2.104926e-09	45
5173810	4.529710e-14	49
5173809	7.673339e-03	34
5173808	9.966998e-01	16
5173815	1.000000e+00	1
5173814	9.999881e-01	11
5173813	1.000000e+00	0
5173812	9.966998e-01	16
5173768	9.998471e-01	13
5173769	3.245432e-02	32
5173770	1.000000e+00	3
5173771	1.000000e+00	1
5173772	1.000000e+00	0
5173773	8.881784e-16	50
5173774	1.000000e+00	0
5173775	1.000000e+00	0
5173760	1.641957e-02	33
5173761	1.000000e+00	2
5173762	9.999999e-01	8
5173763	3.300224e-03	35
5173764	1.000000e+00	0
5173765	1.000000e+00	3
5173766	3.359055e-01	27
5173785	1.854161e-11	47
5173784	8.881784e-16	50
5173787	1.000000e+00	0
5173786	1.000000e+00	0
5173789	1.000000e+00	0
5173788	1.000000e+00	0
5173791	7.673339e-03	34
5173790	1.000000e+00	1
5173777	9.835804e-01	18
5173776	1.000000e+00	3
5173779	1.133316e-12	48
5173778	3.300224e-03	35
5173781	1.000000e+00	1
5173780	1.000000e+00	1
5173783	8.881784e-16	50
5173782	1.000000e+00	0
5173991	1.000000e+00	1
5173990	8.881784e-16	50
5173989	1.000000e+00	1
5173988	1.000000e+00	0
5173987	1.000000e+00	0
5173986	8.986806e-01	21
5173985	1.000000e+00	7
5173984	1.000000e+00	0
5173999	8.881784e-16	50
5173998	1.000000e+00	6
5173997	1.000000e+00	1
5173996	1.133316e-12	48
5173995	1.000000e+00	0
5173994	1.000000e+00	2
5173993	1.000000e+00	7
5174006	1.000000e+00	2
5174004	1.000000e+00	0
5174005	1.000000e+00	1
5174002	1.000000e+00	1
5174003	1.000000e+00	1
5174000	1.000000e+00	0
5174001	1.000000e+00	1
5174014	6.640945e-01	24
5174015	8.881784e-16	50
5174012	9.999972e-01	10
5174013	4.529710e-14	49
5174010	8.881784e-16	50
5174011	1.000000e+00	0
5174008	2.104926e-09	45
5174009	1.000000e+00	1
5173957	8.881784e-16	50
5173956	9.675457e-01	19
5173959	1.000000e+00	0
5173958	9.999972e-01	10
5173953	1.000000e+00	0
5173952	7.673339e-03	34
5173955	2.399438e-01	28
5173954	1.000000e+00	3
5173965	1.000000e+00	0
5173964	1.000000e+00	0
5173967	1.000000e+00	5
5173966	1.000000e+00	7
5173961	1.000000e+00	0
5173960	9.966998e-01	16
5173963	9.999549e-01	12
5173962	8.881784e-16	50
5173974	5.817779e-07	42
5173975	9.675457e-01	19
5173968	1.000000e+00	0
5173969	1.000000e+00	5
5173970	1.000000e+00	7
5173971	9.995319e-01	14
5173980	1.000000e+00	0
5173981	1.000000e+00	0
5173982	8.881784e-16	50
5173983	1.000000e+00	4
5173976	4.510745e-05	39
5173979	1.000000e+00	6
5173923	1.000000e+00	3
5173922	3.300224e-03	35
5173920	8.881784e-16	50
5173927	1.000000e+00	0
5173926	1.000000e+00	0
5173925	8.388818e-01	22
5173924	1.000000e+00	1
5173931	1.000000e+00	0
5173930	9.999881e-01	11
5173929	2.399438e-01	28
5173928	9.995319e-01	14
5173935	5.561376e-01	25
5173934	1.000000e+00	0
5173933	1.854161e-11	47
5173932	1.000000e+00	2
5173938	7.600562e-01	23
5173939	8.881784e-16	50
5173936	1.000000e+00	1
5173937	3.245432e-02	32
5173942	1.000000e+00	2
5173943	9.995319e-01	14
5173940	1.000000e+00	5
5173941	1.000000e+00	2
5173946	1.000000e+00	3
5173947	1.000000e+00	4
5173944	1.000000e+00	7
5173945	9.835804e-01	18
5173950	9.999549e-01	12
5173948	8.881784e-16	50
5173949	1.013194e-01	30
5173889	1.000000e+00	1
5173888	8.881784e-16	50
5173891	5.946023e-02	31
5173890	1.000000e+00	0
5173893	1.000000e+00	0
5173892	8.881784e-16	50
5173895	1.000000e+00	4
5173894	1.193067e-05	40
5173897	8.881784e-16	50
5173896	4.510745e-05	39
5173899	1.000000e+00	3
5173898	1.000000e+00	3
5173901	9.999994e-01	9
5173900	1.000000e+00	5
5173903	1.013194e-01	30
5173904	1.000000e+00	0
5173905	1.621870e-08	44
5173906	4.438624e-01	26
5173907	1.000000e+00	0
5173908	8.881784e-16	50
5173909	9.999999e-01	8
5173910	2.807050e-06	41
5173911	3.245432e-02	32
5173913	1.049339e-07	43
5173914	4.529710e-14	49
5173915	1.000000e+00	4
5173916	4.529710e-14	49
5173917	8.881784e-16	50
5173918	1.000000e+00	1
5173919	9.999549e-01	12
5174141	1.013194e-01	30
5174140	1.000000e+00	0
5174143	1.000000e+00	0
5174142	8.881784e-16	50
5174137	1.000000e+00	2
5174136	1.000000e+00	7
5174139	1.000000e+00	3
5174138	9.998471e-01	13
5174133	1.000000e+00	0
5174132	2.230891e-10	46
5174134	1.000000e+00	0
5174128	4.438624e-01	26
5174131	1.000000e+00	0
5174130	8.881784e-16	50
5174124	4.529710e-14	49
5174125	4.438624e-01	26
5174126	3.300224e-03	35
5174127	2.807050e-06	41
5174120	1.000000e+00	3
5174121	1.133316e-12	48
5174122	1.000000e+00	0
5174123	8.881784e-16	50
5174116	1.000000e+00	0
5174118	9.999881e-01	11
5174119	9.999994e-01	9
5174112	9.999549e-01	12
5174113	2.230891e-10	46
5174114	8.881784e-16	50
5174115	1.000000e+00	0
5174109	4.529710e-14	49
5174108	2.807050e-06	41
5174107	1.000000e+00	2
5174106	8.881784e-16	50
5174105	1.000000e+00	4
5174104	4.529710e-14	49
5174103	9.999994e-01	9
5174102	1.000000e+00	0
5174101	5.946023e-02	31
5174100	1.611182e-01	29
5174099	1.000000e+00	0
5174098	1.000000e+00	4
5174097	1.000000e+00	2
5174096	8.881784e-16	50
5174094	1.000000e+00	1
5174095	9.999999e-01	8
5174092	9.998471e-01	13
5174093	9.999994e-01	9
5174090	1.000000e+00	1
5174091	1.000000e+00	1
5174088	1.000000e+00	0
5174089	1.000000e+00	4
5174086	1.000000e+00	0
5174087	4.529710e-14	49
5174084	9.995319e-01	14
5174085	9.999549e-01	12
5174082	1.000000e+00	0
5174083	9.995319e-01	14
5174080	6.640945e-01	24
5174081	9.999999e-01	8
5174073	1.049339e-07	43
5174072	4.529710e-14	49
5174075	1.000000e+00	4
5174074	1.000000e+00	4
5174077	1.000000e+00	0
5174076	3.245432e-02	32
5174079	9.999549e-01	12
5174078	1.000000e+00	0
5174065	1.000000e+00	0
5174064	1.000000e+00	6
5174067	6.640945e-01	24
5174066	4.529710e-14	49
5174069	1.000000e+00	2
5174068	9.999999e-01	8
5174071	1.000000e+00	2
5174070	1.000000e+00	1
5174056	1.000000e+00	0
5174057	9.405398e-01	20
5174058	1.000000e+00	2
5174059	1.641957e-02	33
5174060	1.000000e+00	0
5174061	1.000000e+00	0
5174062	1.000000e+00	2
5174063	9.675457e-01	19
5174048	9.999999e-01	8
5174049	1.000000e+00	0
5174050	1.000000e+00	1
5174052	4.529710e-14	49
5174053	1.000000e+00	4
5174054	5.817779e-07	42
5174055	8.881784e-16	50
5174043	5.946023e-02	31
5174042	1.000000e+00	0
5174041	2.104926e-09	45
5174040	8.881784e-16	50
5174047	1.000000e+00	2
5174046	1.000000e+00	0
5174045	8.881784e-16	50
5174044	4.681115e-04	37
5174035	7.600562e-01	23
5174034	1.000000e+00	0
5174033	1.000000e+00	1
5174039	2.104926e-09	45
5174038	1.000000e+00	3
5174037	1.000000e+00	1
5174036	8.881784e-16	50
5174026	1.000000e+00	4
5174027	9.966998e-01	16
5174024	3.245432e-02	32
5174025	1.000000e+00	0
5174030	7.673339e-03	34
5174031	8.881784e-16	50
5174028	1.000000e+00	1
5174029	1.621870e-08	44
5174018	1.000000e+00	1
5174019	1.000000e+00	5
5174016	1.000000e+00	1
5174017	9.999999e-01	8
5174022	1.000000e+00	1
5174020	1.000000e+00	4
5174021	1.000000e+00	2
5174260	8.881784e-16	50
5174261	8.881784e-16	50
5174262	1.133316e-12	48
5174263	4.529710e-14	49
5174256	1.000000e+00	1
5174257	2.104926e-09	45
5174259	1.529320e-04	38
5174268	9.999972e-01	10
5174269	9.998471e-01	13
5174270	1.000000e+00	0
5174271	1.000000e+00	1
5174264	8.881784e-16	50
5174265	9.999549e-01	12
5174266	8.881784e-16	50
5174267	1.301086e-03	36
5174245	1.133316e-12	48
5174244	4.681115e-04	37
5174247	9.835804e-01	18
5174246	1.000000e+00	0
5174241	1.000000e+00	7
5174240	5.817779e-07	42
5174243	3.359055e-01	27
5174242	1.000000e+00	0
5174253	2.230891e-10	46
5174252	4.681115e-04	37
5174255	8.881784e-16	50
5174249	1.000000e+00	6
5174248	1.000000e+00	0
5174251	2.807050e-06	41
5174230	2.104926e-09	45
5174231	8.881784e-16	50
5174228	1.000000e+00	1
5174229	1.000000e+00	3
5174226	1.000000e+00	0
5174227	1.000000e+00	0
5174224	2.104926e-09	45
5174225	1.000000e+00	6
5174238	9.835804e-01	18
5174239	1.000000e+00	0
5174236	8.881784e-16	50
5174237	8.881784e-16	50
5174234	8.881784e-16	50
5174235	8.881784e-16	50
5174232	1.000000e+00	1
5174233	9.923267e-01	17
5174215	1.000000e+00	1
5174214	1.000000e+00	0
5174213	1.000000e+00	0
5174212	1.000000e+00	0
5174211	1.000000e+00	0
5174210	1.000000e+00	0
5174209	1.000000e+00	3
5174208	7.600562e-01	23
5174223	1.000000e+00	2
5174222	1.193067e-05	40
5174221	2.230891e-10	46
5174220	1.000000e+00	1
5174219	1.000000e+00	4
5174218	1.000000e+00	0
5174217	9.999972e-01	10
5174216	8.881784e-16	50
5174192	1.000000e+00	0
5174193	8.881784e-16	50
5174194	1.000000e+00	3
5174195	8.881784e-16	50
5174196	4.510745e-05	39
5174197	9.999549e-01	12
5174198	9.986989e-01	15
5174199	9.995319e-01	14
5174200	3.359055e-01	27
5174201	9.986989e-01	15
5174202	9.999881e-01	11
5174203	8.881784e-16	50
5174204	1.000000e+00	0
5174205	5.817779e-07	42
5174206	5.946023e-02	31
5174207	1.000000e+00	0
5174177	1.000000e+00	1
5174176	4.529710e-14	49
5174179	1.000000e+00	5
5174178	9.999972e-01	10
5174181	8.881784e-16	50
5174180	6.640945e-01	24
5174183	6.640945e-01	24
5174182	1.000000e+00	0
5174185	9.986989e-01	15
5174184	9.999994e-01	9
5174187	9.675457e-01	19
5174186	2.230891e-10	46
5174189	1.000000e+00	0
5174188	8.881784e-16	50
5174191	8.986806e-01	21
5174190	1.000000e+00	0
5174162	9.966998e-01	16
5174160	1.000000e+00	7
5174161	1.529320e-04	38
5174166	4.529710e-14	49
5174167	1.000000e+00	2
5174164	1.000000e+00	3
5174165	1.000000e+00	3
5174170	1.049339e-07	43
5174171	9.923267e-01	17
5174168	8.881784e-16	50
5174169	9.986989e-01	15
5174174	1.000000e+00	0
5174175	9.675457e-01	19
5174172	8.881784e-16	50
5174173	9.835804e-01	18
5174147	1.133316e-12	48
5174146	9.966998e-01	16
5174145	1.000000e+00	1
5174144	1.000000e+00	7
5174151	9.966998e-01	16
5174150	1.000000e+00	5
5174149	1.000000e+00	4
5174148	1.000000e+00	6
5174155	1.013194e-01	30
5174154	8.881784e-16	50
5174153	8.881784e-16	50
5174159	1.611182e-01	29
5174158	8.881784e-16	50
5174157	1.000000e+00	3
5174156	2.399438e-01	28
5173320	8.881784e-16	50
5173321	1.133316e-12	48
5173322	9.998471e-01	13
5173323	7.673339e-03	34
5173324	1.000000e+00	0
5173325	3.300224e-03	35
5173326	1.000000e+00	0
5173327	1.621870e-08	44
5173312	8.881784e-16	50
5173313	1.000000e+00	0
5173314	7.673339e-03	34
5173315	1.000000e+00	0
5173316	1.000000e+00	2
5173317	8.881784e-16	50
5173318	1.000000e+00	5
5173319	1.000000e+00	6
5173337	9.995319e-01	14
5173336	8.986806e-01	21
5173339	1.000000e+00	4
5173338	2.399438e-01	28
5173341	1.000000e+00	0
5173340	4.529710e-14	49
5173343	1.000000e+00	1
5173342	9.999999e-01	8
5173329	9.999549e-01	12
5173328	1.000000e+00	0
5173331	3.245432e-02	32
5173330	1.000000e+00	0
5173333	1.049339e-07	43
5173332	1.000000e+00	0
5173334	4.529710e-14	49
5173354	1.000000e+00	3
5173355	4.681115e-04	37
5173352	8.881784e-16	50
5173353	1.854161e-11	47
5173358	5.817779e-07	42
5173359	1.133316e-12	48
5173356	1.000000e+00	0
5173357	3.359055e-01	27
5173346	1.000000e+00	0
5173347	9.999994e-01	9
5173344	1.000000e+00	3
5173345	1.000000e+00	0
5173350	1.000000e+00	3
5173351	1.000000e+00	1
5173348	8.881784e-16	50
5173349	1.000000e+00	0
5173371	4.681115e-04	37
5173370	1.000000e+00	0
5173369	9.675457e-01	19
5173368	1.621870e-08	44
5173375	1.000000e+00	0
5173374	9.998471e-01	13
5173373	8.881784e-16	50
5173372	1.000000e+00	7
5173363	7.600562e-01	23
5173362	1.000000e+00	0
5173361	1.000000e+00	0
5173360	1.000000e+00	3
5173367	1.000000e+00	1
5173366	8.881784e-16	50
5173365	9.999549e-01	12
5173364	1.000000e+00	3
5173260	9.923267e-01	17
5173261	3.245432e-02	32
5173262	1.000000e+00	4
5173263	1.000000e+00	1
5173256	1.000000e+00	0
5173257	8.881784e-16	50
5173258	1.000000e+00	1
5173259	1.000000e+00	0
5173252	4.529710e-14	49
5173253	1.000000e+00	6
5173254	9.675457e-01	19
5173255	1.000000e+00	0
5173248	8.881784e-16	50
5173249	1.000000e+00	1
5173250	9.995319e-01	14
5173251	8.881784e-16	50
5173277	9.995319e-01	14
5173276	8.881784e-16	50
5173279	9.986989e-01	15
5173278	5.561376e-01	25
5173273	4.510745e-05	39
5173272	1.000000e+00	3
5173275	1.000000e+00	0
5173274	8.881784e-16	50
5173269	1.000000e+00	0
5173268	9.998471e-01	13
5173271	8.881784e-16	50
5173270	1.000000e+00	2
5173265	1.000000e+00	1
5173264	8.986806e-01	21
5173266	2.230891e-10	46
5173295	8.881784e-16	50
5173292	1.000000e+00	0
5173293	9.675457e-01	19
5173290	7.673339e-03	34
5173291	1.000000e+00	2
5173288	1.000000e+00	1
5173289	9.999881e-01	11
5173286	1.611182e-01	29
5173287	9.999999e-01	8
5173284	9.405398e-01	20
5173285	1.000000e+00	6
5173282	8.881784e-16	50
5173283	1.000000e+00	5
5173280	1.000000e+00	2
5173281	1.000000e+00	1
5173311	1.611182e-01	29
5173310	5.946023e-02	31
5173309	1.000000e+00	0
5173308	9.986989e-01	15
5173307	1.000000e+00	7
5173306	4.529710e-14	49
5173305	1.000000e+00	0
5173304	9.999549e-01	12
5173303	1.000000e+00	0
5173302	1.000000e+00	0
5173300	2.807050e-06	41
5173298	8.881784e-16	50
5173297	8.881784e-16	50
5173296	8.881784e-16	50
5173441	9.999549e-01	12
5173440	8.881784e-16	50
5173443	8.881784e-16	50
5173442	1.000000e+00	0
5173445	8.881784e-16	50
5173447	2.807050e-06	41
5173446	1.000000e+00	2
5173449	1.000000e+00	0
5173448	1.000000e+00	0
5173451	2.807050e-06	41
5173450	9.998471e-01	13
5173453	1.000000e+00	4
5173452	1.000000e+00	0
5173455	9.923267e-01	17
5173454	1.133316e-12	48
5173456	6.640945e-01	24
5173457	1.193067e-05	40
5173458	1.000000e+00	0
5173459	1.000000e+00	6
5173460	8.881784e-16	50
5173461	1.000000e+00	0
5173462	9.999994e-01	9
5173463	3.245432e-02	32
5173464	1.000000e+00	2
5173465	1.000000e+00	1
5173467	1.000000e+00	2
5173468	9.405398e-01	20
5173469	1.000000e+00	0
5173470	3.245432e-02	32
5173471	1.000000e+00	3
5173475	1.000000e+00	4
5173474	3.300224e-03	35
5173473	9.998471e-01	13
5173472	8.881784e-16	50
5173479	1.000000e+00	0
5173478	1.000000e+00	3
5173477	1.854161e-11	47
5173476	1.611182e-01	29
5173483	4.681115e-04	37
5173482	9.986989e-01	15
5173481	9.999994e-01	9
5173480	1.000000e+00	0
5173487	1.000000e+00	0
5173486	7.600562e-01	23
5173485	1.000000e+00	0
5173484	1.000000e+00	2
5173490	9.999881e-01	11
5173491	1.133316e-12	48
5173488	9.999549e-01	12
5173489	1.000000e+00	5
5173494	9.999972e-01	10
5173495	1.000000e+00	0
5173492	1.000000e+00	1
5173493	1.000000e+00	0
5173499	1.000000e+00	0
5173496	9.999999e-01	8
5173497	8.881784e-16	50
5173502	1.000000e+00	4
5173503	1.000000e+00	0
5173500	8.881784e-16	50
5173501	1.000000e+00	2
5173381	8.881784e-16	50
5173380	1.621870e-08	44
5173383	8.881784e-16	50
5173382	3.359055e-01	27
5173377	9.999999e-01	8
5173376	1.000000e+00	0
5173379	1.000000e+00	1
5173378	1.000000e+00	0
5173389	4.529710e-14	49
5173388	6.640945e-01	24
5173391	1.133316e-12	48
5173390	1.133316e-12	48
5173385	1.000000e+00	0
5173387	1.000000e+00	3
5173386	1.000000e+00	1
5173396	1.000000e+00	0
5173397	1.000000e+00	1
5173398	1.000000e+00	0
5173399	1.000000e+00	0
5173392	1.000000e+00	4
5173393	9.999994e-01	9
5173394	9.999549e-01	12
5173395	9.999881e-01	11
5173404	1.000000e+00	5
5173405	1.000000e+00	1
5173406	1.000000e+00	0
5173407	9.995319e-01	14
5173400	9.999994e-01	9
5173401	3.300224e-03	35
5173402	1.049339e-07	43
5173403	9.966998e-01	16
5173415	1.000000e+00	1
5173413	9.966998e-01	16
5173412	9.999999e-01	8
5173411	1.000000e+00	2
5173410	1.000000e+00	3
5173409	1.000000e+00	1
5173408	1.000000e+00	3
5173423	1.000000e+00	2
5173422	8.881784e-16	50
5173421	9.999994e-01	9
5173420	8.881784e-16	50
5173419	8.881784e-16	50
5173418	3.300224e-03	35
5173417	9.966998e-01	16
5173430	4.438624e-01	26
5173431	8.881784e-16	50
5173428	1.193067e-05	40
5173429	1.000000e+00	2
5173426	1.000000e+00	7
5173424	4.510745e-05	39
5173425	8.881784e-16	50
5173438	4.529710e-14	49
5173439	8.881784e-16	50
5173437	5.561376e-01	25
5173434	2.399438e-01	28
5173435	1.000000e+00	3
5173432	1.000000e+00	0
5173433	1.000000e+00	0
5173595	1.000000e+00	1
5173593	1.000000e+00	7
5173592	1.000000e+00	1
5173599	9.999994e-01	9
5173598	1.000000e+00	2
5173597	3.359055e-01	27
5173596	9.999881e-01	11
5173587	5.946023e-02	31
5173586	7.673339e-03	34
5173585	2.399438e-01	28
5173584	4.529710e-14	49
5173590	6.640945e-01	24
5173589	1.000000e+00	7
5173588	1.000000e+00	4
5173578	1.000000e+00	0
5173576	3.245432e-02	32
5173577	1.641957e-02	33
5173582	5.817779e-07	42
5173583	5.561376e-01	25
5173580	3.359055e-01	27
5173581	9.675457e-01	19
5173570	1.000000e+00	0
5173571	1.000000e+00	0
5173568	5.817779e-07	42
5173569	1.000000e+00	2
5173574	1.000000e+00	1
5173575	1.000000e+00	0
5173572	9.995319e-01	14
5173573	9.835804e-01	18
5173625	9.999999e-01	8
5173624	8.881784e-16	50
5173627	1.193067e-05	40
5173626	5.561376e-01	25
5173628	9.995319e-01	14
5173631	9.405398e-01	20
5173617	1.000000e+00	0
5173616	1.000000e+00	0
5173619	9.966998e-01	16
5173618	9.999549e-01	12
5173621	8.881784e-16	50
5173620	3.300224e-03	35
5173623	9.986989e-01	15
5173622	1.000000e+00	7
5173608	1.000000e+00	0
5173609	8.881784e-16	50
5173610	1.000000e+00	3
5173611	2.399438e-01	28
5173612	1.133316e-12	48
5173613	1.000000e+00	3
5173614	1.000000e+00	1
5173615	4.529710e-14	49
5173600	1.000000e+00	4
5173601	1.611182e-01	29
5173602	9.999881e-01	11
5173603	1.000000e+00	1
5173604	1.000000e+00	0
5173605	8.388818e-01	22
5173607	1.000000e+00	0
5173535	1.000000e+00	4
5173534	1.000000e+00	3
5173533	1.000000e+00	1
5173532	9.986989e-01	15
5173531	1.000000e+00	1
5173530	1.000000e+00	0
5173529	1.000000e+00	7
5173527	3.359055e-01	27
5173526	1.000000e+00	2
5173525	1.000000e+00	0
5173524	2.230891e-10	46
5173523	9.999999e-01	8
5173521	1.000000e+00	0
5173520	1.000000e+00	4
5173518	1.000000e+00	7
5173519	9.999972e-01	10
5173516	8.881784e-16	50
5173517	9.999999e-01	8
5173514	1.000000e+00	3
5173515	9.999549e-01	12
5173512	7.673339e-03	34
5173510	1.000000e+00	2
5173511	1.000000e+00	1
5173508	1.000000e+00	2
5173506	9.998471e-01	13
5173507	7.600562e-01	23
5173504	1.529320e-04	38
5173565	8.388818e-01	22
5173564	9.999994e-01	9
5173567	1.000000e+00	2
5173566	9.835804e-01	18
5173561	9.986989e-01	15
5173560	1.000000e+00	5
5173563	1.000000e+00	5
5173562	9.999549e-01	12
5173557	3.359055e-01	27
5173556	8.881784e-16	50
5173559	9.995319e-01	14
5173558	9.999549e-01	12
5173553	9.986989e-01	15
5173552	1.000000e+00	3
5173555	1.000000e+00	0
5173554	3.359055e-01	27
5173548	9.923267e-01	17
5173549	1.000000e+00	0
5173550	1.000000e+00	3
5173551	9.966998e-01	16
5173544	1.000000e+00	0
5173546	1.000000e+00	1
5173547	8.881784e-16	50
5173540	1.000000e+00	2
5173541	8.881784e-16	50
5173542	1.000000e+00	0
5173536	1.000000e+00	4
5173537	1.000000e+00	3
5173538	1.000000e+00	0
5173539	1.000000e+00	0
5173714	1.000000e+00	0
5173715	7.673339e-03	34
5173712	1.000000e+00	2
5173713	1.000000e+00	2
5173718	1.000000e+00	0
5173719	1.000000e+00	1
5173716	9.923267e-01	17
5173717	8.881784e-16	50
5173722	4.510745e-05	39
5173723	9.835804e-01	18
5173720	1.000000e+00	1
5173721	1.000000e+00	1
5173726	9.998471e-01	13
5173727	9.998471e-01	13
5173724	1.000000e+00	2
5173725	5.817779e-07	42
5173699	1.000000e+00	0
5173698	1.000000e+00	1
5173697	4.438624e-01	26
5173696	1.000000e+00	0
5173703	1.000000e+00	0
5173702	1.000000e+00	0
5173701	3.359055e-01	27
5173700	1.000000e+00	0
5173707	1.000000e+00	3
5173706	2.230891e-10	46
5173705	2.399438e-01	28
5173704	3.359055e-01	27
5173711	8.881784e-16	50
5173710	1.000000e+00	6
5173709	1.000000e+00	4
5173708	9.999881e-01	11
5173744	1.000000e+00	0
5173745	1.133316e-12	48
5173746	2.399438e-01	28
5173747	8.881784e-16	50
5173748	1.000000e+00	2
5173749	9.835804e-01	18
5173750	1.611182e-01	29
5173751	8.881784e-16	50
5173752	1.000000e+00	1
5173753	1.000000e+00	2
5173754	8.881784e-16	50
5173756	1.000000e+00	2
5173757	9.995319e-01	14
5173758	1.000000e+00	3
5173759	1.000000e+00	3
5173729	2.230891e-10	46
5173728	1.000000e+00	1
5173731	1.000000e+00	0
5173730	7.673339e-03	34
5173733	3.300224e-03	35
5173732	1.000000e+00	7
5173735	8.881784e-16	50
5173734	1.000000e+00	0
5173737	8.881784e-16	50
5173736	1.000000e+00	0
5173739	1.641957e-02	33
5173738	5.817779e-07	42
5173741	1.000000e+00	0
5173740	1.000000e+00	0
5173742	1.000000e+00	5
5173654	9.998471e-01	13
5173655	9.999881e-01	11
5173652	1.000000e+00	1
5173653	9.405398e-01	20
5173650	1.000000e+00	0
5173651	9.675457e-01	19
5173648	1.193067e-05	40
5173649	1.000000e+00	2
5173662	8.881784e-16	50
5173663	1.000000e+00	3
5173660	1.000000e+00	1
5173661	8.881784e-16	50
5173658	1.000000e+00	1
5173659	1.000000e+00	0
5173656	9.999999e-01	8
5173657	8.881784e-16	50
5173639	1.529320e-04	38
5173638	9.999999e-01	8
5173637	1.133316e-12	48
5173636	8.881784e-16	50
5173635	1.621870e-08	44
5173634	1.000000e+00	1
5173633	3.300224e-03	35
5173632	4.529710e-14	49
5173647	1.000000e+00	2
5173646	1.049339e-07	43
5173645	1.000000e+00	0
5173644	9.999972e-01	10
5173643	1.000000e+00	7
5173642	1.000000e+00	3
5173641	2.230891e-10	46
5173640	1.000000e+00	0
5173684	1.000000e+00	4
5173685	4.529710e-14	49
5173686	8.881784e-16	50
5173687	1.000000e+00	0
5173680	1.000000e+00	2
5173681	6.640945e-01	24
5173682	1.000000e+00	7
5173683	1.133316e-12	48
5173692	9.923267e-01	17
5173693	7.600562e-01	23
5173694	1.000000e+00	6
5173695	1.000000e+00	1
5173688	1.000000e+00	1
5173689	9.923267e-01	17
5173690	1.000000e+00	1
5173691	2.230891e-10	46
5173669	1.000000e+00	6
5173668	2.230891e-10	46
5173671	8.388818e-01	22
5173670	1.000000e+00	1
5173664	8.881784e-16	50
5173667	4.529710e-14	49
5173666	1.611182e-01	29
5173677	1.049339e-07	43
5173676	1.000000e+00	4
5173679	1.000000e+00	1
5173678	1.301086e-03	36
5173673	2.807050e-06	41
5173672	1.000000e+00	1
5173675	1.000000e+00	1
5173674	3.300224e-03	35
5173130	9.999881e-01	11
5173131	9.675457e-01	19
5173128	5.817779e-07	42
5173129	2.807050e-06	41
5173134	1.000000e+00	0
5173135	9.999994e-01	9
5173133	9.999994e-01	9
5173122	1.000000e+00	3
5173123	1.000000e+00	1
5173120	8.881784e-16	50
5173121	5.817779e-07	42
5173126	1.000000e+00	0
5173127	1.621870e-08	44
5173124	5.561376e-01	25
5173125	8.881784e-16	50
5173147	8.881784e-16	50
5173146	7.600562e-01	23
5173145	9.999972e-01	10
5173144	1.000000e+00	2
5173151	1.000000e+00	0
5173150	1.000000e+00	1
5173149	1.000000e+00	7
5173148	1.000000e+00	0
5173139	9.986989e-01	15
5173138	1.133316e-12	48
5173137	4.529710e-14	49
5173136	1.000000e+00	4
5173143	1.000000e+00	1
5173142	1.301086e-03	36
5173160	2.230891e-10	46
5173161	1.000000e+00	1
5173162	8.881784e-16	50
5173163	1.000000e+00	2
5173164	9.999999e-01	8
5173166	1.000000e+00	2
5173167	2.230891e-10	46
5173152	8.881784e-16	50
5173153	1.000000e+00	0
5173154	1.000000e+00	3
5173155	1.133316e-12	48
5173156	1.000000e+00	5
5173157	8.986806e-01	21
5173158	9.999972e-01	10
5173159	1.000000e+00	2
5173177	9.998471e-01	13
5173176	1.000000e+00	0
5173179	9.995319e-01	14
5173178	1.000000e+00	1
5173181	1.000000e+00	0
5173180	1.000000e+00	0
5173183	1.000000e+00	0
5173182	1.854161e-11	47
5173169	9.405398e-01	20
5173168	1.133316e-12	48
5173171	6.640945e-01	24
5173170	2.399438e-01	28
5173173	1.133316e-12	48
5173172	8.881784e-16	50
5173175	8.881784e-16	50
5173174	4.681115e-04	37
5173198	8.881784e-16	50
5173199	7.600562e-01	23
[truncated: 979 more rows]
