# Supplementary material for: Translational Selection Is Ubiquitous in Prokaryotes
Source: PLoS Genet. 2010 Jun 24;6(6):e1001004. doi: 10.1371/journal.pgen.1001004 (PMC2891978; doi:10.1371/journal.pgen.1001004)
Supplement: Dataset S1 — OCU/non-OCU gene calls in 461 Bacterial and Archaeal genomes, and summary tables of genome properties and OCU preferences for specific codons. (4.77 MB ZIP) [file pgen.1001004.s001.zip › Dataset_S1_Bacteria/Clostridium_acetobutylicum.arff.ocuGenes]

GeneID	signTest_p	ocuProbWinCnt
1118727	9.999549e-01	12
1118726	9.999994e-01	9
1118725	1.000000e+00	6
1118724	8.881784e-16	50
1118723	9.995319e-01	14
1118722	9.986989e-01	15
1118720	4.681115e-04	37
1118734	5.946023e-02	31
1118733	2.399438e-01	28
1118732	2.399438e-01	28
1118731	5.817779e-07	42
1118730	1.000000e+00	2
1118729	1.000000e+00	7
1118742	8.881784e-16	50
1118743	1.193067e-05	40
1118740	8.881784e-16	50
1118741	8.881784e-16	50
1118739	9.999999e-01	8
1118736	8.881784e-16	50
1118750	8.388818e-01	22
1118751	1.193067e-05	40
1118748	8.881784e-16	50
1118749	9.923267e-01	17
1118747	8.881784e-16	50
1118744	2.230891e-10	46
1118757	7.600562e-01	23
1118756	1.854161e-11	47
1118759	2.807050e-06	41
1118758	1.133316e-12	48
1118753	9.986989e-01	15
1118752	8.881784e-16	50
1118755	9.999994e-01	9
1118754	8.881784e-16	50
1118765	9.999881e-01	11
1118764	1.000000e+00	2
1118767	9.999994e-01	9
1118766	1.000000e+00	4
1118761	1.000000e+00	2
1118760	9.966998e-01	16
1118763	1.000000e+00	1
1118762	4.438624e-01	26
1118772	9.999999e-01	8
1118773	3.300224e-03	35
1118774	7.673339e-03	34
1118775	1.000000e+00	0
1118768	1.621870e-08	44
1118769	7.600562e-01	23
1118770	9.999999e-01	8
1118771	1.000000e+00	4
1118780	3.359055e-01	27
1118782	8.881784e-16	50
1118783	6.640945e-01	24
1118776	1.049339e-07	43
1118779	1.000000e+00	3
1118786	1.000000e+00	7
1118785	3.300224e-03	35
1118784	3.300224e-03	35
1118791	1.133316e-12	48
1118790	9.405398e-01	20
1118789	4.529710e-14	49
1118788	1.854161e-11	47
1118795	1.000000e+00	0
1118794	1.854161e-11	47
1118793	1.621870e-08	44
1118792	3.300224e-03	35
1118799	8.388818e-01	22
1118798	1.193067e-05	40
1118797	1.133316e-12	48
1118796	9.966998e-01	16
1118802	9.995319e-01	14
1118803	1.000000e+00	5
1118800	1.000000e+00	3
1118801	1.621870e-08	44
1118806	1.000000e+00	2
1118807	4.510745e-05	39
1118804	1.000000e+00	5
1118805	9.995319e-01	14
1118810	3.245432e-02	32
1118811	2.399438e-01	28
1118808	9.999972e-01	10
1118809	1.000000e+00	3
1118814	9.986989e-01	15
1118815	1.854161e-11	47
1118812	1.000000e+00	6
1118813	1.000000e+00	5
1118817	8.881784e-16	50
1118816	9.923267e-01	17
1118819	4.529710e-14	49
1118818	4.529710e-14	49
1118821	1.000000e+00	0
1118820	9.986989e-01	15
1118823	8.881784e-16	50
1118822	1.641957e-02	33
1118825	6.640945e-01	24
1118824	8.881784e-16	50
1118827	1.000000e+00	3
1118826	2.399438e-01	28
1118829	9.835804e-01	18
1118828	2.807050e-06	41
1118831	1.000000e+00	7
1118830	1.000000e+00	4
1118832	9.999994e-01	9
1118833	4.510745e-05	39
1118834	1.133316e-12	48
1118835	1.000000e+00	5
1118836	5.946023e-02	31
1118837	1.000000e+00	5
1118838	4.529710e-14	49
1118839	6.640945e-01	24
1118840	2.399438e-01	28
1118841	8.388818e-01	22
1118843	1.000000e+00	4
1118844	8.388818e-01	22
1118846	1.193067e-05	40
1118847	8.881784e-16	50
1118862	9.999994e-01	9
1118863	1.529320e-04	38
1118860	9.999549e-01	12
1118861	1.000000e+00	1
1118858	2.104926e-09	45
1118859	7.600562e-01	23
1118856	1.000000e+00	1
1118857	1.000000e+00	5
1118854	8.881784e-16	50
1118855	8.881784e-16	50
1118852	5.561376e-01	25
1118853	1.000000e+00	7
1118850	1.000000e+00	1
1118848	5.817779e-07	42
1118849	9.923267e-01	17
1118879	4.529710e-14	49
1118878	2.807050e-06	41
1118876	8.881784e-16	50
1118875	9.675457e-01	19
1118874	1.000000e+00	7
1118873	9.999549e-01	12
1118872	2.807050e-06	41
1118871	1.000000e+00	2
1118870	1.000000e+00	1
1118869	9.999549e-01	12
1118868	1.000000e+00	1
1118867	2.230891e-10	46
1118866	8.881784e-16	50
1118864	8.881784e-16	50
1118892	8.881784e-16	50
1118893	8.881784e-16	50
1118894	8.881784e-16	50
1118895	5.817779e-07	42
1118888	9.835804e-01	18
1118889	9.923267e-01	17
1118890	9.835804e-01	18
1118891	8.881784e-16	50
1118884	1.854161e-11	47
1118885	2.399438e-01	28
1118886	4.529710e-14	49
1118887	8.881784e-16	50
1118880	1.641957e-02	33
1118883	6.640945e-01	24
1118908	1.000000e+00	0
1118911	4.510745e-05	39
1118910	4.438624e-01	26
1118905	8.388818e-01	22
1118904	8.986806e-01	21
1118907	2.230891e-10	46
1118906	2.399438e-01	28
1118901	1.000000e+00	5
1118900	8.986806e-01	21
1118903	1.000000e+00	0
1118902	1.000000e+00	1
1118897	9.835804e-01	18
1118896	2.104926e-09	45
1118899	8.388818e-01	22
1118922	1.133316e-12	48
1118923	9.999994e-01	9
1118920	1.000000e+00	2
1118921	9.966998e-01	16
1118926	9.999994e-01	9
1118927	8.881784e-16	50
1118924	1.621870e-08	44
1118925	4.510745e-05	39
1118914	1.000000e+00	2
1118915	9.999881e-01	11
1118912	6.640945e-01	24
1118913	9.835804e-01	18
1118918	2.230891e-10	46
1118919	1.000000e+00	4
1118916	1.000000e+00	4
1118917	1.193067e-05	40
1118939	1.000000e+00	6
1118938	1.641957e-02	33
1118936	5.561376e-01	25
1118943	3.245432e-02	32
1118942	4.510745e-05	39
1118941	9.675457e-01	19
1118940	5.561376e-01	25
1118931	1.000000e+00	3
1118930	1.000000e+00	2
1118929	3.300224e-03	35
1118928	1.000000e+00	3
1118935	5.817779e-07	42
1118934	2.104926e-09	45
1118932	1.133316e-12	48
1118952	1.854161e-11	47
1118953	8.881784e-16	50
1118954	9.675457e-01	19
1118955	4.438624e-01	26
1118956	9.998471e-01	13
1118957	5.561376e-01	25
1118958	5.561376e-01	25
1118959	1.000000e+00	6
1118944	9.835804e-01	18
1118945	9.995319e-01	14
1118946	1.000000e+00	1
1118948	9.999999e-01	8
1118949	1.000000e+00	6
1118950	2.230891e-10	46
1118951	1.641957e-02	33
1118969	8.881784e-16	50
1118971	9.999994e-01	9
1118970	9.999999e-01	8
1118972	8.881784e-16	50
1118975	2.104926e-09	45
1118974	9.966998e-01	16
1118963	8.881784e-16	50
1118965	1.000000e+00	7
1118964	4.529710e-14	49
1118967	1.529320e-04	38
1118966	1.000000e+00	7
1118997	8.881784e-16	50
1118999	8.881784e-16	50
1118992	8.881784e-16	50
1118993	1.000000e+00	5
1118994	8.881784e-16	50
1119004	1.000000e+00	0
1119005	9.995319e-01	14
1119006	8.881784e-16	50
1119007	1.000000e+00	1
1119000	8.388818e-01	22
1119001	1.301086e-03	36
1119002	9.998471e-01	13
1119003	9.923267e-01	17
1118981	1.000000e+00	2
1118980	8.881784e-16	50
1118983	9.986989e-01	15
1118982	3.300224e-03	35
1118977	4.529710e-14	49
1118976	5.561376e-01	25
1118979	1.000000e+00	4
1118978	1.000000e+00	4
1118989	1.000000e+00	3
1118988	1.000000e+00	2
1118991	1.000000e+00	3
1118990	9.835804e-01	18
1118985	1.000000e+00	5
1118984	3.359055e-01	27
1118987	9.999972e-01	10
1118986	9.999994e-01	9
1119030	4.438624e-01	26
1119028	1.000000e+00	2
1119029	9.999549e-01	12
1119026	9.405398e-01	20
1119027	5.561376e-01	25
1119024	2.104926e-09	45
1119025	1.000000e+00	3
1119038	4.529710e-14	49
1119039	1.621870e-08	44
1119036	2.399438e-01	28
1119037	1.000000e+00	2
1119034	2.807050e-06	41
1119035	1.000000e+00	1
1119032	1.000000e+00	5
1119033	1.000000e+00	5
1119015	8.388818e-01	22
1119014	1.133316e-12	48
1119013	8.881784e-16	50
1119012	2.230891e-10	46
1119011	1.133316e-12	48
1119010	1.193067e-05	40
1119009	2.104926e-09	45
1119008	4.529710e-14	49
1119023	8.881784e-16	50
1119022	1.000000e+00	7
1119021	1.529320e-04	38
1119020	5.561376e-01	25
1119019	6.640945e-01	24
1119018	5.946023e-02	31
1119017	9.999881e-01	11
1119016	2.399438e-01	28
1119056	2.230891e-10	46
1119057	9.999972e-01	10
1119058	9.999994e-01	9
1119059	6.640945e-01	24
1119060	1.193067e-05	40
1119061	1.133316e-12	48
1119062	8.881784e-16	50
1119063	4.529710e-14	49
1119064	2.807050e-06	41
1119065	9.995319e-01	14
1119066	1.301086e-03	36
1119067	4.510745e-05	39
1119068	1.000000e+00	2
1119069	9.966998e-01	16
1119070	9.986989e-01	15
1119041	1.000000e+00	5
1119040	1.133316e-12	48
1119043	2.230891e-10	46
1119042	8.881784e-16	50
1119045	9.675457e-01	19
1119044	9.999994e-01	9
1119047	3.300224e-03	35
1119046	9.999972e-01	10
1119049	5.561376e-01	25
1119048	8.881784e-16	50
1119051	4.529710e-14	49
1119050	4.510745e-05	39
1119053	8.881784e-16	50
1119052	4.529710e-14	49
1119055	4.681115e-04	37
1119054	9.923267e-01	17
1119090	1.000000e+00	3
1119091	1.000000e+00	7
1119088	8.986806e-01	21
1119089	1.000000e+00	6
1119094	9.999549e-01	12
1119095	9.923267e-01	17
1119092	2.230891e-10	46
1119093	1.000000e+00	1
1119098	9.966998e-01	16
1119099	8.881784e-16	50
1119097	9.405398e-01	20
1119102	9.999994e-01	9
1119103	5.561376e-01	25
1119100	1.000000e+00	6
1119101	1.000000e+00	5
1119075	1.133316e-12	48
1119074	1.000000e+00	2
1119072	9.999972e-01	10
1119079	9.999999e-01	8
1119078	1.133316e-12	48
1119077	5.946023e-02	31
1119076	4.529710e-14	49
1119083	7.600562e-01	23
1119082	8.881784e-16	50
1119081	2.399438e-01	28
1119080	9.999994e-01	9
1119086	1.000000e+00	7
1119085	9.999881e-01	11
1119084	1.000000e+00	1
1119133	1.193067e-05	40
1119132	1.193067e-05	40
1119135	5.946023e-02	31
1119134	9.675457e-01	19
1119129	7.673339e-03	34
1119128	9.999994e-01	9
1119131	2.399438e-01	28
1119130	1.000000e+00	2
1119125	9.675457e-01	19
1119124	1.193067e-05	40
1119127	8.881784e-16	50
1119126	2.807050e-06	41
1119121	1.000000e+00	1
1119120	2.807050e-06	41
1119123	3.359055e-01	27
1119122	3.359055e-01	27
1119116	8.986806e-01	21
1119117	1.133316e-12	48
1119118	2.399438e-01	28
1119119	9.995319e-01	14
1119112	8.881784e-16	50
1119113	1.000000e+00	7
1119114	9.999999e-01	8
1119115	1.000000e+00	4
1119108	8.881784e-16	50
1119109	9.999549e-01	12
1119110	1.621870e-08	44
1119111	1.854161e-11	47
1119104	9.999972e-01	10
1119105	9.835804e-01	18
1119106	9.835804e-01	18
1119167	1.049339e-07	43
1119166	1.000000e+00	2
1119165	9.923267e-01	17
1119164	1.000000e+00	0
1119162	1.000000e+00	5
1119161	8.881784e-16	50
1119160	1.000000e+00	4
1119159	9.999972e-01	10
1119158	8.881784e-16	50
1119157	1.000000e+00	5
1119156	4.529710e-14	49
1119155	1.000000e+00	2
1119154	9.966998e-01	16
1119153	1.000000e+00	4
1119152	9.835804e-01	18
1119150	9.675457e-01	19
1119151	1.000000e+00	2
1119148	8.881784e-16	50
1119149	9.999999e-01	8
1119146	1.611182e-01	29
1119147	3.359055e-01	27
1119144	9.998471e-01	13
1119145	1.000000e+00	5
1119142	2.230891e-10	46
1119143	1.621870e-08	44
1119140	5.817779e-07	42
1119141	1.854161e-11	47
1119138	4.681115e-04	37
1119139	1.000000e+00	7
1119136	8.881784e-16	50
1119137	1.854161e-11	47
1119193	9.999999e-01	8
1119192	8.986806e-01	21
1119195	3.359055e-01	27
1119197	9.966998e-01	16
1119196	9.995319e-01	14
1119199	4.510745e-05	39
1119198	5.817779e-07	42
1119185	1.049339e-07	43
1119184	4.529710e-14	49
1119187	1.133316e-12	48
1119186	9.923267e-01	17
1119189	1.000000e+00	0
1119188	1.000000e+00	4
1119191	8.881784e-16	50
1119190	1.000000e+00	5
1119176	1.529320e-04	38
1119177	9.999881e-01	11
1119178	1.854161e-11	47
1119179	1.000000e+00	2
1119180	3.300224e-03	35
1119181	6.640945e-01	24
1119182	4.529710e-14	49
1119183	1.301086e-03	36
1119168	5.946023e-02	31
1119169	5.817779e-07	42
1119170	9.405398e-01	20
1119171	9.966998e-01	16
1119172	5.561376e-01	25
1119174	4.681115e-04	37
1119175	7.600562e-01	23
1119227	5.946023e-02	31
1119226	3.245432e-02	32
1119225	9.966998e-01	16
1119224	9.835804e-01	18
1119231	1.000000e+00	6
1119230	1.000000e+00	1
1119229	9.405398e-01	20
1119228	1.133316e-12	48
1119219	1.000000e+00	1
1119218	2.104926e-09	45
1119217	1.000000e+00	5
1119216	1.049339e-07	43
1119223	4.529710e-14	49
1119222	3.245432e-02	32
1119221	9.999972e-01	10
1119220	6.640945e-01	24
1119210	1.000000e+00	4
1119211	8.881784e-16	50
1119208	9.999972e-01	10
1119209	1.000000e+00	6
1119214	1.000000e+00	4
1119215	9.999881e-01	11
1119213	9.999881e-01	11
1119202	9.923267e-01	17
1119203	1.000000e+00	5
1119200	9.923267e-01	17
1119201	1.641957e-02	33
1119206	4.529710e-14	49
1119207	1.000000e+00	7
1119204	1.013194e-01	30
1119205	1.641957e-02	33
1118241	2.230891e-10	46
1118240	9.835804e-01	18
1118243	1.529320e-04	38
1118242	8.881784e-16	50
1118245	3.245432e-02	32
1118244	3.300224e-03	35
1118247	1.621870e-08	44
1118246	9.998471e-01	13
1118249	3.359055e-01	27
1118248	1.000000e+00	3
1118251	1.611182e-01	29
1118255	9.835804e-01	18
1118254	7.673339e-03	34
1118256	9.999549e-01	12
1118257	8.881784e-16	50
1118258	9.998471e-01	13
1118259	4.681115e-04	37
1118260	1.000000e+00	3
1118261	1.193067e-05	40
1118262	8.881784e-16	50
1118263	1.000000e+00	7
1118265	1.000000e+00	2
1118266	3.245432e-02	32
1118267	8.881784e-16	50
1118268	8.881784e-16	50
1118269	9.405398e-01	20
1118270	1.000000e+00	2
1118271	2.399438e-01	28
1118211	2.230891e-10	46
1118209	2.230891e-10	46
1118208	8.881784e-16	50
1118215	8.881784e-16	50
1118214	8.881784e-16	50
1118213	1.133316e-12	48
1118219	2.104926e-09	45
1118218	5.946023e-02	31
1118216	1.301086e-03	36
1118223	2.399438e-01	28
1118222	4.438624e-01	26
1118221	8.881784e-16	50
1118220	1.301086e-03	36
1118227	5.817779e-07	42
1118224	3.245432e-02	32
1118225	1.301086e-03	36
1118230	1.000000e+00	4
1118231	9.966998e-01	16
1118228	1.000000e+00	7
1118229	6.640945e-01	24
1118234	8.881784e-16	50
1118235	1.193067e-05	40
1118232	8.881784e-16	50
1118233	8.881784e-16	50
1118238	2.104926e-09	45
1118239	1.133316e-12	48
1118236	3.359055e-01	27
1118237	8.881784e-16	50
1118309	9.999999e-01	8
1118308	9.999549e-01	12
1118311	1.000000e+00	1
1118310	1.000000e+00	0
1118305	4.438624e-01	26
1118304	1.049339e-07	43
1118307	9.675457e-01	19
1118306	1.133316e-12	48
1118317	4.681115e-04	37
1118316	1.049339e-07	43
1118319	4.529710e-14	49
1118318	1.000000e+00	1
1118313	1.000000e+00	0
1118312	1.000000e+00	6
1118315	1.000000e+00	4
1118314	1.000000e+00	7
1118325	9.999994e-01	9
1118326	9.995319e-01	14
1118327	1.000000e+00	0
1118320	1.000000e+00	4
1118321	1.193067e-05	40
1118322	9.999999e-01	8
1118323	1.000000e+00	1
1118332	3.245432e-02	32
1118333	1.000000e+00	3
1118334	8.881784e-16	50
1118335	8.881784e-16	50
1118328	1.000000e+00	0
1118329	1.000000e+00	0
1118330	1.611182e-01	29
1118331	1.000000e+00	0
1118279	1.133316e-12	48
1118278	2.399438e-01	28
1118277	4.529710e-14	49
1118276	1.000000e+00	2
1118275	3.300224e-03	35
1118273	8.986806e-01	21
1118272	1.000000e+00	5
1118287	9.999881e-01	11
1118286	4.529710e-14	49
1118285	2.807050e-06	41
1118284	8.881784e-16	50
1118283	4.681115e-04	37
1118281	4.529710e-14	49
1118280	1.854161e-11	47
1118294	8.388818e-01	22
1118295	9.999549e-01	12
1118292	1.854161e-11	47
1118293	1.133316e-12	48
1118290	3.300224e-03	35
1118288	1.000000e+00	6
1118302	7.673339e-03	34
1118303	8.881784e-16	50
1118300	7.673339e-03	34
1118301	1.133316e-12	48
1118298	8.881784e-16	50
1118299	2.807050e-06	41
1118296	5.817779e-07	42
1118297	9.999994e-01	9
1118376	9.999549e-01	12
1118377	6.640945e-01	24
1118378	1.000000e+00	2
1118379	1.000000e+00	4
1118380	4.438624e-01	26
1118382	1.000000e+00	2
1118383	1.000000e+00	2
1118368	1.133316e-12	48
1118369	9.675457e-01	19
1118370	4.438624e-01	26
1118371	9.923267e-01	17
1118372	9.999994e-01	9
1118373	4.529710e-14	49
1118375	8.881784e-16	50
1118393	1.529320e-04	38
1118395	1.000000e+00	0
1118394	9.986989e-01	15
1118397	2.807050e-06	41
1118396	4.681115e-04	37
1118399	1.000000e+00	0
1118398	1.000000e+00	2
1118385	1.000000e+00	1
1118384	8.881784e-16	50
1118387	4.529710e-14	49
1118386	8.881784e-16	50
1118389	8.881784e-16	50
1118388	1.193067e-05	40
1118391	1.133316e-12	48
1118390	8.881784e-16	50
1118346	8.986806e-01	21
1118347	8.881784e-16	50
1118344	1.133316e-12	48
1118345	1.000000e+00	1
1118350	1.000000e+00	2
1118351	1.000000e+00	0
1118348	1.854161e-11	47
1118349	8.986806e-01	21
1118338	1.854161e-11	47
1118339	2.399438e-01	28
1118337	9.998471e-01	13
1118342	9.999999e-01	8
1118343	1.854161e-11	47
1118340	1.000000e+00	0
1118341	1.000000e+00	6
1118363	9.999994e-01	9
1118362	1.000000e+00	2
1118361	4.681115e-04	37
1118360	3.245432e-02	32
1118367	1.133316e-12	48
1118364	8.881784e-16	50
1118355	1.000000e+00	4
1118354	9.999999e-01	8
1118353	9.966998e-01	16
1118352	1.000000e+00	4
1118359	9.999972e-01	10
1118358	9.986989e-01	15
1118357	9.999549e-01	12
1118356	6.640945e-01	24
1118444	7.600562e-01	23
1118445	1.000000e+00	2
1118446	1.000000e+00	0
1118447	1.000000e+00	2
1118440	7.600562e-01	23
1118443	5.817779e-07	42
1118436	4.438624e-01	26
1118437	9.835804e-01	18
1118438	9.999994e-01	9
1118439	8.388818e-01	22
1118432	1.000000e+00	1
1118433	7.600562e-01	23
1118434	1.000000e+00	6
1118435	1.000000e+00	0
1118461	1.000000e+00	5
1118460	1.000000e+00	3
1118463	2.807050e-06	41
1118462	4.438624e-01	26
1118457	1.000000e+00	1
1118456	5.817779e-07	42
1118459	1.000000e+00	1
1118458	8.881784e-16	50
1118452	9.986989e-01	15
1118455	5.946023e-02	31
1118454	1.000000e+00	3
1118449	4.510745e-05	39
1118448	9.999999e-01	8
1118451	2.104926e-09	45
1118414	9.999972e-01	10
1118415	1.000000e+00	3
1118412	8.881784e-16	50
1118413	9.675457e-01	19
1118410	6.640945e-01	24
1118411	8.881784e-16	50
1118408	1.000000e+00	4
1118409	9.999881e-01	11
1118406	1.611182e-01	29
1118407	8.881784e-16	50
1118404	1.000000e+00	3
1118405	1.000000e+00	0
1118402	9.675457e-01	19
1118403	1.000000e+00	0
1118400	1.000000e+00	1
1118401	8.881784e-16	50
1118430	1.000000e+00	1
1118429	9.966998e-01	16
1118428	1.133316e-12	48
1118427	1.000000e+00	2
1118426	9.835804e-01	18
1118425	8.881784e-16	50
1118424	1.000000e+00	2
1118423	4.510745e-05	39
1118422	5.561376e-01	25
1118421	9.999972e-01	10
1118420	3.300224e-03	35
1118419	9.835804e-01	18
1118418	9.999881e-01	11
1118417	1.000000e+00	6
1118416	9.995319e-01	14
1118514	8.881784e-16	50
1118515	1.854161e-11	47
1118512	5.561376e-01	25
1118513	1.000000e+00	7
1118518	9.998471e-01	13
1118519	1.000000e+00	3
1118516	2.230891e-10	46
1118517	4.510745e-05	39
1118522	3.300224e-03	35
1118523	1.000000e+00	1
1118520	1.000000e+00	4
1118521	9.998471e-01	13
1118526	1.641957e-02	33
1118527	1.000000e+00	7
1118524	1.000000e+00	3
1118525	9.998471e-01	13
1118499	9.995319e-01	14
1118498	8.881784e-16	50
1118497	1.000000e+00	7
1118496	1.000000e+00	5
1118503	9.999549e-01	12
1118501	1.000000e+00	4
1118500	9.999549e-01	12
1118507	9.999881e-01	11
1118506	1.000000e+00	1
1118505	4.529710e-14	49
1118504	1.000000e+00	6
1118511	9.405398e-01	20
1118510	9.999999e-01	8
1118509	1.000000e+00	1
1118508	1.000000e+00	0
1118480	9.998471e-01	13
1118481	9.405398e-01	20
1118482	1.000000e+00	2
1118483	2.399438e-01	28
1118484	1.000000e+00	2
1118485	1.193067e-05	40
1118486	1.854161e-11	47
1118487	9.986989e-01	15
1118488	1.621870e-08	44
1118489	1.301086e-03	36
1118490	8.881784e-16	50
1118491	2.230891e-10	46
1118492	1.000000e+00	1
1118493	3.359055e-01	27
1118494	8.881784e-16	50
1118495	3.300224e-03	35
1118465	1.000000e+00	2
1118464	8.881784e-16	50
1118467	9.986989e-01	15
1118466	1.000000e+00	1
1118469	3.359055e-01	27
1118468	1.049339e-07	43
1118471	9.999972e-01	10
1118470	1.000000e+00	3
1118473	1.000000e+00	0
1118472	1.854161e-11	47
1118474	1.133316e-12	48
1118476	1.049339e-07	43
1118479	9.998471e-01	13
1118478	6.640945e-01	24
1118582	1.000000e+00	2
1118583	5.817779e-07	42
1118580	7.600562e-01	23
1118581	1.000000e+00	1
1118578	4.681115e-04	37
1118579	1.000000e+00	2
1118576	1.000000e+00	2
1118577	9.999994e-01	9
1118590	8.881784e-16	50
1118591	1.000000e+00	6
1118588	1.000000e+00	1
1118589	9.999999e-01	8
1118586	1.000000e+00	1
1118587	9.999549e-01	12
1118584	1.000000e+00	0
1118585	8.881784e-16	50
1118566	1.000000e+00	4
1118565	3.245432e-02	32
1118564	8.881784e-16	50
1118563	1.000000e+00	6
1118562	1.193067e-05	40
1118561	1.133316e-12	48
1118560	3.245432e-02	32
1118575	1.000000e+00	1
1118574	9.986989e-01	15
1118573	9.986989e-01	15
1118572	6.640945e-01	24
1118571	1.000000e+00	4
1118570	8.881784e-16	50
1118569	1.000000e+00	4
1118568	8.881784e-16	50
1118549	8.881784e-16	50
1118550	9.999549e-01	12
1118551	1.641957e-02	33
1118544	5.561376e-01	25
1118545	1.000000e+00	6
1118546	9.999999e-01	8
1118547	9.999972e-01	10
1118557	9.998471e-01	13
1118558	6.640945e-01	24
1118552	8.881784e-16	50
1118553	1.000000e+00	4
1118554	5.946023e-02	31
1118555	1.854161e-11	47
1118533	7.600562e-01	23
1118532	9.999972e-01	10
1118535	8.881784e-16	50
1118534	1.133316e-12	48
1118529	1.000000e+00	4
1118528	9.966998e-01	16
1118531	9.999549e-01	12
1118530	1.049339e-07	43
1118541	1.000000e+00	2
1118540	1.000000e+00	1
1118542	8.881784e-16	50
1118537	1.000000e+00	0
1118536	9.966998e-01	16
1118539	1.000000e+00	1
1118538	8.388818e-01	22
1118651	4.529710e-14	49
1118650	1.133316e-12	48
1118649	8.881784e-16	50
1118648	3.300224e-03	35
1118655	6.640945e-01	24
1118654	7.673339e-03	34
1118653	8.881784e-16	50
1118643	2.104926e-09	45
1118642	1.000000e+00	3
1118641	9.966998e-01	16
1118640	8.881784e-16	50
1118647	1.621870e-08	44
1118646	1.000000e+00	6
1118645	2.807050e-06	41
1118644	4.438624e-01	26
1118634	9.999881e-01	11
1118635	8.881784e-16	50
1118632	9.999881e-01	11
1118633	8.881784e-16	50
1118638	2.230891e-10	46
1118639	8.881784e-16	50
1118636	5.561376e-01	25
1118637	2.807050e-06	41
1118626	1.000000e+00	5
1118627	4.529710e-14	49
1118624	9.675457e-01	19
1118625	5.946023e-02	31
1118630	3.300224e-03	35
1118631	5.946023e-02	31
1118628	3.300224e-03	35
1118629	1.621870e-08	44
1118617	1.000000e+00	1
1118616	2.104926e-09	45
1118619	1.000000e+00	4
1118618	1.000000e+00	7
1118621	1.049339e-07	43
1118620	1.193067e-05	40
1118623	1.641957e-02	33
1118622	9.675457e-01	19
1118609	1.641957e-02	33
1118611	9.999972e-01	10
1118610	1.611182e-01	29
1118613	8.881784e-16	50
1118612	5.561376e-01	25
1118615	1.000000e+00	0
1118614	1.000000e+00	1
1118601	1.193067e-05	40
1118602	1.854161e-11	47
1118603	9.405398e-01	20
1118604	9.999881e-01	11
1118605	9.999999e-01	8
1118606	9.999972e-01	10
1118607	1.854161e-11	47
1118592	9.675457e-01	19
1118593	5.946023e-02	31
1118594	1.000000e+00	1
1118595	4.438624e-01	26
1118596	1.000000e+00	6
1118597	1.000000e+00	0
1118598	1.529320e-04	38
1118599	5.817779e-07	42
1118719	1.000000e+00	2
1118718	4.510745e-05	39
1118717	1.000000e+00	7
1118716	1.301086e-03	36
1118715	1.000000e+00	1
1118714	9.998471e-01	13
1118713	1.013194e-01	30
1118712	7.673339e-03	34
1118711	1.000000e+00	5
1118709	9.405398e-01	20
1118708	1.000000e+00	1
1118707	4.438624e-01	26
1118706	1.000000e+00	7
1118705	9.675457e-01	19
1118704	9.835804e-01	18
1118703	6.640945e-01	24
1118700	1.000000e+00	5
1118701	1.641957e-02	33
1118698	4.529710e-14	49
1118696	1.133316e-12	48
1118697	1.000000e+00	3
1118694	1.641957e-02	33
1118692	4.529710e-14	49
1118693	1.013194e-01	30
1118691	4.510745e-05	39
1118688	3.245432e-02	32
1118689	5.561376e-01	25
1118685	8.881784e-16	50
1118684	8.881784e-16	50
1118686	1.621870e-08	44
1118681	1.000000e+00	3
1118680	1.000000e+00	3
1118683	2.104926e-09	45
1118682	8.986806e-01	21
1118677	2.230891e-10	46
1118676	1.000000e+00	0
1118679	1.049339e-07	43
1118673	1.000000e+00	7
1118675	8.881784e-16	50
1118674	2.230891e-10	46
1118668	4.438624e-01	26
1118669	9.966998e-01	16
1118670	1.641957e-02	33
1118671	9.966998e-01	16
1118664	4.438624e-01	26
1118665	4.529710e-14	49
1118666	9.923267e-01	17
1118667	3.300224e-03	35
1118660	1.000000e+00	5
1118661	5.561376e-01	25
1118662	5.817779e-07	42
1118663	1.621870e-08	44
1118657	2.230891e-10	46
1118658	1.133316e-12	48
1118659	1.133316e-12	48
1119819	5.817779e-07	42
1119818	3.300224e-03	35
1119817	1.641957e-02	33
1119816	8.881784e-16	50
1119823	9.999549e-01	12
1119820	1.000000e+00	6
1119811	9.986989e-01	15
1119810	5.561376e-01	25
1119809	5.817779e-07	42
1119808	1.854161e-11	47
1119814	3.300224e-03	35
1119813	9.999999e-01	8
1119812	1.000000e+00	4
1119834	2.399438e-01	28
1119835	1.621870e-08	44
1119832	9.999999e-01	8
1119833	1.000000e+00	5
1119838	8.881784e-16	50
1119839	1.000000e+00	4
1119836	8.881784e-16	50
1119837	1.000000e+00	6
1119826	9.999994e-01	9
1119824	1.000000e+00	7
1119825	1.621870e-08	44
1119830	1.000000e+00	6
1119831	8.881784e-16	50
1119828	1.301086e-03	36
1119829	8.881784e-16	50
1119848	3.245432e-02	32
1119851	4.438624e-01	26
1119850	9.835804e-01	18
1119853	9.835804e-01	18
1119852	1.013194e-01	30
1119855	1.000000e+00	2
1119854	1.000000e+00	4
1119841	3.300224e-03	35
1119840	9.999994e-01	9
1119843	9.999972e-01	10
1119842	9.405398e-01	20
1119845	9.923267e-01	17
1119844	1.000000e+00	7
1119847	1.000000e+00	1
1119846	8.881784e-16	50
1119864	1.000000e+00	1
1119865	1.000000e+00	4
1119866	1.000000e+00	3
1119867	8.881784e-16	50
1119868	1.000000e+00	1
1119869	1.621870e-08	44
1119870	1.000000e+00	5
1119871	8.881784e-16	50
1119856	8.881784e-16	50
1119857	3.245432e-02	32
1119858	9.835804e-01	18
1119859	9.405398e-01	20
1119860	1.000000e+00	1
1119861	8.881784e-16	50
1119862	9.986989e-01	15
1119863	1.000000e+00	0
1119758	9.998471e-01	13
1119757	9.675457e-01	19
1119756	2.230891e-10	46
1119755	7.673339e-03	34
1119754	8.881784e-16	50
1119753	2.807050e-06	41
1119752	9.998471e-01	13
1119751	6.640945e-01	24
1119750	1.000000e+00	5
1119749	1.000000e+00	1
1119747	1.000000e+00	7
1119745	1.000000e+00	4
1119744	9.999994e-01	9
1119775	1.000000e+00	2
1119772	1.000000e+00	6
1119773	1.000000e+00	4
1119770	3.245432e-02	32
1119771	5.946023e-02	31
1119768	1.000000e+00	1
1119769	1.529320e-04	38
1119766	9.995319e-01	14
1119767	9.999881e-01	11
1119764	9.999994e-01	9
1119765	9.999994e-01	9
1119762	9.999549e-01	12
1119763	9.999994e-01	9
1119760	9.923267e-01	17
1119761	4.681115e-04	37
1119789	1.000000e+00	1
1119788	1.000000e+00	6
1119791	4.438624e-01	26
1119790	4.510745e-05	39
1119785	5.561376e-01	25
1119784	1.854161e-11	47
1119787	1.013194e-01	30
1119786	1.000000e+00	2
1119780	8.881784e-16	50
1119783	5.817779e-07	42
1119782	2.399438e-01	28
1119777	1.000000e+00	1
1119776	1.000000e+00	1
1119779	8.881784e-16	50
1119778	1.621870e-08	44
1119804	9.999549e-01	12
1119805	2.230891e-10	46
1119806	4.529710e-14	49
1119807	6.640945e-01	24
1119800	9.999881e-01	11
1119801	9.995319e-01	14
1119802	9.999994e-01	9
1119796	9.405398e-01	20
1119797	1.000000e+00	6
1119798	9.995319e-01	14
1119799	9.998471e-01	13
1119792	9.986989e-01	15
1119793	1.000000e+00	2
1119794	8.881784e-16	50
1119795	9.995319e-01	14
1119878	4.510745e-05	39
1119879	8.881784e-16	50
1119876	1.301086e-03	36
1119877	8.881784e-16	50
1119874	1.854161e-11	47
1119872	4.529710e-14	49
1119886	9.675457e-01	19
1119887	8.881784e-16	50
1119884	6.640945e-01	24
1119885	8.881784e-16	50
1119882	8.881784e-16	50
1119883	8.881784e-16	50
1119880	4.529710e-14	49
1119895	8.881784e-16	50
1119894	8.881784e-16	50
1119893	8.881784e-16	50
1119892	9.999972e-01	10
1119891	2.230891e-10	46
1119890	5.817779e-07	42
1119889	8.881784e-16	50
1119888	8.881784e-16	50
1119903	1.000000e+00	3
1119902	9.835804e-01	18
1119901	1.000000e+00	0
1119900	1.000000e+00	2
1119899	1.049339e-07	43
1119898	1.000000e+00	1
1119897	1.000000e+00	5
1119896	8.881784e-16	50
1119908	2.399438e-01	28
1119909	9.999994e-01	9
1119910	1.854161e-11	47
1119911	1.000000e+00	1
1119904	8.881784e-16	50
1119905	9.999972e-01	10
1119906	8.881784e-16	50
1119916	1.000000e+00	3
1119917	1.000000e+00	4
1119918	9.999881e-01	11
1119912	9.999972e-01	10
1119913	9.675457e-01	19
1119914	1.000000e+00	1
1119915	9.999999e-01	8
1119920	9.835804e-01	18
1119341	9.995319e-01	14
1119340	1.000000e+00	1
1119343	1.000000e+00	4
1119342	9.998471e-01	13
1119337	1.000000e+00	0
1119336	9.986989e-01	15
1119339	9.966998e-01	16
1119338	9.999972e-01	10
1119335	5.561376e-01	25
1119334	1.000000e+00	3
1119329	9.966998e-01	16
1119328	1.193067e-05	40
1119331	9.986989e-01	15
1119330	9.966998e-01	16
1119356	9.998471e-01	13
1119358	2.399438e-01	28
1119359	1.000000e+00	7
1119352	9.986989e-01	15
1119353	4.529710e-14	49
1119354	4.529710e-14	49
1119355	1.049339e-07	43
1119348	5.817779e-07	42
1119349	1.621870e-08	44
1119350	1.000000e+00	5
1119351	1.000000e+00	0
1119344	1.000000e+00	4
1119345	1.000000e+00	6
1119346	1.000000e+00	2
1119347	1.641957e-02	33
1119311	1.000000e+00	0
1119310	1.000000e+00	0
1119309	1.000000e+00	0
1119307	1.000000e+00	0
1119306	1.000000e+00	0
1119305	1.000000e+00	1
1119304	1.000000e+00	6
1119302	1.000000e+00	0
1119301	1.000000e+00	0
1119300	1.000000e+00	5
1119299	9.999549e-01	12
1119297	1.000000e+00	0
1119296	1.000000e+00	0
1119327	8.881784e-16	50
1119324	1.000000e+00	0
1119325	1.000000e+00	0
1119322	6.640945e-01	24
1119323	9.986989e-01	15
1119320	9.995319e-01	14
1119321	8.881784e-16	50
1119319	4.681115e-04	37
1119316	2.104926e-09	45
1119317	4.529710e-14	49
1119314	1.000000e+00	0
1119315	1.000000e+00	0
1119312	1.000000e+00	0
1119313	1.000000e+00	0
1119273	1.641957e-02	33
1119272	4.529710e-14	49
1119275	9.999549e-01	12
1119274	1.000000e+00	0
1119277	4.529710e-14	49
1119276	1.000000e+00	4
1119279	1.000000e+00	0
1119278	1.000000e+00	0
1119265	9.999999e-01	8
1119264	7.673339e-03	34
1119267	1.000000e+00	0
1119266	8.881784e-16	50
1119269	1.854161e-11	47
1119268	9.966998e-01	16
1119271	9.986989e-01	15
1119270	8.881784e-16	50
1119288	4.438624e-01	26
1119289	1.000000e+00	5
1119290	9.999999e-01	8
1119293	1.000000e+00	0
1119295	1.000000e+00	0
1119280	9.966998e-01	16
1119281	9.966998e-01	16
1119282	1.000000e+00	0
1119283	1.000000e+00	1
1119284	1.000000e+00	0
1119285	1.000000e+00	0
1119286	4.438624e-01	26
1119287	1.000000e+00	4
1119243	8.986806e-01	21
1119242	9.835804e-01	18
1119241	4.681115e-04	37
1119240	1.000000e+00	1
1119247	9.966998e-01	16
1119246	1.000000e+00	0
1119245	1.000000e+00	6
1119244	9.966998e-01	16
1119235	9.675457e-01	19
1119234	5.561376e-01	25
1119233	9.999549e-01	12
1119232	1.000000e+00	3
1119239	8.881784e-16	50
1119238	9.675457e-01	19
1119237	9.999999e-01	8
1119236	8.881784e-16	50
1119258	4.529710e-14	49
1119259	8.881784e-16	50
1119256	5.561376e-01	25
1119257	5.561376e-01	25
1119262	1.000000e+00	2
1119263	9.923267e-01	17
1119260	1.000000e+00	2
1119261	9.995319e-01	14
1119250	1.000000e+00	0
1119251	1.621870e-08	44
1119248	1.133316e-12	48
1119249	9.999994e-01	9
1119254	9.998471e-01	13
1119255	9.998471e-01	13
1119252	1.000000e+00	6
1119253	1.000000e+00	0
1119460	3.245432e-02	32
1119461	1.000000e+00	1
1119462	9.999999e-01	8
1119463	9.998471e-01	13
1119456	9.999549e-01	12
1119457	1.000000e+00	4
1119458	9.999549e-01	12
1119459	1.000000e+00	3
1119468	9.675457e-01	19
1119469	1.000000e+00	1
1119470	1.301086e-03	36
1119471	3.359055e-01	27
1119464	9.835804e-01	18
1119465	1.193067e-05	40
1119466	6.640945e-01	24
1119467	9.995319e-01	14
1119477	1.000000e+00	4
1119476	8.881784e-16	50
1119479	8.881784e-16	50
1119473	3.359055e-01	27
1119472	2.399438e-01	28
1119475	9.675457e-01	19
1119474	3.245432e-02	32
1119485	1.000000e+00	7
1119484	9.999881e-01	11
1119486	9.999994e-01	9
1119481	1.611182e-01	29
1119480	1.854161e-11	47
1119483	3.300224e-03	35
1119482	4.438624e-01	26
1119430	3.300224e-03	35
1119431	2.399438e-01	28
1119428	1.049339e-07	43
1119429	9.986989e-01	15
1119426	9.999549e-01	12
1119427	1.000000e+00	0
1119424	6.640945e-01	24
1119425	1.000000e+00	6
1119438	8.881784e-16	50
1119439	8.881784e-16	50
1119436	9.999549e-01	12
1119437	8.881784e-16	50
1119434	1.000000e+00	3
1119435	1.049339e-07	43
1119432	3.245432e-02	32
1119433	1.000000e+00	4
1119447	9.923267e-01	17
1119446	1.854161e-11	47
1119445	8.881784e-16	50
1119444	9.999972e-01	10
1119443	5.946023e-02	31
1119442	1.013194e-01	30
1119441	2.104926e-09	45
1119440	8.881784e-16	50
1119455	9.966998e-01	16
1119454	9.999972e-01	10
1119453	6.640945e-01	24
1119452	9.835804e-01	18
1119451	9.923267e-01	17
1119450	1.000000e+00	2
1119449	1.013194e-01	30
1119448	1.611182e-01	29
1119392	8.881784e-16	50
1119393	8.881784e-16	50
1119394	1.000000e+00	4
1119395	9.999999e-01	8
1119396	6.640945e-01	24
1119397	9.999549e-01	12
1119398	1.000000e+00	3
1119399	4.510745e-05	39
1119400	1.000000e+00	4
1119401	1.000000e+00	1
1119402	5.561376e-01	25
1119403	4.681115e-04	37
1119404	9.999972e-01	10
1119405	8.881784e-16	50
1119406	9.999994e-01	9
1119407	9.966998e-01	16
1119408	1.621870e-08	44
1119411	8.388818e-01	22
1119410	9.835804e-01	18
1119413	5.946023e-02	31
1119412	9.999972e-01	10
1119415	9.999994e-01	9
1119414	9.986989e-01	15
1119417	9.923267e-01	17
1119416	1.000000e+00	2
1119419	9.405398e-01	20
1119418	9.999549e-01	12
1119420	1.000000e+00	5
1119423	9.923267e-01	17
1119422	9.999972e-01	10
1119362	3.359055e-01	27
1119363	7.600562e-01	23
1119360	3.359055e-01	27
1119361	9.995319e-01	14
1119366	9.999549e-01	12
1119367	1.000000e+00	1
1119364	1.000000e+00	6
1119365	1.000000e+00	3
1119370	9.999999e-01	8
1119371	1.000000e+00	2
1119368	8.881784e-16	50
1119369	1.000000e+00	4
1119374	5.946023e-02	31
1119375	8.881784e-16	50
1119372	1.000000e+00	5
1119373	1.301086e-03	36
1119379	8.388818e-01	22
1119377	2.399438e-01	28
1119376	1.000000e+00	6
1119383	1.000000e+00	1
1119382	6.640945e-01	24
1119381	9.999999e-01	8
1119380	8.881784e-16	50
1119387	1.000000e+00	2
1119386	1.000000e+00	2
1119385	8.881784e-16	50
1119384	1.000000e+00	0
1119391	8.881784e-16	50
1119390	9.986989e-01	15
1119389	8.881784e-16	50
1119388	1.133316e-12	48
1119614	9.966998e-01	16
1119615	5.946023e-02	31
1119612	1.000000e+00	6
1119613	1.000000e+00	2
1119611	4.438624e-01	26
1119608	9.999999e-01	8
1119609	3.359055e-01	27
1119606	8.986806e-01	21
1119607	9.999972e-01	10
1119604	1.000000e+00	4
1119605	1.854161e-11	47
1119602	7.673339e-03	34
1119603	9.999549e-01	12
1119600	9.999999e-01	8
1119601	3.359055e-01	27
1119599	1.641957e-02	33
1119598	6.640945e-01	24
1119597	1.000000e+00	0
1119596	1.000000e+00	7
1119595	1.621870e-08	44
1119594	1.529320e-04	38
1119593	1.000000e+00	0
1119592	9.405398e-01	20
1119591	1.000000e+00	1
1119590	1.000000e+00	1
1119589	9.986989e-01	15
1119588	7.600562e-01	23
1119587	1.000000e+00	2
1119586	9.999999e-01	8
1119585	1.000000e+00	1
1119584	1.000000e+00	7
1119580	7.600562e-01	23
1119581	1.049339e-07	43
1119582	1.000000e+00	3
1119583	4.681115e-04	37
1119576	8.881784e-16	50
1119577	9.995319e-01	14
1119578	9.923267e-01	17
1119579	1.000000e+00	7
1119572	5.561376e-01	25
1119573	1.000000e+00	6
1119574	9.999972e-01	10
1119575	8.881784e-16	50
1119568	1.133316e-12	48
1119569	8.986806e-01	21
1119570	1.611182e-01	29
1119571	9.966998e-01	16
1119565	4.529710e-14	49
1119567	4.681115e-04	37
1119566	1.049339e-07	43
1119561	8.881784e-16	50
1119560	2.807050e-06	41
1119563	8.986806e-01	21
1119562	8.881784e-16	50
1119557	8.881784e-16	50
1119556	8.881784e-16	50
1119559	1.133316e-12	48
1119558	8.881784e-16	50
1119553	1.133316e-12	48
1119552	1.611182e-01	29
1119555	9.999972e-01	10
1119554	2.807050e-06	41
1119546	4.438624e-01	26
1119544	7.673339e-03	34
1119545	4.529710e-14	49
1119550	1.000000e+00	1
1119548	8.881784e-16	50
1119549	9.966998e-01	16
1119538	8.881784e-16	50
1119539	8.881784e-16	50
1119536	1.000000e+00	2
1119537	1.000000e+00	1
1119542	4.510745e-05	39
1119543	1.000000e+00	2
1119540	1.000000e+00	6
1119541	1.621870e-08	44
1119531	9.966998e-01	16
1119530	2.104926e-09	45
1119529	9.923267e-01	17
1119528	1.000000e+00	7
1119535	1.000000e+00	3
1119534	1.000000e+00	1
1119533	1.133316e-12	48
1119532	2.230891e-10	46
1119523	4.529710e-14	49
1119522	9.986989e-01	15
1119521	5.946023e-02	31
1119520	8.881784e-16	50
1119527	5.817779e-07	42
1119526	4.529710e-14	49
1119525	1.000000e+00	6
1119524	4.529710e-14	49
1119512	1.000000e+00	5
1119513	9.999881e-01	11
1119514	1.000000e+00	1
1119515	9.999999e-01	8
1119516	9.405398e-01	20
1119517	9.986989e-01	15
1119518	1.133316e-12	48
1119519	3.359055e-01	27
1119504	8.388818e-01	22
1119505	1.133316e-12	48
1119507	4.529710e-14	49
1119508	1.133316e-12	48
1119509	1.611182e-01	29
1119510	5.946023e-02	31
1119511	1.000000e+00	1
1119497	1.000000e+00	3
1119496	2.807050e-06	41
1119499	8.881784e-16	50
1119498	1.000000e+00	6
1119501	9.998471e-01	13
1119503	2.399438e-01	28
1119502	1.000000e+00	7
1119489	8.388818e-01	22
1119488	2.230891e-10	46
1119491	8.881784e-16	50
1119490	1.000000e+00	6
1119493	1.000000e+00	1
1119492	9.999549e-01	12
1119494	1.000000e+00	5
1119735	1.529320e-04	38
1119734	1.000000e+00	4
1119733	2.104926e-09	45
1119732	1.000000e+00	4
1119731	8.388818e-01	22
1119729	2.104926e-09	45
1119728	1.000000e+00	6
1119743	1.000000e+00	3
1119742	9.675457e-01	19
1119741	2.807050e-06	41
1119740	9.999549e-01	12
1119738	8.881784e-16	50
1119737	4.529710e-14	49
1119736	9.999549e-01	12
1119718	1.621870e-08	44
1119719	2.104926e-09	45
1119716	9.999994e-01	9
1119717	9.405398e-01	20
1119714	8.881784e-16	50
1119712	8.881784e-16	50
1119713	1.301086e-03	36
1119726	9.835804e-01	18
1119727	9.999972e-01	10
1119724	1.529320e-04	38
1119725	9.986989e-01	15
1119723	8.881784e-16	50
1119720	1.529320e-04	38
1119721	9.999549e-01	12
1119701	1.133316e-12	48
1119700	3.245432e-02	32
1119703	8.881784e-16	50
1119702	1.854161e-11	47
1119697	2.104926e-09	45
1119696	1.000000e+00	1
1119699	4.510745e-05	39
1119698	2.399438e-01	28
1119708	8.881784e-16	50
1119711	8.881784e-16	50
1119710	1.854161e-11	47
1119705	8.881784e-16	50
1119704	1.013194e-01	30
1119707	8.881784e-16	50
1119684	1.854161e-11	47
1119685	8.388818e-01	22
1119686	8.881784e-16	50
1119687	8.881784e-16	50
1119680	4.510745e-05	39
1119681	1.133316e-12	48
1119682	1.854161e-11	47
1119683	1.854161e-11	47
1119692	1.000000e+00	1
1119693	1.000000e+00	3
1119694	3.245432e-02	32
1119695	8.881784e-16	50
1119688	1.049339e-07	43
1119689	8.881784e-16	50
1119690	4.438624e-01	26
1119691	6.640945e-01	24
1119667	2.230891e-10	46
1119666	9.999549e-01	12
1119665	9.675457e-01	19
1119664	4.438624e-01	26
1119671	8.881784e-16	50
1119670	1.133316e-12	48
1119669	8.881784e-16	50
1119668	1.529320e-04	38
1119675	8.881784e-16	50
1119674	1.641957e-02	33
1119673	1.641957e-02	33
1119672	1.621870e-08	44
1119679	4.529710e-14	49
1119678	8.881784e-16	50
1119677	8.881784e-16	50
1119676	4.681115e-04	37
1119650	1.000000e+00	5
1119651	9.999972e-01	10
1119648	4.681115e-04	37
1119649	1.854161e-11	47
1119654	9.835804e-01	18
1119653	4.510745e-05	39
1119658	1.000000e+00	7
1119656	1.000000e+00	7
1119657	9.675457e-01	19
1119663	4.529710e-14	49
1119660	1.133316e-12	48
1119633	5.946023e-02	31
1119632	7.600562e-01	23
1119634	1.000000e+00	4
1119637	4.529710e-14	49
1119636	9.923267e-01	17
1119639	8.986806e-01	21
1119638	4.529710e-14	49
1119641	1.049339e-07	43
1119640	3.245432e-02	32
1119643	1.641957e-02	33
1119642	9.405398e-01	20
1119644	1.621870e-08	44
1119647	1.621870e-08	44
1119646	8.881784e-16	50
1119616	1.000000e+00	4
1119617	9.999972e-01	10
1119618	7.673339e-03	34
1119619	9.999994e-01	9
1119620	8.881784e-16	50
1119621	8.388818e-01	22
1119622	1.133316e-12	48
1119623	1.000000e+00	0
1119624	1.000000e+00	2
1119625	9.986989e-01	15
1119626	2.807050e-06	41
1119627	8.881784e-16	50
1119628	2.399438e-01	28
1119629	9.999972e-01	10
1119630	2.104926e-09	45
1119631	1.641957e-02	33
PID_161723224	1.000000e+00	1
PID_161723225	9.999999e-01	8
PID_161723226	2.104926e-09	45
1116027	9.998471e-01	13
1116025	1.000000e+00	2
1116024	1.000000e+00	1
1116031	9.999549e-01	12
1116030	9.999999e-01	8
1116029	1.193067e-05	40
1116028	1.641957e-02	33
1116019	9.998471e-01	13
1116018	1.000000e+00	1
1116017	2.230891e-10	46
1116022	1.000000e+00	1
1116021	2.104926e-09	45
1116020	1.000000e+00	3
1116010	4.529710e-14	49
1116011	9.675457e-01	19
1116008	1.000000e+00	0
1116009	4.510745e-05	39
1116014	9.995319e-01	14
1116015	1.000000e+00	0
1116006	9.999549e-01	12
1116007	1.000000e+00	0
1116146	7.600562e-01	23
1116147	9.995319e-01	14
1116145	1.641957e-02	33
1116150	8.881784e-16	50
1116151	9.999549e-01	12
1116148	8.881784e-16	50
1116149	1.133316e-12	48
1116154	9.923267e-01	17
1116155	8.388818e-01	22
1116152	1.000000e+00	7
1116153	4.438624e-01	26
1116158	4.529710e-14	49
1116159	7.673339e-03	34
1116156	1.000000e+00	1
1116157	4.529710e-14	49
1116131	9.999999e-01	8
1116130	8.881784e-16	50
1116129	1.000000e+00	1
1116128	1.133316e-12	48
1116135	1.854161e-11	47
1116134	3.245432e-02	32
1116133	3.359055e-01	27
1116132	9.675457e-01	19
1116139	1.000000e+00	6
1116138	9.999994e-01	9
1116136	9.998471e-01	13
1116143	1.000000e+00	7
1116142	9.405398e-01	20
1116141	9.405398e-01	20
1116140	1.000000e+00	5
1116112	4.510745e-05	39
1116113	2.230891e-10	46
1116114	1.000000e+00	3
1116115	1.854161e-11	47
1116116	8.881784e-16	50
1116117	8.881784e-16	50
1116118	9.999972e-01	10
1116119	1.000000e+00	3
1116120	1.000000e+00	2
1116121	8.881784e-16	50
1116122	1.000000e+00	4
1116123	1.000000e+00	2
1116124	1.641957e-02	33
1116125	1.000000e+00	2
1116126	1.000000e+00	3
1116127	4.510745e-05	39
1116099	2.807050e-06	41
1116098	9.998471e-01	13
1116101	8.881784e-16	50
1116103	1.000000e+00	2
1116102	4.510745e-05	39
1116105	6.640945e-01	24
1116104	1.000000e+00	6
1116107	1.000000e+00	1
1116106	8.881784e-16	50
1116109	9.405398e-01	20
1116108	2.230891e-10	46
1116111	9.999881e-01	11
1116110	8.881784e-16	50
1116086	4.529710e-14	49
1116087	5.817779e-07	42
1116084	9.998471e-01	13
1116085	1.000000e+00	4
1116082	1.000000e+00	5
1116083	8.388818e-01	22
1116080	9.999972e-01	10
1116081	9.675457e-01	19
1116094	1.133316e-12	48
1116095	5.817779e-07	42
1116092	1.854161e-11	47
1116093	3.245432e-02	32
1116091	1.000000e+00	4
1116088	1.000000e+00	6
1116089	4.529710e-14	49
1116071	2.230891e-10	46
1116070	1.000000e+00	2
1116069	1.000000e+00	5
1116068	1.000000e+00	1
1116067	4.529710e-14	49
1116066	8.881784e-16	50
1116065	9.995319e-01	14
1116064	9.986989e-01	15
1116079	8.881784e-16	50
1116078	1.000000e+00	4
1116076	9.999994e-01	9
1116075	5.561376e-01	25
1116074	8.881784e-16	50
1116073	4.529710e-14	49
1116072	8.881784e-16	50
1116052	1.000000e+00	1
1116053	4.438624e-01	26
1116054	9.966998e-01	16
1116055	1.000000e+00	0
1116048	1.000000e+00	2
1116049	1.000000e+00	2
1116050	1.000000e+00	1
1116051	1.000000e+00	2
1116060	1.000000e+00	0
1116061	1.000000e+00	2
1116062	9.999881e-01	11
1116063	8.881784e-16	50
1116056	9.835804e-01	18
1116057	1.641957e-02	33
1116058	4.681115e-04	37
1116059	1.013194e-01	30
1116037	8.881784e-16	50
1116036	1.611182e-01	29
1116039	2.104926e-09	45
1116038	8.881784e-16	50
1116033	1.854161e-11	47
1116032	1.000000e+00	1
1116035	1.000000e+00	1
1116034	1.000000e+00	1
1116045	1.000000e+00	1
1116044	7.673339e-03	34
1116047	9.999972e-01	10
1116046	9.405398e-01	20
1116041	5.817779e-07	42
1116040	1.000000e+00	3
1116043	8.881784e-16	50
1116042	5.946023e-02	31
1117103	9.999881e-01	11
1117102	1.854161e-11	47
1117101	9.999549e-01	12
1117100	1.000000e+00	1
1117099	1.000000e+00	4
1117098	1.000000e+00	3
1117097	1.000000e+00	5
1117096	1.000000e+00	1
1117095	1.000000e+00	2
1117094	4.529710e-14	49
1117093	9.999972e-01	10
1117092	1.000000e+00	0
1117091	1.000000e+00	7
1117090	8.881784e-16	50
1117089	1.000000e+00	5
1117088	1.000000e+00	0
1117118	8.986806e-01	21
1117119	7.673339e-03	34
1117116	1.000000e+00	3
1117117	8.881784e-16	50
1117114	1.000000e+00	2
1117112	1.000000e+00	5
1117113	1.000000e+00	2
1117110	2.104926e-09	45
1117111	1.133316e-12	48
1117108	1.000000e+00	4
1117109	8.881784e-16	50
1117106	1.000000e+00	0
1117107	2.807050e-06	41
1117104	1.000000e+00	0
1117105	8.881784e-16	50
1117069	1.000000e+00	4
1117068	3.359055e-01	27
1117071	1.000000e+00	2
1117070	1.000000e+00	0
1117065	9.999972e-01	10
1117064	1.529320e-04	38
1117067	9.999999e-01	8
1117066	1.000000e+00	2
1117061	1.000000e+00	5
1117060	1.000000e+00	1
1117063	1.641957e-02	33
1117062	1.000000e+00	1
1117057	1.000000e+00	7
1117056	4.681115e-04	37
1117059	1.000000e+00	5
1117058	1.000000e+00	1
1117084	9.999999e-01	8
1117085	2.807050e-06	41
1117086	1.000000e+00	0
1117087	1.000000e+00	5
1117080	1.000000e+00	0
1117081	4.438624e-01	26
1117082	9.999994e-01	9
1117083	9.999549e-01	12
1117076	9.999972e-01	10
1117077	1.000000e+00	1
1117078	1.000000e+00	1
1117079	1.000000e+00	5
1117072	9.675457e-01	19
1117073	9.999994e-01	9
1117075	8.388818e-01	22
1117163	1.000000e+00	5
1117162	1.641957e-02	33
1117161	9.999994e-01	9
1117160	8.881784e-16	50
1117167	9.999972e-01	10
1117166	8.388818e-01	22
1117164	1.000000e+00	4
1117155	9.999881e-01	11
1117154	1.000000e+00	5
1117153	1.000000e+00	0
1117152	1.000000e+00	6
1117158	1.000000e+00	1
1117157	1.000000e+00	1
1117156	9.999999e-01	8
1117178	4.529710e-14	49
1117176	1.000000e+00	1
1117177	4.529710e-14	49
1117182	1.000000e+00	2
1117183	9.923267e-01	17
1117180	1.641957e-02	33
1117181	1.000000e+00	1
1117170	1.000000e+00	6
1117171	1.000000e+00	2
1117168	5.817779e-07	42
1117169	2.104926e-09	45
1117174	1.641957e-02	33
1117175	9.835804e-01	18
1117172	4.529710e-14	49
1117173	1.000000e+00	5
1117129	1.000000e+00	3
1117128	8.881784e-16	50
1117131	9.999549e-01	12
1117130	9.999972e-01	10
1117133	7.600562e-01	23
1117132	1.854161e-11	47
1117135	8.881784e-16	50
1117134	5.817779e-07	42
1117121	2.399438e-01	28
1117120	1.000000e+00	3
1117123	9.999994e-01	9
1117122	9.999881e-01	11
1117125	3.300224e-03	35
1117124	9.986989e-01	15
1117127	1.000000e+00	2
1117126	2.230891e-10	46
1117144	9.995319e-01	14
1117145	1.000000e+00	4
1117146	1.000000e+00	4
1117147	5.561376e-01	25
1117148	1.000000e+00	6
1117149	1.000000e+00	1
1117150	1.000000e+00	1
1117151	2.104926e-09	45
1117136	8.881784e-16	50
1117137	9.966998e-01	16
1117138	1.000000e+00	1
1117140	3.359055e-01	27
1117141	1.000000e+00	4
1117142	1.000000e+00	4
1117143	9.999999e-01	8
1116966	9.999881e-01	11
1116967	1.013194e-01	30
1116964	1.000000e+00	1
1116965	3.359055e-01	27
1116962	1.301086e-03	36
1116963	1.000000e+00	2
1116960	9.405398e-01	20
1116961	9.999999e-01	8
1116974	5.561376e-01	25
1116975	9.966998e-01	16
1116972	1.000000e+00	4
1116973	9.923267e-01	17
1116970	8.881784e-16	50
1116971	1.000000e+00	7
1116968	8.986806e-01	21
1116969	8.881784e-16	50
1116983	1.000000e+00	6
1116982	1.000000e+00	2
1116981	1.049339e-07	43
1116980	1.000000e+00	0
1116979	2.399438e-01	28
1116978	1.301086e-03	36
1116977	1.301086e-03	36
1116976	9.999999e-01	8
1116989	1.049339e-07	43
1116988	1.000000e+00	0
1116987	1.000000e+00	2
1116986	1.854161e-11	47
1116985	1.000000e+00	3
1116984	1.000000e+00	0
1116932	1.000000e+00	4
1116933	1.000000e+00	1
1116934	9.835804e-01	18
1116935	9.675457e-01	19
1116928	9.999881e-01	11
1116929	1.000000e+00	6
1116930	1.000000e+00	0
1116931	9.999881e-01	11
1116940	1.000000e+00	4
1116942	1.301086e-03	36
1116943	4.510745e-05	39
1116936	1.000000e+00	4
1116937	1.000000e+00	3
1116938	1.854161e-11	47
1116939	1.621870e-08	44
1116949	1.621870e-08	44
1116948	3.300224e-03	35
1116951	1.000000e+00	5
1116950	1.000000e+00	6
1116945	3.359055e-01	27
1116944	8.881784e-16	50
1116947	8.986806e-01	21
1116946	2.399438e-01	28
1116957	1.000000e+00	1
1116956	1.000000e+00	3
1116959	1.000000e+00	4
1116958	1.000000e+00	1
1116953	9.999881e-01	11
1116952	9.923267e-01	17
1116955	9.995319e-01	14
1116954	1.000000e+00	5
1117026	9.999549e-01	12
1117027	4.510745e-05	39
1117024	4.529710e-14	49
1117025	4.510745e-05	39
1117030	1.000000e+00	2
1117031	9.999999e-01	8
1117028	8.881784e-16	50
1117029	8.881784e-16	50
1117034	9.999549e-01	12
1117035	9.999999e-01	8
1117032	1.854161e-11	47
1117033	4.438624e-01	26
1117038	9.999881e-01	11
1117039	1.000000e+00	0
1117036	1.000000e+00	3
1117037	1.000000e+00	1
1117043	1.000000e+00	0
1117042	9.986989e-01	15
1117041	5.946023e-02	31
1117040	1.000000e+00	0
1117047	1.000000e+00	0
1117046	1.000000e+00	1
1117045	1.000000e+00	0
1117044	9.999999e-01	8
1117051	1.000000e+00	5
1117050	1.000000e+00	0
1117049	9.999999e-01	8
1117048	1.000000e+00	1
1117055	1.000000e+00	2
1117054	1.000000e+00	6
1117053	9.835804e-01	18
1117052	9.998471e-01	13
1116992	1.000000e+00	6
1116993	1.000000e+00	0
1116994	1.000000e+00	1
1116995	9.999994e-01	9
1116996	7.673339e-03	34
1116997	2.807050e-06	41
1116998	1.000000e+00	7
1116999	1.000000e+00	7
1117001	1.000000e+00	2
1117002	9.998471e-01	13
1117003	1.013194e-01	30
1117004	9.986989e-01	15
1117005	9.923267e-01	17
1117006	1.000000e+00	0
1117007	8.881784e-16	50
1117009	1.301086e-03	36
1117008	1.000000e+00	2
1117011	9.998471e-01	13
1117010	8.881784e-16	50
1117013	1.000000e+00	5
1117012	9.999999e-01	8
1117015	9.999972e-01	10
1117014	1.000000e+00	4
1117017	7.600562e-01	23
1117016	5.561376e-01	25
1117019	3.359055e-01	27
1117018	9.999999e-01	8
1117021	7.673339e-03	34
1117020	5.946023e-02	31
1117023	1.000000e+00	5
1117022	1.133316e-12	48
1116860	1.000000e+00	1
1116861	4.529710e-14	49
1116862	1.000000e+00	7
1116863	3.300224e-03	35
1116856	1.000000e+00	0
1116857	1.000000e+00	1
1116858	1.013194e-01	30
1116859	1.049339e-07	43
1116853	8.881784e-16	50
1116854	9.999999e-01	8
1116855	1.000000e+00	0
1116848	1.000000e+00	1
1116849	1.000000e+00	3
1116850	1.000000e+00	4
1116851	1.000000e+00	0
1116845	1.000000e+00	1
1116844	1.000000e+00	0
1116847	1.000000e+00	2
1116846	8.388818e-01	22
1116841	1.000000e+00	0
1116840	1.000000e+00	1
1116842	1.000000e+00	7
1116837	1.000000e+00	0
1116836	9.999881e-01	11
1116839	1.854161e-11	47
1116833	2.104926e-09	45
1116832	6.640945e-01	24
1116835	1.000000e+00	6
1116834	1.000000e+00	3
1116830	9.675457e-01	19
1116831	8.388818e-01	22
1116828	9.923267e-01	17
[truncated: 1,595 more rows]
