# Supplementary material for: Translational Selection Is Ubiquitous in Prokaryotes
Source: PLoS Genet. 2010 Jun 24;6(6):e1001004. doi: 10.1371/journal.pgen.1001004 (PMC2891978; doi:10.1371/journal.pgen.1001004)
Supplement: Dataset S1 — OCU/non-OCU gene calls in 461 Bacterial and Archaeal genomes, and summary tables of genome properties and OCU preferences for specific codons. (4.77 MB ZIP) [file pgen.1001004.s001.zip › Dataset_S1_Bacteria/Clostridium_beijerinckii_NCIMB_8052.arff.ocuGenes]

GeneID	signTest_p	ocuProbWinCnt
5294151	9.675457e-01	19
5294150	9.835804e-01	18
5294149	5.946023e-02	31
5294148	8.881784e-16	50
5294147	1.854161e-11	47
5294146	1.611182e-01	29
5294145	8.881784e-16	50
5294144	1.000000e+00	7
5294159	1.611182e-01	29
5294158	9.923267e-01	17
5294157	9.835804e-01	18
5294156	9.999549e-01	12
5294155	8.986806e-01	21
5294154	4.529710e-14	49
5294153	1.000000e+00	6
5294152	9.999972e-01	10
5294166	7.673339e-03	34
5294167	1.301086e-03	36
5294164	9.966998e-01	16
5294162	9.999549e-01	12
5294163	1.013194e-01	30
5294160	9.675457e-01	19
5294174	8.881784e-16	50
5294175	1.611182e-01	29
5294172	9.675457e-01	19
5294173	9.999972e-01	10
5294170	9.999999e-01	8
5294171	1.000000e+00	2
5294181	1.193067e-05	40
5294180	4.681115e-04	37
5294183	9.405398e-01	20
5294177	1.000000e+00	5
5294176	8.881784e-16	50
5294179	2.104926e-09	45
5294178	9.999994e-01	9
5294189	9.835804e-01	18
5294188	1.000000e+00	4
5294191	9.923267e-01	17
5294190	9.835804e-01	18
5294185	9.999999e-01	8
5294184	9.999994e-01	9
5294187	9.995319e-01	14
5294186	9.999999e-01	8
5294196	9.999881e-01	11
5294197	1.000000e+00	5
5294198	1.000000e+00	5
5294199	1.000000e+00	3
5294192	1.000000e+00	7
5294194	1.000000e+00	5
5294195	8.881784e-16	50
5294204	9.675457e-01	19
5294205	1.621870e-08	44
5294206	9.986989e-01	15
5294207	9.999549e-01	12
5294200	1.193067e-05	40
5294201	4.438624e-01	26
5294202	1.000000e+00	7
5294203	1.000000e+00	7
5294083	9.995319e-01	14
5294082	9.999999e-01	8
5294081	8.388818e-01	22
5294080	9.999972e-01	10
5294087	1.000000e+00	5
5294085	5.946023e-02	31
5294084	9.405398e-01	20
5294091	1.000000e+00	3
5294090	1.000000e+00	7
5294089	1.000000e+00	7
5294088	1.000000e+00	7
5294095	7.673339e-03	34
5294094	1.000000e+00	4
5294093	8.388818e-01	22
5294092	7.673339e-03	34
5294098	3.359055e-01	27
5294096	1.013194e-01	30
5294097	7.673339e-03	34
5294102	9.999999e-01	8
5294103	9.986989e-01	15
5294101	1.000000e+00	4
5294106	9.999994e-01	9
5294107	1.000000e+00	5
5294104	9.923267e-01	17
5294105	9.999999e-01	8
5294110	9.999972e-01	10
5294111	1.000000e+00	7
5294108	1.000000e+00	7
5294109	1.000000e+00	5
5294112	1.000000e+00	6
5294114	1.000000e+00	7
5294117	1.000000e+00	4
5294116	9.675457e-01	19
5294119	1.000000e+00	4
5294118	9.999881e-01	11
5294121	1.000000e+00	2
5294120	4.438624e-01	26
5294123	9.999999e-01	8
5294122	9.999549e-01	12
5294125	9.986989e-01	15
5294127	1.621870e-08	44
5294128	9.835804e-01	18
5294130	9.675457e-01	19
5294131	1.000000e+00	7
5294132	9.986989e-01	15
5294133	9.999999e-01	8
5294134	1.000000e+00	7
5294135	3.359055e-01	27
5294136	9.986989e-01	15
5294137	1.000000e+00	6
5294138	1.000000e+00	2
5294139	3.300224e-03	35
5294140	9.999999e-01	8
5294141	8.388818e-01	22
5294142	4.529710e-14	49
5294286	9.999881e-01	11
5294287	4.510745e-05	39
5294284	1.000000e+00	1
5294285	4.510745e-05	39
5294282	9.999994e-01	9
5294283	9.999994e-01	9
5294280	1.000000e+00	5
5294281	6.640945e-01	24
5294278	9.986989e-01	15
5294279	1.000000e+00	7
5294276	9.999999e-01	8
5294277	1.000000e+00	4
5294274	9.986989e-01	15
5294275	1.000000e+00	7
5294272	1.000000e+00	4
5294303	9.923267e-01	17
5294302	9.835804e-01	18
5294301	9.999994e-01	9
5294299	1.133316e-12	48
5294298	4.529710e-14	49
5294297	9.675457e-01	19
5294295	7.600562e-01	23
5294293	6.640945e-01	24
5294292	4.510745e-05	39
5294291	9.999994e-01	9
5294290	1.013194e-01	30
5294289	2.399438e-01	28
5294288	9.999549e-01	12
5294316	9.966998e-01	16
5294317	9.999999e-01	8
5294318	9.999881e-01	11
5294319	1.854161e-11	47
5294312	3.245432e-02	32
5294313	1.529320e-04	38
5294314	9.999549e-01	12
5294315	9.998471e-01	13
5294308	1.013194e-01	30
5294309	9.986989e-01	15
5294310	1.049339e-07	43
5294311	1.611182e-01	29
5294304	9.835804e-01	18
5294305	9.999881e-01	11
5294306	1.611182e-01	29
5294307	1.301086e-03	36
5294333	9.995319e-01	14
5294332	1.000000e+00	6
5294335	9.966998e-01	16
5294329	1.000000e+00	1
5294328	8.881784e-16	50
5294331	9.999999e-01	8
5294330	1.000000e+00	7
5294324	1.000000e+00	2
5294326	9.999549e-01	12
5294321	8.881784e-16	50
5294320	1.049339e-07	43
5294322	1.000000e+00	6
5294218	1.000000e+00	6
5294219	4.529710e-14	49
5294217	1.621870e-08	44
5294222	1.000000e+00	4
5294223	9.405398e-01	20
5294220	3.359055e-01	27
5294221	3.300224e-03	35
5294210	9.998471e-01	13
5294211	4.529710e-14	49
5294208	2.230891e-10	46
5294209	9.995319e-01	14
5294214	8.881784e-16	50
5294215	1.000000e+00	1
5294212	9.995319e-01	14
5294213	1.000000e+00	4
5294235	1.000000e+00	6
5294234	4.529710e-14	49
5294232	9.999972e-01	10
5294239	1.000000e+00	4
5294238	9.999549e-01	12
5294237	9.999999e-01	8
5294236	1.000000e+00	4
5294227	1.529320e-04	38
5294226	1.854161e-11	47
5294225	1.301086e-03	36
5294224	9.999999e-01	8
5294231	9.999972e-01	10
5294230	7.600562e-01	23
5294228	1.621870e-08	44
5294248	9.999881e-01	11
5294249	4.438624e-01	26
5294250	1.000000e+00	7
5294251	4.529710e-14	49
5294253	9.999972e-01	10
5294254	9.986989e-01	15
5294255	1.000000e+00	5
5294241	3.359055e-01	27
5294242	4.438624e-01	26
5294243	3.245432e-02	32
5294244	1.000000e+00	6
5294245	9.999994e-01	9
5294246	4.438624e-01	26
5294247	8.881784e-16	50
5294265	1.854161e-11	47
5294264	9.966998e-01	16
5294267	9.999994e-01	9
5294266	9.999881e-01	11
5294269	7.673339e-03	34
5294268	4.681115e-04	37
5294271	2.230891e-10	46
5294270	2.104926e-09	45
5294257	9.999972e-01	10
5294256	3.245432e-02	32
5294259	1.000000e+00	5
5294258	1.000000e+00	5
5294261	1.000000e+00	7
5294260	2.807050e-06	41
5294262	1.000000e+00	3
5294420	9.675457e-01	19
5294421	9.405398e-01	20
5294423	9.995319e-01	14
5294416	1.193067e-05	40
5294417	1.133316e-12	48
5294418	3.359055e-01	27
5294419	9.998471e-01	13
5294428	9.835804e-01	18
5294429	9.999999e-01	8
5294430	7.673339e-03	34
5294431	9.999549e-01	12
5294424	1.000000e+00	3
5294426	9.966998e-01	16
5294427	1.000000e+00	3
5294405	9.675457e-01	19
5294404	8.881784e-16	50
5294407	9.998471e-01	13
5294400	8.881784e-16	50
5294403	1.621870e-08	44
5294413	1.000000e+00	4
5294412	8.986806e-01	21
5294415	3.359055e-01	27
5294414	9.995319e-01	14
5294409	9.998471e-01	13
5294408	1.193067e-05	40
5294411	6.640945e-01	24
5294410	6.640945e-01	24
5294454	1.000000e+00	7
5294455	1.000000e+00	7
5294452	9.835804e-01	18
5294453	9.675457e-01	19
5294451	1.641957e-02	33
5294448	9.999549e-01	12
5294449	9.999972e-01	10
5294462	5.817779e-07	42
5294463	9.999881e-01	11
5294460	9.923267e-01	17
5294458	9.999999e-01	8
5294459	1.621870e-08	44
5294457	8.881784e-16	50
5294438	1.611182e-01	29
5294437	9.999549e-01	12
5294436	9.405398e-01	20
5294435	9.986989e-01	15
5294434	9.999972e-01	10
5294433	1.133316e-12	48
5294432	9.999999e-01	8
5294447	1.000000e+00	6
5294446	9.405398e-01	20
5294444	4.529710e-14	49
5294443	8.881784e-16	50
5294442	9.999999e-01	8
5294441	1.000000e+00	5
5294440	8.881784e-16	50
5294353	9.923267e-01	17
5294354	9.998471e-01	13
5294355	2.399438e-01	28
5294357	8.986806e-01	21
5294358	9.995319e-01	14
5294359	1.049339e-07	43
5294360	9.999999e-01	8
5294361	1.000000e+00	1
5294362	4.438624e-01	26
5294363	1.000000e+00	3
5294364	1.621870e-08	44
5294365	9.999549e-01	12
5294366	4.529710e-14	49
5294367	1.641957e-02	33
5294337	9.999549e-01	12
5294336	1.000000e+00	7
5294339	9.998471e-01	13
5294338	1.000000e+00	5
5294341	1.049339e-07	43
5294340	9.923267e-01	17
5294343	9.986989e-01	15
5294347	1.000000e+00	1
5294346	5.946023e-02	31
5294349	7.600562e-01	23
5294348	2.104926e-09	45
5294351	9.998471e-01	13
5294350	2.104926e-09	45
5294386	9.999881e-01	11
5294387	5.946023e-02	31
5294384	2.399438e-01	28
5294385	8.881784e-16	50
5294390	9.999972e-01	10
5294391	7.600562e-01	23
5294388	1.000000e+00	7
5294389	9.999972e-01	10
5294394	4.529710e-14	49
5294395	9.999994e-01	9
5294393	1.000000e+00	5
5294399	3.359055e-01	27
5294396	1.000000e+00	1
5294397	6.640945e-01	24
5294369	6.640945e-01	24
5294368	9.966998e-01	16
5294375	4.681115e-04	37
5294374	9.966998e-01	16
5294373	9.986989e-01	15
5294372	1.013194e-01	30
5294379	9.999549e-01	12
5294378	1.611182e-01	29
5294377	4.510745e-05	39
5294376	1.621870e-08	44
5294383	2.230891e-10	46
5294382	1.000000e+00	7
5294380	2.104926e-09	45
5294557	8.881784e-16	50
5294559	1.133316e-12	48
5294558	9.999999e-01	8
5294553	6.640945e-01	24
5294552	1.000000e+00	5
5294555	1.000000e+00	1
5294549	1.000000e+00	5
5294548	1.000000e+00	1
5294551	4.510745e-05	39
5294550	9.999972e-01	10
5294545	9.995319e-01	14
5294544	7.600562e-01	23
5294547	8.881784e-16	50
5294546	9.405398e-01	20
5294540	8.881784e-16	50
5294542	1.641957e-02	33
5294543	2.807050e-06	41
5294536	5.561376e-01	25
5294537	9.999549e-01	12
5294538	7.673339e-03	34
5294539	1.000000e+00	2
5294532	1.000000e+00	4
5294533	9.986989e-01	15
5294534	3.359055e-01	27
5294535	1.000000e+00	5
5294528	9.923267e-01	17
5294529	1.000000e+00	4
5294530	1.000000e+00	5
5294531	9.998471e-01	13
5294591	9.405398e-01	20
5294590	5.561376e-01	25
5294589	8.881784e-16	50
5294588	9.999972e-01	10
5294587	4.681115e-04	37
5294586	9.999881e-01	11
5294585	9.995319e-01	14
5294584	2.230891e-10	46
5294583	1.000000e+00	2
5294582	9.999972e-01	10
5294581	1.854161e-11	47
5294579	9.986989e-01	15
5294578	9.675457e-01	19
5294577	9.835804e-01	18
5294576	9.986989e-01	15
5294574	9.923267e-01	17
5294575	9.999999e-01	8
5294572	3.359055e-01	27
5294573	9.923267e-01	17
5294570	8.388818e-01	22
5294571	4.681115e-04	37
5294568	8.881784e-16	50
5294569	7.673339e-03	34
5294566	9.966998e-01	16
5294567	1.000000e+00	3
5294564	1.301086e-03	36
5294565	8.388818e-01	22
5294562	9.999994e-01	9
5294563	1.854161e-11	47
5294560	8.986806e-01	21
5294561	9.999549e-01	12
5294489	9.986989e-01	15
5294488	8.881784e-16	50
5294491	1.854161e-11	47
5294490	1.000000e+00	6
5294493	1.000000e+00	5
5294492	5.817779e-07	42
5294495	9.999881e-01	11
5294494	1.000000e+00	7
5294481	1.000000e+00	7
5294480	1.000000e+00	7
5294483	2.230891e-10	46
5294482	9.999994e-01	9
5294485	4.529710e-14	49
5294484	8.986806e-01	21
5294487	9.999549e-01	12
5294486	9.999994e-01	9
5294472	1.000000e+00	7
5294473	9.999549e-01	12
5294474	1.641957e-02	33
5294475	9.966998e-01	16
5294476	1.000000e+00	7
5294477	9.995319e-01	14
5294478	9.405398e-01	20
5294479	9.999999e-01	8
5294464	8.881784e-16	50
5294465	6.640945e-01	24
5294466	2.230891e-10	46
5294467	9.966998e-01	16
5294468	3.245432e-02	32
5294469	5.817779e-07	42
5294471	1.000000e+00	6
5294523	9.999881e-01	11
5294522	9.966998e-01	16
5294521	5.817779e-07	42
5294520	8.881784e-16	50
5294527	5.561376e-01	25
5294526	4.438624e-01	26
5294525	9.966998e-01	16
5294524	1.000000e+00	4
5294514	1.641957e-02	33
5294513	9.999999e-01	8
5294512	9.923267e-01	17
5294519	9.999881e-01	11
5294518	9.999994e-01	9
5294517	9.995319e-01	14
5294516	4.529710e-14	49
5294506	9.998471e-01	13
5294507	4.510745e-05	39
5294504	9.405398e-01	20
5294505	9.966998e-01	16
5294510	1.854161e-11	47
5294511	2.399438e-01	28
5294508	6.640945e-01	24
5294509	9.999881e-01	11
5294498	9.835804e-01	18
5294499	1.000000e+00	3
5294496	5.561376e-01	25
5294497	1.000000e+00	7
5294502	8.881784e-16	50
5294503	9.999972e-01	10
5294500	1.000000e+00	7
5294501	1.000000e+00	6
5294689	1.611182e-01	29
5294688	1.000000e+00	6
5294691	9.999999e-01	8
5294690	1.000000e+00	1
5294693	1.000000e+00	6
5294692	9.999994e-01	9
5294695	9.998471e-01	13
5294697	1.000000e+00	7
5294696	3.300224e-03	35
5294698	8.881784e-16	50
5294701	1.193067e-05	40
5294700	1.000000e+00	1
5294703	2.230891e-10	46
5294702	9.986989e-01	15
5294704	3.359055e-01	27
5294705	9.923267e-01	17
5294706	1.854161e-11	47
5294707	9.998471e-01	13
5294708	9.999549e-01	12
5294709	2.104926e-09	45
5294710	2.230891e-10	46
5294711	9.999881e-01	11
5294712	6.640945e-01	24
5294713	9.998471e-01	13
5294714	9.999994e-01	9
5294715	1.000000e+00	6
5294716	1.000000e+00	7
5294718	2.104926e-09	45
5294719	9.999972e-01	10
5294659	1.000000e+00	6
5294658	9.986989e-01	15
5294656	9.995319e-01	14
5294663	1.000000e+00	3
5294662	1.000000e+00	4
5294661	1.000000e+00	4
5294660	1.000000e+00	6
5294667	1.000000e+00	6
5294666	9.999881e-01	11
5294665	9.999994e-01	9
5294664	1.000000e+00	2
5294671	1.000000e+00	5
5294670	1.000000e+00	6
5294669	4.510745e-05	39
5294668	4.510745e-05	39
5294674	1.133316e-12	48
5294675	9.999881e-01	11
5294672	9.999549e-01	12
5294673	1.529320e-04	38
5294678	9.999881e-01	11
5294679	9.995319e-01	14
5294676	9.999999e-01	8
5294677	1.000000e+00	7
5294682	4.510745e-05	39
5294683	9.999994e-01	9
5294680	5.946023e-02	31
5294681	9.999972e-01	10
5294686	5.561376e-01	25
5294687	9.999881e-01	11
5294684	1.000000e+00	6
5294685	1.000000e+00	4
5294629	9.999994e-01	9
5294628	9.966998e-01	16
5294631	9.923267e-01	17
5294630	9.999994e-01	9
5294625	9.999972e-01	10
5294624	9.986989e-01	15
5294626	1.000000e+00	5
5294637	9.923267e-01	17
5294636	1.000000e+00	7
5294639	6.640945e-01	24
5294638	9.986989e-01	15
5294633	1.000000e+00	1
5294632	1.621870e-08	44
5294635	9.999972e-01	10
5294634	7.600562e-01	23
5294644	1.000000e+00	7
5294645	1.000000e+00	0
5294646	1.000000e+00	5
5294640	1.000000e+00	6
5294641	1.000000e+00	0
5294642	1.000000e+00	4
5294643	1.000000e+00	0
5294652	8.881784e-16	50
5294654	1.133316e-12	48
5294655	8.881784e-16	50
5294648	1.000000e+00	5
5294650	8.388818e-01	22
5294651	9.999549e-01	12
5294599	7.673339e-03	34
5294598	3.300224e-03	35
5294596	7.673339e-03	34
5294595	1.000000e+00	5
5294594	9.986989e-01	15
5294593	3.300224e-03	35
5294592	1.000000e+00	5
5294607	9.966998e-01	16
5294606	1.000000e+00	7
5294605	9.999881e-01	11
5294604	9.999972e-01	10
5294602	1.000000e+00	6
5294601	4.510745e-05	39
5294600	9.923267e-01	17
5294614	1.000000e+00	7
5294615	1.013194e-01	30
5294612	1.000000e+00	7
5294613	9.999881e-01	11
5294610	9.999999e-01	8
5294611	9.998471e-01	13
5294608	9.405398e-01	20
5294609	9.675457e-01	19
5294622	9.999881e-01	11
5294623	1.133316e-12	48
5294620	1.301086e-03	36
5294621	9.999999e-01	8
5294618	1.611182e-01	29
5294619	9.999881e-01	11
5294616	8.881784e-16	50
5294617	8.986806e-01	21
5294824	1.000000e+00	6
5294825	1.621870e-08	44
5294826	9.966998e-01	16
5294827	9.675457e-01	19
5294828	9.999999e-01	8
5294829	9.999999e-01	8
5294830	9.999999e-01	8
5294831	9.998471e-01	13
5294816	1.013194e-01	30
5294817	5.946023e-02	31
5294818	4.510745e-05	39
5294819	5.817779e-07	42
5294820	1.301086e-03	36
5294821	9.999972e-01	10
5294823	7.673339e-03	34
5294843	9.966998e-01	16
5294842	1.854161e-11	47
5294845	1.133316e-12	48
5294844	1.049339e-07	43
5294847	9.675457e-01	19
5294846	2.399438e-01	28
5294833	1.133316e-12	48
5294832	9.835804e-01	18
5294835	9.999999e-01	8
5294834	6.640945e-01	24
5294837	1.000000e+00	4
5294836	1.000000e+00	5
5294839	9.999994e-01	9
5294838	1.000000e+00	4
5294794	9.675457e-01	19
5294795	1.000000e+00	5
5294792	9.999972e-01	10
5294793	1.133316e-12	48
5294798	7.600562e-01	23
5294799	9.995319e-01	14
5294796	1.000000e+00	1
5294797	1.000000e+00	7
5294786	3.359055e-01	27
5294787	9.999972e-01	10
5294784	1.529320e-04	38
5294785	5.946023e-02	31
5294790	8.986806e-01	21
5294791	9.999994e-01	9
5294788	9.966998e-01	16
5294789	1.000000e+00	7
5294811	2.399438e-01	28
5294810	1.000000e+00	4
5294809	1.641957e-02	33
5294808	1.000000e+00	5
5294815	6.640945e-01	24
5294814	1.013194e-01	30
5294813	8.881784e-16	50
5294812	8.986806e-01	21
5294803	9.675457e-01	19
5294802	1.000000e+00	0
5294801	1.000000e+00	0
5294800	1.301086e-03	36
5294807	9.999972e-01	10
5294805	9.999549e-01	12
5294804	9.923267e-01	17
5294764	2.230891e-10	46
5294765	9.999999e-01	8
5294766	9.405398e-01	20
5294767	9.835804e-01	18
5294760	9.966998e-01	16
5294762	5.946023e-02	31
5294763	1.000000e+00	2
5294756	9.999549e-01	12
5294757	1.641957e-02	33
5294758	9.923267e-01	17
5294759	9.999972e-01	10
5294752	9.999881e-01	11
5294753	5.946023e-02	31
5294755	5.561376e-01	25
5294781	9.999994e-01	9
5294780	9.999972e-01	10
5294783	9.999994e-01	9
5294782	3.245432e-02	32
5294777	9.966998e-01	16
5294776	4.529710e-14	49
5294778	4.529710e-14	49
5294773	9.999881e-01	11
5294772	1.000000e+00	2
5294775	9.999972e-01	10
5294774	1.000000e+00	6
5294769	1.013194e-01	30
5294768	8.388818e-01	22
5294771	1.854161e-11	47
5294770	1.301086e-03	36
5294734	7.673339e-03	34
5294735	9.999549e-01	12
5294732	9.999999e-01	8
5294733	1.000000e+00	6
5294730	9.999999e-01	8
5294731	2.230891e-10	46
5294728	9.405398e-01	20
5294729	1.000000e+00	6
5294726	1.000000e+00	1
5294727	1.000000e+00	1
5294724	1.000000e+00	4
5294725	9.966998e-01	16
5294722	1.000000e+00	6
5294723	4.529710e-14	49
5294720	7.600562e-01	23
5294721	1.000000e+00	4
5294751	1.000000e+00	6
5294750	9.999549e-01	12
5294749	1.049339e-07	43
5294748	9.999994e-01	9
5294747	1.000000e+00	7
5294746	2.807050e-06	41
5294745	1.529320e-04	38
5294744	5.946023e-02	31
5294743	9.999994e-01	9
5294742	4.681115e-04	37
5294741	4.438624e-01	26
5294740	9.999549e-01	12
5294739	1.301086e-03	36
5294738	9.999881e-01	11
5294737	9.923267e-01	17
5294736	9.999999e-01	8
5294962	1.000000e+00	3
5294963	9.999972e-01	10
5294960	4.681115e-04	37
5294961	9.999972e-01	10
5294966	1.529320e-04	38
5294967	9.999994e-01	9
5294964	9.995319e-01	14
5294965	4.510745e-05	39
5294970	5.817779e-07	42
5294971	9.999881e-01	11
5294968	4.438624e-01	26
5294969	9.995319e-01	14
5294974	9.835804e-01	18
5294975	7.600562e-01	23
5294973	9.675457e-01	19
5294947	9.999881e-01	11
5294946	4.681115e-04	37
5294945	7.673339e-03	34
5294944	9.995319e-01	14
5294951	7.673339e-03	34
5294950	1.000000e+00	5
5294949	1.000000e+00	4
5294948	9.999994e-01	9
5294955	9.999972e-01	10
5294954	1.529320e-04	38
5294953	1.301086e-03	36
5294952	2.104926e-09	45
5294959	9.999994e-01	9
5294958	1.621870e-08	44
5294957	9.966998e-01	16
5294956	1.000000e+00	7
5294928	1.000000e+00	5
5294929	9.986989e-01	15
5294930	8.881784e-16	50
5294931	8.986806e-01	21
5294932	9.999994e-01	9
5294933	1.000000e+00	5
5294934	9.999881e-01	11
5294935	1.000000e+00	7
5294936	1.000000e+00	2
5294937	9.998471e-01	13
5294938	9.966998e-01	16
5294939	1.000000e+00	5
5294940	8.881784e-16	50
5294941	9.999999e-01	8
5294942	7.600562e-01	23
5294943	9.966998e-01	16
5294913	1.000000e+00	7
5294912	6.640945e-01	24
5294915	9.998471e-01	13
5294914	9.999881e-01	11
5294916	4.529710e-14	49
5294919	8.881784e-16	50
5294918	1.133316e-12	48
5294921	9.999994e-01	9
5294920	8.881784e-16	50
5294923	1.000000e+00	3
5294922	1.000000e+00	6
5294925	1.013194e-01	30
5294924	1.000000e+00	6
5294927	1.000000e+00	5
5294926	9.999994e-01	9
5294902	9.998471e-01	13
5294903	8.881784e-16	50
5294900	4.681115e-04	37
5294901	9.835804e-01	18
5294899	1.000000e+00	6
5294896	9.405398e-01	20
5294910	9.405398e-01	20
5294911	3.245432e-02	32
5294908	1.611182e-01	29
5294909	8.881784e-16	50
5294906	2.807050e-06	41
5294904	1.000000e+00	2
5294905	2.807050e-06	41
5294887	3.359055e-01	27
5294886	1.529320e-04	38
5294885	8.881784e-16	50
5294884	3.359055e-01	27
5294883	1.049339e-07	43
5294882	9.675457e-01	19
5294881	2.807050e-06	41
5294880	6.640945e-01	24
5294895	1.301086e-03	36
5294894	9.675457e-01	19
5294893	8.881784e-16	50
5294892	1.000000e+00	5
5294891	1.000000e+00	7
5294890	1.193067e-05	40
5294889	7.600562e-01	23
5294888	1.000000e+00	7
5294868	3.359055e-01	27
5294869	1.000000e+00	7
5294870	1.000000e+00	6
5294871	1.000000e+00	4
5294864	9.999994e-01	9
5294865	9.995319e-01	14
5294866	1.000000e+00	1
5294867	1.000000e+00	6
5294878	4.510745e-05	39
5294879	9.999549e-01	12
5294872	8.881784e-16	50
5294873	1.854161e-11	47
5294874	1.000000e+00	0
5294875	9.986989e-01	15
5294852	4.438624e-01	26
5294855	9.995319e-01	14
5294854	1.000000e+00	3
5294849	1.000000e+00	7
5294848	9.999549e-01	12
5294851	8.881784e-16	50
5294850	9.999881e-01	11
5294861	9.999881e-01	11
5294860	5.817779e-07	42
5294863	1.000000e+00	5
5294862	1.000000e+00	5
5294857	9.675457e-01	19
5294856	9.405398e-01	20
5294859	8.986806e-01	21
5294858	8.986806e-01	21
5295099	9.405398e-01	20
5295098	9.999881e-01	11
5295097	1.193067e-05	40
5295096	9.405398e-01	20
5295103	8.881784e-16	50
5295102	2.104926e-09	45
5295101	9.999994e-01	9
5295100	2.104926e-09	45
5295091	9.999999e-01	8
5295090	8.881784e-16	50
5295089	8.388818e-01	22
5295088	9.999972e-01	10
5295095	9.998471e-01	13
5295094	4.529710e-14	49
5295093	3.300224e-03	35
5295092	9.835804e-01	18
5295082	1.049339e-07	43
5295083	9.999972e-01	10
5295080	9.999972e-01	10
5295081	9.999972e-01	10
5295086	7.673339e-03	34
5295087	1.000000e+00	4
5295085	9.999549e-01	12
5295074	1.000000e+00	1
5295075	1.133316e-12	48
5295072	8.881784e-16	50
5295073	2.807050e-06	41
5295078	9.999994e-01	9
5295079	9.986989e-01	15
5295076	9.998471e-01	13
5295077	8.881784e-16	50
5295064	9.966998e-01	16
5295066	9.999881e-01	11
5295069	8.388818e-01	22
5295068	9.675457e-01	19
5295071	8.986806e-01	21
5295070	9.995319e-01	14
5295057	4.510745e-05	39
5295056	5.561376e-01	25
5295059	9.835804e-01	18
5295058	1.000000e+00	6
5295061	8.986806e-01	21
5295060	1.529320e-04	38
5295063	9.999972e-01	10
5295062	1.133316e-12	48
5295048	1.000000e+00	3
5295049	9.405398e-01	20
5295050	1.611182e-01	29
5295051	1.000000e+00	6
5295052	2.230891e-10	46
5295053	9.405398e-01	20
5295054	9.999999e-01	8
5295055	4.438624e-01	26
5295040	9.999881e-01	11
5295041	1.000000e+00	1
5295042	9.966998e-01	16
5295043	8.986806e-01	21
5295044	9.999999e-01	8
5295045	1.193067e-05	40
5295046	9.999972e-01	10
5295047	8.986806e-01	21
5295039	1.000000e+00	3
5295038	1.000000e+00	4
5295037	9.986989e-01	15
5295036	1.000000e+00	6
5295035	1.000000e+00	4
5295034	5.946023e-02	31
5295033	1.621870e-08	44
5295032	3.245432e-02	32
5295031	2.399438e-01	28
5295029	9.999999e-01	8
5295028	9.999994e-01	9
5295027	1.000000e+00	7
5295026	9.999999e-01	8
5295025	9.999881e-01	11
5295024	1.611182e-01	29
5295022	9.835804e-01	18
5295023	9.998471e-01	13
5295020	9.999999e-01	8
5295021	1.133316e-12	48
5295018	9.999972e-01	10
5295019	9.998471e-01	13
5295016	1.000000e+00	4
5295017	1.000000e+00	3
5295014	1.000000e+00	2
5295015	9.999881e-01	11
5295012	1.000000e+00	5
5295013	9.999994e-01	9
5295010	9.995319e-01	14
5295011	9.966998e-01	16
5295008	2.399438e-01	28
5295009	9.986989e-01	15
5295005	5.817779e-07	42
5295004	9.999994e-01	9
5295007	1.854161e-11	47
5295006	9.986989e-01	15
5295001	1.301086e-03	36
5295000	1.000000e+00	3
5295003	9.405398e-01	20
5295002	1.193067e-05	40
5294997	8.388818e-01	22
5294996	6.640945e-01	24
5294999	7.673339e-03	34
5294998	8.388818e-01	22
5294993	1.000000e+00	5
5294992	1.000000e+00	0
5294995	8.388818e-01	22
5294994	8.986806e-01	21
5294988	9.999999e-01	8
5294989	9.999972e-01	10
5294991	1.301086e-03	36
5294984	1.621870e-08	44
5294985	9.995319e-01	14
5294986	5.817779e-07	42
5294987	9.995319e-01	14
5294981	1.000000e+00	3
5294982	1.000000e+00	4
5294983	8.986806e-01	21
5294976	1.000000e+00	1
5294977	5.561376e-01	25
5294978	9.999881e-01	11
5294979	9.999881e-01	11
5295115	8.881784e-16	50
5295114	9.986989e-01	15
5295113	9.405398e-01	20
5295112	1.529320e-04	38
5295119	8.881784e-16	50
5295118	1.000000e+00	5
5295117	1.000000e+00	6
5295116	3.359055e-01	27
5295107	1.000000e+00	2
5295105	8.881784e-16	50
5295104	6.640945e-01	24
5295111	1.049339e-07	43
5295110	7.600562e-01	23
5295109	1.000000e+00	7
5295108	9.995319e-01	14
5295130	7.600562e-01	23
5295131	1.000000e+00	3
5295128	1.000000e+00	6
5295129	5.946023e-02	31
5295134	9.999881e-01	11
5295135	9.999999e-01	8
5295132	9.966998e-01	16
5295133	9.999549e-01	12
5295122	1.000000e+00	7
5295123	9.923267e-01	17
5295121	9.999972e-01	10
5295127	1.000000e+00	6
5295124	1.000000e+00	5
5295125	1.000000e+00	0
5295145	9.995319e-01	14
5295144	1.000000e+00	3
5295147	1.193067e-05	40
5295146	9.999972e-01	10
5295149	3.359055e-01	27
5295148	9.986989e-01	15
5295151	8.881784e-16	50
5295150	4.510745e-05	39
5295137	1.000000e+00	6
5295136	1.000000e+00	4
5295139	1.000000e+00	4
5295138	1.193067e-05	40
5295141	9.999972e-01	10
5295140	9.999549e-01	12
5295143	9.923267e-01	17
5295142	9.995319e-01	14
5295160	8.986806e-01	21
5295161	1.000000e+00	2
5295162	9.405398e-01	20
5295163	2.807050e-06	41
5295164	1.000000e+00	6
5295165	9.999999e-01	8
5295166	4.438624e-01	26
5295167	9.835804e-01	18
5295152	1.049339e-07	43
5295153	7.673339e-03	34
5295154	9.999999e-01	8
5295155	1.000000e+00	5
5295156	1.000000e+00	6
5295157	8.881784e-16	50
5295158	8.986806e-01	21
5295159	8.986806e-01	21
5295183	1.000000e+00	5
5295182	1.000000e+00	4
5295181	4.438624e-01	26
5295180	1.000000e+00	3
5295179	9.923267e-01	17
5295178	9.999999e-01	8
5295177	9.998471e-01	13
5295176	2.230891e-10	46
5295175	9.966998e-01	16
5295174	5.946023e-02	31
5295173	1.000000e+00	3
5295172	1.000000e+00	4
5295171	2.230891e-10	46
5295170	9.966998e-01	16
5295169	1.000000e+00	3
5295168	9.999994e-01	9
5295198	1.000000e+00	6
5295199	1.049339e-07	43
5295196	1.000000e+00	3
5295197	9.999994e-01	9
5295194	1.000000e+00	7
5295195	2.230891e-10	46
5295192	1.000000e+00	7
5295193	3.300224e-03	35
5295190	9.999999e-01	8
5295191	9.999994e-01	9
5295188	9.995319e-01	14
5295189	8.881784e-16	50
5295187	1.000000e+00	7
5295184	9.999972e-01	10
5295185	1.000000e+00	4
5295213	5.946023e-02	31
5295212	8.881784e-16	50
5295215	9.835804e-01	18
5295214	8.881784e-16	50
5295209	1.000000e+00	5
5295208	9.999881e-01	11
5295211	4.529710e-14	49
5295210	1.000000e+00	4
5295205	2.399438e-01	28
5295204	8.881784e-16	50
5295207	1.000000e+00	2
5295206	1.000000e+00	7
5295201	1.000000e+00	1
5295200	1.000000e+00	4
5295203	2.399438e-01	28
5295202	1.000000e+00	3
5295228	9.999994e-01	9
5295229	9.835804e-01	18
5295230	4.529710e-14	49
5295231	2.807050e-06	41
5295224	1.000000e+00	5
5295225	9.999999e-01	8
5295226	1.000000e+00	7
5295227	5.817779e-07	42
5295220	9.995319e-01	14
5295221	1.854161e-11	47
5295222	8.388818e-01	22
5295223	1.529320e-04	38
5295216	1.000000e+00	4
5295217	1.000000e+00	5
5295218	7.673339e-03	34
5295219	9.966998e-01	16
5295234	1.000000e+00	2
5295235	1.000000e+00	6
5295232	9.923267e-01	17
5295233	9.835804e-01	18
5295238	8.388818e-01	22
5295239	9.995319e-01	14
5295236	7.600562e-01	23
5295237	9.675457e-01	19
5295242	1.000000e+00	6
5295243	6.640945e-01	24
5295240	2.104926e-09	45
5295241	9.835804e-01	18
5295246	9.923267e-01	17
5295244	9.998471e-01	13
5295245	2.230891e-10	46
5295251	9.923267e-01	17
5295249	5.946023e-02	31
5295248	9.999994e-01	9
5295255	1.000000e+00	7
5295254	9.999972e-01	10
5295253	9.999549e-01	12
5295252	1.000000e+00	6
5295259	1.000000e+00	7
5295258	1.000000e+00	2
5295257	9.999994e-01	9
5295256	9.999994e-01	9
5295263	9.999994e-01	9
5295262	9.999999e-01	8
5295261	1.000000e+00	5
5295260	1.000000e+00	7
5295264	8.388818e-01	22
5295265	8.881784e-16	50
5295266	1.000000e+00	2
5295267	1.000000e+00	7
5295268	7.673339e-03	34
5295269	9.835804e-01	18
5295270	7.673339e-03	34
5295271	1.000000e+00	2
5295272	1.641957e-02	33
5295273	1.000000e+00	7
5295274	1.529320e-04	38
5295275	1.000000e+00	1
5295276	9.999881e-01	11
5295277	9.998471e-01	13
5295278	1.000000e+00	3
5295279	8.881784e-16	50
5295281	9.995319e-01	14
5295280	1.000000e+00	5
5295283	1.000000e+00	7
5295282	9.923267e-01	17
5295285	1.000000e+00	3
5295284	1.049339e-07	43
5295287	1.529320e-04	38
5295286	9.999994e-01	9
5295289	9.998471e-01	13
5295288	1.000000e+00	6
5295291	1.000000e+00	7
5295290	8.986806e-01	21
5295293	9.999549e-01	12
5295292	9.999881e-01	11
5295295	9.999994e-01	9
5295294	1.000000e+00	6
5295302	9.999881e-01	11
5295303	8.986806e-01	21
5295300	9.999994e-01	9
5295301	1.000000e+00	4
5295298	4.510745e-05	39
5295299	1.193067e-05	40
5295297	4.529710e-14	49
5295310	9.999972e-01	10
5295311	9.999972e-01	10
5295308	1.000000e+00	2
5295309	2.807050e-06	41
5295306	5.817779e-07	42
5295304	1.000000e+00	6
5295305	9.999881e-01	11
5295319	1.000000e+00	2
5295318	1.000000e+00	4
5295317	9.995319e-01	14
5295316	9.999972e-01	10
5295315	1.000000e+00	4
5295314	8.881784e-16	50
5295313	5.561376e-01	25
5295312	9.999994e-01	9
5295327	3.245432e-02	32
5295326	9.966998e-01	16
5295325	2.807050e-06	41
5295324	9.999994e-01	9
5295323	9.995319e-01	14
5295322	9.999999e-01	8
5295321	9.999999e-01	8
5295320	2.399438e-01	28
5295332	1.854161e-11	47
5295333	9.923267e-01	17
5295334	9.999549e-01	12
5295335	1.000000e+00	5
5295328	1.854161e-11	47
5295329	9.999881e-01	11
5295330	1.000000e+00	5
5295331	9.999999e-01	8
5295340	1.641957e-02	33
5295341	1.000000e+00	7
5295342	9.999994e-01	9
5295343	9.999994e-01	9
5295336	9.998471e-01	13
5295337	8.986806e-01	21
5295338	9.923267e-01	17
5295339	1.000000e+00	2
5295349	9.998471e-01	13
5295348	5.946023e-02	31
5295350	1.000000e+00	4
5295345	9.986989e-01	15
5295344	1.000000e+00	6
5295347	1.000000e+00	3
5295346	1.000000e+00	4
5295357	8.881784e-16	50
5295356	1.611182e-01	29
5295359	9.999972e-01	10
5295358	9.995319e-01	14
5295352	9.999999e-01	8
5295355	1.000000e+00	1
5295384	1.641957e-02	33
5295385	9.998471e-01	13
5295386	9.999972e-01	10
5295387	9.835804e-01	18
5295388	2.104926e-09	45
5295389	4.529710e-14	49
5295390	8.986806e-01	21
5295391	1.000000e+00	5
5295376	3.359055e-01	27
5295377	8.881784e-16	50
5295378	4.529710e-14	49
5295379	9.835804e-01	18
5295380	9.999999e-01	8
5295381	9.923267e-01	17
5295382	9.999999e-01	8
5295383	9.999999e-01	8
5295369	9.999994e-01	9
5295368	1.000000e+00	2
5295371	9.675457e-01	19
5295370	2.399438e-01	28
5295373	9.999972e-01	10
5295372	5.946023e-02	31
5295375	8.388818e-01	22
5295374	1.000000e+00	5
5295361	8.881784e-16	50
5295360	9.966998e-01	16
5295363	3.359055e-01	27
5295362	4.529710e-14	49
5295365	1.000000e+00	3
5295364	2.230891e-10	46
5295367	1.000000e+00	3
5295366	9.999881e-01	11
5295418	1.193067e-05	40
5295419	5.946023e-02	31
5295416	7.600562e-01	23
5295417	2.230891e-10	46
5295422	9.999994e-01	9
5295423	5.561376e-01	25
5295420	8.881784e-16	50
5295421	9.998471e-01	13
5295410	1.000000e+00	6
5295411	1.133316e-12	48
5295408	9.999881e-01	11
5295409	1.000000e+00	7
5295414	5.946023e-02	31
5295412	9.923267e-01	17
5295413	1.854161e-11	47
5295403	5.817779e-07	42
5295402	2.104926e-09	45
5295401	9.405398e-01	20
5295400	9.999881e-01	11
5295407	9.986989e-01	15
5295406	3.359055e-01	27
5295405	9.999999e-01	8
5295404	6.640945e-01	24
5295395	9.999999e-01	8
5295394	9.675457e-01	19
5295393	9.999549e-01	12
5295392	9.999994e-01	9
5295399	9.999994e-01	9
5295398	8.881784e-16	50
5295397	9.999999e-01	8
5295396	1.000000e+00	7
5295452	8.388818e-01	22
5295453	9.995319e-01	14
5295454	1.000000e+00	3
5295455	4.510745e-05	39
5295448	2.104926e-09	45
5295449	8.881784e-16	50
5295450	1.641957e-02	33
5295444	2.230891e-10	46
5295445	8.881784e-16	50
5295446	2.230891e-10	46
5295447	9.966998e-01	16
5295440	1.000000e+00	5
5295441	9.999994e-01	9
5295442	2.399438e-01	28
5295443	1.000000e+00	4
5295437	9.999972e-01	10
5295436	1.013194e-01	30
5295439	1.529320e-04	38
5295438	1.000000e+00	0
5295433	9.999999e-01	8
5295432	9.999972e-01	10
5295435	9.675457e-01	19
5295434	9.675457e-01	19
5295429	9.986989e-01	15
5295428	1.000000e+00	4
5295431	1.621870e-08	44
5295430	1.013194e-01	30
5295425	1.529320e-04	38
5295424	1.000000e+00	6
5295427	8.881784e-16	50
5295426	1.641957e-02	33
5295487	9.999999e-01	8
5295484	1.611182e-01	29
5295485	1.854161e-11	47
5295482	9.998471e-01	13
5295483	9.986989e-01	15
5295480	8.388818e-01	22
5295481	5.946023e-02	31
5295478	8.881784e-16	50
5295479	9.999999e-01	8
5295476	9.999994e-01	9
5295477	1.000000e+00	5
5295474	8.881784e-16	50
5295475	4.529710e-14	49
5295472	1.000000e+00	3
5295473	8.881784e-16	50
5295471	9.998471e-01	13
5295470	9.998471e-01	13
5295469	1.000000e+00	4
5295468	1.000000e+00	4
5295467	1.301086e-03	36
5295466	9.999549e-01	12
5295465	9.405398e-01	20
5295464	1.611182e-01	29
5295463	1.000000e+00	6
5295462	9.999549e-01	12
5295461	8.881784e-16	50
5295460	9.405398e-01	20
5295459	9.999972e-01	10
5295458	1.013194e-01	30
5295457	4.438624e-01	26
5295456	3.300224e-03	35
5295505	3.245432e-02	32
5295504	1.000000e+00	5
5295507	5.561376e-01	25
5295506	5.946023e-02	31
5295509	9.999994e-01	9
5295508	1.000000e+00	3
5295511	1.049339e-07	43
5295510	9.999549e-01	12
5295513	9.998471e-01	13
5295512	1.641957e-02	33
5295515	9.999999e-01	8
5295514	1.000000e+00	4
5295517	9.923267e-01	17
5295516	1.193067e-05	40
5295519	8.881784e-16	50
5295518	1.193067e-05	40
5295488	9.999994e-01	9
5295489	1.000000e+00	7
5295490	9.675457e-01	19
5295491	8.986806e-01	21
5295492	9.999994e-01	9
5295493	1.000000e+00	0
5295494	1.000000e+00	1
5295495	9.999994e-01	9
5295496	1.013194e-01	30
5295497	1.013194e-01	30
5295498	9.995319e-01	14
5295499	1.301086e-03	36
5295500	9.999549e-01	12
5295501	9.999972e-01	10
5295502	9.999994e-01	9
5295503	1.000000e+00	1
5295539	1.013194e-01	30
5295538	9.999994e-01	9
5295537	9.999994e-01	9
5295536	9.999881e-01	11
5295543	4.510745e-05	39
5295542	9.986989e-01	15
5295541	8.881784e-16	50
5295540	9.998471e-01	13
5295547	1.621870e-08	44
5295546	4.438624e-01	26
5295545	3.359055e-01	27
5295544	9.999999e-01	8
5295551	9.999549e-01	12
5295550	6.640945e-01	24
5295549	9.999994e-01	9
5295548	8.388818e-01	22
5295522	9.999881e-01	11
5295523	3.359055e-01	27
5295520	1.854161e-11	47
5295521	2.399438e-01	28
5295526	1.000000e+00	3
5295527	1.621870e-08	44
5295524	8.881784e-16	50
5295525	1.049339e-07	43
5295531	9.999549e-01	12
5295528	2.399438e-01	28
5295529	9.966998e-01	16
5295534	2.399438e-01	28
5295535	9.999994e-01	9
5295532	1.000000e+00	3
5295533	1.000000e+00	5
5295573	1.641957e-02	33
5295572	9.835804e-01	18
5295575	9.923267e-01	17
5295574	1.000000e+00	2
5295569	5.946023e-02	31
5295568	5.561376e-01	25
5295571	1.529320e-04	38
5295570	9.986989e-01	15
5295581	9.999972e-01	10
5295580	4.529710e-14	49
5295583	9.999999e-01	8
5295582	1.000000e+00	6
5295577	9.999999e-01	8
5295576	9.995319e-01	14
5295579	9.999999e-01	8
5295578	1.000000e+00	5
5295556	9.999972e-01	10
5295557	1.621870e-08	44
5295558	1.000000e+00	6
5295559	1.854161e-11	47
5295552	1.000000e+00	7
5295553	9.999994e-01	9
5295554	8.986806e-01	21
5295555	9.999994e-01	9
5295564	1.193067e-05	40
5295565	4.510745e-05	39
5295566	9.999999e-01	8
5295567	9.995319e-01	14
5295560	5.817779e-07	42
5295561	8.881784e-16	50
5295562	1.000000e+00	7
5295563	1.000000e+00	4
5295607	9.998471e-01	13
5295606	4.529710e-14	49
5295605	3.300224e-03	35
5295604	1.000000e+00	2
5295603	1.529320e-04	38
5295602	9.835804e-01	18
5295601	9.999999e-01	8
5295600	9.999999e-01	8
5295615	1.000000e+00	1
5295614	9.999994e-01	9
5295613	1.000000e+00	1
5295612	8.881784e-16	50
5295611	9.995319e-01	14
5295610	1.301086e-03	36
5295609	1.621870e-08	44
5295608	1.000000e+00	5
5295590	1.000000e+00	6
5295591	9.999999e-01	8
5295588	1.000000e+00	7
5295589	1.000000e+00	5
5295586	9.999881e-01	11
5295587	9.999881e-01	11
5295584	9.405398e-01	20
5295585	1.000000e+00	7
5295598	6.640945e-01	24
5295599	9.999549e-01	12
5295596	1.000000e+00	7
5295597	1.000000e+00	2
5295594	9.835804e-01	18
5295595	8.881784e-16	50
5295592	4.438624e-01	26
5295593	9.999999e-01	8
5295661	8.881784e-16	50
5295660	1.000000e+00	5
5295663	9.923267e-01	17
5295662	3.245432e-02	32
5295657	4.529710e-14	49
5295656	1.000000e+00	7
5295659	1.529320e-04	38
5295658	9.966998e-01	16
5295653	1.000000e+00	7
5295652	1.000000e+00	1
5295655	1.000000e+00	3
5295654	1.611182e-01	29
5295649	9.999999e-01	8
5295651	9.999994e-01	9
5295650	1.000000e+00	6
5295676	9.999999e-01	8
5295677	9.966998e-01	16
5295678	8.881784e-16	50
5295679	2.399438e-01	28
5295672	1.000000e+00	2
5295673	1.000000e+00	5
5295674	1.000000e+00	2
5295675	9.675457e-01	19
5295668	9.999972e-01	10
5295669	2.230891e-10	46
5295670	4.510745e-05	39
5295671	1.000000e+00	7
5295664	9.966998e-01	16
5295665	4.438624e-01	26
5295666	9.999972e-01	10
5295667	1.000000e+00	5
5295631	9.999972e-01	10
5295630	9.999999e-01	8
5295629	9.999994e-01	9
5295628	9.405398e-01	20
5295627	9.999549e-01	12
5295626	4.529710e-14	49
5295625	9.999881e-01	11
5295624	9.995319e-01	14
5295623	2.399438e-01	28
5295622	1.000000e+00	7
5295621	1.000000e+00	4
5295620	9.999549e-01	12
5295619	9.999994e-01	9
5295618	1.000000e+00	5
5295617	1.013194e-01	30
5295616	1.000000e+00	4
5295646	9.405398e-01	20
5295647	9.999999e-01	8
5295644	9.835804e-01	18
5295645	9.405398e-01	20
5295642	9.675457e-01	19
5295643	9.966998e-01	16
5295640	1.000000e+00	7
5295641	9.999999e-01	8
5295638	9.995319e-01	14
5295639	1.000000e+00	2
5295636	1.000000e+00	5
5295637	9.999881e-01	11
5295634	1.000000e+00	7
5295635	1.000000e+00	5
5295632	1.013194e-01	30
5295633	1.641957e-02	33
5295721	9.999549e-01	12
5295720	8.388818e-01	22
5295723	7.600562e-01	23
5295722	9.995319e-01	14
5295725	3.300224e-03	35
5295724	9.405398e-01	20
5295727	4.681115e-04	37
5295726	8.388818e-01	22
5295713	1.193067e-05	40
5295712	1.611182e-01	29
5295715	1.641957e-02	33
5295714	1.133316e-12	48
5295717	1.611182e-01	29
5295716	9.999994e-01	9
5295719	9.835804e-01	18
5295718	9.986989e-01	15
5295737	9.923267e-01	17
5295738	9.998471e-01	13
5295739	9.999999e-01	8
5295740	1.000000e+00	3
5295742	9.986989e-01	15
5295743	1.000000e+00	6
5295728	9.995319e-01	14
5295729	9.966998e-01	16
5295730	9.923267e-01	17
5295731	1.000000e+00	4
5295732	9.405398e-01	20
5295733	1.000000e+00	2
5295734	9.999972e-01	10
5295735	9.966998e-01	16
5295691	1.000000e+00	7
5295690	9.835804e-01	18
5295689	5.561376e-01	25
5295688	4.529710e-14	49
5295695	2.399438e-01	28
5295694	1.000000e+00	5
5295693	8.986806e-01	21
5295692	8.881784e-16	50
5295683	1.000000e+00	4
5295682	1.000000e+00	6
5295681	9.999972e-01	10
5295680	1.000000e+00	5
5295687	4.438624e-01	26
5295686	9.999994e-01	9
5295685	8.986806e-01	21
5295684	9.999549e-01	12
5295706	9.999994e-01	9
5295707	1.000000e+00	4
5295704	1.000000e+00	3
5295705	9.999881e-01	11
5295710	1.000000e+00	5
5295711	5.946023e-02	31
5295708	9.999994e-01	9
5295709	3.359055e-01	27
5295698	9.999972e-01	10
5295699	3.300224e-03	35
5295696	1.000000e+00	4
5295697	3.245432e-02	32
5295702	1.000000e+00	6
5295703	1.000000e+00	2
5295700	9.999972e-01	10
5295701	9.986989e-01	15
5295780	1.000000e+00	1
5295781	9.999994e-01	9
5295782	9.999999e-01	8
5295783	1.000000e+00	3
5295776	1.000000e+00	4
5295777	7.600562e-01	23
5295778	1.000000e+00	3
5295779	9.986989e-01	15
5295788	9.405398e-01	20
5295789	1.621870e-08	44
5295790	8.881784e-16	50
5295784	9.923267e-01	17
5295785	7.600562e-01	23
5295786	9.999881e-01	11
5295787	9.923267e-01	17
5295797	8.388818e-01	22
5295796	9.999972e-01	10
5295799	8.881784e-16	50
5295798	9.998471e-01	13
5295793	8.881784e-16	50
5295792	2.104926e-09	45
5295795	1.000000e+00	4
5295794	8.986806e-01	21
5295805	1.000000e+00	6
5295804	9.998471e-01	13
5295807	9.999999e-01	8
5295806	9.999999e-01	8
5295801	9.835804e-01	18
5295800	2.399438e-01	28
5295803	1.611182e-01	29
5295802	9.999549e-01	12
5295750	1.000000e+00	6
5295751	8.881784e-16	50
5295748	1.000000e+00	0
5295749	8.881784e-16	50
5295746	1.000000e+00	6
5295747	2.807050e-06	41
5295744	9.923267e-01	17
5295745	9.923267e-01	17
5295758	2.230891e-10	46
5295759	9.999549e-01	12
5295756	9.995319e-01	14
5295757	1.000000e+00	7
5295754	1.000000e+00	2
5295755	9.995319e-01	14
5295752	9.999549e-01	12
5295753	1.000000e+00	6
5295766	4.529710e-14	49
5295763	1.000000e+00	7
5295762	1.000000e+00	6
5295761	9.966998e-01	16
5295760	9.675457e-01	19
5295775	1.000000e+00	2
5295774	2.399438e-01	28
5295773	8.388818e-01	22
5295772	9.999972e-01	10
5295771	1.000000e+00	6
5295770	1.000000e+00	3
5295769	8.986806e-01	21
5295768	8.881784e-16	50
5295840	9.405398e-01	20
5295841	1.000000e+00	5
5295842	1.000000e+00	7
5295843	8.881784e-16	50
5295844	3.245432e-02	32
5295845	1.000000e+00	6
5295846	1.000000e+00	2
5295847	8.388818e-01	22
5295848	1.000000e+00	2
5295849	9.999999e-01	8
5295850	1.000000e+00	7
5295851	3.300224e-03	35
5295852	9.999972e-01	10
5295853	9.999994e-01	9
5295854	8.881784e-16	50
5295855	1.000000e+00	0
5295857	9.998471e-01	13
5295856	1.301086e-03	36
5295859	1.000000e+00	2
5295858	2.399438e-01	28
5295861	1.000000e+00	3
5295860	4.529710e-14	49
5295863	9.999881e-01	11
5295862	1.000000e+00	4
5295865	9.999881e-01	11
5295864	9.999999e-01	8
5295867	9.999999e-01	8
5295866	1.000000e+00	6
5295869	9.999549e-01	12
5295868	8.881784e-16	50
5295871	1.529320e-04	38
5295870	4.529710e-14	49
5295810	9.999549e-01	12
5295811	1.000000e+00	3
5295808	1.000000e+00	4
5295809	1.000000e+00	5
5295814	5.946023e-02	31
5295815	9.405398e-01	20
5295812	1.000000e+00	6
5295813	7.600562e-01	23
5295818	9.999972e-01	10
5295819	5.561376e-01	25
5295816	9.999999e-01	8
5295817	9.675457e-01	19
5295822	1.000000e+00	4
5295823	9.999994e-01	9
5295820	1.000000e+00	6
5295821	1.000000e+00	4
5295827	9.675457e-01	19
5295826	1.000000e+00	6
5295825	9.999999e-01	8
5295824	9.999999e-01	8
5295831	9.999972e-01	10
5295830	1.000000e+00	0
5295829	1.000000e+00	0
5295828	1.000000e+00	7
5295835	5.561376e-01	25
5295834	4.510745e-05	39
5295833	9.405398e-01	20
5295832	7.600562e-01	23
5295839	2.104926e-09	45
5295838	1.133316e-12	48
5295837	9.999881e-01	11
5295836	1.000000e+00	6
5295934	4.529710e-14	49
5295935	9.999549e-01	12
5295932	4.529710e-14	49
5295933	9.966998e-01	16
5295930	7.600562e-01	23
5295931	9.923267e-01	17
5295928	9.966998e-01	16
5295929	9.999994e-01	9
5295926	1.000000e+00	5
5295927	9.998471e-01	13
5295924	1.000000e+00	6
5295925	1.000000e+00	4
5295922	1.854161e-11	47
5295923	4.681115e-04	37
5295920	1.301086e-03	36
5295919	1.000000e+00	7
5295918	1.000000e+00	4
5295917	5.561376e-01	25
5295916	1.000000e+00	1
5295915	8.388818e-01	22
5295914	1.000000e+00	3
5295913	8.881784e-16	50
5295912	9.986989e-01	15
5295911	9.405398e-01	20
5295910	1.000000e+00	3
5295909	1.000000e+00	7
5295908	1.611182e-01	29
5295907	9.966998e-01	16
5295906	9.999999e-01	8
5295905	9.995319e-01	14
5295904	9.999972e-01	10
5295901	9.999549e-01	12
5295902	1.000000e+00	2
5295903	1.000000e+00	5
5295896	4.438624e-01	26
5295897	1.000000e+00	7
5295898	6.640945e-01	24
5295899	3.359055e-01	27
5295892	1.000000e+00	6
5295893	1.641957e-02	33
5295894	5.946023e-02	31
5295895	1.000000e+00	2
5295888	1.013194e-01	30
5295889	9.986989e-01	15
5295890	1.000000e+00	4
5295891	9.998471e-01	13
5295885	1.529320e-04	38
5295884	9.923267e-01	17
5295887	9.999881e-01	11
5295886	1.000000e+00	1
5295881	1.621870e-08	44
5295880	9.986989e-01	15
5295883	1.000000e+00	4
5295882	1.000000e+00	3
5295877	1.000000e+00	4
5295876	1.000000e+00	1
5295879	1.000000e+00	6
5295878	9.999994e-01	9
5295873	9.999549e-01	12
5295872	9.966998e-01	16
5295875	9.999549e-01	12
5295874	9.999999e-01	8
5295994	9.986989e-01	15
5295995	9.923267e-01	17
5295992	9.966998e-01	16
5295993	1.000000e+00	3
5295998	9.999881e-01	11
5295999	9.999881e-01	11
5295996	1.000000e+00	2
5295986	9.998471e-01	13
5295987	9.986989e-01	15
5295984	9.999549e-01	12
5295985	1.000000e+00	6
5295990	1.013194e-01	30
5295991	7.600562e-01	23
5295988	2.399438e-01	28
5295989	8.986806e-01	21
5295979	1.000000e+00	4
5295978	2.807050e-06	41
5295977	9.923267e-01	17
5295976	1.000000e+00	0
5295983	1.000000e+00	5
5295982	9.999999e-01	8
5295981	9.675457e-01	19
5295980	1.000000e+00	3
5295971	1.000000e+00	2
5295969	4.510745e-05	39
5295968	2.230891e-10	46
5295975	9.835804e-01	18
5295974	1.000000e+00	6
5295973	1.000000e+00	3
5295972	5.817779e-07	42
5295960	9.923267e-01	17
5295961	1.000000e+00	2
5295962	1.000000e+00	3
5295963	9.999972e-01	10
5295964	9.999549e-01	12
5295965	1.193067e-05	40
5295966	4.529710e-14	49
5295967	1.000000e+00	3
5295952	9.986989e-01	15
5295953	1.013194e-01	30
5295955	1.000000e+00	4
5295956	1.854161e-11	47
5295957	9.675457e-01	19
5295958	1.000000e+00	3
5295959	9.999972e-01	10
5295945	8.388818e-01	22
5295944	9.999994e-01	9
5295947	1.000000e+00	5
5295946	9.675457e-01	19
5295949	9.999549e-01	12
5295948	1.529320e-04	38
5295951	1.000000e+00	3
5295950	9.999999e-01	8
5295936	9.966998e-01	16
5295939	9.999881e-01	11
5295938	6.640945e-01	24
5295941	9.999994e-01	9
5295940	1.000000e+00	6
5295943	1.000000e+00	5
5295942	1.000000e+00	5
5296054	9.986989e-01	15
5296052	4.510745e-05	39
5296051	5.817779e-07	42
5296050	9.966998e-01	16
5296049	9.999972e-01	10
5296063	3.359055e-01	27
5296061	9.999999e-01	8
5296060	1.000000e+00	6
5296059	1.000000e+00	5
5296058	1.000000e+00	5
5296057	5.946023e-02	31
5296038	9.675457e-01	19
5296039	9.966998e-01	16
5296036	1.193067e-05	40
5296037	8.881784e-16	50
5296034	3.359055e-01	27
5296035	1.000000e+00	5
5296032	2.399438e-01	28
5296033	9.405398e-01	20
5296046	9.999881e-01	11
5296047	3.245432e-02	32
5296044	2.104926e-09	45
5296042	1.000000e+00	6
5296043	6.640945e-01	24
5296040	9.923267e-01	17
5296021	1.000000e+00	0
5296020	9.405398e-01	20
5296023	5.561376e-01	25
5296022	1.611182e-01	29
5296017	1.000000e+00	1
5296016	9.999549e-01	12
5296019	1.000000e+00	5
5296018	1.000000e+00	5
5296029	7.673339e-03	34
5296028	2.230891e-10	46
5296031	7.600562e-01	23
5296030	4.529710e-14	49
5296025	8.881784e-16	50
5296024	4.681115e-04	37
5296027	9.998471e-01	13
5296026	3.300224e-03	35
5296004	3.300224e-03	35
5296005	9.999999e-01	8
5296006	8.881784e-16	50
5296007	1.000000e+00	7
5296000	9.966998e-01	16
5296001	9.999972e-01	10
5296002	1.000000e+00	6
5296003	8.881784e-16	50
5296012	1.000000e+00	6
5296013	1.000000e+00	5
5296014	9.999881e-01	11
5296015	1.000000e+00	2
5296008	1.000000e+00	7
5296009	1.000000e+00	4
5296010	9.999881e-01	11
5296011	1.000000e+00	4
5296115	1.000000e+00	2
5296114	9.966998e-01	16
5296113	4.529710e-14	49
5296112	9.999549e-01	12
5296119	2.230891e-10	46
5296118	1.621870e-08	44
5296117	1.000000e+00	3
5296116	9.999994e-01	9
5296123	8.881784e-16	50
5296122	1.000000e+00	6
5296121	9.966998e-01	16
5296120	9.986989e-01	15
5296127	9.999549e-01	12
5296126	9.405398e-01	20
5296125	9.923267e-01	17
5296124	1.000000e+00	6
5296098	9.986989e-01	15
5296099	2.807050e-06	41
5296097	1.000000e+00	2
5296102	8.881784e-16	50
5296103	1.000000e+00	0
5296100	8.881784e-16	50
5296101	3.300224e-03	35
5296106	9.986989e-01	15
5296104	9.999972e-01	10
5296105	2.399438e-01	28
5296110	9.999972e-01	10
5296111	9.923267e-01	17
5296108	8.881784e-16	50
5296109	4.438624e-01	26
5296081	9.999994e-01	9
5296080	9.675457e-01	19
5296083	5.561376e-01	25
5296082	9.998471e-01	13
5296085	9.999999e-01	8
5296084	9.835804e-01	18
5296087	9.999994e-01	9
5296086	3.359055e-01	27
5296089	1.000000e+00	6
5296088	9.999999e-01	8
5296091	1.854161e-11	47
5296090	4.438624e-01	26
5296093	3.359055e-01	27
5296092	1.000000e+00	3
5296095	1.000000e+00	7
5296094	8.881784e-16	50
5296064	4.510745e-05	39
5296065	9.405398e-01	20
5296066	6.640945e-01	24
5296067	9.999994e-01	9
5296068	1.641957e-02	33
5296069	4.529710e-14	49
5296070	9.999999e-01	8
5296071	2.104926e-09	45
5296072	9.675457e-01	19
5296073	9.995319e-01	14
5296074	9.999549e-01	12
5296075	2.399438e-01	28
5296076	1.000000e+00	6
5296077	1.000000e+00	6
5296078	8.388818e-01	22
5296079	8.388818e-01	22
5292254	9.999994e-01	9
5292253	8.986806e-01	21
5292252	2.807050e-06	41
5292251	5.561376e-01	25
5292250	1.000000e+00	6
5292249	2.104926e-09	45
5292248	9.986989e-01	15
5292247	8.986806e-01	21
5292246	9.835804e-01	18
5292245	9.405398e-01	20
5292244	1.000000e+00	4
5292243	3.359055e-01	27
5292242	1.000000e+00	6
5292241	2.104926e-09	45
5292238	9.999994e-01	9
5292239	7.673339e-03	34
5292236	9.999881e-01	11
5292237	4.681115e-04	37
5292234	3.245432e-02	32
5292235	1.611182e-01	29
5292232	5.817779e-07	42
5292233	9.966998e-01	16
5292230	9.675457e-01	19
5292231	3.300224e-03	35
5292228	1.193067e-05	40
5292229	2.104926e-09	45
5292226	1.193067e-05	40
5292227	1.611182e-01	29
5292224	5.817779e-07	42
5292225	8.881784e-16	50
5292285	1.133316e-12	48
5292284	1.000000e+00	2
5292287	2.807050e-06	41
5292286	2.807050e-06	41
5292281	9.998471e-01	13
5292283	8.881784e-16	50
5292282	8.881784e-16	50
5292277	1.049339e-07	43
5292276	8.881784e-16	50
5292279	5.946023e-02	31
5292278	1.000000e+00	6
5292273	4.529710e-14	49
5292272	9.835804e-01	18
5292275	9.675457e-01	19
5292274	1.049339e-07	43
5292268	3.300224e-03	35
5292269	1.000000e+00	7
5292270	1.133316e-12	48
5292271	1.621870e-08	44
5292264	9.999972e-01	10
5292265	4.681115e-04	37
5292266	7.600562e-01	23
5292267	9.986989e-01	15
5292260	9.923267e-01	17
5292261	9.999972e-01	10
5292262	1.000000e+00	5
5292263	8.881784e-16	50
5292256	1.133316e-12	48
5292257	1.854161e-11	47
5292258	9.999549e-01	12
5292259	7.600562e-01	23
5292187	9.999999e-01	8
5292186	9.999972e-01	10
5292185	7.673339e-03	34
5292184	8.881784e-16	50
5292191	1.193067e-05	40
5292190	9.999999e-01	8
5292189	8.881784e-16	50
5292188	3.300224e-03	35
5292179	4.529710e-14	49
5292178	9.998471e-01	13
5292177	9.998471e-01	13
5292176	1.000000e+00	6
5292183	8.881784e-16	50
[truncated: 2,793 more rows]
