# Supplementary material for: Translational Selection Is Ubiquitous in Prokaryotes
Source: PLoS Genet. 2010 Jun 24;6(6):e1001004. doi: 10.1371/journal.pgen.1001004 (PMC2891978; doi:10.1371/journal.pgen.1001004)
Supplement: Dataset S1 — OCU/non-OCU gene calls in 461 Bacterial and Archaeal genomes, and summary tables of genome properties and OCU preferences for specific codons. (4.77 MB ZIP) [file pgen.1001004.s001.zip › Dataset_S1_Bacteria/Clostridium_botulinum_A_Hall.arff.ocuGenes]

GeneID	signTest_p	ocuProbWinCnt
5400520	9.986989e-01	15
5400521	1.000000e+00	7
5400523	1.193067e-05	40
5400524	1.000000e+00	1
5400525	1.000000e+00	2
5400527	1.000000e+00	0
5400512	1.000000e+00	0
5400513	1.133316e-12	48
5400514	1.000000e+00	7
5400515	1.000000e+00	7
5400516	8.881784e-16	50
5400517	8.881784e-16	50
5400518	9.405398e-01	20
5400519	1.000000e+00	5
5400537	4.438624e-01	26
5400536	1.133316e-12	48
5400539	2.104926e-09	45
5400538	9.966998e-01	16
5400541	5.946023e-02	31
5400540	9.923267e-01	17
5400543	9.923267e-01	17
5400542	1.000000e+00	3
5400529	1.000000e+00	7
5400528	1.000000e+00	7
5400531	9.999549e-01	12
5400530	9.998471e-01	13
5400533	9.999994e-01	9
5400532	1.000000e+00	0
5400535	9.923267e-01	17
5400554	8.986806e-01	21
5400555	1.000000e+00	4
5400552	1.000000e+00	4
5400553	1.000000e+00	0
5400558	1.000000e+00	1
5400559	5.561376e-01	25
5400546	7.673339e-03	34
5400547	7.600562e-01	23
5400544	1.854161e-11	47
5400545	9.999994e-01	9
5400550	9.999972e-01	10
5400551	1.000000e+00	2
5400548	4.529710e-14	49
5400549	3.359055e-01	27
5400571	9.923267e-01	17
5400570	1.000000e+00	5
5400568	1.000000e+00	5
5400573	9.999972e-01	10
5400563	9.998471e-01	13
5400562	1.000000e+00	5
5400561	8.881784e-16	50
5400567	1.049339e-07	43
5400566	9.999994e-01	9
5400565	2.807050e-06	41
5400564	8.881784e-16	50
5400460	9.995319e-01	14
5400461	6.640945e-01	24
5400462	9.835804e-01	18
5400463	1.000000e+00	7
5400456	9.675457e-01	19
5400457	9.998471e-01	13
5400458	9.986989e-01	15
5400459	1.000000e+00	2
5400452	1.000000e+00	6
5400453	1.000000e+00	3
5400454	1.000000e+00	4
5400455	2.104926e-09	45
5400448	8.881784e-16	50
5400449	1.000000e+00	4
5400450	9.986989e-01	15
5400477	1.854161e-11	47
5400476	9.835804e-01	18
5400479	1.000000e+00	3
5400478	9.675457e-01	19
5400473	1.000000e+00	1
5400472	1.000000e+00	4
5400475	9.999994e-01	9
5400474	9.999999e-01	8
5400468	1.000000e+00	6
5400471	1.000000e+00	7
5400470	1.000000e+00	2
5400465	1.641957e-02	33
5400464	1.000000e+00	7
5400467	8.881784e-16	50
5400466	9.995319e-01	14
5400495	4.529710e-14	49
5400492	1.000000e+00	3
5400493	1.000000e+00	1
5400490	1.000000e+00	7
5400491	3.359055e-01	27
5400488	1.000000e+00	4
5400489	1.621870e-08	44
5400486	9.999881e-01	11
5400487	2.104926e-09	45
5400484	4.510745e-05	39
5400485	5.946023e-02	31
5400482	1.000000e+00	5
5400480	1.000000e+00	1
5400511	2.230891e-10	46
5400510	9.999549e-01	12
5400509	6.640945e-01	24
5400507	2.230891e-10	46
5400505	1.000000e+00	0
5400504	9.835804e-01	18
5400502	9.966998e-01	16
5400501	9.999549e-01	12
5400500	8.881784e-16	50
5400499	2.104926e-09	45
5400497	2.230891e-10	46
5400496	1.000000e+00	6
5400385	3.359055e-01	27
5400384	4.529710e-14	49
5400387	1.133316e-12	48
5400386	1.000000e+00	7
5400389	9.999881e-01	11
5400388	9.405398e-01	20
5400391	1.000000e+00	4
5400390	1.000000e+00	3
5400393	1.013194e-01	30
5400392	1.000000e+00	7
5400395	1.000000e+00	1
5400394	7.673339e-03	34
5400396	1.000000e+00	1
5400399	2.104926e-09	45
5400398	9.835804e-01	18
5400400	8.881784e-16	50
5400401	1.000000e+00	0
5400403	1.000000e+00	1
5400404	1.000000e+00	0
5400405	3.300224e-03	35
5400406	1.000000e+00	5
5400407	8.881784e-16	50
5400408	9.999999e-01	8
5400409	9.986989e-01	15
5400410	9.923267e-01	17
5400411	5.946023e-02	31
5400412	8.881784e-16	50
5400413	9.999994e-01	9
5400414	8.881784e-16	50
5400415	1.000000e+00	1
5400418	1.013194e-01	30
5400416	9.999549e-01	12
5400423	1.000000e+00	2
5400422	9.998471e-01	13
5400421	9.675457e-01	19
5400427	8.881784e-16	50
5400426	1.000000e+00	0
5400425	1.000000e+00	1
5400424	1.000000e+00	4
5400430	1.000000e+00	2
5400429	3.245432e-02	32
5400428	1.000000e+00	1
5400434	1.000000e+00	4
5400435	4.510745e-05	39
5400432	9.999999e-01	8
5400433	9.675457e-01	19
5400438	7.600562e-01	23
5400439	9.999549e-01	12
5400436	8.881784e-16	50
5400437	8.881784e-16	50
5400442	1.000000e+00	2
5400443	1.000000e+00	0
5400440	1.000000e+00	2
5400441	8.881784e-16	50
5400446	2.807050e-06	41
5400447	8.881784e-16	50
5400444	4.510745e-05	39
5400445	8.881784e-16	50
5400325	1.000000e+00	6
5400324	1.000000e+00	1
5400327	1.529320e-04	38
5400326	1.529320e-04	38
5400320	1.193067e-05	40
5400323	3.300224e-03	35
5400333	9.999549e-01	12
5400335	8.881784e-16	50
5400334	1.000000e+00	7
5400329	8.881784e-16	50
5400328	8.881784e-16	50
5400331	8.881784e-16	50
5400330	1.000000e+00	2
5400340	3.300224e-03	35
5400341	8.881784e-16	50
5400342	1.000000e+00	7
5400343	1.000000e+00	4
5400336	1.641957e-02	33
5400337	1.000000e+00	5
5400338	1.611182e-01	29
5400339	1.000000e+00	3
5400348	4.510745e-05	39
5400349	1.000000e+00	2
5400350	8.881784e-16	50
5400344	7.673339e-03	34
5400345	7.673339e-03	34
5400346	1.641957e-02	33
5400347	9.986989e-01	15
5400359	1.000000e+00	5
5400358	1.641957e-02	33
5400357	9.999994e-01	9
5400356	1.621870e-08	44
5400354	8.881784e-16	50
5400353	1.000000e+00	7
5400352	7.600562e-01	23
5400367	4.529710e-14	49
5400366	1.000000e+00	2
5400364	1.133316e-12	48
5400363	1.000000e+00	4
5400362	1.621870e-08	44
5400360	1.133316e-12	48
5400372	7.600562e-01	23
5400370	9.998471e-01	13
5400371	4.529710e-14	49
5400368	9.999994e-01	9
5400369	9.999994e-01	9
5400382	1.301086e-03	36
5400383	4.438624e-01	26
5400380	1.000000e+00	1
5400381	6.640945e-01	24
5400378	1.611182e-01	29
5400379	9.999972e-01	10
5400376	1.049339e-07	43
5400377	1.133316e-12	48
5400283	8.881784e-16	50
5400282	9.923267e-01	17
5400287	9.923267e-01	17
5400286	1.000000e+00	4
5400285	4.681115e-04	37
5400284	4.529710e-14	49
5400275	1.000000e+00	2
5400274	7.673339e-03	34
5400273	1.000000e+00	1
5400272	1.000000e+00	2
5400279	7.600562e-01	23
5400278	1.000000e+00	1
5400277	1.013194e-01	30
5400276	9.995319e-01	14
5400266	2.104926e-09	45
5400267	1.000000e+00	7
5400264	1.000000e+00	5
5400265	1.000000e+00	6
5400270	5.561376e-01	25
5400271	1.000000e+00	6
5400268	9.999972e-01	10
5400269	1.133316e-12	48
5400258	1.000000e+00	3
5400259	7.600562e-01	23
5400256	1.049339e-07	43
5400257	9.999994e-01	9
5400262	8.881784e-16	50
5400260	4.510745e-05	39
5400261	1.000000e+00	0
5400313	1.529320e-04	38
5400312	8.881784e-16	50
5400315	3.300224e-03	35
5400314	8.881784e-16	50
5400316	1.000000e+00	5
5400318	1.611182e-01	29
5400305	1.000000e+00	3
5400304	1.000000e+00	5
5400307	1.000000e+00	5
5400306	9.966998e-01	16
5400308	5.817779e-07	42
5400310	7.600562e-01	23
5400296	8.881784e-16	50
5400297	1.000000e+00	1
5400298	9.999549e-01	12
5400299	1.133316e-12	48
5400300	9.998471e-01	13
5400301	8.881784e-16	50
5400302	1.621870e-08	44
5400303	1.854161e-11	47
5400288	5.817779e-07	42
5400289	9.999972e-01	10
5400290	7.600562e-01	23
5400291	1.000000e+00	0
5400292	9.999972e-01	10
5400293	9.999994e-01	9
5400294	1.000000e+00	3
5400295	8.881784e-16	50
5400223	9.966998e-01	16
5400221	1.013194e-01	30
5400220	1.000000e+00	4
5400219	1.000000e+00	0
5400218	1.133316e-12	48
5400217	7.673339e-03	34
5400216	4.510745e-05	39
5400215	1.641957e-02	33
5400214	8.881784e-16	50
5400213	1.000000e+00	3
5400212	1.000000e+00	5
5400211	1.133316e-12	48
5400210	1.000000e+00	1
5400209	4.438624e-01	26
5400206	1.854161e-11	47
5400207	4.438624e-01	26
5400204	1.000000e+00	1
5400205	8.881784e-16	50
5400202	9.835804e-01	18
5400200	4.529710e-14	49
5400198	1.049339e-07	43
5400199	2.104926e-09	45
5400196	1.133316e-12	48
5400197	9.999999e-01	8
5400194	3.245432e-02	32
5400195	8.881784e-16	50
5400192	4.681115e-04	37
5400193	3.300224e-03	35
5400252	9.675457e-01	19
5400255	1.193067e-05	40
5400254	3.245432e-02	32
5400249	3.300224e-03	35
5400248	1.000000e+00	4
5400251	1.000000e+00	4
5400245	1.000000e+00	5
5400244	1.000000e+00	2
5400247	1.000000e+00	1
5400246	1.000000e+00	4
5400241	1.000000e+00	7
5400243	9.405398e-01	20
5400242	1.193067e-05	40
5400236	1.049339e-07	43
5400238	1.000000e+00	7
5400239	8.881784e-16	50
5400232	4.438624e-01	26
5400233	9.966998e-01	16
5400234	1.000000e+00	4
5400235	1.000000e+00	7
5400228	1.000000e+00	1
5400229	4.681115e-04	37
5400230	1.000000e+00	5
5400231	1.000000e+00	5
5400224	9.999999e-01	8
5400226	9.999999e-01	8
5400227	1.000000e+00	3
5400146	1.000000e+00	1
5400144	1.000000e+00	6
5400145	1.854161e-11	47
5400150	9.999999e-01	8
5400151	8.881784e-16	50
5400149	9.986989e-01	15
5400154	8.388818e-01	22
5400155	2.230891e-10	46
5400153	9.999999e-01	8
5400158	1.133316e-12	48
5400159	1.000000e+00	0
5400156	1.000000e+00	7
5400157	1.301086e-03	36
5400130	8.986806e-01	21
5400129	1.133316e-12	48
5400128	1.000000e+00	5
5400135	9.999972e-01	10
5400133	1.000000e+00	2
5400132	9.986989e-01	15
5400139	7.600562e-01	23
5400138	9.999549e-01	12
5400137	9.999881e-01	11
5400136	6.640945e-01	24
5400143	3.359055e-01	27
5400142	9.405398e-01	20
5400141	1.529320e-04	38
5400140	1.133316e-12	48
5400177	1.854161e-11	47
5400178	2.104926e-09	45
5400179	8.986806e-01	21
5400180	1.000000e+00	5
5400181	1.000000e+00	0
5400183	4.510745e-05	39
5400184	8.881784e-16	50
5400185	8.881784e-16	50
5400186	9.923267e-01	17
5400187	9.998471e-01	13
5400188	8.881784e-16	50
5400189	1.000000e+00	5
5400190	1.000000e+00	4
5400191	3.300224e-03	35
5400161	1.000000e+00	2
5400160	2.807050e-06	41
5400163	9.999972e-01	10
5400162	4.438624e-01	26
5400164	1.133316e-12	48
5400167	1.000000e+00	1
5400166	1.000000e+00	1
5400169	1.000000e+00	0
5400168	7.673339e-03	34
5400171	8.986806e-01	21
5400170	8.881784e-16	50
5400173	1.000000e+00	0
5400172	1.000000e+00	5
5400175	9.999999e-01	8
5400174	9.999972e-01	10
5400086	1.000000e+00	0
5400087	1.000000e+00	2
5400084	2.399438e-01	28
5400085	1.000000e+00	2
5400082	1.000000e+00	0
5400083	1.000000e+00	3
5400080	1.000000e+00	3
5400081	1.000000e+00	1
5400094	9.923267e-01	17
5400095	1.000000e+00	3
5400093	2.399438e-01	28
5400091	4.529710e-14	49
5400071	1.000000e+00	0
5400069	9.999999e-01	8
5400068	1.000000e+00	5
5400067	4.681115e-04	37
5400066	2.399438e-01	28
5400065	5.817779e-07	42
5400064	1.621870e-08	44
5400079	9.999881e-01	11
5400078	1.049339e-07	43
5400076	9.999999e-01	8
5400075	9.405398e-01	20
5400074	1.000000e+00	5
5400073	1.000000e+00	3
5400072	9.923267e-01	17
5400116	1.000000e+00	2
5400117	1.000000e+00	2
5400118	1.000000e+00	7
5400119	1.000000e+00	0
5400112	1.000000e+00	3
5400115	9.998471e-01	13
5400124	1.000000e+00	0
5400125	7.673339e-03	34
5400126	1.000000e+00	0
5400127	1.000000e+00	4
5400120	9.986989e-01	15
5400121	8.881784e-16	50
5400122	1.000000e+00	3
5400100	1.000000e+00	6
5400103	2.104926e-09	45
5400102	1.000000e+00	0
5400097	1.000000e+00	3
5400096	9.999994e-01	9
5400099	1.000000e+00	1
5400098	4.438624e-01	26
5400109	1.049339e-07	43
5400111	9.998471e-01	13
5400110	8.881784e-16	50
5400105	9.405398e-01	20
5400104	5.561376e-01	25
5400107	2.399438e-01	28
5400106	1.000000e+00	5
5400046	1.000000e+00	3
5400047	2.399438e-01	28
5400045	9.986989e-01	15
5400042	1.000000e+00	4
5400043	1.000000e+00	4
5400040	1.000000e+00	3
5400041	1.000000e+00	0
5400038	1.000000e+00	3
5400039	9.999994e-01	9
5400036	8.986806e-01	21
5400037	1.000000e+00	0
5400034	1.013194e-01	30
5400035	9.999994e-01	9
5400033	1.000000e+00	0
5400063	8.986806e-01	21
5400062	1.000000e+00	7
5400059	6.640945e-01	24
5400058	1.000000e+00	5
5400057	1.621870e-08	44
5400056	9.405398e-01	20
5400055	1.854161e-11	47
5400054	3.245432e-02	32
5400053	9.835804e-01	18
5400052	8.881784e-16	50
5400051	1.000000e+00	0
5400050	1.000000e+00	4
5400049	9.999549e-01	12
5400048	9.998471e-01	13
5400013	1.000000e+00	0
5400015	9.999881e-01	11
5400009	1.000000e+00	2
5400010	9.999549e-01	12
5400011	1.000000e+00	0
5400004	9.999549e-01	12
5400005	1.000000e+00	0
5400007	1.133316e-12	48
5400000	1.000000e+00	1
5400001	9.966998e-01	16
5400002	1.000000e+00	5
5400003	1.000000e+00	7
5400029	4.438624e-01	26
5400028	8.881784e-16	50
5400031	4.529710e-14	49
5400030	5.817779e-07	42
5400025	1.000000e+00	6
5400024	1.000000e+00	1
5400026	9.999549e-01	12
5400021	8.881784e-16	50
5400020	1.000000e+00	5
5400023	1.000000e+00	3
5400022	1.000000e+00	0
5400017	9.966998e-01	16
5400016	1.000000e+00	3
5400018	1.000000e+00	4
5399978	6.640945e-01	24
5399979	1.000000e+00	2
5399976	1.000000e+00	2
5399977	1.193067e-05	40
5399980	8.881784e-16	50
5399970	7.673339e-03	34
5399971	1.000000e+00	5
5399968	4.529710e-14	49
5399969	9.986989e-01	15
5399974	1.000000e+00	7
5399975	9.998471e-01	13
5399972	9.995319e-01	14
5399973	1.000000e+00	0
5399995	1.000000e+00	4
5399994	1.000000e+00	0
5399993	1.000000e+00	5
5399992	1.611182e-01	29
5399999	9.986989e-01	15
5399998	7.673339e-03	34
5399997	9.923267e-01	17
5399996	1.000000e+00	5
5399987	1.000000e+00	2
5399986	1.529320e-04	38
5399985	9.999881e-01	11
5399984	1.000000e+00	7
5399991	1.000000e+00	2
5399990	1.000000e+00	0
5399989	1.000000e+00	5
5399988	4.438624e-01	26
5399944	1.000000e+00	3
5399945	9.999999e-01	8
5399946	1.013194e-01	30
5399947	3.359055e-01	27
5399949	3.245432e-02	32
5399950	1.301086e-03	36
5399951	9.999999e-01	8
5399936	1.000000e+00	5
5399937	1.000000e+00	1
5399938	1.611182e-01	29
5399943	1.000000e+00	4
5399961	1.000000e+00	2
5399960	1.000000e+00	1
5399962	1.000000e+00	3
5399964	1.000000e+00	0
5399967	7.673339e-03	34
5399966	1.000000e+00	1
5399953	1.000000e+00	2
5399952	1.611182e-01	29
5399955	1.000000e+00	6
5399954	9.966998e-01	16
5399956	2.807050e-06	41
5399911	1.000000e+00	0
5399910	1.000000e+00	0
5399909	1.000000e+00	0
5399908	8.881784e-16	50
5399907	1.000000e+00	7
5399906	9.998471e-01	13
5399905	3.359055e-01	27
5399904	9.405398e-01	20
5399919	5.817779e-07	42
5399918	1.000000e+00	5
5399917	9.999972e-01	10
5399916	1.049339e-07	43
5399914	9.999881e-01	11
5399913	1.301086e-03	36
5399912	1.133316e-12	48
5399926	1.000000e+00	3
5399927	6.640945e-01	24
5399924	9.999549e-01	12
5399925	2.399438e-01	28
5399922	1.000000e+00	3
5399923	1.641957e-02	33
5399934	9.998471e-01	13
5399935	8.881784e-16	50
5399932	4.529710e-14	49
5399933	1.000000e+00	3
5399931	9.966998e-01	16
5399928	1.000000e+00	4
5399929	1.529320e-04	38
5399877	3.300224e-03	35
5399876	9.999881e-01	11
5399879	1.854161e-11	47
5399878	9.999999e-01	8
5399873	1.000000e+00	6
5399872	1.000000e+00	3
5399875	9.998471e-01	13
5399874	2.807050e-06	41
5399885	1.000000e+00	5
5399884	1.000000e+00	1
5399887	1.000000e+00	2
5399886	1.000000e+00	3
5399881	1.000000e+00	7
5399880	9.999999e-01	8
5399883	3.359055e-01	27
5399882	8.881784e-16	50
5399892	8.881784e-16	50
5399893	9.999999e-01	8
5399894	9.999999e-01	8
5399895	5.946023e-02	31
5399888	9.999549e-01	12
5399889	1.000000e+00	2
5399890	1.641957e-02	33
5399891	4.681115e-04	37
5399900	1.000000e+00	5
5399901	2.807050e-06	41
5399903	2.399438e-01	28
5399896	3.359055e-01	27
5399898	8.881784e-16	50
5399899	1.854161e-11	47
5399843	9.999549e-01	12
5399842	9.995319e-01	14
5399841	9.835804e-01	18
5399840	8.881784e-16	50
5399847	4.510745e-05	39
5399846	4.438624e-01	26
5399845	9.999999e-01	8
5399844	1.000000e+00	0
5399851	9.999994e-01	9
5399850	1.000000e+00	0
5399849	1.133316e-12	48
5399848	1.000000e+00	3
5399852	8.881784e-16	50
5399858	9.999972e-01	10
5399859	4.681115e-04	37
5399856	1.000000e+00	6
5399857	9.999994e-01	9
5399862	9.998471e-01	13
5399863	1.854161e-11	47
5399860	1.000000e+00	4
5399861	1.193067e-05	40
5399866	9.675457e-01	19
5399865	1.000000e+00	4
5399870	1.000000e+00	3
5399871	4.681115e-04	37
5399868	3.359055e-01	27
5399809	9.998471e-01	13
5399810	1.301086e-03	36
5399813	3.359055e-01	27
5399812	1.000000e+00	4
5399815	1.013194e-01	30
5399814	3.359055e-01	27
5399816	1.000000e+00	7
5399819	1.854161e-11	47
5399818	1.193067e-05	40
5399821	8.881784e-16	50
5399820	9.675457e-01	19
5399823	9.923267e-01	17
5399822	1.000000e+00	1
5399825	1.013194e-01	30
5399826	4.529710e-14	49
5399827	8.986806e-01	21
5399828	1.000000e+00	3
5399829	1.000000e+00	1
5399830	2.104926e-09	45
5399831	1.000000e+00	2
5399832	1.000000e+00	4
5399833	9.986989e-01	15
5399834	8.881784e-16	50
5399835	8.881784e-16	50
5399836	4.438624e-01	26
5399837	1.000000e+00	4
5399838	9.999999e-01	8
5399805	9.999994e-01	9
5399804	3.300224e-03	35
5399807	7.673339e-03	34
5399800	1.000000e+00	7
5399803	1.133316e-12	48
5399802	1.611182e-01	29
5399797	1.000000e+00	2
5399796	2.399438e-01	28
5399799	1.000000e+00	4
5399798	8.388818e-01	22
5399793	8.881784e-16	50
5399792	1.000000e+00	0
5399795	7.600562e-01	23
5399794	7.600562e-01	23
5399788	1.133316e-12	48
5399789	1.000000e+00	1
5399790	9.675457e-01	19
5399791	8.881784e-16	50
5399784	9.986989e-01	15
5399785	1.133316e-12	48
5399786	3.359055e-01	27
5399787	1.000000e+00	0
5399781	1.000000e+00	5
5399782	1.000000e+00	1
5399783	9.999881e-01	11
5399776	8.986806e-01	21
5399777	9.999549e-01	12
5399778	9.999881e-01	11
5399779	2.230891e-10	46
5399774	8.881784e-16	50
5399773	8.881784e-16	50
5399772	8.881784e-16	50
5399771	1.000000e+00	0
5399769	8.881784e-16	50
5399768	3.359055e-01	27
5399767	1.000000e+00	0
5399766	1.000000e+00	2
5399763	9.999549e-01	12
5399761	9.675457e-01	19
5399760	1.000000e+00	3
5399758	1.000000e+00	6
5399759	1.000000e+00	1
5399756	1.000000e+00	0
5399757	1.193067e-05	40
5399754	1.013194e-01	30
5399755	1.000000e+00	0
5399752	2.399438e-01	28
5399753	5.561376e-01	25
5399750	9.675457e-01	19
5399751	1.000000e+00	0
5399748	4.681115e-04	37
5399749	9.835804e-01	18
5399746	1.000000e+00	1
5399747	2.807050e-06	41
5399745	1.000000e+00	2
5399737	9.966998e-01	16
5399736	9.999999e-01	8
5399739	1.000000e+00	1
5399741	1.529320e-04	38
5399740	4.438624e-01	26
5399743	1.000000e+00	5
5399742	2.230891e-10	46
5399729	1.000000e+00	0
5399728	6.640945e-01	24
5399731	6.640945e-01	24
5399730	5.946023e-02	31
5399733	4.510745e-05	39
5399732	1.000000e+00	1
5399735	1.000000e+00	0
5399720	4.529710e-14	49
5399721	3.245432e-02	32
5399723	9.999881e-01	11
5399724	9.405398e-01	20
5399725	9.999972e-01	10
5399726	1.000000e+00	4
5399727	9.999972e-01	10
5399712	1.529320e-04	38
5399713	6.640945e-01	24
5399715	1.000000e+00	3
5399716	2.104926e-09	45
5399717	1.133316e-12	48
5399718	1.133316e-12	48
5399719	1.000000e+00	4
5399707	2.399438e-01	28
5399704	1.000000e+00	0
5399711	5.817779e-07	42
5399710	4.529710e-14	49
5399709	1.301086e-03	36
5399708	9.999994e-01	9
5399699	5.817779e-07	42
5399698	9.966998e-01	16
5399697	9.835804e-01	18
PID_153936374	8.881784e-16	50
5399696	4.529710e-14	49
5399703	8.881784e-16	50
5399702	9.966998e-01	16
5399701	1.854161e-11	47
5399700	2.230891e-10	46
5399690	1.000000e+00	1
5399691	9.675457e-01	19
5399688	1.301086e-03	36
5399689	4.510745e-05	39
5399694	4.438624e-01	26
5399695	1.611182e-01	29
5399692	9.998471e-01	13
5399693	9.923267e-01	17
5399682	8.388818e-01	22
5399683	9.835804e-01	18
5399680	8.881784e-16	50
5399681	1.000000e+00	1
5399686	1.000000e+00	5
5399687	1.000000e+00	1
5399684	7.600562e-01	23
5399685	1.611182e-01	29
5399668	1.301086e-03	36
5399669	1.854161e-11	47
5399664	9.999972e-01	10
5399665	1.000000e+00	3
5399666	1.000000e+00	7
5399667	9.675457e-01	19
5399676	1.000000e+00	0
5399677	4.510745e-05	39
5399678	3.359055e-01	27
5399679	9.986989e-01	15
5399672	5.817779e-07	42
5399673	1.301086e-03	36
5399674	9.923267e-01	17
5399675	5.817779e-07	42
5399653	5.946023e-02	31
5399652	8.881784e-16	50
5399655	9.999972e-01	10
5399654	1.000000e+00	6
5399649	9.966998e-01	16
5399651	9.675457e-01	19
5399650	8.881784e-16	50
5399661	9.966998e-01	16
5399660	9.675457e-01	19
5399663	7.600562e-01	23
5399662	9.999972e-01	10
5399657	1.301086e-03	36
5399656	9.999881e-01	11
5399659	9.405398e-01	20
5399658	9.999881e-01	11
5399639	8.881784e-16	50
5399634	9.999972e-01	10
5399635	4.529710e-14	49
5399632	1.000000e+00	4
5399633	1.193067e-05	40
5399646	1.000000e+00	0
5399647	4.681115e-04	37
5399644	1.000000e+00	1
5399645	1.133316e-12	48
5399642	1.000000e+00	1
5399643	9.835804e-01	18
5399640	9.999999e-01	8
5399641	9.999994e-01	9
5399623	9.999999e-01	8
5399622	9.986989e-01	15
5399621	9.999972e-01	10
5399620	8.881784e-16	50
5399619	9.999881e-01	11
5399618	9.675457e-01	19
5399617	9.923267e-01	17
5399616	1.854161e-11	47
5399631	1.000000e+00	1
5399630	1.000000e+00	2
5399629	8.881784e-16	50
5399628	1.621870e-08	44
5399627	9.995319e-01	14
5399626	1.611182e-01	29
5399625	1.301086e-03	36
5399624	1.000000e+00	4
5399600	9.675457e-01	19
5399601	8.881784e-16	50
5399602	8.881784e-16	50
5399603	1.000000e+00	5
5399604	1.000000e+00	2
5399605	1.000000e+00	1
5399606	9.923267e-01	17
5399607	1.000000e+00	4
5399608	1.000000e+00	0
5399609	4.438624e-01	26
5399610	4.681115e-04	37
5399611	6.640945e-01	24
5399612	1.000000e+00	2
5399613	8.881784e-16	50
5399614	8.881784e-16	50
5399615	1.000000e+00	2
5399585	1.000000e+00	7
5399584	1.641957e-02	33
5399587	1.000000e+00	2
5399586	1.621870e-08	44
5399588	9.966998e-01	16
5399591	1.000000e+00	2
5399590	1.000000e+00	6
5399593	9.999972e-01	10
5399592	1.013194e-01	30
5399594	4.510745e-05	39
5399597	1.000000e+00	7
5399599	9.923267e-01	17
5399598	1.611182e-01	29
5399570	1.301086e-03	36
5399571	5.817779e-07	42
5399568	1.000000e+00	4
5399569	9.923267e-01	17
5399575	5.561376e-01	25
5399572	7.600562e-01	23
5399573	5.946023e-02	31
5399578	1.000000e+00	1
5399579	7.673339e-03	34
5399576	1.133316e-12	48
5399577	1.641957e-02	33
5399582	9.998471e-01	13
5399583	1.000000e+00	2
5399580	1.000000e+00	2
5399581	1.000000e+00	0
5399555	1.000000e+00	0
5399554	1.000000e+00	5
5399553	1.133316e-12	48
5399557	8.986806e-01	21
5399556	4.681115e-04	37
5399563	1.133316e-12	48
5399562	9.923267e-01	17
5399561	2.230891e-10	46
5399560	8.881784e-16	50
5399566	8.881784e-16	50
5399564	9.405398e-01	20
5399428	1.000000e+00	2
5399430	8.881784e-16	50
5399424	9.998471e-01	13
5399425	1.000000e+00	3
5399426	9.405398e-01	20
5399427	1.621870e-08	44
5399436	4.510745e-05	39
5399437	9.999549e-01	12
5399439	8.881784e-16	50
5399432	1.049339e-07	43
5399433	9.999994e-01	9
5399434	8.881784e-16	50
5399435	1.013194e-01	30
5399445	1.000000e+00	2
5399444	4.529710e-14	49
5399447	3.300224e-03	35
5399446	1.000000e+00	4
5399441	9.998471e-01	13
5399442	9.995319e-01	14
5399453	4.529710e-14	49
5399454	4.438624e-01	26
5399449	1.000000e+00	3
5399448	1.000000e+00	3
5399451	1.000000e+00	3
5399450	1.000000e+00	1
5399462	1.641957e-02	33
5399463	8.388818e-01	22
5399458	8.881784e-16	50
5399456	1.000000e+00	4
5399457	9.405398e-01	20
5399470	9.923267e-01	17
5399471	1.000000e+00	5
5399468	4.681115e-04	37
5399469	1.000000e+00	7
5399466	6.640945e-01	24
5399467	9.835804e-01	18
5399464	1.133316e-12	48
5399479	1.049339e-07	43
5399478	1.000000e+00	5
5399477	1.000000e+00	2
5399476	9.999972e-01	10
5399475	9.405398e-01	20
5399474	9.995319e-01	14
5399472	2.399438e-01	28
5399487	9.405398e-01	20
5399486	1.000000e+00	1
5399485	9.999972e-01	10
5399484	1.000000e+00	6
5399483	1.000000e+00	0
5399482	3.359055e-01	27
5399481	2.104926e-09	45
5399480	1.000000e+00	1
5399488	4.510745e-05	39
5399489	1.000000e+00	0
5399490	8.881784e-16	50
5399491	9.999881e-01	11
5399494	9.999881e-01	11
5399495	4.438624e-01	26
5399496	8.881784e-16	50
5399497	1.000000e+00	6
5399498	9.675457e-01	19
5399499	1.529320e-04	38
5399501	9.999999e-01	8
5399502	8.986806e-01	21
5399505	6.640945e-01	24
5399504	5.946023e-02	31
5399507	8.388818e-01	22
5399506	1.000000e+00	3
5399509	8.881784e-16	50
5399508	1.000000e+00	1
5399511	4.529710e-14	49
5399510	4.510745e-05	39
5399513	9.923267e-01	17
5399512	1.000000e+00	0
5399515	5.946023e-02	31
5399514	1.000000e+00	2
5399517	3.359055e-01	27
5399516	1.854161e-11	47
5399519	1.529320e-04	38
5399518	1.133316e-12	48
5399522	8.881784e-16	50
5399523	8.881784e-16	50
5399520	8.881784e-16	50
5399521	9.995319e-01	14
5399526	1.000000e+00	1
5399524	1.000000e+00	1
5399525	8.881784e-16	50
5399530	9.999972e-01	10
5399531	1.621870e-08	44
5399528	1.000000e+00	7
5399529	1.854161e-11	47
5399534	3.245432e-02	32
5399535	8.881784e-16	50
5399532	8.881784e-16	50
5399533	9.405398e-01	20
5399539	1.000000e+00	4
5399538	1.000000e+00	0
5399537	9.675457e-01	19
5399536	4.529710e-14	49
5399543	9.999549e-01	12
5399542	4.681115e-04	37
5399541	9.999994e-01	9
5399540	1.049339e-07	43
5399547	2.104926e-09	45
5399546	9.835804e-01	18
5399545	1.000000e+00	4
5399551	1.000000e+00	4
5399550	1.000000e+00	1
5399549	9.998471e-01	13
5399548	1.000000e+00	5
5399309	1.013194e-01	30
5399308	1.611182e-01	29
5399311	8.881784e-16	50
5399310	8.388818e-01	22
5399305	9.675457e-01	19
5399304	1.000000e+00	5
5399307	2.230891e-10	46
5399306	1.621870e-08	44
5399300	3.300224e-03	35
5399302	9.923267e-01	17
5399297	1.611182e-01	29
5399296	1.000000e+00	1
5399299	5.561376e-01	25
5399298	7.600562e-01	23
5399327	5.817779e-07	42
5399320	2.230891e-10	46
5399321	1.000000e+00	5
5399322	1.000000e+00	4
5399323	9.835804e-01	18
5399316	1.000000e+00	4
5399318	1.611182e-01	29
5399319	1.013194e-01	30
5399312	1.000000e+00	1
5399313	1.000000e+00	0
5399314	1.193067e-05	40
5399315	8.881784e-16	50
5399343	1.193067e-05	40
5399342	8.881784e-16	50
5399341	8.881784e-16	50
5399340	1.000000e+00	0
5399337	9.405398e-01	20
5399336	8.881784e-16	50
5399335	2.807050e-06	41
5399334	7.600562e-01	23
5399333	1.529320e-04	38
5399331	3.245432e-02	32
5399329	1.000000e+00	5
5399328	4.681115e-04	37
5399358	1.000000e+00	3
5399359	1.000000e+00	0
5399357	8.881784e-16	50
5399355	1.000000e+00	2
5399352	1.000000e+00	2
5399353	2.399438e-01	28
5399350	2.104926e-09	45
5399351	1.000000e+00	7
5399349	6.640945e-01	24
5399346	1.000000e+00	1
5399344	7.673339e-03	34
5399345	1.000000e+00	6
5399369	9.835804e-01	18
5399368	9.999999e-01	8
5399371	8.881784e-16	50
5399370	1.049339e-07	43
5399373	1.133316e-12	48
5399375	9.999549e-01	12
5399374	1.000000e+00	0
5399361	8.881784e-16	50
5399360	8.881784e-16	50
5399362	8.986806e-01	21
5399365	2.104926e-09	45
5399364	9.999999e-01	8
5399367	5.817779e-07	42
5399366	9.999972e-01	10
5399384	8.881784e-16	50
5399385	8.881784e-16	50
5399386	9.999994e-01	9
5399387	4.510745e-05	39
5399389	4.529710e-14	49
5399390	1.000000e+00	5
5399391	9.998471e-01	13
5399377	9.999549e-01	12
5399378	2.807050e-06	41
5399380	1.000000e+00	1
5399381	9.923267e-01	17
5399383	1.000000e+00	6
5399403	2.230891e-10	46
5399407	1.000000e+00	2
5399405	1.000000e+00	7
5399395	4.510745e-05	39
5399394	1.621870e-08	44
5399393	1.000000e+00	2
5399392	9.999881e-01	11
5399399	1.000000e+00	0
5399398	8.881784e-16	50
5399397	1.000000e+00	2
5399396	1.000000e+00	0
5399418	3.300224e-03	35
5399416	1.013194e-01	30
5399417	3.359055e-01	27
5399422	1.621870e-08	44
5399423	1.000000e+00	6
5399421	9.998471e-01	13
5399410	4.529710e-14	49
5399411	1.000000e+00	0
5399409	1.000000e+00	1
5399414	8.881784e-16	50
5399415	2.230891e-10	46
5399412	8.881784e-16	50
5399413	5.946023e-02	31
5399191	2.399438e-01	28
5399190	1.000000e+00	4
5399189	5.946023e-02	31
5399187	1.133316e-12	48
5399186	7.673339e-03	34
5399185	4.681115e-04	37
5399184	9.999549e-01	12
5399199	9.835804e-01	18
5399198	9.675457e-01	19
5399196	1.000000e+00	5
5399195	1.000000e+00	1
5399194	8.881784e-16	50
5399193	4.529710e-14	49
5399174	1.000000e+00	2
5399175	9.966998e-01	16
5399172	1.000000e+00	0
5399173	2.399438e-01	28
5399170	9.999994e-01	9
5399171	8.881784e-16	50
5399168	9.966998e-01	16
5399169	9.405398e-01	20
5399182	9.999994e-01	9
5399183	3.359055e-01	27
5399180	1.000000e+00	3
5399181	9.835804e-01	18
5399179	2.230891e-10	46
5399176	1.000000e+00	2
5399177	1.000000e+00	2
5399221	8.881784e-16	50
5399223	1.529320e-04	38
5399222	1.854161e-11	47
5399217	1.000000e+00	1
5399216	9.999994e-01	9
5399219	2.230891e-10	46
5399218	1.000000e+00	2
5399229	9.923267e-01	17
5399228	8.986806e-01	21
5399231	4.529710e-14	49
5399225	1.000000e+00	4
5399224	3.359055e-01	27
5399227	2.807050e-06	41
5399226	8.881784e-16	50
5399205	8.388818e-01	22
5399206	1.000000e+00	7
5399207	1.000000e+00	5
5399200	9.405398e-01	20
5399201	1.000000e+00	4
5399202	1.000000e+00	7
5399203	8.881784e-16	50
5399214	1.000000e+00	5
5399215	1.000000e+00	0
5399208	8.881784e-16	50
5399209	8.881784e-16	50
5399210	2.230891e-10	46
5399211	1.000000e+00	0
5399254	3.245432e-02	32
5399253	4.681115e-04	37
5399258	7.673339e-03	34
5399257	1.000000e+00	2
5399256	1.000000e+00	2
5399262	1.000000e+00	0
5399261	7.673339e-03	34
5399260	4.510745e-05	39
5399235	9.675457e-01	19
5399233	3.245432e-02	32
5399238	9.999994e-01	9
5399236	8.881784e-16	50
5399242	1.000000e+00	0
5399243	5.817779e-07	42
5399240	1.000000e+00	0
5399241	1.133316e-12	48
5399246	1.000000e+00	0
5399247	1.000000e+00	0
5399244	1.000000e+00	2
5399245	1.000000e+00	1
5399281	9.999881e-01	11
5399283	1.000000e+00	0
5399282	5.817779e-07	42
5399287	8.388818e-01	22
5399286	4.529710e-14	49
5399289	1.000000e+00	2
5399288	9.999999e-01	8
5399291	1.641957e-02	33
5399290	1.000000e+00	2
5399293	9.995319e-01	14
5399292	2.399438e-01	28
5399295	9.986989e-01	15
5399294	1.049339e-07	43
5399264	9.999881e-01	11
5399265	1.000000e+00	0
5399266	1.193067e-05	40
5399267	9.999549e-01	12
5399268	4.438624e-01	26
5399269	1.000000e+00	5
5399270	1.000000e+00	5
5399271	9.999549e-01	12
5399272	8.881784e-16	50
5399273	1.000000e+00	3
5399274	2.104926e-09	45
5399275	9.999972e-01	10
5399276	9.999994e-01	9
5399277	1.000000e+00	4
5399279	1.000000e+00	0
5399070	1.000000e+00	6
5399071	8.881784e-16	50
5399068	1.000000e+00	6
5399069	7.673339e-03	34
5399066	8.881784e-16	50
5399067	1.000000e+00	2
5399065	5.946023e-02	31
5399062	1.000000e+00	3
5399060	8.881784e-16	50
5399061	8.881784e-16	50
5399058	9.999972e-01	10
5399059	1.611182e-01	29
5399056	9.966998e-01	16
5399057	3.359055e-01	27
5399055	1.000000e+00	5
5399052	7.673339e-03	34
5399051	1.000000e+00	1
5399050	9.675457e-01	19
5399049	9.986989e-01	15
5399048	1.301086e-03	36
5399047	1.000000e+00	5
5399046	9.999999e-01	8
5399045	4.529710e-14	49
5399044	9.998471e-01	13
5399043	8.881784e-16	50
5399042	1.000000e+00	5
5399041	9.999972e-01	10
5399040	8.881784e-16	50
5399100	1.000000e+00	5
5399101	9.995319e-01	14
5399102	1.529320e-04	38
5399096	1.133316e-12	48
5399098	9.675457e-01	19
5399099	3.300224e-03	35
5399092	8.881784e-16	50
5399093	1.000000e+00	0
5399094	1.000000e+00	2
5399095	9.998471e-01	13
5399088	9.966998e-01	16
5399089	1.000000e+00	4
5399090	1.621870e-08	44
5399085	9.405398e-01	20
5399084	9.999549e-01	12
5399087	9.999994e-01	9
5399081	1.000000e+00	2
5399082	1.641957e-02	33
5399077	1.133316e-12	48
5399076	3.245432e-02	32
5399079	1.000000e+00	0
5399078	1.000000e+00	2
5399073	1.000000e+00	7
5399072	9.999994e-01	9
5399075	4.529710e-14	49
5399074	9.999881e-01	11
5399131	1.000000e+00	1
5399129	8.881784e-16	50
5399134	2.807050e-06	41
5399135	1.611182e-01	29
5399132	1.000000e+00	4
5399133	1.000000e+00	0
5399122	4.438624e-01	26
5399123	5.946023e-02	31
5399120	1.641957e-02	33
5399121	9.999881e-01	11
5399126	1.000000e+00	2
5399127	5.946023e-02	31
5399124	9.998471e-01	13
5399125	1.000000e+00	1
5399115	9.986989e-01	15
5399114	5.561376e-01	25
5399113	1.000000e+00	2
5399112	4.529710e-14	49
5399119	9.999994e-01	9
5399118	1.529320e-04	38
5399117	2.807050e-06	41
5399116	1.000000e+00	3
5399107	1.000000e+00	7
5399106	1.049339e-07	43
5399105	9.999972e-01	10
5399104	5.561376e-01	25
5399111	9.995319e-01	14
5399110	9.999549e-01	12
5399109	8.881784e-16	50
5399160	7.600562e-01	23
5399161	1.133316e-12	48
5399163	9.998471e-01	13
5399164	1.000000e+00	0
5399165	2.230891e-10	46
5399166	9.923267e-01	17
5399167	8.388818e-01	22
5399152	1.000000e+00	0
5399153	9.966998e-01	16
5399156	4.529710e-14	49
5399158	1.000000e+00	3
5399145	9.999881e-01	11
5399144	8.881784e-16	50
5399146	1.000000e+00	2
5399148	1.193067e-05	40
5399151	9.999994e-01	9
5399150	1.000000e+00	2
5399137	1.000000e+00	4
5399136	1.000000e+00	2
5399138	7.600562e-01	23
5399141	1.000000e+00	6
5399140	1.000000e+00	3
5399142	1.193067e-05	40
5398946	9.995319e-01	14
5398947	1.000000e+00	0
5398944	9.999972e-01	10
5398945	1.000000e+00	1
5398950	1.000000e+00	0
5398948	3.300224e-03	35
5398949	6.640945e-01	24
5398954	1.641957e-02	33
5398955	6.640945e-01	24
5398952	1.000000e+00	4
5398953	9.999999e-01	8
5398958	8.881784e-16	50
5398959	9.675457e-01	19
5398956	7.673339e-03	34
5398957	1.000000e+00	1
5398963	9.998471e-01	13
5398962	9.998471e-01	13
5398961	9.999549e-01	12
5398960	8.881784e-16	50
5398966	1.049339e-07	43
5398965	1.000000e+00	1
5398964	9.999999e-01	8
5398971	8.881784e-16	50
5398970	9.999994e-01	9
5398968	8.881784e-16	50
5398974	1.301086e-03	36
5398973	5.561376e-01	25
5398972	4.529710e-14	49
5398913	9.966998e-01	16
5398914	1.133316e-12	48
5398915	1.000000e+00	6
5398916	8.388818e-01	22
5398917	1.000000e+00	1
5398918	1.133316e-12	48
5398919	9.675457e-01	19
5398920	9.405398e-01	20
5398922	2.230891e-10	46
5398923	9.998471e-01	13
5398924	1.641957e-02	33
5398925	1.000000e+00	5
5398926	1.529320e-04	38
5398927	1.000000e+00	1
5398929	9.999549e-01	12
5398928	1.049339e-07	43
5398931	1.000000e+00	6
5398930	1.000000e+00	1
5398932	1.000000e+00	7
5398935	8.881784e-16	50
5398934	1.854161e-11	47
5398937	3.300224e-03	35
5398939	1.193067e-05	40
5398938	4.510745e-05	39
5398941	1.193067e-05	40
5398940	1.641957e-02	33
5398943	4.438624e-01	26
5398942	8.881784e-16	50
5399014	1.000000e+00	1
5399015	7.673339e-03	34
5399012	1.000000e+00	7
5399010	1.000000e+00	5
5399011	1.000000e+00	6
5399008	1.000000e+00	2
5399009	1.000000e+00	5
5399023	2.399438e-01	28
5399020	9.966998e-01	16
5399021	1.000000e+00	1
5399019	3.359055e-01	27
5399016	1.000000e+00	1
5399031	1.000000e+00	6
5399029	1.621870e-08	44
5399028	8.881784e-16	50
5399027	9.995319e-01	14
5399026	8.881784e-16	50
5399025	9.999972e-01	10
5399024	1.000000e+00	3
5399039	1.854161e-11	47
5399037	1.000000e+00	5
5399036	5.817779e-07	42
5399035	1.000000e+00	4
5399034	1.000000e+00	7
5399033	1.133316e-12	48
5399032	1.049339e-07	43
5398980	4.529710e-14	49
5398981	8.881784e-16	50
5398982	8.881784e-16	50
5398983	1.000000e+00	1
5398977	9.999994e-01	9
5398978	1.000000e+00	1
5398979	1.000000e+00	2
5398988	9.999881e-01	11
5398989	9.999881e-01	11
5398990	5.817779e-07	42
5398991	9.999549e-01	12
5398985	9.999549e-01	12
5398986	8.881784e-16	50
5398987	3.245432e-02	32
5398997	9.999994e-01	9
5398996	9.405398e-01	20
5398999	1.000000e+00	0
5398998	8.881784e-16	50
5398993	8.881784e-16	50
5398992	1.000000e+00	1
5398995	1.000000e+00	0
5398994	8.881784e-16	50
5399005	1.000000e+00	7
5399007	3.245432e-02	32
5399006	9.999999e-01	8
5399001	1.000000e+00	5
5399000	1.000000e+00	6
5399003	9.999972e-01	10
5399002	1.000000e+00	0
5398825	9.999881e-01	11
5398824	8.881784e-16	50
5398831	2.104926e-09	45
5398830	9.835804e-01	18
5398829	9.995319e-01	14
5398828	9.995319e-01	14
5398819	1.013194e-01	30
5398818	1.000000e+00	0
5398817	1.000000e+00	2
5398816	1.000000e+00	2
5398823	1.000000e+00	0
5398822	7.600562e-01	23
5398821	9.999881e-01	11
5398820	1.000000e+00	3
5398842	3.245432e-02	32
5398843	1.611182e-01	29
5398840	8.881784e-16	50
5398841	1.000000e+00	2
5398846	9.999972e-01	10
5398847	1.133316e-12	48
5398835	9.835804e-01	18
5398832	1.000000e+00	2
5398833	1.013194e-01	30
5398838	1.000000e+00	5
5398839	1.000000e+00	5
5398836	9.998471e-01	13
5398837	7.600562e-01	23
5398793	4.529710e-14	49
5398792	2.230891e-10	46
5398795	8.881784e-16	50
5398794	9.999881e-01	11
5398797	1.013194e-01	30
5398796	8.881784e-16	50
5398785	1.000000e+00	3
5398784	1.000000e+00	6
5398787	4.510745e-05	39
5398786	8.881784e-16	50
5398788	1.000000e+00	0
5398791	9.999999e-01	8
5398790	1.000000e+00	0
5398808	8.881784e-16	50
5398809	9.999999e-01	8
5398810	1.000000e+00	2
5398811	6.640945e-01	24
5398812	9.995319e-01	14
5398813	9.995319e-01	14
5398814	1.000000e+00	2
5398815	1.000000e+00	4
5398800	9.405398e-01	20
5398801	3.245432e-02	32
5398802	9.923267e-01	17
5398803	8.881784e-16	50
5398804	1.000000e+00	0
5398805	4.529710e-14	49
5398806	1.133316e-12	48
5398807	1.000000e+00	4
5398895	4.438624e-01	26
5398894	9.999999e-01	8
5398893	9.999999e-01	8
5398892	8.388818e-01	22
5398891	9.675457e-01	19
5398889	1.000000e+00	3
5398888	1.000000e+00	5
5398887	1.000000e+00	2
5398886	4.529710e-14	49
5398885	1.000000e+00	3
5398884	2.399438e-01	28
5398882	1.000000e+00	5
5398881	1.000000e+00	1
5398880	1.193067e-05	40
5398910	1.000000e+00	3
5398911	9.998471e-01	13
5398908	9.999881e-01	11
5398909	4.681115e-04	37
5398906	2.807050e-06	41
5398907	1.000000e+00	4
5398905	2.807050e-06	41
5398902	2.399438e-01	28
5398903	1.000000e+00	0
5398901	9.986989e-01	15
5398898	1.000000e+00	1
5398899	2.104926e-09	45
5398896	1.000000e+00	7
5398897	9.835804e-01	18
5398861	1.000000e+00	1
5398860	1.000000e+00	0
5398863	1.000000e+00	1
5398862	1.000000e+00	3
5398857	1.193067e-05	40
5398856	1.013194e-01	30
5398858	1.193067e-05	40
5398853	1.000000e+00	3
5398852	9.999972e-01	10
5398855	3.300224e-03	35
5398854	8.881784e-16	50
5398849	9.999549e-01	12
5398848	9.835804e-01	18
5398876	1.133316e-12	48
5398877	8.986806e-01	21
5398878	8.881784e-16	50
5398879	9.998471e-01	13
5398872	9.999549e-01	12
5398873	1.000000e+00	1
5398874	1.000000e+00	6
5398875	1.000000e+00	4
5398868	1.621870e-08	44
5398869	1.000000e+00	7
5398870	9.999994e-01	9
5398864	1.000000e+00	0
5398865	3.300224e-03	35
5398866	1.000000e+00	0
5398867	9.995319e-01	14
5398705	8.881784e-16	50
5398704	4.510745e-05	39
5398706	9.923267e-01	17
5398708	1.000000e+00	4
5398710	2.399438e-01	28
5398713	1.000000e+00	0
5398712	7.600562e-01	23
5398715	1.529320e-04	38
5398714	9.999999e-01	8
5398717	5.817779e-07	42
5398716	2.230891e-10	46
5398719	1.000000e+00	6
5398718	1.000000e+00	7
5398689	8.986806e-01	21
5398691	9.923267e-01	17
5398692	9.835804e-01	18
5398693	1.000000e+00	2
5398695	1.193067e-05	40
5398696	8.881784e-16	50
5398697	9.966998e-01	16
5398698	2.807050e-06	41
5398699	1.854161e-11	47
5398700	8.388818e-01	22
5398701	7.673339e-03	34
5398702	6.640945e-01	24
5398703	9.998471e-01	13
5398674	9.999549e-01	12
5398673	9.999972e-01	10
5398679	7.600562e-01	23
5398678	4.529710e-14	49
5398677	1.000000e+00	1
5398676	1.000000e+00	1
5398683	4.529710e-14	49
5398682	9.999999e-01	8
5398681	1.000000e+00	1
5398680	3.245432e-02	32
5398687	1.000000e+00	1
5398686	1.000000e+00	0
5398685	6.640945e-01	24
5398684	9.966998e-01	16
5398659	1.000000e+00	0
5398656	1.000000e+00	6
5398657	9.405398e-01	20
5398662	9.999549e-01	12
5398663	8.881784e-16	50
5398660	2.807050e-06	41
5398661	1.000000e+00	4
5398666	1.193067e-05	40
5398667	8.881784e-16	50
5398664	1.000000e+00	5
5398665	3.300224e-03	35
5398670	3.359055e-01	27
5398671	7.673339e-03	34
5398668	8.881784e-16	50
5398669	9.999881e-01	11
5398773	1.000000e+00	1
5398772	8.881784e-16	50
5398775	6.640945e-01	24
5398774	1.854161e-11	47
5398769	8.881784e-16	50
5398768	1.000000e+00	4
5398770	1.000000e+00	7
5398781	9.999549e-01	12
5398780	8.986806e-01	21
5398783	1.000000e+00	1
5398782	1.000000e+00	5
5398777	1.000000e+00	6
5398776	9.986989e-01	15
5398779	1.000000e+00	0
5398778	1.000000e+00	1
5398756	2.230891e-10	46
5398757	9.923267e-01	17
5398758	1.000000e+00	4
5398759	1.000000e+00	6
5398752	8.881784e-16	50
5398753	1.854161e-11	47
5398754	8.986806e-01	21
5398755	1.000000e+00	1
5398765	1.000000e+00	4
5398766	1.301086e-03	36
5398762	7.600562e-01	23
5398763	1.621870e-08	44
5398743	8.388818e-01	22
5398741	8.881784e-16	50
5398740	8.881784e-16	50
5398739	1.000000e+00	1
5398738	7.600562e-01	23
5398737	1.854161e-11	47
5398736	5.817779e-07	42
5398751	1.000000e+00	1
5398750	8.986806e-01	21
5398748	8.881784e-16	50
5398747	1.854161e-11	47
5398746	8.986806e-01	21
5398745	9.966998e-01	16
5398744	5.561376e-01	25
5398726	9.986989e-01	15
5398727	5.817779e-07	42
5398722	1.000000e+00	7
5398723	9.999999e-01	8
5398720	9.998471e-01	13
5398734	5.561376e-01	25
5398735	1.000000e+00	0
5398732	8.881784e-16	50
5398733	9.999881e-01	11
5398731	9.966998e-01	16
5398729	1.193067e-05	40
5398584	8.881784e-16	50
5398585	8.881784e-16	50
5398586	9.999972e-01	10
5398588	5.817779e-07	42
5398589	8.881784e-16	50
5398590	4.529710e-14	49
5398591	8.881784e-16	50
5398577	5.946023e-02	31
5398578	9.405398e-01	20
5398579	1.000000e+00	0
5398581	1.000000e+00	0
5398582	4.529710e-14	49
5398583	1.000000e+00	1
5398569	2.104926e-09	45
5398568	3.300224e-03	35
5398571	8.388818e-01	22
5398570	9.405398e-01	20
5398573	1.133316e-12	48
5398572	1.854161e-11	47
5398575	4.529710e-14	49
5398574	1.013194e-01	30
5398561	1.000000e+00	5
5398563	9.999972e-01	10
5398562	1.000000e+00	0
5398564	1.000000e+00	0
5398566	1.000000e+00	2
5398554	9.999549e-01	12
5398555	1.000000e+00	2
5398552	1.000000e+00	2
5398553	1.000000e+00	4
5398558	1.000000e+00	2
5398559	9.675457e-01	19
5398556	9.923267e-01	17
5398557	4.510745e-05	39
5398547	1.621870e-08	44
5398544	1.611182e-01	29
5398545	9.995319e-01	14
5398550	1.000000e+00	2
5398551	1.013194e-01	30
5398548	1.000000e+00	0
5398539	4.529710e-14	49
5398538	9.999972e-01	10
5398537	3.245432e-02	32
5398543	8.881784e-16	50
5398542	1.301086e-03	36
5398541	4.438624e-01	26
5398540	1.000000e+00	1
5398531	9.923267e-01	17
5398530	1.000000e+00	1
5398529	9.835804e-01	18
5398528	2.104926e-09	45
5398535	9.999549e-01	12
5398534	1.000000e+00	7
5398532	9.999999e-01	8
5398652	8.881784e-16	50
5398653	1.000000e+00	5
5398654	1.000000e+00	3
5398655	8.881784e-16	50
5398648	1.000000e+00	0
PID_153937181	8.881784e-16	50
5398649	8.881784e-16	50
5398650	9.999972e-01	10
5398651	9.986989e-01	15
5398644	8.881784e-16	50
5398645	9.405398e-01	20
5398646	1.000000e+00	0
5398640	1.000000e+00	5
5398641	1.000000e+00	6
5398642	1.000000e+00	4
5398637	1.000000e+00	5
5398639	1.000000e+00	1
5398638	3.245432e-02	32
5398632	1.049339e-07	43
5398629	7.673339e-03	34
5398625	2.230891e-10	46
5398624	7.673339e-03	34
5398627	8.881784e-16	50
5398626	4.681115e-04	37
5398622	4.529710e-14	49
5398623	1.000000e+00	2
5398620	1.000000e+00	2
5398621	9.999549e-01	12
5398618	7.600562e-01	23
5398619	4.510745e-05	39
5398617	4.438624e-01	26
5398614	1.000000e+00	2
5398615	1.000000e+00	1
5398612	9.986989e-01	15
5398613	1.000000e+00	0
5398610	9.995319e-01	14
5398611	1.193067e-05	40
5398608	1.854161e-11	47
5398609	4.529710e-14	49
5398607	1.000000e+00	0
5398606	8.881784e-16	50
5398605	8.388818e-01	22
5398604	1.000000e+00	4
5398603	7.600562e-01	23
5398602	1.000000e+00	3
5398601	9.999994e-01	9
5398599	8.881784e-16	50
5398598	1.301086e-03	36
5398597	9.999881e-01	11
5398596	8.881784e-16	50
5398593	1.000000e+00	0
5398592	1.000000e+00	0
5398251	9.835804e-01	18
5398250	1.000000e+00	0
5398249	1.000000e+00	1
5398248	8.881784e-16	50
5398255	2.104926e-09	45
5398253	9.999549e-01	12
5398252	1.000000e+00	7
5398242	1.000000e+00	0
5398241	9.999972e-01	10
5398240	1.000000e+00	1
5398247	1.133316e-12	48
5398246	9.998471e-01	13
5398245	8.881784e-16	50
5398244	6.640945e-01	24
5398266	4.529710e-14	49
5398267	1.000000e+00	2
5398270	1.000000e+00	1
5398271	1.000000e+00	5
5398268	9.405398e-01	20
5398269	1.000000e+00	4
5398258	9.998471e-01	13
5398259	1.000000e+00	1
5398256	1.000000e+00	7
5398257	1.621870e-08	44
5398260	3.359055e-01	27
5398261	1.000000e+00	0
5398232	8.388818e-01	22
5398233	1.000000e+00	0
5398235	1.000000e+00	0
5398236	9.923267e-01	17
5398227	3.300224e-03	35
5398228	8.986806e-01	21
5398229	8.881784e-16	50
5398230	8.881784e-16	50
5398231	1.000000e+00	0
5398325	3.359055e-01	27
5401701	8.881784e-16	50
5398324	3.300224e-03	35
5398327	8.881784e-16	50
5401703	5.817779e-07	42
5401702	8.388818e-01	22
5398326	3.300224e-03	35
5401697	1.000000e+00	0
5398320	9.999972e-01	10
5401696	1.000000e+00	3
5398323	9.999999e-01	8
5401699	8.881784e-16	50
5398322	1.854161e-11	47
5401698	8.881784e-16	50
5401709	3.245432e-02	32
5398333	9.999994e-01	9
5401708	2.399438e-01	28
5398332	1.000000e+00	7
5401711	1.000000e+00	2
5398335	4.529710e-14	49
5398334	8.881784e-16	50
5401710	4.529710e-14	49
5398329	1.000000e+00	0
5401705	1.000000e+00	2
5401704	1.000000e+00	2
5398328	4.529710e-14	49
5401707	1.000000e+00	7
5398331	1.000000e+00	0
5401706	8.388818e-01	22
5398330	8.881784e-16	50
5398308	1.611182e-01	29
5401716	1.529320e-04	38
5401717	1.000000e+00	0
5398309	1.000000e+00	1
5398310	1.000000e+00	5
5401718	4.529710e-14	49
5398311	1.000000e+00	6
5398304	4.510745e-05	39
5398305	9.998471e-01	13
5401713	1.000000e+00	1
5398306	1.000000e+00	2
5401714	1.000000e+00	1
5401715	4.529710e-14	49
5401724	1.000000e+00	0
5398316	1.000000e+00	0
5398317	9.966998e-01	16
5401726	1.000000e+00	0
5398319	9.999549e-01	12
5401720	4.529710e-14	49
5398312	9.999881e-01	11
5398313	9.835804e-01	18
5401722	8.881784e-16	50
5398314	9.999972e-01	10
5398315	9.999881e-01	11
5401723	1.641957e-02	33
5398295	1.133316e-12	48
5401671	9.999994e-01	9
5401670	1.301086e-03	36
5401669	9.966998e-01	16
5398293	1.133316e-12	48
5398292	1.049339e-07	43
5401668	8.881784e-16	50
5398291	1.529320e-04	38
5398290	9.995319e-01	14
5401666	1.000000e+00	6
5398289	5.817779e-07	42
5401665	1.000000e+00	0
5398288	1.000000e+00	6
5401664	1.621870e-08	44
5401679	8.986806e-01	21
5398303	1.000000e+00	0
5398302	1.000000e+00	3
5401678	1.000000e+00	1
5398301	1.000000e+00	0
5401677	1.000000e+00	1
5401676	7.600562e-01	23
5398300	1.621870e-08	44
5401675	4.438624e-01	26
5398298	1.000000e+00	6
5401674	1.000000e+00	1
5401673	1.013194e-01	30
5398297	6.640945e-01	24
5398296	1.133316e-12	48
5401686	9.999549e-01	12
5398278	9.999972e-01	10
5401687	3.359055e-01	27
5398279	9.999972e-01	10
5401684	1.000000e+00	0
5398276	9.966998e-01	16
5398277	7.673339e-03	34
5401685	4.510745e-05	39
5398274	1.193067e-05	40
5398275	4.510745e-05	39
5401683	1.193067e-05	40
5398272	5.561376e-01	25
5401680	1.000000e+00	0
5398273	1.000000e+00	0
5401694	1.000000e+00	1
5398286	4.510745e-05	39
5401695	9.999549e-01	12
5398287	1.621870e-08	44
5398284	1.641957e-02	33
5401692	1.854161e-11	47
5401693	5.817779e-07	42
5398285	9.986989e-01	15
5401690	2.807050e-06	41
5398282	1.049339e-07	43
5401691	9.999549e-01	12
5398283	9.999972e-01	10
5398280	4.681115e-04	37
5401688	1.000000e+00	6
5398281	9.999972e-01	10
5401689	2.104926e-09	45
5398385	1.621870e-08	44
5401633	1.000000e+00	0
5401632	1.000000e+00	4
5398386	9.999999e-01	8
5401634	1.000000e+00	0
5398389	3.245432e-02	32
5401637	8.881784e-16	50
5401636	1.000000e+00	1
5401639	1.611182e-01	29
5401638	1.133316e-12	48
5398390	2.807050e-06	41
5401641	1.529320e-04	38
5398393	1.000000e+00	1
5398392	1.529320e-04	38
5401640	5.561376e-01	25
5398395	1.000000e+00	2
5401643	9.999972e-01	10
5398394	9.999994e-01	9
5401642	8.881784e-16	50
5401645	2.104926e-09	45
5398397	1.000000e+00	5
5398396	1.193067e-05	40
5401644	3.300224e-03	35
5401647	9.999972e-01	10
5401646	9.999972e-01	10
5398368	1.529320e-04	38
5401648	1.854161e-11	47
5398369	9.995319e-01	14
5401649	5.817779e-07	42
5401650	8.881784e-16	50
5401651	4.529710e-14	49
5398371	8.881784e-16	50
5398372	1.013194e-01	30
5401652	1.000000e+00	7
5398373	1.000000e+00	3
5401653	1.000000e+00	3
5398374	9.999994e-01	9
5401655	9.995319e-01	14
5398375	1.000000e+00	1
5401656	8.881784e-16	50
5398376	7.673339e-03	34
5401658	9.835804e-01	18
5398378	9.999881e-01	11
5401659	8.881784e-16	50
5398379	1.049339e-07	43
5401660	9.986989e-01	15
5398380	1.000000e+00	6
5398381	1.611182e-01	29
5401662	1.000000e+00	0
5398382	1.000000e+00	0
5401663	1.000000e+00	6
5398383	1.000000e+00	0
5401603	8.881784e-16	50
5398355	1.621870e-08	44
5398354	1.000000e+00	3
5401602	3.245432e-02	32
5398353	8.388818e-01	22
5401601	3.245432e-02	32
5401600	1.000000e+00	5
5398352	1.301086e-03	36
5401607	6.640945e-01	24
5398359	1.193067e-05	40
5398358	2.104926e-09	45
5401605	1.000000e+00	4
5398357	1.000000e+00	4
5401604	1.621870e-08	44
5398356	2.807050e-06	41
5401611	2.230891e-10	46
5398363	6.640945e-01	24
5401610	1.000000e+00	0
5398362	1.000000e+00	0
5398361	9.998471e-01	13
5401609	1.000000e+00	3
5398360	8.986806e-01	21
5401608	1.000000e+00	0
5401615	8.881784e-16	50
5398367	9.966998e-01	16
5401614	1.000000e+00	3
5398366	1.854161e-11	47
5398365	3.245432e-02	32
5401613	1.000000e+00	2
5398364	7.600562e-01	23
5401612	1.000000e+00	6
5401618	1.529320e-04	38
5401619	8.881784e-16	50
5398339	1.000000e+00	1
5401616	4.438624e-01	26
5398336	1.000000e+00	0
5398337	9.966998e-01	16
5401622	1.000000e+00	7
5398342	9.999994e-01	9
5398340	1.000000e+00	7
5401620	8.881784e-16	50
5401621	7.600562e-01	23
5398341	9.835804e-01	18
5401626	1.000000e+00	2
5398346	3.245432e-02	32
5398347	8.881784e-16	50
5401624	9.966998e-01	16
5398344	8.388818e-01	22
5398345	2.399438e-01	28
5401625	8.388818e-01	22
5398350	3.245432e-02	32
5401630	9.675457e-01	19
5398351	8.881784e-16	50
5401631	1.000000e+00	3
5398348	8.881784e-16	50
5398349	2.104926e-09	45
5401629	1.621870e-08	44
5401836	1.000000e+00	6
5398460	3.300224e-03	35
[truncated: 1,072 more rows]
