# Supplementary material for: Translational Selection Is Ubiquitous in Prokaryotes
Source: PLoS Genet. 2010 Jun 24;6(6):e1001004. doi: 10.1371/journal.pgen.1001004 (PMC2891978; doi:10.1371/journal.pgen.1001004)
Supplement: Dataset S1 — OCU/non-OCU gene calls in 461 Bacterial and Archaeal genomes, and summary tables of genome properties and OCU preferences for specific codons. (4.77 MB ZIP) [file pgen.1001004.s001.zip › Dataset_S1_Bacteria/Clostridium_difficile_630.arff.ocuGenes]

GeneID	signTest_p	ocuProbWinCnt
4914938	8.881784e-16	50
4915934	9.999881e-01	11
4914939	9.405398e-01	20
4915935	1.000000e+00	7
4915932	8.881784e-16	50
4914936	4.510745e-05	39
4914937	8.881784e-16	50
4914942	8.881784e-16	50
4915930	4.681115e-04	37
4915931	1.000000e+00	2
4914943	8.881784e-16	50
4914940	8.881784e-16	50
4915928	6.640945e-01	24
4915929	8.881784e-16	50
4914941	1.000000e+00	1
4915926	9.966998e-01	16
4914930	1.000000e+00	0
4915927	9.999999e-01	8
4914931	1.301086e-03	36
4915924	9.999881e-01	11
4914928	6.640945e-01	24
4915925	1.000000e+00	2
4914929	1.000000e+00	1
4915922	1.000000e+00	4
4914934	8.881784e-16	50
4914935	2.399438e-01	28
4915923	1.000000e+00	3
4914932	5.561376e-01	25
4915920	9.999994e-01	9
4914933	4.529710e-14	49
4915921	1.000000e+00	0
4914923	9.999549e-01	12
4915919	1.000000e+00	2
4915918	1.621870e-08	44
4914922	5.946023e-02	31
4915917	7.600562e-01	23
4914921	9.998471e-01	13
4915916	9.998471e-01	13
4914920	1.641957e-02	33
4914927	1.000000e+00	2
4915914	1.000000e+00	6
4914926	1.000000e+00	0
4915913	1.000000e+00	7
4915912	1.013194e-01	30
4914924	1.000000e+00	1
4914915	1.000000e+00	2
4915911	1.000000e+00	0
4914914	2.807050e-06	41
4915910	1.000000e+00	7
4915909	4.529710e-14	49
4914913	5.817779e-07	42
4915908	8.388818e-01	22
4914912	1.854161e-11	47
4914919	1.611182e-01	29
4915907	1.000000e+00	3
4914918	1.000000e+00	0
4915906	9.995319e-01	14
4914917	1.000000e+00	0
4915905	1.000000e+00	5
4915904	1.000000e+00	0
4915964	1.000000e+00	1
4914904	1.000000e+00	0
4915965	9.999972e-01	10
4914905	1.000000e+00	0
4915966	1.000000e+00	1
4914906	4.529710e-14	49
4914907	1.000000e+00	0
4915960	1.000000e+00	2
4915961	1.000000e+00	2
4914909	1.000000e+00	2
4915962	1.000000e+00	6
4914910	1.000000e+00	1
4915963	2.230891e-10	46
4914911	9.986989e-01	15
4915956	1.000000e+00	6
4914896	1.000000e+00	1
4915957	1.000000e+00	2
4914897	9.999999e-01	8
4915958	9.999549e-01	12
4914898	1.000000e+00	6
4915959	1.854161e-11	47
4914899	1.000000e+00	0
4915952	1.000000e+00	0
4915953	1.000000e+00	1
4914901	1.000000e+00	0
4915954	1.000000e+00	0
4914902	1.000000e+00	1
4915955	4.529710e-14	49
4914903	9.999994e-01	9
4915949	8.881784e-16	50
4914889	1.000000e+00	0
4915948	8.881784e-16	50
4914888	1.000000e+00	1
4915951	1.000000e+00	0
4914891	9.966998e-01	16
4915950	8.881784e-16	50
4914890	1.000000e+00	7
4915945	9.675457e-01	19
4914893	1.000000e+00	0
4915944	9.999549e-01	12
4915947	1.000000e+00	4
4914895	3.300224e-03	35
4915946	1.621870e-08	44
4914894	1.000000e+00	0
4915941	1.000000e+00	0
4914881	1.133316e-12	48
4915940	1.000000e+00	3
4914880	9.999999e-01	8
4915943	1.000000e+00	6
4914883	8.986806e-01	21
4914882	8.881784e-16	50
4915937	1.000000e+00	2
4915936	1.000000e+00	2
4915939	9.966998e-01	16
4914887	8.881784e-16	50
4915938	1.133316e-12	48
4914886	8.881784e-16	50
4914878	4.529710e-14	49
4915866	1.000000e+00	1
4915867	1.000000e+00	1
4914876	1.000000e+00	5
4915864	1.049339e-07	43
4914877	1.000000e+00	3
4915865	1.000000e+00	0
4914874	1.000000e+00	2
4915870	1.000000e+00	0
4914875	1.000000e+00	2
4915871	1.000000e+00	3
4915868	1.000000e+00	7
4914873	1.000000e+00	0
4915869	1.000000e+00	0
4914870	1.000000e+00	2
4915858	9.999972e-01	10
4914871	9.405398e-01	20
4915859	1.000000e+00	0
4914868	1.000000e+00	0
4915856	1.000000e+00	3
4914869	1.000000e+00	4
4915857	8.881784e-16	50
4914866	1.000000e+00	5
4915862	9.995319e-01	14
4914867	1.000000e+00	1
4915863	1.000000e+00	5
4914864	9.999549e-01	12
4915860	1.000000e+00	2
4914865	9.986989e-01	15
4915861	1.000000e+00	1
4914863	1.000000e+00	1
4915851	1.000000e+00	3
4914862	9.999881e-01	11
4915850	1.000000e+00	3
4914861	1.000000e+00	0
4915849	1.000000e+00	0
4914860	1.000000e+00	0
4915848	1.000000e+00	1
4914859	1.000000e+00	1
4915855	1.000000e+00	1
4914858	1.000000e+00	5
4915854	1.000000e+00	1
4914857	1.000000e+00	5
4915853	1.000000e+00	2
4914856	1.000000e+00	6
4915852	1.000000e+00	0
4914855	1.000000e+00	0
4915843	2.399438e-01	28
4914854	1.000000e+00	6
4915842	1.854161e-11	47
4915841	1.000000e+00	3
4914853	3.245432e-02	32
4915840	1.000000e+00	3
4914852	1.000000e+00	0
4914851	8.881784e-16	50
4915847	9.999999e-01	8
4914850	1.000000e+00	2
4915846	1.000000e+00	0
4914849	9.999999e-01	8
4915845	1.000000e+00	6
4914848	8.881784e-16	50
4915844	1.000000e+00	2
4915896	8.881784e-16	50
4915897	1.000000e+00	0
4914845	1.000000e+00	0
4915898	1.000000e+00	0
4914846	1.000000e+00	0
4914847	1.000000e+00	0
4914840	1.000000e+00	6
4915901	1.000000e+00	0
4914841	1.000000e+00	3
4914842	1.000000e+00	1
4915903	1.000000e+00	1
4914843	1.000000e+00	0
4915888	1.000000e+00	0
4914836	7.600562e-01	23
4914837	1.000000e+00	6
4915889	1.000000e+00	0
4915890	1.000000e+00	0
4914839	1.000000e+00	0
4914832	1.000000e+00	2
4915892	8.881784e-16	50
4914833	1.000000e+00	0
4915893	1.000000e+00	3
4914834	1.000000e+00	3
4915894	1.000000e+00	2
4914835	1.000000e+00	1
4915895	1.000000e+00	0
4914829	4.529710e-14	49
4915881	1.000000e+00	0
4915880	1.000000e+00	5
4914831	9.986989e-01	15
4914830	1.000000e+00	3
4915882	1.000000e+00	0
4914825	1.000000e+00	1
4915885	1.000000e+00	0
4914824	1.000000e+00	0
4915884	1.000000e+00	0
4914827	8.881784e-16	50
4915887	1.000000e+00	0
4914826	1.000000e+00	1
4915873	1.000000e+00	1
4914823	9.923267e-01	17
4915875	1.000000e+00	7
4914822	9.966998e-01	16
4915874	1.000000e+00	3
4914817	1.000000e+00	1
4915877	1.000000e+00	4
4914816	4.438624e-01	26
4915876	1.000000e+00	2
4914819	1.000000e+00	7
4915879	1.000000e+00	7
4914818	1.854161e-11	47
4915878	3.245432e-02	32
4914803	1.000000e+00	0
4915799	6.640945e-01	24
4914802	8.881784e-16	50
4915798	2.104926e-09	45
4914801	3.300224e-03	35
4915797	8.881784e-16	50
4914800	1.000000e+00	6
4915796	2.399438e-01	28
4914807	1.000000e+00	1
4915795	8.881784e-16	50
4914806	1.000000e+00	3
4915794	2.807050e-06	41
4914805	1.301086e-03	36
4914804	8.388818e-01	22
4915792	2.807050e-06	41
4914811	8.881784e-16	50
4915807	8.881784e-16	50
4914810	8.881784e-16	50
4914809	1.133316e-12	48
4915804	1.000000e+00	3
4914815	1.000000e+00	1
4915803	8.881784e-16	50
4914814	4.438624e-01	26
4915802	1.133316e-12	48
4915800	9.986989e-01	15
4915782	9.923267e-01	17
4914786	1.000000e+00	0
4915783	4.438624e-01	26
4914787	1.000000e+00	1
4915780	1.000000e+00	4
4914784	1.000000e+00	0
4915781	1.000000e+00	4
4914785	1.000000e+00	0
4915778	1.000000e+00	2
4914790	1.000000e+00	2
4915779	1.000000e+00	1
4914791	1.000000e+00	7
4915776	1.000000e+00	2
4914788	1.000000e+00	3
4915777	1.000000e+00	1
4914789	9.999881e-01	11
4914794	1.000000e+00	1
4915790	1.000000e+00	2
4914795	9.999999e-01	8
4915791	8.881784e-16	50
4915788	1.000000e+00	0
4914792	1.854161e-11	47
4914793	1.000000e+00	0
4915789	1.000000e+00	2
4915786	1.000000e+00	1
4914798	1.000000e+00	3
4915787	1.000000e+00	2
4914799	5.561376e-01	25
4915784	1.000000e+00	6
4914796	8.881784e-16	50
4915785	1.000000e+00	1
4914797	1.000000e+00	2
4914769	3.300224e-03	35
4915829	1.000000e+00	0
4915828	8.986806e-01	21
4914768	1.000000e+00	0
4914771	9.999549e-01	12
4915831	4.510745e-05	39
4914770	1.000000e+00	5
4915830	1.000000e+00	5
4915825	1.000000e+00	5
4914773	1.000000e+00	0
4915824	1.611182e-01	29
4914772	1.000000e+00	4
4915827	8.388818e-01	22
4914775	1.000000e+00	1
4915826	2.104926e-09	45
4914774	1.000000e+00	2
4914777	5.561376e-01	25
4915837	1.000000e+00	2
4914776	2.230891e-10	46
4915836	7.673339e-03	34
4914779	1.000000e+00	0
4915839	1.000000e+00	1
4914778	1.000000e+00	5
4915838	1.000000e+00	7
4914781	1.000000e+00	3
4915833	9.995319e-01	14
4914780	1.000000e+00	0
4915832	9.675457e-01	19
4914783	1.000000e+00	2
4915835	8.881784e-16	50
4914782	1.000000e+00	1
4915834	9.675457e-01	19
4915812	1.000000e+00	0
4914753	1.000000e+00	0
4915813	1.000000e+00	6
4914754	1.000000e+00	1
4915814	6.640945e-01	24
4914755	1.000000e+00	1
4915815	1.000000e+00	5
4914756	1.000000e+00	0
4915808	1.000000e+00	2
4914757	1.000000e+00	7
4915809	1.000000e+00	1
4914758	1.000000e+00	3
4915810	5.561376e-01	25
4914759	1.000000e+00	2
4915811	1.000000e+00	2
4914760	5.946023e-02	31
4915820	1.301086e-03	36
4914761	1.000000e+00	1
4915821	9.999994e-01	9
4915822	1.000000e+00	7
4914762	1.000000e+00	0
4915823	1.000000e+00	6
4914763	1.000000e+00	1
4914764	1.000000e+00	1
4915816	1.000000e+00	3
4914765	1.000000e+00	0
4915817	1.000000e+00	4
4915818	1.000000e+00	0
4914767	1.000000e+00	7
4914743	1.000000e+00	4
4915731	1.013194e-01	30
4914742	9.923267e-01	17
4915730	9.999999e-01	8
4914741	1.000000e+00	0
4915729	8.881784e-16	50
4914740	1.000000e+00	6
4915728	9.923267e-01	17
4914739	1.000000e+00	3
4915735	3.245432e-02	32
4914738	1.000000e+00	5
4915734	1.000000e+00	4
4914737	8.881784e-16	50
4915733	3.300224e-03	35
4914736	4.681115e-04	37
4915732	2.104926e-09	45
4914751	1.000000e+00	1
4915739	1.000000e+00	0
4914750	9.999972e-01	10
4915738	1.611182e-01	29
4914749	1.000000e+00	0
4915737	9.835804e-01	18
4914748	1.000000e+00	2
4915743	5.817779e-07	42
4914746	1.000000e+00	2
4915742	8.881784e-16	50
4914745	1.000000e+00	0
4914744	1.000000e+00	3
4915740	1.000000e+00	0
4915714	9.999972e-01	10
4914726	1.000000e+00	0
4915715	8.881784e-16	50
4914727	1.000000e+00	0
4915712	1.000000e+00	4
4914724	1.000000e+00	0
4914725	1.000000e+00	0
4914722	1.000000e+00	1
4915718	4.438624e-01	26
4914723	1.000000e+00	1
4915719	1.000000e+00	6
4914720	1.000000e+00	0
4915716	1.000000e+00	1
4914721	8.881784e-16	50
4915722	1.000000e+00	2
4914734	8.881784e-16	50
4915723	1.000000e+00	1
4914735	1.621870e-08	44
4914732	8.881784e-16	50
4915720	1.000000e+00	0
4915721	9.923267e-01	17
4914733	1.000000e+00	3
4915726	1.000000e+00	0
4914730	8.881784e-16	50
4915727	1.000000e+00	0
4914731	2.104926e-09	45
4915724	1.000000e+00	6
4914728	9.675457e-01	19
4915725	1.000000e+00	0
4914729	9.999549e-01	12
4914709	2.807050e-06	41
4915761	1.000000e+00	1
4914708	1.000000e+00	0
4915760	9.999881e-01	11
4914711	9.995319e-01	14
4915763	1.000000e+00	3
4914710	1.000000e+00	4
4915762	1.000000e+00	1
4914705	1.000000e+00	0
4915765	1.000000e+00	1
4914704	9.999994e-01	9
4915764	1.000000e+00	0
4915767	1.000000e+00	3
4914707	1.000000e+00	3
4914706	5.946023e-02	31
4915766	9.999881e-01	11
4914717	1.000000e+00	2
4915769	1.000000e+00	1
4914716	1.000000e+00	0
4915768	9.999994e-01	9
4914719	1.000000e+00	3
4914718	1.000000e+00	0
4915770	2.807050e-06	41
4914713	1.000000e+00	0
4915773	1.000000e+00	3
4915772	1.000000e+00	2
4914712	9.675457e-01	19
4914715	1.000000e+00	1
4915775	9.999999e-01	8
4914714	1.000000e+00	0
4915774	1.000000e+00	1
4915744	6.640945e-01	24
4914692	9.999999e-01	8
4915745	9.995319e-01	14
4914693	4.438624e-01	26
4915746	1.000000e+00	2
4915747	1.193067e-05	40
4914695	4.529710e-14	49
4915748	1.000000e+00	2
4914688	1.000000e+00	3
4915749	1.000000e+00	2
4914689	1.000000e+00	3
4915750	9.998471e-01	13
4914690	7.600562e-01	23
4915751	9.835804e-01	18
4914691	1.621870e-08	44
4915752	1.000000e+00	4
4914700	1.000000e+00	3
4915753	8.881784e-16	50
4914701	1.000000e+00	0
4915754	1.000000e+00	1
4914702	1.000000e+00	1
4915755	1.000000e+00	0
4914703	9.999999e-01	8
4914696	1.000000e+00	6
4915756	1.000000e+00	1
4914697	1.000000e+00	1
4915757	1.000000e+00	2
4914698	1.000000e+00	3
4915758	1.000000e+00	0
4914699	1.000000e+00	0
4915759	1.000000e+00	7
4915177	1.000000e+00	1
4916173	1.000000e+00	0
4915176	3.359055e-01	27
4916172	1.000000e+00	0
4915179	1.000000e+00	1
4916175	2.230891e-10	46
4915178	4.510745e-05	39
4916174	1.000000e+00	1
4915181	1.000000e+00	4
4916169	4.510745e-05	39
4916168	3.245432e-02	32
4915183	1.000000e+00	0
4916171	1.000000e+00	1
4915182	1.000000e+00	0
4916170	1.000000e+00	0
4915169	9.999999e-01	8
4916165	1.000000e+00	0
4916164	1.000000e+00	3
4915171	1.000000e+00	1
4916167	3.245432e-02	32
4916166	1.000000e+00	0
4915173	1.529320e-04	38
4915172	9.999972e-01	10
4915175	1.000000e+00	6
4915174	1.000000e+00	3
4915192	1.000000e+00	2
4916188	1.000000e+00	0
4915193	1.000000e+00	4
4916190	9.995319e-01	14
4915195	9.999881e-01	11
4916191	1.000000e+00	0
4916184	1.000000e+00	1
4916185	1.000000e+00	0
4916186	1.000000e+00	0
4915199	9.999972e-01	10
4916187	1.000000e+00	0
4916180	1.000000e+00	1
4915184	1.000000e+00	0
4915185	8.881784e-16	50
4916181	1.000000e+00	0
4915186	1.000000e+00	0
4916182	1.621870e-08	44
4915187	1.000000e+00	5
4916183	1.000000e+00	6
4915188	1.000000e+00	0
4916176	1.000000e+00	0
4915189	1.000000e+00	7
4916177	8.388818e-01	22
4916178	1.000000e+00	3
4915190	8.881784e-16	50
4915191	1.854161e-11	47
4915147	8.881784e-16	50
4916207	9.835804e-01	18
4915146	8.388818e-01	22
4916206	1.000000e+00	2
4915145	1.000000e+00	6
4916205	1.000000e+00	0
4915144	1.000000e+00	7
4916204	1.611182e-01	29
4915151	1.000000e+00	3
4916203	1.000000e+00	0
4915150	3.245432e-02	32
4916202	1.000000e+00	0
4915149	4.529710e-14	49
4916201	1.000000e+00	3
4915148	4.510745e-05	39
4916200	1.000000e+00	0
4915139	1.000000e+00	0
4916199	9.999972e-01	10
4915138	9.405398e-01	20
4916198	1.000000e+00	0
4915137	1.000000e+00	1
4916197	2.399438e-01	28
4915136	1.000000e+00	2
4916196	1.000000e+00	0
4915143	1.000000e+00	0
4916195	1.000000e+00	0
4915142	9.999999e-01	8
4916194	1.000000e+00	1
4915141	1.000000e+00	1
4916193	1.000000e+00	2
4916192	1.000000e+00	6
4915140	1.000000e+00	1
4916222	4.438624e-01	26
4915162	1.000000e+00	3
4916223	1.000000e+00	0
4915163	1.854161e-11	47
4916220	1.000000e+00	3
4915160	1.000000e+00	5
4916221	1.000000e+00	4
4915161	1.000000e+00	3
4915166	1.000000e+00	0
4916218	1.000000e+00	4
4915167	1.000000e+00	1
4916219	9.999999e-01	8
4915164	1.000000e+00	0
4916216	1.000000e+00	1
4915165	1.000000e+00	0
4916217	1.000000e+00	2
4915154	1.000000e+00	0
4916214	1.000000e+00	0
4915155	1.000000e+00	0
4916215	9.675457e-01	19
4915152	1.000000e+00	1
4916212	1.000000e+00	0
4915153	1.000000e+00	1
4916213	2.807050e-06	41
4915158	1.000000e+00	1
4916210	1.000000e+00	1
4915159	1.000000e+00	0
4916211	2.399438e-01	28
4915156	1.000000e+00	4
4916208	1.000000e+00	0
4915157	1.000000e+00	1
4916209	1.000000e+00	2
4916105	1.000000e+00	0
4915117	1.000000e+00	3
4915116	9.995319e-01	14
4916107	1.000000e+00	1
4915119	8.986806e-01	21
4916106	8.881784e-16	50
4915118	9.986989e-01	15
4915113	1.000000e+00	0
4916108	1.000000e+00	2
4915112	1.000000e+00	1
4915115	9.999999e-01	8
4915114	1.000000e+00	5
4915109	5.817779e-07	42
4915108	1.000000e+00	2
4916099	9.995319e-01	14
4915111	4.529710e-14	49
4916098	1.000000e+00	0
4915110	1.621870e-08	44
4916101	9.998471e-01	13
4915105	1.000000e+00	2
4915104	1.854161e-11	47
4915107	1.000000e+00	1
4916102	6.640945e-01	24
4915106	1.000000e+00	0
4916120	4.529710e-14	49
4915132	1.000000e+00	2
4915133	1.611182e-01	29
4916122	9.995319e-01	14
4915134	1.000000e+00	1
4915135	4.510745e-05	39
4915128	1.000000e+00	0
4916125	1.000000e+00	4
4915129	3.359055e-01	27
4916126	1.000000e+00	6
4915130	1.133316e-12	48
4916127	1.000000e+00	4
4915131	9.999972e-01	10
4915124	1.000000e+00	2
4915125	1.529320e-04	38
4915127	2.399438e-01	28
4915120	9.999999e-01	8
4915121	1.000000e+00	2
4916118	1.000000e+00	0
4915122	9.675457e-01	19
4916119	9.966998e-01	16
4915123	1.854161e-11	47
4915087	8.881784e-16	50
4916139	9.999881e-01	11
4915086	2.104926e-09	45
4916138	1.000000e+00	0
4915085	7.600562e-01	23
4916137	1.000000e+00	2
4915084	1.000000e+00	3
4916136	1.641957e-02	33
4915083	9.999994e-01	9
4916143	1.000000e+00	7
4915082	1.000000e+00	1
4916142	1.000000e+00	4
4915081	9.999972e-01	10
4915080	1.000000e+00	5
4916140	9.999999e-01	8
4915079	9.999999e-01	8
4916131	8.388818e-01	22
4915078	1.000000e+00	2
4916130	1.000000e+00	4
4915077	9.995319e-01	14
4916129	1.000000e+00	0
4915076	1.000000e+00	0
4916128	1.000000e+00	0
4915075	1.000000e+00	0
4916135	1.000000e+00	2
4915074	1.000000e+00	0
4916134	9.966998e-01	16
4915073	1.000000e+00	2
4915072	2.230891e-10	46
4916132	1.000000e+00	4
4915102	1.000000e+00	4
4915103	9.999549e-01	12
4915100	6.640945e-01	24
4915098	8.881784e-16	50
4915099	2.807050e-06	41
4915096	1.000000e+00	2
4916146	1.000000e+00	6
4915094	9.405398e-01	20
4916147	2.230891e-10	46
4915095	1.000000e+00	6
4916144	1.000000e+00	4
4915092	1.000000e+00	5
4916145	9.999999e-01	8
4915093	9.675457e-01	19
4915090	8.986806e-01	21
4915091	8.881784e-16	50
4915088	5.946023e-02	31
4915089	9.999972e-01	10
4915040	1.000000e+00	2
4916036	1.000000e+00	4
4915041	1.854161e-11	47
4916037	1.000000e+00	0
4916038	5.946023e-02	31
4915043	1.000000e+00	5
4916039	1.301086e-03	36
4915044	3.245432e-02	32
4915045	1.000000e+00	1
4915046	1.000000e+00	4
4916034	1.000000e+00	1
4915047	8.881784e-16	50
4916035	1.000000e+00	0
4915048	1.000000e+00	0
4916044	1.000000e+00	3
4915049	1.000000e+00	4
4916045	1.000000e+00	2
4915050	4.529710e-14	49
4916046	1.000000e+00	1
4915052	1.000000e+00	0
4916040	1.000000e+00	6
4915053	1.000000e+00	1
4916041	9.999994e-01	9
4915054	1.000000e+00	2
4916042	9.923267e-01	17
4915055	1.000000e+00	3
4916043	1.000000e+00	6
4916053	9.835804e-01	18
4915057	1.000000e+00	0
4916052	1.133316e-12	48
4915056	1.000000e+00	2
4915059	1.000000e+00	6
4916055	8.881784e-16	50
4915058	1.000000e+00	2
4915061	1.000000e+00	1
4916049	1.000000e+00	6
4915060	1.000000e+00	3
4916048	9.923267e-01	17
4915063	1.000000e+00	2
4916051	9.998471e-01	13
4915062	1.000000e+00	1
4915065	1.000000e+00	4
4915064	1.000000e+00	1
4916060	8.881784e-16	50
4915067	1.000000e+00	0
4916063	9.999549e-01	12
4915066	9.966998e-01	16
4916062	1.000000e+00	1
4916057	1.641957e-02	33
4915068	1.000000e+00	3
4915071	1.000000e+00	1
4916059	7.600562e-01	23
4915070	1.000000e+00	2
4915010	1.000000e+00	2
4915011	9.995319e-01	14
4915014	1.000000e+00	2
4915015	8.881784e-16	50
4916064	1.000000e+00	1
4915012	9.995319e-01	14
4916065	1.000000e+00	2
4915013	9.998471e-01	13
4916078	8.881784e-16	50
4915018	1.621870e-08	44
4916079	1.049339e-07	43
4915019	5.561376e-01	25
4916076	9.999999e-01	8
4915016	1.000000e+00	1
4916077	1.000000e+00	0
4915017	1.000000e+00	0
4915022	1.000000e+00	3
4916075	9.999999e-01	8
4915023	4.529710e-14	49
4915020	5.817779e-07	42
4915021	1.000000e+00	2
4916087	1.000000e+00	1
4915027	1.000000e+00	7
4916086	1.000000e+00	1
4915026	1.000000e+00	3
4916085	1.000000e+00	1
4915025	9.835804e-01	18
4916084	1.000000e+00	4
4915024	1.000000e+00	1
4916083	5.561376e-01	25
4915031	1.000000e+00	2
4916082	1.621870e-08	44
4915030	1.000000e+00	1
4916081	1.000000e+00	0
4915029	9.999994e-01	9
4915028	1.000000e+00	6
4915035	1.000000e+00	7
4915034	1.000000e+00	3
4915033	1.611182e-01	29
4916093	1.000000e+00	0
4915032	1.000000e+00	2
4916092	9.986989e-01	15
4915039	1.000000e+00	0
4916091	9.999994e-01	9
4916090	1.000000e+00	2
4915038	1.000000e+00	2
4915037	1.000000e+00	2
4916089	1.000000e+00	7
4915036	9.675457e-01	19
4916088	1.000000e+00	1
4915968	5.817779e-07	42
4914980	1.013194e-01	30
4915969	1.000000e+00	2
4914981	1.000000e+00	1
4915970	1.000000e+00	2
4914982	1.000000e+00	3
4915971	1.000000e+00	0
4914976	1.000000e+00	2
4915972	1.000000e+00	1
4914977	1.000000e+00	2
4914978	9.999994e-01	9
4914979	1.000000e+00	2
4915975	3.245432e-02	32
4915976	7.600562e-01	23
4914988	1.000000e+00	0
4914989	8.881784e-16	50
4915978	9.995319e-01	14
4914990	9.999972e-01	10
4915979	8.881784e-16	50
4914991	8.881784e-16	50
4914984	1.000000e+00	3
4915980	1.000000e+00	2
4914985	1.000000e+00	4
4915981	8.881784e-16	50
4914986	1.000000e+00	0
4915982	1.000000e+00	2
4914987	5.817779e-07	42
4915983	1.000000e+00	1
4915985	1.000000e+00	4
4914997	1.000000e+00	0
4915984	1.000000e+00	2
4914996	9.923267e-01	17
4915987	8.881784e-16	50
4914999	1.000000e+00	0
4915986	1.000000e+00	2
4914998	1.000000e+00	0
4915989	1.000000e+00	2
4914993	9.999999e-01	8
4915988	1.000000e+00	1
4914992	1.000000e+00	0
4915991	8.881784e-16	50
4914995	1.000000e+00	0
4915990	1.000000e+00	2
4915005	1.641957e-02	33
4915993	1.000000e+00	1
4915004	1.013194e-01	30
4915992	1.000000e+00	3
4915007	9.999549e-01	12
4915995	1.621870e-08	44
4915006	8.881784e-16	50
4915994	1.000000e+00	7
4915001	1.000000e+00	0
4915997	1.000000e+00	6
4915000	1.000000e+00	1
4915003	1.000000e+00	2
4915002	9.999549e-01	12
4915998	1.000000e+00	1
4916002	1.641957e-02	33
4914950	1.000000e+00	0
4916003	3.359055e-01	27
4914951	1.000000e+00	4
4916000	4.529710e-14	49
4914948	1.000000e+00	2
4916001	8.881784e-16	50
4914949	1.000000e+00	0
4916006	8.881784e-16	50
4914946	5.946023e-02	31
4914947	1.133316e-12	48
4916004	9.835804e-01	18
4914944	1.000000e+00	3
4916005	7.673339e-03	34
4914945	1.000000e+00	1
4916010	8.881784e-16	50
4914958	1.000000e+00	0
4914959	1.000000e+00	1
4914956	1.000000e+00	0
4916009	9.999994e-01	9
4914957	1.000000e+00	0
4916014	1.000000e+00	1
4914954	1.000000e+00	3
4916015	1.000000e+00	1
4914955	1.000000e+00	2
4916012	9.999549e-01	12
4914952	1.000000e+00	5
4916013	2.104926e-09	45
4914953	1.000000e+00	5
4914967	9.405398e-01	20
4914966	1.000000e+00	1
4916018	9.966998e-01	16
4914965	3.245432e-02	32
4916017	1.000000e+00	7
4914964	4.510745e-05	39
4916016	1.000000e+00	4
4914963	1.000000e+00	0
4914962	9.675457e-01	19
4914961	1.000000e+00	2
4914960	4.529710e-14	49
4914975	1.611182e-01	29
4914974	1.000000e+00	5
4914973	1.000000e+00	1
4914972	7.600562e-01	23
4914971	1.000000e+00	1
4914970	9.995319e-01	14
4914969	1.193067e-05	40
4914968	1.000000e+00	4
4915449	8.388818e-01	22
4914397	9.998471e-01	13
4915450	1.000000e+00	1
4914398	1.000000e+00	1
4915451	1.000000e+00	2
4914399	1.000000e+00	1
4915452	9.966998e-01	16
4914392	1.000000e+00	5
4915453	1.000000e+00	1
4914393	1.000000e+00	1
4915454	1.000000e+00	1
4914394	1.000000e+00	1
4915455	1.000000e+00	0
4914395	1.000000e+00	4
4915440	1.000000e+00	3
4914388	1.000000e+00	2
4914389	1.000000e+00	4
4915442	8.881784e-16	50
4914390	3.300224e-03	35
4914391	1.000000e+00	0
4915443	1.000000e+00	2
4914384	1.000000e+00	1
4915444	1.000000e+00	0
4914385	1.000000e+00	1
4915445	1.000000e+00	1
4915446	8.881784e-16	50
4914386	1.000000e+00	0
4914387	1.000000e+00	1
4915433	1.000000e+00	0
4914381	4.681115e-04	37
4914380	1.000000e+00	2
4915435	6.640945e-01	24
4914382	1.000000e+00	0
4915437	1.000000e+00	7
4914377	4.529710e-14	49
4914376	9.998471e-01	13
4914379	1.000000e+00	0
4914378	1.000000e+00	4
4914373	4.681115e-04	37
4915425	1.000000e+00	0
4914372	1.000000e+00	2
4915424	1.000000e+00	3
4914375	1.000000e+00	4
4915427	1.000000e+00	3
4914374	4.510745e-05	39
4915426	1.000000e+00	0
4914369	1.000000e+00	3
4914368	4.529710e-14	49
4915428	1.000000e+00	1
4915431	1.000000e+00	4
4914371	9.999999e-01	8
4914370	8.881784e-16	50
4915418	1.000000e+00	0
4914430	1.000000e+00	0
4915419	1.000000e+00	1
4914431	1.000000e+00	0
4915416	9.999881e-01	11
4914428	1.000000e+00	0
4915417	1.000000e+00	1
4914429	1.000000e+00	0
4915422	1.000000e+00	1
4914426	1.000000e+00	0
4915423	1.000000e+00	4
4914427	1.000000e+00	0
4915420	9.405398e-01	20
4915421	9.986989e-01	15
4914425	1.000000e+00	0
4915410	1.000000e+00	0
4915411	9.999994e-01	9
4914420	1.000000e+00	0
4915408	1.000000e+00	1
4915409	1.000000e+00	4
4914418	1.000000e+00	0
4915414	9.986989e-01	15
4915415	1.049339e-07	43
4914419	1.000000e+00	0
4914416	5.817779e-07	42
4915412	5.817779e-07	42
4914417	8.881784e-16	50
4915413	1.000000e+00	2
4914415	8.881784e-16	50
4915403	1.000000e+00	0
4914414	9.966998e-01	16
4915402	1.000000e+00	1
4915401	1.000000e+00	2
4914412	1.000000e+00	0
4915400	9.999881e-01	11
4914411	1.000000e+00	3
4915407	1.000000e+00	4
4914410	1.000000e+00	3
4915406	1.000000e+00	0
4914409	1.000000e+00	4
4915405	1.000000e+00	3
4914408	8.986806e-01	21
4915404	1.000000e+00	0
4914407	1.000000e+00	7
4915395	2.807050e-06	41
4914406	1.000000e+00	2
4915394	1.000000e+00	4
4915393	8.881784e-16	50
4914405	1.000000e+00	4
4915392	2.230891e-10	46
4914404	8.388818e-01	22
4915399	1.000000e+00	7
4914403	9.998471e-01	13
4915398	1.000000e+00	1
4914402	1.193067e-05	40
4915397	1.000000e+00	2
4914401	9.999972e-01	10
4915396	9.923267e-01	17
4914400	1.000000e+00	4
4914328	1.000000e+00	2
4914329	1.049339e-07	43
4915389	8.881784e-16	50
4914330	1.000000e+00	6
4914331	1.000000e+00	3
4915391	9.835804e-01	18
4914332	9.923267e-01	17
4914333	9.995319e-01	14
4915385	8.388818e-01	22
4914334	1.000000e+00	0
4914335	9.999994e-01	9
4914320	1.000000e+00	7
4915380	2.399438e-01	28
4914321	1.000000e+00	3
4915381	3.359055e-01	27
4914322	1.000000e+00	3
4915382	9.986989e-01	15
4914323	1.000000e+00	0
4915383	1.301086e-03	36
4914324	3.300224e-03	35
4915376	1.000000e+00	3
4914325	1.000000e+00	3
4915377	2.104926e-09	45
4914326	1.641957e-02	33
4915378	2.104926e-09	45
4914327	4.529710e-14	49
4915379	8.881784e-16	50
4915373	9.999549e-01	12
4914313	1.000000e+00	3
4915372	1.000000e+00	1
4914312	4.438624e-01	26
4915375	1.000000e+00	2
4915374	1.000000e+00	1
4914314	1.000000e+00	1
4914317	1.000000e+00	0
4915369	3.359055e-01	27
4914316	1.000000e+00	2
4915368	1.000000e+00	1
4914319	9.999549e-01	12
4915371	1.000000e+00	0
4914318	2.399438e-01	28
4915370	1.000000e+00	0
4915365	1.000000e+00	2
4914305	1.000000e+00	2
4915364	1.000000e+00	0
4914304	8.881784e-16	50
4915367	1.000000e+00	0
4914307	9.986989e-01	15
4915366	1.000000e+00	0
4914306	1.000000e+00	0
4915361	1.301086e-03	36
4914309	1.000000e+00	5
4915360	3.245432e-02	32
4914308	1.000000e+00	1
4915363	1.000000e+00	4
4914311	1.000000e+00	0
4915362	1.000000e+00	3
4914310	1.000000e+00	1
4914362	1.000000e+00	6
4915358	1.621870e-08	44
4914363	8.388818e-01	22
4915359	9.675457e-01	19
4914360	8.388818e-01	22
4915356	1.000000e+00	6
4914361	1.000000e+00	0
4915357	1.000000e+00	4
4914366	1.000000e+00	2
4915354	1.000000e+00	0
4914367	9.999972e-01	10
4915355	1.000000e+00	7
4914364	2.807050e-06	41
4915352	1.000000e+00	4
4914365	1.000000e+00	0
4915353	1.000000e+00	0
4914354	1.000000e+00	0
4915350	1.000000e+00	2
4914355	1.000000e+00	4
4915351	9.998471e-01	13
4914352	1.000000e+00	3
4915348	1.000000e+00	2
4914353	9.999999e-01	8
4915349	1.000000e+00	3
4914358	1.000000e+00	0
4914359	1.000000e+00	0
4915347	1.000000e+00	1
4914356	1.000000e+00	1
4914357	9.999972e-01	10
4915345	1.000000e+00	2
4914347	1.000000e+00	1
4915343	9.999994e-01	9
4914346	1.000000e+00	2
4914345	1.000000e+00	0
4915341	3.300224e-03	35
4914344	1.301086e-03	36
4915340	1.013194e-01	30
4914351	1.000000e+00	1
4915339	1.000000e+00	7
4914350	1.000000e+00	6
4915338	3.359055e-01	27
4914349	1.000000e+00	0
4915337	1.000000e+00	2
4914348	1.529320e-04	38
4915336	1.000000e+00	2
4914339	1.000000e+00	0
4915335	1.000000e+00	2
4915334	1.000000e+00	6
4914337	1.000000e+00	1
4915333	8.881784e-16	50
4914336	1.000000e+00	1
4915332	9.998471e-01	13
4914343	1.000000e+00	6
4915331	1.000000e+00	2
4914342	1.000000e+00	1
4915330	1.000000e+00	3
4914341	9.998471e-01	13
4915329	1.000000e+00	7
4914340	1.000000e+00	2
4915328	1.000000e+00	0
4914261	1.000000e+00	1
4915313	1.000000e+00	0
4914260	1.000000e+00	3
4915312	1.000000e+00	5
4914263	1.000000e+00	1
4915315	5.946023e-02	31
4914262	9.999999e-01	8
4915314	1.621870e-08	44
4914257	1.000000e+00	0
4915317	9.405398e-01	20
4914256	9.999972e-01	10
4915316	1.000000e+00	5
4914259	1.000000e+00	1
4915319	1.529320e-04	38
4914258	1.000000e+00	4
4915318	9.999549e-01	12
4915321	1.000000e+00	1
4914268	1.000000e+00	0
4915320	1.000000e+00	0
4914271	1.000000e+00	1
4914270	1.000000e+00	2
4915322	1.000000e+00	0
4914265	1.000000e+00	1
4915325	9.999972e-01	10
4914264	1.000000e+00	2
4915324	3.245432e-02	32
4914267	1.000000e+00	1
4915327	1.000000e+00	4
4914266	1.000000e+00	3
4915326	1.000000e+00	3
4914244	1.000000e+00	0
4914245	1.000000e+00	4
4915297	9.675457e-01	19
4914246	1.621870e-08	44
4915298	1.000000e+00	1
4915299	5.561376e-01	25
4914247	1.000000e+00	0
4914240	1.000000e+00	2
4915300	4.438624e-01	26
4914241	1.000000e+00	0
4915301	1.049339e-07	43
4914242	4.438624e-01	26
4915302	2.104926e-09	45
4914243	1.000000e+00	4
4915303	1.000000e+00	1
4914252	1.000000e+00	1
4915305	1.000000e+00	1
4914253	1.000000e+00	0
4915306	9.999549e-01	12
4914254	9.999999e-01	8
4915307	2.104926e-09	45
4914255	1.000000e+00	1
4915308	9.999972e-01	10
4914248	5.561376e-01	25
4914249	9.999999e-01	8
4914250	1.000000e+00	1
4914251	1.000000e+00	2
4915311	9.995319e-01	14
4915283	9.995319e-01	14
4914295	1.000000e+00	3
4915282	1.000000e+00	7
4914294	9.675457e-01	19
4915281	1.000000e+00	2
4915280	9.999549e-01	12
4914292	1.000000e+00	1
4915287	9.923267e-01	17
4914291	1.000000e+00	1
4915286	8.881784e-16	50
4914290	1.000000e+00	6
4914289	1.000000e+00	0
4915284	1.000000e+00	6
4914288	1.000000e+00	2
4914303	5.946023e-02	31
4914302	1.000000e+00	1
4915289	1.000000e+00	3
4914301	1.000000e+00	7
4915288	1.000000e+00	0
4914300	1.000000e+00	3
4914299	1.000000e+00	1
4915294	1.000000e+00	3
4914298	1.000000e+00	1
4914297	1.049339e-07	43
4914296	8.986806e-01	21
4915266	1.000000e+00	2
4914279	8.881784e-16	50
4915267	1.000000e+00	7
4914276	1.000000e+00	5
4915264	1.000000e+00	5
4914277	9.966998e-01	16
4915265	9.999972e-01	10
4915270	8.388818e-01	22
4914274	1.000000e+00	1
4915271	9.999972e-01	10
4914275	1.000000e+00	0
4914272	1.000000e+00	1
4915268	1.000000e+00	3
4914273	1.000000e+00	4
4915269	9.966998e-01	16
4914286	1.000000e+00	2
4915275	1.000000e+00	3
4914287	1.000000e+00	5
4915272	1.000000e+00	7
4914284	1.000000e+00	3
4915273	8.388818e-01	22
4914285	1.000000e+00	2
4915278	1.000000e+00	4
4914282	1.000000e+00	0
4914283	1.000000e+00	0
4915276	9.675457e-01	19
4914280	9.999549e-01	12
4915277	1.000000e+00	5
4914281	1.000000e+00	0
4915253	8.881784e-16	50
4914193	1.854161e-11	47
4915252	3.300224e-03	35
4914192	8.881784e-16	50
4915255	9.999994e-01	9
4914195	1.000000e+00	2
4915254	1.000000e+00	0
4914194	1.000000e+00	0
4915249	9.998471e-01	13
4914197	1.000000e+00	3
4915248	1.000000e+00	2
4914196	8.986806e-01	21
4915251	1.000000e+00	0
4914199	1.000000e+00	0
4915250	1.000000e+00	0
4914198	1.000000e+00	2
4914201	9.405398e-01	20
4915260	1.000000e+00	4
4914200	1.000000e+00	5
4914203	1.000000e+00	0
4914202	1.854161e-11	47
4915262	9.998471e-01	13
4915257	1.000000e+00	7
4914205	1.000000e+00	0
4915256	1.000000e+00	2
4914204	1.000000e+00	2
4914207	4.510745e-05	39
4915258	8.881784e-16	50
4914206	1.000000e+00	0
4915236	1.000000e+00	0
4914176	1.000000e+00	1
4914177	1.000000e+00	1
4915237	7.673339e-03	34
4914178	1.611182e-01	29
4915238	1.000000e+00	1
4914179	1.000000e+00	0
4915239	9.405398e-01	20
4914180	1.000000e+00	2
4915232	8.881784e-16	50
4914181	1.000000e+00	1
4915233	1.000000e+00	0
4914182	1.000000e+00	0
4915234	1.049339e-07	43
4914183	3.245432e-02	32
4915235	1.000000e+00	0
4914184	4.510745e-05	39
4915244	1.000000e+00	4
4914185	2.399438e-01	28
4915245	1.000000e+00	0
4914186	1.000000e+00	1
4914187	8.388818e-01	22
4915247	9.999994e-01	9
4914188	9.999549e-01	12
4915240	1.000000e+00	0
4914189	3.300224e-03	35
4915241	3.359055e-01	27
4914190	8.881784e-16	50
4915242	1.000000e+00	0
4914191	8.881784e-16	50
4915243	1.000000e+00	0
4915223	9.995319e-01	14
4915222	1.000000e+00	0
4914226	1.000000e+00	3
4914225	4.438624e-01	26
4915221	1.000000e+00	1
4914224	9.999994e-01	9
4915220	1.000000e+00	0
4914231	1.000000e+00	7
4915219	4.510745e-05	39
4914230	9.405398e-01	20
4914229	1.000000e+00	0
4915217	1.000000e+00	2
4914228	8.881784e-16	50
4915216	1.000000e+00	4
4914235	2.104926e-09	45
4915231	8.881784e-16	50
4914234	1.000000e+00	6
4914233	1.000000e+00	0
4915229	1.000000e+00	2
4914232	1.000000e+00	1
4915228	1.000000e+00	4
4914239	1.000000e+00	3
4915227	1.000000e+00	5
4914238	9.835804e-01	18
4915226	5.817779e-07	42
4914237	1.000000e+00	0
4915224	1.000000e+00	6
4915206	1.000000e+00	2
4914211	8.881784e-16	50
4915207	1.000000e+00	1
4914208	1.000000e+00	3
4915204	1.000000e+00	5
4914209	1.000000e+00	1
4915205	9.999549e-01	12
4914214	8.881784e-16	50
4915202	8.388818e-01	22
4914215	1.000000e+00	0
4915203	3.359055e-01	27
4914212	7.673339e-03	34
4915200	7.673339e-03	34
4914213	8.881784e-16	50
4915201	1.193067e-05	40
4915214	1.000000e+00	5
4914219	9.995319e-01	14
4915215	9.923267e-01	17
4914216	1.000000e+00	0
4915212	1.000000e+00	4
4914217	1.000000e+00	0
4915213	1.000000e+00	0
4914222	4.438624e-01	26
4915210	1.000000e+00	3
4914223	8.881784e-16	50
4915211	1.000000e+00	2
4914220	1.641957e-02	33
4915208	1.000000e+00	0
4914221	1.000000e+00	2
4915209	1.000000e+00	3
4914639	1.000000e+00	0
4915691	1.000000e+00	1
4914638	8.881784e-16	50
4915690	1.000000e+00	1
4914637	4.529710e-14	49
4915689	1.000000e+00	5
4914636	1.000000e+00	0
4915688	1.000000e+00	4
4914635	3.300224e-03	35
4915695	1.000000e+00	6
4914634	9.995319e-01	14
4915694	1.000000e+00	0
4915693	1.000000e+00	0
4914633	1.000000e+00	6
4914632	1.000000e+00	1
4915692	1.000000e+00	4
4914631	1.000000e+00	2
4915683	1.000000e+00	0
4914630	1.000000e+00	0
4915682	9.999999e-01	8
4914629	9.995319e-01	14
4915681	1.000000e+00	6
4914628	1.000000e+00	5
4915680	9.999549e-01	12
4914627	1.000000e+00	1
4915687	1.854161e-11	47
4914626	1.000000e+00	1
4915686	1.000000e+00	4
4914625	1.000000e+00	2
4915685	1.000000e+00	0
4914624	1.000000e+00	1
4915684	3.359055e-01	27
4914654	9.995319e-01	14
4915706	1.000000e+00	7
4914655	1.000000e+00	6
4915707	1.000000e+00	0
4914652	1.000000e+00	0
4915704	1.000000e+00	5
4914653	1.000000e+00	1
4915705	1.000000e+00	1
4914650	2.104926e-09	45
4915710	9.999999e-01	8
4914651	8.881784e-16	50
4914648	4.438624e-01	26
4915708	1.000000e+00	3
4914649	1.854161e-11	47
4915709	7.673339e-03	34
4914646	9.675457e-01	19
4915698	1.000000e+00	2
4915699	1.000000e+00	0
4914645	9.999999e-01	8
4915702	1.000000e+00	0
4914643	7.673339e-03	34
4915703	1.621870e-08	44
4915700	1.000000e+00	1
4915701	1.000000e+00	1
4914669	1.000000e+00	0
4915657	1.000000e+00	2
4914668	1.000000e+00	0
4915656	1.000000e+00	1
4914671	1.000000e+00	0
4915659	1.000000e+00	2
4914670	1.000000e+00	2
4915658	1.641957e-02	33
4915661	1.000000e+00	2
4914665	8.881784e-16	50
4915660	1.000000e+00	1
4914664	1.000000e+00	2
4915663	1.000000e+00	0
4914667	1.000000e+00	1
4915662	9.986989e-01	15
4914666	1.000000e+00	3
4914661	1.000000e+00	1
4915649	8.881784e-16	50
4914660	1.000000e+00	1
4915648	8.881784e-16	50
4914663	1.000000e+00	4
4915651	3.300224e-03	35
4914662	1.000000e+00	5
4915650	9.995319e-01	14
4914657	9.998471e-01	13
4914656	1.000000e+00	7
4915652	1.013194e-01	30
4914659	1.000000e+00	1
4914658	1.000000e+00	4
4915654	6.640945e-01	24
4914684	1.621870e-08	44
4915672	1.000000e+00	0
4914685	1.000000e+00	1
4914686	1.621870e-08	44
4915674	9.999999e-01	8
4914687	1.529320e-04	38
4915675	1.000000e+00	1
4914680	2.807050e-06	41
4915676	1.000000e+00	6
4914681	1.529320e-04	38
4915677	1.000000e+00	7
4915678	5.561376e-01	25
4914683	1.000000e+00	1
4915679	6.640945e-01	24
4915665	1.000000e+00	0
4914677	9.986989e-01	15
4915666	1.000000e+00	4
4914678	9.999881e-01	11
4915667	1.000000e+00	0
4914679	8.388818e-01	22
4915668	4.438624e-01	26
4914672	1.000000e+00	1
4914673	9.405398e-01	20
4914674	1.000000e+00	1
4915670	1.000000e+00	1
4914675	1.301086e-03	36
4915671	1.000000e+00	3
4914571	5.561376e-01	25
4915631	1.193067e-05	40
4914570	1.133316e-12	48
4915630	1.000000e+00	0
4914569	1.000000e+00	3
4915629	1.013194e-01	30
4914568	1.000000e+00	1
4915628	1.193067e-05	40
4914575	4.529710e-14	49
4915627	1.000000e+00	5
4914574	1.641957e-02	33
4915626	1.000000e+00	2
4915625	1.000000e+00	1
4914572	1.621870e-08	44
4915624	1.000000e+00	0
4914563	1.000000e+00	0
4915623	1.000000e+00	1
4914562	1.000000e+00	1
4915622	9.995319e-01	14
4914561	1.000000e+00	1
4915621	1.000000e+00	0
4914560	1.000000e+00	5
4915620	9.835804e-01	18
4914567	9.999881e-01	11
4915619	1.000000e+00	1
4914566	1.000000e+00	2
4915618	1.000000e+00	0
4914565	1.000000e+00	0
4915617	9.999549e-01	12
4914564	1.000000e+00	4
4915616	1.000000e+00	0
4915646	1.000000e+00	6
4914586	9.999881e-01	11
4915647	1.000000e+00	4
4914587	1.621870e-08	44
4914584	1.000000e+00	0
4915644	8.881784e-16	50
4915645	1.000000e+00	0
4914585	1.000000e+00	0
4914590	1.000000e+00	2
4915642	4.529710e-14	49
4914591	1.000000e+00	7
4915643	8.881784e-16	50
4914588	1.000000e+00	1
4915640	8.388818e-01	22
4914589	9.986989e-01	15
4915641	9.835804e-01	18
4914578	1.000000e+00	6
4915638	1.000000e+00	2
4914579	4.529710e-14	49
4915639	1.000000e+00	3
4914576	2.104926e-09	45
4915636	1.000000e+00	0
4915637	1.000000e+00	0
4914582	1.000000e+00	0
4914583	1.000000e+00	0
4915635	1.000000e+00	0
4915632	1.000000e+00	3
4914581	9.923267e-01	17
4915633	1.000000e+00	2
4914601	1.000000e+00	1
4915597	1.000000e+00	5
4914600	1.000000e+00	3
4915596	1.529320e-04	38
4914603	1.000000e+00	4
4915599	8.881784e-16	50
4914602	1.000000e+00	3
4915598	1.000000e+00	1
4915593	4.529710e-14	49
4914605	1.000000e+00	1
4914604	1.000000e+00	2
4915595	8.881784e-16	50
4914607	1.000000e+00	0
4915594	8.881784e-16	50
4914606	1.000000e+00	0
4914593	9.995319e-01	14
4915589	9.986989e-01	15
4914592	1.000000e+00	2
4915588	1.049339e-07	43
4915591	9.999994e-01	9
4914595	1.000000e+00	5
4914594	1.000000e+00	1
4915585	1.000000e+00	2
4914597	1.000000e+00	3
4915584	1.000000e+00	4
4914596	1.000000e+00	2
4915587	1.000000e+00	3
4915586	9.986989e-01	15
4914598	1.000000e+00	0
4915612	1.000000e+00	6
4914616	1.000000e+00	5
4915613	1.000000e+00	0
4914617	1.000000e+00	2
4915614	1.000000e+00	1
4914618	1.621870e-08	44
4915615	1.000000e+00	0
4914619	1.000000e+00	3
4915608	1.000000e+00	0
4914620	9.999999e-01	8
4914621	9.999972e-01	10
4915610	1.133316e-12	48
4914622	9.986989e-01	15
4914623	9.999999e-01	8
4915604	5.946023e-02	31
4914608	3.245432e-02	32
4915605	1.000000e+00	3
4914609	1.000000e+00	1
4915606	1.000000e+00	6
4914610	9.986989e-01	15
4915607	9.995319e-01	14
4914611	1.000000e+00	0
4915600	8.881784e-16	50
4914612	1.000000e+00	0
4915601	4.438624e-01	26
4914613	1.000000e+00	1
4915602	9.966998e-01	16
4914614	2.807050e-06	41
4914615	7.673339e-03	34
4915554	9.999972e-01	10
4914502	1.000000e+00	3
4914503	1.000000e+00	1
4915552	9.995319e-01	14
4914500	1.000000e+00	6
4915553	8.881784e-16	50
4914501	1.000000e+00	1
4914498	1.000000e+00	4
4915558	9.999881e-01	11
4915559	3.245432e-02	32
4914499	1.000000e+00	1
4915556	1.000000e+00	3
4914496	1.000000e+00	7
4915557	1.000000e+00	4
4914497	4.681115e-04	37
4915562	1.000000e+00	5
4914510	1.000000e+00	2
4915563	2.399438e-01	28
4914511	1.049339e-07	43
4914508	5.946023e-02	31
4914509	1.000000e+00	1
4915566	1.854161e-11	47
4914506	1.000000e+00	5
4915567	8.881784e-16	50
4914507	1.000000e+00	5
4915564	1.000000e+00	7
4914504	1.000000e+00	3
4915565	9.999999e-01	8
4915571	1.000000e+00	7
4914519	9.986989e-01	15
4915570	1.000000e+00	1
4914518	1.000000e+00	5
4915569	1.000000e+00	2
4914517	1.000000e+00	2
4915568	1.000000e+00	0
4914516	1.000000e+00	5
4914515	1.000000e+00	1
4915575	2.807050e-06	41
4914514	1.000000e+00	0
4915574	1.049339e-07	43
4914513	1.000000e+00	4
4915573	2.104926e-09	45
4915572	1.621870e-08	44
4914512	1.000000e+00	1
4915579	2.104926e-09	45
4915578	8.881784e-16	50
4914526	1.000000e+00	2
4915577	1.000000e+00	1
4914525	2.230891e-10	46
4915576	5.817779e-07	42
4914524	1.000000e+00	2
4915583	1.000000e+00	3
4914523	1.000000e+00	0
4915582	1.000000e+00	1
4914522	8.881784e-16	50
4915581	2.104926e-09	45
4914521	1.000000e+00	0
4915580	1.000000e+00	7
4914520	1.000000e+00	1
4914532	1.000000e+00	3
4915520	1.000000e+00	5
4914533	1.000000e+00	1
4915521	1.000000e+00	1
4914534	1.000000e+00	7
4915522	9.999881e-01	11
4914535	8.388818e-01	22
4915523	1.000000e+00	4
4914528	1.000000e+00	0
4914529	1.000000e+00	3
4914530	1.000000e+00	3
4915526	3.359055e-01	27
4914531	1.000000e+00	7
4915527	7.673339e-03	34
4915528	9.999881e-01	11
4914540	1.000000e+00	1
4915529	4.438624e-01	26
4914541	1.000000e+00	3
4914542	1.000000e+00	5
4915531	1.000000e+00	3
4914543	9.999549e-01	12
4914536	1.000000e+00	2
4915532	1.000000e+00	3
4914538	1.000000e+00	2
4915534	1.049339e-07	43
4914539	9.986989e-01	15
4915535	1.000000e+00	2
4915537	1.000000e+00	5
4914549	1.000000e+00	7
4915536	1.000000e+00	3
4914548	1.000000e+00	1
4915539	8.881784e-16	50
4914551	9.995319e-01	14
4915538	1.000000e+00	3
4914550	2.230891e-10	46
4915541	8.881784e-16	50
4914545	1.000000e+00	2
4915540	8.388818e-01	22
4914544	1.000000e+00	0
4915543	1.000000e+00	2
4914547	1.013194e-01	30
4915542	1.000000e+00	2
4914546	1.000000e+00	0
4914557	1.133316e-12	48
4915545	4.529710e-14	49
4914556	8.388818e-01	22
4915544	1.000000e+00	4
4915547	8.881784e-16	50
4914559	1.000000e+00	1
4914558	1.000000e+00	1
4915546	1.000000e+00	0
4915549	1.000000e+00	0
4914553	1.193067e-05	40
4915548	1.000000e+00	1
4914552	1.000000e+00	2
4914555	9.966998e-01	16
4915550	9.999999e-01	8
4914554	9.999549e-01	12
4915494	1.000000e+00	2
4914434	1.000000e+00	1
4915495	1.000000e+00	0
4914435	9.999972e-01	10
4914432	1.000000e+00	0
4915492	1.000000e+00	1
4915493	1.000000e+00	0
4914433	1.000000e+00	2
4915490	1.000000e+00	4
4914438	1.000000e+00	0
4915491	1.000000e+00	1
4914439	1.000000e+00	7
4915488	1.000000e+00	0
4914436	9.835804e-01	18
4915489	1.621870e-08	44
4914437	1.000000e+00	2
4914442	1.000000e+00	0
4915502	1.000000e+00	0
4914443	1.000000e+00	1
4915503	1.000000e+00	1
4915500	1.000000e+00	0
4914440	1.000000e+00	2
4914441	1.000000e+00	1
4915501	1.000000e+00	7
4915498	1.000000e+00	3
4914446	1.000000e+00	0
4915499	9.999999e-01	8
4914447	1.000000e+00	3
4915496	1.000000e+00	3
4914444	1.000000e+00	3
4915497	1.000000e+00	0
4914445	1.000000e+00	0
4914451	1.000000e+00	6
4915511	1.000000e+00	1
4914450	1.000000e+00	7
4915510	1.000000e+00	5
4915509	1.000000e+00	2
4914448	1.000000e+00	4
4915508	8.881784e-16	50
4914455	9.986989e-01	15
4915507	9.966998e-01	16
4914454	1.000000e+00	1
4915506	1.000000e+00	0
4914453	1.000000e+00	1
4915505	1.000000e+00	6
4914452	1.000000e+00	0
4915504	9.986989e-01	15
4914459	9.999994e-01	9
4915519	1.000000e+00	2
4914458	9.999972e-01	10
4915518	1.000000e+00	7
4914457	2.104926e-09	45
4915517	1.193067e-05	40
4914456	1.000000e+00	0
4915516	1.000000e+00	6
4914463	8.881784e-16	50
4915515	1.000000e+00	3
4914462	1.133316e-12	48
4915514	9.999999e-01	8
4915513	1.000000e+00	0
4914460	1.000000e+00	1
4915512	1.000000e+00	4
4914464	1.000000e+00	0
4915460	9.999999e-01	8
4914465	1.000000e+00	0
4915461	1.000000e+00	0
4914466	1.133316e-12	48
4915462	8.881784e-16	50
4915463	9.923267e-01	17
4914467	9.966998e-01	16
4914468	9.999972e-01	10
4915456	1.000000e+00	0
4915457	9.999881e-01	11
4914469	3.300224e-03	35
4915458	1.000000e+00	1
4914470	1.000000e+00	0
4915459	9.999881e-01	11
4915468	1.000000e+00	0
4914472	1.000000e+00	0
4915469	1.000000e+00	4
4914473	1.000000e+00	1
4915470	1.000000e+00	5
4914474	1.000000e+00	0
4915471	8.388818e-01	22
4915464	1.000000e+00	5
4914476	8.881784e-16	50
4914477	1.000000e+00	2
4914478	1.000000e+00	4
4915467	9.995319e-01	14
4914479	1.000000e+00	3
4915477	8.881784e-16	50
4914481	4.529710e-14	49
4915476	9.995319e-01	14
4914480	1.000000e+00	1
4915479	9.999972e-01	10
4914483	9.999972e-01	10
4915478	1.000000e+00	4
4914482	8.881784e-16	50
4915473	1.000000e+00	2
4914485	1.000000e+00	4
4915472	1.000000e+00	0
4914484	1.013194e-01	30
4915475	1.000000e+00	4
4914487	1.133316e-12	48
4915474	1.000000e+00	0
4914486	1.854161e-11	47
4915485	9.999549e-01	12
4914489	1.000000e+00	0
4915484	2.230891e-10	46
4914488	1.000000e+00	1
4915487	8.986806e-01	21
4914491	1.000000e+00	7
4915486	9.405398e-01	20
4914490	1.000000e+00	0
4915481	1.000000e+00	1
4914493	1.000000e+00	2
4915480	1.000000e+00	4
4914492	1.000000e+00	0
4915482	4.681115e-04	37
4914494	1.000000e+00	0
4913846	9.923267e-01	17
4913847	1.000000e+00	1
4913845	8.881784e-16	50
4913842	1.529320e-04	38
4913840	1.000000e+00	0
4913841	9.999881e-01	11
4913854	8.881784e-16	50
4913855	3.300224e-03	35
4913852	2.230891e-10	46
4913853	3.245432e-02	32
4913851	1.049339e-07	43
4913848	1.000000e+00	0
4913849	1.000000e+00	0
4913831	1.000000e+00	1
4913830	1.000000e+00	2
4913829	9.998471e-01	13
4913828	1.000000e+00	2
4913827	9.999999e-01	8
4913826	1.000000e+00	1
4913825	1.000000e+00	0
4913824	1.000000e+00	2
4913838	9.986989e-01	15
4913837	9.405398e-01	20
4913836	5.561376e-01	25
4913835	9.675457e-01	19
4913834	1.000000e+00	2
4913833	9.999994e-01	9
4913832	1.000000e+00	3
4913812	1.000000e+00	0
4913813	1.621870e-08	44
4913814	9.986989e-01	15
4913815	9.995319e-01	14
4913808	1.000000e+00	0
4913809	1.000000e+00	1
4913810	1.000000e+00	0
4913811	1.000000e+00	2
4913820	1.000000e+00	1
4913821	1.000000e+00	0
4913822	9.995319e-01	14
4913823	1.000000e+00	2
4913816	1.000000e+00	1
4913817	9.405398e-01	20
4913818	9.966998e-01	16
4913819	1.000000e+00	1
4913797	1.000000e+00	1
4913796	1.000000e+00	3
4913799	3.359055e-01	27
4913798	1.000000e+00	0
4913793	1.000000e+00	1
4913792	1.000000e+00	1
4913795	1.000000e+00	4
4913794	1.000000e+00	1
4913805	4.529710e-14	49
4913804	9.998471e-01	13
4913806	6.640945e-01	24
4913801	9.998471e-01	13
4913800	1.641957e-02	33
4913803	5.561376e-01	25
4913802	1.000000e+00	5
4913906	1.000000e+00	3
4913907	4.529710e-14	49
4913904	5.817779e-07	42
4913905	1.641957e-02	33
4913910	1.049339e-07	43
4913911	9.999881e-01	11
4913908	1.000000e+00	0
4913909	1.000000e+00	3
4913912	1.000000e+00	2
4913918	1.000000e+00	1
4913919	1.000000e+00	4
4913917	9.999972e-01	10
4913891	9.995319e-01	14
4913890	1.000000e+00	2
4913889	1.000000e+00	3
4913895	1.000000e+00	6
4913894	1.000000e+00	2
4913893	1.000000e+00	1
4913892	1.000000e+00	0
4913899	9.995319e-01	14
4913898	7.673339e-03	34
4913897	5.946023e-02	31
4913896	1.000000e+00	6
4913903	8.881784e-16	50
4913902	1.000000e+00	7
4913901	1.000000e+00	1
4913900	1.611182e-01	29
4913872	1.000000e+00	3
4913873	9.999972e-01	10
4913874	4.529710e-14	49
4913875	5.817779e-07	42
4913876	9.986989e-01	15
4913877	1.000000e+00	0
4913878	9.998471e-01	13
4913879	6.640945e-01	24
4913880	1.000000e+00	1
4913881	9.999549e-01	12
4913882	1.000000e+00	4
4913883	1.000000e+00	2
4913884	1.000000e+00	0
4913885	1.000000e+00	0
4913886	1.000000e+00	1
4913887	1.000000e+00	0
4913859	1.000000e+00	1
4913861	1.000000e+00	5
4913860	1.000000e+00	1
4913863	1.000000e+00	5
4913862	1.000000e+00	0
4913865	9.405398e-01	20
4913867	5.817779e-07	42
4913866	1.000000e+00	1
4913869	1.000000e+00	0
4913868	1.000000e+00	1
4913871	1.000000e+00	0
4913870	1.000000e+00	0
4916763	1.000000e+00	2
4913727	1.000000e+00	0
4916762	1.000000e+00	6
4913726	9.999972e-01	10
4916761	1.000000e+00	0
4913725	1.000000e+00	3
4916760	9.999994e-01	9
4913724	1.000000e+00	2
4916767	1.013194e-01	30
4913723	9.995319e-01	14
4916766	1.000000e+00	5
4913722	1.000000e+00	0
4916765	1.611182e-01	29
4913721	1.000000e+00	4
4916764	1.000000e+00	1
4913720	9.998471e-01	13
4916755	1.000000e+00	4
4913719	1.000000e+00	4
4916754	1.133316e-12	48
4913718	8.388818e-01	22
4916753	9.999972e-01	10
4913717	8.881784e-16	50
4913716	1.000000e+00	0
4916759	9.999994e-01	9
4913715	1.000000e+00	3
4916758	1.000000e+00	2
4913714	1.000000e+00	3
4916757	1.193067e-05	40
4913713	1.000000e+00	1
4916756	1.301086e-03	36
4913712	1.000000e+00	6
4916746	1.049339e-07	43
4913710	1.000000e+00	4
4916747	4.529710e-14	49
4913711	1.000000e+00	2
4913708	1.000000e+00	3
4916744	9.999972e-01	10
4913709	1.000000e+00	2
4916745	1.000000e+00	2
4916750	9.999549e-01	12
4913706	1.000000e+00	6
4916751	1.301086e-03	36
4913707	9.999972e-01	10
4916748	8.881784e-16	50
4913704	1.000000e+00	1
4916749	1.000000e+00	1
4913705	9.995319e-01	14
4913702	1.000000e+00	1
4913703	1.000000e+00	1
4916739	1.000000e+00	0
4913700	4.510745e-05	39
4916736	1.000000e+00	7
4913701	1.000000e+00	4
4916737	1.000000e+00	0
4913698	1.000000e+00	4
4913699	1.000000e+00	2
4916743	7.600562e-01	23
4913696	1.000000e+00	4
4913697	1.854161e-11	47
4916741	1.000000e+00	3
4913693	1.000000e+00	4
4916793	9.995319e-01	14
4913692	1.000000e+00	0
4916792	9.998471e-01	13
4913695	9.999972e-01	10
4916795	9.999549e-01	12
4913694	9.405398e-01	20
4916794	9.923267e-01	17
4913689	1.000000e+00	1
4916797	9.999881e-01	11
4913688	9.966998e-01	16
4916796	4.681115e-04	37
[truncated: 1,520 more rows]
