# Supplementary material for: Translational Selection Is Ubiquitous in Prokaryotes
Source: PLoS Genet. 2010 Jun 24;6(6):e1001004. doi: 10.1371/journal.pgen.1001004 (PMC2891978; doi:10.1371/journal.pgen.1001004)
Supplement: Dataset S1 — OCU/non-OCU gene calls in 461 Bacterial and Archaeal genomes, and summary tables of genome properties and OCU preferences for specific codons. (4.77 MB ZIP) [file pgen.1001004.s001.zip › Dataset_S1_Bacteria/Clostridium_kluyveri_DSM_555.arff.ocuGenes]

GeneID	signTest_p	ocuProbWinCnt
5391784	9.999881e-01	11
5391785	4.529710e-14	49
5391786	9.999549e-01	12
5391787	1.000000e+00	6
5391788	1.000000e+00	1
5391789	9.999994e-01	9
5391790	9.999994e-01	9
5391791	3.300224e-03	35
5391776	1.000000e+00	4
5391777	9.999972e-01	10
5391778	9.835804e-01	18
5391779	9.675457e-01	19
5391780	1.621870e-08	44
5391781	4.529710e-14	49
5391782	9.999549e-01	12
5391801	1.000000e+00	7
5391800	9.999549e-01	12
5391803	1.000000e+00	3
5391802	1.000000e+00	2
5391805	8.986806e-01	21
5391804	9.999881e-01	11
5391806	9.999881e-01	11
5391793	9.999999e-01	8
5391792	2.399438e-01	28
5391795	1.000000e+00	2
5391794	8.388818e-01	22
5391797	9.999999e-01	8
5391796	1.000000e+00	2
5391799	1.000000e+00	7
5391798	1.000000e+00	7
5391754	1.529320e-04	38
5391752	1.000000e+00	7
5391758	1.013194e-01	30
5391756	9.999994e-01	9
5391757	1.854161e-11	47
5391746	4.529710e-14	49
5391747	2.104926e-09	45
5391744	1.854161e-11	47
5391745	1.193067e-05	40
5391750	8.881784e-16	50
5391751	4.529710e-14	49
5391748	5.817779e-07	42
5391749	1.049339e-07	43
5391771	1.000000e+00	2
5391770	9.675457e-01	19
5391769	1.854161e-11	47
5391768	8.881784e-16	50
5391775	8.881784e-16	50
5391774	6.640945e-01	24
5391773	1.529320e-04	38
5391772	3.300224e-03	35
5391763	9.986989e-01	15
5391762	4.529710e-14	49
5391761	2.104926e-09	45
5391760	2.104926e-09	45
5391766	3.300224e-03	35
5391765	1.641957e-02	33
5391764	1.000000e+00	5
5391852	1.000000e+00	1
5391853	1.000000e+00	2
5391854	1.000000e+00	4
5391855	1.000000e+00	6
5391848	4.681115e-04	37
5391849	8.881784e-16	50
5391850	1.193067e-05	40
5391851	2.807050e-06	41
5391844	1.000000e+00	6
5391846	6.640945e-01	24
5391847	9.923267e-01	17
5391840	9.999972e-01	10
5391841	2.399438e-01	28
5391843	1.301086e-03	36
5391869	8.881784e-16	50
5391868	9.999972e-01	10
5391871	1.000000e+00	4
5391870	1.000000e+00	3
5391865	1.529320e-04	38
5391864	8.881784e-16	50
5391867	9.995319e-01	14
5391866	1.854161e-11	47
5391861	8.881784e-16	50
5391860	8.388818e-01	22
5391863	1.049339e-07	43
5391862	7.600562e-01	23
5391857	9.998471e-01	13
5391856	1.000000e+00	1
5391859	8.881784e-16	50
5391858	1.000000e+00	2
5391822	2.230891e-10	46
5391823	2.230891e-10	46
5391820	3.359055e-01	27
5391821	1.193067e-05	40
5391818	1.000000e+00	6
5391819	9.995319e-01	14
5391816	8.388818e-01	22
5391817	1.641957e-02	33
5391812	1.611182e-01	29
5391813	9.986989e-01	15
5391810	9.998471e-01	13
5391808	1.000000e+00	4
5391809	8.881784e-16	50
5391839	2.230891e-10	46
5391838	8.881784e-16	50
5391837	8.881784e-16	50
5391836	4.510745e-05	39
5391835	1.854161e-11	47
5391834	1.013194e-01	30
5391833	4.681115e-04	37
5391832	4.529710e-14	49
5391831	8.881784e-16	50
5391830	7.673339e-03	34
5391829	8.881784e-16	50
5391828	8.881784e-16	50
5391827	1.000000e+00	6
5391826	1.000000e+00	0
5391825	1.000000e+00	2
5391824	8.881784e-16	50
5391649	1.000000e+00	1
5391648	1.000000e+00	5
5391651	9.966998e-01	16
5391650	1.000000e+00	4
5391653	1.000000e+00	1
5391652	1.000000e+00	1
5391655	1.000000e+00	0
5391654	9.999549e-01	12
5391657	1.621870e-08	44
5391656	1.000000e+00	2
5391658	5.817779e-07	42
5391661	1.000000e+00	5
5391660	3.359055e-01	27
5391663	1.049339e-07	43
5391662	1.000000e+00	5
5391664	1.854161e-11	47
5391665	9.405398e-01	20
5391666	9.999549e-01	12
5391667	9.999994e-01	9
5391668	9.999999e-01	8
5391669	1.133316e-12	48
5391670	9.675457e-01	19
5391671	3.359055e-01	27
5391672	9.675457e-01	19
5391673	2.104926e-09	45
5391674	1.000000e+00	1
5391675	9.995319e-01	14
5391676	3.359055e-01	27
5391677	1.301086e-03	36
5391678	1.621870e-08	44
5391679	1.049339e-07	43
5391619	8.881784e-16	50
5391618	8.881784e-16	50
5391617	9.405398e-01	20
5391616	1.000000e+00	5
5391623	9.995319e-01	14
5391621	2.104926e-09	45
5391620	8.881784e-16	50
5391627	6.640945e-01	24
5391626	2.807050e-06	41
5391625	8.881784e-16	50
5391624	8.881784e-16	50
5391631	1.000000e+00	3
5391630	9.995319e-01	14
5391629	1.000000e+00	3
5391628	9.835804e-01	18
5391632	9.675457e-01	19
5391633	5.946023e-02	31
5391638	9.999999e-01	8
5391639	4.438624e-01	26
5391637	9.966998e-01	16
5391642	9.923267e-01	17
5391643	5.561376e-01	25
5391640	3.245432e-02	32
5391641	9.999994e-01	9
5391646	7.600562e-01	23
5391647	2.104926e-09	45
5391644	1.854161e-11	47
5391645	9.966998e-01	16
5391717	1.854161e-11	47
5391716	4.438624e-01	26
5391719	1.529320e-04	38
5391718	9.999999e-01	8
5391713	2.399438e-01	28
5391715	1.000000e+00	4
5391714	1.000000e+00	0
5391725	7.600562e-01	23
5391724	9.998471e-01	13
5391727	1.000000e+00	6
5391726	1.000000e+00	0
5391721	1.000000e+00	2
5391720	5.817779e-07	42
5391723	1.000000e+00	4
5391722	1.013194e-01	30
5391732	1.013194e-01	30
5391733	1.000000e+00	3
5391734	1.133316e-12	48
5391728	6.640945e-01	24
5391729	8.881784e-16	50
5391730	4.529710e-14	49
5391731	1.000000e+00	3
5391740	1.000000e+00	7
5391741	1.000000e+00	7
5391742	9.999999e-01	8
5391736	1.000000e+00	6
5391737	9.999881e-01	11
5391738	1.000000e+00	3
5391739	1.133316e-12	48
5391687	8.388818e-01	22
5391685	6.640945e-01	24
5391684	1.000000e+00	2
5391683	2.104926e-09	45
5391682	1.611182e-01	29
5391681	8.881784e-16	50
5391680	1.000000e+00	0
5391695	1.000000e+00	1
5391694	8.881784e-16	50
5391693	8.881784e-16	50
5391692	2.807050e-06	41
5391691	4.681115e-04	37
5391690	8.881784e-16	50
5391689	5.946023e-02	31
5391688	1.000000e+00	5
5391702	1.000000e+00	7
5391703	9.999881e-01	11
5391700	1.000000e+00	1
5391701	1.000000e+00	6
5391698	1.000000e+00	4
5391699	1.000000e+00	2
5391696	9.999881e-01	11
5391697	1.000000e+00	4
5391710	4.529710e-14	49
5391708	9.405398e-01	20
5391709	1.529320e-04	38
5391706	4.529710e-14	49
5391707	1.000000e+00	5
5391704	1.000000e+00	2
5391705	9.986989e-01	15
5391547	9.405398e-01	20
5391546	1.000000e+00	1
5391545	1.000000e+00	1
5391544	1.000000e+00	4
5391551	9.999881e-01	11
5391550	8.881784e-16	50
5391549	8.881784e-16	50
5391548	9.999972e-01	10
5391539	1.000000e+00	1
5391538	1.000000e+00	4
5391537	1.000000e+00	6
5391536	9.999549e-01	12
5391543	8.881784e-16	50
5391542	9.999999e-01	8
5391541	8.881784e-16	50
5391540	1.000000e+00	0
5391530	1.000000e+00	5
5391531	1.529320e-04	38
5391529	1.000000e+00	1
5391534	8.881784e-16	50
5391535	1.000000e+00	3
5391532	8.881784e-16	50
5391522	8.881784e-16	50
5391523	3.359055e-01	27
5391520	4.510745e-05	39
5391521	1.621870e-08	44
5391526	9.966998e-01	16
5391527	3.245432e-02	32
5391524	4.529710e-14	49
5391525	1.000000e+00	1
5391513	1.000000e+00	3
5391512	9.999549e-01	12
5391515	8.881784e-16	50
5391514	7.673339e-03	34
5391517	2.807050e-06	41
5391516	1.621870e-08	44
5391519	9.966998e-01	16
5391518	4.529710e-14	49
5391504	3.245432e-02	32
5391507	8.881784e-16	50
5391506	9.999972e-01	10
5391509	9.999881e-01	11
5391508	4.529710e-14	49
5391511	1.000000e+00	0
5391510	1.000000e+00	6
5391496	1.301086e-03	36
5391497	9.999972e-01	10
5391498	8.881784e-16	50
5391499	1.193067e-05	40
5391500	1.000000e+00	4
5391501	7.600562e-01	23
5391502	9.998471e-01	13
5391503	9.923267e-01	17
5391489	1.000000e+00	0
5391490	9.966998e-01	16
5391491	1.854161e-11	47
5391492	8.881784e-16	50
5391493	1.000000e+00	2
5391494	5.561376e-01	25
5391495	3.300224e-03	35
5391615	3.359055e-01	27
5391614	8.881784e-16	50
5391613	5.561376e-01	25
5391612	9.999994e-01	9
5391611	1.000000e+00	4
5391610	6.640945e-01	24
5391609	1.000000e+00	4
5391608	3.359055e-01	27
5391607	9.966998e-01	16
5391606	9.999999e-01	8
5391605	2.399438e-01	28
5391604	1.000000e+00	0
5391603	1.621870e-08	44
5391602	1.000000e+00	0
5391601	1.621870e-08	44
5391600	9.999881e-01	11
5391598	1.000000e+00	4
5391599	9.999999e-01	8
5391596	7.673339e-03	34
5391594	1.641957e-02	33
5391595	4.438624e-01	26
5391592	1.854161e-11	47
5391593	8.881784e-16	50
5391590	1.000000e+00	1
5391591	1.000000e+00	2
5391588	1.133316e-12	48
5391589	2.230891e-10	46
5391586	2.230891e-10	46
5391587	9.995319e-01	14
5391585	9.999881e-01	11
5391580	9.999881e-01	11
5391583	1.854161e-11	47
5391577	4.529710e-14	49
5391576	1.000000e+00	3
5391579	8.388818e-01	22
5391573	1.000000e+00	0
5391572	1.000000e+00	1
5391575	1.000000e+00	2
5391574	1.000000e+00	4
5391569	2.104926e-09	45
5391568	2.399438e-01	28
5391571	1.000000e+00	2
5391570	9.966998e-01	16
5391564	9.923267e-01	17
5391565	1.000000e+00	0
5391566	1.611182e-01	29
5391567	9.986989e-01	15
5391560	1.000000e+00	0
5391561	1.000000e+00	2
5391563	9.999999e-01	8
5391556	2.230891e-10	46
5391558	2.807050e-06	41
5391559	9.999549e-01	12
5391552	4.438624e-01	26
5391553	8.881784e-16	50
5391554	8.881784e-16	50
5391555	8.881784e-16	50
5391410	8.881784e-16	50
5391411	3.300224e-03	35
5391408	1.529320e-04	38
5391409	1.193067e-05	40
5391414	1.000000e+00	5
5391415	9.999972e-01	10
5391413	9.998471e-01	13
5391418	1.611182e-01	29
5391419	1.193067e-05	40
5391416	1.301086e-03	36
5391417	1.000000e+00	0
5391422	7.600562e-01	23
5391423	1.000000e+00	7
5391420	9.999881e-01	11
5391421	1.000000e+00	6
5391395	1.000000e+00	2
5391394	5.946023e-02	31
5391393	5.561376e-01	25
5391392	1.000000e+00	2
5391399	9.995319e-01	14
5391398	2.399438e-01	28
5391397	9.835804e-01	18
5391396	1.000000e+00	5
5391403	8.881784e-16	50
5391402	1.529320e-04	38
5391401	1.000000e+00	4
5391406	8.881784e-16	50
5391405	1.000000e+00	0
5391404	4.529710e-14	49
5391376	9.675457e-01	19
5391377	1.000000e+00	2
5391378	8.388818e-01	22
5391379	8.881784e-16	50
5391380	9.999999e-01	8
5391381	2.807050e-06	41
5391382	9.999999e-01	8
5391383	1.133316e-12	48
5391384	9.995319e-01	14
5391385	4.529710e-14	49
5391386	8.881784e-16	50
5391387	9.999972e-01	10
5391388	8.881784e-16	50
5391389	1.529320e-04	38
5391390	1.000000e+00	2
5391391	1.049339e-07	43
5391361	1.133316e-12	48
5391360	2.104926e-09	45
5391363	1.000000e+00	7
5391362	8.881784e-16	50
5391365	2.230891e-10	46
5391364	1.133316e-12	48
5391366	3.359055e-01	27
5391369	2.230891e-10	46
5391368	8.881784e-16	50
5391371	3.359055e-01	27
5391370	4.529710e-14	49
5391375	9.999881e-01	11
5391374	9.923267e-01	17
5391478	9.999881e-01	11
5391476	4.529710e-14	49
5391477	1.000000e+00	0
5391474	9.999994e-01	9
5391475	3.300224e-03	35
5391472	3.245432e-02	32
5391473	9.995319e-01	14
5391486	6.640945e-01	24
5391487	8.881784e-16	50
5391484	3.359055e-01	27
5391485	1.000000e+00	2
5391482	9.999549e-01	12
5391483	1.641957e-02	33
5391480	2.230891e-10	46
5391481	1.000000e+00	2
5391463	1.301086e-03	36
5391462	6.640945e-01	24
5391461	9.999881e-01	11
5391460	1.000000e+00	7
5391459	1.013194e-01	30
5391458	1.000000e+00	7
5391457	1.000000e+00	3
5391456	1.000000e+00	6
5391471	1.000000e+00	2
5391470	1.611182e-01	29
5391469	4.510745e-05	39
5391468	9.995319e-01	14
5391467	2.104926e-09	45
5391466	1.621870e-08	44
5391465	1.000000e+00	5
5391464	5.561376e-01	25
5391444	9.675457e-01	19
5391445	8.881784e-16	50
5391446	8.986806e-01	21
5391447	9.405398e-01	20
5391440	6.640945e-01	24
5391441	2.104926e-09	45
5391442	8.881784e-16	50
5391443	1.000000e+00	2
5391452	9.999549e-01	12
5391454	4.510745e-05	39
5391455	8.881784e-16	50
5391450	9.405398e-01	20
5391451	3.245432e-02	32
5391429	9.986989e-01	15
5391428	9.999972e-01	10
5391431	1.000000e+00	1
5391430	1.611182e-01	29
5391424	4.681115e-04	37
5391427	9.986989e-01	15
5391426	1.621870e-08	44
5391437	8.986806e-01	21
5391436	5.946023e-02	31
5391439	1.000000e+00	2
5391438	1.000000e+00	2
5391433	8.388818e-01	22
5391432	1.301086e-03	36
5391435	1.000000e+00	2
5392270	8.881784e-16	50
5392271	1.000000e+00	4
5392269	1.000000e+00	2
5392266	1.000000e+00	7
5392267	4.529710e-14	49
5392264	1.000000e+00	6
5392265	1.301086e-03	36
5392262	1.000000e+00	1
5392263	1.000000e+00	2
5392260	1.000000e+00	3
5392261	1.000000e+00	1
5392258	1.000000e+00	3
5392259	8.986806e-01	21
5392257	1.000000e+00	7
5392287	1.193067e-05	40
5392286	1.000000e+00	2
5392285	1.529320e-04	38
5392284	9.999881e-01	11
5392282	2.104926e-09	45
5392281	1.000000e+00	0
5392280	8.881784e-16	50
5392279	1.854161e-11	47
5392278	1.013194e-01	30
5392277	8.881784e-16	50
5392276	8.881784e-16	50
5392275	2.104926e-09	45
5392274	8.881784e-16	50
5392273	9.995319e-01	14
5392272	9.999972e-01	10
5392300	9.405398e-01	20
5392301	5.946023e-02	31
5392296	4.529710e-14	49
5392297	2.230891e-10	46
5392298	2.399438e-01	28
5392299	5.817779e-07	42
5392293	7.600562e-01	23
5392294	1.621870e-08	44
5392295	9.999881e-01	11
5392289	1.000000e+00	4
5392290	1.854161e-11	47
5392317	1.000000e+00	7
5392316	1.000000e+00	7
5392319	1.621870e-08	44
5392318	9.999994e-01	9
5392313	8.881784e-16	50
5392312	4.529710e-14	49
5392315	1.049339e-07	43
5392314	8.881784e-16	50
5392309	9.999999e-01	8
5392308	1.000000e+00	4
5392311	1.000000e+00	5
5392310	3.300224e-03	35
5392305	9.999881e-01	11
5392304	1.000000e+00	6
5392307	1.000000e+00	4
5392306	6.640945e-01	24
5392330	2.230891e-10	46
5392331	1.193067e-05	40
5392328	8.881784e-16	50
5392329	1.133316e-12	48
5392334	4.529710e-14	49
5392335	9.675457e-01	19
5392332	4.510745e-05	39
5392333	8.881784e-16	50
5392322	1.000000e+00	4
5392323	4.438624e-01	26
5392320	9.675457e-01	19
5392326	9.995319e-01	14
5392327	8.881784e-16	50
5392324	9.999999e-01	8
5392325	1.301086e-03	36
5392346	1.000000e+00	5
5392345	1.854161e-11	47
5392344	8.881784e-16	50
5392351	8.388818e-01	22
5392350	1.000000e+00	3
5392349	9.966998e-01	16
5392348	1.000000e+00	1
5392339	1.301086e-03	36
5392337	9.675457e-01	19
5392336	1.000000e+00	1
5392343	1.000000e+00	4
5392342	1.000000e+00	2
5392340	5.946023e-02	31
5392361	1.000000e+00	2
5392362	8.881784e-16	50
5392363	9.999881e-01	11
5392364	4.529710e-14	49
5392365	1.301086e-03	36
5392366	4.529710e-14	49
5392367	8.388818e-01	22
5392352	8.881784e-16	50
5392353	9.999881e-01	11
5392354	9.998471e-01	13
5392355	2.230891e-10	46
5392356	1.000000e+00	2
5392357	1.000000e+00	1
5392358	3.300224e-03	35
5392359	5.817779e-07	42
5392377	9.995319e-01	14
5392376	1.000000e+00	3
5392379	1.301086e-03	36
5392378	9.986989e-01	15
5392381	1.641957e-02	33
5392383	2.230891e-10	46
5392382	8.881784e-16	50
5392369	1.000000e+00	6
5392368	1.611182e-01	29
5392371	2.230891e-10	46
5392370	1.000000e+00	4
5392373	4.529710e-14	49
5392372	1.000000e+00	1
5392375	1.621870e-08	44
5392374	5.561376e-01	25
5392132	1.133316e-12	48
5392131	1.000000e+00	1
5392130	1.000000e+00	3
5392143	1.000000e+00	1
5392142	1.000000e+00	2
5392140	8.881784e-16	50
5392139	8.881784e-16	50
5392138	4.681115e-04	37
5392137	5.561376e-01	25
5392136	9.999994e-01	9
5392148	9.923267e-01	17
5392146	8.881784e-16	50
5392147	8.881784e-16	50
5392144	1.000000e+00	7
5392145	2.807050e-06	41
5392158	7.600562e-01	23
5392159	3.359055e-01	27
5392156	9.998471e-01	13
5392157	1.133316e-12	48
5392154	2.230891e-10	46
5392155	4.529710e-14	49
5392152	7.600562e-01	23
5392153	9.995319e-01	14
5392165	6.640945e-01	24
5392166	1.611182e-01	29
5392161	1.000000e+00	7
5392160	6.640945e-01	24
5392163	8.881784e-16	50
5392162	3.300224e-03	35
5392172	4.529710e-14	49
5392174	4.529710e-14	49
5392169	4.529710e-14	49
5392168	8.881784e-16	50
5392171	1.000000e+00	4
5392170	9.995319e-01	14
5392180	9.999549e-01	12
5392181	1.000000e+00	0
5392182	1.000000e+00	3
5392183	1.000000e+00	2
5392176	1.133316e-12	48
5392177	1.000000e+00	1
5392179	2.807050e-06	41
5392190	8.881784e-16	50
5392191	9.835804e-01	18
5392184	9.923267e-01	17
5392185	9.999972e-01	10
5392186	2.230891e-10	46
5392195	1.000000e+00	0
5392194	1.000000e+00	0
5392192	1.000000e+00	4
5392199	1.000000e+00	3
5392198	9.835804e-01	18
5392197	1.000000e+00	2
5392196	9.995319e-01	14
5392203	3.300224e-03	35
5392202	1.611182e-01	29
5392201	2.399438e-01	28
5392200	5.946023e-02	31
5392207	9.998471e-01	13
5392205	9.923267e-01	17
5392204	9.998471e-01	13
5392210	1.000000e+00	5
5392211	8.881784e-16	50
5392208	1.000000e+00	3
5392209	1.000000e+00	0
5392214	1.854161e-11	47
5392215	1.000000e+00	1
5392212	8.881784e-16	50
5392213	4.529710e-14	49
5392219	3.300224e-03	35
5392216	2.104926e-09	45
5392222	9.675457e-01	19
5392223	1.000000e+00	0
5392220	3.300224e-03	35
5392221	2.104926e-09	45
5392225	1.000000e+00	5
5392224	1.301086e-03	36
5392227	1.621870e-08	44
5392226	8.881784e-16	50
5392229	8.881784e-16	50
5392230	3.245432e-02	32
5392232	1.000000e+00	1
5392235	2.807050e-06	41
5392236	1.000000e+00	6
5392239	9.986989e-01	15
5392238	9.923267e-01	17
5392240	9.835804e-01	18
5392241	1.013194e-01	30
5392243	8.881784e-16	50
5392244	4.438624e-01	26
5392245	8.986806e-01	21
5392246	1.000000e+00	7
5392247	1.854161e-11	47
5392249	9.675457e-01	19
5392251	1.000000e+00	5
5392252	9.999549e-01	12
5392253	9.999994e-01	9
5392254	2.807050e-06	41
5392255	8.881784e-16	50
5392029	3.359055e-01	27
5392028	8.881784e-16	50
5392031	9.999881e-01	11
5392030	8.881784e-16	50
5392024	1.000000e+00	0
5392027	2.230891e-10	46
5392021	1.013194e-01	30
5392020	1.529320e-04	38
5392023	3.245432e-02	32
5392022	1.000000e+00	3
5392016	8.881784e-16	50
5392019	8.388818e-01	22
5392018	1.133316e-12	48
5392012	9.986989e-01	15
5392013	2.104926e-09	45
5392014	2.230891e-10	46
5392015	1.000000e+00	6
5392008	1.193067e-05	40
5392009	2.807050e-06	41
5392011	4.529710e-14	49
5392004	1.000000e+00	3
5392005	1.529320e-04	38
5392006	1.000000e+00	1
5392007	9.999881e-01	11
5392000	1.621870e-08	44
5392002	4.438624e-01	26
5392003	9.923267e-01	17
5392063	1.854161e-11	47
5392062	8.881784e-16	50
5392061	8.881784e-16	50
5392059	1.193067e-05	40
5392058	9.999881e-01	11
5392057	4.510745e-05	39
5392056	8.881784e-16	50
5392055	8.881784e-16	50
5392054	9.966998e-01	16
5392052	1.854161e-11	47
5392051	8.881784e-16	50
5392050	1.193067e-05	40
5392049	8.881784e-16	50
5392048	1.000000e+00	0
5392046	1.000000e+00	0
5392047	1.000000e+00	0
5392044	1.000000e+00	2
5392045	9.999881e-01	11
5392042	5.817779e-07	42
5392043	1.000000e+00	2
5392040	1.133316e-12	48
5392041	1.301086e-03	36
5392038	2.104926e-09	45
5392039	1.000000e+00	1
5392036	1.000000e+00	2
5392037	9.999972e-01	10
5392034	4.529710e-14	49
5392035	1.000000e+00	3
5392032	1.000000e+00	1
5392033	1.000000e+00	6
5392089	1.000000e+00	4
5392088	8.388818e-01	22
5392091	8.881784e-16	50
5392090	8.881784e-16	50
5392093	6.640945e-01	24
5392095	1.611182e-01	29
5392081	1.000000e+00	2
5392080	9.999999e-01	8
5392083	9.995319e-01	14
5392082	5.561376e-01	25
5392085	6.640945e-01	24
5392084	9.999549e-01	12
5392087	8.881784e-16	50
5392072	4.529710e-14	49
5392074	8.881784e-16	50
5392075	8.881784e-16	50
5392078	3.245432e-02	32
5392079	1.000000e+00	7
5392064	1.000000e+00	1
5392065	9.966998e-01	16
5392066	4.438624e-01	26
5392070	1.000000e+00	7
5392071	8.881784e-16	50
5392123	7.600562e-01	23
5392122	4.529710e-14	49
5392121	4.529710e-14	49
5392120	7.600562e-01	23
5392127	8.881784e-16	50
5392126	1.529320e-04	38
5392125	1.000000e+00	0
5392124	1.000000e+00	3
5392115	8.986806e-01	21
5392114	1.000000e+00	2
5392113	1.854161e-11	47
5392112	1.000000e+00	5
5392119	1.000000e+00	0
5392118	8.881784e-16	50
5392117	9.999994e-01	9
5392116	9.995319e-01	14
5392106	8.881784e-16	50
5392107	8.881784e-16	50
5392104	1.049339e-07	43
5392105	8.881784e-16	50
5392110	1.000000e+00	1
5392111	1.000000e+00	1
5392108	9.835804e-01	18
5392109	5.817779e-07	42
5392098	9.966998e-01	16
5392099	9.999549e-01	12
5392097	1.000000e+00	0
5392102	1.000000e+00	3
5392103	1.000000e+00	0
5392100	2.104926e-09	45
5392101	1.000000e+00	1
5391892	4.681115e-04	37
5391893	1.000000e+00	5
5391894	1.133316e-12	48
5391895	1.529320e-04	38
5391888	9.999999e-01	8
5391889	8.881784e-16	50
5391890	4.681115e-04	37
5391891	8.881784e-16	50
5391900	8.881784e-16	50
5391901	1.193067e-05	40
5391902	1.000000e+00	2
5391896	1.000000e+00	0
5391897	1.000000e+00	2
5391898	1.000000e+00	3
5391899	1.641957e-02	33
5391877	9.999881e-01	11
5391876	1.193067e-05	40
5391879	7.600562e-01	23
5391878	4.438624e-01	26
5391873	9.675457e-01	19
5391872	1.000000e+00	7
5391875	1.000000e+00	5
5391874	1.641957e-02	33
5391885	1.000000e+00	3
5391884	8.881784e-16	50
5391887	2.807050e-06	41
5391886	9.999999e-01	8
5391881	4.681115e-04	37
5391880	1.000000e+00	7
5391882	8.881784e-16	50
5391926	1.193067e-05	40
5391927	1.621870e-08	44
5391924	7.673339e-03	34
5391925	3.300224e-03	35
5391923	9.923267e-01	17
5391920	8.881784e-16	50
5391921	9.999999e-01	8
5391934	3.300224e-03	35
5391935	9.986989e-01	15
5391932	8.986806e-01	21
5391933	9.999549e-01	12
5391930	4.438624e-01	26
5391931	2.399438e-01	28
5391928	5.817779e-07	42
5391929	1.000000e+00	5
5391911	1.000000e+00	7
5391910	1.000000e+00	0
5391909	1.000000e+00	2
5391908	1.000000e+00	5
5391907	9.966998e-01	16
5391906	1.000000e+00	0
5391904	8.881784e-16	50
5391919	4.529710e-14	49
5391918	1.000000e+00	6
5391916	9.986989e-01	15
5391915	1.641957e-02	33
5391914	9.999972e-01	10
5391952	1.000000e+00	1
5391953	1.000000e+00	2
5391954	1.000000e+00	2
5391955	3.359055e-01	27
5391957	5.817779e-07	42
5391959	9.998471e-01	13
5391960	1.641957e-02	33
5391961	9.999999e-01	8
5391963	1.000000e+00	3
5391964	1.000000e+00	6
5391965	1.000000e+00	2
5391967	9.923267e-01	17
5391937	9.999549e-01	12
5391936	4.438624e-01	26
5391939	9.998471e-01	13
5391938	1.000000e+00	0
5391941	2.807050e-06	41
5391940	8.881784e-16	50
5391943	4.510745e-05	39
5391942	1.611182e-01	29
5391945	1.301086e-03	36
5391944	1.000000e+00	2
5391947	9.405398e-01	20
5391946	8.986806e-01	21
5391948	9.966998e-01	16
5391951	1.000000e+00	5
5391950	2.104926e-09	45
5391986	8.881784e-16	50
5391987	8.881784e-16	50
5391984	5.946023e-02	31
5391985	4.438624e-01	26
5391990	2.230891e-10	46
5391991	1.641957e-02	33
5391988	1.049339e-07	43
5391989	4.529710e-14	49
5391994	8.388818e-01	22
5391995	1.133316e-12	48
5391992	9.999994e-01	9
5391993	9.999999e-01	8
5391998	8.986806e-01	21
5391996	4.529710e-14	49
5391997	2.230891e-10	46
5391971	8.881784e-16	50
5391970	2.104926e-09	45
5391969	4.681115e-04	37
5391968	9.999972e-01	10
5391975	9.998471e-01	13
5391974	1.000000e+00	6
5391973	1.133316e-12	48
5391972	8.881784e-16	50
5391978	9.995319e-01	14
5391976	1.854161e-11	47
5391983	5.817779e-07	42
5391982	4.438624e-01	26
5391981	9.986989e-01	15
5391980	1.000000e+00	3
5390821	8.881784e-16	50
5390822	2.104926e-09	45
5390823	1.621870e-08	44
5390817	4.529710e-14	49
5390818	5.946023e-02	31
5390819	1.133316e-12	48
5390828	1.000000e+00	6
5390829	7.673339e-03	34
5390830	8.881784e-16	50
5390831	2.104926e-09	45
5390824	1.000000e+00	6
5390825	8.881784e-16	50
5390826	8.388818e-01	22
5390827	1.000000e+00	7
5390836	1.000000e+00	2
5390833	4.529710e-14	49
5390835	9.986989e-01	15
5390834	1.000000e+00	3
5390845	1.000000e+00	6
5390844	4.681115e-04	37
5390847	1.193067e-05	40
5390846	5.946023e-02	31
5390841	1.000000e+00	3
5390840	1.000000e+00	2
5390843	6.640945e-01	24
5390842	1.000000e+00	0
5390790	4.529710e-14	49
5390791	1.000000e+00	3
5390788	8.881784e-16	50
5390786	1.000000e+00	5
5390787	1.000000e+00	3
5390784	1.000000e+00	2
5390785	1.641957e-02	33
5390798	4.529710e-14	49
5390799	9.405398e-01	20
5390796	9.923267e-01	17
5390797	9.405398e-01	20
5390794	4.681115e-04	37
5390795	1.000000e+00	7
5390792	9.999999e-01	8
5390793	1.000000e+00	6
5390807	1.133316e-12	48
5390806	4.681115e-04	37
5390805	1.000000e+00	2
5390804	8.881784e-16	50
5390803	9.835804e-01	18
5390802	2.230891e-10	46
5390801	9.999549e-01	12
5390800	9.405398e-01	20
5390815	2.399438e-01	28
5390814	1.000000e+00	0
5390813	9.966998e-01	16
5390812	1.000000e+00	0
5390811	4.510745e-05	39
5390810	2.399438e-01	28
5390809	9.999999e-01	8
5390808	2.104926e-09	45
5390752	9.999994e-01	9
5390753	5.817779e-07	42
5390754	9.999999e-01	8
5390755	1.000000e+00	2
5390756	1.133316e-12	48
5390757	1.000000e+00	4
5390758	1.000000e+00	1
5390759	1.000000e+00	4
5390760	8.388818e-01	22
5390761	2.104926e-09	45
5390762	9.923267e-01	17
5390763	9.999994e-01	9
5390764	9.405398e-01	20
5390765	9.966998e-01	16
5390766	8.881784e-16	50
5390767	1.301086e-03	36
5390769	1.193067e-05	40
5390768	1.000000e+00	0
5390770	2.104926e-09	45
5390773	9.999999e-01	8
5390772	1.529320e-04	38
5390775	9.999999e-01	8
5390774	1.000000e+00	6
5390777	3.245432e-02	32
5390776	1.133316e-12	48
5390779	9.405398e-01	20
5390778	9.995319e-01	14
5390781	8.388818e-01	22
5390780	5.946023e-02	31
5390783	1.000000e+00	1
5390782	1.000000e+00	3
5390722	1.193067e-05	40
5390723	4.438624e-01	26
5390720	1.529320e-04	38
5390721	1.049339e-07	43
5390726	2.104926e-09	45
5390727	3.300224e-03	35
5390724	1.529320e-04	38
5390725	4.510745e-05	39
5390730	9.923267e-01	17
5390731	8.881784e-16	50
5390728	1.000000e+00	0
5390729	9.405398e-01	20
5390734	9.835804e-01	18
5390735	1.000000e+00	4
5390732	1.854161e-11	47
5390733	8.986806e-01	21
5390739	9.999549e-01	12
5390738	8.388818e-01	22
5390737	8.881784e-16	50
5390736	1.621870e-08	44
5390743	1.000000e+00	0
5390742	1.641957e-02	33
5390741	7.600562e-01	23
5390740	3.245432e-02	32
5390747	1.854161e-11	47
5390746	1.000000e+00	5
5390745	1.000000e+00	1
5390744	3.245432e-02	32
5390751	4.529710e-14	49
5390750	2.104926e-09	45
5390749	8.881784e-16	50
5390748	3.300224e-03	35
5390701	1.000000e+00	1
5390700	1.000000e+00	6
5390703	9.999972e-01	10
5390702	1.000000e+00	2
5390696	7.600562e-01	23
5390699	1.000000e+00	4
5390698	8.881784e-16	50
5390693	1.000000e+00	2
5390692	8.881784e-16	50
5390695	1.000000e+00	1
5390694	1.000000e+00	3
5390689	1.133316e-12	48
5390691	2.104926e-09	45
5390690	1.049339e-07	43
5390716	8.881784e-16	50
5390717	1.854161e-11	47
5390719	2.399438e-01	28
5390712	8.881784e-16	50
5390713	8.881784e-16	50
5390714	4.529710e-14	49
5390715	8.881784e-16	50
5390708	1.000000e+00	5
5390709	2.104926e-09	45
5390710	9.998471e-01	13
5390711	5.561376e-01	25
5390704	1.000000e+00	5
5390705	9.999881e-01	11
5390706	9.835804e-01	18
5390707	6.640945e-01	24
5390671	1.000000e+00	6
5390670	9.835804e-01	18
5390669	2.399438e-01	28
5390668	5.561376e-01	25
5390667	3.300224e-03	35
5390666	4.681115e-04	37
5390665	4.681115e-04	37
5390664	1.000000e+00	1
5390663	9.835804e-01	18
5390662	1.000000e+00	2
5390661	1.000000e+00	4
5390660	1.000000e+00	6
5390659	1.000000e+00	7
5390658	4.681115e-04	37
5390657	9.986989e-01	15
5390656	4.529710e-14	49
5390686	2.230891e-10	46
5390684	1.000000e+00	4
5390685	8.986806e-01	21
5390682	7.673339e-03	34
5390683	2.230891e-10	46
5390680	1.529320e-04	38
5390681	8.881784e-16	50
5390678	3.245432e-02	32
5390679	4.510745e-05	39
5390676	2.104926e-09	45
5390677	1.000000e+00	3
5390674	9.999881e-01	11
5390675	1.854161e-11	47
5390672	1.133316e-12	48
5390673	9.999881e-01	11
5390633	9.405398e-01	20
5390632	1.000000e+00	0
5390635	6.640945e-01	24
5390634	1.000000e+00	1
5390639	9.675457e-01	19
5390638	3.359055e-01	27
5390625	1.000000e+00	3
5390624	1.000000e+00	1
5390626	1.133316e-12	48
5390629	1.000000e+00	2
5390628	5.817779e-07	42
5390631	2.399438e-01	28
5390630	1.000000e+00	7
5390648	1.133316e-12	48
5390649	8.881784e-16	50
5390650	9.986989e-01	15
5390651	3.300224e-03	35
5390652	8.986806e-01	21
5390653	1.621870e-08	44
5390654	1.854161e-11	47
5390655	8.881784e-16	50
5390641	1.000000e+00	7
5390643	4.510745e-05	39
5390644	1.000000e+00	1
5390645	1.000000e+00	2
5390647	8.881784e-16	50
5390618	1.000000e+00	4
5390619	1.049339e-07	43
5390616	9.999999e-01	8
5390622	9.995319e-01	14
5390623	1.529320e-04	38
5390620	1.133316e-12	48
5390621	1.000000e+00	4
5390614	2.230891e-10	46
5390615	9.405398e-01	20
5391298	1.193067e-05	40
5391299	9.999972e-01	10
5391296	2.399438e-01	28
5391297	6.640945e-01	24
5391302	8.986806e-01	21
5391303	1.000000e+00	4
5391300	9.995319e-01	14
5391301	6.640945e-01	24
5391306	3.300224e-03	35
5391307	1.000000e+00	6
5391304	9.986989e-01	15
5391305	1.000000e+00	3
5391310	1.049339e-07	43
5391311	9.999972e-01	10
5391308	7.673339e-03	34
5391309	1.854161e-11	47
5391315	1.000000e+00	5
5391314	1.000000e+00	6
5391313	9.999999e-01	8
5391312	1.133316e-12	48
5391319	1.000000e+00	2
5391318	4.529710e-14	49
5391317	1.000000e+00	2
5391316	1.000000e+00	4
5391323	1.000000e+00	2
5391322	7.673339e-03	34
5391321	9.999994e-01	9
5391320	1.000000e+00	0
5391327	1.000000e+00	4
5391326	1.000000e+00	5
5391325	1.000000e+00	2
5391324	8.881784e-16	50
5391328	4.529710e-14	49
5391329	2.104926e-09	45
5391330	1.000000e+00	4
5391331	1.000000e+00	3
5391332	1.000000e+00	0
5391336	9.999881e-01	11
5391337	3.359055e-01	27
5391338	1.000000e+00	3
5391339	8.881784e-16	50
5391341	8.881784e-16	50
5391342	1.000000e+00	3
5391343	9.999881e-01	11
5391345	1.000000e+00	2
5391344	1.301086e-03	36
5391347	9.999994e-01	9
5391349	1.000000e+00	7
5391348	9.999881e-01	11
5391351	9.999549e-01	12
5391350	1.013194e-01	30
5391353	3.359055e-01	27
5391352	2.807050e-06	41
5391355	3.359055e-01	27
5391354	9.966998e-01	16
5391357	5.817779e-07	42
5391356	1.000000e+00	1
5391359	8.881784e-16	50
5391358	9.999549e-01	12
5391238	2.807050e-06	41
5391239	1.193067e-05	40
5391237	1.013194e-01	30
5391234	1.000000e+00	2
5391232	9.999549e-01	12
5391233	8.881784e-16	50
5391246	1.000000e+00	3
5391247	1.000000e+00	2
5391244	1.000000e+00	6
5391245	1.000000e+00	1
5391242	1.000000e+00	7
5391243	1.000000e+00	1
5391240	1.133316e-12	48
5391241	1.854161e-11	47
5391255	6.640945e-01	24
5391254	9.999549e-01	12
5391253	1.854161e-11	47
5391252	1.000000e+00	6
5391251	9.923267e-01	17
5391250	5.946023e-02	31
5391249	8.881784e-16	50
5391248	4.529710e-14	49
5391263	9.995319e-01	14
5391262	9.999994e-01	9
5391261	1.000000e+00	6
5391260	7.600562e-01	23
5391259	1.013194e-01	30
5391258	1.529320e-04	38
5391257	9.995319e-01	14
5391268	9.999999e-01	8
5391269	3.245432e-02	32
5391270	1.000000e+00	3
5391264	1.529320e-04	38
5391265	1.000000e+00	2
5391266	9.675457e-01	19
5391267	1.000000e+00	1
5391276	1.193067e-05	40
5391277	1.133316e-12	48
5391278	9.999972e-01	10
5391279	5.946023e-02	31
5391272	4.510745e-05	39
5391273	1.529320e-04	38
5391274	9.998471e-01	13
5391275	9.999881e-01	11
5391285	8.881784e-16	50
5391287	9.835804e-01	18
5391286	8.881784e-16	50
5391281	9.986989e-01	15
5391280	1.000000e+00	5
5391283	2.104926e-09	45
5391282	1.621870e-08	44
5391292	4.529710e-14	49
5391295	1.000000e+00	3
5391294	9.986989e-01	15
5391289	1.000000e+00	5
5391288	1.000000e+00	0
5391291	1.000000e+00	0
5391290	1.000000e+00	6
5391179	1.000000e+00	5
5391178	4.438624e-01	26
5391177	8.881784e-16	50
5391176	1.000000e+00	5
5391183	9.923267e-01	17
5391182	1.000000e+00	1
5391181	4.529710e-14	49
5391180	1.013194e-01	30
5391171	1.000000e+00	4
5391170	9.986989e-01	15
5391169	9.966998e-01	16
5391168	9.999994e-01	9
5391175	9.835804e-01	18
5391174	9.999549e-01	12
5391173	6.640945e-01	24
5391172	1.133316e-12	48
5391194	1.000000e+00	1
5391195	1.000000e+00	2
5391192	1.000000e+00	2
5391193	1.133316e-12	48
5391198	4.438624e-01	26
5391199	8.881784e-16	50
5391196	1.013194e-01	30
5391197	9.999881e-01	11
5391186	1.000000e+00	2
5391187	1.000000e+00	5
5391184	4.510745e-05	39
5391185	9.835804e-01	18
5391190	1.000000e+00	1
5391191	1.133316e-12	48
5391188	7.673339e-03	34
5391189	1.000000e+00	3
5391209	1.000000e+00	7
5391208	9.986989e-01	15
5391211	1.000000e+00	0
5391210	8.881784e-16	50
5391213	8.881784e-16	50
5391212	1.000000e+00	0
5391215	9.995319e-01	14
5391214	1.000000e+00	5
5391201	9.923267e-01	17
5391200	1.611182e-01	29
5391203	8.881784e-16	50
5391205	1.000000e+00	1
5391204	1.529320e-04	38
5391207	1.000000e+00	4
5391206	1.000000e+00	3
5391224	9.999549e-01	12
5391225	8.881784e-16	50
5391226	1.000000e+00	2
5391227	5.946023e-02	31
5391229	7.673339e-03	34
5391230	9.999999e-01	8
5391231	9.999549e-01	12
5391216	1.000000e+00	2
5391217	1.000000e+00	5
5391218	9.999999e-01	8
5391220	1.013194e-01	30
5391221	5.817779e-07	42
5391222	3.245432e-02	32
5391223	1.000000e+00	1
5391119	1.621870e-08	44
5391118	8.881784e-16	50
5391117	1.000000e+00	2
5391116	1.049339e-07	43
5391115	1.000000e+00	0
5391114	1.000000e+00	1
5391113	5.561376e-01	25
5391112	7.673339e-03	34
5391111	9.923267e-01	17
5391110	9.999881e-01	11
5391109	3.245432e-02	32
5391108	5.946023e-02	31
5391107	9.995319e-01	14
5391106	1.049339e-07	43
5391105	1.193067e-05	40
5391104	1.000000e+00	6
5391134	1.133316e-12	48
5391135	8.881784e-16	50
5391130	1.000000e+00	5
5391131	1.301086e-03	36
5391128	1.529320e-04	38
5391129	2.807050e-06	41
5391126	1.049339e-07	43
5391127	1.529320e-04	38
5391124	4.681115e-04	37
5391125	8.881784e-16	50
5391123	8.986806e-01	21
5391120	4.438624e-01	26
5391121	1.301086e-03	36
5391149	3.300224e-03	35
5391148	1.000000e+00	6
5391151	1.000000e+00	2
5391150	1.000000e+00	2
5391145	1.000000e+00	7
5391144	1.000000e+00	0
5391147	6.640945e-01	24
5391146	1.000000e+00	5
5391141	1.000000e+00	5
5391140	1.000000e+00	0
5391143	3.359055e-01	27
5391142	4.529710e-14	49
5391137	1.621870e-08	44
5391136	9.999999e-01	8
5391138	1.000000e+00	0
5391164	1.000000e+00	2
5391165	5.946023e-02	31
5391166	3.359055e-01	27
5391167	2.230891e-10	46
5391160	1.000000e+00	6
5391161	2.230891e-10	46
5391162	1.000000e+00	5
5391163	1.000000e+00	2
5391158	8.881784e-16	50
5391152	7.600562e-01	23
5391153	9.405398e-01	20
5391155	1.000000e+00	1
5391057	9.405398e-01	20
5391056	9.999549e-01	12
5391059	7.673339e-03	34
5391058	1.000000e+00	5
5391060	2.807050e-06	41
5391067	1.000000e+00	1
5391066	1.000000e+00	2
5391069	1.000000e+00	6
5391068	1.000000e+00	1
5391071	1.000000e+00	7
5391070	9.405398e-01	20
5391040	9.999972e-01	10
5391041	1.641957e-02	33
5391042	8.986806e-01	21
5391043	4.438624e-01	26
5391044	9.835804e-01	18
5391045	9.675457e-01	19
5391046	1.013194e-01	30
5391047	9.999881e-01	11
5391048	4.681115e-04	37
5391049	1.621870e-08	44
5391050	9.966998e-01	16
5391051	9.999999e-01	8
5391052	7.600562e-01	23
5391053	6.640945e-01	24
5391054	1.854161e-11	47
5391055	8.881784e-16	50
5391091	9.999972e-01	10
5391090	9.405398e-01	20
5391089	6.640945e-01	24
5391088	8.881784e-16	50
5391094	1.621870e-08	44
5391093	1.000000e+00	1
5391092	1.000000e+00	6
5391099	3.245432e-02	32
5391098	9.966998e-01	16
5391097	1.000000e+00	7
5391096	1.000000e+00	1
5391103	9.999994e-01	9
5391102	9.999549e-01	12
5391101	1.133316e-12	48
5391100	4.681115e-04	37
5391074	9.405398e-01	20
5391075	1.000000e+00	4
5391072	5.561376e-01	25
5391073	4.529710e-14	49
5391078	1.000000e+00	1
5391079	1.000000e+00	4
5391076	8.881784e-16	50
5391082	1.000000e+00	2
5391083	1.000000e+00	7
5391080	5.817779e-07	42
5391081	1.000000e+00	6
5391086	1.000000e+00	3
5391084	1.000000e+00	3
5391085	1.000000e+00	0
5390999	3.245432e-02	32
5390998	9.405398e-01	20
5390993	1.049339e-07	43
5390992	9.999999e-01	8
5391005	1.000000e+00	7
5391004	9.999972e-01	10
5391007	1.000000e+00	0
5391006	1.000000e+00	3
5391001	1.000000e+00	2
5391000	7.600562e-01	23
5391003	9.999994e-01	9
5391002	5.561376e-01	25
5390980	6.640945e-01	24
5390981	1.000000e+00	2
5390982	8.881784e-16	50
5390983	1.000000e+00	0
5390976	4.529710e-14	49
5390977	1.854161e-11	47
5390978	1.049339e-07	43
5390979	9.405398e-01	20
5390988	2.104926e-09	45
5390989	1.611182e-01	29
5390990	2.230891e-10	46
5390991	9.999881e-01	11
5390984	9.986989e-01	15
5390985	8.388818e-01	22
5390986	1.000000e+00	7
5391031	9.923267e-01	17
5391030	9.923267e-01	17
5391029	1.000000e+00	4
5391028	1.000000e+00	0
5391027	1.000000e+00	1
5391026	1.000000e+00	0
5391024	9.999881e-01	11
5391038	1.000000e+00	4
5391037	1.000000e+00	6
5391036	1.611182e-01	29
5391035	8.388818e-01	22
5391034	1.049339e-07	43
5391033	5.946023e-02	31
5391032	1.000000e+00	0
5391014	1.133316e-12	48
5391015	1.049339e-07	43
5391012	9.405398e-01	20
5391010	9.923267e-01	17
5391011	1.000000e+00	1
5391008	8.881784e-16	50
5391009	9.999549e-01	12
5391022	4.529710e-14	49
5391023	2.230891e-10	46
5391020	1.000000e+00	0
5391021	2.399438e-01	28
5391018	1.000000e+00	6
5391019	1.013194e-01	30
5391017	9.675457e-01	19
5390936	9.998471e-01	13
5390937	1.000000e+00	0
5390938	1.133316e-12	48
5390939	2.807050e-06	41
5390940	9.675457e-01	19
5390941	2.399438e-01	28
5390942	2.104926e-09	45
5390943	1.000000e+00	4
5390928	9.405398e-01	20
5390929	1.529320e-04	38
5390931	9.923267e-01	17
5390932	1.133316e-12	48
5390933	9.923267e-01	17
5390934	1.133316e-12	48
5390920	1.133316e-12	48
5390922	9.999994e-01	9
5390925	8.986806e-01	21
5390924	1.000000e+00	0
5390926	1.854161e-11	47
5390913	1.000000e+00	4
5390912	2.399438e-01	28
5390915	9.999994e-01	9
5390914	1.000000e+00	1
5390917	8.388818e-01	22
5390919	7.673339e-03	34
5390971	8.881784e-16	50
5390969	1.000000e+00	0
5390972	1.133316e-12	48
5390973	1.000000e+00	4
5390962	4.529710e-14	49
5390963	5.561376e-01	25
5390960	3.359055e-01	27
5390961	9.999999e-01	8
5390966	2.399438e-01	28
5390967	9.999549e-01	12
5390964	1.000000e+00	6
5390965	1.000000e+00	2
5390952	8.881784e-16	50
5390959	1.301086e-03	36
5390958	9.405398e-01	20
5390957	9.675457e-01	19
5390956	3.245432e-02	32
5390947	9.966998e-01	16
5390946	9.675457e-01	19
5390945	1.621870e-08	44
5390944	1.611182e-01	29
5390951	8.881784e-16	50
5390950	1.301086e-03	36
5390949	3.300224e-03	35
5390948	1.000000e+00	4
5390876	1.000000e+00	2
5390877	1.529320e-04	38
5390878	9.966998e-01	16
5390879	8.986806e-01	21
5390872	9.999999e-01	8
5390873	8.881784e-16	50
5390874	2.230891e-10	46
5390875	1.000000e+00	2
5390868	1.000000e+00	1
5390869	9.999549e-01	12
5390870	9.675457e-01	19
5390871	9.995319e-01	14
5390864	9.999972e-01	10
5390865	9.999994e-01	9
5390866	9.998471e-01	13
5390867	4.529710e-14	49
5390861	9.999994e-01	9
5390860	1.621870e-08	44
5390863	9.923267e-01	17
5390857	2.230891e-10	46
5390859	1.000000e+00	1
5390858	4.529710e-14	49
5390853	1.000000e+00	6
5390852	1.133316e-12	48
5390855	1.049339e-07	43
5390854	1.000000e+00	2
5390848	8.881784e-16	50
5390851	1.000000e+00	0
5390850	1.000000e+00	3
5390910	1.000000e+00	4
5390911	2.230891e-10	46
5390908	1.000000e+00	4
5390909	9.999549e-01	12
5390906	9.405398e-01	20
5390907	9.999999e-01	8
5390904	9.999549e-01	12
5390905	1.000000e+00	3
5390902	1.000000e+00	2
5390903	9.405398e-01	20
5390901	9.999999e-01	8
5390898	9.999881e-01	11
5390899	9.998471e-01	13
5390895	8.881784e-16	50
5390894	1.000000e+00	0
5390893	3.359055e-01	27
5390891	5.561376e-01	25
5390890	8.986806e-01	21
5390889	1.133316e-12	48
5390888	2.230891e-10	46
5390887	1.000000e+00	5
5390886	1.000000e+00	2
5390885	1.013194e-01	30
5390884	1.000000e+00	5
5390881	4.438624e-01	26
5390880	3.359055e-01	27
5393712	1.193067e-05	40
5393713	1.000000e+00	1
5393714	1.000000e+00	6
5393715	1.000000e+00	7
5393716	1.133316e-12	48
5393717	8.881784e-16	50
5393718	4.438624e-01	26
5393719	1.854161e-11	47
5393720	1.000000e+00	2
5393721	4.681115e-04	37
5393722	1.000000e+00	4
5393723	1.000000e+00	3
5393724	1.000000e+00	2
5393725	1.133316e-12	48
5393726	8.881784e-16	50
5393727	1.000000e+00	4
5393697	9.999881e-01	11
5393696	4.529710e-14	49
5393699	3.359055e-01	27
5393701	9.999994e-01	9
5393700	9.923267e-01	17
5393703	1.000000e+00	1
5393705	9.999549e-01	12
5393707	9.835804e-01	18
5393706	1.641957e-02	33
5393709	1.000000e+00	1
5393708	7.600562e-01	23
5393711	1.000000e+00	0
5393710	1.000000e+00	1
5393682	2.807050e-06	41
5393683	1.000000e+00	1
5393680	1.000000e+00	1
5393681	9.999881e-01	11
5393686	4.438624e-01	26
5393687	8.881784e-16	50
5393684	1.000000e+00	7
5393690	1.301086e-03	36
5393691	1.133316e-12	48
5393689	8.986806e-01	21
5393694	1.641957e-02	33
5393692	3.300224e-03	35
5393693	8.881784e-16	50
5393667	2.104926e-09	45
5393666	3.245432e-02	32
5393664	2.399438e-01	28
5393671	1.000000e+00	2
5393670	5.561376e-01	25
5393669	9.999881e-01	11
5393668	9.405398e-01	20
5393675	9.998471e-01	13
5393674	3.245432e-02	32
5393673	1.621870e-08	44
5393672	7.673339e-03	34
5393678	1.000000e+00	2
5393677	9.999972e-01	10
5393676	9.999999e-01	8
5393780	1.049339e-07	43
5393781	8.881784e-16	50
5393782	1.000000e+00	2
5393783	1.000000e+00	0
5393776	1.611182e-01	29
5393777	4.529710e-14	49
5393778	4.510745e-05	39
5393788	1.049339e-07	43
5393789	4.510745e-05	39
5393790	9.995319e-01	14
5393791	2.230891e-10	46
5393784	1.000000e+00	2
5393785	9.999881e-01	11
5393786	1.000000e+00	3
5393787	8.881784e-16	50
5393765	1.000000e+00	1
5393764	4.681115e-04	37
5393767	2.104926e-09	45
5393766	1.641957e-02	33
5393761	9.675457e-01	19
5393760	3.359055e-01	27
5393763	1.193067e-05	40
5393762	4.529710e-14	49
5393773	1.193067e-05	40
5393775	4.529710e-14	49
5393774	8.881784e-16	50
5393771	9.999972e-01	10
5393770	9.999994e-01	9
5393750	5.561376e-01	25
5393751	1.641957e-02	33
5393748	1.000000e+00	1
5393749	4.510745e-05	39
5393746	1.000000e+00	4
5393747	1.000000e+00	7
5393744	1.000000e+00	2
5393745	9.986989e-01	15
5393758	1.000000e+00	1
5393759	1.641957e-02	33
5393756	1.000000e+00	4
5393757	9.999549e-01	12
5393754	9.966998e-01	16
5393755	5.817779e-07	42
5393752	1.000000e+00	5
5393753	1.133316e-12	48
5393735	5.561376e-01	25
5393734	5.946023e-02	31
5393733	1.000000e+00	0
5393732	7.600562e-01	23
5393731	2.807050e-06	41
5393730	8.881784e-16	50
5393729	1.000000e+00	2
5393728	1.000000e+00	3
5393743	8.881784e-16	50
5393742	3.359055e-01	27
5393738	1.854161e-11	47
5393737	1.000000e+00	7
5393736	2.104926e-09	45
5393849	1.000000e+00	5
5393848	9.986989e-01	15
5393851	2.807050e-06	41
5393850	5.561376e-01	25
5393853	1.529320e-04	38
5393852	4.529710e-14	49
5393855	1.621870e-08	44
5393854	8.881784e-16	50
5393840	5.817779e-07	42
5393843	9.966998e-01	16
5393842	9.998471e-01	13
5393845	4.438624e-01	26
5393844	1.529320e-04	38
5393847	4.529710e-14	49
5393832	1.000000e+00	6
5393833	8.881784e-16	50
5393834	9.835804e-01	18
5393838	1.000000e+00	3
5393839	9.998471e-01	13
5393826	9.999994e-01	9
5393827	9.999881e-01	11
5393828	9.999881e-01	11
5393829	9.999999e-01	8
5393830	1.193067e-05	40
5393831	9.999999e-01	8
5393819	9.998471e-01	13
5393818	1.000000e+00	0
5393817	1.013194e-01	30
5393816	9.923267e-01	17
5393823	9.999994e-01	9
5393822	9.999549e-01	12
5393821	8.881784e-16	50
5393820	8.881784e-16	50
5393811	9.999994e-01	9
5393810	1.000000e+00	6
5393809	9.999972e-01	10
5393808	9.999994e-01	9
5393815	9.999972e-01	10
5393814	1.000000e+00	0
5393813	1.000000e+00	0
5393802	9.999999e-01	8
5393803	9.923267e-01	17
5393800	9.675457e-01	19
5393801	1.000000e+00	5
5393806	7.600562e-01	23
5393807	1.000000e+00	4
5393804	8.881784e-16	50
5393805	1.854161e-11	47
5393794	1.000000e+00	1
5393795	1.529320e-04	38
5393792	9.986989e-01	15
5393793	9.999994e-01	9
5393798	8.881784e-16	50
5393799	2.104926e-09	45
5393796	9.999994e-01	9
5393797	2.807050e-06	41
5393917	9.999881e-01	11
5393916	8.881784e-16	50
5393918	1.000000e+00	4
5393913	9.998471e-01	13
5393912	4.529710e-14	49
5393915	5.817779e-07	42
5393914	1.301086e-03	36
5393909	1.000000e+00	2
5393908	1.000000e+00	6
5393911	8.881784e-16	50
5393910	9.986989e-01	15
5393904	2.399438e-01	28
5393907	1.000000e+00	5
5393906	8.388818e-01	22
5393900	9.999999e-01	8
5393901	1.049339e-07	43
5393902	5.946023e-02	31
5393903	1.000000e+00	3
5393896	8.881784e-16	50
5393897	9.835804e-01	18
5393898	1.133316e-12	48
5393899	5.561376e-01	25
5393892	5.561376e-01	25
5393893	2.399438e-01	28
5393895	6.640945e-01	24
5393888	1.000000e+00	7
5393889	9.995319e-01	14
5393890	3.359055e-01	27
5393891	4.438624e-01	26
5393887	1.000000e+00	2
5393886	1.000000e+00	4
5393885	8.881784e-16	50
5393884	9.999999e-01	8
5393883	9.923267e-01	17
5393882	9.835804e-01	18
5393881	1.854161e-11	47
5393880	1.854161e-11	47
5393879	9.998471e-01	13
5393878	4.529710e-14	49
5393877	3.245432e-02	32
5393876	9.999999e-01	8
5393875	4.438624e-01	26
5393874	8.881784e-16	50
5393873	8.881784e-16	50
5393872	5.561376e-01	25
5393870	1.000000e+00	0
5393868	8.881784e-16	50
5393869	9.999994e-01	9
5393866	9.986989e-01	15
5393867	8.881784e-16	50
5393864	1.641957e-02	33
5393865	1.000000e+00	2
5393862	1.000000e+00	2
5393863	2.104926e-09	45
5393860	1.193067e-05	40
5393858	1.000000e+00	6
5393859	1.000000e+00	1
5393856	4.529710e-14	49
5393857	9.999999e-01	8
5393443	7.600562e-01	23
5393442	1.000000e+00	7
5393441	1.013194e-01	30
5393440	4.529710e-14	49
5393446	9.986989e-01	15
5393451	9.998471e-01	13
5393450	3.359055e-01	27
5393449	9.998471e-01	13
5393448	2.104926e-09	45
5393455	1.000000e+00	0
5393454	8.881784e-16	50
5393453	8.881784e-16	50
5393452	9.999999e-01	8
5393458	8.881784e-16	50
5393459	1.133316e-12	48
5393456	4.510745e-05	39
5393457	2.399438e-01	28
5393462	8.986806e-01	21
5393463	1.133316e-12	48
5393460	5.817779e-07	42
5393461	5.561376e-01	25
5393466	7.673339e-03	34
5393467	8.881784e-16	50
5393464	7.600562e-01	23
5393465	9.675457e-01	19
5393470	1.133316e-12	48
5393471	8.881784e-16	50
5393468	2.104926e-09	45
5393469	2.104926e-09	45
5393408	1.000000e+00	1
5393411	1.000000e+00	5
5393410	2.230891e-10	46
5393413	1.000000e+00	6
5393412	4.438624e-01	26
5393415	8.986806e-01	21
5393414	1.301086e-03	36
5393417	4.529710e-14	49
5393416	1.049339e-07	43
5393419	9.998471e-01	13
5393421	9.999999e-01	8
5393420	9.999999e-01	8
5393423	1.000000e+00	4
5393422	8.881784e-16	50
5393426	9.999994e-01	9
5393427	2.104926e-09	45
5393428	1.000000e+00	0
5393429	1.193067e-05	40
5393430	9.999972e-01	10
5393431	1.000000e+00	4
5393432	1.000000e+00	0
5393433	1.000000e+00	3
5393434	4.681115e-04	37
5393435	9.999999e-01	8
5393436	1.000000e+00	5
5393437	1.854161e-11	47
5393438	1.529320e-04	38
5393439	8.881784e-16	50
5393511	8.881784e-16	50
5393510	8.986806e-01	21
5393509	9.999999e-01	8
5393508	1.000000e+00	3
5393507	1.000000e+00	1
5393504	4.529710e-14	49
5393519	9.923267e-01	17
5393518	1.000000e+00	7
5393517	9.986989e-01	15
5393516	1.000000e+00	7
5393515	1.000000e+00	6
5393514	6.640945e-01	24
5393513	2.399438e-01	28
5393512	1.000000e+00	4
5393526	4.510745e-05	39
5393527	1.000000e+00	1
5393524	1.000000e+00	1
5393525	4.529710e-14	49
5393522	9.675457e-01	19
5393523	1.000000e+00	1
5393520	1.000000e+00	4
5393521	4.529710e-14	49
5393534	9.998471e-01	13
5393535	1.133316e-12	48
5393532	1.000000e+00	5
5393533	1.000000e+00	3
5393530	1.000000e+00	7
5393531	1.000000e+00	7
5393528	1.013194e-01	30
5393529	9.999994e-01	9
5393477	2.230891e-10	46
5393476	2.230891e-10	46
5393479	9.999994e-01	9
5393478	9.999972e-01	10
5393473	9.999999e-01	8
5393472	8.881784e-16	50
5393475	2.230891e-10	46
5393474	9.966998e-01	16
5393485	3.245432e-02	32
5393487	1.000000e+00	5
5393486	8.881784e-16	50
5393480	1.529320e-04	38
5393483	9.405398e-01	20
5393482	7.600562e-01	23
5393493	5.946023e-02	31
5393494	1.013194e-01	30
5393495	9.999881e-01	11
5393488	4.438624e-01	26
5393489	1.000000e+00	3
5393490	1.000000e+00	3
5393500	1.000000e+00	1
5393501	1.000000e+00	1
5393502	1.133316e-12	48
5393503	1.133316e-12	48
5393496	8.881784e-16	50
5393497	1.000000e+00	3
5393498	1.000000e+00	7
5393499	1.000000e+00	4
5393578	1.013194e-01	30
5393579	7.600562e-01	23
5393576	9.999999e-01	8
5393577	3.300224e-03	35
5393582	9.835804e-01	18
5393583	1.301086e-03	36
5393580	8.881784e-16	50
5393581	1.000000e+00	2
5393570	1.049339e-07	43
5393571	8.881784e-16	50
5393568	1.193067e-05	40
5393569	1.000000e+00	5
5393574	9.999994e-01	9
5393575	8.881784e-16	50
5393572	1.133316e-12	48
5393573	1.000000e+00	2
5393595	8.881784e-16	50
5393594	9.999549e-01	12
5393593	1.000000e+00	3
5393592	1.000000e+00	7
5393599	4.510745e-05	39
5393598	1.529320e-04	38
5393597	1.133316e-12	48
5393596	8.881784e-16	50
5393587	9.966998e-01	16
5393585	2.230891e-10	46
5393584	1.133316e-12	48
5393591	1.000000e+00	6
5393589	1.000000e+00	2
5393588	8.881784e-16	50
5393544	9.999994e-01	9
5393545	1.000000e+00	4
5393546	4.529710e-14	49
5393547	4.529710e-14	49
5393549	5.946023e-02	31
5393550	1.000000e+00	0
5393551	1.000000e+00	1
5393536	1.000000e+00	5
5393537	1.000000e+00	1
5393538	3.359055e-01	27
5393539	1.000000e+00	4
5393540	1.000000e+00	1
5393541	1.529320e-04	38
5393542	1.000000e+00	0
5393543	9.999994e-01	9
5393561	8.388818e-01	22
5393560	1.000000e+00	2
5393563	9.999999e-01	8
5393562	5.817779e-07	42
5393564	1.193067e-05	40
5393567	9.999881e-01	11
5393566	4.529710e-14	49
5393553	1.000000e+00	3
5393552	1.301086e-03	36
5393555	2.807050e-06	41
5393554	1.000000e+00	2
5393557	4.681115e-04	37
5393556	1.854161e-11	47
5393559	9.966998e-01	16
5393558	1.000000e+00	6
5393646	8.986806e-01	21
5393647	3.245432e-02	32
5393644	8.986806e-01	21
5393645	8.881784e-16	50
5393642	9.999972e-01	10
5393643	9.835804e-01	18
5393640	9.405398e-01	20
5393641	4.529710e-14	49
5393638	1.000000e+00	1
5393639	1.000000e+00	0
5393636	2.230891e-10	46
5393637	8.388818e-01	22
5393634	9.995319e-01	14
5393635	1.000000e+00	3
5393632	2.104926e-09	45
5393633	1.000000e+00	0
5393663	9.923267e-01	17
5393662	1.049339e-07	43
5393661	1.000000e+00	2
5393660	1.000000e+00	5
5393659	9.998471e-01	13
5393658	1.000000e+00	7
5393657	8.881784e-16	50
5393656	4.681115e-04	37
5393655	1.854161e-11	47
5393654	8.881784e-16	50
[truncated: 1,553 more rows]
