# Supplementary material for: Translational Selection Is Ubiquitous in Prokaryotes
Source: PLoS Genet. 2010 Jun 24;6(6):e1001004. doi: 10.1371/journal.pgen.1001004 (PMC2891978; doi:10.1371/journal.pgen.1001004)
Supplement: Dataset S1 — OCU/non-OCU gene calls in 461 Bacterial and Archaeal genomes, and summary tables of genome properties and OCU preferences for specific codons. (4.77 MB ZIP) [file pgen.1001004.s001.zip › Dataset_S1_Bacteria/Clostridium_novyi_NT.arff.ocuGenes]

GeneID	signTest_p	ocuProbWinCnt
4540971	3.245432e-02	32
4540969	4.438624e-01	26
4540968	1.529320e-04	38
4540975	2.230891e-10	46
4540974	1.000000e+00	1
4540973	9.986989e-01	15
4540972	1.000000e+00	5
4540963	5.561376e-01	25
4540960	4.510745e-05	39
4540967	2.230891e-10	46
4540966	4.438624e-01	26
4540965	4.510745e-05	39
4540984	1.000000e+00	0
4540985	5.817779e-07	42
4540978	8.388818e-01	22
4540979	9.675457e-01	19
4540976	1.000000e+00	2
4540977	1.000000e+00	1
4540982	9.923267e-01	17
4540980	8.388818e-01	22
4540981	1.000000e+00	3
4540937	2.807050e-06	41
4540939	9.995319e-01	14
4540938	1.000000e+00	3
4540941	5.561376e-01	25
4540940	2.104926e-09	45
4540943	1.000000e+00	1
4540942	1.000000e+00	2
4540929	4.529710e-14	49
4540928	2.230891e-10	46
4540931	3.245432e-02	32
4540930	2.230891e-10	46
4540933	1.000000e+00	2
4540932	9.999972e-01	10
4540935	9.999549e-01	12
4540952	1.000000e+00	7
4540953	5.817779e-07	42
4540954	1.000000e+00	6
4540955	4.681115e-04	37
4540956	9.999999e-01	8
4540957	1.000000e+00	3
4540958	9.999549e-01	12
4540944	1.000000e+00	2
4540945	1.854161e-11	47
4540946	1.854161e-11	47
4540947	9.999994e-01	9
4540948	1.000000e+00	6
4540949	3.245432e-02	32
4540951	9.923267e-01	17
4541039	1.301086e-03	36
4541038	8.881784e-16	50
4541037	9.999549e-01	12
4541036	1.133316e-12	48
4541035	9.999999e-01	8
4541034	9.999972e-01	10
4541033	8.881784e-16	50
4541032	2.807050e-06	41
4541031	1.000000e+00	3
4541030	5.561376e-01	25
4541029	1.854161e-11	47
4541028	9.999972e-01	10
4541027	8.986806e-01	21
4541026	9.986989e-01	15
4541025	1.854161e-11	47
4541024	7.600562e-01	23
4541054	1.000000e+00	0
4541055	1.000000e+00	1
4541052	9.966998e-01	16
4541053	1.000000e+00	7
4541050	1.000000e+00	0
4541051	1.000000e+00	3
4541048	2.807050e-06	41
4541049	1.000000e+00	2
4541046	1.000000e+00	2
4541047	9.998471e-01	13
4541044	8.881784e-16	50
4541045	7.673339e-03	34
4541042	7.673339e-03	34
4541043	5.817779e-07	42
4541040	8.881784e-16	50
4541005	1.000000e+00	3
4541004	1.049339e-07	43
4541007	1.000000e+00	3
4541006	7.600562e-01	23
4541001	9.675457e-01	19
4541000	1.193067e-05	40
4541002	2.399438e-01	28
4540997	1.641957e-02	33
4540996	1.000000e+00	2
4540999	1.000000e+00	4
4540998	9.999994e-01	9
4540995	8.986806e-01	21
4541020	8.881784e-16	50
4541021	9.966998e-01	16
4541022	5.561376e-01	25
4541023	1.854161e-11	47
4541016	1.000000e+00	4
4541017	9.999549e-01	12
4541018	9.405398e-01	20
4541019	4.510745e-05	39
4541012	4.529710e-14	49
4541013	8.388818e-01	22
4541014	1.000000e+00	6
4541015	1.000000e+00	6
4541008	2.399438e-01	28
4541009	2.807050e-06	41
4541011	1.000000e+00	4
4541090	9.405398e-01	20
4541091	1.133316e-12	48
4541089	1.000000e+00	0
4541095	9.999999e-01	8
4541092	1.000000e+00	2
4541096	1.529320e-04	38
4541097	3.359055e-01	27
4541100	1.049339e-07	43
4541101	8.388818e-01	22
4541107	8.986806e-01	21
4541111	1.193067e-05	40
4541110	1.133316e-12	48
4541109	8.986806e-01	21
4541108	1.000000e+00	7
4541115	4.529710e-14	49
4541114	8.881784e-16	50
4541113	1.000000e+00	1
4541112	1.000000e+00	6
4541119	9.998471e-01	13
4541118	1.621870e-08	44
4541117	9.986989e-01	15
4541116	9.999999e-01	8
4541056	5.946023e-02	31
4541057	9.999972e-01	10
4541058	9.999999e-01	8
4541059	9.999881e-01	11
4541060	1.611182e-01	29
4541061	4.529710e-14	49
4541062	9.999549e-01	12
4541063	4.681115e-04	37
4541064	8.881784e-16	50
4541066	2.230891e-10	46
4541067	1.000000e+00	6
4541068	1.000000e+00	2
4541069	1.000000e+00	4
4541070	1.000000e+00	0
4541071	8.881784e-16	50
4541073	1.000000e+00	3
4541072	9.999999e-01	8
4541075	1.049339e-07	43
4541074	1.641957e-02	33
4541077	1.000000e+00	3
4541076	1.000000e+00	3
4541079	1.000000e+00	1
4541078	1.049339e-07	43
4541081	1.000000e+00	3
4541080	3.359055e-01	27
4541083	8.881784e-16	50
4541082	4.529710e-14	49
4541085	1.000000e+00	1
4541087	1.000000e+00	2
4541086	1.000000e+00	0
4541158	8.986806e-01	21
4541159	1.000000e+00	4
4541156	8.986806e-01	21
4541157	9.675457e-01	19
4541155	9.405398e-01	20
4541152	6.640945e-01	24
4541153	2.104926e-09	45
4541166	4.681115e-04	37
4541167	9.999994e-01	9
4541164	1.621870e-08	44
4541165	1.854161e-11	47
4541160	8.881784e-16	50
4541175	7.600562e-01	23
4541174	8.881784e-16	50
4541173	8.881784e-16	50
4541172	1.000000e+00	3
4541171	2.807050e-06	41
4541170	8.881784e-16	50
4541169	1.013194e-01	30
4541168	9.675457e-01	19
4541183	1.000000e+00	0
4541182	8.881784e-16	50
4541181	9.999549e-01	12
4541180	1.000000e+00	1
4541179	3.359055e-01	27
4541178	3.359055e-01	27
4541177	9.675457e-01	19
4541176	1.000000e+00	1
4541124	4.529710e-14	49
4541125	8.881784e-16	50
4541126	4.681115e-04	37
4541127	1.000000e+00	2
4541120	9.999549e-01	12
4541123	4.529710e-14	49
4541132	9.999549e-01	12
4541133	1.000000e+00	2
4541134	8.881784e-16	50
4541135	1.000000e+00	1
4541128	1.000000e+00	6
4541129	3.359055e-01	27
4541130	1.000000e+00	5
4541131	1.854161e-11	47
4541141	1.000000e+00	2
4541140	3.359055e-01	27
4541143	4.438624e-01	26
4541142	1.000000e+00	1
4541137	5.817779e-07	42
4541136	1.000000e+00	1
4541139	1.000000e+00	1
4541138	1.000000e+00	0
4541149	3.245432e-02	32
4541148	1.529320e-04	38
4541150	1.000000e+00	5
4541145	1.000000e+00	2
4541144	6.640945e-01	24
4541147	1.133316e-12	48
4541146	5.561376e-01	25
4541240	2.807050e-06	41
4541241	4.510745e-05	39
4541242	1.000000e+00	7
4541243	9.999972e-01	10
4541245	1.000000e+00	4
4541246	8.881784e-16	50
4541232	1.000000e+00	3
4541233	9.999994e-01	9
4541234	1.000000e+00	0
4541235	1.000000e+00	4
4541236	9.995319e-01	14
4541237	9.999999e-01	8
4541238	1.301086e-03	36
4541239	4.510745e-05	39
4541225	1.000000e+00	0
4541224	8.881784e-16	50
4541227	8.881784e-16	50
4541226	8.388818e-01	22
4541229	1.000000e+00	3
4541228	9.999972e-01	10
4541231	9.999549e-01	12
4541230	8.881784e-16	50
4541217	1.000000e+00	0
4541216	4.529710e-14	49
4541219	1.529320e-04	38
4541218	1.000000e+00	3
4541221	7.600562e-01	23
4541220	7.673339e-03	34
4541223	7.600562e-01	23
4541222	1.000000e+00	3
4541210	8.986806e-01	21
4541211	1.000000e+00	5
4541208	1.641957e-02	33
4541209	9.999881e-01	11
4541214	9.675457e-01	19
4541212	8.881784e-16	50
4541213	1.000000e+00	0
4541203	9.405398e-01	20
4541200	4.510745e-05	39
4541201	8.881784e-16	50
4541206	3.300224e-03	35
4541207	4.529710e-14	49
4541204	1.000000e+00	2
4541205	1.000000e+00	2
4541195	8.881784e-16	50
4541193	8.881784e-16	50
4541192	1.621870e-08	44
4541199	8.388818e-01	22
4541198	1.000000e+00	4
4541197	1.000000e+00	5
4541196	1.000000e+00	6
4541186	1.000000e+00	1
4541185	1.000000e+00	2
4541184	1.000000e+00	2
4541191	2.104926e-09	45
4541190	1.529320e-04	38
4541189	4.681115e-04	37
4541188	1.000000e+00	2
4541308	4.529710e-14	49
4541309	1.193067e-05	40
4541310	8.986806e-01	21
4541311	9.966998e-01	16
4541304	1.000000e+00	3
4541305	1.000000e+00	3
4541306	9.405398e-01	20
4541307	7.600562e-01	23
4541300	1.000000e+00	0
4541301	1.000000e+00	0
4541302	1.000000e+00	4
4541303	1.000000e+00	1
4541296	1.013194e-01	30
4541297	1.133316e-12	48
4541298	1.000000e+00	5
4541299	1.000000e+00	6
4541293	1.000000e+00	2
4541292	9.986989e-01	15
4541295	1.000000e+00	4
4541294	1.000000e+00	0
4541289	8.881784e-16	50
4541288	8.881784e-16	50
4541291	1.133316e-12	48
4541290	1.000000e+00	2
4541285	1.133316e-12	48
4541284	8.986806e-01	21
4541287	1.000000e+00	3
4541286	1.301086e-03	36
4541281	5.561376e-01	25
4541280	8.881784e-16	50
4541283	1.000000e+00	7
4541282	1.000000e+00	1
4541278	2.104926e-09	45
4541276	1.000000e+00	2
4541277	1.000000e+00	7
4541274	1.193067e-05	40
4541275	8.388818e-01	22
4541273	8.881784e-16	50
4541271	9.675457e-01	19
4541266	8.881784e-16	50
4541264	1.000000e+00	4
4541265	8.881784e-16	50
4541263	5.817779e-07	42
4541262	1.000000e+00	4
4541261	9.999881e-01	11
4541260	1.000000e+00	3
4541259	6.640945e-01	24
4541258	3.245432e-02	32
4541257	9.999994e-01	9
4541256	1.000000e+00	3
4541254	1.000000e+00	0
4541253	8.881784e-16	50
4541252	1.133316e-12	48
4541251	9.999994e-01	9
4541250	1.529320e-04	38
4541249	8.881784e-16	50
4541248	9.966998e-01	16
4541361	1.000000e+00	0
4541360	8.986806e-01	21
4541363	8.881784e-16	50
4541362	8.986806e-01	21
4541365	1.000000e+00	5
4541364	9.999999e-01	8
4541367	1.133316e-12	48
4541369	3.300224e-03	35
4541368	1.000000e+00	4
4541373	9.675457e-01	19
4541372	1.000000e+00	1
4541375	1.854161e-11	47
4541374	1.000000e+00	2
4541344	5.561376e-01	25
4541346	1.854161e-11	47
4541347	1.611182e-01	29
4541348	1.133316e-12	48
4541349	2.230891e-10	46
4541350	9.405398e-01	20
4541351	9.999999e-01	8
4541352	1.000000e+00	4
4541353	1.000000e+00	3
4541354	1.000000e+00	5
4541355	8.881784e-16	50
4541356	9.675457e-01	19
4541357	9.999549e-01	12
4541358	8.881784e-16	50
4541359	8.986806e-01	21
4541331	8.881784e-16	50
4541330	1.000000e+00	2
4541329	1.049339e-07	43
4541328	9.999549e-01	12
4541333	1.000000e+00	0
4541332	1.000000e+00	3
4541315	7.600562e-01	23
4541312	7.600562e-01	23
4541313	8.881784e-16	50
4541319	9.995319e-01	14
4541316	5.817779e-07	42
4541317	8.881784e-16	50
4541322	2.104926e-09	45
4541323	2.399438e-01	28
4541320	1.000000e+00	2
4541321	9.999999e-01	8
4541326	1.049339e-07	43
4541327	9.966998e-01	16
4541324	9.999549e-01	12
4541325	5.817779e-07	42
4541429	9.999999e-01	8
4541428	8.881784e-16	50
4541431	2.104926e-09	45
4541430	9.986989e-01	15
4541425	8.881784e-16	50
4541424	8.881784e-16	50
4541427	9.999994e-01	9
4541426	7.600562e-01	23
4541437	2.104926e-09	45
4541436	9.999881e-01	11
4541439	7.673339e-03	34
4541438	1.854161e-11	47
4541433	7.600562e-01	23
4541432	4.510745e-05	39
4541435	2.230891e-10	46
4541434	1.621870e-08	44
4541412	8.881784e-16	50
4541413	9.999549e-01	12
4541414	9.995319e-01	14
4541415	1.000000e+00	4
4541408	8.881784e-16	50
4541409	8.881784e-16	50
4541410	8.881784e-16	50
4541411	8.881784e-16	50
4541420	1.529320e-04	38
4541421	3.245432e-02	32
4541422	1.049339e-07	43
4541423	1.000000e+00	5
4541416	9.999999e-01	8
4541417	1.621870e-08	44
4541418	1.000000e+00	5
4541419	8.881784e-16	50
4541399	1.000000e+00	4
4541398	8.388818e-01	22
4541397	9.999994e-01	9
4541396	1.000000e+00	0
4541395	1.000000e+00	3
4541394	8.881784e-16	50
4541393	1.000000e+00	0
4541392	1.000000e+00	0
4541407	1.000000e+00	1
4541406	9.999549e-01	12
4541405	7.600562e-01	23
4541404	4.438624e-01	26
4541403	1.000000e+00	7
4541402	9.999881e-01	11
4541401	7.673339e-03	34
4541400	9.966998e-01	16
4541382	9.999881e-01	11
4541380	1.000000e+00	2
4541381	4.529710e-14	49
4541378	1.049339e-07	43
4541379	1.000000e+00	0
4541376	1.000000e+00	4
4541377	1.000000e+00	1
4541390	1.000000e+00	5
4541388	1.000000e+00	1
4541389	1.000000e+00	4
4541386	9.923267e-01	17
4541387	1.301086e-03	36
4541384	1.641957e-02	33
4541385	1.000000e+00	2
4540429	9.986989e-01	15
4540428	1.000000e+00	0
4540431	1.000000e+00	4
4540430	1.000000e+00	3
4540425	1.641957e-02	33
4540424	1.000000e+00	0
4540427	5.817779e-07	42
4540426	4.529710e-14	49
4540421	9.999999e-01	8
4540420	1.000000e+00	0
4540423	8.881784e-16	50
4540422	9.998471e-01	13
4540417	4.529710e-14	49
4540416	1.193067e-05	40
4540419	8.881784e-16	50
4540418	9.835804e-01	18
4540444	9.998471e-01	13
4540445	1.049339e-07	43
4540446	1.000000e+00	3
4540447	1.000000e+00	3
4540440	1.049339e-07	43
4540441	2.807050e-06	41
4540442	1.000000e+00	0
4540443	9.405398e-01	20
4540436	1.000000e+00	3
4540437	9.999972e-01	10
4540438	2.230891e-10	46
4540439	8.388818e-01	22
4540432	8.881784e-16	50
4540433	6.640945e-01	24
4540434	1.013194e-01	30
4540435	8.881784e-16	50
4540463	9.999999e-01	8
4540462	8.881784e-16	50
4540461	1.000000e+00	1
4540460	1.000000e+00	1
4540459	8.986806e-01	21
4540458	1.000000e+00	0
4540457	9.999972e-01	10
4540455	2.104926e-09	45
4540454	9.999994e-01	9
4540453	8.388818e-01	22
4540452	1.854161e-11	47
4540451	1.000000e+00	2
4540450	8.881784e-16	50
4540449	1.000000e+00	2
4540448	1.000000e+00	1
4540478	8.881784e-16	50
4540479	1.133316e-12	48
4540476	8.881784e-16	50
4540477	8.881784e-16	50
4540474	8.881784e-16	50
4540475	1.133316e-12	48
4540472	1.000000e+00	3
4540473	1.000000e+00	6
4540470	8.881784e-16	50
4540471	9.999994e-01	9
4540468	7.673339e-03	34
4540469	8.881784e-16	50
4540466	8.881784e-16	50
4540467	9.835804e-01	18
4540464	1.000000e+00	2
4540489	1.000000e+00	3
4540488	9.675457e-01	19
4540491	8.881784e-16	50
4540490	9.999994e-01	9
4540493	7.600562e-01	23
4540492	9.998471e-01	13
4540495	1.621870e-08	44
4540494	9.923267e-01	17
4540481	9.966998e-01	16
4540480	8.881784e-16	50
4540483	5.561376e-01	25
4540484	9.405398e-01	20
4540487	2.230891e-10	46
4540486	8.881784e-16	50
4540504	8.881784e-16	50
4540505	1.000000e+00	3
4540506	1.000000e+00	3
4540507	9.998471e-01	13
4540508	9.999881e-01	11
4540509	1.000000e+00	2
4540510	1.000000e+00	0
4540511	7.673339e-03	34
4540496	1.000000e+00	7
4540497	8.881784e-16	50
4540499	6.640945e-01	24
4540501	8.986806e-01	21
4540502	8.881784e-16	50
4540503	1.000000e+00	2
4540523	1.133316e-12	48
4540522	5.817779e-07	42
4540521	9.986989e-01	15
4540520	2.230891e-10	46
4540527	5.561376e-01	25
4540526	9.999881e-01	11
4540525	1.000000e+00	6
4540524	5.946023e-02	31
4540515	7.600562e-01	23
4540514	1.000000e+00	3
4540513	1.000000e+00	2
4540512	1.000000e+00	4
4540518	1.000000e+00	3
4540517	1.000000e+00	1
4540516	1.000000e+00	0
4540538	4.510745e-05	39
4540539	1.529320e-04	38
4540536	8.881784e-16	50
4540542	9.675457e-01	19
4540543	1.000000e+00	2
4540540	1.000000e+00	1
4540541	9.405398e-01	20
4540530	9.999994e-01	9
4540531	8.881784e-16	50
4540528	8.881784e-16	50
4540529	3.359055e-01	27
4540534	8.881784e-16	50
4540535	1.013194e-01	30
4540532	4.529710e-14	49
4540533	3.300224e-03	35
4540548	4.529710e-14	49
4540549	5.817779e-07	42
4540550	1.000000e+00	5
4540551	9.995319e-01	14
4540544	1.000000e+00	0
4540545	9.999881e-01	11
4540546	8.881784e-16	50
4540547	1.000000e+00	1
4540556	2.104926e-09	45
4540557	2.399438e-01	28
4540558	1.529320e-04	38
4540559	5.946023e-02	31
4540552	1.000000e+00	5
4540553	9.675457e-01	19
4540554	9.675457e-01	19
4540555	9.999972e-01	10
4540565	9.999999e-01	8
4540564	1.000000e+00	1
4540567	1.000000e+00	2
4540566	1.000000e+00	5
4540561	1.000000e+00	1
4540560	1.000000e+00	3
4540563	1.000000e+00	6
4540562	1.529320e-04	38
4540573	1.193067e-05	40
4540572	3.300224e-03	35
4540575	9.999549e-01	12
4540574	9.995319e-01	14
4540569	1.193067e-05	40
4540568	1.049339e-07	43
4540571	1.000000e+00	6
4540570	9.835804e-01	18
4540582	9.999999e-01	8
4540583	1.000000e+00	1
4540580	9.835804e-01	18
4540581	1.133316e-12	48
4540578	2.104926e-09	45
4540579	1.000000e+00	0
4540576	9.999994e-01	9
4540577	1.013194e-01	30
4540590	8.881784e-16	50
4540591	1.000000e+00	0
4540588	5.817779e-07	42
4540589	9.999972e-01	10
4540586	3.300224e-03	35
4540587	8.881784e-16	50
4540584	9.999549e-01	12
4540599	9.986989e-01	15
4540598	9.999994e-01	9
4540597	4.438624e-01	26
4540596	1.611182e-01	29
4540595	7.600562e-01	23
4540594	1.000000e+00	4
4540593	8.881784e-16	50
4540592	1.000000e+00	3
4540607	8.388818e-01	22
4540606	5.946023e-02	31
4540605	1.000000e+00	4
4540604	9.999999e-01	8
4540603	1.000000e+00	1
4540602	7.673339e-03	34
4540601	9.999972e-01	10
4540600	1.000000e+00	0
4540611	1.000000e+00	3
4540612	9.999999e-01	8
4540613	1.854161e-11	47
4540615	1.013194e-01	30
4540616	1.000000e+00	4
4540617	3.245432e-02	32
4540618	1.854161e-11	47
4540620	7.600562e-01	23
4540621	9.405398e-01	20
4540622	1.000000e+00	4
4540623	1.193067e-05	40
4540625	8.881784e-16	50
4540627	1.000000e+00	6
4540629	9.835804e-01	18
4540628	8.881784e-16	50
4540631	2.104926e-09	45
4540630	8.881784e-16	50
4540633	8.881784e-16	50
4540632	9.999549e-01	12
4540635	1.000000e+00	0
4540634	1.854161e-11	47
4540637	1.193067e-05	40
4540636	9.998471e-01	13
4540639	8.881784e-16	50
4540638	9.923267e-01	17
4540643	1.000000e+00	0
4540640	5.946023e-02	31
4540641	1.000000e+00	7
4540646	8.881784e-16	50
4540647	9.999999e-01	8
4540644	1.854161e-11	47
4540650	1.854161e-11	47
4540651	1.000000e+00	5
4540648	9.999972e-01	10
4540649	1.641957e-02	33
4540654	1.611182e-01	29
4540655	1.000000e+00	4
4540652	4.510745e-05	39
4540653	1.529320e-04	38
4540659	3.359055e-01	27
4540658	8.986806e-01	21
4540657	9.999994e-01	9
4540656	1.000000e+00	4
4540663	1.000000e+00	3
4540662	1.854161e-11	47
4540661	8.986806e-01	21
4540660	1.000000e+00	1
4540667	8.881784e-16	50
4540666	1.000000e+00	6
4540665	1.000000e+00	0
4540664	2.807050e-06	41
4540670	8.881784e-16	50
4540669	9.999549e-01	12
4540668	2.399438e-01	28
4540702	2.807050e-06	41
4540703	8.388818e-01	22
4540700	8.881784e-16	50
4540698	9.999999e-01	8
4540699	1.000000e+00	1
4540696	2.230891e-10	46
4540697	9.999972e-01	10
4540694	1.000000e+00	0
4540695	8.881784e-16	50
4540692	9.966998e-01	16
4540693	1.000000e+00	1
4540690	8.881784e-16	50
4540691	1.133316e-12	48
4540688	3.359055e-01	27
4540689	8.881784e-16	50
4540687	9.999999e-01	8
4540686	1.000000e+00	6
4540685	8.986806e-01	21
4540684	9.999994e-01	9
4540683	1.000000e+00	6
4540682	1.000000e+00	7
4540681	8.881784e-16	50
4540680	1.000000e+00	5
4540679	9.999881e-01	11
4540678	1.000000e+00	6
4540677	9.675457e-01	19
4540676	8.881784e-16	50
4540675	1.133316e-12	48
4540674	1.529320e-04	38
4540732	1.000000e+00	0
4540733	9.999994e-01	9
4540734	1.000000e+00	1
4540735	1.000000e+00	3
4540728	1.000000e+00	2
4540729	1.641957e-02	33
4540730	7.600562e-01	23
4540731	1.000000e+00	5
4540724	1.000000e+00	3
4540725	8.881784e-16	50
4540726	1.000000e+00	2
4540727	9.999999e-01	8
4540720	1.000000e+00	3
4540721	4.510745e-05	39
4540722	7.673339e-03	34
4540723	8.881784e-16	50
4540717	1.000000e+00	1
4540716	9.999994e-01	9
4540719	9.835804e-01	18
4540718	5.561376e-01	25
4540713	3.245432e-02	32
4540715	9.999972e-01	10
4540714	1.854161e-11	47
4540708	3.245432e-02	32
4540704	8.881784e-16	50
4540707	1.000000e+00	2
4540762	2.104926e-09	45
4540760	8.881784e-16	50
4540761	5.817779e-07	42
4540766	1.000000e+00	0
4540767	3.300224e-03	35
4540764	1.000000e+00	3
4540765	1.193067e-05	40
4540754	1.854161e-11	47
4540755	9.999881e-01	11
4540752	5.561376e-01	25
4540753	9.986989e-01	15
4540758	1.000000e+00	5
4540759	1.000000e+00	2
4540756	3.300224e-03	35
4540757	8.986806e-01	21
4540747	8.881784e-16	50
4540746	4.438624e-01	26
4540745	1.000000e+00	0
4540744	3.359055e-01	27
4540751	2.399438e-01	28
4540750	8.881784e-16	50
4540749	9.999972e-01	10
4540748	1.000000e+00	0
4540739	4.438624e-01	26
4540738	1.000000e+00	6
4540737	9.999549e-01	12
4540736	1.013194e-01	30
4540743	2.230891e-10	46
4540742	9.999881e-01	11
4540741	1.193067e-05	40
4540740	1.000000e+00	7
4540792	1.193067e-05	40
4540793	5.946023e-02	31
4540794	9.923267e-01	17
4540795	1.000000e+00	5
4540796	1.000000e+00	0
4540797	1.000000e+00	6
4540798	8.881784e-16	50
4540799	1.000000e+00	5
4540784	8.881784e-16	50
4540791	9.999994e-01	9
4540779	1.854161e-11	47
4540769	9.986989e-01	15
4540768	7.600562e-01	23
4540770	9.999549e-01	12
4540773	1.000000e+00	0
4540772	9.999881e-01	11
4540775	1.000000e+00	5
4540774	9.675457e-01	19
4540823	8.881784e-16	50
4540822	1.133316e-12	48
4540821	1.000000e+00	0
4540820	8.986806e-01	21
4540819	1.000000e+00	6
4540818	1.000000e+00	1
4540817	8.881784e-16	50
4540816	1.000000e+00	1
4540831	9.999999e-01	8
4540830	9.999994e-01	9
4540829	1.000000e+00	0
4540828	1.611182e-01	29
4540826	1.000000e+00	3
4540825	9.998471e-01	13
4540806	1.000000e+00	5
4540807	9.995319e-01	14
4540804	6.640945e-01	24
4540805	1.000000e+00	0
4540803	8.881784e-16	50
4540800	7.600562e-01	23
4540801	1.000000e+00	5
4540814	1.000000e+00	3
4540815	8.881784e-16	50
4540812	8.881784e-16	50
4540813	5.561376e-01	25
4540810	2.807050e-06	41
4540811	9.405398e-01	20
4540808	1.000000e+00	1
4540853	4.529710e-14	49
4540852	4.681115e-04	37
4540855	9.999881e-01	11
4540854	1.611182e-01	29
4540849	1.000000e+00	0
4540848	1.854161e-11	47
4540861	3.359055e-01	27
4540860	9.966998e-01	16
4540863	8.881784e-16	50
4540862	1.000000e+00	0
4540857	9.966998e-01	16
4540856	1.000000e+00	3
4540859	9.986989e-01	15
4540858	6.640945e-01	24
4540836	5.561376e-01	25
4540837	2.230891e-10	46
4540838	8.881784e-16	50
4540839	1.000000e+00	2
4540832	1.641957e-02	33
4540834	7.600562e-01	23
4540835	8.986806e-01	21
4540844	1.000000e+00	0
4540845	9.675457e-01	19
4540846	8.881784e-16	50
4540847	1.000000e+00	4
4540840	1.000000e+00	1
4540841	9.675457e-01	19
4540842	9.999881e-01	11
4540843	2.230891e-10	46
4540882	9.998471e-01	13
4540881	1.000000e+00	4
4540880	1.013194e-01	30
4540887	8.881784e-16	50
4540886	9.999881e-01	11
4540885	9.998471e-01	13
4540884	1.854161e-11	47
4540891	1.529320e-04	38
4540890	9.999549e-01	12
4540889	1.000000e+00	4
4540888	1.133316e-12	48
4540895	1.000000e+00	1
4540894	1.000000e+00	1
4540893	1.529320e-04	38
4540892	8.388818e-01	22
4540866	8.881784e-16	50
4540867	1.000000e+00	4
4540864	4.438624e-01	26
4540865	9.986989e-01	15
4540870	8.881784e-16	50
4540871	1.641957e-02	33
4540869	4.438624e-01	26
4540872	1.854161e-11	47
4540873	9.999549e-01	12
4540878	5.561376e-01	25
4540879	1.000000e+00	5
4540876	8.881784e-16	50
4540877	3.245432e-02	32
4540913	1.000000e+00	5
4540912	9.999999e-01	8
4540915	5.817779e-07	42
4540914	3.300224e-03	35
4540917	4.529710e-14	49
4540916	1.000000e+00	2
4540919	1.000000e+00	2
4540918	2.399438e-01	28
4540921	1.641957e-02	33
4540920	1.000000e+00	0
4540923	1.000000e+00	3
4540922	9.675457e-01	19
4540925	9.999994e-01	9
4540924	1.854161e-11	47
4540927	6.640945e-01	24
4540926	2.104926e-09	45
4540896	7.600562e-01	23
4540897	1.611182e-01	29
4540898	9.999549e-01	12
4540899	1.000000e+00	7
4540900	1.000000e+00	5
4540901	2.230891e-10	46
4540902	1.854161e-11	47
4540903	9.966998e-01	16
4540904	4.510745e-05	39
4540905	1.000000e+00	0
4540908	1.000000e+00	6
4540909	9.405398e-01	20
4540910	9.999999e-01	8
4541987	1.000000e+00	2
4541986	1.621870e-08	44
4541985	8.881784e-16	50
4541984	1.000000e+00	2
4541991	3.300224e-03	35
4541990	9.675457e-01	19
4541989	9.999994e-01	9
4541988	1.611182e-01	29
4541995	1.000000e+00	1
4541994	1.611182e-01	29
4541993	1.000000e+00	6
4541992	1.000000e+00	0
4541999	9.998471e-01	13
4541998	1.000000e+00	7
4541997	8.881784e-16	50
4541996	1.000000e+00	5
4542002	4.529710e-14	49
4542003	9.998471e-01	13
4542000	1.000000e+00	0
4542001	1.049339e-07	43
4542004	8.388818e-01	22
4542005	9.999881e-01	11
4541953	7.600562e-01	23
4541952	1.000000e+00	6
4541955	6.640945e-01	24
4541954	1.000000e+00	6
4541957	1.301086e-03	36
4541956	4.529710e-14	49
4541959	8.881784e-16	50
4541958	3.245432e-02	32
4541961	8.881784e-16	50
4541960	1.000000e+00	0
4541963	7.673339e-03	34
4541962	4.681115e-04	37
4541965	9.999994e-01	9
4541964	1.133316e-12	48
4541967	1.000000e+00	2
4541966	1.000000e+00	3
4541968	1.621870e-08	44
4541969	8.881784e-16	50
4541970	1.000000e+00	4
4541971	9.999881e-01	11
4541972	1.000000e+00	4
4541973	5.817779e-07	42
4541974	1.000000e+00	0
4541975	9.835804e-01	18
4541976	9.999881e-01	11
4541977	1.133316e-12	48
4541978	8.388818e-01	22
4541979	9.999999e-01	8
4541980	8.881784e-16	50
4541982	8.881784e-16	50
4541983	1.000000e+00	0
4541505	9.999972e-01	10
4541504	2.399438e-01	28
4541507	9.999881e-01	11
4541506	8.881784e-16	50
4541509	1.000000e+00	1
4541508	8.881784e-16	50
4541510	1.000000e+00	2
4541513	8.881784e-16	50
4541512	5.817779e-07	42
4541515	5.561376e-01	25
4541514	9.999994e-01	9
4541517	9.675457e-01	19
4541516	8.881784e-16	50
4541519	1.854161e-11	47
4541518	4.681115e-04	37
4541520	8.881784e-16	50
4541521	1.000000e+00	0
4541526	8.881784e-16	50
4541527	2.230891e-10	46
4541528	8.881784e-16	50
4541529	1.000000e+00	0
4541530	1.000000e+00	1
4541531	8.881784e-16	50
4541532	1.013194e-01	30
4541533	5.946023e-02	31
4541534	3.359055e-01	27
4541539	1.000000e+00	4
4541538	8.881784e-16	50
4541537	3.245432e-02	32
4541536	9.999999e-01	8
4541543	4.510745e-05	39
4541542	9.835804e-01	18
4541540	1.000000e+00	0
4541547	4.510745e-05	39
4541546	1.000000e+00	3
4541545	8.986806e-01	21
4541544	5.817779e-07	42
4541551	9.999549e-01	12
4541550	1.000000e+00	4
4541549	1.000000e+00	3
4541548	9.999549e-01	12
4541554	4.681115e-04	37
4541555	1.000000e+00	0
4541552	7.600562e-01	23
4541553	9.675457e-01	19
4541558	3.359055e-01	27
4541559	1.000000e+00	0
4541556	6.640945e-01	24
4541557	9.675457e-01	19
4541562	3.359055e-01	27
4541563	1.000000e+00	7
4541561	7.673339e-03	34
4541566	3.300224e-03	35
4541567	1.000000e+00	1
4541564	1.000000e+00	3
4541565	9.923267e-01	17
4541445	9.999999e-01	8
4541444	1.013194e-01	30
4541447	9.675457e-01	19
4541446	1.049339e-07	43
4541441	9.675457e-01	19
4541440	1.000000e+00	6
4541443	1.000000e+00	6
4541442	1.000000e+00	1
4541453	1.000000e+00	7
4541452	1.611182e-01	29
4541455	1.049339e-07	43
4541454	8.881784e-16	50
4541449	1.000000e+00	6
4541448	1.000000e+00	7
4541451	8.881784e-16	50
4541450	9.835804e-01	18
4541460	3.300224e-03	35
4541456	1.000000e+00	6
4541457	7.673339e-03	34
4541458	9.999999e-01	8
4541459	1.000000e+00	3
4541468	1.000000e+00	1
4541470	1.193067e-05	40
4541471	9.999881e-01	11
4541465	9.966998e-01	16
4541466	9.675457e-01	19
4541467	1.049339e-07	43
4541479	9.999994e-01	9
4541478	8.881784e-16	50
4541477	1.000000e+00	1
4541476	1.013194e-01	30
4541475	1.000000e+00	6
4541474	1.000000e+00	5
4541473	8.388818e-01	22
4541487	1.000000e+00	4
4541486	4.529710e-14	49
4541485	1.133316e-12	48
4541484	9.835804e-01	18
4541483	1.641957e-02	33
4541482	1.000000e+00	0
4541481	3.245432e-02	32
4541480	1.000000e+00	5
4541494	7.673339e-03	34
4541495	8.881784e-16	50
4541492	9.999972e-01	10
4541490	7.600562e-01	23
4541491	8.986806e-01	21
4541488	9.405398e-01	20
4541489	1.000000e+00	3
4541502	1.000000e+00	1
4541503	8.881784e-16	50
4541500	1.000000e+00	0
4541501	9.999881e-01	11
4541498	3.245432e-02	32
4541499	8.881784e-16	50
4541496	1.000000e+00	7
4541497	9.405398e-01	20
4541640	1.000000e+00	0
4541641	9.999549e-01	12
4541642	1.000000e+00	1
4541643	1.000000e+00	4
4541644	1.000000e+00	1
4541645	1.133316e-12	48
4541646	1.641957e-02	33
4541647	1.641957e-02	33
4541634	1.000000e+00	7
4541635	9.923267e-01	17
4541636	1.133316e-12	48
4541637	9.999994e-01	9
4541638	9.675457e-01	19
4541639	1.000000e+00	1
4541657	1.000000e+00	0
4541656	9.999999e-01	8
4541659	1.000000e+00	0
4541658	9.995319e-01	14
4541661	1.000000e+00	4
4541660	1.000000e+00	0
4541663	1.000000e+00	0
4541662	8.881784e-16	50
4541649	1.611182e-01	29
4541648	7.673339e-03	34
4541651	8.881784e-16	50
4541650	9.966998e-01	16
4541653	1.000000e+00	4
4541652	5.561376e-01	25
4541655	9.675457e-01	19
4541654	4.529710e-14	49
4541674	9.999994e-01	9
4541675	1.000000e+00	0
4541672	1.000000e+00	0
4541673	2.230891e-10	46
4541678	1.000000e+00	2
4541679	2.104926e-09	45
4541676	1.000000e+00	3
4541677	1.000000e+00	2
4541667	9.999972e-01	10
4541664	1.000000e+00	0
4541665	1.000000e+00	2
4541670	1.000000e+00	1
4541671	1.000000e+00	4
4541668	1.000000e+00	7
4541669	9.923267e-01	17
4541691	4.438624e-01	26
4541690	5.946023e-02	31
4541689	8.881784e-16	50
4541688	8.881784e-16	50
4541695	9.405398e-01	20
4541694	3.245432e-02	32
4541693	9.405398e-01	20
4541692	1.000000e+00	4
4541683	1.000000e+00	0
4541682	1.641957e-02	33
4541680	8.881784e-16	50
4541687	8.388818e-01	22
4541686	9.405398e-01	20
4541685	1.000000e+00	7
4541684	8.986806e-01	21
4541580	1.000000e+00	4
4541581	9.923267e-01	17
4541582	1.000000e+00	5
4541583	9.999994e-01	9
4541576	1.000000e+00	6
4541577	1.000000e+00	3
4541578	9.999999e-01	8
4541579	9.999972e-01	10
4541572	1.000000e+00	5
4541573	1.000000e+00	1
4541574	9.986989e-01	15
4541575	1.000000e+00	2
4541568	8.881784e-16	50
4541569	1.000000e+00	0
4541570	1.000000e+00	2
4541571	9.675457e-01	19
4541597	3.245432e-02	32
4541596	9.998471e-01	13
4541599	8.881784e-16	50
4541598	8.881784e-16	50
4541593	4.529710e-14	49
4541592	1.000000e+00	1
4541595	1.000000e+00	1
4541594	8.881784e-16	50
4541589	1.854161e-11	47
4541588	1.000000e+00	0
4541591	1.000000e+00	2
4541590	1.000000e+00	3
4541585	1.000000e+00	1
4541584	9.999994e-01	9
4541587	9.999999e-01	8
4541586	2.807050e-06	41
4541614	1.611182e-01	29
4541615	1.000000e+00	5
4541613	2.399438e-01	28
4541610	5.817779e-07	42
4541611	9.966998e-01	16
4541608	1.301086e-03	36
4541609	8.881784e-16	50
4541606	1.133316e-12	48
4541607	1.133316e-12	48
4541604	3.245432e-02	32
4541605	1.000000e+00	7
4541602	9.999881e-01	11
4541600	1.193067e-05	40
4541601	9.999999e-01	8
4541631	9.675457e-01	19
4541630	6.640945e-01	24
4541629	9.999999e-01	8
4541628	9.986989e-01	15
4541627	9.999999e-01	8
4541626	8.881784e-16	50
4541625	1.133316e-12	48
4541620	9.986989e-01	15
4541619	1.000000e+00	7
4541618	3.300224e-03	35
4541617	9.995319e-01	14
4541616	9.999549e-01	12
4541778	1.301086e-03	36
4541779	1.000000e+00	2
4541776	1.000000e+00	1
4541782	1.000000e+00	5
4541783	2.104926e-09	45
4541780	1.621870e-08	44
4541786	9.995319e-01	14
4541787	4.681115e-04	37
4541784	3.300224e-03	35
4541785	8.881784e-16	50
4541790	9.999994e-01	9
4541791	4.529710e-14	49
4541788	8.881784e-16	50
4541789	8.881784e-16	50
4541763	1.000000e+00	2
4541762	2.230891e-10	46
4541761	9.835804e-01	18
4541760	9.999972e-01	10
4541767	1.000000e+00	4
4541766	9.923267e-01	17
4541765	9.995319e-01	14
4541764	1.013194e-01	30
4541771	1.000000e+00	0
4541768	1.000000e+00	1
4541775	1.000000e+00	1
4541774	3.300224e-03	35
4541773	9.999881e-01	11
4541772	1.000000e+00	0
4541808	4.529710e-14	49
4541809	8.881784e-16	50
4541810	1.000000e+00	4
4541811	2.399438e-01	28
4541812	4.529710e-14	49
4541813	1.000000e+00	4
4541815	9.966998e-01	16
4541816	9.999549e-01	12
4541817	1.133316e-12	48
4541819	1.000000e+00	5
4541821	2.230891e-10	46
4541823	3.245432e-02	32
4541793	1.000000e+00	5
4541792	3.359055e-01	27
4541795	1.000000e+00	5
4541794	1.000000e+00	0
4541797	1.133316e-12	48
4541796	1.000000e+00	2
4541799	9.835804e-01	18
4541798	1.000000e+00	2
4541801	8.881784e-16	50
4541800	9.995319e-01	14
4541803	7.673339e-03	34
4541802	2.104926e-09	45
4541805	4.510745e-05	39
4541804	1.854161e-11	47
4541807	1.000000e+00	0
4541806	8.881784e-16	50
4541718	1.049339e-07	43
4541719	2.807050e-06	41
4541716	8.881784e-16	50
4541717	9.995319e-01	14
4541714	2.399438e-01	28
4541715	8.881784e-16	50
4541712	8.881784e-16	50
4541713	1.000000e+00	2
4541726	2.230891e-10	46
4541727	1.000000e+00	0
4541724	1.000000e+00	6
4541725	2.399438e-01	28
4541722	1.000000e+00	1
4541723	1.000000e+00	0
4541720	3.359055e-01	27
4541721	5.946023e-02	31
4541703	8.881784e-16	50
4541702	9.966998e-01	16
4541701	2.230891e-10	46
4541700	9.999549e-01	12
4541699	1.000000e+00	1
4541698	1.013194e-01	30
4541697	8.388818e-01	22
4541711	1.000000e+00	4
4541710	6.640945e-01	24
4541709	9.998471e-01	13
4541708	1.000000e+00	1
4541707	1.529320e-04	38
4541706	1.000000e+00	5
4541705	4.529710e-14	49
4541704	5.817779e-07	42
4541748	2.807050e-06	41
4541749	1.000000e+00	2
4541750	4.529710e-14	49
4541751	1.000000e+00	3
4541744	1.000000e+00	1
4541745	9.675457e-01	19
4541746	8.881784e-16	50
4541747	1.000000e+00	1
4541757	1.000000e+00	1
4541758	1.000000e+00	4
4541759	3.359055e-01	27
4541752	1.000000e+00	1
4541753	3.300224e-03	35
4541754	8.881784e-16	50
4541755	1.000000e+00	3
4541733	1.000000e+00	1
4541735	4.529710e-14	49
4541734	9.995319e-01	14
4541729	4.510745e-05	39
4541728	1.529320e-04	38
PID_162139705	1.000000e+00	1
4541730	9.986989e-01	15
4541741	2.807050e-06	41
4541740	1.000000e+00	0
4541743	2.230891e-10	46
PID_162139704	1.301086e-03	36
4541742	1.193067e-05	40
4541737	1.000000e+00	4
4541736	7.673339e-03	34
4541739	9.986989e-01	15
4541738	8.881784e-16	50
4541915	9.986989e-01	15
4541914	1.000000e+00	1
4541913	9.986989e-01	15
4541912	1.000000e+00	4
4541919	9.986989e-01	15
4541918	1.641957e-02	33
4541917	8.881784e-16	50
4541916	1.611182e-01	29
4541907	1.000000e+00	1
4541906	8.881784e-16	50
4541905	2.104926e-09	45
4541904	1.000000e+00	2
4541911	1.000000e+00	3
4541910	8.881784e-16	50
4541909	1.000000e+00	4
4541908	1.000000e+00	2
4541898	1.000000e+00	3
4541899	1.000000e+00	0
4541896	9.986989e-01	15
4541897	9.405398e-01	20
4541902	4.510745e-05	39
4541903	4.681115e-04	37
4541900	8.881784e-16	50
4541901	1.000000e+00	1
4541890	1.133316e-12	48
4541891	9.999999e-01	8
4541888	8.881784e-16	50
4541894	8.881784e-16	50
4541895	9.999549e-01	12
4541892	1.000000e+00	5
4541893	1.000000e+00	2
4541945	1.621870e-08	44
4541944	8.881784e-16	50
4541947	1.000000e+00	3
4541946	9.999972e-01	10
4541949	1.000000e+00	1
4541948	3.245432e-02	32
4541951	1.013194e-01	30
4541937	9.999549e-01	12
4541936	9.923267e-01	17
4541938	1.000000e+00	2
4541941	1.641957e-02	33
4541940	1.000000e+00	1
4541943	1.000000e+00	6
4541942	1.000000e+00	0
4541928	9.999972e-01	10
4541929	1.000000e+00	0
4541930	1.193067e-05	40
4541931	4.529710e-14	49
4541932	1.621870e-08	44
4541933	1.000000e+00	1
4541934	1.000000e+00	5
4541935	9.966998e-01	16
4541920	1.133316e-12	48
4541921	4.681115e-04	37
4541922	8.388818e-01	22
4541923	1.000000e+00	0
4541924	1.000000e+00	5
4541925	1.000000e+00	2
4541926	1.621870e-08	44
4541927	1.000000e+00	3
4541855	9.999994e-01	9
4541854	2.807050e-06	41
4541853	1.013194e-01	30
4541852	2.807050e-06	41
4541851	1.000000e+00	2
4541850	1.000000e+00	3
4541849	8.881784e-16	50
4541848	9.999994e-01	9
4541847	1.000000e+00	0
4541846	5.561376e-01	25
4541845	9.998471e-01	13
4541844	8.388818e-01	22
4541843	2.230891e-10	46
4541842	1.301086e-03	36
4541841	8.881784e-16	50
4541838	2.104926e-09	45
4541839	1.000000e+00	3
4541836	1.000000e+00	0
4541834	1.000000e+00	1
4541835	9.999881e-01	11
4541832	1.000000e+00	2
4541833	1.000000e+00	7
4541830	1.000000e+00	3
4541831	8.881784e-16	50
4541828	1.000000e+00	5
4541829	2.230891e-10	46
4541826	1.000000e+00	0
4541827	1.000000e+00	3
4541824	1.000000e+00	1
4541825	1.000000e+00	3
4541885	1.000000e+00	0
4541884	9.999994e-01	9
4541887	9.999994e-01	9
4541886	9.999881e-01	11
4541881	8.881784e-16	50
4541883	1.000000e+00	6
4541882	9.998471e-01	13
4541877	9.995319e-01	14
4541876	1.133316e-12	48
4541879	1.000000e+00	1
4541878	1.000000e+00	0
4541873	7.600562e-01	23
4541872	1.000000e+00	0
4541875	8.881784e-16	50
4541874	7.673339e-03	34
4541868	9.966998e-01	16
4541869	3.245432e-02	32
4541870	8.881784e-16	50
4541864	4.681115e-04	37
4541867	1.000000e+00	7
4541860	1.854161e-11	47
4541861	1.000000e+00	4
4541862	9.999994e-01	9
4541863	8.881784e-16	50
4541856	1.000000e+00	0
4541858	5.946023e-02	31
4541859	9.999549e-01	12
4540159	1.000000e+00	1
4540158	1.000000e+00	0
4540157	9.999972e-01	10
4540156	1.133316e-12	48
4540155	4.529710e-14	49
4540154	1.000000e+00	2
4540153	1.000000e+00	5
4540152	1.000000e+00	4
4540151	1.000000e+00	6
4540150	1.301086e-03	36
4540149	8.986806e-01	21
4540148	2.399438e-01	28
4540147	8.881784e-16	50
4540146	1.000000e+00	4
4540145	9.986989e-01	15
4540144	1.641957e-02	33
4540142	9.999549e-01	12
4540143	8.881784e-16	50
4540140	1.529320e-04	38
4540141	9.999881e-01	11
4540138	1.000000e+00	2
4540139	3.359055e-01	27
4540136	8.881784e-16	50
4540137	2.230891e-10	46
4540134	8.881784e-16	50
4540135	9.923267e-01	17
4540132	8.881784e-16	50
4540133	1.000000e+00	0
4540130	9.999549e-01	12
4540131	1.000000e+00	1
4540128	1.000000e+00	4
4540129	8.881784e-16	50
4540125	9.999999e-01	8
4540124	1.000000e+00	4
4540127	1.000000e+00	4
4540126	1.000000e+00	5
4540121	1.000000e+00	7
4540120	1.854161e-11	47
4540123	2.104926e-09	45
4540122	8.881784e-16	50
4540117	1.000000e+00	0
4540116	1.193067e-05	40
4540119	1.000000e+00	3
4540118	9.999999e-01	8
4540113	8.881784e-16	50
4540112	1.000000e+00	1
4540115	1.000000e+00	0
4540114	9.999881e-01	11
4540108	8.881784e-16	50
4540109	2.230891e-10	46
4540110	1.000000e+00	5
4540111	8.388818e-01	22
4540104	9.405398e-01	20
4540105	1.000000e+00	0
4540106	1.133316e-12	48
4540107	8.881784e-16	50
4540100	8.881784e-16	50
4540101	1.133316e-12	48
4540103	9.999994e-01	9
4540096	1.000000e+00	0
4540097	7.673339e-03	34
4540099	9.999972e-01	10
4540090	1.301086e-03	36
4540089	8.881784e-16	50
4540088	9.835804e-01	18
4540095	5.561376e-01	25
4540094	1.000000e+00	6
4540093	9.675457e-01	19
4540092	6.640945e-01	24
4540087	8.881784e-16	50
4540086	4.529710e-14	49
4540066	9.835804e-01	18
4540067	2.399438e-01	28
4540064	9.966998e-01	16
4540065	1.193067e-05	40
4540068	4.529710e-14	49
4540057	8.881784e-16	50
4540056	1.000000e+00	2
4540059	4.529710e-14	49
4540058	1.000000e+00	4
4540061	1.301086e-03	36
4540060	9.999994e-01	9
4540063	8.881784e-16	50
4540062	1.301086e-03	36
4540049	1.000000e+00	6
4540048	4.529710e-14	49
4540051	1.000000e+00	3
4540050	1.133316e-12	48
4540053	8.881784e-16	50
4540052	1.000000e+00	5
4540055	9.999881e-01	11
4540054	1.000000e+00	2
4540040	8.881784e-16	50
4540041	9.999972e-01	10
4540042	1.000000e+00	0
4540043	4.529710e-14	49
4540044	9.999994e-01	9
4540045	2.399438e-01	28
4540046	8.881784e-16	50
4540047	9.986989e-01	15
4540032	4.529710e-14	49
4540033	8.881784e-16	50
4540034	9.999999e-01	8
4540035	1.013194e-01	30
4540036	1.000000e+00	2
4540037	1.193067e-05	40
4540038	8.881784e-16	50
4540039	8.881784e-16	50
4540023	1.000000e+00	5
4540020	8.881784e-16	50
4540021	4.529710e-14	49
4540018	8.388818e-01	22
4540019	1.013194e-01	30
4540017	9.999549e-01	12
4540030	1.000000e+00	5
4540031	1.000000e+00	2
4540028	9.923267e-01	17
4540029	1.000000e+00	7
4540026	9.923267e-01	17
4540027	9.999972e-01	10
4540025	9.675457e-01	19
4540006	4.529710e-14	49
4540005	1.854161e-11	47
4540004	1.000000e+00	2
4540003	1.611182e-01	29
4540002	9.675457e-01	19
4540001	1.049339e-07	43
4540000	1.301086e-03	36
4540015	3.300224e-03	35
4540014	9.998471e-01	13
4540013	1.049339e-07	43
4540012	1.301086e-03	36
4540011	2.230891e-10	46
4540010	8.986806e-01	21
4540009	9.835804e-01	18
4540008	8.881784e-16	50
4539988	9.923267e-01	17
4539989	1.000000e+00	3
4539990	1.000000e+00	4
4539991	9.999994e-01	9
4539984	8.881784e-16	50
4539985	1.611182e-01	29
4539996	5.946023e-02	31
4539999	3.300224e-03	35
4539992	2.230891e-10	46
4539994	5.817779e-07	42
4539995	1.000000e+00	3
4539973	8.881784e-16	50
4539972	3.245432e-02	32
4539975	1.193067e-05	40
4539974	3.245432e-02	32
4539969	1.854161e-11	47
4539968	9.966998e-01	16
4539971	9.999999e-01	8
4539970	8.881784e-16	50
4539981	1.000000e+00	4
4539980	1.000000e+00	3
4539983	1.000000e+00	2
4539982	1.000000e+00	2
4539977	1.641957e-02	33
4539976	1.000000e+00	2
4539979	1.000000e+00	0
4539978	1.854161e-11	47
4539954	2.230891e-10	46
4539955	1.301086e-03	36
4539952	1.000000e+00	7
4539953	1.000000e+00	1
4539958	1.000000e+00	3
4539959	9.835804e-01	18
4539956	9.999994e-01	9
4539957	1.000000e+00	3
4539962	9.999549e-01	12
4539963	1.621870e-08	44
4539961	8.388818e-01	22
4539966	5.817779e-07	42
4539964	1.000000e+00	1
4539965	7.673339e-03	34
4539939	1.000000e+00	2
4539938	4.529710e-14	49
4539937	1.000000e+00	3
4539936	1.000000e+00	0
4539943	1.000000e+00	0
4539942	5.561376e-01	25
4539941	1.000000e+00	3
4539940	8.388818e-01	22
4539947	8.881784e-16	50
4539946	7.600562e-01	23
4539945	1.854161e-11	47
4539944	8.881784e-16	50
4539951	9.986989e-01	15
4539950	8.986806e-01	21
4539949	1.133316e-12	48
4539948	3.359055e-01	27
4539920	1.854161e-11	47
4539921	1.013194e-01	30
4539922	1.000000e+00	0
4539923	8.881784e-16	50
4539924	1.000000e+00	0
4539925	8.881784e-16	50
4539926	1.000000e+00	4
4539927	1.000000e+00	1
4539928	8.881784e-16	50
4539929	9.995319e-01	14
4539930	1.641957e-02	33
4539931	9.999972e-01	10
4539932	8.881784e-16	50
4539933	1.000000e+00	5
4539934	9.923267e-01	17
4539935	8.881784e-16	50
4539905	9.999881e-01	11
4539904	1.000000e+00	1
4539907	4.529710e-14	49
4539906	8.881784e-16	50
4539909	8.881784e-16	50
4539908	9.405398e-01	20
4539911	1.611182e-01	29
4539910	8.881784e-16	50
4539913	4.681115e-04	37
4539912	9.999881e-01	11
4539915	9.999881e-01	11
4539914	8.881784e-16	50
4539917	4.681115e-04	37
4539916	2.230891e-10	46
4539919	9.999881e-01	11
4539918	1.000000e+00	1
4540396	1.049339e-07	43
4540397	1.000000e+00	4
4540399	9.998471e-01	13
4540392	1.000000e+00	7
4540393	1.000000e+00	0
4540394	7.673339e-03	34
4540395	9.986989e-01	15
4540388	1.000000e+00	3
4540389	9.986989e-01	15
4540390	1.301086e-03	36
4540384	1.621870e-08	44
4540385	1.000000e+00	1
4540386	9.923267e-01	17
4540387	5.817779e-07	42
4540413	9.999994e-01	9
4540412	4.529710e-14	49
4540415	5.561376e-01	25
4540414	8.881784e-16	50
4540409	2.807050e-06	41
4540411	8.881784e-16	50
4540410	9.999999e-01	8
4540405	8.881784e-16	50
4540404	9.999549e-01	12
4540406	8.388818e-01	22
4540401	1.000000e+00	1
4540400	5.561376e-01	25
4540403	1.000000e+00	6
4540402	1.000000e+00	0
4540366	8.881784e-16	50
4540364	2.230891e-10	46
4540365	9.986989e-01	15
4540362	1.000000e+00	7
4540363	1.000000e+00	4
4540360	1.000000e+00	1
4540361	9.923267e-01	17
4540359	2.104926e-09	45
4540356	9.999549e-01	12
4540357	8.881784e-16	50
4540354	1.000000e+00	3
4540355	9.999994e-01	9
4540352	9.986989e-01	15
4540353	1.133316e-12	48
4540382	1.000000e+00	0
4540381	8.881784e-16	50
4540380	9.986989e-01	15
4540379	1.621870e-08	44
4540378	8.388818e-01	22
4540377	8.986806e-01	21
4540376	1.000000e+00	5
4540375	1.000000e+00	6
4540374	1.000000e+00	3
4540373	1.641957e-02	33
4540372	6.640945e-01	24
4540370	1.000000e+00	0
4540369	8.881784e-16	50
4540368	4.529710e-14	49
4540328	1.000000e+00	5
4540329	7.600562e-01	23
4540330	4.529710e-14	49
4540331	2.104926e-09	45
4540333	8.388818e-01	22
4540334	1.000000e+00	4
4540335	1.000000e+00	0
4540320	1.000000e+00	6
4540321	9.405398e-01	20
4540323	1.000000e+00	0
4540324	8.881784e-16	50
4540325	1.000000e+00	7
4540326	1.000000e+00	7
4540327	4.529710e-14	49
4540345	1.000000e+00	3
4540344	1.000000e+00	5
4540347	1.621870e-08	44
4540346	1.000000e+00	6
4540349	9.999549e-01	12
4540348	3.359055e-01	27
4540351	8.881784e-16	50
4540350	4.529710e-14	49
4540337	1.193067e-05	40
4540336	5.561376e-01	25
4540338	4.529710e-14	49
4540341	9.999972e-01	10
4540343	1.133316e-12	48
4540342	8.881784e-16	50
4540298	1.000000e+00	4
4540299	1.000000e+00	5
4540296	1.000000e+00	3
4540297	8.881784e-16	50
4540302	1.000000e+00	3
4540300	1.000000e+00	1
4540301	9.999994e-01	9
4540290	1.611182e-01	29
4540291	9.999994e-01	9
4540288	8.881784e-16	50
4540289	9.986989e-01	15
4540294	9.675457e-01	19
4540295	4.529710e-14	49
4540292	9.923267e-01	17
4540293	3.300224e-03	35
4540315	1.000000e+00	5
4540314	8.388818e-01	22
4540313	1.621870e-08	44
4540312	4.510745e-05	39
4540319	1.193067e-05	40
4540318	7.673339e-03	34
4540317	2.104926e-09	45
4540316	2.230891e-10	46
4540307	2.807050e-06	41
4540306	1.000000e+00	1
4540305	5.817779e-07	42
4540304	8.986806e-01	21
4540311	8.881784e-16	50
4540310	8.881784e-16	50
4540309	1.529320e-04	38
4540308	1.000000e+00	7
4540261	4.529710e-14	49
4540260	1.000000e+00	6
4540263	3.245432e-02	32
4540262	3.245432e-02	32
4540257	1.301086e-03	36
4540256	8.881784e-16	50
4540259	8.986806e-01	21
4540258	5.817779e-07	42
4540269	1.000000e+00	1
4540268	1.000000e+00	5
4540271	1.000000e+00	2
4540270	9.999999e-01	8
4540265	1.611182e-01	29
4540264	4.529710e-14	49
4540266	1.000000e+00	3
4540276	8.881784e-16	50
4540277	5.817779e-07	42
4540278	1.000000e+00	1
4540279	9.999549e-01	12
4540272	1.000000e+00	5
4540273	8.881784e-16	50
4540274	1.000000e+00	4
4540275	3.245432e-02	32
4540284	9.999999e-01	8
4540285	4.438624e-01	26
4540286	4.438624e-01	26
4540287	9.999994e-01	9
4540280	6.640945e-01	24
4540281	6.640945e-01	24
4540282	1.000000e+00	1
4540283	4.529710e-14	49
4540230	1.133316e-12	48
4540229	9.999972e-01	10
4540228	8.388818e-01	22
4540227	8.881784e-16	50
4540226	7.600562e-01	23
4540225	9.675457e-01	19
4540224	9.999999e-01	8
4540239	9.999999e-01	8
4540238	1.000000e+00	2
4540236	1.000000e+00	0
4540235	8.881784e-16	50
4540234	1.000000e+00	0
4540233	1.000000e+00	0
4540232	8.881784e-16	50
4540246	9.986989e-01	15
4540247	1.000000e+00	6
4540244	2.104926e-09	45
4540245	1.000000e+00	0
4540242	2.399438e-01	28
4540243	1.000000e+00	1
4540241	8.881784e-16	50
4540254	9.966998e-01	16
4540255	1.000000e+00	4
4540252	9.923267e-01	17
4540253	1.000000e+00	4
4540250	1.000000e+00	2
4540251	1.000000e+00	2
4540248	1.000000e+00	4
4540249	1.013194e-01	30
4540193	1.000000e+00	0
4540192	1.000000e+00	5
4540195	1.000000e+00	2
4540194	1.854161e-11	47
4540197	1.049339e-07	43
4540196	2.104926e-09	45
4540199	5.561376e-01	25
4540198	1.000000e+00	7
4540201	1.000000e+00	2
4540200	1.529320e-04	38
4540203	1.000000e+00	7
4540202	1.611182e-01	29
4540205	9.998471e-01	13
4540204	9.675457e-01	19
4540207	1.000000e+00	2
4540206	1.000000e+00	1
4540208	1.000000e+00	2
4540209	9.999881e-01	11
4540210	1.000000e+00	1
4540211	1.000000e+00	2
4540212	1.621870e-08	44
4540213	8.881784e-16	50
4540214	1.641957e-02	33
4540215	2.399438e-01	28
4540216	8.881784e-16	50
4540217	5.817779e-07	42
4540218	1.621870e-08	44
4540219	1.641957e-02	33
4540220	8.881784e-16	50
4540221	8.881784e-16	50
4540222	4.529710e-14	49
4540223	9.998471e-01	13
4540163	1.013194e-01	30
4540162	1.000000e+00	6
4540161	1.000000e+00	0
4540160	4.529710e-14	49
4540167	9.675457e-01	19
4540166	1.641957e-02	33
4540165	9.999881e-01	11
4540164	8.881784e-16	50
4540171	4.510745e-05	39
4540170	1.000000e+00	1
4540169	1.000000e+00	3
4540168	8.881784e-16	50
4540175	9.999881e-01	11
4540174	8.986806e-01	21
4540173	8.881784e-16	50
4540172	8.881784e-16	50
4540178	5.561376e-01	25
4540179	9.995319e-01	14
4540176	9.999549e-01	12
4540177	9.995319e-01	14
4540183	1.000000e+00	7
4540180	9.999972e-01	10
4540181	1.000000e+00	4
4540186	2.230891e-10	46
4540187	8.986806e-01	21
4540184	1.854161e-11	47
4540185	2.104926e-09	45
4540190	1.621870e-08	44
4540191	1.000000e+00	2
4540188	8.881784e-16	50
4540189	1.854161e-11	47
4539609	1.000000e+00	3
4539608	1.000000e+00	6
4539611	9.999999e-01	8
4539610	4.438624e-01	26
4539613	4.681115e-04	37
4539612	1.000000e+00	7
4539615	2.104926e-09	45
4539614	1.529320e-04	38
4539601	2.807050e-06	41
4539600	1.000000e+00	3
4539603	9.675457e-01	19
4539602	1.000000e+00	4
4539605	6.640945e-01	24
4539604	1.000000e+00	0
4539607	2.230891e-10	46
4539606	1.000000e+00	0
4539592	9.835804e-01	18
4539593	1.000000e+00	4
4539594	4.681115e-04	37
4539595	9.999999e-01	8
4539596	7.600562e-01	23
4539597	9.835804e-01	18
4539598	1.000000e+00	0
4539599	1.000000e+00	6
4539585	7.600562e-01	23
4539586	9.995319e-01	14
4539587	1.000000e+00	4
4539588	1.000000e+00	0
4539589	1.133316e-12	48
4539590	1.611182e-01	29
4539591	8.881784e-16	50
4539643	1.000000e+00	0
4539642	3.245432e-02	32
4539641	1.000000e+00	5
4539647	9.966998e-01	16
4539646	1.000000e+00	6
4539645	1.049339e-07	43
4539644	5.946023e-02	31
4539635	9.999549e-01	12
4539634	3.300224e-03	35
4539633	1.000000e+00	0
4539632	1.000000e+00	5
4539639	2.807050e-06	41
4539638	9.835804e-01	18
4539637	1.000000e+00	0
4539636	9.999999e-01	8
4539626	9.966998e-01	16
4539627	9.995319e-01	14
4539624	1.000000e+00	5
4539625	2.399438e-01	28
4539630	1.000000e+00	3
4539631	4.438624e-01	26
4539628	8.881784e-16	50
4539629	9.999881e-01	11
4539618	9.999994e-01	9
4539619	8.881784e-16	50
4539616	1.000000e+00	2
4539617	5.946023e-02	31
4539622	2.104926e-09	45
4539623	9.966998e-01	16
4539620	8.881784e-16	50
4539621	1.000000e+00	4
4539583	9.999999e-01	8
4539582	9.999972e-01	10
4539581	3.359055e-01	27
4539580	8.388818e-01	22
4539576	1.000000e+00	4
4539575	3.359055e-01	27
4539570	9.995319e-01	14
4539850	5.946023e-02	31
4539851	1.193067e-05	40
4539848	8.881784e-16	50
4539849	9.999881e-01	11
4539854	8.388818e-01	22
4539855	8.881784e-16	50
4539852	1.000000e+00	0
4539853	9.966998e-01	16
4539846	1.000000e+00	5
4539847	9.999549e-01	12
4539845	1.000000e+00	2
4539859	9.923267e-01	17
4539858	8.881784e-16	50
4539857	1.049339e-07	43
4539856	1.000000e+00	0
4539863	2.104926e-09	45
4539862	1.000000e+00	6
4539861	6.640945e-01	24
4539860	1.000000e+00	3
4539880	1.000000e+00	3
4539881	1.000000e+00	0
4539882	9.966998e-01	16
4539883	8.881784e-16	50
4539884	7.600562e-01	23
4539886	1.133316e-12	48
4539887	1.000000e+00	0
4539872	9.999972e-01	10
4539873	9.923267e-01	17
4539874	9.999999e-01	8
4539875	1.000000e+00	0
4539877	1.000000e+00	3
4539878	1.854161e-11	47
4539879	9.966998e-01	16
4539897	6.640945e-01	24
4539896	7.600562e-01	23
4539899	1.000000e+00	1
4539898	1.641957e-02	33
4539901	2.807050e-06	41
4539900	3.245432e-02	32
4539889	1.000000e+00	5
4539888	2.399438e-01	28
4539891	1.000000e+00	6
4539890	1.301086e-03	36
4539893	9.923267e-01	17
4539892	5.817779e-07	42
4539895	1.000000e+00	3
4539894	8.881784e-16	50
4539790	8.986806e-01	21
4539791	1.000000e+00	3
4539788	4.529710e-14	49
4539789	5.561376e-01	25
[truncated: 169 more rows]
