# Supplementary material for: Translational Selection Is Ubiquitous in Prokaryotes
Source: PLoS Genet. 2010 Jun 24;6(6):e1001004. doi: 10.1371/journal.pgen.1001004 (PMC2891978; doi:10.1371/journal.pgen.1001004)
Supplement: Dataset S1 — OCU/non-OCU gene calls in 461 Bacterial and Archaeal genomes, and summary tables of genome properties and OCU preferences for specific codons. (4.77 MB ZIP) [file pgen.1001004.s001.zip › Dataset_S1_Bacteria/Clostridium_perfringens_ATCC_13124.arff.ocuGenes]

GeneID	signTest_p	ocuProbWinCnt
4203586	1.641957e-02	33
4203587	1.000000e+00	2
4203584	1.000000e+00	4
4203585	1.000000e+00	0
4203590	9.966998e-01	16
4203591	1.000000e+00	3
4203588	9.995319e-01	14
4203589	1.000000e+00	1
4203594	9.999999e-01	8
4203595	8.881784e-16	50
4203592	8.881784e-16	50
4203593	9.998471e-01	13
4203598	1.000000e+00	0
4203599	9.995319e-01	14
4203596	9.995319e-01	14
4203597	1.000000e+00	0
4203603	1.641957e-02	33
4203602	2.104926e-09	45
4203601	9.999972e-01	10
4203600	1.000000e+00	4
4203607	1.193067e-05	40
4203606	1.000000e+00	0
4203605	3.245432e-02	32
4203604	8.881784e-16	50
4203611	8.881784e-16	50
4203610	5.561376e-01	25
4203609	1.000000e+00	2
4203608	1.000000e+00	3
4203615	9.999881e-01	11
4203614	1.000000e+00	6
4203613	1.621870e-08	44
4203612	1.013194e-01	30
4203616	9.999999e-01	8
4203617	1.000000e+00	7
4203618	9.999972e-01	10
4203620	1.000000e+00	4
4203621	9.999994e-01	9
4203623	2.399438e-01	28
4203624	1.000000e+00	2
4203625	6.640945e-01	24
4203626	8.881784e-16	50
4203627	1.000000e+00	7
4203628	8.881784e-16	50
4203629	1.000000e+00	3
4203630	9.998471e-01	13
4203631	1.000000e+00	7
4203633	1.000000e+00	1
4203635	1.000000e+00	6
4203634	1.000000e+00	1
4203637	1.193067e-05	40
4203636	6.640945e-01	24
4203639	1.000000e+00	3
4203638	2.807050e-06	41
4203641	9.999549e-01	12
4203640	1.000000e+00	0
4203643	8.881784e-16	50
4203642	1.000000e+00	1
4203645	1.301086e-03	36
4203644	1.000000e+00	1
4203647	1.529320e-04	38
4203526	9.966998e-01	16
4203527	1.000000e+00	5
4203524	1.000000e+00	0
4203525	1.000000e+00	4
4203522	1.621870e-08	44
4203523	2.230891e-10	46
4203520	1.000000e+00	2
4203521	9.999999e-01	8
4203534	1.000000e+00	0
4203535	1.049339e-07	43
4203532	9.995319e-01	14
4203530	9.986989e-01	15
4203531	8.881784e-16	50
4203528	1.000000e+00	0
4203529	4.510745e-05	39
4203543	1.000000e+00	2
4203542	1.000000e+00	0
4203541	8.881784e-16	50
4203540	1.529320e-04	38
4203538	1.000000e+00	4
4203537	9.923267e-01	17
4203536	3.359055e-01	27
4203551	2.104926e-09	45
4203550	9.923267e-01	17
4203549	1.000000e+00	0
4203548	1.000000e+00	3
4203545	1.000000e+00	7
4203544	1.000000e+00	6
4203556	1.000000e+00	0
4203557	4.529710e-14	49
4203558	1.000000e+00	6
4203559	5.817779e-07	42
4203552	1.000000e+00	0
4203553	5.817779e-07	42
4203554	2.104926e-09	45
4203555	1.000000e+00	1
4203564	1.854161e-11	47
4203566	9.998471e-01	13
4203567	1.000000e+00	0
4203560	1.000000e+00	0
4203561	1.000000e+00	2
4203562	9.986989e-01	15
4203563	8.986806e-01	21
4203573	1.000000e+00	1
4203572	9.999881e-01	11
4203575	1.641957e-02	33
4203574	9.835804e-01	18
4203569	1.000000e+00	5
4203568	9.966998e-01	16
4203571	1.000000e+00	6
4203570	8.881784e-16	50
4203581	1.000000e+00	0
4203580	7.600562e-01	23
4203583	1.529320e-04	38
4203577	3.359055e-01	27
4203576	1.000000e+00	0
4203579	1.854161e-11	47
4203578	1.000000e+00	1
4203723	8.881784e-16	50
4203722	1.000000e+00	0
4203721	1.000000e+00	4
4203720	1.000000e+00	3
4203727	9.986989e-01	15
4203726	1.000000e+00	1
4203725	9.998471e-01	13
4203724	9.999972e-01	10
4203715	1.000000e+00	5
4203714	2.399438e-01	28
4203713	1.000000e+00	0
4203712	8.881784e-16	50
4203719	1.000000e+00	1
4203718	1.000000e+00	4
4203717	1.000000e+00	0
4203716	9.999999e-01	8
4203738	9.995319e-01	14
4203739	1.000000e+00	0
4203736	9.999994e-01	9
4203737	1.000000e+00	4
4203742	4.529710e-14	49
4203743	5.946023e-02	31
4203740	9.999999e-01	8
4203741	4.438624e-01	26
4203730	7.673339e-03	34
4203731	8.881784e-16	50
4203728	1.000000e+00	1
4203729	9.986989e-01	15
4203734	1.000000e+00	4
4203732	1.000000e+00	1
4203733	9.999999e-01	8
4203753	1.000000e+00	5
4203752	9.966998e-01	16
4203755	1.000000e+00	2
4203754	1.000000e+00	1
4203757	1.000000e+00	2
4203756	1.000000e+00	1
4203759	1.000000e+00	6
4203745	1.000000e+00	0
4203744	8.986806e-01	21
4203747	9.999972e-01	10
4203746	8.881784e-16	50
4203749	8.881784e-16	50
4203748	1.000000e+00	0
4203751	9.923267e-01	17
4203750	1.000000e+00	0
4203768	8.881784e-16	50
4203769	9.999972e-01	10
4203770	1.000000e+00	0
4203771	1.000000e+00	3
4203772	1.000000e+00	0
4203773	9.966998e-01	16
4203774	1.000000e+00	0
4203775	1.000000e+00	6
4203760	1.000000e+00	1
4203761	1.000000e+00	0
4203762	1.000000e+00	0
4203763	1.529320e-04	38
4203764	1.000000e+00	0
4203765	9.923267e-01	17
4203766	1.000000e+00	0
4203767	4.681115e-04	37
4203663	1.000000e+00	0
4203662	1.000000e+00	1
4203661	1.000000e+00	0
4203660	2.399438e-01	28
4203659	1.000000e+00	2
4203658	8.881784e-16	50
4203657	1.000000e+00	7
4203656	1.000000e+00	3
4203655	2.807050e-06	41
4203654	1.000000e+00	2
4203653	1.000000e+00	0
4203652	4.681115e-04	37
4203651	1.000000e+00	0
4203649	1.000000e+00	1
4203648	1.000000e+00	1
4203678	1.000000e+00	1
4203679	1.000000e+00	4
4203676	8.986806e-01	21
4203677	3.359055e-01	27
4203674	5.817779e-07	42
4203675	1.000000e+00	1
4203672	9.986989e-01	15
4203673	1.611182e-01	29
4203670	4.529710e-14	49
4203671	9.995319e-01	14
4203668	1.641957e-02	33
4203669	1.000000e+00	1
4203666	1.000000e+00	4
4203667	9.675457e-01	19
4203665	9.999549e-01	12
4203693	1.000000e+00	3
4203692	7.600562e-01	23
4203694	1.000000e+00	3
4203689	1.000000e+00	0
4203688	1.000000e+00	3
4203691	1.000000e+00	4
4203690	1.000000e+00	1
4203685	6.640945e-01	24
4203684	1.000000e+00	2
4203687	9.986989e-01	15
4203686	1.000000e+00	2
4203681	1.000000e+00	1
4203680	1.000000e+00	5
4203683	1.000000e+00	4
4203682	1.000000e+00	2
4203708	8.881784e-16	50
4203710	1.000000e+00	2
4203711	8.881784e-16	50
4203704	1.000000e+00	0
4203705	9.999999e-01	8
4203706	1.000000e+00	1
4203707	1.000000e+00	0
4203700	1.000000e+00	0
4203701	1.000000e+00	7
4203702	6.640945e-01	24
4203703	1.000000e+00	6
4203696	9.995319e-01	14
4203697	1.000000e+00	1
4203698	3.300224e-03	35
4203699	1.000000e+00	4
4203856	9.999994e-01	9
4203859	7.600562e-01	23
4203858	1.000000e+00	2
4203861	4.529710e-14	49
4203860	1.000000e+00	3
4203863	1.000000e+00	3
4203862	1.000000e+00	1
4203865	9.995319e-01	14
4203864	1.000000e+00	0
4203867	1.000000e+00	3
4203866	1.193067e-05	40
4203868	8.881784e-16	50
4203871	9.999549e-01	12
4203870	1.000000e+00	0
4203840	1.000000e+00	2
4203841	1.000000e+00	2
4203842	1.641957e-02	33
4203843	1.000000e+00	2
4203845	1.000000e+00	0
4203846	1.000000e+00	0
4203847	8.986806e-01	21
4203848	1.000000e+00	0
4203849	1.000000e+00	5
4203850	1.000000e+00	0
4203851	9.986989e-01	15
4203852	3.300224e-03	35
4203853	1.000000e+00	3
4203854	1.000000e+00	1
4203855	1.000000e+00	1
4203890	2.399438e-01	28
4203889	1.000000e+00	2
4203888	9.999994e-01	9
4203895	2.104926e-09	45
4203894	1.000000e+00	0
4203893	1.000000e+00	4
4203892	8.881784e-16	50
4203899	9.999972e-01	10
4203898	9.986989e-01	15
4203897	1.133316e-12	48
4203896	1.000000e+00	5
4203903	9.999994e-01	9
4203902	1.641957e-02	33
4203901	1.000000e+00	1
4203900	9.998471e-01	13
4203874	8.881784e-16	50
4203875	1.000000e+00	1
4203872	1.000000e+00	4
4203873	1.000000e+00	0
4203878	9.999972e-01	10
4203879	1.000000e+00	0
4203876	1.013194e-01	30
4203877	1.000000e+00	0
4203882	1.000000e+00	3
4203883	8.881784e-16	50
4203881	1.000000e+00	1
4203886	1.854161e-11	47
4203887	1.000000e+00	4
4203884	1.000000e+00	3
4203885	1.000000e+00	2
4203797	1.000000e+00	0
4203796	9.999549e-01	12
4203799	1.000000e+00	0
4203798	9.998471e-01	13
4203793	1.000000e+00	4
4203792	1.000000e+00	1
4203795	1.000000e+00	3
4203794	9.923267e-01	17
4203805	3.359055e-01	27
4203804	1.000000e+00	2
4203807	9.999972e-01	10
4203806	4.681115e-04	37
4203801	1.000000e+00	1
4203800	1.000000e+00	4
4203803	9.405398e-01	20
4203802	1.611182e-01	29
4203780	9.998471e-01	13
4203781	9.923267e-01	17
4203782	1.000000e+00	5
4203783	1.000000e+00	1
4203776	1.641957e-02	33
4203777	1.000000e+00	5
4203778	9.923267e-01	17
4203788	1.000000e+00	0
4203789	1.000000e+00	4
4203790	4.529710e-14	49
4203791	9.835804e-01	18
4203784	1.000000e+00	0
4203785	1.000000e+00	2
4203786	5.946023e-02	31
4203787	1.000000e+00	5
4203831	9.999972e-01	10
4203830	1.000000e+00	3
4203829	1.000000e+00	1
4203828	1.301086e-03	36
4203827	9.998471e-01	13
4203826	8.388818e-01	22
4203825	1.621870e-08	44
4203824	8.881784e-16	50
4203839	8.881784e-16	50
4203838	3.300224e-03	35
4203837	1.000000e+00	2
4203836	1.611182e-01	29
4203835	9.998471e-01	13
4203834	1.000000e+00	0
4203833	1.000000e+00	5
4203832	1.000000e+00	1
4203814	9.999999e-01	8
4203815	2.807050e-06	41
4203812	1.000000e+00	0
4203813	9.835804e-01	18
4203810	1.000000e+00	0
4203811	1.000000e+00	7
4203808	3.300224e-03	35
4203809	9.999994e-01	9
4203822	1.000000e+00	0
4203823	1.000000e+00	6
4203820	1.000000e+00	4
4203821	1.000000e+00	5
4203818	1.854161e-11	47
4203819	9.998471e-01	13
4203817	1.000000e+00	0
4203932	1.000000e+00	0
4203933	2.399438e-01	28
4203934	9.999549e-01	12
4203935	1.000000e+00	0
4203928	1.000000e+00	2
4203929	9.999999e-01	8
4203930	1.000000e+00	2
4203931	6.640945e-01	24
4203924	1.000000e+00	4
4203925	1.000000e+00	0
4203926	9.999881e-01	11
4203927	1.000000e+00	2
4203920	9.995319e-01	14
4203921	9.995319e-01	14
4203922	9.999994e-01	9
4203923	9.999881e-01	11
4203916	8.881784e-16	50
4203919	9.999549e-01	12
4203918	1.000000e+00	0
4203912	8.881784e-16	50
4203914	1.000000e+00	0
4203909	1.000000e+00	4
4203908	9.966998e-01	16
4203911	8.881784e-16	50
4203910	1.641957e-02	33
4203905	1.000000e+00	1
4203904	1.013194e-01	30
4203907	1.000000e+00	0
4203906	8.881784e-16	50
4203956	1.000000e+00	2
4203954	1.000000e+00	0
4203955	1.000000e+00	1
4203952	9.999994e-01	9
4203953	1.000000e+00	3
4203951	9.998471e-01	13
4203950	1.000000e+00	7
4203949	1.000000e+00	0
4203948	1.000000e+00	5
4203947	9.986989e-01	15
4203946	1.000000e+00	2
4203944	1.000000e+00	2
4203943	5.946023e-02	31
4203942	1.000000e+00	7
4203941	5.946023e-02	31
4203940	1.000000e+00	4
4203939	4.529710e-14	49
4203938	4.438624e-01	26
4203937	1.000000e+00	1
4203048	1.641957e-02	33
4203049	9.675457e-01	19
4203050	1.000000e+00	0
4203051	9.835804e-01	18
4203052	1.000000e+00	2
4203053	1.000000e+00	0
4203054	1.000000e+00	2
4203055	1.193067e-05	40
4203040	1.000000e+00	1
4203041	9.999999e-01	8
4203042	9.995319e-01	14
4203043	1.000000e+00	1
4203044	1.000000e+00	6
4203045	9.405398e-01	20
4203047	1.000000e+00	0
4203065	1.000000e+00	0
4203064	1.000000e+00	0
4203067	1.000000e+00	3
4203066	1.000000e+00	1
4203069	1.000000e+00	0
4203068	1.000000e+00	4
4203071	1.000000e+00	0
4203070	4.529710e-14	49
4203056	4.438624e-01	26
4203059	4.681115e-04	37
4203058	7.673339e-03	34
4203061	8.881784e-16	50
4203060	1.000000e+00	4
4203063	1.000000e+00	1
4203062	2.104926e-09	45
4203018	1.000000e+00	2
4203019	1.529320e-04	38
4203016	1.000000e+00	7
4203017	1.000000e+00	3
4203022	2.230891e-10	46
4203023	1.529320e-04	38
4203020	1.000000e+00	1
4203021	1.000000e+00	2
4203011	1.000000e+00	4
4203008	9.999549e-01	12
4203009	8.881784e-16	50
4203014	8.881784e-16	50
4203015	8.881784e-16	50
4203012	8.881784e-16	50
4203013	1.000000e+00	1
4203034	9.966998e-01	16
4203033	1.000000e+00	1
4203032	1.000000e+00	0
4203039	1.000000e+00	3
4203027	1.301086e-03	36
4203026	1.133316e-12	48
4203025	9.999972e-01	10
4203024	1.000000e+00	0
4203031	1.000000e+00	1
4203030	4.529710e-14	49
4203029	1.000000e+00	0
4203028	9.999999e-01	8
4203117	1.000000e+00	6
4203118	1.000000e+00	0
4203119	1.000000e+00	2
4203112	1.000000e+00	4
4203113	1.013194e-01	30
4203114	1.000000e+00	1
4203115	8.881784e-16	50
4203108	9.998471e-01	13
4203109	1.049339e-07	43
4203110	8.881784e-16	50
4203111	8.881784e-16	50
4203104	1.000000e+00	6
4203105	1.000000e+00	6
4203106	7.673339e-03	34
4203107	1.000000e+00	7
4203133	1.000000e+00	1
4203132	9.999999e-01	8
4203135	2.399438e-01	28
4203134	8.881784e-16	50
4203129	4.529710e-14	49
4203128	9.405398e-01	20
4203131	2.230891e-10	46
4203130	1.000000e+00	7
4203125	9.999549e-01	12
4203124	1.000000e+00	1
4203127	9.998471e-01	13
4203126	1.000000e+00	0
4203121	1.641957e-02	33
4203120	1.000000e+00	1
4203123	1.854161e-11	47
4203122	1.000000e+00	0
4203086	9.966998e-01	16
4203087	4.681115e-04	37
4203084	9.999994e-01	9
4203085	9.999972e-01	10
4203082	1.000000e+00	1
4203083	1.000000e+00	0
4203080	8.986806e-01	21
4203081	1.000000e+00	7
4203078	1.000000e+00	1
4203079	1.000000e+00	0
4203077	1.000000e+00	0
4203074	1.000000e+00	1
4203075	7.600562e-01	23
4203073	9.998471e-01	13
4203103	1.000000e+00	2
4203102	1.000000e+00	1
4203101	1.000000e+00	0
4203100	9.923267e-01	17
4203099	8.881784e-16	50
4203098	1.000000e+00	0
4203097	1.000000e+00	2
4203096	1.000000e+00	0
4203095	8.881784e-16	50
4203094	2.230891e-10	46
4203093	1.000000e+00	0
4203092	1.000000e+00	0
4203091	8.881784e-16	50
4203090	1.301086e-03	36
4203088	1.529320e-04	38
4203169	1.000000e+00	0
4203168	9.999549e-01	12
4203171	1.000000e+00	2
4203170	1.000000e+00	0
4203173	1.000000e+00	1
4203175	1.000000e+00	0
4203174	9.999999e-01	8
4203177	1.000000e+00	0
4203176	1.000000e+00	7
4203179	4.529710e-14	49
4203178	1.000000e+00	4
4203181	9.998471e-01	13
4203180	1.000000e+00	2
4203183	9.986989e-01	15
4203182	1.000000e+00	1
4203184	1.000000e+00	0
4203185	9.999881e-01	11
4203186	1.000000e+00	5
4203187	1.000000e+00	1
4203188	2.807050e-06	41
4203189	9.835804e-01	18
4203190	9.995319e-01	14
4203191	1.000000e+00	0
4203192	9.999999e-01	8
4203193	1.000000e+00	0
4203195	1.133316e-12	48
4203196	1.000000e+00	0
4203197	1.000000e+00	0
4203198	1.000000e+00	3
4203139	9.999972e-01	10
4203138	9.835804e-01	18
4203137	1.000000e+00	5
4203136	1.000000e+00	7
4203143	1.000000e+00	1
4203142	9.999881e-01	11
4203141	1.611182e-01	29
4203147	1.000000e+00	7
4203146	9.986989e-01	15
4203145	1.641957e-02	33
4203144	9.999972e-01	10
4203151	1.000000e+00	1
4203150	1.000000e+00	3
4203149	1.611182e-01	29
4203148	1.000000e+00	2
4203154	8.986806e-01	21
4203155	5.561376e-01	25
4203152	9.999972e-01	10
4203153	1.000000e+00	3
4203158	1.000000e+00	0
4203159	9.999999e-01	8
4203156	1.000000e+00	2
4203157	9.923267e-01	17
4203162	1.000000e+00	3
4203163	9.999999e-01	8
4203160	1.000000e+00	0
4203161	8.881784e-16	50
4203166	1.000000e+00	1
4203167	1.133316e-12	48
4203164	1.854161e-11	47
4203165	9.999999e-01	8
4203237	1.000000e+00	2
4203239	1.000000e+00	2
4203238	1.000000e+00	5
4203233	9.675457e-01	19
4203234	1.000000e+00	7
4203245	3.359055e-01	27
4203244	1.000000e+00	1
4203247	9.999881e-01	11
4203246	1.000000e+00	4
4203241	1.000000e+00	1
4203240	1.000000e+00	7
4203243	1.000000e+00	1
4203242	1.000000e+00	1
4203252	5.561376e-01	25
4203253	1.000000e+00	7
4203254	9.999994e-01	9
4203255	1.000000e+00	0
4203248	7.673339e-03	34
4203249	1.000000e+00	1
4203250	1.000000e+00	0
4203251	8.388818e-01	22
4203260	1.000000e+00	2
4203261	9.999881e-01	11
4203262	8.881784e-16	50
4203263	3.300224e-03	35
4203256	9.986989e-01	15
4203258	1.000000e+00	2
4203259	1.000000e+00	1
4203207	1.000000e+00	2
4203206	1.854161e-11	47
4203204	9.999972e-01	10
4203203	3.300224e-03	35
4203202	1.621870e-08	44
4203201	1.000000e+00	2
4203200	1.000000e+00	1
4203215	1.000000e+00	3
4203214	3.300224e-03	35
4203213	1.000000e+00	0
4203212	1.000000e+00	3
4203211	9.966998e-01	16
4203210	1.000000e+00	1
4203209	1.000000e+00	3
4203208	1.000000e+00	0
4203222	9.835804e-01	18
4203223	1.854161e-11	47
4203220	1.000000e+00	0
4203221	1.000000e+00	1
4203218	1.000000e+00	0
4203219	6.640945e-01	24
4203216	8.881784e-16	50
4203217	1.000000e+00	4
4203230	1.000000e+00	0
4203231	1.000000e+00	2
4203228	1.000000e+00	0
4203229	8.881784e-16	50
4203226	2.807050e-06	41
4203227	9.835804e-01	18
4203224	9.999994e-01	9
4203225	1.000000e+00	0
4203323	2.807050e-06	41
4203321	1.000000e+00	0
4203320	1.013194e-01	30
4203327	1.611182e-01	29
4203326	9.999549e-01	12
4203325	1.000000e+00	5
4203324	4.529710e-14	49
4203314	1.000000e+00	1
4203313	1.000000e+00	0
4203312	1.049339e-07	43
4203319	1.611182e-01	29
4203318	1.000000e+00	5
4203317	1.000000e+00	0
4203316	9.405398e-01	20
4203306	9.999881e-01	11
4203307	8.881784e-16	50
4203304	9.675457e-01	19
4203305	1.000000e+00	0
4203310	9.675457e-01	19
4203311	9.999881e-01	11
4203308	1.000000e+00	2
4203298	1.000000e+00	0
4203299	1.000000e+00	2
4203296	1.000000e+00	1
4203297	8.881784e-16	50
4203303	1.000000e+00	6
4203300	1.301086e-03	36
4203301	8.881784e-16	50
4203289	1.000000e+00	1
4203288	1.000000e+00	1
4203291	1.000000e+00	3
4203290	1.133316e-12	48
4203293	1.000000e+00	1
4203292	8.881784e-16	50
4203295	9.999972e-01	10
4203294	1.000000e+00	0
4203281	9.999881e-01	11
4203280	4.681115e-04	37
4203283	1.000000e+00	0
4203282	1.000000e+00	4
4203285	1.000000e+00	0
4203284	1.000000e+00	4
4203287	1.000000e+00	5
4203286	4.529710e-14	49
4203272	9.999972e-01	10
4203273	9.405398e-01	20
4203274	1.000000e+00	1
4203275	1.000000e+00	2
4203276	1.000000e+00	0
4203277	4.510745e-05	39
4203278	1.000000e+00	1
4203279	1.301086e-03	36
4203264	1.000000e+00	3
4203265	9.999994e-01	9
4203266	2.230891e-10	46
4203267	3.300224e-03	35
4203268	4.438624e-01	26
4203269	1.621870e-08	44
4203270	8.881784e-16	50
4203271	9.999972e-01	10
4203391	1.000000e+00	0
4203390	1.000000e+00	3
4203389	1.000000e+00	3
4203388	8.881784e-16	50
4203386	8.881784e-16	50
4203385	1.000000e+00	2
4203384	5.561376e-01	25
4203383	1.000000e+00	0
4203382	1.000000e+00	0
4203381	9.923267e-01	17
4203380	9.923267e-01	17
4203379	3.245432e-02	32
4203378	1.133316e-12	48
4203377	1.000000e+00	3
4203374	9.405398e-01	20
4203375	1.000000e+00	0
4203372	1.000000e+00	2
4203370	1.000000e+00	4
4203371	1.000000e+00	1
4203368	1.000000e+00	0
4203369	1.000000e+00	0
4203366	9.986989e-01	15
4203367	1.000000e+00	0
4203364	9.998471e-01	13
4203365	9.999881e-01	11
4203362	1.000000e+00	4
4203363	1.000000e+00	0
4203360	8.986806e-01	21
4203361	1.000000e+00	2
4203357	1.000000e+00	5
4203356	8.388818e-01	22
4203359	1.000000e+00	6
4203358	1.000000e+00	3
4203353	1.000000e+00	0
4203355	8.881784e-16	50
4203349	9.405398e-01	20
4203348	1.000000e+00	0
4203351	1.000000e+00	7
4203350	1.000000e+00	1
4203345	1.000000e+00	0
4203344	4.510745e-05	39
4203346	9.999972e-01	10
4203341	9.999972e-01	10
4203342	9.999881e-01	11
4203343	1.000000e+00	4
4203336	1.013194e-01	30
4203338	5.561376e-01	25
4203339	1.000000e+00	0
4203332	1.000000e+00	1
4203333	1.854161e-11	47
4203334	1.000000e+00	0
4203335	8.881784e-16	50
4203328	8.986806e-01	21
4203329	1.000000e+00	7
4203330	1.301086e-03	36
4203331	1.013194e-01	30
4203442	8.881784e-16	50
4203443	1.854161e-11	47
4203440	8.881784e-16	50
4203441	1.000000e+00	0
4203446	7.673339e-03	34
4203447	4.510745e-05	39
4203444	1.000000e+00	0
4203445	1.013194e-01	30
4203450	9.675457e-01	19
4203451	1.000000e+00	5
4203448	1.000000e+00	0
4203449	1.000000e+00	3
4203454	1.000000e+00	0
4203455	7.673339e-03	34
4203452	1.000000e+00	0
4203427	1.000000e+00	4
4203426	9.405398e-01	20
4203425	1.000000e+00	2
4203424	1.000000e+00	0
4203431	1.000000e+00	4
4203430	1.000000e+00	1
4203429	1.000000e+00	1
4203428	1.000000e+00	2
4203435	8.881784e-16	50
4203434	9.999549e-01	12
4203433	9.835804e-01	18
4203432	9.995319e-01	14
4203439	1.621870e-08	44
4203438	9.999994e-01	9
4203436	9.405398e-01	20
4203408	1.000000e+00	3
4203409	9.999549e-01	12
4203410	1.000000e+00	0
4203411	1.000000e+00	2
4203412	1.193067e-05	40
4203414	9.966998e-01	16
4203415	7.600562e-01	23
4203416	9.999994e-01	9
4203417	2.104926e-09	45
4203418	2.104926e-09	45
4203419	1.000000e+00	2
4203420	1.000000e+00	0
4203421	9.999994e-01	9
4203422	1.000000e+00	1
4203423	1.000000e+00	2
4203393	8.881784e-16	50
4203392	8.881784e-16	50
4203395	9.405398e-01	20
4203394	1.000000e+00	1
4203397	9.999972e-01	10
4203399	9.999994e-01	9
4203398	1.000000e+00	0
4203401	9.999999e-01	8
4203403	9.675457e-01	19
4203402	1.000000e+00	4
4203405	1.000000e+00	0
4203404	1.611182e-01	29
4203407	6.640945e-01	24
4203406	5.946023e-02	31
4203510	8.881784e-16	50
4203511	1.000000e+00	1
4203508	9.999994e-01	9
4203509	1.000000e+00	1
4203506	1.000000e+00	7
4203507	1.000000e+00	5
4203504	1.193067e-05	40
4203505	1.000000e+00	5
4203518	1.000000e+00	2
4203519	1.000000e+00	4
4203516	1.000000e+00	4
4203517	9.999994e-01	9
4203514	1.000000e+00	7
4203515	9.999881e-01	11
4203512	8.388818e-01	22
4203513	1.641957e-02	33
4203495	1.000000e+00	1
4203494	1.000000e+00	1
4203493	8.388818e-01	22
4203492	1.000000e+00	0
4203491	1.000000e+00	5
4203490	6.640945e-01	24
4203489	8.881784e-16	50
4203488	1.529320e-04	38
4203503	1.000000e+00	0
4203502	9.998471e-01	13
4203500	3.245432e-02	32
4203499	1.000000e+00	0
4203498	9.995319e-01	14
4203497	1.000000e+00	3
4203496	1.000000e+00	1
4203476	1.000000e+00	2
4203477	9.986989e-01	15
4203478	1.133316e-12	48
4203479	1.000000e+00	3
4203472	1.000000e+00	0
4203473	1.854161e-11	47
4203474	9.999999e-01	8
4203475	1.000000e+00	1
4203484	1.000000e+00	2
4203485	1.000000e+00	2
4203487	7.673339e-03	34
4203480	1.000000e+00	7
4203481	1.529320e-04	38
4203482	1.000000e+00	6
4203483	1.000000e+00	1
4203461	7.600562e-01	23
4203460	1.000000e+00	6
4203463	3.300224e-03	35
4203462	1.854161e-11	47
4203457	8.881784e-16	50
4203456	1.000000e+00	0
4203459	2.807050e-06	41
4203458	1.049339e-07	43
4203469	9.999994e-01	9
4203468	1.000000e+00	5
4203471	1.000000e+00	2
4203470	9.999999e-01	8
4203465	1.000000e+00	0
4203464	1.000000e+00	1
4203467	1.000000e+00	0
4203466	9.999972e-01	10
4202510	3.245432e-02	32
4202511	2.399438e-01	28
4202508	1.000000e+00	4
4202507	1.000000e+00	4
4202504	8.881784e-16	50
4202505	1.000000e+00	0
4202502	8.881784e-16	50
4202500	1.000000e+00	0
4202501	1.000000e+00	0
4202498	6.640945e-01	24
4202499	1.133316e-12	48
4202496	1.000000e+00	3
4202497	1.133316e-12	48
4202527	1.000000e+00	3
4202526	6.640945e-01	24
4202525	9.923267e-01	17
4202524	1.641957e-02	33
4202523	9.923267e-01	17
4202522	1.000000e+00	1
4202521	7.673339e-03	34
4202520	9.923267e-01	17
4202519	1.854161e-11	47
4202518	1.000000e+00	0
4202517	1.301086e-03	36
4202516	8.881784e-16	50
4202515	4.681115e-04	37
4202514	1.000000e+00	0
4202540	2.807050e-06	41
4202541	1.000000e+00	4
4202542	1.000000e+00	0
4202543	8.881784e-16	50
4202536	5.946023e-02	31
4202537	9.999972e-01	10
4202538	1.000000e+00	6
4202539	9.999999e-01	8
4202532	1.000000e+00	3
4202533	1.621870e-08	44
4202534	4.510745e-05	39
4202535	1.000000e+00	4
4202528	9.999972e-01	10
4202529	1.000000e+00	6
4202530	1.000000e+00	6
4202531	8.388818e-01	22
4202557	1.611182e-01	29
4202556	1.000000e+00	5
4202559	9.999994e-01	9
4202558	1.000000e+00	0
4202553	8.881784e-16	50
4202552	1.000000e+00	2
4202555	1.000000e+00	2
4202549	1.000000e+00	2
4202548	9.966998e-01	16
4202551	1.000000e+00	4
4202550	1.000000e+00	1
4202545	8.986806e-01	21
4202544	1.000000e+00	4
4202547	3.359055e-01	27
4202546	1.000000e+00	0
4202570	1.000000e+00	0
4202571	9.998471e-01	13
4202569	9.999549e-01	12
4202574	1.000000e+00	0
4202572	8.881784e-16	50
4202573	1.000000e+00	0
4202562	8.881784e-16	50
4202563	8.881784e-16	50
4202560	1.529320e-04	38
4202561	6.640945e-01	24
4202567	1.000000e+00	2
4202564	1.000000e+00	0
4202565	6.640945e-01	24
4202587	1.000000e+00	0
4202586	9.995319e-01	14
4202585	8.986806e-01	21
4202584	1.000000e+00	0
4202591	1.000000e+00	7
4202590	9.999999e-01	8
4202589	8.388818e-01	22
4202588	1.000000e+00	1
4202579	9.923267e-01	17
4202578	9.999972e-01	10
4202577	1.000000e+00	6
4202576	1.000000e+00	1
4202583	9.999549e-01	12
4202582	1.000000e+00	0
4202581	9.999999e-01	8
4202580	9.405398e-01	20
4202600	1.013194e-01	30
4202601	9.995319e-01	14
4202602	1.000000e+00	0
4202603	1.000000e+00	6
4202604	3.359055e-01	27
4202605	1.000000e+00	4
4202606	1.854161e-11	47
4202607	1.049339e-07	43
4202592	9.999994e-01	9
4202593	1.000000e+00	6
4202594	8.881784e-16	50
4202595	1.000000e+00	1
4202596	1.000000e+00	0
4202597	1.000000e+00	1
4202598	1.000000e+00	1
4202599	9.966998e-01	16
4202617	1.000000e+00	2
4202616	1.000000e+00	5
4202618	1.000000e+00	1
4202621	8.388818e-01	22
4202620	1.000000e+00	0
4202623	1.000000e+00	7
4202622	1.000000e+00	5
4202609	1.000000e+00	4
4202608	8.881784e-16	50
4202611	1.000000e+00	2
4202610	1.000000e+00	0
4202613	1.000000e+00	2
4202615	1.000000e+00	2
4202614	1.000000e+00	7
4202631	1.000000e+00	2
4202630	1.529320e-04	38
4202629	9.999549e-01	12
4202628	1.000000e+00	0
4202627	1.000000e+00	1
4202626	1.000000e+00	0
4202625	9.999999e-01	8
4202624	1.000000e+00	4
4202639	1.000000e+00	0
4202638	1.000000e+00	3
4202637	1.000000e+00	4
4202635	1.000000e+00	0
4202634	1.000000e+00	1
4202633	1.000000e+00	0
4202632	8.881784e-16	50
4202646	2.230891e-10	46
4202647	1.013194e-01	30
4202644	1.854161e-11	47
4202642	1.000000e+00	3
4202643	1.000000e+00	0
4202640	8.881784e-16	50
4202641	8.388818e-01	22
4202654	1.000000e+00	1
4202655	1.000000e+00	6
4202652	8.986806e-01	21
4202653	1.611182e-01	29
4202650	1.000000e+00	1
4202651	1.000000e+00	0
4202648	9.999972e-01	10
4202649	1.000000e+00	3
4202661	1.000000e+00	0
4202663	1.301086e-03	36
4202662	4.681115e-04	37
4202657	1.000000e+00	2
4202656	9.405398e-01	20
4202659	1.529320e-04	38
4202658	1.000000e+00	6
4202669	9.999999e-01	8
4202668	9.923267e-01	17
4202671	1.000000e+00	0
4202670	1.133316e-12	48
4202665	1.000000e+00	0
4202667	8.881784e-16	50
4202666	8.881784e-16	50
4202676	1.000000e+00	7
4202678	1.000000e+00	7
4202679	8.881784e-16	50
4202672	8.881784e-16	50
4202673	8.881784e-16	50
4202674	1.000000e+00	0
4202675	9.675457e-01	19
4202684	1.611182e-01	29
4202687	1.000000e+00	1
4202680	1.000000e+00	2
4202682	2.104926e-09	45
4202691	1.000000e+00	2
4202690	1.000000e+00	0
4202689	3.245432e-02	32
4202688	8.986806e-01	21
4202695	8.881784e-16	50
4202694	1.000000e+00	1
4202693	7.673339e-03	34
4202692	1.000000e+00	1
4202699	1.000000e+00	0
4202698	8.986806e-01	21
4202697	1.000000e+00	4
4202696	4.438624e-01	26
4202703	9.995319e-01	14
4202702	9.405398e-01	20
4202701	5.946023e-02	31
4202700	6.640945e-01	24
4202707	9.999994e-01	9
4202704	1.621870e-08	44
4202705	8.881784e-16	50
4202710	1.000000e+00	0
4202708	1.621870e-08	44
4202709	1.000000e+00	0
4202714	8.388818e-01	22
4202712	1.000000e+00	1
4202718	1.000000e+00	0
4202719	1.000000e+00	6
4202716	1.000000e+00	0
4202717	9.675457e-01	19
4202721	2.807050e-06	41
4202720	8.881784e-16	50
4202723	1.301086e-03	36
4202722	9.923267e-01	17
4202725	9.966998e-01	16
4202724	1.000000e+00	5
4202727	8.881784e-16	50
4202726	1.000000e+00	1
4202729	1.133316e-12	48
4202728	8.881784e-16	50
4202731	9.966998e-01	16
4202730	4.438624e-01	26
4202733	1.000000e+00	2
4202732	8.881784e-16	50
4202735	9.999994e-01	9
4202734	9.923267e-01	17
4202736	2.230891e-10	46
4202737	1.000000e+00	4
4202738	1.000000e+00	0
4202739	1.000000e+00	0
4202740	1.000000e+00	1
4202741	8.986806e-01	21
4202742	1.000000e+00	0
4202743	1.049339e-07	43
4202744	1.000000e+00	2
4202745	8.881784e-16	50
4202746	1.000000e+00	2
4202748	1.611182e-01	29
4202749	9.999881e-01	11
4202750	9.998471e-01	13
4202751	9.999999e-01	8
4202769	1.000000e+00	4
4202768	9.999881e-01	11
4202770	9.999549e-01	12
4202764	1.000000e+00	4
4202765	1.000000e+00	3
4202766	1.000000e+00	0
4202767	2.807050e-06	41
4202760	1.000000e+00	2
4202761	1.000000e+00	7
4202762	9.995319e-01	14
4202763	1.000000e+00	5
4202756	1.000000e+00	0
4202757	1.000000e+00	5
4202758	1.000000e+00	0
4202752	9.999549e-01	12
4202753	9.999994e-01	9
4202754	1.133316e-12	48
4202755	1.000000e+00	4
4202815	1.000000e+00	7
4202814	9.998471e-01	13
4202813	5.817779e-07	42
4202812	1.000000e+00	1
4202811	1.301086e-03	36
4202810	8.388818e-01	22
4202808	1.641957e-02	33
4202807	1.000000e+00	5
4202806	4.438624e-01	26
4202805	1.000000e+00	7
4202804	1.854161e-11	47
4202802	1.000000e+00	3
4202801	1.000000e+00	0
4202800	1.000000e+00	0
4202798	9.999881e-01	11
4202799	1.000000e+00	0
4202797	2.807050e-06	41
4202794	1.000000e+00	2
4202795	8.881784e-16	50
4202792	9.995319e-01	14
4202793	9.405398e-01	20
4202790	1.000000e+00	0
4202791	1.000000e+00	0
4202841	8.881784e-16	50
4202840	9.405398e-01	20
4202843	1.000000e+00	0
4202842	8.986806e-01	21
4202845	9.999999e-01	8
4202844	1.000000e+00	3
4202847	1.000000e+00	7
4202846	9.999881e-01	11
4202833	1.000000e+00	2
4202832	1.133316e-12	48
4202835	9.999994e-01	9
4202834	1.000000e+00	2
4202837	8.881784e-16	50
4202836	4.529710e-14	49
4202824	1.000000e+00	1
4202825	1.000000e+00	7
4202826	1.000000e+00	1
4202827	1.000000e+00	1
4202828	3.300224e-03	35
4202829	1.000000e+00	7
4202830	1.000000e+00	1
4202831	9.999972e-01	10
4202816	1.000000e+00	0
4202818	1.000000e+00	2
4202819	8.881784e-16	50
4202820	1.301086e-03	36
4202821	1.000000e+00	1
4202822	1.000000e+00	1
4202823	9.998471e-01	13
4202874	1.621870e-08	44
4202873	8.881784e-16	50
4202872	1.000000e+00	0
4202879	1.000000e+00	5
4202877	9.995319e-01	14
4202876	9.986989e-01	15
4202866	8.881784e-16	50
4202865	1.000000e+00	1
4202864	1.000000e+00	5
4202871	1.000000e+00	4
4202870	9.999549e-01	12
4202869	9.999972e-01	10
4202868	1.000000e+00	1
4202859	5.561376e-01	25
4202856	8.881784e-16	50
4202857	4.510745e-05	39
4202862	1.000000e+00	1
4202863	9.995319e-01	14
4202860	9.966998e-01	16
4202861	3.245432e-02	32
4202850	1.000000e+00	4
4202851	8.881784e-16	50
4202848	1.000000e+00	3
4202849	1.049339e-07	43
4202854	8.881784e-16	50
4202855	8.881784e-16	50
4202853	1.000000e+00	5
4202900	1.000000e+00	7
4202901	1.000000e+00	4
4202902	1.000000e+00	0
4202903	1.000000e+00	1
4202896	5.817779e-07	42
4202897	9.998471e-01	13
4202899	8.881784e-16	50
4202908	9.999999e-01	8
4202909	1.000000e+00	0
4202910	1.000000e+00	7
4202911	1.000000e+00	0
4202904	9.999972e-01	10
4202905	1.000000e+00	1
4202906	9.999999e-01	8
4202907	5.561376e-01	25
4202885	1.000000e+00	2
4202884	1.000000e+00	2
4202887	9.999994e-01	9
4202886	1.000000e+00	7
4202881	9.923267e-01	17
4202880	1.013194e-01	30
4202883	1.000000e+00	0
4202882	8.881784e-16	50
4202892	1.000000e+00	1
4202895	1.000000e+00	3
4202894	1.000000e+00	3
4202889	2.807050e-06	41
4202888	4.529710e-14	49
4202891	1.854161e-11	47
4202890	4.510745e-05	39
4202934	1.013194e-01	30
4202935	1.000000e+00	0
4202932	1.000000e+00	0
4202933	9.999972e-01	10
4202931	1.000000e+00	0
4202929	1.000000e+00	1
4202942	8.881784e-16	50
4202943	1.000000e+00	3
4202940	6.640945e-01	24
4202941	3.359055e-01	27
4202938	1.000000e+00	0
4202939	9.999994e-01	9
4202936	1.000000e+00	2
4202937	1.000000e+00	0
4202919	1.000000e+00	6
4202918	1.000000e+00	7
4202917	1.000000e+00	7
4202916	1.000000e+00	2
4202915	1.000000e+00	3
4202914	1.000000e+00	5
4202913	1.000000e+00	2
4202912	2.104926e-09	45
4202927	1.193067e-05	40
4202926	1.000000e+00	6
4202925	1.000000e+00	0
4202923	8.881784e-16	50
4202922	9.986989e-01	15
4202921	1.000000e+00	0
4202920	1.000000e+00	0
4202966	1.641957e-02	33
4202967	4.529710e-14	49
4202968	2.399438e-01	28
4202969	3.359055e-01	27
4202970	3.359055e-01	27
4202971	1.000000e+00	0
4202972	1.000000e+00	0
4202973	1.000000e+00	2
4202974	8.881784e-16	50
4202975	8.881784e-16	50
4202945	3.359055e-01	27
4202944	1.000000e+00	2
4202994	1.000000e+00	0
4202995	1.133316e-12	48
4202992	1.000000e+00	4
4202993	9.405398e-01	20
4202998	9.999549e-01	12
4202999	1.000000e+00	0
4202996	1.000000e+00	4
4202997	1.000000e+00	2
4203002	4.438624e-01	26
4203003	1.000000e+00	6
4203000	1.000000e+00	2
4203006	1.000000e+00	1
4203004	4.529710e-14	49
4203005	9.999994e-01	9
4202979	5.561376e-01	25
4202978	9.835804e-01	18
4202977	9.405398e-01	20
4202976	1.049339e-07	43
4202983	9.999881e-01	11
4202982	1.049339e-07	43
4202981	1.000000e+00	1
4202980	1.193067e-05	40
4202987	9.405398e-01	20
4202986	1.000000e+00	1
4202985	1.000000e+00	0
4202984	1.621870e-08	44
4202991	1.000000e+00	0
4202990	9.999881e-01	11
4202989	1.000000e+00	0
4202988	9.998471e-01	13
4201901	2.807050e-06	41
4201902	1.000000e+00	2
4201903	1.000000e+00	3
4201896	1.000000e+00	0
4201897	1.000000e+00	6
4201898	1.000000e+00	1
4201899	1.000000e+00	1
4201892	8.881784e-16	50
4201893	5.817779e-07	42
4201894	1.000000e+00	0
4201895	9.999994e-01	9
4201888	9.999994e-01	9
4201889	4.529710e-14	49
4201890	1.000000e+00	0
4201891	1.000000e+00	2
4201917	1.000000e+00	2
4201916	1.000000e+00	5
4201919	1.000000e+00	0
4201918	4.510745e-05	39
4201913	1.000000e+00	0
4201912	8.881784e-16	50
4201915	4.529710e-14	49
4201914	1.000000e+00	2
4201909	1.000000e+00	6
4201908	1.000000e+00	4
4201911	8.388818e-01	22
4201910	1.000000e+00	0
4201904	1.000000e+00	2
4201907	8.881784e-16	50
4201906	8.388818e-01	22
4201870	1.000000e+00	4
4201871	8.881784e-16	50
4201868	5.946023e-02	31
4201869	9.999881e-01	11
4201866	1.000000e+00	0
4201867	1.000000e+00	6
4201864	7.600562e-01	23
4201865	1.000000e+00	2
4201862	1.000000e+00	1
4201863	8.388818e-01	22
4201860	8.881784e-16	50
4201861	1.000000e+00	1
4201858	1.000000e+00	1
4201859	9.999881e-01	11
4201856	1.000000e+00	0
4201857	9.999881e-01	11
4201887	9.999972e-01	10
4201886	1.000000e+00	0
4201885	1.000000e+00	0
4201883	1.000000e+00	1
4201882	9.986989e-01	15
4201881	8.881784e-16	50
4201880	1.000000e+00	4
4201879	1.000000e+00	2
4201878	9.999972e-01	10
4201877	1.000000e+00	3
4201876	1.000000e+00	0
4201875	8.881784e-16	50
4201874	2.807050e-06	41
4201873	1.049339e-07	43
4201872	1.529320e-04	38
4201960	9.986989e-01	15
4201961	1.000000e+00	1
4201963	4.681115e-04	37
4201964	4.529710e-14	49
4201965	1.641957e-02	33
4201966	9.966998e-01	16
4201967	1.000000e+00	0
4201952	9.835804e-01	18
4201954	8.881784e-16	50
4201955	9.675457e-01	19
4201956	1.000000e+00	0
4201958	1.529320e-04	38
4201959	1.000000e+00	0
4201977	1.000000e+00	0
4201976	8.881784e-16	50
4201979	1.000000e+00	3
4201978	9.999999e-01	8
4201981	1.000000e+00	2
4201980	1.000000e+00	2
4201982	1.854161e-11	47
4201969	4.529710e-14	49
4201968	7.600562e-01	23
4201971	9.998471e-01	13
4201970	4.438624e-01	26
4201973	8.881784e-16	50
4201972	1.049339e-07	43
4201975	1.000000e+00	1
4201974	9.835804e-01	18
4201930	1.000000e+00	0
4201931	9.986989e-01	15
4201928	1.000000e+00	0
4201929	1.000000e+00	1
4201934	1.000000e+00	0
4201935	2.230891e-10	46
4201932	8.881784e-16	50
4201933	1.000000e+00	7
4201922	8.881784e-16	50
4201923	1.000000e+00	4
4201920	8.881784e-16	50
4201921	1.000000e+00	4
4201926	1.000000e+00	1
4201924	1.000000e+00	0
4201925	9.999881e-01	11
4201947	3.245432e-02	32
4201946	1.013194e-01	30
4201945	4.510745e-05	39
4201944	1.000000e+00	4
4201951	5.561376e-01	25
4201950	1.854161e-11	47
4201949	1.000000e+00	6
4201939	8.986806e-01	21
4201938	8.881784e-16	50
4201937	1.000000e+00	3
4201936	1.000000e+00	0
4201943	1.193067e-05	40
4201942	7.600562e-01	23
4201941	9.999999e-01	8
4201940	8.881784e-16	50
4201765	1.000000e+00	3
4201764	8.388818e-01	22
4201767	1.000000e+00	0
4201766	1.000000e+00	1
4201761	1.000000e+00	3
4201760	1.000000e+00	4
4201763	1.000000e+00	2
4201762	1.000000e+00	6
4201772	1.000000e+00	4
4201775	1.000000e+00	3
4201774	1.000000e+00	1
4201769	1.854161e-11	47
4201768	1.000000e+00	6
4201771	1.000000e+00	5
4201770	1.000000e+00	1
4201781	9.923267e-01	17
4201782	1.000000e+00	6
4201776	1.000000e+00	2
4201777	1.854161e-11	47
4201778	1.000000e+00	0
4201779	8.881784e-16	50
4201788	1.000000e+00	0
4201789	1.000000e+00	4
4201790	8.881784e-16	50
4201791	4.529710e-14	49
4201784	1.049339e-07	43
4201785	1.000000e+00	2
4201786	1.000000e+00	0
4201787	1.000000e+00	0
4201735	9.999999e-01	8
4201733	1.000000e+00	0
4201732	5.817779e-07	42
4201731	5.946023e-02	31
4201730	1.000000e+00	1
4201728	1.000000e+00	0
4201743	1.611182e-01	29
4201742	1.000000e+00	2
4201741	9.405398e-01	20
4201739	9.835804e-01	18
4201738	2.104926e-09	45
4201737	1.000000e+00	0
4201736	1.000000e+00	1
4201750	1.641957e-02	33
4201751	1.000000e+00	3
4201748	9.999994e-01	9
4201749	9.998471e-01	13
4201746	1.000000e+00	2
4201747	1.000000e+00	1
4201744	1.000000e+00	1
4201745	9.995319e-01	14
4201758	8.986806e-01	21
4201759	1.000000e+00	5
4201756	9.966998e-01	16
4201757	8.986806e-01	21
4201754	9.835804e-01	18
4201755	1.000000e+00	2
4201752	1.000000e+00	2
4201753	5.561376e-01	25
4201825	1.000000e+00	3
4201824	1.000000e+00	0
4201827	1.000000e+00	3
4201826	1.000000e+00	0
4201829	9.923267e-01	17
4201828	1.000000e+00	0
4201831	1.000000e+00	4
4201830	1.000000e+00	2
4201833	9.999881e-01	11
4201832	9.999994e-01	9
4201835	1.529320e-04	38
4201834	9.999881e-01	11
4201837	9.999972e-01	10
4201836	9.675457e-01	19
4201839	1.000000e+00	6
4201838	1.000000e+00	3
4201840	9.995319e-01	14
4201841	9.998471e-01	13
4201842	1.000000e+00	0
4201843	9.999972e-01	10
4201844	1.000000e+00	0
4201845	1.000000e+00	4
4201846	1.000000e+00	7
4201848	8.881784e-16	50
4201849	8.881784e-16	50
4201850	1.000000e+00	3
4201851	9.999999e-01	8
4201852	1.000000e+00	0
4201853	2.399438e-01	28
4201854	1.000000e+00	0
4201855	1.000000e+00	5
4201794	9.998471e-01	13
4201793	1.000000e+00	2
4201792	3.359055e-01	27
4201799	9.999972e-01	10
4201798	1.000000e+00	3
4201797	9.405398e-01	20
4201796	1.000000e+00	4
4201803	8.881784e-16	50
4201802	9.999994e-01	9
4201801	1.000000e+00	0
4201800	8.881784e-16	50
4201807	1.000000e+00	5
4201806	2.104926e-09	45
4201805	1.000000e+00	0
4201804	1.000000e+00	1
4201810	1.000000e+00	1
4201811	9.995319e-01	14
4201808	9.835804e-01	18
4201814	8.881784e-16	50
4201815	9.986989e-01	15
4201813	8.881784e-16	50
4201818	1.013194e-01	30
4201819	1.000000e+00	2
4201816	9.675457e-01	19
4201817	1.000000e+00	3
4201823	1.000000e+00	2
4201820	9.995319e-01	14
4201821	1.000000e+00	4
4201663	1.000000e+00	4
4201662	1.000000e+00	4
4201661	1.000000e+00	1
4201660	1.000000e+00	1
4201659	9.999972e-01	10
4201658	9.995319e-01	14
4201638	8.881784e-16	50
4201639	5.561376e-01	25
4201636	1.000000e+00	1
4201634	1.000000e+00	0
4201635	1.000000e+00	1
4201632	1.000000e+00	4
4201633	9.986989e-01	15
4201628	8.881784e-16	50
4201631	8.881784e-16	50
4201630	9.999999e-01	8
4201625	1.000000e+00	0
4201624	1.000000e+00	0
4201627	3.300224e-03	35
4201620	9.999999e-01	8
4201623	1.000000e+00	1
4201622	4.510745e-05	39
4201617	1.000000e+00	0
4201616	1.641957e-02	33
4201619	1.000000e+00	0
4201618	1.000000e+00	0
4201612	1.000000e+00	0
4201614	1.000000e+00	1
4201615	1.000000e+00	0
4201609	1.000000e+00	2
4201610	1.000000e+00	0
4201611	1.000000e+00	0
4201604	1.000000e+00	0
4201605	1.000000e+00	2
4201606	1.611182e-01	29
4201607	1.000000e+00	3
4201600	1.000000e+00	0
4201601	1.000000e+00	0
4201602	1.000000e+00	2
4201603	8.881784e-16	50
4201723	1.000000e+00	7
4201722	1.000000e+00	1
4201721	1.000000e+00	0
4201720	1.000000e+00	0
4201727	8.388818e-01	22
4201726	9.999881e-01	11
4201725	1.641957e-02	33
4201724	5.946023e-02	31
4201715	1.000000e+00	5
4201714	8.881784e-16	50
4201713	8.388818e-01	22
4201712	1.000000e+00	1
4201719	1.000000e+00	0
4201706	1.000000e+00	0
4201707	1.000000e+00	6
4201704	1.000000e+00	0
4201705	8.388818e-01	22
4201710	8.881784e-16	50
4201711	1.000000e+00	0
4201708	8.881784e-16	50
4201709	1.000000e+00	2
4201698	1.854161e-11	47
4201699	1.000000e+00	0
4201697	8.881784e-16	50
4201702	1.000000e+00	0
4201703	1.000000e+00	0
4201700	9.966998e-01	16
4201689	1.000000e+00	1
4201688	1.000000e+00	0
4201691	1.000000e+00	0
4201690	9.999972e-01	10
4201692	1.000000e+00	0
4201695	1.000000e+00	7
4201694	1.000000e+00	4
4201681	1.000000e+00	0
4201680	1.000000e+00	5
4201683	9.999994e-01	9
4201682	1.000000e+00	4
4201685	1.000000e+00	0
4201684	1.000000e+00	0
4201687	2.399438e-01	28
4201686	1.000000e+00	4
4201672	1.000000e+00	5
4201673	4.438624e-01	26
4201674	9.405398e-01	20
4201675	6.640945e-01	24
4201676	6.640945e-01	24
4201677	1.000000e+00	1
4201679	1.000000e+00	0
4201664	1.000000e+00	6
4201665	1.000000e+00	0
4201666	1.000000e+00	1
4201667	9.999994e-01	9
4201668	9.995319e-01	14
4201669	1.000000e+00	0
4201670	1.000000e+00	2
4201671	1.000000e+00	0
4201526	1.611182e-01	29
4201527	1.000000e+00	1
4201525	2.807050e-06	41
4201523	9.999549e-01	12
4201535	1.000000e+00	1
4201532	1.000000e+00	2
4201533	1.000000e+00	2
4201530	1.000000e+00	2
4201531	1.000000e+00	3
4201528	1.193067e-05	40
4201529	9.675457e-01	19
4201504	7.600562e-01	23
4201492	9.835804e-01	18
4201493	1.000000e+00	0
4201494	1.000000e+00	0
4201495	4.529710e-14	49
4201488	9.675457e-01	19
4201489	1.000000e+00	2
4201490	1.000000e+00	3
4201491	1.193067e-05	40
4201500	1.000000e+00	0
4201501	1.000000e+00	3
4201502	1.049339e-07	43
4201503	7.600562e-01	23
4201497	9.999972e-01	10
4201498	1.529320e-04	38
4201499	1.000000e+00	2
4201477	1.000000e+00	2
4201476	1.000000e+00	0
4201479	3.359055e-01	27
4201478	1.000000e+00	1
4201473	9.995319e-01	14
4201472	5.561376e-01	25
4201475	3.300224e-03	35
4201474	9.405398e-01	20
4201485	1.193067e-05	40
4201484	1.000000e+00	2
4201487	1.000000e+00	0
4201486	1.000000e+00	1
4201481	1.641957e-02	33
4201480	1.000000e+00	0
4201483	1.000000e+00	7
4201482	1.000000e+00	5
4201586	1.000000e+00	2
4201587	1.000000e+00	0
4201584	1.000000e+00	7
4201585	9.675457e-01	19
4201590	9.923267e-01	17
4201591	1.000000e+00	2
4201588	1.000000e+00	0
4201589	2.104926e-09	45
4201594	8.388818e-01	22
4201595	1.000000e+00	0
4201592	9.675457e-01	19
4201593	1.000000e+00	2
4201598	1.000000e+00	0
4201599	1.621870e-08	44
4201596	1.000000e+00	6
4201597	1.000000e+00	0
4201571	1.000000e+00	2
4201570	2.399438e-01	28
4201569	1.000000e+00	0
4201568	1.000000e+00	1
4201575	1.000000e+00	5
4201574	1.000000e+00	0
4201573	8.881784e-16	50
4201572	9.999549e-01	12
4201579	7.673339e-03	34
4201577	8.881784e-16	50
4201576	5.946023e-02	31
4201583	9.835804e-01	18
4201582	9.999549e-01	12
4201580	8.881784e-16	50
4201552	7.673339e-03	34
4201553	1.000000e+00	1
4201554	7.600562e-01	23
4201555	2.807050e-06	41
4201556	1.000000e+00	0
4201557	1.000000e+00	6
4201558	8.881784e-16	50
4201559	1.000000e+00	0
4201560	1.301086e-03	36
4201561	1.000000e+00	2
4201563	1.000000e+00	0
4201564	1.000000e+00	6
4201565	1.000000e+00	2
4201567	9.999994e-01	9
4201537	1.000000e+00	0
4201536	1.000000e+00	0
4201539	1.000000e+00	0
4201538	1.000000e+00	3
4201540	1.000000e+00	0
4201543	5.561376e-01	25
4201542	1.000000e+00	0
4201545	9.966998e-01	16
4201544	1.000000e+00	0
4201546	9.999881e-01	11
4201549	1.000000e+00	4
4201548	1.000000e+00	0
4201551	8.881784e-16	50
4201550	1.000000e+00	6
4202378	9.923267e-01	17
4202379	8.881784e-16	50
4202376	1.000000e+00	0
4202377	1.000000e+00	4
4202382	1.000000e+00	0
4202383	6.640945e-01	24
4202380	1.000000e+00	3
4202381	9.986989e-01	15
4202370	1.000000e+00	0
4202368	1.193067e-05	40
4202369	9.986989e-01	15
4202374	1.000000e+00	4
4202375	9.999972e-01	10
4202372	6.640945e-01	24
4202373	1.000000e+00	6
4202395	4.510745e-05	39
4202394	9.999994e-01	9
4202393	1.000000e+00	0
4202392	1.000000e+00	3
4202399	9.999549e-01	12
4202398	8.881784e-16	50
4202397	1.000000e+00	0
4202396	1.000000e+00	2
4202387	8.881784e-16	50
4202386	1.000000e+00	1
4202385	1.529320e-04	38
4202384	7.600562e-01	23
4202391	1.000000e+00	1
4202390	7.600562e-01	23
4202389	1.049339e-07	43
4202388	2.807050e-06	41
4202408	1.000000e+00	4
4202409	4.510745e-05	39
4202410	1.000000e+00	4
4202411	9.966998e-01	16
4202412	7.673339e-03	34
4202413	1.000000e+00	0
4202414	1.000000e+00	7
4202415	1.000000e+00	7
4202400	9.995319e-01	14
4202401	8.986806e-01	21
4202403	1.000000e+00	3
4202404	1.000000e+00	3
4202405	1.000000e+00	0
4202406	1.000000e+00	1
4202407	8.881784e-16	50
4202425	1.000000e+00	1
4202424	9.999972e-01	10
4202427	1.000000e+00	0
4202426	1.000000e+00	0
4202429	2.230891e-10	46
4202428	1.000000e+00	4
4202431	1.000000e+00	3
4202430	1.000000e+00	0
4202417	1.000000e+00	0
4202416	8.881784e-16	50
4202419	1.000000e+00	7
4202418	9.999972e-01	10
4202421	1.000000e+00	0
4202420	3.359055e-01	27
4202423	1.000000e+00	7
4202422	1.854161e-11	47
4202446	1.000000e+00	0
4202447	8.881784e-16	50
4202444	1.000000e+00	6
4202445	1.000000e+00	3
4202442	1.000000e+00	2
4202443	8.881784e-16	50
4202440	1.013194e-01	30
4202441	1.000000e+00	0
4202438	8.881784e-16	50
4202439	1.621870e-08	44
4202436	1.000000e+00	6
4202437	9.999549e-01	12
4202434	1.000000e+00	2
4202435	9.998471e-01	13
4202432	1.000000e+00	2
4202433	1.000000e+00	0
4202463	1.000000e+00	0
4202462	8.881784e-16	50
4202461	9.835804e-01	18
4202460	1.000000e+00	1
4202459	4.529710e-14	49
4202458	8.388818e-01	22
4202456	1.000000e+00	0
4202455	9.405398e-01	20
4202454	1.000000e+00	1
4202453	1.000000e+00	1
4202452	1.000000e+00	3
4202450	9.999999e-01	8
4202449	1.000000e+00	6
4202448	2.399438e-01	28
4202476	1.013194e-01	30
4202477	1.000000e+00	2
4202478	5.946023e-02	31
4202479	9.999972e-01	10
4202472	2.104926e-09	45
4202473	1.000000e+00	5
4202474	4.438624e-01	26
4202475	8.881784e-16	50
4202468	1.000000e+00	0
4202469	8.881784e-16	50
4202470	9.999999e-01	8
4202471	1.000000e+00	6
4202464	9.998471e-01	13
4202465	9.999549e-01	12
4202466	1.000000e+00	7
4202467	1.301086e-03	36
4202493	1.000000e+00	0
4202492	1.000000e+00	2
4202495	1.000000e+00	7
4202494	9.999972e-01	10
4202489	3.300224e-03	35
4202488	1.000000e+00	0
4202491	1.000000e+00	3
4202490	1.000000e+00	0
4202485	1.000000e+00	5
4202484	1.000000e+00	1
4202487	1.000000e+00	3
4202486	4.529710e-14	49
4202481	1.000000e+00	1
4202480	8.881784e-16	50
4202483	1.000000e+00	2
4202482	1.000000e+00	0
4202243	1.000000e+00	0
4202242	1.000000e+00	0
4202241	1.000000e+00	0
4202240	1.000000e+00	1
4202247	1.000000e+00	4
4202246	9.999994e-01	9
4202245	1.000000e+00	0
4202244	9.966998e-01	16
4202251	9.675457e-01	19
4202250	9.995319e-01	14
4202249	1.000000e+00	1
4202248	1.000000e+00	2
4202255	1.000000e+00	1
4202254	9.966998e-01	16
4202253	2.104926e-09	45
4202252	1.000000e+00	7
4202256	1.621870e-08	44
4202257	1.000000e+00	4
4202262	8.881784e-16	50
4202263	9.998471e-01	13
4202260	1.000000e+00	2
4202261	8.881784e-16	50
4202266	1.000000e+00	7
4202267	5.946023e-02	31
4202264	1.000000e+00	1
4202265	9.999972e-01	10
4202270	9.999549e-01	12
4202271	1.000000e+00	6
4202268	2.104926e-09	45
4202269	1.000000e+00	2
4202273	1.000000e+00	5
4202272	8.881784e-16	50
4202275	1.000000e+00	0
4202274	9.999549e-01	12
4202276	1.000000e+00	0
4202279	6.640945e-01	24
4202278	1.000000e+00	6
4202281	1.000000e+00	0
4202280	3.245432e-02	32
4202283	4.529710e-14	49
4202282	7.673339e-03	34
4202285	1.013194e-01	30
4202287	9.999994e-01	9
4202286	1.000000e+00	2
4202288	9.835804e-01	18
4202289	1.000000e+00	1
4202290	1.000000e+00	5
4202291	2.399438e-01	28
4202292	1.641957e-02	33
4202293	1.000000e+00	0
4202294	1.133316e-12	48
4202295	1.000000e+00	2
4202296	1.000000e+00	1
4202298	4.681115e-04	37
4202299	1.000000e+00	0
4202300	9.999972e-01	10
4202301	1.000000e+00	2
4202302	9.995319e-01	14
4202303	4.529710e-14	49
4202311	4.681115e-04	37
4202310	9.835804e-01	18
4202309	1.000000e+00	4
4202308	1.000000e+00	2
4202307	3.359055e-01	27
4202306	1.000000e+00	2
4202305	4.438624e-01	26
4202304	8.388818e-01	22
4202318	1.000000e+00	1
4202317	4.529710e-14	49
4202315	8.881784e-16	50
4202314	1.000000e+00	4
4202313	1.000000e+00	6
4202312	8.881784e-16	50
4202326	1.000000e+00	5
4202327	2.807050e-06	41
4202324	1.000000e+00	1
4202325	9.405398e-01	20
4202322	1.000000e+00	3
4202323	9.999994e-01	9
4202320	1.000000e+00	1
4202321	1.000000e+00	5
4202334	1.000000e+00	6
4202335	9.675457e-01	19
4202332	9.999972e-01	10
4202333	1.000000e+00	6
4202330	1.000000e+00	6
4202331	3.359055e-01	27
4202328	8.986806e-01	21
4202329	1.000000e+00	1
4202341	3.300224e-03	35
4202340	1.641957e-02	33
4202343	1.000000e+00	2
4202342	9.966998e-01	16
4202337	9.999549e-01	12
4202336	1.529320e-04	38
4202339	1.000000e+00	1
4202338	1.611182e-01	29
4202349	1.000000e+00	3
4202351	2.104926e-09	45
4202350	1.000000e+00	2
4202345	9.405398e-01	20
4202347	1.000000e+00	2
4202346	8.881784e-16	50
4202356	1.000000e+00	6
4202357	1.000000e+00	0
4202359	1.000000e+00	0
4202352	1.000000e+00	0
4202353	4.681115e-04	37
4202355	1.000000e+00	7
4202364	1.854161e-11	47
4202365	5.946023e-02	31
4202366	1.000000e+00	5
4202367	1.000000e+00	1
4202360	7.600562e-01	23
4202361	1.000000e+00	0
4202362	1.000000e+00	2
4202363	9.966998e-01	16
4202137	8.881784e-16	50
4202136	1.000000e+00	0
4202139	1.000000e+00	7
4202138	9.999972e-01	10
4202141	7.673339e-03	34
4202140	1.013194e-01	30
4202143	1.000000e+00	0
4202142	9.405398e-01	20
4202129	2.399438e-01	28
4202128	9.999999e-01	8
4202130	1.000000e+00	0
4202133	8.881784e-16	50
4202132	1.000000e+00	7
[truncated: 674 more rows]
