# Supplementary material for: Translational Selection Is Ubiquitous in Prokaryotes
Source: PLoS Genet. 2010 Jun 24;6(6):e1001004. doi: 10.1371/journal.pgen.1001004 (PMC2891978; doi:10.1371/journal.pgen.1001004)
Supplement: Dataset S1 — OCU/non-OCU gene calls in 461 Bacterial and Archaeal genomes, and summary tables of genome properties and OCU preferences for specific codons. (4.77 MB ZIP) [file pgen.1001004.s001.zip › Dataset_S1_Bacteria/Clostridium_phytofermentans_ISDg.arff.ocuGenes]

GeneID	signTest_p	ocuProbWinCnt
5741484	1.000000e+00	1
5741485	4.510745e-05	39
5741486	3.300224e-03	35
5741487	1.000000e+00	1
5741480	1.000000e+00	1
5741481	4.438624e-01	26
5741482	9.999549e-01	12
5741483	1.621870e-08	44
5741476	5.561376e-01	25
5741477	1.000000e+00	1
5741478	4.529710e-14	49
5741479	8.881784e-16	50
5741472	1.000000e+00	1
5741473	1.000000e+00	2
5741474	1.000000e+00	0
5741475	1.000000e+00	1
5741501	3.300224e-03	35
5741500	1.529320e-04	38
5741503	1.641957e-02	33
5741502	8.881784e-16	50
5741497	1.000000e+00	4
5741496	4.529710e-14	49
5741499	1.000000e+00	0
5741498	2.399438e-01	28
5741493	1.621870e-08	44
5741492	2.807050e-06	41
5741495	8.881784e-16	50
5741494	1.049339e-07	43
5741488	1.000000e+00	3
5741454	8.881784e-16	50
5741455	9.998471e-01	13
5741452	1.000000e+00	0
5741453	8.881784e-16	50
5741450	9.923267e-01	17
5741451	1.000000e+00	3
5741448	1.000000e+00	1
5741449	2.104926e-09	45
5741447	1.000000e+00	0
5741444	1.000000e+00	0
5741445	8.881784e-16	50
5741442	1.000000e+00	0
5741443	1.854161e-11	47
5741440	4.529710e-14	49
5741441	2.399438e-01	28
5741471	1.000000e+00	0
5741470	1.000000e+00	1
5741469	1.000000e+00	5
5741468	9.999549e-01	12
5741467	1.000000e+00	3
5741466	1.000000e+00	0
5741465	1.000000e+00	0
5741464	1.000000e+00	4
5741463	1.000000e+00	3
5741462	1.000000e+00	2
5741461	1.000000e+00	3
5741460	1.000000e+00	0
5741459	9.835804e-01	18
5741458	1.000000e+00	4
5741457	1.000000e+00	1
5741456	1.000000e+00	0
5741545	1.000000e+00	2
5741546	1.000000e+00	1
5741547	1.000000e+00	0
5741548	8.881784e-16	50
5741549	8.881784e-16	50
5741550	1.000000e+00	3
5741551	1.000000e+00	0
5741536	1.000000e+00	0
5741537	1.000000e+00	2
5741538	1.000000e+00	0
5741539	1.000000e+00	1
5741540	1.000000e+00	5
5741541	1.000000e+00	5
5741542	1.000000e+00	3
5741543	1.049339e-07	43
5741561	1.000000e+00	3
5741560	1.000000e+00	1
5741563	8.986806e-01	21
5741562	1.000000e+00	1
5741565	1.000000e+00	2
5741564	1.000000e+00	0
5741567	1.133316e-12	48
5741566	1.133316e-12	48
5741553	1.000000e+00	2
5741552	9.966998e-01	16
5741555	9.923267e-01	17
5741554	1.000000e+00	1
5741557	1.000000e+00	0
5741556	1.000000e+00	0
5741559	1.000000e+00	0
5741558	1.000000e+00	1
5741514	1.000000e+00	2
5741515	1.000000e+00	0
5741512	1.000000e+00	1
5741513	1.000000e+00	1
5741518	2.807050e-06	41
5741519	9.923267e-01	17
5741516	1.000000e+00	2
5741517	9.995319e-01	14
5741506	9.998471e-01	13
5741507	9.999999e-01	8
5741504	9.923267e-01	17
5741505	1.000000e+00	4
5741510	1.000000e+00	4
5741511	1.000000e+00	0
5741508	1.000000e+00	7
5741509	9.999549e-01	12
5741531	8.881784e-16	50
5741530	1.000000e+00	6
5741529	1.000000e+00	5
5741528	1.000000e+00	0
5741535	1.000000e+00	5
5741534	9.998471e-01	13
5741532	1.000000e+00	3
5741523	9.986989e-01	15
5741522	2.104926e-09	45
5741521	9.999999e-01	8
5741520	1.000000e+00	0
5741527	1.854161e-11	47
5741526	1.000000e+00	0
5741525	8.388818e-01	22
5741524	9.405398e-01	20
5741409	9.986989e-01	15
5741408	1.854161e-11	47
5741411	1.133316e-12	48
5741410	1.854161e-11	47
5741412	9.999972e-01	10
5741415	9.995319e-01	14
5741414	1.000000e+00	1
5741417	1.000000e+00	0
5741416	1.000000e+00	2
5741419	1.000000e+00	3
5741418	9.835804e-01	18
5741421	1.133316e-12	48
5741420	1.000000e+00	4
5741423	8.881784e-16	50
5741422	9.999972e-01	10
5741424	9.999549e-01	12
5741425	1.000000e+00	6
5741426	9.999549e-01	12
5741427	1.013194e-01	30
5741428	8.881784e-16	50
5741429	9.986989e-01	15
5741430	9.923267e-01	17
5741431	1.000000e+00	0
5741432	8.388818e-01	22
5741433	9.999972e-01	10
5741434	7.673339e-03	34
5741435	1.000000e+00	0
5741436	5.561376e-01	25
5741437	1.000000e+00	0
5741438	1.000000e+00	2
5741439	1.000000e+00	7
5741407	9.405398e-01	20
5742560	1.000000e+00	0
5742561	1.000000e+00	0
5742562	1.000000e+00	0
5742563	1.000000e+00	0
5742564	1.000000e+00	0
5742565	1.000000e+00	0
5742566	1.000000e+00	0
5742567	1.000000e+00	0
5742568	1.000000e+00	2
5742569	1.000000e+00	0
5742570	1.000000e+00	0
5742571	1.000000e+00	0
5742572	3.359055e-01	27
5742573	8.881784e-16	50
5742574	1.641957e-02	33
5742575	9.999881e-01	11
5742577	9.986989e-01	15
5742579	8.881784e-16	50
5742578	3.245432e-02	32
5742581	1.000000e+00	0
5742580	1.000000e+00	2
5742583	1.000000e+00	0
5742582	1.000000e+00	1
5742585	1.000000e+00	0
5742587	8.881784e-16	50
5742586	8.881784e-16	50
5742589	8.881784e-16	50
5742588	5.817779e-07	42
5742591	1.000000e+00	0
5742590	1.000000e+00	0
5742530	8.881784e-16	50
5742531	1.000000e+00	2
5742528	1.000000e+00	0
5742529	1.000000e+00	1
5742534	1.000000e+00	0
5742535	9.999994e-01	9
5742532	8.388818e-01	22
5742533	4.438624e-01	26
5742538	8.388818e-01	22
5742539	1.000000e+00	0
5742536	1.000000e+00	2
5742537	1.049339e-07	43
5742542	1.000000e+00	1
5742543	1.000000e+00	0
5742540	1.000000e+00	0
5742541	1.000000e+00	0
5742547	1.000000e+00	0
5742546	1.000000e+00	0
5742545	1.000000e+00	0
5742544	1.000000e+00	0
5742551	4.529710e-14	49
5742550	1.000000e+00	0
5742549	1.000000e+00	0
5742548	1.000000e+00	0
5742555	1.000000e+00	0
5742554	1.000000e+00	0
5742553	1.000000e+00	4
5742552	1.000000e+00	0
5742559	1.000000e+00	4
5742558	1.000000e+00	0
5742557	1.000000e+00	0
5742556	1.000000e+00	6
5742500	1.000000e+00	1
5742501	1.000000e+00	0
5742502	1.000000e+00	4
5742503	1.000000e+00	0
5742496	8.881784e-16	50
5742497	8.881784e-16	50
5742498	4.529710e-14	49
5742499	1.000000e+00	0
5742508	1.000000e+00	0
5742509	9.999994e-01	9
5742510	1.000000e+00	4
5742504	1.000000e+00	2
5742505	1.000000e+00	1
5742506	8.881784e-16	50
5742507	1.000000e+00	2
5742516	1.000000e+00	0
5742519	1.000000e+00	0
5742518	1.000000e+00	0
5742513	1.000000e+00	0
5742512	1.000000e+00	0
5742515	1.000000e+00	0
5742514	1.000000e+00	0
5742525	4.529710e-14	49
5742524	1.000000e+00	1
5742527	1.000000e+00	6
5742526	1.000000e+00	0
5742521	1.000000e+00	0
5742520	1.000000e+00	1
5742523	1.000000e+00	5
5742522	1.000000e+00	1
5742470	1.000000e+00	0
5742471	1.000000e+00	0
5742468	4.438624e-01	26
5742469	9.999994e-01	9
5742466	1.000000e+00	1
5742467	9.966998e-01	16
5742464	1.000000e+00	1
5742465	1.000000e+00	3
5742478	8.881784e-16	50
5742479	1.000000e+00	0
5742476	1.000000e+00	2
5742474	1.000000e+00	1
5742475	1.000000e+00	0
5742472	9.999881e-01	11
5742473	8.881784e-16	50
5742487	1.000000e+00	4
5742486	1.000000e+00	0
5742485	1.000000e+00	1
5742484	4.529710e-14	49
5742483	9.675457e-01	19
5742482	1.000000e+00	0
5742481	1.133316e-12	48
5742480	9.966998e-01	16
5742494	1.000000e+00	2
5742493	1.000000e+00	6
5742491	8.881784e-16	50
5742490	8.881784e-16	50
5742489	1.000000e+00	3
5742488	1.000000e+00	1
5742441	1.000000e+00	2
5742443	2.399438e-01	28
5742442	1.000000e+00	0
5742445	1.000000e+00	1
5742444	1.000000e+00	0
5742447	1.049339e-07	43
5742446	1.000000e+00	0
5742433	1.000000e+00	4
5742432	1.854161e-11	47
5742435	1.000000e+00	4
5742434	1.000000e+00	6
5742437	4.510745e-05	39
5742436	1.000000e+00	4
5742439	1.000000e+00	1
5742438	1.000000e+00	1
5742456	1.000000e+00	5
5742457	8.881784e-16	50
5742458	1.000000e+00	0
5742459	1.000000e+00	0
5742460	1.000000e+00	3
5742461	1.000000e+00	0
5742462	1.000000e+00	2
5742463	1.000000e+00	0
5742448	1.000000e+00	0
5742449	1.000000e+00	0
5742450	1.000000e+00	0
5742451	1.000000e+00	0
5742452	1.000000e+00	1
5742453	1.000000e+00	0
5742454	9.999994e-01	9
5742455	1.000000e+00	1
5742411	1.000000e+00	2
5742410	1.854161e-11	47
5742409	3.300224e-03	35
5742408	9.999999e-01	8
5742415	1.000000e+00	1
5742414	8.388818e-01	22
5742413	1.000000e+00	1
5742412	4.529710e-14	49
5742403	9.999881e-01	11
5742402	1.000000e+00	3
5742401	1.000000e+00	4
5742400	1.000000e+00	2
5742407	8.986806e-01	21
5742406	1.000000e+00	5
5742405	1.000000e+00	0
5742404	1.000000e+00	0
5742426	8.881784e-16	50
5742427	1.000000e+00	2
5742424	1.000000e+00	0
5742425	1.000000e+00	7
5742430	8.388818e-01	22
5742431	1.000000e+00	6
5742428	9.999549e-01	12
5742429	1.854161e-11	47
5742418	4.529710e-14	49
5742419	8.881784e-16	50
5742416	1.133316e-12	48
5742417	8.881784e-16	50
5742422	9.986989e-01	15
5742423	1.000000e+00	2
5742420	8.881784e-16	50
5742421	1.000000e+00	0
5742381	8.881784e-16	50
5742380	8.881784e-16	50
5742383	1.013194e-01	30
5742382	9.966998e-01	16
5742377	1.529320e-04	38
5742376	8.881784e-16	50
5742379	8.881784e-16	50
5742378	8.881784e-16	50
5742373	9.675457e-01	19
5742372	8.388818e-01	22
5742375	8.881784e-16	50
5742374	8.881784e-16	50
5742369	1.621870e-08	44
5742368	9.405398e-01	20
5742371	1.641957e-02	33
5742370	8.881784e-16	50
5742396	9.966998e-01	16
5742397	1.000000e+00	3
5742398	5.817779e-07	42
5742399	1.000000e+00	2
5742393	1.000000e+00	1
5742394	1.000000e+00	6
5742395	9.999972e-01	10
5742388	9.999972e-01	10
5742389	9.995319e-01	14
5742390	9.835804e-01	18
5742391	8.881784e-16	50
5742384	3.300224e-03	35
5742385	8.881784e-16	50
5742386	1.000000e+00	6
5742387	9.986989e-01	15
5742350	2.807050e-06	41
5742349	1.000000e+00	1
5742348	2.807050e-06	41
5742347	1.621870e-08	44
5742346	9.998471e-01	13
5742345	1.000000e+00	1
5742344	1.000000e+00	1
5742343	1.000000e+00	0
5742342	4.438624e-01	26
5742341	9.999999e-01	8
5742340	1.000000e+00	4
5742339	8.881784e-16	50
5742338	9.998471e-01	13
5742337	1.000000e+00	0
5742336	8.881784e-16	50
5742366	9.835804e-01	18
5742367	1.133316e-12	48
5742364	8.881784e-16	50
5742365	8.881784e-16	50
5742362	1.133316e-12	48
5742363	8.881784e-16	50
5742360	9.998471e-01	13
5742361	8.881784e-16	50
5742358	5.817779e-07	42
5742359	1.000000e+00	4
5742356	8.881784e-16	50
5742357	4.510745e-05	39
5742354	7.600562e-01	23
5742355	1.133316e-12	48
5742352	1.000000e+00	7
5742353	9.923267e-01	17
5742323	1.000000e+00	0
5742322	9.999994e-01	9
5742321	1.000000e+00	0
5742320	9.999994e-01	9
5742327	1.000000e+00	7
5742326	1.000000e+00	3
5742325	9.835804e-01	18
5742324	1.000000e+00	1
5742331	1.000000e+00	7
5742330	1.000000e+00	4
5742329	1.000000e+00	0
5742328	1.000000e+00	5
5742335	2.230891e-10	46
5742334	1.000000e+00	1
5742333	1.000000e+00	2
5742332	1.013194e-01	30
5742306	2.807050e-06	41
5742307	8.881784e-16	50
5742304	1.000000e+00	0
5742305	3.245432e-02	32
5742310	1.000000e+00	4
5742311	1.000000e+00	2
5742308	1.000000e+00	4
5742309	9.998471e-01	13
5742314	1.000000e+00	2
5742315	9.986989e-01	15
5742312	4.510745e-05	39
5742313	1.000000e+00	3
5742318	1.000000e+00	2
5742319	9.675457e-01	19
5742316	9.999881e-01	11
5742317	8.881784e-16	50
5742288	1.000000e+00	0
5742291	1.013194e-01	30
5742290	1.000000e+00	0
5742293	1.301086e-03	36
5742292	1.000000e+00	1
5742295	1.000000e+00	7
5742294	1.000000e+00	0
5742297	1.000000e+00	1
5742296	1.000000e+00	0
5742299	1.000000e+00	0
5742298	1.000000e+00	7
5742301	5.946023e-02	31
5742300	9.999549e-01	12
5742303	1.000000e+00	4
5742302	1.000000e+00	4
5742272	5.817779e-07	42
5742273	9.999881e-01	11
5742274	8.881784e-16	50
5742275	1.621870e-08	44
5742276	4.510745e-05	39
5742277	1.611182e-01	29
5742278	4.529710e-14	49
5742279	2.104926e-09	45
5742280	1.000000e+00	1
5742281	1.000000e+00	1
5742282	2.399438e-01	28
5742283	1.000000e+00	0
5742284	1.000000e+00	1
5742285	1.000000e+00	0
5742286	5.561376e-01	25
5742287	1.000000e+00	1
5742263	8.986806e-01	21
5742262	4.438624e-01	26
5742261	1.000000e+00	2
5742260	1.000000e+00	4
5742259	9.998471e-01	13
5742258	1.000000e+00	5
5742257	9.675457e-01	19
5742256	1.000000e+00	3
5742270	1.049339e-07	43
5742268	8.881784e-16	50
5742267	9.995319e-01	14
5742266	9.986989e-01	15
5742265	1.000000e+00	0
5742264	1.000000e+00	0
5742246	6.640945e-01	24
5742247	1.000000e+00	0
5742244	8.881784e-16	50
5742245	8.881784e-16	50
5742243	1.000000e+00	1
5742240	1.000000e+00	2
5742241	9.405398e-01	20
5742254	1.000000e+00	1
5742255	1.000000e+00	4
5742252	9.966998e-01	16
5742253	1.000000e+00	0
5742250	1.000000e+00	1
5742251	2.230891e-10	46
5742248	9.923267e-01	17
5742249	1.000000e+00	1
5742229	9.999999e-01	8
5742228	1.000000e+00	4
5742230	1.000000e+00	5
5742225	8.881784e-16	50
5742224	9.966998e-01	16
5742227	1.000000e+00	0
5742226	1.000000e+00	0
5742239	1.621870e-08	44
5742214	8.881784e-16	50
5742215	1.641957e-02	33
5742220	1.000000e+00	5
5742221	1.000000e+00	7
5742222	1.000000e+00	7
5742223	3.245432e-02	32
5742216	8.881784e-16	50
5742217	4.681115e-04	37
5742218	1.000000e+00	2
5742219	1.000000e+00	2
5742194	9.675457e-01	19
5742195	8.881784e-16	50
5742192	4.529710e-14	49
5742193	9.999972e-01	10
5742198	1.000000e+00	5
5742199	1.000000e+00	2
5742196	1.000000e+00	4
5742197	1.000000e+00	3
5742187	9.966998e-01	16
5742186	9.999549e-01	12
5742185	1.000000e+00	0
5742184	1.000000e+00	1
5742191	1.000000e+00	7
5742190	9.999972e-01	10
5742189	1.000000e+00	1
5742188	1.000000e+00	0
5742179	8.881784e-16	50
5742178	1.000000e+00	4
5742177	9.835804e-01	18
5742176	1.000000e+00	1
5742183	1.000000e+00	2
5742182	3.245432e-02	32
5742181	1.000000e+00	0
5742180	9.999999e-01	8
5742168	1.000000e+00	0
5742169	1.000000e+00	5
5742170	2.399438e-01	28
5742174	3.300224e-03	35
5742175	9.923267e-01	17
5742160	1.000000e+00	0
5742165	2.230891e-10	46
5742166	1.049339e-07	43
5742167	1.000000e+00	1
5742153	1.000000e+00	0
5742152	2.807050e-06	41
5742155	1.000000e+00	0
5742154	1.000000e+00	0
5742157	9.999972e-01	10
5742156	9.999549e-01	12
5742159	1.000000e+00	2
5742158	1.000000e+00	0
5742145	1.000000e+00	1
5742144	9.999994e-01	9
5742147	9.966998e-01	16
5742146	8.986806e-01	21
5742149	6.640945e-01	24
5742148	1.000000e+00	4
5742151	1.000000e+00	2
5742150	8.881784e-16	50
5742142	1.000000e+00	2
5742143	9.999881e-01	11
5742140	1.000000e+00	3
5742141	9.999549e-01	12
5742139	1.049339e-07	43
5742136	1.000000e+00	1
5742137	8.881784e-16	50
5742134	9.998471e-01	13
5742135	1.000000e+00	2
5742132	9.923267e-01	17
5742133	1.000000e+00	0
5742130	1.000000e+00	0
5742131	4.510745e-05	39
5742128	8.881784e-16	50
5742129	1.000000e+00	4
5742127	1.000000e+00	1
5742126	1.000000e+00	1
5742125	8.881784e-16	50
5742124	1.000000e+00	0
5742123	1.000000e+00	2
5742122	2.399438e-01	28
5742121	8.881784e-16	50
5742119	9.999999e-01	8
5742118	1.000000e+00	0
5742117	9.966998e-01	16
5742116	1.000000e+00	0
5742115	1.000000e+00	0
5742114	1.000000e+00	1
5742113	2.230891e-10	46
5742112	1.000000e+00	0
5742108	1.000000e+00	0
5742109	1.000000e+00	0
5742110	1.000000e+00	0
5742111	1.000000e+00	0
5742104	1.000000e+00	0
5742105	1.000000e+00	0
5742106	1.000000e+00	0
5742107	1.000000e+00	0
5742100	1.000000e+00	0
5742101	1.000000e+00	0
5742102	1.000000e+00	0
5742103	1.000000e+00	0
5742096	1.000000e+00	0
5742097	1.000000e+00	0
5742098	1.000000e+00	0
5742099	1.000000e+00	0
5742093	2.104926e-09	45
5742092	1.000000e+00	2
5742095	1.301086e-03	36
5742094	1.000000e+00	0
5742089	7.673339e-03	34
5742088	1.000000e+00	4
5742091	9.999881e-01	11
5742090	1.000000e+00	2
5742085	1.000000e+00	1
5742084	1.000000e+00	0
5742087	1.000000e+00	3
5742086	1.000000e+00	0
5742081	1.000000e+00	0
5742080	9.966998e-01	16
5742083	1.000000e+00	0
5742082	8.881784e-16	50
5742022	1.000000e+00	3
5742023	2.807050e-06	41
5742020	9.835804e-01	18
5742021	1.000000e+00	1
5742018	8.986806e-01	21
5742019	1.049339e-07	43
5742016	8.881784e-16	50
5742017	1.000000e+00	1
5742030	8.881784e-16	50
5742031	8.881784e-16	50
5742028	5.561376e-01	25
5742029	9.999972e-01	10
5742026	4.529710e-14	49
5742027	1.000000e+00	6
5742024	1.000000e+00	2
5742025	2.807050e-06	41
5742039	8.881784e-16	50
5742038	1.000000e+00	4
5742037	1.000000e+00	0
5742036	1.000000e+00	1
5742035	9.999994e-01	9
5742034	1.000000e+00	2
5742032	4.529710e-14	49
5742047	1.000000e+00	1
5742044	1.000000e+00	2
5742043	2.807050e-06	41
5742042	1.854161e-11	47
5742041	4.438624e-01	26
5742040	8.881784e-16	50
5742052	9.835804e-01	18
5742053	8.881784e-16	50
5742054	8.881784e-16	50
5742055	6.640945e-01	24
5742048	1.000000e+00	2
5742049	1.000000e+00	0
5742050	1.000000e+00	6
5742051	1.000000e+00	3
5742060	1.854161e-11	47
5742061	9.999999e-01	8
5742062	1.000000e+00	0
5742056	4.438624e-01	26
5742057	1.000000e+00	0
5742058	8.881784e-16	50
5742059	9.999994e-01	9
5742069	1.000000e+00	1
5742068	1.000000e+00	0
5742071	1.000000e+00	7
5742070	1.000000e+00	1
5742065	1.000000e+00	2
5742064	1.000000e+00	6
5742067	1.000000e+00	0
5742066	1.000000e+00	2
5742077	1.000000e+00	2
5742076	1.000000e+00	1
5742079	1.000000e+00	6
5742078	8.881784e-16	50
5742073	1.000000e+00	3
5742072	1.000000e+00	0
5742075	8.388818e-01	22
5742074	1.000000e+00	2
5741954	9.999999e-01	8
5741955	3.359055e-01	27
5741952	1.000000e+00	7
5741953	1.000000e+00	6
5741958	1.000000e+00	6
5741959	1.000000e+00	0
5741956	1.000000e+00	4
5741957	2.104926e-09	45
5741962	3.245432e-02	32
5741963	1.000000e+00	4
5741960	1.000000e+00	1
5741961	1.000000e+00	6
5741966	4.529710e-14	49
5741967	8.881784e-16	50
5741964	1.000000e+00	1
5741965	1.611182e-01	29
5741971	1.000000e+00	0
5741970	2.399438e-01	28
5741969	1.000000e+00	4
5741968	8.881784e-16	50
5741975	1.000000e+00	0
5741974	1.000000e+00	1
5741973	1.000000e+00	3
5741972	1.000000e+00	0
5741979	3.300224e-03	35
5741978	9.999999e-01	8
5741977	9.405398e-01	20
5741976	1.000000e+00	6
5741983	1.000000e+00	0
5741982	1.000000e+00	0
5741981	9.999994e-01	9
5741980	1.000000e+00	1
5741984	1.000000e+00	0
5741985	1.000000e+00	0
5741986	1.000000e+00	0
5741987	1.000000e+00	1
5741988	1.000000e+00	1
5741989	1.000000e+00	0
5741990	1.000000e+00	0
5741991	1.000000e+00	0
5741992	8.881784e-16	50
5741993	9.999549e-01	12
5741994	8.881784e-16	50
5741995	1.000000e+00	2
5741996	1.000000e+00	2
5741997	9.966998e-01	16
5741999	9.966998e-01	16
5742001	1.000000e+00	1
5742000	1.000000e+00	0
5742003	9.835804e-01	18
5742002	3.300224e-03	35
5742005	3.359055e-01	27
5742004	1.000000e+00	2
5742007	1.133316e-12	48
5742006	1.000000e+00	0
5742009	4.510745e-05	39
5742008	1.000000e+00	2
5742011	7.673339e-03	34
5742010	1.000000e+00	1
5742013	4.529710e-14	49
5742012	1.000000e+00	1
5742015	4.681115e-04	37
5742014	1.611182e-01	29
5741903	1.000000e+00	4
5741902	1.000000e+00	5
5741901	8.881784e-16	50
5741900	1.000000e+00	0
5741899	1.000000e+00	0
5741898	4.510745e-05	39
5741897	1.621870e-08	44
5741896	1.000000e+00	0
5741895	1.000000e+00	0
5741894	1.000000e+00	1
5741893	9.999881e-01	11
5741892	1.000000e+00	1
5741891	1.000000e+00	0
5741890	1.301086e-03	36
5741889	5.946023e-02	31
5741888	1.000000e+00	5
5741918	1.000000e+00	1
5741919	1.000000e+00	1
5741916	1.000000e+00	0
5741917	1.000000e+00	2
5741914	1.000000e+00	3
5741915	7.673339e-03	34
5741912	9.999972e-01	10
5741913	9.999994e-01	9
5741910	7.600562e-01	23
5741911	9.999972e-01	10
5741909	9.923267e-01	17
5741906	1.000000e+00	3
5741907	1.000000e+00	0
5741904	1.000000e+00	1
5741905	1.000000e+00	0
5741933	1.000000e+00	2
5741932	9.405398e-01	20
5741935	9.999999e-01	8
5741934	2.230891e-10	46
5741929	9.998471e-01	13
5741928	1.000000e+00	5
5741931	1.000000e+00	2
5741930	4.681115e-04	37
5741925	9.998471e-01	13
5741924	8.388818e-01	22
5741927	1.013194e-01	30
5741926	5.946023e-02	31
5741921	9.995319e-01	14
5741920	8.881784e-16	50
5741923	8.986806e-01	21
5741922	1.000000e+00	1
5741948	5.561376e-01	25
5741949	8.986806e-01	21
5741950	1.133316e-12	48
5741951	1.000000e+00	2
5741944	9.986989e-01	15
5741945	9.923267e-01	17
5741946	9.999881e-01	11
5741947	1.000000e+00	0
5741940	9.998471e-01	13
5741941	1.000000e+00	3
5741942	9.999994e-01	9
5741943	7.673339e-03	34
5741936	9.835804e-01	18
5741937	1.000000e+00	1
5741938	9.999549e-01	12
5741939	1.000000e+00	6
5741835	1.000000e+00	5
5741834	1.000000e+00	5
5741833	5.561376e-01	25
5741832	1.000000e+00	1
5741839	4.438624e-01	26
5741838	5.561376e-01	25
5741837	1.000000e+00	0
5741836	1.854161e-11	47
5741827	8.881784e-16	50
5741826	1.000000e+00	1
5741825	2.807050e-06	41
5741824	1.000000e+00	1
5741831	1.000000e+00	0
5741830	1.000000e+00	0
5741829	8.881784e-16	50
5741828	1.000000e+00	1
5741850	1.000000e+00	1
5741851	1.000000e+00	6
5741848	1.000000e+00	2
5741849	9.999994e-01	9
5741854	1.000000e+00	0
5741855	1.000000e+00	1
5741852	1.000000e+00	1
5741853	9.986989e-01	15
5741842	9.999972e-01	10
5741843	8.388818e-01	22
5741840	1.621870e-08	44
5741841	1.000000e+00	1
5741846	9.986989e-01	15
5741847	1.000000e+00	7
5741844	4.510745e-05	39
5741845	9.966998e-01	16
5741865	1.301086e-03	36
5741864	1.000000e+00	1
5741867	8.986806e-01	21
5741869	1.133316e-12	48
5741868	1.000000e+00	6
5741871	1.000000e+00	1
5741870	8.388818e-01	22
5741857	1.000000e+00	3
5741856	1.000000e+00	0
5741859	9.999972e-01	10
5741858	1.000000e+00	3
5741861	1.000000e+00	1
5741860	1.049339e-07	43
5741863	1.000000e+00	0
5741862	4.510745e-05	39
5741881	1.049339e-07	43
5741882	1.000000e+00	3
5741883	2.230891e-10	46
5741884	1.000000e+00	1
5741885	1.000000e+00	0
5741886	1.000000e+00	7
5741887	1.000000e+00	0
5741872	8.881784e-16	50
5741873	1.000000e+00	1
5741874	8.881784e-16	50
5741875	1.854161e-11	47
5741876	1.000000e+00	3
5741877	1.000000e+00	0
5741879	1.000000e+00	0
5741781	9.966998e-01	16
5741780	9.835804e-01	18
5741783	4.510745e-05	39
5741782	8.881784e-16	50
5741777	8.388818e-01	22
5741776	1.000000e+00	3
5741779	1.000000e+00	4
5741778	1.529320e-04	38
5741789	1.000000e+00	6
5741788	9.986989e-01	15
5741791	9.998471e-01	13
5741790	9.835804e-01	18
5741785	1.000000e+00	5
5741784	9.986989e-01	15
5741787	1.000000e+00	0
5741786	1.000000e+00	3
5741764	1.000000e+00	3
5741765	1.000000e+00	1
5741766	4.529710e-14	49
5741767	1.301086e-03	36
5741760	9.998471e-01	13
5741761	1.049339e-07	43
5741763	1.193067e-05	40
5741772	1.000000e+00	4
5741773	5.561376e-01	25
5741774	9.999972e-01	10
5741775	2.104926e-09	45
5741768	1.049339e-07	43
5741769	8.388818e-01	22
5741770	9.999972e-01	10
5741771	9.966998e-01	16
5741815	1.000000e+00	6
5741813	9.675457e-01	19
5741812	1.000000e+00	4
5741811	1.000000e+00	0
5741810	1.013194e-01	30
5741809	1.000000e+00	2
5741808	7.673339e-03	34
5741823	1.000000e+00	0
5741822	9.999994e-01	9
5741821	1.000000e+00	1
5741820	1.000000e+00	0
5741819	1.000000e+00	2
5741818	9.999999e-01	8
5741817	5.817779e-07	42
5741816	1.000000e+00	1
5741799	9.966998e-01	16
5741796	1.000000e+00	5
5741797	1.000000e+00	5
5741795	1.000000e+00	5
5741792	1.000000e+00	3
5741793	2.399438e-01	28
5741806	1.000000e+00	6
5741807	1.000000e+00	0
5741804	1.000000e+00	1
5741805	1.000000e+00	4
5741802	1.000000e+00	4
5741803	9.999999e-01	8
5741800	1.000000e+00	3
5741801	9.999881e-01	11
5741713	1.854161e-11	47
5741712	4.510745e-05	39
5741715	9.405398e-01	20
5741714	9.923267e-01	17
5741717	1.000000e+00	0
5741716	1.000000e+00	0
5741719	3.300224e-03	35
5741718	1.000000e+00	0
5741721	1.000000e+00	0
5741720	9.995319e-01	14
5741723	9.835804e-01	18
5741722	1.000000e+00	0
5741725	1.000000e+00	0
5741724	2.399438e-01	28
5741727	1.000000e+00	1
5741726	1.000000e+00	0
5741696	4.438624e-01	26
5741697	4.681115e-04	37
5741698	4.510745e-05	39
5741699	1.049339e-07	43
5741700	1.000000e+00	1
5741701	1.000000e+00	3
5741702	1.000000e+00	3
5741703	1.000000e+00	1
5741704	9.998471e-01	13
5741705	1.000000e+00	0
5741706	1.000000e+00	0
5741707	1.000000e+00	3
5741708	1.000000e+00	6
5741709	1.000000e+00	3
5741710	1.000000e+00	0
5741711	1.000000e+00	1
5741747	1.000000e+00	2
5741746	1.000000e+00	0
5741745	1.049339e-07	43
5741744	5.946023e-02	31
5741751	1.000000e+00	6
5741750	1.013194e-01	30
5741749	8.881784e-16	50
5741748	1.000000e+00	0
5741755	1.000000e+00	0
5741754	8.881784e-16	50
5741753	1.000000e+00	5
5741752	1.641957e-02	33
5741759	8.881784e-16	50
5741758	9.999549e-01	12
5741757	9.986989e-01	15
5741756	8.388818e-01	22
5741730	1.000000e+00	0
5741731	1.013194e-01	30
5741728	9.999994e-01	9
5741729	1.000000e+00	1
5741734	9.999994e-01	9
5741735	1.000000e+00	0
5741732	1.000000e+00	7
5741733	3.300224e-03	35
5741738	1.000000e+00	0
5741739	9.835804e-01	18
5741736	1.000000e+00	1
5741737	1.000000e+00	0
5741743	3.245432e-02	32
5741740	1.000000e+00	0
5741741	9.995319e-01	14
5741660	7.673339e-03	34
5741661	1.000000e+00	0
5741662	1.000000e+00	1
5741663	1.000000e+00	6
5741656	1.529320e-04	38
5741657	1.000000e+00	5
5741658	3.300224e-03	35
5741659	1.000000e+00	1
5741652	1.854161e-11	47
5741653	1.000000e+00	0
5741654	4.529710e-14	49
5741655	1.000000e+00	6
5741648	1.000000e+00	0
5741649	1.000000e+00	2
5741650	1.000000e+00	0
5741651	1.621870e-08	44
5741645	1.000000e+00	0
5741644	1.000000e+00	0
5741647	1.000000e+00	1
5741646	1.000000e+00	0
5741640	1.000000e+00	2
5741643	1.000000e+00	2
5741642	1.000000e+00	2
5741637	4.529710e-14	49
5741636	9.999999e-01	8
5741639	8.881784e-16	50
5741638	1.000000e+00	0
5741633	1.013194e-01	30
5741632	1.000000e+00	0
5741635	1.000000e+00	0
5741634	3.359055e-01	27
5741694	1.000000e+00	0
5741695	1.000000e+00	2
5741692	9.999972e-01	10
5741690	1.000000e+00	1
5741691	8.881784e-16	50
5741688	1.000000e+00	0
5741689	3.245432e-02	32
5741686	4.681115e-04	37
5741687	1.000000e+00	0
5741684	1.000000e+00	0
5741685	1.000000e+00	4
5741682	2.807050e-06	41
5741683	8.881784e-16	50
5741680	1.000000e+00	3
5741681	3.245432e-02	32
5741679	9.999994e-01	9
5741678	8.881784e-16	50
5741677	1.000000e+00	4
5741676	1.000000e+00	5
5741675	9.966998e-01	16
5741674	1.000000e+00	7
5741673	1.000000e+00	1
5741672	1.000000e+00	0
5741671	8.881784e-16	50
5741670	9.675457e-01	19
5741669	9.999881e-01	11
5741668	1.000000e+00	6
5741667	8.881784e-16	50
5741666	1.000000e+00	6
5741665	9.999972e-01	10
5741664	8.986806e-01	21
5741592	1.000000e+00	0
5741593	1.000000e+00	0
5741594	1.000000e+00	2
5741595	1.000000e+00	0
5741596	9.835804e-01	18
5741597	9.999972e-01	10
5741598	1.000000e+00	3
5741584	1.000000e+00	1
5741585	1.000000e+00	6
5741586	5.817779e-07	42
5741587	9.999881e-01	11
5741588	1.000000e+00	0
5741589	1.000000e+00	0
5741590	9.999881e-01	11
5741591	1.000000e+00	2
5741577	1.000000e+00	0
5741576	9.995319e-01	14
5741579	1.000000e+00	0
5741578	1.000000e+00	0
5741581	8.881784e-16	50
5741580	8.881784e-16	50
5741583	1.000000e+00	1
5741582	9.995319e-01	14
5741569	8.881784e-16	50
5741568	8.881784e-16	50
5741571	9.995319e-01	14
5741570	8.881784e-16	50
5741573	9.998471e-01	13
5741572	9.999881e-01	11
5741575	1.000000e+00	0
5741574	9.999972e-01	10
5741626	1.000000e+00	1
5741627	9.835804e-01	18
5741625	1.000000e+00	1
5741630	1.000000e+00	0
5741631	1.000000e+00	0
5741628	2.807050e-06	41
5741629	1.000000e+00	0
5741618	1.000000e+00	1
5741619	1.000000e+00	0
5741616	1.000000e+00	0
5741617	1.000000e+00	6
5741622	1.000000e+00	7
5741620	9.405398e-01	20
5741621	9.835804e-01	18
5741611	1.000000e+00	0
5741610	8.881784e-16	50
5741609	1.000000e+00	0
5741608	5.817779e-07	42
5741615	1.000000e+00	2
5741614	1.000000e+00	2
5741613	1.000000e+00	1
5741612	1.000000e+00	3
5741603	1.000000e+00	6
5741602	1.301086e-03	36
5741601	1.301086e-03	36
5741607	8.881784e-16	50
5741606	5.817779e-07	42
5741605	1.000000e+00	5
5741604	9.999881e-01	11
5742692	8.881784e-16	50
5742693	1.000000e+00	0
5742694	8.881784e-16	50
5742695	1.000000e+00	0
5742688	1.000000e+00	5
5742689	9.999549e-01	12
5742690	8.881784e-16	50
5742691	4.681115e-04	37
5742700	1.000000e+00	0
5742701	1.000000e+00	7
5742702	1.000000e+00	0
5742703	1.000000e+00	0
5742696	9.835804e-01	18
5742697	1.000000e+00	0
5742698	1.000000e+00	1
5742699	1.000000e+00	0
5742709	1.000000e+00	1
5742711	1.301086e-03	36
5742710	8.881784e-16	50
5742705	1.000000e+00	0
5742704	1.000000e+00	1
5742707	1.611182e-01	29
5742706	1.000000e+00	0
5742717	8.881784e-16	50
5742716	8.881784e-16	50
5742718	1.000000e+00	3
5742713	1.000000e+00	0
5742712	1.000000e+00	0
5742715	1.854161e-11	47
5742714	8.881784e-16	50
5742662	8.881784e-16	50
5742663	9.999999e-01	8
5742660	1.000000e+00	0
5742661	1.000000e+00	0
5742658	1.000000e+00	2
5742659	1.000000e+00	6
5742656	7.600562e-01	23
5742657	1.000000e+00	0
5742670	1.000000e+00	0
5742671	1.000000e+00	3
5742669	1.000000e+00	0
5742666	8.881784e-16	50
5742664	9.998471e-01	13
5742665	3.300224e-03	35
5742679	1.000000e+00	4
5742677	1.854161e-11	47
5742676	3.359055e-01	27
5742675	1.000000e+00	0
5742674	2.230891e-10	46
5742672	1.049339e-07	43
5742687	9.835804e-01	18
5742686	4.529710e-14	49
5742685	1.000000e+00	0
5742684	4.681115e-04	37
5742682	7.600562e-01	23
5742681	9.405398e-01	20
5742680	8.881784e-16	50
5742624	1.000000e+00	0
5742625	1.000000e+00	0
5742627	9.999972e-01	10
5742628	8.881784e-16	50
5742629	8.881784e-16	50
5742630	1.000000e+00	7
5742631	1.000000e+00	0
5742632	1.000000e+00	0
5742633	1.000000e+00	0
5742634	9.999999e-01	8
5742635	8.881784e-16	50
5742636	1.000000e+00	1
5742637	1.000000e+00	4
5742638	4.438624e-01	26
5742639	1.000000e+00	4
5742641	1.000000e+00	2
5742640	1.000000e+00	0
5742643	9.999972e-01	10
5742642	1.000000e+00	0
5742645	1.000000e+00	0
5742644	1.000000e+00	0
5742647	1.000000e+00	0
5742646	1.000000e+00	0
5742649	2.399438e-01	28
5742648	1.000000e+00	3
5742651	8.881784e-16	50
5742650	1.013194e-01	30
5742653	1.000000e+00	1
5742652	8.881784e-16	50
5742655	1.000000e+00	1
5742654	1.000000e+00	0
5742594	8.388818e-01	22
5742595	8.388818e-01	22
5742592	9.675457e-01	19
5742598	8.881784e-16	50
5742599	7.600562e-01	23
5742596	1.000000e+00	1
5742597	9.999972e-01	10
5742602	3.245432e-02	32
5742603	9.999999e-01	8
5742600	8.881784e-16	50
5742601	1.000000e+00	0
5742606	1.000000e+00	0
5742607	1.000000e+00	1
5742604	1.000000e+00	1
5742605	8.881784e-16	50
5742611	1.000000e+00	0
5742610	1.000000e+00	2
5742609	1.000000e+00	1
5742608	1.000000e+00	0
5742615	1.000000e+00	2
5742614	1.000000e+00	1
5742613	1.000000e+00	3
5742612	1.000000e+00	0
5742619	1.000000e+00	6
5742618	1.000000e+00	0
5742617	8.881784e-16	50
5742616	1.000000e+00	0
5742623	1.000000e+00	0
5742622	1.000000e+00	2
5742621	9.999994e-01	9
5742620	1.000000e+00	0
5742829	2.104926e-09	45
5742828	9.405398e-01	20
5742831	6.640945e-01	24
5742830	4.529710e-14	49
5742825	1.000000e+00	1
5742824	1.000000e+00	0
5742827	1.000000e+00	2
5742826	1.000000e+00	4
5742821	4.510745e-05	39
5742823	1.000000e+00	2
5742822	1.000000e+00	3
5742817	1.000000e+00	0
5742816	3.245432e-02	32
5742819	1.000000e+00	1
5742818	1.000000e+00	3
5742844	1.000000e+00	0
5742845	1.000000e+00	6
5742846	8.881784e-16	50
5742847	8.881784e-16	50
5742840	1.000000e+00	0
5742841	1.000000e+00	0
5742842	1.000000e+00	6
5742843	1.000000e+00	1
5742836	8.881784e-16	50
5742837	1.000000e+00	2
5742838	1.000000e+00	6
5742839	1.000000e+00	1
5742832	1.000000e+00	1
5742833	1.049339e-07	43
5742834	1.611182e-01	29
5742835	8.881784e-16	50
5742799	1.000000e+00	2
5742798	1.000000e+00	2
5742797	1.000000e+00	1
5742796	6.640945e-01	24
5742795	1.000000e+00	2
5742794	1.000000e+00	5
5742793	1.049339e-07	43
5742792	8.881784e-16	50
5742791	1.000000e+00	0
5742790	1.000000e+00	7
5742789	1.000000e+00	0
5742788	1.000000e+00	2
5742787	1.000000e+00	1
5742786	1.000000e+00	1
5742814	1.000000e+00	0
5742815	5.946023e-02	31
5742812	1.000000e+00	0
5742813	1.000000e+00	1
5742810	1.000000e+00	0
5742811	1.000000e+00	0
5742808	8.881784e-16	50
5742809	1.000000e+00	0
5742806	1.000000e+00	0
5742807	1.000000e+00	0
5742804	3.300224e-03	35
5742805	1.000000e+00	0
5742802	1.000000e+00	0
5742803	1.000000e+00	1
5742800	1.000000e+00	1
5742801	7.600562e-01	23
5742761	1.000000e+00	4
5742760	1.000000e+00	6
5742763	1.000000e+00	6
5742762	1.000000e+00	2
5742765	1.000000e+00	1
5742764	9.999972e-01	10
5742766	1.000000e+00	5
5742753	1.000000e+00	0
5742752	1.000000e+00	0
5742755	1.611182e-01	29
5742754	1.000000e+00	0
5742757	2.399438e-01	28
5742756	1.000000e+00	0
5742759	2.104926e-09	45
5742758	1.000000e+00	0
5742776	1.000000e+00	0
5742777	1.000000e+00	0
5742778	1.000000e+00	0
5742779	1.000000e+00	6
5742780	1.000000e+00	1
5742782	2.104926e-09	45
5742783	1.000000e+00	3
5742768	1.000000e+00	1
5742769	1.000000e+00	0
5742770	1.000000e+00	5
5742771	1.000000e+00	1
5742772	1.000000e+00	0
5742773	1.000000e+00	0
5742774	1.000000e+00	0
5742775	1.000000e+00	0
5742731	1.000000e+00	0
5742730	9.999881e-01	11
5742729	1.000000e+00	0
5742728	1.000000e+00	0
5742735	2.399438e-01	28
5742734	1.000000e+00	0
5742733	1.000000e+00	0
5742732	1.000000e+00	0
5742723	1.000000e+00	0
5742722	1.000000e+00	0
5742721	1.000000e+00	0
5742727	1.000000e+00	1
5742726	1.000000e+00	0
5742725	1.000000e+00	0
5742724	1.000000e+00	0
5742746	1.000000e+00	0
5742747	1.000000e+00	1
5742744	9.966998e-01	16
5742745	1.000000e+00	0
5742750	1.000000e+00	0
5742751	1.000000e+00	0
5742748	1.000000e+00	0
5742749	1.611182e-01	29
5742738	8.986806e-01	21
5742739	1.000000e+00	1
5742736	5.817779e-07	42
5742737	8.881784e-16	50
5742742	1.301086e-03	36
5742743	1.854161e-11	47
5742740	5.817779e-07	42
5742741	4.510745e-05	39
5742967	1.000000e+00	0
5742966	1.621870e-08	44
5742965	1.000000e+00	0
5742964	8.881784e-16	50
5742963	9.995319e-01	14
5742962	8.881784e-16	50
5742961	8.881784e-16	50
5742960	1.133316e-12	48
5742975	1.000000e+00	0
5742974	8.881784e-16	50
5742973	9.995319e-01	14
5742972	1.000000e+00	0
5742971	1.000000e+00	0
5742970	1.000000e+00	0
5742969	1.000000e+00	0
5742968	1.000000e+00	0
5742950	1.000000e+00	0
5742951	1.000000e+00	1
5742948	1.000000e+00	0
5742949	1.000000e+00	0
5742946	1.000000e+00	0
5742947	1.000000e+00	0
5742944	8.881784e-16	50
5742945	1.000000e+00	7
5742959	1.000000e+00	0
5742956	1.000000e+00	0
5742957	1.000000e+00	0
5742954	9.835804e-01	18
5742955	1.000000e+00	2
5742952	1.000000e+00	0
5742953	1.049339e-07	43
5742933	1.013194e-01	30
5742932	1.000000e+00	2
5742935	1.049339e-07	43
5742934	8.881784e-16	50
5742929	7.673339e-03	34
5742928	9.986989e-01	15
5742931	9.835804e-01	18
5742930	1.000000e+00	7
5742941	1.000000e+00	3
5742940	8.881784e-16	50
5742943	1.854161e-11	47
5742942	2.807050e-06	41
5742937	1.000000e+00	6
5742936	9.995319e-01	14
5742939	5.817779e-07	42
5742938	1.193067e-05	40
5742916	8.881784e-16	50
5742917	9.998471e-01	13
5742918	9.675457e-01	19
5742919	9.999994e-01	9
5742912	9.999972e-01	10
5742913	9.923267e-01	17
5742915	1.000000e+00	2
5742924	1.000000e+00	0
5742925	5.817779e-07	42
5742926	1.000000e+00	1
5742927	8.881784e-16	50
5742920	1.000000e+00	1
5742921	1.000000e+00	0
5742922	1.000000e+00	0
5742923	8.986806e-01	21
5742899	1.854161e-11	47
5742898	1.000000e+00	5
5742897	1.000000e+00	1
5742896	9.405398e-01	20
5742903	8.881784e-16	50
5742902	1.529320e-04	38
5742901	1.000000e+00	4
5742900	1.193067e-05	40
5742907	4.529710e-14	49
5742906	1.000000e+00	3
5742905	8.881784e-16	50
5742904	8.881784e-16	50
5742910	1.000000e+00	2
5742909	4.529710e-14	49
5742908	1.000000e+00	0
5742882	8.881784e-16	50
5742883	1.000000e+00	2
5742880	1.000000e+00	0
5742881	9.986989e-01	15
5742886	1.000000e+00	2
5742887	1.000000e+00	1
5742890	1.000000e+00	5
5742891	1.000000e+00	4
5742888	9.986989e-01	15
5742889	9.999999e-01	8
5742894	1.854161e-11	47
5742895	1.000000e+00	5
5742892	1.000000e+00	1
5742893	9.405398e-01	20
5742865	9.998471e-01	13
5742864	1.000000e+00	0
5742867	9.835804e-01	18
5742866	1.000000e+00	2
5742869	1.000000e+00	0
5742868	1.000000e+00	0
5742871	1.000000e+00	0
5742870	3.300224e-03	35
5742873	1.641957e-02	33
5742872	2.104926e-09	45
5742875	1.000000e+00	3
5742874	4.529710e-14	49
5742877	1.000000e+00	0
5742876	9.986989e-01	15
5742879	1.000000e+00	1
5742878	1.000000e+00	1
5742848	1.000000e+00	0
5742849	8.388818e-01	22
5742850	1.000000e+00	3
5742851	1.000000e+00	0
5742852	1.000000e+00	5
5742853	2.807050e-06	41
5742854	1.000000e+00	0
5742855	1.133316e-12	48
5742856	1.000000e+00	2
5742857	1.000000e+00	5
5742858	1.000000e+00	0
5742859	2.104926e-09	45
5742860	1.000000e+00	0
5742861	1.000000e+00	0
5742862	1.000000e+00	0
5742863	1.000000e+00	0
5743102	8.881784e-16	50
5743103	1.000000e+00	1
5743100	3.300224e-03	35
5743101	1.000000e+00	4
5743098	1.854161e-11	47
5743099	1.000000e+00	0
5743096	9.966998e-01	16
5743094	9.999972e-01	10
5743095	9.999994e-01	9
5743092	1.000000e+00	0
5743093	1.000000e+00	1
5743090	1.000000e+00	0
5743091	1.000000e+00	0
5743088	4.438624e-01	26
5743089	1.000000e+00	2
5743087	1.000000e+00	2
5743086	1.000000e+00	1
5743085	1.000000e+00	2
5743084	9.998471e-01	13
5743082	1.000000e+00	4
5743081	9.995319e-01	14
5743080	5.946023e-02	31
5743079	8.881784e-16	50
5743078	1.000000e+00	0
5743077	1.000000e+00	7
5743076	1.000000e+00	2
5743075	3.300224e-03	35
5743074	1.000000e+00	3
5743073	1.000000e+00	4
5743072	1.000000e+00	3
5743069	4.529710e-14	49
5743070	1.000000e+00	7
5743071	1.641957e-02	33
5743064	1.000000e+00	4
5743065	1.000000e+00	4
5743066	1.000000e+00	1
5743067	1.000000e+00	4
5743060	1.000000e+00	0
5743061	9.999994e-01	9
5743062	4.529710e-14	49
5743063	1.000000e+00	1
5743056	1.000000e+00	7
5743057	1.000000e+00	0
5743058	3.245432e-02	32
5743059	9.995319e-01	14
5743053	1.000000e+00	2
5743052	1.193067e-05	40
5743055	1.000000e+00	0
5743054	9.405398e-01	20
5743049	1.641957e-02	33
5743048	1.000000e+00	0
5743051	1.000000e+00	1
5743050	1.000000e+00	0
5743044	8.881784e-16	50
5743047	7.673339e-03	34
5743046	2.104926e-09	45
5743041	1.000000e+00	2
5743040	1.133316e-12	48
5743043	1.000000e+00	6
5743042	1.000000e+00	7
5743034	1.000000e+00	0
5743035	1.000000e+00	0
5743032	1.000000e+00	1
5743033	8.881784e-16	50
5743038	1.000000e+00	1
5743039	7.673339e-03	34
5743036	1.000000e+00	0
5743037	1.000000e+00	1
5743026	8.881784e-16	50
5743027	9.999549e-01	12
5743024	8.881784e-16	50
5743025	9.986989e-01	15
5743030	1.133316e-12	48
5743031	9.986989e-01	15
5743028	1.000000e+00	1
5743029	1.000000e+00	4
5743019	2.230891e-10	46
5743018	4.529710e-14	49
5743017	1.000000e+00	0
5743016	1.000000e+00	0
5743023	1.000000e+00	0
5743022	1.301086e-03	36
5743021	1.000000e+00	1
5743020	1.000000e+00	5
5743011	4.510745e-05	39
5743010	1.000000e+00	0
5743009	1.611182e-01	29
5743008	1.000000e+00	0
5743015	1.000000e+00	0
5743014	4.510745e-05	39
5743013	4.510745e-05	39
5743012	8.881784e-16	50
5743001	9.675457e-01	19
5743002	1.000000e+00	0
5743003	1.000000e+00	1
5743004	1.000000e+00	0
5743005	1.000000e+00	0
5743006	1.193067e-05	40
5743007	1.000000e+00	0
5742992	1.000000e+00	0
5742993	1.000000e+00	2
5742994	8.881784e-16	50
5742995	1.000000e+00	0
5742996	1.000000e+00	0
5742997	8.881784e-16	50
5742998	1.301086e-03	36
5742999	1.854161e-11	47
5742985	1.000000e+00	1
5742984	1.000000e+00	5
5742986	9.999881e-01	11
5742989	1.000000e+00	0
5742988	1.000000e+00	1
5742991	1.000000e+00	0
5742990	1.000000e+00	0
5742977	9.966998e-01	16
5742976	1.000000e+00	0
5742979	8.881784e-16	50
5742978	1.000000e+00	7
5742981	9.986989e-01	15
5742980	1.000000e+00	1
5742983	9.999972e-01	10
5742982	1.000000e+00	3
5743170	9.999881e-01	11
5743168	9.999999e-01	8
5743169	1.000000e+00	7
5743174	1.000000e+00	1
5743175	9.999999e-01	8
5743172	1.049339e-07	43
5743173	8.881784e-16	50
5743178	8.881784e-16	50
5743179	1.000000e+00	0
5743176	1.000000e+00	0
5743177	1.000000e+00	1
5743182	7.673339e-03	34
5743183	1.000000e+00	2
5743180	1.000000e+00	2
5743181	1.000000e+00	2
5743187	3.300224e-03	35
5743186	1.641957e-02	33
5743185	3.359055e-01	27
5743184	2.104926e-09	45
5743191	1.000000e+00	1
5743190	1.000000e+00	0
5743189	9.986989e-01	15
5743188	1.000000e+00	2
5743195	1.000000e+00	0
5743194	1.000000e+00	0
5743193	1.000000e+00	1
5743192	9.999549e-01	12
5743199	1.000000e+00	2
5743198	1.000000e+00	1
5743197	1.000000e+00	0
5743196	1.000000e+00	0
5743200	1.000000e+00	2
5743201	1.000000e+00	5
5743202	1.000000e+00	2
5743203	8.388818e-01	22
5743204	9.986989e-01	15
5743205	1.000000e+00	6
5743206	9.923267e-01	17
5743207	1.133316e-12	48
5743208	1.000000e+00	5
5743209	1.000000e+00	0
5743210	4.529710e-14	49
5743211	9.405398e-01	20
5743213	9.999994e-01	9
5743214	1.000000e+00	0
5743215	8.881784e-16	50
5743217	8.881784e-16	50
5743216	9.986989e-01	15
5743219	7.673339e-03	34
5743218	1.000000e+00	0
5743221	5.817779e-07	42
5743220	1.000000e+00	1
5743223	2.104926e-09	45
5743222	4.438624e-01	26
5743225	1.000000e+00	3
5743224	1.000000e+00	0
5743227	3.300224e-03	35
5743226	9.999972e-01	10
5743229	1.000000e+00	0
5743228	1.000000e+00	0
5743231	1.000000e+00	0
5743230	9.835804e-01	18
5743110	9.999881e-01	11
5743111	5.817779e-07	42
5743108	9.999881e-01	11
5743109	1.000000e+00	1
5743106	2.230891e-10	46
5743107	1.000000e+00	1
5743104	1.000000e+00	2
5743105	9.999994e-01	9
5743118	1.000000e+00	0
5743119	1.000000e+00	2
5743116	1.000000e+00	5
5743117	9.923267e-01	17
5743114	9.999972e-01	10
5743115	1.000000e+00	6
5743112	1.000000e+00	1
5743113	1.611182e-01	29
5743127	9.999881e-01	11
5743126	2.399438e-01	28
5743125	9.995319e-01	14
5743124	7.600562e-01	23
5743123	4.438624e-01	26
5743122	1.000000e+00	0
5743121	1.000000e+00	0
5743120	8.881784e-16	50
5743135	3.300224e-03	35
5743134	9.835804e-01	18
5743133	4.681115e-04	37
5743132	9.675457e-01	19
5743131	9.675457e-01	19
5743130	4.438624e-01	26
5743129	2.399438e-01	28
5743128	2.807050e-06	41
5743140	1.000000e+00	1
5743141	4.529710e-14	49
5743142	5.817779e-07	42
5743143	1.000000e+00	6
5743136	9.999972e-01	10
5743137	8.881784e-16	50
5743138	1.621870e-08	44
5743139	9.675457e-01	19
5743149	2.399438e-01	28
5743150	1.000000e+00	5
5743151	9.999881e-01	11
5743144	8.881784e-16	50
5743145	5.561376e-01	25
5743146	1.000000e+00	7
5743147	9.835804e-01	18
5743157	1.000000e+00	4
5743156	8.388818e-01	22
5743159	1.641957e-02	33
5743158	9.999999e-01	8
5743153	7.600562e-01	23
5743152	8.986806e-01	21
5743155	1.000000e+00	1
5743154	1.049339e-07	43
5743165	9.999549e-01	12
5743164	4.529710e-14	49
5743167	1.000000e+00	0
5743166	1.000000e+00	0
5743161	9.405398e-01	20
5743160	9.995319e-01	14
5743163	1.000000e+00	1
5743162	1.000000e+00	0
5743307	1.000000e+00	3
5743306	1.000000e+00	2
5743305	9.675457e-01	19
5743304	7.600562e-01	23
5743311	4.438624e-01	26
5743310	1.000000e+00	4
5743309	1.000000e+00	1
5743308	1.000000e+00	0
5743299	3.245432e-02	32
5743298	9.999999e-01	8
5743297	9.999972e-01	10
5743296	1.000000e+00	1
5743303	9.998471e-01	13
5743302	4.438624e-01	26
5743301	5.817779e-07	42
5743300	1.000000e+00	2
5743322	8.986806e-01	21
5743323	1.000000e+00	7
5743320	1.000000e+00	0
5743321	1.000000e+00	0
5743326	4.681115e-04	37
5743327	1.000000e+00	0
5743324	1.000000e+00	0
5743325	1.000000e+00	2
5743314	1.000000e+00	0
5743312	1.000000e+00	1
5743313	9.986989e-01	15
5743318	8.881784e-16	50
5743319	6.640945e-01	24
5743316	8.881784e-16	50
5743317	1.000000e+00	0
5743337	9.998471e-01	13
5743336	1.000000e+00	1
5743339	1.000000e+00	0
5743338	9.995319e-01	14
5743341	9.405398e-01	20
5743340	1.000000e+00	1
5743343	1.000000e+00	0
5743342	1.000000e+00	0
5743329	4.438624e-01	26
5743328	1.000000e+00	1
5743331	1.000000e+00	3
5743330	9.999549e-01	12
5743333	1.000000e+00	4
5743332	1.611182e-01	29
5743335	1.000000e+00	0
5743334	1.000000e+00	3
5743352	1.000000e+00	0
5743353	4.529710e-14	49
5743354	1.000000e+00	0
5743355	1.000000e+00	0
5743356	1.000000e+00	0
5743357	9.998471e-01	13
5743358	1.000000e+00	0
5743359	1.000000e+00	0
5743344	1.000000e+00	0
5743345	1.000000e+00	0
5743346	8.881784e-16	50
5743347	1.000000e+00	0
5743348	1.000000e+00	0
5743349	1.000000e+00	0
5743350	1.000000e+00	0
5743351	1.000000e+00	0
5743247	1.000000e+00	0
5743246	1.000000e+00	3
5743245	1.000000e+00	0
5743244	2.807050e-06	41
5743243	1.000000e+00	1
5743242	1.000000e+00	1
5743241	1.000000e+00	0
5743240	9.923267e-01	17
5743239	1.000000e+00	3
5743238	1.000000e+00	1
5743237	9.999994e-01	9
5743236	1.000000e+00	5
5743234	9.999994e-01	9
5743233	1.049339e-07	43
5743232	8.388818e-01	22
5743262	1.000000e+00	0
5743263	1.000000e+00	3
5743260	1.000000e+00	0
5743258	1.000000e+00	0
5743259	1.000000e+00	6
5743256	1.000000e+00	1
5743257	1.000000e+00	0
5743254	1.000000e+00	1
5743255	1.611182e-01	29
5743252	1.000000e+00	0
5743253	8.881784e-16	50
5743250	1.000000e+00	2
5743251	8.881784e-16	50
5743248	9.999994e-01	9
5743249	9.835804e-01	18
5743276	4.438624e-01	26
5743279	1.000000e+00	0
5743278	6.640945e-01	24
5743273	8.881784e-16	50
5743275	1.000000e+00	2
5743274	9.999549e-01	12
5743269	9.835804e-01	18
5743268	2.230891e-10	46
5743270	9.675457e-01	19
5743265	1.000000e+00	6
5743264	1.000000e+00	0
5743267	1.000000e+00	5
5743266	7.673339e-03	34
5743293	1.000000e+00	3
5743294	1.000000e+00	6
5743295	8.881784e-16	50
5743288	1.000000e+00	6
5743289	8.881784e-16	50
5743290	8.881784e-16	50
5743284	9.405398e-01	20
5743285	1.000000e+00	5
5743286	9.999972e-01	10
5743287	1.000000e+00	0
5743280	3.359055e-01	27
5743281	1.000000e+00	2
5743282	4.438624e-01	26
5743283	3.359055e-01	27
5743441	8.986806e-01	21
5743440	1.000000e+00	0
5743443	9.986989e-01	15
5743442	1.000000e+00	1
5743445	1.000000e+00	2
5743444	1.000000e+00	0
5743447	1.000000e+00	0
5743446	1.000000e+00	0
5743449	1.000000e+00	1
5743448	1.000000e+00	5
5743451	8.388818e-01	22
5743450	1.000000e+00	1
5743453	1.000000e+00	0
5743452	1.000000e+00	0
5743455	3.359055e-01	27
5743454	1.000000e+00	2
5743424	8.881784e-16	50
5743425	1.000000e+00	0
5743426	1.000000e+00	2
5743427	1.000000e+00	1
5743428	3.245432e-02	32
5743429	1.641957e-02	33
5743430	1.000000e+00	0
5743431	1.000000e+00	5
5743432	1.000000e+00	3
5743433	4.529710e-14	49
5743434	1.000000e+00	3
5743435	1.000000e+00	0
5743436	1.000000e+00	5
5743437	1.000000e+00	4
5743438	8.881784e-16	50
5743439	1.000000e+00	2
5743475	5.561376e-01	25
5743474	1.000000e+00	5
5743473	1.621870e-08	44
5743472	1.000000e+00	1
5743479	1.000000e+00	2
5743478	9.999999e-01	8
5743477	1.000000e+00	0
5743476	9.999972e-01	10
5743483	9.995319e-01	14
5743482	1.000000e+00	2
5743481	9.999994e-01	9
5743480	1.000000e+00	6
5743487	1.301086e-03	36
5743486	1.000000e+00	2
5743485	9.999881e-01	11
5743484	1.000000e+00	1
5743458	1.049339e-07	43
5743459	1.000000e+00	0
5743456	1.013194e-01	30
5743457	1.000000e+00	2
5743462	1.000000e+00	0
5743463	9.986989e-01	15
5743460	1.000000e+00	1
5743461	1.529320e-04	38
5743466	1.000000e+00	1
5743467	2.230891e-10	46
5743464	1.000000e+00	1
5743465	5.946023e-02	31
5743470	1.000000e+00	3
5743471	4.529710e-14	49
5743381	1.000000e+00	2
5743380	3.245432e-02	32
5743383	1.193067e-05	40
5743382	1.000000e+00	1
5743377	1.000000e+00	1
5743376	1.000000e+00	1
5743379	3.300224e-03	35
5743378	9.995319e-01	14
5743389	9.999881e-01	11
5743388	1.000000e+00	1
5743391	8.881784e-16	50
5743390	1.529320e-04	38
5743385	8.881784e-16	50
5743384	1.854161e-11	47
5743387	1.000000e+00	2
5743386	5.817779e-07	42
5743364	1.000000e+00	5
5743365	1.611182e-01	29
5743366	1.000000e+00	1
5743367	1.000000e+00	0
5743360	1.000000e+00	0
5743361	1.000000e+00	0
5743362	1.000000e+00	0
5743363	1.000000e+00	1
5743372	1.000000e+00	5
5743373	1.000000e+00	0
5743374	1.529320e-04	38
5743375	1.000000e+00	1
5743368	1.611182e-01	29
5743369	1.000000e+00	0
5743370	1.000000e+00	2
5743371	2.230891e-10	46
5743414	4.529710e-14	49
5743413	9.999999e-01	8
5743412	1.000000e+00	1
5743411	1.000000e+00	0
5743410	1.000000e+00	0
5743409	1.000000e+00	0
5743408	1.000000e+00	0
5743423	8.881784e-16	50
5743422	9.999994e-01	9
5743421	8.881784e-16	50
5743420	2.230891e-10	46
5743419	8.881784e-16	50
5743418	8.881784e-16	50
5743417	2.807050e-06	41
5743416	1.000000e+00	0
5743398	1.000000e+00	0
5743399	8.881784e-16	50
5743396	1.193067e-05	40
5743397	1.000000e+00	7
5743394	9.986989e-01	15
5743395	1.000000e+00	0
5743392	1.000000e+00	0
5743393	1.000000e+00	0
5743406	1.000000e+00	0
5743407	1.000000e+00	0
5743404	1.621870e-08	44
5743405	1.000000e+00	7
5743402	8.881784e-16	50
5743403	1.000000e+00	0
5743400	1.000000e+00	0
5743401	5.561376e-01	25
5743576	8.881784e-16	50
5743577	1.000000e+00	0
5743578	1.000000e+00	0
5743579	1.000000e+00	0
5743580	1.000000e+00	2
5743581	1.000000e+00	3
5743582	1.000000e+00	0
5743583	8.881784e-16	50
5743569	1.000000e+00	0
5743570	1.000000e+00	6
5743571	1.000000e+00	0
5743572	9.986989e-01	15
5743573	1.000000e+00	0
5743574	1.000000e+00	0
5743575	1.000000e+00	0
5743561	1.000000e+00	1
5743560	3.245432e-02	32
5743563	1.000000e+00	6
5743562	1.000000e+00	1
5743564	1.000000e+00	0
5743567	1.000000e+00	0
5743566	1.000000e+00	4
5743553	9.966998e-01	16
5743552	9.986989e-01	15
5743555	1.301086e-03	36
5743554	1.000000e+00	6
5743557	8.881784e-16	50
5743556	8.881784e-16	50
5743559	1.000000e+00	0
5743558	1.000000e+00	1
[truncated: 1,785 more rows]
