# Supplementary material for: Translational Selection Is Ubiquitous in Prokaryotes
Source: PLoS Genet. 2010 Jun 24;6(6):e1001004. doi: 10.1371/journal.pgen.1001004 (PMC2891978; doi:10.1371/journal.pgen.1001004)
Supplement: Dataset S1 — OCU/non-OCU gene calls in 461 Bacterial and Archaeal genomes, and summary tables of genome properties and OCU preferences for specific codons. (4.77 MB ZIP) [file pgen.1001004.s001.zip › Dataset_S1_Bacteria/Clostridium_tetani_E88.arff.ocuGenes]

GeneID	signTest_p	ocuProbWinCnt
1060983	9.999999e-01	8
1060982	2.230891e-10	46
1060981	1.193067e-05	40
1060980	1.529320e-04	38
1060979	6.640945e-01	24
1060978	6.640945e-01	24
1060977	1.000000e+00	3
1060976	5.817779e-07	42
1060991	9.999972e-01	10
1060990	3.359055e-01	27
1060989	1.000000e+00	3
1060988	9.995319e-01	14
1060987	1.000000e+00	1
1060986	1.854161e-11	47
1060985	1.621870e-08	44
1060984	1.000000e+00	1
1060966	1.854161e-11	47
1060967	9.995319e-01	14
1060964	1.049339e-07	43
1060965	5.561376e-01	25
1060962	8.881784e-16	50
1060963	1.854161e-11	47
1060960	9.995319e-01	14
1060961	9.999972e-01	10
1060974	1.133316e-12	48
1060975	1.301086e-03	36
1060972	3.359055e-01	27
1060973	1.000000e+00	2
1060970	9.966998e-01	16
1060971	8.986806e-01	21
1060968	1.641957e-02	33
1060969	1.000000e+00	6
1060949	1.049339e-07	43
1060948	9.966998e-01	16
1060951	9.999999e-01	8
1060950	1.000000e+00	5
1060945	9.999549e-01	12
1060944	8.881784e-16	50
1060947	2.807050e-06	41
1060946	9.966998e-01	16
1060957	1.000000e+00	4
1060956	9.986989e-01	15
1060959	5.561376e-01	25
1060958	9.999549e-01	12
1060953	7.600562e-01	23
1060952	1.641957e-02	33
1060955	5.561376e-01	25
1060954	1.000000e+00	1
1060932	2.807050e-06	41
1060933	3.300224e-03	35
1060934	3.359055e-01	27
1060935	9.999881e-01	11
1060928	9.923267e-01	17
1060929	9.995319e-01	14
1060930	2.399438e-01	28
1060931	1.133316e-12	48
1060940	1.854161e-11	47
1060941	9.999994e-01	9
1060942	1.000000e+00	3
1060943	1.529320e-04	38
1060936	1.000000e+00	1
1060937	1.000000e+00	5
1060938	8.388818e-01	22
1060939	8.881784e-16	50
1060915	1.000000e+00	5
1060914	3.359055e-01	27
1060913	4.529710e-14	49
1060912	9.986989e-01	15
1060919	1.000000e+00	6
1060918	9.998471e-01	13
1060917	1.000000e+00	4
1060916	1.529320e-04	38
1060923	5.817779e-07	42
1060922	8.986806e-01	21
1060921	6.640945e-01	24
1060920	9.986989e-01	15
1060927	5.817779e-07	42
1060926	1.000000e+00	2
1060925	1.000000e+00	4
1060924	1.193067e-05	40
1060898	1.000000e+00	5
1060899	8.388818e-01	22
1060896	4.529710e-14	49
1060897	1.000000e+00	7
1060902	2.104926e-09	45
1060903	9.999549e-01	12
1060900	2.230891e-10	46
1060901	4.510745e-05	39
1060906	3.245432e-02	32
1060907	1.000000e+00	2
1060904	9.675457e-01	19
1060905	1.000000e+00	0
1060910	7.600562e-01	23
1060911	1.611182e-01	29
1060908	1.621870e-08	44
1060909	9.923267e-01	17
1060881	1.854161e-11	47
1060880	9.999881e-01	11
1060882	6.640945e-01	24
1060885	8.881784e-16	50
1060884	8.881784e-16	50
1060887	8.881784e-16	50
1060886	9.999994e-01	9
1060889	8.881784e-16	50
1060888	1.611182e-01	29
1060891	2.230891e-10	46
1060890	4.529710e-14	49
1060893	5.817779e-07	42
1060892	9.999881e-01	11
1060895	9.986989e-01	15
1060894	1.000000e+00	4
1060864	9.405398e-01	20
1060865	9.966998e-01	16
1060866	1.854161e-11	47
1060867	1.621870e-08	44
1060868	2.230891e-10	46
1060869	1.301086e-03	36
1060870	1.000000e+00	4
1060871	1.000000e+00	2
1060872	8.881784e-16	50
1060873	7.600562e-01	23
1060874	2.399438e-01	28
1060875	8.881784e-16	50
1060876	7.600562e-01	23
1060877	8.881784e-16	50
1060878	8.986806e-01	21
1060879	2.104926e-09	45
1061101	8.881784e-16	50
1061100	1.000000e+00	1
1061099	8.881784e-16	50
1061098	1.854161e-11	47
1061097	8.881784e-16	50
1061096	1.000000e+00	3
1061095	1.000000e+00	5
1061094	9.999999e-01	8
1061093	9.966998e-01	16
1061092	1.000000e+00	4
1061091	9.986989e-01	15
1061090	1.000000e+00	7
1061089	4.510745e-05	39
1061088	1.133316e-12	48
1061084	6.640945e-01	24
1061085	1.000000e+00	6
1061086	8.881784e-16	50
1061087	5.817779e-07	42
1061080	2.230891e-10	46
1061081	9.999881e-01	11
1061082	1.133316e-12	48
1061083	1.621870e-08	44
1061076	9.835804e-01	18
1061077	9.986989e-01	15
1061078	3.245432e-02	32
1061079	1.000000e+00	1
1061072	2.104926e-09	45
1061073	1.000000e+00	5
1061074	5.561376e-01	25
1061075	1.611182e-01	29
1061069	4.529710e-14	49
1061071	4.529710e-14	49
1061070	1.000000e+00	4
1061065	9.999881e-01	11
1061064	9.986989e-01	15
1061067	3.245432e-02	32
1061066	5.946023e-02	31
1061061	1.013194e-01	30
1061060	1.000000e+00	3
1061063	4.529710e-14	49
1061062	1.000000e+00	1
1061057	9.995319e-01	14
1061056	1.000000e+00	2
1061059	9.999549e-01	12
1061058	8.881784e-16	50
1061050	9.835804e-01	18
1061051	9.923267e-01	17
1061048	1.854161e-11	47
1061049	1.049339e-07	43
1061054	1.133316e-12	48
1061055	1.611182e-01	29
1061052	8.881784e-16	50
1061053	9.995319e-01	14
1061042	4.529710e-14	49
1061041	9.405398e-01	20
1061046	7.600562e-01	23
1061047	8.881784e-16	50
1061035	8.986806e-01	21
1061034	9.999972e-01	10
1061033	1.000000e+00	6
1061032	5.817779e-07	42
1061039	1.013194e-01	30
1061038	1.000000e+00	7
1061037	2.399438e-01	28
1061036	2.104926e-09	45
1061027	2.104926e-09	45
1061026	9.999881e-01	11
1061025	1.611182e-01	29
1061024	1.000000e+00	3
1061031	4.681115e-04	37
1061030	9.999881e-01	11
1061029	1.621870e-08	44
1061028	8.881784e-16	50
1061016	9.999881e-01	11
1061017	7.673339e-03	34
1061018	1.000000e+00	5
1061019	2.807050e-06	41
1061020	1.000000e+00	6
1061021	1.000000e+00	5
1061022	9.998471e-01	13
1061023	9.999881e-01	11
1061008	9.835804e-01	18
1061009	1.000000e+00	6
1061010	4.529710e-14	49
1061011	8.881784e-16	50
1061012	9.999999e-01	8
1061013	8.388818e-01	22
1061014	8.881784e-16	50
1061015	8.388818e-01	22
1061001	8.881784e-16	50
1061000	8.881784e-16	50
1061003	9.995319e-01	14
1061002	8.881784e-16	50
1061005	1.000000e+00	1
1061004	9.995319e-01	14
1061007	4.510745e-05	39
1061006	8.986806e-01	21
1060993	1.000000e+00	4
1060992	1.000000e+00	2
1060995	9.995319e-01	14
1060994	9.999549e-01	12
1060997	2.807050e-06	41
1060996	1.000000e+00	7
1060999	1.611182e-01	29
1060998	1.854161e-11	47
1058667	1.529320e-04	38
1058669	9.966998e-01	16
1058668	1.529320e-04	38
1058671	9.999999e-01	8
1058670	9.999881e-01	11
1058680	4.529710e-14	49
1058681	1.000000e+00	3
1058682	4.529710e-14	49
1058684	9.999881e-01	11
1058685	1.000000e+00	4
1058686	1.301086e-03	36
1058687	8.986806e-01	21
1058672	1.000000e+00	4
1058673	9.999549e-01	12
1058674	9.999881e-01	11
1058675	2.104926e-09	45
1058676	2.230891e-10	46
1058677	2.399438e-01	28
1058678	1.000000e+00	3
1058679	1.611182e-01	29
1058724	1.000000e+00	4
1058725	9.999881e-01	11
1058726	1.000000e+00	5
1058727	4.438624e-01	26
1058720	9.999549e-01	12
1058721	9.999972e-01	10
1058722	2.230891e-10	46
1058723	1.000000e+00	4
1058732	5.946023e-02	31
1058733	8.881784e-16	50
1058734	1.301086e-03	36
1058735	9.995319e-01	14
1058728	9.998471e-01	13
1058729	8.881784e-16	50
1058730	5.817779e-07	42
1058731	9.999972e-01	10
1058741	1.641957e-02	33
1058740	8.881784e-16	50
1058743	1.133316e-12	48
1058742	6.640945e-01	24
1058737	3.300224e-03	35
1058736	1.000000e+00	0
1058739	2.230891e-10	46
1058738	1.000000e+00	1
1058749	1.049339e-07	43
1058748	1.301086e-03	36
1058751	8.881784e-16	50
1058750	9.923267e-01	17
1058745	1.193067e-05	40
1058744	1.000000e+00	1
1058747	1.611182e-01	29
1058746	8.881784e-16	50
1058694	1.000000e+00	6
1058695	9.999881e-01	11
1058692	1.193067e-05	40
1058693	5.946023e-02	31
1058690	1.641957e-02	33
1058691	1.000000e+00	0
1058688	9.999972e-01	10
1058689	8.881784e-16	50
PID_161486849	9.999881e-01	11
1058702	1.000000e+00	7
PID_161486850	4.529710e-14	49
1058703	1.000000e+00	0
PID_161486851	4.529710e-14	49
1058700	1.193067e-05	40
PID_161486852	5.817779e-07	42
1058701	5.817779e-07	42
1058698	9.999881e-01	11
PID_161486853	9.999999e-01	8
1058699	8.881784e-16	50
1058696	1.000000e+00	1
1058697	1.854161e-11	47
1058711	9.995319e-01	14
1058710	5.817779e-07	42
1058709	7.600562e-01	23
1058708	1.000000e+00	1
1058707	8.881784e-16	50
1058706	4.529710e-14	49
1058705	2.104926e-09	45
1058704	9.986989e-01	15
1058719	4.529710e-14	49
1058718	4.529710e-14	49
1058717	1.000000e+00	6
1058716	4.438624e-01	26
1058715	8.881784e-16	50
1058714	1.000000e+00	2
1058713	4.529710e-14	49
1058712	9.966998e-01	16
1058784	1.000000e+00	2
1058785	1.000000e+00	7
1058786	9.986989e-01	15
1058787	9.999549e-01	12
1058788	9.999994e-01	9
1058789	2.230891e-10	46
1058790	7.673339e-03	34
1058791	9.923267e-01	17
1058792	2.807050e-06	41
1058793	1.000000e+00	0
1058794	1.000000e+00	1
1058795	8.881784e-16	50
1058796	9.999972e-01	10
1058797	9.999994e-01	9
1058798	4.529710e-14	49
1058799	1.000000e+00	5
1058801	7.600562e-01	23
1058800	9.999999e-01	8
1058803	1.000000e+00	1
1058802	1.000000e+00	2
1058805	1.854161e-11	47
1058804	1.193067e-05	40
1058807	1.000000e+00	7
1058806	9.999972e-01	10
1058809	7.673339e-03	34
1058808	9.405398e-01	20
1058811	1.000000e+00	5
1058810	9.923267e-01	17
1058813	8.881784e-16	50
1058812	1.000000e+00	2
1058815	1.000000e+00	3
1058754	9.835804e-01	18
1058755	9.405398e-01	20
1058752	1.000000e+00	0
1058753	1.000000e+00	1
1058758	9.995319e-01	14
1058759	4.529710e-14	49
1058756	1.000000e+00	5
1058757	1.000000e+00	1
1058762	9.405398e-01	20
1058763	1.133316e-12	48
1058760	1.000000e+00	7
1058761	9.999972e-01	10
1058766	4.681115e-04	37
1058767	3.359055e-01	27
1058764	1.000000e+00	7
1058765	1.301086e-03	36
1058771	1.000000e+00	5
1058770	9.999994e-01	9
1058769	9.986989e-01	15
1058768	9.999972e-01	10
1058774	4.438624e-01	26
1058773	9.923267e-01	17
1058772	1.000000e+00	1
1058779	7.673339e-03	34
1058778	9.835804e-01	18
1058777	2.230891e-10	46
1058776	9.999994e-01	9
1058783	6.640945e-01	24
1058782	9.923267e-01	17
1058781	1.641957e-02	33
1058780	4.529710e-14	49
1059833	1.000000e+00	5
1059832	8.388818e-01	22
1059835	1.000000e+00	4
1059834	1.000000e+00	0
1059837	9.999999e-01	8
1059836	1.000000e+00	0
1059839	1.193067e-05	40
1059838	9.999999e-01	8
1059825	9.405398e-01	20
1059824	1.000000e+00	2
1059827	1.133316e-12	48
1059826	8.881784e-16	50
1059829	1.000000e+00	7
1059828	9.999881e-01	11
1059831	2.399438e-01	28
1059830	8.881784e-16	50
1059816	1.000000e+00	2
1059817	4.529710e-14	49
1059818	9.999549e-01	12
1059819	3.245432e-02	32
1059820	1.049339e-07	43
1059821	1.000000e+00	4
1059822	6.640945e-01	24
1059823	1.133316e-12	48
1059808	1.133316e-12	48
1059809	9.999881e-01	11
1059810	3.300224e-03	35
1059811	1.000000e+00	5
1059812	9.998471e-01	13
1059813	9.995319e-01	14
1059814	6.640945e-01	24
1059815	1.611182e-01	29
1059803	1.000000e+00	7
1059802	8.986806e-01	21
1059801	4.438624e-01	26
1059800	1.000000e+00	2
1059807	8.388818e-01	22
1059806	9.966998e-01	16
1059805	1.000000e+00	3
1059804	9.999549e-01	12
1059795	5.817779e-07	42
1059794	8.881784e-16	50
1059793	6.640945e-01	24
1059792	1.854161e-11	47
1059799	4.438624e-01	26
1059798	1.854161e-11	47
1059797	1.641957e-02	33
1059796	6.640945e-01	24
1059786	1.000000e+00	6
1059787	1.013194e-01	30
1059784	1.000000e+00	3
1059785	8.881784e-16	50
1059790	8.986806e-01	21
1059791	9.405398e-01	20
1059788	1.000000e+00	5
1059789	1.000000e+00	1
1059778	1.641957e-02	33
1059779	1.193067e-05	40
1059776	1.000000e+00	5
1059777	9.999994e-01	9
1059782	8.881784e-16	50
1059783	1.000000e+00	2
1059780	1.000000e+00	3
1059781	1.641957e-02	33
1059773	9.999994e-01	9
1059772	8.881784e-16	50
1059775	9.999972e-01	10
1059774	1.529320e-04	38
1059769	1.000000e+00	5
1059768	1.133316e-12	48
1059771	1.000000e+00	2
1059770	1.854161e-11	47
1059765	1.621870e-08	44
1059764	1.621870e-08	44
1059767	4.438624e-01	26
1059761	8.881784e-16	50
1059760	1.013194e-01	30
1059763	2.230891e-10	46
1059762	1.000000e+00	3
1059756	8.881784e-16	50
1059757	1.000000e+00	0
1059758	2.104926e-09	45
1059759	8.388818e-01	22
1059752	2.230891e-10	46
1059753	2.399438e-01	28
1059754	1.000000e+00	5
1059755	1.611182e-01	29
1059748	9.999881e-01	11
1059749	1.049339e-07	43
1059750	9.405398e-01	20
1059751	9.999972e-01	10
1059744	1.000000e+00	1
1059745	2.104926e-09	45
1059746	9.995319e-01	14
1059747	9.999881e-01	11
1059743	9.923267e-01	17
1059742	2.104926e-09	45
1059741	2.230891e-10	46
1059740	9.405398e-01	20
1059739	1.621870e-08	44
1059738	3.359055e-01	27
1059737	1.000000e+00	3
1059736	2.230891e-10	46
1059735	8.881784e-16	50
1059734	1.621870e-08	44
1059733	9.999972e-01	10
1059732	9.923267e-01	17
1059731	1.049339e-07	43
1059730	2.807050e-06	41
1059729	1.000000e+00	4
1059728	2.104926e-09	45
1059726	9.999972e-01	10
1059727	9.675457e-01	19
1059724	8.881784e-16	50
1059725	9.999994e-01	9
1059722	8.881784e-16	50
1059723	8.881784e-16	50
1059720	8.881784e-16	50
1059721	9.999549e-01	12
1059718	2.807050e-06	41
1059719	8.881784e-16	50
1059716	4.529710e-14	49
1059717	1.301086e-03	36
1059714	7.673339e-03	34
1059715	1.611182e-01	29
1059712	8.388818e-01	22
1059713	9.675457e-01	19
1059696	9.998471e-01	13
1059697	9.986989e-01	15
1059698	1.000000e+00	5
1059699	4.529710e-14	49
1059700	8.881784e-16	50
1059701	1.000000e+00	5
1059702	1.854161e-11	47
1059703	1.000000e+00	0
1059704	9.999999e-01	8
1059705	9.999999e-01	8
1059706	1.000000e+00	4
1059707	1.000000e+00	3
1059708	1.049339e-07	43
1059709	1.000000e+00	5
1059710	8.881784e-16	50
1059711	3.359055e-01	27
1059681	1.000000e+00	1
1059680	9.405398e-01	20
1059683	8.388818e-01	22
1059682	1.000000e+00	5
1059685	1.301086e-03	36
1059684	9.966998e-01	16
1059687	4.529710e-14	49
1059686	8.388818e-01	22
1059689	1.000000e+00	4
1059688	2.230891e-10	46
1059691	8.881784e-16	50
1059690	1.621870e-08	44
1059693	1.193067e-05	40
1059692	4.510745e-05	39
1059695	1.000000e+00	4
1059694	2.230891e-10	46
1059666	4.529710e-14	49
1059667	6.640945e-01	24
1059664	1.000000e+00	3
1059665	3.300224e-03	35
1059670	9.986989e-01	15
1059671	8.986806e-01	21
1059668	9.405398e-01	20
1059669	3.245432e-02	32
1059674	9.999972e-01	10
1059675	1.000000e+00	1
1059672	5.946023e-02	31
1059673	2.399438e-01	28
1059678	1.013194e-01	30
1059679	1.000000e+00	5
1059676	6.640945e-01	24
1059677	9.995319e-01	14
1059651	8.881784e-16	50
1059650	9.999881e-01	11
1059649	1.000000e+00	7
1059648	1.611182e-01	29
1059655	9.999999e-01	8
1059654	4.681115e-04	37
1059653	9.986989e-01	15
1059652	5.561376e-01	25
1059659	1.854161e-11	47
1059658	9.999881e-01	11
1059657	1.641957e-02	33
1059656	1.000000e+00	3
1059663	5.946023e-02	31
1059662	1.000000e+00	7
1059661	8.986806e-01	21
1059660	4.510745e-05	39
1059636	7.600562e-01	23
1059637	2.104926e-09	45
1059638	8.881784e-16	50
1059639	8.881784e-16	50
1059632	9.995319e-01	14
1059633	3.359055e-01	27
1059634	9.995319e-01	14
1059635	3.245432e-02	32
1059644	8.881784e-16	50
1059645	2.807050e-06	41
1059646	1.000000e+00	1
1059647	9.675457e-01	19
1059640	1.641957e-02	33
1059641	9.835804e-01	18
1059642	9.999881e-01	11
1059643	9.405398e-01	20
1059621	9.995319e-01	14
1059620	9.966998e-01	16
1059623	9.999972e-01	10
1059622	9.999994e-01	9
1059617	1.000000e+00	4
1059616	8.881784e-16	50
1059619	8.881784e-16	50
1059618	9.405398e-01	20
1059629	7.600562e-01	23
1059628	9.966998e-01	16
1059631	1.193067e-05	40
1059630	1.301086e-03	36
1059625	1.621870e-08	44
1059624	1.133316e-12	48
1059627	9.675457e-01	19
1059626	5.561376e-01	25
1059606	9.999994e-01	9
1059607	7.600562e-01	23
1059605	4.529710e-14	49
1059602	1.641957e-02	33
1059603	7.600562e-01	23
1059600	1.854161e-11	47
1059601	8.986806e-01	21
1059614	9.999994e-01	9
1059615	1.641957e-02	33
1059612	9.999549e-01	12
1059613	1.000000e+00	2
1059610	1.000000e+00	2
1059611	2.399438e-01	28
1059608	9.986989e-01	15
1059609	1.000000e+00	5
1059591	9.923267e-01	17
1059590	9.999881e-01	11
1059589	9.986989e-01	15
1059588	1.641957e-02	33
1059587	1.000000e+00	4
1059586	1.000000e+00	3
1059585	2.399438e-01	28
1059584	1.301086e-03	36
1059599	4.438624e-01	26
1059598	8.881784e-16	50
1059597	3.300224e-03	35
1059596	1.000000e+00	5
1059595	9.999881e-01	11
1059594	1.000000e+00	7
1059593	3.359055e-01	27
1059592	9.999549e-01	12
1059562	5.817779e-07	42
1059563	1.049339e-07	43
1059560	8.881784e-16	50
1059561	1.000000e+00	1
1059566	9.999994e-01	9
1059567	5.946023e-02	31
1059564	1.854161e-11	47
1059565	1.000000e+00	0
1059554	2.399438e-01	28
1059555	2.104926e-09	45
1059552	1.049339e-07	43
1059553	1.000000e+00	5
1059558	2.104926e-09	45
1059559	9.999972e-01	10
1059556	8.881784e-16	50
1059557	1.000000e+00	3
1059579	1.000000e+00	1
1059578	9.986989e-01	15
1059577	9.986989e-01	15
1059576	9.999999e-01	8
1059583	1.000000e+00	3
1059582	4.510745e-05	39
1059581	8.881784e-16	50
1059580	8.881784e-16	50
1059571	3.300224e-03	35
1059570	9.966998e-01	16
1059569	8.881784e-16	50
1059568	1.000000e+00	1
1059575	1.133316e-12	48
1059574	9.998471e-01	13
1059573	1.000000e+00	7
1059572	3.245432e-02	32
1059528	9.998471e-01	13
1059529	9.999881e-01	11
1059530	9.999972e-01	10
1059531	9.835804e-01	18
1059532	9.923267e-01	17
1059533	1.000000e+00	0
1059534	1.000000e+00	4
1059535	5.817779e-07	42
1059520	2.230891e-10	46
1059521	2.104926e-09	45
1059522	9.995319e-01	14
1059523	1.000000e+00	7
1059524	9.986989e-01	15
1059525	1.000000e+00	0
1059526	1.013194e-01	30
1059527	9.999972e-01	10
1059545	9.923267e-01	17
1059544	1.193067e-05	40
1059547	2.104926e-09	45
1059546	1.000000e+00	5
1059549	1.621870e-08	44
1059548	1.641957e-02	33
1059551	4.529710e-14	49
1059550	9.675457e-01	19
1059537	1.000000e+00	1
1059536	1.000000e+00	5
1059539	9.999999e-01	8
1059538	1.000000e+00	5
1059541	9.999994e-01	9
1059540	1.000000e+00	4
1059543	4.510745e-05	39
1059542	1.529320e-04	38
1059502	8.881784e-16	50
1059503	4.438624e-01	26
1059500	5.561376e-01	25
1059501	1.000000e+00	4
1059498	9.999881e-01	11
1059499	1.621870e-08	44
1059496	8.986806e-01	21
1059497	1.000000e+00	6
1059494	1.854161e-11	47
1059495	7.600562e-01	23
1059492	9.923267e-01	17
1059493	4.529710e-14	49
1059490	1.621870e-08	44
1059491	1.193067e-05	40
1059488	4.681115e-04	37
1059489	4.529710e-14	49
1059519	9.998471e-01	13
1059518	1.529320e-04	38
1059517	1.000000e+00	1
1059516	1.611182e-01	29
1059515	8.388818e-01	22
1059514	8.881784e-16	50
1059513	7.600562e-01	23
1059512	1.621870e-08	44
1059511	9.986989e-01	15
1059510	1.611182e-01	29
1059509	3.300224e-03	35
1059508	5.561376e-01	25
1059507	5.817779e-07	42
1059506	4.510745e-05	39
1059505	4.529710e-14	49
1059504	1.000000e+00	5
1059468	9.999999e-01	8
1059469	9.999881e-01	11
1059470	1.133316e-12	48
1059471	9.999994e-01	9
1059464	1.000000e+00	2
1059465	5.561376e-01	25
1059466	4.510745e-05	39
1059467	8.881784e-16	50
1059460	1.000000e+00	6
1059461	1.133316e-12	48
1059462	9.966998e-01	16
1059463	9.999972e-01	10
1059456	9.966998e-01	16
1059457	9.999994e-01	9
1059458	1.000000e+00	4
1059459	9.999972e-01	10
1059485	5.561376e-01	25
1059484	8.881784e-16	50
1059487	7.600562e-01	23
1059486	4.681115e-04	37
1059481	9.835804e-01	18
1059480	1.000000e+00	1
1059483	9.999972e-01	10
1059482	1.000000e+00	0
1059477	1.529320e-04	38
1059476	8.881784e-16	50
1059479	9.999549e-01	12
1059478	9.923267e-01	17
1059473	3.300224e-03	35
1059472	8.881784e-16	50
1059475	1.529320e-04	38
1059474	9.835804e-01	18
1059427	1.000000e+00	0
1059426	9.999994e-01	9
1059425	1.049339e-07	43
1059424	5.817779e-07	42
1059431	9.999549e-01	12
1059430	9.999549e-01	12
1059429	1.000000e+00	3
1059428	1.854161e-11	47
1059435	2.230891e-10	46
1059434	9.999549e-01	12
1059433	5.817779e-07	42
1059432	1.000000e+00	2
1059439	1.000000e+00	2
1059438	9.986989e-01	15
1059437	9.986989e-01	15
1059436	9.999972e-01	10
1059442	1.000000e+00	1
1059443	1.000000e+00	1
1059440	8.881784e-16	50
1059441	1.529320e-04	38
1059446	1.000000e+00	2
1059447	4.438624e-01	26
1059444	9.835804e-01	18
1059445	9.999881e-01	11
1059450	8.881784e-16	50
1059451	5.946023e-02	31
1059448	9.999549e-01	12
1059449	9.999994e-01	9
1059454	8.881784e-16	50
1059455	9.999972e-01	10
1059452	4.529710e-14	49
1059453	1.000000e+00	5
1059393	1.000000e+00	1
1059392	1.193067e-05	40
1059395	9.999999e-01	8
1059394	1.000000e+00	1
1059397	4.681115e-04	37
1059396	4.681115e-04	37
1059399	9.995319e-01	14
1059398	2.230891e-10	46
1059401	9.999881e-01	11
1059400	9.998471e-01	13
1059403	9.835804e-01	18
1059402	9.998471e-01	13
1059405	1.000000e+00	7
1059404	1.611182e-01	29
1059407	1.000000e+00	6
1059406	1.000000e+00	7
1059408	1.000000e+00	0
1059409	3.245432e-02	32
1059410	1.000000e+00	1
1059411	1.000000e+00	4
1059412	5.561376e-01	25
1059413	2.230891e-10	46
1059414	9.405398e-01	20
1059415	8.881784e-16	50
1059416	9.675457e-01	19
1059417	1.000000e+00	1
1059418	1.000000e+00	1
1059419	1.301086e-03	36
1059420	1.000000e+00	3
1059421	9.923267e-01	17
1059422	7.673339e-03	34
1059423	9.999881e-01	11
1059367	1.000000e+00	0
1059366	1.000000e+00	1
1059365	1.611182e-01	29
1059364	1.000000e+00	4
1059363	6.640945e-01	24
1059362	1.000000e+00	0
1059361	2.230891e-10	46
1059360	1.000000e+00	0
1059375	8.881784e-16	50
1059374	5.817779e-07	42
1059373	6.640945e-01	24
1059372	2.230891e-10	46
1059371	9.999972e-01	10
1059370	8.881784e-16	50
1059369	8.986806e-01	21
1059368	8.881784e-16	50
1059382	8.881784e-16	50
1059383	1.013194e-01	30
1059380	4.529710e-14	49
1059381	6.640945e-01	24
1059378	1.000000e+00	7
1059379	9.999549e-01	12
1059376	8.881784e-16	50
1059377	1.000000e+00	5
1059390	8.881784e-16	50
1059391	9.999994e-01	9
1059388	4.510745e-05	39
1059389	7.600562e-01	23
1059386	9.998471e-01	13
1059387	9.405398e-01	20
1059384	8.881784e-16	50
1059385	9.999881e-01	11
1059333	1.000000e+00	5
1059332	9.999972e-01	10
1059335	8.881784e-16	50
1059334	1.000000e+00	1
1059329	8.881784e-16	50
1059328	1.000000e+00	1
1059331	1.193067e-05	40
1059330	8.881784e-16	50
1059341	1.641957e-02	33
1059340	8.881784e-16	50
1059343	7.673339e-03	34
1059342	9.999972e-01	10
1059337	1.000000e+00	3
1059336	7.673339e-03	34
1059339	8.881784e-16	50
1059338	1.854161e-11	47
1059348	1.000000e+00	3
1059349	8.881784e-16	50
1059350	9.998471e-01	13
1059351	6.640945e-01	24
1059344	1.000000e+00	1
1059345	4.510745e-05	39
1059346	9.986989e-01	15
1059347	1.000000e+00	0
1059356	9.405398e-01	20
1059357	9.998471e-01	13
1059358	1.000000e+00	3
1059359	9.675457e-01	19
1059352	1.000000e+00	4
1059353	3.300224e-03	35
1059354	1.000000e+00	3
1059355	9.923267e-01	17
1059295	1.000000e+00	0
1059294	1.301086e-03	36
1059293	4.438624e-01	26
1059292	1.133316e-12	48
1059291	9.999881e-01	11
1059290	9.999972e-01	10
1059289	5.561376e-01	25
1059288	9.995319e-01	14
1059287	1.000000e+00	0
1059286	9.999972e-01	10
1059285	9.999972e-01	10
1059284	1.000000e+00	3
1059283	9.999994e-01	9
1059282	9.999999e-01	8
1059281	8.881784e-16	50
1059280	1.049339e-07	43
1059278	9.995319e-01	14
1059279	4.681115e-04	37
1059276	4.529710e-14	49
1059277	9.999549e-01	12
1059274	9.998471e-01	13
1059275	1.000000e+00	1
1059272	1.000000e+00	2
1059273	1.000000e+00	3
1059270	9.999549e-01	12
1059271	9.966998e-01	16
1059268	9.995319e-01	14
1059269	4.438624e-01	26
1059266	7.600562e-01	23
1059267	9.999972e-01	10
1059264	9.986989e-01	15
1059265	4.681115e-04	37
1059325	9.999994e-01	9
1059324	8.881784e-16	50
1059327	1.000000e+00	1
1059326	1.000000e+00	7
1059321	1.000000e+00	7
1059320	1.000000e+00	0
1059323	1.000000e+00	1
1059322	5.817779e-07	42
1059317	2.230891e-10	46
1059316	9.999994e-01	9
1059319	1.013194e-01	30
1059318	5.817779e-07	42
1059313	8.881784e-16	50
1059312	4.529710e-14	49
1059315	9.835804e-01	18
1059314	1.000000e+00	2
1059308	1.000000e+00	2
1059309	1.000000e+00	3
1059310	1.000000e+00	3
1059311	1.000000e+00	0
1059304	4.510745e-05	39
1059305	1.000000e+00	1
1059306	8.881784e-16	50
1059307	1.000000e+00	0
1059300	9.999994e-01	9
1059301	2.230891e-10	46
1059302	9.999972e-01	10
1059303	1.000000e+00	1
1059296	1.193067e-05	40
1059297	6.640945e-01	24
1059298	9.999994e-01	9
1059299	1.049339e-07	43
1059227	9.999549e-01	12
1059226	9.999972e-01	10
1059225	4.681115e-04	37
1059224	8.881784e-16	50
1059231	1.000000e+00	3
1059230	4.438624e-01	26
1059229	9.675457e-01	19
1059228	1.000000e+00	5
1059219	1.000000e+00	3
1059218	9.995319e-01	14
1059217	5.561376e-01	25
1059216	1.641957e-02	33
1059223	9.999999e-01	8
1059222	8.388818e-01	22
1059221	4.681115e-04	37
1059220	6.640945e-01	24
1059210	7.600562e-01	23
1059211	2.807050e-06	41
1059208	9.923267e-01	17
1059209	1.854161e-11	47
1059214	1.000000e+00	1
1059215	9.405398e-01	20
1059212	8.881784e-16	50
1059213	9.999994e-01	9
1059202	9.999999e-01	8
1059203	9.986989e-01	15
1059200	9.999999e-01	8
1059201	5.817779e-07	42
1059206	1.854161e-11	47
1059207	9.999549e-01	12
1059204	9.675457e-01	19
1059205	2.399438e-01	28
1059257	9.986989e-01	15
1059256	9.405398e-01	20
1059259	1.000000e+00	6
1059258	9.966998e-01	16
1059261	1.000000e+00	3
1059260	9.998471e-01	13
1059262	1.000000e+00	1
1059249	8.986806e-01	21
1059248	9.999881e-01	11
1059251	1.000000e+00	3
1059250	1.000000e+00	6
1059253	2.807050e-06	41
1059252	1.000000e+00	6
1059255	7.600562e-01	23
1059254	4.438624e-01	26
1059240	1.000000e+00	4
1059241	1.000000e+00	3
1059242	9.999881e-01	11
1059243	1.000000e+00	4
1059244	5.946023e-02	31
1059245	4.510745e-05	39
1059246	9.999972e-01	10
1059247	1.000000e+00	4
1059232	4.529710e-14	49
1059233	9.675457e-01	19
1059234	1.000000e+00	0
1059235	1.000000e+00	3
1059236	1.000000e+00	2
1059237	3.359055e-01	27
1059238	1.000000e+00	7
1059239	1.000000e+00	3
1059158	9.999972e-01	10
1059159	1.000000e+00	3
1059156	9.999972e-01	10
1059157	3.359055e-01	27
1059154	4.529710e-14	49
1059152	3.359055e-01	27
1059153	1.000000e+00	1
1059166	9.986989e-01	15
1059167	1.000000e+00	5
1059164	9.999549e-01	12
1059165	5.561376e-01	25
1059162	1.049339e-07	43
1059163	1.854161e-11	47
1059160	1.000000e+00	1
1059161	1.000000e+00	0
1059143	9.998471e-01	13
1059142	9.999549e-01	12
1059141	4.438624e-01	26
1059140	2.104926e-09	45
1059139	1.000000e+00	1
1059138	9.405398e-01	20
1059137	1.000000e+00	1
1059136	9.999881e-01	11
1059151	1.000000e+00	2
1059150	1.854161e-11	47
1059149	1.611182e-01	29
1059148	1.193067e-05	40
1059147	1.000000e+00	1
1059146	1.000000e+00	4
1059145	1.000000e+00	7
1059144	1.000000e+00	3
1059188	8.881784e-16	50
1059189	1.000000e+00	1
1059190	2.807050e-06	41
1059191	4.681115e-04	37
1059184	1.000000e+00	5
1059185	9.998471e-01	13
1059186	1.133316e-12	48
1059187	1.000000e+00	3
1059196	5.561376e-01	25
1059197	9.999994e-01	9
1059198	2.230891e-10	46
1059199	1.000000e+00	3
1059192	1.000000e+00	0
1059193	2.807050e-06	41
1059194	3.245432e-02	32
1059195	1.000000e+00	6
1059173	1.301086e-03	36
1059172	1.000000e+00	4
1059175	1.000000e+00	0
1059174	1.000000e+00	0
1059169	1.000000e+00	1
1059168	9.995319e-01	14
1059171	3.245432e-02	32
1059170	1.000000e+00	0
1059181	1.000000e+00	5
1059180	9.999999e-01	8
1059183	1.000000e+00	5
1059182	8.881784e-16	50
1059177	1.000000e+00	6
1059176	9.966998e-01	16
1059179	9.405398e-01	20
1059178	4.438624e-01	26
1059090	1.000000e+00	4
1059091	9.999549e-01	12
1059088	6.640945e-01	24
1059089	3.359055e-01	27
1059094	1.621870e-08	44
1059095	9.999972e-01	10
1059092	1.049339e-07	43
1059093	1.000000e+00	6
1059098	9.999994e-01	9
1059099	9.999549e-01	12
1059096	1.013194e-01	30
1059097	5.817779e-07	42
1059102	9.995319e-01	14
1059103	1.854161e-11	47
1059100	7.600562e-01	23
1059101	5.561376e-01	25
1059075	4.529710e-14	49
1059074	1.621870e-08	44
1059073	1.621870e-08	44
1059072	5.561376e-01	25
1059079	1.000000e+00	2
1059078	8.388818e-01	22
1059077	2.807050e-06	41
1059076	3.245432e-02	32
1059083	8.881784e-16	50
1059082	1.641957e-02	33
1059081	4.529710e-14	49
1059080	8.881784e-16	50
1059087	1.000000e+00	3
1059086	1.000000e+00	5
1059085	3.359055e-01	27
1059084	1.000000e+00	3
1059120	1.000000e+00	1
1059121	9.999999e-01	8
1059122	8.881784e-16	50
1059123	9.999972e-01	10
1059124	1.611182e-01	29
1059125	1.000000e+00	3
1059126	1.000000e+00	0
1059127	9.999994e-01	9
1059128	3.300224e-03	35
1059129	1.000000e+00	7
1059130	8.881784e-16	50
1059131	9.999999e-01	8
1059132	1.000000e+00	0
1059133	1.000000e+00	4
1059134	1.000000e+00	1
1059135	9.999994e-01	9
1059105	1.000000e+00	3
1059104	1.000000e+00	1
1059107	9.995319e-01	14
1059106	3.359055e-01	27
1059109	1.000000e+00	5
1059108	1.000000e+00	1
1059111	9.923267e-01	17
1059110	9.835804e-01	18
1059113	9.999549e-01	12
1059112	7.673339e-03	34
1059115	3.359055e-01	27
1059114	8.881784e-16	50
1059117	4.529710e-14	49
1059116	9.999994e-01	9
1059119	9.995319e-01	14
1059118	1.000000e+00	4
1059020	1.000000e+00	1
1059021	1.193067e-05	40
1059022	5.817779e-07	42
1059023	1.611182e-01	29
1059016	1.000000e+00	4
1059017	9.835804e-01	18
1059018	1.000000e+00	4
1059019	8.388818e-01	22
1059012	1.000000e+00	1
1059013	4.529710e-14	49
1059014	1.000000e+00	5
1059015	1.000000e+00	3
1059008	1.000000e+00	1
1059010	4.438624e-01	26
1059011	1.854161e-11	47
1059037	2.399438e-01	28
1059036	8.881784e-16	50
1059039	2.807050e-06	41
1059038	9.835804e-01	18
1059033	1.049339e-07	43
1059032	1.000000e+00	5
1059035	1.611182e-01	29
1059034	7.600562e-01	23
1059029	1.000000e+00	1
1059028	1.611182e-01	29
1059031	4.529710e-14	49
1059030	8.881784e-16	50
1059025	1.133316e-12	48
1059024	3.245432e-02	32
1059027	2.399438e-01	28
1059026	1.193067e-05	40
1059054	1.013194e-01	30
1059055	1.621870e-08	44
1059052	9.999881e-01	11
1059053	9.675457e-01	19
1059050	1.641957e-02	33
1059051	2.807050e-06	41
1059048	1.000000e+00	5
1059049	1.621870e-08	44
1059046	4.529710e-14	49
1059047	1.000000e+00	0
1059044	9.986989e-01	15
1059045	1.621870e-08	44
1059042	1.133316e-12	48
1059043	1.000000e+00	1
1059040	9.999972e-01	10
1059041	8.881784e-16	50
1059071	2.807050e-06	41
1059070	1.013194e-01	30
1059069	1.000000e+00	2
1059068	9.998471e-01	13
1059067	1.013194e-01	30
1059066	1.611182e-01	29
1059065	1.854161e-11	47
1059064	2.230891e-10	46
1059063	8.881784e-16	50
1059062	9.986989e-01	15
1059061	1.049339e-07	43
1059060	2.230891e-10	46
1059059	9.999881e-01	11
1059058	1.529320e-04	38
1059057	4.529710e-14	49
1059056	1.611182e-01	29
1058952	4.681115e-04	37
1058953	1.000000e+00	1
1058955	9.995319e-01	14
1058956	1.301086e-03	36
1058957	1.000000e+00	5
1058958	1.013194e-01	30
1058959	1.000000e+00	4
1058944	4.529710e-14	49
1058945	9.923267e-01	17
1058946	8.881784e-16	50
1058947	1.621870e-08	44
1058948	9.999881e-01	11
1058949	8.881784e-16	50
1058950	1.000000e+00	7
1058951	8.881784e-16	50
1058969	3.300224e-03	35
1058968	1.000000e+00	1
1058971	8.881784e-16	50
1058970	1.854161e-11	47
1058973	1.641957e-02	33
1058972	2.230891e-10	46
1058975	2.104926e-09	45
1058974	4.681115e-04	37
1058961	1.013194e-01	30
1058960	9.999881e-01	11
1058963	1.529320e-04	38
1058962	6.640945e-01	24
1058965	2.104926e-09	45
1058964	5.817779e-07	42
1058967	5.946023e-02	31
1058966	4.438624e-01	26
1058986	1.000000e+00	7
1058987	1.000000e+00	1
1058984	9.405398e-01	20
1058985	5.817779e-07	42
1058990	9.966998e-01	16
1058991	4.681115e-04	37
1058988	1.133316e-12	48
1058989	1.000000e+00	5
1058978	2.399438e-01	28
1058979	1.611182e-01	29
1058976	3.300224e-03	35
1058977	9.675457e-01	19
1058982	9.999999e-01	8
1058983	7.673339e-03	34
1058980	1.133316e-12	48
1058981	1.000000e+00	5
1059003	1.049339e-07	43
1059002	3.300224e-03	35
1059001	1.000000e+00	5
1059000	4.438624e-01	26
1059007	9.998471e-01	13
1059006	7.600562e-01	23
1059005	2.230891e-10	46
1059004	7.600562e-01	23
1058995	8.881784e-16	50
1058994	8.881784e-16	50
1058993	1.854161e-11	47
1058992	1.529320e-04	38
1058999	1.000000e+00	7
1058998	1.000000e+00	4
1058997	4.529710e-14	49
1058996	4.529710e-14	49
1058885	8.388818e-01	22
1058884	2.807050e-06	41
1058887	1.641957e-02	33
1058886	1.000000e+00	3
1058881	9.999999e-01	8
1058880	1.000000e+00	5
1058883	1.641957e-02	33
1058882	1.000000e+00	5
1058893	1.000000e+00	4
1058892	9.675457e-01	19
1058895	9.999999e-01	8
1058894	6.640945e-01	24
1058889	1.000000e+00	1
1058888	9.835804e-01	18
1058891	1.000000e+00	5
1058890	1.000000e+00	5
1058900	9.966998e-01	16
1058901	1.000000e+00	1
1058902	1.000000e+00	1
1058903	1.000000e+00	1
1058896	3.300224e-03	35
1058897	1.000000e+00	3
1058898	9.986989e-01	15
1058899	1.000000e+00	1
1058908	9.405398e-01	20
1058909	1.301086e-03	36
1058910	9.999999e-01	8
1058911	5.561376e-01	25
1058904	4.681115e-04	37
1058905	1.049339e-07	43
1058906	9.999972e-01	10
1058907	1.000000e+00	4
1058919	7.600562e-01	23
1058918	4.438624e-01	26
1058917	9.999999e-01	8
1058916	1.000000e+00	5
1058915	1.133316e-12	48
1058914	4.510745e-05	39
1058913	1.000000e+00	6
1058912	9.966998e-01	16
1058927	7.600562e-01	23
1058926	1.000000e+00	5
1058925	3.300224e-03	35
1058924	1.000000e+00	6
1058923	1.000000e+00	7
1058922	9.835804e-01	18
1058921	9.986989e-01	15
1058920	1.000000e+00	3
PID_161486841	9.999999e-01	8
1058934	9.999881e-01	11
PID_161486842	9.999881e-01	11
1058935	9.835804e-01	18
PID_161486843	8.881784e-16	50
1058932	9.999994e-01	9
PID_161486844	9.999999e-01	8
1058933	1.621870e-08	44
PID_161486845	1.000000e+00	1
1058930	8.881784e-16	50
PID_161486846	8.881784e-16	50
1058931	9.966998e-01	16
PID_161486847	1.000000e+00	5
1058928	9.835804e-01	18
PID_161486848	9.999881e-01	11
1058929	9.999999e-01	8
1058942	1.000000e+00	5
PID_161486834	9.986989e-01	15
1058943	1.049339e-07	43
PID_161486835	1.000000e+00	1
1058940	9.998471e-01	13
PID_161486836	1.000000e+00	1
1058941	9.999999e-01	8
PID_161486837	8.881784e-16	50
1058938	1.301086e-03	36
PID_161486838	9.998471e-01	13
1058939	1.000000e+00	7
PID_161486839	1.000000e+00	3
1058936	1.049339e-07	43
PID_161486840	8.881784e-16	50
1058937	9.998471e-01	13
1058817	3.245432e-02	32
1058816	9.966998e-01	16
1058819	1.000000e+00	6
1058818	9.999549e-01	12
1058821	1.000000e+00	3
1058820	1.000000e+00	2
1058823	1.000000e+00	2
1058822	1.000000e+00	6
1058825	4.510745e-05	39
1058824	9.999994e-01	9
1058827	1.611182e-01	29
1058826	9.995319e-01	14
1058829	1.854161e-11	47
1058828	1.000000e+00	5
1058831	1.000000e+00	4
1058830	9.986989e-01	15
1058832	9.995319e-01	14
1058833	9.999994e-01	9
1058834	1.000000e+00	2
1058835	3.245432e-02	32
1058836	2.399438e-01	28
1058837	1.133316e-12	48
1058838	5.561376e-01	25
1058839	1.529320e-04	38
1058840	4.681115e-04	37
1058841	1.301086e-03	36
1058842	8.388818e-01	22
1058843	4.681115e-04	37
1058844	1.000000e+00	0
1058845	1.854161e-11	47
1058846	7.600562e-01	23
1058847	8.881784e-16	50
1058851	9.675457e-01	19
1058850	8.881784e-16	50
1058849	1.000000e+00	6
1058848	1.000000e+00	3
1058855	2.104926e-09	45
1058854	1.000000e+00	5
1058853	8.881784e-16	50
1058852	1.000000e+00	1
1058859	5.561376e-01	25
1058858	3.300224e-03	35
1058857	1.854161e-11	47
1058856	9.405398e-01	20
1058863	2.399438e-01	28
1058862	1.000000e+00	0
1058861	8.881784e-16	50
1058860	4.529710e-14	49
1058866	5.561376e-01	25
1058867	9.999972e-01	10
1058864	4.529710e-14	49
1058865	1.000000e+00	1
1058870	9.835804e-01	18
1058871	6.640945e-01	24
1058868	9.923267e-01	17
1058869	9.995319e-01	14
1058874	1.611182e-01	29
1058875	5.561376e-01	25
1058872	1.641957e-02	33
1058873	4.510745e-05	39
1058878	1.133316e-12	48
1058879	1.013194e-01	30
1058876	9.999881e-01	11
1058877	1.611182e-01	29
1060789	5.561376e-01	25
1060791	1.611182e-01	29
1060790	9.999972e-01	10
1060785	6.640945e-01	24
1060784	9.999549e-01	12
1060787	1.000000e+00	3
1060786	1.854161e-11	47
1060797	9.405398e-01	20
1060796	1.000000e+00	1
1060799	9.966998e-01	16
1060798	1.000000e+00	7
1060793	7.600562e-01	23
1060792	3.245432e-02	32
1060795	1.000000e+00	1
1060794	5.817779e-07	42
1060772	1.000000e+00	5
1060773	1.000000e+00	6
1060774	8.881784e-16	50
1060775	1.000000e+00	3
1060768	1.000000e+00	7
1060769	1.049339e-07	43
1060770	6.640945e-01	24
1060771	9.999999e-01	8
1060780	9.999881e-01	11
1060781	8.881784e-16	50
1060782	1.000000e+00	1
1060783	9.966998e-01	16
1060776	1.641957e-02	33
1060777	1.000000e+00	3
1060778	1.000000e+00	2
1060779	9.999994e-01	9
1060759	1.000000e+00	0
1060758	2.399438e-01	28
1060757	4.681115e-04	37
1060756	1.000000e+00	5
1060755	1.000000e+00	4
1060754	4.681115e-04	37
1060753	8.881784e-16	50
1060752	1.000000e+00	7
1060767	1.529320e-04	38
1060766	1.854161e-11	47
1060765	1.000000e+00	0
1060764	4.438624e-01	26
1060763	9.986989e-01	15
1060762	8.881784e-16	50
1060761	1.000000e+00	2
1060760	1.013194e-01	30
1060742	9.999999e-01	8
1060743	1.854161e-11	47
1060740	1.000000e+00	7
1060741	2.399438e-01	28
1060738	1.000000e+00	7
1060739	1.000000e+00	6
1060736	9.986989e-01	15
1060737	5.946023e-02	31
1060750	1.013194e-01	30
1060751	9.986989e-01	15
1060748	2.230891e-10	46
1060749	9.999994e-01	9
1060746	4.529710e-14	49
1060747	1.854161e-11	47
1060744	9.966998e-01	16
1060745	9.835804e-01	18
1060849	3.245432e-02	32
1060848	1.133316e-12	48
1060851	1.611182e-01	29
1060850	2.230891e-10	46
1060853	8.881784e-16	50
1060852	1.000000e+00	6
1060855	8.881784e-16	50
1060854	9.999999e-01	8
1060857	1.000000e+00	0
1060856	9.999994e-01	9
1060859	2.399438e-01	28
1060858	8.881784e-16	50
1060861	8.881784e-16	50
1060860	4.510745e-05	39
1060863	1.854161e-11	47
1060862	8.986806e-01	21
1060832	9.995319e-01	14
1060833	1.049339e-07	43
1060834	5.561376e-01	25
1060835	5.946023e-02	31
1060836	8.881784e-16	50
1060837	9.999972e-01	10
1060838	2.230891e-10	46
1060839	1.000000e+00	0
1060840	9.986989e-01	15
1060841	1.000000e+00	2
1060842	3.359055e-01	27
1060843	8.881784e-16	50
1060844	1.000000e+00	2
1060845	6.640945e-01	24
1060846	9.995319e-01	14
1060847	4.510745e-05	39
1060819	1.000000e+00	6
1060818	5.817779e-07	42
1060817	4.529710e-14	49
1060816	1.621870e-08	44
1060823	8.986806e-01	21
1060822	8.881784e-16	50
1060821	1.049339e-07	43
1060820	4.529710e-14	49
1060827	2.230891e-10	46
1060826	1.000000e+00	0
1060825	4.529710e-14	49
1060824	2.807050e-06	41
1060831	9.675457e-01	19
1060830	8.388818e-01	22
1060829	9.998471e-01	13
1060828	2.230891e-10	46
1060802	2.399438e-01	28
1060803	1.133316e-12	48
1060800	1.000000e+00	3
1060801	9.405398e-01	20
1060806	9.999994e-01	9
1060807	1.000000e+00	1
1060804	9.999972e-01	10
1060805	9.995319e-01	14
1060810	1.621870e-08	44
1060811	1.000000e+00	3
1060808	9.835804e-01	18
1060809	1.000000e+00	1
1060814	9.999881e-01	11
1060815	1.529320e-04	38
1060812	3.300224e-03	35
1060813	4.529710e-14	49
1060668	9.966998e-01	16
1060669	9.999994e-01	9
1060670	9.995319e-01	14
1060671	9.923267e-01	17
1060664	9.986989e-01	15
1060665	1.000000e+00	5
1060666	9.995319e-01	14
1060667	1.000000e+00	5
1060660	8.881784e-16	50
1060661	9.675457e-01	19
1060662	9.999999e-01	8
1060663	2.230891e-10	46
1060656	1.000000e+00	4
1060657	8.881784e-16	50
1060658	8.881784e-16	50
1060659	3.300224e-03	35
1060653	8.881784e-16	50
1060652	1.000000e+00	7
1060655	9.999999e-01	8
1060654	1.133316e-12	48
1060649	1.621870e-08	44
1060648	1.000000e+00	1
1060651	1.000000e+00	4
1060650	9.675457e-01	19
1060645	1.000000e+00	4
1060644	6.640945e-01	24
1060647	9.986989e-01	15
1060646	4.438624e-01	26
1060641	9.995319e-01	14
1060640	8.881784e-16	50
1060643	9.999999e-01	8
1060642	1.000000e+00	2
1060638	4.529710e-14	49
1060639	1.000000e+00	1
1060636	4.510745e-05	39
1060637	1.621870e-08	44
1060634	1.000000e+00	3
1060632	9.999972e-01	10
1060633	1.641957e-02	33
1060630	9.923267e-01	17
1060631	4.438624e-01	26
1060628	8.986806e-01	21
1060629	8.881784e-16	50
1060626	9.999999e-01	8
1060627	1.000000e+00	3
1060624	9.675457e-01	19
1060625	1.641957e-02	33
1060623	1.000000e+00	0
1060622	7.673339e-03	34
1060621	9.999972e-01	10
1060620	9.998471e-01	13
1060619	7.600562e-01	23
1060618	1.000000e+00	7
1060617	9.995319e-01	14
1060616	2.230891e-10	46
1060615	9.999549e-01	12
1060614	1.529320e-04	38
1060613	9.999881e-01	11
1060612	1.000000e+00	5
1060611	8.881784e-16	50
1060610	1.621870e-08	44
1060609	9.986989e-01	15
1060608	9.995319e-01	14
1060728	8.986806e-01	21
1060729	2.807050e-06	41
1060730	1.000000e+00	3
1060731	1.000000e+00	4
1060732	1.621870e-08	44
1060733	4.510745e-05	39
1060734	5.561376e-01	25
1060735	4.510745e-05	39
1060720	1.000000e+00	2
1060721	8.881784e-16	50
1060722	1.611182e-01	29
1060723	2.230891e-10	46
1060724	1.133316e-12	48
1060725	1.621870e-08	44
1060726	8.881784e-16	50
1060727	1.854161e-11	47
1060713	8.881784e-16	50
1060712	7.600562e-01	23
1060715	1.529320e-04	38
1060714	1.193067e-05	40
1060717	1.611182e-01	29
1060716	7.673339e-03	34
1060719	1.000000e+00	5
1060718	1.000000e+00	7
1060705	3.359055e-01	27
1060704	2.399438e-01	28
1060707	9.995319e-01	14
1060706	9.966998e-01	16
1060709	3.359055e-01	27
1060708	1.529320e-04	38
1060711	9.999999e-01	8
1060710	9.999549e-01	12
1060698	8.881784e-16	50
1060699	5.817779e-07	42
1060696	1.854161e-11	47
1060697	4.438624e-01	26
1060702	1.529320e-04	38
1060703	9.405398e-01	20
1060700	9.999549e-01	12
1060701	1.621870e-08	44
1060690	1.621870e-08	44
1060691	1.000000e+00	4
1060688	8.881784e-16	50
1060689	1.000000e+00	1
1060694	1.133316e-12	48
1060695	4.529710e-14	49
1060692	2.230891e-10	46
1060693	9.999994e-01	9
1060683	5.946023e-02	31
1060682	1.000000e+00	7
1060681	2.230891e-10	46
1060680	3.300224e-03	35
1060687	1.193067e-05	40
1060686	4.681115e-04	37
1060685	1.000000e+00	7
1060684	1.611182e-01	29
1060675	1.854161e-11	47
1060674	8.986806e-01	21
1060673	9.999972e-01	10
1060672	5.817779e-07	42
1060679	1.000000e+00	1
1060678	6.640945e-01	24
1060677	9.999994e-01	9
1060676	1.193067e-05	40
1060518	1.000000e+00	3
1060519	9.966998e-01	16
1060516	8.881784e-16	50
1060517	1.000000e+00	6
1060514	6.640945e-01	24
1060515	9.923267e-01	17
1060512	1.049339e-07	43
1060513	9.998471e-01	13
1060526	1.193067e-05	40
1060527	1.000000e+00	1
1060524	1.193067e-05	40
1060525	9.999549e-01	12
1060522	4.510745e-05	39
1060523	1.133316e-12	48
1060520	2.399438e-01	28
1060521	9.999999e-01	8
1060535	5.946023e-02	31
1060534	6.640945e-01	24
1060533	7.600562e-01	23
1060532	8.881784e-16	50
1060531	1.000000e+00	5
1060530	1.000000e+00	4
1060529	1.000000e+00	5
1060528	1.301086e-03	36
1060543	4.529710e-14	49
1060542	8.881784e-16	50
1060541	9.986989e-01	15
1060540	5.946023e-02	31
1060539	4.529710e-14	49
1060538	1.301086e-03	36
1060537	9.675457e-01	19
1060536	1.611182e-01	29
1060484	1.854161e-11	47
1060485	4.529710e-14	49
1060486	1.000000e+00	2
1060487	1.621870e-08	44
1060480	9.999999e-01	8
1060481	1.854161e-11	47
1060482	1.621870e-08	44
1060483	1.000000e+00	1
1060492	2.230891e-10	46
1060493	1.000000e+00	2
1060494	4.681115e-04	37
1060495	1.000000e+00	7
1060488	1.000000e+00	7
1060489	9.995319e-01	14
1060490	9.999972e-01	10
1060491	9.923267e-01	17
1060501	8.986806e-01	21
1060500	8.881784e-16	50
1060503	4.438624e-01	26
1060502	1.000000e+00	4
1060497	3.245432e-02	32
1060496	1.000000e+00	7
1060499	1.611182e-01	29
1060498	8.388818e-01	22
1060509	1.013194e-01	30
1060508	8.388818e-01	22
1060511	9.998471e-01	13
1060510	8.881784e-16	50
1060505	4.681115e-04	37
1060504	4.529710e-14	49
1060507	1.621870e-08	44
1060506	2.230891e-10	46
1060578	8.986806e-01	21
1060579	5.561376e-01	25
1060576	1.000000e+00	2
1060577	1.301086e-03	36
1060582	8.986806e-01	21
1060583	1.529320e-04	38
1060580	9.999972e-01	10
1060586	2.807050e-06	41
1060587	1.049339e-07	43
1060584	1.000000e+00	7
1060585	8.881784e-16	50
1060590	4.529710e-14	49
1060591	8.388818e-01	22
1060588	4.529710e-14	49
1060589	8.986806e-01	21
1060595	9.999549e-01	12
1060594	1.193067e-05	40
1060593	9.999549e-01	12
1060592	9.999999e-01	8
1060599	8.881784e-16	50
1060598	5.561376e-01	25
1060597	1.000000e+00	2
1060596	8.881784e-16	50
1060603	3.359055e-01	27
1060602	8.881784e-16	50
1060601	9.999881e-01	11
1060600	4.681115e-04	37
1060607	1.049339e-07	43
1060606	4.529710e-14	49
1060605	8.881784e-16	50
1060604	8.881784e-16	50
1060544	1.854161e-11	47
1060545	9.999994e-01	9
1060546	9.923267e-01	17
1060547	9.998471e-01	13
1060548	1.013194e-01	30
1060549	7.600562e-01	23
1060550	4.529710e-14	49
1060551	1.000000e+00	7
1060554	1.049339e-07	43
1060555	9.999549e-01	12
1060556	9.405398e-01	20
1060557	1.621870e-08	44
1060559	1.000000e+00	6
1060561	9.999999e-01	8
1060560	1.000000e+00	3
1060563	3.300224e-03	35
1060562	1.193067e-05	40
1060565	9.995319e-01	14
1060564	1.641957e-02	33
1060567	7.600562e-01	23
1060566	8.881784e-16	50
1060569	9.966998e-01	16
1060568	1.000000e+00	6
1060571	9.923267e-01	17
1060570	1.013194e-01	30
1060573	1.049339e-07	43
1060572	1.000000e+00	4
1060575	8.388818e-01	22
1060574	8.881784e-16	50
1060399	3.359055e-01	27
1060398	8.881784e-16	50
1060397	8.881784e-16	50
1060396	1.611182e-01	29
1060395	3.300224e-03	35
1060394	2.230891e-10	46
1060393	1.854161e-11	47
1060392	5.817779e-07	42
1060391	1.000000e+00	2
1060390	4.681115e-04	37
1060389	9.835804e-01	18
1060388	5.561376e-01	25
1060387	1.000000e+00	3
1060386	5.561376e-01	25
1060385	1.000000e+00	6
1060384	1.133316e-12	48
1060414	4.510745e-05	39
1060415	5.561376e-01	25
1060412	1.000000e+00	6
1060413	9.999994e-01	9
1060410	4.529710e-14	49
1060411	4.681115e-04	37
1060408	9.999999e-01	8
1060409	1.000000e+00	6
1060406	9.999972e-01	10
1060407	8.881784e-16	50
1060404	8.986806e-01	21
1060405	4.438624e-01	26
1060402	1.529320e-04	38
1060403	9.966998e-01	16
1060400	9.966998e-01	16
1060401	8.881784e-16	50
1060365	1.000000e+00	2
1060364	1.193067e-05	40
1060367	8.881784e-16	50
1060366	7.600562e-01	23
1060361	6.640945e-01	24
1060360	4.529710e-14	49
1060363	1.000000e+00	3
1060362	8.881784e-16	50
1060357	1.000000e+00	2
1060356	1.854161e-11	47
1060359	9.675457e-01	19
1060358	1.000000e+00	6
1060353	1.000000e+00	5
1060352	2.399438e-01	28
1060355	9.986989e-01	15
1060354	8.881784e-16	50
1060380	9.999994e-01	9
1060381	1.049339e-07	43
1060382	2.104926e-09	45
1060383	4.681115e-04	37
1060376	8.881784e-16	50
1060377	1.000000e+00	3
1060378	9.999549e-01	12
1060379	8.881784e-16	50
1060372	1.000000e+00	3
1060373	1.013194e-01	30
1060374	1.133316e-12	48
1060375	8.881784e-16	50
1060368	1.000000e+00	3
1060369	1.000000e+00	3
1060370	3.300224e-03	35
1060371	1.529320e-04	38
1060459	9.835804e-01	18
1060458	4.510745e-05	39
1060457	3.245432e-02	32
1060456	6.640945e-01	24
1060463	1.000000e+00	3
1060462	1.193067e-05	40
1060461	2.104926e-09	45
1060460	1.000000e+00	1
1060451	9.923267e-01	17
1060450	4.681115e-04	37
1060449	4.529710e-14	49
1060448	1.000000e+00	1
1060455	1.000000e+00	7
1060454	9.995319e-01	14
1060453	9.999881e-01	11
1060452	9.999549e-01	12
1060474	1.049339e-07	43
1060475	1.000000e+00	5
1060472	8.986806e-01	21
1060473	4.681115e-04	37
1060478	1.049339e-07	43
1060479	1.000000e+00	6
1060476	9.999999e-01	8
1060477	9.998471e-01	13
1060466	8.388818e-01	22
1060467	4.438624e-01	26
1060464	1.611182e-01	29
1060465	9.835804e-01	18
1060470	1.000000e+00	7
1060471	9.998471e-01	13
1060468	4.510745e-05	39
1060469	4.529710e-14	49
1060425	9.675457e-01	19
1060424	1.013194e-01	30
1060427	1.000000e+00	7
1060426	3.300224e-03	35
1060429	5.817779e-07	42
1060428	1.000000e+00	4
1060431	1.000000e+00	0
1060430	8.881784e-16	50
1060417	2.230891e-10	46
1060416	1.000000e+00	1
1060419	9.995319e-01	14
1060418	5.561376e-01	25
1060421	1.000000e+00	4
1060420	4.529710e-14	49
1060423	9.995319e-01	14
1060422	1.529320e-04	38
1060440	1.013194e-01	30
1060441	9.835804e-01	18
1060442	1.000000e+00	7
1060443	9.995319e-01	14
1060444	1.000000e+00	6
1060445	9.999881e-01	11
1060446	1.133316e-12	48
1060447	9.405398e-01	20
1060432	7.600562e-01	23
1060433	4.529710e-14	49
1060434	9.923267e-01	17
1060435	1.641957e-02	33
1060436	9.999994e-01	9
1060438	4.681115e-04	37
1060439	9.999994e-01	9
1060243	1.193067e-05	40
1060242	1.000000e+00	7
1060241	1.000000e+00	4
1060240	9.995319e-01	14
1060247	1.000000e+00	0
1060246	9.923267e-01	17
1060245	2.807050e-06	41
1060244	1.000000e+00	2
1060251	4.438624e-01	26
1060250	9.675457e-01	19
1060249	1.000000e+00	6
1060248	6.640945e-01	24
1060255	8.881784e-16	50
1060254	9.999994e-01	9
1060253	8.881784e-16	50
1060252	2.807050e-06	41
1060226	9.835804e-01	18
1060227	9.405398e-01	20
1060224	9.999994e-01	9
1060225	1.000000e+00	3
1060230	9.999549e-01	12
1060231	8.388818e-01	22
1060228	1.000000e+00	5
1060229	4.529710e-14	49
1060234	3.359055e-01	27
1060235	1.193067e-05	40
1060232	1.000000e+00	6
1060233	9.999994e-01	9
1060238	1.000000e+00	6
1060239	1.000000e+00	6
1060236	1.641957e-02	33
1060237	9.999549e-01	12
1060273	1.641957e-02	33
1060272	1.000000e+00	1
1060275	1.133316e-12	48
1060274	1.621870e-08	44
1060277	1.000000e+00	5
1060276	9.675457e-01	19
1060279	8.881784e-16	50
1060278	8.881784e-16	50
1060281	8.986806e-01	21
1060280	1.000000e+00	2
1060283	9.998471e-01	13
1060282	9.966998e-01	16
1060285	8.881784e-16	50
1060284	7.600562e-01	23
1060287	1.000000e+00	4
1060286	5.561376e-01	25
1060256	1.000000e+00	3
1060257	4.438624e-01	26
1060258	1.000000e+00	6
1060259	1.641957e-02	33
1060260	2.399438e-01	28
1060261	8.881784e-16	50
1060262	1.621870e-08	44
1060263	1.000000e+00	6
1060264	1.000000e+00	2
1060265	1.000000e+00	5
1060266	1.000000e+00	5
1060267	1.133316e-12	48
1060268	7.600562e-01	23
1060269	3.359055e-01	27
1060270	9.966998e-01	16
1060271	1.000000e+00	3
1060311	8.881784e-16	50
1060310	9.999994e-01	9
1060309	8.881784e-16	50
1060308	8.388818e-01	22
1060307	9.999881e-01	11
1060306	8.881784e-16	50
1060305	5.817779e-07	42
1060304	4.681115e-04	37
1060319	8.881784e-16	50
1060318	2.230891e-10	46
1060317	4.529710e-14	49
1060316	5.561376e-01	25
1060315	9.999999e-01	8
1060314	8.881784e-16	50
[truncated: 431 more rows]
