# Supplementary material for: Translational Selection Is Ubiquitous in Prokaryotes
Source: PLoS Genet. 2010 Jun 24;6(6):e1001004. doi: 10.1371/journal.pgen.1001004 (PMC2891978; doi:10.1371/journal.pgen.1001004)
Supplement: Dataset S1 — OCU/non-OCU gene calls in 461 Bacterial and Archaeal genomes, and summary tables of genome properties and OCU preferences for specific codons. (4.77 MB ZIP) [file pgen.1001004.s001.zip › Dataset_S1_Bacteria/Clostridium_thermocellum_ATCC_27405.arff.ocuGenes]

GeneID	signTest_p	ocuProbWinCnt
4808723	4.438624e-01	26
4808722	9.966998e-01	16
4808721	1.621870e-08	44
4808720	8.881784e-16	50
4808727	3.245432e-02	32
4808726	4.529710e-14	49
4808725	1.000000e+00	6
4808724	1.611182e-01	29
4808731	4.529710e-14	49
4808730	9.835804e-01	18
4808729	2.230891e-10	46
4808728	1.529320e-04	38
4808735	8.881784e-16	50
4808732	8.881784e-16	50
4808706	7.673339e-03	34
4808707	1.049339e-07	43
4808704	6.640945e-01	24
4808705	8.881784e-16	50
4808710	3.359055e-01	27
4808711	1.621870e-08	44
4808708	9.986989e-01	15
4808709	1.621870e-08	44
4808714	1.193067e-05	40
4808715	9.835804e-01	18
4808712	1.641957e-02	33
4808713	1.000000e+00	2
4808718	4.529710e-14	49
4808719	8.881784e-16	50
4808716	8.986806e-01	21
4808717	2.104926e-09	45
4808753	9.835804e-01	18
4808752	9.999994e-01	9
4808755	6.640945e-01	24
4808754	1.000000e+00	6
4808757	1.000000e+00	2
4808756	2.230891e-10	46
4808759	3.245432e-02	32
4808758	8.881784e-16	50
4808761	1.301086e-03	36
4808760	1.133316e-12	48
4808763	8.881784e-16	50
4808762	4.529710e-14	49
4808765	1.000000e+00	3
4808764	9.835804e-01	18
4808767	1.854161e-11	47
4808766	9.986989e-01	15
4808736	1.133316e-12	48
4808737	9.675457e-01	19
4808738	1.193067e-05	40
4808739	2.399438e-01	28
4808740	9.986989e-01	15
4808741	9.999994e-01	9
4808742	4.438624e-01	26
4808743	1.854161e-11	47
4808744	1.621870e-08	44
4808745	1.049339e-07	43
4808746	1.000000e+00	3
4808747	4.529710e-14	49
4808748	9.999881e-01	11
4808749	9.405398e-01	20
4808750	8.881784e-16	50
4808751	1.000000e+00	7
4808790	8.986806e-01	21
4808789	1.013194e-01	30
4808788	2.807050e-06	41
4808787	1.000000e+00	4
4808786	8.388818e-01	22
4808785	9.405398e-01	20
4808784	8.881784e-16	50
4808799	4.510745e-05	39
4808798	1.000000e+00	4
4808797	1.193067e-05	40
4808796	5.946023e-02	31
4808795	8.881784e-16	50
4808794	1.013194e-01	30
4808793	3.300224e-03	35
4808792	8.881784e-16	50
4808774	2.104926e-09	45
4808775	4.529710e-14	49
4808772	5.817779e-07	42
4808770	9.923267e-01	17
4808771	8.881784e-16	50
4808768	2.230891e-10	46
4808782	1.013194e-01	30
4808783	8.881784e-16	50
4808780	1.133316e-12	48
4808781	1.301086e-03	36
4808778	9.999999e-01	8
4808779	8.881784e-16	50
4808776	1.621870e-08	44
4808777	9.995319e-01	14
4808821	1.854161e-11	47
4808820	1.013194e-01	30
4808823	4.529710e-14	49
4808822	9.966998e-01	16
4808817	1.000000e+00	7
4808816	2.807050e-06	41
4808819	1.854161e-11	47
4808818	1.854161e-11	47
4808829	1.621870e-08	44
4808828	1.000000e+00	3
4808831	9.675457e-01	19
4808824	8.881784e-16	50
4808827	8.881784e-16	50
4808826	8.881784e-16	50
4808804	4.510745e-05	39
4808805	1.000000e+00	6
4808806	8.881784e-16	50
4808807	1.013194e-01	30
4808800	2.104926e-09	45
4808801	6.640945e-01	24
4808802	8.881784e-16	50
4808803	8.881784e-16	50
4808812	1.854161e-11	47
4808813	1.049339e-07	43
4808814	4.529710e-14	49
4808815	1.854161e-11	47
4808808	1.000000e+00	5
4808809	1.854161e-11	47
4808810	8.881784e-16	50
4808811	8.986806e-01	21
4808858	7.673339e-03	34
4808859	8.881784e-16	50
4808856	1.049339e-07	43
4808857	7.600562e-01	23
4808862	1.000000e+00	3
4808863	2.104926e-09	45
4808860	2.399438e-01	28
4808861	1.000000e+00	3
4808848	5.561376e-01	25
4808854	2.104926e-09	45
4808852	1.000000e+00	3
4808853	8.881784e-16	50
4808843	3.359055e-01	27
4808842	1.854161e-11	47
4808841	8.881784e-16	50
4808840	9.995319e-01	14
4808847	7.600562e-01	23
4808846	2.104926e-09	45
4808845	8.986806e-01	21
4808844	1.013194e-01	30
4808835	5.817779e-07	42
4808834	9.999994e-01	9
4808833	8.881784e-16	50
4808832	1.000000e+00	7
4808839	9.835804e-01	18
4808838	4.529710e-14	49
4808837	5.817779e-07	42
4808836	1.854161e-11	47
4808888	4.529710e-14	49
4808889	8.881784e-16	50
4808890	8.881784e-16	50
4808891	4.529710e-14	49
4808892	1.133316e-12	48
4808893	1.621870e-08	44
4808894	1.013194e-01	30
4808895	9.999994e-01	9
4808880	2.807050e-06	41
4808881	6.640945e-01	24
4808882	1.621870e-08	44
4808883	1.611182e-01	29
4808884	7.673339e-03	34
4808885	8.881784e-16	50
4808886	1.854161e-11	47
4808887	9.998471e-01	13
4808873	2.104926e-09	45
4808872	8.881784e-16	50
4808875	3.300224e-03	35
4808877	1.133316e-12	48
4808876	9.999999e-01	8
4808879	8.881784e-16	50
4808878	1.621870e-08	44
4808865	1.049339e-07	43
4808864	1.049339e-07	43
4808867	5.561376e-01	25
4808866	1.000000e+00	2
4808869	1.854161e-11	47
4808868	1.133316e-12	48
4808871	1.133316e-12	48
4808870	9.999881e-01	11
4808926	9.998471e-01	13
4808927	1.854161e-11	47
4808924	9.999999e-01	8
4808925	1.621870e-08	44
4808922	4.529710e-14	49
4808923	1.621870e-08	44
4808920	1.854161e-11	47
4808921	8.881784e-16	50
4808918	1.133316e-12	48
4808919	8.881784e-16	50
4808916	9.999549e-01	12
4808917	3.245432e-02	32
4808914	1.133316e-12	48
4808915	5.946023e-02	31
4808912	3.359055e-01	27
4808913	4.529710e-14	49
4808911	1.000000e+00	2
4808910	1.000000e+00	4
4808909	8.388818e-01	22
4808908	9.986989e-01	15
4808907	6.640945e-01	24
4808906	1.000000e+00	1
4808904	9.923267e-01	17
4808903	1.000000e+00	4
4808902	2.104926e-09	45
4808901	1.193067e-05	40
4808900	1.000000e+00	2
4808899	2.104926e-09	45
4808898	8.881784e-16	50
4808897	9.835804e-01	18
4808896	9.999881e-01	11
4808956	1.000000e+00	7
4808957	1.000000e+00	0
4808958	1.000000e+00	2
4808959	2.230891e-10	46
4808952	8.881784e-16	50
4808953	9.999994e-01	9
4808954	5.946023e-02	31
4808955	1.000000e+00	0
4808948	7.673339e-03	34
4808949	1.000000e+00	4
4808950	7.600562e-01	23
4808951	1.000000e+00	3
4808944	4.438624e-01	26
4808945	9.999549e-01	12
4808946	2.104926e-09	45
4808947	9.999999e-01	8
4808941	5.561376e-01	25
4808940	1.000000e+00	5
4808943	1.000000e+00	2
4808942	8.388818e-01	22
4808937	9.923267e-01	17
4808936	5.817779e-07	42
4808939	8.881784e-16	50
4808938	1.000000e+00	5
4808933	1.000000e+00	6
4808932	1.529320e-04	38
4808935	1.193067e-05	40
4808934	8.881784e-16	50
4808929	1.854161e-11	47
4808928	8.881784e-16	50
4808930	4.529710e-14	49
4808960	1.000000e+00	7
4808961	1.000000e+00	6
4808962	8.881784e-16	50
4808963	8.881784e-16	50
4808964	9.998471e-01	13
4808965	2.399438e-01	28
4808966	8.881784e-16	50
4808967	5.946023e-02	31
4808968	8.881784e-16	50
4808969	8.881784e-16	50
4808970	8.881784e-16	50
4808971	8.881784e-16	50
4808972	8.881784e-16	50
4808973	8.881784e-16	50
4808975	1.000000e+00	1
4808977	7.673339e-03	34
4808976	1.000000e+00	0
4808979	1.000000e+00	5
4808978	9.999972e-01	10
4808981	9.835804e-01	18
4808980	1.000000e+00	1
4808982	8.881784e-16	50
4808985	1.854161e-11	47
4808984	9.923267e-01	17
4808987	9.999994e-01	9
4808986	1.854161e-11	47
4808989	1.000000e+00	7
4808988	6.640945e-01	24
4808991	1.000000e+00	4
4808990	1.000000e+00	5
4808992	1.000000e+00	4
4808998	1.000000e+00	4
4808999	1.000000e+00	0
4808997	9.999999e-01	8
4809002	1.000000e+00	0
4809003	1.000000e+00	0
4809000	1.000000e+00	1
4809001	1.000000e+00	0
4809007	1.529320e-04	38
4809004	2.399438e-01	28
4809005	9.998471e-01	13
4809011	9.966998e-01	16
4809010	3.245432e-02	32
4809009	1.000000e+00	7
4809015	4.438624e-01	26
4809014	1.641957e-02	33
4809013	8.881784e-16	50
4809012	9.995319e-01	14
4809019	8.881784e-16	50
4809018	2.104926e-09	45
4809017	9.995319e-01	14
4809016	6.640945e-01	24
4809023	9.999994e-01	9
4809022	2.230891e-10	46
4809021	5.561376e-01	25
4809020	9.995319e-01	14
4809028	1.000000e+00	1
4809029	1.000000e+00	6
4809030	9.923267e-01	17
4809031	9.999999e-01	8
4809024	5.946023e-02	31
4809026	3.359055e-01	27
4809027	1.000000e+00	1
4809036	1.529320e-04	38
4809037	1.133316e-12	48
4809038	9.405398e-01	20
4809039	8.881784e-16	50
4809032	1.000000e+00	6
4809033	1.000000e+00	2
4809034	1.000000e+00	0
4809035	9.835804e-01	18
4809045	9.999549e-01	12
4809044	8.881784e-16	50
4809047	8.881784e-16	50
4809041	9.986989e-01	15
4809040	2.230891e-10	46
4809043	5.817779e-07	42
4809042	7.600562e-01	23
4809053	1.000000e+00	0
4809052	9.999972e-01	10
4809055	1.133316e-12	48
4809054	1.000000e+00	2
4809049	8.881784e-16	50
4809048	4.681115e-04	37
4809051	9.986989e-01	15
4809050	9.999999e-01	8
4809062	8.881784e-16	50
4809063	2.807050e-06	41
4809060	4.529710e-14	49
4809061	9.966998e-01	16
4809058	1.641957e-02	33
4809059	1.000000e+00	5
4809057	1.000000e+00	1
4809070	1.000000e+00	6
4809071	8.986806e-01	21
4809068	9.999972e-01	10
4809069	8.388818e-01	22
4809066	1.000000e+00	6
4809067	4.529710e-14	49
4809064	8.881784e-16	50
4809065	9.966998e-01	16
4809079	1.611182e-01	29
4809078	1.000000e+00	2
4809077	1.133316e-12	48
4809076	1.000000e+00	3
4809075	1.000000e+00	0
4809074	1.000000e+00	7
4809073	9.999881e-01	11
4809072	2.807050e-06	41
4809087	1.000000e+00	0
4809086	1.641957e-02	33
4809085	9.999999e-01	8
4809084	1.000000e+00	4
4809083	9.999881e-01	11
4809082	1.000000e+00	6
4809081	7.600562e-01	23
4809080	1.133316e-12	48
4809097	1.000000e+00	2
4809096	2.807050e-06	41
4809099	8.881784e-16	50
4809098	8.881784e-16	50
4809101	3.245432e-02	32
4809100	1.000000e+00	6
4809103	1.000000e+00	5
4809102	1.000000e+00	6
4809089	4.438624e-01	26
4809088	4.529710e-14	49
4809091	8.881784e-16	50
4809090	9.999994e-01	9
4809093	1.529320e-04	38
4809092	4.529710e-14	49
4809095	3.359055e-01	27
4809094	8.881784e-16	50
4809113	1.000000e+00	0
4809114	1.000000e+00	4
4809115	1.000000e+00	1
4809116	1.000000e+00	2
4809117	1.000000e+00	1
4809118	1.000000e+00	0
4809119	1.000000e+00	0
4809104	2.230891e-10	46
4809105	1.000000e+00	7
4809106	5.817779e-07	42
4809107	1.000000e+00	3
4809108	1.000000e+00	0
4809131	8.881784e-16	50
4809130	8.881784e-16	50
4809129	8.881784e-16	50
4809128	4.529710e-14	49
4809135	4.529710e-14	49
4809134	1.529320e-04	38
4809133	1.133316e-12	48
4809132	8.881784e-16	50
4809123	8.881784e-16	50
4809122	8.881784e-16	50
4809121	8.881784e-16	50
4809120	8.881784e-16	50
4809127	3.300224e-03	35
4809126	8.881784e-16	50
4809125	8.881784e-16	50
4809124	5.817779e-07	42
4809146	1.529320e-04	38
4809147	8.881784e-16	50
4809144	8.881784e-16	50
4809145	9.998471e-01	13
4809150	9.999994e-01	9
4809151	1.000000e+00	0
4809148	1.193067e-05	40
4809149	8.881784e-16	50
4809138	4.510745e-05	39
4809139	1.854161e-11	47
4809136	8.881784e-16	50
4809137	8.881784e-16	50
4809142	8.881784e-16	50
4809143	1.133316e-12	48
4809141	8.881784e-16	50
4809165	3.245432e-02	32
4809164	8.986806e-01	21
4809167	9.999881e-01	11
4809166	1.000000e+00	2
4809161	1.000000e+00	7
4809160	4.510745e-05	39
4809163	9.999549e-01	12
4809162	8.986806e-01	21
4809157	9.923267e-01	17
4809156	1.000000e+00	1
4809159	4.438624e-01	26
4809158	9.995319e-01	14
4809153	4.529710e-14	49
4809152	4.529710e-14	49
4809155	8.881784e-16	50
4809154	8.881784e-16	50
4809180	3.300224e-03	35
4809181	9.405398e-01	20
4809182	1.621870e-08	44
4809183	1.000000e+00	4
4809176	8.881784e-16	50
4809177	1.000000e+00	1
4809179	2.399438e-01	28
4809172	9.999881e-01	11
4809173	9.999994e-01	9
4809175	1.049339e-07	43
4809168	9.923267e-01	17
4809169	9.986989e-01	15
4809170	9.999881e-01	11
4809171	3.300224e-03	35
4809199	1.000000e+00	0
4809198	9.999549e-01	12
4809197	9.998471e-01	13
4809196	9.923267e-01	17
4809195	1.854161e-11	47
4809194	8.881784e-16	50
4809193	1.301086e-03	36
4809192	9.999994e-01	9
4809191	2.807050e-06	41
4809190	1.611182e-01	29
4809189	8.881784e-16	50
4809188	1.854161e-11	47
4809187	4.529710e-14	49
4809186	9.999999e-01	8
4809185	1.000000e+00	1
4809184	4.529710e-14	49
4809214	7.673339e-03	34
4809215	1.000000e+00	5
4809212	1.000000e+00	1
4809213	8.881784e-16	50
4809210	5.561376e-01	25
4809211	5.946023e-02	31
4809208	9.999972e-01	10
4809209	3.300224e-03	35
4809206	1.000000e+00	6
4809207	9.986989e-01	15
4809204	1.000000e+00	0
4809205	1.000000e+00	3
4809202	9.999972e-01	10
4809203	1.000000e+00	1
4809200	1.000000e+00	1
4809201	8.881784e-16	50
4809269	1.000000e+00	3
4809268	1.000000e+00	2
4809271	2.230891e-10	46
4809270	1.641957e-02	33
4809265	1.000000e+00	6
4809264	1.000000e+00	0
4809267	9.999972e-01	10
4809266	1.000000e+00	2
4809277	9.998471e-01	13
4809276	8.881784e-16	50
4809279	8.881784e-16	50
4809278	9.999972e-01	10
4809273	1.854161e-11	47
4809272	1.000000e+00	1
4809275	1.641957e-02	33
4809274	8.881784e-16	50
4809252	8.881784e-16	50
4809253	1.000000e+00	0
4809254	4.438624e-01	26
4809255	9.998471e-01	13
4809248	1.000000e+00	6
4809249	3.300224e-03	35
4809250	2.104926e-09	45
4809251	1.000000e+00	6
4809260	1.000000e+00	0
4809261	1.000000e+00	0
4809262	1.000000e+00	0
4809263	1.000000e+00	2
4809256	1.000000e+00	0
4809257	1.000000e+00	2
4809258	1.000000e+00	2
4809259	9.999549e-01	12
4809239	9.999999e-01	8
4809237	9.986989e-01	15
4809236	9.999994e-01	9
4809235	3.300224e-03	35
4809234	8.881784e-16	50
4809233	1.000000e+00	0
4809232	1.641957e-02	33
4809247	1.000000e+00	3
4809246	9.999994e-01	9
4809245	1.000000e+00	5
4809244	1.000000e+00	5
4809243	8.881784e-16	50
4809242	7.673339e-03	34
4809241	1.000000e+00	3
4809240	8.881784e-16	50
4809222	8.881784e-16	50
4809220	9.999972e-01	10
4809221	1.049339e-07	43
4809218	1.193067e-05	40
4809219	9.986989e-01	15
4809216	1.641957e-02	33
4809217	1.000000e+00	1
4809230	3.359055e-01	27
4809228	8.881784e-16	50
4809229	1.854161e-11	47
4809226	3.359055e-01	27
4809227	7.673339e-03	34
4809224	8.881784e-16	50
4809225	8.881784e-16	50
4809329	4.529710e-14	49
4809331	8.881784e-16	50
4809330	8.881784e-16	50
4809333	1.000000e+00	6
4809332	1.193067e-05	40
4809335	1.854161e-11	47
4809334	9.999999e-01	8
4809337	8.881784e-16	50
4809336	8.881784e-16	50
4809339	8.881784e-16	50
4809338	9.999999e-01	8
4809341	8.881784e-16	50
4809340	1.133316e-12	48
4809343	8.881784e-16	50
4809342	1.000000e+00	2
4809312	9.405398e-01	20
4809313	9.923267e-01	17
4809314	8.881784e-16	50
4809315	8.881784e-16	50
4809317	8.881784e-16	50
4809318	8.881784e-16	50
4809319	4.529710e-14	49
4809320	8.881784e-16	50
4809321	8.881784e-16	50
4809322	4.529710e-14	49
4809323	2.104926e-09	45
4809324	2.230891e-10	46
4809325	5.561376e-01	25
4809326	8.388818e-01	22
4809299	7.600562e-01	23
4809298	8.881784e-16	50
4809297	8.881784e-16	50
4809296	1.854161e-11	47
4809303	8.881784e-16	50
4809301	1.000000e+00	2
4809300	8.881784e-16	50
4809307	8.881784e-16	50
4809306	7.600562e-01	23
4809305	3.359055e-01	27
4809304	1.000000e+00	4
4809311	1.000000e+00	3
4809309	1.013194e-01	30
4809308	9.966998e-01	16
4809282	8.881784e-16	50
4809283	6.640945e-01	24
4809280	9.405398e-01	20
4809281	8.986806e-01	21
4809286	1.000000e+00	0
4809287	1.000000e+00	0
4809284	9.675457e-01	19
4809285	1.000000e+00	4
4809290	8.986806e-01	21
4809291	9.405398e-01	20
4809288	9.999881e-01	11
4809289	1.000000e+00	6
4809295	1.529320e-04	38
4809292	1.013194e-01	30
4809293	1.000000e+00	2
4809405	8.881784e-16	50
4809406	9.999972e-01	10
4809403	9.405398e-01	20
4809396	2.230891e-10	46
4809397	5.817779e-07	42
4809392	1.000000e+00	1
4809393	5.561376e-01	25
4809394	1.000000e+00	3
4809395	1.000000e+00	1
4809389	1.133316e-12	48
4809388	9.405398e-01	20
4809391	8.986806e-01	21
4809390	9.999999e-01	8
4809385	1.000000e+00	2
4809384	9.999881e-01	11
4809387	8.986806e-01	21
4809386	4.529710e-14	49
4809381	1.611182e-01	29
4809380	1.000000e+00	6
4809383	5.946023e-02	31
4809382	4.438624e-01	26
4809377	1.000000e+00	7
4809376	1.000000e+00	0
4809379	1.000000e+00	1
4809378	1.000000e+00	3
4809374	1.000000e+00	4
4809375	9.923267e-01	17
4809372	8.881784e-16	50
4809373	1.000000e+00	0
4809370	1.000000e+00	5
4809371	1.000000e+00	2
4809368	1.000000e+00	0
4809369	1.000000e+00	0
4809366	1.000000e+00	0
4809367	2.104926e-09	45
4809364	8.881784e-16	50
4809365	4.529710e-14	49
4809362	1.000000e+00	6
4809363	1.000000e+00	3
4809360	1.000000e+00	3
4809361	6.640945e-01	24
4809359	1.000000e+00	2
4809358	1.000000e+00	6
4809357	5.946023e-02	31
4809356	7.673339e-03	34
4809355	4.510745e-05	39
4809354	1.621870e-08	44
4809353	1.000000e+00	6
4809352	9.999994e-01	9
4809351	9.995319e-01	14
4809350	9.999881e-01	11
4809349	1.000000e+00	2
4809348	8.986806e-01	21
4809347	6.640945e-01	24
4809346	8.881784e-16	50
4809345	8.881784e-16	50
4809344	9.923267e-01	17
4809464	9.405398e-01	20
4809465	1.000000e+00	2
4809466	1.000000e+00	1
4809467	7.673339e-03	34
4809468	1.000000e+00	2
4809469	1.000000e+00	0
4809470	4.529710e-14	49
4809471	1.000000e+00	1
4809456	5.561376e-01	25
4809457	1.000000e+00	4
4809458	4.529710e-14	49
4809459	1.000000e+00	6
4809460	9.966998e-01	16
4809461	1.621870e-08	44
4809462	8.388818e-01	22
4809463	5.817779e-07	42
4809449	9.998471e-01	13
4809448	1.000000e+00	4
4809450	1.000000e+00	4
4809453	1.133316e-12	48
4809452	9.999881e-01	11
4809455	1.529320e-04	38
4809440	8.881784e-16	50
4809443	3.300224e-03	35
4809442	7.673339e-03	34
4809445	9.999549e-01	12
4809444	1.000000e+00	4
4809447	9.675457e-01	19
4809446	1.641957e-02	33
4809434	8.881784e-16	50
4809435	8.881784e-16	50
4809432	8.881784e-16	50
4809433	4.529710e-14	49
4809438	1.049339e-07	43
4809439	1.854161e-11	47
4809436	1.621870e-08	44
4809437	8.881784e-16	50
4809426	4.529710e-14	49
4809427	8.881784e-16	50
4809424	1.133316e-12	48
4809425	8.881784e-16	50
4809430	1.000000e+00	5
4809431	8.881784e-16	50
4809428	1.529320e-04	38
4809429	1.000000e+00	4
4809419	8.881784e-16	50
4809418	4.529710e-14	49
4809417	8.881784e-16	50
4809416	8.881784e-16	50
4809423	8.881784e-16	50
4809422	2.230891e-10	46
4809421	8.881784e-16	50
4809420	1.133316e-12	48
4809411	1.000000e+00	3
4809410	8.388818e-01	22
4809409	1.000000e+00	0
4809408	1.000000e+00	2
4809414	9.998471e-01	13
4809413	5.561376e-01	25
4809412	1.000000e+00	3
4809510	5.946023e-02	31
4809511	1.000000e+00	4
4809508	8.881784e-16	50
4809509	2.104926e-09	45
4809506	7.673339e-03	34
4809507	8.881784e-16	50
4809504	1.854161e-11	47
4809505	4.529710e-14	49
4809518	9.999972e-01	10
4809519	1.013194e-01	30
4809516	1.049339e-07	43
4809517	1.854161e-11	47
4809514	8.881784e-16	50
4809515	8.881784e-16	50
4809512	9.835804e-01	18
4809513	8.986806e-01	21
4809527	8.881784e-16	50
4809526	8.881784e-16	50
4809525	2.104926e-09	45
4809524	4.529710e-14	49
4809523	1.133316e-12	48
4809522	1.133316e-12	48
4809521	8.881784e-16	50
4809520	3.300224e-03	35
4809535	1.611182e-01	29
4809534	1.000000e+00	1
4809533	9.999994e-01	9
4809532	8.881784e-16	50
4809530	1.000000e+00	0
4809529	9.995319e-01	14
4809528	1.621870e-08	44
4809476	1.000000e+00	4
4809477	4.529710e-14	49
4809478	1.000000e+00	1
4809479	1.000000e+00	7
4809472	1.000000e+00	0
4809473	9.999881e-01	11
4809474	9.999994e-01	9
4809475	9.998471e-01	13
4809484	1.000000e+00	6
4809485	1.049339e-07	43
4809486	1.000000e+00	0
4809487	8.881784e-16	50
4809480	4.681115e-04	37
4809481	1.000000e+00	4
4809482	1.611182e-01	29
4809483	8.986806e-01	21
4809493	9.923267e-01	17
4809492	9.999994e-01	9
4809495	4.529710e-14	49
4809494	1.193067e-05	40
4809489	9.999999e-01	8
4809491	7.673339e-03	34
4809490	1.193067e-05	40
4809501	4.438624e-01	26
4809503	4.681115e-04	37
4809502	1.301086e-03	36
4809497	8.881784e-16	50
4809496	1.133316e-12	48
4809499	8.881784e-16	50
4809498	2.399438e-01	28
4809570	8.986806e-01	21
4809571	3.300224e-03	35
4809568	9.966998e-01	16
4809569	1.193067e-05	40
4809574	4.529710e-14	49
4809575	3.245432e-02	32
4809572	8.881784e-16	50
4809573	4.529710e-14	49
4809578	8.986806e-01	21
4809579	4.438624e-01	26
4809576	1.000000e+00	2
4809577	9.675457e-01	19
4809582	1.049339e-07	43
4809583	1.000000e+00	4
4809580	8.881784e-16	50
4809581	1.000000e+00	3
4809587	1.133316e-12	48
4809586	7.673339e-03	34
4809585	8.881784e-16	50
4809584	2.104926e-09	45
4809591	1.193067e-05	40
4809590	1.000000e+00	1
4809589	1.621870e-08	44
4809588	2.230891e-10	46
4809595	2.230891e-10	46
4809594	1.133316e-12	48
4809593	9.999994e-01	9
4809592	2.104926e-09	45
4809599	1.000000e+00	6
4809598	4.529710e-14	49
4809596	1.133316e-12	48
4809536	1.000000e+00	1
4809537	1.000000e+00	0
4809538	1.000000e+00	4
4809539	1.000000e+00	0
4809540	9.998471e-01	13
4809542	8.881784e-16	50
4809543	1.000000e+00	0
4809544	1.000000e+00	1
4809545	1.000000e+00	1
4809546	1.000000e+00	0
4809547	9.995319e-01	14
4809548	9.995319e-01	14
4809549	1.000000e+00	1
4809550	2.104926e-09	45
4809551	2.230891e-10	46
4809553	1.000000e+00	0
4809552	9.999972e-01	10
4809555	1.000000e+00	6
4809554	1.000000e+00	0
4809557	4.510745e-05	39
4809556	1.000000e+00	0
4809558	1.641957e-02	33
4809561	1.000000e+00	7
4809560	1.000000e+00	3
4809563	5.817779e-07	42
4809562	1.000000e+00	2
4809565	9.405398e-01	20
4809564	1.000000e+00	5
4809567	8.881784e-16	50
4809566	4.529710e-14	49
4809647	7.673339e-03	34
4809646	1.000000e+00	5
4809645	1.000000e+00	0
4809644	1.000000e+00	1
4809643	2.399438e-01	28
4809642	1.013194e-01	30
4809641	1.000000e+00	1
4809640	1.000000e+00	0
4809639	1.000000e+00	0
4809638	8.881784e-16	50
4809637	1.000000e+00	7
4809636	9.405398e-01	20
4809635	1.000000e+00	7
4809634	9.999549e-01	12
4809633	9.999881e-01	11
4809632	1.000000e+00	7
4809662	3.359055e-01	27
4809663	1.529320e-04	38
4809660	4.529710e-14	49
4809661	1.000000e+00	1
4809658	9.986989e-01	15
4809659	9.999972e-01	10
4809656	1.013194e-01	30
4809657	9.995319e-01	14
4809654	2.104926e-09	45
4809655	1.000000e+00	6
4809652	9.675457e-01	19
4809653	9.675457e-01	19
4809650	8.881784e-16	50
4809651	1.000000e+00	5
4809648	4.438624e-01	26
4809649	1.529320e-04	38
4809613	8.881784e-16	50
4809612	3.245432e-02	32
4809615	4.529710e-14	49
4809614	1.000000e+00	3
4809609	9.966998e-01	16
4809608	4.681115e-04	37
4809611	9.923267e-01	17
4809610	1.000000e+00	2
4809605	1.000000e+00	7
4809604	5.561376e-01	25
4809607	9.999994e-01	9
4809606	5.946023e-02	31
4809601	7.673339e-03	34
4809603	1.611182e-01	29
4809602	1.000000e+00	3
4809628	9.986989e-01	15
4809629	9.995319e-01	14
4809630	9.405398e-01	20
4809631	1.000000e+00	7
4809624	1.000000e+00	6
4809625	2.104926e-09	45
4809626	1.854161e-11	47
4809620	1.611182e-01	29
4809621	1.000000e+00	1
4809622	1.000000e+00	5
4809616	1.193067e-05	40
4809617	6.640945e-01	24
4809618	4.438624e-01	26
4809619	8.881784e-16	50
4809707	5.946023e-02	31
4809706	8.881784e-16	50
4809705	2.230891e-10	46
4809704	1.000000e+00	7
4809711	4.438624e-01	26
4809710	1.000000e+00	0
4809709	1.000000e+00	1
4809708	8.881784e-16	50
4809699	9.999972e-01	10
4809698	8.881784e-16	50
4809696	1.049339e-07	43
4809703	1.529320e-04	38
4809702	8.881784e-16	50
4809701	1.133316e-12	48
4809700	8.881784e-16	50
4809722	1.611182e-01	29
4809723	2.230891e-10	46
4809720	9.986989e-01	15
4809721	9.966998e-01	16
4809726	1.621870e-08	44
4809727	2.399438e-01	28
4809724	8.881784e-16	50
4809725	1.529320e-04	38
4809714	1.000000e+00	5
4809712	1.000000e+00	7
4809713	9.999972e-01	10
4809673	4.529710e-14	49
4809672	2.230891e-10	46
4809675	1.641957e-02	33
4809674	4.529710e-14	49
4809677	9.999999e-01	8
4809676	8.881784e-16	50
4809679	2.399438e-01	28
4809678	1.000000e+00	5
4809665	8.881784e-16	50
4809664	8.881784e-16	50
4809667	1.529320e-04	38
4809666	8.881784e-16	50
4809669	2.399438e-01	28
4809668	5.561376e-01	25
4809671	9.998471e-01	13
4809670	1.133316e-12	48
4809688	8.881784e-16	50
4809689	1.133316e-12	48
4809690	9.999994e-01	9
4809691	1.611182e-01	29
4809692	9.999549e-01	12
4809693	8.881784e-16	50
4809694	1.013194e-01	30
4809695	9.999972e-01	10
4809680	9.999972e-01	10
4809681	3.245432e-02	32
4809682	1.000000e+00	1
4809683	1.000000e+00	6
4809685	1.000000e+00	5
4809686	9.923267e-01	17
4809687	9.675457e-01	19
4809823	1.193067e-05	40
4809822	3.359055e-01	27
4809821	9.999549e-01	12
4809820	1.133316e-12	48
4809819	1.000000e+00	2
4809818	4.529710e-14	49
4809817	9.986989e-01	15
4809816	1.000000e+00	3
4809815	9.999994e-01	9
4809814	1.000000e+00	3
4809813	1.000000e+00	0
4809812	1.193067e-05	40
4809811	4.681115e-04	37
4809810	9.998471e-01	13
4809809	1.000000e+00	0
4809808	1.000000e+00	0
4809806	2.807050e-06	41
4809807	9.923267e-01	17
4809804	9.998471e-01	13
4809805	1.000000e+00	1
4809802	8.881784e-16	50
4809803	9.999549e-01	12
4809800	1.000000e+00	3
4809801	4.529710e-14	49
4809798	1.000000e+00	7
4809799	2.807050e-06	41
4809796	4.438624e-01	26
4809797	9.675457e-01	19
4809794	1.000000e+00	6
4809795	1.529320e-04	38
4809792	1.301086e-03	36
4809793	5.946023e-02	31
4809853	8.881784e-16	50
4809852	3.245432e-02	32
4809855	1.000000e+00	0
4809854	9.995319e-01	14
4809849	8.881784e-16	50
4809848	8.881784e-16	50
4809851	8.881784e-16	50
4809850	8.881784e-16	50
4809845	2.230891e-10	46
4809844	4.529710e-14	49
4809847	8.881784e-16	50
4809846	8.881784e-16	50
4809841	8.881784e-16	50
4809840	8.881784e-16	50
4809842	8.881784e-16	50
4809836	8.881784e-16	50
4809838	8.881784e-16	50
4809839	8.881784e-16	50
4809832	1.133316e-12	48
4809833	4.681115e-04	37
4809835	2.230891e-10	46
4809828	1.854161e-11	47
4809829	8.881784e-16	50
4809830	1.000000e+00	5
4809831	2.104926e-09	45
4809824	1.529320e-04	38
4809825	8.881784e-16	50
4809826	1.013194e-01	30
4809827	3.300224e-03	35
4809755	3.300224e-03	35
4809754	1.000000e+00	4
4809753	1.000000e+00	1
4809752	9.999549e-01	12
4809759	8.881784e-16	50
4809758	1.000000e+00	3
4809757	1.000000e+00	2
4809756	4.510745e-05	39
4809747	9.999549e-01	12
4809746	1.000000e+00	2
4809745	1.013194e-01	30
4809744	1.000000e+00	0
4809751	1.000000e+00	3
4809750	5.946023e-02	31
4809749	1.000000e+00	0
4809748	9.999972e-01	10
4809742	9.999972e-01	10
4809743	1.000000e+00	1
4809741	1.621870e-08	44
4809730	1.529320e-04	38
4809731	8.881784e-16	50
4809728	6.640945e-01	24
4809729	9.405398e-01	20
4809734	8.881784e-16	50
4809735	1.641957e-02	33
4809732	1.529320e-04	38
4809733	3.300224e-03	35
4809785	1.000000e+00	0
4809784	1.000000e+00	6
4809787	4.438624e-01	26
4809786	1.000000e+00	3
4809789	1.000000e+00	1
4809788	8.881784e-16	50
4809791	1.000000e+00	5
4809790	1.000000e+00	3
4809777	1.621870e-08	44
4809776	1.000000e+00	3
4809779	9.999994e-01	9
4809778	1.000000e+00	4
4809781	4.529710e-14	49
4809780	5.946023e-02	31
4809783	1.000000e+00	0
4809782	9.405398e-01	20
4809769	1.000000e+00	0
4809770	1.000000e+00	4
4809771	1.000000e+00	1
4809772	5.561376e-01	25
4809773	1.000000e+00	2
4809774	1.000000e+00	5
4809775	9.999994e-01	9
4809760	8.881784e-16	50
4809761	1.000000e+00	2
4809762	1.000000e+00	0
4809763	1.000000e+00	1
4809764	8.881784e-16	50
4809765	9.923267e-01	17
4809766	1.000000e+00	1
4809942	9.999881e-01	11
4809943	4.510745e-05	39
4809940	1.000000e+00	1
4809941	1.133316e-12	48
4809938	9.999999e-01	8
4809939	9.998471e-01	13
4809950	1.000000e+00	2
4809951	8.881784e-16	50
4809948	3.359055e-01	27
4809949	4.438624e-01	26
4809946	8.881784e-16	50
4809947	1.301086e-03	36
4809944	8.986806e-01	21
4809927	1.000000e+00	0
4809926	9.405398e-01	20
4809925	1.000000e+00	0
4809924	1.000000e+00	0
4809923	9.923267e-01	17
4809922	9.966998e-01	16
4809921	1.000000e+00	0
4809920	1.000000e+00	3
4809934	1.641957e-02	33
4809933	5.946023e-02	31
4809932	5.817779e-07	42
4809931	1.000000e+00	5
4809930	8.881784e-16	50
4809929	1.000000e+00	4
4809928	1.000000e+00	4
4809972	1.133316e-12	48
4809973	1.000000e+00	1
4809974	8.881784e-16	50
4809975	8.881784e-16	50
4809968	2.807050e-06	41
4809969	1.301086e-03	36
4809970	9.675457e-01	19
4809971	1.000000e+00	5
4809980	3.359055e-01	27
4809981	1.000000e+00	2
4809982	1.000000e+00	1
4809983	1.621870e-08	44
4809976	9.999994e-01	9
4809978	1.854161e-11	47
4809979	1.621870e-08	44
4809957	8.881784e-16	50
4809956	8.881784e-16	50
4809959	7.673339e-03	34
4809958	1.611182e-01	29
4809953	1.193067e-05	40
4809952	8.881784e-16	50
4809955	1.621870e-08	44
4809954	6.640945e-01	24
4809965	5.561376e-01	25
4809964	1.013194e-01	30
4809967	9.675457e-01	19
4809961	8.881784e-16	50
4809960	9.999999e-01	8
4809963	8.881784e-16	50
4809874	4.529710e-14	49
4809875	4.438624e-01	26
4809872	9.999549e-01	12
4809873	1.000000e+00	1
4809878	1.301086e-03	36
4809879	3.300224e-03	35
4809876	3.245432e-02	32
4809877	5.946023e-02	31
4809882	4.529710e-14	49
4809883	9.999881e-01	11
4809880	8.881784e-16	50
4809881	1.133316e-12	48
4809886	1.529320e-04	38
4809887	2.230891e-10	46
4809884	9.995319e-01	14
4809885	8.881784e-16	50
4809859	1.000000e+00	0
4809858	6.640945e-01	24
4809857	1.621870e-08	44
4809856	9.999999e-01	8
4809863	1.854161e-11	47
4809862	1.000000e+00	4
4809861	1.000000e+00	7
4809860	4.510745e-05	39
4809867	1.301086e-03	36
4809866	9.966998e-01	16
4809865	1.000000e+00	4
4809864	8.986806e-01	21
4809871	3.245432e-02	32
4809870	9.999549e-01	12
4809869	1.000000e+00	7
4809868	2.104926e-09	45
4809904	1.193067e-05	40
4809905	9.999881e-01	11
4809906	8.881784e-16	50
4809907	4.529710e-14	49
4809908	8.881784e-16	50
4809909	1.000000e+00	0
4809910	9.986989e-01	15
4809911	1.000000e+00	2
4809912	1.000000e+00	2
4809913	1.000000e+00	0
4809914	1.000000e+00	0
4809915	8.881784e-16	50
4809917	9.999881e-01	11
4809918	1.000000e+00	0
4809919	1.000000e+00	0
4809889	8.986806e-01	21
4809888	1.000000e+00	7
4809891	1.000000e+00	2
4809890	7.600562e-01	23
4809893	1.000000e+00	6
4809892	1.301086e-03	36
4809895	9.999972e-01	10
4809894	1.000000e+00	0
4809897	1.000000e+00	6
4809896	1.000000e+00	1
4809899	1.000000e+00	2
4809898	1.000000e+00	6
4809901	1.000000e+00	0
4809900	5.946023e-02	31
4809903	6.640945e-01	24
4809902	2.399438e-01	28
4810060	1.621870e-08	44
4810061	1.049339e-07	43
4810062	9.999972e-01	10
4810063	9.999881e-01	11
4810056	4.510745e-05	39
4810057	9.998471e-01	13
4810059	2.807050e-06	41
4810052	8.881784e-16	50
4810053	3.300224e-03	35
4810054	4.529710e-14	49
4810055	9.675457e-01	19
4810048	8.986806e-01	21
4810049	1.133316e-12	48
4810050	8.881784e-16	50
4810077	9.998471e-01	13
4810076	1.000000e+00	1
4810079	1.621870e-08	44
4810078	3.359055e-01	27
4810073	9.923267e-01	17
4810072	9.999881e-01	11
4810075	9.999994e-01	9
4810074	8.881784e-16	50
4810069	9.999994e-01	9
4810068	4.529710e-14	49
4810071	9.923267e-01	17
4810070	1.301086e-03	36
4810065	2.230891e-10	46
4810064	4.510745e-05	39
4810067	8.388818e-01	22
4810066	1.000000e+00	6
4810094	2.104926e-09	45
4810095	9.999994e-01	9
4810092	1.133316e-12	48
4810093	4.529710e-14	49
4810090	9.998471e-01	13
4810088	4.510745e-05	39
4810089	8.881784e-16	50
4810086	4.510745e-05	39
4810087	5.817779e-07	42
4810084	9.999881e-01	11
4810085	1.000000e+00	5
4810082	9.835804e-01	18
4810083	8.881784e-16	50
4810080	1.049339e-07	43
4810081	9.999972e-01	10
4810111	7.600562e-01	23
4810110	1.000000e+00	0
4810109	1.000000e+00	1
4810108	8.388818e-01	22
4810107	2.104926e-09	45
4810106	1.641957e-02	33
4810105	2.807050e-06	41
4810104	1.000000e+00	4
4810103	1.000000e+00	3
4810102	9.999994e-01	9
4810101	8.881784e-16	50
4810099	6.640945e-01	24
4810098	9.966998e-01	16
4810097	8.881784e-16	50
4810096	8.881784e-16	50
4809992	9.986989e-01	15
4809993	1.000000e+00	6
4809994	1.000000e+00	0
4809995	2.104926e-09	45
4809996	1.000000e+00	0
4809997	1.000000e+00	5
4809998	9.986989e-01	15
4809999	8.881784e-16	50
4809984	8.881784e-16	50
4809985	2.230891e-10	46
4809986	9.405398e-01	20
4809987	1.000000e+00	1
4809988	8.881784e-16	50
4809989	1.000000e+00	3
4809990	1.621870e-08	44
4809991	1.000000e+00	1
4810009	1.000000e+00	0
4810008	9.999549e-01	12
4810011	8.881784e-16	50
4810010	1.000000e+00	1
4810013	9.999994e-01	9
4810012	8.881784e-16	50
4810015	8.881784e-16	50
4810014	9.999994e-01	9
4810001	8.881784e-16	50
4810000	1.000000e+00	2
4810003	1.000000e+00	2
4810002	1.013194e-01	30
4810005	9.999994e-01	9
4810004	8.881784e-16	50
4810007	1.000000e+00	5
4810006	1.000000e+00	2
4810026	1.000000e+00	7
4810027	1.529320e-04	38
4810024	9.675457e-01	19
4810025	1.000000e+00	2
4810030	1.000000e+00	0
4810031	1.000000e+00	0
4810028	7.673339e-03	34
4810029	9.995319e-01	14
4810018	1.000000e+00	0
4810019	4.529710e-14	49
4810017	1.000000e+00	1
4810022	1.000000e+00	2
4810023	1.000000e+00	5
4810020	1.000000e+00	6
4810021	9.966998e-01	16
4810043	9.835804e-01	18
4810042	1.000000e+00	6
4810041	1.000000e+00	0
4810040	1.000000e+00	3
4810047	1.621870e-08	44
4810046	2.230891e-10	46
4810045	9.986989e-01	15
4810035	1.000000e+00	0
4810034	1.000000e+00	0
4810033	1.000000e+00	2
4810032	1.000000e+00	0
4810039	1.000000e+00	0
4810038	1.000000e+00	1
4810037	9.999549e-01	12
4810036	5.946023e-02	31
4810181	2.230891e-10	46
4810183	8.881784e-16	50
4810182	2.230891e-10	46
4810177	2.230891e-10	46
4810176	9.405398e-01	20
4810179	4.681115e-04	37
4810178	5.561376e-01	25
4810189	9.923267e-01	17
4810188	4.529710e-14	49
4810191	1.000000e+00	3
4810190	1.000000e+00	0
4810185	8.881784e-16	50
4810184	1.301086e-03	36
4810187	9.675457e-01	19
4810186	1.000000e+00	1
4810196	1.000000e+00	0
4810197	1.000000e+00	0
4810198	1.000000e+00	0
4810192	1.000000e+00	0
4810193	1.000000e+00	0
4810195	1.000000e+00	0
4810205	3.300224e-03	35
4810206	1.000000e+00	1
4810207	1.000000e+00	3
4810200	1.000000e+00	0
4810201	1.000000e+00	0
4810202	1.000000e+00	1
4810203	1.000000e+00	0
4810215	1.000000e+00	2
4810214	1.000000e+00	6
4810213	9.999999e-01	8
4810212	1.000000e+00	2
4810209	1.000000e+00	2
4810208	1.000000e+00	0
4810223	4.529710e-14	49
4810222	9.999881e-01	11
4810221	9.923267e-01	17
4810220	9.999972e-01	10
4810219	1.000000e+00	3
4810218	9.999994e-01	9
4810217	1.000000e+00	0
4810216	8.881784e-16	50
4810230	9.998471e-01	13
4810231	1.000000e+00	1
4810228	1.000000e+00	6
4810229	4.529710e-14	49
4810226	9.986989e-01	15
4810227	9.999972e-01	10
4810224	3.300224e-03	35
4810225	3.359055e-01	27
4810238	1.000000e+00	0
4810239	1.000000e+00	0
4810236	1.000000e+00	0
4810237	8.881784e-16	50
4810234	1.000000e+00	0
4810235	4.529710e-14	49
4810232	8.881784e-16	50
4810233	6.640945e-01	24
4810113	9.995319e-01	14
4810112	8.881784e-16	50
4810115	1.621870e-08	44
4810114	1.000000e+00	3
4810117	1.000000e+00	0
4810116	9.675457e-01	19
4810119	1.000000e+00	1
4810118	1.000000e+00	2
4810121	1.000000e+00	0
4810120	1.000000e+00	0
4810123	3.300224e-03	35
4810122	8.388818e-01	22
4810125	1.000000e+00	4
4810124	9.675457e-01	19
4810127	4.681115e-04	37
4810126	5.561376e-01	25
4810128	8.881784e-16	50
4810129	1.133316e-12	48
4810130	8.388818e-01	22
4810132	4.681115e-04	37
4810133	1.000000e+00	1
4810134	1.000000e+00	1
4810135	1.000000e+00	3
4810136	9.999994e-01	9
4810137	1.000000e+00	2
4810138	1.000000e+00	1
4810139	1.000000e+00	2
4810140	1.000000e+00	1
4810141	1.000000e+00	2
4810142	9.966998e-01	16
4810143	1.193067e-05	40
4810147	8.881784e-16	50
4810146	8.388818e-01	22
4810145	1.000000e+00	3
4810144	1.000000e+00	7
4810150	9.923267e-01	17
4810149	1.000000e+00	1
4810148	9.999999e-01	8
4810155	8.881784e-16	50
4810154	1.000000e+00	4
4810153	1.000000e+00	1
4810152	1.000000e+00	3
4810159	3.300224e-03	35
4810158	1.000000e+00	7
4810157	8.881784e-16	50
4810156	1.193067e-05	40
4810162	4.529710e-14	49
4810163	8.881784e-16	50
4810160	8.881784e-16	50
4810161	9.835804e-01	18
4810166	4.529710e-14	49
4810167	1.000000e+00	4
4810164	9.999999e-01	8
4810165	9.999549e-01	12
4810170	4.510745e-05	39
4810171	8.881784e-16	50
4810168	4.529710e-14	49
4810169	9.966998e-01	16
4810174	8.881784e-16	50
4810175	8.881784e-16	50
4810172	1.133316e-12	48
4810173	2.104926e-09	45
4810361	1.000000e+00	0
4810360	9.966998e-01	16
4810363	1.000000e+00	1
4810362	1.000000e+00	1
4810365	9.998471e-01	13
4810364	2.807050e-06	41
4810367	9.999994e-01	9
4810366	9.999972e-01	10
4810353	1.000000e+00	6
4810352	9.923267e-01	17
4810355	1.000000e+00	1
4810354	1.000000e+00	3
4810357	1.000000e+00	3
4810359	1.000000e+00	6
4810358	9.999999e-01	8
4810344	1.301086e-03	36
4810345	9.999999e-01	8
4810346	1.000000e+00	1
4810347	9.998471e-01	13
4810348	7.673339e-03	34
4810349	9.999972e-01	10
4810350	1.000000e+00	3
4810351	1.641957e-02	33
4810336	8.881784e-16	50
4810337	1.529320e-04	38
4810338	5.561376e-01	25
4810339	4.529710e-14	49
4810340	1.000000e+00	3
4810341	1.611182e-01	29
4810342	1.193067e-05	40
4810343	1.000000e+00	4
4810331	1.133316e-12	48
4810330	1.611182e-01	29
4810329	8.881784e-16	50
4810328	1.621870e-08	44
4810335	1.133316e-12	48
4810334	8.881784e-16	50
4810333	8.881784e-16	50
4810332	8.388818e-01	22
4810322	2.104926e-09	45
4810321	8.881784e-16	50
4810320	4.681115e-04	37
4810327	8.881784e-16	50
4810326	9.998471e-01	13
4810325	1.133316e-12	48
4810324	9.675457e-01	19
4810314	8.881784e-16	50
4810315	7.673339e-03	34
4810312	2.399438e-01	28
4810313	7.673339e-03	34
4810318	8.881784e-16	50
4810319	8.881784e-16	50
4810316	9.999994e-01	9
4810317	1.133316e-12	48
4810306	2.399438e-01	28
4810307	7.673339e-03	34
4810304	8.986806e-01	21
4810305	2.104926e-09	45
4810310	9.998471e-01	13
4810311	1.013194e-01	30
4810308	4.529710e-14	49
4810309	4.529710e-14	49
4810301	9.999549e-01	12
4810300	9.923267e-01	17
4810303	1.621870e-08	44
4810302	1.000000e+00	1
4810297	8.881784e-16	50
4810296	3.245432e-02	32
4810299	9.999972e-01	10
4810298	2.104926e-09	45
4810293	8.881784e-16	50
4810292	3.245432e-02	32
4810295	5.561376e-01	25
4810294	1.049339e-07	43
4810288	8.881784e-16	50
4810291	8.881784e-16	50
4810290	9.999881e-01	11
4810284	1.000000e+00	0
4810285	1.013194e-01	30
4810286	1.000000e+00	7
4810287	8.388818e-01	22
4810281	1.641957e-02	33
4810282	4.510745e-05	39
4810283	9.405398e-01	20
4810276	8.881784e-16	50
4810277	4.529710e-14	49
4810278	4.529710e-14	49
4810279	1.301086e-03	36
4810272	9.999549e-01	12
4810273	1.133316e-12	48
4810274	1.193067e-05	40
4810275	1.049339e-07	43
4810271	8.881784e-16	50
4810270	7.600562e-01	23
4810269	5.561376e-01	25
4810268	9.923267e-01	17
4810267	1.133316e-12	48
4810266	1.000000e+00	7
4810265	9.986989e-01	15
4810264	1.000000e+00	5
4810263	1.000000e+00	1
4810262	4.681115e-04	37
4810260	1.301086e-03	36
4810259	8.881784e-16	50
4810258	1.611182e-01	29
4810257	2.230891e-10	46
4810254	8.881784e-16	50
4810255	9.999994e-01	9
4810252	9.998471e-01	13
4810253	1.641957e-02	33
4810250	8.881784e-16	50
4810248	4.529710e-14	49
4810249	8.881784e-16	50
4810246	2.230891e-10	46
4810247	4.529710e-14	49
4810244	9.986989e-01	15
4810245	2.104926e-09	45
4810242	8.881784e-16	50
4810243	8.881784e-16	50
4810240	3.245432e-02	32
4810241	1.013194e-01	30
4810480	1.133316e-12	48
4810481	9.999994e-01	9
4810482	3.245432e-02	32
4810483	4.529710e-14	49
4810484	9.966998e-01	16
4810486	6.640945e-01	24
4810487	9.999994e-01	9
4810488	1.611182e-01	29
4810489	9.986989e-01	15
4810490	9.999994e-01	9
4810491	1.000000e+00	1
4810492	1.000000e+00	0
4810493	1.000000e+00	0
4810494	1.000000e+00	7
4810495	1.000000e+00	1
4810465	8.881784e-16	50
4810464	8.881784e-16	50
4810467	8.881784e-16	50
4810466	9.999881e-01	11
4810469	8.881784e-16	50
4810471	1.000000e+00	1
4810470	3.245432e-02	32
4810473	3.300224e-03	35
4810472	9.999999e-01	8
4810475	1.621870e-08	44
4810474	4.438624e-01	26
4810477	9.999549e-01	12
4810476	3.245432e-02	32
4810479	7.600562e-01	23
4810478	5.817779e-07	42
4810450	4.529710e-14	49
4810451	9.999972e-01	10
4810448	3.300224e-03	35
4810449	9.999881e-01	11
4810454	1.133316e-12	48
4810455	8.881784e-16	50
4810452	1.049339e-07	43
4810453	8.881784e-16	50
4810458	1.529320e-04	38
4810459	9.995319e-01	14
4810456	1.133316e-12	48
4810457	1.621870e-08	44
4810462	1.621870e-08	44
4810463	9.999994e-01	9
4810460	1.133316e-12	48
4810435	1.000000e+00	0
4810434	1.000000e+00	4
4810433	8.881784e-16	50
4810432	1.000000e+00	0
4810439	1.000000e+00	5
4810438	1.000000e+00	2
4810437	9.966998e-01	16
4810436	9.835804e-01	18
4810443	1.000000e+00	1
4810442	9.835804e-01	18
4810441	1.529320e-04	38
4810440	9.995319e-01	14
4810447	1.641957e-02	33
4810446	9.999881e-01	11
4810445	1.013194e-01	30
4810444	9.675457e-01	19
4810420	4.529710e-14	49
4810421	9.675457e-01	19
4810422	3.245432e-02	32
4810423	2.230891e-10	46
4810416	1.000000e+00	4
4810417	4.529710e-14	49
4810418	1.000000e+00	3
4810419	1.000000e+00	6
4810428	1.000000e+00	1
4810429	8.986806e-01	21
4810430	1.000000e+00	7
4810431	7.673339e-03	34
4810424	1.000000e+00	3
4810425	9.986989e-01	15
4810426	1.000000e+00	1
4810427	1.854161e-11	47
4810405	8.986806e-01	21
4810404	1.000000e+00	5
4810407	1.000000e+00	5
4810406	1.133316e-12	48
4810401	1.000000e+00	1
4810400	1.621870e-08	44
4810403	8.881784e-16	50
4810402	1.000000e+00	6
4810413	1.000000e+00	1
4810412	1.000000e+00	1
4810415	1.000000e+00	0
4810414	1.133316e-12	48
4810409	8.388818e-01	22
4810408	1.621870e-08	44
4810411	4.438624e-01	26
4810410	1.000000e+00	2
4810390	3.245432e-02	32
4810391	1.000000e+00	4
4810388	1.000000e+00	0
4810389	1.193067e-05	40
4810387	7.673339e-03	34
4810384	1.000000e+00	1
4810385	1.000000e+00	6
4810398	7.600562e-01	23
4810399	3.300224e-03	35
4810396	7.600562e-01	23
4810397	1.000000e+00	2
4810394	1.000000e+00	0
4810395	1.000000e+00	0
4810392	8.881784e-16	50
4810393	1.000000e+00	0
4810375	9.999999e-01	8
4810374	1.000000e+00	5
4810373	1.000000e+00	4
4810372	1.000000e+00	1
4810371	1.193067e-05	40
4810370	8.881784e-16	50
4810369	9.999549e-01	12
4810368	5.561376e-01	25
4810383	8.881784e-16	50
4810382	1.000000e+00	4
4810381	1.000000e+00	0
4810380	1.000000e+00	3
4810379	1.000000e+00	4
4810378	1.000000e+00	2
4810377	1.621870e-08	44
4810376	1.000000e+00	3
4810602	7.673339e-03	34
4810600	1.611182e-01	29
4810601	1.133316e-12	48
4810606	1.013194e-01	30
4810607	9.966998e-01	16
4810604	8.881784e-16	50
4810605	9.923267e-01	17
4810594	1.133316e-12	48
4810595	8.881784e-16	50
4810592	1.854161e-11	47
4810593	9.835804e-01	18
4810598	4.438624e-01	26
4810599	4.529710e-14	49
4810596	9.999881e-01	11
4810597	1.854161e-11	47
4810619	1.000000e+00	5
4810618	1.854161e-11	47
4810616	2.807050e-06	41
4810623	7.673339e-03	34
4810622	9.999972e-01	10
4810621	9.999881e-01	11
4810620	8.388818e-01	22
4810611	1.000000e+00	3
4810610	8.881784e-16	50
4810609	9.405398e-01	20
4810608	7.673339e-03	34
4810615	8.881784e-16	50
4810614	8.881784e-16	50
4810613	8.881784e-16	50
4810612	2.230891e-10	46
4810568	4.529710e-14	49
4810569	1.049339e-07	43
4810570	8.881784e-16	50
4810571	1.000000e+00	7
4810572	1.000000e+00	6
4810573	5.946023e-02	31
4810574	1.000000e+00	0
4810575	2.230891e-10	46
4810560	6.640945e-01	24
4810561	1.000000e+00	3
4810562	4.529710e-14	49
4810563	1.000000e+00	6
4810564	1.529320e-04	38
4810565	1.000000e+00	4
4810566	3.245432e-02	32
4810585	9.966998e-01	16
4810584	9.999994e-01	9
4810587	8.881784e-16	50
4810589	4.529710e-14	49
4810588	4.438624e-01	26
4810591	1.854161e-11	47
4810577	3.245432e-02	32
4810576	1.000000e+00	0
4810579	2.399438e-01	28
4810578	1.000000e+00	0
4810581	1.000000e+00	3
4810580	1.000000e+00	4
4810583	5.561376e-01	25
4810582	1.854161e-11	47
4810542	1.854161e-11	47
4810543	9.998471e-01	13
4810540	1.133316e-12	48
4810541	4.529710e-14	49
4810538	1.000000e+00	1
4810539	1.000000e+00	2
4810536	9.966998e-01	16
4810537	4.510745e-05	39
4810534	3.359055e-01	27
4810535	1.000000e+00	1
4810532	9.999994e-01	9
4810533	1.000000e+00	1
4810530	2.104926e-09	45
4810531	1.000000e+00	0
4810529	1.000000e+00	2
4810559	4.529710e-14	49
4810558	2.230891e-10	46
4810557	9.999972e-01	10
4810556	8.881784e-16	50
4810555	1.000000e+00	7
4810554	1.000000e+00	1
4810553	3.300224e-03	35
4810552	9.999881e-01	11
4810551	1.000000e+00	5
4810550	1.000000e+00	7
4810549	1.854161e-11	47
4810548	5.561376e-01	25
4810547	1.000000e+00	1
4810546	1.133316e-12	48
4810545	9.405398e-01	20
4810544	1.000000e+00	5
4810508	1.000000e+00	2
4810509	8.881784e-16	50
4810511	1.000000e+00	3
4810504	1.000000e+00	0
4810506	1.000000e+00	0
4810507	1.000000e+00	0
4810500	9.986989e-01	15
4810501	7.600562e-01	23
4810502	1.000000e+00	5
4810503	8.388818e-01	22
4810496	1.854161e-11	47
4810497	1.000000e+00	6
4810498	9.999994e-01	9
4810499	1.000000e+00	7
4810525	8.388818e-01	22
4810524	9.999549e-01	12
4810527	1.000000e+00	0
4810526	1.000000e+00	3
4810521	1.133316e-12	48
4810520	8.881784e-16	50
4810523	1.000000e+00	7
4810522	1.000000e+00	1
4810517	1.000000e+00	0
4810516	1.000000e+00	0
4810519	1.000000e+00	0
4810518	1.000000e+00	0
4810512	1.000000e+00	3
4810723	9.405398e-01	20
4810722	1.000000e+00	3
4810721	1.000000e+00	2
4810720	1.193067e-05	40
4810727	1.000000e+00	7
4810726	4.681115e-04	37
4810725	1.000000e+00	0
4810724	1.621870e-08	44
4810731	3.359055e-01	27
4810730	1.133316e-12	48
4810729	1.000000e+00	5
4810728	8.986806e-01	21
4810735	1.049339e-07	43
4810734	9.675457e-01	19
4810733	1.049339e-07	43
4810732	2.104926e-09	45
4810738	1.000000e+00	0
4810739	1.000000e+00	0
4810736	4.438624e-01	26
4810737	1.000000e+00	0
4810742	1.000000e+00	2
4810743	9.999549e-01	12
4810740	1.000000e+00	0
4810741	1.000000e+00	0
4810746	1.000000e+00	0
4810747	1.000000e+00	0
4810744	1.000000e+00	1
4810745	1.000000e+00	6
4810750	1.000000e+00	1
4810751	1.000000e+00	1
4810748	1.621870e-08	44
4810749	9.923267e-01	17
4810689	8.881784e-16	50
4810688	9.405398e-01	20
4810691	9.995319e-01	14
4810690	1.000000e+00	0
4810693	1.854161e-11	47
4810695	5.817779e-07	42
4810694	5.817779e-07	42
4810697	1.000000e+00	7
4810696	1.000000e+00	1
4810699	1.000000e+00	6
4810698	9.405398e-01	20
4810701	1.049339e-07	43
4810700	4.529710e-14	49
4810703	1.000000e+00	1
4810702	9.999549e-01	12
4810704	1.000000e+00	3
4810705	9.999999e-01	8
4810706	1.000000e+00	2
4810707	9.405398e-01	20
4810708	1.000000e+00	2
4810709	1.000000e+00	6
4810710	1.000000e+00	7
4810712	2.807050e-06	41
4810713	1.000000e+00	1
4810714	9.999999e-01	8
4810715	1.000000e+00	6
4810716	1.000000e+00	1
4810717	9.999972e-01	10
4810718	1.000000e+00	0
4810719	1.000000e+00	1
4810663	9.999881e-01	11
4810662	1.000000e+00	7
4810661	1.000000e+00	2
4810660	1.000000e+00	0
4810659	2.230891e-10	46
4810658	9.999972e-01	10
4810657	1.854161e-11	47
4810671	1.000000e+00	3
4810670	1.000000e+00	3
4810669	1.000000e+00	4
4810668	1.000000e+00	0
4810667	1.611182e-01	29
4810666	1.013194e-01	30
4810665	8.881784e-16	50
4810664	1.611182e-01	29
4810678	1.049339e-07	43
4810679	1.000000e+00	0
4810676	9.998471e-01	13
4810677	1.854161e-11	47
4810674	1.000000e+00	3
4810675	1.854161e-11	47
4810673	8.881784e-16	50
4810686	5.561376e-01	25
4810687	8.881784e-16	50
4810684	2.807050e-06	41
4810685	1.854161e-11	47
4810682	1.133316e-12	48
4810683	9.835804e-01	18
4810680	4.529710e-14	49
4810681	1.000000e+00	1
4810629	1.854161e-11	47
4810628	1.854161e-11	47
4810631	1.000000e+00	6
4810630	9.999972e-01	10
4810625	3.245432e-02	32
4810624	8.881784e-16	50
4810627	2.104926e-09	45
4810637	8.881784e-16	50
4810636	8.881784e-16	50
4810639	8.881784e-16	50
4810638	1.000000e+00	2
4810633	1.000000e+00	6
4810632	1.133316e-12	48
4810635	1.854161e-11	47
4810634	5.946023e-02	31
4810644	2.104926e-09	45
4810645	8.881784e-16	50
4810646	9.999999e-01	8
4810647	4.438624e-01	26
4810641	1.133316e-12	48
4810642	1.000000e+00	0
4810643	9.999972e-01	10
4810652	1.000000e+00	2
4810653	1.000000e+00	1
4810654	1.000000e+00	7
4810648	1.000000e+00	1
4810649	1.000000e+00	2
4810650	2.230891e-10	46
4810651	1.000000e+00	0
4810891	1.529320e-04	38
4810889	1.000000e+00	0
4810888	1.000000e+00	2
4810895	1.000000e+00	2
4810893	1.000000e+00	1
4810883	9.986989e-01	15
4810882	9.999994e-01	9
4810881	1.000000e+00	1
4810880	1.000000e+00	4
4810887	1.000000e+00	0
4810886	1.000000e+00	2
4810884	1.000000e+00	0
4810906	1.000000e+00	1
4810907	1.000000e+00	0
4810904	1.000000e+00	2
4810905	1.000000e+00	0
4810910	8.881784e-16	50
4810911	1.000000e+00	6
4810908	1.000000e+00	6
4810909	8.881784e-16	50
4810898	1.000000e+00	0
4810899	9.995319e-01	14
4810897	1.000000e+00	4
4810902	9.999999e-01	8
4810903	8.388818e-01	22
4810900	1.000000e+00	0
4810901	8.881784e-16	50
4810920	8.881784e-16	50
4810923	1.000000e+00	7
4810922	4.529710e-14	49
4810925	1.000000e+00	3
4810924	1.529320e-04	38
4810927	4.681115e-04	37
4810926	8.881784e-16	50
4810913	8.881784e-16	50
4810912	8.388818e-01	22
4810915	2.230891e-10	46
4810914	8.881784e-16	50
4810917	4.510745e-05	39
4810916	8.881784e-16	50
4810919	8.881784e-16	50
4810918	1.000000e+00	7
4810936	9.998471e-01	13
4810937	9.966998e-01	16
4810940	1.049339e-07	43
4810941	8.388818e-01	22
4810942	1.301086e-03	36
4810928	9.405398e-01	20
4810929	8.881784e-16	50
4810930	2.230891e-10	46
4810931	9.999994e-01	9
4810932	1.000000e+00	3
4810933	8.388818e-01	22
4810934	1.854161e-11	47
4810959	8.881784e-16	50
4810958	5.817779e-07	42
4810957	1.000000e+00	6
4810956	8.986806e-01	21
4810955	4.438624e-01	26
4810954	8.881784e-16	50
4810953	5.561376e-01	25
4810952	5.561376e-01	25
4810951	1.000000e+00	4
4810950	1.854161e-11	47
4810949	8.881784e-16	50
4810948	8.881784e-16	50
4810947	1.000000e+00	0
4810946	1.000000e+00	0
4810945	3.300224e-03	35
4810944	1.000000e+00	3
4810974	9.999549e-01	12
4810975	8.881784e-16	50
4810972	3.245432e-02	32
4810973	1.000000e+00	1
4810970	9.995319e-01	14
4810971	1.000000e+00	2
4810968	1.000000e+00	5
4810969	1.000000e+00	3
4810966	8.881784e-16	50
4810967	1.000000e+00	6
[truncated: 1,101 more rows]
