# Supplementary material for: Translational Selection Is Ubiquitous in Prokaryotes
Source: PLoS Genet. 2010 Jun 24;6(6):e1001004. doi: 10.1371/journal.pgen.1001004 (PMC2891978; doi:10.1371/journal.pgen.1001004)
Supplement: Dataset S1 — OCU/non-OCU gene calls in 461 Bacterial and Archaeal genomes, and summary tables of genome properties and OCU preferences for specific codons. (4.77 MB ZIP) [file pgen.1001004.s001.zip › Dataset_S1_Bacteria/Colwellia_psychrerythraea_34H.arff.ocuGenes]

GeneID	signTest_p	ocuProbWinCnt
3519295	1.000000e+00	1
3519292	3.359055e-01	27
3519293	1.000000e+00	0
3519290	9.999999e-01	8
3519291	1.133316e-12	48
3519288	8.881784e-16	50
3519289	9.999549e-01	12
3519287	2.399438e-01	28
3519284	2.230891e-10	46
3519285	9.998471e-01	13
3519282	1.000000e+00	2
3519283	1.000000e+00	3
3519280	5.817779e-07	42
3519281	7.600562e-01	23
3519279	3.359055e-01	27
3519278	1.000000e+00	0
3519277	9.998471e-01	13
3519276	1.000000e+00	0
3519275	1.000000e+00	0
3519274	1.000000e+00	3
3519273	9.999994e-01	9
3519272	1.000000e+00	0
3519271	9.995319e-01	14
3519270	2.807050e-06	41
3519267	1.000000e+00	1
3519266	1.000000e+00	0
3519265	1.000000e+00	1
3519264	1.000000e+00	4
3519260	1.000000e+00	0
3519261	4.681115e-04	37
3519262	1.000000e+00	0
3519263	9.986989e-01	15
3519256	1.193067e-05	40
3519257	1.000000e+00	0
3519258	9.835804e-01	18
3519259	1.000000e+00	1
3519252	1.000000e+00	0
3519253	1.000000e+00	0
3519254	4.529710e-14	49
3519255	4.529710e-14	49
3519248	9.999999e-01	8
3519249	1.000000e+00	0
3519250	1.000000e+00	2
3519251	9.999999e-01	8
3519245	1.000000e+00	3
3519244	9.675457e-01	19
3519247	8.881784e-16	50
3519246	1.000000e+00	0
3519241	1.000000e+00	2
3519243	5.946023e-02	31
3519242	1.000000e+00	0
3519236	1.641957e-02	33
3519239	1.000000e+00	3
3519238	1.000000e+00	0
3519233	1.193067e-05	40
3519232	1.000000e+00	1
3519235	1.000000e+00	1
3519234	1.000000e+00	0
3519355	1.000000e+00	3
3519352	1.000000e+00	0
3519353	1.854161e-11	47
3519358	1.000000e+00	0
3519359	1.000000e+00	2
3519356	9.675457e-01	19
3519357	1.000000e+00	1
3519346	1.000000e+00	1
3519344	1.000000e+00	2
3519345	4.529710e-14	49
3519350	9.999972e-01	10
3519351	1.000000e+00	0
3519348	1.000000e+00	5
3519349	8.881784e-16	50
3519338	2.104926e-09	45
3519337	1.000000e+00	2
3519336	9.999972e-01	10
3519343	9.995319e-01	14
3519342	1.529320e-04	38
3519341	7.600562e-01	23
3519340	9.999994e-01	9
3519331	1.000000e+00	1
3519330	2.399438e-01	28
3519329	9.999994e-01	9
3519328	1.000000e+00	0
3519335	1.000000e+00	3
3519334	1.000000e+00	4
3519333	4.681115e-04	37
3519332	1.000000e+00	0
3519320	1.000000e+00	5
3519321	1.000000e+00	0
3519322	1.000000e+00	0
3519324	9.405398e-01	20
3519326	1.529320e-04	38
3519327	1.000000e+00	4
3519313	1.000000e+00	1
3519314	1.000000e+00	2
3519315	9.999549e-01	12
3519316	1.000000e+00	1
3519317	8.881784e-16	50
3519318	1.000000e+00	2
3519319	1.000000e+00	6
3519304	1.000000e+00	4
3519307	9.675457e-01	19
3519306	1.000000e+00	0
3519309	1.000000e+00	2
3519308	1.000000e+00	1
3519311	1.854161e-11	47
3519310	1.000000e+00	0
3519297	1.000000e+00	0
3519296	1.000000e+00	4
3519299	7.673339e-03	34
3519298	9.999972e-01	10
3519301	9.966998e-01	16
3519303	1.000000e+00	4
3519414	1.000000e+00	2
3519413	1.000000e+00	0
3519412	1.000000e+00	0
3519411	1.621870e-08	44
3519409	1.000000e+00	0
3519408	5.817779e-07	42
3519423	9.999972e-01	10
3519422	1.000000e+00	0
3519420	1.854161e-11	47
3519419	2.104926e-09	45
3519418	1.013194e-01	30
3519417	1.000000e+00	0
3519416	3.245432e-02	32
3519398	8.881784e-16	50
3519399	1.000000e+00	5
3519397	8.388818e-01	22
3519394	8.881784e-16	50
3519395	1.000000e+00	7
3519392	1.000000e+00	1
3519393	1.000000e+00	0
3519406	8.881784e-16	50
3519407	1.000000e+00	0
3519404	1.000000e+00	3
3519405	1.611182e-01	29
3519402	1.000000e+00	0
3519403	8.881784e-16	50
3519400	1.000000e+00	6
3519401	9.999994e-01	9
3519383	2.230891e-10	46
3519382	1.000000e+00	5
3519377	1.000000e+00	5
3519376	8.881784e-16	50
3519378	1.000000e+00	0
3519389	1.000000e+00	5
3519388	1.000000e+00	0
3519391	8.388818e-01	22
3519390	1.000000e+00	0
3519385	1.000000e+00	6
3519384	1.000000e+00	0
3519387	1.000000e+00	2
3519386	1.049339e-07	43
3519365	1.000000e+00	1
3519366	8.881784e-16	50
3519367	8.881784e-16	50
3519360	1.000000e+00	0
3519361	4.438624e-01	26
3519362	1.000000e+00	0
3519363	9.999999e-01	8
3519372	9.999549e-01	12
3519373	1.000000e+00	0
3519374	1.000000e+00	0
3519368	1.000000e+00	0
3519369	6.640945e-01	24
3519370	1.000000e+00	0
3519371	1.000000e+00	0
3519475	9.923267e-01	17
3519474	1.000000e+00	0
3519473	1.301086e-03	36
3519472	8.881784e-16	50
3519479	1.000000e+00	1
3519477	1.000000e+00	1
3519483	1.133316e-12	48
3519482	1.000000e+00	0
3519481	3.245432e-02	32
3519480	1.301086e-03	36
3519487	1.000000e+00	1
3519486	1.000000e+00	0
3519485	1.000000e+00	0
3519484	2.230891e-10	46
3519458	4.510745e-05	39
3519459	9.995319e-01	14
3519456	8.881784e-16	50
3519457	1.000000e+00	0
3519462	1.000000e+00	7
3519463	1.000000e+00	3
3519460	1.000000e+00	0
3519461	9.999972e-01	10
3519466	1.000000e+00	1
3519467	9.995319e-01	14
3519464	1.000000e+00	0
3519465	1.000000e+00	0
3519470	7.673339e-03	34
3519468	9.835804e-01	18
3519469	1.000000e+00	2
3519443	1.000000e+00	3
3519442	1.000000e+00	1
3519445	8.881784e-16	50
3519444	9.999999e-01	8
3519447	1.000000e+00	4
3519446	8.881784e-16	50
3519449	2.230891e-10	46
3519448	9.995319e-01	14
3519453	1.000000e+00	4
3519452	1.641957e-02	33
3519454	1.000000e+00	0
3519424	1.000000e+00	5
3519426	3.359055e-01	27
3519427	1.000000e+00	5
3519428	1.000000e+00	5
3519429	1.000000e+00	0
3519430	1.000000e+00	2
3519431	2.104926e-09	45
3519432	1.000000e+00	0
3519433	1.000000e+00	2
3519434	1.000000e+00	2
3519435	1.133316e-12	48
3519436	9.986989e-01	15
3519437	1.000000e+00	0
3519438	8.881784e-16	50
3519439	8.881784e-16	50
3519021	1.000000e+00	0
3519020	1.000000e+00	7
3519023	9.999881e-01	11
3519022	1.000000e+00	6
3519017	1.049339e-07	43
3519016	1.000000e+00	3
3519018	1.133316e-12	48
3519013	1.000000e+00	1
3519012	8.881784e-16	50
3519015	1.000000e+00	0
3519008	3.245432e-02	32
3519011	1.000000e+00	1
3519010	1.000000e+00	0
3519037	1.000000e+00	3
3519038	1.000000e+00	2
3519039	1.000000e+00	2
3519032	1.000000e+00	0
3519033	1.013194e-01	30
3519034	1.000000e+00	0
3519035	1.000000e+00	5
3519028	1.000000e+00	0
3519029	1.000000e+00	0
3519030	4.529710e-14	49
3519031	1.000000e+00	2
3519024	1.000000e+00	1
3519025	1.000000e+00	0
3519026	1.611182e-01	29
3519027	1.641957e-02	33
3518991	8.986806e-01	21
3518990	8.881784e-16	50
3518989	1.000000e+00	2
3518988	1.000000e+00	1
3518987	7.673339e-03	34
3518986	1.000000e+00	0
3518984	2.230891e-10	46
3518983	8.881784e-16	50
3518979	8.881784e-16	50
3518978	1.000000e+00	6
3518977	2.104926e-09	45
3518976	7.673339e-03	34
3519006	1.000000e+00	0
3519004	1.000000e+00	4
3519005	1.000000e+00	1
3519002	5.946023e-02	31
3519003	2.230891e-10	46
3519000	1.000000e+00	5
3519001	1.000000e+00	2
3518998	1.000000e+00	2
3518999	1.000000e+00	0
3518996	1.000000e+00	0
3518997	1.000000e+00	1
3518994	1.000000e+00	1
3518995	1.000000e+00	0
3518992	1.000000e+00	4
3518993	1.000000e+00	1
3519081	2.104926e-09	45
3519083	9.999999e-01	8
3519082	1.641957e-02	33
3519085	1.000000e+00	5
3519084	1.000000e+00	2
3519087	7.600562e-01	23
3519086	1.000000e+00	0
3519073	1.000000e+00	0
3519072	1.000000e+00	0
3519075	1.000000e+00	1
3519074	1.000000e+00	3
3519077	1.854161e-11	47
3519076	1.000000e+00	6
3519079	1.000000e+00	3
3519078	1.000000e+00	0
3519096	1.000000e+00	1
3519097	8.881784e-16	50
3519099	9.999999e-01	8
3519100	1.611182e-01	29
3519101	9.999549e-01	12
3519102	1.000000e+00	3
3519089	1.000000e+00	0
3519090	1.000000e+00	2
3519092	1.000000e+00	0
3519093	1.000000e+00	5
3519094	4.438624e-01	26
3519095	1.000000e+00	1
3519051	1.000000e+00	1
3519050	1.193067e-05	40
3519049	1.000000e+00	1
3519048	1.000000e+00	0
3519055	2.399438e-01	28
3519054	1.000000e+00	0
3519053	1.000000e+00	3
3519043	1.000000e+00	0
3519042	1.000000e+00	2
3519041	9.999972e-01	10
3519040	1.000000e+00	1
3519046	1.000000e+00	0
3519045	3.359055e-01	27
3519044	1.000000e+00	2
3519066	4.529710e-14	49
3519067	1.000000e+00	0
3519065	9.999972e-01	10
3519070	1.000000e+00	0
3519071	6.640945e-01	24
3519068	9.999549e-01	12
3519069	1.854161e-11	47
3519058	1.000000e+00	3
3519059	8.881784e-16	50
3519056	1.611182e-01	29
3519057	1.000000e+00	0
3519062	1.854161e-11	47
3519063	1.000000e+00	0
3519060	9.405398e-01	20
3519061	1.000000e+00	0
3519140	1.000000e+00	1
3519141	9.998471e-01	13
3519142	5.817779e-07	42
3519136	8.388818e-01	22
3519137	1.000000e+00	0
3519138	1.000000e+00	0
3519139	1.000000e+00	1
3519148	1.000000e+00	0
3519149	1.000000e+00	6
3519150	1.000000e+00	2
3519151	9.999999e-01	8
3519144	1.000000e+00	3
3519145	8.881784e-16	50
3519146	9.405398e-01	20
3519147	1.000000e+00	1
3519157	1.000000e+00	2
3519156	1.000000e+00	5
3519159	1.000000e+00	0
3519153	1.000000e+00	0
3519152	1.000000e+00	0
3519155	1.000000e+00	6
3519154	8.881784e-16	50
3519165	4.438624e-01	26
3519164	1.000000e+00	1
3519167	9.999881e-01	11
3519166	1.000000e+00	0
3519161	1.000000e+00	0
3519160	4.438624e-01	26
3519163	9.675457e-01	19
3519162	9.999972e-01	10
3519110	2.399438e-01	28
3519108	8.881784e-16	50
3519109	1.000000e+00	0
3519107	7.673339e-03	34
3519104	1.000000e+00	2
3519105	5.817779e-07	42
3519116	9.923267e-01	17
3519117	1.000000e+00	0
3519115	8.881784e-16	50
3519112	1.000000e+00	2
3519113	1.000000e+00	0
3519127	4.529710e-14	49
3519126	1.000000e+00	4
3519125	1.000000e+00	7
3519124	1.000000e+00	0
3519123	1.000000e+00	6
3519122	1.000000e+00	6
3519121	1.000000e+00	0
3519120	1.000000e+00	1
3519135	1.000000e+00	2
3519134	1.000000e+00	0
3519133	1.000000e+00	3
3519132	9.999881e-01	11
3519131	1.000000e+00	1
3519130	2.104926e-09	45
3519129	1.000000e+00	0
3519128	1.000000e+00	6
3519201	1.000000e+00	1
3519203	8.881784e-16	50
3519204	8.881784e-16	50
3519205	9.986989e-01	15
3519206	8.881784e-16	50
3519207	1.000000e+00	1
3519209	2.104926e-09	45
3519210	1.000000e+00	0
3519211	1.000000e+00	0
3519212	1.000000e+00	2
3519214	8.881784e-16	50
3519215	1.000000e+00	1
3519217	1.193067e-05	40
3519216	1.000000e+00	1
3519219	1.000000e+00	0
3519218	4.529710e-14	49
3519220	1.000000e+00	3
3519223	1.000000e+00	1
3519222	1.000000e+00	0
3519225	1.000000e+00	1
3519224	1.000000e+00	0
3519227	4.529710e-14	49
3519226	1.000000e+00	0
3519229	8.388818e-01	22
3519228	1.000000e+00	0
3519231	4.529710e-14	49
3519230	9.999994e-01	9
3519170	1.000000e+00	0
3519171	1.000000e+00	0
3519168	1.000000e+00	2
3519169	1.000000e+00	0
3519174	9.999994e-01	9
3519175	4.681115e-04	37
3519172	1.000000e+00	0
3519173	1.000000e+00	1
3519178	4.529710e-14	49
3519179	9.999972e-01	10
3519176	8.881784e-16	50
3519177	1.000000e+00	3
3519180	1.000000e+00	0
3519187	1.611182e-01	29
3519186	1.000000e+00	1
3519185	8.881784e-16	50
3519184	1.000000e+00	0
3519191	8.881784e-16	50
3519190	8.881784e-16	50
3519189	8.881784e-16	50
3519188	8.881784e-16	50
3519195	1.000000e+00	0
3519194	5.817779e-07	42
3519193	7.673339e-03	34
3519192	4.438624e-01	26
3519199	4.438624e-01	26
3519198	1.000000e+00	5
3519196	1.000000e+00	0
3518744	1.000000e+00	2
3518745	1.000000e+00	0
3518746	1.000000e+00	0
3518747	9.675457e-01	19
3518748	9.999881e-01	11
3518749	9.999994e-01	9
3518750	1.000000e+00	0
3518736	1.000000e+00	0
3518737	9.995319e-01	14
3518738	1.000000e+00	4
3518739	1.000000e+00	0
3518740	1.000000e+00	0
3518742	9.923267e-01	17
3518743	1.000000e+00	2
3518729	1.000000e+00	0
3518728	2.230891e-10	46
3518731	1.000000e+00	6
3518730	1.000000e+00	2
3518733	9.999999e-01	8
3518732	8.881784e-16	50
3518735	1.000000e+00	0
3518734	1.000000e+00	6
3518721	8.881784e-16	50
3518720	1.000000e+00	0
3518722	9.999999e-01	8
3518725	1.049339e-07	43
3518724	1.000000e+00	0
3518727	1.000000e+00	1
3518726	1.000000e+00	1
3518778	9.999549e-01	12
3518779	1.000000e+00	0
3518776	3.359055e-01	27
3518777	9.923267e-01	17
3518782	1.301086e-03	36
3518783	1.000000e+00	0
3518781	5.561376e-01	25
3518770	1.000000e+00	1
3518771	8.881784e-16	50
3518768	1.000000e+00	0
3518769	1.854161e-11	47
3518774	1.000000e+00	1
3518775	1.000000e+00	2
3518772	4.529710e-14	49
3518773	1.301086e-03	36
3518763	1.000000e+00	0
3518762	1.000000e+00	6
3518761	1.000000e+00	1
3518760	1.000000e+00	6
3518767	1.000000e+00	7
3518766	1.000000e+00	1
3518764	1.000000e+00	1
3518755	1.000000e+00	0
3518754	1.000000e+00	7
3518753	9.999972e-01	10
3518752	2.104926e-09	45
3518759	2.104926e-09	45
3518757	1.000000e+00	1
3518756	1.000000e+00	1
3518812	4.681115e-04	37
3518813	1.000000e+00	0
3518814	1.000000e+00	0
3518815	1.000000e+00	4
3518808	9.986989e-01	15
3518810	1.000000e+00	0
3518811	1.000000e+00	0
3518804	1.000000e+00	0
3518805	1.000000e+00	0
3518807	1.000000e+00	5
3518800	1.000000e+00	0
3518801	1.000000e+00	0
3518803	1.000000e+00	1
3518799	2.104926e-09	45
3518798	2.104926e-09	45
3518793	1.000000e+00	0
3518792	9.999999e-01	8
3518795	9.999972e-01	10
3518794	1.000000e+00	5
3518789	8.881784e-16	50
3518788	1.000000e+00	0
3518791	1.000000e+00	5
3518790	1.000000e+00	0
3518785	9.999994e-01	9
3518784	9.999972e-01	10
3518787	1.301086e-03	36
3518786	1.000000e+00	1
3518846	4.529710e-14	49
3518847	1.000000e+00	0
3518844	1.000000e+00	0
3518845	1.000000e+00	3
3518842	8.881784e-16	50
3518840	1.000000e+00	0
3518838	1.000000e+00	0
3518839	1.000000e+00	6
3518836	8.881784e-16	50
3518837	1.000000e+00	2
3518834	1.000000e+00	1
3518835	1.000000e+00	2
3518832	2.230891e-10	46
3518833	1.000000e+00	2
3518831	1.000000e+00	1
3518830	1.193067e-05	40
3518829	1.000000e+00	5
3518828	1.000000e+00	0
3518827	1.000000e+00	7
3518826	1.301086e-03	36
3518825	1.000000e+00	1
3518823	9.986989e-01	15
3518822	1.621870e-08	44
3518821	1.000000e+00	1
3518820	4.681115e-04	37
3518819	1.000000e+00	3
3518818	9.999881e-01	11
3518817	8.388818e-01	22
3518816	4.529710e-14	49
3518865	1.000000e+00	0
3518864	4.681115e-04	37
3518867	5.946023e-02	31
3518866	1.000000e+00	4
3518869	1.000000e+00	1
3518868	1.000000e+00	2
3518871	2.399438e-01	28
3518870	9.966998e-01	16
3518875	1.000000e+00	0
3518874	1.000000e+00	0
3518877	1.013194e-01	30
3518876	3.359055e-01	27
3518879	1.000000e+00	2
3518878	8.881784e-16	50
3518848	1.854161e-11	47
3518849	1.000000e+00	2
3518850	1.000000e+00	0
3518851	1.000000e+00	5
3518852	8.881784e-16	50
3518853	1.000000e+00	0
3518854	1.854161e-11	47
3518855	1.000000e+00	1
3518856	9.999549e-01	12
3518857	7.673339e-03	34
3518858	8.881784e-16	50
3518859	1.000000e+00	3
3518860	1.000000e+00	0
3518861	1.000000e+00	1
3518862	8.881784e-16	50
3518863	9.999999e-01	8
3518899	1.000000e+00	0
3518898	9.675457e-01	19
3518897	9.999994e-01	9
3518896	1.000000e+00	0
3518903	1.000000e+00	0
3518902	9.999994e-01	9
3518901	1.000000e+00	1
3518900	1.049339e-07	43
3518907	1.000000e+00	0
3518906	1.000000e+00	0
3518904	1.000000e+00	0
3518911	9.998471e-01	13
3518910	1.000000e+00	1
3518909	1.000000e+00	3
3518908	1.000000e+00	0
3518882	1.854161e-11	47
3518883	1.000000e+00	0
3518880	1.000000e+00	3
3518881	1.000000e+00	0
3518886	1.000000e+00	4
3518887	9.999549e-01	12
3518884	4.529710e-14	49
3518885	9.999994e-01	9
3518891	9.999881e-01	11
3518888	1.000000e+00	6
3518894	9.999881e-01	11
3518895	4.529710e-14	49
3518892	8.881784e-16	50
3518893	1.000000e+00	1
3518933	1.000000e+00	0
3518932	1.000000e+00	0
3518934	1.000000e+00	5
3518929	9.835804e-01	18
3518928	1.000000e+00	1
3518931	1.000000e+00	0
3518941	1.133316e-12	48
3518940	2.104926e-09	45
3518943	1.000000e+00	3
3518942	1.000000e+00	0
3518937	1.621870e-08	44
3518936	1.000000e+00	2
3518939	1.000000e+00	0
3518916	8.881784e-16	50
3518918	1.621870e-08	44
3518919	2.104926e-09	45
3518912	1.000000e+00	0
3518914	7.600562e-01	23
3518915	1.000000e+00	0
3518925	8.881784e-16	50
3518926	1.529320e-04	38
3518927	1.000000e+00	1
3518920	1.000000e+00	0
3518921	1.000000e+00	1
3518922	5.561376e-01	25
3518923	1.000000e+00	4
3518967	1.000000e+00	1
3518966	1.000000e+00	1
3518965	1.000000e+00	7
3518964	1.641957e-02	33
3518963	1.641957e-02	33
3518962	1.000000e+00	3
3518961	9.999994e-01	9
3518960	1.301086e-03	36
3518975	1.000000e+00	4
3518974	1.000000e+00	1
3518973	8.881784e-16	50
3518972	1.000000e+00	5
3518970	1.000000e+00	0
3518969	1.000000e+00	3
3518968	1.000000e+00	0
3518950	1.000000e+00	1
3518951	1.000000e+00	3
3518948	1.000000e+00	6
3518949	1.000000e+00	3
3518946	1.000000e+00	0
3518947	1.000000e+00	0
3518944	1.000000e+00	0
3518945	1.000000e+00	0
3518958	1.000000e+00	1
3518956	4.529710e-14	49
3518957	1.000000e+00	0
3518954	1.000000e+00	0
3518955	1.000000e+00	0
3518952	6.640945e-01	24
3518953	1.000000e+00	4
3518475	1.000000e+00	7
3518474	1.000000e+00	1
3518473	1.000000e+00	1
3518472	1.000000e+00	0
3518479	9.999994e-01	9
3518478	1.133316e-12	48
3518477	1.000000e+00	2
3518476	4.438624e-01	26
3518466	1.000000e+00	1
3518465	1.000000e+00	1
3518464	1.000000e+00	0
3518471	9.999972e-01	10
3518470	9.966998e-01	16
3518469	9.835804e-01	18
3518490	1.000000e+00	0
3518491	8.388818e-01	22
3518488	9.999999e-01	8
3518489	1.000000e+00	1
3518494	1.000000e+00	0
3518495	1.000000e+00	3
3518492	1.000000e+00	4
3518493	9.986989e-01	15
3518482	1.000000e+00	0
3518483	8.881784e-16	50
3518480	1.000000e+00	4
3518481	1.000000e+00	1
3518486	1.000000e+00	0
3518487	4.529710e-14	49
3518484	1.000000e+00	1
3518485	1.854161e-11	47
3518505	1.641957e-02	33
3518504	1.611182e-01	29
3518507	1.000000e+00	7
3518506	1.621870e-08	44
3518509	1.000000e+00	2
3518511	9.999881e-01	11
3518510	8.881784e-16	50
3518497	1.000000e+00	4
3518496	1.000000e+00	1
3518499	1.000000e+00	1
3518498	1.000000e+00	1
3518501	1.000000e+00	6
3518500	1.000000e+00	1
3518503	1.000000e+00	0
3518502	8.881784e-16	50
3518520	8.881784e-16	50
3518521	8.881784e-16	50
3518522	9.999972e-01	10
3518523	1.000000e+00	1
3518524	5.946023e-02	31
3518525	1.000000e+00	2
3518526	1.000000e+00	0
3518527	8.881784e-16	50
3518512	1.000000e+00	1
3518513	1.000000e+00	6
3518514	1.000000e+00	4
3518515	1.000000e+00	0
3518516	1.000000e+00	0
3518517	1.000000e+00	2
3518519	8.881784e-16	50
3518543	1.000000e+00	0
3518542	1.000000e+00	0
3518540	8.986806e-01	21
3518539	2.399438e-01	28
3518538	1.000000e+00	0
3518537	1.000000e+00	0
3518534	1.000000e+00	7
3518533	1.000000e+00	0
3518532	1.000000e+00	0
3518531	1.000000e+00	4
3518530	1.000000e+00	0
3518529	1.000000e+00	1
3518528	1.000000e+00	2
3518558	1.000000e+00	0
3518557	1.000000e+00	2
3518554	1.000000e+00	0
3518555	8.881784e-16	50
3518552	4.529710e-14	49
3518553	9.999881e-01	11
3518551	1.000000e+00	0
3518548	1.000000e+00	1
3518549	1.000000e+00	3
3518547	1.000000e+00	2
3518544	1.000000e+00	3
3518573	1.621870e-08	44
3518572	1.000000e+00	3
3518574	1.000000e+00	2
3518569	1.000000e+00	0
3518571	9.966998e-01	16
3518570	1.000000e+00	1
3518567	1.000000e+00	0
3518566	1.000000e+00	2
3518561	1.000000e+00	5
3518560	1.000000e+00	2
3518563	1.000000e+00	4
3518562	1.000000e+00	0
3518588	9.999549e-01	12
3518589	1.000000e+00	0
3518590	1.000000e+00	5
3518591	1.000000e+00	0
3518584	3.245432e-02	32
3518585	1.621870e-08	44
3518586	1.000000e+00	1
3518587	1.000000e+00	7
3518580	2.399438e-01	28
3518581	1.000000e+00	2
3518582	1.000000e+00	0
3518583	1.000000e+00	2
3518576	4.510745e-05	39
3518577	1.000000e+00	0
3518578	1.000000e+00	1
3518579	8.881784e-16	50
3518594	9.999549e-01	12
3518593	1.000000e+00	1
3518598	1.000000e+00	0
3518599	4.681115e-04	37
3518596	1.000000e+00	2
3518597	1.000000e+00	4
3518602	9.995319e-01	14
3518600	4.438624e-01	26
3518601	1.000000e+00	0
3518606	1.000000e+00	4
3518605	1.000000e+00	2
3518611	1.000000e+00	2
3518610	1.000000e+00	2
3518609	8.881784e-16	50
3518608	1.000000e+00	4
3518615	1.000000e+00	3
3518614	1.000000e+00	0
3518612	1.000000e+00	5
3518619	1.000000e+00	4
3518617	1.000000e+00	1
3518616	1.000000e+00	0
3518623	1.000000e+00	0
3518622	1.000000e+00	0
3518621	1.000000e+00	0
3518620	1.000000e+00	0
3518624	1.000000e+00	1
3518625	4.529710e-14	49
3518627	1.000000e+00	0
3518628	1.000000e+00	0
3518629	9.998471e-01	13
3518630	1.000000e+00	2
3518631	9.986989e-01	15
3518632	4.681115e-04	37
3518633	2.230891e-10	46
3518634	1.133316e-12	48
3518635	1.000000e+00	0
3518636	9.995319e-01	14
3518638	1.000000e+00	0
3518639	1.000000e+00	0
3518641	9.999994e-01	9
3518640	8.881784e-16	50
3518643	1.000000e+00	1
3518645	1.000000e+00	0
3518644	9.999999e-01	8
3518647	2.104926e-09	45
3518646	9.675457e-01	19
3518649	4.529710e-14	49
3518648	1.000000e+00	6
3518651	1.000000e+00	0
3518650	9.999881e-01	11
3518653	8.881784e-16	50
3518655	1.000000e+00	1
3518654	8.881784e-16	50
3518662	8.881784e-16	50
3518663	1.000000e+00	3
3518660	1.000000e+00	0
3518661	1.854161e-11	47
3518658	5.946023e-02	31
3518659	1.000000e+00	1
3518656	1.000000e+00	0
3518657	4.529710e-14	49
3518671	1.000000e+00	0
3518668	1.000000e+00	1
3518669	1.000000e+00	7
3518666	1.000000e+00	6
3518667	1.000000e+00	0
3518664	8.881784e-16	50
3518665	8.881784e-16	50
3518679	1.000000e+00	3
3518678	1.000000e+00	1
3518677	8.986806e-01	21
3518676	8.881784e-16	50
3518675	2.230891e-10	46
3518674	4.681115e-04	37
3518673	1.000000e+00	0
3518672	1.529320e-04	38
3518685	1.000000e+00	0
3518684	1.000000e+00	1
3518683	1.000000e+00	3
3518682	1.000000e+00	0
3518680	1.049339e-07	43
3518692	4.681115e-04	37
3518693	1.000000e+00	5
3518694	1.000000e+00	4
3518688	4.529710e-14	49
3518689	1.000000e+00	0
3518690	1.000000e+00	0
3518691	9.999972e-01	10
3518702	8.881784e-16	50
3518703	8.881784e-16	50
3518696	9.998471e-01	13
3518697	8.881784e-16	50
3518698	1.000000e+00	4
3518699	1.000000e+00	0
3518709	1.000000e+00	1
3518708	1.000000e+00	2
3518711	4.529710e-14	49
3518710	1.000000e+00	2
3518705	3.300224e-03	35
3518704	1.529320e-04	38
3518707	8.881784e-16	50
3518706	1.000000e+00	0
3518717	1.049339e-07	43
3518719	1.000000e+00	5
3518718	1.000000e+00	1
3518713	1.000000e+00	2
3518712	1.000000e+00	7
3518715	1.000000e+00	3
3518714	1.854161e-11	47
3520370	1.000000e+00	0
3520371	1.000000e+00	1
3520368	1.529320e-04	38
3520369	2.807050e-06	41
3520374	1.000000e+00	0
3520375	1.000000e+00	0
3520372	9.923267e-01	17
3520373	1.000000e+00	1
3520378	8.881784e-16	50
3520379	1.854161e-11	47
3520376	1.000000e+00	6
3520382	1.000000e+00	0
3520383	5.946023e-02	31
3520381	1.000000e+00	1
3520355	1.000000e+00	6
3520354	1.000000e+00	1
3520353	3.359055e-01	27
3520352	8.388818e-01	22
3520359	1.301086e-03	36
3520357	1.000000e+00	0
3520356	1.000000e+00	7
3520363	1.013194e-01	30
3520362	7.600562e-01	23
3520361	1.000000e+00	1
3520360	9.999972e-01	10
3520367	4.529710e-14	49
3520366	1.000000e+00	3
3520364	1.000000e+00	3
3520336	9.999999e-01	8
3520337	9.675457e-01	19
3520338	1.000000e+00	0
3520339	1.000000e+00	0
3520340	9.999881e-01	11
3520341	9.923267e-01	17
3520342	1.000000e+00	0
3520343	9.999881e-01	11
3520344	2.104926e-09	45
3520345	8.881784e-16	50
3520346	1.000000e+00	0
3520349	1.611182e-01	29
3520350	8.881784e-16	50
3520351	1.000000e+00	5
3520321	1.000000e+00	0
3520323	9.999881e-01	11
3520322	8.881784e-16	50
3520325	1.000000e+00	0
3520324	1.000000e+00	1
3520327	1.000000e+00	0
3520328	1.000000e+00	6
3520331	1.000000e+00	0
3520330	1.000000e+00	1
3520335	1.641957e-02	33
3520334	1.000000e+00	3
3520311	1.000000e+00	1
3520308	1.000000e+00	1
3520309	1.000000e+00	0
3520306	9.995319e-01	14
3520307	3.245432e-02	32
3520304	1.000000e+00	0
3520305	4.438624e-01	26
3520318	1.000000e+00	0
3520319	4.529710e-14	49
3520316	1.000000e+00	0
3520317	7.673339e-03	34
3520314	4.681115e-04	37
3520315	8.881784e-16	50
3520312	2.399438e-01	28
3520313	1.000000e+00	0
3520294	1.000000e+00	1
3520293	1.000000e+00	0
3520292	1.000000e+00	7
3520291	1.000000e+00	0
3520290	9.998471e-01	13
3520289	1.000000e+00	2
3520288	1.000000e+00	1
3520303	1.000000e+00	6
3520302	3.359055e-01	27
3520300	1.000000e+00	2
3520298	1.000000e+00	3
3520296	1.000000e+00	0
3520276	8.881784e-16	50
3520277	1.000000e+00	4
3520278	1.000000e+00	2
3520279	1.000000e+00	6
3520273	2.230891e-10	46
3520274	1.000000e+00	4
3520275	1.000000e+00	0
3520284	1.000000e+00	1
3520285	9.999994e-01	9
3520286	1.000000e+00	6
3520280	9.966998e-01	16
3520282	8.881784e-16	50
3520283	1.000000e+00	0
3520261	1.000000e+00	0
3520260	9.999994e-01	9
3520263	1.000000e+00	0
3520262	1.133316e-12	48
3520256	1.000000e+00	0
3520258	8.881784e-16	50
3520269	1.000000e+00	0
3520268	1.000000e+00	0
3520271	1.000000e+00	0
3520270	1.000000e+00	4
3520265	1.000000e+00	0
3520264	1.000000e+00	2
3520267	2.399438e-01	28
3520266	9.835804e-01	18
3520507	1.049339e-07	43
3520505	1.000000e+00	0
3520504	1.000000e+00	3
3520511	9.986989e-01	15
3520510	8.881784e-16	50
3520509	1.000000e+00	0
3520508	1.000000e+00	5
3520498	8.881784e-16	50
3520497	1.133316e-12	48
3520496	1.000000e+00	6
3520503	1.000000e+00	0
3520501	1.049339e-07	43
3520500	1.000000e+00	1
3520490	9.835804e-01	18
3520491	8.881784e-16	50
3520488	9.999549e-01	12
3520489	1.000000e+00	3
3520494	1.000000e+00	6
3520492	1.000000e+00	0
3520493	1.000000e+00	0
3520483	1.000000e+00	0
3520480	1.133316e-12	48
3520481	2.104926e-09	45
3520486	1.000000e+00	0
3520487	1.000000e+00	1
3520484	1.000000e+00	0
3520485	9.999999e-01	8
3520473	9.675457e-01	19
3520472	1.000000e+00	0
3520475	1.000000e+00	5
3520474	1.133316e-12	48
3520477	1.000000e+00	3
3520476	1.133316e-12	48
3520479	1.000000e+00	0
3520478	9.999999e-01	8
3520465	1.000000e+00	0
3520464	1.000000e+00	1
3520467	3.359055e-01	27
3520468	1.000000e+00	3
3520471	1.000000e+00	0
3520470	9.999999e-01	8
3520457	1.000000e+00	0
3520458	1.000000e+00	0
3520460	1.000000e+00	4
3520461	1.000000e+00	0
3520462	1.000000e+00	1
3520463	1.000000e+00	1
3520448	1.000000e+00	2
3520449	1.000000e+00	2
3520450	1.000000e+00	0
3520451	1.000000e+00	5
3520453	1.000000e+00	0
3520455	9.999549e-01	12
3520447	9.998471e-01	13
3520446	1.000000e+00	1
3520445	1.000000e+00	0
3520444	3.359055e-01	27
3520443	9.966998e-01	16
3520442	8.881784e-16	50
3520441	1.000000e+00	0
3520440	1.000000e+00	3
3520438	1.000000e+00	0
3520437	1.000000e+00	0
3520436	9.995319e-01	14
3520435	8.881784e-16	50
3520432	1.000000e+00	0
3520430	1.000000e+00	1
3520428	1.000000e+00	0
3520429	1.133316e-12	48
3520426	8.881784e-16	50
3520427	1.000000e+00	0
3520424	1.000000e+00	4
3520425	1.000000e+00	2
3520422	9.923267e-01	17
3520423	1.000000e+00	0
3520420	1.000000e+00	0
3520421	1.000000e+00	1
3520418	8.881784e-16	50
3520419	1.000000e+00	0
3520416	1.000000e+00	1
3520413	1.000000e+00	0
3520412	1.000000e+00	0
3520415	1.000000e+00	7
3520414	1.000000e+00	0
3520409	9.999549e-01	12
3520408	1.133316e-12	48
3520411	1.000000e+00	0
3520410	8.881784e-16	50
3520405	1.000000e+00	5
3520404	1.000000e+00	7
3520407	1.000000e+00	1
3520406	1.000000e+00	0
3520401	1.000000e+00	2
3520400	2.399438e-01	28
3520403	1.000000e+00	1
3520402	1.000000e+00	0
3520397	8.881784e-16	50
3520398	1.000000e+00	5
3520399	1.000000e+00	7
3520392	1.000000e+00	0
3520393	8.881784e-16	50
3520394	1.854161e-11	47
3520388	1.854161e-11	47
3520389	1.000000e+00	1
3520390	1.000000e+00	0
3520391	1.000000e+00	0
3520384	3.359055e-01	27
3520386	1.000000e+00	0
3520387	1.000000e+00	0
3520097	1.000000e+00	0
3520099	1.000000e+00	0
3520101	1.000000e+00	7
3520100	9.999972e-01	10
3520102	1.000000e+00	6
3520105	1.000000e+00	1
3520104	8.881784e-16	50
3520107	9.923267e-01	17
3520106	2.807050e-06	41
3520108	6.640945e-01	24
3520111	1.000000e+00	2
3520110	8.881784e-16	50
3520112	1.193067e-05	40
3520113	1.193067e-05	40
3520115	1.000000e+00	1
3520116	9.999999e-01	8
3520117	6.640945e-01	24
3520118	6.640945e-01	24
3520119	1.000000e+00	0
3520120	1.854161e-11	47
3520121	9.966998e-01	16
3520122	1.000000e+00	0
3520124	1.000000e+00	0
3520125	1.000000e+00	0
3520127	1.000000e+00	0
3520067	1.000000e+00	0
3520066	9.966998e-01	16
3520065	2.230891e-10	46
3520064	1.000000e+00	2
3520071	1.000000e+00	0
3520070	1.000000e+00	7
3520069	1.000000e+00	0
3520068	1.000000e+00	0
3520075	4.438624e-01	26
3520074	1.133316e-12	48
3520073	2.399438e-01	28
3520078	1.641957e-02	33
3520077	7.600562e-01	23
3520076	1.193067e-05	40
3520082	1.000000e+00	0
3520083	1.000000e+00	5
3520080	1.000000e+00	1
3520081	1.000000e+00	5
3520086	8.881784e-16	50
3520084	1.000000e+00	0
3520090	9.999549e-01	12
3520091	1.000000e+00	4
3520088	1.000000e+00	0
3520089	1.000000e+00	5
3520094	1.000000e+00	3
3520095	9.675457e-01	19
3520093	2.230891e-10	46
3520036	1.000000e+00	0
3520038	2.399438e-01	28
3520033	1.000000e+00	0
3520032	8.986806e-01	21
3520035	1.000000e+00	1
3520034	1.000000e+00	7
3520045	9.923267e-01	17
3520044	4.529710e-14	49
3520047	1.000000e+00	0
3520046	1.000000e+00	0
3520041	1.000000e+00	5
3520040	9.999881e-01	11
3520043	1.000000e+00	0
3520042	1.000000e+00	1
3520052	1.000000e+00	1
3520054	1.000000e+00	2
3520055	1.000000e+00	0
3520048	1.000000e+00	3
3520049	5.561376e-01	25
3520050	1.854161e-11	47
3520060	1.000000e+00	0
3520061	1.000000e+00	0
3520062	9.995319e-01	14
3520063	1.000000e+00	1
3520056	8.881784e-16	50
3520057	1.000000e+00	1
3520058	9.986989e-01	15
3520059	9.999881e-01	11
3520007	1.000000e+00	3
3520006	1.000000e+00	0
3520005	1.049339e-07	43
3520003	1.000000e+00	0
3520002	6.640945e-01	24
3520001	8.881784e-16	50
3520000	1.000000e+00	1
3520015	1.000000e+00	3
3520014	8.881784e-16	50
3520013	8.881784e-16	50
3520012	3.300224e-03	35
3520011	9.995319e-01	14
3520009	1.133316e-12	48
3520008	1.000000e+00	0
3520022	8.881784e-16	50
3520023	1.000000e+00	1
3520020	9.999549e-01	12
3520021	1.000000e+00	1
3520018	1.000000e+00	3
3520019	1.000000e+00	0
3520016	1.000000e+00	3
3520017	1.193067e-05	40
3520030	1.000000e+00	6
3520031	1.000000e+00	0
3520028	8.881784e-16	50
3520029	1.000000e+00	0
3520024	9.999999e-01	8
3520025	1.000000e+00	4
3520232	1.000000e+00	0
3520233	1.000000e+00	0
3520234	1.000000e+00	5
3520235	1.000000e+00	2
3520236	9.999994e-01	9
3520237	1.000000e+00	2
3520238	1.000000e+00	1
3520239	1.000000e+00	1
3520224	1.000000e+00	0
3520225	1.611182e-01	29
3520226	3.300224e-03	35
3520227	1.000000e+00	2
3520228	1.000000e+00	1
3520230	1.000000e+00	0
3520231	1.000000e+00	0
3520248	3.300224e-03	35
3520251	1.000000e+00	0
3520250	9.999549e-01	12
3520253	1.000000e+00	0
3520252	6.640945e-01	24
3520255	1.000000e+00	0
3520254	1.000000e+00	3
3520241	1.000000e+00	1
3520240	1.000000e+00	1
3520243	1.000000e+00	1
3520242	7.600562e-01	23
3520245	1.000000e+00	0
3520244	8.881784e-16	50
3520247	4.438624e-01	26
3520246	4.510745e-05	39
3520202	9.675457e-01	19
3520200	1.000000e+00	0
3520201	1.000000e+00	6
3520206	1.611182e-01	29
3520207	5.946023e-02	31
3520204	8.881784e-16	50
3520205	8.881784e-16	50
3520194	1.000000e+00	0
3520192	1.000000e+00	0
3520193	9.999972e-01	10
3520198	1.000000e+00	0
3520199	9.999881e-01	11
3520196	1.000000e+00	7
3520197	1.000000e+00	0
3520219	1.000000e+00	1
3520218	1.000000e+00	0
3520217	1.000000e+00	0
3520216	1.000000e+00	0
3520223	1.000000e+00	7
3520222	6.640945e-01	24
3520221	1.000000e+00	2
3520220	9.998471e-01	13
3520211	8.881784e-16	50
3520210	1.000000e+00	0
3520208	1.000000e+00	5
3520215	1.000000e+00	7
3520214	1.000000e+00	1
3520213	9.405398e-01	20
3520212	8.881784e-16	50
3520172	9.675457e-01	19
3520173	1.133316e-12	48
3520175	1.000000e+00	0
3520168	1.000000e+00	0
3520169	8.388818e-01	22
3520170	4.510745e-05	39
3520171	9.966998e-01	16
3520164	1.000000e+00	0
3520165	1.000000e+00	0
3520166	1.000000e+00	3
3520167	1.000000e+00	5
3520160	1.000000e+00	5
3520161	1.301086e-03	36
3520162	1.000000e+00	4
3520163	8.881784e-16	50
3520189	1.000000e+00	0
3520188	8.881784e-16	50
3520191	1.000000e+00	2
3520190	1.000000e+00	0
3520185	1.000000e+00	2
3520184	1.000000e+00	1
3520187	1.000000e+00	0
3520186	1.000000e+00	1
3520181	1.000000e+00	1
3520180	1.000000e+00	6
3520183	8.881784e-16	50
3520182	1.000000e+00	1
3520176	1.000000e+00	1
3520179	1.000000e+00	0
3520142	1.000000e+00	4
3520143	1.000000e+00	1
3520140	9.999549e-01	12
3520141	1.000000e+00	1
3520138	1.133316e-12	48
3520136	9.675457e-01	19
3520137	1.000000e+00	1
3520134	1.000000e+00	1
3520135	1.000000e+00	4
3520132	1.000000e+00	0
3520133	8.881784e-16	50
3520131	9.835804e-01	18
3520128	9.995319e-01	14
3520129	8.881784e-16	50
3520159	4.510745e-05	39
3520157	1.000000e+00	0
3520153	1.000000e+00	0
3520151	4.529710e-14	49
3520150	1.000000e+00	4
3520149	1.000000e+00	1
3520148	1.000000e+00	7
3520147	1.000000e+00	0
3520146	1.000000e+00	0
3520144	1.000000e+00	0
3519828	1.000000e+00	0
3519830	1.000000e+00	1
3519831	1.000000e+00	2
3519824	1.000000e+00	5
3519825	9.923267e-01	17
3519836	9.675457e-01	19
3519837	1.000000e+00	0
3519838	1.000000e+00	0
3519839	1.000000e+00	2
3519832	1.000000e+00	4
3519834	8.881784e-16	50
3519835	9.998471e-01	13
3519813	1.000000e+00	0
3519812	1.000000e+00	0
3519815	1.000000e+00	0
3519809	1.000000e+00	0
3519808	1.000000e+00	3
3519810	8.881784e-16	50
3519821	1.000000e+00	0
3519820	1.013194e-01	30
3519823	4.529710e-14	49
3519817	1.621870e-08	44
3519816	9.999994e-01	9
3519819	1.000000e+00	0
3519818	1.000000e+00	0
3519862	1.301086e-03	36
3519863	8.881784e-16	50
3519860	4.529710e-14	49
3519861	1.000000e+00	0
3519859	1.000000e+00	6
3519856	1.000000e+00	0
3519871	1.000000e+00	3
3519869	1.000000e+00	0
3519866	1.000000e+00	0
3519867	1.000000e+00	0
3519864	1.000000e+00	0
3519865	1.000000e+00	0
3519847	1.000000e+00	0
3519846	1.000000e+00	5
3519844	8.881784e-16	50
3519843	1.000000e+00	3
3519842	1.000000e+00	1
3519841	1.049339e-07	43
3519855	1.000000e+00	0
3519853	1.000000e+00	0
3519852	5.946023e-02	31
3519851	1.133316e-12	48
3519850	1.000000e+00	3
3519849	1.000000e+00	6
3519848	1.000000e+00	0
3519760	9.966998e-01	16
3519762	1.000000e+00	0
3519763	1.000000e+00	6
3519764	1.000000e+00	0
3519765	9.923267e-01	17
3519766	9.923267e-01	17
3519767	1.000000e+00	1
3519768	3.300224e-03	35
3519769	1.000000e+00	0
3519770	4.510745e-05	39
3519772	1.301086e-03	36
3519773	1.000000e+00	0
3519775	1.000000e+00	0
3519745	9.995319e-01	14
3519744	1.000000e+00	1
3519747	8.881784e-16	50
3519749	1.000000e+00	0
3519748	1.000000e+00	0
3519751	1.000000e+00	0
3519750	1.000000e+00	0
3519753	1.000000e+00	0
3519752	1.000000e+00	1
3519754	9.999999e-01	8
3519757	1.000000e+00	0
3519756	1.000000e+00	1
3519758	9.998471e-01	13
3519794	9.835804e-01	18
3519792	1.000000e+00	6
3519793	1.000000e+00	1
3519798	1.000000e+00	2
3519799	1.000000e+00	1
3519796	9.999972e-01	10
3519802	1.000000e+00	3
3519803	8.881784e-16	50
3519800	1.000000e+00	5
3519801	1.000000e+00	3
3519806	1.000000e+00	2
3519807	1.000000e+00	2
3519804	1.000000e+00	4
3519805	1.000000e+00	1
3519779	1.133316e-12	48
3519778	1.000000e+00	0
3519777	1.000000e+00	0
3519776	9.999881e-01	11
3519783	2.230891e-10	46
3519782	9.999972e-01	10
3519780	9.966998e-01	16
3519786	1.000000e+00	3
3519785	9.986989e-01	15
3519784	1.621870e-08	44
3519791	1.000000e+00	4
3519790	1.000000e+00	0
3519789	1.000000e+00	3
3519788	8.881784e-16	50
3519964	1.000000e+00	0
3519967	1.000000e+00	0
3519966	1.000000e+00	3
3519961	1.000000e+00	4
3519960	9.999881e-01	11
3519963	1.000000e+00	7
3519957	6.640945e-01	24
3519956	9.995319e-01	14
3519959	8.388818e-01	22
3519958	1.000000e+00	0
3519953	1.000000e+00	1
3519952	9.835804e-01	18
3519955	1.854161e-11	47
3519954	1.000000e+00	2
3519948	1.000000e+00	7
3519949	1.000000e+00	0
3519950	1.000000e+00	0
3519951	5.817779e-07	42
3519944	1.000000e+00	1
3519945	8.881784e-16	50
3519940	8.881784e-16	50
3519941	1.000000e+00	4
3519942	1.000000e+00	0
3519943	1.000000e+00	0
3519936	1.000000e+00	0
3519937	1.000000e+00	3
3519938	1.000000e+00	0
3519939	1.000000e+00	1
3519999	8.881784e-16	50
3519998	1.000000e+00	2
3519997	1.000000e+00	0
3519996	1.000000e+00	0
3519995	4.529710e-14	49
3519994	1.000000e+00	4
3519993	1.301086e-03	36
3519991	1.000000e+00	1
3519989	1.000000e+00	5
3519988	9.999994e-01	9
3519986	4.529710e-14	49
3519985	2.399438e-01	28
3519984	8.388818e-01	22
3519982	1.529320e-04	38
3519983	1.000000e+00	5
3519980	4.681115e-04	37
3519981	1.000000e+00	3
3519978	3.245432e-02	32
3519979	1.000000e+00	2
3519976	1.000000e+00	1
3519977	1.000000e+00	6
3519974	1.000000e+00	0
3519975	1.000000e+00	0
3519972	1.000000e+00	3
3519970	1.000000e+00	1
3519968	1.000000e+00	1
3519969	8.881784e-16	50
3519897	1.000000e+00	1
3519896	9.999999e-01	8
3519899	8.881784e-16	50
3519898	8.881784e-16	50
3519900	8.881784e-16	50
3519903	9.923267e-01	17
3519902	1.000000e+00	0
3519889	1.000000e+00	2
3519888	9.675457e-01	19
3519891	1.000000e+00	4
3519890	4.529710e-14	49
3519893	1.000000e+00	0
3519892	1.000000e+00	1
3519895	7.600562e-01	23
3519894	8.881784e-16	50
3519880	1.000000e+00	1
3519881	1.013194e-01	30
3519882	1.000000e+00	0
3519883	1.000000e+00	3
3519885	8.881784e-16	50
3519886	1.000000e+00	0
3519873	1.000000e+00	0
3519874	4.529710e-14	49
3519875	9.999994e-01	9
3519876	3.300224e-03	35
3519878	1.000000e+00	0
3519879	1.000000e+00	1
3519931	9.999549e-01	12
3519930	1.000000e+00	3
3519929	1.000000e+00	0
3519928	1.000000e+00	0
3519935	1.000000e+00	4
3519934	1.000000e+00	0
3519933	9.999999e-01	8
3519932	1.000000e+00	1
3519923	1.000000e+00	0
3519922	1.000000e+00	0
3519921	9.999549e-01	12
3519920	1.000000e+00	0
3519927	1.000000e+00	3
3519926	1.000000e+00	1
3519925	1.000000e+00	0
3519914	1.000000e+00	0
3519912	1.000000e+00	2
3519913	1.000000e+00	1
3519919	1.000000e+00	0
3519916	1.000000e+00	6
3519917	1.000000e+00	0
3519907	8.881784e-16	50
3519904	1.193067e-05	40
3519905	1.000000e+00	1
3519910	1.641957e-02	33
3519911	1.000000e+00	2
3519908	1.000000e+00	7
3519909	2.399438e-01	28
3519559	1.854161e-11	47
3519558	9.405398e-01	20
3519557	1.000000e+00	6
3519556	1.000000e+00	3
3519555	1.000000e+00	0
3519554	1.000000e+00	0
3519553	1.000000e+00	2
3519552	9.923267e-01	17
3519567	1.000000e+00	0
3519566	1.000000e+00	2
3519565	1.000000e+00	0
3519564	1.000000e+00	0
3519563	8.881784e-16	50
3519562	1.133316e-12	48
3519561	5.946023e-02	31
3519574	9.999881e-01	11
3519572	9.675457e-01	19
3519573	1.000000e+00	1
3519570	1.000000e+00	0
3519571	1.000000e+00	1
3519568	1.000000e+00	2
3519569	1.000000e+00	0
3519582	9.405398e-01	20
3519583	9.999549e-01	12
3519580	1.000000e+00	3
3519581	9.405398e-01	20
3519578	9.999999e-01	8
3519576	1.000000e+00	1
3519577	8.881784e-16	50
3519589	1.000000e+00	0
3519588	9.923267e-01	17
3519591	1.301086e-03	36
3519590	1.000000e+00	0
3519585	1.000000e+00	7
3519584	1.000000e+00	0
3519587	5.561376e-01	25
3519586	1.000000e+00	0
3519597	1.000000e+00	1
3519596	8.881784e-16	50
3519599	1.000000e+00	0
3519598	9.998471e-01	13
3519593	8.881784e-16	50
3519592	8.881784e-16	50
3519595	1.049339e-07	43
3519594	1.000000e+00	2
3519604	1.000000e+00	0
3519605	1.000000e+00	2
3519606	1.000000e+00	1
3519607	6.640945e-01	24
3519601	1.000000e+00	6
3519602	1.000000e+00	1
3519603	1.301086e-03	36
3519612	1.000000e+00	2
3519614	8.881784e-16	50
3519615	4.510745e-05	39
3519608	8.881784e-16	50
3519610	1.000000e+00	0
3519611	1.000000e+00	1
3519490	1.000000e+00	0
3519489	9.405398e-01	20
3519488	1.000000e+00	7
3519495	1.000000e+00	0
3519494	1.000000e+00	0
3519493	1.000000e+00	0
3519492	1.000000e+00	1
3519497	1.000000e+00	3
3519496	1.301086e-03	36
3519503	9.405398e-01	20
3519502	1.000000e+00	2
3519501	1.000000e+00	1
3519500	9.995319e-01	14
3519506	1.000000e+00	0
3519507	1.000000e+00	3
3519504	1.000000e+00	0
3519505	1.000000e+00	4
3519510	2.807050e-06	41
3519508	1.000000e+00	6
3519509	8.881784e-16	50
3519515	9.999994e-01	9
3519512	9.405398e-01	20
3519513	9.966998e-01	16
3519518	1.000000e+00	1
3519519	9.999549e-01	12
3519516	1.000000e+00	0
3519517	1.000000e+00	3
3519520	7.600562e-01	23
3519523	1.000000e+00	5
3519522	2.399438e-01	28
3519525	1.000000e+00	0
3519527	9.966998e-01	16
3519526	8.388818e-01	22
3519529	1.000000e+00	0
3519528	9.999994e-01	9
3519531	7.673339e-03	34
3519530	8.881784e-16	50
3519532	1.000000e+00	0
3519535	8.881784e-16	50
3519534	1.000000e+00	1
3519538	9.995319e-01	14
3519540	1.000000e+00	0
3519542	1.000000e+00	1
3519543	1.000000e+00	1
3519544	1.000000e+00	5
3519545	1.000000e+00	0
3519546	1.000000e+00	2
3519550	2.104926e-09	45
3519551	1.000000e+00	0
3519694	1.000000e+00	3
3519692	1.000000e+00	2
3519693	1.000000e+00	0
3519690	4.529710e-14	49
3519691	1.000000e+00	5
3519688	1.000000e+00	2
3519689	9.995319e-01	14
3519686	8.881784e-16	50
3519687	1.000000e+00	1
3519684	1.000000e+00	0
3519685	8.881784e-16	50
3519683	8.881784e-16	50
3519680	1.000000e+00	0
3519681	1.000000e+00	0
3519711	1.000000e+00	7
3519710	1.000000e+00	2
3519709	9.999972e-01	10
3519708	9.995319e-01	14
3519707	1.000000e+00	0
3519706	8.881784e-16	50
3519705	8.881784e-16	50
3519703	1.529320e-04	38
3519702	4.510745e-05	39
3519701	1.000000e+00	1
3519698	6.640945e-01	24
3519697	1.000000e+00	0
3519696	1.133316e-12	48
3519724	1.193067e-05	40
3519725	1.000000e+00	0
3519726	1.000000e+00	0
3519727	1.133316e-12	48
3519720	1.529320e-04	38
3519722	1.000000e+00	0
3519723	1.000000e+00	3
3519716	9.986989e-01	15
3519718	8.881784e-16	50
3519719	1.000000e+00	0
3519712	1.000000e+00	6
3519713	1.000000e+00	0
3519714	1.000000e+00	0
3519715	9.986989e-01	15
3519741	8.881784e-16	50
3519740	1.000000e+00	0
3519742	3.245432e-02	32
3519737	1.000000e+00	0
3519736	1.000000e+00	0
3519739	1.000000e+00	1
3519738	1.000000e+00	0
3519733	1.000000e+00	0
3519735	1.013194e-01	30
3519734	1.000000e+00	0
3519729	8.881784e-16	50
3519728	1.000000e+00	4
3519730	1.000000e+00	5
3519626	1.000000e+00	3
3519624	4.681115e-04	37
3519625	1.000000e+00	0
3519631	1.000000e+00	0
3519628	1.000000e+00	2
3519629	1.000000e+00	7
3519618	1.000000e+00	6
3519619	1.000000e+00	2
3519616	1.000000e+00	0
3519622	9.999999e-01	8
3519623	9.995319e-01	14
3519620	1.000000e+00	0
3519643	1.000000e+00	1
3519642	1.000000e+00	0
3519641	9.998471e-01	13
3519640	8.881784e-16	50
3519647	9.405398e-01	20
3519646	6.640945e-01	24
3519645	1.000000e+00	5
3519644	1.000000e+00	0
3519635	9.999549e-01	12
3519634	1.000000e+00	0
3519632	1.000000e+00	0
3519639	8.986806e-01	21
3519638	1.000000e+00	0
3519637	1.000000e+00	1
3519636	9.405398e-01	20
3519657	1.000000e+00	4
3519659	1.000000e+00	7
3519661	8.881784e-16	50
3519662	8.881784e-16	50
3519648	9.998471e-01	13
3519649	1.000000e+00	2
3519650	1.000000e+00	0
3519652	1.000000e+00	0
3519653	1.000000e+00	0
3519654	8.881784e-16	50
3519655	3.359055e-01	27
3519673	9.999972e-01	10
3519672	8.881784e-16	50
3519675	1.000000e+00	0
3519674	1.000000e+00	5
3519677	9.999881e-01	11
3519676	1.000000e+00	6
3519679	1.000000e+00	0
3519678	9.835804e-01	18
3519665	1.000000e+00	0
3519667	9.675457e-01	19
3519666	1.000000e+00	0
3519669	1.000000e+00	1
3519668	8.881784e-16	50
3519671	8.881784e-16	50
3519670	4.510745e-05	39
3521446	9.999994e-01	9
3521447	1.000000e+00	0
3521444	1.000000e+00	6
3521445	1.000000e+00	0
3521442	8.881784e-16	50
3521443	1.000000e+00	5
3521440	1.000000e+00	0
3521441	1.000000e+00	3
3521454	1.000000e+00	6
3521455	1.611182e-01	29
3521452	1.000000e+00	4
3521453	1.000000e+00	0
3521450	4.681115e-04	37
3521451	9.675457e-01	19
3521448	9.999994e-01	9
3521449	1.000000e+00	0
3521463	1.000000e+00	2
3521462	1.000000e+00	1
3521461	1.000000e+00	0
3521459	1.049339e-07	43
3521458	1.000000e+00	2
3521457	1.000000e+00	0
3521471	1.000000e+00	0
3521470	1.000000e+00	7
3521469	8.881784e-16	50
3521468	1.000000e+00	1
3521466	1.621870e-08	44
3521465	9.923267e-01	17
3521464	4.681115e-04	37
3521412	9.999549e-01	12
3521413	1.000000e+00	0
3521415	1.000000e+00	0
3521409	3.245432e-02	32
3521410	1.000000e+00	1
3521411	8.986806e-01	21
3521420	1.000000e+00	0
3521421	1.000000e+00	0
3521422	1.000000e+00	2
3521423	9.999972e-01	10
3521416	1.000000e+00	7
3521417	1.854161e-11	47
3521418	1.000000e+00	0
3521419	8.881784e-16	50
3521428	1.000000e+00	0
3521431	2.399438e-01	28
3521425	1.000000e+00	2
3521424	9.995319e-01	14
3521427	8.388818e-01	22
3521426	8.881784e-16	50
3521437	9.999994e-01	9
3521436	3.245432e-02	32
3521439	4.510745e-05	39
3521438	1.000000e+00	5
3521433	9.999999e-01	8
3521432	1.000000e+00	0
3521435	1.000000e+00	4
3521434	9.999999e-01	8
3521506	9.986989e-01	15
3521507	1.000000e+00	6
3521504	1.301086e-03	36
3521505	1.000000e+00	4
3521511	1.000000e+00	3
3521508	1.000000e+00	0
3521509	1.133316e-12	48
3521514	1.000000e+00	1
3521515	1.000000e+00	0
3521513	1.000000e+00	0
3521518	1.000000e+00	6
3521519	1.000000e+00	2
3521516	1.000000e+00	0
3521517	1.000000e+00	0
3521523	8.881784e-16	50
3521522	1.000000e+00	0
3521521	1.000000e+00	0
3521520	1.000000e+00	0
3521527	4.510745e-05	39
3521526	1.000000e+00	6
3521525	3.359055e-01	27
3521524	1.000000e+00	0
3521531	1.000000e+00	7
3521530	1.000000e+00	0
3521529	4.438624e-01	26
3521528	1.000000e+00	0
3521535	1.000000e+00	0
3521534	1.000000e+00	1
3521533	4.529710e-14	49
3521532	1.000000e+00	1
3521472	9.999549e-01	12
3521473	1.000000e+00	7
3521474	1.529320e-04	38
3521475	1.000000e+00	6
3521476	1.000000e+00	0
3521477	1.000000e+00	1
3521478	9.999994e-01	9
3521479	1.000000e+00	0
3521480	8.881784e-16	50
3521482	1.000000e+00	2
3521484	1.000000e+00	3
3521486	1.000000e+00	5
3521487	1.000000e+00	4
3521489	1.000000e+00	7
3521488	1.000000e+00	6
3521491	1.000000e+00	0
3521490	1.000000e+00	2
3521493	1.621870e-08	44
3521495	1.000000e+00	1
3521494	7.673339e-03	34
3521497	1.621870e-08	44
3521496	8.881784e-16	50
3521499	5.817779e-07	42
3521498	1.000000e+00	3
3521501	1.000000e+00	0
3521503	1.000000e+00	3
3521502	1.000000e+00	0
3521327	2.230891e-10	46
3521326	1.000000e+00	0
3521325	1.000000e+00	0
3521324	1.000000e+00	0
3521323	1.000000e+00	0
3521322	1.000000e+00	1
3521321	1.000000e+00	4
3521319	9.999999e-01	8
3521318	8.881784e-16	50
3521317	3.300224e-03	35
3521316	1.133316e-12	48
3521315	1.000000e+00	3
3521313	6.640945e-01	24
3521342	5.817779e-07	42
3521343	4.438624e-01	26
3521340	1.013194e-01	30
3521341	1.000000e+00	0
3521338	1.000000e+00	0
3521339	1.000000e+00	3
3521336	1.000000e+00	0
3521334	1.000000e+00	2
3521335	1.000000e+00	3
3521332	1.000000e+00	0
3521333	1.000000e+00	0
3521330	1.000000e+00	1
3521331	1.000000e+00	0
3521329	4.529710e-14	49
3521293	1.000000e+00	5
3521292	1.000000e+00	4
3521295	1.000000e+00	0
3521294	8.881784e-16	50
3521289	4.438624e-01	26
3521288	1.000000e+00	1
3521291	1.000000e+00	1
3521290	1.000000e+00	2
3521285	8.881784e-16	50
3521284	9.986989e-01	15
3521287	9.999549e-01	12
3521281	1.000000e+00	0
3521280	2.230891e-10	46
3521283	1.000000e+00	3
3521282	8.881784e-16	50
3521308	1.000000e+00	0
3521310	1.000000e+00	0
3521311	1.000000e+00	3
3521304	5.817779e-07	42
3521305	1.000000e+00	1
3521306	9.966998e-01	16
3521307	1.000000e+00	2
3521300	1.000000e+00	2
3521301	1.000000e+00	7
3521302	1.000000e+00	2
3521303	8.388818e-01	22
3521296	1.000000e+00	5
3521297	4.681115e-04	37
3521298	1.529320e-04	38
3521299	4.510745e-05	39
3521387	8.881784e-16	50
3521386	9.998471e-01	13
3521385	8.881784e-16	50
3521384	1.000000e+00	1
3521389	1.000000e+00	0
3521388	1.000000e+00	0
3521379	8.881784e-16	50
3521378	1.000000e+00	0
3521377	1.049339e-07	43
3521376	9.966998e-01	16
3521383	1.000000e+00	2
3521382	6.640945e-01	24
3521381	1.000000e+00	3
3521380	8.881784e-16	50
3521402	1.000000e+00	0
3521403	1.000000e+00	4
3521400	1.000000e+00	3
3521401	9.998471e-01	13
3521406	3.245432e-02	32
3521407	1.000000e+00	0
3521394	2.230891e-10	46
3521395	1.000000e+00	0
3521392	9.999881e-01	11
3521393	1.000000e+00	5
3521398	8.881784e-16	50
3521396	1.000000e+00	1
3521397	1.000000e+00	3
3521353	1.000000e+00	0
3521352	9.999994e-01	9
3521355	1.000000e+00	5
3521354	1.000000e+00	0
3521357	2.807050e-06	41
3521356	9.999999e-01	8
3521358	8.881784e-16	50
3521345	1.000000e+00	1
3521344	1.000000e+00	2
3521347	1.000000e+00	0
3521349	8.881784e-16	50
3521348	9.835804e-01	18
3521351	9.986989e-01	15
3521350	1.000000e+00	0
3521368	1.854161e-11	47
3521369	1.000000e+00	0
3521370	1.000000e+00	4
3521371	9.999549e-01	12
3521374	1.049339e-07	43
3521360	1.000000e+00	6
3521361	8.881784e-16	50
3521362	1.621870e-08	44
3521363	1.000000e+00	2
3521364	1.000000e+00	1
3521365	1.000000e+00	0
3521366	9.675457e-01	19
3521367	1.529320e-04	38
3521205	8.881784e-16	50
3521204	1.000000e+00	1
3521207	4.529710e-14	49
3521206	3.359055e-01	27
3521201	1.000000e+00	6
3521200	1.000000e+00	0
3521203	9.835804e-01	18
3521202	1.000000e+00	0
3521213	1.000000e+00	3
3521212	1.000000e+00	2
3521215	1.000000e+00	1
3521214	9.999994e-01	9
3521208	1.000000e+00	5
3521211	1.000000e+00	0
[truncated: 2,244 more rows]
