# Supplementary material for: Translational Selection Is Ubiquitous in Prokaryotes
Source: PLoS Genet. 2010 Jun 24;6(6):e1001004. doi: 10.1371/journal.pgen.1001004 (PMC2891978; doi:10.1371/journal.pgen.1001004)
Supplement: Dataset S1 — OCU/non-OCU gene calls in 461 Bacterial and Archaeal genomes, and summary tables of genome properties and OCU preferences for specific codons. (4.77 MB ZIP) [file pgen.1001004.s001.zip › Dataset_S1_Bacteria/Corynebacterium_diphtheriae.arff.ocuGenes]

GeneID	signTest_p	ocuProbWinCnt
2650463	1.000000e+00	7
2650459	8.881784e-16	50
2650457	1.000000e+00	2
2650456	9.986989e-01	15
2650454	1.000000e+00	1
2650453	1.000000e+00	0
2650452	1.000000e+00	1
2650451	8.881784e-16	50
2650450	5.561376e-01	25
2650449	1.000000e+00	0
2650446	9.999994e-01	9
2650447	1.000000e+00	2
2650444	1.000000e+00	1
2650445	1.000000e+00	7
2650442	1.000000e+00	5
2650440	1.000000e+00	0
2650438	8.881784e-16	50
2650439	1.000000e+00	0
2650436	9.966998e-01	16
2650437	1.000000e+00	2
2650434	1.000000e+00	0
2650435	8.881784e-16	50
2650432	2.104926e-09	45
2650433	4.510745e-05	39
2650495	8.881784e-16	50
2650489	1.621870e-08	44
2650488	8.881784e-16	50
2650491	1.000000e+00	0
2650490	1.611182e-01	29
2650485	1.000000e+00	0
2650484	1.000000e+00	0
2650487	1.000000e+00	1
2650486	9.835804e-01	18
2650480	9.999994e-01	9
2650483	1.000000e+00	0
2650482	1.000000e+00	0
2650476	2.230891e-10	46
2650478	1.000000e+00	0
2650479	1.000000e+00	0
2650473	1.000000e+00	7
2650474	1.000000e+00	0
2650475	1.000000e+00	1
2650468	1.000000e+00	7
2650469	1.000000e+00	1
2650470	1.000000e+00	0
2650471	1.000000e+00	0
2650466	1.000000e+00	0
2650467	1.000000e+00	0
2650395	1.000000e+00	0
2650394	1.000000e+00	0
2650393	1.000000e+00	0
2650392	8.881784e-16	50
2650399	1.000000e+00	5
2650398	2.104926e-09	45
2650397	1.000000e+00	1
2650396	1.000000e+00	0
2650387	1.000000e+00	1
2650386	1.000000e+00	2
2650385	8.881784e-16	50
2650384	1.000000e+00	0
2650391	8.881784e-16	50
2650390	1.000000e+00	1
2650389	3.359055e-01	27
2650388	1.000000e+00	0
2650378	1.000000e+00	1
2650379	1.000000e+00	0
2650376	1.000000e+00	5
2650377	1.000000e+00	5
2650382	1.000000e+00	1
2650383	1.000000e+00	0
2650380	1.000000e+00	1
2650381	1.000000e+00	0
2650370	1.000000e+00	0
2650371	1.000000e+00	0
2650368	1.000000e+00	0
2650369	1.000000e+00	0
2650374	1.000000e+00	7
2650372	1.000000e+00	0
2650425	1.000000e+00	0
2650424	1.000000e+00	0
2650427	9.999994e-01	9
2650426	1.000000e+00	3
2650429	1.000000e+00	1
2650428	1.000000e+00	3
2650431	1.000000e+00	0
2650430	9.966998e-01	16
2650417	9.966998e-01	16
2650416	1.000000e+00	0
2650421	1.000000e+00	0
2650420	1.000000e+00	7
2650423	8.388818e-01	22
2650422	3.245432e-02	32
2650408	1.000000e+00	0
2650409	1.000000e+00	0
2650410	1.000000e+00	4
2650411	1.529320e-04	38
2650412	1.000000e+00	0
2650413	1.000000e+00	0
2650414	1.000000e+00	0
2650415	1.000000e+00	6
2650400	1.000000e+00	1
2650401	1.000000e+00	3
2650402	1.000000e+00	2
2650403	1.000000e+00	0
2650404	1.000000e+00	0
2650407	1.000000e+00	6
2650582	8.881784e-16	50
2650583	1.854161e-11	47
2650580	1.000000e+00	5
2650581	4.510745e-05	39
2650578	5.946023e-02	31
2650579	1.000000e+00	7
2650576	1.000000e+00	0
2650577	1.000000e+00	2
2650590	8.881784e-16	50
2650588	1.000000e+00	0
2650589	1.000000e+00	0
2650586	8.881784e-16	50
2650587	8.881784e-16	50
2650584	1.000000e+00	0
2650585	1.000000e+00	0
2650565	9.998471e-01	13
2650564	8.881784e-16	50
2650563	2.104926e-09	45
2650562	1.000000e+00	0
2650560	8.881784e-16	50
2650575	1.000000e+00	0
2650574	1.000000e+00	0
2650573	1.000000e+00	0
2650572	1.000000e+00	0
2650569	1.000000e+00	0
2650568	2.807050e-06	41
2650612	5.946023e-02	31
2650613	1.000000e+00	2
2650614	1.000000e+00	4
2650615	1.000000e+00	3
2650608	8.881784e-16	50
2650609	1.049339e-07	43
2650610	8.881784e-16	50
2650611	1.000000e+00	1
2650620	8.388818e-01	22
2650621	4.510745e-05	39
2650622	1.611182e-01	29
2650623	8.881784e-16	50
2650616	1.611182e-01	29
2650617	8.881784e-16	50
2650618	1.000000e+00	4
2650619	1.000000e+00	1
2650597	1.000000e+00	2
2650596	9.999994e-01	9
2650598	1.133316e-12	48
2650593	8.881784e-16	50
2650592	8.881784e-16	50
2650595	1.000000e+00	5
2650594	9.995319e-01	14
2650605	9.835804e-01	18
2650604	2.807050e-06	41
2650607	9.999972e-01	10
2650606	1.000000e+00	1
2650602	3.300224e-03	35
2650514	9.999999e-01	8
2650515	1.000000e+00	0
2650512	1.000000e+00	1
2650513	1.000000e+00	0
2650518	1.000000e+00	1
2650519	1.000000e+00	0
2650516	1.000000e+00	0
2650517	1.000000e+00	0
2650522	3.300224e-03	35
2650523	1.000000e+00	0
2650521	8.881784e-16	50
2650526	1.000000e+00	0
2650524	1.000000e+00	0
2650525	1.000000e+00	0
2650499	4.529710e-14	49
2650498	3.245432e-02	32
2650497	8.881784e-16	50
2650496	9.999994e-01	9
2650502	1.000000e+00	0
2650501	1.000000e+00	1
2650500	1.000000e+00	0
2650507	1.000000e+00	1
2650511	1.000000e+00	0
2650510	1.000000e+00	0
2650509	9.995319e-01	14
2650508	8.881784e-16	50
2650544	8.881784e-16	50
2650545	1.000000e+00	0
2650546	1.000000e+00	1
2650547	1.000000e+00	1
2650548	1.000000e+00	2
2650549	1.000000e+00	0
2650550	1.000000e+00	0
2650551	1.000000e+00	4
2650552	1.133316e-12	48
2650555	1.000000e+00	1
2650556	3.359055e-01	27
2650557	1.000000e+00	1
2650558	1.000000e+00	0
2650559	1.000000e+00	3
2650529	1.000000e+00	0
2650528	1.133316e-12	48
2650531	1.000000e+00	0
2650530	1.000000e+00	0
2650533	1.000000e+00	0
2650532	1.000000e+00	3
2650534	9.675457e-01	19
2650537	1.000000e+00	5
2650536	8.881784e-16	50
2650539	4.510745e-05	39
2650538	8.881784e-16	50
2650541	1.000000e+00	1
2650540	1.000000e+00	0
2650543	1.000000e+00	0
2650542	1.000000e+00	0
2650188	1.000000e+00	1
2650189	9.835804e-01	18
2650190	1.000000e+00	7
2650191	1.000000e+00	3
2650185	8.881784e-16	50
2650186	1.000000e+00	0
2650187	1.000000e+00	0
2650180	4.529710e-14	49
2650181	1.000000e+00	1
2650182	1.000000e+00	7
2650183	1.000000e+00	0
2650177	1.301086e-03	36
2650178	1.611182e-01	29
2650179	1.013194e-01	30
2650205	7.600562e-01	23
2650204	1.000000e+00	0
2650207	9.999999e-01	8
2650206	1.000000e+00	0
2650201	1.000000e+00	0
2650203	8.881784e-16	50
2650202	1.000000e+00	4
2650197	1.000000e+00	3
2650198	9.995319e-01	14
2650194	1.193067e-05	40
2650222	1.000000e+00	0
2650223	1.000000e+00	0
2650220	1.000000e+00	0
2650221	1.000000e+00	0
2650216	1.000000e+00	0
2650217	1.000000e+00	0
2650214	1.000000e+00	1
2650215	1.000000e+00	0
2650212	1.000000e+00	1
2650213	8.881784e-16	50
2650210	1.000000e+00	0
2650211	4.510745e-05	39
2650208	9.966998e-01	16
2650209	1.000000e+00	0
2650239	1.000000e+00	0
2650238	1.000000e+00	0
2650237	1.000000e+00	0
2650236	1.000000e+00	0
2650235	1.000000e+00	0
2650234	1.000000e+00	0
2650233	1.000000e+00	1
2650232	1.000000e+00	0
2650231	1.000000e+00	0
2650230	1.000000e+00	0
2650229	1.000000e+00	1
2650228	1.000000e+00	0
2650227	8.881784e-16	50
2650226	1.000000e+00	0
2650225	1.000000e+00	0
2650224	1.000000e+00	0
2650120	1.000000e+00	0
2650121	1.000000e+00	5
2650123	5.946023e-02	31
2650124	8.881784e-16	50
2650126	8.986806e-01	21
2650127	1.000000e+00	4
2650112	7.600562e-01	23
2650113	1.000000e+00	0
2650114	1.000000e+00	0
2650115	1.000000e+00	7
2650116	1.000000e+00	6
2650117	1.000000e+00	2
2650118	1.000000e+00	6
2650119	1.000000e+00	6
2650137	8.881784e-16	50
2650136	1.049339e-07	43
2650139	8.881784e-16	50
2650141	1.301086e-03	36
2650140	1.000000e+00	2
2650142	2.104926e-09	45
2650129	8.881784e-16	50
2650131	1.000000e+00	0
2650133	8.881784e-16	50
2650132	1.000000e+00	0
2650154	9.835804e-01	18
2650155	8.986806e-01	21
2650152	1.000000e+00	0
2650153	1.854161e-11	47
2650158	1.000000e+00	4
2650159	1.529320e-04	38
2650156	9.998471e-01	13
2650157	1.193067e-05	40
2650146	8.881784e-16	50
2650147	1.000000e+00	5
2650144	4.529710e-14	49
2650145	7.600562e-01	23
2650150	1.000000e+00	0
2650151	1.000000e+00	2
2650148	1.000000e+00	0
2650149	1.000000e+00	0
2650171	1.000000e+00	0
2650170	1.000000e+00	0
2650169	1.000000e+00	0
2650168	2.104926e-09	45
2650175	8.881784e-16	50
2650174	1.133316e-12	48
2650173	7.600562e-01	23
2650172	1.000000e+00	3
2650162	1.621870e-08	44
2650161	1.000000e+00	0
2650167	1.000000e+00	2
2650166	9.999972e-01	10
2650165	1.000000e+00	0
2650309	1.000000e+00	0
2650308	1.000000e+00	2
2650311	1.000000e+00	0
2650310	1.000000e+00	3
2650305	1.000000e+00	3
2650304	1.000000e+00	0
2650307	1.000000e+00	2
2650306	1.000000e+00	0
2650317	1.000000e+00	0
2650316	1.000000e+00	1
2650319	1.000000e+00	0
2650318	1.000000e+00	0
2650313	1.000000e+00	5
2650312	1.000000e+00	0
2650315	1.000000e+00	0
2650314	1.000000e+00	1
2650324	1.000000e+00	0
2650325	1.000000e+00	0
2650326	1.000000e+00	0
2650327	1.000000e+00	0
2650321	1.000000e+00	0
2650322	1.000000e+00	0
2650323	1.000000e+00	0
2650332	1.000000e+00	2
2650333	1.000000e+00	1
2650334	1.000000e+00	2
2650335	3.300224e-03	35
2650328	1.000000e+00	0
2650329	1.000000e+00	0
2650330	1.000000e+00	2
2650331	1.000000e+00	0
2650343	2.399438e-01	28
2650342	1.000000e+00	3
2650341	1.529320e-04	38
2650340	8.986806e-01	21
2650339	1.000000e+00	4
2650338	1.000000e+00	0
2650337	7.600562e-01	23
2650351	1.000000e+00	5
2650350	1.000000e+00	2
2650349	1.000000e+00	2
2650348	9.999999e-01	8
2650347	1.000000e+00	1
2650346	1.000000e+00	0
2650345	1.000000e+00	1
2650344	8.881784e-16	50
2650358	1.000000e+00	6
2650359	1.000000e+00	0
2650356	1.000000e+00	0
2650357	1.000000e+00	4
2650354	1.000000e+00	0
2650355	1.000000e+00	0
2650352	1.000000e+00	1
2650353	8.881784e-16	50
2650366	1.000000e+00	0
2650367	1.000000e+00	0
2650364	1.000000e+00	0
2650365	9.999994e-01	9
2650362	1.000000e+00	0
2650363	1.000000e+00	2
2650360	1.000000e+00	0
2650361	1.000000e+00	7
2650241	1.000000e+00	0
2650240	2.230891e-10	46
2650243	1.000000e+00	0
2650242	1.000000e+00	0
2650244	9.999549e-01	12
2650247	1.000000e+00	0
2650246	8.881784e-16	50
2650249	1.000000e+00	0
2650248	1.000000e+00	0
2650251	1.000000e+00	0
2650250	4.438624e-01	26
2650253	1.000000e+00	0
2650252	1.000000e+00	0
2650255	8.881784e-16	50
2650254	1.000000e+00	2
2650256	1.000000e+00	1
2650258	1.000000e+00	0
2650259	5.946023e-02	31
2650260	1.000000e+00	0
2650261	1.000000e+00	1
2650262	1.000000e+00	1
2650263	9.999972e-01	10
2650265	8.881784e-16	50
2650266	2.807050e-06	41
2650267	4.529710e-14	49
2650268	1.000000e+00	2
2650269	1.000000e+00	0
2650270	1.000000e+00	2
2650271	1.000000e+00	2
2650275	1.000000e+00	1
2650274	1.000000e+00	4
2650273	1.000000e+00	7
2650272	1.000000e+00	3
2650279	5.561376e-01	25
2650278	1.013194e-01	30
2650277	8.881784e-16	50
2650283	1.000000e+00	3
2650282	1.000000e+00	1
2650281	1.000000e+00	0
2650280	1.000000e+00	0
2650287	1.000000e+00	0
2650286	1.000000e+00	0
2650285	1.000000e+00	0
2650284	1.000000e+00	0
2650290	1.000000e+00	7
2650291	8.881784e-16	50
2650294	9.995319e-01	14
2650292	1.000000e+00	0
2650293	1.000000e+00	0
2650298	1.000000e+00	0
2650299	1.000000e+00	6
2650296	1.000000e+00	0
2650297	1.000000e+00	1
2650302	1.000000e+00	1
2650303	9.998471e-01	13
2650300	1.000000e+00	4
2650301	9.999972e-01	10
2650730	3.300224e-03	35
2650731	1.000000e+00	0
2650728	1.000000e+00	1
2650729	1.000000e+00	0
2650734	5.561376e-01	25
2650735	1.000000e+00	3
2650732	1.000000e+00	3
2650733	1.000000e+00	6
2650722	8.881784e-16	50
2650723	1.000000e+00	2
2650720	1.000000e+00	0
2650721	1.000000e+00	1
2650727	1.000000e+00	1
2650724	1.000000e+00	0
2650725	1.000000e+00	6
2650747	1.000000e+00	1
2650746	9.986989e-01	15
2650745	1.000000e+00	1
2650744	1.000000e+00	1
2650751	1.000000e+00	0
2650750	9.999549e-01	12
2650749	1.000000e+00	1
2650748	1.000000e+00	1
2650739	1.000000e+00	3
2650738	1.301086e-03	36
2650737	1.000000e+00	1
2650736	1.854161e-11	47
2650743	1.000000e+00	4
2650742	1.049339e-07	43
2650741	9.999549e-01	12
2650740	1.000000e+00	1
2650696	8.881784e-16	50
2650697	1.000000e+00	0
2650698	1.000000e+00	2
2650699	1.000000e+00	5
2650700	8.881784e-16	50
2650701	1.000000e+00	0
2650702	1.000000e+00	0
2650703	1.000000e+00	0
2650689	6.640945e-01	24
2650690	1.000000e+00	0
2650691	1.000000e+00	0
2650692	1.000000e+00	4
2650693	1.611182e-01	29
2650694	9.999972e-01	10
2650695	1.000000e+00	3
2650713	5.946023e-02	31
2650712	9.999549e-01	12
2650715	1.000000e+00	0
2650717	8.881784e-16	50
2650716	1.000000e+00	1
2650719	1.000000e+00	7
2650718	1.000000e+00	0
2650705	9.999549e-01	12
2650704	1.000000e+00	0
2650707	1.000000e+00	1
2650706	9.999881e-01	11
2650709	1.000000e+00	1
2650708	1.000000e+00	1
2650711	1.000000e+00	5
2650710	1.000000e+00	0
2650670	1.000000e+00	1
2650671	8.881784e-16	50
2650668	6.640945e-01	24
2650669	1.133316e-12	48
2650666	1.000000e+00	0
2650667	1.000000e+00	0
2650664	1.000000e+00	0
2650665	1.000000e+00	0
2650662	1.000000e+00	0
2650663	1.000000e+00	0
2650660	1.000000e+00	1
2650661	1.000000e+00	0
2650658	1.000000e+00	0
2650659	1.000000e+00	0
2650656	1.000000e+00	0
2650657	1.000000e+00	0
2650687	1.641957e-02	33
2650684	2.230891e-10	46
2650683	9.999549e-01	12
2650682	1.049339e-07	43
2650681	8.881784e-16	50
2650680	4.529710e-14	49
2650678	9.999972e-01	10
2650676	9.923267e-01	17
2650675	8.881784e-16	50
2650674	7.600562e-01	23
2650673	8.881784e-16	50
2650672	1.000000e+00	4
2650636	9.999972e-01	10
2650638	8.881784e-16	50
2650639	1.000000e+00	0
2650632	9.995319e-01	14
2650633	4.681115e-04	37
2650634	8.881784e-16	50
2650629	1.621870e-08	44
2650631	9.675457e-01	19
2650624	8.881784e-16	50
2650625	8.881784e-16	50
2650626	1.000000e+00	2
2650627	1.000000e+00	3
2650652	1.000000e+00	0
2650655	1.000000e+00	0
2650654	1.000000e+00	0
2650649	9.999549e-01	12
2650648	1.000000e+00	3
2650651	1.000000e+00	0
2650650	1.000000e+00	0
2650645	1.000000e+00	0
2650644	1.000000e+00	4
2650647	9.675457e-01	19
2650646	1.000000e+00	1
2650641	1.000000e+00	5
2650640	9.999881e-01	11
2650643	1.000000e+00	1
2650642	1.000000e+00	0
2650851	1.000000e+00	3
2650850	9.999972e-01	10
2650855	1.000000e+00	0
2650854	5.817779e-07	42
2650853	1.000000e+00	1
2650852	1.000000e+00	3
2650859	1.000000e+00	0
2650858	9.999999e-01	8
2650863	1.000000e+00	0
2650862	1.000000e+00	0
2650861	1.000000e+00	0
2650860	2.807050e-06	41
2650864	1.000000e+00	0
2650865	1.000000e+00	0
2650817	1.000000e+00	0
2650816	8.881784e-16	50
2650819	8.881784e-16	50
2650818	8.881784e-16	50
2650821	1.000000e+00	0
2650820	1.000000e+00	0
2650823	8.881784e-16	50
2650822	1.000000e+00	2
2650825	1.000000e+00	0
2650824	1.000000e+00	4
2650827	1.000000e+00	0
2650826	9.998471e-01	13
2650829	4.529710e-14	49
2650828	1.000000e+00	0
2650831	1.000000e+00	0
2650830	1.000000e+00	0
2650832	1.000000e+00	0
2650833	1.000000e+00	0
2650834	1.000000e+00	0
2650835	1.000000e+00	0
2650836	1.000000e+00	0
2650837	1.000000e+00	0
2650838	1.000000e+00	0
2650839	1.000000e+00	0
2650840	1.000000e+00	0
2650841	1.000000e+00	1
2650842	9.923267e-01	17
2650843	1.000000e+00	0
2650844	1.000000e+00	1
2650845	1.000000e+00	1
2650846	9.966998e-01	16
2650847	1.000000e+00	2
2650791	1.000000e+00	0
2650790	1.000000e+00	3
2650789	1.000000e+00	0
2650788	1.000000e+00	2
2650787	1.000000e+00	0
2650786	1.000000e+00	0
2650785	1.000000e+00	4
2650784	9.995319e-01	14
2650799	1.000000e+00	2
2650798	9.998471e-01	13
2650797	4.529710e-14	49
2650796	1.000000e+00	1
2650795	1.000000e+00	0
2650794	5.561376e-01	25
2650793	1.000000e+00	0
2650792	1.000000e+00	1
2650806	1.000000e+00	5
2650807	1.000000e+00	0
2650804	1.000000e+00	1
2650805	1.000000e+00	7
2650802	1.000000e+00	3
2650803	5.561376e-01	25
2650800	1.000000e+00	0
2650801	1.000000e+00	0
2650814	8.881784e-16	50
2650815	1.000000e+00	2
2650812	1.000000e+00	1
2650813	8.881784e-16	50
2650810	1.000000e+00	0
2650811	1.000000e+00	0
2650808	1.000000e+00	0
2650809	1.000000e+00	0
2650756	1.000000e+00	0
2650759	1.000000e+00	0
2650758	5.817779e-07	42
2650753	1.000000e+00	0
2650755	1.000000e+00	0
2650754	1.000000e+00	0
2650765	1.611182e-01	29
2650764	1.000000e+00	0
2650767	1.000000e+00	6
2650761	1.000000e+00	0
2650760	8.388818e-01	22
2650763	9.999549e-01	12
2650762	1.000000e+00	0
2650772	1.000000e+00	0
2650773	2.104926e-09	45
2650774	1.000000e+00	0
2650775	9.999994e-01	9
2650768	1.000000e+00	0
2650769	1.000000e+00	0
2650770	1.000000e+00	0
2650771	1.000000e+00	0
2650780	4.438624e-01	26
2650782	8.881784e-16	50
2650783	1.000000e+00	2
2650776	1.000000e+00	0
2650777	1.000000e+00	0
2650778	1.000000e+00	0
2650779	8.881784e-16	50
2649275	1.000000e+00	6
2649274	9.999972e-01	10
2649273	9.999999e-01	8
2649279	1.000000e+00	0
2649277	1.000000e+00	0
2649276	1.000000e+00	4
2649267	2.399438e-01	28
2649266	1.000000e+00	1
2649271	8.881784e-16	50
2649270	1.641957e-02	33
2649269	2.104926e-09	45
2649268	4.438624e-01	26
2649258	9.999999e-01	8
2649259	8.881784e-16	50
2649256	1.000000e+00	2
2649257	9.999881e-01	11
2649262	9.999994e-01	9
2649260	8.881784e-16	50
2649261	1.000000e+00	2
2649250	9.999881e-01	11
2649251	1.000000e+00	0
2649248	1.000000e+00	0
2649249	1.000000e+00	7
2649254	1.000000e+00	1
2649252	1.000000e+00	0
2649253	1.000000e+00	0
2649241	8.881784e-16	50
2649240	9.405398e-01	20
2649243	9.995319e-01	14
2649242	1.000000e+00	1
2649245	1.000000e+00	0
2649246	1.000000e+00	0
2649233	1.000000e+00	2
2649232	1.133316e-12	48
2649235	1.000000e+00	0
2649234	1.000000e+00	0
2649237	1.000000e+00	1
2649236	1.000000e+00	0
2649239	8.881784e-16	50
2649238	9.966998e-01	16
2649224	8.881784e-16	50
2649225	1.000000e+00	0
2649226	8.388818e-01	22
2649227	1.000000e+00	0
2649228	1.000000e+00	1
2649229	1.000000e+00	0
2649230	1.000000e+00	0
2649231	1.000000e+00	1
2649216	8.881784e-16	50
2649217	8.881784e-16	50
2649218	5.946023e-02	31
2649219	2.104926e-09	45
2649220	1.000000e+00	1
2649221	1.000000e+00	3
2649223	9.999994e-01	9
2649343	1.000000e+00	2
2649342	1.000000e+00	0
2649341	1.000000e+00	0
2649340	1.000000e+00	0
2649339	9.999881e-01	11
2649338	1.000000e+00	0
2649337	1.000000e+00	0
2649336	1.000000e+00	0
2649335	1.000000e+00	0
2649334	1.000000e+00	0
2649333	1.000000e+00	0
2649332	1.000000e+00	0
2649331	1.000000e+00	0
2649330	1.000000e+00	0
2649329	1.000000e+00	0
2649328	1.000000e+00	0
2649326	1.000000e+00	0
2649327	1.000000e+00	0
2649324	8.881784e-16	50
2649325	1.000000e+00	0
2649322	1.000000e+00	0
2649323	8.881784e-16	50
2649320	1.000000e+00	0
2649318	9.405398e-01	20
2649319	1.000000e+00	0
2649317	8.881784e-16	50
2649314	8.881784e-16	50
2649315	1.000000e+00	0
2649312	1.000000e+00	0
2649313	1.000000e+00	0
2649309	1.000000e+00	0
2649308	1.000000e+00	0
2649311	1.000000e+00	0
2649310	1.000000e+00	0
2649305	1.000000e+00	0
2649304	1.000000e+00	0
2649307	1.000000e+00	0
2649306	1.000000e+00	0
2649301	1.000000e+00	0
2649300	1.000000e+00	1
2649303	1.000000e+00	3
2649302	1.000000e+00	0
2649297	1.000000e+00	0
2649296	1.000000e+00	4
2649299	1.000000e+00	0
2649298	9.999994e-01	9
2649292	1.000000e+00	0
2649293	1.000000e+00	4
2649294	1.000000e+00	4
2649295	1.000000e+00	0
2649289	1.000000e+00	6
2649290	1.000000e+00	1
2649291	1.000000e+00	0
2649284	3.245432e-02	32
2649285	1.000000e+00	4
2649286	1.000000e+00	0
2649287	9.999994e-01	9
2649280	1.000000e+00	0
2649281	1.641957e-02	33
2649282	1.000000e+00	0
2649283	1.000000e+00	5
2649138	1.000000e+00	0
2649139	1.000000e+00	0
2649136	1.000000e+00	0
2649137	1.000000e+00	0
2649142	1.000000e+00	0
2649143	1.000000e+00	0
2649140	1.000000e+00	1
2649141	1.000000e+00	2
2649146	1.000000e+00	5
2649147	1.000000e+00	0
2649145	1.000000e+00	0
2649150	2.807050e-06	41
2649151	6.640945e-01	24
2649148	1.000000e+00	0
2649149	1.000000e+00	0
2649123	8.881784e-16	50
2649122	1.000000e+00	1
2649121	5.817779e-07	42
2649120	1.000000e+00	6
2649127	1.000000e+00	0
2649124	4.438624e-01	26
2649131	1.000000e+00	0
2649130	1.000000e+00	0
2649129	1.000000e+00	0
2649128	1.000000e+00	0
2649135	1.000000e+00	0
2649134	1.000000e+00	1
2649133	1.000000e+00	0
2649132	9.999994e-01	9
2649104	1.000000e+00	0
2649105	1.000000e+00	0
2649106	1.000000e+00	0
2649108	8.881784e-16	50
2649109	1.000000e+00	0
2649110	2.104926e-09	45
2649111	1.000000e+00	4
2649113	1.000000e+00	0
2649114	1.049339e-07	43
2649115	1.000000e+00	3
2649116	1.000000e+00	0
2649117	1.000000e+00	6
2649118	9.675457e-01	19
2649119	8.881784e-16	50
2649089	1.000000e+00	0
2649088	1.000000e+00	0
2649091	8.881784e-16	50
2649090	8.881784e-16	50
2649093	1.000000e+00	0
2649092	8.881784e-16	50
2649095	1.000000e+00	0
2649094	1.000000e+00	5
2649097	1.000000e+00	2
2649096	1.000000e+00	0
2649098	1.000000e+00	0
2649101	1.000000e+00	0
2649100	1.000000e+00	1
2649103	1.000000e+00	0
2649102	1.000000e+00	1
2649206	6.640945e-01	24
2649207	1.000000e+00	0
2649205	4.529710e-14	49
2649203	1.013194e-01	30
2649200	8.881784e-16	50
2649201	1.000000e+00	1
2649214	3.359055e-01	27
2649215	8.881784e-16	50
2649212	1.000000e+00	0
2649210	1.000000e+00	1
2649211	1.000000e+00	1
2649208	4.510745e-05	39
2649209	1.000000e+00	1
2649191	1.000000e+00	0
2649190	1.000000e+00	0
2649189	1.000000e+00	3
2649188	1.000000e+00	1
2649187	9.923267e-01	17
2649186	7.600562e-01	23
2649185	1.000000e+00	0
2649184	9.405398e-01	20
2649199	1.000000e+00	0
2649198	1.000000e+00	0
2649197	1.000000e+00	1
2649196	1.133316e-12	48
2649195	9.966998e-01	16
2649194	1.000000e+00	0
2649193	1.000000e+00	0
2649192	1.000000e+00	0
2649172	5.817779e-07	42
2649173	1.000000e+00	0
2649174	1.000000e+00	0
2649175	1.000000e+00	0
2649168	1.000000e+00	2
2649169	1.000000e+00	1
2649170	9.999999e-01	8
2649171	1.000000e+00	0
2649180	1.000000e+00	0
2649181	1.000000e+00	1
2649182	1.000000e+00	1
2649183	1.000000e+00	0
2649176	1.000000e+00	0
2649177	1.000000e+00	0
2649178	1.000000e+00	0
2649179	9.999549e-01	12
2649157	1.000000e+00	0
2649156	1.000000e+00	0
2649159	1.000000e+00	0
2649158	6.640945e-01	24
2649153	1.000000e+00	0
2649152	1.000000e+00	0
2649155	1.000000e+00	1
2649154	1.000000e+00	0
2649165	3.245432e-02	32
2649164	1.000000e+00	6
2649167	1.000000e+00	0
2649166	1.000000e+00	0
2649161	1.000000e+00	0
2649160	1.000000e+00	0
2649163	1.000000e+00	0
2649162	1.000000e+00	0
2649512	1.000000e+00	0
2649513	1.000000e+00	0
2649514	1.000000e+00	0
2649515	1.000000e+00	0
2649516	1.000000e+00	0
2649518	1.000000e+00	0
2649519	1.000000e+00	0
2649504	3.300224e-03	35
2649505	1.000000e+00	0
2649506	1.000000e+00	0
2649507	9.999999e-01	8
2649508	1.000000e+00	0
2649509	1.000000e+00	0
2649510	1.000000e+00	5
2649511	1.000000e+00	0
2649529	1.000000e+00	1
2649528	1.000000e+00	5
2649531	8.881784e-16	50
2649530	1.000000e+00	0
2649533	8.881784e-16	50
2649532	1.000000e+00	0
2649535	8.881784e-16	50
2649534	8.881784e-16	50
2649521	1.000000e+00	0
2649520	1.000000e+00	0
2649523	1.000000e+00	1
2649522	1.000000e+00	4
2649525	1.000000e+00	0
2649524	1.000000e+00	1
2649527	8.881784e-16	50
2649526	1.000000e+00	5
2649482	9.999999e-01	8
2649483	1.000000e+00	0
2649481	9.999549e-01	12
2649486	1.000000e+00	0
2649487	2.104926e-09	45
2649484	8.881784e-16	50
2649485	9.995319e-01	14
2649474	1.000000e+00	2
2649475	4.438624e-01	26
2649472	1.000000e+00	4
2649473	1.000000e+00	6
2649478	9.999881e-01	11
2649479	1.000000e+00	0
2649476	1.000000e+00	2
2649477	2.230891e-10	46
2649499	1.000000e+00	3
2649503	1.000000e+00	0
2649502	1.000000e+00	6
2649501	9.999999e-01	8
2649500	1.000000e+00	0
2649491	1.000000e+00	3
2649490	2.104926e-09	45
2649489	8.881784e-16	50
2649488	1.000000e+00	4
2649495	1.301086e-03	36
2649494	1.000000e+00	1
2649493	1.000000e+00	0
2649492	1.000000e+00	0
2649580	1.000000e+00	0
2649581	5.817779e-07	42
2649582	1.000000e+00	3
2649583	1.000000e+00	0
2649576	1.000000e+00	1
2649577	1.000000e+00	0
2649578	1.000000e+00	0
2649572	8.881784e-16	50
2649573	1.000000e+00	0
2649574	1.000000e+00	0
2649575	1.000000e+00	3
2649569	6.640945e-01	24
2649571	1.000000e+00	3
2649596	1.000000e+00	2
2649593	1.000000e+00	0
2649592	1.000000e+00	0
2649595	1.000000e+00	0
2649594	1.000000e+00	0
2649589	1.000000e+00	4
2649588	1.000000e+00	3
2649591	9.405398e-01	20
2649590	9.999999e-01	8
2649585	1.000000e+00	4
2649584	9.999999e-01	8
2649587	8.881784e-16	50
2649586	9.986989e-01	15
2649550	9.986989e-01	15
2649551	1.000000e+00	2
2649546	5.817779e-07	42
2649547	1.000000e+00	0
2649544	1.000000e+00	0
2649545	1.000000e+00	0
2649542	1.000000e+00	0
2649543	1.000000e+00	2
2649540	1.000000e+00	2
2649541	1.000000e+00	0
2649538	1.000000e+00	0
2649536	1.000000e+00	0
2649537	1.000000e+00	0
2649566	3.245432e-02	32
2649565	1.000000e+00	4
2649564	8.881784e-16	50
2649563	4.438624e-01	26
2649562	1.000000e+00	2
2649561	8.881784e-16	50
2649560	1.000000e+00	5
2649556	1.133316e-12	48
2649554	1.000000e+00	4
2649552	1.000000e+00	6
2649377	1.000000e+00	0
2649379	1.000000e+00	0
2649378	1.000000e+00	6
2649381	1.000000e+00	0
2649380	9.995319e-01	14
2649383	1.000000e+00	1
2649382	1.000000e+00	0
2649384	1.000000e+00	0
2649387	1.000000e+00	0
2649386	1.000000e+00	0
2649389	9.966998e-01	16
2649388	1.000000e+00	0
2649391	8.881784e-16	50
2649390	1.000000e+00	2
2649392	1.000000e+00	1
2649393	1.000000e+00	2
2649394	1.000000e+00	1
2649395	1.000000e+00	0
2649396	1.000000e+00	0
2649397	1.000000e+00	0
2649398	1.000000e+00	0
2649399	4.529710e-14	49
2649400	1.000000e+00	0
2649401	1.000000e+00	0
2649402	1.000000e+00	1
2649403	1.000000e+00	2
2649404	1.000000e+00	0
2649405	8.881784e-16	50
2649406	8.881784e-16	50
2649407	1.000000e+00	0
2649347	1.000000e+00	0
2649346	1.000000e+00	0
2649345	1.000000e+00	0
2649344	1.000000e+00	0
2649351	1.000000e+00	2
2649350	1.000000e+00	2
2649349	9.999972e-01	10
2649348	1.000000e+00	3
2649355	1.133316e-12	48
2649354	1.000000e+00	6
2649353	1.000000e+00	3
2649352	1.000000e+00	3
2649359	1.193067e-05	40
2649357	8.881784e-16	50
2649362	1.000000e+00	2
2649363	9.999999e-01	8
2649360	1.000000e+00	4
2649366	1.000000e+00	0
2649367	1.000000e+00	0
2649364	1.000000e+00	0
2649365	1.000000e+00	4
2649370	1.000000e+00	0
2649371	1.000000e+00	0
2649368	1.000000e+00	0
2649369	1.000000e+00	0
2649374	8.881784e-16	50
2649375	1.000000e+00	0
2649373	1.000000e+00	1
2649444	1.000000e+00	0
2649441	1.611182e-01	29
2649440	5.561376e-01	25
2649443	1.000000e+00	6
2649453	2.230891e-10	46
2649452	1.013194e-01	30
2649455	9.966998e-01	16
2649454	1.000000e+00	1
2649449	3.359055e-01	27
2649448	1.854161e-11	47
2649456	9.675457e-01	19
2649457	4.529710e-14	49
2649458	1.000000e+00	2
2649459	1.193067e-05	40
2649468	8.881784e-16	50
2649469	6.640945e-01	24
2649470	8.388818e-01	22
2649471	8.986806e-01	21
2649467	1.000000e+00	5
2649415	1.000000e+00	0
2649414	1.000000e+00	0
2649413	1.000000e+00	5
2649412	8.881784e-16	50
2649411	9.999999e-01	8
2649410	1.000000e+00	0
2649409	9.999881e-01	11
2649408	8.881784e-16	50
2649423	9.966998e-01	16
2649422	1.000000e+00	3
2649418	8.881784e-16	50
2649417	1.133316e-12	48
2649416	1.000000e+00	7
2649430	8.881784e-16	50
2649431	1.000000e+00	3
2649428	1.000000e+00	0
2649429	1.000000e+00	3
2649426	1.000000e+00	2
2649427	4.681115e-04	37
2649424	1.000000e+00	4
2649425	1.000000e+00	4
2649439	2.807050e-06	41
2649436	9.835804e-01	18
2649437	1.000000e+00	0
2649435	9.995319e-01	14
2649432	1.000000e+00	0
2649433	4.438624e-01	26
2649757	9.995319e-01	14
2649759	1.000000e+00	0
2649758	1.000000e+00	0
2649753	1.000000e+00	0
2649752	1.000000e+00	0
2649755	1.000000e+00	0
2649754	1.000000e+00	0
2649749	1.000000e+00	0
2649748	1.000000e+00	0
2649751	1.000000e+00	6
2649750	1.000000e+00	0
2649745	1.000000e+00	0
2649744	1.000000e+00	0
2649747	1.000000e+00	0
2649746	1.000000e+00	0
2649740	1.000000e+00	0
2649741	1.000000e+00	0
2649742	1.000000e+00	0
2649743	1.000000e+00	0
2649736	1.000000e+00	0
2649737	1.000000e+00	0
2649738	1.000000e+00	0
2649739	1.000000e+00	0
2649732	9.999994e-01	9
2649733	1.000000e+00	0
2649735	1.000000e+00	0
2649728	1.000000e+00	0
2649791	1.000000e+00	0
2649790	1.000000e+00	0
2649789	1.000000e+00	0
2649788	1.000000e+00	0
2649787	1.000000e+00	0
2649786	1.000000e+00	0
2649784	1.000000e+00	0
2649783	1.000000e+00	0
2649782	1.000000e+00	0
2649781	1.000000e+00	0
2649780	9.999999e-01	8
2649779	1.000000e+00	0
2649778	1.000000e+00	0
2649776	1.000000e+00	0
2649774	1.000000e+00	0
2649772	1.000000e+00	0
2649773	1.000000e+00	0
2649770	1.000000e+00	2
2649771	1.000000e+00	0
2649768	1.000000e+00	0
2649769	1.000000e+00	0
2649766	1.000000e+00	0
2649767	1.000000e+00	0
2649764	1.000000e+00	0
2649765	1.000000e+00	0
2649762	3.300224e-03	35
2649763	1.000000e+00	0
2649760	9.923267e-01	17
2649761	1.000000e+00	0
2649817	1.000000e+00	0
2649816	1.000000e+00	0
2649819	1.000000e+00	2
2649818	1.000000e+00	0
2649821	1.000000e+00	0
2649823	1.000000e+00	0
2649809	1.000000e+00	0
2649808	1.000000e+00	0
2649811	1.000000e+00	0
2649810	1.000000e+00	0
2649813	1.000000e+00	0
2649812	1.000000e+00	0
2649815	1.000000e+00	0
2649814	4.438624e-01	26
2649800	1.000000e+00	0
2649802	1.000000e+00	0
2649803	1.000000e+00	0
2649804	1.000000e+00	1
2649805	1.000000e+00	0
2649806	1.000000e+00	0
2649807	9.835804e-01	18
2649792	1.000000e+00	0
2649793	1.000000e+00	0
2649794	1.000000e+00	0
2649795	1.000000e+00	6
2649796	1.000000e+00	0
2649797	4.529710e-14	49
2649798	1.000000e+00	0
2649799	1.000000e+00	0
2649851	1.000000e+00	2
2649850	8.388818e-01	22
2649849	7.600562e-01	23
2649848	1.000000e+00	3
2649855	1.000000e+00	7
2649854	9.995319e-01	14
2649853	1.000000e+00	0
2649852	1.000000e+00	1
2649843	9.999972e-01	10
2649842	1.000000e+00	0
2649841	1.611182e-01	29
2649840	1.000000e+00	3
2649847	1.000000e+00	2
2649846	1.013194e-01	30
2649845	1.000000e+00	3
2649844	9.999972e-01	10
2649834	1.000000e+00	0
2649832	9.998471e-01	13
2649833	9.999994e-01	9
2649838	1.000000e+00	1
2649839	8.881784e-16	50
2649837	1.000000e+00	5
2649826	1.000000e+00	0
2649827	1.000000e+00	2
2649824	1.000000e+00	0
2649825	1.000000e+00	0
2649830	1.000000e+00	0
2649831	1.000000e+00	2
2649828	1.000000e+00	0
2649829	1.000000e+00	0
2649621	1.000000e+00	6
2649622	8.881784e-16	50
2649623	9.995319e-01	14
2649616	9.999881e-01	11
2649617	9.999999e-01	8
2649618	1.049339e-07	43
2649628	1.000000e+00	2
2649629	1.000000e+00	0
2649630	1.000000e+00	0
2649631	1.000000e+00	1
2649624	8.388818e-01	22
2649626	1.000000e+00	5
2649627	9.999999e-01	8
2649605	1.000000e+00	1
2649604	1.301086e-03	36
2649607	1.000000e+00	0
2649606	1.000000e+00	0
2649601	1.000000e+00	0
2649600	1.000000e+00	5
2649603	1.000000e+00	0
2649602	9.999972e-01	10
2649612	2.399438e-01	28
2649615	1.000000e+00	0
2649614	1.000000e+00	2
2649609	1.000000e+00	2
2649608	9.405398e-01	20
2649611	1.000000e+00	0
2649610	1.000000e+00	3
2649654	1.000000e+00	5
2649655	1.000000e+00	0
2649652	1.000000e+00	0
2649653	1.000000e+00	6
2649650	1.000000e+00	0
2649651	1.000000e+00	0
2649648	1.000000e+00	0
2649649	1.000000e+00	0
2649662	1.000000e+00	0
2649663	1.000000e+00	0
2649660	1.000000e+00	0
2649661	1.000000e+00	0
2649658	1.000000e+00	0
2649656	1.000000e+00	2
2649657	1.000000e+00	0
2649639	1.000000e+00	0
2649638	1.000000e+00	1
2649637	1.000000e+00	2
2649636	1.000000e+00	0
2649635	1.000000e+00	0
2649634	1.000000e+00	0
2649633	1.000000e+00	0
2649632	4.438624e-01	26
2649647	1.000000e+00	0
2649645	8.881784e-16	50
2649642	8.881784e-16	50
2649641	2.230891e-10	46
2649640	1.000000e+00	0
2649680	9.986989e-01	15
2649681	8.986806e-01	21
2649682	8.881784e-16	50
2649684	8.881784e-16	50
2649685	1.000000e+00	0
2649686	1.000000e+00	0
2649687	1.000000e+00	0
2649688	7.600562e-01	23
2649689	1.000000e+00	0
2649690	1.000000e+00	1
2649691	9.999549e-01	12
2649692	1.000000e+00	0
2649693	9.999972e-01	10
2649694	8.881784e-16	50
2649695	1.000000e+00	0
2649665	1.000000e+00	0
2649664	1.000000e+00	0
2649666	8.881784e-16	50
2649669	5.946023e-02	31
2649668	2.230891e-10	46
2649670	6.640945e-01	24
2649673	1.049339e-07	43
2649672	5.561376e-01	25
2649675	1.133316e-12	48
2649674	1.000000e+00	0
2649677	1.000000e+00	0
2649676	1.000000e+00	0
2649679	1.000000e+00	4
2649678	1.000000e+00	0
2649714	1.000000e+00	0
2649715	1.000000e+00	0
2649712	1.000000e+00	2
2649713	1.000000e+00	0
2649718	1.000000e+00	3
2649719	1.000000e+00	1
2649716	1.000000e+00	0
2649717	1.000000e+00	0
2649722	1.000000e+00	5
2649723	1.000000e+00	3
2649720	1.000000e+00	1
2649721	1.000000e+00	5
2649726	1.000000e+00	0
2649724	1.000000e+00	1
2649725	1.000000e+00	2
2649699	1.193067e-05	40
2649698	9.999549e-01	12
2649697	1.000000e+00	2
2649696	1.000000e+00	1
2649703	1.000000e+00	6
2649702	1.000000e+00	2
2649701	9.999994e-01	9
2649700	9.999881e-01	11
2649707	8.986806e-01	21
2649706	8.881784e-16	50
2649704	1.000000e+00	1
2649711	1.000000e+00	0
2649710	1.000000e+00	1
2649709	1.000000e+00	1
2649708	1.000000e+00	3
2649998	2.807050e-06	41
2649999	9.995319e-01	14
2649996	4.510745e-05	39
2649997	9.995319e-01	14
2649995	1.000000e+00	0
2649992	8.881784e-16	50
2649993	9.923267e-01	17
2649990	8.881784e-16	50
2649991	2.399438e-01	28
2649988	1.000000e+00	0
2649989	4.510745e-05	39
2649986	1.000000e+00	0
2649987	1.000000e+00	4
2649985	1.000000e+00	4
2650015	2.104926e-09	45
2650014	1.000000e+00	0
2650013	1.000000e+00	1
2650012	1.000000e+00	4
2650011	1.000000e+00	1
2650010	1.000000e+00	1
2650009	1.000000e+00	3
2650008	1.000000e+00	1
2650007	1.000000e+00	0
2650006	9.999972e-01	10
2650005	1.000000e+00	0
2650004	1.000000e+00	0
2650003	9.999972e-01	10
2650002	9.999881e-01	11
2650001	1.000000e+00	0
2650000	9.999999e-01	8
2650029	5.817779e-07	42
2650030	1.854161e-11	47
2650031	1.000000e+00	0
2650024	1.000000e+00	4
2650025	8.881784e-16	50
2650026	1.000000e+00	2
2650020	8.881784e-16	50
2650022	1.000000e+00	4
2650023	1.000000e+00	3
2650016	8.881784e-16	50
2650018	9.999881e-01	11
2650019	9.966998e-01	16
2650045	1.000000e+00	0
2650044	1.000000e+00	0
2650047	1.000000e+00	3
2650046	1.000000e+00	0
2650041	1.000000e+00	0
2650040	1.000000e+00	0
2650043	1.000000e+00	0
2650037	1.000000e+00	0
2650036	8.881784e-16	50
2650039	8.881784e-16	50
2650038	1.000000e+00	0
2650033	1.000000e+00	6
2650032	1.000000e+00	0
2650035	1.000000e+00	0
2650034	1.000000e+00	0
2650058	8.881784e-16	50
2650059	9.999972e-01	10
2650056	5.561376e-01	25
2650057	8.881784e-16	50
2650062	9.995319e-01	14
2650063	9.966998e-01	16
2650060	1.000000e+00	2
2650061	1.000000e+00	1
2650050	1.000000e+00	2
2650051	5.817779e-07	42
2650048	9.995319e-01	14
2650049	8.881784e-16	50
2650054	1.000000e+00	5
2650055	1.000000e+00	1
2650052	1.000000e+00	2
2650053	1.000000e+00	2
2650073	9.995319e-01	14
2650072	8.881784e-16	50
2650079	1.000000e+00	7
2650078	1.000000e+00	5
2650077	1.000000e+00	2
2650066	1.000000e+00	3
2650065	9.999994e-01	9
2650064	1.000000e+00	1
2650071	8.881784e-16	50
2650070	3.300224e-03	35
2650069	1.000000e+00	0
2650068	1.000000e+00	1
2650088	1.000000e+00	0
2650089	1.000000e+00	5
2650090	1.000000e+00	3
2650091	2.230891e-10	46
2650092	1.000000e+00	4
2650093	1.000000e+00	0
2650094	1.000000e+00	0
2650095	1.000000e+00	5
2650080	1.000000e+00	2
2650081	1.000000e+00	7
2650082	4.529710e-14	49
2650084	1.000000e+00	0
2650085	1.000000e+00	0
2650086	1.000000e+00	3
2650087	9.999549e-01	12
2650105	1.133316e-12	48
2650104	1.529320e-04	38
2650107	7.673339e-03	34
2650106	1.000000e+00	2
2650109	1.000000e+00	0
2650108	1.000000e+00	5
2650111	8.881784e-16	50
2650110	8.881784e-16	50
2650097	1.000000e+00	3
2650096	1.000000e+00	2
2650099	9.675457e-01	19
2650098	8.881784e-16	50
2650101	9.999994e-01	9
2650100	9.923267e-01	17
2650103	1.000000e+00	0
2650102	1.000000e+00	1
2649863	1.000000e+00	0
2649862	4.438624e-01	26
2649860	9.995319e-01	14
2649859	9.999549e-01	12
2649858	1.000000e+00	4
2649857	1.000000e+00	5
2649856	1.000000e+00	3
2649871	1.000000e+00	0
2649870	1.000000e+00	6
2649869	1.000000e+00	7
2649868	1.000000e+00	0
2649867	1.000000e+00	0
2649866	1.000000e+00	0
2649865	1.000000e+00	6
2649864	8.881784e-16	50
2649878	1.000000e+00	1
2649879	1.000000e+00	4
2649876	1.000000e+00	1
2649877	1.000000e+00	1
2649874	1.000000e+00	4
2649875	1.000000e+00	1
2649872	1.000000e+00	1
2649873	1.000000e+00	0
2649886	1.000000e+00	0
2649887	1.000000e+00	5
2649884	1.000000e+00	0
2649885	1.000000e+00	0
2649882	1.000000e+00	1
2649883	8.881784e-16	50
2649880	1.000000e+00	0
2649881	8.881784e-16	50
2649893	1.000000e+00	0
2649892	1.000000e+00	0
2649895	2.807050e-06	41
2649894	1.000000e+00	0
2649889	1.000000e+00	0
2649888	1.000000e+00	0
2649891	1.000000e+00	0
2649890	1.000000e+00	0
2649901	1.000000e+00	0
2649900	1.000000e+00	1
2649903	1.000000e+00	1
2649902	1.000000e+00	0
2649897	1.000000e+00	0
2649899	1.000000e+00	0
2649908	1.000000e+00	0
2649909	9.966998e-01	16
2649910	1.000000e+00	0
2649911	1.000000e+00	0
2649905	2.230891e-10	46
2649906	1.000000e+00	1
2649907	1.000000e+00	0
2649916	1.000000e+00	4
2649917	9.999972e-01	10
2649918	8.986806e-01	21
2649919	9.999972e-01	10
2649912	1.000000e+00	1
2649913	1.000000e+00	1
2649914	1.000000e+00	5
2649915	1.000000e+00	4
2649921	1.000000e+00	0
2649920	1.000000e+00	0
2649927	1.000000e+00	0
2649926	1.000000e+00	0
2649925	1.000000e+00	0
2649924	1.000000e+00	0
2649931	1.000000e+00	0
2649930	1.000000e+00	0
2649929	1.000000e+00	0
2649928	1.000000e+00	0
2649935	1.000000e+00	1
2649934	1.000000e+00	1
2649933	1.000000e+00	0
2649932	1.000000e+00	0
2649938	1.000000e+00	6
2649936	1.000000e+00	1
2649937	1.000000e+00	0
2649940	1.000000e+00	2
2649941	1.000000e+00	0
2649946	3.359055e-01	27
2649947	1.000000e+00	0
2649944	1.000000e+00	0
2649950	1.000000e+00	1
2649951	9.995319e-01	14
2649948	1.000000e+00	1
2649949	1.000000e+00	0
2649953	4.529710e-14	49
2649952	8.881784e-16	50
2649955	1.000000e+00	0
2649954	1.000000e+00	6
2649957	1.000000e+00	0
2649956	1.000000e+00	1
2649959	1.000000e+00	0
2649958	1.854161e-11	47
2649961	1.000000e+00	0
2649963	6.640945e-01	24
2649962	1.000000e+00	0
2649965	8.881784e-16	50
2649964	1.000000e+00	0
2649967	1.000000e+00	0
2649966	1.000000e+00	0
2649968	1.000000e+00	0
2649969	1.000000e+00	0
2649970	1.000000e+00	0
2649971	1.000000e+00	0
2649972	1.529320e-04	38
2649973	1.301086e-03	36
2649974	1.000000e+00	0
2649975	1.000000e+00	0
2649976	1.000000e+00	0
2649977	1.000000e+00	0
2649978	8.881784e-16	50
2649979	1.133316e-12	48
2649980	1.000000e+00	0
2649981	1.193067e-05	40
2649982	1.000000e+00	0
2649983	1.000000e+00	0
2648548	5.817779e-07	42
2648549	8.881784e-16	50
2648551	8.881784e-16	50
2648544	1.000000e+00	0
2648545	1.000000e+00	0
2648546	1.000000e+00	0
2648547	1.000000e+00	0
2648556	1.000000e+00	1
2648557	1.000000e+00	6
2648558	1.000000e+00	0
2648559	1.000000e+00	0
2648552	1.000000e+00	0
2648553	1.000000e+00	0
2648554	1.000000e+00	0
2648555	8.881784e-16	50
2648565	1.000000e+00	0
2648564	1.000000e+00	0
2648567	1.000000e+00	0
2648566	1.000000e+00	0
2648560	4.529710e-14	49
2648563	9.999972e-01	10
2648562	8.881784e-16	50
2648573	8.881784e-16	50
2648572	1.641957e-02	33
2648575	1.000000e+00	1
2648574	1.000000e+00	0
2648569	1.000000e+00	1
2648568	1.000000e+00	0
2648571	9.999999e-01	8
2648570	1.000000e+00	0
2648518	1.000000e+00	1
2648516	1.000000e+00	1
2648517	1.000000e+00	6
2648514	1.000000e+00	1
2648515	1.000000e+00	0
2648512	1.193067e-05	40
2648513	1.000000e+00	4
2648526	8.881784e-16	50
2648527	9.999549e-01	12
2648524	1.000000e+00	0
2648525	1.000000e+00	0
2648522	1.000000e+00	0
2648523	1.000000e+00	0
2648521	9.999972e-01	10
2648535	2.104926e-09	45
2648533	1.000000e+00	3
2648532	1.000000e+00	0
2648531	1.000000e+00	0
2648530	1.000000e+00	0
2648529	8.881784e-16	50
2648528	9.995319e-01	14
2648543	1.000000e+00	0
2648542	1.000000e+00	1
2648541	1.000000e+00	0
2648540	1.000000e+00	0
2648539	1.000000e+00	0
2648538	1.000000e+00	0
2648537	1.000000e+00	0
2648536	1.000000e+00	0
2648480	1.000000e+00	0
2648481	1.133316e-12	48
2648482	1.000000e+00	0
2648483	1.000000e+00	0
2648484	1.000000e+00	0
2648485	4.529710e-14	49
2648486	1.000000e+00	0
2648487	1.000000e+00	0
2648488	1.000000e+00	0
2648489	1.000000e+00	0
2648490	1.000000e+00	0
2648491	1.000000e+00	0
2648492	4.529710e-14	49
2648493	8.881784e-16	50
2648494	9.998471e-01	13
2648495	1.000000e+00	0
2648497	2.399438e-01	28
2648496	1.000000e+00	0
2648499	1.000000e+00	0
2648498	1.000000e+00	2
2648500	1.000000e+00	0
2648502	1.000000e+00	7
2648505	1.000000e+00	1
2648504	8.388818e-01	22
2648506	1.000000e+00	0
2648511	1.000000e+00	0
2648510	8.881784e-16	50
2648479	1.000000e+00	0
2648478	1.000000e+00	0
2648477	1.000000e+00	1
2648785	1.000000e+00	1
2648784	1.000000e+00	7
2648787	1.013194e-01	30
2648786	1.000000e+00	2
2648789	1.000000e+00	1
2648788	1.000000e+00	3
2648791	1.000000e+00	1
2648790	1.000000e+00	1
2648793	1.000000e+00	0
2648792	1.000000e+00	2
2648795	1.000000e+00	0
2648794	1.000000e+00	0
2648797	1.000000e+00	0
2648796	1.000000e+00	0
2648799	1.000000e+00	0
2648798	1.000000e+00	0
2648768	1.000000e+00	0
2648769	9.999999e-01	8
2648770	1.000000e+00	0
2648771	8.881784e-16	50
2648772	1.000000e+00	0
2648773	1.000000e+00	0
2648774	1.000000e+00	0
2648776	1.000000e+00	0
2648777	1.000000e+00	0
2648778	1.000000e+00	3
2648779	1.000000e+00	0
2648780	1.000000e+00	1
2648781	1.000000e+00	4
2648782	9.675457e-01	19
2648783	8.881784e-16	50
2648819	1.000000e+00	0
2648818	1.000000e+00	0
2648817	1.000000e+00	0
2648816	1.000000e+00	0
2648823	1.000000e+00	0
2648822	1.000000e+00	0
2648821	1.000000e+00	0
2648820	1.000000e+00	0
2648827	1.000000e+00	4
2648825	1.000000e+00	7
2648824	9.405398e-01	20
2648831	1.000000e+00	0
2648830	9.923267e-01	17
2648829	1.133316e-12	48
2648828	3.359055e-01	27
2648802	8.881784e-16	50
2648803	9.998471e-01	13
2648801	9.999999e-01	8
2648806	1.000000e+00	5
2648807	1.000000e+00	0
2648804	1.049339e-07	43
2648805	3.300224e-03	35
2648811	1.000000e+00	0
2648808	1.000000e+00	0
2648809	1.000000e+00	0
2648814	1.000000e+00	0
2648815	1.000000e+00	0
2648812	1.000000e+00	0
2648813	8.881784e-16	50
2648725	1.000000e+00	0
2648724	1.000000e+00	0
2648727	8.881784e-16	50
2648726	1.000000e+00	0
2648723	1.000000e+00	1
2648722	9.999999e-01	8
2648733	1.000000e+00	0
2648735	1.000000e+00	0
2648734	1.000000e+00	0
2648729	9.999549e-01	12
2648728	8.881784e-16	50
2648731	4.529710e-14	49
2648730	2.104926e-09	45
2648708	1.000000e+00	5
2648709	7.600562e-01	23
2648711	1.000000e+00	0
2648704	1.000000e+00	2
2648706	1.000000e+00	1
2648707	1.000000e+00	0
2648716	1.000000e+00	0
2648717	1.000000e+00	5
2648719	1.000000e+00	2
2648712	1.000000e+00	0
2648713	1.000000e+00	2
2648714	2.807050e-06	41
2648715	1.000000e+00	0
2648759	8.881784e-16	50
2648758	8.881784e-16	50
2648757	1.000000e+00	0
2648756	1.000000e+00	0
2648755	1.000000e+00	0
2648754	1.000000e+00	0
2648753	1.000000e+00	1
2648752	1.000000e+00	0
2648767	1.000000e+00	0
2648766	1.000000e+00	0
2648765	1.000000e+00	0
2648764	1.000000e+00	1
2648761	9.999881e-01	11
2648742	6.640945e-01	24
2648743	1.000000e+00	4
2648740	8.881784e-16	50
2648741	9.999972e-01	10
2648738	1.000000e+00	0
2648739	1.000000e+00	0
2648736	1.000000e+00	0
2648737	1.000000e+00	0
2648750	4.529710e-14	49
2648751	8.881784e-16	50
2648748	1.000000e+00	2
2648749	1.000000e+00	3
2648746	8.881784e-16	50
2648744	1.000000e+00	4
2648745	1.000000e+00	0
PID_161598673	1.000000e+00	0
2648664	1.000000e+00	2
PID_161598674	1.000000e+00	0
2648665	1.000000e+00	6
PID_161598675	2.104926e-09	45
2648666	1.000000e+00	1
PID_161598676	1.000000e+00	0
2648667	1.000000e+00	2
PID_161598677	1.854161e-11	47
2648668	2.807050e-06	41
PID_161598678	1.000000e+00	0
2648669	5.561376e-01	25
PID_161598679	1.193067e-05	40
2648670	4.529710e-14	49
PID_161598680	1.000000e+00	0
2648671	2.399438e-01	28
2648656	1.000000e+00	0
2648658	1.854161e-11	47
2648659	5.946023e-02	31
2648660	1.000000e+00	5
2648662	1.000000e+00	0
2648663	1.000000e+00	2
2648649	8.881784e-16	50
2648648	1.000000e+00	3
2648655	9.999999e-01	8
2648654	9.998471e-01	13
2648641	9.999549e-01	12
2648640	8.388818e-01	22
2648643	8.881784e-16	50
2648642	1.000000e+00	2
2648645	1.621870e-08	44
2648644	8.881784e-16	50
2648647	8.881784e-16	50
PID_161598672	1.000000e+00	4
2648646	8.881784e-16	50
PID_161598671	8.881784e-16	50
2648698	1.000000e+00	0
2648699	6.640945e-01	24
2648696	1.000000e+00	7
2648697	1.000000e+00	2
2648703	1.000000e+00	0
2648700	1.000000e+00	3
2648701	1.000000e+00	0
2648690	4.529710e-14	49
2648691	8.881784e-16	50
2648688	9.835804e-01	18
2648689	8.388818e-01	22
2648695	8.881784e-16	50
2648692	4.529710e-14	49
2648693	2.807050e-06	41
2648683	1.000000e+00	1
2648682	4.438624e-01	26
2648681	1.000000e+00	2
2648680	1.000000e+00	1
2648687	1.000000e+00	2
2648686	1.000000e+00	2
2648685	8.881784e-16	50
2648684	9.999549e-01	12
2648675	1.133316e-12	48
2648674	8.881784e-16	50
2648673	9.405398e-01	20
2648672	8.881784e-16	50
2648679	1.000000e+00	6
2648678	1.854161e-11	47
2648677	8.881784e-16	50
2648676	1.000000e+00	3
2648604	4.529710e-14	49
2648605	1.000000e+00	0
2648606	1.000000e+00	0
2648607	1.000000e+00	0
2648600	1.000000e+00	0
2648601	1.000000e+00	0
2648602	8.881784e-16	50
2648603	1.000000e+00	0
2648596	1.000000e+00	0
2648597	1.000000e+00	0
2648598	1.000000e+00	0
2648599	1.000000e+00	0
2648592	1.000000e+00	0
2648593	1.000000e+00	0
2648595	1.000000e+00	0
2648589	1.000000e+00	0
2648588	1.000000e+00	0
2648591	1.000000e+00	0
2648590	1.000000e+00	1
2648585	8.881784e-16	50
2648584	1.000000e+00	0
2648587	8.881784e-16	50
2648586	1.000000e+00	0
2648581	1.000000e+00	1
2648580	1.000000e+00	0
2648583	1.000000e+00	4
2648582	1.000000e+00	2
2648577	9.675457e-01	19
2648576	1.193067e-05	40
2648579	1.000000e+00	0
2648638	8.881784e-16	50
2648639	8.881784e-16	50
2648636	8.881784e-16	50
2648637	9.999549e-01	12
2648634	1.193067e-05	40
2648635	1.000000e+00	4
2648633	8.881784e-16	50
2648630	9.999999e-01	8
2648631	4.529710e-14	49
2648628	1.000000e+00	2
2648629	9.986989e-01	15
2648626	1.000000e+00	0
2648627	1.000000e+00	0
2648624	1.000000e+00	0
2648625	1.000000e+00	0
2648623	1.000000e+00	0
2648622	1.000000e+00	0
2648621	1.000000e+00	0
2648620	1.000000e+00	0
2648619	1.000000e+00	0
2648618	1.000000e+00	0
2648617	1.000000e+00	6
2648616	4.529710e-14	49
2648615	4.529710e-14	49
2648612	1.000000e+00	0
2648611	8.881784e-16	50
2648610	1.000000e+00	0
2648609	1.000000e+00	0
2648608	1.000000e+00	0
2649026	9.966998e-01	16
2649027	1.000000e+00	0
2649024	1.000000e+00	0
2649025	1.000000e+00	1
2649030	1.854161e-11	47
2649031	1.854161e-11	47
2649028	1.000000e+00	0
2649034	1.193067e-05	40
2649035	8.881784e-16	50
2649032	3.300224e-03	35
2649033	8.881784e-16	50
2649038	1.641957e-02	33
2649039	1.000000e+00	0
2649036	9.995319e-01	14
2649037	9.995319e-01	14
2649043	3.359055e-01	27
2649042	9.405398e-01	20
2649041	1.000000e+00	6
2649040	1.000000e+00	0
2649047	1.000000e+00	0
2649046	1.000000e+00	0
2649044	1.000000e+00	2
2649051	1.000000e+00	0
2649050	1.000000e+00	0
2649049	1.000000e+00	0
2649048	1.000000e+00	0
2649055	8.388818e-01	22
2649054	1.000000e+00	0
2649053	1.000000e+00	0
2649052	1.000000e+00	0
2649056	1.000000e+00	4
2649057	1.000000e+00	0
2649058	8.881784e-16	50
2649059	1.301086e-03	36
2649060	1.000000e+00	1
2649063	4.510745e-05	39
2649064	1.000000e+00	0
2649065	1.000000e+00	0
2649066	1.000000e+00	0
2649067	1.000000e+00	0
2649068	1.000000e+00	0
2649069	1.000000e+00	0
2649071	1.000000e+00	0
2649073	8.881784e-16	50
2649072	9.999972e-01	10
2649075	9.999881e-01	11
2649074	4.438624e-01	26
2649077	1.000000e+00	1
2649076	1.000000e+00	0
2649079	1.000000e+00	0
2649078	1.000000e+00	2
2649081	8.881784e-16	50
2649080	3.300224e-03	35
2649082	7.600562e-01	23
2649085	2.807050e-06	41
2649084	8.881784e-16	50
2649087	1.000000e+00	0
2649086	1.000000e+00	3
2648967	8.881784e-16	50
2648964	1.000000e+00	0
2648965	1.000000e+00	0
2648962	1.000000e+00	0
2648963	9.999972e-01	10
2648960	9.999994e-01	9
2648961	2.807050e-06	41
2648974	1.000000e+00	1
2648975	1.000000e+00	0
2648972	1.000000e+00	0
2648970	1.000000e+00	0
2648971	1.000000e+00	4
2648968	1.000000e+00	1
2648969	5.561376e-01	25
2648983	1.000000e+00	0
2648982	1.049339e-07	43
2648981	1.000000e+00	3
2648980	1.000000e+00	0
2648979	1.000000e+00	7
2648978	1.000000e+00	0
2648977	8.986806e-01	21
2648976	2.104926e-09	45
2648991	1.000000e+00	0
2648990	1.000000e+00	0
2648987	9.999549e-01	12
2648986	1.000000e+00	1
2648985	1.000000e+00	1
2648984	1.000000e+00	0
2648996	8.881784e-16	50
2648997	1.621870e-08	44
2648998	9.923267e-01	17
2648999	1.000000e+00	0
2648992	1.000000e+00	0
2648993	9.995319e-01	14
2648994	9.675457e-01	19
2648995	1.000000e+00	0
2649004	1.000000e+00	0
2649005	8.986806e-01	21
2649006	1.000000e+00	0
2649007	9.999549e-01	12
[truncated: 119 more rows]
