# Supplementary material for: Translational Selection Is Ubiquitous in Prokaryotes
Source: PLoS Genet. 2010 Jun 24;6(6):e1001004. doi: 10.1371/journal.pgen.1001004 (PMC2891978; doi:10.1371/journal.pgen.1001004)
Supplement: Dataset S1 — OCU/non-OCU gene calls in 461 Bacterial and Archaeal genomes, and summary tables of genome properties and OCU preferences for specific codons. (4.77 MB ZIP) [file pgen.1001004.s001.zip › Dataset_S1_Bacteria/Corynebacterium_efficiens_YS-314.arff.ocuGenes]

GeneID	signTest_p	ocuProbWinCnt
1033024	1.133316e-12	48
1033025	1.049339e-07	43
1033026	9.998471e-01	13
1033027	1.000000e+00	5
1033028	1.000000e+00	0
1033029	1.000000e+00	0
1033030	1.000000e+00	6
1033031	1.000000e+00	1
1033032	1.000000e+00	6
1033033	1.000000e+00	1
1033034	1.000000e+00	1
1033035	1.000000e+00	1
1033036	1.000000e+00	0
1033037	9.986989e-01	15
1033039	8.881784e-16	50
1033041	1.000000e+00	0
1033040	1.000000e+00	1
1033043	1.000000e+00	0
1033042	1.000000e+00	4
1033045	1.000000e+00	0
1033044	8.881784e-16	50
1033047	8.881784e-16	50
1033046	1.000000e+00	6
1033048	8.881784e-16	50
1033051	1.000000e+00	0
1033053	1.000000e+00	0
1033052	1.000000e+00	0
1033055	9.995319e-01	14
1033054	8.881784e-16	50
1033058	4.529710e-14	49
1033059	1.000000e+00	4
1033056	1.000000e+00	2
1033057	1.000000e+00	4
1033062	1.000000e+00	0
1033063	1.000000e+00	0
1033061	3.300224e-03	35
1033066	9.999994e-01	9
1033064	1.529320e-04	38
1033065	1.000000e+00	0
1033070	1.000000e+00	2
1033071	1.000000e+00	4
1033068	1.000000e+00	1
1033069	1.000000e+00	0
1033075	1.000000e+00	1
1033074	5.946023e-02	31
1033073	1.000000e+00	1
1033072	1.000000e+00	2
1033078	4.438624e-01	26
1033077	1.000000e+00	5
1033076	1.000000e+00	3
1033083	1.000000e+00	3
1033082	9.675457e-01	19
1033081	1.000000e+00	3
1033087	1.000000e+00	0
1033085	1.000000e+00	1
1033084	8.881784e-16	50
1032964	9.986989e-01	15
1032965	1.000000e+00	4
1032967	1.000000e+00	0
1032960	1.000000e+00	1
1032961	1.000000e+00	4
1032962	9.999549e-01	12
1032963	9.966998e-01	16
1032972	9.999994e-01	9
1032973	9.405398e-01	20
1032974	9.999994e-01	9
1032975	9.835804e-01	18
1032968	4.438624e-01	26
1032969	1.133316e-12	48
1032970	9.986989e-01	15
1032971	8.881784e-16	50
1032981	6.640945e-01	24
1032980	1.000000e+00	1
1032983	8.881784e-16	50
1032982	1.000000e+00	2
1032977	9.986989e-01	15
1032976	8.986806e-01	21
1032979	8.881784e-16	50
1032978	2.807050e-06	41
1032989	1.000000e+00	2
1032988	9.999549e-01	12
1032991	1.000000e+00	5
1032990	1.000000e+00	0
1032985	1.000000e+00	0
1032984	1.000000e+00	7
1032987	1.000000e+00	1
1032986	1.000000e+00	0
1032998	1.000000e+00	0
1032999	1.000000e+00	0
1032996	1.000000e+00	0
1032997	1.000000e+00	0
1032994	1.000000e+00	2
1032992	9.999972e-01	10
1033006	1.000000e+00	5
1033007	1.000000e+00	3
1033004	8.881784e-16	50
1033005	1.000000e+00	0
1033002	5.946023e-02	31
1033003	1.193067e-05	40
1033001	8.881784e-16	50
1033015	1.000000e+00	0
1033014	8.881784e-16	50
1033012	1.854161e-11	47
1033011	2.399438e-01	28
1033010	1.000000e+00	0
1033009	1.000000e+00	0
1033008	1.000000e+00	0
1033023	8.881784e-16	50
1033022	1.000000e+00	7
1033021	1.000000e+00	0
1033020	1.000000e+00	2
1033019	1.000000e+00	1
1033018	1.000000e+00	0
1033017	8.881784e-16	50
1033016	8.881784e-16	50
1033160	1.000000e+00	1
1033163	1.000000e+00	1
1033162	1.000000e+00	1
1033165	9.675457e-01	19
1033164	1.000000e+00	0
1033167	1.000000e+00	3
1033166	1.000000e+00	0
1033153	1.000000e+00	7
1033152	9.675457e-01	19
1033155	1.000000e+00	0
1033154	1.854161e-11	47
1033157	1.000000e+00	1
1033156	1.000000e+00	0
1033159	1.000000e+00	4
1033158	1.133316e-12	48
1033176	8.881784e-16	50
1033178	1.000000e+00	3
1033179	9.995319e-01	14
1033180	8.881784e-16	50
1033181	9.998471e-01	13
1033182	1.000000e+00	0
1033168	1.000000e+00	0
1033169	1.000000e+00	4
1033172	1.000000e+00	0
1033173	1.000000e+00	4
1033174	5.946023e-02	31
1033175	1.000000e+00	2
1033195	1.000000e+00	0
1033194	1.000000e+00	3
1033193	1.000000e+00	1
1033192	4.529710e-14	49
1033198	1.000000e+00	0
1033197	1.000000e+00	0
1033196	1.000000e+00	4
1033187	1.049339e-07	43
1033186	1.000000e+00	0
1033185	1.000000e+00	0
1033184	1.000000e+00	0
1033191	1.000000e+00	0
1033190	1.000000e+00	2
1033189	1.000000e+00	0
1033188	1.000000e+00	0
1033210	8.881784e-16	50
1033211	1.000000e+00	0
1033208	1.000000e+00	0
1033209	1.854161e-11	47
1033214	8.881784e-16	50
1033215	9.923267e-01	17
1033212	8.881784e-16	50
1033213	9.923267e-01	17
1033202	7.600562e-01	23
1033203	1.000000e+00	1
1033201	8.881784e-16	50
1033206	1.000000e+00	1
1033207	1.013194e-01	30
1033204	1.000000e+00	0
1033205	1.000000e+00	0
1033101	1.000000e+00	0
1033100	1.000000e+00	0
1033103	1.000000e+00	0
1033102	1.000000e+00	0
1033097	1.000000e+00	5
1033096	1.000000e+00	5
1033099	8.881784e-16	50
1033098	1.000000e+00	2
1033093	4.438624e-01	26
1033092	1.000000e+00	0
1033095	1.000000e+00	0
1033094	1.000000e+00	3
1033089	9.999972e-01	10
1033088	1.000000e+00	0
1033091	1.000000e+00	0
1033090	9.999972e-01	10
1033116	1.000000e+00	0
1033117	8.881784e-16	50
1033118	1.000000e+00	0
1033119	1.000000e+00	2
1033112	5.946023e-02	31
1033113	1.000000e+00	0
1033114	1.000000e+00	0
1033115	1.000000e+00	1
1033108	1.000000e+00	5
1033109	1.000000e+00	3
1033110	9.999999e-01	8
1033111	1.000000e+00	4
1033104	1.000000e+00	0
1033105	1.000000e+00	0
1033106	1.000000e+00	2
1033107	1.000000e+00	0
1033135	1.000000e+00	0
1033134	1.000000e+00	0
1033133	1.000000e+00	2
1033132	1.000000e+00	0
1033131	5.817779e-07	42
1033130	1.621870e-08	44
1033129	1.000000e+00	2
1033127	1.641957e-02	33
1033126	1.000000e+00	0
1033125	8.881784e-16	50
1033124	1.000000e+00	0
1033123	2.104926e-09	45
1033122	9.999994e-01	9
1033120	8.881784e-16	50
1033150	9.999549e-01	12
1033151	1.000000e+00	0
1033148	1.000000e+00	2
1033149	1.000000e+00	0
1033146	1.000000e+00	2
1033147	1.000000e+00	0
1033145	1.000000e+00	1
1033142	9.998471e-01	13
1033143	8.881784e-16	50
1033140	1.000000e+00	0
1033141	1.000000e+00	0
1033138	1.000000e+00	0
1033139	1.000000e+00	0
1033136	8.881784e-16	50
1033137	1.000000e+00	4
1032787	1.000000e+00	3
1032786	1.000000e+00	0
1032785	1.000000e+00	5
1032784	8.986806e-01	21
1032791	1.641957e-02	33
1032790	9.835804e-01	18
1032789	1.000000e+00	2
1032788	1.000000e+00	1
1032795	1.000000e+00	0
1032794	1.000000e+00	1
1032793	1.000000e+00	0
1032792	9.835804e-01	18
1032799	1.000000e+00	1
1032798	9.998471e-01	13
1032797	1.000000e+00	0
1032796	1.000000e+00	1
1032770	1.000000e+00	0
1032771	1.000000e+00	4
1032768	1.000000e+00	0
1032769	1.000000e+00	0
1032774	1.000000e+00	0
1032775	9.966998e-01	16
1032772	1.000000e+00	7
1032773	1.000000e+00	0
1032778	1.000000e+00	2
1032779	4.438624e-01	26
1032776	1.133316e-12	48
1032782	8.881784e-16	50
1032783	9.966998e-01	16
1032780	8.881784e-16	50
1032781	8.881784e-16	50
1032817	1.000000e+00	0
1032816	1.000000e+00	0
1032819	1.000000e+00	0
1032818	1.000000e+00	3
1032821	1.000000e+00	0
1032820	1.000000e+00	0
1032823	9.923267e-01	17
1032822	1.000000e+00	0
1032825	1.000000e+00	0
1032824	1.000000e+00	0
1032827	1.000000e+00	0
1032826	1.000000e+00	0
1032829	1.000000e+00	0
1032828	1.000000e+00	0
1032831	1.000000e+00	0
1032830	1.000000e+00	0
1032800	9.999994e-01	9
1032802	1.000000e+00	0
1032803	1.000000e+00	0
1032804	1.000000e+00	0
1032806	1.000000e+00	5
1032807	1.000000e+00	0
1032808	1.000000e+00	0
1032809	1.000000e+00	0
1032810	1.000000e+00	1
1032811	1.000000e+00	1
1032812	1.000000e+00	6
1032814	5.946023e-02	31
1032815	1.000000e+00	0
1032727	6.640945e-01	24
1032726	9.999994e-01	9
1032725	4.529710e-14	49
1032724	1.000000e+00	0
1032723	1.000000e+00	0
1032722	8.881784e-16	50
1032721	8.881784e-16	50
1032720	1.000000e+00	0
1032735	8.881784e-16	50
1032734	1.621870e-08	44
1032733	1.000000e+00	0
1032731	1.000000e+00	1
1032730	1.000000e+00	0
1032728	9.999549e-01	12
1032710	1.000000e+00	0
1032711	1.000000e+00	0
1032708	8.881784e-16	50
1032709	1.000000e+00	0
1032706	1.000000e+00	0
1032707	8.881784e-16	50
1032704	8.881784e-16	50
1032718	1.000000e+00	0
1032719	1.000000e+00	0
1032716	1.000000e+00	0
1032717	1.000000e+00	0
1032714	1.000000e+00	3
1032715	1.000000e+00	0
1032712	1.000000e+00	2
1032713	1.000000e+00	0
1032757	1.000000e+00	1
1032756	1.000000e+00	5
1032759	1.000000e+00	0
1032758	1.133316e-12	48
1032753	1.000000e+00	0
1032752	1.000000e+00	3
1032755	1.000000e+00	0
1032754	1.000000e+00	2
1032765	1.000000e+00	2
1032764	1.000000e+00	0
1032767	1.000000e+00	0
1032766	1.000000e+00	2
1032761	1.000000e+00	1
1032760	1.000000e+00	1
1032763	1.000000e+00	0
1032762	1.000000e+00	0
1032740	1.000000e+00	6
1032741	9.995319e-01	14
1032742	1.854161e-11	47
1032743	1.000000e+00	0
1032736	1.000000e+00	0
1032737	1.000000e+00	0
1032738	1.000000e+00	1
1032739	1.000000e+00	1
1032748	8.986806e-01	21
1032749	1.000000e+00	4
1032750	8.881784e-16	50
1032751	1.000000e+00	0
1032744	1.000000e+00	2
1032745	1.000000e+00	1
1032746	1.000000e+00	0
1032747	2.230891e-10	46
1032922	7.673339e-03	34
1032923	4.529710e-14	49
1032920	1.611182e-01	29
1032921	9.999972e-01	10
1032926	9.999994e-01	9
1032927	1.621870e-08	44
1032924	8.986806e-01	21
1032914	1.000000e+00	4
1032915	1.000000e+00	0
1032912	8.881784e-16	50
1032913	2.104926e-09	45
1032918	1.000000e+00	2
1032919	1.000000e+00	0
1032916	1.000000e+00	3
1032917	1.000000e+00	4
1032907	9.999972e-01	10
1032906	9.923267e-01	17
1032905	1.000000e+00	1
1032904	1.000000e+00	1
1032911	9.998471e-01	13
1032910	9.998471e-01	13
1032909	1.621870e-08	44
1032908	1.000000e+00	6
1032899	1.000000e+00	0
1032898	1.000000e+00	0
1032897	1.000000e+00	0
1032896	1.000000e+00	0
1032903	1.000000e+00	0
1032902	1.000000e+00	4
1032901	1.000000e+00	0
1032900	1.000000e+00	1
1032952	4.529710e-14	49
1032953	4.681115e-04	37
1032954	9.995319e-01	14
1032955	4.529710e-14	49
1032956	8.881784e-16	50
1032957	8.881784e-16	50
1032958	8.881784e-16	50
1032944	1.000000e+00	1
1032945	1.000000e+00	2
1032946	1.000000e+00	1
1032947	1.000000e+00	0
1032948	1.000000e+00	1
1032949	1.000000e+00	2
1032950	1.133316e-12	48
1032951	4.529710e-14	49
1032937	9.999994e-01	9
1032936	1.611182e-01	29
1032938	1.000000e+00	3
1032941	9.999994e-01	9
1032940	1.000000e+00	0
1032943	1.000000e+00	3
1032929	9.966998e-01	16
1032928	1.000000e+00	1
1032931	4.529710e-14	49
1032932	8.881784e-16	50
1032935	1.000000e+00	0
1032934	4.510745e-05	39
1032863	1.854161e-11	47
1032860	1.000000e+00	4
1032861	1.000000e+00	6
1032858	1.000000e+00	0
1032859	1.000000e+00	0
1032856	4.510745e-05	39
1032857	1.000000e+00	3
1032854	1.000000e+00	0
1032855	1.000000e+00	0
1032853	1.000000e+00	0
1032850	4.438624e-01	26
1032851	9.999999e-01	8
1032848	1.000000e+00	5
1032847	1.000000e+00	0
1032846	1.621870e-08	44
1032845	1.000000e+00	1
1032844	1.000000e+00	0
1032843	1.000000e+00	0
1032842	1.000000e+00	0
1032841	1.000000e+00	0
1032840	1.000000e+00	0
1032839	1.000000e+00	0
1032838	1.000000e+00	0
1032837	8.881784e-16	50
1032836	1.000000e+00	0
1032835	1.000000e+00	0
1032834	1.000000e+00	0
1032833	1.000000e+00	0
1032832	8.986806e-01	21
1032893	1.000000e+00	0
1032894	1.000000e+00	1
1032895	1.000000e+00	0
1032888	1.000000e+00	2
1032889	1.000000e+00	0
1032890	1.000000e+00	0
1032891	1.000000e+00	0
1032884	9.998471e-01	13
1032885	1.000000e+00	1
1032886	1.000000e+00	3
1032887	8.881784e-16	50
1032880	1.000000e+00	1
1032881	2.230891e-10	46
1032882	4.681115e-04	37
1032883	1.000000e+00	1
1032877	1.000000e+00	4
1032876	1.000000e+00	1
1032879	1.000000e+00	2
1032878	8.881784e-16	50
1032873	1.000000e+00	6
1032872	8.986806e-01	21
1032875	1.000000e+00	1
1032874	1.621870e-08	44
1032869	1.000000e+00	3
1032868	1.000000e+00	1
1032871	8.881784e-16	50
1032870	1.000000e+00	7
1032865	9.675457e-01	19
1032864	1.000000e+00	2
1032867	1.000000e+00	1
1032866	1.000000e+00	3
1032550	1.000000e+00	6
1032551	1.000000e+00	2
1032548	1.000000e+00	0
1032549	1.000000e+00	0
1032546	1.000000e+00	0
1032547	1.000000e+00	0
1032544	1.000000e+00	1
1032545	1.529320e-04	38
1032558	1.000000e+00	2
1032559	2.807050e-06	41
1032556	1.000000e+00	0
1032557	1.000000e+00	0
1032555	1.000000e+00	0
1032553	1.000000e+00	0
1032567	1.133316e-12	48
1032566	1.000000e+00	0
1032565	1.000000e+00	0
1032564	9.999881e-01	11
1032563	1.000000e+00	0
1032562	1.000000e+00	0
1032561	1.000000e+00	0
1032560	1.000000e+00	0
1032575	1.000000e+00	5
1032573	1.000000e+00	0
1032572	1.000000e+00	1
1032571	1.000000e+00	1
1032570	1.000000e+00	0
1032569	1.000000e+00	0
1032568	1.000000e+00	0
1032516	7.673339e-03	34
1032517	1.000000e+00	2
1032518	1.000000e+00	6
1032519	1.000000e+00	7
1032512	1.000000e+00	1
1032513	1.000000e+00	0
1032514	1.000000e+00	3
1032515	1.000000e+00	4
1032524	8.881784e-16	50
1032525	1.000000e+00	4
1032526	1.000000e+00	1
1032527	1.000000e+00	0
1032520	1.000000e+00	4
1032521	9.999994e-01	9
1032522	1.000000e+00	0
1032523	1.000000e+00	0
1032533	1.000000e+00	4
1032532	1.000000e+00	4
1032535	1.000000e+00	0
1032534	4.529710e-14	49
1032529	1.000000e+00	0
1032528	5.817779e-07	42
1032531	1.000000e+00	0
1032541	1.000000e+00	0
1032540	1.000000e+00	0
1032543	1.000000e+00	5
1032536	1.000000e+00	0
1032539	1.000000e+00	0
1032538	1.000000e+00	0
1032482	3.359055e-01	27
1032483	2.104926e-09	45
1032480	5.561376e-01	25
1032481	1.621870e-08	44
1032486	4.529710e-14	49
1032487	9.966998e-01	16
1032485	1.000000e+00	6
1032490	2.230891e-10	46
1032491	1.049339e-07	43
1032488	1.000000e+00	6
1032489	8.388818e-01	22
1032494	9.986989e-01	15
1032495	1.301086e-03	36
1032492	7.600562e-01	23
1032493	1.049339e-07	43
1032499	4.510745e-05	39
1032498	1.301086e-03	36
1032497	9.986989e-01	15
1032496	4.510745e-05	39
1032502	8.881784e-16	50
1032501	2.807050e-06	41
1032500	5.946023e-02	31
1032507	8.881784e-16	50
1032506	1.000000e+00	1
1032505	1.000000e+00	2
1032504	9.998471e-01	13
1032511	1.000000e+00	7
1032510	8.881784e-16	50
1032509	8.881784e-16	50
1032508	8.881784e-16	50
1032448	1.000000e+00	0
1032449	1.000000e+00	0
1032450	1.000000e+00	0
1032451	1.000000e+00	1
1032452	1.000000e+00	0
1032453	1.000000e+00	0
1032454	1.000000e+00	3
1032456	1.000000e+00	0
1032457	1.000000e+00	1
1032458	1.000000e+00	1
1032459	1.000000e+00	1
1032460	1.000000e+00	3
1032461	9.999881e-01	11
1032462	1.000000e+00	1
1032463	1.000000e+00	0
1032464	1.193067e-05	40
1032467	8.881784e-16	50
1032466	1.000000e+00	0
1032469	9.986989e-01	15
1032468	9.995319e-01	14
1032471	9.675457e-01	19
1032470	1.000000e+00	7
1032473	9.999999e-01	8
1032472	9.999972e-01	10
1032475	4.529710e-14	49
1032474	1.000000e+00	3
1032477	5.817779e-07	42
1032476	8.388818e-01	22
1032479	1.133316e-12	48
1032478	5.561376e-01	25
1032687	1.000000e+00	0
1032686	1.133316e-12	48
1032684	1.000000e+00	0
1032683	1.000000e+00	0
1032682	1.000000e+00	0
1032681	1.000000e+00	6
1032680	1.000000e+00	0
1032679	1.049339e-07	43
1032678	1.000000e+00	0
1032677	1.000000e+00	0
1032676	1.000000e+00	0
1032675	8.881784e-16	50
1032673	8.881784e-16	50
1032672	2.104926e-09	45
1032702	1.000000e+00	0
1032703	1.000000e+00	0
1032700	1.000000e+00	0
1032701	1.000000e+00	0
1032698	1.000000e+00	0
1032699	1.000000e+00	0
1032696	1.000000e+00	0
1032697	1.000000e+00	0
1032694	8.881784e-16	50
1032695	1.000000e+00	0
1032692	8.881784e-16	50
1032693	9.999994e-01	9
1032690	8.881784e-16	50
1032691	8.881784e-16	50
1032688	1.000000e+00	0
1032653	1.000000e+00	0
1032652	8.881784e-16	50
1032655	1.000000e+00	6
1032654	8.881784e-16	50
1032649	9.835804e-01	18
1032648	1.000000e+00	4
1032650	8.881784e-16	50
1032645	8.881784e-16	50
1032644	8.881784e-16	50
1032647	3.245432e-02	32
1032646	8.881784e-16	50
1032641	1.000000e+00	0
1032640	1.000000e+00	0
1032643	8.881784e-16	50
1032642	1.000000e+00	2
1032668	1.000000e+00	0
1032669	1.000000e+00	0
1032670	1.854161e-11	47
1032671	8.881784e-16	50
1032664	1.000000e+00	0
1032665	1.000000e+00	0
1032666	1.000000e+00	0
1032667	1.000000e+00	0
1032660	1.000000e+00	4
1032661	1.000000e+00	0
1032662	4.510745e-05	39
1032663	1.000000e+00	0
1032656	1.000000e+00	6
1032657	1.000000e+00	0
1032658	1.000000e+00	0
1032659	1.000000e+00	0
1032619	4.681115e-04	37
1032618	1.000000e+00	0
1032616	1.000000e+00	7
1032623	1.000000e+00	5
1032622	1.000000e+00	0
1032621	1.000000e+00	0
1032611	1.000000e+00	0
1032610	1.133316e-12	48
1032609	1.000000e+00	0
1032608	8.881784e-16	50
1032615	1.000000e+00	0
1032614	8.881784e-16	50
1032613	8.881784e-16	50
1032612	1.000000e+00	0
1032634	1.000000e+00	6
1032635	8.881784e-16	50
1032632	1.000000e+00	0
1032633	1.000000e+00	6
1032638	8.881784e-16	50
1032639	1.000000e+00	3
1032636	8.881784e-16	50
1032637	8.881784e-16	50
1032626	1.193067e-05	40
1032627	1.000000e+00	2
1032630	1.000000e+00	0
1032631	1.000000e+00	2
1032628	9.998471e-01	13
1032629	1.000000e+00	3
1032585	4.529710e-14	49
1032584	1.000000e+00	1
1032587	1.000000e+00	0
1032586	1.000000e+00	0
1032589	1.000000e+00	0
1032588	1.000000e+00	0
1032591	8.881784e-16	50
1032590	1.000000e+00	0
1032577	1.000000e+00	2
1032576	1.000000e+00	1
1032579	1.000000e+00	1
1032578	1.000000e+00	0
1032581	1.000000e+00	0
1032580	1.000000e+00	5
1032583	1.000000e+00	0
1032582	1.000000e+00	0
1032600	1.000000e+00	0
1032601	1.000000e+00	0
1032602	1.000000e+00	0
1032604	9.998471e-01	13
1032605	9.998471e-01	13
1032606	9.999549e-01	12
1032607	1.000000e+00	0
1032592	1.000000e+00	3
1032593	1.000000e+00	0
1032594	1.000000e+00	2
1032595	1.000000e+00	1
1032596	1.000000e+00	0
1032597	1.000000e+00	0
1032598	1.000000e+00	0
1032599	1.000000e+00	0
1032309	1.641957e-02	33
1032308	1.000000e+00	0
1032311	1.000000e+00	0
1032310	9.995319e-01	14
1032305	1.000000e+00	3
1032304	1.000000e+00	0
1032307	1.000000e+00	0
1032306	1.000000e+00	0
1032317	1.000000e+00	7
1032316	5.817779e-07	42
1032319	1.000000e+00	0
1032318	1.000000e+00	0
1032313	1.000000e+00	0
1032312	1.000000e+00	0
1032315	1.000000e+00	0
1032314	1.529320e-04	38
1032292	1.000000e+00	0
1032293	4.529710e-14	49
1032294	1.000000e+00	4
1032295	1.000000e+00	0
1032288	1.000000e+00	0
1032289	1.000000e+00	0
1032290	1.000000e+00	0
1032291	1.000000e+00	0
1032300	1.000000e+00	0
1032301	9.999994e-01	9
1032302	1.000000e+00	0
1032303	1.000000e+00	0
1032296	1.193067e-05	40
1032297	1.000000e+00	2
1032298	9.998471e-01	13
1032299	1.000000e+00	0
1032279	1.000000e+00	0
1032278	1.000000e+00	0
1032276	1.000000e+00	0
1032275	1.000000e+00	0
1032274	6.640945e-01	24
1032273	9.999549e-01	12
1032272	1.000000e+00	1
1032287	9.999881e-01	11
1032286	1.000000e+00	0
1032285	1.000000e+00	0
1032284	1.000000e+00	0
1032283	9.999549e-01	12
1032282	1.000000e+00	2
1032281	1.133316e-12	48
1032280	1.000000e+00	2
1032262	1.000000e+00	5
1032263	9.999972e-01	10
1032260	1.000000e+00	2
1032261	1.000000e+00	1
1032258	1.000000e+00	0
1032259	1.000000e+00	2
1032256	1.000000e+00	0
1032257	1.000000e+00	1
1032270	1.000000e+00	0
1032271	1.000000e+00	1
1032268	1.000000e+00	1
1032269	1.000000e+00	0
1032266	1.000000e+00	0
1032267	1.000000e+00	0
1032264	1.000000e+00	1
1032265	1.000000e+00	0
1032241	1.000000e+00	6
1032240	9.999972e-01	10
1032243	1.000000e+00	2
1032242	1.000000e+00	2
1032245	1.000000e+00	0
1032244	1.000000e+00	0
1032247	1.000000e+00	0
1032246	1.000000e+00	0
1032249	1.000000e+00	6
1032248	1.000000e+00	0
1032251	1.000000e+00	0
1032250	1.000000e+00	1
1032253	1.000000e+00	0
1032252	1.000000e+00	0
1032255	1.000000e+00	0
1032254	1.000000e+00	0
1032224	1.000000e+00	0
1032225	1.000000e+00	0
1032226	1.000000e+00	0
1032227	1.000000e+00	0
1032228	1.000000e+00	0
1032229	1.000000e+00	1
1032230	1.000000e+00	0
1032231	1.000000e+00	0
1032232	1.000000e+00	0
1032233	1.000000e+00	0
1032234	1.000000e+00	0
1032235	1.000000e+00	0
1032236	9.999972e-01	10
1032237	2.230891e-10	46
1032238	8.881784e-16	50
1032239	1.000000e+00	0
1032211	1.000000e+00	0
1032210	9.675457e-01	19
1032209	1.000000e+00	5
1032208	1.000000e+00	0
1032214	8.881784e-16	50
1032213	1.000000e+00	0
1032212	1.000000e+00	1
1032219	1.000000e+00	0
1032218	1.133316e-12	48
1032217	1.000000e+00	0
1032216	9.835804e-01	18
1032223	1.000000e+00	1
1032222	1.000000e+00	0
1032221	1.000000e+00	0
1032220	9.999994e-01	9
1032194	1.000000e+00	2
1032195	1.000000e+00	0
1032193	8.881784e-16	50
1032198	1.133316e-12	48
1032199	1.000000e+00	3
1032196	1.000000e+00	0
1032197	1.000000e+00	0
1032202	1.000000e+00	0
1032203	1.000000e+00	0
1032200	1.000000e+00	0
1032201	1.000000e+00	1
1032206	1.000000e+00	3
1032207	1.000000e+00	0
1032444	1.000000e+00	0
1032445	1.000000e+00	0
1032446	1.000000e+00	0
1032447	1.000000e+00	0
1032440	1.000000e+00	4
1032441	1.000000e+00	0
1032442	1.000000e+00	0
1032443	1.000000e+00	0
1032436	1.000000e+00	3
1032437	1.000000e+00	0
1032438	1.000000e+00	2
1032439	1.854161e-11	47
1032432	1.000000e+00	0
1032433	1.000000e+00	0
1032434	1.000000e+00	0
1032435	1.000000e+00	0
1032429	1.000000e+00	0
1032428	1.000000e+00	0
1032431	1.000000e+00	0
1032430	1.000000e+00	0
1032425	9.966998e-01	16
1032424	1.000000e+00	6
1032426	1.000000e+00	0
1032421	1.000000e+00	0
1032420	1.000000e+00	0
1032423	1.000000e+00	5
1032422	8.881784e-16	50
1032417	1.000000e+00	0
1032416	1.000000e+00	0
1032419	1.000000e+00	0
1032418	1.000000e+00	1
1032414	1.000000e+00	0
1032415	8.881784e-16	50
1032412	1.000000e+00	0
1032413	1.000000e+00	0
1032410	1.000000e+00	1
1032411	9.986989e-01	15
1032408	1.621870e-08	44
1032409	9.923267e-01	17
1032406	9.999972e-01	10
1032407	1.000000e+00	0
1032404	8.881784e-16	50
1032402	1.000000e+00	0
1032403	3.359055e-01	27
1032400	1.000000e+00	4
1032401	1.000000e+00	3
1032399	1.000000e+00	6
1032397	1.000000e+00	1
1032396	1.000000e+00	1
1032395	8.881784e-16	50
1032394	1.000000e+00	1
1032393	1.000000e+00	7
1032392	4.529710e-14	49
1032391	9.995319e-01	14
1032390	1.000000e+00	2
1032389	1.000000e+00	2
1032388	1.000000e+00	2
1032387	4.681115e-04	37
1032386	9.986989e-01	15
1032385	3.300224e-03	35
1032384	8.881784e-16	50
1032376	1.000000e+00	5
1032377	9.966998e-01	16
1032378	9.995319e-01	14
1032379	1.000000e+00	6
1032380	1.000000e+00	2
1032381	1.854161e-11	47
1032382	1.000000e+00	4
1032383	8.881784e-16	50
1032369	1.000000e+00	4
1032370	9.999881e-01	11
1032371	1.854161e-11	47
1032372	1.000000e+00	1
1032373	2.399438e-01	28
1032374	2.230891e-10	46
1032361	1.000000e+00	0
1032363	1.049339e-07	43
1032362	8.881784e-16	50
1032364	8.881784e-16	50
1032367	2.104926e-09	45
1032366	9.999549e-01	12
1032353	1.000000e+00	5
1032352	1.621870e-08	44
1032355	1.000000e+00	5
1032354	1.611182e-01	29
1032357	1.000000e+00	5
1032356	8.881784e-16	50
1032359	1.000000e+00	5
1032358	1.000000e+00	2
1032346	8.881784e-16	50
1032347	1.000000e+00	1
1032344	1.000000e+00	4
1032345	8.881784e-16	50
1032350	1.621870e-08	44
1032351	8.881784e-16	50
1032348	1.193067e-05	40
1032349	1.000000e+00	5
1032338	1.000000e+00	0
1032339	1.000000e+00	0
1032336	1.000000e+00	2
1032337	1.000000e+00	0
1032342	1.000000e+00	4
1032343	1.000000e+00	0
1032340	8.881784e-16	50
1032331	1.000000e+00	0
1032330	1.000000e+00	0
1032329	1.000000e+00	0
1032328	1.000000e+00	0
1032335	1.854161e-11	47
1032334	8.881784e-16	50
1032333	1.000000e+00	0
1032332	1.000000e+00	0
1032323	1.000000e+00	0
1032321	1.000000e+00	1
1032320	1.000000e+00	0
1032327	1.000000e+00	0
1032326	1.000000e+00	0
1032325	1.000000e+00	0
1032324	1.000000e+00	0
1033996	1.000000e+00	0
1033997	1.000000e+00	1
1033998	9.999999e-01	8
1033992	1.000000e+00	1
1033993	1.000000e+00	5
1033994	1.000000e+00	0
1033995	1.000000e+00	2
1033988	9.999999e-01	8
1033989	1.000000e+00	1
1033990	1.000000e+00	0
1033991	1.000000e+00	1
1033984	1.000000e+00	6
1033985	8.881784e-16	50
1033986	9.999881e-01	11
1033987	1.000000e+00	4
1034012	1.611182e-01	29
1034015	1.000000e+00	1
1034014	1.000000e+00	4
1034008	1.000000e+00	0
1034011	4.529710e-14	49
1034010	9.986989e-01	15
1034005	9.999881e-01	11
1034004	1.000000e+00	1
1034007	1.000000e+00	0
1034006	1.000000e+00	0
1034001	8.881784e-16	50
1034000	1.000000e+00	2
1034003	1.000000e+00	2
1034002	1.000000e+00	0
1034030	2.807050e-06	41
1034031	1.000000e+00	0
1034028	1.000000e+00	0
1034029	9.995319e-01	14
1034026	1.000000e+00	0
1034027	1.000000e+00	0
1034024	1.000000e+00	0
1034025	1.000000e+00	3
1034022	1.000000e+00	0
1034023	1.000000e+00	0
1034020	1.000000e+00	0
1034021	1.000000e+00	2
1034018	1.000000e+00	0
1034019	1.000000e+00	0
1034016	1.000000e+00	0
1034017	9.999881e-01	11
1034047	1.000000e+00	7
1034046	8.881784e-16	50
1034045	9.999994e-01	9
1034044	1.000000e+00	1
1034043	1.621870e-08	44
1034042	9.999972e-01	10
1034041	1.000000e+00	5
1034040	1.000000e+00	2
1034039	1.000000e+00	2
1034038	1.000000e+00	0
1034037	1.000000e+00	0
1034036	1.000000e+00	0
1034035	1.000000e+00	0
1034034	1.000000e+00	0
1034033	9.999994e-01	9
1034032	1.000000e+00	0
1034056	1.000000e+00	1
1034057	1.000000e+00	0
1034058	1.000000e+00	0
1034059	1.000000e+00	3
1034060	1.000000e+00	0
1034061	1.301086e-03	36
1034062	1.000000e+00	7
1034063	1.000000e+00	6
1034048	1.000000e+00	4
1034049	1.000000e+00	0
1034050	1.000000e+00	1
1034051	1.000000e+00	0
1034052	1.000000e+00	0
1034053	1.000000e+00	0
1034055	1.000000e+00	0
1034073	1.000000e+00	4
1034072	8.881784e-16	50
1034075	9.999549e-01	12
1034074	1.000000e+00	1
1034077	8.881784e-16	50
1034076	1.013194e-01	30
1034079	1.000000e+00	0
1034078	5.561376e-01	25
1034065	9.999994e-01	9
1034064	1.000000e+00	1
1034067	9.998471e-01	13
1034066	1.000000e+00	1
1034068	4.681115e-04	37
1034071	9.999972e-01	10
1034070	1.301086e-03	36
1034091	1.000000e+00	0
1034094	8.881784e-16	50
1034095	1.000000e+00	0
1034092	1.000000e+00	0
1034093	1.000000e+00	0
1034082	9.999994e-01	9
1034083	1.000000e+00	2
1034080	1.000000e+00	3
1034081	9.995319e-01	14
1034086	1.000000e+00	0
1034087	1.000000e+00	4
1034084	1.000000e+00	1
1034085	9.998471e-01	13
1034107	1.000000e+00	0
1034106	1.000000e+00	0
1034105	1.000000e+00	1
1034104	1.000000e+00	3
1034111	3.300224e-03	35
1034110	1.000000e+00	0
1034109	1.641957e-02	33
1034108	1.000000e+00	0
1034099	1.000000e+00	0
1034097	1.000000e+00	0
1034096	1.000000e+00	0
1034103	1.000000e+00	0
1034102	1.000000e+00	0
1034101	1.529320e-04	38
1034100	1.000000e+00	0
1034117	9.999994e-01	9
1034116	1.000000e+00	0
1034119	9.999994e-01	9
1034118	1.000000e+00	7
1034113	1.000000e+00	0
1034112	5.946023e-02	31
1034115	1.000000e+00	0
1034114	1.000000e+00	0
1034125	1.000000e+00	0
1034124	1.000000e+00	0
1034127	1.000000e+00	0
1034126	1.000000e+00	0
1034121	1.000000e+00	0
1034120	1.000000e+00	0
1034123	1.000000e+00	0
1034122	1.000000e+00	0
1034132	1.000000e+00	3
1034134	1.000000e+00	0
1034135	1.000000e+00	0
1034128	1.000000e+00	0
1034129	9.986989e-01	15
1034130	1.000000e+00	0
1034131	8.881784e-16	50
1034140	9.999972e-01	10
1034141	8.881784e-16	50
1034142	1.000000e+00	0
1034143	1.000000e+00	0
1034136	1.000000e+00	2
1034138	1.000000e+00	1
1034139	1.000000e+00	2
1034150	1.000000e+00	0
1034149	1.000000e+00	1
1034148	1.000000e+00	0
1034147	1.000000e+00	0
1034146	1.529320e-04	38
1034145	1.000000e+00	0
1034144	1.000000e+00	0
1034159	1.000000e+00	0
1034158	1.000000e+00	0
1034157	1.000000e+00	0
1034156	1.000000e+00	0
1034155	1.000000e+00	0
1034153	1.000000e+00	0
1034152	1.000000e+00	0
1034166	1.000000e+00	2
1034167	1.000000e+00	0
1034164	1.000000e+00	1
1034165	1.000000e+00	0
1034163	8.881784e-16	50
1034160	1.000000e+00	0
1034161	1.000000e+00	0
1034174	1.000000e+00	1
1034175	1.000000e+00	0
1034172	5.946023e-02	31
1034173	1.000000e+00	2
1034170	1.000000e+00	0
1034171	2.807050e-06	41
1034169	1.000000e+00	3
1034177	1.000000e+00	0
1034176	1.000000e+00	4
1034179	1.641957e-02	33
1034178	2.230891e-10	46
1034181	8.881784e-16	50
1034180	1.000000e+00	0
1034183	2.399438e-01	28
1034182	1.133316e-12	48
1034185	1.000000e+00	1
1034184	1.000000e+00	0
1034187	1.000000e+00	0
1034186	1.000000e+00	5
1034189	1.000000e+00	0
1034188	1.000000e+00	3
1034191	1.000000e+00	0
1034190	1.000000e+00	6
1034192	9.998471e-01	13
1034193	1.000000e+00	4
1034194	1.000000e+00	2
1034195	1.000000e+00	0
1034196	1.000000e+00	1
1034197	9.998471e-01	13
1034198	1.000000e+00	1
1034200	1.000000e+00	0
1034201	9.999972e-01	10
1034203	1.000000e+00	1
1034204	1.000000e+00	0
1034205	1.000000e+00	0
1034206	7.600562e-01	23
1034207	1.000000e+00	0
1034211	1.000000e+00	5
1034210	1.000000e+00	5
1034209	2.807050e-06	41
1034208	1.000000e+00	5
1034215	1.000000e+00	0
1034214	1.000000e+00	0
1034213	9.999994e-01	9
1034212	1.000000e+00	0
1034219	1.000000e+00	2
1034218	1.000000e+00	0
1034217	1.000000e+00	0
1034216	1.000000e+00	0
1034223	8.881784e-16	50
1034222	4.681115e-04	37
1034221	8.881784e-16	50
1034220	9.675457e-01	19
1034226	8.881784e-16	50
1034227	1.000000e+00	0
1034225	9.999999e-01	8
1034230	9.835804e-01	18
1034231	9.999999e-01	8
1034228	1.000000e+00	4
1034229	1.000000e+00	0
1034234	8.881784e-16	50
1034235	1.000000e+00	1
1034232	1.000000e+00	0
1034233	1.000000e+00	2
1034238	1.000000e+00	0
1034239	9.999994e-01	9
1034236	1.529320e-04	38
1034237	1.000000e+00	1
1033759	1.000000e+00	0
1033758	1.000000e+00	0
1033757	1.000000e+00	0
1033756	5.946023e-02	31
1033755	1.000000e+00	0
1033754	1.000000e+00	0
1033753	1.000000e+00	0
1033752	1.000000e+00	0
1033751	1.000000e+00	0
1033750	1.000000e+00	0
1033749	1.000000e+00	1
1033747	8.881784e-16	50
1033746	1.000000e+00	5
1033745	1.000000e+00	0
1033744	1.301086e-03	36
1033742	1.000000e+00	0
1033743	1.000000e+00	0
1033740	1.000000e+00	0
1033741	1.000000e+00	1
1033738	1.000000e+00	0
1033739	1.000000e+00	0
1033736	1.000000e+00	0
1033737	1.000000e+00	6
1033734	8.881784e-16	50
1033735	9.999881e-01	11
1033732	9.405398e-01	20
1033733	1.000000e+00	0
1033730	2.807050e-06	41
1033731	1.000000e+00	0
1033728	1.000000e+00	0
1033729	1.000000e+00	0
1033789	1.000000e+00	3
1033788	1.000000e+00	6
1033791	9.999972e-01	10
1033790	1.000000e+00	0
1033785	8.881784e-16	50
1033784	1.000000e+00	0
1033787	5.817779e-07	42
1033786	2.230891e-10	46
1033781	1.000000e+00	3
1033780	9.405398e-01	20
1033783	1.000000e+00	7
1033782	1.000000e+00	0
1033777	1.000000e+00	0
1033776	3.245432e-02	32
1033779	1.000000e+00	4
1033778	1.000000e+00	0
1033772	1.000000e+00	0
1033773	1.000000e+00	1
1033774	9.998471e-01	13
1033768	1.000000e+00	2
1033769	1.000000e+00	2
1033770	1.000000e+00	0
1033771	1.000000e+00	1
1033764	1.000000e+00	0
1033765	1.000000e+00	6
1033766	1.000000e+00	1
1033767	1.000000e+00	3
1033760	1.000000e+00	2
1033761	1.529320e-04	38
1033762	9.999999e-01	8
1033763	1.000000e+00	0
1033819	9.923267e-01	17
1033818	1.000000e+00	0
1033817	1.000000e+00	2
1033816	8.881784e-16	50
1033822	1.000000e+00	6
1033821	1.000000e+00	5
1033820	1.000000e+00	2
1033811	8.986806e-01	21
1033810	1.000000e+00	0
1033809	1.000000e+00	1
1033808	1.000000e+00	0
1033815	1.000000e+00	1
1033814	1.000000e+00	0
1033813	1.000000e+00	0
1033812	1.621870e-08	44
1033802	1.000000e+00	1
1033803	9.999999e-01	8
1033800	5.561376e-01	25
1033801	1.000000e+00	4
1033806	1.000000e+00	3
1033807	1.000000e+00	5
1033804	1.000000e+00	0
1033805	1.000000e+00	0
1033794	9.995319e-01	14
1033795	1.000000e+00	1
1033792	8.881784e-16	50
1033793	1.000000e+00	4
1033798	1.641957e-02	33
1033799	9.999999e-01	8
1033797	8.881784e-16	50
1033849	1.000000e+00	0
1033848	1.000000e+00	4
1033851	1.133316e-12	48
1033850	1.000000e+00	0
1033853	1.000000e+00	1
1033852	1.000000e+00	5
1033855	4.681115e-04	37
1033854	1.000000e+00	0
1033841	1.000000e+00	5
1033840	1.000000e+00	2
1033843	1.000000e+00	1
1033842	1.000000e+00	3
1033845	1.000000e+00	0
1033844	8.881784e-16	50
1033847	1.000000e+00	0
1033846	1.000000e+00	1
1033832	1.000000e+00	3
1033833	1.000000e+00	0
1033834	1.000000e+00	2
1033835	1.000000e+00	1
1033836	3.245432e-02	32
1033837	1.000000e+00	2
1033838	1.000000e+00	0
1033839	8.881784e-16	50
1033824	1.000000e+00	1
1033825	1.000000e+00	2
1033828	2.104926e-09	45
1033829	9.675457e-01	19
1033830	1.000000e+00	1
1033831	1.000000e+00	0
1033878	1.000000e+00	0
1033879	1.000000e+00	0
1033876	1.000000e+00	0
1033877	1.000000e+00	3
1033874	1.000000e+00	0
1033872	1.000000e+00	1
1033873	9.999881e-01	11
1033886	1.301086e-03	36
1033884	1.000000e+00	0
1033885	2.399438e-01	28
1033882	1.000000e+00	1
1033883	1.000000e+00	0
1033881	1.000000e+00	1
1033863	1.000000e+00	0
1033862	1.000000e+00	7
1033861	1.000000e+00	1
1033860	1.000000e+00	0
1033858	9.966998e-01	16
1033857	1.000000e+00	0
1033856	1.000000e+00	0
1033871	1.000000e+00	2
1033870	1.000000e+00	0
1033869	1.000000e+00	0
1033868	1.000000e+00	0
1033867	1.000000e+00	1
1033866	8.881784e-16	50
1033865	1.000000e+00	4
1033864	1.000000e+00	4
1033908	1.000000e+00	4
1033909	1.000000e+00	1
1033910	8.881784e-16	50
1033911	1.000000e+00	0
1033904	9.405398e-01	20
1033905	1.000000e+00	2
1033906	1.000000e+00	3
1033907	1.000000e+00	1
1033916	7.673339e-03	34
1033918	1.000000e+00	1
1033919	1.000000e+00	1
1033912	1.000000e+00	1
1033913	1.000000e+00	2
1033914	1.049339e-07	43
1033915	1.000000e+00	4
1033893	1.000000e+00	1
1033892	1.529320e-04	38
1033895	1.854161e-11	47
1033894	1.000000e+00	0
1033889	1.000000e+00	0
1033888	1.000000e+00	2
1033891	1.000000e+00	0
1033890	9.999999e-01	8
1033901	8.881784e-16	50
1033900	1.000000e+00	0
1033903	1.000000e+00	6
1033902	1.000000e+00	3
1033897	1.000000e+00	5
1033896	8.881784e-16	50
1033899	1.000000e+00	1
1033898	1.000000e+00	3
1033938	4.438624e-01	26
1033939	1.000000e+00	3
1033936	1.049339e-07	43
1033937	1.000000e+00	6
1033942	1.000000e+00	0
1033943	9.986989e-01	15
1033940	2.230891e-10	46
1033941	1.000000e+00	4
1033946	1.000000e+00	6
1033947	1.000000e+00	5
1033944	1.000000e+00	6
1033945	5.946023e-02	31
1033950	1.000000e+00	7
1033951	8.881784e-16	50
1033949	9.999972e-01	10
1033923	1.000000e+00	1
1033922	2.104926e-09	45
1033921	1.000000e+00	2
1033920	1.000000e+00	7
1033926	1.000000e+00	2
1033925	1.000000e+00	6
1033924	8.881784e-16	50
1033931	1.000000e+00	4
1033930	1.000000e+00	0
1033929	1.000000e+00	4
1033928	1.000000e+00	0
1033935	9.999972e-01	10
1033934	1.000000e+00	2
1033933	1.000000e+00	0
1033932	1.000000e+00	7
1033968	1.000000e+00	0
1033969	2.104926e-09	45
1033970	1.000000e+00	2
1033971	1.000000e+00	1
1033972	1.000000e+00	0
1033973	1.000000e+00	0
1033974	1.000000e+00	1
1033975	1.000000e+00	0
1033976	1.000000e+00	0
1033977	2.807050e-06	41
1033978	2.230891e-10	46
1033979	1.000000e+00	0
1033980	8.986806e-01	21
1033982	8.881784e-16	50
1033983	9.998471e-01	13
1033953	1.133316e-12	48
1033952	1.000000e+00	0
1033955	4.529710e-14	49
1033954	3.300224e-03	35
1033957	9.999549e-01	12
1033956	1.000000e+00	1
1033959	8.881784e-16	50
1033958	9.998471e-01	13
1033961	1.000000e+00	1
1033960	1.133316e-12	48
1033963	1.000000e+00	1
1033965	1.000000e+00	3
1033967	1.000000e+00	2
1033966	1.000000e+00	0
1033514	9.999881e-01	11
1033515	1.000000e+00	0
1033512	1.621870e-08	44
1033518	1.000000e+00	2
1033519	1.000000e+00	4
1033516	9.923267e-01	17
1033517	1.000000e+00	0
1033506	2.230891e-10	46
1033507	4.529710e-14	49
1033504	1.000000e+00	1
1033505	1.000000e+00	1
1033510	4.529710e-14	49
1033511	1.000000e+00	2
1033508	9.999881e-01	11
1033509	4.681115e-04	37
1033531	2.104926e-09	45
1033530	1.000000e+00	1
1033529	9.923267e-01	17
1033528	1.000000e+00	1
1033535	1.000000e+00	3
1033534	4.529710e-14	49
1033533	4.529710e-14	49
1033532	1.000000e+00	0
1033523	2.230891e-10	46
1033522	9.999999e-01	8
1033521	8.881784e-16	50
1033520	1.000000e+00	2
1033527	1.000000e+00	0
1033526	1.000000e+00	0
1033525	1.000000e+00	5
1033524	6.640945e-01	24
1033480	1.000000e+00	3
1033481	8.881784e-16	50
1033483	8.881784e-16	50
1033484	4.529710e-14	49
1033485	1.000000e+00	0
1033486	1.000000e+00	0
1033487	1.000000e+00	5
1033472	1.000000e+00	1
1033473	9.999999e-01	8
1033474	1.000000e+00	0
1033476	1.000000e+00	0
1033477	9.999999e-01	8
1033478	4.510745e-05	39
1033479	1.000000e+00	1
1033497	1.000000e+00	0
1033496	1.000000e+00	0
1033499	1.000000e+00	0
1033498	1.000000e+00	0
1033501	1.000000e+00	1
1033500	1.000000e+00	0
1033503	1.000000e+00	0
1033502	1.000000e+00	3
1033489	1.000000e+00	0
1033488	1.000000e+00	0
1033491	8.881784e-16	50
1033490	8.881784e-16	50
1033493	1.000000e+00	0
1033492	1.000000e+00	0
1033495	1.000000e+00	4
1033494	8.881784e-16	50
1033582	2.807050e-06	41
1033583	1.000000e+00	1
1033580	1.000000e+00	2
1033581	9.923267e-01	17
1033578	1.000000e+00	2
1033579	1.000000e+00	1
1033576	1.000000e+00	0
1033577	1.000000e+00	0
1033574	1.000000e+00	0
1033575	9.995319e-01	14
1033572	1.000000e+00	2
1033573	1.000000e+00	0
1033570	1.000000e+00	0
1033571	1.000000e+00	1
1033568	1.000000e+00	0
1033569	1.000000e+00	0
1033598	1.000000e+00	1
1033597	1.000000e+00	2
1033596	9.998471e-01	13
1033595	2.399438e-01	28
1033594	9.999881e-01	11
1033593	1.000000e+00	6
1033592	8.881784e-16	50
1033591	1.000000e+00	1
1033590	1.000000e+00	0
1033589	1.000000e+00	0
1033588	8.881784e-16	50
1033587	1.000000e+00	2
1033586	1.000000e+00	0
1033585	1.000000e+00	5
1033584	1.000000e+00	4
1033548	8.881784e-16	50
1033549	1.000000e+00	0
1033550	9.923267e-01	17
1033551	8.881784e-16	50
1033544	8.881784e-16	50
1033545	1.000000e+00	7
1033546	7.673339e-03	34
1033547	1.000000e+00	1
1033540	1.000000e+00	1
1033541	2.104926e-09	45
1033542	1.000000e+00	0
1033536	1.000000e+00	1
1033537	8.881784e-16	50
1033538	9.835804e-01	18
1033565	5.946023e-02	31
1033564	1.000000e+00	0
1033567	8.881784e-16	50
1033566	1.000000e+00	0
1033561	1.000000e+00	7
1033560	1.000000e+00	6
1033563	1.000000e+00	3
1033562	8.881784e-16	50
1033557	9.999994e-01	9
1033556	9.999549e-01	12
1033559	1.000000e+00	0
1033558	1.000000e+00	3
1033553	9.999972e-01	10
1033552	1.000000e+00	0
1033555	8.881784e-16	50
1033554	1.000000e+00	0
1033634	1.000000e+00	0
1033633	1.000000e+00	0
1033632	1.000000e+00	1
1033639	4.438624e-01	26
1033638	1.000000e+00	0
1033637	1.000000e+00	7
1033636	9.999994e-01	9
1033643	1.000000e+00	7
1033642	1.000000e+00	3
1033641	1.000000e+00	2
1033640	9.986989e-01	15
1033647	1.854161e-11	47
1033646	9.999999e-01	8
1033644	9.999999e-01	8
1033650	1.000000e+00	2
1033648	8.881784e-16	50
1033649	1.000000e+00	6
1033654	1.000000e+00	3
1033655	1.000000e+00	3
1033652	1.000000e+00	2
1033653	1.000000e+00	1
1033658	1.013194e-01	30
1033659	1.133316e-12	48
1033656	1.000000e+00	0
1033657	1.000000e+00	1
1033662	1.000000e+00	0
1033663	1.000000e+00	3
1033660	1.000000e+00	1
1033661	1.000000e+00	0
1033600	1.000000e+00	0
1033604	1.000000e+00	3
1033606	9.923267e-01	17
1033609	1.000000e+00	4
1033611	1.000000e+00	0
1033613	1.000000e+00	4
1033615	4.510745e-05	39
1033614	1.000000e+00	2
1033616	1.000000e+00	0
1033617	9.675457e-01	19
1033618	9.995319e-01	14
1033619	8.881784e-16	50
1033620	1.000000e+00	3
1033622	9.999881e-01	11
1033623	1.013194e-01	30
1033624	7.600562e-01	23
1033625	2.230891e-10	46
1033626	3.359055e-01	27
1033627	8.881784e-16	50
1033629	8.881784e-16	50
1033630	1.000000e+00	2
1033703	1.000000e+00	2
1033702	1.000000e+00	0
1033701	1.000000e+00	0
1033699	1.000000e+00	4
1033698	2.104926e-09	45
1033697	1.000000e+00	7
1033696	1.000000e+00	2
1033711	1.000000e+00	0
1033710	1.000000e+00	4
1033709	1.013194e-01	30
1033708	1.000000e+00	1
1033707	9.999999e-01	8
1033706	1.000000e+00	0
1033705	8.881784e-16	50
1033704	1.000000e+00	0
1033718	1.000000e+00	0
1033719	1.000000e+00	0
1033716	1.000000e+00	0
1033717	1.000000e+00	0
1033714	1.000000e+00	0
1033715	9.998471e-01	13
1033712	1.000000e+00	2
1033713	1.000000e+00	2
1033726	1.000000e+00	0
1033727	1.000000e+00	0
1033724	1.000000e+00	0
1033725	1.000000e+00	3
1033722	9.923267e-01	17
1033723	1.000000e+00	0
1033720	1.000000e+00	0
1033721	1.000000e+00	0
1033669	1.000000e+00	1
1033668	1.000000e+00	0
1033671	1.000000e+00	0
1033670	1.049339e-07	43
1033665	1.000000e+00	1
1033664	1.000000e+00	1
1033667	1.000000e+00	0
1033666	9.999881e-01	11
1033677	1.000000e+00	0
1033676	1.000000e+00	4
1033679	1.000000e+00	1
1033678	1.133316e-12	48
1033673	1.000000e+00	1
1033672	3.300224e-03	35
1033675	1.000000e+00	4
1033674	1.000000e+00	4
1033684	9.999881e-01	11
1033685	1.000000e+00	1
1033686	1.000000e+00	1
1033687	1.000000e+00	0
1033680	1.000000e+00	6
1033681	1.000000e+00	1
1033682	1.000000e+00	2
1033683	1.000000e+00	6
1033692	1.000000e+00	0
1033694	1.000000e+00	0
1033695	1.000000e+00	1
1033688	1.000000e+00	0
1033689	1.000000e+00	2
1033690	1.000000e+00	0
1033691	1.000000e+00	4
1033273	8.881784e-16	50
1033272	1.000000e+00	0
1033275	1.000000e+00	1
1033274	9.999999e-01	8
1033277	1.000000e+00	0
1033276	9.995319e-01	14
1033279	1.000000e+00	3
1033278	9.999549e-01	12
1033265	1.000000e+00	1
1033264	1.000000e+00	0
1033267	1.000000e+00	0
1033266	9.999972e-01	10
1033269	1.000000e+00	1
1033268	1.000000e+00	2
1033271	1.000000e+00	0
1033270	1.133316e-12	48
1033256	9.986989e-01	15
1033257	1.000000e+00	0
1033258	1.854161e-11	47
1033259	1.000000e+00	0
1033260	9.405398e-01	20
1033261	1.000000e+00	2
1033262	1.000000e+00	0
1033248	1.000000e+00	2
1033249	1.000000e+00	0
1033250	8.881784e-16	50
1033251	1.000000e+00	0
1033252	9.999881e-01	11
1033253	8.986806e-01	21
1033254	1.000000e+00	1
1033255	1.000000e+00	7
1033243	1.000000e+00	0
1033242	1.000000e+00	0
1033241	1.000000e+00	0
1033240	1.000000e+00	0
1033247	1.000000e+00	0
1033246	1.000000e+00	1
1033245	1.049339e-07	43
1033244	1.000000e+00	1
1033235	1.000000e+00	0
1033234	2.104926e-09	45
1033233	1.000000e+00	0
1033232	1.000000e+00	0
1033239	8.881784e-16	50
1033238	1.000000e+00	1
1033237	1.000000e+00	0
1033236	1.000000e+00	5
1033226	1.000000e+00	6
1033227	1.000000e+00	0
1033224	4.529710e-14	49
1033225	1.000000e+00	1
1033230	1.000000e+00	5
1033231	1.000000e+00	2
1033228	1.854161e-11	47
1033229	1.000000e+00	2
1033218	1.611182e-01	29
1033219	1.000000e+00	1
1033216	9.995319e-01	14
1033217	1.133316e-12	48
1033222	8.881784e-16	50
1033223	9.405398e-01	20
1033220	1.000000e+00	1
1033221	4.529710e-14	49
1033341	1.000000e+00	0
1033340	1.000000e+00	3
1033343	9.999994e-01	9
1033337	1.000000e+00	0
1033336	1.000000e+00	1
1033339	1.000000e+00	0
1033338	1.000000e+00	0
1033333	1.000000e+00	0
1033332	9.999999e-01	8
1033334	1.000000e+00	1
1033329	1.000000e+00	4
1033328	1.000000e+00	0
1033331	1.000000e+00	0
1033330	1.854161e-11	47
1033324	8.881784e-16	50
1033325	1.000000e+00	0
1033326	1.000000e+00	0
1033327	1.000000e+00	1
1033320	1.000000e+00	0
1033321	1.000000e+00	0
1033322	1.000000e+00	0
1033323	1.193067e-05	40
1033316	1.000000e+00	0
1033317	1.000000e+00	1
1033318	4.529710e-14	49
1033319	1.000000e+00	0
1033313	1.000000e+00	0
1033314	1.000000e+00	0
1033315	1.000000e+00	1
1033311	1.000000e+00	1
1033310	1.000000e+00	0
1033309	1.000000e+00	2
1033308	2.399438e-01	28
1033307	1.000000e+00	0
1033306	1.000000e+00	1
1033305	1.000000e+00	0
1033304	3.245432e-02	32
1033303	4.438624e-01	26
1033302	1.000000e+00	0
1033301	9.999999e-01	8
1033300	1.000000e+00	0
1033299	4.529710e-14	49
1033298	1.000000e+00	0
1033297	1.000000e+00	0
1033296	1.000000e+00	0
1033294	1.000000e+00	1
1033295	1.000000e+00	0
1033292	1.000000e+00	0
1033293	9.995319e-01	14
1033290	1.000000e+00	2
1033291	1.000000e+00	2
1033288	1.000000e+00	0
1033289	1.000000e+00	4
1033286	1.000000e+00	0
1033287	1.000000e+00	1
1033284	8.881784e-16	50
1033285	9.998471e-01	13
1033282	9.675457e-01	19
1033283	9.999994e-01	9
1033280	9.923267e-01	17
1033281	1.000000e+00	0
1033392	1.000000e+00	0
1033393	8.881784e-16	50
1033394	1.000000e+00	0
1033395	1.000000e+00	0
1033396	1.000000e+00	0
1033397	1.000000e+00	0
1033398	8.881784e-16	50
1033400	1.000000e+00	0
1033401	1.000000e+00	0
1033402	1.000000e+00	0
1033403	1.000000e+00	0
1033404	1.000000e+00	5
1033405	1.000000e+00	1
1033406	3.359055e-01	27
1033377	1.000000e+00	0
1033376	1.621870e-08	44
1033379	1.000000e+00	0
1033378	1.000000e+00	0
1033381	1.000000e+00	0
1033380	1.000000e+00	3
1033383	1.000000e+00	0
1033382	1.000000e+00	0
1033385	1.193067e-05	40
1033384	1.000000e+00	0
1033387	1.000000e+00	0
1033386	1.000000e+00	0
1033389	8.881784e-16	50
1033388	1.000000e+00	0
1033391	1.000000e+00	0
1033390	1.000000e+00	0
1033362	1.000000e+00	0
1033363	8.881784e-16	50
1033360	1.000000e+00	0
1033361	1.000000e+00	0
1033366	1.000000e+00	0
1033367	1.000000e+00	0
1033364	1.000000e+00	0
1033365	1.000000e+00	4
1033370	1.641957e-02	33
1033371	1.000000e+00	0
1033368	9.835804e-01	18
1033369	1.000000e+00	0
1033374	1.000000e+00	0
1033375	1.000000e+00	5
1033373	1.000000e+00	0
1033347	1.000000e+00	1
1033346	1.000000e+00	0
1033345	1.000000e+00	0
1033344	1.000000e+00	1
1033351	1.000000e+00	5
1033350	1.000000e+00	0
1033349	1.000000e+00	1
1033348	1.000000e+00	0
1033355	1.000000e+00	2
1033354	1.000000e+00	2
1033353	1.000000e+00	0
1033352	1.000000e+00	0
1033359	1.000000e+00	1
1033358	1.000000e+00	2
1033357	1.000000e+00	0
1033460	9.999999e-01	8
1033461	1.000000e+00	6
1033462	8.881784e-16	50
1033463	1.000000e+00	1
1033456	9.998471e-01	13
1033457	1.000000e+00	2
1033458	1.000000e+00	4
1033459	1.000000e+00	0
1033468	9.675457e-01	19
1033469	1.000000e+00	4
1033470	1.000000e+00	2
1033471	1.000000e+00	4
1033464	1.000000e+00	1
1033465	9.966998e-01	16
1033466	8.881784e-16	50
1033467	9.999999e-01	8
1033445	1.000000e+00	0
1033444	1.000000e+00	0
1033447	1.000000e+00	0
1033446	1.000000e+00	6
1033441	1.000000e+00	0
1033440	1.000000e+00	0
1033443	1.000000e+00	0
1033442	1.000000e+00	0
1033453	1.000000e+00	5
1033452	1.000000e+00	2
1033455	1.000000e+00	2
1033454	1.000000e+00	0
1033449	1.000000e+00	0
1033448	1.000000e+00	0
1033451	1.000000e+00	0
1033450	8.881784e-16	50
1033430	9.923267e-01	17
1033431	1.000000e+00	2
1033428	1.000000e+00	0
1033429	1.000000e+00	0
1033426	9.995319e-01	14
1033427	1.000000e+00	0
1033424	1.000000e+00	0
1033425	1.000000e+00	1
1033438	1.000000e+00	0
1033439	1.000000e+00	0
1033436	1.641957e-02	33
1033437	2.104926e-09	45
1033434	1.000000e+00	0
1033435	9.999999e-01	8
1033432	1.000000e+00	0
1033433	1.000000e+00	0
1033415	1.000000e+00	0
1033414	1.000000e+00	1
1033413	1.000000e+00	1
1033412	9.999999e-01	8
1033411	1.000000e+00	0
1033410	1.000000e+00	6
1033409	9.999972e-01	10
1033408	1.000000e+00	0
1033423	2.399438e-01	28
1033422	1.000000e+00	0
1033421	1.000000e+00	3
1033420	1.000000e+00	2
1033419	8.881784e-16	50
1033418	1.000000e+00	4
1033417	1.000000e+00	0
1033416	1.000000e+00	2
1034895	1.621870e-08	44
1034894	8.881784e-16	50
1034893	1.133316e-12	48
1034892	1.000000e+00	0
1034891	1.301086e-03	36
1034884	9.999999e-01	8
1034883	1.000000e+00	1
1034882	1.000000e+00	1
1034881	9.999549e-01	12
1034880	1.000000e+00	0
1034910	1.000000e+00	6
1034911	1.000000e+00	1
1034908	1.000000e+00	0
1034909	8.881784e-16	50
1034906	8.881784e-16	50
1034907	1.000000e+00	0
1034904	1.000000e+00	0
1034905	1.000000e+00	0
1034902	8.881784e-16	50
1034903	1.049339e-07	43
1034900	1.000000e+00	1
1034901	1.000000e+00	0
1034898	1.000000e+00	0
1034899	1.000000e+00	0
1034896	1.000000e+00	2
1034897	1.000000e+00	0
1034912	1.641957e-02	33
1034818	1.000000e+00	0
1034819	8.881784e-16	50
1034817	8.881784e-16	50
1034822	8.881784e-16	50
1034823	8.881784e-16	50
1034820	1.000000e+00	0
1034821	9.835804e-01	18
1034826	8.881784e-16	50
1034824	8.881784e-16	50
1034825	8.881784e-16	50
1034830	1.049339e-07	43
1034831	1.621870e-08	44
1034828	9.998471e-01	13
1034829	1.854161e-11	47
1034835	8.986806e-01	21
1034834	1.000000e+00	1
1034833	1.000000e+00	1
1034832	1.000000e+00	0
1034839	8.881784e-16	50
1034838	1.000000e+00	6
1034837	8.881784e-16	50
1034836	1.000000e+00	1
1034843	1.000000e+00	1
1034842	4.681115e-04	37
1034841	2.104926e-09	45
1034840	9.999994e-01	9
1034847	1.621870e-08	44
1034846	1.000000e+00	1
1034845	1.000000e+00	0
1034844	9.999972e-01	10
1034848	9.999881e-01	11
1034849	1.301086e-03	36
1034850	1.000000e+00	1
1034851	1.000000e+00	1
1034852	1.000000e+00	0
1034853	1.000000e+00	4
1034854	1.000000e+00	1
1034855	4.438624e-01	26
1034856	1.000000e+00	6
1034857	1.000000e+00	5
1034858	1.000000e+00	2
1034859	8.881784e-16	50
1034860	1.000000e+00	0
1034861	1.000000e+00	1
1034862	9.999972e-01	10
1034863	8.881784e-16	50
1034865	8.881784e-16	50
1034864	8.881784e-16	50
1034867	8.881784e-16	50
1034866	1.000000e+00	1
1034868	9.999881e-01	11
1034871	9.999881e-01	11
1034873	8.881784e-16	50
1034872	1.611182e-01	29
1034875	1.000000e+00	0
1034874	1.000000e+00	0
1034877	9.999999e-01	8
1034876	1.000000e+00	7
1034879	1.621870e-08	44
1034878	1.000000e+00	0
1034758	1.000000e+00	0
[truncated: 766 more rows]
