# Supplementary material for: Translational Selection Is Ubiquitous in Prokaryotes
Source: PLoS Genet. 2010 Jun 24;6(6):e1001004. doi: 10.1371/journal.pgen.1001004 (PMC2891978; doi:10.1371/journal.pgen.1001004)
Supplement: Dataset S1 — OCU/non-OCU gene calls in 461 Bacterial and Archaeal genomes, and summary tables of genome properties and OCU preferences for specific codons. (4.77 MB ZIP) [file pgen.1001004.s001.zip › Dataset_S1_Bacteria/Corynebacterium_glutamicum_ATCC_13032_Kitasato.arff.ocuGenes]

GeneID	signTest_p	ocuProbWinCnt
1021497	1.000000e+00	0
1021498	8.881784e-16	50
1021499	1.000000e+00	0
1021500	8.881784e-16	50
1021501	8.881784e-16	50
1021502	9.999549e-01	12
1021503	8.881784e-16	50
1021488	1.000000e+00	0
1021489	8.881784e-16	50
1021490	1.000000e+00	0
1021491	8.881784e-16	50
1021492	1.000000e+00	0
1021493	1.000000e+00	0
1021494	8.881784e-16	50
1021495	9.995319e-01	14
1021481	8.881784e-16	50
1021480	9.999972e-01	10
1021483	8.881784e-16	50
1021482	1.000000e+00	0
1021485	1.000000e+00	1
1021484	1.000000e+00	0
1021487	1.000000e+00	0
1021486	1.000000e+00	1
1021473	1.000000e+00	0
1021472	1.000000e+00	0
1021475	1.000000e+00	2
1021474	1.000000e+00	5
1021477	1.000000e+00	0
1021476	1.000000e+00	0
1021479	1.000000e+00	2
1021478	9.999999e-01	8
1021466	1.193067e-05	40
1021467	8.881784e-16	50
1021464	8.881784e-16	50
1021465	1.000000e+00	1
1021470	1.000000e+00	2
1021471	1.000000e+00	0
1021468	1.000000e+00	1
1021469	1.013194e-01	30
1021458	8.881784e-16	50
1021459	2.399438e-01	28
1021456	1.000000e+00	0
1021457	1.133316e-12	48
1021462	6.640945e-01	24
1021463	1.000000e+00	0
1021460	4.510745e-05	39
1021461	1.000000e+00	1
1021451	1.000000e+00	4
1021450	1.000000e+00	0
1021449	7.600562e-01	23
1021448	1.000000e+00	1
1021455	1.000000e+00	4
1021454	8.881784e-16	50
1021453	1.000000e+00	4
1021452	8.881784e-16	50
1021443	1.000000e+00	0
1021442	1.000000e+00	0
1021441	1.000000e+00	0
1021440	4.510745e-05	39
1021447	1.000000e+00	1
1021446	1.000000e+00	1
1021445	1.000000e+00	3
1021444	1.000000e+00	1
1021541	1.000000e+00	6
1021540	8.881784e-16	50
1021537	1.000000e+00	6
1021536	1.000000e+00	0
1021539	3.359055e-01	27
1021538	1.000000e+00	1
1021534	1.000000e+00	0
1021535	1.000000e+00	0
1021532	1.000000e+00	0
1021533	1.000000e+00	0
1021530	1.000000e+00	0
1021531	1.000000e+00	0
1021528	1.000000e+00	0
1021529	1.000000e+00	0
1021526	1.000000e+00	0
1021527	1.000000e+00	0
1021524	1.000000e+00	0
1021525	1.000000e+00	0
1021522	1.621870e-08	44
1021523	8.881784e-16	50
1021520	8.881784e-16	50
1021521	1.000000e+00	0
1021519	1.000000e+00	0
1021517	1.000000e+00	4
1021516	8.881784e-16	50
1021515	1.000000e+00	3
1021514	1.000000e+00	2
1021513	8.881784e-16	50
1021512	4.529710e-14	49
1021511	1.000000e+00	5
1021510	1.000000e+00	3
1021509	1.000000e+00	2
1021508	1.000000e+00	5
1021507	1.000000e+00	0
1021506	1.000000e+00	0
1021505	1.000000e+00	0
1021504	1.000000e+00	0
1021079	1.000000e+00	0
1021078	1.000000e+00	0
1021077	1.000000e+00	0
1021076	1.000000e+00	0
1021075	1.000000e+00	1
1021074	1.000000e+00	1
1021073	1.000000e+00	0
1021072	1.000000e+00	5
1021087	4.681115e-04	37
1021086	1.000000e+00	2
1021085	9.999999e-01	8
1021084	1.000000e+00	1
1021083	1.000000e+00	1
1021082	1.000000e+00	0
1021081	1.000000e+00	1
1021080	1.000000e+00	0
1021062	7.600562e-01	23
1021063	1.000000e+00	0
1021060	9.405398e-01	20
1021061	1.000000e+00	4
1021058	1.000000e+00	0
1021059	6.640945e-01	24
1021056	1.000000e+00	5
1021057	1.000000e+00	0
1021070	9.999994e-01	9
1021071	9.675457e-01	19
1021068	1.000000e+00	0
1021069	1.049339e-07	43
1021066	1.000000e+00	7
1021067	3.300224e-03	35
1021064	1.000000e+00	2
1021065	1.000000e+00	0
1021109	1.000000e+00	2
1021108	1.000000e+00	1
1021111	1.000000e+00	6
1021110	1.000000e+00	2
1021105	6.640945e-01	24
1021104	1.000000e+00	3
1021107	6.640945e-01	24
1021106	1.000000e+00	3
1021117	1.000000e+00	1
1021116	8.881784e-16	50
1021119	8.881784e-16	50
1021118	3.359055e-01	27
1021113	1.000000e+00	1
1021112	9.999549e-01	12
1021115	9.999994e-01	9
1021114	1.000000e+00	1
1021092	1.000000e+00	0
1021093	1.000000e+00	1
1021094	1.000000e+00	0
1021095	7.600562e-01	23
1021088	1.000000e+00	5
1021089	1.000000e+00	1
1021090	1.301086e-03	36
1021091	1.000000e+00	3
1021100	1.000000e+00	0
1021101	1.000000e+00	3
1021102	1.000000e+00	0
1021103	1.000000e+00	7
1021096	2.230891e-10	46
1021097	1.000000e+00	0
1021098	1.000000e+00	1
1021099	1.000000e+00	2
1021139	1.000000e+00	1
1021138	1.000000e+00	0
1021137	1.000000e+00	0
1021136	8.881784e-16	50
1021143	1.000000e+00	0
1021142	1.000000e+00	0
1021141	9.998471e-01	13
1021140	1.000000e+00	1
1021147	1.000000e+00	0
1021146	1.000000e+00	0
1021145	2.230891e-10	46
1021144	1.000000e+00	0
1021151	1.000000e+00	0
1021150	1.000000e+00	0
1021149	8.881784e-16	50
1021148	1.000000e+00	0
1021122	1.000000e+00	0
1021123	1.000000e+00	2
1021120	1.000000e+00	0
1021121	1.000000e+00	0
1021126	1.000000e+00	0
1021127	9.999881e-01	11
1021124	1.000000e+00	4
1021125	1.000000e+00	0
1021130	1.133316e-12	48
1021131	1.854161e-11	47
1021128	9.995319e-01	14
1021129	1.000000e+00	0
1021134	1.000000e+00	0
1021135	1.000000e+00	4
1021132	8.881784e-16	50
1021133	1.000000e+00	0
1021169	1.000000e+00	1
1021168	1.000000e+00	0
1021171	1.000000e+00	0
1021170	2.230891e-10	46
1021173	1.000000e+00	0
1021172	1.000000e+00	2
1021175	9.986989e-01	15
1021174	1.000000e+00	1
1021177	1.000000e+00	0
1021176	9.995319e-01	14
1021179	2.230891e-10	46
1021178	1.000000e+00	0
1021181	1.000000e+00	0
1021180	1.000000e+00	0
1021183	1.000000e+00	0
1021182	9.999999e-01	8
1021152	1.000000e+00	3
1021153	8.881784e-16	50
1021154	1.000000e+00	0
1021155	1.000000e+00	1
1021156	1.000000e+00	5
1021157	9.999994e-01	9
1021158	2.807050e-06	41
1021159	1.000000e+00	0
1021160	3.245432e-02	32
1021161	1.000000e+00	1
1021162	1.000000e+00	0
1021163	1.000000e+00	0
1021164	1.000000e+00	0
1021165	1.000000e+00	0
1021166	1.000000e+00	0
1021167	1.000000e+00	0
1020958	1.000000e+00	2
1020959	4.510745e-05	39
1020956	8.881784e-16	50
1020957	4.529710e-14	49
1020954	1.000000e+00	0
1020955	1.000000e+00	1
1020952	1.000000e+00	1
1020953	1.000000e+00	5
1020950	1.000000e+00	2
1020951	1.000000e+00	1
1020948	8.881784e-16	50
1020949	1.000000e+00	4
1020946	9.999549e-01	12
1020947	1.000000e+00	1
1020944	1.000000e+00	0
1020945	9.966998e-01	16
1020943	9.995319e-01	14
1020942	1.000000e+00	1
1020941	1.611182e-01	29
1020940	1.000000e+00	2
1020939	1.000000e+00	1
1020938	1.000000e+00	4
1020937	1.000000e+00	0
1020936	1.000000e+00	5
1020935	1.000000e+00	0
1020934	9.835804e-01	18
1020933	8.881784e-16	50
1020932	1.000000e+00	0
1020931	1.000000e+00	0
1020930	9.999972e-01	10
1020929	1.000000e+00	1
1020928	1.000000e+00	0
1020988	1.000000e+00	4
1020989	1.000000e+00	0
1020990	1.000000e+00	4
1020984	1.000000e+00	2
1020985	1.000000e+00	0
1020986	1.000000e+00	1
1020987	1.000000e+00	0
1020980	1.000000e+00	1
1020981	1.000000e+00	1
1020982	1.000000e+00	0
1020983	9.923267e-01	17
1020976	9.999881e-01	11
1020977	1.000000e+00	7
1020978	1.000000e+00	4
1020979	1.000000e+00	1
1020973	3.359055e-01	27
1020972	1.000000e+00	0
1020975	1.000000e+00	0
1020974	4.438624e-01	26
1020969	1.000000e+00	4
1020968	9.835804e-01	18
1020970	4.681115e-04	37
1020965	1.000000e+00	0
1020964	1.000000e+00	4
1020967	1.000000e+00	6
1020966	1.000000e+00	0
1020961	9.999549e-01	12
1020960	1.854161e-11	47
1020963	8.881784e-16	50
1020962	1.529320e-04	38
1021018	1.000000e+00	2
1021019	1.000000e+00	0
1021017	1.000000e+00	0
1021022	1.000000e+00	0
1021020	8.881784e-16	50
1021021	9.999994e-01	9
1021010	1.000000e+00	0
1021011	1.000000e+00	0
1021008	1.000000e+00	5
1021009	1.000000e+00	1
1021014	1.133316e-12	48
1021015	9.999549e-01	12
1021012	1.000000e+00	0
1021013	1.049339e-07	43
1021003	1.000000e+00	0
1021002	1.000000e+00	0
1021001	1.000000e+00	2
1021000	1.000000e+00	0
1021007	1.000000e+00	0
1021006	9.999881e-01	11
1021005	1.000000e+00	0
1021004	1.000000e+00	0
1020995	1.000000e+00	0
1020994	1.000000e+00	0
1020999	1.000000e+00	0
1020998	1.000000e+00	1
1020997	1.000000e+00	0
1021048	1.000000e+00	0
1021049	1.000000e+00	3
1021050	1.000000e+00	0
1021051	4.681115e-04	37
1021052	1.133316e-12	48
1021053	1.000000e+00	1
1021054	1.000000e+00	0
1021055	9.999549e-01	12
1021040	1.000000e+00	4
1021041	9.675457e-01	19
1021042	1.000000e+00	0
1021044	4.529710e-14	49
1021045	1.000000e+00	1
1021046	1.000000e+00	1
1021047	1.000000e+00	0
1021033	1.000000e+00	0
1021032	1.000000e+00	0
1021035	2.230891e-10	46
1021034	8.881784e-16	50
1021037	1.000000e+00	0
1021036	1.000000e+00	0
1021039	1.000000e+00	0
1021038	1.000000e+00	3
1021025	1.000000e+00	0
1021024	1.000000e+00	1
1021027	1.000000e+00	6
1021026	1.000000e+00	0
1021029	1.000000e+00	0
1021028	1.193067e-05	40
1021031	1.000000e+00	0
1021030	1.000000e+00	1
1021316	9.923267e-01	17
1021317	9.999994e-01	9
1021318	8.881784e-16	50
1021319	1.000000e+00	0
1021312	1.000000e+00	1
1021313	1.000000e+00	0
1021314	1.000000e+00	0
1021315	8.881784e-16	50
1021324	8.881784e-16	50
1021325	4.529710e-14	49
1021326	1.000000e+00	7
1021320	1.000000e+00	0
1021321	1.000000e+00	0
1021322	1.000000e+00	0
1021323	9.405398e-01	20
1021333	1.000000e+00	0
1021332	8.881784e-16	50
1021335	1.000000e+00	0
1021334	1.000000e+00	0
1021329	1.000000e+00	0
1021328	8.881784e-16	50
1021331	1.000000e+00	1
1021330	1.000000e+00	2
1021341	1.000000e+00	0
1021340	1.000000e+00	0
1021342	1.000000e+00	0
1021337	1.000000e+00	0
1021336	1.000000e+00	2
1021339	1.854161e-11	47
1021338	9.999549e-01	12
1021350	1.000000e+00	1
1021351	1.000000e+00	0
1021348	1.000000e+00	0
1021349	1.000000e+00	0
1021346	1.000000e+00	1
1021347	1.000000e+00	4
1021344	8.881784e-16	50
1021345	8.986806e-01	21
1021358	1.000000e+00	0
1021359	1.000000e+00	0
1021356	1.000000e+00	0
1021357	1.000000e+00	0
1021354	1.000000e+00	0
1021355	8.881784e-16	50
1021352	1.000000e+00	0
1021353	8.986806e-01	21
1021367	1.000000e+00	1
1021366	1.000000e+00	1
1021365	1.000000e+00	0
1021364	1.000000e+00	0
1021363	1.000000e+00	0
1021362	1.000000e+00	0
1021361	1.049339e-07	43
1021375	1.000000e+00	0
1021374	1.000000e+00	0
1021373	1.000000e+00	0
1021372	6.640945e-01	24
1021370	1.000000e+00	0
1021369	1.000000e+00	0
1021368	1.000000e+00	0
1021376	1.000000e+00	0
1021377	1.000000e+00	0
1021378	1.000000e+00	0
1021379	1.000000e+00	0
1021380	4.510745e-05	39
1021381	8.881784e-16	50
1021382	1.000000e+00	0
1021383	1.000000e+00	0
1021384	1.000000e+00	3
1021385	1.000000e+00	0
1021386	1.000000e+00	0
1021387	4.510745e-05	39
1021388	1.000000e+00	0
1021389	1.000000e+00	1
1021390	1.000000e+00	5
1021391	1.000000e+00	0
1021393	1.000000e+00	0
1021392	1.621870e-08	44
1021395	1.133316e-12	48
1021394	1.000000e+00	4
1021397	1.000000e+00	1
1021396	9.999999e-01	8
1021399	1.000000e+00	0
1021398	1.000000e+00	1
1021401	1.000000e+00	3
1021400	7.600562e-01	23
1021403	1.000000e+00	0
1021402	9.998471e-01	13
1021405	1.000000e+00	0
1021404	1.000000e+00	0
1021407	1.000000e+00	4
1021406	1.000000e+00	0
1021410	1.621870e-08	44
1021411	1.000000e+00	1
1021408	1.000000e+00	0
1021409	1.000000e+00	6
1021414	1.000000e+00	0
1021415	1.000000e+00	2
1021413	1.000000e+00	0
1021418	1.000000e+00	0
1021419	1.000000e+00	6
1021416	8.881784e-16	50
1021417	9.999994e-01	9
1021422	1.133316e-12	48
1021423	1.000000e+00	1
1021420	1.000000e+00	7
1021421	1.000000e+00	2
1021427	1.000000e+00	0
1021426	8.881784e-16	50
1021425	1.000000e+00	0
1021424	4.510745e-05	39
1021431	1.000000e+00	0
1021430	1.000000e+00	3
1021429	1.000000e+00	0
1021428	1.000000e+00	0
1021435	1.000000e+00	0
1021434	1.000000e+00	4
1021433	9.999881e-01	11
1021432	1.000000e+00	2
1021439	1.000000e+00	0
1021438	1.000000e+00	0
1021437	1.000000e+00	2
1021197	1.000000e+00	0
1021199	1.000000e+00	0
1021198	1.000000e+00	1
1021193	1.000000e+00	0
1021192	1.000000e+00	4
1021195	9.999994e-01	9
1021194	1.000000e+00	0
1021189	1.000000e+00	0
1021188	1.000000e+00	0
1021191	2.399438e-01	28
1021190	1.000000e+00	0
1021185	1.000000e+00	0
1021184	1.000000e+00	0
1021187	1.000000e+00	4
1021186	1.000000e+00	4
1021212	1.000000e+00	2
1021213	1.000000e+00	0
1021214	5.946023e-02	31
1021215	1.000000e+00	0
1021208	1.000000e+00	0
1021210	1.529320e-04	38
1021211	1.000000e+00	0
1021205	1.000000e+00	0
1021206	9.999999e-01	8
1021207	1.000000e+00	0
1021200	9.966998e-01	16
1021201	1.000000e+00	1
1021202	1.000000e+00	0
1021203	1.000000e+00	0
1021231	1.000000e+00	1
1021230	8.881784e-16	50
1021229	1.000000e+00	1
1021228	1.000000e+00	0
1021227	1.000000e+00	6
1021226	1.000000e+00	0
1021225	1.000000e+00	0
1021224	9.999999e-01	8
1021223	1.000000e+00	0
1021222	1.193067e-05	40
1021221	1.000000e+00	0
1021220	6.640945e-01	24
1021219	1.000000e+00	7
1021218	9.966998e-01	16
1021217	1.000000e+00	1
1021216	9.999999e-01	8
1021246	1.000000e+00	3
1021247	1.000000e+00	0
1021244	1.000000e+00	0
1021245	9.999549e-01	12
1021242	1.000000e+00	5
1021243	1.000000e+00	3
1021240	1.000000e+00	2
1021241	1.000000e+00	1
1021238	1.000000e+00	1
1021239	1.000000e+00	0
1021236	1.000000e+00	0
1021237	1.000000e+00	1
1021234	1.000000e+00	3
1021235	1.133316e-12	48
1021232	1.000000e+00	6
1021233	1.000000e+00	0
1021257	1.000000e+00	0
1021256	1.000000e+00	0
1021259	1.000000e+00	0
1021258	1.000000e+00	0
1021261	9.999549e-01	12
1021260	1.000000e+00	0
1021263	1.000000e+00	0
1021262	1.000000e+00	5
1021249	1.000000e+00	0
1021248	1.000000e+00	0
1021251	1.000000e+00	0
1021250	1.000000e+00	0
1021253	1.000000e+00	0
1021252	4.438624e-01	26
1021254	4.681115e-04	37
1021272	9.986989e-01	15
1021273	1.000000e+00	1
1021274	8.881784e-16	50
1021275	1.000000e+00	0
1021276	1.049339e-07	43
1021277	1.000000e+00	0
1021278	1.000000e+00	5
1021279	7.673339e-03	34
1021264	8.881784e-16	50
1021265	1.000000e+00	0
1021266	1.000000e+00	2
1021267	9.999999e-01	8
1021268	1.000000e+00	4
1021269	1.000000e+00	7
1021270	1.000000e+00	2
1021271	9.675457e-01	19
1021291	1.000000e+00	0
1021290	1.000000e+00	0
1021289	9.999881e-01	11
1021288	1.000000e+00	0
1021295	2.399438e-01	28
1021294	1.000000e+00	0
1021293	9.986989e-01	15
1021292	1.000000e+00	0
1021283	1.000000e+00	0
1021282	1.000000e+00	2
1021281	1.000000e+00	0
1021280	1.000000e+00	0
1021287	1.000000e+00	0
1021286	1.000000e+00	0
1021285	1.000000e+00	0
1021284	1.000000e+00	0
1021306	1.000000e+00	0
1021307	1.000000e+00	0
1021304	1.000000e+00	0
1021305	1.000000e+00	1
1021310	1.000000e+00	3
1021311	5.561376e-01	25
1021308	1.000000e+00	1
1021309	1.000000e+00	0
1021298	1.000000e+00	1
1021296	1.000000e+00	4
1021297	1.000000e+00	1
1021302	1.000000e+00	0
1021303	1.000000e+00	1
1021300	2.807050e-06	41
1021301	4.681115e-04	37
1020669	1.000000e+00	0
1020668	1.000000e+00	0
1020671	1.000000e+00	0
1020670	1.000000e+00	0
1020665	1.000000e+00	5
1020664	1.000000e+00	0
1020667	1.000000e+00	0
1020666	1.000000e+00	0
1020661	5.561376e-01	25
1020660	1.000000e+00	0
1020662	8.881784e-16	50
1020657	8.881784e-16	50
1020656	1.000000e+00	1
1020659	1.000000e+00	3
1020658	4.681115e-04	37
1020652	1.000000e+00	4
1020653	1.000000e+00	4
1020654	4.510745e-05	39
1020655	4.681115e-04	37
1020648	8.881784e-16	50
1020649	1.000000e+00	1
1020650	3.245432e-02	32
1020651	1.641957e-02	33
1020644	4.529710e-14	49
1020645	1.000000e+00	4
1020646	1.000000e+00	2
1020647	1.000000e+00	0
1020640	1.000000e+00	0
1020641	1.000000e+00	2
1020642	8.881784e-16	50
1020643	1.000000e+00	0
1020639	5.561376e-01	25
1020638	8.986806e-01	21
1020637	1.000000e+00	0
1020636	1.000000e+00	5
1020635	4.681115e-04	37
1020634	1.000000e+00	0
1020633	1.000000e+00	6
1020632	1.000000e+00	0
1020631	1.000000e+00	0
1020630	1.000000e+00	0
1020629	1.000000e+00	0
1020628	1.000000e+00	0
1020627	1.000000e+00	1
1020626	1.000000e+00	2
1020625	1.000000e+00	2
1020624	7.673339e-03	34
1020622	1.641957e-02	33
1020623	8.881784e-16	50
1020620	1.000000e+00	7
1020621	1.133316e-12	48
1020618	1.301086e-03	36
1020619	1.000000e+00	0
1020616	9.999972e-01	10
1020617	1.000000e+00	4
1020614	1.000000e+00	4
1020615	1.000000e+00	1
1020612	1.000000e+00	0
1020613	8.881784e-16	50
1020610	1.000000e+00	0
1020611	1.000000e+00	0
1020608	1.000000e+00	5
1020609	8.881784e-16	50
1020601	9.999549e-01	12
1020600	8.881784e-16	50
1020603	9.999999e-01	8
1020602	1.000000e+00	5
1020605	8.986806e-01	21
1020604	1.000000e+00	0
1020607	1.000000e+00	5
1020606	9.986989e-01	15
1020593	1.000000e+00	1
1020592	9.999999e-01	8
1020595	1.000000e+00	4
1020594	7.600562e-01	23
1020597	1.000000e+00	5
1020596	1.000000e+00	1
1020599	1.000000e+00	1
1020598	1.000000e+00	0
1020584	8.881784e-16	50
1020585	1.641957e-02	33
1020586	9.999994e-01	9
1020587	9.835804e-01	18
1020588	3.359055e-01	27
1020589	1.000000e+00	7
1020590	1.000000e+00	2
1020591	1.000000e+00	0
1020576	9.999881e-01	11
1020577	1.000000e+00	5
1020578	1.000000e+00	0
1020580	1.000000e+00	2
1020581	9.999972e-01	10
1020582	1.000000e+00	3
1020583	9.966998e-01	16
1020571	1.000000e+00	1
1020570	8.881784e-16	50
1020569	9.986989e-01	15
1020568	1.621870e-08	44
1020575	6.640945e-01	24
1020574	1.000000e+00	0
1020573	1.000000e+00	4
1020572	1.000000e+00	4
1020563	9.999972e-01	10
1020562	9.999999e-01	8
1020561	1.000000e+00	3
1020560	1.000000e+00	0
1020567	5.946023e-02	31
1020566	1.621870e-08	44
1020565	5.561376e-01	25
1020564	8.881784e-16	50
1020554	1.854161e-11	47
1020555	1.000000e+00	3
1020552	1.000000e+00	1
1020553	1.000000e+00	0
1020558	1.000000e+00	5
1020559	7.600562e-01	23
1020556	1.000000e+00	3
1020557	1.000000e+00	1
1020546	4.529710e-14	49
1020547	4.529710e-14	49
1020544	9.998471e-01	13
1020545	1.000000e+00	4
1020550	1.000000e+00	2
1020551	1.000000e+00	1
1020548	9.999881e-01	11
1020549	1.000000e+00	0
1020532	7.600562e-01	23
1020533	1.000000e+00	0
1020534	8.881784e-16	50
1020535	9.923267e-01	17
1020529	8.881784e-16	50
1020530	1.000000e+00	0
1020531	9.675457e-01	19
1020540	1.000000e+00	7
1020541	1.000000e+00	1
1020542	1.000000e+00	1
1020543	9.675457e-01	19
1020536	8.881784e-16	50
1020537	1.000000e+00	3
1020538	1.000000e+00	5
1020517	9.999994e-01	9
1020516	9.999972e-01	10
1020519	8.881784e-16	50
1020518	8.881784e-16	50
1020513	4.529710e-14	49
1020512	1.000000e+00	5
1020515	8.881784e-16	50
1020514	1.000000e+00	1
1020525	1.013194e-01	30
1020524	1.000000e+00	0
1020527	9.999881e-01	11
1020526	1.000000e+00	2
1020521	8.881784e-16	50
1020520	5.561376e-01	25
1020523	1.000000e+00	5
1020522	1.000000e+00	0
1020502	1.000000e+00	3
1020503	5.817779e-07	42
1020500	2.807050e-06	41
1020501	9.995319e-01	14
1020498	1.854161e-11	47
1020499	1.000000e+00	7
1020496	1.000000e+00	0
1020497	1.000000e+00	0
1020510	8.881784e-16	50
1020511	9.999549e-01	12
1020508	8.881784e-16	50
1020509	7.673339e-03	34
1020506	8.986806e-01	21
1020507	1.013194e-01	30
1020505	9.999549e-01	12
1020487	2.399438e-01	28
1020486	2.399438e-01	28
1020485	1.000000e+00	1
1020484	1.000000e+00	3
1020483	4.529710e-14	49
1020482	1.000000e+00	0
1020481	1.000000e+00	5
1020495	5.817779e-07	42
1020494	9.999999e-01	8
1020493	1.000000e+00	1
1020492	1.000000e+00	0
1020491	6.640945e-01	24
1020490	1.529320e-04	38
1020489	9.995319e-01	14
1020488	9.966998e-01	16
1020464	1.529320e-04	38
1020465	9.999972e-01	10
1020466	1.000000e+00	1
1020467	8.881784e-16	50
1020468	1.000000e+00	0
1020469	9.999999e-01	8
1020470	1.000000e+00	1
1020471	9.998471e-01	13
1020472	8.881784e-16	50
1020473	8.881784e-16	50
1020474	8.881784e-16	50
1020475	1.000000e+00	7
1020476	1.000000e+00	4
1020477	3.359055e-01	27
1020478	8.881784e-16	50
1020479	1.000000e+00	5
1020448	1.000000e+00	7
1020451	3.359055e-01	27
1020450	1.000000e+00	5
1020453	2.807050e-06	41
1020452	1.854161e-11	47
1020455	5.946023e-02	31
1020454	1.000000e+00	4
1020457	1.000000e+00	0
1020456	1.000000e+00	3
1020459	1.000000e+00	0
1020458	1.000000e+00	0
1020461	1.000000e+00	1
1020460	1.000000e+00	1
1020463	9.999549e-01	12
1020462	1.000000e+00	0
1020434	1.000000e+00	7
1020435	8.881784e-16	50
1020432	2.104926e-09	45
1020433	1.000000e+00	0
1020438	4.681115e-04	37
1020439	9.999881e-01	11
1020436	1.013194e-01	30
1020437	9.966998e-01	16
1020442	1.000000e+00	5
1020443	1.000000e+00	0
1020440	8.881784e-16	50
1020441	9.999881e-01	11
1020446	1.133316e-12	48
1020447	8.388818e-01	22
1020444	8.881784e-16	50
1020445	1.000000e+00	6
1020419	8.881784e-16	50
1020418	1.000000e+00	2
1020417	1.000000e+00	0
1020416	1.000000e+00	1
1020422	3.359055e-01	27
1020421	1.000000e+00	5
1020420	9.999549e-01	12
1020427	9.405398e-01	20
1020425	1.000000e+00	0
1020424	1.641957e-02	33
1020431	1.000000e+00	0
1020430	1.000000e+00	6
1020429	1.000000e+00	0
1020428	1.000000e+00	4
1020910	8.881784e-16	50
1020911	8.881784e-16	50
1020908	1.000000e+00	2
1020909	4.510745e-05	39
1020906	4.681115e-04	37
1020907	9.835804e-01	18
1020905	1.000000e+00	7
1020902	6.640945e-01	24
1020900	1.854161e-11	47
1020901	8.881784e-16	50
1020899	8.881784e-16	50
1020896	8.881784e-16	50
1020897	1.049339e-07	43
1020927	1.000000e+00	0
1020925	8.881784e-16	50
1020924	1.000000e+00	1
1020923	8.881784e-16	50
1020922	1.000000e+00	0
1020921	1.000000e+00	2
1020920	1.000000e+00	0
1020918	8.881784e-16	50
1020917	6.640945e-01	24
1020915	1.854161e-11	47
1020914	1.133316e-12	48
1020912	1.621870e-08	44
1020876	9.986989e-01	15
1020877	4.681115e-04	37
1020878	1.000000e+00	0
1020879	9.999881e-01	11
1020872	1.000000e+00	2
1020873	1.000000e+00	5
1020874	4.529710e-14	49
1020875	1.000000e+00	6
1020868	1.000000e+00	5
1020869	8.881784e-16	50
1020870	1.000000e+00	2
1020871	1.000000e+00	0
1020864	8.881784e-16	50
1020865	7.673339e-03	34
1020866	5.946023e-02	31
1020893	1.000000e+00	3
1020895	8.881784e-16	50
1020894	1.000000e+00	5
1020889	1.000000e+00	1
1020891	9.998471e-01	13
1020890	1.000000e+00	6
1020885	1.611182e-01	29
1020884	4.529710e-14	49
1020887	1.000000e+00	6
1020886	1.000000e+00	6
1020881	1.000000e+00	1
1020883	9.999994e-01	9
1020882	1.000000e+00	0
1020842	5.946023e-02	31
1020843	1.000000e+00	2
1020841	9.405398e-01	20
1020846	1.000000e+00	3
1020847	8.881784e-16	50
1020844	1.000000e+00	2
1020845	1.000000e+00	0
1020834	9.986989e-01	15
1020835	1.000000e+00	2
1020832	2.807050e-06	41
1020833	1.000000e+00	3
1020838	1.000000e+00	0
1020839	1.000000e+00	1
1020836	1.193067e-05	40
1020837	1.000000e+00	0
1020859	4.529710e-14	49
1020858	1.000000e+00	7
1020857	8.388818e-01	22
1020856	1.000000e+00	4
1020862	9.675457e-01	19
1020860	2.104926e-09	45
1020851	1.000000e+00	5
1020850	1.000000e+00	0
1020849	8.881784e-16	50
1020848	5.817779e-07	42
1020855	9.999994e-01	9
1020854	1.000000e+00	3
1020853	4.510745e-05	39
1020852	9.995319e-01	14
1020808	4.438624e-01	26
1020809	5.817779e-07	42
1020810	1.000000e+00	7
1020811	1.000000e+00	4
1020812	8.881784e-16	50
1020813	1.000000e+00	2
1020814	1.000000e+00	6
1020815	1.301086e-03	36
1020800	1.000000e+00	0
1020801	1.013194e-01	30
1020802	1.000000e+00	1
1020803	1.000000e+00	7
1020804	1.000000e+00	5
1020805	1.000000e+00	5
1020806	8.881784e-16	50
1020807	2.399438e-01	28
1020825	1.000000e+00	1
1020824	1.000000e+00	0
1020827	9.999999e-01	8
1020826	9.999972e-01	10
1020829	1.000000e+00	0
1020828	1.000000e+00	7
1020831	1.000000e+00	7
1020830	1.000000e+00	6
1020817	2.399438e-01	28
1020816	1.000000e+00	1
1020819	9.999972e-01	10
1020818	1.133316e-12	48
1020821	1.000000e+00	0
1020820	1.641957e-02	33
1020823	1.000000e+00	3
1020822	9.999972e-01	10
1020775	1.000000e+00	0
1020774	9.999972e-01	10
1020773	1.000000e+00	4
1020772	1.000000e+00	0
1020771	1.000000e+00	0
1020770	1.000000e+00	5
1020769	1.000000e+00	1
1020768	1.000000e+00	4
1020783	1.000000e+00	0
1020782	1.000000e+00	1
1020781	9.999881e-01	11
1020780	1.000000e+00	2
1020778	1.000000e+00	0
1020777	1.000000e+00	0
1020776	1.000000e+00	0
1020790	1.000000e+00	2
1020791	1.000000e+00	0
1020788	1.000000e+00	0
1020789	1.000000e+00	0
1020786	1.000000e+00	2
1020787	1.000000e+00	4
1020784	1.000000e+00	0
1020785	9.986989e-01	15
1020798	1.000000e+00	2
1020796	6.640945e-01	24
1020794	1.000000e+00	0
1020795	1.000000e+00	0
1020792	9.999994e-01	9
1020793	8.881784e-16	50
1020741	1.000000e+00	3
1020740	5.946023e-02	31
1020743	8.881784e-16	50
1020742	2.399438e-01	28
1020737	8.881784e-16	50
1020736	1.000000e+00	5
1020739	8.881784e-16	50
1020738	1.000000e+00	3
1020749	1.000000e+00	5
1020748	1.000000e+00	5
1020750	5.946023e-02	31
1020745	5.946023e-02	31
1020744	1.000000e+00	1
1020747	1.000000e+00	2
1020746	1.000000e+00	7
1020756	5.817779e-07	42
1020757	8.881784e-16	50
1020758	7.600562e-01	23
1020759	1.854161e-11	47
1020754	9.999999e-01	8
1020755	1.000000e+00	0
1020764	1.193067e-05	40
1020765	1.013194e-01	30
1020766	1.000000e+00	3
1020767	1.000000e+00	1
1020760	7.600562e-01	23
1020761	9.998471e-01	13
1020762	1.049339e-07	43
1020763	4.510745e-05	39
1020707	8.881784e-16	50
1020706	9.999881e-01	11
1020705	9.966998e-01	16
1020704	1.000000e+00	2
1020711	5.946023e-02	31
1020710	1.301086e-03	36
1020709	1.000000e+00	7
1020708	1.000000e+00	2
1020715	1.000000e+00	3
1020714	8.881784e-16	50
1020713	1.000000e+00	3
1020712	1.641957e-02	33
1020719	1.000000e+00	6
1020718	9.986989e-01	15
1020717	1.133316e-12	48
1020716	7.600562e-01	23
1020722	9.999549e-01	12
1020723	4.510745e-05	39
1020720	1.000000e+00	1
1020721	1.000000e+00	5
1020726	1.000000e+00	3
1020727	1.000000e+00	6
1020724	5.817779e-07	42
1020725	9.966998e-01	16
1020730	1.000000e+00	2
1020731	4.529710e-14	49
1020728	1.000000e+00	3
1020729	9.999881e-01	11
1020734	1.000000e+00	0
1020735	1.000000e+00	1
1020733	1.000000e+00	2
1020673	8.881784e-16	50
1020672	1.000000e+00	1
1020675	9.998471e-01	13
1020674	1.000000e+00	0
1020677	9.999972e-01	10
1020676	1.000000e+00	0
1020679	9.923267e-01	17
1020678	8.881784e-16	50
1020681	1.000000e+00	0
1020680	1.000000e+00	1
1020682	1.000000e+00	0
1020685	1.000000e+00	0
1020684	2.230891e-10	46
1020687	9.999999e-01	8
1020686	1.000000e+00	0
1020688	1.000000e+00	0
1020689	1.000000e+00	4
1020690	1.000000e+00	0
1020691	1.000000e+00	1
1020692	1.000000e+00	0
1020693	1.000000e+00	0
1020694	1.000000e+00	5
1020695	1.000000e+00	1
1020696	1.000000e+00	7
1020697	1.000000e+00	2
1020698	1.000000e+00	5
1020699	3.300224e-03	35
1020700	4.529710e-14	49
1020701	1.000000e+00	1
1020702	9.675457e-01	19
1020703	8.881784e-16	50
1020123	1.000000e+00	0
1020122	1.000000e+00	0
1020121	9.966998e-01	16
1020120	1.000000e+00	6
1020127	1.000000e+00	1
1020126	9.999994e-01	9
1020125	1.000000e+00	4
1020124	1.000000e+00	2
1020115	1.000000e+00	0
1020114	1.000000e+00	0
1020113	1.000000e+00	2
1020112	1.000000e+00	1
1020119	8.388818e-01	22
1020118	1.000000e+00	0
1020117	9.999972e-01	10
1020116	1.000000e+00	1
1020106	1.000000e+00	2
1020107	8.881784e-16	50
1020104	8.881784e-16	50
1020105	1.000000e+00	4
1020110	1.000000e+00	0
1020111	1.000000e+00	1
1020108	9.999994e-01	9
1020109	1.000000e+00	1
1020098	1.000000e+00	0
1020099	1.000000e+00	1
1020096	1.000000e+00	0
1020097	7.600562e-01	23
1020102	8.881784e-16	50
1020103	1.133316e-12	48
1020100	2.230891e-10	46
1020153	1.000000e+00	3
1020152	1.000000e+00	5
1020155	1.000000e+00	4
1020154	1.000000e+00	6
1020157	3.300224e-03	35
1020156	1.000000e+00	7
1020159	1.000000e+00	0
1020158	8.881784e-16	50
1020144	5.817779e-07	42
1020147	4.529710e-14	49
1020146	8.881784e-16	50
1020149	8.881784e-16	50
1020148	9.405398e-01	20
1020151	9.999549e-01	12
1020150	9.998471e-01	13
1020136	1.000000e+00	2
1020137	9.999549e-01	12
1020138	1.000000e+00	1
1020139	9.999972e-01	10
1020140	8.881784e-16	50
1020141	8.881784e-16	50
1020142	1.854161e-11	47
1020143	8.881784e-16	50
1020128	1.000000e+00	2
1020129	1.000000e+00	1
1020130	8.881784e-16	50
1020131	1.000000e+00	5
1020132	1.000000e+00	0
1020133	1.000000e+00	0
1020135	1.000000e+00	1
1020063	1.000000e+00	0
1020062	1.000000e+00	3
1020061	1.000000e+00	1
1020060	9.966998e-01	16
1020059	1.000000e+00	0
1020058	1.000000e+00	5
1020057	1.000000e+00	2
1020056	8.881784e-16	50
1020055	1.000000e+00	2
1020054	1.000000e+00	0
1020053	9.999994e-01	9
1020052	1.000000e+00	5
1020051	8.881784e-16	50
1020049	1.000000e+00	0
1020048	9.998471e-01	13
1020046	1.000000e+00	3
1020047	8.881784e-16	50
1020044	4.529710e-14	49
1020045	1.621870e-08	44
1020042	1.000000e+00	4
1020043	4.510745e-05	39
1020040	2.104926e-09	45
1020041	1.000000e+00	7
1020038	9.999994e-01	9
1020039	1.000000e+00	5
1020036	1.000000e+00	3
1020037	2.807050e-06	41
1020034	1.000000e+00	0
1020035	1.000000e+00	0
1020032	1.000000e+00	6
1020033	5.561376e-01	25
1020093	8.881784e-16	50
1020092	1.000000e+00	4
1020094	1.000000e+00	3
1020089	9.995319e-01	14
1020088	1.000000e+00	1
1020091	1.000000e+00	0
1020090	9.999999e-01	8
1020085	1.000000e+00	2
1020084	1.000000e+00	5
1020087	1.000000e+00	1
1020086	1.000000e+00	2
1020081	1.000000e+00	2
1020080	8.881784e-16	50
1020083	3.300224e-03	35
1020082	1.000000e+00	1
1020076	1.000000e+00	2
1020077	1.000000e+00	1
1020078	1.000000e+00	7
1020079	1.000000e+00	6
1020072	1.000000e+00	5
1020073	1.000000e+00	3
1020074	5.817779e-07	42
1020068	1.000000e+00	2
1020069	1.000000e+00	0
1020070	9.998471e-01	13
1020071	5.817779e-07	42
1020064	1.000000e+00	0
1020065	2.230891e-10	46
1020066	1.000000e+00	1
1020067	1.000000e+00	3
1019986	1.000000e+00	0
1019987	1.000000e+00	4
1019984	1.000000e+00	1
1019985	1.000000e+00	0
1019990	1.000000e+00	4
1019991	9.999881e-01	11
1019988	8.881784e-16	50
1019989	1.000000e+00	2
1019994	1.000000e+00	0
1019992	8.881784e-16	50
1019993	1.000000e+00	2
1019998	1.000000e+00	1
1019999	1.000000e+00	0
1019996	1.000000e+00	0
1019997	1.000000e+00	2
1019971	1.000000e+00	0
1019970	1.000000e+00	5
1019969	1.000000e+00	6
1019968	1.000000e+00	2
1019975	1.000000e+00	0
1019974	1.000000e+00	0
1019973	8.881784e-16	50
1019972	1.000000e+00	0
1019979	9.995319e-01	14
1019978	1.000000e+00	0
1019977	4.510745e-05	39
1019976	9.405398e-01	20
1019983	1.000000e+00	2
1019982	8.881784e-16	50
1019981	8.881784e-16	50
1019980	1.000000e+00	4
1020016	1.000000e+00	2
1020017	1.000000e+00	0
1020018	1.000000e+00	0
1020019	9.675457e-01	19
1020020	1.000000e+00	0
1020021	1.000000e+00	0
1020022	1.000000e+00	1
1020023	1.000000e+00	7
1020024	1.000000e+00	1
1020025	1.000000e+00	1
1020026	9.999999e-01	8
1020027	4.438624e-01	26
1020028	1.000000e+00	5
1020029	1.000000e+00	0
1020030	1.000000e+00	0
1020031	8.881784e-16	50
1020001	1.000000e+00	0
1020000	1.000000e+00	2
1020003	9.999994e-01	9
1020002	2.104926e-09	45
1020005	1.000000e+00	0
1020004	7.600562e-01	23
1020007	8.986806e-01	21
1020006	1.000000e+00	2
1020009	9.999999e-01	8
1020008	8.881784e-16	50
1020011	1.000000e+00	0
1020010	1.000000e+00	0
1020013	1.000000e+00	0
1020012	1.000000e+00	0
1020015	1.000000e+00	0
1020014	8.881784e-16	50
1019926	1.000000e+00	0
1019927	1.301086e-03	36
1019924	2.230891e-10	46
1019925	1.000000e+00	0
1019922	1.854161e-11	47
1019920	1.000000e+00	3
1019921	1.000000e+00	4
1019934	1.000000e+00	1
1019935	1.000000e+00	0
1019932	9.998471e-01	13
1019933	8.881784e-16	50
1019930	9.999972e-01	10
1019931	9.405398e-01	20
1019928	9.999999e-01	8
1019929	1.000000e+00	1
1019911	1.049339e-07	43
1019910	9.923267e-01	17
1019909	1.000000e+00	2
1019908	4.529710e-14	49
1019907	1.000000e+00	7
1019906	1.000000e+00	4
1019905	1.000000e+00	7
1019904	1.000000e+00	2
1019919	4.529710e-14	49
1019918	8.881784e-16	50
1019917	5.561376e-01	25
1019916	9.966998e-01	16
1019915	1.000000e+00	2
1019914	9.986989e-01	15
1019912	1.529320e-04	38
1019956	1.000000e+00	3
1019957	9.999549e-01	12
1019958	8.881784e-16	50
1019959	1.000000e+00	2
1019952	1.000000e+00	4
1019953	1.000000e+00	3
1019954	1.000000e+00	1
1019955	1.000000e+00	3
1019964	1.000000e+00	4
1019965	1.000000e+00	1
1019966	1.000000e+00	2
1019967	1.000000e+00	0
1019960	1.000000e+00	1
1019961	8.881784e-16	50
1019962	8.881784e-16	50
1019963	1.000000e+00	5
1019941	1.013194e-01	30
1019940	1.000000e+00	0
1019943	1.193067e-05	40
1019942	1.013194e-01	30
1019937	1.000000e+00	0
1019936	1.000000e+00	3
1019939	1.000000e+00	5
1019938	1.000000e+00	1
1019949	1.000000e+00	1
1019948	1.000000e+00	1
1019951	2.807050e-06	41
1019950	1.000000e+00	4
1019945	1.000000e+00	2
1019944	1.611182e-01	29
1019947	4.529710e-14	49
1019946	9.995319e-01	14
1020360	8.881784e-16	50
1020361	8.881784e-16	50
1020362	8.881784e-16	50
1020363	1.000000e+00	0
1020364	1.000000e+00	1
1020365	9.999549e-01	12
1020366	1.133316e-12	48
1020367	1.000000e+00	0
1020352	8.881784e-16	50
1020353	1.133316e-12	48
1020354	8.881784e-16	50
1020355	1.000000e+00	6
1020356	9.999999e-01	8
1020357	1.000000e+00	0
1020358	1.000000e+00	3
1020359	1.000000e+00	3
1020376	9.999994e-01	9
1020379	1.000000e+00	1
1020378	1.000000e+00	6
1020381	1.000000e+00	0
1020380	1.000000e+00	3
1020383	1.000000e+00	0
1020382	1.000000e+00	0
1020369	1.000000e+00	1
1020368	8.881784e-16	50
1020371	9.999999e-01	8
1020370	8.881784e-16	50
1020373	1.000000e+00	7
1020372	2.104926e-09	45
1020375	1.000000e+00	0
1020374	1.000000e+00	3
1020394	1.000000e+00	2
1020395	1.641957e-02	33
1020392	1.000000e+00	2
1020393	8.881784e-16	50
1020398	1.854161e-11	47
1020399	8.881784e-16	50
1020396	1.000000e+00	0
1020397	1.854161e-11	47
1020386	1.000000e+00	0
1020387	1.000000e+00	0
1020384	1.000000e+00	2
1020385	9.999994e-01	9
1020390	1.000000e+00	3
1020391	9.998471e-01	13
1020388	1.000000e+00	0
1020389	9.999549e-01	12
1020411	8.881784e-16	50
1020410	1.000000e+00	2
1020409	1.000000e+00	0
1020408	8.881784e-16	50
1020415	1.000000e+00	6
1020414	1.000000e+00	1
1020413	1.000000e+00	2
1020412	9.966998e-01	16
1020403	1.000000e+00	2
1020402	1.000000e+00	7
1020401	8.881784e-16	50
1020407	1.000000e+00	4
1020406	8.388818e-01	22
1020405	1.000000e+00	0
1020404	8.881784e-16	50
1020300	1.000000e+00	1
1020301	1.000000e+00	0
1020302	8.881784e-16	50
1020303	1.000000e+00	1
1020296	7.600562e-01	23
1020297	1.000000e+00	4
1020298	1.000000e+00	0
1020299	1.000000e+00	5
1020292	1.000000e+00	4
1020293	9.999972e-01	10
1020294	8.881784e-16	50
1020295	1.000000e+00	3
1020288	9.966998e-01	16
1020289	9.675457e-01	19
1020290	1.000000e+00	1
1020291	1.000000e+00	0
1020317	1.000000e+00	0
1020316	1.000000e+00	5
1020319	1.000000e+00	4
1020318	9.999881e-01	11
1020313	8.881784e-16	50
1020312	8.881784e-16	50
1020315	1.000000e+00	0
1020314	1.000000e+00	0
1020309	1.000000e+00	0
1020308	1.000000e+00	0
1020311	1.000000e+00	0
1020310	9.835804e-01	18
1020305	1.000000e+00	1
1020304	1.000000e+00	2
1020307	1.000000e+00	2
1020306	1.000000e+00	0
1020334	1.000000e+00	1
1020335	1.000000e+00	2
1020332	1.000000e+00	1
1020333	1.000000e+00	5
1020330	1.000000e+00	6
1020331	1.000000e+00	0
1020328	1.000000e+00	2
1020329	1.000000e+00	4
1020326	9.999881e-01	11
1020327	1.000000e+00	0
1020324	1.000000e+00	0
1020325	1.000000e+00	7
1020322	9.995319e-01	14
1020323	1.000000e+00	1
1020320	8.881784e-16	50
1020321	4.681115e-04	37
1020351	9.999994e-01	9
1020350	8.881784e-16	50
1020349	1.000000e+00	0
1020348	8.881784e-16	50
1020347	1.854161e-11	47
1020346	1.000000e+00	0
1020345	7.673339e-03	34
1020344	1.000000e+00	0
1020343	1.000000e+00	2
1020342	8.881784e-16	50
1020341	1.000000e+00	1
1020340	3.245432e-02	32
1020339	9.999549e-01	12
1020338	1.000000e+00	0
1020337	1.000000e+00	2
1020336	1.000000e+00	1
1020225	1.000000e+00	0
1020224	3.359055e-01	27
1020227	1.000000e+00	0
1020226	1.000000e+00	0
1020229	1.000000e+00	4
1020228	1.000000e+00	1
1020231	2.104926e-09	45
1020230	1.000000e+00	0
1020233	5.561376e-01	25
1020232	1.000000e+00	2
1020235	1.000000e+00	0
1020234	1.000000e+00	1
1020237	1.000000e+00	1
1020236	1.000000e+00	3
1020239	1.000000e+00	0
1020238	3.359055e-01	27
1020240	8.388818e-01	22
1020241	1.000000e+00	0
1020242	1.000000e+00	2
1020243	1.000000e+00	3
1020244	1.000000e+00	0
1020245	1.000000e+00	0
1020246	1.000000e+00	2
1020247	8.881784e-16	50
1020248	1.000000e+00	1
1020249	1.000000e+00	1
1020250	1.000000e+00	0
1020251	1.000000e+00	0
1020252	1.000000e+00	0
1020253	1.000000e+00	3
1020254	1.000000e+00	0
1020255	1.000000e+00	0
1020259	1.000000e+00	2
1020258	1.000000e+00	1
1020257	1.000000e+00	0
1020256	1.000000e+00	5
1020263	1.000000e+00	0
1020262	1.000000e+00	6
1020261	1.000000e+00	0
1020260	1.000000e+00	0
1020267	1.000000e+00	6
1020266	1.000000e+00	0
1020265	1.000000e+00	0
1020264	1.000000e+00	0
1020271	1.000000e+00	1
1020270	2.807050e-06	41
1020269	1.000000e+00	0
1020268	9.999881e-01	11
1020274	1.000000e+00	7
1020275	8.388818e-01	22
1020272	1.000000e+00	2
1020273	1.000000e+00	0
1020278	1.000000e+00	5
1020279	9.998471e-01	13
1020276	9.999881e-01	11
1020277	1.000000e+00	1
1020282	8.881784e-16	50
1020283	9.998471e-01	13
1020280	8.986806e-01	21
1020281	8.881784e-16	50
1020286	1.000000e+00	0
1020287	1.013194e-01	30
1020284	1.000000e+00	2
1020285	8.881784e-16	50
1020165	8.986806e-01	21
1020164	9.998471e-01	13
1020166	4.529710e-14	49
1020161	1.000000e+00	3
1020160	1.133316e-12	48
1020163	1.000000e+00	1
1020162	1.000000e+00	0
1020172	1.000000e+00	1
1020175	1.000000e+00	2
1020174	1.000000e+00	0
1020169	5.817779e-07	42
1020168	1.000000e+00	5
1020171	9.995319e-01	14
1020170	1.000000e+00	0
1020180	1.000000e+00	0
1020181	1.000000e+00	0
1020182	1.000000e+00	0
1020183	1.000000e+00	0
1020176	3.245432e-02	32
1020177	1.000000e+00	1
1020178	8.881784e-16	50
1020179	1.000000e+00	0
1020188	1.000000e+00	0
1020189	8.881784e-16	50
1020190	1.000000e+00	0
1020191	1.000000e+00	1
1020185	1.000000e+00	0
1020186	1.000000e+00	0
1020187	1.000000e+00	1
1020199	1.000000e+00	1
1020198	6.640945e-01	24
1020196	1.000000e+00	0
1020195	8.881784e-16	50
1020194	9.405398e-01	20
1020193	1.000000e+00	2
1020192	1.000000e+00	6
1020207	1.049339e-07	43
1020206	1.000000e+00	0
1020205	1.000000e+00	5
1020204	9.999881e-01	11
1020203	4.438624e-01	26
1020202	1.611182e-01	29
1020201	1.000000e+00	0
1020200	8.881784e-16	50
1020214	1.000000e+00	5
1020215	1.000000e+00	0
1020212	4.438624e-01	26
1020213	9.986989e-01	15
1020210	1.000000e+00	7
1020211	1.000000e+00	0
1020208	9.835804e-01	18
1020209	1.000000e+00	0
1020222	1.000000e+00	1
1020223	1.000000e+00	3
1020220	9.966998e-01	16
1020221	1.000000e+00	0
1020218	1.000000e+00	1
1020219	1.000000e+00	0
1020216	9.999881e-01	11
1020217	3.245432e-02	32
1019673	4.510745e-05	39
1019672	9.999999e-01	8
1019675	8.881784e-16	50
1019674	2.230891e-10	46
1019677	2.104926e-09	45
1019676	8.881784e-16	50
1019679	9.999549e-01	12
1019678	9.999881e-01	11
1019665	8.881784e-16	50
1019664	4.438624e-01	26
1019667	8.881784e-16	50
1019666	3.300224e-03	35
1019669	8.881784e-16	50
1019668	8.881784e-16	50
1019671	8.881784e-16	50
1019670	8.881784e-16	50
1019656	9.999881e-01	11
1019657	1.000000e+00	0
1019658	1.000000e+00	3
1019659	1.611182e-01	29
1019660	1.641957e-02	33
1019661	7.673339e-03	34
1019663	2.807050e-06	41
1019648	8.881784e-16	50
1019649	1.000000e+00	6
1019650	2.230891e-10	46
1019653	2.807050e-06	41
1019654	9.835804e-01	18
1019655	6.640945e-01	24
1019707	8.881784e-16	50
1019706	8.881784e-16	50
1019705	1.000000e+00	3
1019704	9.999972e-01	10
1019711	9.986989e-01	15
1019710	9.986989e-01	15
1019709	4.529710e-14	49
1019708	4.529710e-14	49
1019699	1.000000e+00	4
1019698	9.999881e-01	11
1019696	8.881784e-16	50
1019703	1.193067e-05	40
1019702	1.000000e+00	1
1019701	1.000000e+00	1
1019700	9.999994e-01	9
1019690	9.999549e-01	12
1019691	1.000000e+00	6
1019688	8.881784e-16	50
1019689	1.133316e-12	48
1019694	1.641957e-02	33
1019695	4.529710e-14	49
1019693	2.230891e-10	46
1019682	9.999972e-01	10
1019683	9.999881e-01	11
1019680	8.881784e-16	50
1019681	1.854161e-11	47
1019686	2.807050e-06	41
1019687	1.133316e-12	48
1019684	1.133316e-12	48
1019740	9.999549e-01	12
1019743	9.999994e-01	9
1019742	8.388818e-01	22
1019737	5.946023e-02	31
1019736	1.000000e+00	5
1019739	1.529320e-04	38
1019738	1.000000e+00	0
1019732	1.000000e+00	2
1019735	9.999972e-01	10
1019734	1.000000e+00	2
1019729	1.000000e+00	4
1019728	9.923267e-01	17
1019730	9.995319e-01	14
1019724	1.000000e+00	1
1019726	7.600562e-01	23
1019727	5.817779e-07	42
1019720	1.000000e+00	0
1019721	1.000000e+00	1
1019722	2.807050e-06	41
1019716	1.000000e+00	5
1019717	9.999972e-01	10
1019719	4.438624e-01	26
1019712	1.000000e+00	2
1019714	8.986806e-01	21
1019715	7.673339e-03	34
1019774	1.000000e+00	5
1019773	4.510745e-05	39
1019771	1.000000e+00	2
1019770	2.399438e-01	28
1019769	1.000000e+00	1
1019768	1.000000e+00	6
1019767	7.600562e-01	23
1019766	8.881784e-16	50
1019763	2.104926e-09	45
1019762	6.640945e-01	24
1019761	8.881784e-16	50
1019760	1.000000e+00	5
1019758	9.999994e-01	9
1019759	1.000000e+00	2
1019756	9.835804e-01	18
1019757	1.000000e+00	3
1019754	1.000000e+00	4
1019755	1.000000e+00	7
1019752	9.999994e-01	9
1019753	1.000000e+00	1
1019750	1.000000e+00	0
1019751	1.000000e+00	2
1019748	1.000000e+00	5
1019749	9.999549e-01	12
1019746	1.000000e+00	1
1019747	1.000000e+00	3
1019744	1.000000e+00	5
1019745	1.000000e+00	4
1019792	8.881784e-16	50
1019793	9.923267e-01	17
1019794	1.000000e+00	7
1019795	7.673339e-03	34
1019797	2.807050e-06	41
1019798	1.000000e+00	7
1019799	1.000000e+00	1
1019800	9.998471e-01	13
1019801	1.000000e+00	2
1019802	1.000000e+00	2
1019803	1.000000e+00	2
1019804	7.673339e-03	34
1019805	1.000000e+00	5
1019806	1.000000e+00	3
1019807	7.673339e-03	34
1019777	1.854161e-11	47
1019776	7.600562e-01	23
1019779	9.999881e-01	11
1019778	2.807050e-06	41
1019781	1.854161e-11	47
1019780	9.835804e-01	18
1019783	1.854161e-11	47
1019785	9.999549e-01	12
1019784	9.986989e-01	15
1019787	2.104926e-09	45
1019786	2.230891e-10	46
1019789	8.881784e-16	50
1019788	4.529710e-14	49
1019791	2.230891e-10	46
1019826	8.881784e-16	50
1019827	1.301086e-03	36
1019824	4.529710e-14	49
1019825	4.529710e-14	49
1019830	1.854161e-11	47
1019831	7.600562e-01	23
1019828	7.673339e-03	34
1019829	3.245432e-02	32
1019832	8.881784e-16	50
1019833	8.881784e-16	50
1019838	9.999999e-01	8
1019839	8.388818e-01	22
1019837	8.881784e-16	50
1019811	1.000000e+00	5
1019810	1.193067e-05	40
1019809	9.966998e-01	16
1019808	1.000000e+00	3
1019815	1.000000e+00	6
1019814	9.835804e-01	18
1019813	1.000000e+00	4
1019812	9.998471e-01	13
1019819	8.881784e-16	50
1019818	1.133316e-12	48
1019817	3.245432e-02	32
1019816	7.673339e-03	34
1019823	8.881784e-16	50
1019822	1.133316e-12	48
1019821	9.999972e-01	10
1019820	8.881784e-16	50
1019860	1.000000e+00	0
1019861	1.000000e+00	0
1019862	1.000000e+00	5
1019863	1.000000e+00	0
1019856	1.000000e+00	6
1019857	1.000000e+00	1
1019858	1.000000e+00	0
1019859	1.000000e+00	0
1019868	9.999972e-01	10
1019869	1.000000e+00	1
1019870	1.000000e+00	0
1019871	1.000000e+00	0
1019865	1.049339e-07	43
1019866	1.000000e+00	0
1019867	1.000000e+00	0
1019845	9.995319e-01	14
1019844	1.000000e+00	0
1019847	1.000000e+00	0
1019846	1.000000e+00	1
1019840	3.359055e-01	27
1019843	9.675457e-01	19
1019853	1.000000e+00	1
1019852	9.999972e-01	10
1019855	8.881784e-16	50
1019854	1.000000e+00	0
1019849	1.301086e-03	36
1019848	1.000000e+00	1
1019851	4.529710e-14	49
1019850	1.000000e+00	4
1019894	8.881784e-16	50
1019895	1.000000e+00	1
1019892	1.000000e+00	7
1019893	1.000000e+00	2
1019890	1.611182e-01	29
1019891	1.000000e+00	0
1019888	6.640945e-01	24
1019889	9.995319e-01	14
1019902	1.000000e+00	1
1019903	4.510745e-05	39
1019900	1.000000e+00	0
1019901	1.000000e+00	0
1019898	2.399438e-01	28
1019899	1.000000e+00	1
1019896	1.000000e+00	5
1019897	1.000000e+00	3
1019879	1.000000e+00	0
1019878	1.000000e+00	0
1019877	9.999994e-01	9
1019876	1.000000e+00	3
1019875	4.438624e-01	26
1019874	1.000000e+00	0
1019873	1.000000e+00	0
1019872	1.854161e-11	47
1019887	9.999549e-01	12
1019885	1.611182e-01	29
1019884	1.000000e+00	0
1019883	1.000000e+00	3
1019882	1.000000e+00	2
1019881	1.000000e+00	0
1019880	1.000000e+00	1
1019402	1.000000e+00	0
1019403	1.000000e+00	2
1019400	1.000000e+00	3
1019401	9.995319e-01	14
1019406	1.000000e+00	0
1019407	1.000000e+00	0
1019404	1.000000e+00	3
1019405	1.000000e+00	1
1019394	1.000000e+00	1
1019395	1.000000e+00	0
1019392	1.000000e+00	0
1019393	9.675457e-01	19
1019398	1.013194e-01	30
1019399	1.000000e+00	0
1019396	1.000000e+00	0
1019397	1.000000e+00	0
1019419	1.000000e+00	1
1019418	2.104926e-09	45
1019417	1.000000e+00	2
1019416	1.000000e+00	0
1019423	1.000000e+00	0
1019422	1.000000e+00	2
1019421	1.000000e+00	0
1019420	9.999999e-01	8
1019410	1.000000e+00	0
1019409	1.000000e+00	0
1019408	1.000000e+00	0
1019415	8.881784e-16	50
1019414	1.000000e+00	0
1019413	1.000000e+00	1
1019412	1.000000e+00	0
1019432	1.000000e+00	0
1019433	1.000000e+00	0
1019434	1.000000e+00	0
1019435	7.673339e-03	34
1019436	1.000000e+00	0
1019437	1.000000e+00	0
1019438	1.000000e+00	0
1019439	8.881784e-16	50
1019424	1.000000e+00	0
1019425	1.000000e+00	1
1019426	8.881784e-16	50
1019427	1.000000e+00	0
1019428	1.000000e+00	0
1019429	1.000000e+00	0
1019430	1.000000e+00	0
1019431	1.000000e+00	0
1019448	1.000000e+00	3
1019450	1.000000e+00	2
1019453	1.000000e+00	1
1019452	8.881784e-16	50
1019455	1.000000e+00	0
1019454	1.000000e+00	0
1019441	1.000000e+00	1
1019440	1.000000e+00	0
1019443	6.640945e-01	24
1019442	4.438624e-01	26
1019445	1.000000e+00	0
1019444	1.000000e+00	0
1019447	1.000000e+00	1
1019446	1.000000e+00	2
1019470	1.000000e+00	2
1019471	1.611182e-01	29
1019469	1.000000e+00	0
1019466	1.000000e+00	0
1019467	1.000000e+00	0
1019464	8.881784e-16	50
1019465	1.000000e+00	0
1019462	1.000000e+00	0
1019463	1.000000e+00	0
1019460	1.000000e+00	0
1019461	1.000000e+00	0
1019458	1.000000e+00	0
1019459	9.999881e-01	11
1019456	1.000000e+00	0
1019457	1.193067e-05	40
1019487	1.000000e+00	2
1019486	8.881784e-16	50
1019485	9.999994e-01	9
1019484	7.673339e-03	34
1019483	1.000000e+00	2
1019482	1.000000e+00	4
1019481	1.000000e+00	5
1019480	1.000000e+00	7
1019479	1.000000e+00	7
1019478	8.881784e-16	50
1019477	4.529710e-14	49
1019476	9.999999e-01	8
1019475	8.986806e-01	21
1019474	8.881784e-16	50
1019473	1.000000e+00	3
1019472	9.999972e-01	10
1019500	1.000000e+00	2
1019501	1.000000e+00	5
1019502	1.000000e+00	2
1019503	5.817779e-07	42
1019496	1.621870e-08	44
1019497	1.000000e+00	0
1019498	1.000000e+00	0
1019499	1.000000e+00	0
1019492	3.245432e-02	32
1019493	1.000000e+00	5
1019494	1.000000e+00	0
1019495	8.881784e-16	50
1019488	5.561376e-01	25
1019489	1.000000e+00	2
1019490	9.675457e-01	19
1019491	1.854161e-11	47
1019517	1.000000e+00	4
1019516	8.881784e-16	50
1019519	1.133316e-12	48
1019518	1.000000e+00	3
1019513	9.923267e-01	17
1019512	8.881784e-16	50
1019515	9.986989e-01	15
1019514	1.000000e+00	0
1019509	1.000000e+00	5
1019508	1.000000e+00	2
1019511	1.000000e+00	4
1019510	7.673339e-03	34
1019505	2.104926e-09	45
1019504	1.000000e+00	2
1019507	9.986989e-01	15
1019506	9.999549e-01	12
1019523	9.998471e-01	13
1019522	8.986806e-01	21
1019521	5.561376e-01	25
1019520	1.000000e+00	1
1019527	9.999999e-01	8
1019526	5.946023e-02	31
1019525	1.000000e+00	6
1019524	1.000000e+00	1
1019531	8.881784e-16	50
1019530	4.438624e-01	26
1019529	8.881784e-16	50
1019528	8.881784e-16	50
1019535	1.000000e+00	0
1019534	1.000000e+00	2
1019533	8.881784e-16	50
1019532	8.881784e-16	50
1019538	1.133316e-12	48
1019539	1.000000e+00	0
1019536	1.000000e+00	3
1019537	1.000000e+00	7
1019542	8.881784e-16	50
1019543	8.881784e-16	50
1019540	9.999881e-01	11
1019541	1.000000e+00	3
1019546	4.529710e-14	49
1019547	9.986989e-01	15
1019544	9.999994e-01	9
1019545	6.640945e-01	24
1019550	9.966998e-01	16
1019551	1.000000e+00	1
1019548	1.000000e+00	2
1019549	1.000000e+00	2
1019553	1.000000e+00	0
1019555	8.881784e-16	50
1019554	8.881784e-16	50
1019557	1.000000e+00	5
1019556	8.881784e-16	50
1019559	1.000000e+00	1
1019558	1.000000e+00	0
1019561	4.529710e-14	49
1019560	1.000000e+00	0
1019563	1.000000e+00	0
1019562	8.986806e-01	21
1019565	1.000000e+00	2
1019564	1.000000e+00	1
1019567	1.000000e+00	0
1019566	9.405398e-01	20
1019568	1.000000e+00	0
1019569	1.000000e+00	0
1019570	1.000000e+00	0
1019571	9.675457e-01	19
1019572	1.000000e+00	0
1019573	8.881784e-16	50
1019574	1.000000e+00	2
1019575	8.881784e-16	50
1019576	1.000000e+00	2
1019577	5.817779e-07	42
1019578	5.946023e-02	31
1019579	1.000000e+00	0
1019580	1.000000e+00	0
1019581	1.000000e+00	1
1019582	9.999994e-01	9
1019583	1.000000e+00	4
1019591	1.000000e+00	6
1019590	1.000000e+00	0
1019589	1.000000e+00	3
1019588	8.881784e-16	50
1019587	9.966998e-01	16
1019585	8.986806e-01	21
1019584	4.510745e-05	39
1019599	9.999881e-01	11
1019598	9.998471e-01	13
1019597	9.966998e-01	16
1019596	1.000000e+00	0
1019595	1.000000e+00	0
[truncated: 855 more rows]
