# Supplementary material for: Translational Selection Is Ubiquitous in Prokaryotes
Source: PLoS Genet. 2010 Jun 24;6(6):e1001004. doi: 10.1371/journal.pgen.1001004 (PMC2891978; doi:10.1371/journal.pgen.1001004)
Supplement: Dataset S1 — OCU/non-OCU gene calls in 461 Bacterial and Archaeal genomes, and summary tables of genome properties and OCU preferences for specific codons. (4.77 MB ZIP) [file pgen.1001004.s001.zip › Dataset_S1_Bacteria/Corynebacterium_jeikeium_K411.arff.ocuGenes]

GeneID	signTest_p	ocuProbWinCnt
3431978	1.000000e+00	0
3431979	1.000000e+00	3
3431976	1.000000e+00	0
3431977	1.000000e+00	1
3431982	2.104926e-09	45
3431983	1.000000e+00	0
3431980	1.000000e+00	2
3431981	1.000000e+00	4
3431970	8.881784e-16	50
3431971	6.640945e-01	24
3431968	5.561376e-01	25
3431969	1.000000e+00	3
3431974	2.399438e-01	28
3431975	1.000000e+00	0
3431972	2.807050e-06	41
3431973	1.000000e+00	0
3431995	1.000000e+00	0
3431994	9.999881e-01	11
3431993	1.000000e+00	0
3431992	8.881784e-16	50
3431999	8.881784e-16	50
3431998	1.301086e-03	36
3431997	1.000000e+00	1
3431996	1.000000e+00	0
3431987	1.000000e+00	1
3431986	3.300224e-03	35
3431985	8.986806e-01	21
3431984	1.000000e+00	0
3431991	1.000000e+00	0
3431990	1.000000e+00	0
3431989	1.000000e+00	0
3431988	1.000000e+00	0
3431944	1.000000e+00	0
3431945	8.881784e-16	50
3431946	1.000000e+00	7
3431947	9.835804e-01	18
3431948	1.000000e+00	1
3431949	1.000000e+00	0
3431950	1.013194e-01	30
3431951	1.000000e+00	0
3431936	1.000000e+00	2
3431937	1.000000e+00	0
3431938	9.999999e-01	8
3431939	1.000000e+00	2
3431940	1.000000e+00	0
3431941	1.000000e+00	5
3431942	8.881784e-16	50
3431943	1.000000e+00	1
3431961	8.881784e-16	50
3431960	1.000000e+00	3
3431963	8.881784e-16	50
3431962	1.000000e+00	1
3431965	8.881784e-16	50
3431964	8.881784e-16	50
3431967	1.641957e-02	33
3431966	8.881784e-16	50
3431953	1.000000e+00	4
3431952	4.529710e-14	49
3431955	9.999549e-01	12
3431954	8.881784e-16	50
3431957	1.000000e+00	1
3431956	1.000000e+00	4
3431959	9.999549e-01	12
3431958	2.399438e-01	28
3432046	1.000000e+00	0
3432047	9.966998e-01	16
3432044	9.966998e-01	16
3432045	3.359055e-01	27
3432042	9.999994e-01	9
3432043	1.000000e+00	0
3432040	1.000000e+00	3
3432041	9.986989e-01	15
3432038	8.881784e-16	50
3432039	9.835804e-01	18
3432036	8.881784e-16	50
3432037	1.000000e+00	1
3432034	1.000000e+00	0
3432035	1.000000e+00	1
3432032	8.881784e-16	50
3432033	1.000000e+00	0
3432063	1.000000e+00	6
3432062	1.000000e+00	0
3432061	1.000000e+00	0
3432060	1.000000e+00	1
3432059	8.881784e-16	50
3432058	1.611182e-01	29
3432057	8.881784e-16	50
3432056	7.600562e-01	23
3432055	1.000000e+00	1
3432054	1.000000e+00	5
3432053	1.000000e+00	6
3432052	2.104926e-09	45
3432051	9.999881e-01	11
3432050	1.000000e+00	3
3432049	1.000000e+00	0
3432048	8.881784e-16	50
3432008	3.245432e-02	32
3432009	1.000000e+00	0
3432010	1.000000e+00	2
3432011	1.621870e-08	44
3432004	1.013194e-01	30
3432005	1.000000e+00	5
3432007	1.000000e+00	0
3432000	1.000000e+00	7
3432001	1.133316e-12	48
3432002	1.000000e+00	4
3432003	8.881784e-16	50
3432029	8.881784e-16	50
3432028	1.000000e+00	3
3432031	9.999999e-01	8
3432030	1.000000e+00	2
3432025	8.881784e-16	50
3432024	1.000000e+00	0
3432027	1.000000e+00	1
3432026	1.529320e-04	38
3432021	1.000000e+00	0
3432020	1.000000e+00	0
3432023	8.986806e-01	21
3432022	1.000000e+00	0
3432019	1.000000e+00	0
3432099	1.000000e+00	1
3432098	8.881784e-16	50
3432097	9.995319e-01	14
3432096	8.881784e-16	50
3432102	1.000000e+00	0
3432101	1.000000e+00	0
3432100	4.510745e-05	39
3432107	1.000000e+00	0
3432106	1.000000e+00	0
3432105	1.000000e+00	0
3432111	1.000000e+00	0
3432110	8.881784e-16	50
3432109	4.529710e-14	49
3432108	1.000000e+00	0
3432114	1.000000e+00	0
3432115	8.881784e-16	50
3432112	1.000000e+00	0
3432113	2.230891e-10	46
3432118	1.000000e+00	0
3432119	1.000000e+00	0
3432116	1.000000e+00	0
3432117	1.000000e+00	0
3432122	8.881784e-16	50
3432120	1.000000e+00	0
3432121	1.000000e+00	0
3432126	9.995319e-01	14
3432127	1.000000e+00	1
3432124	1.000000e+00	0
3432125	9.999881e-01	11
3432064	1.000000e+00	0
3432067	1.000000e+00	0
3432066	1.000000e+00	0
3432069	1.000000e+00	1
3432068	1.000000e+00	6
3432071	6.640945e-01	24
3432070	1.000000e+00	5
3432073	1.000000e+00	1
3432072	1.000000e+00	1
3432075	9.999999e-01	8
3432074	1.000000e+00	1
3432077	1.000000e+00	0
3432076	1.000000e+00	0
3432079	9.999881e-01	11
3432078	7.600562e-01	23
3432080	8.881784e-16	50
3432081	1.000000e+00	2
3432082	1.000000e+00	7
3432083	9.999972e-01	10
3432084	1.000000e+00	0
3432085	1.000000e+00	0
3432086	1.000000e+00	0
3432087	1.000000e+00	0
3432088	8.881784e-16	50
3432089	1.000000e+00	0
3432090	1.000000e+00	0
3432091	1.000000e+00	0
3432092	1.000000e+00	0
3432093	2.104926e-09	45
3432094	3.245432e-02	32
3432095	8.881784e-16	50
3432167	1.000000e+00	0
3432166	1.000000e+00	0
3432165	1.000000e+00	2
3432164	9.999999e-01	8
3432163	8.881784e-16	50
3432162	1.000000e+00	6
3432161	1.000000e+00	2
3432160	8.986806e-01	21
3432175	1.000000e+00	1
3432174	9.999999e-01	8
3432173	1.000000e+00	0
3432172	9.999994e-01	9
3432171	1.000000e+00	0
3432170	1.000000e+00	0
3432169	1.000000e+00	0
3432168	1.013194e-01	30
3432182	1.000000e+00	0
3432183	9.995319e-01	14
3432180	2.399438e-01	28
3432181	1.000000e+00	1
3432178	1.000000e+00	3
3432179	8.388818e-01	22
3432176	4.529710e-14	49
3432177	1.000000e+00	4
3432190	1.000000e+00	7
3432191	1.000000e+00	5
3432188	1.000000e+00	4
3432189	1.000000e+00	2
3432186	2.399438e-01	28
3432187	9.999549e-01	12
3432184	1.621870e-08	44
3432185	8.881784e-16	50
3432133	9.986989e-01	15
3432132	1.000000e+00	3
3432135	9.986989e-01	15
3432134	3.359055e-01	27
3432129	1.000000e+00	0
3432128	1.000000e+00	0
3432131	1.000000e+00	0
3432130	1.000000e+00	0
3432141	1.000000e+00	3
3432140	1.000000e+00	0
3432143	9.995319e-01	14
3432142	1.000000e+00	0
3432137	3.300224e-03	35
3432136	9.998471e-01	13
3432139	3.245432e-02	32
3432138	5.561376e-01	25
3432148	1.000000e+00	0
3432149	8.881784e-16	50
3432150	3.300224e-03	35
3432151	9.966998e-01	16
3432144	1.000000e+00	1
3432145	7.600562e-01	23
3432146	1.000000e+00	7
3432156	1.000000e+00	1
3432157	4.510745e-05	39
3432158	9.999881e-01	11
3432159	1.000000e+00	6
3432152	1.000000e+00	2
3432153	1.049339e-07	43
3432154	1.000000e+00	1
3432155	1.000000e+00	0
3432249	1.000000e+00	5
3432248	9.835804e-01	18
3432251	8.881784e-16	50
3432250	3.300224e-03	35
3432253	1.000000e+00	3
3432252	1.000000e+00	2
3432255	1.000000e+00	0
3432254	1.000000e+00	0
3432241	9.995319e-01	14
3432240	8.881784e-16	50
3432243	1.000000e+00	7
3432242	9.999881e-01	11
3432245	9.999881e-01	11
3432244	1.000000e+00	4
3432247	7.673339e-03	34
3432246	8.881784e-16	50
3432232	1.000000e+00	5
3432233	9.999881e-01	11
3432234	1.854161e-11	47
3432237	1.000000e+00	5
3432238	8.881784e-16	50
3432239	2.807050e-06	41
3432224	1.000000e+00	0
3432225	1.013194e-01	30
3432226	8.986806e-01	21
3432227	1.000000e+00	0
3432228	4.681115e-04	37
3432229	1.854161e-11	47
3432230	1.000000e+00	0
3432231	1.621870e-08	44
3432219	1.000000e+00	0
3432218	1.000000e+00	1
3432217	9.999999e-01	8
3432216	1.049339e-07	43
3432223	1.000000e+00	4
3432221	1.000000e+00	0
3432220	1.000000e+00	6
3432211	1.000000e+00	5
3432210	1.000000e+00	6
3432209	8.388818e-01	22
3432208	8.388818e-01	22
3432215	1.000000e+00	5
3432214	1.000000e+00	3
3432213	1.000000e+00	5
3432212	9.923267e-01	17
3432202	1.000000e+00	4
3432203	9.999972e-01	10
3432200	1.000000e+00	0
3432201	1.000000e+00	2
3432206	9.999994e-01	9
3432207	9.999881e-01	11
3432204	8.881784e-16	50
3432205	1.000000e+00	2
3432194	1.000000e+00	0
3432195	8.881784e-16	50
3432192	1.000000e+00	5
3432198	1.000000e+00	6
3432199	3.245432e-02	32
3432196	1.000000e+00	4
3432197	1.000000e+00	0
3432317	1.000000e+00	3
3432316	9.999972e-01	10
3432319	1.000000e+00	0
3432318	1.000000e+00	2
3432312	1.000000e+00	1
3432315	1.000000e+00	4
3432309	9.999881e-01	11
3432308	1.000000e+00	4
3432311	1.000000e+00	0
3432310	1.000000e+00	0
3432305	9.999999e-01	8
3432304	9.995319e-01	14
3432307	1.000000e+00	4
3432306	1.000000e+00	2
3432300	9.999994e-01	9
3432301	1.000000e+00	0
3432302	1.000000e+00	0
3432303	1.000000e+00	0
3432296	1.000000e+00	0
3432297	1.000000e+00	0
3432298	8.388818e-01	22
3432299	8.881784e-16	50
3432292	1.000000e+00	3
3432293	8.881784e-16	50
3432294	1.000000e+00	7
3432295	9.999881e-01	11
3432288	1.000000e+00	2
3432289	1.000000e+00	7
3432290	1.000000e+00	1
3432291	1.000000e+00	2
3432287	1.000000e+00	0
3432286	1.000000e+00	3
3432285	1.000000e+00	0
3432284	8.881784e-16	50
3432283	9.999994e-01	9
3432282	9.999549e-01	12
3432281	2.807050e-06	41
3432280	1.000000e+00	7
3432279	1.000000e+00	7
3432278	9.999994e-01	9
3432277	9.835804e-01	18
3432276	9.995319e-01	14
3432275	9.999881e-01	11
3432274	9.835804e-01	18
3432273	1.000000e+00	6
3432272	1.000000e+00	4
3432270	1.000000e+00	1
3432271	1.000000e+00	0
3432268	1.000000e+00	0
3432269	1.000000e+00	0
3432266	1.000000e+00	0
3432267	1.000000e+00	1
3432265	9.998471e-01	13
3432262	1.000000e+00	0
3432263	1.000000e+00	0
3432260	1.000000e+00	0
3432261	1.000000e+00	3
3432258	1.000000e+00	1
3432259	1.000000e+00	0
3432256	8.881784e-16	50
3432257	1.000000e+00	4
3432368	8.881784e-16	50
3432369	1.000000e+00	0
3432370	1.000000e+00	0
3432371	1.000000e+00	7
3432372	9.999549e-01	12
3432375	9.835804e-01	18
3432376	9.999881e-01	11
3432377	1.000000e+00	5
3432380	9.999972e-01	10
3432383	9.675457e-01	19
3432353	9.999994e-01	9
3432352	1.641957e-02	33
3432355	1.000000e+00	7
3432354	2.399438e-01	28
3432357	4.529710e-14	49
3432356	1.000000e+00	0
3432359	9.999881e-01	11
3432358	2.230891e-10	46
3432361	1.000000e+00	7
3432360	1.000000e+00	5
3432362	4.510745e-05	39
3432365	1.000000e+00	3
3432364	4.529710e-14	49
3432367	1.000000e+00	0
3432366	1.000000e+00	1
PID_161986615	4.529710e-14	49
PID_161986616	1.000000e+00	0
PID_161986623	8.881784e-16	50
PID_161986624	1.000000e+00	0
PID_161986621	5.817779e-07	42
PID_161986622	1.000000e+00	0
3432350	1.000000e+00	1
PID_161986619	8.881784e-16	50
3432351	9.998471e-01	13
PID_161986620	1.000000e+00	2
PID_161986617	1.193067e-05	40
3432349	1.000000e+00	6
PID_161986618	8.881784e-16	50
3432323	3.245432e-02	32
3432322	1.133316e-12	48
3432321	9.999972e-01	10
3432320	1.000000e+00	0
3432327	1.000000e+00	4
3432326	1.000000e+00	0
3432325	1.000000e+00	5
3432324	9.675457e-01	19
3432331	9.999994e-01	9
3432330	1.000000e+00	2
3432329	1.854161e-11	47
3432328	1.000000e+00	2
3432333	9.986989e-01	15
3432332	9.999972e-01	10
3432436	1.000000e+00	5
3432437	1.000000e+00	3
3432438	1.000000e+00	6
3432439	1.000000e+00	0
3432432	1.000000e+00	4
3432433	8.881784e-16	50
3432434	2.807050e-06	41
3432435	1.000000e+00	5
3432444	1.000000e+00	1
3432445	9.999999e-01	8
3432446	1.000000e+00	4
3432447	1.000000e+00	1
3432440	1.000000e+00	1
3432441	1.000000e+00	0
3432442	9.923267e-01	17
PID_161986626	1.000000e+00	1
3432421	8.881784e-16	50
PID_161986625	1.000000e+00	0
3432420	1.133316e-12	48
3432423	1.000000e+00	0
3432422	9.986989e-01	15
PID_161986627	9.999881e-01	11
3432417	1.000000e+00	0
3432416	4.438624e-01	26
3432419	1.000000e+00	0
3432418	1.000000e+00	1
3432429	1.133316e-12	48
3432428	1.000000e+00	0
3432431	2.399438e-01	28
3432430	8.881784e-16	50
3432425	5.817779e-07	42
3432424	2.807050e-06	41
3432427	1.000000e+00	1
3432426	1.000000e+00	0
3432406	1.854161e-11	47
3432407	1.000000e+00	1
3432404	1.000000e+00	0
3432405	8.881784e-16	50
3432402	1.611182e-01	29
3432403	1.000000e+00	0
3432400	9.999881e-01	11
3432401	1.000000e+00	2
3432414	1.000000e+00	4
3432415	8.881784e-16	50
3432412	1.000000e+00	1
3432413	1.000000e+00	0
3432410	1.000000e+00	0
3432411	1.000000e+00	6
3432408	1.000000e+00	1
3432409	1.000000e+00	4
3432391	1.529320e-04	38
3432390	1.000000e+00	7
3432389	1.000000e+00	0
3432388	1.000000e+00	0
3432387	1.000000e+00	0
3432386	1.000000e+00	0
3432385	1.000000e+00	4
3432384	9.405398e-01	20
3432399	1.000000e+00	5
3432398	9.999549e-01	12
3432397	9.999994e-01	9
3432396	9.999994e-01	9
3432395	1.000000e+00	3
3432394	1.000000e+00	7
3432393	1.000000e+00	3
3432392	1.000000e+00	0
3431771	1.000000e+00	1
3431770	2.230891e-10	46
3431769	9.999549e-01	12
3431768	4.529710e-14	49
3431775	9.999881e-01	11
3431774	7.600562e-01	23
3431773	1.000000e+00	1
3431772	4.529710e-14	49
3431767	8.881784e-16	50
3431766	1.000000e+00	0
3431765	1.000000e+00	1
3431801	9.986989e-01	15
3431800	9.995319e-01	14
3431803	1.000000e+00	2
3431802	5.817779e-07	42
3431805	1.000000e+00	0
3431804	8.986806e-01	21
3431807	1.000000e+00	0
3431806	9.405398e-01	20
3431799	1.000000e+00	0
3431798	8.388818e-01	22
3431776	8.881784e-16	50
3431777	1.000000e+00	4
3431778	8.881784e-16	50
3431779	8.881784e-16	50
3431830	8.881784e-16	50
3431831	8.881784e-16	50
3431828	7.600562e-01	23
3431829	8.881784e-16	50
3431826	1.000000e+00	3
3431827	1.000000e+00	0
3431824	1.000000e+00	0
3431825	5.561376e-01	25
3431838	3.300224e-03	35
3431839	5.946023e-02	31
3431836	8.388818e-01	22
3431837	1.000000e+00	1
3431834	1.000000e+00	1
3431835	1.621870e-08	44
3431832	1.000000e+00	1
3431833	9.999972e-01	10
3431815	1.000000e+00	0
3431814	4.438624e-01	26
3431813	1.000000e+00	1
3431812	1.000000e+00	1
3431811	7.600562e-01	23
3431810	1.000000e+00	0
3431809	1.000000e+00	0
3431808	1.000000e+00	0
3431823	1.000000e+00	0
3431822	1.000000e+00	0
3431821	1.000000e+00	1
3431820	1.000000e+00	1
3431819	1.000000e+00	0
3431818	1.000000e+00	0
3431817	1.000000e+00	6
3431816	1.000000e+00	0
3431860	4.529710e-14	49
3431861	1.000000e+00	3
3431862	1.000000e+00	4
3431863	9.835804e-01	18
3431856	1.000000e+00	2
3431857	1.000000e+00	5
3431858	1.000000e+00	0
3431859	1.000000e+00	0
3431868	1.000000e+00	5
3431870	1.000000e+00	3
3431871	1.000000e+00	0
3431864	1.611182e-01	29
3431865	8.881784e-16	50
3431866	1.000000e+00	4
3431867	9.999881e-01	11
3431845	1.000000e+00	4
3431844	7.673339e-03	34
3431840	9.999999e-01	8
3431843	9.999999e-01	8
3431842	1.000000e+00	3
3431853	1.000000e+00	0
3431852	9.999972e-01	10
3431855	9.986989e-01	15
3431854	8.881784e-16	50
3431849	9.999972e-01	10
3431848	1.000000e+00	7
3431851	8.881784e-16	50
3431850	9.999881e-01	11
3431890	8.881784e-16	50
3431891	1.000000e+00	0
3431888	1.000000e+00	0
3431889	9.999972e-01	10
3431894	9.999994e-01	9
3431895	1.000000e+00	0
3431892	1.000000e+00	0
3431893	1.000000e+00	0
3431898	1.000000e+00	0
3431899	1.000000e+00	0
3431896	1.000000e+00	0
3431897	1.000000e+00	0
3431902	1.000000e+00	0
3431903	1.000000e+00	0
3431900	1.000000e+00	0
3431901	1.000000e+00	0
3431875	1.000000e+00	0
3431874	1.000000e+00	3
3431873	1.000000e+00	6
3431872	8.881784e-16	50
3431879	1.000000e+00	0
3431878	1.000000e+00	0
3431877	1.000000e+00	0
3431876	1.000000e+00	0
3431883	1.000000e+00	4
3431882	1.000000e+00	0
3431881	1.000000e+00	0
3431880	1.000000e+00	0
3431886	1.000000e+00	1
3431885	1.000000e+00	0
3431884	1.000000e+00	0
3431920	7.673339e-03	34
3431921	8.986806e-01	21
3431922	8.881784e-16	50
3431923	8.881784e-16	50
3431924	8.881784e-16	50
3431926	1.000000e+00	0
3431927	1.000000e+00	3
3431928	9.999549e-01	12
3431929	1.000000e+00	0
3431930	1.000000e+00	0
3431931	1.000000e+00	2
3431932	1.000000e+00	0
3431933	9.986989e-01	15
3431934	1.000000e+00	1
3431935	9.999999e-01	8
3431905	1.000000e+00	0
3431904	1.000000e+00	1
3431907	1.000000e+00	4
3431906	9.986989e-01	15
3431909	1.000000e+00	0
3431908	1.000000e+00	0
3431911	8.881784e-16	50
3431910	1.193067e-05	40
3431913	9.986989e-01	15
3431912	1.000000e+00	2
3431915	1.000000e+00	1
3431914	9.998471e-01	13
3431917	1.133316e-12	48
3431916	1.000000e+00	5
3431919	9.986989e-01	15
3431918	1.000000e+00	1
3433955	2.230891e-10	46
3433952	8.881784e-16	50
3433958	1.000000e+00	2
3433959	1.000000e+00	3
3433956	1.301086e-03	36
3433957	9.986989e-01	15
3433962	8.881784e-16	50
3433960	1.854161e-11	47
3433961	9.999549e-01	12
3433921	8.881784e-16	50
3433927	9.999994e-01	9
3433928	1.000000e+00	0
3433929	2.399438e-01	28
3433930	8.881784e-16	50
3433932	8.881784e-16	50
3433933	9.999549e-01	12
3433934	8.881784e-16	50
3433935	8.881784e-16	50
3433937	8.881784e-16	50
3433936	3.300224e-03	35
3433939	1.000000e+00	0
3433938	2.807050e-06	41
3433941	1.000000e+00	2
3433940	2.104926e-09	45
3433943	8.388818e-01	22
3433942	1.000000e+00	6
3433945	8.881784e-16	50
3433944	9.405398e-01	20
3433947	8.881784e-16	50
3433949	8.881784e-16	50
3433948	8.881784e-16	50
3433951	8.881784e-16	50
3433950	9.675457e-01	19
3433894	8.388818e-01	22
3433895	9.835804e-01	18
3433892	8.986806e-01	21
3433890	1.000000e+00	0
3433891	1.000000e+00	4
3433888	9.986989e-01	15
3433889	1.000000e+00	2
3433902	1.000000e+00	0
3433903	8.881784e-16	50
3433900	1.000000e+00	6
3433901	1.000000e+00	6
3433898	6.640945e-01	24
3433899	1.000000e+00	2
3433896	8.881784e-16	50
3433897	1.000000e+00	5
3433911	8.881784e-16	50
3433910	8.881784e-16	50
3433909	9.995319e-01	14
3433908	9.405398e-01	20
3433907	9.999972e-01	10
3433906	8.881784e-16	50
3433905	8.881784e-16	50
3433917	9.405398e-01	20
3433916	8.881784e-16	50
3433915	8.881784e-16	50
3433914	1.000000e+00	0
3433913	1.000000e+00	5
3433912	1.854161e-11	47
3433860	1.000000e+00	0
3433861	1.000000e+00	6
3433862	1.000000e+00	0
3433863	9.675457e-01	19
3433856	9.995319e-01	14
3433857	7.600562e-01	23
3433858	9.999999e-01	8
3433859	8.388818e-01	22
3433868	1.000000e+00	0
3433869	1.000000e+00	1
3433870	1.000000e+00	2
3433871	1.000000e+00	0
3433864	1.000000e+00	0
3433865	1.133316e-12	48
3433866	1.000000e+00	1
3433867	1.000000e+00	0
3433877	1.133316e-12	48
3433876	2.807050e-06	41
3433879	1.000000e+00	3
3433878	8.881784e-16	50
3433873	8.881784e-16	50
3433872	4.529710e-14	49
3433875	6.640945e-01	24
3433874	7.600562e-01	23
3433885	8.881784e-16	50
3433884	1.133316e-12	48
3433887	1.000000e+00	0
3433886	1.000000e+00	0
3433881	1.000000e+00	0
3433880	2.230891e-10	46
3433883	9.999881e-01	11
3433882	5.817779e-07	42
3433834	1.000000e+00	0
3433833	1.000000e+00	0
3433832	9.998471e-01	13
3433839	9.999999e-01	8
3433838	1.000000e+00	0
3433837	9.999994e-01	9
3433836	1.000000e+00	0
3433827	8.986806e-01	21
3433826	8.881784e-16	50
3433825	1.000000e+00	1
3433824	1.000000e+00	2
3433831	8.881784e-16	50
3433830	9.999999e-01	8
3433829	1.000000e+00	3
3433828	3.359055e-01	27
3433850	1.529320e-04	38
3433851	1.000000e+00	5
3433848	8.881784e-16	50
3433849	1.000000e+00	1
3433854	9.999994e-01	9
3433852	1.000000e+00	1
3433853	1.000000e+00	2
3433842	8.881784e-16	50
3433843	1.000000e+00	1
3433840	8.388818e-01	22
3433841	1.000000e+00	0
3433846	1.000000e+00	1
3433847	1.000000e+00	0
3433844	1.000000e+00	0
3433845	1.000000e+00	1
3433801	1.000000e+00	0
3433800	1.000000e+00	2
3433803	1.000000e+00	0
3433802	1.000000e+00	2
3433805	1.000000e+00	7
3433804	1.000000e+00	0
3433807	1.049339e-07	43
3433806	1.000000e+00	1
3433793	8.881784e-16	50
3433792	9.999999e-01	8
3433795	8.881784e-16	50
3433794	8.881784e-16	50
3433797	1.000000e+00	3
3433796	1.000000e+00	1
3433799	7.600562e-01	23
3433798	1.000000e+00	0
3433816	1.000000e+00	2
3433817	1.000000e+00	0
3433818	1.000000e+00	0
3433819	8.881784e-16	50
3433820	4.529710e-14	49
3433821	1.000000e+00	4
3433822	1.301086e-03	36
3433823	1.000000e+00	2
3433808	1.000000e+00	0
3433809	2.104926e-09	45
3433810	8.881784e-16	50
3433811	9.835804e-01	18
3433812	9.986989e-01	15
3433813	9.966998e-01	16
3433814	1.000000e+00	0
3433815	1.000000e+00	7
3433775	1.000000e+00	3
3433774	9.999999e-01	8
3433773	1.000000e+00	2
3433772	1.000000e+00	0
3433771	1.000000e+00	0
3433770	1.000000e+00	0
3433769	1.000000e+00	0
3433768	1.000000e+00	1
3433767	1.000000e+00	0
3433766	1.000000e+00	0
3433765	1.641957e-02	33
3433764	9.999999e-01	8
3433763	1.000000e+00	0
3433762	1.000000e+00	3
3433761	1.000000e+00	4
3433760	1.000000e+00	0
3433790	9.999549e-01	12
3433791	8.881784e-16	50
3433788	9.999999e-01	8
3433789	1.000000e+00	2
3433786	1.000000e+00	0
3433787	8.881784e-16	50
3433784	1.013194e-01	30
3433785	9.998471e-01	13
3433782	2.230891e-10	46
3433783	1.000000e+00	6
3433780	1.000000e+00	5
3433781	1.000000e+00	1
3433778	1.000000e+00	3
3433779	8.388818e-01	22
3433776	1.000000e+00	1
3433777	4.438624e-01	26
3433741	9.986989e-01	15
3433740	8.881784e-16	50
3433743	1.000000e+00	0
3433742	1.000000e+00	1
3433737	8.881784e-16	50
3433736	9.999881e-01	11
3433739	1.529320e-04	38
3433738	8.881784e-16	50
3433733	8.881784e-16	50
3433735	1.000000e+00	0
3433734	1.000000e+00	0
3433729	1.000000e+00	6
3433728	1.000000e+00	6
3433731	9.675457e-01	19
3433730	1.000000e+00	1
3433756	1.000000e+00	7
3433757	1.000000e+00	0
3433758	1.000000e+00	3
3433759	1.000000e+00	0
3433752	1.000000e+00	0
3433753	1.000000e+00	1
3433754	1.193067e-05	40
3433755	1.000000e+00	3
3433748	9.999881e-01	11
3433749	1.000000e+00	6
3433750	8.881784e-16	50
3433751	9.986989e-01	15
3433744	1.000000e+00	0
3433745	4.681115e-04	37
3433746	1.193067e-05	40
3433747	2.104926e-09	45
3433713	8.388818e-01	22
3433712	9.675457e-01	19
3433715	1.000000e+00	2
3433714	8.881784e-16	50
3433717	1.000000e+00	0
3433716	1.000000e+00	0
3433719	1.854161e-11	47
3433718	1.000000e+00	0
3433721	1.000000e+00	3
3433720	9.995319e-01	14
3433723	1.529320e-04	38
3433722	1.000000e+00	3
3433725	1.000000e+00	2
3433724	1.000000e+00	2
3433727	1.000000e+00	0
3433726	1.000000e+00	1
3433696	2.807050e-06	41
3433697	1.000000e+00	3
3433698	1.000000e+00	1
3433699	1.000000e+00	1
3433700	1.000000e+00	0
3433702	1.000000e+00	0
3433703	1.000000e+00	0
3433704	1.000000e+00	0
3433705	1.000000e+00	0
3433706	1.000000e+00	5
3433707	1.000000e+00	0
3433708	1.000000e+00	1
3433709	1.000000e+00	0
3433710	1.000000e+00	1
3433711	1.000000e+00	6
3433683	1.000000e+00	2
3433682	1.000000e+00	3
3433681	1.000000e+00	3
3433680	8.881784e-16	50
3433687	1.621870e-08	44
3433686	9.999549e-01	12
3433685	1.000000e+00	5
3433684	9.966998e-01	16
3433691	2.399438e-01	28
3433690	1.000000e+00	0
3433689	1.000000e+00	0
3433688	9.405398e-01	20
3433695	2.104926e-09	45
3433694	1.000000e+00	0
3433693	1.000000e+00	0
3433692	5.817779e-07	42
3433666	1.854161e-11	47
3433667	9.966998e-01	16
3433664	5.817779e-07	42
3433665	1.000000e+00	3
3433670	1.000000e+00	0
3433671	5.561376e-01	25
3433668	1.000000e+00	2
3433669	1.000000e+00	3
3433675	1.000000e+00	5
3433672	1.000000e+00	0
3433673	1.000000e+00	0
3433678	8.881784e-16	50
3433679	1.133316e-12	48
3433676	9.999972e-01	10
3433677	8.881784e-16	50
3433653	9.966998e-01	16
3433652	7.673339e-03	34
3433655	1.641957e-02	33
3433654	1.000000e+00	3
3433649	1.193067e-05	40
3433648	1.133316e-12	48
3433651	8.881784e-16	50
3433650	1.000000e+00	7
3433661	1.641957e-02	33
3433660	7.673339e-03	34
3433662	1.301086e-03	36
3433657	4.529710e-14	49
3433656	9.999881e-01	11
3433659	1.854161e-11	47
3433658	1.000000e+00	4
3433636	1.000000e+00	2
3433637	1.000000e+00	0
3433638	8.388818e-01	22
3433639	1.000000e+00	7
3433632	1.000000e+00	0
3433633	1.000000e+00	1
3433635	1.000000e+00	0
1237913	9.998471e-01	13
3433644	8.986806e-01	21
3433645	1.000000e+00	0
3433646	8.881784e-16	50
1237915	8.881784e-16	50
1237914	9.999881e-01	11
3433647	8.881784e-16	50
3433640	1.000000e+00	3
1237917	9.405398e-01	20
3433641	1.000000e+00	1
1237916	1.641957e-02	33
3433642	1.000000e+00	0
1237919	8.881784e-16	50
1237918	2.104926e-09	45
3433623	8.881784e-16	50
1237922	8.388818e-01	22
3433622	1.000000e+00	5
1237923	1.000000e+00	4
3433621	8.881784e-16	50
1237920	6.640945e-01	24
3433620	1.000000e+00	0
1237921	8.881784e-16	50
3433619	1.000000e+00	5
1237926	9.675457e-01	19
3433618	9.999999e-01	8
1237927	4.529710e-14	49
3433617	1.000000e+00	0
1237924	1.000000e+00	7
3433616	1.000000e+00	2
1237925	9.999994e-01	9
3433631	8.388818e-01	22
3433630	1.133316e-12	48
3433629	1.000000e+00	1
3433628	1.000000e+00	0
3433627	1.000000e+00	0
3433626	8.881784e-16	50
3433625	3.359055e-01	27
3433624	8.881784e-16	50
3433606	8.881784e-16	50
3433607	1.000000e+00	1
3433604	8.881784e-16	50
3433605	8.881784e-16	50
3433602	1.000000e+00	0
3433603	1.049339e-07	43
3433600	8.881784e-16	50
3433601	8.881784e-16	50
3433614	3.359055e-01	27
3433615	1.000000e+00	0
3433612	1.000000e+00	5
3433613	1.000000e+00	1
3433610	1.000000e+00	0
3433611	9.923267e-01	17
3433608	8.881784e-16	50
3433609	8.881784e-16	50
3433592	1.000000e+00	4
3433593	8.881784e-16	50
3433594	1.000000e+00	0
3433595	8.881784e-16	50
3433596	1.000000e+00	0
3433597	1.000000e+00	0
3433598	1.000000e+00	4
3433599	5.946023e-02	31
3433584	1.000000e+00	4
3433585	9.999881e-01	11
3433586	1.000000e+00	1
3433587	1.000000e+00	0
3433588	9.999994e-01	9
3433589	1.000000e+00	0
3433590	1.000000e+00	1
3433591	1.301086e-03	36
3433577	1.000000e+00	7
3433576	1.000000e+00	0
3433579	1.000000e+00	5
3433578	1.000000e+00	0
3433581	1.000000e+00	0
3433580	1.000000e+00	6
3433583	1.000000e+00	0
3433582	1.000000e+00	1
3433569	1.000000e+00	1
3433568	1.000000e+00	3
3433571	8.388818e-01	22
3433570	9.675457e-01	19
3433573	1.000000e+00	0
3433572	1.000000e+00	0
3433575	9.999881e-01	11
3433574	1.000000e+00	0
3433562	9.999999e-01	8
3433563	9.999881e-01	11
3433560	1.000000e+00	0
3433566	1.000000e+00	7
3433567	1.000000e+00	0
3433565	1.000000e+00	0
3433554	1.000000e+00	6
3433555	3.245432e-02	32
3433552	1.000000e+00	7
3433553	2.807050e-06	41
3433558	8.881784e-16	50
3433559	1.000000e+00	4
3433556	8.881784e-16	50
3433557	1.000000e+00	0
3433547	1.000000e+00	3
3433546	1.049339e-07	43
3433545	8.881784e-16	50
3433544	1.621870e-08	44
3433551	9.675457e-01	19
3433550	1.000000e+00	1
3433549	8.881784e-16	50
3433548	1.000000e+00	3
3433539	1.000000e+00	1
3433538	1.000000e+00	0
3433537	1.000000e+00	0
3433536	1.000000e+00	0
3433543	8.881784e-16	50
3433542	1.000000e+00	0
3433541	8.881784e-16	50
3433540	1.000000e+00	0
3433532	1.000000e+00	1
3433533	8.881784e-16	50
3433534	8.881784e-16	50
3433535	1.000000e+00	1
3433528	9.995319e-01	14
3433529	8.881784e-16	50
3433530	1.611182e-01	29
3433531	9.999994e-01	9
3433524	1.000000e+00	0
3433525	1.000000e+00	0
3433526	1.000000e+00	4
3433527	1.000000e+00	2
3433520	1.000000e+00	0
3433521	1.000000e+00	2
3433522	1.000000e+00	2
3433523	1.000000e+00	3
3433517	5.946023e-02	31
3433516	4.529710e-14	49
3433519	9.675457e-01	19
3433518	9.675457e-01	19
3433513	1.529320e-04	38
3433512	8.881784e-16	50
3433515	1.000000e+00	7
3433514	9.999972e-01	10
3433509	1.000000e+00	0
3433508	1.000000e+00	0
3433511	1.000000e+00	2
3433510	9.999972e-01	10
3433505	1.000000e+00	0
3433504	1.000000e+00	3
3433507	1.000000e+00	2
3433506	1.000000e+00	0
3433502	9.923267e-01	17
3433503	8.881784e-16	50
3433500	1.000000e+00	2
3433501	1.000000e+00	0
3433498	1.000000e+00	0
3433499	8.881784e-16	50
3433496	1.621870e-08	44
3433497	1.000000e+00	0
3433494	9.405398e-01	20
3433495	8.881784e-16	50
3433492	9.923267e-01	17
3433493	8.881784e-16	50
3433490	1.000000e+00	0
3433491	1.000000e+00	1
3433488	4.681115e-04	37
3433489	9.835804e-01	18
3433487	1.000000e+00	4
3433486	1.000000e+00	0
3433485	1.000000e+00	0
3433484	8.881784e-16	50
3433483	8.881784e-16	50
3433482	1.000000e+00	0
3433481	3.245432e-02	32
3433480	1.000000e+00	0
3433479	3.359055e-01	27
3433478	9.999549e-01	12
3433477	1.000000e+00	3
3433476	9.999994e-01	9
3433475	7.600562e-01	23
3433474	9.999972e-01	10
3433473	1.000000e+00	2
3432878	5.561376e-01	25
3432879	8.881784e-16	50
3432876	8.986806e-01	21
3432877	1.000000e+00	0
3432874	1.000000e+00	1
3432872	9.986989e-01	15
3432873	1.000000e+00	0
3432870	9.995319e-01	14
3432871	1.000000e+00	6
3432868	1.000000e+00	2
3432869	1.000000e+00	4
3432866	8.881784e-16	50
3432867	1.000000e+00	4
3432864	1.000000e+00	0
3432865	1.000000e+00	0
3432895	1.000000e+00	0
3432894	9.999994e-01	9
3432893	1.000000e+00	0
3432892	1.000000e+00	0
3432891	1.000000e+00	0
3432890	1.000000e+00	0
3432889	1.000000e+00	2
3432888	1.000000e+00	0
3432887	1.000000e+00	0
3432886	1.000000e+00	1
3432885	1.000000e+00	0
3432884	1.000000e+00	0
3432883	1.000000e+00	0
3432882	1.000000e+00	0
3432881	1.000000e+00	0
3432880	1.000000e+00	0
3432844	1.000000e+00	0
3432845	4.438624e-01	26
3432846	8.881784e-16	50
3432847	1.000000e+00	0
3432840	1.000000e+00	0
3432841	1.000000e+00	1
3432842	1.000000e+00	1
3432843	1.000000e+00	2
3432836	1.049339e-07	43
3432837	4.510745e-05	39
3432838	1.000000e+00	0
3432839	1.000000e+00	0
3432832	9.999999e-01	8
3432833	8.388818e-01	22
3432834	1.000000e+00	7
3432861	1.000000e+00	0
3432860	1.000000e+00	0
3432863	1.000000e+00	0
3432862	1.000000e+00	1
3432857	9.999999e-01	8
3432856	9.998471e-01	13
3432859	9.999994e-01	9
3432858	1.000000e+00	1
3432853	1.000000e+00	0
3432852	1.000000e+00	3
3432855	1.000000e+00	4
3432854	9.405398e-01	20
3432849	1.000000e+00	1
3432848	2.807050e-06	41
3432851	6.640945e-01	24
3432850	1.000000e+00	2
3432938	1.000000e+00	0
3432939	1.000000e+00	0
3432936	1.000000e+00	0
3432942	8.881784e-16	50
3432943	9.999549e-01	12
3432940	1.000000e+00	4
3432941	5.561376e-01	25
3432930	1.000000e+00	0
3432931	1.000000e+00	0
3432928	9.405398e-01	20
3432929	1.000000e+00	0
3432934	8.881784e-16	50
3432935	4.681115e-04	37
3432932	1.000000e+00	0
3432933	1.000000e+00	0
3432955	1.000000e+00	0
3432954	1.000000e+00	0
3432953	8.881784e-16	50
3432952	2.399438e-01	28
3432959	2.104926e-09	45
3432958	1.000000e+00	0
3432957	8.881784e-16	50
3432956	1.000000e+00	5
3432947	9.405398e-01	20
3432946	1.000000e+00	2
3432945	9.999881e-01	11
3432944	5.946023e-02	31
3432951	1.000000e+00	0
3432950	9.999994e-01	9
3432949	9.999972e-01	10
3432948	1.000000e+00	4
3432904	1.000000e+00	0
3432905	1.000000e+00	0
3432906	1.000000e+00	0
3432907	8.881784e-16	50
3432908	1.000000e+00	2
3432909	1.000000e+00	0
3432910	1.000000e+00	1
3432911	1.000000e+00	0
3432896	9.999994e-01	9
3432897	1.000000e+00	0
3432898	9.966998e-01	16
3432899	1.000000e+00	5
3432900	8.881784e-16	50
3432901	1.000000e+00	0
3432902	1.000000e+00	5
3432903	1.000000e+00	0
3432921	1.000000e+00	5
3432920	1.000000e+00	0
3432923	1.000000e+00	0
3432922	9.999972e-01	10
3432925	8.986806e-01	21
3432924	1.000000e+00	6
3432926	1.000000e+00	0
3432913	1.000000e+00	7
3432912	1.000000e+00	0
3432915	1.000000e+00	0
3432914	1.000000e+00	0
3432917	1.000000e+00	3
3432916	1.000000e+00	0
3432919	1.000000e+00	0
3432918	1.000000e+00	0
3432743	1.000000e+00	2
3432742	4.529710e-14	49
3432741	1.621870e-08	44
3432740	1.000000e+00	0
3432739	9.999999e-01	8
3432738	1.000000e+00	5
3432737	1.000000e+00	4
3432736	1.000000e+00	0
3432751	1.000000e+00	6
3432750	1.000000e+00	0
3432749	8.881784e-16	50
3432748	1.000000e+00	2
3432747	1.000000e+00	1
3432746	1.000000e+00	1
3432745	8.388818e-01	22
3432744	1.049339e-07	43
3432758	1.000000e+00	7
3432759	8.388818e-01	22
3432756	1.000000e+00	1
3432757	9.999549e-01	12
3432754	1.000000e+00	3
3432755	1.000000e+00	1
3432752	1.000000e+00	6
3432753	8.881784e-16	50
3432767	9.923267e-01	17
3432764	1.529320e-04	38
3432765	2.104926e-09	45
3432762	9.986989e-01	15
3432763	1.854161e-11	47
3432760	2.399438e-01	28
3432761	8.881784e-16	50
3432709	8.881784e-16	50
3432711	1.000000e+00	0
3432710	9.923267e-01	17
3432705	2.230891e-10	46
3432704	2.399438e-01	28
3432707	1.611182e-01	29
3432706	8.881784e-16	50
3432717	2.399438e-01	28
3432716	9.405398e-01	20
3432719	8.881784e-16	50
3432718	9.923267e-01	17
3432713	7.600562e-01	23
3432712	9.999999e-01	8
3432715	9.999549e-01	12
3432714	1.000000e+00	6
3432725	1.133316e-12	48
3432726	1.000000e+00	0
3432727	1.000000e+00	2
3432720	1.000000e+00	3
3432721	1.000000e+00	0
3432722	8.881784e-16	50
3432723	1.133316e-12	48
3432732	4.529710e-14	49
3432733	5.817779e-07	42
3432734	1.000000e+00	0
3432735	1.000000e+00	1
3432728	1.000000e+00	0
3432729	1.000000e+00	1
3432730	1.000000e+00	0
3432731	1.000000e+00	2
3432803	8.881784e-16	50
3432802	1.000000e+00	0
3432801	8.881784e-16	50
3432800	1.000000e+00	4
3432807	1.000000e+00	0
3432806	1.000000e+00	0
3432805	1.000000e+00	0
3432811	1.000000e+00	4
3432810	8.881784e-16	50
3432809	1.000000e+00	0
3432808	1.000000e+00	0
3432815	1.000000e+00	0
3432814	1.000000e+00	1
3432813	8.881784e-16	50
3432812	1.000000e+00	0
3432818	1.000000e+00	0
3432819	4.529710e-14	49
3432816	9.923267e-01	17
3432817	1.000000e+00	5
3432822	1.000000e+00	0
3432823	1.000000e+00	1
3432820	8.881784e-16	50
3432821	9.999549e-01	12
3432826	9.986989e-01	15
3432827	8.881784e-16	50
3432824	1.000000e+00	0
3432825	1.000000e+00	5
3432830	1.000000e+00	6
3432831	9.998471e-01	13
3432828	1.854161e-11	47
3432829	1.000000e+00	0
3432769	1.000000e+00	0
3432768	1.000000e+00	0
3432771	9.999972e-01	10
3432770	1.000000e+00	0
3432773	1.000000e+00	0
3432772	1.000000e+00	0
3432775	1.000000e+00	3
3432774	1.000000e+00	7
3432777	1.000000e+00	0
3432776	1.000000e+00	6
3432779	9.923267e-01	17
3432778	1.000000e+00	4
3432781	1.000000e+00	0
3432780	1.000000e+00	0
3432783	1.000000e+00	0
3432782	1.000000e+00	0
3432784	1.000000e+00	1
3432785	1.000000e+00	4
3432786	1.000000e+00	4
3432787	8.881784e-16	50
3432788	1.193067e-05	40
3432789	8.881784e-16	50
3432790	1.000000e+00	1
3432791	1.854161e-11	47
3432792	5.817779e-07	42
3432794	2.399438e-01	28
3432795	8.881784e-16	50
3432796	8.881784e-16	50
3432797	8.881784e-16	50
3432798	2.230891e-10	46
3432799	8.881784e-16	50
3432637	1.000000e+00	0
3432636	1.000000e+00	0
3432639	1.000000e+00	0
3432638	1.000000e+00	1
3432633	1.000000e+00	4
3432632	2.230891e-10	46
3432635	8.881784e-16	50
3432634	2.104926e-09	45
3432629	8.881784e-16	50
3432628	2.230891e-10	46
3432631	1.000000e+00	6
3432630	1.000000e+00	0
3432625	2.104926e-09	45
3432624	9.675457e-01	19
3432627	1.000000e+00	2
3432626	1.193067e-05	40
3432620	8.881784e-16	50
3432621	1.000000e+00	5
3432623	9.999999e-01	8
3432616	1.611182e-01	29
3432617	1.049339e-07	43
3432618	1.000000e+00	0
3432619	1.000000e+00	1
3432612	1.529320e-04	38
3432613	9.999881e-01	11
3432614	8.881784e-16	50
3432615	1.000000e+00	1
3432608	1.854161e-11	47
3432609	9.986989e-01	15
3432610	1.000000e+00	5
3432611	9.995319e-01	14
3432607	8.881784e-16	50
3432605	9.966998e-01	16
3432604	1.000000e+00	5
3432603	9.999994e-01	9
3432602	2.104926e-09	45
3432601	9.999999e-01	8
3432600	1.000000e+00	0
3432599	1.000000e+00	0
3432598	8.881784e-16	50
3432597	1.000000e+00	4
3432595	1.000000e+00	1
3432594	1.000000e+00	0
3432593	1.000000e+00	0
3432592	1.000000e+00	3
3432590	1.000000e+00	0
3432591	1.000000e+00	1
3432588	8.986806e-01	21
3432589	1.000000e+00	4
3432587	1.000000e+00	2
3432584	1.049339e-07	43
3432585	1.000000e+00	0
3432582	1.000000e+00	4
3432583	9.999972e-01	10
3432580	8.881784e-16	50
3432581	1.000000e+00	6
3432578	4.529710e-14	49
3432579	8.881784e-16	50
3432576	1.000000e+00	4
3432577	5.817779e-07	42
3432697	1.000000e+00	6
3432696	9.999994e-01	9
3432699	9.835804e-01	18
3432698	3.245432e-02	32
3432701	9.999881e-01	11
3432700	8.881784e-16	50
3432703	1.641957e-02	33
3432702	4.529710e-14	49
3432689	1.133316e-12	48
3432688	1.000000e+00	6
3432690	1.000000e+00	3
3432693	9.999972e-01	10
3432692	6.640945e-01	24
3432695	9.966998e-01	16
3432680	8.881784e-16	50
3432681	8.881784e-16	50
3432682	1.000000e+00	1
3432683	1.000000e+00	2
3432684	2.399438e-01	28
3432685	1.000000e+00	3
3432686	1.641957e-02	33
3432687	1.000000e+00	0
3432672	9.999972e-01	10
3432673	1.000000e+00	0
3432674	1.000000e+00	1
3432675	1.000000e+00	0
3432676	1.000000e+00	0
3432677	1.000000e+00	1
3432678	1.000000e+00	3
3432679	1.000000e+00	0
3432667	8.388818e-01	22
3432666	1.000000e+00	0
3432665	1.000000e+00	0
3432664	1.000000e+00	0
3432671	4.438624e-01	26
3432669	9.999972e-01	10
3432668	8.881784e-16	50
3432659	1.000000e+00	5
3432658	1.000000e+00	0
3432657	1.000000e+00	0
3432656	1.000000e+00	0
3432663	9.999994e-01	9
3432662	1.000000e+00	4
3432661	5.561376e-01	25
3432660	1.000000e+00	0
3432650	1.000000e+00	0
3432651	8.881784e-16	50
3432648	1.000000e+00	0
3432649	1.000000e+00	0
3432654	1.000000e+00	0
3432655	1.000000e+00	0
3432652	1.000000e+00	0
3432653	1.000000e+00	0
3432642	7.673339e-03	34
3432643	1.000000e+00	0
3432640	1.000000e+00	0
3432641	1.000000e+00	0
3432646	1.000000e+00	0
3432647	1.000000e+00	0
3432644	9.999994e-01	9
3432645	1.000000e+00	0
3432500	1.000000e+00	0
3432501	1.000000e+00	0
3432502	1.000000e+00	3
3432503	1.641957e-02	33
3432496	1.000000e+00	0
3432497	1.000000e+00	0
3432498	1.000000e+00	1
3432499	1.000000e+00	0
3432508	1.000000e+00	2
3432509	1.000000e+00	1
3432510	1.000000e+00	1
3432511	1.000000e+00	6
3432504	9.835804e-01	18
3432505	1.621870e-08	44
3432506	1.000000e+00	7
3432507	9.995319e-01	14
3432485	9.675457e-01	19
3432484	2.230891e-10	46
3432487	1.621870e-08	44
3432486	4.529710e-14	49
3432481	1.000000e+00	0
3432480	1.000000e+00	0
3432483	1.000000e+00	5
3432482	1.000000e+00	3
3432493	8.881784e-16	50
3432492	1.000000e+00	5
3432495	8.881784e-16	50
3432494	1.000000e+00	1
3432489	9.999881e-01	11
3432488	5.946023e-02	31
3432491	8.881784e-16	50
3432490	9.675457e-01	19
3432470	1.000000e+00	1
3432471	1.000000e+00	5
3432468	1.000000e+00	0
3432469	1.000000e+00	0
3432466	3.359055e-01	27
3432467	1.000000e+00	3
3432464	1.000000e+00	3
3432465	1.000000e+00	0
3432478	9.999972e-01	10
3432479	1.611182e-01	29
3432476	1.000000e+00	0
3432477	1.000000e+00	1
3432474	1.000000e+00	5
3432475	9.986989e-01	15
3432472	6.640945e-01	24
3432473	1.000000e+00	1
3432455	8.881784e-16	50
3432454	1.000000e+00	0
3432452	1.000000e+00	0
3432451	8.881784e-16	50
3432450	9.999881e-01	11
3432449	1.000000e+00	2
3432448	8.881784e-16	50
3432463	1.000000e+00	0
3432462	1.000000e+00	1
3432461	1.000000e+00	0
3432460	1.000000e+00	0
3432459	1.000000e+00	0
3432458	1.000000e+00	1
3432457	1.000000e+00	2
3432456	1.000000e+00	0
3432560	1.000000e+00	0
3432561	1.000000e+00	0
3432562	4.529710e-14	49
3432563	1.000000e+00	0
3432564	1.000000e+00	1
3432565	7.600562e-01	23
3432566	1.000000e+00	0
3432567	1.000000e+00	0
3432568	1.000000e+00	0
3432569	1.000000e+00	0
3432570	8.881784e-16	50
3432571	1.000000e+00	3
3432572	1.000000e+00	0
3432573	1.000000e+00	0
3432574	9.966998e-01	16
3432575	1.000000e+00	1
3432545	8.881784e-16	50
3432544	4.529710e-14	49
3432547	1.000000e+00	0
3432546	8.881784e-16	50
3432549	1.000000e+00	0
3432548	1.000000e+00	0
3432551	1.000000e+00	0
3432550	1.000000e+00	0
3432553	1.000000e+00	0
3432552	1.000000e+00	0
3432555	1.000000e+00	1
3432554	1.000000e+00	0
3432557	1.000000e+00	0
3432556	1.000000e+00	3
3432559	1.000000e+00	5
3432558	8.881784e-16	50
3432530	8.986806e-01	21
3432531	2.230891e-10	46
3432528	2.807050e-06	41
3432529	1.000000e+00	0
3432534	1.000000e+00	0
3432535	3.245432e-02	32
3432532	1.000000e+00	7
3432533	1.000000e+00	6
3432538	1.049339e-07	43
3432539	1.049339e-07	43
3432537	2.230891e-10	46
3432542	2.399438e-01	28
3432543	8.881784e-16	50
3432540	7.673339e-03	34
3432541	8.881784e-16	50
3432515	9.986989e-01	15
3432514	9.999999e-01	8
3432513	1.000000e+00	3
3432512	1.000000e+00	5
3432519	1.000000e+00	2
3432518	8.388818e-01	22
3432517	4.529710e-14	49
3432516	9.999972e-01	10
3432523	1.000000e+00	3
3432522	9.966998e-01	16
3432520	2.807050e-06	41
3432527	1.000000e+00	0
3432526	1.000000e+00	1
3432525	1.000000e+00	2
3432524	8.881784e-16	50
3433352	8.986806e-01	21
3433353	2.104926e-09	45
3433354	4.529710e-14	49
3433355	9.999972e-01	10
3433356	1.000000e+00	5
3433357	9.995319e-01	14
3433358	9.405398e-01	20
3433359	1.133316e-12	48
3433344	1.000000e+00	4
3433345	1.000000e+00	0
3433346	1.000000e+00	0
3433348	9.999972e-01	10
3433349	4.681115e-04	37
3433350	8.986806e-01	21
3433351	9.966998e-01	16
3433369	9.405398e-01	20
3433368	1.000000e+00	5
3433371	4.529710e-14	49
3433370	9.999549e-01	12
3433373	1.000000e+00	1
3433372	1.000000e+00	2
3433375	1.000000e+00	0
3433374	9.923267e-01	17
3433361	4.529710e-14	49
3433360	9.999999e-01	8
3433363	9.999994e-01	9
3433362	1.000000e+00	1
3433365	8.881784e-16	50
3433364	8.881784e-16	50
3433367	1.000000e+00	4
3433366	1.000000e+00	5
3433386	9.998471e-01	13
3433387	1.301086e-03	36
3433384	1.000000e+00	0
3433385	1.000000e+00	0
3433391	1.000000e+00	0
3433388	1.000000e+00	0
3433389	1.000000e+00	0
3433378	1.000000e+00	1
3433376	1.000000e+00	0
3433377	1.000000e+00	0
3433382	1.000000e+00	0
3433383	1.000000e+00	1
3433380	9.999549e-01	12
3433381	1.000000e+00	0
3433403	1.000000e+00	7
3433402	1.000000e+00	5
3433401	1.000000e+00	0
3433400	1.000000e+00	0
3433407	1.000000e+00	0
3433406	1.000000e+00	0
3433405	1.000000e+00	0
3433404	1.000000e+00	0
3433395	9.999999e-01	8
3433394	1.000000e+00	0
3433393	1.000000e+00	0
3433392	1.000000e+00	0
3433399	1.000000e+00	0
3433398	9.405398e-01	20
3433397	1.000000e+00	1
3433396	1.000000e+00	1
3433420	1.133316e-12	48
3433421	8.881784e-16	50
3433422	1.000000e+00	0
3433423	9.923267e-01	17
3433416	9.999994e-01	9
3433417	9.986989e-01	15
3433418	1.000000e+00	4
3433419	9.999972e-01	10
3433412	1.000000e+00	0
3433413	9.999549e-01	12
3433414	1.000000e+00	7
3433415	1.000000e+00	5
3433408	1.000000e+00	0
3433409	9.995319e-01	14
3433410	1.000000e+00	1
3433411	1.000000e+00	0
3433437	9.999549e-01	12
3433436	5.561376e-01	25
3433439	1.000000e+00	2
3433438	2.230891e-10	46
3433433	1.000000e+00	0
3433432	1.000000e+00	0
3433435	9.966998e-01	16
3433434	1.000000e+00	0
3433429	1.000000e+00	1
3433428	8.881784e-16	50
3433431	1.000000e+00	0
3433430	8.388818e-01	22
3433425	9.995319e-01	14
3433424	9.999999e-01	8
3433427	3.359055e-01	27
3433426	1.000000e+00	0
3433454	1.000000e+00	0
3433455	1.000000e+00	0
3433453	8.388818e-01	22
3433450	1.000000e+00	0
3433448	9.998471e-01	13
3433449	1.000000e+00	0
3433446	4.529710e-14	49
3433447	4.529710e-14	49
3433444	1.133316e-12	48
3433441	1.000000e+00	7
3433471	8.881784e-16	50
3433462	1.000000e+00	0
3433461	1.000000e+00	0
3433460	1.000000e+00	1
3433459	1.000000e+00	7
3433458	1.000000e+00	0
3433457	1.000000e+00	0
3433456	5.817779e-07	42
3433217	1.000000e+00	1
3433216	1.000000e+00	6
3433219	1.000000e+00	6
3433218	1.000000e+00	0
3433221	5.561376e-01	25
3433220	9.999994e-01	9
3433223	9.966998e-01	16
3433222	1.000000e+00	0
3433225	8.881784e-16	50
3433224	8.881784e-16	50
3433227	2.104926e-09	45
3433226	8.881784e-16	50
3433229	9.999994e-01	9
3433228	8.881784e-16	50
3433231	1.000000e+00	7
3433230	5.946023e-02	31
3433232	9.999972e-01	10
3433233	8.881784e-16	50
3433234	9.999972e-01	10
3433235	8.881784e-16	50
3433236	8.881784e-16	50
3433237	9.986989e-01	15
3433238	3.359055e-01	27
3433239	1.000000e+00	2
3433240	1.000000e+00	5
3433241	1.000000e+00	3
3433242	1.000000e+00	4
3433243	1.000000e+00	5
3433244	1.000000e+00	2
3433245	1.000000e+00	7
3433246	1.000000e+00	1
3433247	1.000000e+00	7
3433251	1.000000e+00	0
3433250	1.000000e+00	0
3433249	1.000000e+00	0
3433248	1.000000e+00	0
3433255	1.641957e-02	33
3433254	1.000000e+00	0
3433253	1.641957e-02	33
3433252	9.999881e-01	11
3433259	1.000000e+00	0
3433258	1.000000e+00	0
3433257	9.966998e-01	16
3433256	1.000000e+00	0
3433263	1.000000e+00	2
3433262	2.399438e-01	28
3433261	1.000000e+00	0
3433266	8.881784e-16	50
3433267	9.405398e-01	20
3433264	1.000000e+00	0
3433265	9.995319e-01	14
3433270	1.000000e+00	0
3433271	1.000000e+00	3
3433268	1.000000e+00	0
3433269	1.000000e+00	5
3433274	1.000000e+00	3
3433275	1.000000e+00	5
3433272	2.399438e-01	28
3433273	1.000000e+00	5
3433276	1.000000e+00	1
3433285	2.807050e-06	41
3433284	1.000000e+00	0
3433287	1.621870e-08	44
3433286	3.300224e-03	35
3433283	9.999999e-01	8
3433293	8.881784e-16	50
3433292	1.000000e+00	5
3433295	9.835804e-01	18
3433294	1.301086e-03	36
3433289	1.000000e+00	3
3433288	1.000000e+00	4
3433291	1.000000e+00	3
3433290	1.000000e+00	7
3433300	8.881784e-16	50
3433301	8.881784e-16	50
3433302	1.000000e+00	2
3433303	1.000000e+00	7
3433296	1.000000e+00	0
3433297	1.000000e+00	1
3433298	1.000000e+00	0
3433299	1.000000e+00	1
3433308	1.000000e+00	0
3433309	9.966998e-01	16
3433310	1.000000e+00	0
3433311	1.000000e+00	1
3433304	1.854161e-11	47
3433305	9.986989e-01	15
3433306	4.438624e-01	26
3433307	1.000000e+00	0
3433319	1.000000e+00	0
3433318	1.000000e+00	1
3433317	1.000000e+00	0
3433316	1.000000e+00	1
3433315	1.000000e+00	0
3433314	7.600562e-01	23
3433313	8.881784e-16	50
3433312	1.000000e+00	0
3433327	8.881784e-16	50
3433326	1.000000e+00	1
3433325	1.000000e+00	0
3433324	1.000000e+00	0
3433323	1.000000e+00	0
3433322	1.000000e+00	0
3433321	8.881784e-16	50
3433320	1.000000e+00	0
3433335	1.000000e+00	0
3433332	1.000000e+00	0
3433333	1.000000e+00	0
3433330	1.000000e+00	0
3433331	1.000000e+00	4
3433328	1.000000e+00	0
3433329	1.000000e+00	0
3433342	2.399438e-01	28
3433343	8.881784e-16	50
3433340	1.000000e+00	1
3433341	1.000000e+00	2
3433338	1.000000e+00	0
3433339	1.000000e+00	0
3433336	1.000000e+00	0
3433337	1.000000e+00	0
3433115	1.301086e-03	36
3433114	9.675457e-01	19
3433113	5.561376e-01	25
3433112	1.000000e+00	0
3433119	5.946023e-02	31
3433118	1.000000e+00	0
3433117	8.881784e-16	50
3433116	1.000000e+00	2
3433107	1.000000e+00	1
3433104	1.854161e-11	47
3433111	4.510745e-05	39
3433109	1.000000e+00	0
3433108	8.881784e-16	50
3433098	9.999994e-01	9
3433099	9.405398e-01	20
3433096	1.000000e+00	2
3433097	1.000000e+00	0
3433102	1.000000e+00	0
3433103	1.000000e+00	1
3433100	1.000000e+00	0
3433101	1.000000e+00	0
3433090	9.675457e-01	19
3433091	2.230891e-10	46
3433088	1.000000e+00	0
3433089	1.529320e-04	38
3433094	1.133316e-12	48
3433095	8.881784e-16	50
3433092	1.000000e+00	0
3433093	9.995319e-01	14
3433145	1.000000e+00	4
3433144	1.000000e+00	2
3433147	1.000000e+00	0
3433146	1.133316e-12	48
3433149	2.399438e-01	28
3433148	7.600562e-01	23
3433150	1.000000e+00	2
3433137	8.881784e-16	50
3433136	9.675457e-01	19
3433139	2.807050e-06	41
3433138	4.529710e-14	49
3433141	1.133316e-12	48
3433140	1.000000e+00	0
3433143	1.193067e-05	40
3433142	5.561376e-01	25
3433128	5.817779e-07	42
3433129	4.529710e-14	49
3433130	8.881784e-16	50
3433131	1.529320e-04	38
3433132	8.881784e-16	50
3433133	1.854161e-11	47
3433134	9.999881e-01	11
3433135	2.230891e-10	46
3433120	9.999881e-01	11
3433121	1.000000e+00	1
3433122	1.000000e+00	6
3433123	1.000000e+00	3
3433124	1.000000e+00	0
3433125	1.000000e+00	2
3433127	1.621870e-08	44
3433183	1.000000e+00	0
3433182	4.438624e-01	26
3433181	3.359055e-01	27
3433180	1.000000e+00	0
3433179	1.000000e+00	3
3433178	1.000000e+00	0
3433177	1.000000e+00	1
3433176	9.675457e-01	19
3433175	1.000000e+00	3
3433174	1.000000e+00	0
3433173	1.000000e+00	0
3433172	1.000000e+00	0
3433171	1.000000e+00	0
3433170	1.000000e+00	2
3433169	1.000000e+00	0
3433168	1.000000e+00	4
3433166	9.999994e-01	9
3433167	8.881784e-16	50
3433164	1.611182e-01	29
3433165	8.881784e-16	50
3433162	2.807050e-06	41
3433163	9.999881e-01	11
3433160	9.986989e-01	15
3433161	9.999994e-01	9
3433158	4.510745e-05	39
3433159	8.881784e-16	50
3433156	4.681115e-04	37
3433157	8.881784e-16	50
3433154	1.000000e+00	5
3433155	4.438624e-01	26
3433152	8.881784e-16	50
3433153	9.995319e-01	14
3433213	1.000000e+00	0
3433212	1.000000e+00	1
3433215	1.000000e+00	0
3433214	1.000000e+00	0
3433209	4.510745e-05	39
3433208	1.000000e+00	0
3433211	1.000000e+00	0
3433210	1.000000e+00	1
3433205	1.000000e+00	0
3433204	1.000000e+00	0
3433207	2.399438e-01	28
3433206	1.000000e+00	0
3433201	9.966998e-01	16
3433200	1.000000e+00	0
3433203	1.000000e+00	5
3433202	1.000000e+00	3
3433196	1.013194e-01	30
3433197	9.835804e-01	18
3433198	1.000000e+00	3
3433199	1.000000e+00	0
3433192	1.000000e+00	0
3433193	9.986989e-01	15
3433194	1.049339e-07	43
3433195	1.000000e+00	6
3433188	1.000000e+00	0
3433189	1.000000e+00	0
3433190	1.000000e+00	2
3433191	1.000000e+00	2
3433184	1.000000e+00	5
3433185	1.000000e+00	0
3433186	1.000000e+00	0
3433187	1.000000e+00	0
3432978	1.000000e+00	0
3432979	1.000000e+00	0
3432976	1.000000e+00	0
3432977	1.000000e+00	0
3432982	9.835804e-01	18
3432983	1.000000e+00	1
3432980	1.000000e+00	2
3432981	1.000000e+00	0
3432986	9.999881e-01	11
3432987	1.000000e+00	1
3432984	1.000000e+00	0
3432985	3.300224e-03	35
3432990	1.013194e-01	30
3432991	8.881784e-16	50
3432988	4.529710e-14	49
3432989	8.881784e-16	50
3432963	1.000000e+00	0
3432962	1.133316e-12	48
3432961	1.000000e+00	0
3432960	1.000000e+00	1
3432967	1.000000e+00	0
3432966	1.000000e+00	3
3432965	1.000000e+00	0
3432964	1.000000e+00	0
3432971	1.000000e+00	7
3432970	1.049339e-07	43
3432969	3.359055e-01	27
3432968	8.881784e-16	50
3432975	1.000000e+00	0
3432974	1.000000e+00	0
3432973	1.000000e+00	5
3432972	6.640945e-01	24
3433008	9.999972e-01	10
3433009	1.000000e+00	6
3433010	9.923267e-01	17
3433011	1.000000e+00	0
3433012	1.000000e+00	0
3433013	1.000000e+00	5
3433014	1.000000e+00	0
3433015	1.000000e+00	0
3433016	1.000000e+00	0
3432993	1.000000e+00	1
[truncated: 48 more rows]
