# Supplementary material for: Translational Selection Is Ubiquitous in Prokaryotes
Source: PLoS Genet. 2010 Jun 24;6(6):e1001004. doi: 10.1371/journal.pgen.1001004 (PMC2891978; doi:10.1371/journal.pgen.1001004)
Supplement: Dataset S1 — OCU/non-OCU gene calls in 461 Bacterial and Archaeal genomes, and summary tables of genome properties and OCU preferences for specific codons. (4.77 MB ZIP) [file pgen.1001004.s001.zip › Dataset_S1_Bacteria/Coxiella_burnetii.arff.ocuGenes]

GeneID	signTest_p	ocuProbWinCnt
1209084	9.923267e-01	17
1209085	9.405398e-01	20
1209086	8.881784e-16	50
1209087	9.966998e-01	16
1209081	9.999972e-01	10
1209082	9.835804e-01	18
1209076	2.230891e-10	46
1209078	9.999972e-01	10
1209079	9.999999e-01	8
1209072	8.881784e-16	50
1209074	8.881784e-16	50
1209069	9.995319e-01	14
1209071	1.000000e+00	2
1209064	3.300224e-03	35
1209067	1.049339e-07	43
1209066	1.621870e-08	44
1209060	1.000000e+00	1
1209062	1.000000e+00	3
1209057	1.000000e+00	2
1209056	1.000000e+00	7
1209059	4.529710e-14	49
1209058	9.999549e-01	12
1209054	1.000000e+00	6
1209053	8.388818e-01	22
1209050	1.000000e+00	4
1209049	8.388818e-01	22
1209046	8.881784e-16	50
1209044	9.986989e-01	15
1209045	8.881784e-16	50
1209042	9.999549e-01	12
1209043	1.641957e-02	33
1209040	1.529320e-04	38
1209039	9.835804e-01	18
1209038	1.000000e+00	1
1209037	1.301086e-03	36
1209036	9.999994e-01	9
1209035	2.399438e-01	28
1209033	1.621870e-08	44
1209032	1.301086e-03	36
1209031	4.681115e-04	37
1209030	4.529710e-14	49
1209029	7.673339e-03	34
1209028	8.881784e-16	50
1209027	9.999549e-01	12
1209026	4.529710e-14	49
1209025	1.000000e+00	4
1209024	5.946023e-02	31
1209016	1.000000e+00	7
1209017	5.946023e-02	31
1209018	3.359055e-01	27
1209019	9.999999e-01	8
1209020	1.013194e-01	30
1209021	3.359055e-01	27
1209022	1.000000e+00	1
1209008	9.835804e-01	18
1209009	9.986989e-01	15
1209010	9.923267e-01	17
1209011	1.000000e+00	3
1209013	9.999972e-01	10
1209014	8.881784e-16	50
1209015	2.230891e-10	46
1209001	1.049339e-07	43
1209000	9.999881e-01	11
1209002	9.966998e-01	16
1209005	1.611182e-01	29
1209004	3.300224e-03	35
1209007	1.133316e-12	48
1209006	1.000000e+00	5
1208992	9.999972e-01	10
1208995	1.641957e-02	33
1208994	1.000000e+00	0
1208997	9.999999e-01	8
1208999	3.359055e-01	27
1208998	5.946023e-02	31
1208986	1.000000e+00	5
1208987	1.000000e+00	2
1208984	1.000000e+00	6
1208985	1.000000e+00	0
1208991	1.000000e+00	5
1208988	1.611182e-01	29
1208989	1.000000e+00	7
1208978	9.999549e-01	12
1208979	8.881784e-16	50
1208976	1.000000e+00	7
1208977	9.998471e-01	13
1208982	1.193067e-05	40
1208983	9.675457e-01	19
1208980	4.529710e-14	49
1208981	8.881784e-16	50
1208971	1.641957e-02	33
1208970	1.000000e+00	1
1208968	1.854161e-11	47
1208975	2.399438e-01	28
1208974	8.881784e-16	50
1208973	6.640945e-01	24
1208972	8.881784e-16	50
1208962	2.230891e-10	46
1208961	3.245432e-02	32
1208960	4.681115e-04	37
1208967	1.000000e+00	0
1208966	4.529710e-14	49
1208965	8.881784e-16	50
1208964	1.000000e+00	3
1208949	1.000000e+00	3
1208948	1.854161e-11	47
1208945	1.000000e+00	1
1208944	8.388818e-01	22
1208946	8.986806e-01	21
1208957	1.000000e+00	4
1208956	8.881784e-16	50
1208959	1.000000e+00	6
1208958	9.999999e-01	8
1208953	1.000000e+00	6
1208952	9.999972e-01	10
1208955	4.529710e-14	49
1208954	5.817779e-07	42
1208933	3.245432e-02	32
1208934	3.300224e-03	35
1208929	8.881784e-16	50
1208931	2.807050e-06	41
1208940	9.999549e-01	12
1208942	3.300224e-03	35
1208943	5.817779e-07	42
1208938	9.999972e-01	10
1208939	9.999994e-01	9
1208919	4.529710e-14	49
1208918	8.881784e-16	50
1208917	8.881784e-16	50
1208916	4.529710e-14	49
1208915	5.817779e-07	42
1208913	8.881784e-16	50
1208926	9.999972e-01	10
1208925	1.000000e+00	5
1208922	9.999881e-01	11
1208921	8.986806e-01	21
1208920	2.230891e-10	46
1208902	9.999549e-01	12
1208903	1.611182e-01	29
1208900	9.835804e-01	18
1208901	9.986989e-01	15
1208898	9.999994e-01	9
1208899	1.529320e-04	38
1208896	1.529320e-04	38
1208897	1.301086e-03	36
1208908	1.000000e+00	3
1208909	1.133316e-12	48
1208906	4.529710e-14	49
1208907	9.995319e-01	14
1208904	9.999881e-01	11
1208881	4.510745e-05	39
1208880	1.301086e-03	36
1208883	1.301086e-03	36
1208882	1.000000e+00	4
1208885	1.000000e+00	5
1208887	3.300224e-03	35
1208886	4.529710e-14	49
1208889	1.133316e-12	48
1208891	8.881784e-16	50
1208892	2.807050e-06	41
1208895	1.000000e+00	1
1208894	1.000000e+00	3
1208865	1.000000e+00	2
1208866	3.359055e-01	27
1208867	1.049339e-07	43
1208868	9.835804e-01	18
1208869	1.641957e-02	33
1208870	9.999881e-01	11
1208871	9.923267e-01	17
1208872	1.000000e+00	4
1208873	5.561376e-01	25
1208874	8.881784e-16	50
1208875	8.881784e-16	50
1208877	2.104926e-09	45
1208879	1.621870e-08	44
1208851	8.881784e-16	50
1208850	8.881784e-16	50
1208849	1.000000e+00	4
1208848	1.000000e+00	7
1208855	8.881784e-16	50
1208854	9.966998e-01	16
1208852	1.000000e+00	4
1208859	6.640945e-01	24
1208858	8.881784e-16	50
1208857	1.641957e-02	33
1208863	8.986806e-01	21
1208861	9.999999e-01	8
1208860	9.923267e-01	17
1208834	4.438624e-01	26
1208835	8.881784e-16	50
1208833	1.000000e+00	6
1208836	8.881784e-16	50
1208837	8.881784e-16	50
1208843	7.600562e-01	23
1208840	1.000000e+00	4
1208841	4.510745e-05	39
1208847	9.998471e-01	13
1208844	1.133316e-12	48
1209327	8.881784e-16	50
1209326	3.300224e-03	35
1209325	1.013194e-01	30
1209324	1.133316e-12	48
1209323	8.881784e-16	50
1209322	2.104926e-09	45
1209321	9.999881e-01	11
1209320	6.640945e-01	24
1209319	1.000000e+00	0
1209318	8.986806e-01	21
1209316	1.000000e+00	6
1209315	5.817779e-07	42
1209313	1.611182e-01	29
1209312	9.995319e-01	14
1209342	9.998471e-01	13
1209343	7.600562e-01	23
1209340	8.881784e-16	50
1209338	1.529320e-04	38
1209339	3.359055e-01	27
1209336	9.675457e-01	19
1209337	8.881784e-16	50
1209334	5.946023e-02	31
1209335	8.881784e-16	50
1209333	1.000000e+00	1
1209330	1.621870e-08	44
1209331	8.881784e-16	50
1209328	9.405398e-01	20
1209293	9.995319e-01	14
1209292	1.133316e-12	48
1209294	1.854161e-11	47
1209289	9.998471e-01	13
1209288	9.999994e-01	9
1209291	1.641957e-02	33
1209290	1.529320e-04	38
1209285	3.359055e-01	27
1209287	1.529320e-04	38
1209286	1.000000e+00	5
1209281	9.999972e-01	10
1209280	2.399438e-01	28
1209283	1.000000e+00	2
1209282	1.621870e-08	44
1209308	8.881784e-16	50
1209309	6.640945e-01	24
1209310	8.881784e-16	50
1209304	9.999972e-01	10
1209305	1.000000e+00	1
1209306	5.817779e-07	42
1209307	8.986806e-01	21
1209300	1.621870e-08	44
1209301	9.986989e-01	15
1209302	9.966998e-01	16
1209303	8.388818e-01	22
1209298	1.000000e+00	3
1209259	9.986989e-01	15
1209258	9.999881e-01	11
1209257	9.675457e-01	19
1209256	1.193067e-05	40
1209263	1.000000e+00	3
1209262	5.817779e-07	42
1209261	4.510745e-05	39
1209260	9.835804e-01	18
1209251	1.000000e+00	0
1209250	9.999994e-01	9
1209249	4.529710e-14	49
1209248	1.000000e+00	4
1209255	1.000000e+00	3
1209253	9.999972e-01	10
1209252	9.998471e-01	13
1209274	3.245432e-02	32
1209275	1.000000e+00	6
1209272	8.881784e-16	50
1209273	2.807050e-06	41
1209278	9.675457e-01	19
1209279	5.946023e-02	31
1209276	9.999881e-01	11
1209277	6.640945e-01	24
1209266	9.675457e-01	19
1209267	8.881784e-16	50
1209264	1.641957e-02	33
1209265	1.000000e+00	4
1209270	1.621870e-08	44
1209271	8.881784e-16	50
1209268	7.600562e-01	23
1209269	9.998471e-01	13
1209225	8.881784e-16	50
1209227	1.000000e+00	3
1209226	8.881784e-16	50
1209229	8.881784e-16	50
1209228	9.995319e-01	14
1209231	2.104926e-09	45
1209216	1.000000e+00	1
1209219	8.986806e-01	21
1209223	3.245432e-02	32
1209240	3.359055e-01	27
1209241	1.000000e+00	4
1209242	9.998471e-01	13
1209243	1.000000e+00	6
1209244	5.817779e-07	42
1209245	9.675457e-01	19
1209246	8.881784e-16	50
1209247	1.000000e+00	7
1209232	1.000000e+00	5
1209234	8.881784e-16	50
1209235	1.000000e+00	4
1209237	8.881784e-16	50
1209239	3.245432e-02	32
1209190	1.000000e+00	0
1209191	1.000000e+00	0
1209189	1.000000e+00	0
1209186	1.000000e+00	2
1209187	1.000000e+00	5
1209184	9.966998e-01	16
1209185	8.881784e-16	50
1209198	5.817779e-07	42
1209199	8.881784e-16	50
1209196	1.854161e-11	47
1209197	1.000000e+00	1
1209194	1.049339e-07	43
1209195	4.529710e-14	49
1209192	1.000000e+00	3
1209193	4.510745e-05	39
1209207	8.881784e-16	50
1209206	8.881784e-16	50
1209205	8.881784e-16	50
1209204	9.999881e-01	11
1209203	8.986806e-01	21
1209202	1.000000e+00	2
1209201	1.641957e-02	33
1209200	8.881784e-16	50
1209213	9.835804e-01	18
1209212	4.529710e-14	49
1209211	2.104926e-09	45
1209210	8.881784e-16	50
1209209	1.854161e-11	47
1209208	8.881784e-16	50
1209157	1.000000e+00	3
1209158	9.675457e-01	19
1209159	1.000000e+00	4
1209152	1.621870e-08	44
1209153	9.999972e-01	10
1209154	4.438624e-01	26
1209164	1.000000e+00	2
1209165	4.510745e-05	39
1209166	9.999549e-01	12
1209167	8.881784e-16	50
1209160	9.999881e-01	11
1209162	2.230891e-10	46
1209163	8.881784e-16	50
1209173	9.999549e-01	12
1209172	1.000000e+00	3
1209175	1.000000e+00	4
1209174	8.881784e-16	50
1209169	8.881784e-16	50
1209168	8.881784e-16	50
1209171	9.999881e-01	11
1209170	1.854161e-11	47
1209181	1.854161e-11	47
1209180	9.986989e-01	15
1209183	2.399438e-01	28
1209182	1.854161e-11	47
1209179	1.621870e-08	44
1209178	8.881784e-16	50
1209123	4.681115e-04	37
1209120	3.300224e-03	35
1209121	4.529710e-14	49
1209126	8.986806e-01	21
1209127	8.986806e-01	21
1209124	1.000000e+00	6
1209125	1.013194e-01	30
1209130	8.388818e-01	22
1209131	1.000000e+00	3
1209128	9.675457e-01	19
1209129	5.946023e-02	31
1209134	1.000000e+00	2
1209135	9.999972e-01	10
1209132	1.133316e-12	48
1209133	1.049339e-07	43
1209139	9.999972e-01	10
1209138	3.245432e-02	32
1209136	1.000000e+00	4
1209143	8.881784e-16	50
1209142	4.529710e-14	49
1209140	1.529320e-04	38
1209147	1.000000e+00	6
1209146	3.359055e-01	27
1209145	2.807050e-06	41
1209144	7.600562e-01	23
1209150	9.999549e-01	12
1209149	9.835804e-01	18
1209148	1.000000e+00	7
1209088	9.966998e-01	16
1209090	9.966998e-01	16
1209091	8.881784e-16	50
1209092	7.600562e-01	23
1209094	9.999999e-01	8
1209095	1.000000e+00	1
1209097	3.300224e-03	35
1209098	9.835804e-01	18
1209099	8.881784e-16	50
1209100	9.966998e-01	16
1209102	4.529710e-14	49
1209105	1.000000e+00	6
1209104	9.835804e-01	18
1209107	1.000000e+00	6
1209106	1.621870e-08	44
1209108	9.999994e-01	9
1209110	9.998471e-01	13
1209113	1.000000e+00	6
1209112	1.000000e+00	6
1209115	8.881784e-16	50
1209114	9.999549e-01	12
1209117	1.000000e+00	3
1209116	8.881784e-16	50
1209119	5.946023e-02	31
1208538	1.049339e-07	43
1208539	1.854161e-11	47
1208536	1.301086e-03	36
1208537	8.881784e-16	50
1208542	4.529710e-14	49
1208543	8.881784e-16	50
1208540	4.438624e-01	26
1208541	8.881784e-16	50
1208530	8.881784e-16	50
1208531	5.561376e-01	25
1208528	9.999972e-01	10
1208529	8.881784e-16	50
1208534	3.300224e-03	35
1208535	8.881784e-16	50
1208532	9.998471e-01	13
1208533	4.529710e-14	49
1208523	1.641957e-02	33
1208522	9.986989e-01	15
1208521	7.600562e-01	23
1208520	1.000000e+00	0
1208527	3.245432e-02	32
1208526	8.881784e-16	50
1208525	9.835804e-01	18
1208524	1.621870e-08	44
1208515	1.641957e-02	33
1208514	1.000000e+00	5
1208513	2.104926e-09	45
1208519	6.640945e-01	24
1208517	4.529710e-14	49
1208516	1.000000e+00	2
1208568	3.300224e-03	35
1208569	1.000000e+00	3
1208570	1.641957e-02	33
1208571	4.529710e-14	49
1208572	1.000000e+00	6
1208573	1.000000e+00	0
1208574	1.000000e+00	4
1208575	1.000000e+00	1
1208560	9.405398e-01	20
1208561	1.000000e+00	0
1208562	1.000000e+00	4
1208563	9.998471e-01	13
1208564	9.999972e-01	10
1208565	1.301086e-03	36
1208566	1.000000e+00	1
1208567	9.999994e-01	9
1208553	1.854161e-11	47
1208552	1.621870e-08	44
1208557	5.946023e-02	31
1208544	1.529320e-04	38
1208547	1.854161e-11	47
1208551	1.000000e+00	3
1208550	1.000000e+00	2
1208478	1.133316e-12	48
1208479	4.529710e-14	49
1208476	1.301086e-03	36
1208477	4.529710e-14	49
1208474	4.438624e-01	26
1208472	8.881784e-16	50
1208473	9.999994e-01	9
1208471	9.923267e-01	17
1208468	8.881784e-16	50
1208469	8.881784e-16	50
1208466	8.881784e-16	50
1208467	8.881784e-16	50
1208464	9.999994e-01	9
1208465	9.999994e-01	9
1208463	9.999881e-01	11
1208462	3.300224e-03	35
1208461	1.000000e+00	2
1208459	5.817779e-07	42
1208458	1.000000e+00	1
1208457	8.388818e-01	22
1208456	9.405398e-01	20
1208455	9.998471e-01	13
1208454	1.529320e-04	38
1208453	9.675457e-01	19
1208452	1.000000e+00	4
1208451	1.621870e-08	44
1208450	5.817779e-07	42
1208449	1.000000e+00	1
1208510	8.881784e-16	50
1208511	9.999994e-01	9
1208504	8.881784e-16	50
1208505	1.000000e+00	2
1208506	1.133316e-12	48
1208507	8.881784e-16	50
1208500	1.133316e-12	48
1208501	2.230891e-10	46
1208502	1.000000e+00	7
1208503	7.600562e-01	23
1208496	9.999999e-01	8
1208497	1.133316e-12	48
1208498	1.193067e-05	40
1208499	2.230891e-10	46
1208493	5.946023e-02	31
1208492	9.835804e-01	18
1208495	1.133316e-12	48
1208494	4.681115e-04	37
1208489	1.611182e-01	29
1208491	8.881784e-16	50
1208490	1.529320e-04	38
1208485	8.881784e-16	50
1208484	4.529710e-14	49
1208487	1.133316e-12	48
1208486	1.133316e-12	48
1208481	1.301086e-03	36
1208480	1.133316e-12	48
1208483	8.881784e-16	50
1208482	5.946023e-02	31
1208403	9.999972e-01	10
1208402	2.807050e-06	41
1208406	1.000000e+00	3
1208405	1.611182e-01	29
1208404	8.881784e-16	50
1208411	9.923267e-01	17
1208410	9.998471e-01	13
1208409	1.000000e+00	7
1208408	1.000000e+00	3
1208415	9.999549e-01	12
1208414	8.881784e-16	50
1208413	4.681115e-04	37
1208412	7.600562e-01	23
1208386	4.529710e-14	49
1208387	1.133316e-12	48
1208384	1.621870e-08	44
1208390	9.675457e-01	19
1208391	7.673339e-03	34
1208388	5.946023e-02	31
1208389	8.881784e-16	50
1208394	8.881784e-16	50
1208392	4.510745e-05	39
1208393	8.881784e-16	50
1208398	1.000000e+00	7
1208399	9.999549e-01	12
1208397	1.641957e-02	33
1208433	1.000000e+00	2
1208432	1.000000e+00	1
1208435	9.835804e-01	18
1208434	9.998471e-01	13
1208437	8.881784e-16	50
1208439	9.999994e-01	9
1208441	1.621870e-08	44
1208443	9.995319e-01	14
1208442	1.000000e+00	0
1208445	8.986806e-01	21
1208444	1.000000e+00	2
1208447	1.000000e+00	1
1208416	9.986989e-01	15
1208417	9.995319e-01	14
1208418	1.000000e+00	1
1208419	1.013194e-01	30
1208420	9.998471e-01	13
1208424	1.000000e+00	6
1208425	1.000000e+00	0
1208426	3.300224e-03	35
1208427	1.000000e+00	2
1208428	1.000000e+00	0
1208429	8.881784e-16	50
1208430	3.359055e-01	27
1208431	1.000000e+00	3
1208343	1.000000e+00	0
1208342	1.133316e-12	48
1208340	4.681115e-04	37
1208339	4.529710e-14	49
1208338	4.529710e-14	49
1208337	8.986806e-01	21
1208336	9.999972e-01	10
1208351	5.817779e-07	42
1208347	4.510745e-05	39
1208346	9.999881e-01	11
1208345	1.000000e+00	0
1208344	7.600562e-01	23
1208326	4.529710e-14	49
1208327	9.999999e-01	8
1208325	5.561376e-01	25
1208320	1.000000e+00	2
1208321	6.640945e-01	24
1208334	2.399438e-01	28
1208335	1.621870e-08	44
1208330	9.999972e-01	10
1208331	9.999994e-01	9
1208328	1.000000e+00	3
1208329	8.881784e-16	50
1208373	9.999881e-01	11
1208372	2.104926e-09	45
1208374	9.995319e-01	14
1208369	9.966998e-01	16
1208368	1.193067e-05	40
1208371	1.193067e-05	40
1208370	4.510745e-05	39
1208381	6.640945e-01	24
1208380	8.881784e-16	50
1208383	1.611182e-01	29
1208382	3.245432e-02	32
1208377	9.405398e-01	20
1208376	5.817779e-07	42
1208379	8.881784e-16	50
1208378	2.807050e-06	41
1208356	5.946023e-02	31
1208357	8.881784e-16	50
1208358	8.881784e-16	50
1208352	8.881784e-16	50
1208354	4.681115e-04	37
1208355	1.529320e-04	38
1208364	1.013194e-01	30
1208365	1.301086e-03	36
1208366	4.529710e-14	49
1208367	2.230891e-10	46
1208360	5.561376e-01	25
1208361	8.881784e-16	50
1208363	2.104926e-09	45
1208777	1.854161e-11	47
1208779	1.000000e+00	3
1208778	9.999972e-01	10
1208781	1.854161e-11	47
1208783	5.817779e-07	42
1208782	1.000000e+00	6
1208769	1.000000e+00	4
1208768	1.000000e+00	1
1208771	9.999549e-01	12
1208773	1.000000e+00	6
1208772	1.049339e-07	43
1208774	8.986806e-01	21
1208792	8.881784e-16	50
1208795	5.817779e-07	42
1208796	1.000000e+00	0
1208797	5.561376e-01	25
1208798	8.881784e-16	50
1208799	9.923267e-01	17
1208784	1.529320e-04	38
1208785	7.673339e-03	34
1208786	2.399438e-01	28
1208787	9.923267e-01	17
1208788	8.881784e-16	50
1208789	8.881784e-16	50
1208790	1.000000e+00	2
1208791	8.881784e-16	50
1208811	1.000000e+00	2
1208809	3.300224e-03	35
1208808	1.529320e-04	38
1208815	1.000000e+00	7
1208814	8.881784e-16	50
1208813	1.621870e-08	44
1208803	3.359055e-01	27
1208802	9.405398e-01	20
1208801	9.995319e-01	14
1208800	1.854161e-11	47
1208807	1.000000e+00	6
1208806	8.881784e-16	50
1208805	9.405398e-01	20
1208826	8.881784e-16	50
1208827	1.000000e+00	7
1208824	1.000000e+00	0
1208825	9.675457e-01	19
1208830	8.388818e-01	22
1208828	3.300224e-03	35
1208829	8.881784e-16	50
1208818	7.673339e-03	34
1208819	3.300224e-03	35
1208816	9.999994e-01	9
1208817	9.675457e-01	19
1208822	1.000000e+00	5
1208823	1.000000e+00	1
1208820	1.000000e+00	4
1208821	1.641957e-02	33
1208717	4.510745e-05	39
1208716	6.640945e-01	24
1208719	8.881784e-16	50
1208718	8.881784e-16	50
1208713	7.600562e-01	23
1208712	9.999881e-01	11
1208715	9.999972e-01	10
1208709	8.881784e-16	50
1208708	1.641957e-02	33
1208711	8.881784e-16	50
1208710	1.301086e-03	36
1208705	9.675457e-01	19
1208704	9.999549e-01	12
1208707	7.673339e-03	34
1208706	4.529710e-14	49
1208732	1.000000e+00	2
1208733	1.000000e+00	3
1208734	9.999972e-01	10
1208735	6.640945e-01	24
1208728	8.881784e-16	50
1208729	5.946023e-02	31
1208730	1.000000e+00	7
1208731	1.000000e+00	2
1208724	9.995319e-01	14
1208725	2.230891e-10	46
1208726	1.000000e+00	6
1208727	4.681115e-04	37
1208720	4.529710e-14	49
1208721	9.923267e-01	17
1208722	4.529710e-14	49
1208723	5.817779e-07	42
1208751	1.000000e+00	0
1208750	1.000000e+00	0
1208749	1.000000e+00	0
1208746	9.999549e-01	12
1208745	1.000000e+00	0
1208744	8.881784e-16	50
1208743	3.245432e-02	32
1208742	9.966998e-01	16
1208741	1.000000e+00	1
1208740	1.000000e+00	0
1208739	1.000000e+00	2
1208738	2.399438e-01	28
1208737	9.999881e-01	11
1208736	9.405398e-01	20
1208766	9.999994e-01	9
1208767	1.000000e+00	5
1208765	9.995319e-01	14
1208762	1.000000e+00	1
1208763	4.529710e-14	49
1208760	8.881784e-16	50
1208761	9.923267e-01	17
1208759	4.438624e-01	26
1208757	1.133316e-12	48
1208754	7.600562e-01	23
1208755	9.835804e-01	18
1208752	1.611182e-01	29
1208753	1.000000e+00	1
1208640	4.510745e-05	39
1208641	1.854161e-11	47
1208642	9.999999e-01	8
1208643	1.621870e-08	44
1208644	1.000000e+00	2
1208645	1.000000e+00	4
1208646	1.529320e-04	38
1208647	8.881784e-16	50
1208648	3.359055e-01	27
1208649	1.000000e+00	2
1208651	9.966998e-01	16
1208653	9.999999e-01	8
1208654	1.000000e+00	6
1208657	8.388818e-01	22
1208661	4.529710e-14	49
1208660	1.000000e+00	7
1208663	1.013194e-01	30
1208662	9.999972e-01	10
1208665	8.881784e-16	50
1208664	1.000000e+00	3
1208667	1.133316e-12	48
1208666	8.881784e-16	50
1208669	1.013194e-01	30
1208668	8.881784e-16	50
1208674	1.000000e+00	1
1208672	8.881784e-16	50
1208673	1.193067e-05	40
1208678	1.000000e+00	2
1208679	9.999881e-01	11
1208682	1.000000e+00	7
1208683	9.405398e-01	20
1208680	1.000000e+00	0
1208681	9.999999e-01	8
1208686	9.405398e-01	20
1208684	1.000000e+00	1
1208685	1.000000e+00	4
1208691	1.301086e-03	36
1208690	9.998471e-01	13
1208689	8.881784e-16	50
1208688	8.881784e-16	50
1208695	8.881784e-16	50
1208694	8.881784e-16	50
1208693	4.681115e-04	37
1208697	1.000000e+00	1
1208696	1.301086e-03	36
1208703	9.998471e-01	13
1208702	2.230891e-10	46
1208701	1.000000e+00	2
1208700	1.013194e-01	30
1208580	1.000000e+00	0
1208581	9.999549e-01	12
1208582	3.359055e-01	27
1208583	2.230891e-10	46
1208576	1.000000e+00	0
1208577	9.675457e-01	19
1208578	1.000000e+00	7
1208579	1.000000e+00	4
1208588	9.675457e-01	19
1208589	9.998471e-01	13
1208590	9.998471e-01	13
1208591	7.600562e-01	23
1208584	9.923267e-01	17
1208585	1.000000e+00	1
1208586	1.013194e-01	30
1208587	1.133316e-12	48
1208597	1.049339e-07	43
1208596	2.399438e-01	28
1208599	1.641957e-02	33
1208593	4.510745e-05	39
1208592	9.999972e-01	10
1208595	2.807050e-06	41
1208605	1.000000e+00	1
1208604	8.881784e-16	50
1208606	1.000000e+00	7
1208603	8.986806e-01	21
1208602	4.529710e-14	49
1208614	9.999549e-01	12
1208612	4.529710e-14	49
1208610	6.640945e-01	24
1208611	1.854161e-11	47
1208608	1.854161e-11	47
1208609	2.104926e-09	45
1208622	8.881784e-16	50
1208623	1.621870e-08	44
1208620	2.807050e-06	41
1208621	8.881784e-16	50
1208618	8.881784e-16	50
1208619	9.999994e-01	9
1208617	2.399438e-01	28
1208631	1.000000e+00	2
1208630	8.986806e-01	21
1208629	8.881784e-16	50
1208628	1.854161e-11	47
1208626	8.881784e-16	50
1208625	4.529710e-14	49
1208639	8.881784e-16	50
1208638	4.529710e-14	49
1208637	4.529710e-14	49
1208636	8.881784e-16	50
1208635	2.104926e-09	45
1208634	8.881784e-16	50
1208632	1.000000e+00	2
1210002	1.529320e-04	38
1210003	6.640945e-01	24
1210000	8.881784e-16	50
1210001	1.000000e+00	5
1210006	1.641957e-02	33
1210007	8.881784e-16	50
1210004	3.245432e-02	32
1210005	9.999972e-01	10
1210008	5.561376e-01	25
1209987	6.640945e-01	24
1209986	5.561376e-01	25
1209985	8.881784e-16	50
1209984	8.881784e-16	50
1209991	5.946023e-02	31
1209990	6.640945e-01	24
1209989	8.881784e-16	50
1209988	1.301086e-03	36
1209995	9.998471e-01	13
1209994	5.561376e-01	25
1209993	1.611182e-01	29
1209992	1.133316e-12	48
1209999	1.529320e-04	38
1209998	8.881784e-16	50
1209996	2.399438e-01	28
1209913	9.966998e-01	16
1209912	8.881784e-16	50
1209915	8.881784e-16	50
1209917	5.946023e-02	31
1209916	1.133316e-12	48
1209919	1.133316e-12	48
1209918	1.529320e-04	38
1209905	8.881784e-16	50
1209904	8.881784e-16	50
1209907	8.881784e-16	50
1209906	8.881784e-16	50
1209909	2.807050e-06	41
1209908	8.881784e-16	50
1209911	4.510745e-05	39
1209910	6.640945e-01	24
1209896	8.881784e-16	50
1209897	8.881784e-16	50
1209898	1.000000e+00	6
1209899	3.300224e-03	35
1209900	8.986806e-01	21
1209903	5.817779e-07	42
1209888	4.681115e-04	37
1209889	1.611182e-01	29
1209890	4.438624e-01	26
1209891	1.000000e+00	2
1209893	2.807050e-06	41
1209894	1.013194e-01	30
1209895	1.133316e-12	48
1209883	3.300224e-03	35
1209882	8.881784e-16	50
1209881	1.621870e-08	44
1209880	9.999972e-01	10
1209874	9.999881e-01	11
1209873	9.999972e-01	10
1209872	8.881784e-16	50
1209879	9.999999e-01	8
1209878	9.986989e-01	15
1209877	1.000000e+00	4
1209876	1.000000e+00	7
1209866	7.600562e-01	23
1209867	9.923267e-01	17
1209865	9.999994e-01	9
1209870	5.561376e-01	25
1209868	7.673339e-03	34
1209869	8.881784e-16	50
1209858	3.245432e-02	32
1209859	8.881784e-16	50
1209856	9.995319e-01	14
1209857	1.621870e-08	44
1209863	2.104926e-09	45
1209860	2.230891e-10	46
1209981	1.013194e-01	30
1209980	1.000000e+00	5
1209983	8.881784e-16	50
1209982	7.673339e-03	34
1209977	8.881784e-16	50
1209976	9.995319e-01	14
1209978	1.133316e-12	48
1209973	8.881784e-16	50
1209972	1.621870e-08	44
1209975	1.641957e-02	33
1209969	5.946023e-02	31
1209968	1.854161e-11	47
1209971	9.966998e-01	16
1209970	6.640945e-01	24
1209964	4.529710e-14	49
1209965	3.359055e-01	27
1209967	1.000000e+00	3
1209960	9.986989e-01	15
1209961	1.000000e+00	6
1209962	9.835804e-01	18
1209963	3.300224e-03	35
1209957	1.854161e-11	47
1209958	1.000000e+00	6
1209953	9.999999e-01	8
1209954	1.133316e-12	48
1209955	1.854161e-11	47
1209951	1.000000e+00	0
1209950	9.835804e-01	18
1209948	8.881784e-16	50
1209947	5.946023e-02	31
1209946	8.881784e-16	50
1209945	1.193067e-05	40
1209944	9.999549e-01	12
1209943	5.561376e-01	25
1209942	8.881784e-16	50
1209941	2.104926e-09	45
1209940	4.529710e-14	49
1209939	8.881784e-16	50
1209938	9.995319e-01	14
1209937	2.230891e-10	46
1209936	8.881784e-16	50
1209934	9.986989e-01	15
1209932	1.000000e+00	5
1209933	5.817779e-07	42
1209930	8.881784e-16	50
1209931	2.230891e-10	46
1209929	2.807050e-06	41
1209926	1.193067e-05	40
1209927	8.881784e-16	50
1209924	8.881784e-16	50
1209925	1.854161e-11	47
1209922	5.817779e-07	42
1209923	8.881784e-16	50
1209920	9.986989e-01	15
1209921	1.611182e-01	29
1209494	8.881784e-16	50
1209495	1.000000e+00	5
1209492	8.881784e-16	50
1209493	1.621870e-08	44
1209490	1.000000e+00	4
1209488	1.133316e-12	48
1209489	7.673339e-03	34
1209500	9.923267e-01	17
1209501	1.301086e-03	36
1209498	1.000000e+00	7
1209499	8.881784e-16	50
1209496	1.854161e-11	47
1209497	8.881784e-16	50
1209479	1.000000e+00	3
1209478	8.881784e-16	50
1209477	4.529710e-14	49
1209476	4.529710e-14	49
1209475	9.999549e-01	12
1209474	9.995319e-01	14
1209473	2.399438e-01	28
1209472	3.300224e-03	35
1209487	1.000000e+00	3
1209486	1.000000e+00	0
1209485	9.999881e-01	11
1209484	5.946023e-02	31
1209483	1.013194e-01	30
1209481	1.000000e+00	6
1209480	9.999999e-01	8
1209525	8.881784e-16	50
1209526	9.998471e-01	13
1209527	8.881784e-16	50
1209520	9.999972e-01	10
1209521	3.245432e-02	32
1209522	4.529710e-14	49
1209533	9.986989e-01	15
1209534	4.529710e-14	49
1209535	8.881784e-16	50
1209529	5.817779e-07	42
1209530	8.881784e-16	50
1209509	8.881784e-16	50
1209508	5.561376e-01	25
1209511	8.881784e-16	50
1209505	8.986806e-01	21
1209504	8.881784e-16	50
1209506	1.049339e-07	43
1209516	1.000000e+00	3
1209519	8.881784e-16	50
1209518	8.881784e-16	50
1209513	1.621870e-08	44
1209512	1.301086e-03	36
1209514	1.000000e+00	7
1209554	8.881784e-16	50
1209555	1.133316e-12	48
1209552	8.881784e-16	50
1209553	8.881784e-16	50
1209559	1.000000e+00	4
1209556	1.641957e-02	33
1209557	9.999972e-01	10
1209562	9.835804e-01	18
1209563	8.881784e-16	50
1209560	8.881784e-16	50
1209561	8.881784e-16	50
1209566	2.399438e-01	28
1209565	8.881784e-16	50
1209539	1.000000e+00	4
1209538	1.000000e+00	2
1209537	8.881784e-16	50
1209536	9.998471e-01	13
1209543	1.000000e+00	3
1209542	4.438624e-01	26
1209541	5.817779e-07	42
1209540	9.999972e-01	10
1209547	9.999994e-01	9
1209545	3.300224e-03	35
1209544	1.000000e+00	4
1209551	9.999549e-01	12
1209550	1.000000e+00	1
1209549	1.000000e+00	1
1209584	8.881784e-16	50
1209585	4.438624e-01	26
1209586	2.807050e-06	41
1209587	9.999881e-01	11
1209588	4.529710e-14	49
1209589	4.529710e-14	49
1209590	1.854161e-11	47
1209591	9.995319e-01	14
1209592	8.881784e-16	50
1209593	1.049339e-07	43
1209596	1.000000e+00	7
1209597	1.000000e+00	5
1209599	4.529710e-14	49
1209569	2.399438e-01	28
1209568	5.561376e-01	25
1209571	1.621870e-08	44
1209570	1.000000e+00	4
1209572	6.640945e-01	24
1209575	8.881784e-16	50
1209577	3.359055e-01	27
1209576	1.000000e+00	2
1209579	8.881784e-16	50
1209578	4.510745e-05	39
1209581	2.807050e-06	41
1209580	7.673339e-03	34
1209582	2.230891e-10	46
1209375	1.133316e-12	48
1209374	8.881784e-16	50
1209370	1.049339e-07	43
1209369	9.999972e-01	10
1209368	9.998471e-01	13
1209367	1.854161e-11	47
1209366	9.966998e-01	16
1209365	1.000000e+00	5
1209363	7.600562e-01	23
1209362	1.000000e+00	7
1209361	1.000000e+00	4
1209360	9.966998e-01	16
1209358	5.946023e-02	31
1209359	9.999994e-01	9
1209357	8.881784e-16	50
1209354	8.881784e-16	50
1209355	4.529710e-14	49
1209352	9.999881e-01	11
1209353	5.817779e-07	42
1209350	9.999999e-01	8
1209351	2.230891e-10	46
1209348	9.986989e-01	15
1209349	9.999881e-01	11
1209346	8.881784e-16	50
1209347	8.881784e-16	50
1209344	9.999999e-01	8
1209345	8.881784e-16	50
1209405	5.946023e-02	31
1209404	8.881784e-16	50
1209406	1.000000e+00	7
1209401	8.881784e-16	50
1209400	8.881784e-16	50
1209403	4.510745e-05	39
1209402	1.000000e+00	5
1209397	8.881784e-16	50
1209399	5.817779e-07	42
1209398	8.986806e-01	21
1209393	4.510745e-05	39
1209392	4.529710e-14	49
1209395	5.561376e-01	25
1209394	3.300224e-03	35
1209388	1.611182e-01	29
1209389	2.230891e-10	46
1209390	1.049339e-07	43
1209391	2.104926e-09	45
1209384	9.995319e-01	14
1209385	9.999549e-01	12
1209386	1.854161e-11	47
1209387	8.881784e-16	50
1209380	2.230891e-10	46
1209381	6.640945e-01	24
1209383	8.881784e-16	50
1209376	8.881784e-16	50
1209377	9.999994e-01	9
1209378	1.000000e+00	1
1209379	8.986806e-01	21
1209435	9.999999e-01	8
1209434	1.621870e-08	44
1209439	9.999881e-01	11
1209438	4.438624e-01	26
1209437	8.881784e-16	50
1209436	9.675457e-01	19
1209427	1.854161e-11	47
1209426	8.881784e-16	50
1209424	3.245432e-02	32
1209431	8.881784e-16	50
1209430	8.881784e-16	50
1209429	8.881784e-16	50
1209428	2.807050e-06	41
1209418	1.000000e+00	5
1209419	9.675457e-01	19
1209416	8.881784e-16	50
1209417	8.986806e-01	21
1209422	2.104926e-09	45
1209423	8.881784e-16	50
1209420	2.230891e-10	46
1209421	4.510745e-05	39
1209410	8.881784e-16	50
1209411	9.966998e-01	16
1209408	4.529710e-14	49
1209409	8.881784e-16	50
1209414	1.013194e-01	30
1209415	4.529710e-14	49
1209412	5.817779e-07	42
1209413	1.133316e-12	48
1209465	9.999999e-01	8
1209464	9.995319e-01	14
1209466	1.000000e+00	4
1209469	8.881784e-16	50
1209468	8.881784e-16	50
1209471	1.133316e-12	48
1209457	1.193067e-05	40
1209459	3.300224e-03	35
1209458	4.510745e-05	39
1209461	2.230891e-10	46
1209460	1.000000e+00	2
1209463	3.359055e-01	27
1209448	3.300224e-03	35
1209449	6.640945e-01	24
1209450	1.133316e-12	48
1209452	4.529710e-14	49
1209453	1.301086e-03	36
1209454	1.000000e+00	1
1209440	1.000000e+00	1
1209441	4.681115e-04	37
1209442	4.510745e-05	39
1209443	4.681115e-04	37
1209445	4.681115e-04	37
1209446	9.999881e-01	11
1209447	2.399438e-01	28
1209733	1.193067e-05	40
1209732	3.245432e-02	32
1209734	1.000000e+00	0
1209729	1.000000e+00	5
1209728	5.561376e-01	25
1209731	8.986806e-01	21
1209730	9.999972e-01	10
1209740	9.986989e-01	15
1209743	9.998471e-01	13
1209742	4.681115e-04	37
1209737	9.986989e-01	15
1209736	8.881784e-16	50
1209739	1.000000e+00	4
1209738	9.995319e-01	14
1209748	1.000000e+00	2
1209749	1.000000e+00	6
1209750	1.000000e+00	7
1209751	9.999999e-01	8
1209744	1.000000e+00	2
1209746	9.999972e-01	10
1209747	1.000000e+00	1
1209758	4.681115e-04	37
1209759	8.881784e-16	50
1209752	8.881784e-16	50
1209753	9.999549e-01	12
1209754	9.966998e-01	16
1209755	9.999972e-01	10
1209767	8.881784e-16	50
1209766	1.133316e-12	48
1209765	1.000000e+00	1
1209764	9.999999e-01	8
1209763	2.230891e-10	46
1209760	8.881784e-16	50
1209775	1.000000e+00	6
1209774	9.999972e-01	10
1209773	9.923267e-01	17
1209772	9.995319e-01	14
1209771	1.000000e+00	6
1209770	1.000000e+00	1
1209769	9.999999e-01	8
1209768	8.881784e-16	50
1209782	3.300224e-03	35
1209783	1.193067e-05	40
1209778	8.881784e-16	50
1209779	9.999999e-01	8
1209776	9.923267e-01	17
1209790	1.000000e+00	3
1209791	8.881784e-16	50
1209788	8.881784e-16	50
1209789	4.438624e-01	26
1209786	1.133316e-12	48
1209787	1.193067e-05	40
1209784	4.438624e-01	26
1209785	9.923267e-01	17
1209793	1.133316e-12	48
1209792	2.230891e-10	46
1209795	9.999999e-01	8
1209797	1.621870e-08	44
1209796	3.359055e-01	27
1209801	2.807050e-06	41
1209800	2.399438e-01	28
1209803	4.529710e-14	49
1209802	2.230891e-10	46
1209805	8.881784e-16	50
1209804	2.230891e-10	46
1209806	5.946023e-02	31
1209808	4.529710e-14	49
1209809	5.946023e-02	31
1209811	1.611182e-01	29
1209812	2.104926e-09	45
1209814	1.854161e-11	47
1209815	8.986806e-01	21
1209816	4.438624e-01	26
1209817	1.854161e-11	47
1209818	2.230891e-10	46
1209820	8.881784e-16	50
1209822	4.529710e-14	49
1209823	8.881784e-16	50
1209827	1.000000e+00	7
1209826	8.388818e-01	22
1209831	8.881784e-16	50
1209829	8.881784e-16	50
1209828	5.561376e-01	25
1209835	9.835804e-01	18
1209833	1.529320e-04	38
1209832	8.881784e-16	50
1209839	7.600562e-01	23
1209838	4.529710e-14	49
1209842	1.000000e+00	4
1209840	1.133316e-12	48
1209841	1.000000e+00	1
1209846	1.193067e-05	40
1209847	1.000000e+00	2
1209851	8.881784e-16	50
1209849	1.611182e-01	29
1209854	1.854161e-11	47
1209855	4.529710e-14	49
1209852	1.133316e-12	48
1209853	8.881784e-16	50
1209612	9.998471e-01	13
1209614	7.673339e-03	34
1209615	4.529710e-14	49
1209608	1.013194e-01	30
1209609	1.000000e+00	2
1209610	1.193067e-05	40
1209611	7.600562e-01	23
1209604	1.000000e+00	5
1209605	1.133316e-12	48
1209606	3.300224e-03	35
1209607	4.529710e-14	49
1209600	8.881784e-16	50
1209602	1.133316e-12	48
1209629	4.529710e-14	49
1209628	1.133316e-12	48
1209631	9.999994e-01	9
1209630	8.881784e-16	50
1209625	1.000000e+00	3
1209624	9.998471e-01	13
1209627	9.999881e-01	11
1209626	8.881784e-16	50
1209621	1.133316e-12	48
1209620	1.049339e-07	43
1209623	8.881784e-16	50
1209617	8.881784e-16	50
1209616	1.133316e-12	48
1209619	2.807050e-06	41
1209646	9.999881e-01	11
1209647	2.807050e-06	41
1209644	9.999549e-01	12
1209645	1.000000e+00	4
1209643	7.673339e-03	34
1209640	9.986989e-01	15
1209641	2.230891e-10	46
1209638	9.966998e-01	16
1209639	1.529320e-04	38
1209636	8.881784e-16	50
1209637	3.300224e-03	35
1209634	1.000000e+00	1
1209635	1.000000e+00	1
1209632	1.000000e+00	1
1209633	1.000000e+00	1
1209663	9.835804e-01	18
1209662	7.673339e-03	34
1209661	9.835804e-01	18
1209660	8.881784e-16	50
1209659	4.529710e-14	49
1209658	8.881784e-16	50
1209657	1.133316e-12	48
1209656	2.807050e-06	41
1209655	4.529710e-14	49
1209654	1.000000e+00	5
1209653	8.881784e-16	50
1209652	9.835804e-01	18
1209650	9.999999e-01	8
1209649	8.881784e-16	50
1209648	4.529710e-14	49
1209672	1.000000e+00	6
1209673	5.946023e-02	31
1209674	1.000000e+00	4
1209677	1.000000e+00	7
1209679	8.881784e-16	50
1209664	8.881784e-16	50
1209665	8.881784e-16	50
1209667	9.966998e-01	16
1209668	1.000000e+00	6
1209669	9.923267e-01	17
1209670	4.510745e-05	39
1209689	4.529710e-14	49
1209691	9.675457e-01	19
1209693	1.000000e+00	5
1209692	9.999994e-01	9
1209695	2.807050e-06	41
1209694	1.013194e-01	30
1209681	5.561376e-01	25
1209680	8.881784e-16	50
1209683	1.621870e-08	44
1209682	9.986989e-01	15
1209685	8.881784e-16	50
1209687	8.881784e-16	50
1209686	1.193067e-05	40
1209706	9.999999e-01	8
1209707	9.998471e-01	13
1209705	6.640945e-01	24
1209710	8.881784e-16	50
1209711	9.999972e-01	10
1209708	3.300224e-03	35
1209709	1.000000e+00	7
1209698	8.388818e-01	22
1209699	7.673339e-03	34
1209696	2.104926e-09	45
1209697	9.999549e-01	12
1209700	4.529710e-14	49
1209701	1.000000e+00	5
1209723	6.640945e-01	24
1209722	8.388818e-01	22
1209721	8.986806e-01	21
1209720	2.807050e-06	41
1209727	8.881784e-16	50
1209726	1.000000e+00	3
1209725	3.245432e-02	32
1209715	8.881784e-16	50
1209713	9.999972e-01	10
1209712	9.999972e-01	10
1209719	4.510745e-05	39
1209717	9.999549e-01	12
1209716	8.881784e-16	50
1208088	1.000000e+00	3
1208091	1.529320e-04	38
1208092	1.000000e+00	2
1208093	1.000000e+00	4
1208094	9.999549e-01	12
1208095	1.000000e+00	0
1208081	2.104926e-09	45
1208082	8.881784e-16	50
1208084	1.133316e-12	48
1208086	3.359055e-01	27
1208073	1.000000e+00	0
1208075	9.966998e-01	16
1208074	1.000000e+00	1
1208077	4.529710e-14	49
1208076	8.881784e-16	50
1208065	5.946023e-02	31
1208064	1.621870e-08	44
1208067	4.529710e-14	49
1208069	1.000000e+00	5
1208071	9.999881e-01	11
1208070	1.000000e+00	7
1208122	1.000000e+00	0
1208123	1.000000e+00	0
1208120	1.000000e+00	0
1208121	1.000000e+00	0
1208126	1.000000e+00	0
1208124	1.000000e+00	0
1208125	1.000000e+00	0
1208114	3.300224e-03	35
1208115	1.000000e+00	6
1208112	1.000000e+00	0
1208113	1.000000e+00	0
1208118	1.000000e+00	0
1208119	1.000000e+00	0
1208116	1.000000e+00	0
1208117	1.000000e+00	0
1208107	1.049339e-07	43
1208106	1.000000e+00	1
1208105	1.000000e+00	1
1208110	1.000000e+00	2
1208109	1.000000e+00	2
1208108	1.000000e+00	0
1208098	1.000000e+00	0
1208156	9.999999e-01	8
1208157	2.230891e-10	46
1208159	1.854161e-11	47
1208152	8.881784e-16	50
1208153	9.998471e-01	13
1208154	9.995319e-01	14
1208155	3.245432e-02	32
1208149	1.000000e+00	5
1208151	4.510745e-05	39
1208144	1.000000e+00	0
1208145	1.049339e-07	43
1208146	1.000000e+00	0
1208141	1.000000e+00	1
1208143	1.000000e+00	0
1208142	1.000000e+00	0
1208136	1.000000e+00	0
1208139	1.000000e+00	0
1208138	1.000000e+00	0
1208133	1.000000e+00	0
1208132	1.000000e+00	0
1208135	1.000000e+00	0
1208134	1.000000e+00	0
1208129	1.000000e+00	0
1208128	1.000000e+00	0
1208131	1.000000e+00	0
1208130	1.000000e+00	0
1208191	9.999999e-01	8
1208189	8.881784e-16	50
1208186	8.881784e-16	50
1208187	1.000000e+00	3
1208184	8.881784e-16	50
1208185	1.000000e+00	4
1208182	8.881784e-16	50
1208183	2.807050e-06	41
1208180	1.193067e-05	40
1208181	5.817779e-07	42
1208178	9.966998e-01	16
1208179	9.999549e-01	12
1208176	9.999881e-01	11
1208177	9.999881e-01	11
1208175	9.986989e-01	15
1208173	8.881784e-16	50
1208171	7.673339e-03	34
1208170	9.999999e-01	8
1208169	1.133316e-12	48
1208168	9.999994e-01	9
1208166	1.133316e-12	48
1208163	1.133316e-12	48
1208162	5.946023e-02	31
1208161	1.854161e-11	47
1208160	1.854161e-11	47
1208209	5.561376e-01	25
1208208	1.000000e+00	2
1208211	1.049339e-07	43
1208210	9.923267e-01	17
1208213	1.000000e+00	4
1208212	9.835804e-01	18
1208215	9.999972e-01	10
1208217	1.301086e-03	36
1208216	1.000000e+00	6
1208219	1.621870e-08	44
1208218	2.399438e-01	28
1208221	8.986806e-01	21
1208220	1.000000e+00	0
1208223	9.966998e-01	16
1208222	8.881784e-16	50
1208193	8.881784e-16	50
1208194	9.998471e-01	13
1208195	9.835804e-01	18
1208196	8.881784e-16	50
1208197	9.835804e-01	18
1208198	8.881784e-16	50
1208199	4.529710e-14	49
1208200	3.245432e-02	32
1208203	1.621870e-08	44
1208204	8.388818e-01	22
1208205	8.881784e-16	50
1208206	9.999994e-01	9
1208243	8.881784e-16	50
1208242	1.000000e+00	2
1208241	1.000000e+00	0
1208246	2.104926e-09	45
1208244	1.000000e+00	2
1208250	1.000000e+00	5
1208249	1.000000e+00	3
1208248	5.817779e-07	42
1208255	4.529710e-14	49
1208254	1.000000e+00	0
1208253	1.641957e-02	33
1208226	8.881784e-16	50
1208225	2.807050e-06	41
1208231	1.529320e-04	38
1208228	1.000000e+00	5
1208229	1.641957e-02	33
1208234	7.600562e-01	23
1208235	1.193067e-05	40
1208232	7.600562e-01	23
1208233	8.881784e-16	50
1208238	8.881784e-16	50
1208236	9.995319e-01	14
1208237	1.000000e+00	3
1208276	2.104926e-09	45
1208279	9.835804e-01	18
1208278	1.000000e+00	5
1208273	9.995319e-01	14
1208272	8.881784e-16	50
1208275	9.999972e-01	10
1208274	1.133316e-12	48
1208287	1.000000e+00	1
1208281	2.104926e-09	45
1208280	8.881784e-16	50
1208283	1.049339e-07	43
1208260	2.104926e-09	45
1208261	1.000000e+00	2
1208263	1.000000e+00	6
1208257	4.510745e-05	39
1208268	3.245432e-02	32
1208269	1.013194e-01	30
1208270	1.000000e+00	5
1208271	1.000000e+00	0
1208265	3.359055e-01	27
1208266	1.000000e+00	3
1208267	1.000000e+00	5
1208311	8.881784e-16	50
1208310	1.000000e+00	0
1208309	9.986989e-01	15
1208308	9.999999e-01	8
1208307	1.013194e-01	30
1208306	9.835804e-01	18
1208305	1.000000e+00	4
1208317	1.049339e-07	43
1208316	3.359055e-01	27
1208315	9.995319e-01	14
1208314	1.000000e+00	3
1208313	1.133316e-12	48
1208295	2.230891e-10	46
1208293	1.000000e+00	2
1208288	4.529710e-14	49
1208302	1.000000e+00	1
1208303	9.999549e-01	12
1208298	9.999999e-01	8
1208299	8.881784e-16	50
1208297	2.230891e-10	46
1207835	7.673339e-03	34
1207833	3.300224e-03	35
1207838	4.529710e-14	49
1207836	1.000000e+00	6
1207837	9.999881e-01	11
1207831	8.881784e-16	50
1207849	4.510745e-05	39
1207848	9.999972e-01	10
1207851	1.013194e-01	30
1207850	2.399438e-01	28
1207853	9.986989e-01	15
1207852	2.230891e-10	46
1207855	8.881784e-16	50
1207854	1.133316e-12	48
1207840	9.835804e-01	18
1207843	9.966998e-01	16
1207842	1.133316e-12	48
1207845	8.881784e-16	50
1207846	9.923267e-01	17
1207866	8.986806e-01	21
1207867	8.986806e-01	21
1207868	1.000000e+00	6
1207869	9.999994e-01	9
1207870	8.881784e-16	50
1207871	9.999994e-01	9
1207857	8.881784e-16	50
1207858	4.529710e-14	49
1207861	9.999549e-01	12
1207862	9.999549e-01	12
1207863	1.301086e-03	36
1207885	2.230891e-10	46
1207884	1.301086e-03	36
1207883	1.000000e+00	1
1207882	8.881784e-16	50
1207880	2.230891e-10	46
1207879	9.675457e-01	19
1207878	6.640945e-01	24
1207877	9.835804e-01	18
1207876	9.835804e-01	18
1207875	1.193067e-05	40
1207874	8.881784e-16	50
1207872	1.000000e+00	3
1207902	3.359055e-01	27
1207903	9.999972e-01	10
1207900	9.986989e-01	15
1207901	1.000000e+00	4
1207898	1.049339e-07	43
1207896	8.881784e-16	50
1207897	9.995319e-01	14
1207894	8.881784e-16	50
1207895	1.641957e-02	33
1207892	9.999549e-01	12
1207893	3.245432e-02	32
1207891	9.966998e-01	16
1207888	2.104926e-09	45
1207889	2.807050e-06	41
1207917	8.881784e-16	50
1207916	8.881784e-16	50
1207918	4.438624e-01	26
1207913	4.529710e-14	49
1207912	1.611182e-01	29
1207915	1.193067e-05	40
1207911	9.835804e-01	18
1207910	1.854161e-11	47
1207905	8.881784e-16	50
1207904	9.923267e-01	17
1207907	9.995319e-01	14
1207906	4.529710e-14	49
1207932	3.300224e-03	35
1207933	4.681115e-04	37
1207934	2.807050e-06	41
1207935	8.881784e-16	50
1207930	8.881784e-16	50
1207931	1.854161e-11	47
1207924	7.600562e-01	23
1207926	9.999881e-01	11
1207921	1.000000e+00	2
1207922	9.999999e-01	8
1207923	1.000000e+00	4
1207938	4.529710e-14	49
1207939	5.561376e-01	25
1207936	1.133316e-12	48
1207937	8.881784e-16	50
1207942	4.529710e-14	49
1207943	1.000000e+00	0
1207940	9.999549e-01	12
1207941	1.621870e-08	44
1207946	9.986989e-01	15
1207947	9.835804e-01	18
1207945	9.999881e-01	11
1207950	8.881784e-16	50
1207951	5.817779e-07	42
1207949	8.881784e-16	50
1207954	1.000000e+00	7
1207957	9.986989e-01	15
1207956	3.300224e-03	35
1207963	8.881784e-16	50
1207962	8.881784e-16	50
1207961	1.854161e-11	47
1207960	3.245432e-02	32
1207967	2.230891e-10	46
1207966	8.986806e-01	21
1207965	9.999972e-01	10
1207964	2.399438e-01	28
1207968	8.881784e-16	50
1207971	8.881784e-16	50
1207972	8.881784e-16	50
1207973	1.621870e-08	44
1207975	2.104926e-09	45
1207978	2.399438e-01	28
1207979	8.881784e-16	50
1207980	1.529320e-04	38
1207981	8.881784e-16	50
PID_161511216	5.946023e-02	31
1207982	2.104926e-09	45
1207983	3.359055e-01	27
1207985	8.881784e-16	50
PID_161511219	8.881784e-16	50
1207987	1.049339e-07	43
PID_161511218	9.999549e-01	12
1207986	4.529710e-14	49
PID_161511217	1.000000e+00	0
1207989	9.999994e-01	9
1207988	4.529710e-14	49
1207990	3.359055e-01	27
1207993	8.881784e-16	50
1207995	1.301086e-03	36
1207994	9.998471e-01	13
1207996	1.000000e+00	6
1207999	3.300224e-03	35
1208006	9.998471e-01	13
1208007	9.998471e-01	13
1208004	9.835804e-01	18
1208005	7.673339e-03	34
1208002	9.999994e-01	9
1208003	9.999972e-01	10
1208000	8.881784e-16	50
1208015	8.881784e-16	50
1208012	8.986806e-01	21
1208013	9.966998e-01	16
1208010	9.999999e-01	8
1208011	1.301086e-03	36
1208008	7.673339e-03	34
1208009	7.600562e-01	23
1208023	1.529320e-04	38
1208022	1.000000e+00	6
1208021	1.000000e+00	6
1208019	1.193067e-05	40
1208018	6.640945e-01	24
1208017	8.881784e-16	50
1208016	2.104926e-09	45
1208031	1.641957e-02	33
1208030	8.881784e-16	50
1208027	2.230891e-10	46
1208026	9.966998e-01	16
1208025	9.675457e-01	19
1208024	9.999881e-01	11
1208037	2.104926e-09	45
1208038	9.966998e-01	16
1208039	1.013194e-01	30
1208034	8.881784e-16	50
1208045	4.529710e-14	49
1208046	8.881784e-16	50
1208047	1.049339e-07	43
1208040	2.104926e-09	45
1208041	1.621870e-08	44
1208042	9.675457e-01	19
1208053	9.998471e-01	13
1208052	9.999549e-01	12
1208049	1.000000e+00	0
1208048	1.000000e+00	3
1208051	1.641957e-02	33
1208050	4.529710e-14	49
1208061	4.529710e-14	49
1208060	1.000000e+00	3
1208063	4.681115e-04	37
1208062	1.641957e-02	33
1208057	3.359055e-01	27
1208059	8.881784e-16	50
2820718	8.881784e-16	50
