# Supplementary material for: Translational Selection Is Ubiquitous in Prokaryotes
Source: PLoS Genet. 2010 Jun 24;6(6):e1001004. doi: 10.1371/journal.pgen.1001004 (PMC2891978; doi:10.1371/journal.pgen.1001004)
Supplement: Dataset S1 — OCU/non-OCU gene calls in 461 Bacterial and Archaeal genomes, and summary tables of genome properties and OCU preferences for specific codons. (4.77 MB ZIP) [file pgen.1001004.s001.zip › Dataset_S1_Bacteria/Cyanobacteria_bacterium_Yellowstone_A-Prime.arff.ocuGenes]

GeneID	signTest_p	ocuProbWinCnt
3897071	2.230891e-10	46
3897082	1.000000e+00	5
3897080	8.388818e-01	22
3897081	8.881784e-16	50
3897086	8.881784e-16	50
3897087	5.817779e-07	42
3897084	1.641957e-02	33
3897085	8.881784e-16	50
3897074	1.000000e+00	4
3897075	8.881784e-16	50
3897072	2.399438e-01	28
3897073	1.000000e+00	6
3897078	1.000000e+00	2
3897079	1.013194e-01	30
3897077	9.999549e-01	12
3897111	9.923267e-01	17
3897110	3.359055e-01	27
3897108	9.835804e-01	18
3897107	8.881784e-16	50
3897106	8.881784e-16	50
3897105	1.301086e-03	36
3897104	9.999972e-01	10
3897119	1.000000e+00	7
3897117	4.529710e-14	49
3897116	5.817779e-07	42
3897115	1.000000e+00	0
3897114	4.529710e-14	49
3897112	8.388818e-01	22
3897094	1.000000e+00	1
3897095	8.388818e-01	22
3897093	1.621870e-08	44
3897090	9.986989e-01	15
3897091	9.405398e-01	20
3897089	9.835804e-01	18
3897102	9.999999e-01	8
3897103	9.998471e-01	13
3897100	4.529710e-14	49
3897101	1.193067e-05	40
3897098	1.301086e-03	36
3897099	9.966998e-01	16
3897096	3.300224e-03	35
3897097	7.600562e-01	23
3897141	5.561376e-01	25
3897143	8.881784e-16	50
3897142	1.000000e+00	1
3897137	8.986806e-01	21
3897136	2.230891e-10	46
3897139	5.946023e-02	31
3897138	1.000000e+00	0
3897149	8.881784e-16	50
3897148	8.881784e-16	50
3897151	1.000000e+00	1
3897150	1.013194e-01	30
3897145	4.529710e-14	49
3897144	9.999549e-01	12
3897147	4.529710e-14	49
3897146	2.807050e-06	41
3897124	8.881784e-16	50
3897125	8.388818e-01	22
3897127	9.999881e-01	11
3897120	1.049339e-07	43
3897121	2.807050e-06	41
3897122	9.998471e-01	13
3897123	4.529710e-14	49
3897132	1.000000e+00	1
3897134	9.675457e-01	19
3897135	1.013194e-01	30
3897128	1.000000e+00	2
3897129	1.000000e+00	6
3897130	1.000000e+00	4
3897131	7.673339e-03	34
3897171	8.881784e-16	50
3897170	8.881784e-16	50
3897168	1.000000e+00	0
3897174	1.301086e-03	36
3897173	8.881784e-16	50
3897178	1.193067e-05	40
3897177	6.640945e-01	24
3897176	9.835804e-01	18
3897183	9.995319e-01	14
3897182	1.000000e+00	2
3897181	8.881784e-16	50
3897180	8.881784e-16	50
3897154	1.000000e+00	4
3897155	1.000000e+00	7
3897152	8.881784e-16	50
3897153	3.245432e-02	32
3897159	1.000000e+00	5
3897162	1.000000e+00	4
3897163	1.000000e+00	4
3897161	8.881784e-16	50
3897166	1.611182e-01	29
3897167	8.388818e-01	22
3897164	1.000000e+00	1
3897165	1.000000e+00	1
3897201	9.986989e-01	15
3897200	8.881784e-16	50
3897203	1.193067e-05	40
3897202	7.673339e-03	34
3897205	1.000000e+00	0
3897204	9.995319e-01	14
3897207	1.000000e+00	7
3897206	8.881784e-16	50
3897209	1.000000e+00	2
3897208	6.640945e-01	24
3897211	9.923267e-01	17
3897210	3.359055e-01	27
3897213	1.049339e-07	43
3897212	6.640945e-01	24
3897215	4.510745e-05	39
3897184	5.817779e-07	42
3897185	9.999881e-01	11
3897186	9.966998e-01	16
3897187	1.013194e-01	30
3897188	9.999881e-01	11
3897189	1.000000e+00	6
3897190	1.000000e+00	3
3897191	1.641957e-02	33
3897192	1.000000e+00	5
3897193	9.966998e-01	16
3897194	8.881784e-16	50
3897195	1.854161e-11	47
3897196	1.000000e+00	7
3897197	1.000000e+00	5
3897198	1.000000e+00	7
3897199	5.561376e-01	25
3897246	1.000000e+00	4
3897247	1.854161e-11	47
3897244	9.999994e-01	9
3897245	2.807050e-06	41
3897242	1.000000e+00	6
3897243	3.359055e-01	27
3897241	1.641957e-02	33
3897238	8.881784e-16	50
3897239	2.807050e-06	41
3897236	1.133316e-12	48
3897234	1.000000e+00	6
3897235	1.000000e+00	6
3897232	4.438624e-01	26
3897231	9.999994e-01	9
3897230	1.000000e+00	2
3897229	1.000000e+00	2
3897228	4.529710e-14	49
3897227	1.301086e-03	36
3897226	1.000000e+00	2
3897225	1.000000e+00	5
3897224	4.529710e-14	49
3897223	1.000000e+00	5
3897222	3.359055e-01	27
3897221	1.193067e-05	40
3897217	1.000000e+00	3
3897216	9.675457e-01	19
3897276	6.640945e-01	24
3897277	9.675457e-01	19
3897278	1.000000e+00	3
3897272	1.000000e+00	2
3897273	1.854161e-11	47
3897274	1.854161e-11	47
3897275	1.013194e-01	30
3897268	1.641957e-02	33
3897269	1.000000e+00	1
3897270	9.986989e-01	15
3897271	1.000000e+00	4
3897264	1.611182e-01	29
3897265	1.000000e+00	3
3897266	5.817779e-07	42
3897267	9.675457e-01	19
3897261	1.133316e-12	48
3897260	1.013194e-01	30
3897263	8.881784e-16	50
3897262	8.881784e-16	50
3897257	1.854161e-11	47
3897256	2.104926e-09	45
3897258	3.359055e-01	27
3897253	2.399438e-01	28
3897252	8.881784e-16	50
3897255	1.000000e+00	1
3897248	1.000000e+00	1
3897251	9.999999e-01	8
3897306	2.104926e-09	45
3897307	8.881784e-16	50
3897305	1.000000e+00	7
3897311	1.000000e+00	7
3897308	2.230891e-10	46
3897309	1.133316e-12	48
3897298	1.529320e-04	38
3897299	9.986989e-01	15
3897296	9.675457e-01	19
3897297	5.817779e-07	42
3897302	9.675457e-01	19
3897303	2.807050e-06	41
3897300	8.388818e-01	22
3897301	9.998471e-01	13
3897291	4.438624e-01	26
3897290	1.000000e+00	0
3897289	3.300224e-03	35
3897288	4.529710e-14	49
3897295	2.807050e-06	41
3897294	1.000000e+00	6
3897293	1.000000e+00	4
3897283	4.529710e-14	49
3897281	1.000000e+00	7
3897280	8.881784e-16	50
3897287	6.640945e-01	24
3897286	1.000000e+00	2
3897285	8.881784e-16	50
3897284	2.104926e-09	45
3897336	4.529710e-14	49
3897338	9.999994e-01	9
3897339	1.854161e-11	47
3897340	1.000000e+00	6
3897341	1.000000e+00	3
3897342	9.999994e-01	9
3897343	1.000000e+00	1
3897328	8.881784e-16	50
3897329	1.000000e+00	7
3897331	1.000000e+00	3
3897332	5.946023e-02	31
3897333	5.561376e-01	25
3897334	1.000000e+00	2
3897335	5.946023e-02	31
3897321	3.300224e-03	35
3897320	4.438624e-01	26
3897323	1.000000e+00	2
3897322	8.881784e-16	50
3897325	8.881784e-16	50
3897324	3.245432e-02	32
3897326	4.529710e-14	49
3897313	9.995319e-01	14
3897312	8.881784e-16	50
3897315	9.999881e-01	11
3897314	9.999972e-01	10
3897319	9.999999e-01	8
3897318	8.881784e-16	50
3898064	1.133316e-12	48
3898065	5.817779e-07	42
3898066	8.388818e-01	22
3898067	9.986989e-01	15
3898069	9.999549e-01	12
3898070	1.000000e+00	2
3898071	5.561376e-01	25
3898073	8.881784e-16	50
3898074	8.881784e-16	50
3898075	1.000000e+00	7
3898076	8.881784e-16	50
3898077	1.133316e-12	48
3898079	8.881784e-16	50
3898049	1.000000e+00	2
3898048	1.000000e+00	0
3898051	8.881784e-16	50
3898050	8.881784e-16	50
3898053	1.000000e+00	1
3898052	2.230891e-10	46
3898055	1.000000e+00	2
3898054	1.000000e+00	2
3898057	1.133316e-12	48
3898056	5.561376e-01	25
3898059	8.881784e-16	50
3898058	9.835804e-01	18
3898061	2.104926e-09	45
3898060	8.881784e-16	50
3898063	8.881784e-16	50
3898062	2.230891e-10	46
3898096	4.529710e-14	49
3898097	9.998471e-01	13
3898102	1.000000e+00	3
3898103	9.999994e-01	9
3898100	5.817779e-07	42
3898106	9.995319e-01	14
3898107	8.881784e-16	50
3898105	1.049339e-07	43
3898110	8.388818e-01	22
3898111	9.999881e-01	11
3898108	5.946023e-02	31
3898109	1.049339e-07	43
3898081	3.300224e-03	35
3898087	1.000000e+00	4
3898086	1.000000e+00	1
3898085	9.999999e-01	8
3898084	8.388818e-01	22
3898091	1.013194e-01	30
3898090	8.881784e-16	50
3898089	8.881784e-16	50
3898088	5.817779e-07	42
3898093	1.000000e+00	2
3898092	1.000000e+00	3
3898004	1.000000e+00	6
3898005	1.854161e-11	47
3898006	4.438624e-01	26
3898007	1.000000e+00	6
3898000	7.600562e-01	23
3898001	8.881784e-16	50
3898002	1.000000e+00	2
3898003	5.561376e-01	25
3898013	1.000000e+00	4
3898014	9.999972e-01	10
3898008	2.807050e-06	41
3898009	1.621870e-08	44
3898010	1.193067e-05	40
3898011	1.000000e+00	2
3897989	2.807050e-06	41
3897988	1.000000e+00	2
3897991	9.966998e-01	16
3897990	8.881784e-16	50
3897985	1.000000e+00	0
3897984	1.000000e+00	2
3897987	1.133316e-12	48
3897986	1.000000e+00	1
3897997	1.000000e+00	3
3897996	1.000000e+00	4
3897999	1.611182e-01	29
3897998	1.000000e+00	7
3897993	1.000000e+00	3
3897992	8.881784e-16	50
3897995	9.966998e-01	16
3897994	1.133316e-12	48
3898038	9.835804e-01	18
3898039	7.600562e-01	23
3898036	1.000000e+00	7
3898037	8.881784e-16	50
3898035	4.681115e-04	37
3898032	4.529710e-14	49
3898033	8.881784e-16	50
3898046	9.835804e-01	18
3898047	1.000000e+00	6
3898044	8.388818e-01	22
3898045	9.999994e-01	9
3898042	3.245432e-02	32
3898043	5.946023e-02	31
3898040	1.641957e-02	33
3898041	1.000000e+00	5
3898023	1.000000e+00	5
3898022	1.000000e+00	1
3898021	1.193067e-05	40
3898020	3.300224e-03	35
3898018	1.193067e-05	40
3898017	1.000000e+00	1
3898016	1.641957e-02	33
3898031	8.881784e-16	50
3898030	1.301086e-03	36
3898029	8.881784e-16	50
3898028	1.000000e+00	4
3898027	1.000000e+00	4
3898025	1.000000e+00	0
3898024	1.000000e+00	0
3897945	9.999881e-01	11
3897944	9.998471e-01	13
3897947	5.561376e-01	25
3897946	9.999994e-01	9
3897949	2.399438e-01	28
3897948	9.923267e-01	17
3897951	1.854161e-11	47
3897950	2.807050e-06	41
3897937	8.881784e-16	50
3897936	8.881784e-16	50
3897939	4.529710e-14	49
3897938	8.881784e-16	50
3897940	1.000000e+00	0
3897943	1.000000e+00	3
3897942	1.000000e+00	0
3897928	1.621870e-08	44
3897930	8.881784e-16	50
3897931	9.923267e-01	17
3897932	9.999881e-01	11
3897933	8.881784e-16	50
3897934	3.300224e-03	35
3897935	8.881784e-16	50
3897920	1.854161e-11	47
3897921	8.881784e-16	50
3897922	1.133316e-12	48
3897923	1.000000e+00	1
3897924	1.000000e+00	4
3897925	9.999999e-01	8
3897927	8.881784e-16	50
3897979	4.529710e-14	49
3897978	8.986806e-01	21
3897977	9.995319e-01	14
3897976	8.986806e-01	21
3897983	2.230891e-10	46
3897981	1.000000e+00	6
3897980	1.000000e+00	1
3897971	1.854161e-11	47
3897970	1.854161e-11	47
3897969	9.675457e-01	19
3897968	4.529710e-14	49
3897975	4.681115e-04	37
3897974	8.881784e-16	50
3897963	1.000000e+00	6
3897960	1.301086e-03	36
3897961	8.881784e-16	50
3897966	1.000000e+00	2
3897967	8.881784e-16	50
3897964	9.995319e-01	14
3897965	1.000000e+00	0
3897954	9.675457e-01	19
3897955	8.881784e-16	50
3897952	4.510745e-05	39
3897953	8.881784e-16	50
3897958	9.999994e-01	9
3897959	9.999994e-01	9
3897957	3.300224e-03	35
3897885	5.561376e-01	25
3897884	9.835804e-01	18
3897887	4.681115e-04	37
3897886	9.999999e-01	8
3897880	8.881784e-16	50
3897883	7.600562e-01	23
3897882	1.621870e-08	44
3897877	1.000000e+00	1
3897876	1.000000e+00	2
3897879	5.946023e-02	31
3897878	8.881784e-16	50
3897873	9.986989e-01	15
3897872	9.405398e-01	20
3897875	5.946023e-02	31
3897874	3.300224e-03	35
3897868	9.835804e-01	18
3897869	5.561376e-01	25
3897870	8.881784e-16	50
3897871	1.133316e-12	48
3897864	8.881784e-16	50
3897865	8.986806e-01	21
3897867	2.230891e-10	46
3897862	1.000000e+00	6
3897863	1.854161e-11	47
3897858	1.000000e+00	1
3897859	9.675457e-01	19
3897919	1.000000e+00	1
3897918	1.529320e-04	38
3897917	8.986806e-01	21
3897916	9.999999e-01	8
3897915	1.000000e+00	1
3897914	1.000000e+00	0
3897913	1.000000e+00	2
3897912	9.998471e-01	13
3897911	1.854161e-11	47
3897910	6.640945e-01	24
3897909	4.681115e-04	37
3897908	5.946023e-02	31
3897907	8.881784e-16	50
3897906	7.600562e-01	23
3897904	9.995319e-01	14
3897902	8.881784e-16	50
3897903	2.230891e-10	46
3897900	8.881784e-16	50
3897901	8.881784e-16	50
3897898	7.673339e-03	34
3897899	3.245432e-02	32
3897896	8.881784e-16	50
3897897	1.611182e-01	29
3897894	8.881784e-16	50
3897895	4.510745e-05	39
3897892	4.529710e-14	49
3897893	8.881784e-16	50
3897890	9.675457e-01	19
3897891	8.881784e-16	50
3897888	5.946023e-02	31
3897889	1.000000e+00	3
3898307	1.000000e+00	0
3898306	8.881784e-16	50
3898305	1.000000e+00	7
3898304	9.999999e-01	8
3898311	1.000000e+00	0
3898310	9.966998e-01	16
3898309	9.405398e-01	20
3898315	1.301086e-03	36
3898314	5.817779e-07	42
3898313	9.999549e-01	12
3898312	1.000000e+00	5
3898319	4.529710e-14	49
3898318	5.946023e-02	31
3898317	1.621870e-08	44
3898316	4.438624e-01	26
3898322	1.000000e+00	6
3898323	1.529320e-04	38
3898320	2.104926e-09	45
3898321	9.995319e-01	14
3898326	1.000000e+00	6
3898327	9.999549e-01	12
3898324	2.104926e-09	45
3898325	8.881784e-16	50
3898330	6.640945e-01	24
3898331	1.000000e+00	6
3898328	5.561376e-01	25
3898329	1.641957e-02	33
3898334	1.000000e+00	6
3898335	1.000000e+00	1
3898332	1.000000e+00	0
3898333	1.000000e+00	7
3898336	8.881784e-16	50
3898339	9.999881e-01	11
3898338	7.673339e-03	34
3898341	1.000000e+00	1
3898340	1.000000e+00	2
3898343	8.986806e-01	21
3898342	1.000000e+00	0
3898345	1.000000e+00	2
3898347	9.998471e-01	13
3898346	4.510745e-05	39
3898349	8.881784e-16	50
3898348	2.104926e-09	45
3898351	2.230891e-10	46
3898350	1.013194e-01	30
3898354	1.193067e-05	40
3898355	1.000000e+00	7
3898356	1.013194e-01	30
3898357	8.881784e-16	50
3898359	8.881784e-16	50
3898360	8.388818e-01	22
3898361	9.923267e-01	17
3898362	1.529320e-04	38
3898363	8.881784e-16	50
3898364	8.986806e-01	21
3898366	1.621870e-08	44
3898367	4.438624e-01	26
3898247	1.013194e-01	30
3898246	2.399438e-01	28
3898244	9.966998e-01	16
3898243	1.133316e-12	48
3898242	1.000000e+00	4
3898241	8.881784e-16	50
3898240	8.881784e-16	50
3898255	8.881784e-16	50
3898254	1.000000e+00	0
3898253	1.049339e-07	43
3898252	1.000000e+00	0
3898251	9.998471e-01	13
3898250	9.999999e-01	8
3898249	5.817779e-07	42
3898263	9.986989e-01	15
3898260	7.600562e-01	23
3898261	1.000000e+00	1
3898258	1.013194e-01	30
3898259	1.000000e+00	6
3898256	1.000000e+00	6
3898257	1.000000e+00	4
3898270	1.000000e+00	3
3898271	5.946023e-02	31
3898268	2.104926e-09	45
3898269	5.561376e-01	25
3898266	8.881784e-16	50
3898267	2.104926e-09	45
3898264	1.000000e+00	4
3898265	1.000000e+00	4
3898277	9.835804e-01	18
3898276	9.999994e-01	9
3898279	1.854161e-11	47
3898278	1.000000e+00	5
3898273	1.000000e+00	7
3898272	2.230891e-10	46
3898275	3.300224e-03	35
3898274	8.881784e-16	50
3898285	1.000000e+00	3
3898284	4.681115e-04	37
3898287	1.049339e-07	43
3898286	8.881784e-16	50
3898281	7.600562e-01	23
3898280	1.013194e-01	30
3898283	8.881784e-16	50
3898292	1.193067e-05	40
3898294	1.000000e+00	1
3898295	4.438624e-01	26
3898288	9.995319e-01	14
3898289	1.000000e+00	2
3898290	8.881784e-16	50
3898291	2.230891e-10	46
3898302	1.000000e+00	1
3898303	9.986989e-01	15
3898296	1.641957e-02	33
3898298	8.881784e-16	50
3898299	1.000000e+00	6
3898186	1.529320e-04	38
3898187	9.999999e-01	8
3898184	5.561376e-01	25
3898185	9.986989e-01	15
3898190	1.000000e+00	5
3898191	5.946023e-02	31
3898188	8.881784e-16	50
3898189	8.881784e-16	50
3898178	9.923267e-01	17
3898179	4.529710e-14	49
3898176	1.013194e-01	30
3898177	1.000000e+00	0
3898182	9.675457e-01	19
3898183	4.510745e-05	39
3898180	1.000000e+00	0
3898181	6.640945e-01	24
3898203	9.999881e-01	11
3898200	1.133316e-12	48
3898207	9.999549e-01	12
3898206	1.000000e+00	1
3898204	1.000000e+00	0
3898194	2.399438e-01	28
3898193	8.881784e-16	50
3898192	1.000000e+00	2
3898199	1.000000e+00	2
3898198	1.000000e+00	1
3898197	8.388818e-01	22
3898196	7.673339e-03	34
3898216	2.230891e-10	46
3898217	4.438624e-01	26
3898218	9.835804e-01	18
3898219	3.300224e-03	35
3898220	2.230891e-10	46
3898221	4.529710e-14	49
3898222	8.881784e-16	50
3898223	1.013194e-01	30
3898208	9.405398e-01	20
3898211	4.529710e-14	49
3898212	1.133316e-12	48
3898213	8.881784e-16	50
3898214	2.230891e-10	46
3898215	8.881784e-16	50
3898233	1.000000e+00	6
3898232	9.999994e-01	9
3898235	1.000000e+00	6
3898234	9.998471e-01	13
3898237	6.640945e-01	24
3898236	3.300224e-03	35
3898239	9.966998e-01	16
3898225	1.133316e-12	48
3898224	9.999549e-01	12
3898226	9.405398e-01	20
3898229	1.000000e+00	5
3898228	9.999999e-01	8
3898231	1.621870e-08	44
3898230	9.835804e-01	18
3898126	8.881784e-16	50
3898127	1.000000e+00	0
3898124	2.230891e-10	46
3898125	8.881784e-16	50
3898122	2.230891e-10	46
3898123	1.621870e-08	44
3898120	9.998471e-01	13
3898121	2.399438e-01	28
3898118	8.881784e-16	50
3898119	1.611182e-01	29
3898117	8.881784e-16	50
3898114	5.946023e-02	31
3898112	1.193067e-05	40
3898113	1.000000e+00	5
3898143	8.881784e-16	50
3898142	1.529320e-04	38
3898141	2.104926e-09	45
3898140	3.245432e-02	32
3898139	8.881784e-16	50
3898138	8.881784e-16	50
3898137	1.000000e+00	6
3898136	9.999549e-01	12
3898135	4.510745e-05	39
3898134	1.000000e+00	1
3898133	9.923267e-01	17
3898132	6.640945e-01	24
3898130	7.673339e-03	34
3898129	4.529710e-14	49
3898128	8.881784e-16	50
3898159	1.000000e+00	0
3898152	8.881784e-16	50
3898153	1.000000e+00	7
3898154	1.049339e-07	43
3898148	1.000000e+00	1
3898149	1.641957e-02	33
3898151	8.881784e-16	50
3898145	1.000000e+00	6
3898147	9.999999e-01	8
3898173	9.999881e-01	11
3898172	8.881784e-16	50
3898175	4.681115e-04	37
3898174	9.999881e-01	11
3898168	1.000000e+00	5
3898171	8.881784e-16	50
3898170	1.000000e+00	6
3898165	6.640945e-01	24
3898164	8.881784e-16	50
3898167	2.807050e-06	41
3898166	8.881784e-16	50
3898161	2.230891e-10	46
3898160	6.640945e-01	24
3898163	4.438624e-01	26
3898162	2.399438e-01	28
3897590	1.000000e+00	1
3897591	9.999972e-01	10
3897588	8.881784e-16	50
3897589	8.881784e-16	50
3897586	9.835804e-01	18
3897587	8.881784e-16	50
3897584	1.000000e+00	6
3897585	1.133316e-12	48
3897599	1.000000e+00	5
3897596	1.013194e-01	30
3897597	4.529710e-14	49
3897595	1.000000e+00	2
3897592	5.946023e-02	31
3897593	2.807050e-06	41
3897575	9.995319e-01	14
3897574	9.999549e-01	12
3897572	2.807050e-06	41
3897571	9.923267e-01	17
3897570	8.881784e-16	50
3897569	8.881784e-16	50
3897568	9.999994e-01	9
3897583	2.399438e-01	28
3897582	3.245432e-02	32
3897581	1.000000e+00	1
3897580	9.986989e-01	15
3897579	9.999999e-01	8
3897578	4.529710e-14	49
3897577	2.399438e-01	28
3897576	2.399438e-01	28
3897556	8.881784e-16	50
3897558	5.561376e-01	25
3897559	4.681115e-04	37
3897552	1.621870e-08	44
3897553	8.881784e-16	50
3897554	7.600562e-01	23
3897555	7.673339e-03	34
3897564	8.881784e-16	50
3897565	1.621870e-08	44
3897566	1.611182e-01	29
3897567	9.995319e-01	14
3897560	8.881784e-16	50
3897561	1.000000e+00	2
3897562	9.998471e-01	13
3897563	1.000000e+00	1
3897541	9.998471e-01	13
3897540	9.999549e-01	12
3897543	8.881784e-16	50
3897542	4.529710e-14	49
3897537	6.640945e-01	24
3897536	2.230891e-10	46
3897538	1.000000e+00	1
3897549	8.881784e-16	50
3897548	9.999881e-01	11
3897551	1.000000e+00	1
3897550	7.673339e-03	34
3897545	1.000000e+00	3
3897544	2.230891e-10	46
3897547	8.881784e-16	50
3897546	9.998471e-01	13
3897522	9.999549e-01	12
3897523	2.104926e-09	45
3897521	8.881784e-16	50
3897526	5.561376e-01	25
3897527	1.000000e+00	0
3897524	9.999994e-01	9
3897525	1.000000e+00	3
3897530	1.854161e-11	47
3897531	6.640945e-01	24
3897528	1.000000e+00	4
3897529	2.230891e-10	46
3897534	9.986989e-01	15
3897535	9.999972e-01	10
3897532	9.405398e-01	20
3897533	1.000000e+00	3
3897507	9.835804e-01	18
3897506	9.999549e-01	12
3897505	2.807050e-06	41
3897511	8.881784e-16	50
3897510	9.999999e-01	8
3897508	9.999994e-01	9
3897515	9.999972e-01	10
3897514	9.999972e-01	10
3897513	9.999999e-01	8
3897512	1.000000e+00	0
3897519	9.835804e-01	18
3897518	1.000000e+00	4
3897517	1.000000e+00	4
3897516	9.999994e-01	9
3897488	9.999549e-01	12
3897489	9.999549e-01	12
3897490	1.049339e-07	43
3897491	1.013194e-01	30
3897492	1.000000e+00	1
3897493	1.621870e-08	44
3897494	7.673339e-03	34
3897495	2.104926e-09	45
3897496	2.807050e-06	41
3897497	1.000000e+00	5
3897499	8.881784e-16	50
3897501	8.881784e-16	50
3897503	9.999972e-01	10
3897473	1.000000e+00	3
3897472	8.881784e-16	50
3897474	4.529710e-14	49
3897477	1.000000e+00	2
3897476	1.000000e+00	0
3897479	9.999549e-01	12
3897478	1.000000e+00	4
3897481	1.000000e+00	0
3897480	1.301086e-03	36
3897483	1.000000e+00	0
3897482	1.000000e+00	0
3897485	9.923267e-01	17
3897484	1.000000e+00	1
3897487	4.529710e-14	49
3897486	2.807050e-06	41
3897471	1.000000e+00	6
3897470	1.000000e+00	2
3897469	9.999972e-01	10
3897468	1.000000e+00	0
3897467	9.999549e-01	12
3897466	1.000000e+00	3
3897465	1.000000e+00	1
3897464	1.529320e-04	38
3897463	1.000000e+00	0
3897462	1.000000e+00	2
3897460	2.807050e-06	41
3897459	9.405398e-01	20
3897458	1.000000e+00	3
3897457	2.807050e-06	41
3897456	1.049339e-07	43
3897455	9.966998e-01	16
3897452	1.000000e+00	4
3897453	9.986989e-01	15
3897450	8.881784e-16	50
3897451	9.835804e-01	18
3897448	1.641957e-02	33
3897449	9.999972e-01	10
3897446	8.881784e-16	50
3897447	1.854161e-11	47
3897444	4.529710e-14	49
3897445	8.881784e-16	50
3897442	4.510745e-05	39
3897443	2.230891e-10	46
3897440	2.807050e-06	41
3897441	1.049339e-07	43
3897437	8.881784e-16	50
3897436	1.133316e-12	48
3897439	8.986806e-01	21
3897438	3.359055e-01	27
3897433	4.510745e-05	39
3897434	9.995319e-01	14
3897429	8.881784e-16	50
3897430	4.438624e-01	26
3897425	8.881784e-16	50
3897424	1.000000e+00	4
3897427	8.881784e-16	50
3897426	9.986989e-01	15
3897420	2.104926e-09	45
3897421	1.000000e+00	2
3897422	1.000000e+00	4
3897417	3.300224e-03	35
3897418	1.000000e+00	7
3897412	8.881784e-16	50
3897415	8.881784e-16	50
3897408	8.881784e-16	50
3897409	2.230891e-10	46
3897410	9.998471e-01	13
3897411	8.881784e-16	50
3897403	8.881784e-16	50
3897402	1.000000e+00	0
3897401	1.000000e+00	5
3897400	2.230891e-10	46
3897407	8.881784e-16	50
3897406	1.000000e+00	2
3897405	2.230891e-10	46
3897404	1.000000e+00	0
3897395	8.881784e-16	50
3897394	4.529710e-14	49
3897393	8.881784e-16	50
3897399	1.000000e+00	7
3897398	4.529710e-14	49
3897397	8.388818e-01	22
3897396	8.881784e-16	50
3897387	8.881784e-16	50
3897384	1.049339e-07	43
3897385	9.923267e-01	17
3897390	5.561376e-01	25
3897391	8.881784e-16	50
3897388	8.388818e-01	22
3897389	8.881784e-16	50
3897378	1.611182e-01	29
3897379	2.807050e-06	41
3897377	8.881784e-16	50
3897382	2.230891e-10	46
3897383	1.000000e+00	6
3897380	8.881784e-16	50
3897381	5.817779e-07	42
3897369	1.641957e-02	33
3897368	8.881784e-16	50
3897371	1.529320e-04	38
3897370	1.529320e-04	38
3897373	1.133316e-12	48
3897372	1.133316e-12	48
3897375	8.881784e-16	50
3897374	1.000000e+00	5
3897361	9.835804e-01	18
3897363	2.807050e-06	41
3897362	4.529710e-14	49
3897365	1.013194e-01	30
3897364	8.881784e-16	50
3897367	8.881784e-16	50
3897366	1.000000e+00	4
3897352	6.640945e-01	24
3897353	1.641957e-02	33
3897354	1.000000e+00	7
3897355	3.300224e-03	35
3897356	7.673339e-03	34
3897358	8.881784e-16	50
3897344	9.999999e-01	8
3897345	8.881784e-16	50
3897346	2.230891e-10	46
3897347	1.000000e+00	2
3897348	1.000000e+00	4
3897349	1.000000e+00	6
3897350	9.999549e-01	12
3897351	2.230891e-10	46
3897829	4.529710e-14	49
3897828	9.966998e-01	16
3897831	8.881784e-16	50
3897830	1.301086e-03	36
3897825	1.000000e+00	5
3897824	7.673339e-03	34
3897827	1.000000e+00	2
3897826	1.193067e-05	40
3897837	4.529710e-14	49
3897836	8.388818e-01	22
3897839	9.966998e-01	16
3897838	1.000000e+00	2
3897833	3.300224e-03	35
3897832	3.245432e-02	32
3897835	8.881784e-16	50
3897844	9.405398e-01	20
3897845	5.817779e-07	42
3897846	4.529710e-14	49
3897847	5.817779e-07	42
3897841	1.000000e+00	1
3897842	1.000000e+00	0
3897843	1.000000e+00	0
3897852	9.966998e-01	16
3897853	2.230891e-10	46
3897854	9.998471e-01	13
3897855	8.881784e-16	50
3897848	9.966998e-01	16
3897849	9.966998e-01	16
3897850	1.611182e-01	29
3897851	8.388818e-01	22
3897799	5.946023e-02	31
3897798	9.999994e-01	9
3897796	1.000000e+00	3
3897794	8.881784e-16	50
3897793	8.881784e-16	50
3897792	1.000000e+00	3
3897806	4.529710e-14	49
3897805	9.995319e-01	14
3897804	9.999994e-01	9
3897803	8.881784e-16	50
3897802	1.000000e+00	5
3897801	8.881784e-16	50
3897800	7.600562e-01	23
3897814	1.000000e+00	2
3897815	9.999972e-01	10
3897812	1.000000e+00	4
3897813	1.000000e+00	7
3897810	2.104926e-09	45
3897811	1.301086e-03	36
3897809	9.999881e-01	11
3897822	1.000000e+00	3
3897823	1.000000e+00	0
3897820	1.000000e+00	0
3897821	8.881784e-16	50
3897818	1.000000e+00	2
3897819	8.388818e-01	22
3897816	9.966998e-01	16
3897817	7.600562e-01	23
3897761	9.999881e-01	11
3897760	9.999549e-01	12
3897763	8.881784e-16	50
3897762	9.999994e-01	9
3897764	3.359055e-01	27
3897767	8.881784e-16	50
3897766	8.881784e-16	50
3897769	1.000000e+00	0
3897768	9.998471e-01	13
3897771	1.000000e+00	2
3897770	8.881784e-16	50
3897773	9.405398e-01	20
3897772	1.000000e+00	0
3897775	9.986989e-01	15
3897774	9.986989e-01	15
3897777	4.529710e-14	49
3897778	8.881784e-16	50
3897779	7.600562e-01	23
3897780	1.133316e-12	48
3897781	9.999999e-01	8
3897782	8.881784e-16	50
3897784	4.529710e-14	49
3897785	9.999972e-01	10
3897786	9.966998e-01	16
3897787	1.133316e-12	48
3897788	1.000000e+00	1
3897789	1.000000e+00	7
3897790	5.817779e-07	42
3897731	9.999999e-01	8
3897729	4.529710e-14	49
3897728	1.000000e+00	1
3897735	5.946023e-02	31
3897733	8.881784e-16	50
3897732	1.529320e-04	38
3897739	9.999994e-01	9
3897737	1.000000e+00	7
3897736	8.881784e-16	50
3897743	9.999549e-01	12
3897742	9.405398e-01	20
3897741	9.999999e-01	8
3897740	2.807050e-06	41
3897746	8.881784e-16	50
3897747	4.529710e-14	49
3897744	1.000000e+00	6
3897750	1.133316e-12	48
3897751	7.600562e-01	23
3897748	1.000000e+00	5
3897749	1.000000e+00	7
3897754	9.999549e-01	12
3897755	1.049339e-07	43
3897752	9.999999e-01	8
3897753	7.600562e-01	23
3897758	9.995319e-01	14
3897759	9.999999e-01	8
3897756	1.000000e+00	1
3897757	9.999994e-01	9
3897708	5.946023e-02	31
3897709	2.230891e-10	46
3897710	8.881784e-16	50
3897711	8.881784e-16	50
3897704	1.193067e-05	40
3897705	1.000000e+00	3
3897706	8.881784e-16	50
3897707	2.104926e-09	45
3897700	8.388818e-01	22
3897701	1.000000e+00	2
3897703	5.817779e-07	42
3897698	1.000000e+00	1
3897699	1.000000e+00	4
3897725	1.000000e+00	1
3897724	9.999972e-01	10
3897727	2.230891e-10	46
3897726	7.600562e-01	23
3897721	9.998471e-01	13
3897720	7.600562e-01	23
3897723	1.000000e+00	0
3897722	9.999972e-01	10
3897717	4.529710e-14	49
3897716	8.881784e-16	50
3897718	9.999881e-01	11
3897713	8.986806e-01	21
3897712	9.966998e-01	16
3897715	8.986806e-01	21
3897714	9.999881e-01	11
3897678	1.000000e+00	3
3897679	8.986806e-01	21
3897676	8.881784e-16	50
3897674	1.000000e+00	2
3897675	9.999972e-01	10
3897672	1.133316e-12	48
3897673	9.999994e-01	9
3897670	8.881784e-16	50
3897671	9.999999e-01	8
3897668	9.999972e-01	10
3897669	9.999881e-01	11
3897666	2.230891e-10	46
3897667	5.817779e-07	42
3897664	4.510745e-05	39
3897695	1.000000e+00	1
3897694	4.510745e-05	39
3897693	4.529710e-14	49
3897692	1.000000e+00	3
3897690	6.640945e-01	24
3897689	9.675457e-01	19
3897688	1.000000e+00	0
3897687	1.000000e+00	3
3897685	5.561376e-01	25
3897684	1.000000e+00	1
3897683	9.966998e-01	16
3897682	1.000000e+00	3
3897681	2.230891e-10	46
3897680	9.675457e-01	19
3897640	4.529710e-14	49
3897642	9.999881e-01	11
3897643	1.000000e+00	1
3897645	4.529710e-14	49
3897646	9.986989e-01	15
3897647	9.999972e-01	10
3897632	1.000000e+00	1
3897634	9.995319e-01	14
3897635	8.881784e-16	50
3897636	1.854161e-11	47
3897637	8.881784e-16	50
3897638	8.881784e-16	50
3897639	9.966998e-01	16
3897657	8.881784e-16	50
3897656	8.881784e-16	50
3897659	8.881784e-16	50
3897658	1.000000e+00	5
3897661	9.999549e-01	12
3897660	8.881784e-16	50
3897663	5.561376e-01	25
3897649	1.000000e+00	1
3897648	9.999549e-01	12
3897651	9.966998e-01	16
3897650	1.000000e+00	1
3897653	3.359055e-01	27
3897652	9.999999e-01	8
3897655	1.000000e+00	0
3897654	9.966998e-01	16
3897610	1.000000e+00	6
3897611	1.000000e+00	7
3897608	1.000000e+00	0
3897614	9.966998e-01	16
3897612	8.881784e-16	50
3897613	1.000000e+00	1
3897603	9.999999e-01	8
3897600	9.999549e-01	12
3897607	1.000000e+00	7
3897604	1.000000e+00	2
3897605	1.000000e+00	0
3897626	3.359055e-01	27
3897625	3.245432e-02	32
3897624	1.000000e+00	2
3897631	1.000000e+00	0
3897630	1.000000e+00	0
3897629	1.611182e-01	29
3897628	1.193067e-05	40
3897619	5.561376e-01	25
3897618	1.000000e+00	5
3897617	9.675457e-01	19
3897616	1.000000e+00	2
3897623	4.529710e-14	49
3897622	1.000000e+00	6
3897621	4.529710e-14	49
3897620	9.999972e-01	10
3899036	8.881784e-16	50
3899535	1.000000e+00	2
3899037	4.529710e-14	49
3899532	1.000000e+00	4
3899039	1.000000e+00	6
3899533	1.193067e-05	40
3899530	1.133316e-12	48
3899531	1.000000e+00	1
3899033	1.000000e+00	6
3899528	9.675457e-01	19
3899034	1.854161e-11	47
3899529	1.000000e+00	6
3899028	1.133316e-12	48
3899527	1.013194e-01	30
3899029	9.986989e-01	15
3899524	9.986989e-01	15
3899030	4.681115e-04	37
3899525	4.529710e-14	49
3899031	8.881784e-16	50
3899522	7.600562e-01	23
3899024	1.000000e+00	4
3899523	1.193067e-05	40
3899025	1.000000e+00	1
3899520	1.621870e-08	44
3899026	9.675457e-01	19
3899521	3.300224e-03	35
3899027	8.881784e-16	50
3899021	9.999999e-01	8
3899020	9.999994e-01	9
3899549	8.881784e-16	50
3899023	1.000000e+00	3
3899548	8.881784e-16	50
3899022	1.000000e+00	3
3899547	8.881784e-16	50
3899017	8.881784e-16	50
3899546	9.999549e-01	12
3899016	4.681115e-04	37
3899545	1.000000e+00	7
3899019	8.881784e-16	50
3899544	9.999994e-01	9
3899018	9.999994e-01	9
3899543	1.641957e-02	33
3899542	4.529710e-14	49
3899012	1.000000e+00	0
3899015	1.000000e+00	1
3899540	1.611182e-01	29
3899014	1.000000e+00	1
3899539	1.049339e-07	43
3899009	9.999999e-01	8
3899538	8.881784e-16	50
3899008	1.000000e+00	2
3899537	8.881784e-16	50
3899011	1.000000e+00	2
3899536	9.923267e-01	17
3899010	1.133316e-12	48
3899070	8.881784e-16	50
3899564	5.817779e-07	42
3899071	4.681115e-04	37
3899565	1.000000e+00	2
3899068	1.000000e+00	7
3899566	9.405398e-01	20
3899069	1.000000e+00	2
3899567	4.529710e-14	49
3899066	4.438624e-01	26
3899067	1.000000e+00	0
3899561	1.000000e+00	0
3899562	9.999994e-01	9
3899065	7.673339e-03	34
3899563	1.000000e+00	3
3899556	1.641957e-02	33
3899062	9.998471e-01	13
3899063	8.881784e-16	50
3899558	2.399438e-01	28
3899559	9.999881e-01	11
3899061	8.881784e-16	50
3899552	1.000000e+00	1
3899058	1.611182e-01	29
3899059	9.999994e-01	9
3899554	1.000000e+00	0
3899056	6.640945e-01	24
3899057	4.438624e-01	26
3899581	2.104926e-09	45
3899055	1.000000e+00	6
3899580	2.230891e-10	46
3899054	8.388818e-01	22
3899583	1.611182e-01	29
3899053	1.000000e+00	3
3899582	9.986989e-01	15
3899052	1.000000e+00	1
3899577	2.230891e-10	46
3899051	2.104926e-09	45
3899576	8.881784e-16	50
3899050	1.000000e+00	3
3899579	9.999994e-01	9
3899049	1.000000e+00	7
3899578	8.881784e-16	50
3899048	1.000000e+00	6
3899573	4.681115e-04	37
3899047	9.923267e-01	17
3899572	1.854161e-11	47
3899046	8.881784e-16	50
3899575	1.000000e+00	0
3899045	8.986806e-01	21
3899043	4.529710e-14	49
3899569	1.301086e-03	36
3899568	8.986806e-01	21
3899041	8.881784e-16	50
3899571	8.881784e-16	50
3899570	8.881784e-16	50
3899594	1.000000e+00	2
3899096	1.000000e+00	0
3899097	1.000000e+00	2
3899592	1.854161e-11	47
3899593	1.000000e+00	3
3899100	1.133316e-12	48
3899598	8.881784e-16	50
3899101	1.000000e+00	1
3899599	9.999972e-01	10
3899102	1.000000e+00	2
3899596	9.995319e-01	14
3899103	4.529710e-14	49
3899597	1.000000e+00	2
3899586	9.966998e-01	16
3899088	9.999999e-01	8
3899587	4.529710e-14	49
3899584	1.000000e+00	0
3899090	8.881784e-16	50
3899585	8.881784e-16	50
3899091	9.995319e-01	14
3899590	1.000000e+00	0
3899092	9.405398e-01	20
3899591	1.013194e-01	30
3899093	8.881784e-16	50
3899588	2.807050e-06	41
3899094	1.133316e-12	48
3899589	1.611182e-01	29
3899095	4.529710e-14	49
3899081	1.000000e+00	0
3899611	9.995319e-01	14
3899080	1.000000e+00	1
3899610	9.675457e-01	19
3899083	1.000000e+00	4
3899082	1.000000e+00	4
3899608	1.854161e-11	47
3899085	1.000000e+00	0
3899615	8.881784e-16	50
3899084	1.000000e+00	6
3899614	1.000000e+00	1
3899613	4.529710e-14	49
3899087	1.000000e+00	0
3899612	1.000000e+00	5
3899086	1.000000e+00	5
3899073	7.673339e-03	34
3899603	1.013194e-01	30
3899072	2.104926e-09	45
3899602	1.000000e+00	0
3899075	1.000000e+00	0
3899601	1.000000e+00	2
3899074	9.405398e-01	20
3899600	9.998471e-01	13
3899077	1.000000e+00	7
3899607	1.000000e+00	0
3899079	1.000000e+00	0
3899605	8.881784e-16	50
3899078	2.230891e-10	46
3899604	1.000000e+00	3
3899130	1.000000e+00	0
3899625	1.000000e+00	1
3899131	8.881784e-16	50
3899626	1.000000e+00	1
3899128	1.000000e+00	3
3899129	8.881784e-16	50
3899628	1.133316e-12	48
3899134	1.000000e+00	0
3899629	2.230891e-10	46
3899135	1.000000e+00	0
3899132	3.359055e-01	27
3899631	9.998471e-01	13
3899616	8.986806e-01	21
3899122	9.675457e-01	19
3899617	1.000000e+00	5
3899618	9.999972e-01	10
3899120	1.000000e+00	1
3899619	9.998471e-01	13
3899121	1.000000e+00	0
3899620	8.881784e-16	50
3899126	9.999881e-01	11
3899621	1.000000e+00	4
3899127	9.999881e-01	11
3899622	8.881784e-16	50
3899124	8.881784e-16	50
3899623	8.881784e-16	50
3899641	7.673339e-03	34
3899115	8.986806e-01	21
3899640	1.133316e-12	48
3899114	8.881784e-16	50
3899113	8.881784e-16	50
3899642	1.013194e-01	30
3899112	1.000000e+00	4
3899645	2.104926e-09	45
3899119	4.681115e-04	37
3899644	1.000000e+00	4
3899647	9.999994e-01	9
3899117	9.405398e-01	20
3899646	1.000000e+00	1
3899116	1.000000e+00	2
3899633	9.999972e-01	10
3899632	2.230891e-10	46
3899106	8.881784e-16	50
3899105	1.000000e+00	1
3899635	1.000000e+00	0
3899104	8.881784e-16	50
3899634	1.529320e-04	38
3899637	2.104926e-09	45
3899111	8.881784e-16	50
3899636	1.000000e+00	2
3899110	1.301086e-03	36
3899639	9.999881e-01	11
3899109	8.881784e-16	50
3899638	1.000000e+00	1
3899108	1.133316e-12	48
3899399	9.999999e-01	8
3899398	1.000000e+00	2
3899397	9.966998e-01	16
3898903	1.621870e-08	44
3899396	1.133316e-12	48
3898902	8.881784e-16	50
3899395	1.301086e-03	36
3898897	4.510745e-05	39
3899394	8.881784e-16	50
3898896	8.881784e-16	50
3898899	8.881784e-16	50
3898898	1.000000e+00	4
3898909	1.611182e-01	29
3899407	1.000000e+00	2
3899406	1.000000e+00	0
3898908	1.854161e-11	47
3899405	9.986989e-01	15
3898911	5.561376e-01	25
3899404	8.881784e-16	50
3898910	9.923267e-01	17
3899403	1.000000e+00	7
3898905	8.881784e-16	50
3899402	9.923267e-01	17
3898904	4.510745e-05	39
3899401	9.835804e-01	18
3899400	9.966998e-01	16
3898906	7.673339e-03	34
3898884	1.000000e+00	0
3899414	1.301086e-03	36
3898885	9.986989e-01	15
3899415	6.640945e-01	24
3898886	1.000000e+00	0
3898887	1.000000e+00	0
3899413	1.000000e+00	3
3898880	1.000000e+00	1
3899410	9.835804e-01	18
3898881	1.000000e+00	0
3898882	1.000000e+00	0
3899408	4.529710e-14	49
3898883	1.000000e+00	0
3899409	1.621870e-08	44
3898892	1.000000e+00	6
3899422	2.230891e-10	46
3898893	4.681115e-04	37
3899423	8.881784e-16	50
3899420	2.230891e-10	46
3898895	1.000000e+00	1
3899421	9.923267e-01	17
3898888	1.000000e+00	0
3899418	1.000000e+00	5
3899419	8.881784e-16	50
3898890	1.000000e+00	7
3899416	1.013194e-01	30
3898891	1.854161e-11	47
3899417	8.881784e-16	50
3899431	8.881784e-16	50
3898933	8.881784e-16	50
3898932	8.881784e-16	50
3899430	3.300224e-03	35
3899425	1.854161e-11	47
3898930	4.529710e-14	49
3899424	3.300224e-03	35
3898929	1.621870e-08	44
3899426	8.881784e-16	50
3899437	1.013194e-01	30
3898943	4.438624e-01	26
3899436	8.388818e-01	22
3898941	7.673339e-03	34
3898940	1.133316e-12	48
3899433	2.230891e-10	46
3898939	4.529710e-14	49
3899432	8.881784e-16	50
3898938	9.923267e-01	17
3899435	9.999999e-01	8
3898937	8.881784e-16	50
3899434	9.986989e-01	15
3898936	1.000000e+00	3
3898918	4.681115e-04	37
3899444	9.999881e-01	11
3898919	7.600562e-01	23
3899445	9.999549e-01	12
3899446	5.817779e-07	42
3899447	1.000000e+00	7
3898917	1.000000e+00	3
3899440	1.133316e-12	48
3898914	9.995319e-01	14
3898915	8.986806e-01	21
3899441	1.854161e-11	47
3898912	9.999994e-01	9
3899442	8.881784e-16	50
3899443	8.881784e-16	50
3898913	1.000000e+00	3
3899452	5.946023e-02	31
3898926	8.881784e-16	50
3898927	8.881784e-16	50
3899454	1.000000e+00	4
3898924	8.881784e-16	50
3899455	8.881784e-16	50
3898925	6.640945e-01	24
3899448	1.000000e+00	2
3898922	8.881784e-16	50
3898923	6.640945e-01	24
3899450	1.000000e+00	3
3898920	9.966998e-01	16
3899451	1.301086e-03	36
3898921	9.999999e-01	8
3899459	4.529710e-14	49
3898961	4.510745e-05	39
3899458	8.881784e-16	50
3898960	1.193067e-05	40
3899457	3.245432e-02	32
3898963	5.817779e-07	42
3899456	4.510745e-05	39
3898962	8.881784e-16	50
3899462	7.673339e-03	34
3898964	1.133316e-12	48
3899461	4.681115e-04	37
3899467	1.000000e+00	2
3898969	4.529710e-14	49
3899466	1.000000e+00	1
3898968	1.000000e+00	1
3899465	4.510745e-05	39
3898971	1.529320e-04	38
3899464	1.000000e+00	0
3899471	1.000000e+00	4
3899470	8.388818e-01	22
3898972	9.999999e-01	8
3899469	8.881784e-16	50
3898975	8.881784e-16	50
3899468	1.301086e-03	36
3898974	8.881784e-16	50
3899474	1.000000e+00	1
3898944	2.230891e-10	46
3898945	9.998471e-01	13
3899475	9.999994e-01	9
3899472	4.529710e-14	49
3898946	2.807050e-06	41
3899473	1.641957e-02	33
3898947	1.000000e+00	3
3898948	2.399438e-01	28
3899478	9.999881e-01	11
3898949	1.000000e+00	1
3898950	1.000000e+00	1
3899476	1.000000e+00	2
3899477	9.923267e-01	17
3898952	1.000000e+00	3
3899482	8.881784e-16	50
3899483	8.881784e-16	50
3898953	9.999999e-01	8
3898954	1.000000e+00	3
3899480	9.675457e-01	19
3898955	9.999994e-01	9
3899481	1.641957e-02	33
3898956	6.640945e-01	24
3899486	4.681115e-04	37
3898957	4.529710e-14	49
3899487	1.000000e+00	5
3898958	1.000000e+00	6
3899484	1.000000e+00	4
3898959	1.049339e-07	43
3898995	1.000000e+00	0
3899489	1.000000e+00	7
3898994	9.999994e-01	9
3898993	9.966998e-01	16
3899491	1.621870e-08	44
3898992	1.193067e-05	40
3899490	1.000000e+00	2
3898999	1.000000e+00	0
3898998	1.000000e+00	0
3899492	1.611182e-01	29
3898997	1.000000e+00	0
3899495	1.621870e-08	44
3898996	4.510745e-05	39
3899003	1.000000e+00	1
3899497	1.133316e-12	48
3899002	8.881784e-16	50
3899496	9.986989e-01	15
3899499	5.817779e-07	42
3899000	1.000000e+00	7
3899007	9.999994e-01	9
3899501	8.881784e-16	50
3899006	8.881784e-16	50
3899500	1.000000e+00	1
3899503	7.600562e-01	23
3899005	9.999972e-01	10
3899502	9.999549e-01	12
3899004	1.000000e+00	0
3898978	1.000000e+00	4
3899504	9.923267e-01	17
3898979	1.000000e+00	0
3899505	2.807050e-06	41
3898976	3.300224e-03	35
3899506	9.835804e-01	18
3899507	1.133316e-12	48
3898982	9.986989e-01	15
3899508	9.999549e-01	12
3898983	8.881784e-16	50
3899509	9.986989e-01	15
3898980	1.000000e+00	5
3898981	1.000000e+00	6
3899511	8.881784e-16	50
3898986	8.881784e-16	50
3899512	9.999881e-01	11
3898987	1.000000e+00	7
3899513	4.529710e-14	49
3898984	4.681115e-04	37
3898985	8.881784e-16	50
3899515	1.621870e-08	44
3898990	1.000000e+00	2
3899516	1.000000e+00	3
3898991	9.999999e-01	8
3898988	4.510745e-05	39
3899518	1.529320e-04	38
3898989	4.438624e-01	26
3899519	1.854161e-11	47
3899279	9.966998e-01	16
3899805	2.104926e-09	45
3899804	9.999972e-01	10
3899278	8.881784e-16	50
3899806	3.245432e-02	32
3899801	1.000000e+00	6
3899275	8.881784e-16	50
3899800	9.405398e-01	20
3899274	3.245432e-02	32
3899803	8.881784e-16	50
3899272	1.000000e+00	1
3899802	2.399438e-01	28
3899797	1.000000e+00	0
3899271	8.881784e-16	50
3899796	1.000000e+00	1
3899269	1.000000e+00	5
3899799	1.000000e+00	6
3899268	9.999881e-01	11
3899798	1.000000e+00	3
3899793	5.946023e-02	31
3899792	1.000000e+00	1
3899266	8.881784e-16	50
3899795	1.000000e+00	3
3899794	1.049339e-07	43
3899294	1.000000e+00	0
3899788	1.000000e+00	0
3899292	8.881784e-16	50
3899790	6.640945e-01	24
3899293	9.995319e-01	14
3899791	1.000000e+00	5
3899290	1.000000e+00	2
3899784	4.510745e-05	39
3899291	8.881784e-16	50
3899785	6.640945e-01	24
3899288	5.561376e-01	25
3899786	1.000000e+00	1
3899289	1.000000e+00	2
3899787	1.000000e+00	4
3899286	1.000000e+00	3
3899780	9.998471e-01	13
3899287	1.621870e-08	44
3899781	2.230891e-10	46
3899284	1.000000e+00	2
3899782	9.835804e-01	18
3899285	1.621870e-08	44
3899783	1.611182e-01	29
3899282	7.600562e-01	23
3899776	1.611182e-01	29
3899283	1.000000e+00	6
3899778	8.986806e-01	21
3899281	8.881784e-16	50
3899779	4.681115e-04	37
3899839	8.881784e-16	50
3899309	9.999994e-01	9
3899838	8.881784e-16	50
3899308	9.999994e-01	9
3899311	8.881784e-16	50
3899837	1.000000e+00	5
3899310	4.529710e-14	49
3899836	8.881784e-16	50
3899835	1.000000e+00	2
3899305	1.000000e+00	5
3899834	9.966998e-01	16
3899304	1.000000e+00	1
3899307	1.000000e+00	0
3899833	7.600562e-01	23
3899306	1.000000e+00	6
3899832	8.881784e-16	50
3899831	9.966998e-01	16
3899301	1.000000e+00	5
3899830	9.966998e-01	16
3899300	4.529710e-14	49
3899303	8.881784e-16	50
3899829	8.388818e-01	22
3899302	1.000000e+00	1
3899828	9.966998e-01	16
3899297	6.640945e-01	24
3899296	8.881784e-16	50
3899299	8.881784e-16	50
3899824	8.881784e-16	50
3899298	5.946023e-02	31
3899324	9.999549e-01	12
3899822	1.000000e+00	1
3899325	9.999972e-01	10
3899326	1.000000e+00	4
3899820	6.640945e-01	24
3899327	8.986806e-01	21
3899821	1.000000e+00	7
3899320	8.881784e-16	50
3899321	1.049339e-07	43
3899819	1.854161e-11	47
3899322	8.881784e-16	50
3899816	8.881784e-16	50
3899323	4.529710e-14	49
3899817	4.529710e-14	49
3899316	8.881784e-16	50
3899814	4.529710e-14	49
3899317	1.000000e+00	4
3899815	1.000000e+00	5
3899812	1.193067e-05	40
3899319	1.641957e-02	33
3899813	9.835804e-01	18
3899810	1.000000e+00	6
3899312	5.817779e-07	42
3899811	2.230891e-10	46
3899313	1.641957e-02	33
3899808	9.966998e-01	16
3899314	9.999994e-01	9
3899315	9.999549e-01	12
3899809	4.681115e-04	37
3899339	7.600562e-01	23
3899865	8.881784e-16	50
3899338	2.807050e-06	41
3899864	1.000000e+00	3
3899867	1.000000e+00	6
3899336	8.881784e-16	50
3899866	8.881784e-16	50
3899343	4.529710e-14	49
3899869	3.245432e-02	32
3899342	4.529710e-14	49
3899868	9.999999e-01	8
3899341	4.510745e-05	39
3899871	2.104926e-09	45
3899340	3.300224e-03	35
3899870	3.359055e-01	27
3899857	9.986989e-01	15
3899331	9.999999e-01	8
3899856	7.673339e-03	34
3899330	8.881784e-16	50
3899859	1.000000e+00	0
3899329	1.000000e+00	4
3899858	4.510745e-05	39
3899328	7.600562e-01	23
3899335	1.000000e+00	5
3899861	3.245432e-02	32
3899334	8.881784e-16	50
3899860	1.000000e+00	0
3899333	5.946023e-02	31
3899863	5.946023e-02	31
3899332	1.000000e+00	3
3899848	9.835804e-01	18
3899354	9.923267e-01	17
3899849	5.561376e-01	25
3899355	1.000000e+00	4
3899850	8.881784e-16	50
3899352	8.388818e-01	22
3899353	3.359055e-01	27
3899853	9.999972e-01	10
3899359	1.049339e-07	43
3899854	1.000000e+00	0
3899855	1.641957e-02	33
3899357	3.245432e-02	32
3899346	9.999999e-01	8
3899840	4.529710e-14	49
3899347	4.529710e-14	49
3899841	5.561376e-01	25
3899344	1.854161e-11	47
3899842	8.881784e-16	50
3899345	1.133316e-12	48
3899843	8.881784e-16	50
3899350	8.881784e-16	50
3899844	4.510745e-05	39
3899845	4.438624e-01	26
3899351	4.438624e-01	26
3899348	1.000000e+00	6
3899847	1.621870e-08	44
3899349	9.999994e-01	9
3899899	1.000000e+00	0
3899369	8.881784e-16	50
3899898	1.000000e+00	4
3899368	8.881784e-16	50
3899897	4.510745e-05	39
3899370	8.881784e-16	50
3899903	5.946023e-02	31
3899373	1.133316e-12	48
3899902	2.399438e-01	28
3899375	8.881784e-16	50
3899901	1.000000e+00	1
3899374	9.999994e-01	9
3899900	1.529320e-04	38
3899891	8.881784e-16	50
3899361	1.301086e-03	36
3899890	9.999994e-01	9
3899360	4.681115e-04	37
3899889	1.000000e+00	1
3899888	1.000000e+00	1
3899362	1.529320e-04	38
3899895	1.000000e+00	6
3899365	1.000000e+00	6
3899894	1.000000e+00	6
3899364	3.359055e-01	27
3899367	2.104926e-09	45
3899892	8.881784e-16	50
3899366	9.999999e-01	8
3899882	9.999881e-01	11
3899384	4.529710e-14	49
3899883	1.000000e+00	0
3899385	9.999994e-01	9
3899386	1.611182e-01	29
3899880	1.621870e-08	44
3899387	1.193067e-05	40
3899886	1.621870e-08	44
3899388	9.966998e-01	16
3899887	1.000000e+00	7
3899389	4.438624e-01	26
3899390	1.000000e+00	4
3899885	9.835804e-01	18
3899391	2.230891e-10	46
3899376	9.999549e-01	12
3899874	2.230891e-10	46
3899377	8.881784e-16	50
3899875	9.999972e-01	10
3899378	9.405398e-01	20
3899872	1.000000e+00	0
3899379	9.835804e-01	18
3899873	1.133316e-12	48
3899878	1.000000e+00	3
3899381	1.133316e-12	48
3899382	5.817779e-07	42
3899876	1.854161e-11	47
3899383	8.986806e-01	21
3899877	1.000000e+00	6
3899142	1.000000e+00	5
3899668	9.405398e-01	20
3899669	3.300224e-03	35
3899140	1.049339e-07	43
3899670	4.529710e-14	49
3899141	8.388818e-01	22
3899671	1.000000e+00	2
3899138	4.681115e-04	37
3899664	3.245432e-02	32
3899139	1.000000e+00	5
3899665	9.999549e-01	12
3899136	9.999972e-01	10
3899666	4.510745e-05	39
3899137	9.999994e-01	9
3899667	1.000000e+00	2
3899150	9.999549e-01	12
3899676	2.807050e-06	41
3899151	9.999999e-01	8
3899677	2.230891e-10	46
3899678	2.807050e-06	41
3899149	8.881784e-16	50
3899679	4.438624e-01	26
3899146	5.817779e-07	42
3899147	9.999999e-01	8
3899673	9.999549e-01	12
3899144	8.881784e-16	50
3899145	1.000000e+00	3
3899159	8.986806e-01	21
3899158	9.835804e-01	18
3899652	1.000000e+00	1
3899157	8.881784e-16	50
3899655	7.600562e-01	23
3899156	1.000000e+00	7
3899654	9.999999e-01	8
3899649	1.000000e+00	5
3899154	1.000000e+00	6
3899648	5.946023e-02	31
3899153	1.133316e-12	48
3899651	1.000000e+00	4
3899152	8.881784e-16	50
3899650	1.000000e+00	0
3899167	1.000000e+00	3
3899661	2.104926e-09	45
3899166	1.000000e+00	2
3899660	9.405398e-01	20
3899165	1.000000e+00	2
3899663	1.000000e+00	3
3899164	9.675457e-01	19
3899662	9.999994e-01	9
3899163	8.881784e-16	50
3899162	1.621870e-08	44
3899656	4.529710e-14	49
3899161	2.807050e-06	41
3899659	1.049339e-07	43
3899160	4.438624e-01	26
3899172	4.438624e-01	26
3899702	1.621870e-08	44
3899173	2.104926e-09	45
3899703	1.641957e-02	33
3899174	1.000000e+00	1
3899700	1.000000e+00	5
3899175	1.000000e+00	6
3899701	2.807050e-06	41
3899168	8.881784e-16	50
3899698	8.881784e-16	50
3899169	7.600562e-01	23
3899170	9.986989e-01	15
3899696	4.529710e-14	49
3899171	1.193067e-05	40
3899180	3.245432e-02	32
3899710	6.640945e-01	24
3899181	1.854161e-11	47
3899711	1.000000e+00	2
3899182	1.000000e+00	5
3899708	8.881784e-16	50
3899183	1.000000e+00	0
3899709	1.000000e+00	3
3899176	9.999972e-01	10
3899706	8.881784e-16	50
3899177	9.835804e-01	18
3899707	1.000000e+00	3
3899178	1.000000e+00	2
3899704	8.881784e-16	50
3899705	1.000000e+00	7
3899189	3.300224e-03	35
3899687	9.999881e-01	11
3899188	5.561376e-01	25
3899686	1.854161e-11	47
3899191	8.881784e-16	50
3899685	1.000000e+00	6
3899190	1.000000e+00	6
3899684	1.000000e+00	7
3899185	1.000000e+00	0
3899683	9.923267e-01	17
3899184	1.000000e+00	6
3899682	9.999972e-01	10
3899187	1.133316e-12	48
3899681	1.000000e+00	7
3899186	2.104926e-09	45
3899680	8.881784e-16	50
3899197	9.675457e-01	19
3899695	1.000000e+00	3
3899196	1.000000e+00	0
3899694	4.681115e-04	37
3899199	8.881784e-16	50
3899693	9.835804e-01	18
3899692	1.000000e+00	2
3899193	1.000000e+00	3
3899691	1.000000e+00	0
3899192	1.000000e+00	1
3899690	1.000000e+00	1
3899689	9.999881e-01	11
3899195	1.000000e+00	4
3899688	1.641957e-02	33
3899194	1.000000e+00	0
3899728	2.230891e-10	46
3899202	8.881784e-16	50
3899729	5.561376e-01	25
3899203	3.359055e-01	27
3899730	9.999881e-01	11
3899201	8.881784e-16	50
3899731	7.600562e-01	23
3899206	3.300224e-03	35
3899732	9.999972e-01	10
3899207	8.881784e-16	50
3899733	9.995319e-01	14
3899734	1.000000e+00	6
3899205	1.611182e-01	29
3899735	1.000000e+00	7
3899210	1.013194e-01	30
3899736	8.881784e-16	50
3899211	9.999972e-01	10
3899737	2.230891e-10	46
3899208	1.000000e+00	1
3899738	6.640945e-01	24
3899739	9.999881e-01	11
3899214	1.000000e+00	5
3899740	1.000000e+00	3
3899215	1.000000e+00	6
3899741	8.881784e-16	50
3899212	1.000000e+00	5
3899742	7.673339e-03	34
3899213	2.399438e-01	28
3899743	1.000000e+00	3
3899713	8.881784e-16	50
3899219	9.998471e-01	13
3899712	9.999999e-01	8
3899218	1.133316e-12	48
3899217	9.966998e-01	16
3899715	9.999999e-01	8
3899714	4.681115e-04	37
3899223	1.000000e+00	1
3899717	1.193067e-05	40
3899222	9.966998e-01	16
3899716	5.946023e-02	31
3899221	1.000000e+00	0
3899220	9.675457e-01	19
3899718	8.881784e-16	50
3899227	8.881784e-16	50
3899721	8.881784e-16	50
3899226	6.640945e-01	24
3899720	1.000000e+00	5
3899225	1.049339e-07	43
3899723	9.999881e-01	11
3899224	8.881784e-16	50
3899722	2.807050e-06	41
3899231	5.946023e-02	31
3899725	1.621870e-08	44
3899230	9.986989e-01	15
3899724	9.998471e-01	13
3899229	1.000000e+00	0
3899727	8.986806e-01	21
3899228	1.621870e-08	44
3899726	5.561376e-01	25
3899232	9.986989e-01	15
3899233	5.946023e-02	31
3899763	8.881784e-16	50
3899235	1.000000e+00	6
3899766	1.000000e+00	7
3899237	1.000000e+00	5
3899767	2.104926e-09	45
3899239	9.995319e-01	14
3899765	9.999999e-01	8
3899240	9.923267e-01	17
3899770	8.881784e-16	50
3969016	1.621870e-08	44
3899771	9.999994e-01	9
3899241	1.000000e+00	0
3899768	3.359055e-01	27
3969018	8.881784e-16	50
3899242	2.104926e-09	45
3899769	8.881784e-16	50
3969019	1.133316e-12	48
3899243	9.999994e-01	9
3899774	9.999549e-01	12
3899244	1.000000e+00	1
3899775	5.817779e-07	42
3899245	9.923267e-01	17
3899772	9.835804e-01	18
3899246	1.000000e+00	0
3899773	1.854161e-11	47
3899247	9.999549e-01	12
3899249	9.995319e-01	14
3899747	1.301086e-03	36
3899248	8.881784e-16	50
3899746	1.013194e-01	30
3899250	1.000000e+00	6
3899744	1.000000e+00	7
3899253	4.529710e-14	49
3899252	8.881784e-16	50
[truncated: 500 more rows]
