# Supplementary material for: Translational Selection Is Ubiquitous in Prokaryotes
Source: PLoS Genet. 2010 Jun 24;6(6):e1001004. doi: 10.1371/journal.pgen.1001004 (PMC2891978; doi:10.1371/journal.pgen.1001004)
Supplement: Dataset S1 — OCU/non-OCU gene calls in 461 Bacterial and Archaeal genomes, and summary tables of genome properties and OCU preferences for specific codons. (4.77 MB ZIP) [file pgen.1001004.s001.zip › Dataset_S1_Bacteria/Cyanobacteria_bacterium_Yellowstone_B-Prime.arff.ocuGenes]

GeneID	signTest_p	ocuProbWinCnt
3902554	1.000000e+00	6
3902552	3.359055e-01	27
3902553	9.999999e-01	8
3902558	9.986989e-01	15
3902559	8.881784e-16	50
3902556	1.000000e+00	4
3902557	9.986989e-01	15
3902546	2.807050e-06	41
3902547	9.999972e-01	10
3902544	1.000000e+00	7
3902545	8.388818e-01	22
3902550	8.881784e-16	50
3902551	1.000000e+00	0
3902539	9.998471e-01	13
3902538	1.641957e-02	33
3902536	1.854161e-11	47
3902543	9.999972e-01	10
3902542	9.986989e-01	15
3902540	9.966998e-01	16
3902531	2.104926e-09	45
3902530	9.999999e-01	8
3902529	4.681115e-04	37
3902535	4.681115e-04	37
3902534	1.854161e-11	47
3902533	5.946023e-02	31
3902532	9.966998e-01	16
3902584	1.621870e-08	44
3902585	1.000000e+00	2
3902586	7.673339e-03	34
3902587	8.881784e-16	50
3902588	1.621870e-08	44
3902590	1.301086e-03	36
3902591	9.999549e-01	12
3902577	9.999549e-01	12
3902578	1.000000e+00	1
3902579	2.807050e-06	41
3902580	9.966998e-01	16
3902581	1.000000e+00	6
3902582	2.399438e-01	28
3902583	1.000000e+00	6
3902569	2.230891e-10	46
3902568	3.300224e-03	35
3902570	8.881784e-16	50
3902573	1.000000e+00	2
3902572	1.000000e+00	0
3902575	1.000000e+00	2
3902574	1.000000e+00	0
3902561	3.245432e-02	32
3902563	9.675457e-01	19
3902562	8.881784e-16	50
3902565	8.881784e-16	50
3902564	8.986806e-01	21
3902567	9.999881e-01	11
3902566	4.529710e-14	49
3902494	1.000000e+00	2
3902495	9.999972e-01	10
3902492	1.133316e-12	48
3902490	1.000000e+00	7
3902491	9.999999e-01	8
3902488	1.000000e+00	6
3902489	1.013194e-01	30
3902486	1.000000e+00	6
3902487	1.133316e-12	48
3902484	2.230891e-10	46
3902485	4.529710e-14	49
3902482	1.621870e-08	44
3902483	4.529710e-14	49
3902480	4.681115e-04	37
3902481	8.881784e-16	50
3902479	4.529710e-14	49
3902478	4.529710e-14	49
3902477	2.230891e-10	46
3902476	7.673339e-03	34
3902475	1.000000e+00	5
3902474	9.966998e-01	16
3902473	1.854161e-11	47
3902472	9.999994e-01	9
3902471	9.999999e-01	8
3902470	1.133316e-12	48
3902469	3.245432e-02	32
3902468	1.301086e-03	36
3902466	8.881784e-16	50
3902465	8.881784e-16	50
3902464	8.881784e-16	50
3902524	1.133316e-12	48
3902525	9.675457e-01	19
3902526	1.301086e-03	36
3902520	9.999999e-01	8
3902521	8.881784e-16	50
3902522	7.673339e-03	34
3902523	1.854161e-11	47
3902516	1.000000e+00	1
3902517	1.641957e-02	33
3902518	9.999999e-01	8
3902519	1.000000e+00	6
3902513	6.640945e-01	24
3902514	1.000000e+00	0
3902515	1.000000e+00	0
3902509	5.817779e-07	42
3902508	1.000000e+00	4
3902511	9.966998e-01	16
3902510	8.986806e-01	21
3902505	1.049339e-07	43
3902504	8.881784e-16	50
3902507	5.561376e-01	25
3902506	8.881784e-16	50
3902501	1.854161e-11	47
3902500	1.000000e+00	4
3902502	9.998471e-01	13
3902497	9.405398e-01	20
3902496	2.807050e-06	41
3902499	8.881784e-16	50
3902498	7.600562e-01	23
3902675	1.000000e+00	1
3902674	4.438624e-01	26
3902673	7.673339e-03	34
3902672	8.986806e-01	21
3902679	2.399438e-01	28
3902678	1.000000e+00	4
3902677	9.999549e-01	12
3902676	2.807050e-06	41
3902683	1.641957e-02	33
3902681	8.881784e-16	50
3902680	2.399438e-01	28
3902687	1.000000e+00	5
3902686	1.133316e-12	48
3902685	5.817779e-07	42
3902658	1.000000e+00	7
3902659	9.999549e-01	12
3902656	9.995319e-01	14
3902657	1.000000e+00	4
3902662	4.529710e-14	49
3902663	1.000000e+00	1
3902660	1.000000e+00	4
3902661	8.881784e-16	50
3902666	1.000000e+00	0
3902664	5.817779e-07	42
3902665	1.611182e-01	29
3902671	8.388818e-01	22
3902668	9.999994e-01	9
3902669	4.529710e-14	49
3902705	9.999999e-01	8
3902707	4.681115e-04	37
3902706	2.104926e-09	45
3902709	3.245432e-02	32
3902711	8.881784e-16	50
3902710	8.881784e-16	50
3902715	8.881784e-16	50
3902714	1.301086e-03	36
3902716	1.301086e-03	36
3902719	3.359055e-01	27
3902718	1.621870e-08	44
3902688	9.999881e-01	11
3902689	1.133316e-12	48
3902690	9.999549e-01	12
3902691	1.000000e+00	3
3902693	2.399438e-01	28
3902694	4.529710e-14	49
3902695	3.245432e-02	32
3902696	7.600562e-01	23
3902697	8.881784e-16	50
3902698	1.529320e-04	38
3902699	4.529710e-14	49
3902700	9.986989e-01	15
3902701	8.881784e-16	50
3902615	8.388818e-01	22
3902614	9.999994e-01	9
3902613	1.000000e+00	7
3902612	1.000000e+00	5
3902611	2.399438e-01	28
3902610	8.881784e-16	50
3902609	4.529710e-14	49
3902623	8.881784e-16	50
3902622	9.999999e-01	8
3902620	4.438624e-01	26
3902619	1.000000e+00	5
3902618	4.510745e-05	39
3902617	8.881784e-16	50
3902616	8.881784e-16	50
3902598	7.673339e-03	34
3902599	8.881784e-16	50
3902596	1.000000e+00	6
3902597	8.881784e-16	50
3902594	7.600562e-01	23
3902595	5.561376e-01	25
3902592	7.600562e-01	23
3902593	9.995319e-01	14
3902606	9.999999e-01	8
3902607	1.000000e+00	5
3902604	9.999999e-01	8
3902605	1.013194e-01	30
3902602	3.359055e-01	27
3902603	4.438624e-01	26
3902600	9.999994e-01	9
3902601	1.133316e-12	48
3902645	9.999881e-01	11
3902644	1.000000e+00	2
3902647	1.854161e-11	47
3902646	1.000000e+00	7
3902641	7.673339e-03	34
3902640	1.000000e+00	1
3902643	1.000000e+00	2
3902642	1.000000e+00	2
3902653	8.881784e-16	50
3902652	7.673339e-03	34
3902655	8.881784e-16	50
3902654	4.529710e-14	49
3902649	8.881784e-16	50
3902648	8.388818e-01	22
3902651	9.999994e-01	9
3902650	1.000000e+00	2
3902628	4.529710e-14	49
3902630	1.000000e+00	3
3902631	1.000000e+00	2
3902624	4.529710e-14	49
3902625	9.835804e-01	18
3902626	8.881784e-16	50
3902636	9.405398e-01	20
3902637	1.000000e+00	2
3902638	9.998471e-01	13
3902639	7.600562e-01	23
3902632	3.300224e-03	35
3902633	1.000000e+00	3
3902634	1.000000e+00	0
3902635	6.640945e-01	24
3902793	8.881784e-16	50
3902795	2.104926e-09	45
3902794	9.999994e-01	9
3902796	4.529710e-14	49
3902799	4.529710e-14	49
3902798	1.000000e+00	4
3902785	4.681115e-04	37
3902787	1.000000e+00	6
3902789	1.000000e+00	2
3902788	1.854161e-11	47
3902791	1.000000e+00	5
3902790	1.000000e+00	3
3902808	8.881784e-16	50
3902809	7.600562e-01	23
3902810	5.946023e-02	31
3902811	1.000000e+00	7
3902812	9.923267e-01	17
3902813	9.998471e-01	13
3902814	1.000000e+00	5
3902800	8.881784e-16	50
3902801	1.000000e+00	0
3902802	1.000000e+00	4
3902803	1.000000e+00	1
3902804	8.388818e-01	22
3902805	1.000000e+00	3
3902806	4.510745e-05	39
3902826	1.000000e+00	1
3902825	1.301086e-03	36
3902831	1.000000e+00	3
3902830	1.000000e+00	7
3902829	2.104926e-09	45
3902828	9.675457e-01	19
3902819	1.133316e-12	48
3902818	2.230891e-10	46
3902816	8.881784e-16	50
3902823	3.359055e-01	27
3902822	5.946023e-02	31
3902821	1.611182e-01	29
3902820	1.193067e-05	40
3902842	8.881784e-16	50
3902843	1.641957e-02	33
3902840	1.621870e-08	44
3902841	8.881784e-16	50
3902846	1.611182e-01	29
3902847	9.999881e-01	11
3902844	1.000000e+00	6
3902845	9.999994e-01	9
3902835	9.998471e-01	13
3902832	7.673339e-03	34
3902833	1.049339e-07	43
3902838	9.999972e-01	10
3902839	8.881784e-16	50
3902836	8.881784e-16	50
3902837	1.133316e-12	48
3902733	8.881784e-16	50
3902732	4.438624e-01	26
3902735	2.104926e-09	45
3902734	8.986806e-01	21
3902729	7.600562e-01	23
3902728	8.881784e-16	50
3902731	1.000000e+00	1
3902730	8.881784e-16	50
3902725	1.621870e-08	44
3902724	2.104926e-09	45
3902727	9.966998e-01	16
3902726	8.388818e-01	22
3902721	3.300224e-03	35
3902720	9.405398e-01	20
3902723	4.681115e-04	37
3902722	1.000000e+00	2
3902748	8.881784e-16	50
3902749	9.675457e-01	19
3902750	1.000000e+00	2
3902751	2.230891e-10	46
3902744	9.999994e-01	9
3902745	4.438624e-01	26
3902746	9.966998e-01	16
3902747	9.999994e-01	9
3902740	9.995319e-01	14
3902741	1.000000e+00	0
3902742	1.000000e+00	5
3902743	9.999881e-01	11
3902736	1.000000e+00	5
3902737	1.000000e+00	7
3902738	8.881784e-16	50
3902739	8.881784e-16	50
3902766	8.881784e-16	50
3902765	8.881784e-16	50
3902764	1.529320e-04	38
3902763	9.998471e-01	13
3902762	4.529710e-14	49
3902761	9.999999e-01	8
3902760	3.300224e-03	35
3902759	9.966998e-01	16
3902758	5.561376e-01	25
3902757	1.854161e-11	47
3902755	9.835804e-01	18
3902754	1.000000e+00	4
3902753	9.986989e-01	15
3902783	1.000000e+00	3
3902780	8.986806e-01	21
3902781	1.000000e+00	0
3902779	1.000000e+00	0
3902776	1.000000e+00	1
3902777	1.000000e+00	1
3902774	9.999881e-01	11
3902775	1.621870e-08	44
3902773	8.881784e-16	50
3902770	9.999994e-01	9
3902771	9.405398e-01	20
3902768	1.193067e-05	40
3902769	4.510745e-05	39
3902852	1.621870e-08	44
3902853	1.000000e+00	5
3902854	9.675457e-01	19
3902855	1.133316e-12	48
3902848	1.000000e+00	1
3902849	1.000000e+00	2
3902850	2.807050e-06	41
3902851	8.881784e-16	50
3902860	8.881784e-16	50
3902861	4.529710e-14	49
3902862	8.881784e-16	50
3902856	9.923267e-01	17
3902857	2.399438e-01	28
3902858	8.986806e-01	21
3902859	4.529710e-14	49
3902869	3.359055e-01	27
3902868	8.881784e-16	50
3902871	9.999999e-01	8
3902870	9.923267e-01	17
3902865	8.881784e-16	50
3902864	1.013194e-01	30
3902867	2.230891e-10	46
3902877	1.000000e+00	3
3902876	9.835804e-01	18
3902879	5.561376e-01	25
3902878	4.438624e-01	26
3902873	3.359055e-01	27
3902872	1.013194e-01	30
3902875	8.388818e-01	22
3902886	7.673339e-03	34
3902885	1.133316e-12	48
3902882	8.881784e-16	50
3902883	9.999881e-01	11
3902880	8.881784e-16	50
3902881	4.529710e-14	49
3902894	9.999972e-01	10
3902895	8.881784e-16	50
3902892	1.133316e-12	48
3902890	9.999881e-01	11
3902891	1.000000e+00	6
3902888	5.817779e-07	42
3902889	1.000000e+00	3
3902903	1.529320e-04	38
3902899	4.510745e-05	39
3902898	8.881784e-16	50
3902896	1.133316e-12	48
3902906	9.986989e-01	15
3902905	1.000000e+00	0
3902904	9.999549e-01	12
3901462	1.193067e-05	40
3901463	9.999881e-01	11
3901461	3.359055e-01	27
3901458	1.000000e+00	2
3901459	1.049339e-07	43
3901456	3.359055e-01	27
3901457	1.000000e+00	2
3901470	9.405398e-01	20
3901471	1.000000e+00	3
3901468	1.301086e-03	36
3901466	7.600562e-01	23
3901467	2.807050e-06	41
3901464	1.529320e-04	38
3901465	1.621870e-08	44
3901447	1.000000e+00	1
3901446	1.000000e+00	0
3901444	1.000000e+00	2
3901443	5.561376e-01	25
3901442	9.999972e-01	10
3901440	1.621870e-08	44
3901455	1.000000e+00	7
3901454	4.438624e-01	26
3901453	3.300224e-03	35
3901452	1.529320e-04	38
3901451	5.817779e-07	42
3901450	9.835804e-01	18
3901449	4.510745e-05	39
3901492	6.640945e-01	24
3901493	1.000000e+00	4
3901494	8.881784e-16	50
3901488	9.405398e-01	20
3901489	8.881784e-16	50
3901491	1.000000e+00	5
3901500	8.881784e-16	50
3901501	9.995319e-01	14
3901502	9.999549e-01	12
3901503	4.529710e-14	49
3901498	8.881784e-16	50
3901477	2.399438e-01	28
3901476	2.104926e-09	45
3901479	5.561376e-01	25
3901478	1.854161e-11	47
3901473	4.510745e-05	39
3901472	8.881784e-16	50
3901485	8.881784e-16	50
3901484	4.529710e-14	49
3901487	9.966998e-01	16
3901486	3.300224e-03	35
3901481	7.600562e-01	23
3901480	9.999972e-01	10
3901483	1.193067e-05	40
3901482	9.835804e-01	18
3901523	1.000000e+00	2
3901521	1.301086e-03	36
3901526	4.529710e-14	49
3901527	4.681115e-04	37
3901524	9.999994e-01	9
3901525	8.388818e-01	22
3901530	2.807050e-06	41
3901531	2.230891e-10	46
3901528	9.999999e-01	8
3901529	1.000000e+00	4
3901534	4.529710e-14	49
3901532	1.611182e-01	29
3901533	3.359055e-01	27
3901507	1.000000e+00	1
3901506	4.510745e-05	39
3901504	4.529710e-14	49
3901511	1.000000e+00	0
3901510	5.817779e-07	42
3901509	9.998471e-01	13
3901508	9.999994e-01	9
3901515	1.000000e+00	1
3901514	1.000000e+00	2
3901513	9.999972e-01	10
3901512	1.000000e+00	6
3901519	9.999881e-01	11
3901518	8.881784e-16	50
3901517	8.881784e-16	50
3901516	8.881784e-16	50
3901552	1.049339e-07	43
3901553	9.986989e-01	15
3901555	8.881784e-16	50
3901556	8.881784e-16	50
3901557	1.000000e+00	6
3901558	1.000000e+00	5
3901559	1.000000e+00	0
3901563	1.000000e+00	3
3901565	1.000000e+00	0
3901566	5.946023e-02	31
3901567	9.923267e-01	17
3901537	8.881784e-16	50
3901536	9.999549e-01	12
3901539	9.999994e-01	9
3901538	5.561376e-01	25
3901541	1.000000e+00	5
3901540	1.193067e-05	40
3901543	1.000000e+00	1
3901542	1.000000e+00	2
3901545	1.000000e+00	4
3901544	1.000000e+00	3
3901547	1.000000e+00	5
3901549	3.245432e-02	32
3901548	1.000000e+00	5
3901551	1.000000e+00	3
3901550	1.000000e+00	1
3901599	1.000000e+00	4
3901598	8.881784e-16	50
3901597	1.000000e+00	2
3901596	9.966998e-01	16
3901595	9.999549e-01	12
3901594	4.529710e-14	49
3901593	1.000000e+00	2
3901592	9.999881e-01	11
3901591	9.986989e-01	15
3901590	1.000000e+00	1
3901589	1.000000e+00	0
3901588	4.529710e-14	49
3901587	2.399438e-01	28
3901586	5.561376e-01	25
3901585	1.000000e+00	2
3901582	1.049339e-07	43
3901583	9.835804e-01	18
3901580	1.000000e+00	2
3901581	8.881784e-16	50
3901578	1.049339e-07	43
3901579	3.300224e-03	35
3901576	7.600562e-01	23
3901577	1.049339e-07	43
3901574	2.807050e-06	41
3901575	2.807050e-06	41
3901573	1.000000e+00	3
3901570	1.000000e+00	0
3901571	1.000000e+00	0
3901568	8.986806e-01	21
PID_162139626	1.000000e+00	3
3901569	9.999549e-01	12
3901629	5.817779e-07	42
3901628	1.000000e+00	2
3901631	1.133316e-12	48
3901630	1.000000e+00	5
3901625	1.000000e+00	2
3901624	1.000000e+00	1
3901627	8.986806e-01	21
3901626	8.881784e-16	50
3901620	5.561376e-01	25
3901623	1.049339e-07	43
3901622	4.529710e-14	49
3901617	2.230891e-10	46
3901619	4.529710e-14	49
3901618	9.835804e-01	18
3901613	8.881784e-16	50
3901614	1.000000e+00	1
3901615	8.881784e-16	50
3901608	3.300224e-03	35
3901609	1.000000e+00	2
3901610	1.000000e+00	1
3901611	8.881784e-16	50
3901604	8.881784e-16	50
3901605	8.881784e-16	50
3901606	8.881784e-16	50
3901607	8.881784e-16	50
3901601	5.561376e-01	25
3901602	1.611182e-01	29
3901603	8.881784e-16	50
3901659	9.986989e-01	15
3901658	1.133316e-12	48
3901657	9.999972e-01	10
3901656	4.529710e-14	49
3901663	1.000000e+00	5
3901662	1.013194e-01	30
3901661	9.405398e-01	20
3901660	1.621870e-08	44
3901650	9.999549e-01	12
3901649	9.999999e-01	8
3901648	9.999549e-01	12
3901655	1.529320e-04	38
3901652	9.998471e-01	13
3901640	8.881784e-16	50
3901641	9.999549e-01	12
3901646	7.600562e-01	23
3901647	9.999994e-01	9
3901645	4.529710e-14	49
3901634	8.881784e-16	50
3901635	1.000000e+00	2
3901638	8.388818e-01	22
3901636	9.405398e-01	20
3901637	9.998471e-01	13
3901689	3.300224e-03	35
3901688	2.230891e-10	46
3901691	2.104926e-09	45
3901690	9.999549e-01	12
3901693	1.133316e-12	48
3901692	1.000000e+00	1
3901695	1.000000e+00	0
3901694	5.946023e-02	31
3901681	8.881784e-16	50
3901680	9.986989e-01	15
3901683	9.923267e-01	17
3901685	2.399438e-01	28
3901684	9.999972e-01	10
3901687	2.104926e-09	45
3901686	1.000000e+00	6
3901672	7.600562e-01	23
3901673	5.561376e-01	25
3901675	1.611182e-01	29
3901676	1.000000e+00	1
3901677	1.000000e+00	1
3901678	2.399438e-01	28
3901679	1.000000e+00	3
3901664	2.399438e-01	28
3901665	1.000000e+00	7
3901666	1.621870e-08	44
3901667	9.999999e-01	8
3901668	8.881784e-16	50
3901669	1.000000e+00	6
3901670	1.000000e+00	1
3901671	9.998471e-01	13
3901701	1.133316e-12	48
3901700	1.000000e+00	0
3901703	1.000000e+00	6
3901702	1.000000e+00	0
3901696	1.000000e+00	0
3901699	8.881784e-16	50
3901698	1.049339e-07	43
3901709	1.641957e-02	33
3901708	8.881784e-16	50
3901711	1.000000e+00	5
3901710	1.529320e-04	38
3901704	9.835804e-01	18
3901707	1.000000e+00	4
3901706	1.000000e+00	1
3901716	3.245432e-02	32
3901718	8.881784e-16	50
3901719	8.881784e-16	50
3901712	1.000000e+00	2
3901713	9.998471e-01	13
3901714	2.399438e-01	28
3901724	4.529710e-14	49
3901725	9.675457e-01	19
3901726	8.881784e-16	50
3901727	1.621870e-08	44
3901720	8.881784e-16	50
3901721	1.000000e+00	3
3901723	8.881784e-16	50
3901733	8.986806e-01	21
3901732	6.640945e-01	24
3901731	1.000000e+00	0
3901730	8.881784e-16	50
3901729	1.000000e+00	2
3901728	2.230891e-10	46
3901743	8.881784e-16	50
3901742	1.000000e+00	6
3901741	1.621870e-08	44
3901740	1.000000e+00	4
3901739	8.881784e-16	50
3901738	8.881784e-16	50
3901737	1.000000e+00	2
3901736	9.405398e-01	20
3901750	8.881784e-16	50
3901751	9.998471e-01	13
3901748	1.000000e+00	2
3901749	1.000000e+00	7
3901746	8.881784e-16	50
3901744	9.995319e-01	14
3901745	5.817779e-07	42
3901758	1.000000e+00	3
3901759	1.000000e+00	2
3901756	1.000000e+00	3
3901757	9.999994e-01	9
3901754	2.399438e-01	28
3901755	1.000000e+00	0
3901752	8.881784e-16	50
3901753	8.881784e-16	50
3901761	7.673339e-03	34
3901763	1.611182e-01	29
3901762	1.000000e+00	2
3901765	9.999881e-01	11
3901764	1.000000e+00	2
3901767	3.245432e-02	32
3901766	2.104926e-09	45
3901768	9.999881e-01	11
3901771	8.881784e-16	50
3901770	3.300224e-03	35
3901773	9.999999e-01	8
3901772	1.133316e-12	48
3901775	1.133316e-12	48
3901774	9.999999e-01	8
3901776	1.854161e-11	47
3901777	9.986989e-01	15
3901778	4.529710e-14	49
3901779	4.529710e-14	49
3901780	2.104926e-09	45
3901781	2.230891e-10	46
3901782	1.611182e-01	29
3901783	1.611182e-01	29
3901786	8.881784e-16	50
3901787	8.881784e-16	50
3901788	1.621870e-08	44
3901789	8.388818e-01	22
3901790	1.621870e-08	44
3901791	4.529710e-14	49
3901795	4.529710e-14	49
3901794	1.049339e-07	43
3901793	8.986806e-01	21
3901792	3.359055e-01	27
3901799	1.193067e-05	40
3901798	1.193067e-05	40
3901796	9.999881e-01	11
3901803	3.245432e-02	32
3901802	1.641957e-02	33
3901801	3.300224e-03	35
3901800	1.013194e-01	30
3901807	1.301086e-03	36
3901806	5.817779e-07	42
3901805	2.230891e-10	46
3901804	9.999972e-01	10
3901810	1.000000e+00	5
3901811	9.675457e-01	19
3901808	8.881784e-16	50
3901809	2.399438e-01	28
3901814	1.013194e-01	30
3901815	5.817779e-07	42
3901812	1.641957e-02	33
3901813	4.529710e-14	49
3901818	9.999972e-01	10
3901819	9.966998e-01	16
3901816	9.998471e-01	13
3901817	1.000000e+00	5
3901822	9.999881e-01	11
3901823	8.881784e-16	50
3901836	1.000000e+00	0
3901837	1.000000e+00	1
3901832	4.510745e-05	39
3901834	2.104926e-09	45
3901835	1.000000e+00	1
3901828	1.000000e+00	4
3901831	9.995319e-01	14
3901824	8.881784e-16	50
3901825	8.881784e-16	50
3901826	8.881784e-16	50
3901827	8.881784e-16	50
3901853	2.807050e-06	41
3901854	2.807050e-06	41
3901849	8.881784e-16	50
3901848	9.995319e-01	14
3901851	1.854161e-11	47
3901850	1.000000e+00	6
3901845	1.000000e+00	1
3901844	1.000000e+00	0
3901847	1.854161e-11	47
3901846	4.438624e-01	26
3901841	1.000000e+00	3
3901840	1.000000e+00	0
3901843	2.230891e-10	46
3901842	1.000000e+00	1
3901870	9.835804e-01	18
3901871	1.000000e+00	4
3901868	9.999972e-01	10
3901869	1.000000e+00	1
3901866	1.000000e+00	0
3901867	9.675457e-01	19
3901865	1.000000e+00	0
3901862	9.835804e-01	18
3901863	8.881784e-16	50
3901860	9.999994e-01	9
3901861	8.881784e-16	50
3901858	1.133316e-12	48
3901857	3.359055e-01	27
3901887	1.193067e-05	40
3901886	7.673339e-03	34
3901885	2.399438e-01	28
3901884	9.999994e-01	9
3901883	7.673339e-03	34
3901882	8.881784e-16	50
3901881	9.923267e-01	17
3901880	8.881784e-16	50
3901879	8.881784e-16	50
3901878	9.999881e-01	11
3901877	1.000000e+00	6
3901876	9.999999e-01	8
3901875	1.000000e+00	7
3901874	1.000000e+00	2
3901873	9.999999e-01	8
3901872	4.681115e-04	37
3901897	8.881784e-16	50
3901898	4.438624e-01	26
3901899	9.923267e-01	17
3901900	5.561376e-01	25
3901901	9.999972e-01	10
3901902	3.359055e-01	27
3901903	9.999881e-01	11
3901888	1.641957e-02	33
3901890	9.923267e-01	17
3901892	4.510745e-05	39
3901893	9.405398e-01	20
3901894	9.986989e-01	15
3901895	9.995319e-01	14
3901913	8.388818e-01	22
3901912	1.000000e+00	1
3901915	9.966998e-01	16
3901917	1.854161e-11	47
3901916	1.000000e+00	3
3901919	1.000000e+00	7
3901905	8.881784e-16	50
3901904	9.999549e-01	12
3901907	8.881784e-16	50
3901906	1.529320e-04	38
3901909	1.000000e+00	6
3901908	1.854161e-11	47
3901911	2.230891e-10	46
3901910	1.000000e+00	3
3901930	2.104926e-09	45
3901931	1.000000e+00	0
3901928	9.966998e-01	16
3901929	1.529320e-04	38
3901934	1.000000e+00	0
3901935	1.000000e+00	1
3901933	1.000000e+00	0
3901922	1.529320e-04	38
3901923	1.000000e+00	3
3901920	4.529710e-14	49
3901921	1.000000e+00	7
3901926	8.388818e-01	22
3901927	6.640945e-01	24
3901924	1.000000e+00	4
3901925	1.133316e-12	48
3901947	9.835804e-01	18
3901946	8.881784e-16	50
3901945	9.995319e-01	14
3901944	9.995319e-01	14
3901951	1.000000e+00	0
3901950	1.621870e-08	44
3901949	3.300224e-03	35
3901948	8.388818e-01	22
3901939	1.000000e+00	0
3901938	1.000000e+00	0
3901937	1.000000e+00	2
3901936	1.000000e+00	0
3901943	1.000000e+00	1
3901942	1.000000e+00	0
3901940	1.000000e+00	0
3902000	8.881784e-16	50
3902001	9.923267e-01	17
3902002	3.300224e-03	35
3902004	4.529710e-14	49
3902005	8.881784e-16	50
3902006	1.854161e-11	47
3902007	9.999972e-01	10
3902008	1.621870e-08	44
3902009	8.881784e-16	50
3902011	5.561376e-01	25
3902012	9.999994e-01	9
3902013	4.438624e-01	26
3902014	8.881784e-16	50
3901985	8.881784e-16	50
3901984	7.600562e-01	23
3901987	1.854161e-11	47
3901986	1.000000e+00	1
3901989	9.405398e-01	20
3901988	7.600562e-01	23
3901991	1.133316e-12	48
3901990	8.881784e-16	50
3901993	1.000000e+00	6
3901992	2.807050e-06	41
3901995	1.529320e-04	38
3901994	4.529710e-14	49
3901997	1.193067e-05	40
3901996	4.510745e-05	39
3901999	5.817779e-07	42
3901998	5.817779e-07	42
3901970	9.923267e-01	17
3901971	4.438624e-01	26
3901969	8.881784e-16	50
3901974	9.999972e-01	10
3901975	9.999549e-01	12
3901972	2.104926e-09	45
3901973	2.104926e-09	45
3901978	9.405398e-01	20
3901976	9.999972e-01	10
3901977	7.600562e-01	23
3901982	1.621870e-08	44
3901980	1.000000e+00	1
3901981	4.438624e-01	26
3901955	1.611182e-01	29
3901954	9.999881e-01	11
3901953	8.881784e-16	50
3901952	8.881784e-16	50
3901959	1.000000e+00	6
3901958	8.986806e-01	21
3901957	9.835804e-01	18
3901956	9.999972e-01	10
3901963	4.529710e-14	49
3901962	1.529320e-04	38
3901961	9.999972e-01	10
3901966	9.999881e-01	11
3901965	1.000000e+00	7
3902068	2.104926e-09	45
3902069	9.999994e-01	9
3902070	1.013194e-01	30
3902071	8.881784e-16	50
3902064	8.881784e-16	50
3902065	4.529710e-14	49
3902066	1.000000e+00	7
3902067	1.621870e-08	44
3902076	9.405398e-01	20
3902077	1.000000e+00	6
3902078	1.000000e+00	1
3902079	8.881784e-16	50
3902072	8.881784e-16	50
3902073	8.881784e-16	50
3902075	9.405398e-01	20
3902053	8.881784e-16	50
3902052	9.995319e-01	14
3902054	1.854161e-11	47
3902049	1.000000e+00	3
3902048	9.999881e-01	11
3902051	9.966998e-01	16
3902061	9.999972e-01	10
3902060	2.230891e-10	46
3902063	1.529320e-04	38
3902062	1.611182e-01	29
3902057	1.000000e+00	3
3902056	1.000000e+00	6
3902059	4.681115e-04	37
3902058	1.000000e+00	7
3902039	2.807050e-06	41
3902037	1.000000e+00	2
3902034	1.000000e+00	4
3902035	1.000000e+00	5
3902033	1.621870e-08	44
3902046	1.000000e+00	3
3902047	8.881784e-16	50
3902044	1.621870e-08	44
3902045	5.817779e-07	42
3902042	1.000000e+00	0
3902043	8.881784e-16	50
3902040	1.000000e+00	4
3902041	1.000000e+00	0
3902023	9.835804e-01	18
3902022	1.641957e-02	33
3902021	4.438624e-01	26
3902020	8.881784e-16	50
3902019	2.230891e-10	46
3902018	1.529320e-04	38
3902017	4.529710e-14	49
3902016	1.000000e+00	5
3902031	9.995319e-01	14
3902030	9.999881e-01	11
3902029	1.854161e-11	47
3902028	1.000000e+00	0
3902027	9.998471e-01	13
3902026	8.881784e-16	50
3902025	4.529710e-14	49
3902024	4.438624e-01	26
3902137	1.301086e-03	36
3902136	1.854161e-11	47
3902139	1.000000e+00	0
3902138	9.999999e-01	8
3902140	1.000000e+00	7
3902143	7.600562e-01	23
3902128	9.998471e-01	13
3902131	9.675457e-01	19
3902130	1.133316e-12	48
3902133	1.049339e-07	43
3902132	9.999994e-01	9
3902135	1.301086e-03	36
3902134	2.807050e-06	41
3902120	9.999999e-01	8
3902122	8.881784e-16	50
3902123	9.999999e-01	8
3902125	2.399438e-01	28
3902126	1.854161e-11	47
3902127	2.230891e-10	46
3902112	1.000000e+00	3
3902113	4.510745e-05	39
3902114	8.881784e-16	50
3902115	9.675457e-01	19
3902116	4.529710e-14	49
3902117	1.000000e+00	4
3902118	9.999972e-01	10
3902119	9.999999e-01	8
3902107	1.611182e-01	29
3902106	1.000000e+00	7
3902105	8.881784e-16	50
3902104	9.998471e-01	13
3902111	3.359055e-01	27
3902110	8.881784e-16	50
3902109	4.510745e-05	39
3902108	8.881784e-16	50
3902099	5.817779e-07	42
3902098	4.510745e-05	39
3902097	5.946023e-02	31
3902096	2.230891e-10	46
3902102	1.621870e-08	44
3902101	7.600562e-01	23
3902100	7.673339e-03	34
3902090	4.529710e-14	49
3902088	1.641957e-02	33
3902089	1.133316e-12	48
3902094	4.529710e-14	49
3902095	8.881784e-16	50
3902092	5.561376e-01	25
3902093	8.881784e-16	50
3902082	1.049339e-07	43
3902083	4.681115e-04	37
3902080	1.000000e+00	1
3902081	1.000000e+00	7
3902086	9.998471e-01	13
3902084	5.817779e-07	42
3902205	1.641957e-02	33
3902204	4.438624e-01	26
3902207	9.999999e-01	8
3902206	1.193067e-05	40
3902203	1.000000e+00	1
3902202	1.000000e+00	4
3902197	4.529710e-14	49
3902193	8.881784e-16	50
3902192	9.999549e-01	12
3902195	1.000000e+00	4
3902194	1.000000e+00	6
3902188	8.881784e-16	50
3902189	9.675457e-01	19
3902190	8.881784e-16	50
3902191	4.529710e-14	49
3902184	8.881784e-16	50
3902185	8.881784e-16	50
3902186	2.807050e-06	41
3902180	1.301086e-03	36
3902181	4.529710e-14	49
3902182	1.621870e-08	44
3902183	9.999549e-01	12
3902176	4.529710e-14	49
3902177	1.193067e-05	40
3902178	8.881784e-16	50
3902179	9.998471e-01	13
3902175	9.923267e-01	17
3902174	5.817779e-07	42
3902173	9.999994e-01	9
3902172	9.966998e-01	16
3902171	1.621870e-08	44
3902170	5.946023e-02	31
3902169	1.000000e+00	4
3902168	4.529710e-14	49
3902167	8.388818e-01	22
3902166	1.000000e+00	4
3902165	1.000000e+00	0
3902164	5.946023e-02	31
3902163	1.000000e+00	7
3902162	8.881784e-16	50
3902161	9.995319e-01	14
3902160	6.640945e-01	24
3902158	2.230891e-10	46
3902159	4.529710e-14	49
3902156	1.641957e-02	33
3902157	9.999881e-01	11
3902155	4.438624e-01	26
3902152	8.881784e-16	50
3902153	9.995319e-01	14
3902151	1.000000e+00	0
3902148	3.300224e-03	35
3902149	8.881784e-16	50
3902146	9.986989e-01	15
3902147	9.999999e-01	8
3902145	1.000000e+00	2
3902243	2.399438e-01	28
3902241	1.049339e-07	43
3902240	8.881784e-16	50
3902247	9.923267e-01	17
3902245	2.399438e-01	28
3902244	9.986989e-01	15
3902251	8.881784e-16	50
3902250	1.854161e-11	47
3902249	8.986806e-01	21
3902248	8.881784e-16	50
3902255	2.104926e-09	45
3902254	1.049339e-07	43
3902253	1.854161e-11	47
3902252	8.881784e-16	50
3902258	1.854161e-11	47
3902259	8.881784e-16	50
3902256	5.946023e-02	31
3902262	7.600562e-01	23
3902263	1.000000e+00	2
3902260	3.300224e-03	35
3902261	8.881784e-16	50
3902266	9.995319e-01	14
3902267	1.611182e-01	29
3902264	9.999881e-01	11
3902265	9.675457e-01	19
3902270	7.673339e-03	34
3902271	9.998471e-01	13
3902268	1.000000e+00	2
3902269	1.529320e-04	38
3902209	1.611182e-01	29
3902211	1.000000e+00	1
3902210	8.881784e-16	50
3902213	1.013194e-01	30
3902212	5.561376e-01	25
3902215	1.013194e-01	30
3902214	1.621870e-08	44
3902217	1.000000e+00	3
3902216	2.399438e-01	28
3902219	1.000000e+00	5
3902218	1.529320e-04	38
3902221	1.000000e+00	0
3902220	1.000000e+00	1
3902223	1.000000e+00	3
3902222	1.000000e+00	5
3902224	9.998471e-01	13
3902225	8.881784e-16	50
3902226	9.999549e-01	12
3902227	8.881784e-16	50
3902228	9.835804e-01	18
3902229	9.999549e-01	12
3902230	3.359055e-01	27
3902231	1.000000e+00	7
3902232	3.359055e-01	27
3902233	8.881784e-16	50
3902234	9.966998e-01	16
3902235	1.049339e-07	43
3902236	3.359055e-01	27
3902237	9.923267e-01	17
3902238	7.673339e-03	34
3902239	1.301086e-03	36
3902311	7.673339e-03	34
3902310	9.999972e-01	10
3902309	8.881784e-16	50
3902308	9.999994e-01	9
3902307	5.946023e-02	31
3902306	1.000000e+00	3
3902305	6.640945e-01	24
3902304	1.000000e+00	4
3902319	8.881784e-16	50
3902318	1.854161e-11	47
3902317	6.640945e-01	24
3902316	8.986806e-01	21
3902315	9.966998e-01	16
3902314	8.881784e-16	50
3902313	8.881784e-16	50
3902326	4.510745e-05	39
3902327	1.000000e+00	2
3902324	1.621870e-08	44
3902325	9.966998e-01	16
3902322	9.999994e-01	9
3902323	4.510745e-05	39
3902320	9.998471e-01	13
3902321	2.230891e-10	46
3902334	4.681115e-04	37
3902335	8.881784e-16	50
3902333	3.359055e-01	27
3902330	1.049339e-07	43
3902331	2.807050e-06	41
3902328	9.966998e-01	16
3902277	4.438624e-01	26
3902276	9.999881e-01	11
3902279	9.999999e-01	8
3902278	5.817779e-07	42
3902273	1.621870e-08	44
3902275	4.529710e-14	49
3902274	1.193067e-05	40
3902285	8.881784e-16	50
3902284	8.986806e-01	21
3902287	1.000000e+00	6
3902286	8.881784e-16	50
3902281	1.854161e-11	47
3902283	1.193067e-05	40
3902282	4.529710e-14	49
3902292	2.104926e-09	45
3902293	7.600562e-01	23
3902294	1.133316e-12	48
3902295	2.807050e-06	41
3902288	2.104926e-09	45
3902289	8.881784e-16	50
3902290	1.000000e+00	7
3902291	5.561376e-01	25
3902300	8.881784e-16	50
3902301	3.359055e-01	27
3902302	9.835804e-01	18
3902303	8.881784e-16	50
3902297	7.600562e-01	23
3902298	1.301086e-03	36
3902299	9.995319e-01	14
3902379	9.966998e-01	16
3902376	3.245432e-02	32
3902377	5.561376e-01	25
3902382	8.881784e-16	50
3902380	8.881784e-16	50
3902381	8.881784e-16	50
3902370	9.986989e-01	15
3902371	8.881784e-16	50
3902368	7.600562e-01	23
3902369	9.995319e-01	14
3902374	1.000000e+00	4
3902375	9.999994e-01	9
3902372	6.640945e-01	24
3902373	1.611182e-01	29
3902395	9.966998e-01	16
3902394	8.881784e-16	50
3902393	2.230891e-10	46
3902392	1.000000e+00	0
3902399	4.681115e-04	37
3902398	8.881784e-16	50
3902397	9.999881e-01	11
3902396	2.230891e-10	46
3902387	4.529710e-14	49
3902386	4.438624e-01	26
3902385	4.438624e-01	26
3902384	1.000000e+00	5
3902391	8.881784e-16	50
3902390	5.817779e-07	42
3902389	8.388818e-01	22
3902344	1.611182e-01	29
3902345	9.835804e-01	18
3902346	9.966998e-01	16
3902347	1.621870e-08	44
3902348	2.399438e-01	28
3902350	9.999549e-01	12
3902351	9.986989e-01	15
3902336	1.621870e-08	44
3902337	5.561376e-01	25
3902338	1.000000e+00	7
3902339	1.049339e-07	43
3902340	5.817779e-07	42
3902341	9.923267e-01	17
3902342	4.529710e-14	49
3902343	1.000000e+00	6
3902361	1.000000e+00	3
3902360	1.000000e+00	0
3902363	4.529710e-14	49
3902362	1.000000e+00	3
3902365	9.999549e-01	12
3902364	3.245432e-02	32
3902367	1.000000e+00	1
3902366	1.000000e+00	1
3902353	1.000000e+00	3
3902352	9.923267e-01	17
3902355	9.675457e-01	19
3902354	9.923267e-01	17
3902357	1.000000e+00	0
3902359	1.000000e+00	0
3902358	1.000000e+00	0
3902446	2.399438e-01	28
3902447	8.881784e-16	50
3902444	1.621870e-08	44
3902445	2.104926e-09	45
3902442	8.881784e-16	50
3902443	7.673339e-03	34
3902441	1.000000e+00	3
3902438	1.854161e-11	47
3902439	1.000000e+00	4
3902437	8.881784e-16	50
3902434	1.301086e-03	36
3902435	1.000000e+00	1
3902432	8.881784e-16	50
3902433	8.881784e-16	50
3902463	5.561376e-01	25
3902462	2.399438e-01	28
3902461	9.986989e-01	15
3902457	1.013194e-01	30
3902456	8.388818e-01	22
3902455	1.049339e-07	43
3902453	2.399438e-01	28
3902452	1.000000e+00	6
3902451	8.388818e-01	22
3902450	9.986989e-01	15
3902448	2.807050e-06	41
3902412	1.000000e+00	5
3902413	8.881784e-16	50
3902414	4.681115e-04	37
3902409	5.561376e-01	25
3902410	5.817779e-07	42
3902411	9.995319e-01	14
3902404	2.807050e-06	41
3902405	9.405398e-01	20
3902406	1.000000e+00	2
3902407	8.881784e-16	50
3902401	5.561376e-01	25
3902402	1.049339e-07	43
3902403	1.529320e-04	38
3902429	1.000000e+00	0
3902428	9.998471e-01	13
3902431	2.399438e-01	28
3902430	1.000000e+00	1
3902425	2.104926e-09	45
3902424	1.000000e+00	3
3902427	9.999999e-01	8
3902426	8.881784e-16	50
3902421	9.966998e-01	16
3902420	1.000000e+00	0
3902423	8.881784e-16	50
3902422	9.999972e-01	10
3902417	1.000000e+00	1
3902419	1.000000e+00	3
3902418	9.995319e-01	14
3900610	3.300224e-03	35
3900609	4.529710e-14	49
3900614	9.999549e-01	12
3900615	9.999881e-01	11
3900612	2.230891e-10	46
3900613	8.881784e-16	50
3900618	8.881784e-16	50
3900616	9.999549e-01	12
3900617	1.000000e+00	3
3900622	8.881784e-16	50
3900623	9.999972e-01	10
3900621	5.946023e-02	31
3900627	1.193067e-05	40
3900626	4.529710e-14	49
3900625	9.835804e-01	18
3900624	8.881784e-16	50
3900631	8.881784e-16	50
3900630	9.995319e-01	14
3900629	1.000000e+00	3
3900628	1.621870e-08	44
3900635	1.000000e+00	1
3900634	2.399438e-01	28
3900633	9.999972e-01	10
3900632	9.999994e-01	9
3900639	4.681115e-04	37
3900638	8.881784e-16	50
3900637	9.986989e-01	15
3900640	5.561376e-01	25
3900641	9.999994e-01	9
3900642	2.399438e-01	28
3900643	5.561376e-01	25
3900644	9.999972e-01	10
3900645	9.999881e-01	11
3900646	1.000000e+00	0
3900647	1.000000e+00	6
3900648	9.999999e-01	8
3900650	6.640945e-01	24
3900651	1.000000e+00	0
3900652	8.388818e-01	22
3900653	4.510745e-05	39
3900654	8.881784e-16	50
3900655	4.438624e-01	26
3900657	1.611182e-01	29
3900656	9.998471e-01	13
3900659	9.405398e-01	20
3900658	3.300224e-03	35
3900661	5.817779e-07	42
3900660	1.000000e+00	1
3900663	5.946023e-02	31
3900665	8.986806e-01	21
3900664	1.049339e-07	43
3900667	1.133316e-12	48
3900666	1.641957e-02	33
3900669	1.000000e+00	4
3900668	8.881784e-16	50
3900671	8.881784e-16	50
3900550	9.999994e-01	9
3900551	5.561376e-01	25
3900548	8.881784e-16	50
3900549	9.999549e-01	12
3900546	9.995319e-01	14
3900547	9.998471e-01	13
3900544	1.529320e-04	38
3900545	1.854161e-11	47
3900558	2.399438e-01	28
3900559	9.999999e-01	8
3900556	8.881784e-16	50
3900557	6.640945e-01	24
3900554	8.881784e-16	50
3900555	5.817779e-07	42
3900552	1.611182e-01	29
3900553	1.013194e-01	30
3900567	1.301086e-03	36
3900565	9.966998e-01	16
3900564	1.000000e+00	0
3900563	1.049339e-07	43
3900562	1.000000e+00	2
3900561	1.854161e-11	47
3900560	1.133316e-12	48
3900574	1.000000e+00	7
3900573	1.000000e+00	0
3900569	1.000000e+00	2
3900568	9.966998e-01	16
3900580	1.000000e+00	1
3900582	1.000000e+00	0
3900583	9.998471e-01	13
3900576	8.881784e-16	50
3900577	9.999994e-01	9
3900578	9.999972e-01	10
3900579	1.641957e-02	33
3900588	4.681115e-04	37
3900589	1.000000e+00	2
3900591	8.881784e-16	50
3900584	9.998471e-01	13
3900585	1.000000e+00	5
3900586	6.640945e-01	24
3900597	8.881784e-16	50
3900596	8.881784e-16	50
3900599	1.611182e-01	29
3900598	9.999972e-01	10
3900593	1.000000e+00	6
3900592	1.000000e+00	1
3900595	2.399438e-01	28
3900594	1.000000e+00	0
3900605	9.999994e-01	9
3900604	9.999549e-01	12
3900607	1.000000e+00	5
3900606	8.881784e-16	50
3900601	1.000000e+00	2
3900600	1.000000e+00	4
3900603	9.999999e-01	8
3900602	1.013194e-01	30
3900491	1.000000e+00	2
3900490	1.854161e-11	47
3900489	1.000000e+00	4
3900495	3.300224e-03	35
3900494	1.000000e+00	3
3900493	2.399438e-01	28
3900492	1.049339e-07	43
3900483	1.000000e+00	7
3900481	4.529710e-14	49
3900480	9.999972e-01	10
3900486	1.000000e+00	4
3900484	1.301086e-03	36
3900506	9.923267e-01	17
3900504	1.529320e-04	38
3900510	9.999999e-01	8
3900511	1.854161e-11	47
3900508	1.000000e+00	3
3900509	2.104926e-09	45
3900498	1.000000e+00	6
3900496	1.854161e-11	47
3900497	1.000000e+00	3
3900502	8.881784e-16	50
3900503	8.881784e-16	50
3900500	1.000000e+00	0
3900501	8.881784e-16	50
3900521	7.673339e-03	34
3900520	9.999549e-01	12
3900523	3.245432e-02	32
3900522	9.999881e-01	11
3900525	5.561376e-01	25
3900524	1.000000e+00	5
3900527	1.000000e+00	5
3900526	9.999972e-01	10
3900513	1.193067e-05	40
3900512	1.000000e+00	7
3900515	1.000000e+00	7
3900514	1.611182e-01	29
3900517	8.881784e-16	50
3900516	7.673339e-03	34
3900519	4.681115e-04	37
3900536	8.881784e-16	50
3900537	9.999972e-01	10
3900538	3.359055e-01	27
3900539	8.881784e-16	50
3900540	8.881784e-16	50
3900541	1.013194e-01	30
3900542	1.000000e+00	7
3900543	1.000000e+00	2
3900529	9.966998e-01	16
3900530	1.193067e-05	40
3900531	9.835804e-01	18
3900532	8.881784e-16	50
3900534	1.854161e-11	47
3900535	9.999999e-01	8
3900431	1.621870e-08	44
3900430	8.881784e-16	50
3900428	1.000000e+00	3
3900427	1.000000e+00	1
3900426	9.675457e-01	19
3900425	1.000000e+00	6
3900423	1.000000e+00	3
3900421	1.000000e+00	7
3900420	9.995319e-01	14
3900419	8.881784e-16	50
3900418	8.881784e-16	50
3900417	4.529710e-14	49
3900416	8.881784e-16	50
3900446	2.807050e-06	41
3900447	1.000000e+00	3
3900444	1.000000e+00	4
3900445	1.049339e-07	43
3900442	5.946023e-02	31
3900443	8.881784e-16	50
3900440	9.995319e-01	14
3900441	1.641957e-02	33
3900438	1.133316e-12	48
3900439	2.230891e-10	46
3900436	4.529710e-14	49
3900437	1.000000e+00	0
3900434	1.000000e+00	6
3900435	1.193067e-05	40
3900432	2.104926e-09	45
3900461	1.000000e+00	1
3900460	1.000000e+00	0
3900463	1.000000e+00	5
3900462	1.000000e+00	2
3900457	9.998471e-01	13
3900459	1.000000e+00	6
3900458	1.000000e+00	3
3900453	1.193067e-05	40
3900452	1.000000e+00	0
3900455	1.000000e+00	0
3900454	1.133316e-12	48
3900448	1.641957e-02	33
3900451	1.000000e+00	2
3900476	2.230891e-10	46
3900477	9.675457e-01	19
3900478	9.999881e-01	11
3900479	1.000000e+00	5
3900472	1.000000e+00	3
3900473	2.104926e-09	45
3900474	9.998471e-01	13
3900475	7.600562e-01	23
3900468	1.000000e+00	7
3900469	3.300224e-03	35
3900470	8.881784e-16	50
3900471	9.999994e-01	9
3900464	5.561376e-01	25
3900465	1.621870e-08	44
3900466	8.881784e-16	50
3900467	9.999972e-01	10
3900881	8.881784e-16	50
3900883	1.000000e+00	1
3900882	1.000000e+00	1
3900884	1.301086e-03	36
3900886	1.049339e-07	43
3900889	1.000000e+00	0
3900888	1.000000e+00	5
3900890	1.000000e+00	2
3900893	9.995319e-01	14
3900892	1.000000e+00	6
3900895	1.000000e+00	4
3900894	5.817779e-07	42
3900864	8.881784e-16	50
3900865	9.986989e-01	15
3900866	5.946023e-02	31
3900867	8.881784e-16	50
3900869	8.881784e-16	50
3900870	8.881784e-16	50
3900872	9.995319e-01	14
3900873	8.881784e-16	50
3900874	2.399438e-01	28
3900875	5.817779e-07	42
3900876	8.881784e-16	50
3900877	1.641957e-02	33
3900878	1.000000e+00	4
3900879	9.986989e-01	15
3900915	1.529320e-04	38
3900913	8.388818e-01	22
3900918	3.300224e-03	35
3900917	1.133316e-12	48
3900916	1.193067e-05	40
3900923	8.881784e-16	50
3900922	8.881784e-16	50
3900921	8.881784e-16	50
3900920	1.000000e+00	1
3900927	1.133316e-12	48
3900926	9.966998e-01	16
3900925	1.000000e+00	2
3900924	9.966998e-01	16
3900898	9.999972e-01	10
3900899	5.817779e-07	42
3900896	4.438624e-01	26
3900897	1.000000e+00	4
3900900	4.529710e-14	49
3900901	9.966998e-01	16
3900906	9.986989e-01	15
3900907	9.405398e-01	20
3900904	8.881784e-16	50
3900910	8.881784e-16	50
3900911	2.104926e-09	45
3900909	4.529710e-14	49
3900821	9.995319e-01	14
3900823	8.881784e-16	50
3900822	9.835804e-01	18
3900817	2.807050e-06	41
3900816	1.193067e-05	40
3900819	8.881784e-16	50
3900818	1.621870e-08	44
3900829	1.000000e+00	0
3900828	9.999999e-01	8
3900831	9.405398e-01	20
3900830	1.000000e+00	0
3900825	9.999994e-01	9
3900824	6.640945e-01	24
3900827	9.966998e-01	16
3900826	5.817779e-07	42
3900804	1.013194e-01	30
3900805	2.104926e-09	45
3900806	9.998471e-01	13
3900807	1.000000e+00	2
3900800	1.000000e+00	6
3900801	9.999999e-01	8
3900802	9.986989e-01	15
3900812	5.946023e-02	31
3900813	1.013194e-01	30
3900814	8.881784e-16	50
3900815	9.675457e-01	19
3900808	1.641957e-02	33
3900811	9.923267e-01	17
3900855	1.000000e+00	5
3900854	9.999999e-01	8
3900853	3.300224e-03	35
3900852	8.388818e-01	22
3900850	9.405398e-01	20
3900849	9.999881e-01	11
3900848	9.835804e-01	18
3900863	2.104926e-09	45
3900862	1.000000e+00	6
3900861	1.049339e-07	43
3900860	9.405398e-01	20
3900859	9.999999e-01	8
3900858	2.807050e-06	41
3900857	1.000000e+00	5
3900856	9.999972e-01	10
3900838	9.405398e-01	20
3900836	1.000000e+00	0
3900837	1.000000e+00	1
3900834	9.986989e-01	15
3900835	8.881784e-16	50
3900832	4.529710e-14	49
3900833	1.000000e+00	0
3900846	9.999549e-01	12
3900847	1.000000e+00	3
3900844	1.049339e-07	43
3900845	8.388818e-01	22
3900842	3.245432e-02	32
3900843	9.835804e-01	18
3900840	4.529710e-14	49
3900841	1.000000e+00	3
3900760	2.230891e-10	46
3900761	8.881784e-16	50
3900762	4.510745e-05	39
3900763	1.854161e-11	47
3900764	1.529320e-04	38
3900765	7.673339e-03	34
3900766	4.510745e-05	39
3900752	9.999972e-01	10
3900753	5.946023e-02	31
3900754	3.359055e-01	27
3900755	8.881784e-16	50
3900756	7.600562e-01	23
3900757	1.000000e+00	7
3900758	1.621870e-08	44
3900759	5.817779e-07	42
3900745	1.193067e-05	40
3900744	1.000000e+00	5
3900747	1.000000e+00	0
3900746	8.881784e-16	50
3900749	2.104926e-09	45
3900748	8.881784e-16	50
3900751	9.675457e-01	19
3900750	1.133316e-12	48
3900737	3.245432e-02	32
3900736	4.529710e-14	49
3900739	9.999994e-01	9
3900738	1.621870e-08	44
3900741	8.986806e-01	21
3900740	8.881784e-16	50
3900743	1.000000e+00	7
3900742	1.000000e+00	0
3900794	4.529710e-14	49
3900795	9.999999e-01	8
3900792	1.000000e+00	0
3900793	1.133316e-12	48
3900798	1.000000e+00	3
3900799	1.000000e+00	0
3900796	8.881784e-16	50
3900797	5.946023e-02	31
3900786	3.300224e-03	35
3900787	4.510745e-05	39
3900784	8.881784e-16	50
3900785	1.000000e+00	2
3900790	8.881784e-16	50
3900791	4.529710e-14	49
3900788	8.881784e-16	50
3900789	9.999549e-01	12
3900779	9.986989e-01	15
3900777	8.881784e-16	50
3900776	8.881784e-16	50
3900783	9.999972e-01	10
3900782	1.000000e+00	7
3900781	9.999999e-01	8
3900780	3.300224e-03	35
3900770	4.529710e-14	49
3900769	9.966998e-01	16
3900768	9.999881e-01	11
3900775	9.999972e-01	10
3900774	8.881784e-16	50
3900773	8.881784e-16	50
3900772	1.529320e-04	38
3900701	9.999999e-01	8
3900702	1.000000e+00	2
3900703	2.104926e-09	45
3900696	8.881784e-16	50
3900698	3.300224e-03	35
3900692	1.641957e-02	33
3900693	8.881784e-16	50
3900694	3.245432e-02	32
3900695	7.673339e-03	34
3900688	9.986989e-01	15
3900689	7.600562e-01	23
3900690	1.000000e+00	4
3900691	2.807050e-06	41
3900685	5.817779e-07	42
3900687	1.000000e+00	4
3900686	7.600562e-01	23
3900681	9.675457e-01	19
3900680	1.000000e+00	0
3900682	2.104926e-09	45
3900677	4.529710e-14	49
3900676	1.000000e+00	2
3900679	9.999999e-01	8
3900678	1.000000e+00	2
3900673	8.881784e-16	50
3900672	1.000000e+00	3
3900675	1.133316e-12	48
3900674	9.405398e-01	20
3900734	9.966998e-01	16
3900735	9.405398e-01	20
3900732	1.049339e-07	43
3900733	1.000000e+00	4
3900730	1.000000e+00	3
3900731	9.835804e-01	18
3900728	9.995319e-01	14
3900729	8.881784e-16	50
3900726	1.529320e-04	38
3900724	2.399438e-01	28
3900725	4.529710e-14	49
3900722	3.359055e-01	27
3900723	1.133316e-12	48
3900720	1.854161e-11	47
3900721	5.817779e-07	42
3900719	9.999549e-01	12
3900718	9.998471e-01	13
3900717	4.529710e-14	49
3900715	9.999972e-01	10
3900714	1.133316e-12	48
3900713	1.000000e+00	0
3900712	1.000000e+00	2
3900711	7.673339e-03	34
3900710	9.999881e-01	11
3900709	1.000000e+00	3
3900708	1.000000e+00	6
3900707	1.000000e+00	2
3900706	1.000000e+00	1
3900705	8.881784e-16	50
3901156	2.399438e-01	28
3901157	1.000000e+00	4
3901158	3.245432e-02	32
3901153	4.529710e-14	49
3901154	9.966998e-01	16
3901155	1.854161e-11	47
3901164	1.000000e+00	4
3901165	9.999994e-01	9
3901166	1.193067e-05	40
3901167	1.854161e-11	47
3901160	9.999999e-01	8
3901161	8.881784e-16	50
3901162	2.399438e-01	28
3901163	1.049339e-07	43
3901173	2.230891e-10	46
3901172	1.000000e+00	5
3901175	1.000000e+00	6
3901174	3.245432e-02	32
3901169	4.438624e-01	26
3901168	9.835804e-01	18
3901171	9.986989e-01	15
3901170	1.133316e-12	48
3901181	8.881784e-16	50
3901180	1.621870e-08	44
3901183	1.301086e-03	36
3901177	9.999549e-01	12
3901176	4.529710e-14	49
3901179	8.881784e-16	50
3901178	8.986806e-01	21
3901126	4.529710e-14	49
3901124	4.529710e-14	49
3901125	8.881784e-16	50
3901122	1.000000e+00	5
3901123	1.000000e+00	2
3901120	1.000000e+00	7
3901121	1.000000e+00	3
3901134	9.405398e-01	20
3901135	8.881784e-16	50
3901132	1.000000e+00	4
3901133	1.529320e-04	38
3901130	8.881784e-16	50
3901131	8.881784e-16	50
3901128	1.000000e+00	1
3901143	8.881784e-16	50
3901142	1.611182e-01	29
3901141	8.388818e-01	22
3901140	8.881784e-16	50
3901139	8.881784e-16	50
3901138	9.835804e-01	18
3901137	4.510745e-05	39
3901136	1.000000e+00	2
3901151	8.881784e-16	50
3901149	8.881784e-16	50
3901147	4.529710e-14	49
3901146	3.359055e-01	27
3901145	8.881784e-16	50
3901144	8.881784e-16	50
3901088	1.641957e-02	33
3901089	8.881784e-16	50
3901090	8.881784e-16	50
3901091	2.230891e-10	46
3901092	2.230891e-10	46
3901094	1.000000e+00	3
3901095	1.000000e+00	5
3901096	9.998471e-01	13
3901098	8.388818e-01	22
3901099	2.230891e-10	46
3901100	8.881784e-16	50
3901101	8.881784e-16	50
3901102	4.438624e-01	26
3901103	4.510745e-05	39
3901107	1.621870e-08	44
3901106	8.881784e-16	50
3901109	4.529710e-14	49
3901108	8.881784e-16	50
3901111	8.881784e-16	50
3901110	2.104926e-09	45
3901113	2.230891e-10	46
3901112	8.881784e-16	50
3901115	3.300224e-03	35
3901114	2.807050e-06	41
3901117	1.133316e-12	48
3901116	8.388818e-01	22
3901119	4.529710e-14	49
3901118	3.300224e-03	35
3901058	2.104926e-09	45
3901059	9.835804e-01	18
3901056	9.986989e-01	15
3901057	1.000000e+00	2
3901062	3.359055e-01	27
3901063	1.193067e-05	40
3901060	9.835804e-01	18
3901061	1.000000e+00	5
3901066	9.999972e-01	10
3901067	3.359055e-01	27
3901064	8.881784e-16	50
3901070	1.000000e+00	2
3901071	1.611182e-01	29
3901068	9.835804e-01	18
3901069	9.995319e-01	14
3901075	1.000000e+00	6
3901074	1.854161e-11	47
3901073	9.923267e-01	17
3901072	5.817779e-07	42
3901078	9.999881e-01	11
3901077	2.807050e-06	41
3901076	2.399438e-01	28
3901083	8.881784e-16	50
3901082	8.881784e-16	50
3901080	8.986806e-01	21
3901087	7.673339e-03	34
3901086	1.611182e-01	29
3901085	8.388818e-01	22
3901084	1.133316e-12	48
3901037	1.611182e-01	29
3901036	9.999999e-01	8
3901039	8.881784e-16	50
3901038	1.000000e+00	1
3901033	8.986806e-01	21
3901032	1.000000e+00	0
3901035	1.000000e+00	5
3901034	5.946023e-02	31
3901029	1.000000e+00	4
3901028	4.438624e-01	26
3901031	1.000000e+00	0
3901030	9.999881e-01	11
3901024	1.193067e-05	40
3901027	9.835804e-01	18
3901026	1.854161e-11	47
3901052	7.600562e-01	23
3901053	1.133316e-12	48
3901054	1.000000e+00	4
3901055	5.946023e-02	31
3901048	9.999999e-01	8
3901049	8.881784e-16	50
3901050	1.193067e-05	40
3901044	1.000000e+00	3
3901045	8.881784e-16	50
3901046	8.881784e-16	50
3901047	5.561376e-01	25
3901040	9.675457e-01	19
3901041	1.000000e+00	0
3901042	4.438624e-01	26
3901043	1.000000e+00	3
3901006	4.529710e-14	49
3901005	2.807050e-06	41
3901004	8.881784e-16	50
3901003	9.835804e-01	18
3901002	8.986806e-01	21
3901001	9.999549e-01	12
3901000	8.881784e-16	50
3900999	9.966998e-01	16
3900998	8.881784e-16	50
3900997	4.681115e-04	37
3900996	1.000000e+00	4
3900995	1.000000e+00	1
3900994	1.000000e+00	2
3900993	8.881784e-16	50
3900992	1.049339e-07	43
3901022	9.966998e-01	16
3901023	8.388818e-01	22
3901020	1.000000e+00	4
3901021	1.000000e+00	2
3901018	6.640945e-01	24
3901019	1.529320e-04	38
3901016	8.881784e-16	50
3901017	7.673339e-03	34
3901014	9.998471e-01	13
3901015	9.999999e-01	8
3901012	4.529710e-14	49
3901013	5.561376e-01	25
3901010	2.104926e-09	45
3901011	8.881784e-16	50
3901008	4.529710e-14	49
3901009	4.438624e-01	26
3900969	4.529710e-14	49
3900968	1.000000e+00	4
3900971	1.621870e-08	44
3900970	4.510745e-05	39
3900973	9.995319e-01	14
3900972	8.986806e-01	21
3900975	1.000000e+00	4
3900974	8.388818e-01	22
3900961	9.998471e-01	13
3900960	4.681115e-04	37
3900963	9.999881e-01	11
3900962	8.881784e-16	50
3900965	9.675457e-01	19
3900964	1.641957e-02	33
3900967	1.000000e+00	6
3900966	9.999994e-01	9
3900984	9.999999e-01	8
3900985	9.999999e-01	8
3900987	1.000000e+00	5
3900988	2.230891e-10	46
3900989	9.986989e-01	15
3900990	1.000000e+00	1
3900991	8.986806e-01	21
3900976	8.881784e-16	50
3900977	9.998471e-01	13
3900979	3.359055e-01	27
3900980	1.854161e-11	47
3900982	1.000000e+00	4
3900983	1.133316e-12	48
3900938	5.946023e-02	31
3900937	9.999549e-01	12
3900936	5.946023e-02	31
3900942	1.000000e+00	1
3900941	1.000000e+00	3
3900940	1.000000e+00	0
3900931	1.854161e-11	47
3900930	9.999994e-01	9
3900929	1.000000e+00	4
3900928	1.000000e+00	7
3900935	1.000000e+00	2
3900934	4.529710e-14	49
3900933	9.999994e-01	9
3900932	8.881784e-16	50
3900954	1.000000e+00	4
3900952	9.999881e-01	11
3900953	1.000000e+00	0
3900958	9.923267e-01	17
3900956	2.230891e-10	46
3900957	1.000000e+00	6
3900946	1.301086e-03	36
3900947	9.999881e-01	11
3900944	1.000000e+00	0
3900945	9.999972e-01	10
3900950	1.000000e+00	1
3900951	1.000000e+00	0
3900948	1.000000e+00	0
3900949	9.999972e-01	10
3901431	1.133316e-12	48
3901430	5.817779e-07	42
3901429	1.000000e+00	5
3901428	1.854161e-11	47
3901427	9.835804e-01	18
3901424	8.881784e-16	50
3901439	9.675457e-01	19
3901438	8.881784e-16	50
3901437	4.681115e-04	37
3901436	9.405398e-01	20
3901435	2.807050e-06	41
3901434	1.133316e-12	48
3901432	9.995319e-01	14
3901414	9.986989e-01	15
3901415	9.923267e-01	17
3901412	4.529710e-14	49
3901413	1.000000e+00	1
3901410	9.835804e-01	18
3901411	1.000000e+00	4
3901408	8.388818e-01	22
3901409	1.000000e+00	3
3901422	8.388818e-01	22
3901423	9.986989e-01	15
3901420	2.104926e-09	45
3901421	8.881784e-16	50
3901418	8.388818e-01	22
3901419	9.923267e-01	17
3901416	8.881784e-16	50
3901417	5.561376e-01	25
3901397	1.611182e-01	29
3901396	1.000000e+00	6
3901399	4.681115e-04	37
3901398	8.881784e-16	50
3901393	9.999994e-01	9
3901392	8.881784e-16	50
3901394	1.000000e+00	5
3901405	1.000000e+00	7
[truncated: 581 more rows]
