# Supplementary material for: Translational Selection Is Ubiquitous in Prokaryotes
Source: PLoS Genet. 2010 Jun 24;6(6):e1001004. doi: 10.1371/journal.pgen.1001004 (PMC2891978; doi:10.1371/journal.pgen.1001004)
Supplement: Dataset S1 — OCU/non-OCU gene calls in 461 Bacterial and Archaeal genomes, and summary tables of genome properties and OCU preferences for specific codons. (4.77 MB ZIP) [file pgen.1001004.s001.zip › Dataset_S1_Bacteria/Cytophaga_hutchinsonii_ATCC_33406.arff.ocuGenes]

GeneID	signTest_p	ocuProbWinCnt
4186659	8.881784e-16	50
4186658	1.013194e-01	30
4186657	4.438624e-01	26
4186656	1.000000e+00	2
4186663	1.000000e+00	7
4186662	1.000000e+00	2
4186661	8.881784e-16	50
4186660	8.881784e-16	50
4186667	1.000000e+00	5
4186666	1.000000e+00	1
4186665	9.999881e-01	11
4186664	7.600562e-01	23
4186671	8.881784e-16	50
4186670	1.133316e-12	48
4186669	8.881784e-16	50
4186675	2.230891e-10	46
4186672	9.999994e-01	9
4186673	9.405398e-01	20
4186678	1.000000e+00	6
4186679	1.000000e+00	7
4186676	8.881784e-16	50
4186677	1.000000e+00	1
4186682	5.946023e-02	31
4186683	9.986989e-01	15
4186680	9.995319e-01	14
4186681	1.000000e+00	0
4186687	9.998471e-01	13
4186684	8.881784e-16	50
4186625	4.681115e-04	37
4186624	2.399438e-01	28
4186626	1.301086e-03	36
4186629	1.133316e-12	48
4186628	9.999972e-01	10
4186631	1.049339e-07	43
4186630	1.000000e+00	0
4186633	9.999999e-01	8
4186632	9.999881e-01	11
4186634	1.000000e+00	0
4186636	9.999972e-01	10
4186639	4.438624e-01	26
4186638	1.000000e+00	1
4186640	1.000000e+00	0
4186641	1.000000e+00	1
4186642	1.000000e+00	0
4186644	1.000000e+00	0
4186645	1.000000e+00	0
4186646	1.000000e+00	0
4186647	1.000000e+00	0
4186648	1.000000e+00	4
4186649	1.000000e+00	0
4186650	8.881784e-16	50
4186651	8.881784e-16	50
4186652	1.621870e-08	44
4186653	2.807050e-06	41
4186654	8.881784e-16	50
4186655	8.881784e-16	50
4186727	9.999549e-01	12
4186726	9.999999e-01	8
4186725	1.000000e+00	1
4186724	1.000000e+00	3
4186723	1.000000e+00	0
4186722	9.999549e-01	12
4186721	9.675457e-01	19
4186720	9.999999e-01	8
4186735	1.000000e+00	1
4186734	1.854161e-11	47
4186733	8.881784e-16	50
4186732	9.675457e-01	19
4186731	1.000000e+00	2
4186730	5.946023e-02	31
4186729	1.000000e+00	2
4186728	1.000000e+00	4
4186742	8.881784e-16	50
4186743	8.881784e-16	50
4186740	1.000000e+00	1
4186741	9.999881e-01	11
4186738	1.000000e+00	4
4186739	3.245432e-02	32
4186736	1.000000e+00	7
4186737	1.000000e+00	5
4186750	5.817779e-07	42
4186751	1.000000e+00	7
4186748	1.000000e+00	4
4186749	1.133316e-12	48
4186746	1.000000e+00	1
4186747	1.049339e-07	43
4186744	8.881784e-16	50
4186745	1.000000e+00	7
4186693	8.881784e-16	50
4186692	8.388818e-01	22
4186695	9.986989e-01	15
4186694	8.881784e-16	50
4186689	9.966998e-01	16
4186688	4.438624e-01	26
4186691	3.245432e-02	32
4186690	9.999972e-01	10
4186701	1.000000e+00	6
4186700	1.000000e+00	6
4186703	1.000000e+00	0
4186702	9.999881e-01	11
4186699	3.300224e-03	35
4186698	9.675457e-01	19
4186708	9.999994e-01	9
4186709	9.999881e-01	11
4186710	1.000000e+00	2
4186711	1.000000e+00	7
4186704	9.999881e-01	11
4186705	1.000000e+00	1
4186706	1.000000e+00	5
4186707	1.000000e+00	3
4186716	9.999994e-01	9
4186717	1.611182e-01	29
4186718	8.881784e-16	50
4186719	6.640945e-01	24
4186712	9.966998e-01	16
4186713	1.000000e+00	5
4186714	5.561376e-01	25
4186715	1.000000e+00	3
4186794	1.000000e+00	2
4186795	1.641957e-02	33
4186792	1.000000e+00	7
4186793	1.000000e+00	7
4186798	8.881784e-16	50
4186799	1.000000e+00	6
4186796	1.000000e+00	2
4186797	1.000000e+00	3
4186786	9.999999e-01	8
4186787	8.881784e-16	50
4186784	1.000000e+00	1
4186785	1.000000e+00	0
4186790	8.881784e-16	50
4186791	1.000000e+00	0
4186788	1.000000e+00	4
4186789	1.000000e+00	6
4186811	1.000000e+00	1
4186810	1.000000e+00	4
4186809	1.000000e+00	2
4186808	1.000000e+00	3
4186815	8.986806e-01	21
4186813	8.881784e-16	50
4186812	1.000000e+00	0
4186803	4.510745e-05	39
4186802	1.621870e-08	44
4186801	9.999881e-01	11
4186800	8.986806e-01	21
4186807	1.000000e+00	5
4186806	9.923267e-01	17
4186805	1.000000e+00	2
4186804	1.000000e+00	1
4186761	1.000000e+00	7
4186762	1.000000e+00	3
4186763	1.000000e+00	3
4186764	1.000000e+00	0
4186765	1.000000e+00	3
4186766	1.000000e+00	1
4186767	1.013194e-01	30
4186752	8.881784e-16	50
4186753	1.000000e+00	5
4186754	9.999549e-01	12
4186755	1.000000e+00	7
4186756	3.300224e-03	35
4186757	1.000000e+00	5
4186759	1.000000e+00	2
4186777	1.000000e+00	1
4186776	1.000000e+00	2
4186779	8.881784e-16	50
4186778	1.000000e+00	1
4186781	1.000000e+00	3
4186780	1.133316e-12	48
4186783	1.000000e+00	4
4186782	5.817779e-07	42
4186769	4.529710e-14	49
4186768	9.966998e-01	16
4186771	8.881784e-16	50
4186770	8.881784e-16	50
4186773	3.300224e-03	35
4186772	8.881784e-16	50
4186775	1.000000e+00	3
4186774	1.529320e-04	38
4186863	1.000000e+00	0
4186852	1.000000e+00	0
4186850	1.049339e-07	43
4186851	9.999881e-01	11
4186848	1.000000e+00	1
4186849	1.000000e+00	7
4186879	1.000000e+00	0
4186878	1.000000e+00	0
4186877	1.000000e+00	3
4186876	9.999994e-01	9
4186875	2.230891e-10	46
4186874	1.000000e+00	1
4186873	9.999994e-01	9
4186872	9.999549e-01	12
4186871	2.807050e-06	41
4186870	8.881784e-16	50
4186869	1.133316e-12	48
4186868	1.133316e-12	48
4186867	8.881784e-16	50
4186866	9.998471e-01	13
4186865	1.013194e-01	30
4186864	1.000000e+00	1
4186828	1.000000e+00	7
4186829	9.998471e-01	13
4186830	8.881784e-16	50
4186831	1.000000e+00	0
4186824	4.681115e-04	37
4186825	8.881784e-16	50
4186826	9.675457e-01	19
4186827	1.133316e-12	48
4186820	1.000000e+00	1
4186821	9.966998e-01	16
4186822	1.013194e-01	30
4186823	8.881784e-16	50
4186816	1.621870e-08	44
4186817	9.966998e-01	16
4186818	9.923267e-01	17
4186819	4.681115e-04	37
4186845	1.000000e+00	3
4186844	1.000000e+00	1
4186847	1.000000e+00	0
4186846	4.529710e-14	49
4186841	1.000000e+00	0
4186840	8.881784e-16	50
4186843	1.000000e+00	0
4186842	1.000000e+00	1
4186837	9.999999e-01	8
4186836	8.388818e-01	22
4186839	9.995319e-01	14
4186838	9.999999e-01	8
4186833	9.923267e-01	17
4186832	1.611182e-01	29
4186835	1.000000e+00	2
4186834	3.245432e-02	32
4186928	3.300224e-03	35
4186929	1.193067e-05	40
4186930	5.561376e-01	25
4186931	1.000000e+00	1
4186932	1.000000e+00	6
4186933	1.000000e+00	3
4186934	1.000000e+00	0
4186935	1.000000e+00	0
4186936	1.000000e+00	1
4186937	1.000000e+00	0
4186938	1.000000e+00	4
4186939	4.529710e-14	49
4186940	4.529710e-14	49
4186941	1.000000e+00	1
4186943	9.999972e-01	10
4186913	9.835804e-01	18
4186912	8.881784e-16	50
4186915	1.000000e+00	2
4186914	1.000000e+00	0
4186917	1.000000e+00	1
4186916	1.000000e+00	0
4186918	1.000000e+00	1
4186921	9.405398e-01	20
4186920	7.600562e-01	23
4186923	1.000000e+00	2
4186922	9.986989e-01	15
4186925	1.000000e+00	7
4186924	9.999972e-01	10
4186927	1.000000e+00	6
4186926	4.438624e-01	26
4186898	1.000000e+00	4
4186899	1.000000e+00	3
4186896	1.000000e+00	4
4186897	9.998471e-01	13
4186902	8.388818e-01	22
4186903	9.999549e-01	12
4186900	9.999999e-01	8
4186901	1.854161e-11	47
4186906	7.600562e-01	23
4186907	8.881784e-16	50
4186904	1.133316e-12	48
4186905	1.000000e+00	5
4186910	5.817779e-07	42
4186911	8.881784e-16	50
4186908	1.000000e+00	1
4186909	1.193067e-05	40
4186883	9.405398e-01	20
4186882	9.405398e-01	20
4186881	1.000000e+00	0
4186880	3.245432e-02	32
4186887	8.986806e-01	21
4186886	3.245432e-02	32
4186885	2.104926e-09	45
4186884	8.388818e-01	22
4186891	8.881784e-16	50
4186890	9.999994e-01	9
4186889	9.999881e-01	11
4186888	8.881784e-16	50
4186895	9.999972e-01	10
4186894	1.000000e+00	6
4186893	9.999999e-01	8
4186892	1.529320e-04	38
4186996	1.000000e+00	2
4186997	2.807050e-06	41
4186998	1.193067e-05	40
4186999	1.301086e-03	36
4186992	1.529320e-04	38
4186993	9.999994e-01	9
4186994	9.999881e-01	11
4186995	8.881784e-16	50
4187004	1.000000e+00	0
4187005	1.000000e+00	0
4187006	1.000000e+00	0
4187007	1.000000e+00	1
4187000	8.881784e-16	50
4187001	1.000000e+00	1
4187002	1.854161e-11	47
4187003	1.000000e+00	1
4186981	1.000000e+00	6
4186980	9.998471e-01	13
4186983	1.000000e+00	7
4186982	7.673339e-03	34
4186977	1.000000e+00	2
4186976	1.000000e+00	1
4186979	1.000000e+00	2
4186978	1.000000e+00	1
4186989	9.999972e-01	10
4186988	9.999549e-01	12
4186991	1.000000e+00	3
4186990	1.013194e-01	30
4186985	1.000000e+00	3
4186984	5.817779e-07	42
4186986	9.999549e-01	12
4186964	1.301086e-03	36
4186965	8.881784e-16	50
4186962	6.640945e-01	24
4186963	2.807050e-06	41
4186961	1.000000e+00	3
4186974	1.000000e+00	1
4186975	9.966998e-01	16
4186972	1.000000e+00	2
4186973	1.000000e+00	2
4186970	8.881784e-16	50
4186971	5.817779e-07	42
4186968	8.881784e-16	50
4186969	8.881784e-16	50
4186951	1.000000e+00	0
4186950	1.013194e-01	30
4186949	9.999881e-01	11
4186948	9.966998e-01	16
4186947	3.245432e-02	32
4186946	1.641957e-02	33
4186945	1.641957e-02	33
4186944	1.000000e+00	5
4186959	1.000000e+00	7
4186958	9.999881e-01	11
4186957	1.000000e+00	4
4186956	1.000000e+00	2
4186955	9.995319e-01	14
4186954	1.000000e+00	2
4186953	1.000000e+00	1
4186952	6.640945e-01	24
4187065	1.611182e-01	29
4187064	1.000000e+00	3
4187067	1.000000e+00	6
4187066	1.000000e+00	4
4187069	4.438624e-01	26
4187068	9.995319e-01	14
4187071	1.000000e+00	4
4187070	1.854161e-11	47
4187057	9.999972e-01	10
4187056	1.000000e+00	4
4187059	9.999994e-01	9
4187058	5.946023e-02	31
4187061	9.405398e-01	20
4187060	1.000000e+00	5
4187063	3.359055e-01	27
4187062	1.193067e-05	40
4187048	1.000000e+00	1
4187049	1.000000e+00	0
4187051	9.998471e-01	13
4187052	9.999881e-01	11
4187053	1.000000e+00	7
4187054	8.881784e-16	50
4187055	8.881784e-16	50
4187040	1.000000e+00	4
4187041	1.000000e+00	3
4187042	1.000000e+00	4
4187043	1.000000e+00	5
4187045	7.600562e-01	23
4187046	1.000000e+00	2
4187047	1.641957e-02	33
4187035	9.999999e-01	8
4187034	1.529320e-04	38
4187033	9.998471e-01	13
4187032	2.230891e-10	46
4187039	9.405398e-01	20
4187038	8.881784e-16	50
4187037	8.388818e-01	22
4187036	1.000000e+00	3
4187027	9.995319e-01	14
4187026	1.000000e+00	5
4187024	9.999972e-01	10
4187031	1.641957e-02	33
4187030	1.000000e+00	5
4187029	1.000000e+00	6
4187028	1.000000e+00	2
4187018	1.000000e+00	0
4187019	1.000000e+00	1
4187016	1.000000e+00	0
4187017	1.641957e-02	33
4187022	1.621870e-08	44
4187023	8.881784e-16	50
4187020	9.999994e-01	9
4187021	1.000000e+00	2
4187010	1.000000e+00	0
4187011	1.000000e+00	0
4187008	8.881784e-16	50
4187009	9.999881e-01	11
4187014	1.000000e+00	0
4187015	1.000000e+00	5
4187012	1.000000e+00	0
4187013	1.000000e+00	0
4187133	1.000000e+00	1
4187132	1.000000e+00	0
4187135	1.000000e+00	2
4187134	1.000000e+00	1
4187129	1.000000e+00	0
4187128	1.000000e+00	1
4187131	8.881784e-16	50
4187130	9.999999e-01	8
4187124	1.000000e+00	4
4187127	9.998471e-01	13
4187126	1.000000e+00	0
4187121	1.000000e+00	1
4187120	9.999549e-01	12
4187122	9.999999e-01	8
4187116	5.561376e-01	25
4187117	1.000000e+00	3
4187118	1.133316e-12	48
4187119	1.000000e+00	2
4187112	1.013194e-01	30
4187113	1.000000e+00	7
4187114	1.000000e+00	2
4187108	1.000000e+00	0
4187109	9.999549e-01	12
4187110	8.881784e-16	50
4187111	1.000000e+00	6
4187104	1.000000e+00	1
4187105	9.999881e-01	11
4187106	9.998471e-01	13
4187107	9.999972e-01	10
4187103	1.013194e-01	30
4187102	1.000000e+00	6
4187101	1.000000e+00	7
4187100	1.529320e-04	38
4187099	1.000000e+00	0
4187098	1.000000e+00	5
4187097	4.529710e-14	49
4187096	9.999994e-01	9
4187095	1.013194e-01	30
4187093	1.049339e-07	43
4187092	1.000000e+00	1
4187091	1.000000e+00	2
4187090	1.000000e+00	6
4187089	4.529710e-14	49
4187088	1.000000e+00	0
4187086	2.230891e-10	46
4187087	2.230891e-10	46
4187084	1.000000e+00	5
4187085	1.000000e+00	6
4187082	1.000000e+00	0
4187083	1.000000e+00	0
4187080	1.000000e+00	0
4187081	9.966998e-01	16
4187078	8.388818e-01	22
4187079	1.000000e+00	0
4187076	9.966998e-01	16
4187077	6.640945e-01	24
4187074	3.245432e-02	32
4187075	8.388818e-01	22
4187072	9.999549e-01	12
4187073	8.388818e-01	22
4186117	5.946023e-02	31
4186116	9.923267e-01	17
4186119	1.000000e+00	1
4186118	8.881784e-16	50
4186113	1.000000e+00	7
4186112	8.881784e-16	50
4186115	9.835804e-01	18
4186114	1.000000e+00	0
4186125	9.999999e-01	8
4186124	1.000000e+00	6
4186127	1.000000e+00	1
4186126	9.999549e-01	12
4186120	9.998471e-01	13
4186123	1.000000e+00	0
4186122	1.000000e+00	6
4186132	1.000000e+00	0
4186134	1.000000e+00	0
4186135	1.000000e+00	0
4186128	1.000000e+00	0
4186129	1.000000e+00	3
4186130	1.000000e+00	0
4186131	1.000000e+00	7
4186140	1.000000e+00	0
4186141	1.000000e+00	0
4186142	1.000000e+00	0
4186143	1.000000e+00	0
4186136	1.000000e+00	5
4186137	9.999999e-01	8
4186138	1.000000e+00	0
4186139	1.000000e+00	0
4186151	1.000000e+00	4
4186150	9.999999e-01	8
4186149	1.000000e+00	0
4186148	1.000000e+00	1
4186147	1.000000e+00	1
4186146	1.000000e+00	0
4186145	1.000000e+00	6
4186144	1.000000e+00	0
4186156	6.640945e-01	24
4186155	1.000000e+00	5
4186154	1.013194e-01	30
4186153	1.000000e+00	2
4186152	2.230891e-10	46
4186166	1.000000e+00	0
4186167	1.854161e-11	47
4186174	1.000000e+00	6
4186175	1.000000e+00	6
4186172	1.000000e+00	7
4186173	1.000000e+00	2
4186170	1.000000e+00	0
4186171	7.673339e-03	34
4186168	1.000000e+00	0
4186169	9.999549e-01	12
4186177	1.000000e+00	1
4186176	1.000000e+00	3
4186179	1.000000e+00	1
4186178	1.000000e+00	0
4186181	1.000000e+00	0
4186180	1.000000e+00	0
4186183	1.000000e+00	0
4186182	1.000000e+00	1
4186185	9.923267e-01	17
4186184	1.000000e+00	0
4186187	8.986806e-01	21
4186186	9.675457e-01	19
4186189	1.000000e+00	2
4186188	1.000000e+00	2
4186191	1.000000e+00	6
4186190	8.881784e-16	50
4186192	9.999549e-01	12
4186193	1.000000e+00	3
4186194	9.966998e-01	16
4186195	1.000000e+00	6
4186196	1.000000e+00	5
4186197	9.999999e-01	8
4186198	9.998471e-01	13
4186199	1.000000e+00	3
4186200	9.966998e-01	16
4186201	1.611182e-01	29
4186202	3.245432e-02	32
4186203	1.000000e+00	4
4186204	8.881784e-16	50
4186205	8.881784e-16	50
4186206	1.000000e+00	3
4186207	9.998471e-01	13
4186211	9.966998e-01	16
4186210	9.966998e-01	16
4186208	1.301086e-03	36
4186215	8.881784e-16	50
4186214	9.999972e-01	10
4186213	9.966998e-01	16
4186212	9.999999e-01	8
4186219	8.881784e-16	50
4186218	1.000000e+00	2
4186217	3.245432e-02	32
4186216	1.049339e-07	43
4186223	8.881784e-16	50
4186222	9.999549e-01	12
4186221	1.000000e+00	3
4186220	1.000000e+00	4
4186226	2.399438e-01	28
4186227	8.881784e-16	50
4186224	2.230891e-10	46
4186225	8.881784e-16	50
4186230	1.000000e+00	4
4186231	1.000000e+00	2
4186228	3.359055e-01	27
4186229	1.193067e-05	40
4186234	1.000000e+00	6
4186235	4.529710e-14	49
4186232	9.405398e-01	20
4186233	1.000000e+00	7
4186238	1.854161e-11	47
4186239	1.000000e+00	1
4186236	9.675457e-01	19
4186253	1.000000e+00	6
4186254	1.000000e+00	1
4186255	1.000000e+00	1
4186248	9.966998e-01	16
4186249	9.995319e-01	14
4186250	3.245432e-02	32
4186244	1.000000e+00	1
4186245	9.999994e-01	9
4186246	4.529710e-14	49
4186247	8.881784e-16	50
4186240	1.000000e+00	4
4186241	9.999994e-01	9
4186242	9.986989e-01	15
4186243	1.000000e+00	4
4186269	1.000000e+00	3
4186268	9.999999e-01	8
4186271	1.000000e+00	0
4186270	9.999881e-01	11
4186265	1.000000e+00	0
4186264	1.000000e+00	5
4186267	1.000000e+00	0
4186266	1.000000e+00	0
4186261	9.835804e-01	18
4186260	1.000000e+00	3
4186262	1.000000e+00	0
4186257	9.998471e-01	13
4186256	1.621870e-08	44
4186259	9.966998e-01	16
4186258	1.000000e+00	3
4186286	9.986989e-01	15
4186287	8.881784e-16	50
4186284	2.104926e-09	45
4186285	9.986989e-01	15
4186282	1.000000e+00	0
4186283	1.000000e+00	0
4186280	8.881784e-16	50
4186281	1.000000e+00	0
4186278	9.986989e-01	15
4186279	8.881784e-16	50
4186276	5.561376e-01	25
4186277	9.999999e-01	8
4186274	8.881784e-16	50
4186275	8.881784e-16	50
4186272	9.966998e-01	16
4186273	1.000000e+00	0
4186303	3.245432e-02	32
4186302	9.998471e-01	13
4186301	8.881784e-16	50
4186299	1.000000e+00	6
4186298	1.000000e+00	1
4186297	9.999549e-01	12
4186296	1.000000e+00	2
4186295	8.881784e-16	50
4186294	1.529320e-04	38
4186293	9.999994e-01	9
4186292	1.000000e+00	2
4186291	1.000000e+00	1
4186290	1.000000e+00	7
4186289	1.000000e+00	1
4186288	1.193067e-05	40
4186312	8.881784e-16	50
4186313	1.000000e+00	3
4186314	1.000000e+00	0
4186315	1.000000e+00	0
4186316	9.995319e-01	14
4186317	1.000000e+00	0
4186318	1.000000e+00	3
4186319	1.000000e+00	0
4186304	1.621870e-08	44
4186305	1.000000e+00	5
4186307	1.000000e+00	0
4186308	1.000000e+00	2
4186309	9.999999e-01	8
4186310	6.640945e-01	24
4186311	9.999881e-01	11
4186329	9.999881e-01	11
4186328	8.388818e-01	22
4186331	1.301086e-03	36
4186330	1.000000e+00	2
4186333	1.000000e+00	2
4186332	1.000000e+00	1
4186335	8.881784e-16	50
4186334	1.000000e+00	2
4186321	1.000000e+00	0
4186320	1.000000e+00	0
4186323	1.000000e+00	0
4186322	1.000000e+00	2
4186325	1.000000e+00	1
4186324	1.000000e+00	0
4186327	1.000000e+00	0
4186326	1.000000e+00	7
4186346	8.881784e-16	50
4186347	2.807050e-06	41
4186344	1.000000e+00	1
4186345	1.193067e-05	40
4186350	9.986989e-01	15
4186351	8.881784e-16	50
4186348	5.817779e-07	42
4186349	9.923267e-01	17
4186338	9.999994e-01	9
4186339	9.923267e-01	17
4186336	8.881784e-16	50
4186337	9.999994e-01	9
4186342	1.000000e+00	0
4186343	9.986989e-01	15
4186340	3.245432e-02	32
4186341	1.000000e+00	5
4186363	1.000000e+00	2
4186362	1.000000e+00	4
4186361	1.000000e+00	5
4186360	1.000000e+00	0
4186367	4.681115e-04	37
4186366	9.986989e-01	15
4186365	9.923267e-01	17
4186364	9.923267e-01	17
4186355	1.000000e+00	6
4186354	2.399438e-01	28
4186359	1.000000e+00	1
4186358	1.000000e+00	6
4186357	1.000000e+00	2
4186356	1.000000e+00	2
4186390	1.000000e+00	2
4186388	1.000000e+00	0
4186389	1.049339e-07	43
4186386	1.000000e+00	0
4186387	1.000000e+00	0
4186384	1.000000e+00	0
4186385	1.000000e+00	1
4186396	1.000000e+00	0
4186397	1.000000e+00	3
4186394	1.000000e+00	1
4186395	1.000000e+00	0
4186392	1.000000e+00	0
4186393	1.000000e+00	0
4186375	4.438624e-01	26
4186374	1.641957e-02	33
4186373	1.049339e-07	43
4186372	9.966998e-01	16
4186371	7.600562e-01	23
4186370	9.986989e-01	15
4186369	1.854161e-11	47
4186368	1.301086e-03	36
4186383	1.000000e+00	1
4186382	1.000000e+00	7
4186381	9.999999e-01	8
4186380	1.000000e+00	3
4186379	1.000000e+00	3
4186378	9.986989e-01	15
4186377	1.013194e-01	30
4186376	9.835804e-01	18
4186420	1.000000e+00	0
4186421	1.000000e+00	0
4186422	1.529320e-04	38
4186423	1.000000e+00	1
4186416	1.000000e+00	4
4186417	9.999972e-01	10
4186419	7.600562e-01	23
4186428	2.104926e-09	45
4186429	1.133316e-12	48
4186431	3.359055e-01	27
4186424	1.000000e+00	2
4186425	4.510745e-05	39
4186426	8.881784e-16	50
4186427	1.000000e+00	0
4186407	8.881784e-16	50
4186413	1.000000e+00	3
4186412	7.600562e-01	23
4186415	1.000000e+00	5
4186414	1.000000e+00	0
4186409	8.881784e-16	50
4186408	1.000000e+00	0
4186411	1.000000e+00	0
4186410	1.000000e+00	0
4186450	9.999549e-01	12
4186451	9.995319e-01	14
4186448	9.999999e-01	8
4186449	9.999549e-01	12
4186454	8.881784e-16	50
4186455	7.673339e-03	34
4186453	1.621870e-08	44
4186458	4.529710e-14	49
4186459	8.881784e-16	50
4186456	1.529320e-04	38
4186457	8.881784e-16	50
4186462	8.881784e-16	50
4186463	8.881784e-16	50
4186460	4.529710e-14	49
4186461	4.529710e-14	49
4186435	9.995319e-01	14
4186433	1.000000e+00	7
4186432	9.835804e-01	18
4186438	9.966998e-01	16
4186436	1.000000e+00	6
4186443	9.835804e-01	18
4186442	9.966998e-01	16
4186441	9.998471e-01	13
4186440	8.881784e-16	50
4186447	2.230891e-10	46
4186446	1.000000e+00	5
4186445	9.995319e-01	14
4186444	8.986806e-01	21
4186480	8.881784e-16	50
4186481	2.230891e-10	46
4186482	1.000000e+00	4
4186483	9.998471e-01	13
4186484	9.999999e-01	8
4186485	7.600562e-01	23
4186486	1.611182e-01	29
4186487	8.881784e-16	50
4186488	8.881784e-16	50
4186490	2.807050e-06	41
4186491	9.999994e-01	9
4186492	4.529710e-14	49
4186493	9.966998e-01	16
4186494	2.807050e-06	41
4186495	1.000000e+00	7
4186465	6.640945e-01	24
4186464	8.881784e-16	50
4186467	9.675457e-01	19
4186466	1.000000e+00	2
4186469	1.000000e+00	7
4186468	9.995319e-01	14
4186471	9.835804e-01	18
4186470	2.399438e-01	28
4186473	1.000000e+00	7
4186472	7.673339e-03	34
4186475	9.835804e-01	18
4186474	1.000000e+00	0
4186477	1.000000e+00	3
4186476	8.881784e-16	50
4186479	1.854161e-11	47
4186478	1.000000e+00	5
4186527	1.000000e+00	2
4186526	8.881784e-16	50
4186524	1.000000e+00	0
4186523	1.000000e+00	0
4186522	1.000000e+00	0
4186521	1.000000e+00	0
4186520	1.000000e+00	0
4186519	8.881784e-16	50
4186518	1.000000e+00	0
4186517	1.000000e+00	0
4186516	1.000000e+00	4
4186515	8.881784e-16	50
4186514	8.881784e-16	50
4186513	1.000000e+00	1
4186511	1.000000e+00	0
4186508	1.000000e+00	0
4186509	9.999999e-01	8
4186506	1.000000e+00	0
4186507	1.000000e+00	0
4186504	8.881784e-16	50
4186505	1.000000e+00	0
4186502	5.946023e-02	31
4186503	8.881784e-16	50
4186500	1.621870e-08	44
4186498	3.359055e-01	27
4186499	9.675457e-01	19
4186496	3.359055e-01	27
4186497	7.600562e-01	23
4186557	9.675457e-01	19
4186556	9.986989e-01	15
4186559	1.000000e+00	1
4186558	8.881784e-16	50
4186553	9.923267e-01	17
4186552	1.000000e+00	3
4186555	1.000000e+00	6
4186549	9.405398e-01	20
4186548	9.999549e-01	12
4186551	8.881784e-16	50
4186550	7.600562e-01	23
4186545	8.881784e-16	50
4186544	1.000000e+00	0
4186547	9.986989e-01	15
4186546	1.000000e+00	5
4186540	1.000000e+00	1
4186541	9.999999e-01	8
4186542	9.999999e-01	8
4186543	1.049339e-07	43
4186536	8.881784e-16	50
4186537	1.000000e+00	7
4186538	1.000000e+00	2
4186539	1.000000e+00	1
4186532	9.999999e-01	8
4186533	2.807050e-06	41
4186534	1.301086e-03	36
4186528	1.000000e+00	1
4186529	8.881784e-16	50
4186530	9.405398e-01	20
4186531	1.000000e+00	5
4186587	9.999999e-01	8
4186586	1.000000e+00	4
4186585	8.881784e-16	50
4186584	1.000000e+00	1
4186591	8.881784e-16	50
4186590	9.999972e-01	10
4186589	9.999999e-01	8
4186588	1.000000e+00	5
4186579	1.611182e-01	29
4186578	9.998471e-01	13
4186577	1.000000e+00	2
4186576	1.000000e+00	1
4186583	3.359055e-01	27
4186582	1.000000e+00	0
4186581	2.807050e-06	41
4186580	1.000000e+00	3
4186570	9.999549e-01	12
4186571	8.881784e-16	50
4186568	1.000000e+00	1
4186569	1.000000e+00	5
4186574	8.881784e-16	50
4186575	1.000000e+00	0
4186572	1.301086e-03	36
4186573	1.000000e+00	6
4186562	4.510745e-05	39
4186563	9.835804e-01	18
4186560	1.000000e+00	1
4186566	1.000000e+00	0
4186567	1.000000e+00	0
4186564	9.923267e-01	17
4186565	1.000000e+00	7
4186617	8.881784e-16	50
4186616	9.999999e-01	8
4186619	1.049339e-07	43
4186618	1.000000e+00	3
4186621	8.881784e-16	50
4186620	5.946023e-02	31
4186623	8.881784e-16	50
4186622	8.881784e-16	50
4186609	8.881784e-16	50
4186608	1.049339e-07	43
4186611	1.049339e-07	43
4186610	8.881784e-16	50
4186613	9.999881e-01	11
4186612	1.000000e+00	1
4186615	1.611182e-01	29
4186600	9.998471e-01	13
4186601	1.000000e+00	1
4186602	9.995319e-01	14
4186604	4.529710e-14	49
4186605	9.999549e-01	12
4186607	9.998471e-01	13
4186593	7.600562e-01	23
4186594	1.000000e+00	7
4186595	1.000000e+00	3
4186596	1.000000e+00	3
4186598	1.621870e-08	44
4186599	5.946023e-02	31
PID_161712042	8.881784e-16	50
4187149	1.000000e+00	3
4187148	1.000000e+00	2
4187150	1.000000e+00	5
4187145	1.000000e+00	2
4187144	9.999972e-01	10
4187147	9.923267e-01	17
4187146	2.104926e-09	45
4187140	9.999994e-01	9
4187143	5.561376e-01	25
4187142	9.966998e-01	16
4187136	9.999549e-01	12
4187139	4.510745e-05	39
4187138	9.999994e-01	9
4187165	1.000000e+00	1
4187166	9.999881e-01	11
4187167	4.438624e-01	26
4187160	1.000000e+00	1
4187162	1.000000e+00	1
4187163	8.881784e-16	50
4187159	1.000000e+00	1
4187152	1.000000e+00	2
4187153	9.999999e-01	8
4187154	1.000000e+00	2
4187155	3.245432e-02	32
4187183	1.000000e+00	0
4187182	9.999549e-01	12
4187181	8.881784e-16	50
4187180	5.561376e-01	25
4187179	2.230891e-10	46
4187178	1.000000e+00	0
4187177	8.881784e-16	50
4187176	1.000000e+00	0
4187175	1.000000e+00	2
4187174	1.000000e+00	0
4187173	8.881784e-16	50
4187172	1.000000e+00	5
4187171	9.405398e-01	20
4187170	1.000000e+00	1
4187169	1.000000e+00	0
4187168	1.000000e+00	1
4187196	8.881784e-16	50
4187197	1.000000e+00	0
4187194	1.000000e+00	0
4187195	9.999994e-01	9
4187192	1.000000e+00	6
4187193	1.000000e+00	1
4187190	1.000000e+00	4
4187191	1.854161e-11	47
4187188	9.966998e-01	16
4187189	9.999999e-01	8
4187186	1.000000e+00	3
4187187	1.000000e+00	4
4187184	1.000000e+00	5
4187185	1.000000e+00	1
4183419	8.881784e-16	50
4183418	1.000000e+00	0
4183417	1.000000e+00	0
4183416	9.995319e-01	14
4183423	1.000000e+00	0
4183422	4.529710e-14	49
4183421	8.881784e-16	50
4183420	8.881784e-16	50
4183411	9.999549e-01	12
4183410	1.000000e+00	5
4183409	9.986989e-01	15
4183408	1.000000e+00	4
4183415	1.013194e-01	30
4183414	2.230891e-10	46
4183413	9.405398e-01	20
4183412	9.999994e-01	9
4183402	1.000000e+00	3
4183403	1.000000e+00	5
4183400	9.999881e-01	11
4183401	9.999999e-01	8
4183406	9.999881e-01	11
4183407	9.999994e-01	9
4183404	9.923267e-01	17
4183405	9.999972e-01	10
4183394	7.600562e-01	23
4183395	1.611182e-01	29
4183392	1.641957e-02	33
4183393	1.013194e-01	30
4183399	9.999994e-01	9
4183396	9.999972e-01	10
4183385	8.881784e-16	50
4183384	1.854161e-11	47
4183387	5.817779e-07	42
4183386	1.133316e-12	48
4183389	3.300224e-03	35
4183388	1.621870e-08	44
4183391	7.600562e-01	23
4183390	8.881784e-16	50
4183377	6.640945e-01	24
4183376	1.000000e+00	1
4183379	2.104926e-09	45
4183378	9.999972e-01	10
4183381	8.881784e-16	50
4183383	2.104926e-09	45
4183382	1.193067e-05	40
4183368	1.000000e+00	1
4183369	1.000000e+00	1
4183370	1.000000e+00	7
4183371	1.000000e+00	0
4183372	1.000000e+00	0
4183373	1.000000e+00	0
4183374	3.300224e-03	35
4183375	1.000000e+00	3
4183361	1.000000e+00	2
4183362	2.807050e-06	41
4183363	8.881784e-16	50
4183364	1.000000e+00	3
4183365	1.000000e+00	3
4183366	9.999994e-01	9
4183367	1.000000e+00	0
4183478	9.675457e-01	19
4183479	9.923267e-01	17
4183476	9.986989e-01	15
4183477	4.438624e-01	26
4183474	4.438624e-01	26
4183475	5.561376e-01	25
4183473	8.881784e-16	50
4183486	4.529710e-14	49
4183487	1.641957e-02	33
4183484	1.013194e-01	30
4183485	7.600562e-01	23
4183482	9.999549e-01	12
4183483	3.245432e-02	32
4183480	5.817779e-07	42
4183481	9.966998e-01	16
4183463	9.999999e-01	8
4183462	8.881784e-16	50
4183461	9.999549e-01	12
4183460	9.999881e-01	11
4183459	9.998471e-01	13
4183458	6.640945e-01	24
4183457	8.881784e-16	50
4183456	9.999972e-01	10
4183471	3.359055e-01	27
4183470	4.681115e-04	37
4183469	9.998471e-01	13
4183468	2.230891e-10	46
4183467	1.611182e-01	29
4183466	2.104926e-09	45
4183465	2.230891e-10	46
4183464	9.999549e-01	12
4183444	9.923267e-01	17
4183445	1.000000e+00	6
4183446	8.881784e-16	50
4183447	1.000000e+00	0
4183440	1.621870e-08	44
4183441	2.807050e-06	41
4183442	2.399438e-01	28
4183443	1.000000e+00	3
4183452	1.000000e+00	6
4183453	7.673339e-03	34
4183454	1.000000e+00	7
4183455	1.000000e+00	6
4183448	1.000000e+00	1
4183449	1.000000e+00	6
4183450	1.621870e-08	44
4183451	1.000000e+00	2
4183429	1.000000e+00	2
4183428	7.600562e-01	23
4183431	1.000000e+00	0
4183430	9.995319e-01	14
4183425	9.999881e-01	11
4183424	1.000000e+00	1
4183427	1.000000e+00	5
4183426	1.000000e+00	1
4183437	8.881784e-16	50
4183436	1.000000e+00	4
4183439	9.986989e-01	15
4183433	9.966998e-01	16
4183432	8.881784e-16	50
4183435	9.999549e-01	12
4183434	1.000000e+00	5
4183539	1.000000e+00	4
4183536	1.000000e+00	2
4183537	1.000000e+00	6
4183542	1.000000e+00	5
4183543	1.000000e+00	6
4183540	1.000000e+00	5
4183541	1.000000e+00	4
4183546	1.000000e+00	1
4183547	1.000000e+00	0
4183544	1.000000e+00	1
4183545	1.000000e+00	4
4183550	1.000000e+00	2
4183551	1.000000e+00	2
4183548	1.000000e+00	0
4183549	1.000000e+00	1
4183523	1.000000e+00	5
4183522	9.999999e-01	8
4183521	8.881784e-16	50
4183520	1.621870e-08	44
4183527	1.621870e-08	44
4183526	4.681115e-04	37
4183525	7.600562e-01	23
4183531	9.995319e-01	14
4183530	5.817779e-07	42
4183529	9.999994e-01	9
4183528	5.946023e-02	31
4183535	9.835804e-01	18
4183534	1.000000e+00	5
4183533	9.999994e-01	9
4183532	1.049339e-07	43
4183504	4.681115e-04	37
4183505	1.000000e+00	6
4183506	8.881784e-16	50
4183507	1.641957e-02	33
4183508	4.529710e-14	49
4183509	1.000000e+00	2
4183510	1.000000e+00	6
4183511	9.995319e-01	14
4183512	9.995319e-01	14
4183513	5.946023e-02	31
4183514	8.881784e-16	50
4183515	8.881784e-16	50
4183516	8.881784e-16	50
4183517	7.673339e-03	34
4183518	2.807050e-06	41
4183519	8.881784e-16	50
4183489	7.673339e-03	34
4183488	8.881784e-16	50
4183490	8.881784e-16	50
4183493	1.000000e+00	1
4183492	9.995319e-01	14
4183495	1.000000e+00	4
4183494	9.999972e-01	10
4183497	9.995319e-01	14
4183496	5.561376e-01	25
4183499	3.245432e-02	32
4183498	4.681115e-04	37
4183500	8.881784e-16	50
4183503	1.000000e+00	0
4183833	1.000000e+00	1
4183832	8.881784e-16	50
4183835	1.000000e+00	1
4183834	2.399438e-01	28
4183837	8.881784e-16	50
4183836	1.000000e+00	2
4183839	1.000000e+00	0
4183838	9.999999e-01	8
4183825	8.986806e-01	21
4183824	4.510745e-05	39
4183827	1.133316e-12	48
4183826	9.999881e-01	11
4183829	1.000000e+00	2
4183831	1.133316e-12	48
4183830	1.854161e-11	47
4183816	7.673339e-03	34
4183817	7.600562e-01	23
4183818	9.966998e-01	16
4183819	1.000000e+00	6
4183820	1.133316e-12	48
4183821	8.388818e-01	22
4183822	9.999549e-01	12
4183823	8.881784e-16	50
4183808	1.529320e-04	38
4183809	1.000000e+00	7
4183810	1.854161e-11	47
4183811	9.999881e-01	11
4183813	1.000000e+00	2
4183814	6.640945e-01	24
4183815	2.104926e-09	45
4183867	1.000000e+00	3
4183866	1.000000e+00	7
4183865	1.000000e+00	4
4183864	1.000000e+00	3
4183871	8.881784e-16	50
4183870	9.998471e-01	13
4183869	8.881784e-16	50
4183868	1.000000e+00	0
4183859	4.681115e-04	37
4183857	8.881784e-16	50
4183856	1.611182e-01	29
4183863	1.301086e-03	36
4183862	1.000000e+00	0
4183861	9.999994e-01	9
4183860	1.000000e+00	7
4183850	1.000000e+00	7
4183851	8.881784e-16	50
4183848	1.000000e+00	1
4183849	1.000000e+00	6
4183854	8.881784e-16	50
4183855	9.999994e-01	9
4183852	1.000000e+00	7
4183853	2.399438e-01	28
4183842	1.000000e+00	6
4183843	9.999999e-01	8
4183840	9.999881e-01	11
4183841	9.999972e-01	10
4183846	8.986806e-01	21
4183847	8.986806e-01	21
4183844	9.999549e-01	12
4183845	1.000000e+00	0
4183901	4.529710e-14	49
4183900	8.881784e-16	50
4183903	1.611182e-01	29
4183902	8.986806e-01	21
4183897	1.000000e+00	7
4183896	1.000000e+00	1
4183899	9.999972e-01	10
4183898	3.245432e-02	32
4183893	9.999549e-01	12
4183892	8.881784e-16	50
4183895	1.529320e-04	38
4183894	8.881784e-16	50
4183889	9.999881e-01	11
4183888	8.881784e-16	50
4183891	9.999881e-01	11
4183890	7.673339e-03	34
4183884	1.000000e+00	1
4183885	1.000000e+00	1
4183886	1.000000e+00	3
4183887	1.000000e+00	5
4183880	9.999881e-01	11
4183881	1.000000e+00	5
4183882	1.000000e+00	1
4183883	9.999972e-01	10
4183876	9.999881e-01	11
4183877	8.881784e-16	50
4183878	1.000000e+00	1
4183879	4.438624e-01	26
4183872	8.881784e-16	50
4183873	8.881784e-16	50
4183874	1.611182e-01	29
4183875	9.986989e-01	15
4183935	9.999549e-01	12
4183934	1.000000e+00	0
4183933	9.835804e-01	18
4183932	1.049339e-07	43
4183931	9.835804e-01	18
4183930	8.881784e-16	50
4183929	9.999999e-01	8
4183928	8.986806e-01	21
4183927	9.923267e-01	17
4183926	9.995319e-01	14
4183925	9.999972e-01	10
4183924	1.301086e-03	36
4183923	9.999549e-01	12
4183922	1.000000e+00	1
4183921	1.000000e+00	0
4183920	8.881784e-16	50
4183918	1.000000e+00	2
4183919	1.000000e+00	5
4183916	1.000000e+00	2
4183917	1.000000e+00	5
4183914	4.681115e-04	37
4183915	8.881784e-16	50
4183912	9.999881e-01	11
4183913	1.641957e-02	33
4183910	1.301086e-03	36
4183911	5.817779e-07	42
4183908	1.000000e+00	5
4183909	9.995319e-01	14
4183906	9.966998e-01	16
4183904	8.881784e-16	50
4183905	9.999549e-01	12
4183952	8.881784e-16	50
4183953	1.000000e+00	0
4183954	1.000000e+00	5
4183955	8.881784e-16	50
4183956	1.000000e+00	6
4183957	1.000000e+00	1
4183959	1.000000e+00	7
4183960	8.388818e-01	22
4183961	9.999881e-01	11
4183962	1.000000e+00	4
4183963	1.000000e+00	1
4183964	9.923267e-01	17
4183965	1.000000e+00	1
4183966	1.000000e+00	0
4183967	1.000000e+00	1
4183937	1.000000e+00	6
4183936	6.640945e-01	24
4183938	1.000000e+00	2
4183941	1.000000e+00	0
4183943	1.000000e+00	0
4183942	1.000000e+00	1
4183945	1.000000e+00	3
4183944	9.999881e-01	11
4183947	1.000000e+00	3
4183946	1.000000e+00	0
4183949	1.641957e-02	33
4183948	1.000000e+00	3
4183951	1.000000e+00	3
4183950	8.881784e-16	50
4183986	1.301086e-03	36
4183987	8.881784e-16	50
4183984	8.881784e-16	50
4183985	1.529320e-04	38
4183990	8.986806e-01	21
4183991	1.133316e-12	48
4183988	1.013194e-01	30
4183989	1.529320e-04	38
4183994	1.000000e+00	4
4183995	2.104926e-09	45
4183992	3.245432e-02	32
4183993	1.000000e+00	2
4183998	1.000000e+00	7
4183999	1.000000e+00	0
4183996	1.000000e+00	6
4183997	1.000000e+00	1
4183971	8.881784e-16	50
4183970	4.681115e-04	37
4183969	2.230891e-10	46
4183968	8.986806e-01	21
4183975	1.000000e+00	1
4183974	9.999881e-01	11
4183973	1.000000e+00	6
4183972	8.881784e-16	50
4183978	9.999999e-01	8
4183977	1.000000e+00	4
4183976	1.000000e+00	1
4183983	8.881784e-16	50
4183982	5.946023e-02	31
4183981	7.600562e-01	23
4183980	1.133316e-12	48
4184020	8.881784e-16	50
4184021	1.000000e+00	3
4184022	5.946023e-02	31
4184023	9.835804e-01	18
4184016	1.000000e+00	5
4184017	1.000000e+00	7
4184018	1.000000e+00	5
4184019	4.529710e-14	49
4184028	1.000000e+00	7
4184029	1.611182e-01	29
4184030	1.000000e+00	0
4184031	9.923267e-01	17
4184024	9.923267e-01	17
4184025	1.000000e+00	6
4184026	9.999994e-01	9
4184027	8.881784e-16	50
4184005	8.881784e-16	50
4184004	1.000000e+00	2
4184007	3.245432e-02	32
4184006	9.999994e-01	9
4184001	1.000000e+00	2
4184000	1.000000e+00	0
4184003	9.923267e-01	17
4184002	1.000000e+00	7
4184013	2.230891e-10	46
4184012	1.000000e+00	2
4184014	1.133316e-12	48
4184009	1.641957e-02	33
4184008	9.999881e-01	11
4184011	9.966998e-01	16
4184010	1.000000e+00	1
4184054	8.881784e-16	50
4184055	1.000000e+00	5
4184052	7.600562e-01	23
4184053	1.000000e+00	3
4184050	1.301086e-03	36
4184051	9.995319e-01	14
4184048	1.000000e+00	3
4184049	1.000000e+00	1
4184062	1.000000e+00	5
4184063	1.000000e+00	0
4184060	1.000000e+00	0
4184061	8.881784e-16	50
4184058	1.000000e+00	3
4184059	9.998471e-01	13
4184056	9.923267e-01	17
4184057	1.000000e+00	6
4184039	1.641957e-02	33
4184038	9.998471e-01	13
4184037	1.000000e+00	0
4184036	9.923267e-01	17
4184034	7.600562e-01	23
4184032	1.000000e+00	7
4184047	1.000000e+00	1
4184046	9.675457e-01	19
4184045	8.881784e-16	50
4184044	1.000000e+00	0
4184043	1.000000e+00	3
4184042	1.000000e+00	1
4184041	1.000000e+00	1
4184040	1.000000e+00	0
4183562	9.835804e-01	18
4183563	1.000000e+00	1
4183560	9.923267e-01	17
4183561	1.000000e+00	0
4183566	8.881784e-16	50
4183567	8.881784e-16	50
4183564	8.881784e-16	50
4183565	8.881784e-16	50
4183554	1.000000e+00	2
4183555	1.000000e+00	1
4183553	4.681115e-04	37
4183558	1.000000e+00	4
4183559	1.000000e+00	1
4183556	1.000000e+00	0
4183557	8.881784e-16	50
4183579	1.000000e+00	2
4183578	9.986989e-01	15
4183577	1.000000e+00	6
4183576	1.000000e+00	0
4183583	1.000000e+00	2
4183582	1.000000e+00	4
4183581	1.000000e+00	1
4183580	1.000000e+00	0
4183571	8.881784e-16	50
4183570	1.000000e+00	0
4183569	1.000000e+00	0
4183568	1.000000e+00	0
4183575	1.000000e+00	1
4183574	5.561376e-01	25
4183573	1.000000e+00	1
4183572	4.681115e-04	37
4183592	1.000000e+00	4
4183593	3.245432e-02	32
4183594	9.835804e-01	18
4183595	1.000000e+00	4
4183596	1.641957e-02	33
4183597	9.675457e-01	19
4183598	1.000000e+00	7
4183599	9.966998e-01	16
4183584	7.673339e-03	34
4183585	9.675457e-01	19
4183586	2.104926e-09	45
4183587	4.529710e-14	49
4183588	1.000000e+00	6
4183589	1.854161e-11	47
4183590	1.000000e+00	1
4183591	9.999549e-01	12
4183609	8.881784e-16	50
4183608	8.881784e-16	50
4183611	8.881784e-16	50
4183610	1.529320e-04	38
4183613	8.881784e-16	50
4183612	1.000000e+00	0
4183615	1.000000e+00	4
4183614	9.999994e-01	9
4183601	4.681115e-04	37
4183600	9.675457e-01	19
4183603	2.230891e-10	46
4183602	9.998471e-01	13
4183605	1.000000e+00	5
4183604	9.999972e-01	10
4183607	9.835804e-01	18
4183606	2.104926e-09	45
4183630	9.999994e-01	9
4183631	1.000000e+00	4
4183628	1.000000e+00	0
4183629	1.000000e+00	0
4183626	1.000000e+00	0
4183627	1.621870e-08	44
4183624	1.000000e+00	2
4183625	9.999881e-01	11
4183623	1.000000e+00	0
4183620	1.000000e+00	0
4183621	1.000000e+00	0
4183619	1.000000e+00	0
4183616	1.000000e+00	4
4183617	2.104926e-09	45
4183647	8.881784e-16	50
4183646	9.999972e-01	10
4183645	1.000000e+00	7
4183644	9.998471e-01	13
4183643	8.881784e-16	50
4183641	1.000000e+00	4
4183640	1.000000e+00	4
4183639	9.999999e-01	8
4183638	1.000000e+00	1
4183637	1.000000e+00	1
4183636	1.000000e+00	0
4183635	1.000000e+00	0
4183634	1.000000e+00	2
4183633	1.000000e+00	2
4183632	8.881784e-16	50
4183660	1.049339e-07	43
4183661	5.946023e-02	31
4183663	1.133316e-12	48
4183656	4.681115e-04	37
4183657	1.000000e+00	3
4183658	8.881784e-16	50
4183659	1.000000e+00	7
4183652	1.000000e+00	1
4183653	1.000000e+00	0
4183654	1.000000e+00	0
4183655	8.881784e-16	50
4183649	9.999999e-01	8
4183650	1.000000e+00	0
4183651	1.000000e+00	1
4183677	1.000000e+00	2
4183676	1.000000e+00	0
4183679	8.881784e-16	50
4183678	1.000000e+00	0
4183672	1.000000e+00	0
4183675	1.000000e+00	0
4183674	1.000000e+00	0
4183669	1.000000e+00	2
4183668	2.230891e-10	46
4183671	1.000000e+00	0
4183670	1.000000e+00	0
4183665	1.000000e+00	2
4183664	1.000000e+00	1
4183667	5.561376e-01	25
4183666	1.000000e+00	0
4183683	8.388818e-01	22
4183682	7.673339e-03	34
4183681	1.000000e+00	0
4183680	1.529320e-04	38
4183687	7.600562e-01	23
4183686	4.681115e-04	37
4183685	9.999549e-01	12
4183684	4.529710e-14	49
4183691	1.000000e+00	1
4183690	9.999972e-01	10
4183689	1.000000e+00	2
4183688	1.621870e-08	44
4183695	1.000000e+00	2
4183694	1.000000e+00	4
4183693	9.999881e-01	11
4183692	1.000000e+00	5
4183698	1.000000e+00	2
4183699	9.999994e-01	9
4183696	1.000000e+00	7
4183697	9.675457e-01	19
4183702	3.245432e-02	32
4183703	1.000000e+00	6
4183700	1.133316e-12	48
4183701	1.013194e-01	30
4183706	1.000000e+00	1
4183707	1.000000e+00	0
4183704	1.000000e+00	6
4183705	9.999999e-01	8
4183710	1.000000e+00	4
4183711	8.881784e-16	50
4183708	1.000000e+00	1
4183709	1.641957e-02	33
4183713	1.641957e-02	33
4183712	9.998471e-01	13
4183715	1.133316e-12	48
4183714	6.640945e-01	24
4183717	8.881784e-16	50
4183716	1.611182e-01	29
4183719	9.999549e-01	12
4183718	9.999881e-01	11
4183720	9.986989e-01	15
4183723	1.000000e+00	2
4183722	9.999549e-01	12
4183725	8.881784e-16	50
4183724	4.681115e-04	37
4183727	1.000000e+00	1
4183726	9.999999e-01	8
4183728	2.104926e-09	45
4183729	1.000000e+00	4
4183730	1.000000e+00	3
4183731	1.000000e+00	2
4183732	9.999972e-01	10
4183733	1.000000e+00	1
4183734	1.000000e+00	0
4183735	1.000000e+00	0
4183736	9.995319e-01	14
4183737	1.000000e+00	0
4183738	1.000000e+00	2
4183739	1.000000e+00	7
4183740	9.999881e-01	11
4183741	1.000000e+00	2
4183742	1.000000e+00	5
4183743	2.399438e-01	28
4183751	1.621870e-08	44
4183750	8.881784e-16	50
4183749	1.000000e+00	1
4183748	1.000000e+00	4
4183747	1.000000e+00	0
4183745	1.000000e+00	5
4183744	1.000000e+00	0
4183759	1.000000e+00	1
4183758	1.000000e+00	1
4183757	1.000000e+00	7
4183756	1.000000e+00	3
4183755	1.000000e+00	5
4183754	2.230891e-10	46
4183753	9.999972e-01	10
4183752	9.999972e-01	10
4183766	4.681115e-04	37
4183767	2.104926e-09	45
4183764	1.000000e+00	1
4183765	1.000000e+00	1
4183762	1.000000e+00	3
4183763	1.000000e+00	1
4183760	1.000000e+00	2
4183761	1.000000e+00	1
4183774	8.881784e-16	50
4183775	8.881784e-16	50
4183772	9.999999e-01	8
4183773	1.000000e+00	1
4183770	1.000000e+00	0
4183771	1.000000e+00	2
4183768	9.999881e-01	11
4183769	9.999972e-01	10
4183781	1.000000e+00	7
4183780	8.388818e-01	22
4183783	1.000000e+00	0
4183782	1.000000e+00	4
4183777	1.000000e+00	1
4183776	8.881784e-16	50
4183779	1.000000e+00	1
4183778	4.438624e-01	26
4183789	9.405398e-01	20
4183788	5.946023e-02	31
4183785	1.000000e+00	3
4183784	1.000000e+00	6
4183787	1.000000e+00	6
4183786	1.621870e-08	44
4183796	1.000000e+00	0
4183797	1.000000e+00	1
4183798	1.133316e-12	48
4183792	1.000000e+00	3
4183793	1.000000e+00	6
4183794	5.561376e-01	25
4183795	1.000000e+00	1
4183804	3.300224e-03	35
4183805	4.529710e-14	49
4183806	1.000000e+00	3
4183807	1.000000e+00	7
4183800	4.529710e-14	49
4183801	8.881784e-16	50
4183802	1.000000e+00	2
4183803	1.000000e+00	2
4184555	9.986989e-01	15
4184554	9.999994e-01	9
4184553	7.673339e-03	34
4184552	9.999972e-01	10
4184559	9.999999e-01	8
4184557	1.000000e+00	7
4184556	9.675457e-01	19
4184547	9.966998e-01	16
4184546	9.998471e-01	13
4184545	1.000000e+00	6
4184544	9.999999e-01	8
4184551	7.600562e-01	23
4184550	1.000000e+00	2
4184549	1.641957e-02	33
4184548	9.923267e-01	17
4184570	9.999999e-01	8
4184571	8.881784e-16	50
4184568	9.999999e-01	8
4184569	1.000000e+00	5
4184574	1.000000e+00	2
4184575	9.835804e-01	18
4184572	1.000000e+00	7
4184573	9.999881e-01	11
4184562	1.000000e+00	1
4184563	1.000000e+00	4
4184560	9.405398e-01	20
4184561	1.000000e+00	2
4184566	9.995319e-01	14
4184567	9.986989e-01	15
4184564	9.966998e-01	16
4184565	1.000000e+00	1
4184521	8.881784e-16	50
4184520	1.000000e+00	3
4184523	4.529710e-14	49
4184522	2.104926e-09	45
4184525	9.405398e-01	20
4184524	1.000000e+00	6
4184527	1.000000e+00	4
4184526	9.999999e-01	8
4184513	3.245432e-02	32
4184515	9.995319e-01	14
4184514	1.000000e+00	0
4184517	1.000000e+00	2
4184516	9.999881e-01	11
4184519	1.000000e+00	0
4184518	9.675457e-01	19
4184536	9.999999e-01	8
4184537	9.966998e-01	16
4184538	1.000000e+00	1
4184539	1.000000e+00	6
4184540	1.611182e-01	29
4184541	8.881784e-16	50
4184542	1.529320e-04	38
4184543	8.881784e-16	50
4184528	3.359055e-01	27
4184529	1.000000e+00	2
4184530	1.000000e+00	1
4184531	9.999972e-01	10
4184532	8.881784e-16	50
4184533	1.000000e+00	2
4184534	9.405398e-01	20
4184535	2.399438e-01	28
4184495	1.000000e+00	0
4184494	1.529320e-04	38
4184493	1.000000e+00	0
4184492	9.966998e-01	16
4184491	1.000000e+00	0
4184490	1.000000e+00	1
4184489	1.641957e-02	33
4184488	1.000000e+00	2
4184487	1.000000e+00	0
4184486	4.529710e-14	49
4184485	8.881784e-16	50
4184484	1.000000e+00	2
4184483	1.000000e+00	6
4184482	1.000000e+00	0
4184481	1.000000e+00	0
4184480	1.000000e+00	7
4184510	2.104926e-09	45
4184508	8.881784e-16	50
4184509	8.881784e-16	50
4184506	1.049339e-07	43
4184504	1.621870e-08	44
4184502	1.000000e+00	1
4184503	1.000000e+00	4
4184500	1.000000e+00	1
4184501	1.000000e+00	0
4184498	1.000000e+00	1
4184499	9.835804e-01	18
4184496	1.621870e-08	44
4184497	1.611182e-01	29
4184461	9.999994e-01	9
4184460	1.000000e+00	1
4184463	8.881784e-16	50
4184462	1.000000e+00	6
4184457	1.000000e+00	7
4184456	8.881784e-16	50
4184459	9.999994e-01	9
4184458	1.000000e+00	4
4184453	1.000000e+00	2
4184452	1.000000e+00	2
4184455	6.640945e-01	24
4184454	9.405398e-01	20
4184449	1.000000e+00	5
4184448	4.510745e-05	39
4184451	9.998471e-01	13
4184450	4.529710e-14	49
4184476	1.000000e+00	1
4184477	1.000000e+00	1
4184478	9.923267e-01	17
4184479	5.946023e-02	31
4184472	2.104926e-09	45
4184473	9.999999e-01	8
4184474	9.923267e-01	17
4184475	8.986806e-01	21
4184468	9.999999e-01	8
4184470	9.999972e-01	10
4184471	1.000000e+00	3
4184464	9.995319e-01	14
4184465	9.405398e-01	20
4184466	4.681115e-04	37
4184467	1.049339e-07	43
4184418	9.405398e-01	20
4184419	1.301086e-03	36
4184416	1.000000e+00	2
4184417	5.561376e-01	25
4184422	1.133316e-12	48
4184423	8.881784e-16	50
4184420	1.000000e+00	2
4184421	9.675457e-01	19
4184426	2.807050e-06	41
4184427	1.000000e+00	0
4184424	2.104926e-09	45
4184425	9.966998e-01	16
4184431	1.049339e-07	43
4184428	5.946023e-02	31
4184429	8.881784e-16	50
4184435	9.995319e-01	14
4184434	1.301086e-03	36
4184433	4.438624e-01	26
4184432	3.359055e-01	27
4184439	8.881784e-16	50
4184438	1.000000e+00	2
4184437	1.000000e+00	1
4184436	9.999881e-01	11
4184443	1.000000e+00	0
4184442	1.000000e+00	0
4184441	1.000000e+00	6
4184440	1.000000e+00	4
4184447	1.000000e+00	2
4184446	3.245432e-02	32
4184445	9.835804e-01	18
4184444	1.000000e+00	3
4184384	8.881784e-16	50
4184387	8.881784e-16	50
4184389	8.881784e-16	50
4184390	8.881784e-16	50
4184391	4.438624e-01	26
4184393	1.193067e-05	40
4184394	9.999999e-01	8
4184395	9.986989e-01	15
4184396	9.999972e-01	10
4184397	9.405398e-01	20
4184398	3.245432e-02	32
4184399	9.999972e-01	10
4184401	1.000000e+00	1
4184400	9.998471e-01	13
4184403	1.000000e+00	6
4184405	9.999994e-01	9
4184404	1.000000e+00	1
4184407	1.000000e+00	0
4184406	9.999549e-01	12
4184409	1.000000e+00	0
4184408	1.000000e+00	0
4184411	1.000000e+00	6
4184410	1.000000e+00	3
4184413	1.000000e+00	5
4184412	1.000000e+00	2
4184415	3.359055e-01	27
4184414	3.245432e-02	32
4184358	9.995319e-01	14
4184359	1.000000e+00	2
4184356	8.881784e-16	50
4184357	9.999994e-01	9
4184354	9.999999e-01	8
4184355	1.000000e+00	1
4184352	1.000000e+00	0
4184353	1.000000e+00	1
4184366	8.881784e-16	50
4184367	9.999994e-01	9
4184364	1.013194e-01	30
4184365	9.999994e-01	9
4184362	9.405398e-01	20
4184363	1.133316e-12	48
4184360	1.000000e+00	6
4184361	6.640945e-01	24
4184375	1.000000e+00	3
4184374	6.640945e-01	24
4184373	9.999994e-01	9
4184372	8.881784e-16	50
4184371	7.600562e-01	23
4184370	8.881784e-16	50
4184369	1.000000e+00	1
4184368	4.438624e-01	26
4184383	1.000000e+00	6
4184382	8.881784e-16	50
4184381	1.000000e+00	3
4184380	1.000000e+00	4
4184379	4.510745e-05	39
4184378	1.000000e+00	4
4184377	9.923267e-01	17
4184376	1.000000e+00	5
4184324	8.881784e-16	50
4184325	1.000000e+00	6
4184326	1.193067e-05	40
4184327	1.000000e+00	0
4184320	9.999972e-01	10
4184321	1.000000e+00	2
4184322	5.817779e-07	42
4184323	1.000000e+00	0
4184332	1.000000e+00	0
4184333	1.000000e+00	0
4184334	1.000000e+00	0
4184335	1.000000e+00	6
4184328	1.000000e+00	0
4184329	1.000000e+00	0
4184330	1.000000e+00	0
4184331	1.000000e+00	0
4184341	6.640945e-01	24
4184340	2.807050e-06	41
4184343	1.000000e+00	3
4184342	1.000000e+00	0
4184339	5.817779e-07	42
4184338	1.000000e+00	0
4184349	9.999972e-01	10
4184348	1.000000e+00	2
4184351	1.000000e+00	5
4184350	1.641957e-02	33
4184344	1.000000e+00	0
4184347	9.995319e-01	14
4184312	1.000000e+00	0
4184313	1.000000e+00	0
4184314	1.000000e+00	0
4184315	1.000000e+00	2
4184316	1.000000e+00	0
4184317	8.881784e-16	50
4184318	1.000000e+00	4
4184319	8.388818e-01	22
4184304	1.000000e+00	3
4184305	9.405398e-01	20
4184306	1.000000e+00	3
4184307	1.000000e+00	4
4184308	1.000000e+00	0
4184309	1.000000e+00	0
4184310	1.000000e+00	0
4184311	9.835804e-01	18
4184297	9.835804e-01	18
4184296	9.999881e-01	11
4184301	1.000000e+00	2
4184300	4.510745e-05	39
4184303	1.000000e+00	0
4184302	1.000000e+00	1
4184289	4.681115e-04	37
4184288	9.998471e-01	13
4184291	9.995319e-01	14
4184290	1.133316e-12	48
4184293	9.999549e-01	12
4184292	8.881784e-16	50
4184295	9.998471e-01	13
4184294	8.881784e-16	50
4184282	5.946023e-02	31
4184283	1.000000e+00	2
4184281	1.000000e+00	4
4184286	1.000000e+00	2
4184287	7.673339e-03	34
4184284	9.998471e-01	13
4184285	4.438624e-01	26
4184274	1.000000e+00	4
4184275	1.013194e-01	30
4184272	1.000000e+00	3
4184273	1.000000e+00	2
4184278	8.881784e-16	50
4184279	8.881784e-16	50
4184276	9.986989e-01	15
4184277	9.923267e-01	17
4184267	5.561376e-01	25
4184264	1.301086e-03	36
4184270	9.995319e-01	14
4184269	4.529710e-14	49
4184268	9.835804e-01	18
4184259	9.999549e-01	12
4184258	1.000000e+00	2
4184257	9.999999e-01	8
4184256	1.000000e+00	2
4184263	7.673339e-03	34
4184262	1.641957e-02	33
4184260	9.999881e-01	11
4184252	1.000000e+00	0
4184253	1.000000e+00	0
4184254	2.230891e-10	46
4184255	1.000000e+00	3
4184248	9.999881e-01	11
4184249	1.000000e+00	3
4184250	1.000000e+00	5
4184251	1.000000e+00	0
4184244	7.600562e-01	23
4184246	2.104926e-09	45
4184247	1.611182e-01	29
4184240	1.193067e-05	40
4184241	9.999881e-01	11
4184242	6.640945e-01	24
4184243	1.000000e+00	7
4184237	1.000000e+00	7
4184236	1.013194e-01	30
4184239	1.000000e+00	6
4184238	9.986989e-01	15
4184233	1.000000e+00	7
4184232	5.561376e-01	25
4184235	7.600562e-01	23
4184234	1.000000e+00	2
4184229	1.000000e+00	2
4184228	1.000000e+00	5
4184231	9.675457e-01	19
4184230	1.000000e+00	6
4184225	1.000000e+00	1
4184224	1.000000e+00	5
4184227	1.000000e+00	3
4184226	9.998471e-01	13
4184222	1.000000e+00	1
4184223	9.999994e-01	9
4184220	9.999972e-01	10
4184221	1.000000e+00	1
4184218	1.000000e+00	6
4184219	1.000000e+00	4
4184216	1.000000e+00	1
[truncated: 1,560 more rows]
