# Supplementary material for: Translational Selection Is Ubiquitous in Prokaryotes
Source: PLoS Genet. 2010 Jun 24;6(6):e1001004. doi: 10.1371/journal.pgen.1001004 (PMC2891978; doi:10.1371/journal.pgen.1001004)
Supplement: Dataset S1 — OCU/non-OCU gene calls in 461 Bacterial and Archaeal genomes, and summary tables of genome properties and OCU preferences for specific codons. (4.77 MB ZIP) [file pgen.1001004.s001.zip › Dataset_S1_Bacteria/Dechloromonas_aromatica_RCB.arff.ocuGenes]

GeneID	signTest_p	ocuProbWinCnt
3566015	1.000000e+00	2
3566043	1.000000e+00	0
3566042	1.000000e+00	1
3566041	3.245432e-02	32
3566040	9.999999e-01	8
3566047	8.881784e-16	50
3566046	8.881784e-16	50
3566045	8.881784e-16	50
3566044	9.999999e-01	8
3566035	1.000000e+00	4
3566034	1.000000e+00	6
3566033	1.000000e+00	1
3566039	8.986806e-01	21
3566038	1.000000e+00	0
3566037	1.000000e+00	6
3566036	9.998471e-01	13
3566026	5.946023e-02	31
3566027	4.510745e-05	39
3566024	1.000000e+00	5
3566025	9.923267e-01	17
3566028	9.999881e-01	11
3566029	1.000000e+00	0
3566018	1.000000e+00	1
3566019	8.388818e-01	22
3566016	1.611182e-01	29
3566017	1.641957e-02	33
3566022	8.881784e-16	50
3566023	1.000000e+00	2
3566020	7.600562e-01	23
3566021	1.854161e-11	47
3566073	9.405398e-01	20
3566072	1.000000e+00	0
3566075	8.881784e-16	50
3566074	1.000000e+00	4
3566077	9.999994e-01	9
3566076	1.000000e+00	3
3566079	9.999994e-01	9
3566078	1.000000e+00	0
3566065	1.000000e+00	3
3566067	1.000000e+00	0
3566066	1.000000e+00	4
3566069	2.807050e-06	41
3566068	1.000000e+00	5
3566071	1.000000e+00	4
3566070	9.999881e-01	11
3566056	1.000000e+00	1
3566057	9.999972e-01	10
3566058	4.529710e-14	49
3566059	8.881784e-16	50
3566060	3.300224e-03	35
3566061	1.854161e-11	47
3566062	1.000000e+00	0
3566063	1.854161e-11	47
3566048	1.133316e-12	48
3566049	1.000000e+00	0
3566050	1.000000e+00	5
3566051	8.881784e-16	50
3566052	1.000000e+00	3
3566053	1.000000e+00	4
3566054	1.000000e+00	7
3566055	7.673339e-03	34
3566384	1.000000e+00	4
3566385	9.999999e-01	8
3566386	1.000000e+00	4
3566387	8.881784e-16	50
3566388	9.999994e-01	9
3566389	3.359055e-01	27
3566390	6.640945e-01	24
3566391	1.301086e-03	36
3566392	5.817779e-07	42
3566393	1.621870e-08	44
3566395	9.999881e-01	11
3566396	9.999972e-01	10
3566397	9.675457e-01	19
3566398	1.193067e-05	40
3566399	9.999994e-01	9
3566369	9.675457e-01	19
3566368	1.000000e+00	2
3566371	9.999881e-01	11
3566370	1.000000e+00	1
3566373	1.641957e-02	33
3566372	4.438624e-01	26
3566375	9.923267e-01	17
3566374	2.230891e-10	46
3566377	2.230891e-10	46
3566376	3.359055e-01	27
3566379	9.995319e-01	14
3566378	5.561376e-01	25
3566381	1.193067e-05	40
3566380	1.000000e+00	1
3566383	1.000000e+00	0
3566382	9.675457e-01	19
3566354	9.999994e-01	9
3566355	1.000000e+00	0
3566352	4.529710e-14	49
3566353	1.000000e+00	3
3566358	8.881784e-16	50
3566359	8.881784e-16	50
3566356	8.881784e-16	50
3566357	1.000000e+00	1
3566362	5.561376e-01	25
3566363	8.881784e-16	50
3566360	2.230891e-10	46
3566361	4.529710e-14	49
3566366	2.104926e-09	45
3566367	9.998471e-01	13
3566364	1.000000e+00	6
3566365	1.000000e+00	1
3566339	1.000000e+00	4
3566338	9.999999e-01	8
3566337	2.399438e-01	28
3566336	9.999999e-01	8
3566343	5.946023e-02	31
3566342	1.000000e+00	3
3566341	1.000000e+00	2
3566340	1.000000e+00	3
3566347	1.000000e+00	4
3566346	4.681115e-04	37
3566345	8.881784e-16	50
3566344	1.000000e+00	2
3566351	1.301086e-03	36
3566350	8.388818e-01	22
3566349	8.986806e-01	21
3566348	1.000000e+00	5
3566453	8.388818e-01	22
3566454	8.881784e-16	50
3566455	9.995319e-01	14
3566448	9.998471e-01	13
3566449	9.999549e-01	12
3566450	1.641957e-02	33
3566451	5.561376e-01	25
3566460	1.000000e+00	2
3566461	9.999972e-01	10
3566462	1.000000e+00	4
3566463	1.000000e+00	2
3566457	4.438624e-01	26
3566458	4.438624e-01	26
3566459	1.013194e-01	30
3566437	1.000000e+00	6
3566436	9.999994e-01	9
3566439	1.000000e+00	5
3566438	8.881784e-16	50
3566433	2.230891e-10	46
3566432	9.986989e-01	15
3566435	4.529710e-14	49
3566434	8.881784e-16	50
3566445	1.000000e+00	7
3566444	1.000000e+00	7
3566447	1.000000e+00	5
3566446	4.510745e-05	39
3566441	5.817779e-07	42
3566440	1.000000e+00	3
3566443	9.995319e-01	14
3566442	8.881784e-16	50
3566422	5.946023e-02	31
3566423	1.000000e+00	3
3566420	8.881784e-16	50
3566421	2.230891e-10	46
3566418	1.000000e+00	1
3566419	8.881784e-16	50
3566416	9.995319e-01	14
3566417	1.000000e+00	0
3566431	9.999999e-01	8
3566429	1.000000e+00	2
3566426	9.835804e-01	18
3566427	9.405398e-01	20
3566424	1.000000e+00	1
3566425	1.000000e+00	4
3566407	9.835804e-01	18
3566406	1.301086e-03	36
3566405	1.000000e+00	3
3566404	1.000000e+00	0
3566403	1.000000e+00	2
3566402	1.133316e-12	48
3566401	1.000000e+00	6
3566400	1.000000e+00	5
3566415	8.881784e-16	50
3566414	1.000000e+00	0
3566413	1.301086e-03	36
3566412	1.000000e+00	0
3566411	3.245432e-02	32
3566410	9.998471e-01	13
3566409	9.999881e-01	11
3566408	4.529710e-14	49
3566521	1.000000e+00	5
3566520	1.000000e+00	1
3566523	1.000000e+00	4
3566522	9.923267e-01	17
3566525	9.999881e-01	11
3566524	9.999972e-01	10
3566527	3.245432e-02	32
3566526	1.000000e+00	7
3566513	1.529320e-04	38
3566512	1.000000e+00	2
3566515	1.854161e-11	47
3566514	9.999972e-01	10
3566516	1.000000e+00	1
3566519	1.049339e-07	43
3566518	1.000000e+00	0
3566504	1.000000e+00	2
3566505	1.000000e+00	3
3566506	9.999994e-01	9
3566507	1.000000e+00	0
3566508	1.000000e+00	0
3566509	1.000000e+00	0
3566510	1.000000e+00	1
3566511	1.000000e+00	0
3566497	1.000000e+00	3
3566498	2.230891e-10	46
3566500	1.000000e+00	0
3566501	1.000000e+00	2
3566502	8.881784e-16	50
3566503	1.000000e+00	3
3566491	9.999999e-01	8
3566490	1.000000e+00	3
3566489	1.621870e-08	44
3566488	1.000000e+00	2
3566495	1.000000e+00	2
3566494	9.966998e-01	16
3566493	1.000000e+00	3
3566492	1.000000e+00	5
3566483	9.999549e-01	12
3566482	1.641957e-02	33
3566481	7.600562e-01	23
3566480	1.000000e+00	2
3566487	8.881784e-16	50
3566486	9.923267e-01	17
3566485	1.000000e+00	5
3566484	8.881784e-16	50
3566474	1.000000e+00	3
3566475	1.000000e+00	1
3566472	1.000000e+00	0
3566473	1.000000e+00	1
3566478	9.999994e-01	9
3566479	1.000000e+00	1
3566476	1.000000e+00	3
3566477	1.000000e+00	0
3566467	1.000000e+00	1
3566464	1.000000e+00	1
3566465	1.000000e+00	0
3566470	1.000000e+00	0
3566471	1.000000e+00	3
3566468	1.000000e+00	1
3566469	1.000000e+00	3
3566589	9.999881e-01	11
3566588	2.399438e-01	28
3566591	1.133316e-12	48
3566590	8.388818e-01	22
3566585	1.000000e+00	7
3566584	9.999881e-01	11
3566587	9.995319e-01	14
3566586	1.000000e+00	1
3566581	9.999881e-01	11
3566580	1.000000e+00	4
3566583	1.000000e+00	5
3566582	9.405398e-01	20
3566577	9.405398e-01	20
3566576	8.986806e-01	21
3566579	1.000000e+00	6
3566578	1.529320e-04	38
3566572	2.807050e-06	41
3566573	1.000000e+00	7
3566574	4.510745e-05	39
3566575	8.881784e-16	50
3566568	1.000000e+00	1
3566569	9.999549e-01	12
3566570	1.000000e+00	2
3566571	5.817779e-07	42
3566564	4.438624e-01	26
3566565	1.529320e-04	38
3566566	9.923267e-01	17
3566567	4.529710e-14	49
3566561	1.000000e+00	1
3566562	2.807050e-06	41
3566563	1.000000e+00	1
3566559	1.000000e+00	1
3566558	1.000000e+00	0
3566557	8.986806e-01	21
3566556	9.986989e-01	15
3566555	1.000000e+00	0
3566554	1.621870e-08	44
3566553	8.881784e-16	50
3566552	7.673339e-03	34
3566551	8.881784e-16	50
3566550	1.621870e-08	44
3566549	1.000000e+00	6
3566548	1.611182e-01	29
3566547	1.000000e+00	4
3566546	9.995319e-01	14
3566545	9.999972e-01	10
3566544	3.300224e-03	35
3566542	1.049339e-07	43
3566543	1.000000e+00	5
3566540	1.000000e+00	7
3566541	1.000000e+00	4
3566538	8.388818e-01	22
3566539	1.000000e+00	5
3566536	1.000000e+00	5
3566537	1.000000e+00	3
3566534	1.000000e+00	2
3566535	8.881784e-16	50
3566532	3.245432e-02	32
3566530	1.529320e-04	38
3566528	1.000000e+00	3
3566529	1.000000e+00	3
3566115	8.881784e-16	50
3566114	9.405398e-01	20
3566112	7.673339e-03	34
3566119	1.193067e-05	40
3566118	9.999881e-01	11
3566117	1.000000e+00	2
3566123	1.193067e-05	40
3566122	4.681115e-04	37
3566121	8.986806e-01	21
3566120	1.000000e+00	6
3566127	1.000000e+00	2
3566126	1.000000e+00	1
3566125	7.600562e-01	23
3566124	9.986989e-01	15
3566130	9.999972e-01	10
3566131	1.000000e+00	2
3566128	1.000000e+00	2
3566129	1.000000e+00	2
3566134	7.673339e-03	34
3566135	1.013194e-01	30
3566132	1.000000e+00	3
3566133	1.611182e-01	29
3566138	8.881784e-16	50
3566139	9.999994e-01	9
3566136	1.000000e+00	0
3566137	1.000000e+00	1
3566142	1.000000e+00	2
3566143	9.966998e-01	16
3566140	2.399438e-01	28
3566141	1.000000e+00	4
3566081	1.000000e+00	3
3566080	1.529320e-04	38
3566083	9.999881e-01	11
3566082	1.000000e+00	5
3566085	6.640945e-01	24
3566084	3.359055e-01	27
3566087	1.000000e+00	4
3566086	2.807050e-06	41
3566089	9.835804e-01	18
3566088	1.000000e+00	2
3566091	9.999881e-01	11
3566090	1.000000e+00	6
3566093	9.675457e-01	19
3566092	1.000000e+00	1
3566095	1.000000e+00	5
3566094	8.881784e-16	50
3566096	9.986989e-01	15
3566097	8.881784e-16	50
3566098	8.881784e-16	50
3566099	8.881784e-16	50
3566100	8.881784e-16	50
3566101	9.999972e-01	10
3566102	1.049339e-07	43
3566104	1.000000e+00	0
3566105	1.000000e+00	1
3566106	4.529710e-14	49
3566107	1.000000e+00	2
3566108	8.881784e-16	50
3566109	3.359055e-01	27
3566110	1.000000e+00	4
3566111	8.881784e-16	50
3566183	1.193067e-05	40
3566182	1.000000e+00	2
3566181	1.000000e+00	2
3566180	8.388818e-01	22
3566179	9.986989e-01	15
3566178	2.807050e-06	41
3566177	9.999999e-01	8
3566176	4.529710e-14	49
3566191	1.000000e+00	2
3566190	8.881784e-16	50
3566189	1.000000e+00	3
3566188	1.000000e+00	3
3566187	1.000000e+00	5
3566186	1.000000e+00	0
3566185	1.000000e+00	2
3566184	1.000000e+00	5
3566198	2.230891e-10	46
3566199	3.245432e-02	32
3566196	8.986806e-01	21
3566197	1.000000e+00	3
3566194	1.000000e+00	7
3566195	1.000000e+00	3
3566192	1.000000e+00	4
3566193	1.133316e-12	48
3566206	1.000000e+00	3
3566207	1.049339e-07	43
3566204	1.000000e+00	7
3566205	9.923267e-01	17
3566202	1.000000e+00	1
3566203	1.000000e+00	1
3566200	1.000000e+00	7
3566201	1.000000e+00	3
3566149	1.000000e+00	7
3566148	9.998471e-01	13
3566151	8.881784e-16	50
3566145	9.999881e-01	11
3566144	1.000000e+00	6
3566147	9.999994e-01	9
3566146	4.510745e-05	39
3566157	1.000000e+00	1
3566156	1.000000e+00	6
3566159	1.000000e+00	0
3566158	1.000000e+00	0
3566153	1.854161e-11	47
3566152	8.881784e-16	50
3566155	1.611182e-01	29
3566154	1.000000e+00	1
3566164	1.641957e-02	33
3566165	1.000000e+00	0
3566166	9.995319e-01	14
3566167	8.881784e-16	50
3566160	8.881784e-16	50
3566161	1.000000e+00	2
3566162	1.000000e+00	0
3566163	1.854161e-11	47
3566172	1.000000e+00	5
3566173	1.000000e+00	6
3566174	1.641957e-02	33
3566175	1.000000e+00	1
3566168	8.881784e-16	50
3566169	8.881784e-16	50
3566170	9.998471e-01	13
3566171	1.000000e+00	0
3566250	8.881784e-16	50
3566251	8.881784e-16	50
3566248	5.946023e-02	31
3566249	1.000000e+00	6
3566254	1.000000e+00	4
3566255	1.000000e+00	2
3566252	8.881784e-16	50
3566253	2.230891e-10	46
3566242	1.000000e+00	1
3566243	1.000000e+00	0
3566240	1.000000e+00	1
3566241	8.881784e-16	50
3566246	6.640945e-01	24
3566247	9.999994e-01	9
3566244	1.000000e+00	0
3566245	8.881784e-16	50
3566267	9.999881e-01	11
3566266	9.999972e-01	10
3566265	9.995319e-01	14
3566264	1.000000e+00	5
3566271	1.621870e-08	44
3566270	9.999994e-01	9
3566269	9.998471e-01	13
3566268	4.529710e-14	49
3566259	9.675457e-01	19
3566258	9.999972e-01	10
3566257	9.999994e-01	9
3566256	1.000000e+00	3
3566263	1.133316e-12	48
3566262	1.854161e-11	47
3566261	9.966998e-01	16
3566260	4.510745e-05	39
3566216	8.881784e-16	50
3566217	4.681115e-04	37
3566218	1.000000e+00	6
3566219	1.000000e+00	4
3566220	9.405398e-01	20
3566221	9.999549e-01	12
3566222	9.999881e-01	11
3566223	9.999881e-01	11
3566209	2.230891e-10	46
3566210	9.999972e-01	10
3566211	1.000000e+00	5
3566212	1.641957e-02	33
3566213	5.561376e-01	25
3566214	9.995319e-01	14
3566215	1.621870e-08	44
3566233	1.000000e+00	4
3566232	1.000000e+00	6
3566235	9.999994e-01	9
3566234	1.049339e-07	43
3566237	8.388818e-01	22
3566236	1.000000e+00	4
3566239	1.000000e+00	6
3566238	8.881784e-16	50
3566225	9.999994e-01	9
3566224	9.835804e-01	18
3566227	1.000000e+00	0
3566226	8.388818e-01	22
3566229	8.881784e-16	50
3566228	9.835804e-01	18
3566231	8.881784e-16	50
3566230	5.817779e-07	42
3566318	1.000000e+00	2
3566319	1.000000e+00	2
3566316	1.000000e+00	7
3566317	4.529710e-14	49
3566314	1.000000e+00	0
3566315	1.000000e+00	7
3566312	9.998471e-01	13
3566313	9.999999e-01	8
3566310	8.388818e-01	22
3566311	9.999994e-01	9
3566308	9.999999e-01	8
3566309	9.999972e-01	10
3566306	1.000000e+00	3
3566307	9.999881e-01	11
3566304	9.999881e-01	11
3566305	8.881784e-16	50
3566335	8.881784e-16	50
3566334	9.675457e-01	19
3566333	1.000000e+00	0
3566332	1.000000e+00	5
3566331	8.881784e-16	50
3566330	1.000000e+00	7
3566329	8.881784e-16	50
3566328	8.881784e-16	50
3566327	8.881784e-16	50
3566326	2.230891e-10	46
3566325	8.881784e-16	50
3566324	8.881784e-16	50
3566323	1.000000e+00	5
3566322	9.999999e-01	8
3566321	1.000000e+00	0
3566320	9.998471e-01	13
3566284	1.000000e+00	7
3566285	1.000000e+00	3
3566286	1.000000e+00	1
3566287	8.881784e-16	50
3566280	8.881784e-16	50
3566281	4.681115e-04	37
3566282	1.000000e+00	6
3566283	1.000000e+00	5
3566276	4.529710e-14	49
3566277	1.000000e+00	4
3566278	3.300224e-03	35
3566279	9.966998e-01	16
3566272	9.999881e-01	11
3566273	8.881784e-16	50
3566274	8.881784e-16	50
3566275	1.854161e-11	47
3566301	1.000000e+00	6
3566300	1.000000e+00	2
3566303	3.300224e-03	35
3566302	1.000000e+00	4
3566297	1.000000e+00	7
3566296	1.000000e+00	2
3566299	1.000000e+00	3
3566298	7.600562e-01	23
3566293	1.000000e+00	5
3566292	8.388818e-01	22
3566295	1.000000e+00	1
3566294	1.000000e+00	2
3566289	7.673339e-03	34
3566288	1.000000e+00	1
3566291	9.999972e-01	10
3566290	1.000000e+00	3
3566938	1.000000e+00	0
3566939	1.000000e+00	0
3566936	9.999994e-01	9
3566937	1.000000e+00	3
3566942	1.000000e+00	2
3566943	9.675457e-01	19
3566940	1.000000e+00	6
3566941	1.000000e+00	5
3566930	9.999972e-01	10
3566931	1.301086e-03	36
3566928	1.000000e+00	1
3566929	1.000000e+00	4
3566934	8.881784e-16	50
3566935	1.000000e+00	6
3566932	4.529710e-14	49
3566933	9.998471e-01	13
3566923	1.000000e+00	3
3566922	4.681115e-04	37
3566921	8.388818e-01	22
3566920	1.000000e+00	3
3566927	8.881784e-16	50
3566926	9.999999e-01	8
3566925	1.301086e-03	36
3566924	5.946023e-02	31
3566915	8.881784e-16	50
3566914	4.681115e-04	37
3566913	9.999972e-01	10
3566912	1.133316e-12	48
3566919	5.561376e-01	25
3566918	9.966998e-01	16
3566917	8.881784e-16	50
3566916	1.000000e+00	1
3566968	1.000000e+00	7
3566969	1.000000e+00	1
3566970	1.000000e+00	4
3566971	9.999881e-01	11
3566972	8.881784e-16	50
3566973	1.000000e+00	2
3566974	1.000000e+00	1
3566975	8.881784e-16	50
3566961	5.817779e-07	42
3566962	2.807050e-06	41
3566963	8.881784e-16	50
3566964	8.881784e-16	50
3566966	1.854161e-11	47
3566967	9.835804e-01	18
3566953	4.510745e-05	39
3566952	9.998471e-01	13
3566955	1.000000e+00	6
3566954	1.000000e+00	5
3566957	9.966998e-01	16
3566956	9.999549e-01	12
3566959	1.013194e-01	30
3566958	9.923267e-01	17
3566945	1.000000e+00	7
3566944	2.230891e-10	46
3566947	9.999999e-01	8
3566946	1.000000e+00	4
3566949	7.673339e-03	34
3566948	9.999994e-01	9
3566950	1.000000e+00	5
3566878	9.999972e-01	10
3566879	9.995319e-01	14
3566876	1.000000e+00	6
3566877	1.000000e+00	1
3566874	1.000000e+00	1
3566875	1.854161e-11	47
3566872	1.000000e+00	0
3566873	9.986989e-01	15
3566870	1.000000e+00	0
3566871	1.000000e+00	1
3566868	1.000000e+00	7
3566869	1.000000e+00	4
3566866	9.999549e-01	12
3566867	1.000000e+00	0
3566864	9.998471e-01	13
3566865	9.986989e-01	15
3566863	4.681115e-04	37
3566862	1.000000e+00	5
3566861	8.881784e-16	50
3566860	8.881784e-16	50
3566859	9.835804e-01	18
3566858	3.359055e-01	27
3566857	1.000000e+00	6
3566856	5.561376e-01	25
3566855	1.000000e+00	0
3566854	1.000000e+00	3
3566853	1.000000e+00	1
3566852	1.000000e+00	2
3566851	7.600562e-01	23
3566850	1.000000e+00	0
3566849	1.000000e+00	5
3566848	9.999972e-01	10
3566908	4.529710e-14	49
3566909	7.673339e-03	34
3566910	8.881784e-16	50
3566911	1.000000e+00	5
3566904	9.999999e-01	8
3566905	1.000000e+00	1
3566906	6.640945e-01	24
3566907	1.621870e-08	44
3566900	1.000000e+00	3
3566901	9.966998e-01	16
3566902	1.000000e+00	6
3566903	1.000000e+00	2
3566896	4.681115e-04	37
3566897	1.000000e+00	4
3566898	4.681115e-04	37
3566899	1.000000e+00	2
3566893	1.000000e+00	2
3566892	2.399438e-01	28
3566895	9.835804e-01	18
3566894	9.999999e-01	8
3566889	1.049339e-07	43
3566888	9.923267e-01	17
3566891	9.966998e-01	16
3566890	9.999972e-01	10
3566885	9.995319e-01	14
3566884	1.000000e+00	1
3566887	1.000000e+00	4
3566886	4.529710e-14	49
3566881	9.923267e-01	17
3566880	1.000000e+00	5
3566883	3.245432e-02	32
3566882	1.000000e+00	4
3567059	8.881784e-16	50
3567058	1.000000e+00	1
3567057	1.000000e+00	2
3567056	1.854161e-11	47
3567062	9.999549e-01	12
3567061	4.529710e-14	49
3567060	1.000000e+00	4
3567066	9.999881e-01	11
3567065	8.881784e-16	50
3567064	1.133316e-12	48
3567071	1.000000e+00	0
3567070	2.230891e-10	46
3567069	2.104926e-09	45
3567042	1.000000e+00	2
3567043	9.999999e-01	8
3567040	9.998471e-01	13
3567041	1.000000e+00	5
3567046	4.529710e-14	49
3567047	1.000000e+00	5
3567044	1.000000e+00	0
3567045	1.000000e+00	0
3567050	1.000000e+00	6
3567051	9.999999e-01	8
3567048	1.193067e-05	40
3567049	8.881784e-16	50
3567054	1.133316e-12	48
3567055	1.000000e+00	6
3567052	8.881784e-16	50
3567053	1.000000e+00	3
3567089	4.529710e-14	49
3567088	8.881784e-16	50
3567091	8.881784e-16	50
3567090	9.966998e-01	16
3567093	9.998471e-01	13
3567092	1.000000e+00	2
3567095	1.000000e+00	0
3567094	1.000000e+00	0
3567097	1.000000e+00	0
3567096	4.510745e-05	39
3567099	1.000000e+00	1
3567098	1.000000e+00	5
3567101	1.000000e+00	2
3567100	6.640945e-01	24
3567103	7.673339e-03	34
3567102	8.986806e-01	21
3567072	2.807050e-06	41
3567074	1.000000e+00	0
3567075	1.000000e+00	0
3567076	1.000000e+00	0
3567077	1.000000e+00	5
3567078	4.529710e-14	49
3567079	1.000000e+00	5
3567080	9.998471e-01	13
3567081	9.998471e-01	13
3567082	1.000000e+00	0
3567084	8.881784e-16	50
3567085	1.000000e+00	0
3566999	1.301086e-03	36
3566998	1.000000e+00	2
3566997	9.999994e-01	9
3566996	1.000000e+00	2
3566995	1.000000e+00	3
3566994	1.000000e+00	3
3566993	9.675457e-01	19
3566992	9.999881e-01	11
3567007	9.999881e-01	11
3567006	2.399438e-01	28
3567005	1.641957e-02	33
3567004	1.000000e+00	2
3567003	1.000000e+00	3
3567002	1.000000e+00	2
3567001	1.000000e+00	0
3567000	9.999881e-01	11
3566982	8.881784e-16	50
3566983	8.881784e-16	50
3566980	7.600562e-01	23
3566981	2.230891e-10	46
3566978	7.673339e-03	34
3566979	3.245432e-02	32
3566976	9.923267e-01	17
3566977	9.986989e-01	15
3566991	1.000000e+00	4
3566988	8.881784e-16	50
3566989	1.000000e+00	7
3566986	1.049339e-07	43
3566987	2.230891e-10	46
3566985	8.881784e-16	50
3567029	8.881784e-16	50
3567028	3.300224e-03	35
3567031	1.013194e-01	30
3567030	1.000000e+00	7
3567025	8.881784e-16	50
3567024	1.641957e-02	33
3567027	1.000000e+00	6
3567026	4.510745e-05	39
3567036	1.000000e+00	3
3567039	9.986989e-01	15
3567038	1.000000e+00	1
3567032	8.881784e-16	50
3567035	1.000000e+00	2
3567034	1.000000e+00	0
3567012	9.986989e-01	15
3567013	1.000000e+00	3
3567014	6.640945e-01	24
3567015	8.881784e-16	50
3567008	9.999994e-01	9
3567009	1.000000e+00	0
3567010	1.000000e+00	7
3567011	1.000000e+00	4
3567021	1.000000e+00	1
3567022	2.399438e-01	28
3567023	8.881784e-16	50
3567017	9.923267e-01	17
3567018	9.986989e-01	15
3566665	9.405398e-01	20
3566664	9.998471e-01	13
3566667	8.388818e-01	22
3566666	1.000000e+00	7
3566669	7.600562e-01	23
3566668	9.995319e-01	14
3566671	2.230891e-10	46
3566670	5.561376e-01	25
3566657	1.049339e-07	43
3566656	8.881784e-16	50
3566659	1.000000e+00	1
3566658	9.405398e-01	20
3566661	8.881784e-16	50
3566660	4.438624e-01	26
3566663	1.854161e-11	47
3566662	4.438624e-01	26
3566680	9.999549e-01	12
3566681	1.000000e+00	4
3566682	1.000000e+00	1
3566683	1.000000e+00	0
3566684	8.881784e-16	50
3566685	1.000000e+00	6
3566686	8.388818e-01	22
3566687	9.999972e-01	10
3566672	5.817779e-07	42
3566673	1.000000e+00	4
3566674	8.986806e-01	21
3566675	6.640945e-01	24
3566676	1.000000e+00	0
3566677	1.000000e+00	0
3566678	3.300224e-03	35
3566679	1.000000e+00	1
3566699	1.000000e+00	4
3566698	9.835804e-01	18
3566697	1.000000e+00	0
3566696	1.000000e+00	0
3566703	9.966998e-01	16
3566702	9.999999e-01	8
3566701	9.923267e-01	17
3566700	4.438624e-01	26
3566691	9.995319e-01	14
3566690	8.881784e-16	50
3566689	2.807050e-06	41
3566688	5.946023e-02	31
3566695	9.986989e-01	15
3566694	1.000000e+00	6
3566693	8.881784e-16	50
3566692	8.881784e-16	50
3566714	9.999881e-01	11
3566715	1.000000e+00	2
3566712	6.640945e-01	24
3566713	5.561376e-01	25
3566718	1.000000e+00	0
3566719	1.000000e+00	0
3566716	1.000000e+00	4
3566717	1.000000e+00	2
3566706	9.999549e-01	12
3566707	1.000000e+00	5
3566704	1.000000e+00	2
3566705	9.999999e-01	8
3566710	8.388818e-01	22
3566711	9.923267e-01	17
3566708	4.529710e-14	49
3566605	1.000000e+00	4
3566604	4.438624e-01	26
3566607	9.999999e-01	8
3566606	4.681115e-04	37
3566601	1.000000e+00	4
3566600	1.000000e+00	4
3566603	5.817779e-07	42
3566602	6.640945e-01	24
3566597	8.881784e-16	50
3566596	1.000000e+00	2
3566599	1.000000e+00	3
3566598	9.999994e-01	9
3566593	1.000000e+00	5
3566595	1.854161e-11	47
3566594	1.529320e-04	38
3566620	1.621870e-08	44
3566621	9.966998e-01	16
3566622	8.986806e-01	21
3566623	9.923267e-01	17
3566616	1.000000e+00	2
3566617	9.999999e-01	8
3566618	1.000000e+00	7
3566619	8.881784e-16	50
3566612	1.000000e+00	3
3566613	4.510745e-05	39
3566615	1.000000e+00	3
3566608	1.000000e+00	7
3566609	1.000000e+00	3
3566610	6.640945e-01	24
3566611	4.438624e-01	26
3566639	9.966998e-01	16
3566637	9.999881e-01	11
3566635	1.000000e+00	0
3566634	1.013194e-01	30
3566633	1.000000e+00	2
3566632	1.000000e+00	1
3566631	5.561376e-01	25
3566630	4.529710e-14	49
3566629	9.998471e-01	13
3566628	1.000000e+00	5
3566627	8.881784e-16	50
3566626	9.998471e-01	13
3566625	1.000000e+00	7
3566624	1.000000e+00	3
3566654	1.000000e+00	5
3566655	1.000000e+00	3
3566652	4.681115e-04	37
3566653	1.000000e+00	4
3566650	1.049339e-07	43
3566651	1.000000e+00	7
3566648	8.881784e-16	50
3566649	1.000000e+00	4
3566646	1.000000e+00	2
3566647	3.359055e-01	27
3566644	1.000000e+00	2
3566645	8.881784e-16	50
3566642	1.000000e+00	0
3566643	1.000000e+00	1
3566640	1.000000e+00	1
3566641	9.999999e-01	8
3566784	1.854161e-11	47
3566785	6.640945e-01	24
3566786	8.388818e-01	22
3566787	5.946023e-02	31
3566788	1.000000e+00	4
3566789	9.966998e-01	16
3566790	4.510745e-05	39
3566791	1.193067e-05	40
3566792	7.600562e-01	23
3566793	1.301086e-03	36
3566794	8.881784e-16	50
3566795	8.881784e-16	50
3566796	7.600562e-01	23
3566797	9.966998e-01	16
3566798	1.000000e+00	2
3566799	9.999994e-01	9
3566801	4.529710e-14	49
3566800	1.000000e+00	1
3566803	1.000000e+00	0
3566802	9.999994e-01	9
3566805	4.438624e-01	26
3566804	1.000000e+00	2
3566807	9.999972e-01	10
3566806	1.000000e+00	7
3566808	1.000000e+00	0
3566811	1.000000e+00	3
3566810	9.999881e-01	11
3566813	1.000000e+00	2
3566812	8.881784e-16	50
3566815	1.000000e+00	6
3566814	1.000000e+00	7
3566818	8.881784e-16	50
3566819	1.000000e+00	5
3566816	1.000000e+00	1
3566817	1.529320e-04	38
3566822	1.000000e+00	3
3566823	8.881784e-16	50
3566820	1.000000e+00	3
3566826	8.881784e-16	50
3566827	1.621870e-08	44
3566825	9.999972e-01	10
3566830	8.986806e-01	21
3566831	1.000000e+00	2
3566829	8.881784e-16	50
3566835	1.000000e+00	7
3566834	5.946023e-02	31
3566833	5.561376e-01	25
3566832	9.999994e-01	9
3566839	9.999994e-01	9
3566838	9.999994e-01	9
3566837	1.000000e+00	7
3566836	1.301086e-03	36
3566843	2.807050e-06	41
3566842	1.000000e+00	4
3566841	1.000000e+00	6
3566840	8.881784e-16	50
3566847	5.817779e-07	42
3566846	2.807050e-06	41
3566845	8.986806e-01	21
3566844	1.000000e+00	4
3566724	8.881784e-16	50
3566725	8.881784e-16	50
3566726	8.881784e-16	50
3566727	5.817779e-07	42
3566720	1.000000e+00	1
3566721	1.000000e+00	2
3566722	1.000000e+00	4
3566723	2.807050e-06	41
3566732	1.000000e+00	1
3566733	1.000000e+00	2
3566734	1.000000e+00	3
3566735	8.986806e-01	21
3566728	1.000000e+00	6
3566729	1.000000e+00	5
3566730	9.999999e-01	8
3566731	1.000000e+00	5
3566741	2.104926e-09	45
3566740	8.881784e-16	50
3566743	1.000000e+00	5
3566742	1.621870e-08	44
3566737	1.000000e+00	7
3566736	8.881784e-16	50
3566739	5.817779e-07	42
3566738	2.104926e-09	45
3566749	9.675457e-01	19
3566748	9.923267e-01	17
3566751	8.881784e-16	50
3566750	3.245432e-02	32
3566745	1.000000e+00	7
3566744	9.999994e-01	9
3566747	1.193067e-05	40
3566746	1.000000e+00	1
3566756	1.000000e+00	3
3566757	9.923267e-01	17
3566754	9.966998e-01	16
3566755	9.999881e-01	11
3566752	9.999549e-01	12
3566753	8.881784e-16	50
3566766	1.000000e+00	6
3566767	9.405398e-01	20
3566764	2.104926e-09	45
3566765	8.388818e-01	22
3566762	1.000000e+00	3
3566763	1.000000e+00	6
3566775	5.561376e-01	25
3566774	1.000000e+00	4
3566773	4.438624e-01	26
3566772	9.998471e-01	13
3566771	1.000000e+00	2
3566770	3.359055e-01	27
3566769	9.999999e-01	8
3566768	1.000000e+00	5
3566783	9.986989e-01	15
3566782	8.881784e-16	50
3566781	5.817779e-07	42
3566779	1.000000e+00	7
3566778	1.000000e+00	7
3566777	5.946023e-02	31
3566776	8.881784e-16	50
3567484	1.000000e+00	3
3567485	8.881784e-16	50
3567486	8.881784e-16	50
3567487	1.000000e+00	5
3567480	9.999999e-01	8
3567481	1.049339e-07	43
3567482	1.000000e+00	3
3567483	5.817779e-07	42
3567476	4.529710e-14	49
3567477	8.881784e-16	50
3567478	1.133316e-12	48
3567479	9.999999e-01	8
3567472	9.923267e-01	17
3567473	1.000000e+00	4
3567474	1.000000e+00	1
3567475	1.000000e+00	7
3567469	4.510745e-05	39
3567468	9.998471e-01	13
3567471	1.000000e+00	1
3567470	1.000000e+00	1
3567465	9.999972e-01	10
3567464	1.000000e+00	5
3567467	4.510745e-05	39
3567466	1.133316e-12	48
3567461	1.000000e+00	1
3567460	1.000000e+00	4
3567462	1.000000e+00	3
3567457	8.986806e-01	21
3567456	4.529710e-14	49
3567459	1.000000e+00	5
3567458	1.000000e+00	3
3567452	9.999999e-01	8
3567453	4.438624e-01	26
3567450	2.230891e-10	46
3567451	1.000000e+00	1
3567448	1.621870e-08	44
3567449	8.881784e-16	50
3567446	1.529320e-04	38
3567447	1.000000e+00	7
3567444	1.000000e+00	5
3567445	8.881784e-16	50
3567442	8.881784e-16	50
3567443	1.000000e+00	2
3567440	9.999994e-01	9
3567441	1.000000e+00	7
3567439	1.000000e+00	2
3567438	1.000000e+00	3
3567437	1.000000e+00	2
3567436	1.000000e+00	7
3567435	9.995319e-01	14
3567433	8.881784e-16	50
3567432	1.000000e+00	7
3567431	9.999549e-01	12
3567430	8.388818e-01	22
3567429	9.995319e-01	14
3567428	1.133316e-12	48
3567427	1.000000e+00	7
3567426	9.405398e-01	20
3567425	1.000000e+00	7
3567424	1.000000e+00	2
3567416	1.301086e-03	36
3567417	9.999881e-01	11
3567418	1.301086e-03	36
3567419	2.807050e-06	41
3567420	9.675457e-01	19
3567421	1.301086e-03	36
3567422	8.986806e-01	21
3567423	8.881784e-16	50
3567408	7.673339e-03	34
3567411	1.000000e+00	3
3567412	8.881784e-16	50
3567413	1.000000e+00	3
3567414	4.529710e-14	49
3567415	1.000000e+00	7
3567401	6.640945e-01	24
3567400	9.995319e-01	14
3567403	4.529710e-14	49
3567404	2.807050e-06	41
3567407	8.881784e-16	50
3567393	1.000000e+00	6
3567395	9.835804e-01	18
3567394	1.000000e+00	6
3567397	1.000000e+00	2
3567396	5.946023e-02	31
3567399	7.673339e-03	34
3567398	4.529710e-14	49
3567386	1.000000e+00	4
3567387	8.986806e-01	21
3567384	5.561376e-01	25
3567385	7.673339e-03	34
3567390	1.000000e+00	6
3567391	9.999549e-01	12
3567388	4.529710e-14	49
3567389	1.854161e-11	47
3567378	1.000000e+00	0
3567379	1.000000e+00	0
3567376	4.681115e-04	37
3567377	4.529710e-14	49
3567382	8.881784e-16	50
3567383	9.835804e-01	18
3567380	3.359055e-01	27
3567381	9.999881e-01	11
3567371	9.999972e-01	10
3567370	1.000000e+00	5
3567369	1.000000e+00	0
3567368	9.999881e-01	11
3567375	1.000000e+00	2
3567374	9.405398e-01	20
3567373	1.854161e-11	47
3567372	9.999972e-01	10
3567363	1.000000e+00	4
3567362	1.000000e+00	2
3567361	8.881784e-16	50
3567360	1.000000e+00	2
3567367	1.611182e-01	29
3567366	8.881784e-16	50
3567365	4.438624e-01	26
3567605	1.000000e+00	5
3567604	1.000000e+00	2
3567607	1.000000e+00	0
3567606	9.999881e-01	11
3567601	1.000000e+00	5
3567600	1.000000e+00	0
3567603	5.561376e-01	25
3567602	1.611182e-01	29
3567613	5.561376e-01	25
3567612	9.923267e-01	17
3567615	7.673339e-03	34
3567614	5.946023e-02	31
3567609	2.230891e-10	46
3567611	1.133316e-12	48
3567610	5.946023e-02	31
3567588	1.000000e+00	5
3567589	1.000000e+00	1
3567590	1.000000e+00	1
3567591	1.000000e+00	2
3567584	9.999994e-01	9
3567585	6.640945e-01	24
3567586	9.999994e-01	9
3567587	8.881784e-16	50
3567596	5.561376e-01	25
3567598	9.966998e-01	16
3567599	1.000000e+00	2
3567593	9.998471e-01	13
3567594	3.359055e-01	27
3567595	1.000000e+00	2
3567575	1.000000e+00	3
3567574	1.301086e-03	36
3567573	9.999881e-01	11
3567572	8.388818e-01	22
3567571	1.013194e-01	30
3567570	1.641957e-02	33
3567569	3.245432e-02	32
3567568	8.881784e-16	50
3567583	1.000000e+00	1
3567582	1.000000e+00	3
3567581	2.230891e-10	46
3567580	7.673339e-03	34
3567579	2.399438e-01	28
3567578	9.999994e-01	9
3567577	8.881784e-16	50
3567576	1.000000e+00	5
3567558	4.510745e-05	39
3567559	8.881784e-16	50
3567556	4.510745e-05	39
3567557	1.529320e-04	38
3567554	1.000000e+00	1
3567555	1.000000e+00	3
3567553	1.000000e+00	6
3567567	4.510745e-05	39
3567564	1.000000e+00	3
3567565	1.000000e+00	6
3567562	1.000000e+00	5
3567563	4.529710e-14	49
3567560	1.000000e+00	5
3567561	9.998471e-01	13
3567537	8.881784e-16	50
3567539	1.000000e+00	2
3567538	8.881784e-16	50
3567541	2.807050e-06	41
3567540	8.986806e-01	21
3567543	1.000000e+00	1
3567542	1.000000e+00	7
3567545	1.000000e+00	4
3567544	1.000000e+00	3
3567547	2.104926e-09	45
3567549	9.999994e-01	9
3567548	9.966998e-01	16
3567551	7.673339e-03	34
3567550	9.405398e-01	20
3567520	9.999549e-01	12
3567521	1.000000e+00	3
3567522	1.000000e+00	1
3567523	1.000000e+00	6
3567524	9.835804e-01	18
3567525	1.000000e+00	3
3567526	1.193067e-05	40
3567528	1.133316e-12	48
3567529	8.881784e-16	50
3567530	9.999549e-01	12
3567531	1.000000e+00	4
3567532	1.529320e-04	38
3567533	1.193067e-05	40
3567534	1.000000e+00	0
3567535	1.000000e+00	4
3567507	1.000000e+00	5
3567506	2.104926e-09	45
3567505	1.000000e+00	7
3567504	8.881784e-16	50
3567511	8.986806e-01	21
3567510	1.049339e-07	43
3567509	8.388818e-01	22
3567508	1.000000e+00	1
3567515	9.999972e-01	10
3567514	9.986989e-01	15
3567512	1.000000e+00	6
3567519	4.529710e-14	49
3567518	1.000000e+00	2
3567517	4.529710e-14	49
3567516	8.388818e-01	22
3567490	4.681115e-04	37
3567491	9.923267e-01	17
3567488	8.881784e-16	50
3567489	9.835804e-01	18
3567495	9.999549e-01	12
3567492	1.000000e+00	2
3567493	1.000000e+00	2
3567498	9.995319e-01	14
3567499	1.000000e+00	7
3567496	8.881784e-16	50
3567497	1.000000e+00	0
3567502	9.999999e-01	8
3567503	9.999994e-01	9
3567500	1.000000e+00	4
3567501	1.000000e+00	3
3567215	1.854161e-11	47
3567214	9.999972e-01	10
3567213	1.000000e+00	0
3567212	1.854161e-11	47
3567211	1.000000e+00	4
3567210	1.000000e+00	5
3567209	1.611182e-01	29
3567208	4.681115e-04	37
3567207	4.681115e-04	37
3567206	1.000000e+00	5
3567205	9.923267e-01	17
3567204	9.999881e-01	11
3567203	9.999881e-01	11
3567202	1.000000e+00	0
3567201	1.000000e+00	6
3567230	1.854161e-11	47
3567231	8.881784e-16	50
3567228	9.999999e-01	8
3567229	1.000000e+00	6
3567226	9.405398e-01	20
3567227	1.000000e+00	4
3567224	9.405398e-01	20
3567225	1.000000e+00	4
3567222	9.999994e-01	9
3567223	1.000000e+00	4
3567220	1.000000e+00	2
3567221	5.817779e-07	42
3567218	1.000000e+00	6
3567219	1.000000e+00	1
3567216	1.000000e+00	1
3567217	8.986806e-01	21
3567181	1.013194e-01	30
3567180	9.923267e-01	17
3567183	2.230891e-10	46
3567182	1.000000e+00	7
3567177	9.999994e-01	9
3567176	1.000000e+00	3
3567179	1.000000e+00	5
3567178	4.438624e-01	26
3567173	9.999972e-01	10
3567172	1.000000e+00	3
3567175	3.245432e-02	32
3567174	4.510745e-05	39
3567169	1.000000e+00	2
3567168	1.000000e+00	5
3567171	1.000000e+00	6
3567170	1.000000e+00	4
3567196	1.000000e+00	7
3567197	3.300224e-03	35
3567198	8.881784e-16	50
3567199	4.529710e-14	49
3567192	1.000000e+00	4
3567193	1.000000e+00	4
3567194	1.641957e-02	33
3567195	9.999881e-01	11
3567188	9.923267e-01	17
3567189	1.000000e+00	4
3567190	1.000000e+00	3
3567191	8.881784e-16	50
3567184	4.529710e-14	49
3567185	9.405398e-01	20
3567186	9.966998e-01	16
3567187	8.881784e-16	50
3567147	1.000000e+00	2
3567146	9.835804e-01	18
3567145	1.000000e+00	0
3567144	1.000000e+00	7
3567151	1.000000e+00	1
3567150	4.529710e-14	49
3567149	1.000000e+00	0
3567148	9.923267e-01	17
3567139	2.104926e-09	45
3567138	8.881784e-16	50
3567137	1.013194e-01	30
3567136	9.999881e-01	11
3567143	1.000000e+00	3
3567142	1.000000e+00	4
3567141	1.000000e+00	4
3567140	9.999994e-01	9
3567163	9.675457e-01	19
3567160	9.999972e-01	10
3567161	9.675457e-01	19
3567166	1.000000e+00	7
3567167	1.000000e+00	0
3567164	9.675457e-01	19
3567165	1.000000e+00	1
3567154	9.405398e-01	20
3567155	1.000000e+00	3
3567152	1.000000e+00	6
3567153	4.510745e-05	39
3567158	1.000000e+00	1
3567159	9.999549e-01	12
3567156	4.510745e-05	39
3567157	1.000000e+00	2
3567113	1.013194e-01	30
3567112	1.000000e+00	2
3567115	1.000000e+00	3
3567117	9.999994e-01	9
3567116	8.881784e-16	50
3567119	1.000000e+00	0
3567118	4.681115e-04	37
3567104	9.999999e-01	8
3567107	8.881784e-16	50
3567106	8.881784e-16	50
3567109	9.999972e-01	10
3567108	1.000000e+00	5
3567111	9.966998e-01	16
3567110	8.881784e-16	50
3567128	1.000000e+00	7
3567129	1.000000e+00	1
3567130	8.881784e-16	50
3567131	9.999881e-01	11
3567132	4.529710e-14	49
3567133	8.881784e-16	50
3567134	2.104926e-09	45
3567135	9.405398e-01	20
3567120	1.133316e-12	48
3567121	5.946023e-02	31
3567123	1.133316e-12	48
3567124	8.881784e-16	50
3567125	9.923267e-01	17
3567126	1.000000e+00	6
3567127	8.881784e-16	50
3567334	1.000000e+00	4
3567335	9.923267e-01	17
3567332	8.881784e-16	50
3567333	1.000000e+00	6
3567330	1.000000e+00	4
3567331	1.000000e+00	1
3567328	1.000000e+00	0
3567329	1.000000e+00	2
3567342	8.881784e-16	50
3567343	1.000000e+00	1
3567340	1.000000e+00	1
3567341	9.995319e-01	14
3567338	8.881784e-16	50
3567339	8.881784e-16	50
3567336	9.999999e-01	8
3567337	9.986989e-01	15
3567351	9.999972e-01	10
3567350	2.807050e-06	41
3567349	2.230891e-10	46
3567348	1.000000e+00	4
3567347	1.133316e-12	48
3567346	1.000000e+00	5
3567345	1.000000e+00	2
3567344	4.529710e-14	49
3567358	1.854161e-11	47
3567357	1.000000e+00	5
3567356	1.641957e-02	33
3567354	8.881784e-16	50
3567353	6.640945e-01	24
3567352	1.000000e+00	7
3567300	1.621870e-08	44
3567301	9.999549e-01	12
3567303	1.000000e+00	6
3567296	1.000000e+00	3
3567297	9.999972e-01	10
3567298	1.641957e-02	33
3567299	9.999549e-01	12
3567308	1.000000e+00	2
3567309	9.999999e-01	8
3567310	8.881784e-16	50
3567311	5.946023e-02	31
3567304	7.673339e-03	34
3567305	8.881784e-16	50
3567306	9.405398e-01	20
3567307	1.000000e+00	7
3567317	9.986989e-01	15
3567316	4.681115e-04	37
3567319	1.000000e+00	1
3567318	1.000000e+00	0
3567313	1.000000e+00	2
3567315	1.000000e+00	4
3567314	8.881784e-16	50
3567325	1.000000e+00	0
3567324	1.000000e+00	6
3567327	1.000000e+00	1
3567326	1.000000e+00	3
3567321	1.000000e+00	3
3567320	1.000000e+00	2
3567323	1.000000e+00	3
3567322	1.000000e+00	1
3567266	1.000000e+00	4
3567267	9.999972e-01	10
3567264	3.359055e-01	27
3567265	7.673339e-03	34
3567270	3.245432e-02	32
3567268	8.881784e-16	50
3567269	1.000000e+00	5
3567274	8.881784e-16	50
3567275	3.300224e-03	35
3567272	1.000000e+00	2
3567273	3.245432e-02	32
3567278	1.000000e+00	1
3567279	1.000000e+00	0
3567276	6.640945e-01	24
3567277	6.640945e-01	24
3567282	9.835804e-01	18
3567281	3.300224e-03	35
3567280	9.995319e-01	14
3567287	1.000000e+00	4
3567286	1.000000e+00	3
3567285	1.000000e+00	1
3567284	6.640945e-01	24
3567291	1.013194e-01	30
3567290	1.000000e+00	3
3567289	1.000000e+00	6
3567288	9.835804e-01	18
3567295	9.999999e-01	8
3567294	9.999994e-01	9
3567293	9.675457e-01	19
3567292	4.681115e-04	37
3567232	8.881784e-16	50
3567233	1.000000e+00	3
3567234	1.000000e+00	2
3567235	9.999549e-01	12
3567236	1.000000e+00	6
3567237	1.000000e+00	2
3567238	1.000000e+00	3
3567239	1.000000e+00	6
3567240	1.000000e+00	0
3567241	3.300224e-03	35
3567242	1.000000e+00	7
3567244	9.999972e-01	10
3567245	1.049339e-07	43
3567246	4.681115e-04	37
3567247	1.000000e+00	0
3567249	1.621870e-08	44
3567248	9.995319e-01	14
3567251	4.529710e-14	49
3567250	1.000000e+00	2
3567253	1.193067e-05	40
3567252	7.673339e-03	34
3567255	1.641957e-02	33
3567254	5.561376e-01	25
3567257	1.000000e+00	1
3567256	9.999999e-01	8
3567259	8.881784e-16	50
3567258	1.000000e+00	3
3567261	1.000000e+00	1
3567260	9.923267e-01	17
3567263	1.000000e+00	2
3567262	1.133316e-12	48
PID_161377473	1.000000e+00	1
PID_161377474	2.230891e-10	46
PID_161377475	1.854161e-11	47
PID_161377476	1.000000e+00	7
PID_161377477	1.000000e+00	4
PID_161377478	9.999881e-01	11
3569702	1.000000e+00	2
3569703	7.600562e-01	23
3569700	1.000000e+00	2
3569701	1.049339e-07	43
3569698	1.000000e+00	1
3569699	1.000000e+00	1
3569696	1.000000e+00	0
3569697	1.000000e+00	1
3569710	9.999999e-01	8
3569711	3.300224e-03	35
3569708	3.245432e-02	32
3569709	7.673339e-03	34
3569706	9.999549e-01	12
3569707	9.405398e-01	20
3569704	9.999881e-01	11
3569705	1.000000e+00	5
3569719	8.388818e-01	22
3569718	9.998471e-01	13
3569717	9.995319e-01	14
3569716	9.999999e-01	8
3569715	2.807050e-06	41
3569714	1.000000e+00	1
3569713	1.000000e+00	1
3569712	7.600562e-01	23
3569727	1.000000e+00	6
3569726	2.399438e-01	28
3569725	9.999549e-01	12
3569724	1.000000e+00	4
3569722	9.923267e-01	17
3569721	7.673339e-03	34
3569720	9.405398e-01	20
3569668	4.510745e-05	39
3569669	9.966998e-01	16
3569670	8.388818e-01	22
3569671	3.359055e-01	27
3569664	9.999549e-01	12
3569665	8.881784e-16	50
3569666	1.529320e-04	38
3569667	9.999972e-01	10
3569676	8.881784e-16	50
3569677	1.013194e-01	30
3569678	1.641957e-02	33
3569679	8.881784e-16	50
3569672	4.529710e-14	49
3569673	8.388818e-01	22
3569674	8.881784e-16	50
3569675	9.999994e-01	9
3569685	1.529320e-04	38
3569684	9.999881e-01	11
3569687	1.013194e-01	30
3569686	8.881784e-16	50
3569681	8.881784e-16	50
3569680	3.300224e-03	35
3569683	9.835804e-01	18
3569682	8.881784e-16	50
3569693	9.999994e-01	9
3569692	8.881784e-16	50
3569695	7.673339e-03	34
3569694	4.681115e-04	37
3569689	1.133316e-12	48
3569688	1.000000e+00	0
3569691	1.000000e+00	0
3569690	1.000000e+00	0
3569762	9.999994e-01	9
3569763	9.999994e-01	9
3569760	8.881784e-16	50
3569761	9.998471e-01	13
3569766	1.000000e+00	1
3569767	2.807050e-06	41
3569764	9.675457e-01	19
3569765	8.881784e-16	50
3569770	8.881784e-16	50
3569771	9.675457e-01	19
3569768	8.881784e-16	50
3569769	8.881784e-16	50
3569774	1.000000e+00	3
3569775	9.995319e-01	14
3569772	8.881784e-16	50
3569773	1.000000e+00	0
3569779	4.529710e-14	49
3569778	1.000000e+00	0
3569777	1.000000e+00	0
3569776	1.000000e+00	0
3569781	8.881784e-16	50
3569780	7.673339e-03	34
3569787	1.000000e+00	1
3569786	1.133316e-12	48
3569785	1.000000e+00	2
3569784	5.817779e-07	42
3569791	9.999999e-01	8
3569790	9.999994e-01	9
3569789	1.000000e+00	3
3569788	1.000000e+00	2
3569728	1.000000e+00	5
3569729	9.999972e-01	10
3569730	9.999881e-01	11
3569731	1.000000e+00	5
3569732	1.641957e-02	33
3569733	4.681115e-04	37
3569734	9.923267e-01	17
3569735	9.999972e-01	10
3569736	1.000000e+00	0
3569737	9.405398e-01	20
3569738	1.000000e+00	0
3569739	1.000000e+00	0
3569740	1.621870e-08	44
3569741	4.510745e-05	39
3569742	1.000000e+00	0
3569743	1.133316e-12	48
3569745	9.923267e-01	17
3569744	2.104926e-09	45
3569747	9.999972e-01	10
3569746	1.000000e+00	0
3569749	1.000000e+00	1
3569748	1.000000e+00	0
3569751	1.000000e+00	0
3569750	8.881784e-16	50
3569753	1.000000e+00	4
3569752	1.000000e+00	0
3569754	8.881784e-16	50
3569758	8.881784e-16	50
3569838	1.854161e-11	47
3569837	1.000000e+00	3
3569836	9.999549e-01	12
3569835	1.000000e+00	0
3569834	1.000000e+00	4
3569832	1.000000e+00	0
3569831	1.000000e+00	1
3569830	1.000000e+00	1
3569829	1.000000e+00	1
3569828	2.230891e-10	46
3569827	8.388818e-01	22
3569826	1.000000e+00	7
3569825	9.999549e-01	12
3569824	9.405398e-01	20
3569854	2.104926e-09	45
3569855	1.000000e+00	7
3569852	8.881784e-16	50
3569853	5.561376e-01	25
3569850	8.881784e-16	50
3569851	2.104926e-09	45
3569848	1.301086e-03	36
3569846	8.881784e-16	50
3569847	1.193067e-05	40
3569844	1.611182e-01	29
3569845	1.000000e+00	7
3569842	3.245432e-02	32
3569843	8.881784e-16	50
3569840	1.000000e+00	7
3569841	9.998471e-01	13
3569805	1.000000e+00	4
3569804	1.000000e+00	3
3569807	1.000000e+00	2
3569801	1.000000e+00	4
3569800	1.000000e+00	2
3569803	1.000000e+00	0
3569802	9.999549e-01	12
3569797	1.000000e+00	5
3569796	1.000000e+00	1
3569799	9.998471e-01	13
3569798	1.000000e+00	1
3569793	1.013194e-01	30
3569792	1.000000e+00	3
3569795	4.681115e-04	37
3569794	8.388818e-01	22
3569820	1.000000e+00	0
3569821	1.000000e+00	0
3569822	1.000000e+00	0
3569823	1.000000e+00	0
3569816	1.000000e+00	2
3569817	8.881784e-16	50
3569818	8.986806e-01	21
3569819	7.673339e-03	34
3569812	1.000000e+00	1
3569813	1.000000e+00	0
3569814	1.000000e+00	0
3569815	1.000000e+00	1
3569808	1.000000e+00	5
3569809	4.510745e-05	39
3569810	1.000000e+00	2
3569811	1.000000e+00	1
3569899	9.835804e-01	18
3569898	1.133316e-12	48
3569897	1.013194e-01	30
3569896	5.817779e-07	42
3569903	8.881784e-16	50
3569902	5.817779e-07	42
3569901	1.049339e-07	43
3569900	9.999881e-01	11
3569891	9.405398e-01	20
3569890	8.881784e-16	50
3569888	9.999972e-01	10
3569895	8.986806e-01	21
3569894	1.000000e+00	4
3569893	1.000000e+00	1
3569892	8.881784e-16	50
3569914	9.986989e-01	15
3569915	3.300224e-03	35
3569912	4.510745e-05	39
3569913	1.000000e+00	2
3569918	9.999999e-01	8
3569919	4.681115e-04	37
3569916	9.675457e-01	19
3569917	1.000000e+00	2
3569906	1.000000e+00	4
3569907	1.193067e-05	40
3569904	9.999999e-01	8
3569905	4.438624e-01	26
3569911	1.000000e+00	0
3569908	1.000000e+00	1
3569909	1.000000e+00	0
3569865	1.000000e+00	4
3569864	1.000000e+00	7
3569867	1.000000e+00	0
3569869	1.000000e+00	3
3569868	1.611182e-01	29
3569870	8.881784e-16	50
3569857	1.000000e+00	5
3569856	9.966998e-01	16
3569859	8.881784e-16	50
3569858	2.807050e-06	41
3569861	1.000000e+00	2
3569860	1.000000e+00	4
3569863	1.000000e+00	1
3569862	1.000000e+00	3
3569881	7.600562e-01	23
3569882	1.000000e+00	3
3569883	1.000000e+00	6
3569884	8.881784e-16	50
3569885	1.000000e+00	6
3569886	3.245432e-02	32
3569887	7.600562e-01	23
3569872	8.881784e-16	50
3569873	1.000000e+00	1
3569874	1.000000e+00	3
3569875	9.923267e-01	17
3569876	1.641957e-02	33
3569877	1.000000e+00	1
3569878	8.881784e-16	50
3569879	8.881784e-16	50
3569973	1.000000e+00	5
3569972	1.000000e+00	1
3569975	1.854161e-11	47
3569974	1.049339e-07	43
3569969	8.881784e-16	50
3569968	1.000000e+00	5
3569971	8.881784e-16	50
3569970	1.301086e-03	36
3569981	1.854161e-11	47
3569980	9.999994e-01	9
3569983	8.881784e-16	50
3569982	9.999549e-01	12
3569977	8.881784e-16	50
3569976	9.999994e-01	9
3569979	1.000000e+00	1
3569978	9.835804e-01	18
3569956	1.000000e+00	0
3569957	9.995319e-01	14
3569958	1.000000e+00	0
3569959	1.000000e+00	2
3569952	4.510745e-05	39
3569953	1.000000e+00	2
3569954	1.000000e+00	5
3569955	9.835804e-01	18
3569964	5.946023e-02	31
3569965	1.000000e+00	4
3569966	1.000000e+00	1
3569967	2.104926e-09	45
3569960	9.999972e-01	10
3569961	3.245432e-02	32
3569962	8.881784e-16	50
3569963	7.673339e-03	34
3569943	1.000000e+00	0
3569942	1.000000e+00	0
3569941	1.000000e+00	0
3569940	1.000000e+00	0
3569939	9.999972e-01	10
3569938	1.000000e+00	5
3569937	8.986806e-01	21
3569936	1.000000e+00	7
3569951	1.000000e+00	0
3569950	9.966998e-01	16
3569949	1.000000e+00	0
3569948	1.000000e+00	1
3569947	1.000000e+00	0
3569946	8.881784e-16	50
3569945	3.359055e-01	27
3569944	9.999972e-01	10
3569926	9.995319e-01	14
3569927	3.300224e-03	35
3569924	1.013194e-01	30
3569925	8.881784e-16	50
3569922	1.301086e-03	36
3569923	9.999999e-01	8
3569920	1.854161e-11	47
3569921	8.881784e-16	50
3569934	8.388818e-01	22
3569935	1.854161e-11	47
3569932	1.000000e+00	1
3569933	1.000000e+00	4
3569930	8.881784e-16	50
3569931	7.673339e-03	34
3569929	2.807050e-06	41
3570033	1.000000e+00	6
3570032	1.000000e+00	0
3570035	9.986989e-01	15
3570034	1.000000e+00	3
3570037	9.999972e-01	10
3570036	9.999972e-01	10
3570039	9.835804e-01	18
3570038	8.881784e-16	50
3570041	1.013194e-01	30
3570040	3.300224e-03	35
3570043	9.999972e-01	10
3570045	8.881784e-16	50
3570044	1.000000e+00	5
3570047	1.133316e-12	48
3570046	8.881784e-16	50
3570016	8.881784e-16	50
3570017	4.529710e-14	49
3570018	8.881784e-16	50
3570020	8.881784e-16	50
3570021	8.881784e-16	50
3570025	9.986989e-01	15
3570026	2.104926e-09	45
3570027	1.000000e+00	5
3570028	4.529710e-14	49
3570029	1.641957e-02	33
3570030	9.999881e-01	11
3570031	9.999994e-01	9
3570003	9.966998e-01	16
3570002	1.000000e+00	3
3570001	9.999999e-01	8
3570000	9.966998e-01	16
3570007	3.359055e-01	27
3570006	7.673339e-03	34
3570005	1.133316e-12	48
3570004	9.923267e-01	17
3570011	6.640945e-01	24
3570010	9.835804e-01	18
3570009	2.104926e-09	45
3570008	9.999549e-01	12
3570015	1.000000e+00	2
3570014	1.000000e+00	2
3570013	1.193067e-05	40
3569986	1.641957e-02	33
3569987	8.388818e-01	22
3569984	1.000000e+00	1
3569985	9.405398e-01	20
3569990	1.000000e+00	0
3569991	1.000000e+00	3
3569988	1.000000e+00	6
3569994	9.675457e-01	19
3569995	1.000000e+00	0
3569992	3.300224e-03	35
3569993	3.359055e-01	27
3569998	9.995319e-01	14
3569999	9.999972e-01	10
3569996	1.000000e+00	3
3569997	8.986806e-01	21
3570108	1.000000e+00	0
3570109	1.000000e+00	5
3570110	1.000000e+00	7
3570111	1.000000e+00	0
3570104	9.999881e-01	11
3570105	8.986806e-01	21
3570106	1.000000e+00	1
3570107	9.999549e-01	12
3570100	1.000000e+00	1
3570101	6.640945e-01	24
3570102	1.000000e+00	1
3570103	1.000000e+00	0
3570096	8.881784e-16	50
3570098	1.000000e+00	6
3570099	1.000000e+00	4
3570093	8.881784e-16	50
3570092	6.640945e-01	24
3570095	1.000000e+00	2
3570094	8.881784e-16	50
3570089	1.000000e+00	6
3570088	1.000000e+00	4
3570091	8.881784e-16	50
3570090	1.000000e+00	5
3570085	4.510745e-05	39
3570084	1.000000e+00	6
3570087	1.641957e-02	33
3570086	1.133316e-12	48
3570081	8.881784e-16	50
3570080	2.399438e-01	28
3570083	1.000000e+00	1
3570082	1.000000e+00	0
3570078	1.000000e+00	0
3570079	1.000000e+00	0
3570076	1.000000e+00	0
3570077	1.000000e+00	2
3570074	1.000000e+00	3
3570075	3.359055e-01	27
3570072	8.881784e-16	50
3570073	8.881784e-16	50
3570070	1.000000e+00	4
3570071	1.000000e+00	0
3570068	6.640945e-01	24
3570069	1.000000e+00	2
3570066	1.000000e+00	1
3570067	9.999994e-01	9
3570064	9.995319e-01	14
3570065	1.000000e+00	0
3570063	1.611182e-01	29
3570062	1.000000e+00	5
3570061	1.000000e+00	7
3570060	6.640945e-01	24
3570059	1.000000e+00	5
3570058	4.529710e-14	49
3570057	1.000000e+00	7
3570056	9.675457e-01	19
3570055	9.995319e-01	14
3570054	8.881784e-16	50
3570053	4.529710e-14	49
3570052	1.000000e+00	5
3570051	4.438624e-01	26
3570050	9.995319e-01	14
3570049	1.854161e-11	47
3570048	8.388818e-01	22
3570168	9.995319e-01	14
3570169	1.013194e-01	30
3570170	1.621870e-08	44
3570171	1.133316e-12	48
3570172	9.999972e-01	10
3570173	9.835804e-01	18
3570174	1.000000e+00	5
3570175	8.881784e-16	50
3570160	1.000000e+00	1
3570161	1.301086e-03	36
3570162	9.923267e-01	17
3570163	5.817779e-07	42
3570164	9.998471e-01	13
3570165	9.999972e-01	10
3570166	1.000000e+00	4
3570167	8.881784e-16	50
3570153	1.000000e+00	3
3570152	1.621870e-08	44
3570155	9.999994e-01	9
3570154	9.999549e-01	12
3570157	8.881784e-16	50
3570159	8.881784e-16	50
3570158	9.999999e-01	8
3570145	4.529710e-14	49
3570147	1.000000e+00	5
3570146	8.881784e-16	50
3570149	9.995319e-01	14
3570148	1.000000e+00	4
3570151	1.000000e+00	4
3570150	1.529320e-04	38
3570138	2.399438e-01	28
3570139	1.000000e+00	0
3570136	9.923267e-01	17
3570137	9.999994e-01	9
3570142	8.881784e-16	50
3570140	9.999999e-01	8
3570141	1.000000e+00	0
3570130	1.000000e+00	7
3570131	2.104926e-09	45
3570128	9.405398e-01	20
3570129	9.995319e-01	14
3570134	8.881784e-16	50
3570135	2.104926e-09	45
3570132	1.301086e-03	36
3570133	7.600562e-01	23
3570123	2.807050e-06	41
3570122	1.854161e-11	47
3570121	1.000000e+00	3
3570120	5.817779e-07	42
3570127	9.835804e-01	18
3570126	4.529710e-14	49
3570125	9.995319e-01	14
3570124	9.999549e-01	12
3570115	1.000000e+00	0
[truncated: 2,063 more rows]
