# Supplementary material for: Translational Selection Is Ubiquitous in Prokaryotes
Source: PLoS Genet. 2010 Jun 24;6(6):e1001004. doi: 10.1371/journal.pgen.1001004 (PMC2891978; doi:10.1371/journal.pgen.1001004)
Supplement: Dataset S1 — OCU/non-OCU gene calls in 461 Bacterial and Archaeal genomes, and summary tables of genome properties and OCU preferences for specific codons. (4.77 MB ZIP) [file pgen.1001004.s001.zip › Dataset_S1_Bacteria/Dehalococcoides_BAV1.arff.ocuGenes]

GeneID	signTest_p	ocuProbWinCnt
5131505	1.000000e+00	1
5131504	9.999881e-01	11
5131507	9.405398e-01	20
5131506	8.881784e-16	50
5131509	8.881784e-16	50
5131508	9.986989e-01	15
5131511	8.881784e-16	50
5131510	1.000000e+00	1
5131513	1.000000e+00	4
5131512	8.881784e-16	50
5131515	1.000000e+00	3
5131514	1.049339e-07	43
5131517	2.104926e-09	45
5131516	1.641957e-02	33
5131519	6.640945e-01	24
5131518	4.681115e-04	37
5131488	4.681115e-04	37
5131489	2.104926e-09	45
5131490	4.438624e-01	26
5131491	7.600562e-01	23
5131492	9.986989e-01	15
5131493	5.561376e-01	25
5131494	9.999881e-01	11
5131495	2.104926e-09	45
5131496	1.000000e+00	1
5131497	1.000000e+00	3
5131498	1.000000e+00	1
5131499	9.966998e-01	16
5131500	1.000000e+00	3
5131501	1.000000e+00	1
5131475	9.966998e-01	16
5131474	1.611182e-01	29
5131473	8.881784e-16	50
5131472	1.000000e+00	4
5131479	1.000000e+00	5
5131478	1.000000e+00	0
5131477	1.641957e-02	33
5131483	9.995319e-01	14
5131482	8.881784e-16	50
5131481	8.881784e-16	50
5131480	8.881784e-16	50
5131487	1.133316e-12	48
5131486	9.405398e-01	20
5131485	8.881784e-16	50
5131484	4.681115e-04	37
5131458	1.000000e+00	3
5131459	8.881784e-16	50
5131456	9.966998e-01	16
5131457	7.600562e-01	23
5131462	1.000000e+00	4
5131463	9.999972e-01	10
5131460	1.000000e+00	7
5131461	8.881784e-16	50
5131466	1.193067e-05	40
5131467	5.946023e-02	31
5131464	8.881784e-16	50
5131465	4.438624e-01	26
5131470	9.986989e-01	15
5131471	9.986989e-01	15
5131469	1.000000e+00	0
5131445	5.817779e-07	42
5131444	8.388818e-01	22
5131447	1.000000e+00	0
5131446	4.529710e-14	49
5131441	9.999549e-01	12
5131440	1.000000e+00	1
5131443	1.621870e-08	44
5131442	9.405398e-01	20
5131453	4.529710e-14	49
5131452	1.000000e+00	3
5131455	1.000000e+00	0
5131454	9.966998e-01	16
5131449	8.881784e-16	50
5131448	1.000000e+00	2
5131451	8.881784e-16	50
5131450	1.000000e+00	4
5131428	8.388818e-01	22
5131429	8.881784e-16	50
5131430	9.999549e-01	12
5131431	1.000000e+00	2
5131424	9.999549e-01	12
5131425	1.133316e-12	48
5131426	9.999972e-01	10
5131427	1.133316e-12	48
5131436	8.881784e-16	50
5131437	8.881784e-16	50
5131438	8.881784e-16	50
5131439	1.621870e-08	44
5131432	1.000000e+00	6
5131435	9.405398e-01	20
5131415	2.104926e-09	45
5131414	5.817779e-07	42
5131412	8.388818e-01	22
5131411	3.300224e-03	35
5131410	2.104926e-09	45
5131409	8.881784e-16	50
5131408	1.000000e+00	4
5131423	1.000000e+00	2
5131422	8.881784e-16	50
5131421	8.881784e-16	50
5131419	1.000000e+00	1
5131417	9.923267e-01	17
5131416	1.000000e+00	0
5131398	3.245432e-02	32
5131396	1.000000e+00	3
5131397	6.640945e-01	24
5131394	4.529710e-14	49
5131395	1.013194e-01	30
5131392	8.881784e-16	50
5131393	1.854161e-11	47
5131406	5.946023e-02	31
5131407	8.881784e-16	50
5131404	9.998471e-01	13
5131405	8.881784e-16	50
5131402	8.881784e-16	50
5131403	1.854161e-11	47
5131401	8.881784e-16	50
5131384	7.673339e-03	34
5131385	2.807050e-06	41
5131387	7.600562e-01	23
5131388	4.529710e-14	49
5131389	8.881784e-16	50
5131391	1.000000e+00	0
5131376	1.000000e+00	6
5131377	9.986989e-01	15
5131378	8.881784e-16	50
5131379	1.000000e+00	7
5131381	1.133316e-12	48
5131382	1.000000e+00	2
5131383	1.621870e-08	44
5131371	8.881784e-16	50
5131370	8.881784e-16	50
5131373	1.000000e+00	7
5131372	5.946023e-02	31
5131375	9.999999e-01	8
5131374	3.359055e-01	27
5131361	1.000000e+00	3
5131360	5.561376e-01	25
5131363	1.133316e-12	48
5131362	2.399438e-01	28
5131365	1.000000e+00	2
5131364	1.000000e+00	3
5131367	1.000000e+00	3
5131354	8.881784e-16	50
5131355	2.807050e-06	41
5131352	1.000000e+00	0
5131353	8.388818e-01	22
5131358	1.000000e+00	6
5131359	1.013194e-01	30
5131356	4.681115e-04	37
5131357	1.000000e+00	4
5131346	2.807050e-06	41
5131347	1.000000e+00	0
5131350	9.999999e-01	8
5131351	3.300224e-03	35
5131348	4.529710e-14	49
5131349	8.881784e-16	50
5131339	1.000000e+00	0
5131338	1.049339e-07	43
5131337	1.049339e-07	43
5131336	3.245432e-02	32
5131343	7.673339e-03	34
5131342	1.611182e-01	29
5131341	8.881784e-16	50
5131340	8.881784e-16	50
5131331	1.000000e+00	2
5131330	1.000000e+00	6
5131329	1.000000e+00	4
5131328	1.000000e+00	0
5131335	1.000000e+00	0
5131334	9.998471e-01	13
5131333	1.000000e+00	0
5131332	8.881784e-16	50
5131324	1.000000e+00	5
5131325	8.881784e-16	50
5131326	1.000000e+00	0
5131327	1.000000e+00	4
5131320	1.133316e-12	48
5131321	1.000000e+00	1
5131322	9.966998e-01	16
5131318	1.000000e+00	1
5131319	9.986989e-01	15
5131312	1.301086e-03	36
5131313	8.986806e-01	21
5131314	1.854161e-11	47
5131315	1.133316e-12	48
5131308	9.923267e-01	17
5131311	8.881784e-16	50
5131310	1.000000e+00	2
5131305	8.881784e-16	50
5131304	4.681115e-04	37
5131307	8.881784e-16	50
5131306	7.600562e-01	23
5131301	1.000000e+00	0
5131300	1.000000e+00	2
5131303	1.611182e-01	29
5131302	1.000000e+00	0
5131297	2.104926e-09	45
5131296	1.000000e+00	6
5131299	8.881784e-16	50
5131298	8.881784e-16	50
5131294	9.999999e-01	8
5131295	8.881784e-16	50
5131292	8.881784e-16	50
5131293	8.881784e-16	50
5131290	9.999549e-01	12
5131291	1.621870e-08	44
5131288	1.013194e-01	30
5131289	2.230891e-10	46
5131286	1.000000e+00	4
5131287	5.561376e-01	25
5131285	5.946023e-02	31
5131282	1.000000e+00	3
5131283	9.966998e-01	16
5131280	8.881784e-16	50
5131281	1.000000e+00	6
5131279	9.923267e-01	17
5131278	1.000000e+00	3
5131277	3.245432e-02	32
5131276	2.230891e-10	46
5131275	1.000000e+00	0
5131274	9.986989e-01	15
5131273	1.000000e+00	2
5131272	2.807050e-06	41
5131271	1.000000e+00	0
5131270	9.835804e-01	18
5131269	1.133316e-12	48
5131268	1.000000e+00	0
5131267	1.000000e+00	6
5131266	9.999549e-01	12
5131265	8.881784e-16	50
5131264	9.675457e-01	19
5131746	6.640945e-01	24
5131747	2.230891e-10	46
5131744	1.641957e-02	33
5131745	1.133316e-12	48
5131750	1.049339e-07	43
5131751	9.675457e-01	19
5131748	1.000000e+00	0
5131754	8.881784e-16	50
5131755	1.000000e+00	0
5131752	8.881784e-16	50
5131758	8.881784e-16	50
5131759	1.854161e-11	47
5131756	9.923267e-01	17
5131757	8.881784e-16	50
5131763	1.133316e-12	48
5131762	9.986989e-01	15
5131761	1.000000e+00	5
5131760	2.807050e-06	41
5131767	1.000000e+00	5
5131766	9.405398e-01	20
5131765	1.000000e+00	1
5131764	1.621870e-08	44
5131770	1.000000e+00	0
5131769	7.600562e-01	23
5131768	8.881784e-16	50
5131775	1.000000e+00	7
5131774	1.000000e+00	0
5131773	1.000000e+00	6
5131772	1.611182e-01	29
5131712	8.881784e-16	50
5131713	8.881784e-16	50
5131715	1.000000e+00	5
5131716	9.999881e-01	11
5131717	4.529710e-14	49
5131718	9.999994e-01	9
5131719	7.600562e-01	23
5131721	9.998471e-01	13
5131722	8.881784e-16	50
5131723	1.000000e+00	1
5131724	1.000000e+00	2
5131725	1.000000e+00	7
5131726	9.835804e-01	18
5131727	7.673339e-03	34
5131729	2.399438e-01	28
5131728	1.000000e+00	0
5131731	8.881784e-16	50
5131730	4.510745e-05	39
5131733	3.300224e-03	35
5131732	4.529710e-14	49
5131735	1.529320e-04	38
5131734	9.998471e-01	13
5131737	9.999999e-01	8
5131736	1.000000e+00	6
5131739	4.529710e-14	49
5131738	5.817779e-07	42
5131741	1.000000e+00	0
5131740	1.000000e+00	3
5131743	9.923267e-01	17
5131742	1.301086e-03	36
5131686	1.000000e+00	3
5131687	1.000000e+00	1
5131684	9.405398e-01	20
5131685	8.881784e-16	50
5131682	9.999972e-01	10
5131683	5.817779e-07	42
5131680	9.995319e-01	14
5131681	1.000000e+00	6
5131694	6.640945e-01	24
5131695	4.681115e-04	37
5131692	9.835804e-01	18
5131693	1.854161e-11	47
5131690	3.300224e-03	35
5131691	9.999994e-01	9
5131688	1.193067e-05	40
5131689	9.995319e-01	14
5131703	1.000000e+00	1
5131702	9.986989e-01	15
5131701	4.438624e-01	26
5131700	9.835804e-01	18
5131698	1.000000e+00	2
5131696	8.881784e-16	50
5131711	3.359055e-01	27
5131710	4.529710e-14	49
5131708	3.245432e-02	32
5131707	2.399438e-01	28
5131706	1.133316e-12	48
5131705	8.881784e-16	50
5131704	9.999994e-01	9
5131652	1.641957e-02	33
5131653	1.000000e+00	5
5131654	1.000000e+00	2
5131655	1.000000e+00	1
5131648	1.000000e+00	2
5131649	9.986989e-01	15
5131650	2.230891e-10	46
5131660	1.000000e+00	6
5131661	1.000000e+00	0
5131662	9.999972e-01	10
5131663	7.673339e-03	34
5131656	1.000000e+00	0
5131657	1.000000e+00	3
5131658	1.621870e-08	44
5131659	1.000000e+00	1
5131669	1.000000e+00	0
5131668	1.000000e+00	5
5131671	1.000000e+00	2
5131670	1.000000e+00	4
5131665	1.000000e+00	3
5131664	1.000000e+00	4
5131667	1.000000e+00	5
5131666	1.000000e+00	7
5131677	1.000000e+00	1
5131676	1.000000e+00	0
5131679	1.000000e+00	2
5131678	1.000000e+00	1
5131673	1.000000e+00	6
5131672	3.245432e-02	32
5131675	1.000000e+00	3
5131674	1.000000e+00	0
5131627	1.000000e+00	3
5131626	2.399438e-01	28
5131625	8.986806e-01	21
5131624	1.000000e+00	1
5131631	8.388818e-01	22
5131630	1.000000e+00	1
5131629	1.000000e+00	0
5131628	8.881784e-16	50
5131619	3.300224e-03	35
5131618	1.000000e+00	2
5131617	9.999881e-01	11
5131616	9.999549e-01	12
5131623	8.881784e-16	50
5131622	8.881784e-16	50
5131621	9.923267e-01	17
5131620	8.881784e-16	50
5131642	1.000000e+00	4
5131643	1.133316e-12	48
5131640	4.529710e-14	49
5131645	9.986989e-01	15
5131634	9.999549e-01	12
5131635	9.998471e-01	13
5131632	4.681115e-04	37
5131633	1.611182e-01	29
5131638	2.807050e-06	41
5131639	8.881784e-16	50
5131636	5.561376e-01	25
5131637	9.999881e-01	11
5131593	8.986806e-01	21
5131592	2.104926e-09	45
5131594	9.999972e-01	10
5131597	9.999881e-01	11
5131596	1.000000e+00	2
5131599	2.399438e-01	28
5131598	9.995319e-01	14
5131585	1.000000e+00	3
5131584	2.104926e-09	45
5131587	8.881784e-16	50
5131586	2.230891e-10	46
5131589	1.000000e+00	5
5131588	2.399438e-01	28
5131591	4.438624e-01	26
5131590	8.881784e-16	50
5131608	4.529710e-14	49
5131609	1.000000e+00	0
5131610	8.881784e-16	50
5131611	1.854161e-11	47
5131612	5.817779e-07	42
5131613	1.000000e+00	6
5131614	1.000000e+00	4
5131615	3.245432e-02	32
5131600	9.923267e-01	17
5131603	2.399438e-01	28
5131604	9.923267e-01	17
5131606	8.881784e-16	50
5131567	1.854161e-11	47
5131566	4.529710e-14	49
5131565	1.000000e+00	5
5131564	8.881784e-16	50
5131563	8.881784e-16	50
5131562	6.640945e-01	24
5131561	1.000000e+00	1
5131560	8.881784e-16	50
5131559	9.999999e-01	8
5131557	1.000000e+00	1
5131556	1.000000e+00	1
5131555	1.000000e+00	5
5131553	1.000000e+00	1
5131552	9.995319e-01	14
5131582	6.640945e-01	24
5131583	1.000000e+00	1
5131580	9.999972e-01	10
5131581	1.133316e-12	48
5131578	9.999999e-01	8
5131579	1.193067e-05	40
5131576	3.359055e-01	27
5131577	6.640945e-01	24
5131574	2.104926e-09	45
5131575	9.966998e-01	16
5131572	4.529710e-14	49
5131573	9.998471e-01	13
5131570	8.881784e-16	50
5131571	9.405398e-01	20
5131568	9.998471e-01	13
5131569	8.881784e-16	50
5131533	9.923267e-01	17
5131532	8.881784e-16	50
5131535	1.000000e+00	5
5131534	8.881784e-16	50
5131531	1.000000e+00	4
5131530	9.998471e-01	13
5131525	9.999994e-01	9
5131524	9.995319e-01	14
5131527	9.995319e-01	14
5131526	1.000000e+00	1
5131521	1.000000e+00	0
5131520	1.000000e+00	2
5131523	9.999994e-01	9
5131522	1.000000e+00	0
5131548	3.300224e-03	35
5131550	1.000000e+00	2
5131551	7.600562e-01	23
5131544	4.529710e-14	49
5131545	9.998471e-01	13
5131546	2.104926e-09	45
5131547	1.000000e+00	7
5131540	1.000000e+00	6
5131543	8.881784e-16	50
5131536	9.835804e-01	18
5131537	2.399438e-01	28
5131538	4.529710e-14	49
5131539	1.000000e+00	1
5131990	1.000000e+00	2
5131989	1.000000e+00	5
5131988	1.000000e+00	0
5131987	8.881784e-16	50
5131986	1.611182e-01	29
5131984	1.000000e+00	2
5131999	4.529710e-14	49
5131998	3.300224e-03	35
5131997	9.999881e-01	11
5131996	8.881784e-16	50
5131995	8.881784e-16	50
5131994	1.854161e-11	47
5131993	6.640945e-01	24
5131992	4.529710e-14	49
5131974	1.000000e+00	2
5131975	2.104926e-09	45
5131972	8.881784e-16	50
5131973	1.000000e+00	1
5131970	8.881784e-16	50
5131971	2.230891e-10	46
5131968	2.104926e-09	45
5131969	1.193067e-05	40
5131982	3.300224e-03	35
5131983	1.000000e+00	4
5131981	4.681115e-04	37
5131978	1.000000e+00	4
5131979	9.998471e-01	13
5131976	1.641957e-02	33
5131977	8.986806e-01	21
5132021	1.000000e+00	6
5132020	9.995319e-01	14
5132023	1.000000e+00	6
5132022	8.881784e-16	50
5132017	9.998471e-01	13
5132016	9.998471e-01	13
5132019	1.000000e+00	3
5132018	1.000000e+00	5
5132029	2.807050e-06	41
5132028	1.000000e+00	6
5132031	1.000000e+00	0
5132030	9.999994e-01	9
5132025	1.000000e+00	1
5132024	8.881784e-16	50
5132027	1.000000e+00	3
5132026	8.881784e-16	50
5132004	5.561376e-01	25
5132006	9.999549e-01	12
5132007	4.529710e-14	49
5132000	9.999999e-01	8
5132001	1.049339e-07	43
5132002	9.999999e-01	8
5132003	9.986989e-01	15
5132012	9.986989e-01	15
5132013	8.881784e-16	50
5132015	8.881784e-16	50
5132008	4.510745e-05	39
5132009	4.529710e-14	49
5132010	8.881784e-16	50
5132011	5.946023e-02	31
5131923	1.000000e+00	0
5131922	8.881784e-16	50
5131921	1.000000e+00	4
5131927	1.000000e+00	2
5131926	1.000000e+00	1
5131925	6.640945e-01	24
5131924	9.999972e-01	10
5131930	9.995319e-01	14
5131929	5.946023e-02	31
5131928	1.000000e+00	4
5131934	1.193067e-05	40
5131933	2.230891e-10	46
5131906	1.641957e-02	33
5131907	5.946023e-02	31
5131904	8.881784e-16	50
5131905	1.000000e+00	0
5131910	2.104926e-09	45
5131911	1.621870e-08	44
5131909	9.923267e-01	17
5131914	9.966998e-01	16
5131915	8.881784e-16	50
5131912	1.000000e+00	6
5131913	9.999999e-01	8
5131918	1.000000e+00	5
5131919	1.000000e+00	2
5131916	9.998471e-01	13
5131917	8.881784e-16	50
5131953	1.000000e+00	6
5131955	4.529710e-14	49
5131954	9.966998e-01	16
5131957	2.104926e-09	45
5131956	1.193067e-05	40
5131959	1.000000e+00	0
5131958	4.529710e-14	49
5131961	1.000000e+00	6
5131960	3.245432e-02	32
5131962	8.881784e-16	50
5131965	8.881784e-16	50
5131964	1.301086e-03	36
5131967	8.881784e-16	50
5131966	4.529710e-14	49
5131936	4.681115e-04	37
5131937	3.300224e-03	35
5131938	8.881784e-16	50
5131939	9.923267e-01	17
5131940	8.986806e-01	21
5131942	1.000000e+00	2
5131943	1.000000e+00	3
5131944	8.388818e-01	22
5131945	1.000000e+00	3
5131946	1.000000e+00	7
5131947	8.881784e-16	50
5131948	4.510745e-05	39
5131949	1.000000e+00	0
5131950	8.881784e-16	50
5131951	1.854161e-11	47
5131870	1.854161e-11	47
5131871	1.621870e-08	44
5131868	4.529710e-14	49
5131869	8.986806e-01	21
5131866	8.881784e-16	50
5131864	1.013194e-01	30
5131865	5.946023e-02	31
5131862	8.881784e-16	50
5131863	1.000000e+00	0
5131860	5.946023e-02	31
5131861	1.000000e+00	3
5131858	1.000000e+00	1
5131859	1.000000e+00	0
5131856	9.999881e-01	11
5131857	1.133316e-12	48
5131855	2.230891e-10	46
5131854	8.881784e-16	50
5131853	9.999994e-01	9
5131852	7.600562e-01	23
5131850	8.881784e-16	50
5131849	8.881784e-16	50
5131848	4.510745e-05	39
5131847	5.817779e-07	42
5131846	1.000000e+00	1
5131845	1.013194e-01	30
5131844	7.673339e-03	34
5131843	1.000000e+00	6
5131842	8.881784e-16	50
5131840	8.881784e-16	50
5131900	9.966998e-01	16
5131901	9.998471e-01	13
5131902	2.399438e-01	28
5131903	3.359055e-01	27
5131896	8.881784e-16	50
5131897	9.999972e-01	10
5131898	1.000000e+00	1
5131899	9.999972e-01	10
5131892	1.000000e+00	0
5131893	7.600562e-01	23
5131895	1.000000e+00	1
5131889	1.000000e+00	2
5131890	1.000000e+00	0
5131891	8.881784e-16	50
5131884	1.000000e+00	6
5131887	1.641957e-02	33
5131886	5.561376e-01	25
5131881	8.881784e-16	50
5131880	9.999881e-01	11
5131883	1.301086e-03	36
5131877	7.600562e-01	23
5131876	1.000000e+00	6
5131879	1.133316e-12	48
5131878	4.529710e-14	49
5131873	8.881784e-16	50
5131872	8.881784e-16	50
5131875	1.133316e-12	48
5131874	8.881784e-16	50
5131803	1.611182e-01	29
5131800	1.000000e+00	2
5131801	8.388818e-01	22
5131806	1.854161e-11	47
5131807	4.681115e-04	37
5131804	3.245432e-02	32
5131805	4.529710e-14	49
5131794	1.000000e+00	4
5131795	1.013194e-01	30
5131792	1.000000e+00	3
5131793	1.000000e+00	5
5131799	1.611182e-01	29
5131796	1.854161e-11	47
5131797	2.230891e-10	46
5131787	8.881784e-16	50
5131786	1.854161e-11	47
5131785	8.881784e-16	50
5131784	7.673339e-03	34
5131791	5.561376e-01	25
5131790	9.999999e-01	8
5131789	1.049339e-07	43
5131788	1.000000e+00	0
5131779	8.881784e-16	50
5131778	1.000000e+00	5
5131776	5.817779e-07	42
5131783	1.000000e+00	1
5131782	1.854161e-11	47
5131781	1.000000e+00	5
5131780	1.000000e+00	1
5131832	3.359055e-01	27
5131833	9.999972e-01	10
5131834	1.000000e+00	0
5131835	2.807050e-06	41
5131836	4.681115e-04	37
5131837	1.000000e+00	4
5131838	9.998471e-01	13
5131839	9.835804e-01	18
5131824	9.995319e-01	14
5131825	1.000000e+00	1
5131826	9.999881e-01	11
5131827	1.854161e-11	47
5131828	1.000000e+00	1
5131829	1.000000e+00	2
5131830	9.923267e-01	17
5131831	8.881784e-16	50
5131817	8.388818e-01	22
5131816	8.881784e-16	50
5131819	1.000000e+00	2
5131818	9.986989e-01	15
5131821	9.995319e-01	14
5131820	4.438624e-01	26
5131822	2.104926e-09	45
5131809	7.600562e-01	23
5131808	8.986806e-01	21
5131811	9.995319e-01	14
5131812	4.438624e-01	26
5131815	9.999549e-01	12
5131814	8.881784e-16	50
5132228	7.673339e-03	34
5132229	9.999972e-01	10
5132230	8.881784e-16	50
5132226	1.000000e+00	1
5132227	5.561376e-01	25
5132237	7.600562e-01	23
5132238	8.881784e-16	50
5132232	1.013194e-01	30
5132233	1.000000e+00	2
5132234	8.881784e-16	50
5132235	3.300224e-03	35
5132245	1.000000e+00	1
5132244	4.529710e-14	49
5132247	3.245432e-02	32
5132241	2.807050e-06	41
5132240	1.000000e+00	3
5132243	8.881784e-16	50
5132242	7.673339e-03	34
5132253	1.000000e+00	5
5132252	2.104926e-09	45
5132255	8.881784e-16	50
5132254	1.000000e+00	1
5132248	8.881784e-16	50
5132251	3.300224e-03	35
5132250	1.000000e+00	5
5132262	1.000000e+00	1
5132263	1.000000e+00	7
5132260	8.388818e-01	22
5132261	9.999994e-01	9
5132259	3.300224e-03	35
5132270	2.230891e-10	46
5132271	9.999549e-01	12
5132266	1.000000e+00	4
5132267	8.881784e-16	50
5132264	1.193067e-05	40
5132265	6.640945e-01	24
5132279	8.881784e-16	50
5132278	1.013194e-01	30
5132277	1.049339e-07	43
5132276	8.388818e-01	22
5132275	1.000000e+00	1
5132274	5.561376e-01	25
5132273	9.835804e-01	18
5132272	8.388818e-01	22
5132287	8.881784e-16	50
5132286	8.881784e-16	50
5132285	1.000000e+00	0
5132284	3.300224e-03	35
5132283	9.999549e-01	12
5132282	1.000000e+00	1
5132281	1.000000e+00	1
5132160	1.000000e+00	2
5132161	1.000000e+00	7
5132162	8.881784e-16	50
5132164	1.000000e+00	6
5132165	9.995319e-01	14
5132167	1.000000e+00	4
5132168	9.999994e-01	9
5132170	9.999549e-01	12
5132171	8.881784e-16	50
5132172	1.133316e-12	48
5132173	8.881784e-16	50
5132174	9.999994e-01	9
5132175	1.000000e+00	1
5132177	6.640945e-01	24
5132176	8.881784e-16	50
5132179	8.881784e-16	50
5132178	5.946023e-02	31
5132181	1.000000e+00	0
5132180	9.835804e-01	18
5132183	8.881784e-16	50
5132182	8.881784e-16	50
5132185	4.529710e-14	49
5132184	3.359055e-01	27
5132186	8.881784e-16	50
5132189	9.405398e-01	20
5132191	1.000000e+00	1
5132190	1.641957e-02	33
5132194	3.300224e-03	35
5132195	4.529710e-14	49
5132192	8.881784e-16	50
5132193	1.000000e+00	6
5132198	6.640945e-01	24
5132199	9.986989e-01	15
5132196	4.510745e-05	39
5132197	1.133316e-12	48
5132202	1.000000e+00	6
5132203	8.881784e-16	50
5132200	1.000000e+00	2
5132201	8.881784e-16	50
5132207	2.230891e-10	46
5132204	8.388818e-01	22
5132205	8.881784e-16	50
5132211	1.621870e-08	44
5132210	9.999999e-01	8
5132209	8.388818e-01	22
5132208	8.881784e-16	50
5132215	2.230891e-10	46
5132214	8.881784e-16	50
5132213	8.881784e-16	50
5132212	4.681115e-04	37
5132219	9.835804e-01	18
5132218	5.817779e-07	42
5132217	1.641957e-02	33
5132216	8.881784e-16	50
5132223	8.881784e-16	50
5132222	8.881784e-16	50
5132221	8.881784e-16	50
5132220	8.881784e-16	50
5132108	1.000000e+00	2
5132111	8.881784e-16	50
5132110	1.854161e-11	47
5132105	8.881784e-16	50
5132104	1.621870e-08	44
5132107	1.621870e-08	44
5132106	4.510745e-05	39
5132101	8.881784e-16	50
5132100	8.881784e-16	50
5132103	4.681115e-04	37
5132102	1.000000e+00	0
5132097	4.529710e-14	49
5132096	8.881784e-16	50
5132099	9.923267e-01	17
5132098	4.529710e-14	49
5132124	5.817779e-07	42
5132125	1.000000e+00	7
5132126	5.561376e-01	25
5132127	9.923267e-01	17
5132121	8.881784e-16	50
5132122	4.529710e-14	49
5132123	4.529710e-14	49
5132116	8.881784e-16	50
5132118	1.000000e+00	6
5132119	2.230891e-10	46
5132113	1.854161e-11	47
5132114	9.999549e-01	12
5132143	4.529710e-14	49
5132142	1.000000e+00	1
5132141	9.999881e-01	11
5132139	1.000000e+00	1
5132138	8.881784e-16	50
5132137	8.881784e-16	50
5132136	1.049339e-07	43
5132135	2.104926e-09	45
5132134	2.104926e-09	45
5132133	8.881784e-16	50
5132132	8.881784e-16	50
5132131	5.946023e-02	31
5132130	1.000000e+00	1
5132129	4.438624e-01	26
5132128	2.230891e-10	46
5132158	2.399438e-01	28
5132156	1.611182e-01	29
5132157	9.999999e-01	8
5132154	8.388818e-01	22
5132155	1.000000e+00	4
5132152	1.854161e-11	47
5132153	8.881784e-16	50
5132150	1.000000e+00	5
5132151	9.405398e-01	20
5132148	2.807050e-06	41
5132149	1.854161e-11	47
5132147	9.995319e-01	14
5132144	8.881784e-16	50
5132145	9.675457e-01	19
5132041	4.529710e-14	49
5132040	4.438624e-01	26
5132043	1.611182e-01	29
5132042	1.049339e-07	43
5132045	1.133316e-12	48
5132047	8.881784e-16	50
5132033	1.000000e+00	4
5132032	1.000000e+00	3
5132035	1.000000e+00	6
5132037	1.000000e+00	0
5132036	8.986806e-01	21
5132039	9.923267e-01	17
5132038	9.966998e-01	16
5132056	1.621870e-08	44
5132057	9.998471e-01	13
5132058	8.881784e-16	50
5132059	8.881784e-16	50
5132060	1.854161e-11	47
5132061	3.300224e-03	35
5132062	8.881784e-16	50
5132063	3.245432e-02	32
5132048	8.881784e-16	50
5132049	5.946023e-02	31
5132050	8.881784e-16	50
5132051	9.986989e-01	15
5132052	1.854161e-11	47
5132053	1.000000e+00	5
5132054	8.881784e-16	50
5132055	8.881784e-16	50
5132075	9.966998e-01	16
5132074	8.388818e-01	22
5132072	1.000000e+00	2
5132079	8.881784e-16	50
5132078	4.529710e-14	49
5132077	8.881784e-16	50
5132076	1.621870e-08	44
5132067	1.000000e+00	5
5132065	3.245432e-02	32
5132071	1.013194e-01	30
5132070	9.995319e-01	14
5132069	2.807050e-06	41
5132068	9.405398e-01	20
5132090	1.641957e-02	33
5132091	6.640945e-01	24
5132088	8.881784e-16	50
5132089	1.000000e+00	7
5132094	8.881784e-16	50
5132095	9.999881e-01	11
5132092	5.817779e-07	42
5132093	1.000000e+00	1
5132082	8.881784e-16	50
5132083	9.675457e-01	19
5132080	1.000000e+00	0
5132081	8.881784e-16	50
5132086	1.611182e-01	29
5132087	2.104926e-09	45
5132084	9.999999e-01	8
5132085	4.681115e-04	37
5132295	8.881784e-16	50
5132292	5.946023e-02	31
5132293	4.529710e-14	49
5132291	9.999972e-01	10
5132288	1.000000e+00	3
5132289	1.611182e-01	29
5132302	1.000000e+00	1
5132303	9.999549e-01	12
5132300	9.995319e-01	14
5132301	9.998471e-01	13
5132296	1.621870e-08	44
5132297	9.999881e-01	11
5132311	8.881784e-16	50
5132310	9.999999e-01	8
5132309	8.881784e-16	50
5132308	9.835804e-01	18
5132307	1.000000e+00	5
5132306	8.881784e-16	50
5132305	1.000000e+00	5
5132304	8.986806e-01	21
5132319	8.881784e-16	50
5132317	8.881784e-16	50
5132316	5.561376e-01	25
5132314	8.881784e-16	50
5132313	2.104926e-09	45
5132312	4.529710e-14	49
5132324	8.881784e-16	50
5132326	8.881784e-16	50
5132327	1.000000e+00	0
5132320	5.817779e-07	42
5132321	4.529710e-14	49
5132322	3.300224e-03	35
5132323	1.049339e-07	43
5132332	9.405398e-01	20
5132333	9.999994e-01	9
5132334	9.998471e-01	13
5132328	1.049339e-07	43
5132329	1.000000e+00	2
5132330	8.881784e-16	50
5132331	1.000000e+00	6
5132341	9.999999e-01	8
5132340	8.881784e-16	50
5132343	2.104926e-09	45
5132342	1.000000e+00	0
5132337	1.133316e-12	48
5132336	1.529320e-04	38
5132338	4.681115e-04	37
5132348	8.881784e-16	50
5132351	8.881784e-16	50
5132350	1.000000e+00	2
5132347	8.881784e-16	50
5132346	5.946023e-02	31
5132354	9.675457e-01	19
5132355	1.000000e+00	2
5132352	1.000000e+00	5
5132358	8.881784e-16	50
5132359	2.104926e-09	45
5132357	2.807050e-06	41
5132362	8.881784e-16	50
5132363	1.529320e-04	38
5132360	9.675457e-01	19
5132361	8.881784e-16	50
5132367	2.807050e-06	41
5132364	1.611182e-01	29
5132365	1.000000e+00	0
5132371	1.621870e-08	44
5132368	9.999972e-01	10
5132375	1.000000e+00	3
5132374	1.000000e+00	4
5132373	4.529710e-14	49
5132372	4.681115e-04	37
5132379	9.999999e-01	8
5132378	5.561376e-01	25
5132377	8.881784e-16	50
5132376	9.999999e-01	8
5132383	8.881784e-16	50
5132382	1.000000e+00	7
5132381	1.049339e-07	43
5132380	1.529320e-04	38
5132384	1.611182e-01	29
5132385	9.986989e-01	15
5132386	9.835804e-01	18
5132387	1.854161e-11	47
5132388	1.000000e+00	5
5132389	8.881784e-16	50
5132390	1.000000e+00	4
5132391	4.529710e-14	49
5132392	8.881784e-16	50
5132393	9.998471e-01	13
5132394	8.881784e-16	50
5132395	4.529710e-14	49
5132396	9.999881e-01	11
5132397	8.881784e-16	50
5132398	8.881784e-16	50
5132401	5.817779e-07	42
5132400	1.000000e+00	2
5132403	4.529710e-14	49
5132402	1.000000e+00	6
5132405	1.000000e+00	0
5132404	1.000000e+00	2
5132407	2.807050e-06	41
5132406	1.621870e-08	44
5132409	1.049339e-07	43
5132408	8.881784e-16	50
5132411	7.600562e-01	23
5132410	1.000000e+00	4
5132413	1.193067e-05	40
5132412	6.640945e-01	24
5132414	9.998471e-01	13
5132431	9.999549e-01	12
5132430	1.000000e+00	1
5132429	4.510745e-05	39
5132428	8.881784e-16	50
5132427	3.245432e-02	32
5132426	8.881784e-16	50
5132425	9.999999e-01	8
5132424	2.399438e-01	28
5132423	1.000000e+00	1
5132422	9.966998e-01	16
5132421	8.881784e-16	50
5132420	1.000000e+00	0
5132418	9.999549e-01	12
5132417	4.529710e-14	49
5132416	1.000000e+00	2
5132446	8.881784e-16	50
5132444	8.881784e-16	50
5132445	3.300224e-03	35
5132442	1.621870e-08	44
5132443	2.399438e-01	28
5132440	8.881784e-16	50
5132441	1.000000e+00	4
5132438	9.675457e-01	19
5132439	8.388818e-01	22
5132437	8.881784e-16	50
5132434	2.230891e-10	46
5132435	8.881784e-16	50
5132433	9.999881e-01	11
5131144	3.300224e-03	35
5131145	1.133316e-12	48
5131146	2.807050e-06	41
5131148	1.000000e+00	0
5131149	1.193067e-05	40
5131150	1.133316e-12	48
5131151	1.000000e+00	3
5131136	1.000000e+00	1
5131137	9.999972e-01	10
5131138	1.000000e+00	0
5131139	9.999549e-01	12
5131141	1.000000e+00	6
5131142	1.301086e-03	36
5131143	1.301086e-03	36
5131161	9.999994e-01	9
5131160	1.000000e+00	0
5131162	1.301086e-03	36
5131165	9.998471e-01	13
5131164	1.000000e+00	3
5131167	4.529710e-14	49
5131153	5.561376e-01	25
5131152	8.881784e-16	50
5131155	4.681115e-04	37
5131154	3.300224e-03	35
5131157	1.133316e-12	48
5131156	9.999881e-01	11
5131159	1.000000e+00	0
5131158	7.600562e-01	23
5131178	1.000000e+00	1
5131179	1.049339e-07	43
5131176	1.854161e-11	47
5131177	9.999881e-01	11
5131182	9.999994e-01	9
5131183	9.966998e-01	16
5131180	1.641957e-02	33
5131181	1.641957e-02	33
5131170	2.807050e-06	41
5131171	1.611182e-01	29
5131168	9.966998e-01	16
5131169	9.675457e-01	19
5131174	1.621870e-08	44
5131175	1.000000e+00	5
5131172	8.881784e-16	50
5131195	9.999994e-01	9
5131194	1.000000e+00	0
5131193	1.000000e+00	0
5131192	1.000000e+00	3
5131198	1.000000e+00	0
5131197	1.000000e+00	4
5131196	1.000000e+00	0
5131187	8.881784e-16	50
5131186	1.529320e-04	38
5131185	4.510745e-05	39
5131184	9.675457e-01	19
5131191	1.000000e+00	0
5131190	1.000000e+00	0
5131189	5.946023e-02	31
5131188	1.000000e+00	0
5131212	1.000000e+00	3
5131214	1.000000e+00	0
5131215	6.640945e-01	24
5131208	1.000000e+00	0
5131209	6.640945e-01	24
5131210	1.000000e+00	5
5131204	9.999549e-01	12
5131205	1.000000e+00	0
5131206	8.881784e-16	50
5131207	8.881784e-16	50
5131200	1.000000e+00	0
5131201	1.000000e+00	2
5131202	1.000000e+00	0
5131203	9.835804e-01	18
5131229	1.000000e+00	0
5131228	1.000000e+00	0
5131231	9.999999e-01	8
5131225	1.000000e+00	0
5131224	8.388818e-01	22
5131227	6.640945e-01	24
5131226	4.529710e-14	49
5131221	9.998471e-01	13
5131220	9.675457e-01	19
5131223	1.000000e+00	0
5131222	4.529710e-14	49
5131217	8.881784e-16	50
5131216	9.999999e-01	8
5131219	1.000000e+00	0
5131246	2.807050e-06	41
5131247	8.881784e-16	50
5131244	1.000000e+00	3
5131245	6.640945e-01	24
5131242	8.388818e-01	22
5131243	1.000000e+00	0
5131240	1.000000e+00	6
5131241	1.000000e+00	1
5131238	8.881784e-16	50
5131239	1.000000e+00	7
5131237	1.000000e+00	0
5131234	1.000000e+00	5
5131235	1.000000e+00	2
5131232	8.881784e-16	50
5131233	9.986989e-01	15
5131260	6.640945e-01	24
5131259	4.529710e-14	49
5131258	8.881784e-16	50
5131257	1.000000e+00	3
5131256	1.000000e+00	4
5131255	1.000000e+00	2
5131254	1.133316e-12	48
5131253	9.998471e-01	13
5131252	7.600562e-01	23
5131251	8.881784e-16	50
5131250	1.000000e+00	0
5131249	4.681115e-04	37
5131248	1.000000e+00	1
5131011	1.000000e+00	6
5131013	4.529710e-14	49
5131012	9.405398e-01	20
5131014	8.881784e-16	50
5131017	2.807050e-06	41
5131016	9.999549e-01	12
5131019	8.881784e-16	50
5131018	1.193067e-05	40
5131021	8.881784e-16	50
5131020	8.881784e-16	50
5131023	1.641957e-02	33
5131022	1.133316e-12	48
5131024	9.966998e-01	16
5131025	1.000000e+00	6
5131026	8.881784e-16	50
5131027	1.133316e-12	48
5131028	1.000000e+00	0
5131029	8.881784e-16	50
5131030	8.881784e-16	50
5131031	8.881784e-16	50
5131032	1.000000e+00	0
5131033	8.881784e-16	50
5131034	9.405398e-01	20
5131035	8.881784e-16	50
5131036	1.000000e+00	2
5131037	8.881784e-16	50
5131043	1.000000e+00	0
5131042	9.923267e-01	17
5131041	8.881784e-16	50
5131040	9.995319e-01	14
5131047	1.854161e-11	47
5131046	1.133316e-12	48
5131045	8.881784e-16	50
5131044	1.854161e-11	47
5131050	9.923267e-01	17
5131049	8.881784e-16	50
5131048	1.000000e+00	3
5131055	2.807050e-06	41
5131054	1.000000e+00	0
5131053	1.000000e+00	5
5131052	1.854161e-11	47
5131058	1.000000e+00	0
5131059	1.000000e+00	2
5131056	1.000000e+00	3
5131057	1.000000e+00	1
5131062	1.000000e+00	4
5131063	1.000000e+00	1
5131060	9.999881e-01	11
5131061	1.000000e+00	1
5131066	1.049339e-07	43
5131064	1.529320e-04	38
5131065	1.000000e+00	3
5131070	3.300224e-03	35
5131071	8.881784e-16	50
5131068	9.999972e-01	10
5131076	1.000000e+00	5
5131079	1.000000e+00	4
5131078	9.999881e-01	11
5131073	8.881784e-16	50
5131072	4.529710e-14	49
5131075	1.133316e-12	48
5131074	9.999549e-01	12
5131085	1.013194e-01	30
5131084	2.104926e-09	45
5131087	9.966998e-01	16
5131086	9.923267e-01	17
5131083	1.854161e-11	47
5131082	4.438624e-01	26
5131092	6.640945e-01	24
5131093	1.133316e-12	48
5131094	1.854161e-11	47
5131095	1.000000e+00	1
5131088	1.000000e+00	4
5131100	1.000000e+00	6
5131101	1.611182e-01	29
5131102	3.300224e-03	35
5131103	1.000000e+00	0
5131096	9.999999e-01	8
5131097	1.049339e-07	43
5131098	1.133316e-12	48
5131099	1.000000e+00	0
5131111	8.881784e-16	50
5131109	8.881784e-16	50
5131108	8.881784e-16	50
5131107	9.999999e-01	8
5131106	8.881784e-16	50
5131105	2.230891e-10	46
5131104	5.817779e-07	42
5131119	9.999972e-01	10
5131118	1.133316e-12	48
5131117	1.000000e+00	0
5131116	9.999972e-01	10
5131115	1.000000e+00	1
5131114	9.923267e-01	17
5131113	1.000000e+00	2
5131112	9.998471e-01	13
5131126	1.641957e-02	33
5131127	1.000000e+00	5
5131124	1.000000e+00	6
5131125	1.000000e+00	0
5131122	1.000000e+00	2
5131123	1.529320e-04	38
5131120	1.193067e-05	40
5131121	1.000000e+00	1
5131134	1.529320e-04	38
5131135	1.000000e+00	0
5131132	1.000000e+00	0
5131133	1.000000e+00	5
5131130	9.999999e-01	8
5131129	1.000000e+00	0
