# Supplementary material for: Translational Selection Is Ubiquitous in Prokaryotes
Source: PLoS Genet. 2010 Jun 24;6(6):e1001004. doi: 10.1371/journal.pgen.1001004 (PMC2891978; doi:10.1371/journal.pgen.1001004)
Supplement: Dataset S1 — OCU/non-OCU gene calls in 461 Bacterial and Archaeal genomes, and summary tables of genome properties and OCU preferences for specific codons. (4.77 MB ZIP) [file pgen.1001004.s001.zip › Dataset_S1_Bacteria/Dehalococcoides_CBDB1.arff.ocuGenes]

GeneID	signTest_p	ocuProbWinCnt
3623232	4.529710e-14	49
3623233	5.946023e-02	31
3623235	1.133316e-12	48
3623237	4.529710e-14	49
3623238	1.000000e+00	4
3623239	1.000000e+00	7
3623241	1.000000e+00	7
3623242	9.999972e-01	10
3623243	9.995319e-01	14
3623244	1.529320e-04	38
3623245	9.986989e-01	15
3623246	1.529320e-04	38
3623247	8.881784e-16	50
3623249	1.000000e+00	6
3623248	1.529320e-04	38
3623251	8.881784e-16	50
3623250	8.881784e-16	50
3623253	1.133316e-12	48
3623252	3.300224e-03	35
3623255	1.000000e+00	4
3623254	5.561376e-01	25
3623257	8.881784e-16	50
3623256	8.881784e-16	50
3623259	9.999999e-01	8
3623258	7.673339e-03	34
3623261	1.000000e+00	1
3623260	1.000000e+00	4
3623263	9.999994e-01	9
3623262	1.000000e+00	4
3623266	1.000000e+00	4
3623267	9.966998e-01	16
3623264	9.835804e-01	18
3623265	1.000000e+00	2
3623270	9.999972e-01	10
3623271	1.000000e+00	4
3623268	7.673339e-03	34
3623269	8.388818e-01	22
3623274	9.999999e-01	8
3623275	5.561376e-01	25
3623272	9.999972e-01	10
3623273	1.000000e+00	0
3623278	3.245432e-02	32
3623279	9.923267e-01	17
3623276	1.000000e+00	3
3623277	4.529710e-14	49
3623283	1.000000e+00	3
3623282	7.600562e-01	23
3623281	1.301086e-03	36
3623280	8.388818e-01	22
3623287	1.854161e-11	47
3623286	9.835804e-01	18
3623285	9.675457e-01	19
3623284	9.999972e-01	10
3623291	4.438624e-01	26
3623290	8.986806e-01	21
3623289	8.881784e-16	50
3623288	1.193067e-05	40
3623295	1.000000e+00	1
3623294	2.399438e-01	28
3623293	1.000000e+00	1
3623292	8.881784e-16	50
3623172	9.999881e-01	11
3623173	9.999549e-01	12
3623174	8.881784e-16	50
3623175	9.966998e-01	16
3623168	1.000000e+00	1
3623169	9.999999e-01	8
3623170	1.000000e+00	6
3623171	9.999972e-01	10
3623180	1.000000e+00	0
3623181	5.946023e-02	31
3623182	8.388818e-01	22
3623183	5.561376e-01	25
3623176	8.986806e-01	21
3623177	1.000000e+00	1
3623178	1.000000e+00	1
3623179	1.000000e+00	5
3623189	8.881784e-16	50
3623188	1.000000e+00	6
3623191	1.133316e-12	48
3623190	1.000000e+00	2
3623185	9.675457e-01	19
3623184	1.000000e+00	6
3623187	1.000000e+00	7
3623186	1.133316e-12	48
3623197	1.000000e+00	1
3623199	9.966998e-01	16
3623198	9.999972e-01	10
3623193	1.854161e-11	47
3623192	9.999999e-01	8
3623195	9.995319e-01	14
3623194	9.986989e-01	15
3623206	9.966998e-01	16
3623207	8.881784e-16	50
3623204	4.529710e-14	49
3623205	9.675457e-01	19
3623202	1.000000e+00	0
3623203	1.000000e+00	3
3623200	1.000000e+00	2
3623201	7.673339e-03	34
3623214	8.986806e-01	21
3623215	9.999999e-01	8
3623212	1.000000e+00	7
3623213	1.000000e+00	4
3623210	1.000000e+00	4
3623211	9.966998e-01	16
3623208	8.881784e-16	50
3623209	1.000000e+00	0
3623223	9.835804e-01	18
3623222	7.600562e-01	23
3623221	9.835804e-01	18
3623220	9.835804e-01	18
3623219	1.049339e-07	43
3623218	8.388818e-01	22
3623217	1.000000e+00	4
3623216	9.966998e-01	16
3623231	1.049339e-07	43
3623230	2.399438e-01	28
3623229	1.000000e+00	5
3623228	1.133316e-12	48
3623227	4.529710e-14	49
3623226	4.510745e-05	39
3623225	3.300224e-03	35
3623224	1.000000e+00	3
3623369	1.000000e+00	0
3623368	1.000000e+00	0
3623370	1.301086e-03	36
3623361	1.000000e+00	0
3623360	1.000000e+00	0
3623363	1.000000e+00	1
3623362	3.359055e-01	27
3623365	8.881784e-16	50
3623364	8.881784e-16	50
3623367	1.000000e+00	0
3623366	4.529710e-14	49
3623384	9.986989e-01	15
3623385	8.881784e-16	50
3623386	4.529710e-14	49
3623387	1.000000e+00	5
3623388	1.000000e+00	0
3623389	1.000000e+00	0
3623390	1.000000e+00	0
3623391	1.000000e+00	0
3623377	1.000000e+00	0
3623378	8.881784e-16	50
3623379	2.104926e-09	45
3623380	9.999549e-01	12
3623381	5.561376e-01	25
3623382	2.104926e-09	45
3623383	8.881784e-16	50
3623403	3.245432e-02	32
3623402	1.133316e-12	48
3623401	4.529710e-14	49
3623400	3.245432e-02	32
3623407	1.611182e-01	29
3623406	1.000000e+00	0
3623405	1.000000e+00	4
3623404	1.000000e+00	2
3623395	8.881784e-16	50
3623394	1.301086e-03	36
3623393	2.104926e-09	45
3623392	1.000000e+00	0
3623399	1.854161e-11	47
3623398	2.104926e-09	45
3623397	4.510745e-05	39
3623396	8.881784e-16	50
3623418	1.854161e-11	47
3623419	8.881784e-16	50
3623416	1.133316e-12	48
3623417	9.835804e-01	18
3623422	6.640945e-01	24
3623423	1.000000e+00	1
3623420	4.529710e-14	49
3623421	3.245432e-02	32
3623410	1.000000e+00	2
3623411	9.999994e-01	9
3623408	1.529320e-04	38
3623409	3.245432e-02	32
3623414	6.640945e-01	24
3623415	9.405398e-01	20
3623412	9.675457e-01	19
3623413	1.133316e-12	48
3623309	1.000000e+00	1
3623308	9.675457e-01	19
3623305	9.986989e-01	15
3623304	8.881784e-16	50
3623307	8.881784e-16	50
3623306	4.529710e-14	49
3623301	1.301086e-03	36
3623303	1.000000e+00	3
3623302	4.529710e-14	49
3623297	4.529710e-14	49
3623296	9.966998e-01	16
3623298	1.000000e+00	0
3623324	4.529710e-14	49
3623325	1.529320e-04	38
3623326	4.438624e-01	26
3623327	3.300224e-03	35
3623320	8.881784e-16	50
3623321	1.000000e+00	4
3623322	1.000000e+00	2
3623323	8.881784e-16	50
3623316	9.999972e-01	10
3623317	1.013194e-01	30
3623318	1.013194e-01	30
3623319	7.600562e-01	23
3623315	8.881784e-16	50
3623343	7.600562e-01	23
3623342	9.966998e-01	16
3623341	8.881784e-16	50
3623340	8.881784e-16	50
3623335	1.000000e+00	5
3623334	5.946023e-02	31
3623333	8.986806e-01	21
3623332	5.817779e-07	42
3623331	8.881784e-16	50
3623330	7.673339e-03	34
3623329	1.133316e-12	48
3623328	1.611182e-01	29
3623358	9.986989e-01	15
3623359	1.000000e+00	0
3623356	9.995319e-01	14
3623357	2.807050e-06	41
3623354	9.923267e-01	17
3623355	1.000000e+00	2
3623352	4.529710e-14	49
3623353	1.000000e+00	4
3623350	8.881784e-16	50
3623351	8.881784e-16	50
3623348	4.529710e-14	49
3623349	8.881784e-16	50
3623346	1.000000e+00	7
3623347	5.561376e-01	25
3623344	8.881784e-16	50
3623345	1.621870e-08	44
3622995	8.881784e-16	50
3622994	4.510745e-05	39
3622993	4.438624e-01	26
3622992	1.000000e+00	3
3622999	9.999881e-01	11
3622997	2.230891e-10	46
3622996	1.000000e+00	4
3623003	1.000000e+00	4
3623002	9.986989e-01	15
3623001	1.301086e-03	36
3623000	8.881784e-16	50
3623006	4.529710e-14	49
3623005	1.611182e-01	29
3623004	1.854161e-11	47
3622978	9.995319e-01	14
3622979	4.510745e-05	39
3622982	1.000000e+00	4
3622983	9.999549e-01	12
3622980	7.673339e-03	34
3622981	1.000000e+00	1
3622984	8.881784e-16	50
3622990	1.000000e+00	1
3622991	1.000000e+00	0
3622988	8.881784e-16	50
3622989	4.681115e-04	37
3623025	8.881784e-16	50
3623024	5.817779e-07	42
3623027	1.641957e-02	33
3623026	4.529710e-14	49
3623029	8.881784e-16	50
3623028	1.000000e+00	2
3623031	1.013194e-01	30
3623030	8.881784e-16	50
3623033	1.000000e+00	1
3623032	1.000000e+00	0
3623035	9.923267e-01	17
3623034	1.000000e+00	5
3623037	9.986989e-01	15
3623036	1.000000e+00	3
3623038	4.510745e-05	39
3623009	9.999999e-01	8
3623010	1.000000e+00	5
3623011	9.986989e-01	15
3623012	9.835804e-01	18
3623013	1.000000e+00	5
3623014	1.000000e+00	2
3623015	4.529710e-14	49
3623016	8.881784e-16	50
3623017	1.000000e+00	2
3623018	1.000000e+00	4
3623019	1.013194e-01	30
3623020	1.000000e+00	6
3623021	8.881784e-16	50
3623022	1.133316e-12	48
3622935	8.881784e-16	50
3622933	1.000000e+00	6
3622932	2.230891e-10	46
3622931	8.881784e-16	50
3622930	1.000000e+00	1
3622929	3.300224e-03	35
3622928	1.529320e-04	38
3622943	9.995319e-01	14
3622942	1.854161e-11	47
3622941	8.881784e-16	50
3622939	1.013194e-01	30
3622938	4.529710e-14	49
3622937	8.881784e-16	50
3622936	1.000000e+00	2
3622918	1.000000e+00	2
3622919	8.881784e-16	50
3622916	1.000000e+00	7
3622917	9.999999e-01	8
3622914	9.995319e-01	14
3622915	8.986806e-01	21
3622912	1.000000e+00	0
3622913	1.000000e+00	0
3622926	9.999994e-01	9
3622927	1.000000e+00	5
3622924	1.000000e+00	2
3622925	1.000000e+00	0
3622922	1.000000e+00	0
3622923	1.000000e+00	0
3622921	9.835804e-01	18
3622965	8.881784e-16	50
3622964	8.881784e-16	50
3622966	8.881784e-16	50
3622961	1.000000e+00	5
3622971	8.881784e-16	50
3622951	8.881784e-16	50
3622944	1.000000e+00	4
3622945	8.881784e-16	50
3622946	8.881784e-16	50
3622956	8.881784e-16	50
3622958	9.999994e-01	9
3622952	8.881784e-16	50
3622954	8.881784e-16	50
3622955	1.529320e-04	38
3623130	4.529710e-14	49
3623131	7.673339e-03	34
3623128	3.359055e-01	27
3623129	8.881784e-16	50
3623134	1.000000e+00	7
3623135	1.000000e+00	1
3623132	9.999881e-01	11
3623133	1.133316e-12	48
3623122	1.854161e-11	47
3623123	1.621870e-08	44
3623120	4.681115e-04	37
3623121	3.300224e-03	35
3623126	4.529710e-14	49
3623127	1.000000e+00	6
3623124	8.881784e-16	50
3623125	5.561376e-01	25
3623115	2.230891e-10	46
3623114	2.104926e-09	45
3623113	1.193067e-05	40
3623112	1.000000e+00	2
3623119	1.529320e-04	38
3623118	8.881784e-16	50
3623117	1.133316e-12	48
3623116	1.013194e-01	30
3623107	9.835804e-01	18
3623106	9.405398e-01	20
3623105	9.675457e-01	19
3623104	8.881784e-16	50
3623111	8.986806e-01	21
3623110	8.881784e-16	50
3623109	1.000000e+00	5
3623108	8.986806e-01	21
3623160	9.999549e-01	12
3623161	1.000000e+00	4
3623162	1.854161e-11	47
3623163	6.640945e-01	24
3623164	1.529320e-04	38
3623165	9.999999e-01	8
3623166	8.881784e-16	50
3623167	9.405398e-01	20
3623152	1.000000e+00	1
3623153	9.998471e-01	13
3623154	9.999549e-01	12
3623155	1.000000e+00	0
3623156	9.999999e-01	8
3623157	1.013194e-01	30
3623158	4.529710e-14	49
3623159	1.000000e+00	1
3623144	8.881784e-16	50
3623147	2.807050e-06	41
3623146	8.881784e-16	50
3623149	1.854161e-11	47
3623148	9.835804e-01	18
3623151	4.510745e-05	39
3623150	9.999994e-01	9
3623137	1.000000e+00	2
3623136	1.133316e-12	48
3623139	3.245432e-02	32
3623138	9.835804e-01	18
3623141	1.000000e+00	4
3623140	1.000000e+00	5
3623142	1.854161e-11	47
3623070	9.999999e-01	8
3623071	1.000000e+00	4
3623069	2.399438e-01	28
3623066	1.000000e+00	1
3623067	1.529320e-04	38
3623065	1.000000e+00	3
3623062	3.359055e-01	27
3623060	1.000000e+00	2
3623061	1.000000e+00	2
3623059	1.000000e+00	0
3623056	9.999994e-01	9
3623055	1.000000e+00	7
3623054	9.405398e-01	20
3623053	9.999549e-01	12
3623051	1.133316e-12	48
3623050	8.881784e-16	50
3623049	1.000000e+00	4
3623048	1.854161e-11	47
3623047	8.881784e-16	50
3623046	8.388818e-01	22
3623045	1.000000e+00	4
3623044	5.946023e-02	31
3623043	1.000000e+00	1
3623042	1.000000e+00	7
3623041	1.133316e-12	48
3623101	8.881784e-16	50
3623102	8.881784e-16	50
3623103	1.000000e+00	1
3623096	1.000000e+00	1
3623097	9.998471e-01	13
3623098	1.000000e+00	0
3623099	1.013194e-01	30
3623092	1.621870e-08	44
3623093	1.000000e+00	0
3623094	1.000000e+00	0
3623095	1.529320e-04	38
3623091	3.300224e-03	35
3623086	4.529710e-14	49
3623081	8.881784e-16	50
3623080	5.817779e-07	42
3623083	4.529710e-14	49
3623077	4.681115e-04	37
3623076	1.133316e-12	48
3623078	8.881784e-16	50
3623073	1.611182e-01	29
3623072	9.675457e-01	19
3623075	1.621870e-08	44
3623074	9.999994e-01	9
3623782	9.986989e-01	15
3623780	1.000000e+00	0
3623781	9.966998e-01	16
3623778	9.999999e-01	8
3623779	3.300224e-03	35
3623777	2.104926e-09	45
3623788	1.000000e+00	4
3623786	1.000000e+00	0
3623787	1.000000e+00	6
3623784	1.611182e-01	29
3623799	1.000000e+00	3
3623798	4.510745e-05	39
3623797	1.000000e+00	0
3623796	8.881784e-16	50
3623795	1.000000e+00	5
3623794	4.529710e-14	49
3623793	7.600562e-01	23
3623792	1.000000e+00	0
3623807	1.000000e+00	2
3623806	1.000000e+00	6
3623805	9.675457e-01	19
3623804	1.000000e+00	0
3623803	8.881784e-16	50
3623802	1.000000e+00	0
3623801	9.999994e-01	9
3623800	5.561376e-01	25
3623748	1.000000e+00	1
3623749	9.966998e-01	16
3623750	1.000000e+00	5
3623751	1.000000e+00	0
3623744	1.000000e+00	0
3623745	4.681115e-04	37
3623746	5.946023e-02	31
3623747	9.998471e-01	13
3623756	9.923267e-01	17
3623757	8.881784e-16	50
3623758	2.104926e-09	45
3623759	9.999549e-01	12
3623752	8.881784e-16	50
3623753	1.000000e+00	5
3623754	1.000000e+00	2
3623755	9.999881e-01	11
3623765	9.966998e-01	16
3623764	1.000000e+00	3
3623767	3.359055e-01	27
3623766	9.966998e-01	16
3623761	1.000000e+00	1
3623760	1.000000e+00	0
3623763	1.000000e+00	2
3623762	1.000000e+00	7
3623773	9.999549e-01	12
3623772	1.000000e+00	0
3623775	8.881784e-16	50
3623774	1.000000e+00	0
3623769	8.881784e-16	50
3623768	1.000000e+00	0
3623771	8.881784e-16	50
3623770	8.881784e-16	50
3623714	8.881784e-16	50
3623715	8.881784e-16	50
3623712	1.133316e-12	48
3623713	8.881784e-16	50
3623718	8.881784e-16	50
3623719	8.881784e-16	50
3623716	3.300224e-03	35
3623717	8.881784e-16	50
3623722	8.881784e-16	50
3623723	8.881784e-16	50
3623720	1.133316e-12	48
3623721	9.995319e-01	14
3623726	1.000000e+00	5
3623727	2.807050e-06	41
3623724	8.881784e-16	50
3623725	1.193067e-05	40
3623731	1.000000e+00	4
3623730	1.000000e+00	1
3623729	9.998471e-01	13
3623728	1.049339e-07	43
3623735	2.807050e-06	41
3623734	1.000000e+00	0
3623733	1.000000e+00	7
3623732	1.000000e+00	4
3623739	4.529710e-14	49
3623738	1.621870e-08	44
3623737	4.529710e-14	49
3623736	8.881784e-16	50
3623743	1.000000e+00	4
3623742	1.000000e+00	5
3623741	7.673339e-03	34
3623740	8.986806e-01	21
3623680	1.000000e+00	2
3623681	3.359055e-01	27
3623682	8.881784e-16	50
3623683	1.000000e+00	0
3623684	9.986989e-01	15
3623685	1.193067e-05	40
3623686	1.000000e+00	4
3623687	2.104926e-09	45
3623688	8.881784e-16	50
3623689	8.881784e-16	50
3623690	9.923267e-01	17
3623691	1.000000e+00	0
3623692	1.000000e+00	1
3623693	1.000000e+00	1
3623694	1.133316e-12	48
3623695	1.000000e+00	0
3623697	1.000000e+00	0
3623696	9.999881e-01	11
3623699	9.999972e-01	10
3623698	1.000000e+00	0
3623701	8.881784e-16	50
3623700	8.881784e-16	50
3623703	1.301086e-03	36
3623702	8.881784e-16	50
3623705	8.881784e-16	50
3623704	8.881784e-16	50
3623707	8.881784e-16	50
3623706	8.881784e-16	50
3623709	8.881784e-16	50
3623708	1.133316e-12	48
3623711	8.881784e-16	50
3623710	1.854161e-11	47
3623918	4.529710e-14	49
3623917	1.854161e-11	47
3623916	5.817779e-07	42
3623915	1.000000e+00	1
3623914	7.600562e-01	23
3623913	1.854161e-11	47
3623911	8.881784e-16	50
3623910	7.673339e-03	34
3623909	1.000000e+00	2
3623908	1.000000e+00	7
3623907	1.000000e+00	0
3623906	4.681115e-04	37
3623904	1.013194e-01	30
3623934	4.529710e-14	49
3623935	4.529710e-14	49
3623932	2.104926e-09	45
3623933	9.405398e-01	20
3623931	1.000000e+00	1
3623928	1.611182e-01	29
3623926	2.807050e-06	41
3623924	1.000000e+00	1
3623925	8.881784e-16	50
3623922	1.854161e-11	47
3623923	1.641957e-02	33
3623920	8.986806e-01	21
3623921	1.000000e+00	1
3623885	9.999972e-01	10
3623884	1.049339e-07	43
3623887	4.529710e-14	49
3623886	1.049339e-07	43
3623881	1.133316e-12	48
3623880	2.230891e-10	46
3623883	1.000000e+00	2
3623882	4.529710e-14	49
3623877	5.946023e-02	31
3623876	2.399438e-01	28
3623879	6.640945e-01	24
3623878	4.681115e-04	37
3623873	7.600562e-01	23
3623872	3.300224e-03	35
3623875	1.133316e-12	48
3623874	8.881784e-16	50
3623900	9.998471e-01	13
3623901	1.000000e+00	5
3623902	8.388818e-01	22
3623903	6.640945e-01	24
3623896	4.681115e-04	37
3623897	9.999999e-01	8
3623898	6.640945e-01	24
3623899	8.881784e-16	50
3623893	9.999549e-01	12
3623894	1.000000e+00	1
3623895	1.000000e+00	2
3623888	8.881784e-16	50
3623889	4.438624e-01	26
3623890	8.881784e-16	50
3623891	8.881784e-16	50
3623851	9.923267e-01	17
3623850	8.881784e-16	50
3623849	2.399438e-01	28
3623848	1.301086e-03	36
3623855	2.399438e-01	28
3623853	8.881784e-16	50
3623852	8.881784e-16	50
3623843	9.986989e-01	15
3623842	8.388818e-01	22
3623841	5.561376e-01	25
3623840	9.986989e-01	15
3623847	1.529320e-04	38
3623846	9.999549e-01	12
3623845	9.675457e-01	19
3623844	9.966998e-01	16
3623866	9.835804e-01	18
3623867	1.000000e+00	3
3623864	9.966998e-01	16
3623865	2.399438e-01	28
3623870	6.640945e-01	24
3623871	1.000000e+00	5
3623868	9.998471e-01	13
3623869	1.000000e+00	3
3623856	8.881784e-16	50
3623857	9.405398e-01	20
3623862	1.621870e-08	44
3623863	3.359055e-01	27
3623817	8.881784e-16	50
3623816	1.000000e+00	0
3623819	9.999994e-01	9
3623818	1.000000e+00	2
3623821	4.510745e-05	39
3623820	6.640945e-01	24
3623823	1.000000e+00	5
3623822	1.000000e+00	3
3623809	1.529320e-04	38
3623811	9.998471e-01	13
3623810	1.133316e-12	48
3623813	1.000000e+00	7
3623812	2.230891e-10	46
3623815	1.000000e+00	0
3623814	1.000000e+00	4
3623832	8.881784e-16	50
3623833	8.881784e-16	50
3623834	8.881784e-16	50
3623835	8.881784e-16	50
3623836	5.817779e-07	42
3623837	8.881784e-16	50
3623838	7.600562e-01	23
3623839	9.995319e-01	14
3623824	1.000000e+00	0
3623825	1.000000e+00	3
3623826	1.000000e+00	2
3623827	1.000000e+00	0
3623828	9.999994e-01	9
3623829	8.881784e-16	50
3623830	8.881784e-16	50
3623831	8.881784e-16	50
3623541	1.000000e+00	0
3623540	1.611182e-01	29
3623543	1.000000e+00	0
3623542	1.000000e+00	6
3623536	8.881784e-16	50
3623538	8.881784e-16	50
3623549	9.999549e-01	12
3623548	8.881784e-16	50
3623551	8.881784e-16	50
3623550	8.881784e-16	50
3623545	8.881784e-16	50
3623544	1.000000e+00	3
3623546	1.000000e+00	1
3623520	1.000000e+00	3
3623532	8.881784e-16	50
3623534	8.881784e-16	50
3623511	9.675457e-01	19
3623510	8.881784e-16	50
3623509	1.854161e-11	47
3623508	2.807050e-06	41
3623507	9.999549e-01	12
3623506	1.000000e+00	6
3623505	4.510745e-05	39
3623504	4.438624e-01	26
3623519	1.000000e+00	1
3623518	1.013194e-01	30
3623517	8.881784e-16	50
3623513	1.621870e-08	44
3623512	2.230891e-10	46
3623494	8.881784e-16	50
3623495	9.966998e-01	16
3623492	1.000000e+00	1
3623493	7.600562e-01	23
3623490	8.881784e-16	50
3623491	8.881784e-16	50
3623488	1.049339e-07	43
3623489	4.529710e-14	49
3623502	9.999994e-01	9
3623503	9.986989e-01	15
3623500	1.000000e+00	1
3623501	1.000000e+00	1
3623498	9.999972e-01	10
3623499	9.923267e-01	17
3623496	1.000000e+00	3
3623497	1.000000e+00	1
3623473	2.104926e-09	45
3623472	2.399438e-01	28
3623475	1.000000e+00	4
3623474	8.881784e-16	50
3623477	4.529710e-14	49
3623476	9.835804e-01	18
3623479	8.881784e-16	50
3623478	9.999972e-01	10
3623481	9.999972e-01	10
3623480	4.529710e-14	49
3623483	2.399438e-01	28
3623482	1.000000e+00	7
3623485	8.881784e-16	50
3623484	8.881784e-16	50
3623487	8.388818e-01	22
3623486	8.881784e-16	50
3623456	9.998471e-01	13
3623457	8.388818e-01	22
3623459	1.000000e+00	0
3623460	8.881784e-16	50
3623462	1.000000e+00	2
3623463	2.807050e-06	41
3623464	2.104926e-09	45
3623466	8.881784e-16	50
3623467	1.641957e-02	33
3623468	1.621870e-08	44
3623469	8.986806e-01	21
3623470	2.104926e-09	45
3623471	1.641957e-02	33
3623441	1.621870e-08	44
3623440	8.388818e-01	22
3623447	1.133316e-12	48
3623446	1.049339e-07	43
3623445	8.881784e-16	50
3623444	9.999999e-01	8
3623451	1.000000e+00	6
3623450	1.611182e-01	29
3623448	9.835804e-01	18
3623455	1.000000e+00	4
3623453	2.230891e-10	46
3623452	8.881784e-16	50
3623426	8.881784e-16	50
3623427	1.611182e-01	29
3623424	1.193067e-05	40
3623425	8.881784e-16	50
3623430	1.854161e-11	47
3623431	1.133316e-12	48
3623428	4.529710e-14	49
3623429	1.133316e-12	48
3623434	8.881784e-16	50
3623435	3.245432e-02	32
3623432	3.300224e-03	35
3623433	1.193067e-05	40
3623438	8.388818e-01	22
3623439	1.000000e+00	4
3623436	9.999881e-01	11
3623437	8.881784e-16	50
3623676	1.000000e+00	7
3623677	1.000000e+00	4
3623678	9.999549e-01	12
3623679	1.000000e+00	0
3623672	1.000000e+00	2
3623673	9.999994e-01	9
3623674	1.000000e+00	0
3623675	9.999994e-01	9
3623668	1.000000e+00	3
3623669	1.000000e+00	4
3623670	9.923267e-01	17
3623671	7.600562e-01	23
3623664	1.000000e+00	1
3623665	8.881784e-16	50
3623666	1.000000e+00	4
3623667	1.641957e-02	33
3623661	1.000000e+00	2
3623660	4.529710e-14	49
3623663	6.640945e-01	24
3623662	3.359055e-01	27
3623657	9.999994e-01	9
3623656	8.881784e-16	50
3623659	8.881784e-16	50
3623658	9.999972e-01	10
3623653	7.673339e-03	34
3623652	1.000000e+00	2
3623655	1.641957e-02	33
3623654	1.301086e-03	36
3623649	1.000000e+00	3
3623651	1.000000e+00	4
3623650	5.946023e-02	31
3623646	1.000000e+00	1
3623647	9.835804e-01	18
3623644	8.986806e-01	21
3623645	1.000000e+00	3
3623642	1.000000e+00	0
3623643	9.999881e-01	11
3623640	4.529710e-14	49
3623641	9.999994e-01	9
3623638	1.000000e+00	7
3623639	2.230891e-10	46
3623636	1.000000e+00	2
3623637	1.000000e+00	0
3623634	1.854161e-11	47
3623635	1.000000e+00	3
3623632	1.000000e+00	3
3623633	1.000000e+00	3
3623631	1.133316e-12	48
3623630	1.133316e-12	48
3623629	1.000000e+00	2
3623628	1.301086e-03	36
3623627	9.986989e-01	15
3623625	1.000000e+00	6
3623624	5.817779e-07	42
3623623	9.999999e-01	8
3623622	5.561376e-01	25
3623620	8.881784e-16	50
3623618	9.995319e-01	14
3623617	3.300224e-03	35
3623616	9.923267e-01	17
3623608	9.986989e-01	15
3623609	2.807050e-06	41
3623610	9.995319e-01	14
3623611	9.998471e-01	13
3623612	1.000000e+00	2
3623613	3.245432e-02	32
3623614	8.881784e-16	50
3623615	9.675457e-01	19
3623600	1.000000e+00	4
3623601	9.923267e-01	17
3623602	3.245432e-02	32
3623603	5.561376e-01	25
3623604	9.999994e-01	9
3623605	1.000000e+00	1
3623606	9.966998e-01	16
3623607	1.000000e+00	4
3623593	5.817779e-07	42
3623592	1.000000e+00	5
3623594	8.881784e-16	50
3623597	9.998471e-01	13
3623596	8.881784e-16	50
3623599	1.000000e+00	3
3623598	1.000000e+00	2
3623585	8.881784e-16	50
3623584	8.881784e-16	50
3623587	1.000000e+00	1
3623588	9.999549e-01	12
3623578	9.999549e-01	12
3623579	1.000000e+00	4
3623576	9.675457e-01	19
3623577	1.133316e-12	48
3623582	1.133316e-12	48
3623583	1.854161e-11	47
3623580	1.000000e+00	2
3623581	7.673339e-03	34
3623570	9.835804e-01	18
3623571	3.359055e-01	27
3623568	1.611182e-01	29
3623569	1.000000e+00	7
3623574	1.000000e+00	1
3623575	1.049339e-07	43
3623572	1.854161e-11	47
3623573	5.946023e-02	31
3623563	1.000000e+00	0
3623562	1.000000e+00	4
3623561	1.000000e+00	0
3623560	1.000000e+00	3
3623567	9.986989e-01	15
3623565	1.000000e+00	1
3623564	1.000000e+00	3
3623559	1.000000e+00	5
3623558	5.946023e-02	31
3623557	9.923267e-01	17
3623556	1.000000e+00	3
3623967	1.000000e+00	3
3623966	9.999549e-01	12
3623965	9.986989e-01	15
3623964	9.995319e-01	14
3623963	9.999999e-01	8
3623962	2.104926e-09	45
3623961	9.998471e-01	13
3623960	4.529710e-14	49
3623958	1.133316e-12	48
3623957	8.986806e-01	21
3623956	2.807050e-06	41
3623955	4.529710e-14	49
3623954	9.998471e-01	13
3623953	8.881784e-16	50
3623952	4.681115e-04	37
3623950	9.999994e-01	9
3623951	1.000000e+00	2
3623948	4.529710e-14	49
3623949	2.230891e-10	46
3623946	8.881784e-16	50
3623947	1.000000e+00	4
3623944	8.881784e-16	50
3623945	4.529710e-14	49
3623942	1.000000e+00	3
3623943	9.405398e-01	20
3623940	9.999972e-01	10
3623941	8.881784e-16	50
3623939	8.881784e-16	50
3623936	8.881784e-16	50
3623937	9.995319e-01	14
3623997	9.999881e-01	11
3623996	1.049339e-07	43
3623999	9.999972e-01	10
3623998	1.000000e+00	3
3623993	1.000000e+00	3
3623992	3.300224e-03	35
3623995	1.000000e+00	2
3623994	1.000000e+00	6
3623989	6.640945e-01	24
3623988	1.000000e+00	7
3623991	9.835804e-01	18
3623990	1.529320e-04	38
3623984	9.675457e-01	19
3623987	9.999881e-01	11
3623986	9.999549e-01	12
3623980	8.881784e-16	50
3623981	1.000000e+00	1
3623982	1.000000e+00	3
3623983	8.881784e-16	50
3623976	1.000000e+00	5
3623977	1.000000e+00	7
3623978	1.000000e+00	0
3623979	6.640945e-01	24
3623972	1.000000e+00	5
3623973	9.999549e-01	12
3623974	1.000000e+00	7
3623975	4.438624e-01	26
3623968	1.000000e+00	4
3623969	8.881784e-16	50
3623970	1.000000e+00	1
3623971	9.998471e-01	13
3624027	9.999972e-01	10
3624026	9.999549e-01	12
3624025	8.388818e-01	22
3624024	1.133316e-12	48
3624031	1.000000e+00	7
3624030	1.854161e-11	47
3624029	1.000000e+00	5
3624028	7.673339e-03	34
3624019	9.923267e-01	17
3624018	8.881784e-16	50
3624017	7.673339e-03	34
3624016	9.998471e-01	13
3624023	1.013194e-01	30
3624020	8.881784e-16	50
3624010	1.000000e+00	2
3624011	1.193067e-05	40
3624008	2.230891e-10	46
3624009	1.000000e+00	0
3624014	2.104926e-09	45
3624015	8.881784e-16	50
3624012	1.049339e-07	43
3624013	9.999994e-01	9
3624002	9.986989e-01	15
3624003	4.510745e-05	39
3624000	1.000000e+00	2
3624001	1.529320e-04	38
3624006	9.986989e-01	15
3624007	1.000000e+00	0
3624004	9.999549e-01	12
3624005	9.986989e-01	15
3624059	1.000000e+00	6
3624058	1.000000e+00	1
3624061	3.359055e-01	27
3624063	2.230891e-10	46
3624062	7.673339e-03	34
3624049	8.881784e-16	50
3624048	9.405398e-01	20
3624051	1.854161e-11	47
3624050	9.999549e-01	12
3624053	9.999994e-01	9
3624052	1.000000e+00	3
3624055	1.000000e+00	6
3624054	1.000000e+00	5
3624043	9.999999e-01	8
3624044	1.049339e-07	43
3624045	1.193067e-05	40
3624046	8.986806e-01	21
3624047	1.000000e+00	5
3624086	1.133316e-12	48
3624087	1.193067e-05	40
3624085	4.438624e-01	26
3624082	1.000000e+00	7
3624083	9.999881e-01	11
3624080	8.881784e-16	50
3624081	9.999999e-01	8
3624094	8.881784e-16	50
3624095	1.049339e-07	43
3624092	2.399438e-01	28
3624093	4.510745e-05	39
3624090	1.000000e+00	2
3624091	9.986989e-01	15
3624088	9.999972e-01	10
3624089	5.946023e-02	31
3624071	2.230891e-10	46
3624069	9.675457e-01	19
3624068	9.835804e-01	18
3624067	8.881784e-16	50
3624066	1.133316e-12	48
3624065	9.999549e-01	12
3624064	5.817779e-07	42
3624079	4.529710e-14	49
3624078	8.881784e-16	50
3624077	8.881784e-16	50
3624076	4.510745e-05	39
3624075	8.881784e-16	50
3624074	4.529710e-14	49
3624073	1.301086e-03	36
3624072	8.881784e-16	50
3624116	9.999881e-01	11
3624117	1.000000e+00	1
3624118	1.000000e+00	2
3624119	1.000000e+00	5
3624113	1.000000e+00	0
3624114	9.986989e-01	15
3624115	1.000000e+00	3
3624124	8.881784e-16	50
3624125	9.675457e-01	19
3624126	1.000000e+00	2
3624127	8.881784e-16	50
3624120	9.999972e-01	10
3624122	1.000000e+00	1
3624101	8.881784e-16	50
3624100	8.881784e-16	50
3624103	9.405398e-01	20
3624102	4.510745e-05	39
3624097	8.881784e-16	50
3624099	9.998471e-01	13
3624098	9.999549e-01	12
3624108	9.675457e-01	19
3624111	8.881784e-16	50
3624110	2.230891e-10	46
3624105	8.881784e-16	50
3624104	2.104926e-09	45
3624107	1.049339e-07	43
3624146	4.529710e-14	49
3624147	1.000000e+00	3
3624144	1.000000e+00	7
3624145	1.000000e+00	6
3624150	1.529320e-04	38
3624151	8.881784e-16	50
3624148	8.881784e-16	50
3624149	1.000000e+00	3
3624152	4.438624e-01	26
3624131	1.854161e-11	47
3624130	1.000000e+00	1
3624129	3.300224e-03	35
3624128	4.529710e-14	49
3624135	7.600562e-01	23
3624134	1.529320e-04	38
3624133	2.230891e-10	46
3624132	3.359055e-01	27
3624139	7.600562e-01	23
3624138	9.999972e-01	10
3624137	9.999994e-01	9
3624136	1.301086e-03	36
3624143	1.000000e+00	6
3624142	8.881784e-16	50
3624141	2.230891e-10	46
3624140	1.000000e+00	4
3622834	9.999994e-01	9
3622835	4.438624e-01	26
3622833	9.999881e-01	11
3622838	1.000000e+00	2
3622839	8.881784e-16	50
3622836	1.621870e-08	44
3622837	8.986806e-01	21
3622842	9.999881e-01	11
3622843	6.640945e-01	24
3622840	4.510745e-05	39
3622841	5.946023e-02	31
3622846	1.000000e+00	4
3622847	1.000000e+00	1
3622844	8.881784e-16	50
3622845	1.854161e-11	47
3622817	4.681115e-04	37
3622816	1.000000e+00	5
3622823	8.881784e-16	50
3622821	8.881784e-16	50
3622820	8.881784e-16	50
3622827	8.881784e-16	50
3622826	8.881784e-16	50
3622825	9.999549e-01	12
3622831	8.881784e-16	50
3622830	8.881784e-16	50
3622829	1.529320e-04	38
3622828	8.881784e-16	50
3622800	9.998471e-01	13
3622801	1.611182e-01	29
3622802	6.640945e-01	24
3622803	1.000000e+00	0
3622804	4.681115e-04	37
3622806	1.000000e+00	6
3622807	8.986806e-01	21
3622808	9.999999e-01	8
3622809	8.881784e-16	50
3622810	9.999549e-01	12
3622811	9.995319e-01	14
3622813	9.999999e-01	8
3622814	8.881784e-16	50
3622815	9.995319e-01	14
3622785	9.999999e-01	8
3622784	8.881784e-16	50
3622787	1.000000e+00	4
3622786	2.230891e-10	46
3622789	9.986989e-01	15
3622788	4.529710e-14	49
3622791	8.881784e-16	50
3622790	4.681115e-04	37
3622793	2.104926e-09	45
3622792	3.359055e-01	27
3622795	1.529320e-04	38
3622794	1.301086e-03	36
3622797	5.817779e-07	42
3622796	8.881784e-16	50
3622799	8.881784e-16	50
3622798	4.681115e-04	37
3622902	9.999972e-01	10
3622903	1.133316e-12	48
3622900	9.405398e-01	20
3622901	8.881784e-16	50
3622899	8.881784e-16	50
3622896	9.999972e-01	10
3622897	8.986806e-01	21
3622910	1.000000e+00	1
3622911	4.510745e-05	39
3622908	1.000000e+00	0
3622909	1.000000e+00	2
3622906	4.529710e-14	49
3622907	1.000000e+00	4
3622904	6.640945e-01	24
3622905	4.510745e-05	39
3622887	1.000000e+00	2
3622886	1.621870e-08	44
3622885	8.881784e-16	50
3622884	9.999881e-01	11
3622883	8.881784e-16	50
3622882	8.881784e-16	50
3622881	9.999994e-01	9
3622880	8.986806e-01	21
3622895	9.999881e-01	11
3622894	8.881784e-16	50
3622893	1.529320e-04	38
3622892	4.438624e-01	26
3622891	1.049339e-07	43
3622890	1.000000e+00	5
3622889	8.881784e-16	50
3622888	8.881784e-16	50
3622868	1.000000e+00	2
3622869	1.000000e+00	2
3622870	8.881784e-16	50
3622864	1.000000e+00	2
3622865	9.995319e-01	14
3622866	7.673339e-03	34
3622867	9.986989e-01	15
3622876	8.881784e-16	50
3622877	8.881784e-16	50
3622878	7.600562e-01	23
3622879	1.000000e+00	3
3622872	1.000000e+00	4
3622873	2.230891e-10	46
3622874	8.881784e-16	50
3622853	1.193067e-05	40
3622852	8.881784e-16	50
3622855	1.000000e+00	3
3622849	1.000000e+00	5
3622848	7.673339e-03	34
3622851	4.529710e-14	49
3622850	1.000000e+00	0
3622863	1.301086e-03	36
3622862	8.881784e-16	50
3622857	1.013194e-01	30
3622856	1.611182e-01	29
3622859	3.245432e-02	32
3622858	1.000000e+00	4
3622715	1.000000e+00	1
3622714	1.193067e-05	40
3622713	1.000000e+00	0
3622712	1.000000e+00	1
3622719	1.000000e+00	4
3622718	1.000000e+00	0
3622716	5.817779e-07	42
3622707	4.529710e-14	49
3622706	1.000000e+00	2
3622705	8.986806e-01	21
3622704	1.000000e+00	1
3622711	1.000000e+00	0
3622710	2.230891e-10	46
3622709	1.529320e-04	38
3622708	9.999972e-01	10
3622698	2.807050e-06	41
3622699	9.966998e-01	16
3622696	1.000000e+00	0
3622697	1.000000e+00	2
3622702	1.000000e+00	3
3622703	1.000000e+00	0
3622700	4.510745e-05	39
3622701	9.999549e-01	12
3622691	1.000000e+00	3
3622688	1.000000e+00	0
3622689	1.000000e+00	0
3622694	1.013194e-01	30
3622695	9.923267e-01	17
3622681	1.000000e+00	5
3622680	1.049339e-07	43
3622683	1.000000e+00	5
3622682	4.529710e-14	49
3622684	8.881784e-16	50
3622686	9.675457e-01	19
3622673	4.529710e-14	49
3622672	8.881784e-16	50
3622675	2.230891e-10	46
3622674	8.881784e-16	50
3622677	8.881784e-16	50
3622676	2.230891e-10	46
3622679	4.510745e-05	39
3622678	1.611182e-01	29
3622664	8.881784e-16	50
3622665	1.000000e+00	4
3622667	8.881784e-16	50
3622668	1.133316e-12	48
3622669	7.673339e-03	34
3622670	8.986806e-01	21
3622671	1.000000e+00	2
3622656	8.986806e-01	21
3622657	9.999881e-01	11
3622658	1.013194e-01	30
3622659	1.621870e-08	44
3622660	1.000000e+00	1
3622661	1.000000e+00	1
3622662	1.000000e+00	1
3622663	1.000000e+00	3
3622783	1.000000e+00	0
3622782	9.995319e-01	14
3622781	9.999994e-01	9
3622780	1.000000e+00	2
3622779	1.000000e+00	3
3622778	8.881784e-16	50
3622777	1.854161e-11	47
3622776	9.675457e-01	19
3622775	3.359055e-01	27
3622774	9.999999e-01	8
3622773	9.966998e-01	16
3622772	3.245432e-02	32
3622771	9.923267e-01	17
3622770	1.000000e+00	4
3622769	1.621870e-08	44
3622768	2.807050e-06	41
3622766	2.807050e-06	41
3622767	6.640945e-01	24
3622764	1.000000e+00	1
3622765	4.510745e-05	39
3622762	4.681115e-04	37
3622763	1.000000e+00	2
3622760	8.881784e-16	50
3622761	8.881784e-16	50
3622758	9.405398e-01	20
3622759	8.881784e-16	50
3622756	1.000000e+00	2
3622757	1.000000e+00	0
3622754	8.881784e-16	50
3622755	1.000000e+00	0
3622752	1.000000e+00	6
3622753	8.881784e-16	50
3622748	8.881784e-16	50
3622751	1.000000e+00	3
3622750	1.000000e+00	3
3622745	1.000000e+00	0
3622744	1.000000e+00	1
3622747	1.133316e-12	48
3622746	7.673339e-03	34
3622741	9.999881e-01	11
3622740	1.193067e-05	40
3622743	1.301086e-03	36
3622742	9.998471e-01	13
3622737	8.881784e-16	50
3622736	8.881784e-16	50
3622739	8.881784e-16	50
3622738	8.881784e-16	50
3622732	4.510745e-05	39
3622733	4.529710e-14	49
3622734	8.881784e-16	50
3622735	8.881784e-16	50
3622728	8.881784e-16	50
3622729	9.405398e-01	20
3622724	1.000000e+00	1
3622725	1.000000e+00	7
3622726	9.995319e-01	14
3622727	8.881784e-16	50
3622720	5.561376e-01	25
3622644	1.000000e+00	1
3622645	9.999549e-01	12
3622646	9.999999e-01	8
3622647	1.000000e+00	0
3622643	1.000000e+00	0
3622652	5.946023e-02	31
3622653	9.923267e-01	17
3622654	4.529710e-14	49
3622655	9.675457e-01	19
3622648	1.854161e-11	47
3622649	9.998471e-01	13
3622650	2.104926e-09	45
3622651	1.000000e+00	3
