# Supplementary material for: Translational Selection Is Ubiquitous in Prokaryotes
Source: PLoS Genet. 2010 Jun 24;6(6):e1001004. doi: 10.1371/journal.pgen.1001004 (PMC2891978; doi:10.1371/journal.pgen.1001004)
Supplement: Dataset S1 — OCU/non-OCU gene calls in 461 Bacterial and Archaeal genomes, and summary tables of genome properties and OCU preferences for specific codons. (4.77 MB ZIP) [file pgen.1001004.s001.zip › Dataset_S1_Bacteria/Dehalococcoides_ethenogenes_195.arff.ocuGenes]

GeneID	signTest_p	ocuProbWinCnt
3229172	4.529710e-14	49
3229173	1.049339e-07	43
3229174	8.881784e-16	50
3229175	8.881784e-16	50
3229169	9.999881e-01	11
3229170	9.986989e-01	15
3229181	8.881784e-16	50
3229182	8.986806e-01	21
3229176	9.998471e-01	13
3229178	1.854161e-11	47
3229179	1.611182e-01	29
3229156	9.995319e-01	14
3229159	8.881784e-16	50
3229158	1.049339e-07	43
3229153	8.881784e-16	50
3229152	1.000000e+00	5
3229155	5.817779e-07	42
3229154	8.881784e-16	50
3229165	1.000000e+00	2
3229164	9.923267e-01	17
3229167	1.000000e+00	7
3229161	4.529710e-14	49
3229163	2.807050e-06	41
3229162	9.966998e-01	16
3229142	1.000000e+00	0
3229143	8.388818e-01	22
3229140	1.301086e-03	36
3229141	9.999999e-01	8
3229138	5.946023e-02	31
3229139	9.999549e-01	12
3229136	9.405398e-01	20
3229137	1.000000e+00	5
3229150	1.000000e+00	7
3229151	9.999549e-01	12
3229149	1.000000e+00	1
3229146	7.600562e-01	23
3229147	4.529710e-14	49
3229144	1.000000e+00	1
3229145	1.000000e+00	5
3229126	8.881784e-16	50
3229125	4.529710e-14	49
3229123	9.998471e-01	13
3229121	9.966998e-01	16
3229120	9.999972e-01	10
3229135	9.966998e-01	16
3229134	9.999881e-01	11
3229133	1.301086e-03	36
3229131	8.881784e-16	50
3229130	1.000000e+00	0
3229129	4.510745e-05	39
3229128	1.133316e-12	48
3229104	8.881784e-16	50
3229105	9.923267e-01	17
3229106	5.817779e-07	42
3229107	1.000000e+00	5
3229109	9.999999e-01	8
3229110	8.881784e-16	50
3229111	1.000000e+00	0
3229112	8.881784e-16	50
3229113	9.675457e-01	19
3229114	1.000000e+00	1
3229115	9.999972e-01	10
3229116	8.881784e-16	50
3229118	9.999994e-01	9
3229119	7.600562e-01	23
3229089	1.000000e+00	3
3229091	8.881784e-16	50
3229090	9.835804e-01	18
3229093	8.881784e-16	50
3229092	2.104926e-09	45
3229095	9.999999e-01	8
3229094	1.000000e+00	1
3229097	1.000000e+00	0
3229098	7.673339e-03	34
3229101	9.999549e-01	12
3229100	1.013194e-01	30
3229102	1.000000e+00	2
3229074	7.600562e-01	23
3229075	9.999549e-01	12
3229072	1.854161e-11	47
3229078	8.881784e-16	50
3229079	9.999972e-01	10
3229076	8.881784e-16	50
3229077	9.675457e-01	19
3229082	1.000000e+00	0
3229080	9.999999e-01	8
3229081	2.230891e-10	46
3229086	8.881784e-16	50
3229087	9.999994e-01	9
3229085	8.881784e-16	50
3229059	1.049339e-07	43
3229058	1.193067e-05	40
3229057	1.611182e-01	29
3229056	1.000000e+00	3
3229063	1.529320e-04	38
3229062	4.529710e-14	49
3229060	8.881784e-16	50
3229067	1.000000e+00	2
3229066	1.000000e+00	5
3229065	1.000000e+00	3
3229064	2.230891e-10	46
3229071	9.999994e-01	9
3229069	1.000000e+00	0
3229068	9.995319e-01	14
3229053	4.529710e-14	49
3229052	3.359055e-01	27
3229055	5.561376e-01	25
3229054	1.000000e+00	4
3229049	7.600562e-01	23
3229048	9.835804e-01	18
3229050	1.000000e+00	5
3229044	8.881784e-16	50
3229047	9.998471e-01	13
3229040	6.640945e-01	24
3229043	3.245432e-02	32
3229042	9.999999e-01	8
3229036	9.998471e-01	13
3229037	1.000000e+00	2
3229038	2.807050e-06	41
3229039	3.359055e-01	27
3229032	8.881784e-16	50
3229033	9.675457e-01	19
3229034	1.000000e+00	5
3229035	9.966998e-01	16
3229028	4.529710e-14	49
3229029	9.995319e-01	14
3229030	8.881784e-16	50
3229031	8.388818e-01	22
3229025	1.133316e-12	48
3229026	8.388818e-01	22
3229027	4.529710e-14	49
3229023	8.881784e-16	50
3229022	8.881784e-16	50
3229021	5.946023e-02	31
3229020	2.807050e-06	41
3229019	8.881784e-16	50
3229018	8.881784e-16	50
3229017	1.529320e-04	38
3229016	1.621870e-08	44
3229015	8.881784e-16	50
3229013	8.881784e-16	50
3229012	4.529710e-14	49
3229010	9.999994e-01	9
3229009	8.881784e-16	50
3229008	1.193067e-05	40
3229006	1.854161e-11	47
3229007	5.946023e-02	31
3229004	2.104926e-09	45
3229005	5.561376e-01	25
3229000	1.621870e-08	44
3229001	1.000000e+00	5
3228998	8.881784e-16	50
3228999	1.000000e+00	5
3228996	1.193067e-05	40
3228997	1.000000e+00	3
3228994	9.986989e-01	15
3228995	1.000000e+00	0
3228992	9.675457e-01	19
3228993	9.923267e-01	17
3229650	8.388818e-01	22
3229648	8.881784e-16	50
3229654	9.999549e-01	12
3229655	8.881784e-16	50
3229652	9.966998e-01	16
3229653	1.000000e+00	3
3229658	2.230891e-10	46
3229659	9.966998e-01	16
3229656	1.621870e-08	44
3229657	8.881784e-16	50
3229662	9.999881e-01	11
3229663	1.000000e+00	1
3229660	4.510745e-05	39
3229661	1.000000e+00	5
3229635	9.999999e-01	8
3229634	9.995319e-01	14
3229633	8.881784e-16	50
3229632	3.245432e-02	32
3229639	8.881784e-16	50
3229638	8.881784e-16	50
3229637	8.881784e-16	50
3229636	1.000000e+00	2
3229643	1.000000e+00	7
3229642	8.881784e-16	50
3229641	1.013194e-01	30
3229640	8.881784e-16	50
3229647	5.561376e-01	25
3229646	3.300224e-03	35
3229645	8.881784e-16	50
3229644	9.405398e-01	20
3229681	1.000000e+00	0
3229682	9.999999e-01	8
3229683	1.611182e-01	29
3229684	1.000000e+00	2
3229686	1.193067e-05	40
3229687	8.881784e-16	50
3229688	9.998471e-01	13
3229689	1.000000e+00	0
3229690	1.000000e+00	0
3229691	8.986806e-01	21
3229692	1.000000e+00	0
3229693	1.000000e+00	4
3229694	8.388818e-01	22
3229665	4.529710e-14	49
3229667	4.438624e-01	26
3229666	1.000000e+00	4
3229669	1.000000e+00	0
3229668	2.104926e-09	45
3229671	1.000000e+00	3
3229670	1.000000e+00	0
3229673	1.000000e+00	2
3229672	1.000000e+00	4
3229675	1.000000e+00	6
3229674	9.999999e-01	8
3229677	9.999881e-01	11
3229676	1.000000e+00	0
3229679	1.854161e-11	47
3229678	9.999881e-01	11
3229591	8.881784e-16	50
3229588	2.104926e-09	45
3229589	9.966998e-01	16
3229586	8.881784e-16	50
3229587	8.881784e-16	50
3229584	1.621870e-08	44
3229585	9.999549e-01	12
3229598	9.999994e-01	9
3229599	1.000000e+00	1
3229596	1.133316e-12	48
3229597	8.881784e-16	50
3229594	8.881784e-16	50
3229595	8.881784e-16	50
3229592	2.230891e-10	46
3229593	4.529710e-14	49
3229575	8.881784e-16	50
3229574	8.881784e-16	50
3229573	1.000000e+00	2
3229572	3.245432e-02	32
3229571	9.675457e-01	19
3229570	2.230891e-10	46
3229569	8.881784e-16	50
3229568	2.104926e-09	45
3229583	1.133316e-12	48
3229582	2.399438e-01	28
3229581	1.133316e-12	48
3229580	8.881784e-16	50
3229579	4.438624e-01	26
3229576	8.881784e-16	50
3229623	8.881784e-16	50
3229618	9.999972e-01	10
3229619	1.000000e+00	0
3229628	8.881784e-16	50
3229629	1.000000e+00	3
3229631	1.000000e+00	5
3229624	1.854161e-11	47
3229625	8.881784e-16	50
3229626	8.881784e-16	50
3229627	8.881784e-16	50
3229605	8.881784e-16	50
3229604	1.049339e-07	43
3229607	8.881784e-16	50
3229606	9.999994e-01	9
3229601	5.817779e-07	42
3229600	9.675457e-01	19
3229603	8.881784e-16	50
3229602	8.881784e-16	50
3229613	4.529710e-14	49
3229612	8.881784e-16	50
3229615	8.881784e-16	50
3229614	1.611182e-01	29
3229609	8.881784e-16	50
3229608	1.049339e-07	43
3229611	4.529710e-14	49
3229610	8.881784e-16	50
3229531	3.300224e-03	35
3229530	9.999994e-01	9
3229529	3.359055e-01	27
3229528	8.881784e-16	50
3229535	2.399438e-01	28
3229534	9.999549e-01	12
3229533	2.399438e-01	28
3229532	8.881784e-16	50
3229523	1.641957e-02	33
3229522	1.621870e-08	44
3229521	8.881784e-16	50
3229520	9.999972e-01	10
3229527	3.245432e-02	32
3229526	1.000000e+00	7
3229525	1.000000e+00	2
3229524	4.529710e-14	49
3229514	5.817779e-07	42
3229515	1.000000e+00	6
3229512	1.000000e+00	3
3229513	1.000000e+00	4
3229519	9.999549e-01	12
3229516	9.998471e-01	13
3229517	1.000000e+00	3
3229506	9.835804e-01	18
3229507	1.854161e-11	47
3229504	1.000000e+00	2
3229505	1.000000e+00	7
3229510	8.881784e-16	50
3229508	1.049339e-07	43
3229509	1.000000e+00	1
3229561	2.230891e-10	46
3229560	9.998471e-01	13
3229563	3.245432e-02	32
3229562	9.999994e-01	9
3229565	4.529710e-14	49
3229564	4.529710e-14	49
3229567	1.049339e-07	43
3229566	8.881784e-16	50
3229553	8.881784e-16	50
3229552	1.621870e-08	44
3229555	8.881784e-16	50
3229554	3.359055e-01	27
3229556	1.133316e-12	48
3229559	4.529710e-14	49
3229558	8.881784e-16	50
3229544	2.807050e-06	41
3229546	8.881784e-16	50
3229548	8.388818e-01	22
3229549	9.999972e-01	10
3229550	1.000000e+00	5
3229551	7.673339e-03	34
3229536	8.881784e-16	50
3229537	1.000000e+00	3
3229538	2.230891e-10	46
3229539	9.835804e-01	18
3229540	8.881784e-16	50
3229541	9.999999e-01	8
3229542	1.000000e+00	7
3229543	8.881784e-16	50
3229470	8.881784e-16	50
3229469	9.966998e-01	16
3229467	9.405398e-01	20
3229464	9.966998e-01	16
3229463	4.510745e-05	39
3229462	1.193067e-05	40
3229461	4.529710e-14	49
3229460	1.000000e+00	4
3229456	9.999972e-01	10
3229455	8.881784e-16	50
3229452	1.000000e+00	3
3229453	1.000000e+00	2
3229450	4.510745e-05	39
3229451	9.995319e-01	14
3229448	3.245432e-02	32
3229447	8.881784e-16	50
3229444	1.000000e+00	6
3229442	9.405398e-01	20
3229443	1.000000e+00	2
3229440	1.000000e+00	1
3229441	4.438624e-01	26
3229501	1.000000e+00	2
3229500	9.966998e-01	16
3229503	1.000000e+00	3
3229502	1.000000e+00	4
3229499	1.621870e-08	44
3229498	3.359055e-01	27
3229493	9.405398e-01	20
3229492	4.529710e-14	49
3229494	5.817779e-07	42
3229489	1.611182e-01	29
3229488	1.000000e+00	2
3229491	9.998471e-01	13
3229490	9.999549e-01	12
3229484	1.013194e-01	30
3229485	8.881784e-16	50
3229486	3.300224e-03	35
3229487	1.000000e+00	0
3229480	8.388818e-01	22
3229482	8.881784e-16	50
3229483	1.000000e+00	5
3229476	4.529710e-14	49
3229477	1.621870e-08	44
3229479	5.946023e-02	31
3229472	1.000000e+00	0
3229473	9.999549e-01	12
3229474	1.013194e-01	30
3229475	1.000000e+00	2
3229377	1.000000e+00	1
3229376	1.000000e+00	7
3229379	1.133316e-12	48
3229378	1.133316e-12	48
3229381	9.998471e-01	13
3229380	1.000000e+00	2
3229383	9.999881e-01	11
3229382	1.000000e+00	6
3229385	3.359055e-01	27
3229384	1.621870e-08	44
3229387	1.000000e+00	3
3229386	1.000000e+00	7
3229389	1.854161e-11	47
3229388	9.999994e-01	9
3229391	1.000000e+00	1
3229390	1.621870e-08	44
3229393	1.000000e+00	1
3229394	1.000000e+00	0
3229395	1.000000e+00	1
3229396	8.881784e-16	50
3229397	6.640945e-01	24
3229398	2.230891e-10	46
3229399	1.000000e+00	3
3229400	1.193067e-05	40
3229401	2.104926e-09	45
3229402	1.000000e+00	2
3229403	1.854161e-11	47
3229404	2.104926e-09	45
3229405	8.881784e-16	50
3229406	2.399438e-01	28
3229410	1.000000e+00	3
3229408	1.133316e-12	48
3229415	1.000000e+00	1
3229414	1.000000e+00	2
3229413	8.881784e-16	50
3229412	9.986989e-01	15
3229419	9.999881e-01	11
3229417	1.000000e+00	2
3229416	8.881784e-16	50
3229423	1.133316e-12	48
3229422	9.999999e-01	8
3229421	1.000000e+00	1
3229420	9.999881e-01	11
3229426	2.399438e-01	28
3229427	1.000000e+00	0
3229424	4.438624e-01	26
3229425	9.995319e-01	14
3229430	9.999972e-01	10
3229431	1.000000e+00	3
3229429	1.000000e+00	1
3229434	1.000000e+00	1
3229433	1.000000e+00	5
3229438	9.998471e-01	13
3229439	1.000000e+00	2
3229436	1.133316e-12	48
3229317	1.854161e-11	47
3229319	1.000000e+00	0
3229318	9.986989e-01	15
3229313	9.998471e-01	13
3229312	1.000000e+00	6
3229314	9.405398e-01	20
3229325	1.049339e-07	43
3229324	9.923267e-01	17
3229327	1.641957e-02	33
3229326	8.881784e-16	50
3229321	4.529710e-14	49
3229320	8.881784e-16	50
3229323	8.881784e-16	50
3229322	8.881784e-16	50
3229332	8.881784e-16	50
3229333	2.230891e-10	46
3229334	9.998471e-01	13
3229335	1.000000e+00	6
3229328	4.529710e-14	49
3229329	1.000000e+00	5
3229331	9.999972e-01	10
3229340	8.881784e-16	50
3229341	1.000000e+00	4
3229342	1.000000e+00	7
3229343	9.835804e-01	18
3229336	6.640945e-01	24
3229337	1.854161e-11	47
3229338	1.000000e+00	1
3229339	1.000000e+00	7
3229350	3.245432e-02	32
3229349	9.986989e-01	15
3229347	8.881784e-16	50
3229346	1.000000e+00	5
3229345	5.561376e-01	25
3229344	9.999881e-01	11
3229359	1.000000e+00	0
3229358	3.359055e-01	27
3229357	1.641957e-02	33
3229356	9.999972e-01	10
3229355	1.000000e+00	5
3229354	8.881784e-16	50
3229352	9.995319e-01	14
3229366	1.000000e+00	7
3229367	8.881784e-16	50
3229365	8.881784e-16	50
3229362	2.230891e-10	46
3229363	1.000000e+00	1
3229360	2.104926e-09	45
3229361	8.881784e-16	50
3229374	2.230891e-10	46
3229375	1.193067e-05	40
3229372	9.999881e-01	11
3229370	1.000000e+00	4
3229371	9.999881e-01	11
3229368	9.999549e-01	12
3229369	1.000000e+00	4
3229256	3.359055e-01	27
3229257	1.013194e-01	30
3229258	1.000000e+00	4
3229259	8.986806e-01	21
3229260	8.881784e-16	50
3229261	9.999549e-01	12
3229262	8.881784e-16	50
3229263	5.946023e-02	31
3229248	4.529710e-14	49
3229249	2.399438e-01	28
3229250	4.529710e-14	49
3229251	1.049339e-07	43
3229252	1.000000e+00	4
3229253	1.000000e+00	4
3229254	9.999972e-01	10
3229255	4.681115e-04	37
3229273	4.681115e-04	37
3229272	9.999999e-01	8
3229275	8.881784e-16	50
3229274	9.999881e-01	11
3229277	9.966998e-01	16
3229276	9.923267e-01	17
3229279	1.000000e+00	1
3229278	1.000000e+00	0
3229265	8.881784e-16	50
3229264	3.359055e-01	27
3229267	8.881784e-16	50
3229269	2.807050e-06	41
3229268	8.881784e-16	50
3229271	9.675457e-01	19
3229270	3.359055e-01	27
3229290	7.600562e-01	23
3229291	4.529710e-14	49
3229288	2.230891e-10	46
3229289	9.986989e-01	15
3229293	8.881784e-16	50
3229282	1.000000e+00	7
3229283	1.000000e+00	6
3229280	1.000000e+00	1
3229281	9.999994e-01	9
3229286	9.999999e-01	8
3229287	7.600562e-01	23
3229284	9.999999e-01	8
3229285	9.995319e-01	14
3229307	8.881784e-16	50
3229306	1.133316e-12	48
3229305	9.675457e-01	19
3229304	8.881784e-16	50
3229311	1.000000e+00	5
3229310	8.881784e-16	50
3229309	1.013194e-01	30
3229308	1.013194e-01	30
3229297	1.000000e+00	2
3229296	2.230891e-10	46
3229303	4.438624e-01	26
3229301	7.600562e-01	23
3229300	9.966998e-01	16
3229197	4.529710e-14	49
3229198	3.300224e-03	35
3229199	1.133316e-12	48
3229192	2.104926e-09	45
3229193	3.300224e-03	35
3229194	9.966998e-01	16
3229195	5.946023e-02	31
3229188	8.881784e-16	50
3229189	1.621870e-08	44
3229190	2.807050e-06	41
3229191	1.000000e+00	6
3229184	4.529710e-14	49
3229185	2.807050e-06	41
3229186	3.359055e-01	27
3229187	5.946023e-02	31
3229215	8.881784e-16	50
3229214	8.881784e-16	50
3229209	9.675457e-01	19
3229208	1.133316e-12	48
3229211	9.966998e-01	16
3229210	1.000000e+00	4
3229205	8.388818e-01	22
3229204	5.946023e-02	31
3229206	1.000000e+00	0
3229201	1.611182e-01	29
3229203	4.529710e-14	49
3229202	1.000000e+00	4
3229230	8.881784e-16	50
3229231	1.529320e-04	38
3229228	1.000000e+00	6
3229229	1.000000e+00	0
3229227	7.600562e-01	23
3229225	5.946023e-02	31
3229222	1.621870e-08	44
3229223	1.529320e-04	38
3229220	1.133316e-12	48
3229221	9.995319e-01	14
3229218	4.681115e-04	37
3229219	5.817779e-07	42
3229216	8.881784e-16	50
3229217	1.193067e-05	40
3229247	9.999972e-01	10
3229246	8.881784e-16	50
3229245	8.388818e-01	22
3229244	8.881784e-16	50
3229243	8.881784e-16	50
3229242	4.510745e-05	39
3229241	1.133316e-12	48
3229240	8.986806e-01	21
3229239	1.000000e+00	0
3229237	9.995319e-01	14
3229236	1.000000e+00	2
3229235	8.881784e-16	50
3229234	1.000000e+00	2
3229233	1.529320e-04	38
3229232	1.049339e-07	43
3229984	8.881784e-16	50
3229985	8.881784e-16	50
3229986	4.529710e-14	49
3229987	4.510745e-05	39
3229988	4.681115e-04	37
3229989	8.881784e-16	50
3229990	2.807050e-06	41
3229992	1.301086e-03	36
3229993	9.966998e-01	16
3229994	1.133316e-12	48
3229995	9.835804e-01	18
3229997	1.013194e-01	30
3229998	1.049339e-07	43
3229999	8.881784e-16	50
3230001	9.923267e-01	17
3230003	1.049339e-07	43
3230002	1.193067e-05	40
3230005	9.835804e-01	18
3230004	1.611182e-01	29
3230007	8.881784e-16	50
3230009	5.817779e-07	42
3230011	8.881784e-16	50
3230010	3.245432e-02	32
3230013	4.529710e-14	49
3230012	4.510745e-05	39
3230015	8.881784e-16	50
3230014	4.681115e-04	37
3229954	1.000000e+00	2
3229955	9.995319e-01	14
3229953	1.193067e-05	40
3229958	1.013194e-01	30
3229959	1.000000e+00	4
3229956	1.000000e+00	7
3229957	1.000000e+00	7
3229962	9.999994e-01	9
3229963	9.405398e-01	20
3229960	9.999999e-01	8
3229966	9.995319e-01	14
3229967	8.388818e-01	22
3229964	6.640945e-01	24
3229965	1.000000e+00	2
3229971	1.000000e+00	3
3229970	8.881784e-16	50
3229969	1.133316e-12	48
3229968	7.600562e-01	23
3229975	8.881784e-16	50
3229974	8.881784e-16	50
3229973	4.529710e-14	49
3229972	8.986806e-01	21
3229979	8.881784e-16	50
3229977	7.673339e-03	34
3229976	5.946023e-02	31
3229983	3.359055e-01	27
3229982	1.049339e-07	43
3229981	1.854161e-11	47
3229980	8.881784e-16	50
3230052	4.510745e-05	39
3230053	8.881784e-16	50
3230054	4.529710e-14	49
3230055	1.049339e-07	43
3230048	8.881784e-16	50
3230049	9.986989e-01	15
3230050	9.986989e-01	15
3230051	4.529710e-14	49
3230060	8.881784e-16	50
3230061	1.000000e+00	0
3230062	1.000000e+00	2
3230063	4.681115e-04	37
3230056	4.529710e-14	49
3230057	2.104926e-09	45
3230059	1.193067e-05	40
3230069	1.621870e-08	44
3230068	4.529710e-14	49
3230071	6.640945e-01	24
3230070	4.681115e-04	37
3230064	9.923267e-01	17
3230067	8.986806e-01	21
3230066	2.104926e-09	45
3230077	1.000000e+00	4
3230076	1.000000e+00	0
3230079	4.438624e-01	26
3230073	1.000000e+00	3
3230072	1.000000e+00	2
3230075	4.681115e-04	37
3230074	1.000000e+00	2
3230022	1.301086e-03	36
3230023	1.133316e-12	48
3230020	8.388818e-01	22
3230021	8.881784e-16	50
3230018	1.000000e+00	5
3230019	8.881784e-16	50
3230016	4.438624e-01	26
3230017	1.529320e-04	38
3230030	1.133316e-12	48
3230031	4.529710e-14	49
3230028	1.133316e-12	48
3230029	5.561376e-01	25
3230026	2.399438e-01	28
3230027	1.000000e+00	2
3230024	4.529710e-14	49
3230039	9.675457e-01	19
3230038	7.673339e-03	34
3230037	6.640945e-01	24
3230036	1.000000e+00	2
3230035	1.133316e-12	48
3230034	8.881784e-16	50
3230033	1.133316e-12	48
3230032	8.881784e-16	50
3230047	2.230891e-10	46
3230045	8.388818e-01	22
3230044	9.998471e-01	13
3230043	1.611182e-01	29
3230041	9.995319e-01	14
3230040	1.000000e+00	0
3230121	1.000000e+00	1
3230120	1.000000e+00	1
3230123	1.000000e+00	0
3230124	8.881784e-16	50
3230127	8.881784e-16	50
3230113	1.000000e+00	2
3230112	9.999999e-01	8
3230115	1.000000e+00	4
3230114	1.000000e+00	0
3230117	1.000000e+00	0
3230119	1.000000e+00	6
3230118	9.995319e-01	14
3230136	1.301086e-03	36
3230137	1.000000e+00	0
3230138	1.000000e+00	0
3230140	1.000000e+00	0
3230141	1.000000e+00	0
3230142	1.000000e+00	1
3230143	1.000000e+00	2
3230128	1.000000e+00	0
3230129	4.438624e-01	26
3230130	1.000000e+00	1
3230131	1.000000e+00	2
3230132	1.000000e+00	0
3230133	1.854161e-11	47
3230134	1.611182e-01	29
3230135	8.881784e-16	50
3230091	3.359055e-01	27
3230090	9.923267e-01	17
3230089	5.817779e-07	42
3230088	4.681115e-04	37
3230095	1.000000e+00	7
3230094	1.133316e-12	48
3230093	9.999972e-01	10
3230083	2.104926e-09	45
3230081	8.881784e-16	50
3230087	1.193067e-05	40
3230086	8.881784e-16	50
3230085	9.999994e-01	9
3230084	8.986806e-01	21
3230107	1.000000e+00	5
3230104	1.000000e+00	5
3230105	9.835804e-01	18
3230108	1.000000e+00	2
3230109	1.000000e+00	0
3230098	8.881784e-16	50
3230096	4.529710e-14	49
3230097	9.999972e-01	10
3230102	9.999994e-01	9
3230103	1.000000e+00	2
3230100	9.995319e-01	14
3230189	1.000000e+00	1
3230188	1.854161e-11	47
3230191	1.000000e+00	0
3230190	1.000000e+00	0
3230185	1.621870e-08	44
3230184	8.881784e-16	50
3230187	6.640945e-01	24
3230186	8.881784e-16	50
3230181	2.807050e-06	41
3230180	1.000000e+00	1
3230183	5.561376e-01	25
3230182	1.000000e+00	4
3230177	2.230891e-10	46
3230176	9.999994e-01	9
3230179	1.000000e+00	1
3230178	2.104926e-09	45
3230205	1.000000e+00	0
3230206	1.000000e+00	0
3230200	5.817779e-07	42
3230201	1.621870e-08	44
3230202	1.000000e+00	0
3230203	9.999994e-01	9
3230196	2.230891e-10	46
3230197	4.438624e-01	26
3230198	8.881784e-16	50
3230199	9.995319e-01	14
3230193	9.998471e-01	13
3230194	9.999994e-01	9
3230195	9.835804e-01	18
3230159	1.013194e-01	30
3230158	9.999881e-01	11
3230157	1.000000e+00	2
3230156	1.000000e+00	0
3230155	1.000000e+00	0
3230154	1.000000e+00	0
3230153	1.000000e+00	0
3230152	1.000000e+00	0
3230151	1.000000e+00	0
3230150	1.000000e+00	0
3230149	1.000000e+00	2
3230148	1.000000e+00	0
3230147	1.000000e+00	5
3230146	1.301086e-03	36
3230145	9.999881e-01	11
3230144	1.000000e+00	4
3230174	9.999972e-01	10
3230175	1.000000e+00	3
3230172	1.000000e+00	3
3230173	1.000000e+00	4
3230170	1.000000e+00	5
3230171	4.529710e-14	49
3230168	1.000000e+00	2
3230169	1.301086e-03	36
3230167	1.000000e+00	0
3230164	9.966998e-01	16
3230165	9.999881e-01	11
3230162	1.000000e+00	2
3230163	1.000000e+00	6
3230160	1.000000e+00	0
3230161	1.000000e+00	0
3229747	1.000000e+00	2
3229746	8.881784e-16	50
3229745	9.995319e-01	14
3229744	1.000000e+00	0
3229751	1.000000e+00	5
3229750	1.000000e+00	0
3229749	1.000000e+00	0
3229748	1.000000e+00	3
3229755	9.995319e-01	14
3229754	1.000000e+00	4
3229753	1.000000e+00	0
3229752	9.923267e-01	17
3229759	1.000000e+00	5
3229758	6.640945e-01	24
3229757	1.000000e+00	1
3229756	1.000000e+00	0
3229730	1.000000e+00	0
3229731	1.000000e+00	0
3229728	1.000000e+00	2
3229735	1.000000e+00	1
3229732	1.000000e+00	2
3229733	1.621870e-08	44
3229738	1.000000e+00	0
3229739	5.561376e-01	25
3229736	1.000000e+00	0
3229737	1.000000e+00	5
3229742	1.000000e+00	0
3229743	8.881784e-16	50
3229740	1.000000e+00	1
3229741	1.301086e-03	36
3229712	4.529710e-14	49
3229715	1.000000e+00	3
3229717	1.000000e+00	3
3229719	9.675457e-01	19
3229718	2.230891e-10	46
3229721	1.133316e-12	48
3229720	8.881784e-16	50
3229723	8.881784e-16	50
3229725	1.000000e+00	0
3229724	4.681115e-04	37
3229727	1.000000e+00	0
3229726	1.000000e+00	0
3229696	1.000000e+00	1
3229699	1.000000e+00	6
3229701	1.000000e+00	1
3229702	1.000000e+00	2
3229703	1.000000e+00	0
3229704	1.000000e+00	2
3229705	1.000000e+00	0
3229706	4.681115e-04	37
3229707	4.529710e-14	49
3229708	1.000000e+00	1
3229709	8.881784e-16	50
3229710	1.000000e+00	3
3229711	1.611182e-01	29
3229815	9.999881e-01	11
3229813	1.621870e-08	44
3229812	2.230891e-10	46
3229811	8.388818e-01	22
3229810	9.923267e-01	17
3229809	2.230891e-10	46
3229808	1.000000e+00	7
3229823	8.881784e-16	50
3229822	1.529320e-04	38
3229821	4.681115e-04	37
3229820	8.881784e-16	50
3229819	9.835804e-01	18
3229818	2.807050e-06	41
3229817	8.881784e-16	50
3229816	1.000000e+00	1
3229798	9.999994e-01	9
3229797	9.835804e-01	18
3229795	1.000000e+00	4
3229792	8.388818e-01	22
3229793	2.807050e-06	41
3229806	9.999972e-01	10
3229807	8.881784e-16	50
3229804	8.881784e-16	50
3229805	8.881784e-16	50
3229803	1.013194e-01	30
3229800	1.641957e-02	33
3229801	2.807050e-06	41
3229781	4.529710e-14	49
3229780	9.999881e-01	11
3229783	8.881784e-16	50
3229782	8.388818e-01	22
3229777	8.881784e-16	50
3229776	1.529320e-04	38
3229779	8.881784e-16	50
3229778	9.675457e-01	19
3229788	7.600562e-01	23
3229791	9.995319e-01	14
3229790	8.881784e-16	50
3229784	8.881784e-16	50
3229786	4.681115e-04	37
3229764	8.881784e-16	50
3229765	1.000000e+00	4
3229766	9.999881e-01	11
3229767	8.881784e-16	50
3229760	9.999881e-01	11
3229761	8.881784e-16	50
3229762	1.000000e+00	2
3229772	2.104926e-09	45
3229773	8.881784e-16	50
3229774	4.529710e-14	49
3229775	4.529710e-14	49
3229768	5.946023e-02	31
3229769	1.529320e-04	38
3229770	9.986989e-01	15
3229771	9.999972e-01	10
3229882	8.986806e-01	21
3229883	8.881784e-16	50
3229880	3.300224e-03	35
3229881	7.600562e-01	23
3229886	9.999994e-01	9
3229887	3.245432e-02	32
3229884	8.881784e-16	50
3229885	9.999881e-01	11
3229874	1.000000e+00	2
3229875	8.881784e-16	50
3229872	2.399438e-01	28
3229873	1.854161e-11	47
3229878	1.621870e-08	44
3229879	9.835804e-01	18
3229876	8.986806e-01	21
3229877	1.000000e+00	0
3229867	9.999549e-01	12
3229866	1.000000e+00	1
3229865	4.529710e-14	49
3229864	2.230891e-10	46
3229871	2.230891e-10	46
3229870	2.104926e-09	45
3229869	1.000000e+00	1
3229868	9.835804e-01	18
3229859	9.835804e-01	18
3229858	5.817779e-07	42
3229857	8.881784e-16	50
3229856	1.854161e-11	47
3229863	8.881784e-16	50
3229862	6.640945e-01	24
3229861	9.999881e-01	11
3229860	9.999972e-01	10
3229848	1.000000e+00	6
3229849	8.881784e-16	50
3229852	1.000000e+00	4
3229853	1.000000e+00	3
3229854	9.675457e-01	19
3229855	5.561376e-01	25
3229840	1.049339e-07	43
3229841	9.986989e-01	15
3229844	1.049339e-07	43
3229845	8.388818e-01	22
3229846	3.359055e-01	27
3229847	1.529320e-04	38
3229833	9.998471e-01	13
3229832	1.611182e-01	29
3229834	1.529320e-04	38
3229837	9.999972e-01	10
3229836	1.000000e+00	2
3229839	9.675457e-01	19
3229838	1.611182e-01	29
3229825	8.881784e-16	50
3229824	9.986989e-01	15
3229827	1.193067e-05	40
3229826	8.881784e-16	50
3229829	4.529710e-14	49
3229828	7.600562e-01	23
3229831	9.405398e-01	20
3229830	8.881784e-16	50
3229950	8.881784e-16	50
3229951	4.438624e-01	26
3229948	8.986806e-01	21
3229949	2.104926e-09	45
3229946	1.000000e+00	3
3229947	1.000000e+00	7
3229945	9.998471e-01	13
3229942	8.881784e-16	50
3229943	5.561376e-01	25
3229940	4.438624e-01	26
3229938	9.998471e-01	13
3229939	1.000000e+00	5
3229936	9.999549e-01	12
3229937	3.300224e-03	35
3229935	1.049339e-07	43
3229934	1.000000e+00	5
3229933	6.640945e-01	24
3229931	1.000000e+00	0
3229930	1.133316e-12	48
3229929	4.529710e-14	49
3229928	8.881784e-16	50
3229927	1.000000e+00	5
3229926	1.301086e-03	36
3229925	2.104926e-09	45
3229924	1.193067e-05	40
3229923	8.881784e-16	50
3229922	1.133316e-12	48
3229921	1.000000e+00	4
3229920	9.675457e-01	19
3229916	9.999972e-01	10
3229917	1.000000e+00	1
3229918	1.000000e+00	1
3229919	1.611182e-01	29
3229912	8.881784e-16	50
3229914	9.986989e-01	15
3229915	8.388818e-01	22
3229908	2.230891e-10	46
3229909	3.245432e-02	32
3229910	8.881784e-16	50
3229904	9.675457e-01	19
3229905	4.529710e-14	49
3229906	5.817779e-07	42
3229907	9.923267e-01	17
3229901	3.245432e-02	32
3229900	4.529710e-14	49
3229903	9.999972e-01	10
3229902	1.641957e-02	33
3229897	9.986989e-01	15
3229896	9.999999e-01	8
3229898	3.245432e-02	32
3229893	9.405398e-01	20
3229892	1.000000e+00	0
3229895	6.640945e-01	24
3229894	9.995319e-01	14
3229889	1.000000e+00	4
3229888	8.881784e-16	50
3229891	2.399438e-01	28
3229890	1.133316e-12	48
3230470	8.881784e-16	50
3230471	8.881784e-16	50
3230468	1.000000e+00	2
3230469	1.193067e-05	40
3230466	9.999994e-01	9
3230467	1.000000e+00	5
3230464	4.529710e-14	49
3230465	1.301086e-03	36
3230478	1.000000e+00	7
3230479	1.000000e+00	7
3230476	2.807050e-06	41
3230477	1.000000e+00	6
3230474	6.640945e-01	24
3230475	8.881784e-16	50
3230472	8.881784e-16	50
3230473	2.807050e-06	41
3230487	1.854161e-11	47
3230486	4.529710e-14	49
3230485	8.881784e-16	50
3230484	1.000000e+00	2
3230483	1.611182e-01	29
3230482	9.995319e-01	14
3230481	1.000000e+00	5
3230480	5.561376e-01	25
3230495	2.399438e-01	28
3230494	1.000000e+00	2
3230493	1.000000e+00	1
3230492	8.388818e-01	22
3230491	8.881784e-16	50
3230490	8.881784e-16	50
3230489	9.999881e-01	11
3230488	1.621870e-08	44
3230500	1.854161e-11	47
3230502	8.881784e-16	50
3230503	8.881784e-16	50
3230496	9.999881e-01	11
3230497	9.923267e-01	17
3230498	1.000000e+00	2
3230499	3.300224e-03	35
3230508	8.881784e-16	50
3230509	1.621870e-08	44
3230511	5.561376e-01	25
3230504	8.881784e-16	50
3230505	8.881784e-16	50
3230506	1.611182e-01	29
3230507	8.881784e-16	50
3230517	4.438624e-01	26
3230516	1.013194e-01	30
3230519	9.999549e-01	12
3230513	8.881784e-16	50
3230512	4.681115e-04	37
3230515	1.000000e+00	6
3230514	8.881784e-16	50
3230525	2.104926e-09	45
3230524	1.133316e-12	48
3230527	1.621870e-08	44
3230521	8.881784e-16	50
3230523	8.881784e-16	50
3230522	3.300224e-03	35
3230530	9.835804e-01	18
3230531	1.133316e-12	48
3230528	8.881784e-16	50
3230529	2.230891e-10	46
3230534	4.438624e-01	26
3230535	9.675457e-01	19
3230532	8.881784e-16	50
3230538	1.193067e-05	40
3230537	4.438624e-01	26
3230542	1.529320e-04	38
3230543	9.923267e-01	17
3230540	8.881784e-16	50
3230541	7.600562e-01	23
3230547	8.881784e-16	50
3230546	8.881784e-16	50
3230545	8.881784e-16	50
3230544	8.388818e-01	22
3230551	9.999999e-01	8
3230549	9.986989e-01	15
3230548	2.807050e-06	41
3230555	8.881784e-16	50
3230553	8.881784e-16	50
3230559	2.230891e-10	46
3230558	1.529320e-04	38
3230557	8.986806e-01	21
3230556	8.881784e-16	50
3230560	9.986989e-01	15
3230561	8.881784e-16	50
3230562	4.529710e-14	49
3230563	4.529710e-14	49
3230564	8.881784e-16	50
3230565	8.881784e-16	50
3230568	8.881784e-16	50
3230569	9.999999e-01	8
3230571	1.000000e+00	3
3230572	1.013194e-01	30
3230573	9.923267e-01	17
3230574	1.301086e-03	36
3230575	8.881784e-16	50
3230577	8.881784e-16	50
3230576	2.104926e-09	45
3230579	8.881784e-16	50
3230578	4.529710e-14	49
3230580	8.881784e-16	50
3230229	5.561376e-01	25
3230228	1.000000e+00	2
3230231	9.999994e-01	9
3230230	1.621870e-08	44
3230227	1.000000e+00	2
3230226	1.000000e+00	0
3230237	1.000000e+00	0
3230236	1.000000e+00	0
3230239	9.986989e-01	15
3230233	9.999972e-01	10
3230232	2.230891e-10	46
3230235	1.000000e+00	7
3230234	9.999994e-01	9
3230212	3.245432e-02	32
3230213	2.104926e-09	45
3230214	1.529320e-04	38
3230215	8.388818e-01	22
3230209	8.881784e-16	50
3230210	1.529320e-04	38
3230211	1.000000e+00	0
3230220	1.000000e+00	0
3230221	9.999994e-01	9
3230222	8.388818e-01	22
3230223	1.000000e+00	0
3230216	8.881784e-16	50
3230217	4.529710e-14	49
3230218	1.000000e+00	1
3230263	2.230891e-10	46
3230261	1.000000e+00	5
3230259	1.621870e-08	44
3230258	8.881784e-16	50
3230257	2.807050e-06	41
3230256	8.388818e-01	22
3230271	8.881784e-16	50
3230270	8.881784e-16	50
3230269	9.999999e-01	8
3230268	1.854161e-11	47
3230267	1.000000e+00	3
3230266	8.881784e-16	50
3230265	4.529710e-14	49
3230264	9.675457e-01	19
3230246	1.000000e+00	1
3230247	9.999994e-01	9
3230244	1.000000e+00	0
3230245	1.000000e+00	2
3230242	1.000000e+00	0
3230243	1.000000e+00	0
3230240	1.000000e+00	0
3230241	1.000000e+00	0
3230254	7.673339e-03	34
3230255	8.881784e-16	50
3230252	9.999972e-01	10
3230253	9.999994e-01	9
3230250	9.999881e-01	11
3230251	2.399438e-01	28
3230248	9.405398e-01	20
3230249	1.000000e+00	3
3230289	2.230891e-10	46
3230288	9.999999e-01	8
3230291	8.881784e-16	50
3230290	1.133316e-12	48
3230293	7.600562e-01	23
3230292	9.986989e-01	15
3230294	5.817779e-07	42
3230297	8.881784e-16	50
3230296	9.999972e-01	10
3230299	1.000000e+00	0
3230298	1.301086e-03	36
3230301	8.881784e-16	50
3230300	9.998471e-01	13
3230303	8.881784e-16	50
3230302	1.641957e-02	33
3230272	9.675457e-01	19
3230273	8.881784e-16	50
3230274	8.881784e-16	50
3230275	5.817779e-07	42
3230276	2.230891e-10	46
3230277	2.230891e-10	46
3230278	1.301086e-03	36
3230279	3.245432e-02	32
3230280	1.854161e-11	47
3230281	8.881784e-16	50
3230282	4.438624e-01	26
3230283	9.999994e-01	9
3230285	9.923267e-01	17
3230287	2.230891e-10	46
3230323	4.529710e-14	49
3230321	1.301086e-03	36
3230320	1.133316e-12	48
3230327	8.881784e-16	50
3230326	1.000000e+00	2
3230325	4.529710e-14	49
3230324	8.881784e-16	50
3230331	4.529710e-14	49
3230330	1.000000e+00	1
3230329	1.000000e+00	3
3230328	1.000000e+00	0
3230335	8.881784e-16	50
3230334	7.673339e-03	34
3230332	9.999994e-01	9
3230306	1.133316e-12	48
3230304	8.881784e-16	50
3230305	8.881784e-16	50
3230310	9.986989e-01	15
3230311	9.999999e-01	8
3230308	8.881784e-16	50
3230309	9.835804e-01	18
3230314	2.230891e-10	46
3230315	9.923267e-01	17
3230312	1.133316e-12	48
3230313	1.000000e+00	3
3230319	8.881784e-16	50
3230316	1.000000e+00	7
3230317	1.000000e+00	4
3230364	1.013194e-01	30
3230365	1.133316e-12	48
3230366	8.881784e-16	50
3230367	1.133316e-12	48
3230360	6.640945e-01	24
3230361	1.000000e+00	3
3230362	7.673339e-03	34
3230356	7.673339e-03	34
3230357	5.561376e-01	25
3230358	1.621870e-08	44
3230352	8.881784e-16	50
3230353	2.230891e-10	46
3230354	1.133316e-12	48
3230355	9.999881e-01	11
3230349	3.245432e-02	32
3230348	4.529710e-14	49
3230351	8.881784e-16	50
3230344	1.000000e+00	2
3230347	1.000000e+00	2
3230346	1.000000e+00	2
3230340	1.854161e-11	47
3230343	1.193067e-05	40
3230342	1.641957e-02	33
3230337	4.510745e-05	39
3230336	8.881784e-16	50
3230339	8.881784e-16	50
3230338	2.399438e-01	28
3230398	1.854161e-11	47
3230399	8.881784e-16	50
3230396	8.881784e-16	50
3230397	2.230891e-10	46
3230394	1.000000e+00	4
3230395	1.013194e-01	30
3230392	6.640945e-01	24
3230393	8.881784e-16	50
3230390	1.000000e+00	7
3230388	1.000000e+00	4
3230389	1.133316e-12	48
3230387	9.986989e-01	15
3230385	9.995319e-01	14
3230383	2.104926e-09	45
3230382	1.000000e+00	7
3230381	8.881784e-16	50
3230380	9.999999e-01	8
3230379	8.881784e-16	50
3230378	9.986989e-01	15
3230377	2.807050e-06	41
3230375	4.529710e-14	49
3230374	4.529710e-14	49
3230373	9.405398e-01	20
3230372	4.510745e-05	39
3230371	1.013194e-01	30
3230370	1.000000e+00	6
3230369	1.301086e-03	36
3230368	9.999999e-01	8
3230424	4.681115e-04	37
3230426	1.000000e+00	5
3230427	9.999994e-01	9
3230428	6.640945e-01	24
3230429	3.245432e-02	32
3230430	9.999549e-01	12
3230431	8.881784e-16	50
3230416	1.000000e+00	3
3230417	6.640945e-01	24
3230418	9.999994e-01	9
3230419	4.529710e-14	49
3230420	9.923267e-01	17
3230421	4.529710e-14	49
3230422	8.881784e-16	50
3230409	9.995319e-01	14
3230408	1.611182e-01	29
3230411	8.881784e-16	50
3230410	8.388818e-01	22
3230413	9.999994e-01	9
3230412	1.000000e+00	5
3230415	9.995319e-01	14
3230414	1.000000e+00	2
3230401	1.621870e-08	44
3230400	7.600562e-01	23
3230403	4.681115e-04	37
3230402	9.999999e-01	8
3230405	2.807050e-06	41
3230404	2.230891e-10	46
3230407	9.923267e-01	17
3230406	2.104926e-09	45
3230458	2.807050e-06	41
3230459	2.104926e-09	45
3230457	8.881784e-16	50
3230463	1.013194e-01	30
3230460	1.621870e-08	44
3230461	2.399438e-01	28
3230450	4.529710e-14	49
3230451	1.000000e+00	6
3230448	8.881784e-16	50
3230449	1.000000e+00	7
3230454	8.881784e-16	50
3230455	8.881784e-16	50
3230452	9.999994e-01	9
3230453	8.881784e-16	50
3230442	4.529710e-14	49
3230441	2.807050e-06	41
3230440	9.998471e-01	13
3230447	3.359055e-01	27
3230445	1.133316e-12	48
3230435	9.998471e-01	13
3230434	1.000000e+00	3
3230433	8.881784e-16	50
3230432	8.881784e-16	50
3230439	9.675457e-01	19
3230438	1.000000e+00	1
3230437	1.611182e-01	29
