# Supplementary material for: Translational Selection Is Ubiquitous in Prokaryotes
Source: PLoS Genet. 2010 Jun 24;6(6):e1001004. doi: 10.1371/journal.pgen.1001004 (PMC2891978; doi:10.1371/journal.pgen.1001004)
Supplement: Dataset S1 — OCU/non-OCU gene calls in 461 Bacterial and Archaeal genomes, and summary tables of genome properties and OCU preferences for specific codons. (4.77 MB ZIP) [file pgen.1001004.s001.zip › Dataset_S1_Bacteria/Deinococcus_geothermalis_DSM_11300.arff.ocuGenes]

GeneID	signTest_p	ocuProbWinCnt
4056924	1.133316e-12	48
4056925	1.000000e+00	0
4056926	1.000000e+00	0
4056927	1.000000e+00	3
4056920	1.000000e+00	0
4056921	1.000000e+00	0
4056922	1.000000e+00	2
4056923	2.230891e-10	46
4056916	1.000000e+00	5
4056917	1.000000e+00	3
4056918	1.000000e+00	0
4056919	1.000000e+00	0
4056912	2.104926e-09	45
4056913	3.300224e-03	35
4056914	1.000000e+00	1
4056915	9.998471e-01	13
4056909	9.675457e-01	19
4056908	9.999999e-01	8
4056911	1.000000e+00	2
4056910	9.998471e-01	13
4056905	8.881784e-16	50
4056904	3.359055e-01	27
4056907	6.640945e-01	24
4056906	8.881784e-16	50
4056901	9.835804e-01	18
4056900	1.000000e+00	1
4056903	2.104926e-09	45
4056902	3.245432e-02	32
4056897	9.923267e-01	17
4056896	1.000000e+00	1
4056899	1.000000e+00	0
4056898	1.611182e-01	29
4056958	1.000000e+00	2
4056959	1.000000e+00	0
4056956	8.881784e-16	50
4056957	9.999994e-01	9
4056954	1.611182e-01	29
4056955	1.000000e+00	1
4056952	1.854161e-11	47
4056953	1.000000e+00	0
4056950	1.301086e-03	36
4056951	8.881784e-16	50
4056948	3.245432e-02	32
4056949	1.000000e+00	2
4056946	1.000000e+00	0
4056947	9.999994e-01	9
4056944	1.000000e+00	1
4056943	9.999999e-01	8
4056942	1.000000e+00	0
4056941	2.230891e-10	46
4056940	9.675457e-01	19
4056939	1.193067e-05	40
4056938	4.529710e-14	49
4056937	1.000000e+00	2
4056936	1.000000e+00	6
4056935	9.998471e-01	13
4056934	9.675457e-01	19
4056933	1.854161e-11	47
4056932	1.000000e+00	2
4056931	1.133316e-12	48
4056930	1.049339e-07	43
4056929	1.000000e+00	0
4056928	1.000000e+00	0
4056856	8.881784e-16	50
4056857	1.000000e+00	2
4056858	1.000000e+00	4
4056859	8.881784e-16	50
4056860	1.000000e+00	1
4056861	1.000000e+00	7
4056862	1.529320e-04	38
4056863	1.000000e+00	0
4056854	1.000000e+00	0
4056855	1.000000e+00	5
4056890	1.000000e+00	4
4056891	8.881784e-16	50
4056888	1.000000e+00	4
4056889	1.000000e+00	0
4056894	1.529320e-04	38
4056895	1.000000e+00	1
4056892	8.881784e-16	50
4056893	1.000000e+00	0
4056882	1.854161e-11	47
4056883	1.000000e+00	2
4056880	1.000000e+00	0
4056881	8.881784e-16	50
4056886	8.881784e-16	50
4056884	1.000000e+00	0
4056885	1.000000e+00	2
4056875	1.133316e-12	48
4056874	1.000000e+00	4
4056873	1.000000e+00	0
4056872	1.000000e+00	0
4056879	4.681115e-04	37
4056878	1.000000e+00	7
4056877	3.359055e-01	27
4056876	1.000000e+00	0
4056867	8.881784e-16	50
4056866	1.000000e+00	0
4056865	8.881784e-16	50
4056864	1.000000e+00	2
4056871	8.881784e-16	50
4056870	9.995319e-01	14
4056869	4.529710e-14	49
4056868	9.999881e-01	11
4057045	8.881784e-16	50
4057044	5.817779e-07	42
4057047	8.881784e-16	50
4057046	1.000000e+00	3
4057041	1.000000e+00	0
4057040	1.854161e-11	47
4057043	8.881784e-16	50
4057042	1.000000e+00	6
4057053	8.881784e-16	50
4057052	8.881784e-16	50
4057055	1.000000e+00	3
4057054	8.881784e-16	50
4057049	7.600562e-01	23
4057048	8.881784e-16	50
4057051	8.881784e-16	50
4057050	1.133316e-12	48
4057028	3.359055e-01	27
4057029	1.000000e+00	0
4057030	1.000000e+00	0
4057031	5.561376e-01	25
4057024	1.000000e+00	0
4057025	1.000000e+00	2
4057026	1.000000e+00	7
4057027	1.000000e+00	0
4057036	1.000000e+00	1
4057037	1.000000e+00	1
4057038	9.999994e-01	9
4057039	1.000000e+00	4
4057032	9.999994e-01	9
4057033	1.000000e+00	1
4057034	1.529320e-04	38
4057035	8.881784e-16	50
4057079	1.000000e+00	1
4057078	1.000000e+00	2
4057077	1.000000e+00	1
4057076	1.000000e+00	0
4057075	9.966998e-01	16
4057074	1.000000e+00	7
4057073	1.000000e+00	2
4057072	1.013194e-01	30
4057087	5.946023e-02	31
4057086	9.999972e-01	10
4057085	1.000000e+00	0
4057084	8.881784e-16	50
4057083	9.675457e-01	19
4057082	8.986806e-01	21
4057080	1.000000e+00	0
4057062	1.000000e+00	0
4057063	1.000000e+00	2
4057060	9.999549e-01	12
4057061	1.000000e+00	2
4057058	3.300224e-03	35
4057059	1.611182e-01	29
4057056	4.510745e-05	39
4057057	8.881784e-16	50
4057070	1.000000e+00	1
4057071	1.000000e+00	0
4057068	1.000000e+00	2
4057069	9.999972e-01	10
4057066	4.510745e-05	39
4057067	1.000000e+00	6
4057064	1.000000e+00	2
4057065	1.000000e+00	0
4056976	1.000000e+00	1
4056979	1.000000e+00	0
4056978	1.000000e+00	0
4056980	1.000000e+00	0
4056983	1.000000e+00	3
4056982	8.881784e-16	50
4056985	1.000000e+00	4
4056984	1.000000e+00	0
4056987	1.611182e-01	29
4056986	6.640945e-01	24
4056989	4.529710e-14	49
4056991	9.995319e-01	14
4056990	8.986806e-01	21
4056960	1.000000e+00	3
4056961	2.230891e-10	46
4056962	8.881784e-16	50
4056963	1.301086e-03	36
4056964	5.946023e-02	31
4056965	8.881784e-16	50
4056966	9.986989e-01	15
4056967	8.881784e-16	50
4056968	8.881784e-16	50
4056969	1.000000e+00	0
4056970	1.000000e+00	4
4056971	1.000000e+00	2
4056972	1.611182e-01	29
4056973	1.000000e+00	0
4056974	1.000000e+00	0
4056975	8.986806e-01	21
4057011	1.301086e-03	36
4057010	2.230891e-10	46
4057009	8.881784e-16	50
4057008	1.000000e+00	1
4057015	1.000000e+00	0
4057014	1.000000e+00	1
4057013	9.995319e-01	14
4057012	1.000000e+00	0
4057019	1.000000e+00	3
4057018	1.000000e+00	7
4057017	1.000000e+00	6
4057016	1.000000e+00	1
4057023	8.881784e-16	50
4057022	1.000000e+00	1
4057021	1.000000e+00	6
4057020	1.000000e+00	0
4056994	8.881784e-16	50
4056995	8.881784e-16	50
4056992	1.133316e-12	48
4056993	8.881784e-16	50
4056998	1.000000e+00	6
4056999	8.881784e-16	50
4056996	1.854161e-11	47
4056997	1.000000e+00	0
4057002	1.000000e+00	5
4057003	9.405398e-01	20
4057000	9.999994e-01	9
4057001	9.998471e-01	13
4057006	4.438624e-01	26
4057007	8.388818e-01	22
4057004	1.000000e+00	3
4073755	1.000000e+00	1
4073754	8.881784e-16	50
4073753	9.999972e-01	10
4073752	1.000000e+00	2
4073759	2.104926e-09	45
4073758	1.049339e-07	43
4073757	8.881784e-16	50
4073756	1.000000e+00	2
4073747	5.561376e-01	25
4073746	1.000000e+00	1
4073745	1.000000e+00	0
4073744	1.000000e+00	0
4073751	1.000000e+00	6
4073750	9.986989e-01	15
4073749	5.946023e-02	31
4073748	1.000000e+00	4
4073738	1.000000e+00	0
4073739	1.000000e+00	0
4073736	1.000000e+00	3
4073737	1.000000e+00	0
4073742	7.600562e-01	23
4073743	1.000000e+00	0
4073740	1.000000e+00	4
4073741	4.529710e-14	49
4073730	1.000000e+00	7
4073731	6.640945e-01	24
4073728	1.000000e+00	7
4073729	1.000000e+00	2
4073734	1.000000e+00	7
4073735	1.000000e+00	1
4073732	8.881784e-16	50
4073733	9.999972e-01	10
4073784	1.000000e+00	4
4073787	1.133316e-12	48
4073786	8.881784e-16	50
4073789	5.817779e-07	42
4073788	1.621870e-08	44
4073791	1.000000e+00	3
4073790	8.388818e-01	22
4073777	8.881784e-16	50
4073776	9.999994e-01	9
4073779	8.881784e-16	50
4073778	9.675457e-01	19
4073781	4.529710e-14	49
4073780	8.881784e-16	50
4073783	9.999972e-01	10
4073782	4.438624e-01	26
4073768	5.561376e-01	25
PID_162139470	5.946023e-02	31
4073769	1.000000e+00	3
4073770	9.999999e-01	8
4073771	1.000000e+00	7
4073772	8.881784e-16	50
4073773	1.000000e+00	4
4073775	4.438624e-01	26
4073760	9.995319e-01	14
4073761	1.000000e+00	0
4073762	9.995319e-01	14
4073763	8.881784e-16	50
4073764	9.995319e-01	14
4073765	2.230891e-10	46
4073766	8.881784e-16	50
4073767	4.681115e-04	37
4073823	1.000000e+00	5
4073822	8.881784e-16	50
4073821	1.000000e+00	2
4073820	4.529710e-14	49
4073818	1.000000e+00	2
4073817	1.000000e+00	1
4073816	8.881784e-16	50
4073815	8.881784e-16	50
4073814	7.673339e-03	34
4073813	5.561376e-01	25
4073812	1.000000e+00	4
4073811	1.621870e-08	44
4073810	8.881784e-16	50
4073809	9.999881e-01	11
4073808	1.000000e+00	7
4073806	1.000000e+00	0
4073807	8.881784e-16	50
4073804	1.301086e-03	36
4073805	9.998471e-01	13
4073802	1.000000e+00	1
4073803	1.000000e+00	5
4073800	1.049339e-07	43
4073801	1.133316e-12	48
4073798	2.230891e-10	46
4073799	1.529320e-04	38
4073796	1.013194e-01	30
4073797	8.881784e-16	50
4073794	8.881784e-16	50
4073795	1.611182e-01	29
4073792	9.923267e-01	17
4073853	1.000000e+00	0
4073852	8.986806e-01	21
4073855	1.000000e+00	0
4073854	1.000000e+00	4
4073849	1.000000e+00	0
4073848	5.817779e-07	42
4073851	1.000000e+00	0
4073850	1.000000e+00	0
4073845	8.881784e-16	50
4073844	1.000000e+00	1
4073847	8.881784e-16	50
4073846	1.000000e+00	5
4073841	9.999972e-01	10
4073840	8.881784e-16	50
4073843	4.529710e-14	49
4073842	1.000000e+00	0
4073836	1.000000e+00	0
4073837	1.000000e+00	0
4073838	9.999994e-01	9
4073839	1.529320e-04	38
4073832	8.881784e-16	50
4073833	8.986806e-01	21
4073834	2.230891e-10	46
4073835	1.000000e+00	0
4073828	4.681115e-04	37
4073829	8.881784e-16	50
4073830	9.998471e-01	13
4073831	8.881784e-16	50
4073824	8.881784e-16	50
4073825	8.881784e-16	50
4073826	9.995319e-01	14
4073827	1.000000e+00	6
4073874	9.995319e-01	14
4073875	8.881784e-16	50
4073872	1.000000e+00	2
4073873	1.000000e+00	5
4073878	1.000000e+00	0
4073879	1.193067e-05	40
4073876	1.000000e+00	0
4073877	1.000000e+00	0
4073882	1.000000e+00	0
4073883	1.000000e+00	0
4073880	1.000000e+00	7
4073881	1.000000e+00	0
4073886	1.000000e+00	3
4073887	1.000000e+00	0
4073884	1.000000e+00	0
4073885	1.000000e+00	5
4073859	1.000000e+00	0
4073858	1.000000e+00	1
4073857	1.000000e+00	0
4073856	1.000000e+00	1
4073863	1.301086e-03	36
4073862	1.049339e-07	43
4073861	1.000000e+00	1
4073860	1.000000e+00	0
4073867	9.675457e-01	19
4073866	1.621870e-08	44
4073865	8.881784e-16	50
4073864	1.013194e-01	30
4073871	7.673339e-03	34
4073870	1.133316e-12	48
4073868	8.881784e-16	50
4073904	1.000000e+00	0
4073905	9.999994e-01	9
4073906	9.998471e-01	13
4073907	8.881784e-16	50
4073908	8.881784e-16	50
4073909	8.881784e-16	50
4073910	9.999549e-01	12
4073911	8.881784e-16	50
4073912	1.000000e+00	1
4073913	8.881784e-16	50
4073914	1.000000e+00	0
4073915	1.621870e-08	44
4073916	9.675457e-01	19
4073917	1.000000e+00	2
4073918	8.881784e-16	50
4073889	3.359055e-01	27
4073888	1.854161e-11	47
4073891	1.049339e-07	43
4073890	1.000000e+00	4
4073893	1.000000e+00	0
4073892	1.000000e+00	2
4073895	1.000000e+00	0
4073894	1.000000e+00	1
4073897	1.000000e+00	0
4073896	1.000000e+00	1
4073899	1.000000e+00	0
4073898	1.000000e+00	0
4073901	1.000000e+00	0
4073900	1.000000e+00	3
4073903	1.000000e+00	0
4073902	1.000000e+00	0
4073942	9.999972e-01	10
4073943	1.133316e-12	48
4073940	4.529710e-14	49
4073941	4.529710e-14	49
4073938	1.000000e+00	0
4073939	1.000000e+00	2
4073936	1.000000e+00	1
4073937	1.000000e+00	4
4073950	1.000000e+00	0
4073951	1.000000e+00	0
4073948	1.000000e+00	7
4073949	9.986989e-01	15
4073946	4.529710e-14	49
4073947	9.835804e-01	18
4073944	9.675457e-01	19
4073945	5.817779e-07	42
4073927	8.986806e-01	21
4073926	1.000000e+00	0
4073925	1.133316e-12	48
4073924	1.000000e+00	0
4073923	1.000000e+00	0
4073922	1.000000e+00	1
4073921	1.000000e+00	0
4073920	1.000000e+00	6
4073935	1.000000e+00	3
4073934	9.999999e-01	8
4073933	1.000000e+00	4
4073932	8.881784e-16	50
4073931	1.000000e+00	7
4073930	8.881784e-16	50
4073929	1.000000e+00	2
4073928	1.000000e+00	2
4073972	1.000000e+00	5
4073973	8.881784e-16	50
4073974	1.000000e+00	1
4073975	1.000000e+00	2
4073968	1.000000e+00	0
4073969	1.000000e+00	1
4073970	1.301086e-03	36
4073971	1.000000e+00	0
4073980	1.000000e+00	6
4073981	1.000000e+00	3
4073982	9.995319e-01	14
4073983	1.000000e+00	1
4073976	9.999881e-01	11
4073977	1.000000e+00	2
4073978	8.881784e-16	50
4073979	1.000000e+00	3
4073957	1.000000e+00	1
4073956	1.000000e+00	0
4073959	1.000000e+00	0
4073958	1.000000e+00	6
4073953	7.600562e-01	23
4073952	8.881784e-16	50
4073955	1.000000e+00	2
4073954	1.000000e+00	0
4073965	8.881784e-16	50
4073964	7.600562e-01	23
4073967	1.000000e+00	3
4073966	1.000000e+00	0
4073961	1.000000e+00	3
4073960	3.245432e-02	32
4073963	1.000000e+00	3
4073962	1.000000e+00	3
4073582	1.000000e+00	2
4073583	1.000000e+00	2
4073580	1.000000e+00	0
4073581	1.000000e+00	1
4073578	1.000000e+00	1
4073579	1.301086e-03	36
4073576	1.000000e+00	1
4073577	1.000000e+00	0
4073599	9.835804e-01	18
4073598	1.000000e+00	0
4073597	1.529320e-04	38
4073596	1.000000e+00	1
4073595	1.000000e+00	3
4073594	7.600562e-01	23
4073593	1.854161e-11	47
4073592	1.000000e+00	4
4073591	1.000000e+00	3
4073590	5.817779e-07	42
4073589	1.000000e+00	2
4073588	1.000000e+00	1
4073587	1.000000e+00	1
4073586	1.611182e-01	29
4073585	1.000000e+00	1
4073584	1.000000e+00	0
4073600	1.529320e-04	38
4073603	9.405398e-01	20
4073602	1.000000e+00	0
4073605	9.998471e-01	13
4073604	4.529710e-14	49
4073607	9.999881e-01	11
4073606	8.881784e-16	50
4073609	1.000000e+00	5
4073608	9.999994e-01	9
4073611	1.641957e-02	33
4073610	1.000000e+00	3
4073613	1.000000e+00	0
4073612	8.881784e-16	50
4073615	1.000000e+00	2
4073614	1.000000e+00	0
4073616	9.923267e-01	17
4073617	1.000000e+00	1
4073618	1.000000e+00	4
4073619	1.000000e+00	0
4073620	2.230891e-10	46
4073621	1.000000e+00	3
4073623	9.999999e-01	8
4073624	1.000000e+00	7
4073625	1.000000e+00	2
4073626	3.300224e-03	35
4073627	1.000000e+00	1
4073628	1.000000e+00	0
4073629	2.104926e-09	45
4073630	8.881784e-16	50
4073631	2.104926e-09	45
4073635	9.999999e-01	8
4073634	1.000000e+00	5
4073633	1.000000e+00	3
4073632	1.000000e+00	2
4073639	2.399438e-01	28
4073638	1.000000e+00	0
4073637	1.000000e+00	1
4073636	1.000000e+00	0
4073643	9.835804e-01	18
4073642	9.998471e-01	13
4073641	4.529710e-14	49
4073640	1.000000e+00	2
4073647	1.000000e+00	5
4073646	9.999999e-01	8
4073645	7.673339e-03	34
4073644	1.000000e+00	1
4073651	1.000000e+00	1
4073648	1.000000e+00	3
4073649	1.000000e+00	3
4073654	1.000000e+00	1
4073655	1.000000e+00	2
4073652	1.000000e+00	2
4073653	1.000000e+00	0
4073658	1.000000e+00	1
4073659	8.881784e-16	50
4073656	9.995319e-01	14
4073662	8.881784e-16	50
4073663	1.000000e+00	1
4073660	5.946023e-02	31
4073661	7.673339e-03	34
4073669	9.999999e-01	8
4073668	1.000000e+00	1
4073671	1.000000e+00	0
4073670	1.000000e+00	0
4073665	8.881784e-16	50
4073664	9.966998e-01	16
4073667	1.000000e+00	7
4073666	1.000000e+00	1
4073677	8.881784e-16	50
4073676	1.000000e+00	4
4073679	1.000000e+00	2
4073678	3.300224e-03	35
4073673	8.388818e-01	22
4073672	9.999549e-01	12
4073675	1.854161e-11	47
4073674	1.000000e+00	4
4073684	1.000000e+00	4
4073685	8.881784e-16	50
4073686	1.000000e+00	1
4073687	2.230891e-10	46
4073680	1.000000e+00	0
4073681	1.000000e+00	0
4073682	1.000000e+00	0
4073683	1.000000e+00	2
4073692	1.000000e+00	1
4073693	8.881784e-16	50
4073694	7.673339e-03	34
4073695	1.000000e+00	2
4073688	1.000000e+00	0
4073689	1.000000e+00	1
4073690	4.681115e-04	37
4073691	4.529710e-14	49
4073703	9.986989e-01	15
4073702	1.000000e+00	4
4073701	1.000000e+00	6
4073700	1.000000e+00	2
4073696	5.561376e-01	25
4073711	9.999999e-01	8
4073710	1.000000e+00	1
4073709	4.438624e-01	26
4073708	1.000000e+00	1
4073707	9.999994e-01	9
4073706	4.529710e-14	49
4073705	1.000000e+00	1
4073704	2.230891e-10	46
4073718	1.000000e+00	4
4073719	2.399438e-01	28
4073716	1.000000e+00	1
4073717	8.881784e-16	50
4073714	1.000000e+00	1
4073715	9.999972e-01	10
4073712	1.193067e-05	40
4073713	9.999881e-01	11
4073726	9.923267e-01	17
4073727	8.881784e-16	50
4073724	3.245432e-02	32
4073725	8.986806e-01	21
4073722	9.986989e-01	15
4073723	1.000000e+00	4
4073720	1.133316e-12	48
4073721	8.388818e-01	22
4059142	4.681115e-04	37
4074030	1.000000e+00	1
4059143	9.986989e-01	15
4074031	1.133316e-12	48
4059140	7.600562e-01	23
4074028	1.000000e+00	4
4059141	8.881784e-16	50
4074029	7.673339e-03	34
4059138	8.881784e-16	50
4074026	9.675457e-01	19
4059139	8.881784e-16	50
4074027	8.881784e-16	50
4059136	9.986989e-01	15
4074024	1.000000e+00	5
4059137	1.000000e+00	5
4074025	8.881784e-16	50
4059150	1.000000e+00	6
4074022	6.640945e-01	24
4059151	9.999972e-01	10
4074023	8.881784e-16	50
4059148	8.881784e-16	50
4074021	1.000000e+00	6
4059146	1.854161e-11	47
4074018	1.000000e+00	1
4059147	1.000000e+00	0
4074019	9.405398e-01	20
4059144	9.986989e-01	15
4074016	9.405398e-01	20
4059145	1.000000e+00	0
4074017	8.881784e-16	50
4074047	1.049339e-07	43
4059159	8.881784e-16	50
4074046	1.000000e+00	1
4059158	2.399438e-01	28
4074045	8.881784e-16	50
4059157	2.104926e-09	45
4074044	2.399438e-01	28
4059156	1.854161e-11	47
4074043	9.405398e-01	20
4059155	1.000000e+00	4
4074042	1.000000e+00	2
4059154	8.388818e-01	22
4074041	9.999994e-01	9
4059153	1.133316e-12	48
4059152	1.000000e+00	6
4059167	1.049339e-07	43
4074038	8.881784e-16	50
4059166	1.000000e+00	2
4059165	9.835804e-01	18
4074037	8.881784e-16	50
4059164	8.881784e-16	50
4074036	5.946023e-02	31
4059163	8.881784e-16	50
4059162	8.881784e-16	50
4074034	8.881784e-16	50
4059161	8.881784e-16	50
4074033	1.000000e+00	1
4059160	1.133316e-12	48
4074032	1.611182e-01	29
4073996	8.881784e-16	50
4059172	9.999881e-01	11
4059173	1.000000e+00	2
4073997	3.300224e-03	35
4059174	9.999549e-01	12
4073998	8.881784e-16	50
4059175	8.881784e-16	50
4073999	4.529710e-14	49
4059168	8.881784e-16	50
4073992	1.000000e+00	5
4073993	1.641957e-02	33
4059170	1.000000e+00	0
4073994	1.000000e+00	0
4059171	9.999994e-01	9
4073995	8.881784e-16	50
4073988	1.000000e+00	3
4059180	8.881784e-16	50
4073989	1.000000e+00	1
4059181	3.245432e-02	32
4073990	6.640945e-01	24
4059182	8.881784e-16	50
4073991	1.000000e+00	6
4059183	2.230891e-10	46
4059176	3.300224e-03	35
4073984	5.946023e-02	31
4059177	1.000000e+00	4
4073985	1.000000e+00	3
4073986	1.000000e+00	5
4059179	1.000000e+00	3
4073987	9.999994e-01	9
4074013	5.561376e-01	25
4059189	1.000000e+00	1
4074012	3.245432e-02	32
4059188	8.881784e-16	50
4074015	8.881784e-16	50
4059191	9.999999e-01	8
4074014	1.000000e+00	0
4059190	4.529710e-14	49
4059185	8.881784e-16	50
4074009	1.000000e+00	7
4059184	8.881784e-16	50
4074011	1.000000e+00	0
4059187	1.000000e+00	0
4059186	8.881784e-16	50
4074010	1.000000e+00	6
4074005	8.881784e-16	50
4059197	1.000000e+00	3
4074004	1.000000e+00	0
4059196	9.999999e-01	8
4074007	9.835804e-01	18
4059199	1.000000e+00	3
4074006	8.881784e-16	50
4059198	1.000000e+00	1
4074001	8.881784e-16	50
4059193	8.881784e-16	50
4074000	1.000000e+00	5
4059192	8.881784e-16	50
4074003	8.881784e-16	50
4059195	1.000000e+00	7
4074002	1.529320e-04	38
4059194	1.000000e+00	4
4074090	9.405398e-01	20
4059202	8.881784e-16	50
4074091	1.000000e+00	0
4059203	4.529710e-14	49
4074088	1.000000e+00	0
4059200	8.881784e-16	50
4074089	1.000000e+00	7
4059201	4.529710e-14	49
4074094	1.133316e-12	48
4059206	1.000000e+00	3
4074095	1.000000e+00	0
4059207	8.881784e-16	50
4074092	1.000000e+00	0
4059204	1.000000e+00	2
4074093	9.923267e-01	17
4059205	5.561376e-01	25
4074082	1.000000e+00	1
4059210	8.881784e-16	50
4059211	9.675457e-01	19
4074080	1.000000e+00	2
4059208	1.000000e+00	6
4074081	1.000000e+00	0
4059209	9.999881e-01	11
4074086	1.000000e+00	1
4059214	1.193067e-05	40
4059215	8.881784e-16	50
4074087	7.673339e-03	34
4059212	1.000000e+00	6
4074084	9.835804e-01	18
4059213	1.000000e+00	4
4074085	2.230891e-10	46
4059219	1.641957e-02	33
4059218	8.881784e-16	50
4059217	8.881784e-16	50
4059216	9.675457e-01	19
4074104	1.000000e+00	0
4059223	1.000000e+00	2
4059222	1.854161e-11	47
4059221	2.807050e-06	41
4059220	1.000000e+00	4
4074099	1.000000e+00	0
4074098	1.000000e+00	4
4059226	9.999994e-01	9
4074097	9.998471e-01	13
4059225	9.405398e-01	20
4074096	1.000000e+00	0
4059224	8.881784e-16	50
4074103	1.000000e+00	0
4059231	2.807050e-06	41
4074102	8.881784e-16	50
4059230	1.000000e+00	7
4074101	1.000000e+00	1
4059229	9.998471e-01	13
4074100	1.000000e+00	1
4059228	3.245432e-02	32
4074056	9.999999e-01	8
4059232	9.986989e-01	15
4074057	1.000000e+00	1
4059233	9.405398e-01	20
4074058	1.000000e+00	0
4059234	8.881784e-16	50
4074059	4.510745e-05	39
4059235	8.881784e-16	50
4074060	9.998471e-01	13
4059236	1.000000e+00	7
4074061	8.881784e-16	50
4059237	1.013194e-01	30
4074062	1.000000e+00	1
4059238	2.230891e-10	46
4074063	1.000000e+00	1
4059239	1.000000e+00	0
4074048	9.966998e-01	16
4059240	2.399438e-01	28
4074049	1.000000e+00	1
4059241	1.133316e-12	48
4074050	1.301086e-03	36
4059242	2.807050e-06	41
4074051	9.999999e-01	8
4059243	8.881784e-16	50
4074052	1.000000e+00	1
4059244	3.245432e-02	32
4074053	1.611182e-01	29
4059245	1.000000e+00	2
4074054	1.000000e+00	4
4059246	1.854161e-11	47
4074055	9.835804e-01	18
4059249	9.999994e-01	9
4074073	1.000000e+00	2
4059248	1.854161e-11	47
4074072	1.000000e+00	0
4059251	1.000000e+00	5
4074075	9.986989e-01	15
4059250	4.529710e-14	49
4074074	1.000000e+00	0
4059253	1.000000e+00	1
4074077	1.000000e+00	7
4059252	1.000000e+00	4
4074076	9.923267e-01	17
4059255	1.000000e+00	6
4074079	1.000000e+00	0
4059254	1.000000e+00	0
4074078	1.000000e+00	0
4059257	1.000000e+00	1
4074065	1.000000e+00	3
4059256	9.999549e-01	12
4074064	7.673339e-03	34
4059259	1.000000e+00	0
4074067	1.000000e+00	1
4074066	8.986806e-01	21
4059261	1.000000e+00	0
4074069	1.000000e+00	0
4059260	1.000000e+00	0
4074068	7.600562e-01	23
4059263	8.881784e-16	50
4074071	8.881784e-16	50
4059262	1.000000e+00	0
4074070	9.998471e-01	13
4059264	1.000000e+00	0
4058839	6.640945e-01	24
4058838	8.881784e-16	50
4058837	1.000000e+00	2
4058836	1.000000e+00	2
4058835	1.641957e-02	33
4058834	8.881784e-16	50
4058833	1.000000e+00	5
4058832	1.000000e+00	1
4058847	9.999972e-01	10
4058846	9.999999e-01	8
4058845	1.000000e+00	0
4058844	9.998471e-01	13
4058842	1.000000e+00	1
4058841	1.000000e+00	7
4058840	1.621870e-08	44
4058822	9.999881e-01	11
4058823	8.881784e-16	50
4058820	9.966998e-01	16
4058821	1.000000e+00	2
4058818	1.000000e+00	0
4058819	1.000000e+00	0
4058816	3.359055e-01	27
4058817	1.301086e-03	36
4058830	9.998471e-01	13
4058831	1.000000e+00	1
4058828	7.600562e-01	23
4058829	2.399438e-01	28
4058826	1.013194e-01	30
4058827	1.000000e+00	0
4058824	1.000000e+00	7
4058825	8.881784e-16	50
4058869	1.000000e+00	6
4058868	4.681115e-04	37
4058871	9.675457e-01	19
4058870	1.000000e+00	0
4058865	1.854161e-11	47
4058864	8.881784e-16	50
4058867	8.388818e-01	22
4058866	1.000000e+00	1
4058877	1.000000e+00	4
4058876	8.388818e-01	22
4058879	1.000000e+00	0
4058878	9.999999e-01	8
4058873	8.881784e-16	50
4058872	8.881784e-16	50
4058875	1.000000e+00	4
4058874	4.529710e-14	49
4058852	9.923267e-01	17
4058853	3.245432e-02	32
4058854	1.000000e+00	4
4058855	1.000000e+00	0
4058848	1.000000e+00	1
4058849	9.923267e-01	17
4058850	1.000000e+00	6
4058851	1.000000e+00	1
4058860	1.000000e+00	0
4058861	8.881784e-16	50
4058862	9.923267e-01	17
4058863	9.999881e-01	11
4058856	2.104926e-09	45
4058857	4.529710e-14	49
4058858	1.000000e+00	0
4058859	1.641957e-02	33
4058771	8.986806e-01	21
4058770	9.923267e-01	17
4058769	9.999994e-01	9
4058768	1.000000e+00	0
4058775	5.817779e-07	42
4058774	1.000000e+00	0
4058773	1.000000e+00	5
4058772	8.881784e-16	50
4058779	1.000000e+00	0
4058778	1.000000e+00	1
4058777	8.881784e-16	50
4058776	1.000000e+00	1
4058783	8.881784e-16	50
4058782	3.245432e-02	32
4058781	1.000000e+00	0
4058780	1.000000e+00	6
4058754	8.881784e-16	50
4058755	1.000000e+00	0
4058752	1.621870e-08	44
4058753	9.999972e-01	10
4058758	1.000000e+00	3
4058759	1.000000e+00	0
4058756	9.999972e-01	10
4058757	9.999881e-01	11
4058762	2.230891e-10	46
4058763	1.000000e+00	3
4058760	1.301086e-03	36
4058761	1.000000e+00	1
4058766	8.881784e-16	50
4058767	5.946023e-02	31
4058764	4.510745e-05	39
4058765	1.000000e+00	5
4058801	1.000000e+00	0
4058800	1.000000e+00	0
4058803	1.000000e+00	1
4058802	1.000000e+00	1
4058805	6.640945e-01	24
4058804	1.000000e+00	0
4058807	1.000000e+00	0
4058806	1.000000e+00	1
4058809	9.999881e-01	11
4058808	9.999994e-01	9
4058811	1.000000e+00	0
4058810	1.000000e+00	0
4058813	1.000000e+00	1
4058812	9.923267e-01	17
4058815	3.245432e-02	32
4058814	1.000000e+00	0
4058784	1.000000e+00	0
4058785	1.000000e+00	0
4058786	1.000000e+00	0
4058787	1.000000e+00	2
4058788	1.000000e+00	0
4058789	1.000000e+00	2
4058790	1.000000e+00	1
4058791	1.854161e-11	47
4058792	1.000000e+00	1
4058793	1.000000e+00	0
4058794	1.854161e-11	47
4058795	4.529710e-14	49
4058796	5.817779e-07	42
4058797	2.230891e-10	46
4058798	8.881784e-16	50
4058799	1.000000e+00	1
4058718	1.049339e-07	43
4058719	9.405398e-01	20
4058716	8.881784e-16	50
4058717	1.000000e+00	1
4058714	5.561376e-01	25
4058715	1.000000e+00	1
4058712	8.881784e-16	50
4058713	2.399438e-01	28
4058710	1.193067e-05	40
4058711	8.881784e-16	50
4058708	1.000000e+00	3
4058709	1.000000e+00	3
4058706	3.245432e-02	32
4058707	8.881784e-16	50
4058704	1.000000e+00	1
4058705	8.881784e-16	50
4058703	9.999972e-01	10
4058702	1.000000e+00	1
4058700	1.000000e+00	1
4058699	1.000000e+00	0
4058698	1.000000e+00	6
4058697	4.529710e-14	49
4058696	1.000000e+00	0
4058695	9.966998e-01	16
4058694	6.640945e-01	24
4058693	9.999994e-01	9
4058692	1.000000e+00	1
4058691	1.000000e+00	4
4058690	9.999972e-01	10
4058689	1.000000e+00	7
4058688	4.529710e-14	49
4058748	9.966998e-01	16
4058749	9.999999e-01	8
4058750	6.640945e-01	24
4058751	1.000000e+00	6
4058744	6.640945e-01	24
4058745	1.000000e+00	0
4058746	1.000000e+00	2
4058747	3.245432e-02	32
4058740	7.600562e-01	23
4058741	1.000000e+00	4
4058742	5.561376e-01	25
4058743	1.000000e+00	4
4058736	1.000000e+00	7
4058737	8.881784e-16	50
4058738	6.640945e-01	24
4058739	9.405398e-01	20
4058733	8.881784e-16	50
4058732	1.000000e+00	2
4058735	4.438624e-01	26
4058734	9.835804e-01	18
4058729	1.000000e+00	3
4058731	8.881784e-16	50
4058730	1.854161e-11	47
4058725	9.999881e-01	11
4058724	1.000000e+00	1
4058727	1.000000e+00	5
4058726	1.000000e+00	0
4058721	9.999994e-01	9
4058720	6.640945e-01	24
4058723	9.999881e-01	11
4058722	1.000000e+00	5
4058650	1.641957e-02	33
4058651	1.000000e+00	0
4058648	1.000000e+00	0
4058649	1.000000e+00	1
4058654	1.000000e+00	0
4058655	1.000000e+00	0
4058652	1.000000e+00	0
4058653	1.000000e+00	2
4058642	1.000000e+00	1
4058643	8.881784e-16	50
4058640	1.000000e+00	1
4058641	3.300224e-03	35
4058646	1.000000e+00	1
4058647	1.000000e+00	2
4058644	1.000000e+00	5
4058645	1.529320e-04	38
4058635	9.998471e-01	13
4058634	8.881784e-16	50
4058633	2.807050e-06	41
4058639	9.999549e-01	12
4058638	1.000000e+00	2
4058637	1.000000e+00	0
4058636	1.000000e+00	7
4058627	8.881784e-16	50
4058626	1.000000e+00	6
4058625	2.104926e-09	45
4058624	8.881784e-16	50
4058631	1.000000e+00	1
4058630	1.000000e+00	1
4058629	1.000000e+00	0
4058628	9.995319e-01	14
4058680	1.000000e+00	3
4058681	1.529320e-04	38
4058682	8.881784e-16	50
4058683	1.193067e-05	40
4058684	1.000000e+00	3
4058685	1.000000e+00	0
4058686	1.000000e+00	6
4058672	1.000000e+00	4
4058673	1.000000e+00	0
4058674	1.611182e-01	29
4058675	9.998471e-01	13
4058676	1.000000e+00	0
4058677	1.000000e+00	2
4058678	1.000000e+00	2
4058679	8.881784e-16	50
4058665	1.000000e+00	6
4058664	1.000000e+00	1
4058667	1.000000e+00	0
4058666	1.000000e+00	0
4058669	1.000000e+00	0
4058668	9.999999e-01	8
4058671	9.998471e-01	13
4058670	9.999999e-01	8
4058657	1.000000e+00	0
4058656	1.000000e+00	0
4058659	1.000000e+00	0
4058658	8.881784e-16	50
4058661	1.000000e+00	0
4058660	1.000000e+00	2
4058663	1.000000e+00	0
4058662	1.000000e+00	0
4059076	8.881784e-16	50
4059077	9.405398e-01	20
4059078	8.881784e-16	50
4059079	8.881784e-16	50
4059072	9.999994e-01	9
4059073	9.835804e-01	18
4059074	1.000000e+00	1
4059075	8.881784e-16	50
4059084	1.000000e+00	1
4059085	1.000000e+00	0
4059086	9.923267e-01	17
4059087	8.881784e-16	50
4059080	4.529710e-14	49
4059081	2.807050e-06	41
4059082	9.966998e-01	16
4059083	1.000000e+00	2
4059093	1.000000e+00	3
4059092	1.000000e+00	1
4059095	1.000000e+00	4
4059094	1.000000e+00	2
4059089	1.000000e+00	0
4059088	9.999549e-01	12
4059091	5.561376e-01	25
4059090	4.529710e-14	49
4059101	1.000000e+00	7
4059100	1.000000e+00	2
4059103	1.301086e-03	36
4059102	1.000000e+00	2
4059097	1.133316e-12	48
4059096	1.000000e+00	1
4059099	9.998471e-01	13
4059098	1.000000e+00	1
4059110	5.561376e-01	25
4059111	1.000000e+00	6
4059108	1.000000e+00	0
4059109	1.000000e+00	1
4059106	1.000000e+00	3
4059107	1.133316e-12	48
4059104	1.301086e-03	36
4059105	1.000000e+00	0
4059118	1.000000e+00	0
4059119	1.000000e+00	1
4059116	1.000000e+00	2
4059117	8.881784e-16	50
4059114	1.193067e-05	40
4059115	8.881784e-16	50
4059112	9.835804e-01	18
4059113	8.986806e-01	21
4059127	1.000000e+00	3
4059126	9.999881e-01	11
4059125	1.000000e+00	6
4059124	1.000000e+00	1
4059123	9.986989e-01	15
4059122	9.923267e-01	17
4059121	4.529710e-14	49
4059120	1.000000e+00	0
4059135	1.049339e-07	43
4059134	1.000000e+00	6
4059133	1.000000e+00	1
4059132	1.000000e+00	0
4059131	1.000000e+00	0
4059130	1.000000e+00	1
4059129	1.000000e+00	4
4059128	1.000000e+00	0
4059008	1.529320e-04	38
4059009	1.000000e+00	0
4059010	1.000000e+00	0
4059011	1.133316e-12	48
4059012	9.995319e-01	14
4059013	9.999972e-01	10
4059014	1.000000e+00	0
4059015	9.998471e-01	13
4059016	1.000000e+00	0
4059017	1.000000e+00	1
4059018	1.000000e+00	1
4059019	9.999994e-01	9
4059020	1.133316e-12	48
4059021	1.000000e+00	0
4059022	1.193067e-05	40
4059023	8.388818e-01	22
4059025	8.881784e-16	50
4059024	9.999994e-01	9
4059027	1.854161e-11	47
4059026	1.000000e+00	2
4059029	1.000000e+00	1
4059028	1.000000e+00	5
4059031	1.000000e+00	0
4059030	9.986989e-01	15
4059033	1.000000e+00	0
4059032	3.359055e-01	27
4059035	7.600562e-01	23
4059034	1.000000e+00	0
4059037	1.000000e+00	0
4059036	9.999972e-01	10
4059039	8.881784e-16	50
4059038	1.000000e+00	0
4059042	1.193067e-05	40
4059043	1.000000e+00	4
4059040	9.999994e-01	9
4059041	8.388818e-01	22
4059046	9.998471e-01	13
4059047	1.000000e+00	4
4059044	9.995319e-01	14
4059045	1.000000e+00	1
4059050	1.000000e+00	0
4059051	1.000000e+00	3
4059048	1.000000e+00	2
4059049	1.000000e+00	1
4059054	1.000000e+00	0
4059055	8.881784e-16	50
4059052	3.359055e-01	27
4059053	1.000000e+00	6
4059059	4.438624e-01	26
4059058	1.000000e+00	0
4059057	1.000000e+00	7
4059056	1.000000e+00	0
4059063	1.000000e+00	0
4059062	8.881784e-16	50
4059061	1.000000e+00	0
4059060	2.230891e-10	46
4059067	9.999994e-01	9
4059066	9.999972e-01	10
4059065	8.881784e-16	50
4059064	9.995319e-01	14
4059071	9.999994e-01	9
4059070	1.000000e+00	1
4059069	1.000000e+00	0
4059068	9.995319e-01	14
4058957	7.673339e-03	34
4058956	8.881784e-16	50
4058959	8.881784e-16	50
4058958	6.640945e-01	24
4058953	1.000000e+00	4
4058952	1.000000e+00	2
4058955	9.835804e-01	18
4058954	9.999999e-01	8
4058949	1.000000e+00	0
4058948	4.510745e-05	39
4058951	1.301086e-03	36
4058950	1.000000e+00	3
4058945	1.000000e+00	3
4058944	4.529710e-14	49
4058947	1.000000e+00	0
4058946	7.600562e-01	23
4058972	9.999881e-01	11
4058973	4.681115e-04	37
4058974	9.675457e-01	19
4058975	8.881784e-16	50
4058968	8.881784e-16	50
4058969	1.000000e+00	1
4058970	1.000000e+00	4
4058971	1.000000e+00	0
4058964	8.881784e-16	50
4058965	4.529710e-14	49
4058966	1.000000e+00	5
4058967	8.881784e-16	50
4058960	8.881784e-16	50
4058961	4.529710e-14	49
4058962	8.881784e-16	50
4058963	1.193067e-05	40
4058991	9.675457e-01	19
4058990	1.000000e+00	5
4058989	8.881784e-16	50
4058988	5.561376e-01	25
4058987	1.000000e+00	0
4058986	1.000000e+00	4
4058985	6.640945e-01	24
4058984	9.999999e-01	8
4058983	1.000000e+00	5
4058982	1.000000e+00	2
4058981	1.000000e+00	7
4058980	1.000000e+00	1
4058979	1.854161e-11	47
4058978	9.998471e-01	13
4058977	9.995319e-01	14
4058976	1.854161e-11	47
4059006	9.966998e-01	16
4059004	1.000000e+00	3
4059005	9.999999e-01	8
4059002	1.000000e+00	0
4059003	1.000000e+00	0
4059000	1.000000e+00	2
4059001	1.000000e+00	0
4058998	8.881784e-16	50
4058999	8.881784e-16	50
4058996	1.000000e+00	0
4058997	9.923267e-01	17
4058994	4.681115e-04	37
4058995	1.000000e+00	0
4058992	1.000000e+00	1
4058993	1.133316e-12	48
4058889	1.000000e+00	2
4058888	2.399438e-01	28
4058891	1.133316e-12	48
4058890	1.000000e+00	3
4058893	5.561376e-01	25
4058892	1.000000e+00	6
4058895	1.000000e+00	0
4058894	1.000000e+00	2
4058881	8.881784e-16	50
4058880	1.000000e+00	4
4058883	1.000000e+00	0
4058882	8.881784e-16	50
4058885	1.000000e+00	0
4058884	1.000000e+00	6
4058887	1.000000e+00	0
4058886	9.999972e-01	10
4058904	1.000000e+00	0
4058905	8.881784e-16	50
4058906	9.966998e-01	16
4058907	1.000000e+00	1
4058908	1.000000e+00	0
4058909	1.000000e+00	0
4058910	1.000000e+00	2
4058911	1.000000e+00	0
4058896	8.881784e-16	50
4058897	1.000000e+00	2
4058898	9.999549e-01	12
4058899	7.673339e-03	34
4058900	1.000000e+00	7
4058901	1.000000e+00	0
4058902	3.359055e-01	27
4058903	4.681115e-04	37
4058923	8.881784e-16	50
4058922	1.000000e+00	1
4058921	9.835804e-01	18
4058920	9.999549e-01	12
4058927	7.600562e-01	23
4058926	8.881784e-16	50
4058925	1.641957e-02	33
4058924	1.000000e+00	2
4058915	9.923267e-01	17
4058914	8.881784e-16	50
4058913	8.881784e-16	50
4058912	5.561376e-01	25
4058919	1.000000e+00	1
4058918	1.000000e+00	3
4058917	2.104926e-09	45
4058916	9.999972e-01	10
4058938	4.529710e-14	49
4058939	8.881784e-16	50
4058936	8.881784e-16	50
4058937	8.986806e-01	21
4058942	1.000000e+00	6
4058943	8.881784e-16	50
4058940	8.881784e-16	50
4058941	1.000000e+00	1
4058930	2.230891e-10	46
4058931	9.986989e-01	15
4058928	1.854161e-11	47
4058929	9.966998e-01	16
4058934	8.881784e-16	50
4058935	1.000000e+00	1
4058932	8.881784e-16	50
4058933	1.000000e+00	0
4058353	1.000000e+00	0
4058352	1.000000e+00	0
4058355	8.881784e-16	50
4058354	1.621870e-08	44
4058357	3.359055e-01	27
4058356	1.000000e+00	0
4058359	1.000000e+00	1
4058358	8.881784e-16	50
4058361	1.000000e+00	7
4058360	1.000000e+00	0
4058363	9.999994e-01	9
4058362	1.000000e+00	1
4058365	9.999881e-01	11
4058364	1.000000e+00	0
4058367	3.300224e-03	35
4058366	1.000000e+00	0
4058336	9.923267e-01	17
4058337	1.000000e+00	0
4058338	1.000000e+00	0
4058339	3.300224e-03	35
4058340	1.611182e-01	29
4058341	7.673339e-03	34
4058342	1.000000e+00	2
4058343	1.000000e+00	1
4058344	1.000000e+00	1
4058345	1.854161e-11	47
4058346	7.600562e-01	23
4058347	8.881784e-16	50
4058348	1.621870e-08	44
4058349	1.000000e+00	2
4058350	1.000000e+00	1
4058351	1.854161e-11	47
4058323	4.438624e-01	26
4058322	8.881784e-16	50
4058321	8.881784e-16	50
4058327	1.000000e+00	5
4058326	1.000000e+00	0
4058325	9.999999e-01	8
4058324	1.000000e+00	2
4058331	1.854161e-11	47
4058330	4.438624e-01	26
4058328	1.000000e+00	0
4058335	1.013194e-01	30
4058334	9.999994e-01	9
4058333	1.000000e+00	1
4058332	4.529710e-14	49
4058306	9.923267e-01	17
4058307	1.000000e+00	2
4058304	1.000000e+00	1
4058305	9.999881e-01	11
4058310	8.881784e-16	50
4058311	1.000000e+00	3
4058308	1.000000e+00	2
4058309	8.881784e-16	50
4058314	9.999881e-01	11
4058315	2.807050e-06	41
4058312	9.999972e-01	10
4058313	1.000000e+00	0
4058318	1.000000e+00	5
4058319	9.999972e-01	10
4058316	8.881784e-16	50
4058317	1.000000e+00	0
4058293	1.000000e+00	1
4058292	8.881784e-16	50
4058295	4.681115e-04	37
4058294	1.000000e+00	5
4058289	3.359055e-01	27
4058288	1.000000e+00	0
4058291	1.000000e+00	7
4058290	8.986806e-01	21
4058301	8.881784e-16	50
4058300	4.529710e-14	49
4058303	4.438624e-01	26
4058302	9.999549e-01	12
4058297	8.881784e-16	50
4058296	8.881784e-16	50
4058299	8.881784e-16	50
4058298	1.611182e-01	29
4058276	1.000000e+00	1
4058277	8.881784e-16	50
4058278	1.000000e+00	1
4058279	9.835804e-01	18
4058272	1.000000e+00	0
4058273	1.049339e-07	43
4058274	9.999549e-01	12
4058275	1.000000e+00	0
4058284	4.529710e-14	49
4058285	9.999999e-01	8
4058286	9.923267e-01	17
4058287	8.881784e-16	50
4058280	5.817779e-07	42
4058281	9.999972e-01	10
4058282	8.881784e-16	50
4058283	4.529710e-14	49
4058263	8.881784e-16	50
4058262	9.999881e-01	11
4058261	1.000000e+00	7
4058260	1.000000e+00	5
4058259	8.881784e-16	50
4058258	3.245432e-02	32
4058257	1.000000e+00	0
4058256	8.881784e-16	50
4058271	1.000000e+00	2
4058270	1.000000e+00	1
4058269	1.000000e+00	4
4058268	1.000000e+00	1
4058267	1.000000e+00	2
4058266	1.133316e-12	48
4058265	1.000000e+00	5
4058264	8.881784e-16	50
4058254	1.000000e+00	1
4058255	8.881784e-16	50
4058252	1.000000e+00	5
4058253	8.881784e-16	50
4058217	9.999972e-01	10
4058216	9.986989e-01	15
4058209	9.995319e-01	14
4058208	1.193067e-05	40
4058211	4.529710e-14	49
4058213	1.000000e+00	0
4058212	1.000000e+00	3
4058215	9.675457e-01	19
4058214	8.986806e-01	21
4058202	4.438624e-01	26
4058203	9.999999e-01	8
4058200	1.193067e-05	40
4058201	1.000000e+00	1
4058206	8.881784e-16	50
4058207	8.881784e-16	50
4058204	8.881784e-16	50
4058205	1.000000e+00	0
4058194	1.000000e+00	0
4058195	4.529710e-14	49
4058192	2.807050e-06	41
4058193	1.000000e+00	0
4058198	9.998471e-01	13
4058199	8.388818e-01	22
4058196	1.000000e+00	1
4058197	7.673339e-03	34
4058187	1.000000e+00	0
4058186	1.000000e+00	2
4058184	8.881784e-16	50
4058191	5.817779e-07	42
4058190	4.681115e-04	37
4058189	2.230891e-10	46
4058188	1.000000e+00	0
4058179	8.986806e-01	21
4058178	1.000000e+00	0
4058177	4.529710e-14	49
4058176	8.881784e-16	50
4058183	7.673339e-03	34
4058182	1.000000e+00	2
4058181	8.388818e-01	22
4058180	8.881784e-16	50
4058172	1.000000e+00	0
4058173	9.835804e-01	18
4058174	6.640945e-01	24
4058175	1.000000e+00	3
4058168	1.000000e+00	0
4058169	4.529710e-14	49
4058170	1.000000e+00	0
4058171	1.000000e+00	0
4058164	3.300224e-03	35
4058165	8.881784e-16	50
4058166	1.000000e+00	0
4058167	1.000000e+00	0
4058160	9.966998e-01	16
4058161	1.529320e-04	38
4058162	1.000000e+00	0
4058163	1.000000e+00	3
4058157	1.529320e-04	38
4058156	8.881784e-16	50
4058159	1.000000e+00	0
4058153	8.881784e-16	50
4058152	1.000000e+00	6
4058155	8.881784e-16	50
4058154	4.529710e-14	49
4058149	1.000000e+00	0
4058148	1.000000e+00	0
4058151	8.881784e-16	50
4058150	1.000000e+00	4
4058145	4.529710e-14	49
4058144	1.000000e+00	1
4058147	1.000000e+00	0
4058146	1.000000e+00	3
4058142	8.881784e-16	50
4058143	8.881784e-16	50
4058140	1.000000e+00	0
4058141	1.000000e+00	0
4058138	1.000000e+00	1
4058139	1.000000e+00	0
4058136	7.600562e-01	23
4058137	1.000000e+00	0
4058134	1.000000e+00	3
4058135	1.000000e+00	7
4058132	8.881784e-16	50
4058133	6.640945e-01	24
4058130	1.000000e+00	0
4058131	1.000000e+00	0
4058128	1.000000e+00	7
4058129	1.000000e+00	0
4058127	1.000000e+00	0
4058126	1.000000e+00	1
4058125	9.998471e-01	13
4058124	1.000000e+00	1
4058123	1.000000e+00	7
4058122	1.000000e+00	1
4058121	1.000000e+00	1
4058120	9.999994e-01	9
4058119	5.817779e-07	42
4058118	1.000000e+00	0
4058117	1.000000e+00	0
4058116	1.000000e+00	2
4058115	9.999881e-01	11
4058114	9.999999e-01	8
4058113	4.529710e-14	49
4058112	1.000000e+00	1
4058594	1.000000e+00	7
4058595	1.000000e+00	0
4058592	1.854161e-11	47
4058593	9.995319e-01	14
4058598	1.000000e+00	5
4058599	1.000000e+00	3
4058596	9.923267e-01	17
4058597	1.000000e+00	0
4058602	8.881784e-16	50
4058603	1.000000e+00	0
4058600	8.881784e-16	50
4058601	1.000000e+00	0
4058606	1.641957e-02	33
4058607	1.000000e+00	1
4058604	1.000000e+00	7
4058605	1.000000e+00	1
4058611	8.881784e-16	50
4058610	9.999999e-01	8
4058609	1.000000e+00	7
4058608	1.000000e+00	0
4058615	1.000000e+00	2
4058614	1.000000e+00	3
4058613	9.999994e-01	9
4058612	1.000000e+00	0
4058619	8.881784e-16	50
4058618	3.300224e-03	35
4058617	9.923267e-01	17
4058616	9.999972e-01	10
4058623	1.000000e+00	1
4058622	8.881784e-16	50
4058621	9.999994e-01	9
4058620	4.438624e-01	26
4058560	8.881784e-16	50
4058561	1.000000e+00	1
4058562	1.000000e+00	0
4058563	9.966998e-01	16
4058564	9.995319e-01	14
4058565	8.881784e-16	50
4058566	1.000000e+00	6
4058567	1.000000e+00	0
4058568	9.966998e-01	16
4058569	1.000000e+00	1
4058570	1.000000e+00	0
4058571	1.013194e-01	30
4058572	9.999881e-01	11
4058573	9.999549e-01	12
4058574	1.000000e+00	6
4058575	1.000000e+00	4
4058577	1.000000e+00	0
4058576	1.000000e+00	1
4058579	9.405398e-01	20
4058578	9.999881e-01	11
4058581	1.000000e+00	1
4058580	9.835804e-01	18
4058583	1.000000e+00	0
4058582	1.013194e-01	30
4058585	8.881784e-16	50
4058587	1.000000e+00	0
4058586	1.000000e+00	1
4058589	8.388818e-01	22
4058591	1.000000e+00	4
4058590	1.000000e+00	0
4058534	1.000000e+00	1
4058535	1.000000e+00	6
4058533	4.510745e-05	39
4058530	5.817779e-07	42
4058531	8.881784e-16	50
4058528	8.881784e-16	50
4058529	2.230891e-10	46
4058542	1.000000e+00	5
4058543	1.000000e+00	1
4058540	1.000000e+00	0
4058541	9.835804e-01	18
4058538	1.000000e+00	0
4058539	1.000000e+00	0
4058536	1.000000e+00	2
4058537	4.529710e-14	49
4058551	1.529320e-04	38
4058550	1.000000e+00	1
4058549	1.000000e+00	2
4058548	1.000000e+00	0
4058547	8.881784e-16	50
4058546	1.000000e+00	5
4058545	1.301086e-03	36
4058544	9.835804e-01	18
4058559	1.000000e+00	0
4058558	9.986989e-01	15
4058557	9.999972e-01	10
4058556	1.000000e+00	0
4058555	1.000000e+00	0
4058554	1.000000e+00	0
4058553	1.000000e+00	2
4058552	9.999999e-01	8
4058500	1.000000e+00	1
4058501	1.133316e-12	48
4058502	8.881784e-16	50
4058503	2.104926e-09	45
4058496	1.000000e+00	1
4058497	1.000000e+00	3
4058498	1.000000e+00	2
4058499	3.359055e-01	27
4058508	2.807050e-06	41
4058509	9.405398e-01	20
4058510	2.807050e-06	41
4058511	8.881784e-16	50
4058504	1.049339e-07	43
4058505	1.000000e+00	3
4058506	3.359055e-01	27
4058507	8.881784e-16	50
4058517	4.529710e-14	49
4058516	9.999972e-01	10
4058519	8.881784e-16	50
4058518	1.301086e-03	36
4058513	1.049339e-07	43
4058512	1.000000e+00	6
4058515	9.966998e-01	16
4058514	9.995319e-01	14
4058525	1.000000e+00	3
4058524	1.000000e+00	0
4058527	2.104926e-09	45
4058526	2.399438e-01	28
4058521	9.999994e-01	9
4058520	9.995319e-01	14
4058523	9.999972e-01	10
4058522	1.000000e+00	1
4058475	1.000000e+00	0
4058474	1.529320e-04	38
4058473	1.000000e+00	7
4058472	1.000000e+00	1
4058479	1.000000e+00	1
4058478	1.000000e+00	4
4058477	8.881784e-16	50
4058476	8.881784e-16	50
4058466	1.000000e+00	0
4058465	1.013194e-01	30
4058464	1.000000e+00	0
4058471	1.000000e+00	0
4058470	1.000000e+00	0
4058469	1.000000e+00	1
4058468	1.000000e+00	0
4058490	1.000000e+00	1
4058491	1.000000e+00	1
4058488	1.133316e-12	48
4058489	9.999999e-01	8
4058494	4.529710e-14	49
4058495	1.000000e+00	0
4058492	1.000000e+00	1
4058493	1.000000e+00	1
4058482	1.000000e+00	0
4058483	4.529710e-14	49
4058480	1.000000e+00	2
4058481	1.193067e-05	40
4058486	9.999999e-01	8
4058487	7.673339e-03	34
4058484	1.000000e+00	3
4058485	8.388818e-01	22
4058441	1.301086e-03	36
4058440	2.104926e-09	45
4058443	1.000000e+00	4
4058442	1.000000e+00	1
4058445	8.881784e-16	50
4058444	1.000000e+00	6
4058447	1.000000e+00	0
4058446	1.000000e+00	1
4058433	1.000000e+00	2
4058432	4.529710e-14	49
4058435	9.999994e-01	9
4058434	1.621870e-08	44
4058437	1.854161e-11	47
4058436	1.133316e-12	48
4058439	1.301086e-03	36
4058438	1.000000e+00	0
4058456	9.999972e-01	10
4058457	9.999881e-01	11
4058458	8.881784e-16	50
4058459	1.000000e+00	0
4058460	1.000000e+00	4
4058461	1.000000e+00	0
4058462	1.000000e+00	0
4058463	2.807050e-06	41
4058448	1.000000e+00	5
4058449	5.817779e-07	42
4058450	1.000000e+00	1
4058451	1.000000e+00	0
4058452	1.000000e+00	4
4058453	1.000000e+00	0
4058454	1.133316e-12	48
4058455	1.000000e+00	0
4058415	1.000000e+00	0
4058414	1.000000e+00	1
4058412	8.881784e-16	50
4058411	1.000000e+00	7
4058410	8.881784e-16	50
4058409	8.881784e-16	50
4058408	1.000000e+00	0
4058407	1.854161e-11	47
4058406	1.000000e+00	0
4058405	1.000000e+00	0
4058404	1.000000e+00	2
4058403	1.000000e+00	0
4058402	1.000000e+00	4
4058401	9.999881e-01	11
4058400	1.000000e+00	0
4058430	1.000000e+00	0
4058431	1.000000e+00	3
4058428	1.000000e+00	0
4058429	1.000000e+00	2
4058426	1.000000e+00	0
4058427	8.388818e-01	22
4058424	1.000000e+00	0
4058425	1.000000e+00	0
4058422	1.000000e+00	0
4058423	1.000000e+00	1
4058420	1.000000e+00	4
4058421	8.881784e-16	50
4058418	1.000000e+00	0
4058419	1.000000e+00	0
4058416	9.999994e-01	9
4058417	1.000000e+00	1
4058381	8.881784e-16	50
4058380	1.000000e+00	0
4058383	1.000000e+00	0
4058382	9.835804e-01	18
4058377	9.999994e-01	9
4058376	9.999994e-01	9
4058379	8.881784e-16	50
4058378	2.104926e-09	45
4058373	9.999549e-01	12
4058372	9.999999e-01	8
4058375	1.621870e-08	44
4058374	1.000000e+00	5
4058369	1.000000e+00	0
4058368	4.529710e-14	49
4058371	1.000000e+00	2
4058396	1.000000e+00	0
4058397	8.881784e-16	50
4058398	7.673339e-03	34
4058399	1.854161e-11	47
4058392	8.881784e-16	50
4058393	8.881784e-16	50
4058394	8.881784e-16	50
4058395	8.881784e-16	50
4058388	9.999881e-01	11
4058389	9.999972e-01	10
4058391	8.881784e-16	50
4058384	8.881784e-16	50
4058385	1.133316e-12	48
4058386	1.301086e-03	36
4058387	8.881784e-16	50
4057755	8.881784e-16	50
4057754	9.999999e-01	8
4057753	1.000000e+00	0
4057752	9.999999e-01	8
4057759	1.000000e+00	5
4057758	9.999972e-01	10
4057757	1.000000e+00	2
4057756	9.995319e-01	14
4057747	1.000000e+00	5
4057746	9.999994e-01	9
4057745	1.000000e+00	4
4057744	8.881784e-16	50
4057751	1.000000e+00	2
4057750	9.999999e-01	8
4057749	1.000000e+00	4
4057748	1.000000e+00	0
4057738	1.000000e+00	5
4057739	4.529710e-14	49
4057736	1.193067e-05	40
4057737	1.013194e-01	30
4057742	8.881784e-16	50
4057743	9.995319e-01	14
4057740	1.000000e+00	4
4057741	3.359055e-01	27
4057730	1.133316e-12	48
4057731	1.000000e+00	1
4057728	9.923267e-01	17
4057729	1.000000e+00	0
4057734	4.681115e-04	37
4057735	7.673339e-03	34
4057732	8.881784e-16	50
4057733	1.000000e+00	1
4057785	1.013194e-01	30
4057784	1.000000e+00	0
4057787	1.000000e+00	0
4057786	1.000000e+00	7
4057789	1.000000e+00	5
4057788	1.000000e+00	2
4057791	1.000000e+00	0
4057790	8.881784e-16	50
4057777	1.000000e+00	1
4057776	1.000000e+00	0
4057779	1.000000e+00	0
4057778	1.301086e-03	36
4057781	1.000000e+00	0
4057780	2.807050e-06	41
4057783	1.000000e+00	4
4057782	1.000000e+00	1
4057768	1.000000e+00	1
4057769	1.000000e+00	3
4057770	1.000000e+00	3
4057771	8.881784e-16	50
4057772	1.000000e+00	3
4057773	1.000000e+00	0
4057774	9.999994e-01	9
4057775	1.000000e+00	0
4057760	1.000000e+00	1
4057761	9.999549e-01	12
4057762	1.193067e-05	40
4057763	8.881784e-16	50
4057764	8.881784e-16	50
4057765	1.000000e+00	0
4057766	1.000000e+00	4
4057767	2.399438e-01	28
4057823	1.000000e+00	1
4057822	1.000000e+00	0
4057821	1.301086e-03	36
4057820	1.000000e+00	3
4057818	1.000000e+00	0
4057817	1.013194e-01	30
4057816	1.000000e+00	0
4057815	8.881784e-16	50
4057814	1.133316e-12	48
4057813	8.881784e-16	50
4057812	8.881784e-16	50
4057811	2.230891e-10	46
4057810	3.300224e-03	35
4057809	5.817779e-07	42
4057808	8.881784e-16	50
4057806	7.600562e-01	23
4057807	4.438624e-01	26
4057805	1.000000e+00	6
4057802	1.000000e+00	5
4057803	8.881784e-16	50
4057800	1.000000e+00	0
4057801	1.000000e+00	4
4057798	1.000000e+00	3
4057799	8.881784e-16	50
4057796	1.000000e+00	1
4057797	4.529710e-14	49
4057794	9.999999e-01	8
4057795	1.000000e+00	0
4057792	1.000000e+00	3
4057793	9.999999e-01	8
4057853	1.000000e+00	2
4057852	1.000000e+00	7
4057855	1.000000e+00	0
4057854	8.881784e-16	50
4057849	1.000000e+00	0
4057848	9.923267e-01	17
4057851	1.000000e+00	1
4057850	1.000000e+00	0
4057845	8.881784e-16	50
4057844	8.881784e-16	50
4057847	1.000000e+00	0
4057846	1.000000e+00	0
4057841	9.999972e-01	10
4057840	1.854161e-11	47
4057843	9.999549e-01	12
4057842	1.000000e+00	0
4057836	1.000000e+00	3
4057837	1.000000e+00	6
4057838	9.995319e-01	14
4057839	2.230891e-10	46
4057832	9.999994e-01	9
4057833	8.881784e-16	50
4057834	8.881784e-16	50
4057828	1.000000e+00	0
4057829	9.999999e-01	8
4057830	9.675457e-01	19
4057831	8.881784e-16	50
4057824	1.000000e+00	1
4057825	1.000000e+00	2
4057826	8.881784e-16	50
4057827	9.999972e-01	10
4057618	1.013194e-01	30
4057619	1.000000e+00	4
4057616	9.986989e-01	15
4057617	1.000000e+00	0
4057622	1.529320e-04	38
4057623	9.923267e-01	17
4057620	1.000000e+00	0
4057621	8.881784e-16	50
4057626	1.000000e+00	0
4057627	9.995319e-01	14
4057624	1.000000e+00	3
4057625	1.000000e+00	3
4057630	1.000000e+00	1
4057631	2.230891e-10	46
4057628	9.999881e-01	11
4057629	5.561376e-01	25
4057603	9.999994e-01	9
4057602	1.000000e+00	0
4057601	1.000000e+00	5
4057600	1.000000e+00	1
4057607	1.000000e+00	4
4057606	8.881784e-16	50
4057605	9.999994e-01	9
4057604	8.881784e-16	50
4057611	7.600562e-01	23
4057608	1.000000e+00	1
4057615	1.000000e+00	3
4057614	1.000000e+00	7
4057613	1.000000e+00	0
4057612	1.000000e+00	0
4057653	1.000000e+00	0
4057654	8.881784e-16	50
4057655	1.000000e+00	6
4057656	2.104926e-09	45
4057657	8.881784e-16	50
4057658	1.000000e+00	0
4057659	1.000000e+00	0
4057660	1.000000e+00	0
4057661	1.000000e+00	0
4057662	1.000000e+00	5
4057663	7.600562e-01	23
[truncated: 980 more rows]
