# Supplementary material for: Translational Selection Is Ubiquitous in Prokaryotes
Source: PLoS Genet. 2010 Jun 24;6(6):e1001004. doi: 10.1371/journal.pgen.1001004 (PMC2891978; doi:10.1371/journal.pgen.1001004)
Supplement: Dataset S1 — OCU/non-OCU gene calls in 461 Bacterial and Archaeal genomes, and summary tables of genome properties and OCU preferences for specific codons. (4.77 MB ZIP) [file pgen.1001004.s001.zip › Dataset_S1_Bacteria/Deinococcus_radiodurans.arff.ocuGenes]

GeneID	signTest_p	ocuProbWinCnt
PID_161579487	5.561376e-01	25
PID_161579488	1.000000e+00	0
PID_161579486	9.405398e-01	20
PID_161579483	1.000000e+00	3
PID_161579484	1.301086e-03	36
PID_161579494	8.881784e-16	50
PID_161579493	1.000000e+00	2
PID_161579495	1.000000e+00	3
PID_161579490	2.807050e-06	41
PID_161579489	1.000000e+00	3
PID_161579492	8.881784e-16	50
PID_161579491	1.000000e+00	3
1797550	9.999994e-01	9
1797551	1.000000e+00	0
1797548	1.000000e+00	0
1797549	1.000000e+00	1
1797546	1.000000e+00	0
1797547	9.835804e-01	18
1797544	9.923267e-01	17
1797545	8.881784e-16	50
1797542	9.999549e-01	12
1797543	1.000000e+00	2
1797540	8.881784e-16	50
1797541	8.986806e-01	21
1797538	1.000000e+00	0
1797539	6.640945e-01	24
1797536	9.986989e-01	15
1797537	1.000000e+00	6
1797567	1.000000e+00	2
1797566	1.000000e+00	5
1797564	1.000000e+00	4
1797563	9.986989e-01	15
1797562	1.000000e+00	1
1797561	3.245432e-02	32
1797560	1.000000e+00	1
1797559	1.000000e+00	7
1797558	1.000000e+00	7
1797557	1.000000e+00	1
1797556	1.000000e+00	4
1797555	1.000000e+00	1
1797554	1.611182e-01	29
1797553	4.529710e-14	49
1797552	8.881784e-16	50
1797516	8.881784e-16	50
1797517	3.359055e-01	27
1797518	1.854161e-11	47
1797519	1.000000e+00	0
1797512	1.000000e+00	0
1797513	1.133316e-12	48
1797514	1.000000e+00	0
1797515	2.807050e-06	41
1797508	1.000000e+00	0
1797510	1.000000e+00	1
1797511	1.000000e+00	0
1797504	8.881784e-16	50
1797505	8.881784e-16	50
1797506	9.995319e-01	14
1797507	1.133316e-12	48
1797533	1.000000e+00	7
1797532	8.881784e-16	50
1797535	9.995319e-01	14
1797534	9.998471e-01	13
1797529	8.881784e-16	50
1797528	1.000000e+00	0
1797531	1.000000e+00	4
1797530	8.881784e-16	50
1797525	9.999999e-01	8
1797524	1.000000e+00	0
1797527	9.999549e-01	12
1797526	1.133316e-12	48
1797521	1.641957e-02	33
1797520	9.999972e-01	10
1797523	1.854161e-11	47
1797522	1.000000e+00	0
1797610	1.000000e+00	0
1797611	1.049339e-07	43
1797609	1.000000e+00	2
1797614	1.000000e+00	2
1797615	7.600562e-01	23
1797612	1.000000e+00	5
1797613	1.000000e+00	2
1797602	1.000000e+00	3
1797603	9.999972e-01	10
1797600	3.359055e-01	27
1797601	9.986989e-01	15
1797606	1.000000e+00	3
1797607	7.673339e-03	34
1797604	9.966998e-01	16
1797605	8.881784e-16	50
1797626	8.881784e-16	50
1797625	1.000000e+00	0
1797624	1.621870e-08	44
1797631	1.193067e-05	40
1797630	9.986989e-01	15
1797629	1.000000e+00	2
1797628	1.000000e+00	0
1797619	1.000000e+00	2
1797618	1.000000e+00	0
1797617	1.000000e+00	0
1797616	8.881784e-16	50
1797623	1.000000e+00	0
1797622	1.000000e+00	3
1797621	1.000000e+00	0
1797620	4.529710e-14	49
1797576	1.000000e+00	0
1797577	1.000000e+00	1
1797578	1.000000e+00	1
1797579	8.881784e-16	50
1797580	1.000000e+00	0
1797581	1.000000e+00	0
1797582	1.000000e+00	6
1797583	8.881784e-16	50
1797568	9.999994e-01	9
1797569	9.966998e-01	16
1797570	1.000000e+00	0
1797571	1.193067e-05	40
1797572	1.000000e+00	3
1797573	8.881784e-16	50
1797574	2.104926e-09	45
1797575	9.999999e-01	8
1797593	1.000000e+00	0
1797592	1.000000e+00	3
1797595	1.000000e+00	1
1797594	1.000000e+00	0
1797597	9.995319e-01	14
1797596	9.999549e-01	12
1797599	9.999972e-01	10
1797598	7.600562e-01	23
1797585	1.000000e+00	1
1797584	2.807050e-06	41
1797587	1.000000e+00	0
1797586	1.000000e+00	1
1797589	1.000000e+00	0
1797588	2.104926e-09	45
1797591	8.881784e-16	50
1797590	8.881784e-16	50
1797415	1.000000e+00	0
1797414	8.881784e-16	50
1797413	9.966998e-01	16
1797412	1.000000e+00	0
1797411	1.000000e+00	2
1797410	1.000000e+00	4
1797409	1.000000e+00	1
1797408	4.438624e-01	26
1797423	9.923267e-01	17
1797422	1.000000e+00	5
1797421	1.641957e-02	33
1797420	1.000000e+00	0
1797419	1.000000e+00	1
1797418	9.999972e-01	10
1797417	1.000000e+00	0
1797416	8.881784e-16	50
1797431	1.000000e+00	0
1797428	9.999994e-01	9
1797429	8.881784e-16	50
1797426	9.966998e-01	16
1797427	9.923267e-01	17
1797424	1.000000e+00	0
1797438	1.000000e+00	2
1797439	1.049339e-07	43
1797436	1.000000e+00	0
1797437	1.854161e-11	47
1797434	4.529710e-14	49
1797435	1.000000e+00	1
1797432	9.998471e-01	13
1797433	1.000000e+00	0
1797381	1.000000e+00	0
1797380	1.000000e+00	0
1797383	1.000000e+00	2
1797382	9.998471e-01	13
1797377	8.881784e-16	50
1797376	1.000000e+00	0
1797379	1.000000e+00	1
1797378	1.000000e+00	0
1797389	1.000000e+00	7
1797388	9.986989e-01	15
1797391	9.999994e-01	9
1797390	2.230891e-10	46
1797385	1.000000e+00	0
1797384	1.000000e+00	3
1797387	1.000000e+00	0
1797386	1.000000e+00	7
1797396	9.999994e-01	9
1797397	1.000000e+00	0
1797398	1.000000e+00	0
1797399	8.881784e-16	50
1797392	1.000000e+00	0
1797393	1.000000e+00	0
1797394	1.000000e+00	5
1797395	6.640945e-01	24
1797405	1.000000e+00	7
1797406	9.995319e-01	14
1797407	8.881784e-16	50
1797401	1.000000e+00	6
1797402	1.000000e+00	0
1797403	1.193067e-05	40
1797474	9.999994e-01	9
1797473	8.881784e-16	50
1797472	1.000000e+00	0
1797479	1.000000e+00	0
1797477	1.000000e+00	0
1797476	1.000000e+00	0
1797483	4.529710e-14	49
1797482	8.881784e-16	50
1797481	9.999994e-01	9
1797480	1.000000e+00	1
1797487	4.529710e-14	49
1797486	1.000000e+00	0
1797485	9.923267e-01	17
1797484	8.881784e-16	50
1797490	9.999972e-01	10
1797491	1.000000e+00	5
1797488	1.000000e+00	0
1797489	1.000000e+00	3
1797494	1.000000e+00	6
1797495	8.881784e-16	50
1797492	1.193067e-05	40
1797493	1.000000e+00	1
1797498	1.000000e+00	0
1797499	1.000000e+00	0
1797496	9.995319e-01	14
1797497	1.000000e+00	3
1797503	1.000000e+00	5
1797500	1.000000e+00	4
1797501	1.301086e-03	36
1797441	1.000000e+00	3
1797440	1.000000e+00	7
1797443	9.995319e-01	14
1797442	9.999549e-01	12
1797445	4.681115e-04	37
1797444	8.881784e-16	50
1797447	9.999994e-01	9
1797446	1.000000e+00	2
1797448	1.000000e+00	5
1797451	1.000000e+00	0
1797450	8.881784e-16	50
1797453	4.438624e-01	26
1797452	1.000000e+00	3
1797455	9.999994e-01	9
1797454	1.000000e+00	1
1797456	1.000000e+00	4
1797457	8.881784e-16	50
1797458	9.999999e-01	8
1797459	1.000000e+00	1
1797460	1.000000e+00	1
1797461	1.133316e-12	48
1797462	9.966998e-01	16
1797463	4.529710e-14	49
1797465	1.000000e+00	0
1797466	1.000000e+00	7
1797467	1.000000e+00	1
1797468	1.000000e+00	7
1797469	1.000000e+00	0
1797470	9.675457e-01	19
1797471	1.000000e+00	1
1797309	8.881784e-16	50
1797308	9.999994e-01	9
1797311	7.600562e-01	23
1797305	9.405398e-01	20
1797304	1.000000e+00	3
1797307	1.000000e+00	2
1797301	1.000000e+00	1
1797300	8.881784e-16	50
1797303	1.000000e+00	4
1797302	1.000000e+00	5
1797297	1.529320e-04	38
1797296	1.000000e+00	0
1797299	9.986989e-01	15
1797298	8.881784e-16	50
1797292	9.966998e-01	16
1797293	1.000000e+00	0
1797294	1.000000e+00	2
1797295	1.000000e+00	1
1797288	1.000000e+00	1
1797289	8.881784e-16	50
1797290	2.399438e-01	28
1797291	4.529710e-14	49
1797284	1.000000e+00	0
1797286	1.000000e+00	0
1797287	1.000000e+00	1
1797281	1.000000e+00	1
1797282	1.000000e+00	2
1797283	8.881784e-16	50
1797279	1.000000e+00	0
1797278	9.986989e-01	15
1797277	1.000000e+00	0
1797276	9.999549e-01	12
1797275	5.561376e-01	25
1797274	1.000000e+00	1
1797273	8.881784e-16	50
1797272	8.881784e-16	50
1797271	1.000000e+00	0
1797270	9.999999e-01	8
1797269	9.999972e-01	10
1797268	1.000000e+00	2
1797267	1.000000e+00	0
1797266	1.000000e+00	1
1797265	7.673339e-03	34
1797264	8.881784e-16	50
1797262	1.133316e-12	48
1797263	4.529710e-14	49
1797260	4.529710e-14	49
1797261	1.013194e-01	30
1797258	9.999994e-01	9
1797259	1.000000e+00	5
1797256	1.854161e-11	47
1797257	8.881784e-16	50
1797254	1.193067e-05	40
1797255	7.673339e-03	34
1797252	1.000000e+00	0
1797253	1.000000e+00	0
1797250	1.000000e+00	2
1797251	1.000000e+00	3
1797248	9.966998e-01	16
1797249	1.000000e+00	4
1797369	9.966998e-01	16
1797368	8.986806e-01	21
1797373	1.000000e+00	7
1797372	4.438624e-01	26
1797375	1.000000e+00	4
1797374	8.881784e-16	50
1797361	9.675457e-01	19
1797360	1.000000e+00	0
1797363	9.999972e-01	10
1797362	9.999999e-01	8
1797365	1.000000e+00	3
1797364	1.000000e+00	4
1797367	1.000000e+00	0
1797366	8.881784e-16	50
1797353	1.000000e+00	0
1797354	9.999999e-01	8
1797355	1.000000e+00	7
1797356	1.000000e+00	0
1797357	9.999881e-01	11
1797358	7.673339e-03	34
1797359	3.359055e-01	27
1797344	1.621870e-08	44
1797345	1.000000e+00	0
1797346	1.000000e+00	1
1797347	9.999994e-01	9
1797349	4.529710e-14	49
1797350	1.000000e+00	3
1797351	1.000000e+00	0
1797339	1.000000e+00	5
1797338	8.881784e-16	50
1797337	1.000000e+00	0
1797336	1.000000e+00	0
1797343	4.681115e-04	37
1797342	9.986989e-01	15
1797341	2.807050e-06	41
1797340	9.999972e-01	10
1797331	9.835804e-01	18
1797330	5.946023e-02	31
1797329	7.600562e-01	23
1797328	1.000000e+00	3
1797335	9.986989e-01	15
1797333	1.000000e+00	0
1797332	4.529710e-14	49
1797322	1.000000e+00	0
1797323	2.399438e-01	28
1797320	1.000000e+00	7
1797321	1.000000e+00	1
1797326	4.438624e-01	26
1797327	1.000000e+00	0
1797324	1.000000e+00	0
1797325	9.835804e-01	18
1797314	2.230891e-10	46
1797315	1.000000e+00	4
1797312	2.807050e-06	41
1797313	1.000000e+00	0
1797318	1.000000e+00	1
1797319	8.881784e-16	50
1797316	1.000000e+00	2
1797317	1.000000e+00	2
1797232	1.000000e+00	1
1797233	1.000000e+00	5
1797235	9.999994e-01	9
1797236	9.999881e-01	11
1797238	1.000000e+00	0
1797239	3.300224e-03	35
1797240	1.000000e+00	1
1797241	9.999881e-01	11
1797242	8.881784e-16	50
1797243	1.000000e+00	0
1797244	9.675457e-01	19
1797246	1.000000e+00	1
1797247	1.000000e+00	0
1797221	1.000000e+00	2
1797220	9.966998e-01	16
1797223	1.000000e+00	1
1797222	1.854161e-11	47
1797225	9.998471e-01	13
1797224	1.133316e-12	48
1797227	1.000000e+00	0
1797226	1.000000e+00	5
1797229	5.817779e-07	42
1797228	4.438624e-01	26
1797231	1.000000e+00	5
1797230	1.000000e+00	0
1798024	8.881784e-16	50
1798025	1.000000e+00	0
1798026	1.000000e+00	0
1798027	5.946023e-02	31
1798028	1.000000e+00	5
1798029	9.999999e-01	8
1798030	1.000000e+00	0
1798031	1.000000e+00	5
1798016	7.673339e-03	34
1798017	2.104926e-09	45
1798018	1.000000e+00	0
1798019	1.000000e+00	3
1798020	5.561376e-01	25
1798021	1.000000e+00	0
1798022	4.438624e-01	26
1798023	9.999999e-01	8
1798041	1.000000e+00	0
1798040	1.529320e-04	38
1798043	1.000000e+00	4
1798042	1.000000e+00	2
1798045	1.000000e+00	5
1798044	1.000000e+00	0
1798047	1.621870e-08	44
1798046	9.999999e-01	8
1798033	8.881784e-16	50
1798032	1.000000e+00	0
1798035	1.000000e+00	1
1798034	1.000000e+00	0
1798037	9.999999e-01	8
1798036	1.000000e+00	0
1798039	1.621870e-08	44
1798038	8.986806e-01	21
1798058	1.000000e+00	2
1798059	1.000000e+00	0
1798056	1.000000e+00	1
1798057	1.000000e+00	0
1798062	1.000000e+00	2
1798063	9.999999e-01	8
1798060	2.399438e-01	28
1798061	8.881784e-16	50
1798050	1.000000e+00	0
1798051	9.998471e-01	13
1798048	2.807050e-06	41
1798049	8.881784e-16	50
1798054	1.000000e+00	2
1798055	1.000000e+00	0
1798052	1.000000e+00	1
1798053	1.000000e+00	0
1798075	9.675457e-01	19
1798074	1.000000e+00	0
1798073	9.998471e-01	13
1798072	1.000000e+00	0
1798079	9.999549e-01	12
1798077	1.000000e+00	0
1798076	1.000000e+00	0
1798066	1.000000e+00	1
1798065	1.000000e+00	0
1798064	1.000000e+00	0
1798071	1.000000e+00	1
1798070	1.000000e+00	3
1798069	1.000000e+00	1
1798068	1.000000e+00	0
1798092	8.881784e-16	50
1798093	1.000000e+00	0
1798094	1.000000e+00	1
1798095	1.000000e+00	2
1798088	9.999549e-01	12
1798089	1.000000e+00	5
1798090	8.881784e-16	50
1798091	8.388818e-01	22
1798084	9.675457e-01	19
1798085	8.881784e-16	50
1798086	7.673339e-03	34
1798087	1.000000e+00	0
1798080	1.000000e+00	1
1798081	8.881784e-16	50
1798082	6.640945e-01	24
1798083	1.000000e+00	0
1798109	1.000000e+00	0
1798108	3.359055e-01	27
1798111	7.600562e-01	23
1798110	1.000000e+00	0
1798105	8.881784e-16	50
1798104	1.000000e+00	0
1798107	1.000000e+00	4
1798106	1.000000e+00	1
1798101	1.000000e+00	0
1798100	2.104926e-09	45
1798103	1.000000e+00	0
1798102	5.946023e-02	31
1798097	1.000000e+00	2
1798096	1.000000e+00	1
1798099	1.000000e+00	2
1798098	1.000000e+00	2
1798126	9.999994e-01	9
1798127	1.000000e+00	0
1798124	1.000000e+00	2
1798125	3.359055e-01	27
1798122	1.000000e+00	6
1798123	9.999881e-01	11
1798120	1.000000e+00	0
1798121	9.999972e-01	10
1798118	1.000000e+00	2
1798119	3.359055e-01	27
1798116	1.000000e+00	0
1798117	1.000000e+00	5
1798114	1.000000e+00	7
1798115	1.000000e+00	0
1798112	1.000000e+00	0
1798113	9.998471e-01	13
1798143	1.000000e+00	7
1798142	6.640945e-01	24
1798141	1.000000e+00	1
1798140	4.529710e-14	49
1798139	8.881784e-16	50
1798138	1.000000e+00	4
1798137	1.000000e+00	2
1798136	3.359055e-01	27
1798135	2.807050e-06	41
1798134	1.000000e+00	7
1798133	1.000000e+00	1
1798132	2.230891e-10	46
1798131	1.000000e+00	0
1798130	1.000000e+00	0
1798129	1.133316e-12	48
1798128	1.000000e+00	2
1797889	8.881784e-16	50
1797888	1.000000e+00	1
1797891	1.000000e+00	4
1797890	1.641957e-02	33
1797893	4.510745e-05	39
1797892	1.000000e+00	6
1797895	9.405398e-01	20
1797894	1.000000e+00	0
1797897	1.193067e-05	40
1797896	9.999999e-01	8
1797899	1.000000e+00	3
1797898	1.193067e-05	40
1797901	8.881784e-16	50
1797900	9.998471e-01	13
1797903	1.000000e+00	0
1797902	1.000000e+00	4
1797904	1.000000e+00	0
1797905	4.438624e-01	26
1797906	4.681115e-04	37
1797907	1.000000e+00	4
1797908	1.529320e-04	38
1797909	1.000000e+00	7
1797910	1.000000e+00	0
1797911	1.000000e+00	1
1797912	1.000000e+00	5
1797913	8.986806e-01	21
1797914	1.000000e+00	6
1797915	9.999881e-01	11
1797916	8.986806e-01	21
1797917	1.000000e+00	2
1797918	1.000000e+00	0
1797919	1.000000e+00	0
1797923	1.000000e+00	0
1797922	1.000000e+00	3
1797921	1.000000e+00	0
1797920	1.000000e+00	0
1797927	1.854161e-11	47
1797926	1.000000e+00	0
1797925	1.000000e+00	0
1797924	1.000000e+00	0
1797931	1.000000e+00	0
1797930	9.999549e-01	12
1797929	8.881784e-16	50
1797928	4.529710e-14	49
1797935	8.881784e-16	50
1797934	9.923267e-01	17
1797933	9.999999e-01	8
1797932	9.999972e-01	10
1797938	9.999881e-01	11
1797936	4.529710e-14	49
1797937	1.000000e+00	0
1797942	9.999881e-01	11
1797943	1.000000e+00	0
1797940	1.000000e+00	4
1797941	1.000000e+00	3
1797946	1.301086e-03	36
1797947	1.000000e+00	0
1797944	9.999881e-01	11
1797945	2.807050e-06	41
1797950	9.835804e-01	18
1797951	1.000000e+00	1
1797948	4.438624e-01	26
1797949	9.999994e-01	9
1797957	5.817779e-07	42
1797956	4.510745e-05	39
1797959	1.049339e-07	43
1797958	1.000000e+00	0
1797953	1.000000e+00	0
1797952	1.000000e+00	0
1797955	8.881784e-16	50
1797954	1.049339e-07	43
1797965	1.000000e+00	0
1797964	1.611182e-01	29
1797967	1.133316e-12	48
1797966	2.399438e-01	28
1797961	1.000000e+00	1
1797960	1.000000e+00	0
1797963	9.835804e-01	18
1797962	1.000000e+00	0
1797972	1.000000e+00	1
1797973	9.998471e-01	13
1797974	1.000000e+00	6
1797975	1.000000e+00	5
1797968	1.000000e+00	0
1797969	8.881784e-16	50
1797970	1.133316e-12	48
1797971	1.000000e+00	0
1797980	1.000000e+00	6
1797981	4.438624e-01	26
1797982	9.835804e-01	18
1797983	1.000000e+00	7
1797976	9.999549e-01	12
1797977	1.193067e-05	40
1797978	1.000000e+00	0
1797979	1.000000e+00	1
1797991	1.000000e+00	4
1797990	8.881784e-16	50
1797989	9.998471e-01	13
1797988	1.000000e+00	4
1797987	1.000000e+00	0
1797986	1.000000e+00	0
1797985	1.000000e+00	2
1797984	1.000000e+00	0
1797999	1.000000e+00	0
1797998	1.000000e+00	4
1797997	1.000000e+00	1
1797996	9.986989e-01	15
1797995	5.817779e-07	42
1797994	9.835804e-01	18
1797993	1.000000e+00	0
1797992	1.000000e+00	0
1798006	1.000000e+00	0
1798007	1.000000e+00	1
1798004	1.000000e+00	2
1798005	1.000000e+00	5
1798002	1.000000e+00	0
1798003	4.529710e-14	49
1798000	2.104926e-09	45
1798001	1.000000e+00	4
1798014	9.999994e-01	9
1798015	1.000000e+00	0
1798012	1.854161e-11	47
1798013	1.000000e+00	0
1798010	1.000000e+00	0
1798011	1.133316e-12	48
1798008	1.000000e+00	2
1798009	1.000000e+00	0
1797787	1.000000e+00	0
1797786	3.245432e-02	32
1797785	1.000000e+00	1
1797784	8.881784e-16	50
1797791	1.000000e+00	5
1797790	1.000000e+00	0
1797789	1.000000e+00	0
1797788	8.881784e-16	50
1797779	8.881784e-16	50
1797778	1.000000e+00	1
1797777	1.529320e-04	38
1797776	9.995319e-01	14
1797783	9.995319e-01	14
1797782	8.881784e-16	50
1797781	1.000000e+00	5
1797780	1.000000e+00	0
1797770	8.881784e-16	50
1797771	4.510745e-05	39
1797768	1.000000e+00	5
1797769	1.000000e+00	3
1797774	1.000000e+00	0
1797775	4.438624e-01	26
1797772	4.529710e-14	49
1797773	1.133316e-12	48
1797762	1.000000e+00	0
1797763	1.000000e+00	0
1797760	9.999999e-01	8
1797761	4.529710e-14	49
1797766	1.000000e+00	0
1797767	1.133316e-12	48
1797764	4.529710e-14	49
1797765	1.000000e+00	6
1797817	1.000000e+00	6
1797816	1.000000e+00	0
1797819	1.000000e+00	0
1797818	9.998471e-01	13
1797821	1.000000e+00	0
1797820	9.405398e-01	20
1797823	8.388818e-01	22
1797822	1.000000e+00	1
1797809	1.193067e-05	40
1797808	1.529320e-04	38
1797810	9.835804e-01	18
1797813	1.000000e+00	6
1797812	1.000000e+00	3
1797815	8.881784e-16	50
1797814	1.000000e+00	3
1797800	9.995319e-01	14
1797801	1.000000e+00	6
1797802	1.013194e-01	30
1797803	1.000000e+00	1
1797804	1.000000e+00	0
1797805	8.881784e-16	50
1797806	1.000000e+00	0
1797807	1.854161e-11	47
1797792	4.529710e-14	49
1797793	1.000000e+00	0
1797794	4.510745e-05	39
1797795	1.000000e+00	5
1797796	1.000000e+00	2
1797797	9.675457e-01	19
1797798	1.000000e+00	0
1797799	1.000000e+00	1
1797855	8.986806e-01	21
1797854	1.000000e+00	0
1797853	1.000000e+00	7
1797851	1.000000e+00	0
1797850	1.621870e-08	44
1797849	1.000000e+00	2
1797848	1.000000e+00	1
1797847	9.999999e-01	8
1797846	1.013194e-01	30
1797845	1.000000e+00	0
1797844	8.881784e-16	50
1797843	1.000000e+00	1
1797842	1.000000e+00	1
1797841	1.000000e+00	2
1797840	1.000000e+00	2
1797839	1.000000e+00	5
1797836	8.986806e-01	21
1797837	1.000000e+00	0
1797834	4.681115e-04	37
1797835	1.000000e+00	0
1797832	1.621870e-08	44
1797833	8.881784e-16	50
1797830	9.999881e-01	11
1797831	1.000000e+00	3
1797828	1.854161e-11	47
1797829	1.000000e+00	1
1797826	1.000000e+00	0
1797827	1.529320e-04	38
1797824	1.000000e+00	0
1797885	1.000000e+00	6
1797884	9.995319e-01	14
1797887	9.999549e-01	12
1797886	1.000000e+00	7
1797881	1.000000e+00	4
1797880	1.000000e+00	5
1797883	1.611182e-01	29
1797882	2.399438e-01	28
1797877	8.986806e-01	21
1797876	2.399438e-01	28
1797879	1.000000e+00	0
1797878	8.881784e-16	50
1797873	1.000000e+00	1
1797872	9.999881e-01	11
1797875	1.000000e+00	0
1797874	1.000000e+00	7
1797868	1.529320e-04	38
1797869	1.000000e+00	3
1797870	1.000000e+00	6
1797871	1.000000e+00	0
1797864	1.000000e+00	0
1797865	1.000000e+00	5
1797866	1.000000e+00	0
1797867	1.000000e+00	0
1797860	9.923267e-01	17
1797862	5.561376e-01	25
1797856	9.966998e-01	16
1797857	9.999881e-01	11
1797858	8.881784e-16	50
1797859	4.529710e-14	49
1797650	1.000000e+00	0
1797651	1.000000e+00	6
1797648	2.230891e-10	46
1797649	8.881784e-16	50
1797654	1.000000e+00	3
1797652	1.000000e+00	0
1797653	1.000000e+00	2
1797658	1.000000e+00	5
1797656	1.000000e+00	2
1797657	1.000000e+00	1
1797662	1.000000e+00	0
1797663	1.000000e+00	4
1797660	8.881784e-16	50
1797661	1.000000e+00	0
1797635	1.000000e+00	1
1797634	1.621870e-08	44
1797633	9.986989e-01	15
1797632	1.000000e+00	2
1797639	8.881784e-16	50
1797638	1.611182e-01	29
1797637	1.000000e+00	6
1797636	1.000000e+00	0
1797643	1.000000e+00	3
1797642	1.000000e+00	3
1797640	1.133316e-12	48
1797647	1.000000e+00	3
1797646	1.301086e-03	36
1797645	9.986989e-01	15
1797644	1.000000e+00	1
1797680	1.000000e+00	0
1797681	8.881784e-16	50
1797682	1.000000e+00	0
1797683	1.000000e+00	0
1797684	1.000000e+00	0
1797685	1.049339e-07	43
1797686	1.000000e+00	4
1797687	1.193067e-05	40
1797688	1.000000e+00	1
1797689	1.133316e-12	48
1797690	1.193067e-05	40
1797691	1.000000e+00	7
1797692	8.881784e-16	50
1797693	9.986989e-01	15
1797694	6.640945e-01	24
1797695	1.000000e+00	3
1797665	1.049339e-07	43
1797667	2.104926e-09	45
1797666	1.000000e+00	5
1797668	1.000000e+00	7
1797671	9.999972e-01	10
1797670	1.000000e+00	0
1797673	8.881784e-16	50
1797672	9.835804e-01	18
1797675	1.000000e+00	0
1797674	1.000000e+00	2
1797677	9.998471e-01	13
1797676	4.510745e-05	39
1797679	1.000000e+00	3
1797678	8.881784e-16	50
1797718	1.000000e+00	3
1797719	1.000000e+00	0
1797716	1.000000e+00	0
1797717	1.000000e+00	5
1797714	8.881784e-16	50
1797715	1.000000e+00	3
1797712	1.000000e+00	0
1797713	1.000000e+00	2
1797726	1.000000e+00	1
1797727	8.881784e-16	50
1797724	9.966998e-01	16
1797725	1.000000e+00	5
1797722	1.000000e+00	0
1797723	1.000000e+00	4
1797720	1.000000e+00	2
1797721	8.881784e-16	50
1797703	1.000000e+00	4
1797702	1.000000e+00	0
1797701	1.000000e+00	6
1797700	1.000000e+00	3
1797699	1.000000e+00	3
1797698	1.000000e+00	0
1797697	1.000000e+00	4
1797696	1.000000e+00	6
1797711	1.000000e+00	1
1797710	9.995319e-01	14
1797708	1.000000e+00	0
1797707	1.000000e+00	1
1797706	1.000000e+00	0
1797705	5.561376e-01	25
1797704	1.000000e+00	3
1797748	1.000000e+00	0
1797749	1.000000e+00	3
1797750	8.881784e-16	50
1797751	8.881784e-16	50
1797744	9.999994e-01	9
1797745	1.000000e+00	0
1797746	1.000000e+00	3
1797747	9.999999e-01	8
1797756	9.999549e-01	12
1797757	1.000000e+00	0
1797758	4.438624e-01	26
1797759	1.000000e+00	7
1797752	8.881784e-16	50
1797753	9.675457e-01	19
1797754	1.000000e+00	0
1797755	9.999972e-01	10
1797733	1.000000e+00	4
1797732	8.881784e-16	50
1797735	9.966998e-01	16
1797734	8.881784e-16	50
1797729	1.013194e-01	30
1797728	1.000000e+00	0
1797731	9.675457e-01	19
1797730	1.000000e+00	3
1797740	1.529320e-04	38
1797743	1.000000e+00	0
1797742	1.000000e+00	1
1797737	1.000000e+00	0
1797736	1.000000e+00	0
1797739	1.000000e+00	0
1797738	1.000000e+00	0
1798218	1.000000e+00	4
1798219	1.000000e+00	5
1798216	9.923267e-01	17
1798217	1.000000e+00	2
1798222	9.999994e-01	9
1798223	9.999972e-01	10
1798220	9.923267e-01	17
1798221	1.000000e+00	0
1798210	1.854161e-11	47
1798211	9.999994e-01	9
1798208	1.000000e+00	0
1798209	4.529710e-14	49
1798214	1.000000e+00	4
1798215	1.000000e+00	2
1798212	9.966998e-01	16
1798213	1.193067e-05	40
1798235	1.000000e+00	0
1798234	8.881784e-16	50
1798233	8.881784e-16	50
1798232	1.621870e-08	44
1798239	7.673339e-03	34
1798238	5.817779e-07	42
1798237	1.000000e+00	0
1798236	9.995319e-01	14
1798227	1.000000e+00	0
1798226	1.000000e+00	7
1798225	1.000000e+00	1
1798224	1.000000e+00	2
1798231	4.529710e-14	49
1798229	1.000000e+00	1
1798228	4.681115e-04	37
1798248	8.881784e-16	50
1798249	3.359055e-01	27
1798250	9.405398e-01	20
1798251	1.000000e+00	1
1798252	1.000000e+00	1
1798253	1.000000e+00	3
1798254	1.000000e+00	0
1798255	8.881784e-16	50
1798240	9.998471e-01	13
1798241	1.000000e+00	0
1798242	9.999881e-01	11
1798243	1.000000e+00	4
1798245	1.000000e+00	1
1798246	8.881784e-16	50
1798247	9.986989e-01	15
1798265	1.000000e+00	2
1798267	3.245432e-02	32
1798266	1.000000e+00	5
1798269	1.000000e+00	5
1798268	8.986806e-01	21
1798271	1.000000e+00	0
1798257	9.986989e-01	15
1798256	9.999999e-01	8
1798259	3.245432e-02	32
1798258	1.000000e+00	4
1798261	1.000000e+00	0
1798260	9.835804e-01	18
1798263	1.000000e+00	4
1798158	3.245432e-02	32
1798159	9.999881e-01	11
1798156	5.817779e-07	42
1798157	9.966998e-01	16
1798154	1.000000e+00	1
1798155	5.817779e-07	42
1798152	1.000000e+00	1
1798153	8.881784e-16	50
1798150	8.881784e-16	50
1798151	2.104926e-09	45
1798148	1.000000e+00	1
1798149	1.621870e-08	44
1798146	1.000000e+00	0
1798147	1.000000e+00	0
1798144	1.000000e+00	0
1798175	1.000000e+00	4
1798174	3.300224e-03	35
1798173	1.301086e-03	36
1798172	5.561376e-01	25
1798171	8.881784e-16	50
1798170	9.999994e-01	9
1798169	1.000000e+00	6
1798168	1.000000e+00	0
1798167	9.999972e-01	10
1798165	9.999994e-01	9
1798164	6.640945e-01	24
1798163	9.986989e-01	15
1798162	5.817779e-07	42
1798161	9.835804e-01	18
1798160	1.000000e+00	3
1798188	1.133316e-12	48
1798189	1.000000e+00	5
1798190	8.881784e-16	50
1798191	1.000000e+00	0
1798184	9.999999e-01	8
1798185	1.000000e+00	4
1798186	1.000000e+00	3
1798187	1.000000e+00	4
1798180	8.881784e-16	50
1798181	9.835804e-01	18
1798182	1.000000e+00	2
1798183	1.529320e-04	38
1798176	9.999999e-01	8
1798177	4.510745e-05	39
1798178	1.854161e-11	47
1798179	1.000000e+00	5
1798205	9.835804e-01	18
1798204	1.000000e+00	3
1798207	3.245432e-02	32
1798206	9.923267e-01	17
1798201	2.807050e-06	41
1798200	1.000000e+00	7
1798203	5.946023e-02	31
1798197	1.641957e-02	33
1798196	1.000000e+00	7
1798199	1.000000e+00	3
1798198	1.000000e+00	0
1798193	1.000000e+00	3
1798192	9.999994e-01	9
1798195	9.835804e-01	18
1798339	1.000000e+00	0
1798338	1.000000e+00	4
1798337	8.881784e-16	50
1798336	1.000000e+00	4
1798343	1.000000e+00	0
1798342	1.000000e+00	0
1798341	1.000000e+00	0
1798340	1.000000e+00	7
1798347	1.000000e+00	0
1798346	1.000000e+00	5
1798345	4.529710e-14	49
1798344	9.923267e-01	17
1798351	8.881784e-16	50
1798350	2.807050e-06	41
1798349	9.995319e-01	14
1798348	1.621870e-08	44
1798354	1.000000e+00	4
1798355	1.000000e+00	0
1798352	1.000000e+00	3
1798353	8.881784e-16	50
1798358	8.881784e-16	50
1798359	5.817779e-07	42
1798357	1.133316e-12	48
1798362	8.881784e-16	50
1798363	1.000000e+00	0
1798360	1.000000e+00	0
1798361	4.510745e-05	39
1798366	1.000000e+00	0
1798367	1.000000e+00	0
1798364	1.000000e+00	1
1798365	9.995319e-01	14
1798369	8.881784e-16	50
1798368	1.000000e+00	0
1798371	1.000000e+00	0
1798370	1.000000e+00	4
1798373	9.999972e-01	10
1798372	1.000000e+00	3
1798375	1.000000e+00	3
1798374	1.000000e+00	0
1798377	1.000000e+00	0
1798376	1.621870e-08	44
1798379	1.000000e+00	5
1798378	1.133316e-12	48
1798380	1.000000e+00	7
1798383	1.000000e+00	0
1798382	1.000000e+00	0
1798384	1.000000e+00	0
1798385	8.881784e-16	50
1798386	1.000000e+00	0
1798387	9.999999e-01	8
1798388	1.000000e+00	3
1798389	2.230891e-10	46
1798390	6.640945e-01	24
1798391	4.529710e-14	49
1798392	1.133316e-12	48
1798393	1.000000e+00	0
1798394	1.000000e+00	2
1798395	1.621870e-08	44
1798396	1.000000e+00	3
1798397	4.681115e-04	37
1798398	1.000000e+00	1
1798399	8.881784e-16	50
1798278	9.999999e-01	8
1798277	9.923267e-01	17
1798276	1.000000e+00	5
1798275	1.000000e+00	0
1798274	1.000000e+00	2
1798273	1.000000e+00	1
1798272	1.000000e+00	1
1798287	2.230891e-10	46
1798286	1.000000e+00	0
1798284	1.621870e-08	44
1798283	1.000000e+00	1
1798282	1.000000e+00	1
1798281	1.000000e+00	2
1798280	9.675457e-01	19
1798294	1.000000e+00	0
1798295	9.999881e-01	11
1798292	9.405398e-01	20
1798293	8.881784e-16	50
1798290	1.301086e-03	36
1798291	1.000000e+00	2
1798288	1.013194e-01	30
1798289	8.881784e-16	50
1798302	1.000000e+00	0
1798303	1.000000e+00	0
1798300	1.000000e+00	3
1798301	1.000000e+00	0
1798298	7.673339e-03	34
1798299	1.000000e+00	1
1798296	1.000000e+00	2
1798297	1.000000e+00	4
1798309	1.000000e+00	0
1798308	9.405398e-01	20
1798311	4.529710e-14	49
1798310	1.000000e+00	2
1798305	8.881784e-16	50
1798304	1.000000e+00	1
1798307	1.000000e+00	0
1798306	1.000000e+00	3
1798317	9.999972e-01	10
1798316	1.000000e+00	0
1798319	9.923267e-01	17
1798318	8.881784e-16	50
1798313	1.000000e+00	6
1798312	8.881784e-16	50
1798315	1.000000e+00	0
1798314	1.000000e+00	5
1798324	1.000000e+00	1
1798325	1.000000e+00	5
1798326	1.000000e+00	0
1798327	8.881784e-16	50
1798320	1.013194e-01	30
1798321	8.986806e-01	21
1798322	1.000000e+00	1
1798323	1.000000e+00	5
1798332	8.881784e-16	50
1798333	4.438624e-01	26
1798334	1.621870e-08	44
1798335	1.000000e+00	2
1798328	1.000000e+00	0
1798329	1.000000e+00	2
1798330	4.681115e-04	37
1798331	4.681115e-04	37
1798489	9.998471e-01	13
1798488	1.000000e+00	1
1798491	1.000000e+00	1
1798490	1.641957e-02	33
1798493	1.000000e+00	2
1798492	1.000000e+00	1
1798495	8.881784e-16	50
1798494	1.000000e+00	0
1798481	8.881784e-16	50
1798480	8.881784e-16	50
1798483	1.000000e+00	0
1798482	5.561376e-01	25
1798485	1.000000e+00	1
1798484	9.999549e-01	12
1798487	1.000000e+00	1
1798486	8.881784e-16	50
1798473	1.000000e+00	0
1798474	1.000000e+00	3
1798475	1.611182e-01	29
1798476	1.000000e+00	0
1798477	9.999549e-01	12
1798478	4.529710e-14	49
1798479	1.000000e+00	4
1798464	2.399438e-01	28
1798465	1.000000e+00	6
1798466	1.000000e+00	0
1798467	1.000000e+00	0
1798468	9.966998e-01	16
1798469	1.000000e+00	0
1798470	1.000000e+00	1
1798471	1.000000e+00	0
1798523	1.000000e+00	1
1798522	1.000000e+00	1
1798521	2.104926e-09	45
1798520	8.986806e-01	21
1798527	8.986806e-01	21
1798526	1.000000e+00	2
1798525	1.000000e+00	2
1798524	1.000000e+00	6
1798515	1.000000e+00	6
1798514	9.999881e-01	11
1798513	1.000000e+00	2
1798512	1.000000e+00	0
1798519	1.621870e-08	44
1798518	1.000000e+00	2
1798516	1.000000e+00	2
1798506	9.999999e-01	8
1798507	8.986806e-01	21
1798504	3.300224e-03	35
1798505	1.000000e+00	7
1798510	4.529710e-14	49
1798511	4.529710e-14	49
1798508	1.000000e+00	4
1798509	4.529710e-14	49
1798498	4.681115e-04	37
1798496	9.999881e-01	11
1798497	1.000000e+00	0
1798502	1.000000e+00	0
1798503	1.000000e+00	0
1798500	1.133316e-12	48
1798501	1.000000e+00	3
1798429	1.000000e+00	0
1798428	1.000000e+00	1
1798431	1.000000e+00	5
1798430	1.000000e+00	5
1798425	1.000000e+00	1
1798424	1.000000e+00	5
1798427	3.245432e-02	32
1798426	9.999972e-01	10
1798421	1.000000e+00	2
1798420	1.000000e+00	1
1798423	1.000000e+00	3
1798422	9.999881e-01	11
1798417	9.999999e-01	8
1798416	2.104926e-09	45
1798419	7.600562e-01	23
1798418	1.000000e+00	1
1798412	1.000000e+00	5
1798413	8.881784e-16	50
1798414	1.000000e+00	2
1798415	1.000000e+00	1
1798408	8.881784e-16	50
1798409	1.000000e+00	0
1798410	9.999999e-01	8
1798411	7.600562e-01	23
1798404	4.529710e-14	49
1798405	1.000000e+00	3
1798406	1.000000e+00	0
1798407	1.000000e+00	0
1798400	1.000000e+00	2
1798401	3.245432e-02	32
1798402	9.999994e-01	9
1798403	8.881784e-16	50
1798463	1.000000e+00	0
1798462	9.999549e-01	12
1798461	5.561376e-01	25
1798460	1.000000e+00	1
1798459	1.000000e+00	0
1798458	1.000000e+00	1
1798457	3.300224e-03	35
1798455	3.359055e-01	27
1798454	1.000000e+00	7
1798453	1.000000e+00	5
1798452	1.000000e+00	0
1798451	8.881784e-16	50
1798449	1.000000e+00	1
1798448	1.000000e+00	0
1798446	1.000000e+00	0
1798447	9.999994e-01	9
1798444	1.000000e+00	3
1798445	8.881784e-16	50
1798442	1.000000e+00	4
1798443	1.000000e+00	3
1798440	9.999972e-01	10
1798441	1.000000e+00	0
1798438	1.621870e-08	44
1798439	1.000000e+00	0
1798436	1.000000e+00	3
1798437	1.000000e+00	0
1798434	1.000000e+00	6
1798435	1.000000e+00	3
1798432	9.999994e-01	9
1798433	1.000000e+00	1
1798608	9.995319e-01	14
1798609	2.807050e-06	41
1798610	6.640945e-01	24
1798611	6.640945e-01	24
1798612	8.881784e-16	50
1798613	1.621870e-08	44
1798614	1.000000e+00	0
1798615	9.999999e-01	8
1798616	1.000000e+00	0
1798617	1.000000e+00	0
1798618	1.000000e+00	0
1798619	9.999999e-01	8
1798620	1.000000e+00	0
1798621	9.999549e-01	12
1798622	8.881784e-16	50
1798623	1.000000e+00	0
1798593	1.000000e+00	3
1798592	4.529710e-14	49
1798595	1.000000e+00	1
1798594	9.405398e-01	20
1798597	2.104926e-09	45
1798596	1.000000e+00	2
1798599	8.881784e-16	50
1798598	1.000000e+00	0
1798601	8.881784e-16	50
1798603	1.133316e-12	48
1798602	1.854161e-11	47
1798605	1.000000e+00	7
1798604	2.230891e-10	46
1798607	1.000000e+00	0
1798606	1.000000e+00	1
1798642	9.675457e-01	19
1798643	9.675457e-01	19
1798640	9.966998e-01	16
1798641	1.000000e+00	2
1798646	8.881784e-16	50
1798647	1.000000e+00	1
1798644	9.999972e-01	10
1798645	1.000000e+00	0
1798650	8.881784e-16	50
1798651	1.000000e+00	0
1798648	1.000000e+00	0
1798649	4.681115e-04	37
1798654	1.000000e+00	3
1798655	1.000000e+00	0
1798652	8.881784e-16	50
1798653	1.000000e+00	0
1798627	7.600562e-01	23
1798626	1.000000e+00	0
1798625	1.000000e+00	4
1798624	8.881784e-16	50
1798631	1.000000e+00	0
1798630	1.000000e+00	3
1798629	1.000000e+00	0
1798628	6.640945e-01	24
1798635	5.561376e-01	25
1798634	9.923267e-01	17
1798633	9.986989e-01	15
1798632	1.000000e+00	0
1798639	8.881784e-16	50
1798638	8.881784e-16	50
1798637	1.000000e+00	2
1798636	8.881784e-16	50
1798548	1.000000e+00	0
1798549	1.000000e+00	0
1798550	8.881784e-16	50
1798551	9.986989e-01	15
1798544	1.000000e+00	0
1798545	1.000000e+00	4
1798546	1.000000e+00	7
1798547	1.000000e+00	0
1798557	1.000000e+00	0
1798558	1.013194e-01	30
1798559	4.529710e-14	49
1798552	3.359055e-01	27
1798553	3.359055e-01	27
1798554	8.986806e-01	21
1798555	4.529710e-14	49
1798533	1.000000e+00	0
1798532	1.000000e+00	0
1798535	5.817779e-07	42
1798534	1.000000e+00	4
1798529	1.000000e+00	0
1798528	1.013194e-01	30
1798530	4.529710e-14	49
1798541	1.000000e+00	0
1798540	3.300224e-03	35
1798543	8.986806e-01	21
1798542	9.995319e-01	14
1798537	1.000000e+00	3
1798536	1.000000e+00	0
1798539	1.000000e+00	0
1798538	9.999881e-01	11
1798582	1.000000e+00	0
1798583	1.000000e+00	0
1798580	8.881784e-16	50
1798581	8.881784e-16	50
1798578	8.881784e-16	50
1798579	8.881784e-16	50
1798576	1.000000e+00	2
1798577	1.641957e-02	33
1798590	1.529320e-04	38
1798591	1.000000e+00	2
1798588	1.000000e+00	0
1798589	1.000000e+00	7
1798586	1.049339e-07	43
1798587	8.881784e-16	50
1798584	9.999972e-01	10
1798585	3.300224e-03	35
1798567	1.000000e+00	2
1798566	1.000000e+00	0
1798565	8.881784e-16	50
1798564	8.881784e-16	50
1798563	8.881784e-16	50
1798562	9.835804e-01	18
1798561	1.000000e+00	4
1798560	1.854161e-11	47
1798575	1.000000e+00	3
1798574	4.681115e-04	37
1798573	1.000000e+00	0
1798572	9.999881e-01	11
1798571	1.000000e+00	0
1798570	8.881784e-16	50
1798569	9.999972e-01	10
1798568	8.881784e-16	50
1798764	3.300224e-03	35
1798765	2.104926e-09	45
1798766	1.000000e+00	6
1798767	1.000000e+00	1
1798760	1.000000e+00	0
1798761	1.000000e+00	0
1798762	1.000000e+00	0
1798763	2.104926e-09	45
1798756	8.881784e-16	50
1798757	9.835804e-01	18
1798759	1.000000e+00	0
1798752	9.999881e-01	11
1798753	1.000000e+00	0
1798754	1.000000e+00	5
1798755	1.611182e-01	29
1798781	8.881784e-16	50
1798780	1.000000e+00	6
1798783	1.133316e-12	48
1798782	1.000000e+00	0
1798777	8.881784e-16	50
1798776	8.881784e-16	50
1798778	1.000000e+00	0
1798773	1.000000e+00	2
1798772	5.817779e-07	42
1798775	4.529710e-14	49
1798774	8.881784e-16	50
1798769	1.000000e+00	0
1798768	1.000000e+00	0
1798771	1.000000e+00	1
1798770	5.946023e-02	31
1798734	8.881784e-16	50
1798735	8.881784e-16	50
1798732	8.881784e-16	50
1798730	1.000000e+00	0
1798731	9.999881e-01	11
1798728	1.854161e-11	47
1798729	1.000000e+00	3
1798726	1.000000e+00	0
1798727	8.986806e-01	21
1798724	9.999972e-01	10
1798725	1.000000e+00	1
1798722	9.675457e-01	19
1798723	7.673339e-03	34
1798720	9.995319e-01	14
1798721	9.999549e-01	12
1798751	1.000000e+00	1
1798750	8.881784e-16	50
1798749	1.000000e+00	0
1798748	8.388818e-01	22
1798747	1.000000e+00	1
1798746	1.000000e+00	2
1798745	8.881784e-16	50
1798744	1.000000e+00	6
1798743	9.835804e-01	18
1798742	1.000000e+00	0
1798741	1.000000e+00	1
1798740	1.000000e+00	0
1798739	1.000000e+00	0
1798738	1.000000e+00	0
1798737	1.000000e+00	0
1798736	1.000000e+00	3
1798696	1.000000e+00	0
1798697	1.193067e-05	40
1798698	1.621870e-08	44
1798699	9.999549e-01	12
1798700	1.000000e+00	0
1798701	1.000000e+00	2
1798702	1.000000e+00	1
1798703	9.995319e-01	14
1798688	2.230891e-10	46
1798689	1.133316e-12	48
1798690	1.000000e+00	0
1798691	1.000000e+00	2
1798692	5.817779e-07	42
1798693	1.000000e+00	1
1798694	9.995319e-01	14
1798713	1.611182e-01	29
1798712	8.881784e-16	50
1798715	1.000000e+00	0
1798714	1.000000e+00	5
1798717	1.000000e+00	0
1798716	1.000000e+00	0
1798719	1.000000e+00	0
1798718	2.230891e-10	46
1798705	9.998471e-01	13
1798704	1.000000e+00	2
1798707	1.000000e+00	0
1798706	9.999994e-01	9
1798708	4.510745e-05	39
1798711	1.000000e+00	0
1798710	8.881784e-16	50
1798666	3.359055e-01	27
1798667	8.881784e-16	50
1798664	6.640945e-01	24
1798665	1.000000e+00	0
1798671	1.000000e+00	3
1798668	1.000000e+00	3
1798669	8.881784e-16	50
1798658	1.000000e+00	4
1798659	8.881784e-16	50
1798656	8.881784e-16	50
1798657	5.561376e-01	25
1798662	8.881784e-16	50
1798663	1.000000e+00	0
1798660	8.388818e-01	22
1798661	1.000000e+00	1
1798683	1.000000e+00	0
1798682	8.881784e-16	50
1798681	8.881784e-16	50
1798680	9.999549e-01	12
1798687	8.881784e-16	50
1798686	1.000000e+00	4
1798685	8.881784e-16	50
1798684	1.000000e+00	0
1798675	1.133316e-12	48
1798674	1.000000e+00	4
1798673	1.000000e+00	2
1798672	5.817779e-07	42
1798679	9.675457e-01	19
1798678	1.000000e+00	1
1798677	1.000000e+00	0
1798676	8.881784e-16	50
1798885	1.000000e+00	3
1798887	1.000000e+00	0
1798881	8.881784e-16	50
1798880	1.000000e+00	6
1798883	1.000000e+00	0
1798882	4.529710e-14	49
1798893	5.946023e-02	31
1798895	1.000000e+00	2
1798894	2.230891e-10	46
1798888	1.000000e+00	0
1798891	1.000000e+00	1
1798890	1.000000e+00	6
1798900	9.986989e-01	15
1798901	8.881784e-16	50
1798902	2.399438e-01	28
1798903	8.881784e-16	50
1798896	1.000000e+00	6
1798897	1.611182e-01	29
1798898	4.438624e-01	26
1798899	1.000000e+00	1
1798908	2.230891e-10	46
1798909	1.000000e+00	1
1798910	8.881784e-16	50
1798911	8.881784e-16	50
1798904	2.104926e-09	45
1798905	9.998471e-01	13
1798906	9.405398e-01	20
1798907	8.881784e-16	50
1798855	3.245432e-02	32
1798854	1.641957e-02	33
1798853	1.000000e+00	0
1798852	8.881784e-16	50
1798851	1.000000e+00	0
1798850	1.000000e+00	0
1798849	1.000000e+00	4
1798848	1.000000e+00	2
1798863	2.104926e-09	45
1798862	7.673339e-03	34
1798861	1.000000e+00	2
1798860	1.611182e-01	29
1798859	1.854161e-11	47
1798858	4.529710e-14	49
1798857	1.000000e+00	2
1798856	9.995319e-01	14
1798870	1.000000e+00	0
1798871	9.966998e-01	16
1798868	4.529710e-14	49
1798869	1.000000e+00	0
1798866	8.881784e-16	50
1798867	1.000000e+00	0
1798864	4.510745e-05	39
1798865	1.000000e+00	3
1798878	1.000000e+00	0
1798879	1.000000e+00	4
1798876	1.000000e+00	4
1798877	1.000000e+00	0
1798874	1.000000e+00	0
1798872	1.000000e+00	0
1798873	9.998471e-01	13
1798817	1.133316e-12	48
1798816	1.611182e-01	29
1798819	1.000000e+00	3
1798818	5.817779e-07	42
1798821	9.966998e-01	16
1798820	1.000000e+00	3
1798823	1.000000e+00	0
1798822	3.245432e-02	32
1798825	1.000000e+00	1
1798824	8.881784e-16	50
1798827	8.881784e-16	50
1798826	9.999972e-01	10
1798829	1.000000e+00	3
1798828	1.000000e+00	0
1798831	4.510745e-05	39
1798830	1.013194e-01	30
1798832	8.881784e-16	50
1798833	9.835804e-01	18
1798834	1.000000e+00	0
1798836	8.881784e-16	50
1798837	1.000000e+00	7
1798838	1.000000e+00	0
1798839	1.000000e+00	0
1798840	9.675457e-01	19
1798841	1.000000e+00	4
1798842	9.999881e-01	11
1798843	1.000000e+00	3
1798844	1.000000e+00	1
1798845	9.999999e-01	8
1798846	9.966998e-01	16
1798847	4.529710e-14	49
1798787	1.000000e+00	1
1798786	1.000000e+00	0
1798785	1.000000e+00	0
1798784	1.000000e+00	3
1798791	1.013194e-01	30
1798790	5.817779e-07	42
1798789	1.000000e+00	4
1798788	1.000000e+00	0
1798795	1.000000e+00	5
1798794	9.999999e-01	8
1798793	9.998471e-01	13
1798792	1.000000e+00	6
1798799	1.000000e+00	1
1798798	1.000000e+00	0
1798797	8.881784e-16	50
1798796	4.529710e-14	49
1798802	1.000000e+00	0
1798803	1.000000e+00	1
1798800	4.681115e-04	37
1798801	7.673339e-03	34
1798807	8.881784e-16	50
1798804	1.000000e+00	7
1798805	7.600562e-01	23
1798810	4.529710e-14	49
1798811	9.999881e-01	11
1798808	1.000000e+00	4
1798809	1.000000e+00	2
1798814	8.881784e-16	50
1798815	9.999994e-01	9
1798812	8.881784e-16	50
1798813	8.881784e-16	50
1799039	9.923267e-01	17
1799038	5.946023e-02	31
1799037	1.000000e+00	1
1799036	1.000000e+00	0
1799035	1.000000e+00	0
1799034	8.881784e-16	50
1799033	9.835804e-01	18
1799032	1.000000e+00	0
1799031	1.000000e+00	4
1799030	1.133316e-12	48
1799029	8.881784e-16	50
1799028	3.359055e-01	27
1799027	1.000000e+00	1
1799026	1.000000e+00	0
1799025	9.999881e-01	11
1799024	1.000000e+00	1
1799022	9.999972e-01	10
1799023	9.966998e-01	16
1799020	2.399438e-01	28
1799021	8.881784e-16	50
1799018	1.000000e+00	0
1799019	1.000000e+00	0
1799016	9.405398e-01	20
1799017	1.000000e+00	0
1799014	1.000000e+00	1
1799015	9.998471e-01	13
1799012	1.000000e+00	0
1799013	1.000000e+00	7
1799011	1.000000e+00	1
1799008	1.000000e+00	0
1799009	1.000000e+00	7
1799005	8.881784e-16	50
1799004	8.388818e-01	22
1799007	1.000000e+00	2
1799006	1.621870e-08	44
1799001	1.000000e+00	1
1799000	1.000000e+00	0
1799003	1.000000e+00	0
1799002	1.000000e+00	0
1798997	3.359055e-01	27
1798996	1.000000e+00	1
1798999	8.881784e-16	50
1798998	9.999881e-01	11
1798993	5.817779e-07	42
1798992	1.000000e+00	5
1798995	2.399438e-01	28
1798994	9.999994e-01	9
1798988	9.999972e-01	10
1798989	1.000000e+00	0
1798990	1.000000e+00	0
1798991	4.529710e-14	49
1798984	1.000000e+00	0
1798985	1.000000e+00	7
1798986	1.000000e+00	6
1798987	1.000000e+00	0
1798980	9.999999e-01	8
1798981	9.999994e-01	9
1798982	1.193067e-05	40
1798983	1.000000e+00	4
1798977	1.000000e+00	0
1798978	2.230891e-10	46
1798979	1.000000e+00	1
1798971	9.999994e-01	9
1798970	4.529710e-14	49
1798969	8.881784e-16	50
1798975	9.999881e-01	11
1798974	1.000000e+00	0
1798973	1.000000e+00	0
1798972	7.600562e-01	23
1798962	8.881784e-16	50
1798961	1.000000e+00	0
1798960	8.881784e-16	50
1798967	1.641957e-02	33
1798966	9.999881e-01	11
1798965	1.000000e+00	0
1798964	1.000000e+00	2
1798954	8.881784e-16	50
1798955	1.000000e+00	0
1798952	8.881784e-16	50
1798958	1.000000e+00	5
1798959	1.000000e+00	1
1798956	8.881784e-16	50
1798957	8.881784e-16	50
1798946	1.000000e+00	4
1798947	8.388818e-01	22
1798944	8.881784e-16	50
1798945	1.000000e+00	7
1798950	9.999881e-01	11
1798951	1.000000e+00	4
1798948	1.000000e+00	1
1798949	4.438624e-01	26
1798937	8.881784e-16	50
1798936	8.881784e-16	50
1798939	1.000000e+00	0
1798938	8.881784e-16	50
1798941	1.000000e+00	2
1798940	1.000000e+00	5
1798943	9.923267e-01	17
1798942	1.133316e-12	48
1798929	1.000000e+00	0
1798928	8.881784e-16	50
1798930	1.000000e+00	7
1798932	1.000000e+00	0
1798935	1.000000e+00	0
1798934	8.881784e-16	50
1798920	1.000000e+00	0
1798921	1.000000e+00	0
1798922	1.000000e+00	0
1798923	8.881784e-16	50
1798924	1.000000e+00	2
1798925	8.881784e-16	50
1798926	9.966998e-01	16
1798927	1.000000e+00	7
1798912	9.998471e-01	13
1798913	1.000000e+00	6
1798914	1.000000e+00	1
1798915	1.000000e+00	1
1798917	1.000000e+00	2
1798918	9.966998e-01	16
1798919	8.881784e-16	50
1799158	1.000000e+00	0
1799159	1.000000e+00	7
1799156	1.000000e+00	3
1799157	1.000000e+00	0
1799154	7.673339e-03	34
1799155	4.529710e-14	49
1799152	8.881784e-16	50
1799153	1.000000e+00	0
1799166	1.000000e+00	0
1799167	1.000000e+00	1
1799164	1.000000e+00	1
1799165	1.000000e+00	2
1799162	1.000000e+00	0
1799163	1.000000e+00	4
1799160	1.000000e+00	2
1799161	1.000000e+00	6
1799143	1.000000e+00	3
1799142	4.529710e-14	49
1799141	1.000000e+00	0
1799140	5.817779e-07	42
1799139	9.405398e-01	20
1799138	1.000000e+00	2
1799137	1.000000e+00	0
1799136	1.000000e+00	0
1799151	1.000000e+00	2
1799150	1.000000e+00	0
1799149	1.000000e+00	1
1799148	9.675457e-01	19
1799147	1.000000e+00	3
1799146	1.000000e+00	2
1799145	1.000000e+00	0
1799124	1.133316e-12	48
1799125	1.000000e+00	0
1799126	1.000000e+00	7
1799127	1.000000e+00	0
1799120	1.000000e+00	2
1799121	1.000000e+00	5
1799122	1.000000e+00	5
1799123	9.995319e-01	14
1799132	1.000000e+00	1
1799133	1.000000e+00	5
1799134	1.000000e+00	0
1799135	1.000000e+00	4
1799128	1.000000e+00	6
1799129	1.000000e+00	0
1799130	1.000000e+00	1
1799131	1.000000e+00	1
1799109	8.881784e-16	50
1799108	1.000000e+00	0
1799111	1.000000e+00	0
1799110	8.881784e-16	50
1799105	8.881784e-16	50
1799107	8.881784e-16	50
1799106	9.998471e-01	13
1799117	1.000000e+00	0
1799116	1.000000e+00	0
1799119	1.013194e-01	30
1799118	2.230891e-10	46
1799113	1.000000e+00	3
1799112	1.000000e+00	6
1799115	1.133316e-12	48
1799114	1.000000e+00	4
1799090	1.013194e-01	30
1799091	1.000000e+00	0
1799088	1.000000e+00	0
1799089	1.000000e+00	0
1799094	1.000000e+00	2
1799095	1.000000e+00	0
1799092	1.000000e+00	4
1799093	1.000000e+00	0
1799098	9.986989e-01	15
1799099	1.000000e+00	0
1799096	3.245432e-02	32
1799097	1.000000e+00	3
1799102	1.000000e+00	0
1799103	8.881784e-16	50
1799100	1.000000e+00	1
1799101	1.000000e+00	2
1799075	1.000000e+00	0
1799074	4.681115e-04	37
1799073	2.399438e-01	28
1799072	3.300224e-03	35
1799079	9.999881e-01	11
1799077	9.998471e-01	13
1799076	1.000000e+00	3
1799083	9.986989e-01	15
1799082	1.000000e+00	2
1799081	1.000000e+00	4
1799080	1.000000e+00	0
1799087	5.561376e-01	25
1799086	9.999994e-01	9
1799085	1.000000e+00	0
1799084	4.438624e-01	26
1799056	1.000000e+00	4
1799057	4.681115e-04	37
1799058	8.881784e-16	50
1799059	1.000000e+00	0
1799060	1.000000e+00	2
1799061	1.000000e+00	0
1799062	5.946023e-02	31
1799063	1.000000e+00	3
1799064	1.000000e+00	4
1799065	1.000000e+00	2
1799066	1.000000e+00	0
1799067	1.000000e+00	0
1799069	1.000000e+00	2
1799071	5.946023e-02	31
1799041	1.000000e+00	0
1799040	1.529320e-04	38
1799043	8.881784e-16	50
1799042	8.881784e-16	50
1799045	1.000000e+00	0
1799044	2.230891e-10	46
1799047	1.000000e+00	1
1799046	1.000000e+00	1
1799049	1.000000e+00	0
1799048	4.529710e-14	49
1799051	9.986989e-01	15
1799050	1.000000e+00	1
1799053	9.999881e-01	11
1799052	9.999994e-01	9
1799055	1.000000e+00	0
1799054	1.000000e+00	6
1799174	3.245432e-02	32
1799175	1.000000e+00	0
1799172	1.000000e+00	7
1799170	1.000000e+00	0
1799171	9.966998e-01	16
1799168	1.000000e+00	1
1799169	1.000000e+00	1
1799182	1.000000e+00	6
1799183	1.000000e+00	0
1799180	1.133316e-12	48
1799181	9.999881e-01	11
1799178	1.000000e+00	0
1799179	1.000000e+00	1
1799176	1.000000e+00	6
1799177	1.000000e+00	0
1799191	8.881784e-16	50
1799190	1.000000e+00	0
1799189	2.230891e-10	46
1799188	1.000000e+00	0
1799187	1.000000e+00	0
1799186	8.881784e-16	50
1799185	2.399438e-01	28
1799184	1.000000e+00	0
1799199	9.999881e-01	11
1799198	3.245432e-02	32
1799197	9.986989e-01	15
1799196	8.881784e-16	50
1799195	3.245432e-02	32
1799194	1.000000e+00	0
1799193	1.000000e+00	1
1799192	1.000000e+00	2
1799204	9.999549e-01	12
1799205	1.000000e+00	3
1799206	9.999972e-01	10
1799207	1.000000e+00	3
1799200	9.995319e-01	14
1799201	1.000000e+00	1
1799202	1.000000e+00	7
1799203	1.641957e-02	33
1799212	1.000000e+00	0
1799214	1.854161e-11	47
1799215	1.000000e+00	3
1799209	1.000000e+00	0
1799210	1.000000e+00	0
1799211	8.986806e-01	21
1799221	1.000000e+00	2
1799220	4.529710e-14	49
1799223	1.000000e+00	0
1799222	4.510745e-05	39
1799217	2.230891e-10	46
1799216	6.640945e-01	24
1799219	1.000000e+00	3
1799218	5.561376e-01	25
1799229	1.000000e+00	3
1799228	8.881784e-16	50
1799231	1.000000e+00	3
1799230	1.000000e+00	6
1799225	1.000000e+00	2
1799224	1.133316e-12	48
1799227	1.193067e-05	40
1799226	1.000000e+00	6
1799234	1.000000e+00	1
1799235	9.995319e-01	14
1799232	9.835804e-01	18
1799233	1.000000e+00	1
1799238	8.881784e-16	50
1799236	8.388818e-01	22
1799237	9.999972e-01	10
1799242	1.000000e+00	0
1799243	1.000000e+00	1
1799240	1.000000e+00	7
1799241	1.000000e+00	1
1799246	8.388818e-01	22
1799247	9.966998e-01	16
1799244	1.000000e+00	0
1799245	7.600562e-01	23
1799251	2.104926e-09	45
1799250	1.000000e+00	0
1799249	1.000000e+00	6
1799248	1.000000e+00	0
1799255	1.000000e+00	3
1799254	9.405398e-01	20
1799253	8.881784e-16	50
1799252	1.000000e+00	3
1799259	1.000000e+00	1
1799258	1.000000e+00	0
1799257	1.000000e+00	6
1799256	1.000000e+00	3
1799263	4.681115e-04	37
1799262	3.245432e-02	32
1799260	1.000000e+00	3
1799264	1.000000e+00	0
1799265	9.999881e-01	11
1799266	7.600562e-01	23
1799267	1.000000e+00	5
1799268	1.000000e+00	4
1799269	5.817779e-07	42
1799270	9.995319e-01	14
1799271	1.000000e+00	1
1799272	1.641957e-02	33
1799273	1.621870e-08	44
1799274	1.000000e+00	0
1799275	4.681115e-04	37
1799276	1.000000e+00	0
1799277	9.999999e-01	8
1799278	8.881784e-16	50
1799279	8.881784e-16	50
1799281	9.995319e-01	14
1799280	2.104926e-09	45
1799283	1.000000e+00	0
1799282	1.000000e+00	7
1799285	1.000000e+00	5
1799284	1.000000e+00	0
1799287	1.000000e+00	0
1799286	1.000000e+00	2
1799289	1.000000e+00	6
1799288	1.000000e+00	1
1799291	7.673339e-03	34
1799290	9.986989e-01	15
1799293	1.000000e+00	1
1799292	1.000000e+00	0
1799295	3.245432e-02	32
1799294	8.881784e-16	50
1799311	1.000000e+00	0
1799310	2.807050e-06	41
1799309	1.000000e+00	0
1799308	9.966998e-01	16
[truncated: 1,097 more rows]
