# Supplementary material for: Translational Selection Is Ubiquitous in Prokaryotes
Source: PLoS Genet. 2010 Jun 24;6(6):e1001004. doi: 10.1371/journal.pgen.1001004 (PMC2891978; doi:10.1371/journal.pgen.1001004)
Supplement: Dataset S1 — OCU/non-OCU gene calls in 461 Bacterial and Archaeal genomes, and summary tables of genome properties and OCU preferences for specific codons. (4.77 MB ZIP) [file pgen.1001004.s001.zip › Dataset_S1_Bacteria/Delftia_acidovorans_SPH-1.arff.ocuGenes]

GeneID	signTest_p	ocuProbWinCnt
5747028	1.000000e+00	0
5747029	1.000000e+00	0
5747030	1.000000e+00	0
5747031	1.000000e+00	2
5747024	1.000000e+00	0
5747025	1.000000e+00	0
5747026	1.000000e+00	1
5747027	1.000000e+00	0
5747036	7.600562e-01	23
5747037	9.999972e-01	10
5747038	1.000000e+00	3
5747039	1.000000e+00	3
5747032	1.000000e+00	0
5747034	9.966998e-01	16
5747035	4.438624e-01	26
5747013	8.881784e-16	50
5747012	1.000000e+00	5
5747015	4.510745e-05	39
5747014	1.000000e+00	1
5747009	8.986806e-01	21
5747008	1.000000e+00	0
5747011	1.000000e+00	0
5747010	1.000000e+00	0
5747021	1.000000e+00	0
5747020	1.000000e+00	2
5747023	1.000000e+00	4
5747022	1.000000e+00	1
5747017	8.881784e-16	50
5747016	1.000000e+00	4
5747019	1.013194e-01	30
5747018	1.000000e+00	4
5747062	1.000000e+00	6
5747063	1.000000e+00	2
5747060	1.000000e+00	0
5747061	8.881784e-16	50
5747058	1.000000e+00	4
5747059	1.000000e+00	1
5747056	9.923267e-01	17
5747057	1.000000e+00	7
5747070	1.000000e+00	0
5747071	1.000000e+00	1
5747068	7.600562e-01	23
5747069	1.000000e+00	1
5747066	1.133316e-12	48
5747067	6.640945e-01	24
5747064	1.000000e+00	0
5747065	9.966998e-01	16
5747047	1.000000e+00	0
5747046	8.881784e-16	50
5747045	1.049339e-07	43
5747044	9.998471e-01	13
5747043	1.000000e+00	0
5747042	1.000000e+00	1
5747041	1.000000e+00	5
5747040	1.000000e+00	0
5747055	8.881784e-16	50
5747054	9.998471e-01	13
5747053	1.000000e+00	5
5747052	1.193067e-05	40
5747051	1.000000e+00	1
5747050	9.675457e-01	19
5747049	8.881784e-16	50
5747048	1.000000e+00	2
5746960	1.000000e+00	0
5746961	1.000000e+00	0
5746962	1.000000e+00	0
5746963	1.000000e+00	1
5746964	9.986989e-01	15
5746965	1.000000e+00	1
5746966	2.399438e-01	28
5746967	1.000000e+00	0
5746968	8.881784e-16	50
5746969	1.000000e+00	2
5746970	8.881784e-16	50
5746971	1.000000e+00	1
5746972	1.000000e+00	0
5746973	1.529320e-04	38
5746974	1.000000e+00	2
5746975	1.000000e+00	0
5746945	1.000000e+00	6
5746944	2.230891e-10	46
5746947	1.000000e+00	0
5746946	8.881784e-16	50
5746949	1.000000e+00	1
5746948	1.000000e+00	0
5746951	1.000000e+00	1
5746950	1.000000e+00	1
5746953	1.000000e+00	0
5746952	1.000000e+00	1
5746955	1.000000e+00	1
5746954	1.000000e+00	1
5746957	8.881784e-16	50
5746956	1.000000e+00	2
5746959	1.000000e+00	0
5746958	1.000000e+00	5
5746994	1.000000e+00	2
5746995	1.000000e+00	2
5746992	1.000000e+00	0
5746993	1.000000e+00	1
5746998	1.000000e+00	2
5746999	1.000000e+00	2
5746996	1.000000e+00	1
5746997	4.510745e-05	39
5747002	1.000000e+00	1
5747003	1.000000e+00	3
5747000	9.923267e-01	17
5747001	1.000000e+00	1
5747006	1.000000e+00	1
5747007	9.986989e-01	15
5747005	1.000000e+00	1
5746979	1.000000e+00	0
5746978	1.854161e-11	47
5746977	8.881784e-16	50
5746976	1.000000e+00	0
5746983	1.133316e-12	48
5746982	8.881784e-16	50
5746981	8.881784e-16	50
5746980	8.881784e-16	50
5746987	8.881784e-16	50
5746986	8.881784e-16	50
5746985	8.881784e-16	50
5746984	8.881784e-16	50
5746991	1.000000e+00	0
5746990	1.000000e+00	1
5746989	1.000000e+00	2
5746988	1.000000e+00	7
5747165	4.681115e-04	37
5747164	1.000000e+00	1
5747167	1.000000e+00	0
5747166	9.835804e-01	18
5747161	1.000000e+00	1
5747160	1.000000e+00	2
5747163	1.000000e+00	1
5747157	1.000000e+00	1
5747156	1.000000e+00	0
5747159	1.000000e+00	0
5747158	1.000000e+00	6
5747153	1.000000e+00	5
5747152	1.000000e+00	1
5747155	1.000000e+00	0
5747154	1.000000e+00	0
5747148	1.000000e+00	0
5747149	1.000000e+00	0
5747150	1.000000e+00	0
5747151	1.000000e+00	4
5747144	1.000000e+00	0
5747145	1.000000e+00	1
5747146	1.000000e+00	1
5747147	1.000000e+00	0
5747140	1.000000e+00	0
5747141	1.000000e+00	2
5747142	1.854161e-11	47
5747143	1.000000e+00	4
5747136	1.000000e+00	3
5747137	4.438624e-01	26
5747138	1.000000e+00	1
5747139	1.000000e+00	0
5747199	8.881784e-16	50
5747198	9.995319e-01	14
5747197	1.049339e-07	43
5747196	1.529320e-04	38
5747195	8.881784e-16	50
5747194	8.881784e-16	50
5747193	2.399438e-01	28
5747191	9.999549e-01	12
5747190	8.986806e-01	21
5747189	1.000000e+00	4
5747188	1.000000e+00	6
5747187	1.611182e-01	29
5747186	8.881784e-16	50
5747185	2.399438e-01	28
5747184	1.000000e+00	2
5747182	9.923267e-01	17
5747183	8.881784e-16	50
5747180	1.000000e+00	1
5747181	1.621870e-08	44
5747178	2.807050e-06	41
5747179	1.000000e+00	3
5747176	3.300224e-03	35
5747177	8.881784e-16	50
5747174	8.881784e-16	50
5747175	1.854161e-11	47
5747172	1.000000e+00	1
5747173	1.000000e+00	7
5747170	1.000000e+00	0
5747171	1.000000e+00	3
5747168	1.000000e+00	2
5747169	1.000000e+00	5
5747097	1.000000e+00	3
5747096	1.193067e-05	40
5747099	1.000000e+00	0
5747098	1.000000e+00	3
5747101	1.000000e+00	3
5747100	1.000000e+00	1
5747103	1.000000e+00	1
5747102	1.000000e+00	0
5747089	1.000000e+00	1
5747088	9.966998e-01	16
5747091	9.986989e-01	15
5747090	1.000000e+00	1
5747093	8.881784e-16	50
5747092	2.230891e-10	46
5747095	1.000000e+00	1
5747094	3.300224e-03	35
5747080	1.000000e+00	0
5747081	1.000000e+00	7
5747082	1.000000e+00	0
5747083	1.000000e+00	2
5747084	1.000000e+00	0
5747086	7.673339e-03	34
5747087	1.000000e+00	0
5747072	1.013194e-01	30
5747073	4.681115e-04	37
5747074	1.000000e+00	1
5747075	1.000000e+00	1
5747076	9.923267e-01	17
5747077	1.301086e-03	36
5747078	8.881784e-16	50
5747079	9.995319e-01	14
5747131	4.510745e-05	39
5747130	7.673339e-03	34
5747129	4.529710e-14	49
5747135	9.923267e-01	17
5747134	1.000000e+00	0
5747133	1.000000e+00	1
5747132	1.000000e+00	0
5747123	1.000000e+00	7
5747122	1.854161e-11	47
5747121	9.966998e-01	16
5747120	1.000000e+00	0
5747127	1.000000e+00	4
5747126	1.000000e+00	1
5747125	1.000000e+00	7
5747124	1.000000e+00	0
5747114	9.835804e-01	18
5747115	9.998471e-01	13
5747112	9.999881e-01	11
5747113	1.000000e+00	0
5747118	3.359055e-01	27
5747119	3.300224e-03	35
5747116	9.999994e-01	9
5747117	1.000000e+00	0
5747106	1.000000e+00	0
5747107	1.000000e+00	0
5747104	1.000000e+00	1
5747105	1.000000e+00	7
5747110	9.923267e-01	17
5747111	1.000000e+00	0
5747108	1.000000e+00	0
5747109	1.000000e+00	1
5746759	1.000000e+00	0
5746758	9.998471e-01	13
5746757	1.000000e+00	0
5746756	1.000000e+00	3
5746755	1.000000e+00	6
5746754	1.000000e+00	0
5746753	1.133316e-12	48
5746752	1.000000e+00	0
5746767	8.881784e-16	50
5746766	1.193067e-05	40
5746764	1.000000e+00	6
5746763	4.510745e-05	39
5746762	9.999999e-01	8
5746761	9.999972e-01	10
5746760	1.000000e+00	0
5746774	9.998471e-01	13
5746775	1.000000e+00	1
5746772	8.881784e-16	50
5746773	8.881784e-16	50
5746770	1.000000e+00	2
5746771	1.013194e-01	30
5746768	1.000000e+00	1
5746769	9.986989e-01	15
5746782	1.000000e+00	4
5746783	9.999972e-01	10
5746780	1.000000e+00	1
5746781	1.000000e+00	6
5746778	1.000000e+00	1
5746779	1.854161e-11	47
5746776	1.000000e+00	1
5746777	1.000000e+00	1
5746789	1.000000e+00	2
5746788	1.000000e+00	0
5746791	1.000000e+00	4
5746790	1.000000e+00	3
5746784	1.000000e+00	0
5746787	1.000000e+00	0
5746797	1.000000e+00	2
5746796	1.000000e+00	0
5746799	2.807050e-06	41
5746798	1.000000e+00	0
5746793	1.000000e+00	0
5746792	1.000000e+00	1
5746795	1.000000e+00	0
5746794	5.817779e-07	42
5746804	8.881784e-16	50
5746805	9.999972e-01	10
5746806	1.000000e+00	0
5746807	3.300224e-03	35
5746800	2.807050e-06	41
5746801	1.000000e+00	3
5746802	1.000000e+00	6
5746803	2.807050e-06	41
5746812	1.000000e+00	1
5746813	1.000000e+00	1
5746814	1.000000e+00	1
5746815	1.641957e-02	33
5746809	1.301086e-03	36
5746810	1.000000e+00	3
5746811	1.000000e+00	1
5746691	1.000000e+00	0
5746690	1.000000e+00	0
5746689	8.881784e-16	50
5746688	9.999881e-01	11
5746695	1.000000e+00	6
5746694	9.405398e-01	20
5746693	1.000000e+00	2
5746692	9.999972e-01	10
5746699	1.000000e+00	0
5746698	1.000000e+00	0
5746697	1.000000e+00	2
5746696	9.999999e-01	8
5746703	1.641957e-02	33
5746702	1.000000e+00	0
5746701	1.000000e+00	5
5746700	1.000000e+00	0
5746706	1.000000e+00	3
5746707	9.966998e-01	16
5746704	1.000000e+00	0
5746705	1.000000e+00	0
5746710	9.999549e-01	12
5746711	1.000000e+00	1
5746708	1.000000e+00	1
5746709	1.000000e+00	0
5746714	1.000000e+00	0
5746715	1.000000e+00	3
5746712	1.000000e+00	1
5746713	1.000000e+00	1
5746718	1.000000e+00	0
5746719	1.000000e+00	1
5746716	1.000000e+00	0
5746717	1.000000e+00	3
5746721	1.000000e+00	0
5746720	1.000000e+00	0
5746723	1.000000e+00	3
5746722	1.000000e+00	2
5746725	1.000000e+00	1
5746724	1.000000e+00	2
5746727	1.000000e+00	0
5746726	1.000000e+00	0
5746729	8.881784e-16	50
5746728	9.923267e-01	17
5746731	1.000000e+00	0
5746730	1.000000e+00	1
5746733	1.000000e+00	0
5746732	1.000000e+00	4
5746735	1.000000e+00	0
5746734	9.999972e-01	10
5746736	1.000000e+00	1
5746737	1.000000e+00	1
5746738	6.640945e-01	24
5746739	1.000000e+00	6
5746740	1.529320e-04	38
5746741	1.193067e-05	40
5746742	1.000000e+00	1
5746743	9.999999e-01	8
5746744	1.000000e+00	6
5746745	1.000000e+00	0
5746746	8.881784e-16	50
5746747	1.000000e+00	1
5746748	1.000000e+00	0
5746749	1.000000e+00	1
5746750	8.881784e-16	50
5746751	9.923267e-01	17
5746894	1.000000e+00	1
5746895	1.000000e+00	0
5746892	1.000000e+00	0
5746893	1.000000e+00	2
5746890	1.000000e+00	0
5746891	1.000000e+00	0
5746888	1.000000e+00	0
5746889	1.000000e+00	1
5746886	1.000000e+00	1
5746887	1.000000e+00	0
5746884	1.000000e+00	3
5746885	1.000000e+00	1
5746882	9.999549e-01	12
5746883	3.300224e-03	35
5746880	1.000000e+00	0
5746881	8.388818e-01	22
5746911	1.000000e+00	3
5746910	1.000000e+00	0
5746909	9.995319e-01	14
5746908	9.995319e-01	14
5746907	1.000000e+00	0
5746906	1.000000e+00	1
5746905	1.000000e+00	0
5746904	1.000000e+00	0
5746903	3.359055e-01	27
5746902	1.000000e+00	5
5746901	9.995319e-01	14
5746900	1.000000e+00	0
5746899	9.675457e-01	19
5746898	1.000000e+00	4
5746897	1.000000e+00	1
5746896	1.000000e+00	0
5746924	1.000000e+00	0
5746925	1.000000e+00	1
5746926	1.000000e+00	0
5746927	1.000000e+00	1
5746920	1.301086e-03	36
5746921	9.835804e-01	18
5746922	4.529710e-14	49
5746923	1.000000e+00	0
5746916	9.998471e-01	13
5746917	9.405398e-01	20
5746918	1.000000e+00	1
5746919	8.881784e-16	50
5746912	1.000000e+00	2
5746913	1.854161e-11	47
5746914	9.998471e-01	13
5746915	9.999994e-01	9
5746941	1.000000e+00	0
5746940	1.000000e+00	0
5746943	1.000000e+00	3
5746942	1.000000e+00	0
5746937	1.000000e+00	0
5746936	1.000000e+00	1
5746939	1.000000e+00	0
5746938	1.000000e+00	0
5746933	1.000000e+00	0
5746932	1.000000e+00	0
5746935	1.000000e+00	0
5746934	1.000000e+00	2
5746929	9.999994e-01	9
5746928	1.000000e+00	1
5746931	1.000000e+00	0
5746930	1.000000e+00	0
5746826	1.000000e+00	3
5746827	1.000000e+00	0
5746824	5.561376e-01	25
5746825	9.999994e-01	9
5746830	1.000000e+00	4
5746831	1.000000e+00	2
5746828	8.881784e-16	50
5746829	1.000000e+00	7
5746818	1.000000e+00	1
5746819	1.000000e+00	0
5746816	1.000000e+00	7
5746817	1.000000e+00	1
5746822	1.000000e+00	3
5746823	1.000000e+00	1
5746820	1.000000e+00	1
5746821	1.000000e+00	3
5746843	9.986989e-01	15
5746842	9.999994e-01	9
5746841	1.000000e+00	2
5746840	1.000000e+00	0
5746847	1.000000e+00	1
5746846	9.995319e-01	14
5746845	1.854161e-11	47
5746844	1.000000e+00	3
5746835	1.000000e+00	1
5746834	1.000000e+00	1
5746833	9.835804e-01	18
5746832	9.986989e-01	15
5746839	1.000000e+00	0
5746838	1.000000e+00	0
5746837	1.000000e+00	1
5746836	1.000000e+00	1
5746856	8.881784e-16	50
5746857	9.999999e-01	8
5746858	8.881784e-16	50
5746859	9.675457e-01	19
5746860	1.000000e+00	0
5746861	1.000000e+00	0
5746862	1.000000e+00	0
5746863	1.013194e-01	30
5746848	1.854161e-11	47
5746849	1.000000e+00	1
5746850	9.999972e-01	10
5746851	1.000000e+00	6
5746852	9.986989e-01	15
5746853	1.000000e+00	2
5746854	1.000000e+00	1
5746855	1.000000e+00	0
5746873	1.000000e+00	1
5746872	1.000000e+00	0
5746875	1.000000e+00	1
5746874	1.000000e+00	0
5746877	1.000000e+00	0
5746876	1.000000e+00	0
5746879	1.000000e+00	1
5746878	1.000000e+00	0
5746865	8.881784e-16	50
5746864	1.000000e+00	0
5746867	1.854161e-11	47
5746866	8.881784e-16	50
5746869	9.995319e-01	14
5746868	1.000000e+00	0
5746871	1.000000e+00	2
5746870	1.000000e+00	0
5747570	9.986989e-01	15
5747571	1.000000e+00	2
5747568	1.000000e+00	0
5747569	1.000000e+00	0
5747574	1.000000e+00	0
5747575	1.000000e+00	6
5747572	1.000000e+00	1
5747573	1.000000e+00	0
5747578	1.000000e+00	0
5747579	4.438624e-01	26
5747576	1.000000e+00	5
5747577	6.640945e-01	24
5747580	1.000000e+00	0
5747581	1.000000e+00	0
5747555	1.000000e+00	6
5747554	1.000000e+00	0
5747553	1.000000e+00	2
5747552	1.000000e+00	0
5747559	9.999881e-01	11
5747558	1.000000e+00	1
5747557	2.104926e-09	45
5747556	8.881784e-16	50
5747563	1.000000e+00	0
5747562	1.611182e-01	29
5747561	1.133316e-12	48
5747560	2.807050e-06	41
5747567	1.000000e+00	1
5747566	9.999972e-01	10
5747565	1.000000e+00	2
5747564	1.000000e+00	1
5747536	9.966998e-01	16
5747537	1.000000e+00	0
5747538	1.000000e+00	0
5747539	1.000000e+00	0
5747540	1.000000e+00	0
5747542	1.000000e+00	0
5747543	1.000000e+00	0
5747544	1.000000e+00	0
5747546	1.000000e+00	0
5747547	1.000000e+00	0
5747549	1.000000e+00	0
5747550	1.000000e+00	0
5747551	1.000000e+00	0
5747521	1.000000e+00	0
5747520	9.986989e-01	15
5747523	8.881784e-16	50
5747522	8.881784e-16	50
5747524	4.529710e-14	49
5747527	8.881784e-16	50
5747526	4.438624e-01	26
5747529	8.881784e-16	50
5747528	8.881784e-16	50
5747531	9.998471e-01	13
5747530	1.611182e-01	29
5747533	8.986806e-01	21
5747532	1.000000e+00	2
5747535	1.000000e+00	2
5747534	9.986989e-01	15
5747510	8.388818e-01	22
5747511	1.000000e+00	1
5747508	9.835804e-01	18
5747509	1.000000e+00	0
5747506	8.881784e-16	50
5747507	1.621870e-08	44
5747504	4.681115e-04	37
5747505	1.133316e-12	48
5747518	8.881784e-16	50
5747519	1.301086e-03	36
5747516	9.923267e-01	17
5747517	9.995319e-01	14
5747514	2.807050e-06	41
5747515	9.923267e-01	17
5747512	9.675457e-01	19
5747513	1.000000e+00	0
5747495	1.621870e-08	44
5747493	1.641957e-02	33
5747492	1.049339e-07	43
5747491	8.986806e-01	21
5747490	8.881784e-16	50
5747489	8.881784e-16	50
5747503	4.438624e-01	26
5747502	1.301086e-03	36
5747501	1.000000e+00	0
5747500	9.923267e-01	17
5747499	1.854161e-11	47
5747498	6.640945e-01	24
5747497	9.675457e-01	19
5747496	1.193067e-05	40
5747477	1.854161e-11	47
5747478	1.049339e-07	43
5747472	1.529320e-04	38
5747473	7.673339e-03	34
5747474	9.966998e-01	16
5747475	8.881784e-16	50
5747484	1.133316e-12	48
5747486	8.881784e-16	50
5747487	9.986989e-01	15
5747480	1.133316e-12	48
5747481	8.881784e-16	50
5747482	8.881784e-16	50
5747483	1.854161e-11	47
5747461	1.000000e+00	2
5747460	9.999999e-01	8
5747463	1.000000e+00	1
5747462	4.438624e-01	26
5747457	3.359055e-01	27
5747456	1.000000e+00	0
5747459	1.000000e+00	0
5747458	9.835804e-01	18
5747469	9.999999e-01	8
5747468	8.881784e-16	50
5747471	1.013194e-01	30
5747470	7.600562e-01	23
5747465	1.000000e+00	3
5747464	4.510745e-05	39
5747467	9.999881e-01	11
5747707	1.000000e+00	3
5747706	1.000000e+00	6
5747705	1.000000e+00	4
5747704	9.999972e-01	10
5747711	1.000000e+00	1
5747710	9.923267e-01	17
5747709	1.000000e+00	1
5747708	1.000000e+00	1
5747699	1.000000e+00	4
5747698	1.000000e+00	4
5747697	1.000000e+00	0
5747696	1.000000e+00	0
5747703	1.000000e+00	1
5747702	1.000000e+00	1
5747701	1.000000e+00	0
5747700	1.000000e+00	3
5747690	1.529320e-04	38
5747691	1.000000e+00	0
5747688	9.999881e-01	11
5747689	1.000000e+00	1
5747694	1.000000e+00	4
5747695	1.000000e+00	0
5747692	1.000000e+00	3
5747693	1.000000e+00	0
5747682	1.000000e+00	1
5747683	1.641957e-02	33
5747680	1.000000e+00	3
5747681	1.000000e+00	3
5747686	4.510745e-05	39
5747687	5.817779e-07	42
5747684	9.835804e-01	18
5747685	9.923267e-01	17
5747673	1.000000e+00	3
5747672	9.999881e-01	11
5747675	1.000000e+00	1
5747674	1.000000e+00	2
5747677	1.000000e+00	0
5747676	1.000000e+00	1
5747679	1.000000e+00	3
5747678	1.000000e+00	6
5747665	8.881784e-16	50
5747664	9.999972e-01	10
5747666	9.675457e-01	19
5747669	1.000000e+00	2
5747668	9.999881e-01	11
5747671	1.000000e+00	4
5747670	1.000000e+00	3
5747656	9.999881e-01	11
5747657	8.881784e-16	50
5747658	1.621870e-08	44
5747659	8.881784e-16	50
5747660	3.300224e-03	35
5747661	8.881784e-16	50
5747663	8.881784e-16	50
5747648	1.000000e+00	1
5747649	1.000000e+00	0
5747650	1.000000e+00	1
5747651	1.000000e+00	4
5747652	1.000000e+00	0
5747653	1.000000e+00	0
5747654	1.000000e+00	0
5747655	2.399438e-01	28
5747647	1.000000e+00	0
5747646	5.561376e-01	25
5747645	1.000000e+00	0
5747644	1.000000e+00	0
5747643	1.000000e+00	3
5747642	8.986806e-01	21
5747641	1.000000e+00	1
5747640	1.000000e+00	0
5747639	1.000000e+00	2
5747638	1.000000e+00	0
5747635	1.000000e+00	0
5747634	1.000000e+00	0
5747633	1.000000e+00	0
5747632	1.000000e+00	0
5747630	9.999972e-01	10
5747631	1.000000e+00	0
5747628	1.000000e+00	2
5747629	1.000000e+00	0
5747626	1.301086e-03	36
5747627	1.000000e+00	4
5747624	1.000000e+00	0
5747625	1.000000e+00	2
5747622	1.000000e+00	1
5747623	1.000000e+00	0
5747620	1.000000e+00	3
5747621	1.000000e+00	0
5747618	1.000000e+00	0
5747619	1.000000e+00	0
5747616	9.966998e-01	16
5747617	1.000000e+00	4
5747613	9.923267e-01	17
5747612	1.000000e+00	7
5747615	1.000000e+00	6
5747614	1.000000e+00	0
5747609	1.621870e-08	44
5747608	1.000000e+00	6
5747611	6.640945e-01	24
5747610	9.999994e-01	9
5747605	1.000000e+00	6
5747604	1.000000e+00	5
5747607	9.405398e-01	20
5747606	9.999972e-01	10
5747601	1.000000e+00	3
5747600	1.000000e+00	0
5747603	9.998471e-01	13
5747602	1.000000e+00	5
5747596	1.000000e+00	0
5747597	1.000000e+00	0
5747598	1.000000e+00	2
5747599	1.000000e+00	0
5747592	1.000000e+00	3
5747593	1.000000e+00	3
5747594	1.000000e+00	0
5747595	9.999999e-01	8
5747589	1.000000e+00	4
5747590	1.000000e+00	2
5747591	1.000000e+00	2
5747584	1.621870e-08	44
5747585	1.000000e+00	0
5747586	1.000000e+00	0
5747587	1.000000e+00	0
5747297	9.999999e-01	8
5747296	8.881784e-16	50
5747299	9.999999e-01	8
5747298	4.529710e-14	49
5747301	8.881784e-16	50
5747300	1.000000e+00	4
5747303	1.000000e+00	7
5747302	9.986989e-01	15
5747305	4.681115e-04	37
5747306	4.438624e-01	26
5747309	1.000000e+00	1
5747311	1.000000e+00	0
5747310	5.946023e-02	31
5747312	1.000000e+00	1
5747313	1.000000e+00	0
5747314	3.359055e-01	27
5747315	1.000000e+00	0
5747316	1.000000e+00	3
5747317	1.000000e+00	0
5747318	1.000000e+00	0
5747319	1.000000e+00	0
5747320	1.000000e+00	0
5747321	1.000000e+00	1
5747322	8.986806e-01	21
5747323	9.999881e-01	11
5747324	1.000000e+00	0
5747325	3.359055e-01	27
5747326	1.000000e+00	0
5747327	1.000000e+00	0
5747267	2.399438e-01	28
5747266	1.000000e+00	2
5747265	8.881784e-16	50
5747264	1.854161e-11	47
5747271	1.133316e-12	48
5747270	9.999549e-01	12
5747269	9.999881e-01	11
5747268	8.881784e-16	50
5747275	8.881784e-16	50
5747274	9.405398e-01	20
5747273	4.529710e-14	49
5747272	3.300224e-03	35
5747279	9.675457e-01	19
5747278	8.881784e-16	50
5747277	8.881784e-16	50
5747276	3.359055e-01	27
5747282	8.881784e-16	50
5747283	8.881784e-16	50
5747280	1.854161e-11	47
5747281	8.881784e-16	50
5747286	1.049339e-07	43
5747287	4.529710e-14	49
5747284	9.835804e-01	18
5747285	4.529710e-14	49
5747290	1.000000e+00	1
5747288	1.854161e-11	47
5747289	8.881784e-16	50
5747294	1.133316e-12	48
5747295	3.300224e-03	35
5747292	2.807050e-06	41
5747293	1.000000e+00	6
5747237	1.000000e+00	2
5747239	9.999994e-01	9
5747238	4.529710e-14	49
5747233	1.000000e+00	0
5747232	1.000000e+00	5
5747235	9.999994e-01	9
5747245	8.881784e-16	50
5747244	8.881784e-16	50
5747247	1.000000e+00	1
5747246	1.000000e+00	0
5747241	1.000000e+00	6
5747240	1.000000e+00	1
5747243	1.000000e+00	0
5747242	1.000000e+00	2
5747252	9.835804e-01	18
5747253	8.881784e-16	50
5747254	1.529320e-04	38
5747255	4.529710e-14	49
5747248	1.000000e+00	0
5747249	1.000000e+00	0
5747250	8.388818e-01	22
5747251	1.000000e+00	0
5747260	1.000000e+00	1
5747261	3.300224e-03	35
5747262	2.230891e-10	46
5747263	2.807050e-06	41
5747256	8.881784e-16	50
5747257	9.995319e-01	14
5747258	3.245432e-02	32
5747259	4.529710e-14	49
5747207	8.881784e-16	50
5747206	8.881784e-16	50
5747205	1.000000e+00	7
5747204	9.835804e-01	18
5747203	4.681115e-04	37
5747202	8.881784e-16	50
5747201	9.999881e-01	11
5747200	1.000000e+00	4
5747215	1.000000e+00	4
5747213	8.881784e-16	50
5747212	1.621870e-08	44
5747211	1.133316e-12	48
5747210	4.529710e-14	49
5747209	1.000000e+00	0
5747208	8.881784e-16	50
5747222	1.000000e+00	6
5747223	1.000000e+00	1
5747220	9.999999e-01	8
5747221	1.000000e+00	1
5747218	1.000000e+00	1
5747219	1.000000e+00	1
5747216	1.000000e+00	1
5747217	1.000000e+00	0
5747230	1.000000e+00	1
5747231	8.881784e-16	50
5747228	1.000000e+00	1
5747229	1.000000e+00	1
5747226	9.675457e-01	19
5747227	8.881784e-16	50
5747224	1.000000e+00	0
5747225	5.817779e-07	42
5747432	1.000000e+00	0
5747434	1.000000e+00	0
5747435	1.000000e+00	0
5747436	1.000000e+00	0
5747437	8.986806e-01	21
5747438	1.000000e+00	0
5747439	1.000000e+00	0
5747424	1.000000e+00	2
5747425	5.817779e-07	42
5747426	2.104926e-09	45
5747427	1.000000e+00	2
5747428	1.000000e+00	0
5747429	1.000000e+00	2
5747430	4.681115e-04	37
5747431	1.000000e+00	0
5747449	1.000000e+00	0
5747448	1.000000e+00	2
5747451	1.000000e+00	0
5747450	1.000000e+00	1
5747453	1.000000e+00	1
5747452	1.641957e-02	33
5747455	8.881784e-16	50
5747454	8.881784e-16	50
5747441	1.000000e+00	2
5747440	1.000000e+00	0
5747443	1.000000e+00	0
5747442	1.000000e+00	0
5747445	1.000000e+00	0
5747444	1.000000e+00	0
5747447	1.000000e+00	2
5747446	1.000000e+00	0
5747402	9.675457e-01	19
5747403	1.000000e+00	2
5747400	1.000000e+00	4
5747401	1.000000e+00	0
5747406	1.000000e+00	2
5747407	1.000000e+00	1
5747404	1.000000e+00	0
5747405	1.000000e+00	0
5747394	1.000000e+00	7
5747395	1.000000e+00	0
5747392	4.510745e-05	39
5747393	1.013194e-01	30
5747398	1.000000e+00	0
5747399	9.405398e-01	20
5747397	9.675457e-01	19
5747418	1.000000e+00	0
5747417	1.000000e+00	0
5747416	1.000000e+00	1
5747423	1.000000e+00	0
5747422	1.000000e+00	0
5747421	1.000000e+00	0
5747420	1.000000e+00	2
5747411	1.000000e+00	0
5747410	1.000000e+00	0
5747409	1.000000e+00	2
5747408	1.000000e+00	1
5747415	9.986989e-01	15
5747414	1.000000e+00	0
5747413	1.000000e+00	0
5747412	1.000000e+00	0
5747372	8.881784e-16	50
5747373	1.529320e-04	38
5747374	4.529710e-14	49
5747375	1.000000e+00	2
5747368	9.999881e-01	11
5747369	1.000000e+00	0
5747370	2.399438e-01	28
5747371	9.835804e-01	18
5747364	8.881784e-16	50
5747365	8.881784e-16	50
5747366	1.000000e+00	1
5747367	5.817779e-07	42
5747360	1.000000e+00	4
5747361	8.986806e-01	21
5747362	1.000000e+00	2
5747363	8.881784e-16	50
5747389	9.405398e-01	20
5747388	8.881784e-16	50
5747391	1.000000e+00	0
5747390	7.600562e-01	23
5747384	8.881784e-16	50
5747387	1.000000e+00	3
5747386	1.854161e-11	47
5747381	1.000000e+00	1
5747380	9.999972e-01	10
5747383	1.000000e+00	1
5747382	1.000000e+00	2
5747377	1.000000e+00	1
5747376	9.999994e-01	9
5747379	9.999999e-01	8
5747342	1.000000e+00	6
5747343	9.999999e-01	8
5747340	1.000000e+00	6
5747341	1.000000e+00	3
5747338	1.000000e+00	5
5747339	1.000000e+00	2
5747336	1.000000e+00	0
5747337	1.000000e+00	0
5747334	1.000000e+00	0
5747335	9.999881e-01	11
5747332	1.000000e+00	6
5747333	1.000000e+00	0
5747330	1.000000e+00	0
5747331	1.000000e+00	1
5747328	1.000000e+00	0
5747329	1.000000e+00	0
5747359	1.000000e+00	1
5747358	1.000000e+00	0
5747357	1.000000e+00	1
5747356	1.000000e+00	7
5747355	3.245432e-02	32
5747354	1.000000e+00	0
5747353	1.000000e+00	3
5747352	9.999549e-01	12
5747351	1.000000e+00	0
5747350	1.000000e+00	0
5747349	1.000000e+00	0
5747348	1.000000e+00	4
5747347	1.000000e+00	1
5747346	1.000000e+00	1
5747345	1.000000e+00	1
5747344	1.000000e+00	0
5747992	8.881784e-16	50
5747993	1.000000e+00	2
5747994	1.000000e+00	5
5747995	8.881784e-16	50
5747996	1.301086e-03	36
5747997	1.854161e-11	47
5747998	6.640945e-01	24
5747984	9.998471e-01	13
5747985	1.000000e+00	5
5747986	8.881784e-16	50
5747987	1.000000e+00	1
5747988	1.133316e-12	48
5747989	4.510745e-05	39
5747990	8.881784e-16	50
5747991	1.000000e+00	4
5747977	5.561376e-01	25
5747976	1.000000e+00	0
5747979	1.000000e+00	3
5747978	1.000000e+00	0
5747981	1.000000e+00	0
5747980	1.013194e-01	30
5747983	1.000000e+00	1
5747982	1.000000e+00	0
5747969	1.000000e+00	0
5747968	1.000000e+00	1
5747971	1.000000e+00	2
5747970	1.000000e+00	0
5747973	8.881784e-16	50
5747972	1.000000e+00	3
5747975	1.301086e-03	36
5747974	1.000000e+00	0
5748026	1.000000e+00	5
5748027	5.946023e-02	31
5748024	1.000000e+00	6
5748025	9.999881e-01	11
5748030	1.000000e+00	4
5748031	9.999972e-01	10
5748028	1.000000e+00	0
5748029	9.835804e-01	18
5748018	5.561376e-01	25
5748019	1.000000e+00	0
5748016	1.000000e+00	0
5748017	1.000000e+00	1
5748022	1.000000e+00	3
5748023	1.000000e+00	1
5748020	1.000000e+00	1
5748021	9.999994e-01	9
5748011	1.000000e+00	5
5748010	1.000000e+00	0
5748009	1.000000e+00	0
5748008	1.000000e+00	0
5748015	1.000000e+00	2
5748014	1.000000e+00	7
5748013	1.000000e+00	0
5748012	1.000000e+00	0
5748003	4.529710e-14	49
5748002	8.881784e-16	50
5748001	1.000000e+00	2
5748000	8.881784e-16	50
5748007	1.000000e+00	2
5748006	1.000000e+00	2
5748005	1.000000e+00	2
5748004	1.000000e+00	0
5748060	9.986989e-01	15
5748061	1.000000e+00	0
5748062	1.000000e+00	0
5748063	1.000000e+00	7
5748056	1.000000e+00	6
5748057	1.000000e+00	2
5748058	1.000000e+00	2
5748059	4.438624e-01	26
5748052	1.000000e+00	5
5748053	8.881784e-16	50
5748054	8.881784e-16	50
5748055	9.999881e-01	11
5748048	9.998471e-01	13
5748049	1.000000e+00	5
5748050	1.000000e+00	5
5748051	1.000000e+00	1
5748045	1.000000e+00	0
5748044	2.104926e-09	45
5748047	1.000000e+00	7
5748046	8.388818e-01	22
5748041	1.000000e+00	3
5748040	1.000000e+00	2
5748043	1.000000e+00	0
5748042	1.000000e+00	1
5748037	1.000000e+00	0
5748036	8.881784e-16	50
5748039	1.000000e+00	1
5748038	1.000000e+00	0
5748033	3.300224e-03	35
5748032	1.013194e-01	30
5748034	1.000000e+00	0
5748094	8.881784e-16	50
5748095	8.881784e-16	50
5748092	8.881784e-16	50
5748093	7.673339e-03	34
5748090	5.946023e-02	31
5748091	8.881784e-16	50
5748088	4.681115e-04	37
5748089	8.388818e-01	22
5748086	1.000000e+00	2
5748087	8.881784e-16	50
5748084	9.999881e-01	11
5748085	1.000000e+00	1
5748082	1.000000e+00	0
5748083	9.999972e-01	10
5748081	1.000000e+00	3
5748074	1.529320e-04	38
5748073	1.000000e+00	0
5748072	1.000000e+00	0
5748071	1.000000e+00	0
5748070	1.000000e+00	2
5748069	1.000000e+00	1
5748068	1.000000e+00	5
5748067	8.881784e-16	50
5748066	1.000000e+00	0
5748065	1.000000e+00	0
5748064	1.000000e+00	0
5748113	1.000000e+00	7
5748112	1.000000e+00	1
5748115	9.966998e-01	16
5748114	9.999994e-01	9
5748117	1.000000e+00	6
5748116	1.000000e+00	0
5748119	1.000000e+00	0
5748118	1.000000e+00	0
5748121	1.000000e+00	1
5748120	1.000000e+00	0
5748123	1.000000e+00	0
5748122	1.000000e+00	0
5748125	1.000000e+00	0
5748124	1.000000e+00	3
5748127	1.000000e+00	0
5748126	1.000000e+00	6
5748096	8.881784e-16	50
5748097	1.000000e+00	5
5748098	8.881784e-16	50
5748099	9.999994e-01	9
5748100	4.438624e-01	26
5748101	1.000000e+00	7
5748102	9.999994e-01	9
5748103	1.641957e-02	33
5748104	1.000000e+00	3
5748105	1.000000e+00	4
5748106	1.000000e+00	0
5748108	1.000000e+00	0
5748109	1.000000e+00	0
5748110	8.881784e-16	50
5748147	2.230891e-10	46
5748146	1.000000e+00	0
5748144	1.000000e+00	0
5748151	1.000000e+00	0
5748150	1.133316e-12	48
5748148	1.000000e+00	0
5748155	8.881784e-16	50
5748153	1.301086e-03	36
5748152	6.640945e-01	24
5748158	1.000000e+00	2
5748157	4.529710e-14	49
5748156	1.000000e+00	1
5748130	5.561376e-01	25
5748131	1.000000e+00	1
5748129	1.000000e+00	2
5748135	1.000000e+00	7
5748132	1.000000e+00	1
5748133	1.000000e+00	2
5748138	1.000000e+00	0
5748139	1.000000e+00	3
5748136	1.000000e+00	2
5748137	4.529710e-14	49
5748142	8.986806e-01	21
5748143	1.000000e+00	1
5748140	1.000000e+00	0
5748141	1.000000e+00	4
5748181	4.529710e-14	49
5748180	1.000000e+00	3
5748182	1.000000e+00	2
5748177	8.881784e-16	50
5748176	9.999994e-01	9
5748189	8.881784e-16	50
5748191	4.529710e-14	49
5748190	1.000000e+00	6
5748185	1.000000e+00	0
5748184	4.529710e-14	49
5748187	1.854161e-11	47
5748186	9.835804e-01	18
5748164	1.133316e-12	48
5748165	4.681115e-04	37
5748166	3.245432e-02	32
5748167	9.998471e-01	13
5748160	2.807050e-06	41
5748161	5.561376e-01	25
5748162	1.000000e+00	7
5748163	9.999972e-01	10
5748172	8.388818e-01	22
5748173	7.673339e-03	34
5748174	9.999999e-01	8
5748175	2.230891e-10	46
5748168	1.000000e+00	0
5748169	9.998471e-01	13
5748170	1.000000e+00	3
5748171	1.000000e+00	2
5748215	4.681115e-04	37
5748214	8.881784e-16	50
5748211	8.881784e-16	50
5748210	1.000000e+00	4
5748209	5.817779e-07	42
5748208	1.000000e+00	4
5748222	1.133316e-12	48
5748217	9.999999e-01	8
5748216	9.999994e-01	9
5748198	8.881784e-16	50
5748199	1.193067e-05	40
5748196	9.999999e-01	8
5748197	8.388818e-01	22
5748194	1.621870e-08	44
5748195	4.438624e-01	26
5748192	1.000000e+00	2
5748206	9.995319e-01	14
5748207	9.675457e-01	19
5748204	1.000000e+00	6
5748205	1.000000e+00	1
5748202	1.000000e+00	1
5748203	7.673339e-03	34
5748200	1.641957e-02	33
5748201	9.986989e-01	15
5747723	1.000000e+00	6
5747722	1.000000e+00	1
5747721	1.000000e+00	1
5747720	8.881784e-16	50
5747727	7.600562e-01	23
5747726	1.000000e+00	0
5747725	1.000000e+00	0
5747724	1.000000e+00	0
5747715	4.681115e-04	37
5747714	1.000000e+00	1
5747713	1.000000e+00	0
5747712	1.000000e+00	1
5747719	9.999999e-01	8
5747718	1.000000e+00	1
5747717	1.000000e+00	2
5747716	9.999999e-01	8
5747738	1.000000e+00	1
5747736	1.529320e-04	38
5747737	1.854161e-11	47
5747742	8.881784e-16	50
5747743	8.881784e-16	50
5747740	1.000000e+00	1
5747741	1.000000e+00	5
5747730	1.529320e-04	38
5747731	9.999994e-01	9
5747728	1.000000e+00	1
5747729	1.000000e+00	2
5747734	1.000000e+00	3
5747735	3.359055e-01	27
5747732	1.000000e+00	1
5747733	1.000000e+00	0
5747753	7.673339e-03	34
5747752	1.000000e+00	0
5747755	1.000000e+00	0
5747754	1.000000e+00	5
5747757	2.399438e-01	28
5747756	1.000000e+00	2
5747759	9.995319e-01	14
5747758	4.510745e-05	39
5747745	1.000000e+00	0
5747744	1.000000e+00	0
5747747	9.986989e-01	15
5747746	1.000000e+00	1
5747749	9.999999e-01	8
5747748	1.000000e+00	5
5747751	9.999972e-01	10
5747750	1.000000e+00	1
5747768	1.000000e+00	0
5747769	1.000000e+00	3
5747770	1.000000e+00	2
5747771	1.000000e+00	1
5747772	1.000000e+00	6
5747775	1.000000e+00	0
5747760	9.999972e-01	10
5747761	1.000000e+00	3
5747762	1.049339e-07	43
5747763	1.000000e+00	4
5747764	1.000000e+00	2
5747765	1.049339e-07	43
5747766	1.000000e+00	0
5747767	9.999972e-01	10
5747791	1.641957e-02	33
5747790	4.529710e-14	49
5747789	8.881784e-16	50
5747788	1.000000e+00	0
5747787	1.000000e+00	0
5747786	1.000000e+00	0
5747785	1.000000e+00	0
5747784	1.000000e+00	5
5747783	1.000000e+00	0
5747782	8.881784e-16	50
5747781	1.000000e+00	0
5747780	1.000000e+00	0
5747779	1.000000e+00	0
5747778	1.000000e+00	0
5747776	1.000000e+00	2
5747806	1.193067e-05	40
5747807	1.000000e+00	2
5747804	1.000000e+00	7
5747805	1.000000e+00	0
5747802	9.999994e-01	9
5747800	1.000000e+00	3
5747801	9.923267e-01	17
5747798	2.230891e-10	46
5747799	8.881784e-16	50
5747796	1.000000e+00	0
5747797	1.000000e+00	0
5747794	1.301086e-03	36
5747795	1.000000e+00	1
5747792	1.000000e+00	0
5747793	1.000000e+00	0
5747821	1.000000e+00	0
5747820	1.000000e+00	1
5747823	9.923267e-01	17
5747822	1.000000e+00	3
5747817	1.000000e+00	3
5747816	1.000000e+00	3
5747819	1.000000e+00	0
5747818	3.300224e-03	35
5747813	1.000000e+00	5
5747812	1.000000e+00	0
5747815	1.000000e+00	0
5747814	1.000000e+00	1
5747809	2.807050e-06	41
5747808	1.000000e+00	1
5747811	9.999881e-01	11
5747810	1.000000e+00	1
5747836	1.000000e+00	1
5747837	1.000000e+00	0
5747838	9.999881e-01	11
5747839	2.230891e-10	46
5747832	9.995319e-01	14
5747833	1.000000e+00	0
5747834	9.923267e-01	17
5747835	7.600562e-01	23
5747828	8.881784e-16	50
5747829	1.000000e+00	2
5747830	1.000000e+00	2
5747831	8.881784e-16	50
5747824	1.000000e+00	1
5747825	1.000000e+00	2
5747826	1.000000e+00	2
5747827	9.966998e-01	16
5747843	8.881784e-16	50
5747840	2.807050e-06	41
5747841	2.230891e-10	46
5747846	1.000000e+00	1
5747847	1.000000e+00	0
5747844	3.359055e-01	27
5747845	1.000000e+00	2
5747850	1.000000e+00	3
5747851	4.529710e-14	49
5747848	1.000000e+00	3
5747849	9.999999e-01	8
5747854	1.000000e+00	4
5747855	1.000000e+00	1
5747852	1.854161e-11	47
5747853	1.000000e+00	1
5747859	1.000000e+00	7
5747858	1.000000e+00	1
5747857	1.000000e+00	6
5747856	1.000000e+00	1
5747863	9.999881e-01	11
5747861	8.881784e-16	50
5747860	1.193067e-05	40
5747867	4.681115e-04	37
5747866	1.611182e-01	29
5747865	1.000000e+00	2
5747864	8.881784e-16	50
5747871	1.000000e+00	2
5747870	9.999999e-01	8
5747869	8.881784e-16	50
5747868	5.946023e-02	31
5747872	8.881784e-16	50
5747873	1.000000e+00	1
5747874	1.000000e+00	4
5747875	4.681115e-04	37
5747876	1.000000e+00	2
5747877	1.000000e+00	1
5747878	1.000000e+00	0
5747879	1.000000e+00	0
5747880	1.000000e+00	1
5747881	1.000000e+00	1
5747882	4.529710e-14	49
5747883	8.388818e-01	22
5747884	4.529710e-14	49
5747885	8.881784e-16	50
5747886	1.000000e+00	2
5747887	1.000000e+00	0
5747889	1.000000e+00	1
5747888	1.000000e+00	2
5747891	1.000000e+00	0
5747890	1.000000e+00	1
5747893	8.881784e-16	50
5747892	1.000000e+00	0
5747895	1.000000e+00	2
5747894	1.000000e+00	0
5747897	1.000000e+00	7
5747896	1.000000e+00	3
5747899	9.999881e-01	11
5747898	1.000000e+00	2
5747901	1.000000e+00	0
5747900	9.998471e-01	13
5747903	1.000000e+00	6
5747902	1.133316e-12	48
5747910	1.000000e+00	0
5747911	1.000000e+00	0
5747908	1.000000e+00	3
5747909	1.000000e+00	0
5747906	8.881784e-16	50
5747907	1.000000e+00	3
5747904	8.881784e-16	50
5747905	1.000000e+00	0
5747918	8.881784e-16	50
5747919	1.000000e+00	0
5747916	1.000000e+00	3
5747917	1.000000e+00	0
5747914	8.881784e-16	50
5747915	2.399438e-01	28
5747912	1.000000e+00	3
5747913	8.881784e-16	50
5747927	8.986806e-01	21
5747925	2.230891e-10	46
5747924	1.000000e+00	0
5747923	9.923267e-01	17
5747922	1.000000e+00	6
5747921	1.000000e+00	2
5747920	1.000000e+00	2
5747935	1.000000e+00	0
5747934	1.000000e+00	0
5747933	1.000000e+00	1
5747932	1.000000e+00	1
5747931	1.000000e+00	4
5747930	1.000000e+00	0
5747929	1.000000e+00	0
5747928	9.835804e-01	18
5747940	1.000000e+00	0
5747941	1.000000e+00	0
5747942	1.000000e+00	0
5747943	1.000000e+00	1
5747936	1.529320e-04	38
5747937	9.986989e-01	15
5747938	1.000000e+00	5
5747939	1.000000e+00	4
5747948	1.000000e+00	0
5747949	1.000000e+00	0
5747950	1.000000e+00	1
5747951	1.000000e+00	2
5747944	8.881784e-16	50
5747945	1.000000e+00	0
5747946	1.000000e+00	2
5747947	1.000000e+00	0
5747957	1.000000e+00	0
5747956	1.000000e+00	0
5747959	1.000000e+00	0
5747958	1.000000e+00	0
5747953	4.529710e-14	49
5747952	1.000000e+00	0
5747955	1.000000e+00	1
5747954	1.000000e+00	4
5747965	1.000000e+00	0
5747964	1.000000e+00	4
5747967	1.000000e+00	0
5747966	1.000000e+00	1
5747961	1.000000e+00	0
5747960	1.000000e+00	0
5747963	1.000000e+00	0
5748542	9.999999e-01	8
5748540	1.000000e+00	0
5748541	1.000000e+00	0
5748538	8.881784e-16	50
5748539	1.000000e+00	0
5748536	1.000000e+00	0
5748537	8.881784e-16	50
5748534	9.999994e-01	9
5748535	1.000000e+00	4
5748532	1.000000e+00	0
5748533	1.000000e+00	0
5748530	1.000000e+00	1
5748531	1.000000e+00	0
5748529	1.000000e+00	0
5748527	1.000000e+00	0
5748526	1.000000e+00	0
5748525	1.000000e+00	1
5748524	1.000000e+00	1
5748523	1.000000e+00	0
5748522	1.000000e+00	1
5748521	5.946023e-02	31
5748520	8.881784e-16	50
5748519	1.000000e+00	0
5748518	1.000000e+00	2
5748517	1.000000e+00	0
5748516	1.000000e+00	0
5748515	1.000000e+00	0
5748514	1.000000e+00	2
5748513	1.000000e+00	0
5748512	1.000000e+00	1
5748508	1.000000e+00	1
5748509	9.675457e-01	19
5748510	9.405398e-01	20
5748511	1.000000e+00	0
5748504	1.000000e+00	0
5748505	1.000000e+00	6
5748506	1.000000e+00	0
5748507	1.000000e+00	1
5748500	1.000000e+00	2
5748501	9.923267e-01	17
5748502	8.881784e-16	50
5748503	1.000000e+00	5
5748496	9.999994e-01	9
5748497	1.000000e+00	2
5748498	9.995319e-01	14
5748499	1.000000e+00	6
5748493	1.000000e+00	3
5748492	1.000000e+00	4
5748495	8.881784e-16	50
5748494	3.300224e-03	35
5748489	4.529710e-14	49
5748488	1.000000e+00	1
5748491	4.529710e-14	49
5748490	5.817779e-07	42
5748485	1.641957e-02	33
5748484	8.881784e-16	50
5748487	1.000000e+00	0
5748486	1.000000e+00	1
5748480	1.000000e+00	0
5748483	1.000000e+00	0
5748602	1.000000e+00	1
5748603	2.104926e-09	45
5748600	3.359055e-01	27
5748601	1.000000e+00	2
5748606	9.923267e-01	17
5748607	1.000000e+00	4
5748604	1.000000e+00	1
5748605	1.000000e+00	6
5748594	1.000000e+00	1
5748595	7.673339e-03	34
5748592	1.000000e+00	3
5748593	1.000000e+00	0
5748599	1.000000e+00	7
5748596	9.923267e-01	17
5748597	7.673339e-03	34
5748587	1.611182e-01	29
5748586	1.000000e+00	5
5748585	1.000000e+00	1
5748584	1.000000e+00	2
5748591	1.611182e-01	29
5748590	3.245432e-02	32
5748589	1.000000e+00	1
5748588	2.807050e-06	41
5748579	1.000000e+00	0
5748578	1.000000e+00	0
5748577	8.881784e-16	50
5748576	1.000000e+00	0
5748583	1.000000e+00	1
5748582	1.000000e+00	2
5748581	1.000000e+00	0
5748580	9.999994e-01	9
5748568	1.000000e+00	1
5748569	1.000000e+00	0
5748570	1.000000e+00	1
5748571	9.835804e-01	18
5748572	2.104926e-09	45
5748573	8.388818e-01	22
5748574	1.013194e-01	30
5748575	9.675457e-01	19
5748560	1.000000e+00	0
5748561	9.835804e-01	18
5748563	6.640945e-01	24
5748564	7.673339e-03	34
5748565	1.000000e+00	7
5748566	9.998471e-01	13
5748567	7.673339e-03	34
5748553	1.000000e+00	0
5748552	1.000000e+00	2
5748555	8.881784e-16	50
5748554	1.301086e-03	36
5748557	1.000000e+00	0
5748556	9.966998e-01	16
5748559	1.000000e+00	2
5748558	1.000000e+00	1
5748545	6.640945e-01	24
5748544	1.000000e+00	7
5748547	8.388818e-01	22
5748546	1.133316e-12	48
5748549	9.999972e-01	10
5748548	1.000000e+00	0
5748551	8.986806e-01	21
5748550	1.000000e+00	1
5748663	1.000000e+00	0
5748662	1.000000e+00	0
5748661	1.000000e+00	0
5748660	7.673339e-03	34
5748659	1.000000e+00	0
5748658	1.000000e+00	1
5748657	1.000000e+00	0
5748656	1.000000e+00	0
5748671	1.000000e+00	0
5748670	2.399438e-01	28
5748669	8.881784e-16	50
5748668	1.000000e+00	1
5748667	8.881784e-16	50
5748666	1.301086e-03	36
5748665	5.561376e-01	25
5748664	1.000000e+00	0
5748646	1.000000e+00	2
5748647	1.000000e+00	2
5748644	3.300224e-03	35
5748645	9.405398e-01	20
5748642	3.300224e-03	35
5748643	8.881784e-16	50
5748640	7.600562e-01	23
5748641	1.000000e+00	5
5748654	1.000000e+00	2
5748655	1.000000e+00	0
5748652	1.000000e+00	1
5748653	1.000000e+00	1
5748650	1.000000e+00	0
5748651	1.000000e+00	0
5748648	1.000000e+00	1
5748649	9.835804e-01	18
5748629	1.000000e+00	0
5748628	1.000000e+00	0
5748631	1.000000e+00	2
5748630	6.640945e-01	24
5748625	1.000000e+00	0
5748624	1.000000e+00	0
5748627	1.000000e+00	0
5748626	2.230891e-10	46
5748637	1.000000e+00	0
5748636	1.000000e+00	0
5748639	9.999999e-01	8
5748638	1.000000e+00	0
5748633	1.000000e+00	7
5748632	1.000000e+00	1
5748635	1.000000e+00	1
5748634	9.999881e-01	11
5748612	1.000000e+00	2
5748613	1.000000e+00	4
5748614	1.000000e+00	0
5748615	9.995319e-01	14
5748608	1.000000e+00	0
5748609	1.000000e+00	2
5748610	1.000000e+00	4
5748611	1.000000e+00	2
5748620	1.000000e+00	1
5748621	1.000000e+00	5
5748622	5.817779e-07	42
5748623	1.000000e+00	2
5748616	1.000000e+00	1
5748617	1.000000e+00	3
5748618	1.000000e+00	1
5748619	1.000000e+00	3
5748723	1.000000e+00	1
5748722	1.000000e+00	4
5748721	9.675457e-01	19
5748720	1.000000e+00	0
5748727	1.000000e+00	0
5748726	2.399438e-01	28
5748725	3.300224e-03	35
5748724	4.529710e-14	49
5748731	1.000000e+00	0
5748730	1.000000e+00	0
5748729	1.000000e+00	1
5748728	1.000000e+00	0
5748735	1.000000e+00	3
5748734	1.000000e+00	5
5748733	9.999994e-01	9
5748732	1.000000e+00	0
5748706	1.000000e+00	0
5748707	1.000000e+00	5
5748704	1.000000e+00	0
5748705	1.000000e+00	0
5748710	1.000000e+00	0
5748711	1.000000e+00	0
5748708	1.000000e+00	0
5748709	1.000000e+00	0
5748714	1.000000e+00	4
5748715	1.000000e+00	1
5748712	1.000000e+00	0
5748713	1.000000e+00	0
5748718	9.999994e-01	9
5748719	1.000000e+00	6
5748716	8.881784e-16	50
5748717	1.133316e-12	48
5748689	1.000000e+00	1
5748688	8.986806e-01	21
5748691	1.000000e+00	0
5748690	1.000000e+00	3
5748693	9.999994e-01	9
5748692	9.835804e-01	18
5748695	9.999999e-01	8
5748694	1.611182e-01	29
5748697	1.000000e+00	0
5748696	1.000000e+00	0
5748699	1.000000e+00	0
5748698	1.000000e+00	0
5748701	1.000000e+00	0
5748700	1.000000e+00	0
5748703	1.000000e+00	0
5748702	1.000000e+00	0
5748672	1.000000e+00	4
5748673	3.359055e-01	27
5748674	7.673339e-03	34
5748675	2.104926e-09	45
5748676	1.000000e+00	4
5748677	1.854161e-11	47
5748678	9.999994e-01	9
5748679	2.230891e-10	46
5748680	1.013194e-01	30
5748681	1.000000e+00	7
5748682	4.529710e-14	49
5748683	1.000000e+00	1
5748684	1.193067e-05	40
5748685	1.000000e+00	0
5748686	1.000000e+00	0
5748687	1.000000e+00	0
5748269	1.000000e+00	0
5748268	1.000000e+00	2
5748271	1.000000e+00	2
5748270	1.000000e+00	0
5748265	8.881784e-16	50
5748264	5.817779e-07	42
5748267	1.000000e+00	3
5748266	1.000000e+00	0
5748261	1.529320e-04	38
5748260	9.999549e-01	12
5748263	8.881784e-16	50
5748262	8.881784e-16	50
5748257	1.301086e-03	36
5748256	1.621870e-08	44
5748259	4.529710e-14	49
5748258	8.881784e-16	50
5748284	3.245432e-02	32
5748285	1.000000e+00	1
5748286	1.000000e+00	3
5748287	2.807050e-06	41
5748280	9.995319e-01	14
5748281	1.000000e+00	5
5748282	1.013194e-01	30
5748283	1.000000e+00	6
5748276	1.529320e-04	38
5748277	1.000000e+00	0
5748279	9.999994e-01	9
5748272	1.000000e+00	0
5748273	1.529320e-04	38
5748274	8.881784e-16	50
5748275	1.000000e+00	2
5748239	1.000000e+00	0
5748238	1.000000e+00	1
5748237	1.000000e+00	4
5748236	1.301086e-03	36
5748235	9.998471e-01	13
5748234	9.999972e-01	10
5748233	1.000000e+00	0
5748232	1.000000e+00	5
5748231	9.999994e-01	9
5748230	9.999999e-01	8
5748229	7.673339e-03	34
5748228	8.986806e-01	21
5748227	1.000000e+00	2
5748226	9.998471e-01	13
5748225	8.881784e-16	50
5748254	1.133316e-12	48
5748255	1.000000e+00	7
5748252	1.000000e+00	2
5748253	1.000000e+00	2
5748250	1.000000e+00	1
5748251	4.681115e-04	37
5748248	1.000000e+00	0
5748249	1.000000e+00	2
5748246	1.000000e+00	0
5748247	1.621870e-08	44
5748244	1.000000e+00	0
5748245	2.399438e-01	28
5748242	1.000000e+00	0
5748243	1.000000e+00	0
5748240	1.000000e+00	2
5748241	1.000000e+00	0
5748329	1.000000e+00	1
5748328	1.000000e+00	0
5748331	3.359055e-01	27
5748330	1.000000e+00	0
5748333	1.854161e-11	47
5748332	9.999999e-01	8
5748335	1.000000e+00	0
5748334	1.854161e-11	47
5748321	1.000000e+00	0
5748320	1.000000e+00	2
5748323	1.000000e+00	0
5748322	1.049339e-07	43
5748325	8.881784e-16	50
5748324	1.049339e-07	43
5748327	1.000000e+00	0
5748326	8.881784e-16	50
5748344	1.000000e+00	0
5748345	1.000000e+00	1
5748346	1.000000e+00	0
5748347	1.000000e+00	0
5748348	9.995319e-01	14
5748349	1.000000e+00	0
5748351	3.359055e-01	27
5748336	1.000000e+00	0
5748337	1.000000e+00	4
5748338	1.193067e-05	40
5748339	1.000000e+00	0
5748340	1.000000e+00	0
5748341	1.000000e+00	1
5748342	1.000000e+00	0
5748343	1.000000e+00	6
5748299	9.835804e-01	18
5748298	8.881784e-16	50
5748297	1.000000e+00	0
5748296	1.000000e+00	1
5748303	9.405398e-01	20
5748302	3.300224e-03	35
5748301	1.000000e+00	2
5748300	9.999881e-01	11
5748291	1.000000e+00	0
5748290	1.000000e+00	5
5748289	1.000000e+00	3
5748288	1.301086e-03	36
5748295	1.000000e+00	6
5748294	1.854161e-11	47
5748293	3.300224e-03	35
5748292	1.000000e+00	0
5748314	4.438624e-01	26
5748315	1.000000e+00	5
5748312	8.881784e-16	50
5748313	9.999999e-01	8
5748318	1.000000e+00	4
5748319	8.881784e-16	50
5748316	1.301086e-03	36
5748317	9.995319e-01	14
5748306	1.000000e+00	7
5748307	2.104926e-09	45
5748304	1.049339e-07	43
5748305	8.881784e-16	50
5748310	1.000000e+00	5
5748311	8.881784e-16	50
5748308	8.881784e-16	50
5748309	1.000000e+00	2
5748388	1.000000e+00	0
5748389	1.000000e+00	0
5748390	1.000000e+00	0
5748391	1.000000e+00	1
5748384	1.301086e-03	36
5748385	9.999999e-01	8
5748386	1.000000e+00	1
5748387	1.000000e+00	1
5748396	1.000000e+00	1
5748397	1.000000e+00	0
5748398	1.000000e+00	2
5748399	1.000000e+00	1
5748392	1.000000e+00	1
5748393	1.000000e+00	0
5748394	1.000000e+00	0
5748395	1.000000e+00	0
5748405	1.000000e+00	1
5748404	4.510745e-05	39
5748406	9.923267e-01	17
5748401	1.000000e+00	0
5748400	9.999999e-01	8
5748403	1.000000e+00	0
5748402	1.000000e+00	2
5748413	9.405398e-01	20
5748412	1.000000e+00	0
5748415	1.000000e+00	1
5748414	2.230891e-10	46
5748409	1.000000e+00	0
5748408	1.000000e+00	0
5748411	7.600562e-01	23
5748410	1.000000e+00	0
5748358	9.995319e-01	14
5748359	1.000000e+00	0
5748356	1.133316e-12	48
5748357	8.881784e-16	50
5748354	9.835804e-01	18
5748355	1.000000e+00	0
5748352	4.529710e-14	49
5748366	1.000000e+00	0
5748367	1.000000e+00	0
5748364	6.640945e-01	24
5748362	1.000000e+00	0
5748363	5.817779e-07	42
5748360	1.000000e+00	1
5748361	1.000000e+00	0
5748375	9.999972e-01	10
5748374	1.000000e+00	0
5748373	1.000000e+00	1
5748372	1.000000e+00	1
5748371	9.999999e-01	8
5748370	1.000000e+00	0
5748369	1.000000e+00	0
5748368	1.000000e+00	1
5748383	8.881784e-16	50
5748382	1.000000e+00	0
5748381	1.000000e+00	2
5748380	1.000000e+00	0
5748379	1.000000e+00	1
5748378	1.000000e+00	2
5748377	4.510745e-05	39
5748376	2.399438e-01	28
5748448	1.000000e+00	0
5748449	8.881784e-16	50
5748450	1.000000e+00	0
5748451	1.000000e+00	0
5748452	1.000000e+00	0
5748453	1.000000e+00	0
5748454	1.000000e+00	0
5748455	1.000000e+00	0
5748456	9.999999e-01	8
5748457	8.881784e-16	50
5748459	1.133316e-12	48
5748462	1.854161e-11	47
5748463	9.835804e-01	18
5748465	1.000000e+00	0
5748464	1.000000e+00	1
5748467	8.986806e-01	21
5748466	1.000000e+00	0
5748469	1.000000e+00	5
5748468	2.807050e-06	41
5748471	9.999999e-01	8
5748470	1.000000e+00	1
5748473	1.000000e+00	0
5748472	1.000000e+00	0
5748475	8.881784e-16	50
5748474	9.999881e-01	11
5748477	1.000000e+00	1
5748476	8.881784e-16	50
5748479	1.621870e-08	44
5748478	4.529710e-14	49
5748418	8.881784e-16	50
5748419	1.000000e+00	0
5748416	1.000000e+00	7
5748417	9.966998e-01	16
5748422	1.000000e+00	0
5748423	3.300224e-03	35
5748420	9.966998e-01	16
5748421	1.854161e-11	47
5748426	1.000000e+00	1
5748427	1.000000e+00	0
5748424	1.000000e+00	0
5748425	1.000000e+00	0
5748430	1.000000e+00	3
5748431	6.640945e-01	24
5748428	1.000000e+00	0
5748429	1.000000e+00	7
5748432	1.000000e+00	0
5748439	1.000000e+00	0
5748438	1.000000e+00	0
5748437	1.000000e+00	0
5748436	6.640945e-01	24
5748442	1.000000e+00	0
5748441	1.000000e+00	0
5748440	1.000000e+00	0
5748447	1.000000e+00	0
5748446	1.000000e+00	0
5748445	1.000000e+00	0
5748444	1.000000e+00	0
5749196	1.000000e+00	0
5749197	9.999972e-01	10
5749198	9.835804e-01	18
5749199	1.000000e+00	2
5749192	1.000000e+00	2
5749193	1.000000e+00	5
5749194	1.000000e+00	0
5749195	1.000000e+00	1
5749188	1.000000e+00	2
5749189	1.000000e+00	0
5749190	9.986989e-01	15
5749191	1.000000e+00	0
5749184	1.000000e+00	0
5749185	9.999549e-01	12
5749186	8.881784e-16	50
5749187	1.000000e+00	0
5749213	2.807050e-06	41
5749212	8.881784e-16	50
5749215	9.986989e-01	15
5749214	9.998471e-01	13
5749209	8.881784e-16	50
5749211	4.529710e-14	49
5749205	1.000000e+00	0
5749204	1.000000e+00	1
5749207	8.881784e-16	50
5749206	9.995319e-01	14
5749201	1.000000e+00	3
5749200	1.133316e-12	48
5749203	9.999549e-01	12
5749202	1.000000e+00	2
5749231	1.000000e+00	6
5749228	9.405398e-01	20
5749229	8.881784e-16	50
5749226	1.000000e+00	1
5749227	1.000000e+00	3
5749224	1.000000e+00	2
5749225	1.000000e+00	0
5749222	1.000000e+00	0
5749223	1.000000e+00	5
5749220	1.000000e+00	4
5749221	1.000000e+00	1
5749218	3.300224e-03	35
5749219	3.359055e-01	27
5749216	8.881784e-16	50
5749247	9.999881e-01	11
5749246	1.000000e+00	1
[truncated: 3,895 more rows]
