# Supplementary material for: Translational Selection Is Ubiquitous in Prokaryotes
Source: PLoS Genet. 2010 Jun 24;6(6):e1001004. doi: 10.1371/journal.pgen.1001004 (PMC2891978; doi:10.1371/journal.pgen.1001004)
Supplement: Dataset S1 — OCU/non-OCU gene calls in 461 Bacterial and Archaeal genomes, and summary tables of genome properties and OCU preferences for specific codons. (4.77 MB ZIP) [file pgen.1001004.s001.zip › Dataset_S1_Bacteria/Desulfitobacterium_hafniense_Y51.arff.ocuGenes]

GeneID	signTest_p	ocuProbWinCnt
3956394	7.600562e-01	23
3956395	9.999999e-01	8
3956392	1.000000e+00	0
3956398	9.835804e-01	18
3956399	5.817779e-07	42
3956396	1.000000e+00	1
3956397	9.966998e-01	16
3956386	1.000000e+00	2
3956384	1.000000e+00	1
3956385	9.999999e-01	8
3956390	9.923267e-01	17
3956391	1.000000e+00	0
3956388	4.510745e-05	39
3956389	1.000000e+00	0
3956411	8.881784e-16	50
3956410	1.000000e+00	1
3956409	1.641957e-02	33
3956408	9.835804e-01	18
3956415	1.000000e+00	0
3956414	1.000000e+00	0
3956413	1.000000e+00	0
3956412	4.529710e-14	49
3956403	1.000000e+00	2
3956402	5.561376e-01	25
3956401	1.000000e+00	6
3956400	1.641957e-02	33
3956407	9.405398e-01	20
3956406	1.000000e+00	2
3956405	1.000000e+00	5
3956404	9.999881e-01	11
3956360	1.000000e+00	1
3956361	1.133316e-12	48
3956362	1.529320e-04	38
3956363	1.000000e+00	0
3956364	9.999549e-01	12
3956365	1.000000e+00	2
3956366	9.999549e-01	12
3956367	1.854161e-11	47
3956352	1.000000e+00	3
3956353	9.999972e-01	10
3956354	1.000000e+00	3
3956355	4.681115e-04	37
3956356	1.000000e+00	0
3956357	1.000000e+00	1
3956358	1.000000e+00	1
3956359	2.807050e-06	41
3956377	1.000000e+00	2
3956376	9.835804e-01	18
3956379	1.301086e-03	36
3956378	3.245432e-02	32
3956381	9.999972e-01	10
3956380	1.000000e+00	7
3956383	6.640945e-01	24
3956382	1.000000e+00	1
3956369	1.000000e+00	0
3956368	1.000000e+00	2
3956371	6.640945e-01	24
3956370	9.999972e-01	10
3956373	1.301086e-03	36
3956372	1.000000e+00	1
3956375	9.835804e-01	18
3956374	9.986989e-01	15
3956462	1.013194e-01	30
3956463	9.999881e-01	11
3956460	9.675457e-01	19
3956461	9.966998e-01	16
3956458	9.999994e-01	9
3956459	1.000000e+00	1
3956456	9.986989e-01	15
3956457	9.999549e-01	12
3956454	1.000000e+00	6
3956455	1.000000e+00	2
3956452	8.881784e-16	50
3956453	8.881784e-16	50
3956450	8.881784e-16	50
3956451	9.999999e-01	8
3956448	8.881784e-16	50
3956449	8.881784e-16	50
3956479	8.881784e-16	50
3956478	4.529710e-14	49
3956477	8.881784e-16	50
3956476	8.881784e-16	50
3956475	1.000000e+00	0
3956474	2.104926e-09	45
3956473	9.999881e-01	11
3956472	9.966998e-01	16
3956471	9.986989e-01	15
3956470	1.000000e+00	3
3956469	1.000000e+00	5
3956468	1.000000e+00	6
3956467	1.000000e+00	1
3956466	1.000000e+00	0
3956465	1.000000e+00	1
3956464	1.000000e+00	2
3956428	5.946023e-02	31
3956429	9.999549e-01	12
3956430	8.881784e-16	50
3956431	9.923267e-01	17
3956424	1.000000e+00	1
3956425	1.000000e+00	4
3956426	1.000000e+00	0
3956427	1.000000e+00	0
3956420	9.999999e-01	8
3956421	1.000000e+00	1
3956422	1.000000e+00	3
3956423	1.000000e+00	0
3956416	1.000000e+00	2
3956417	9.998471e-01	13
3956418	1.000000e+00	0
3956419	1.000000e+00	0
3956445	8.986806e-01	21
3956444	2.230891e-10	46
3956447	6.640945e-01	24
3956446	1.000000e+00	4
3956441	9.986989e-01	15
3956440	6.640945e-01	24
3956443	1.000000e+00	2
3956442	1.000000e+00	2
3956437	1.611182e-01	29
3956436	1.000000e+00	1
3956439	9.999994e-01	9
3956438	1.000000e+00	2
3956433	8.881784e-16	50
3956432	2.104926e-09	45
3956435	8.881784e-16	50
3956434	8.881784e-16	50
3956259	1.000000e+00	0
3956258	1.000000e+00	2
3956257	1.000000e+00	0
3956256	1.000000e+00	1
3956263	1.000000e+00	6
3956262	1.000000e+00	6
3956261	1.000000e+00	1
3956260	1.301086e-03	36
3956267	1.000000e+00	3
3956266	1.529320e-04	38
3956265	2.230891e-10	46
3956264	1.000000e+00	4
3956271	1.000000e+00	6
3956270	8.881784e-16	50
3956269	2.399438e-01	28
3956268	8.881784e-16	50
3956274	1.000000e+00	0
3956275	1.000000e+00	0
3956272	1.000000e+00	0
3956273	1.641957e-02	33
3956278	9.999999e-01	8
3956279	1.000000e+00	2
3956276	9.986989e-01	15
3956277	9.999549e-01	12
3956282	4.529710e-14	49
3956283	1.000000e+00	3
3956280	9.999994e-01	9
3956281	1.000000e+00	5
3956286	8.881784e-16	50
3956287	9.998471e-01	13
3956284	1.000000e+00	0
3956225	8.986806e-01	21
3956224	1.000000e+00	0
3956227	4.529710e-14	49
3956226	9.675457e-01	19
3956229	1.000000e+00	1
3956228	1.000000e+00	0
3956231	1.000000e+00	0
3956230	9.966998e-01	16
3956233	8.881784e-16	50
3956232	3.359055e-01	27
3956235	1.000000e+00	4
3956234	1.000000e+00	6
3956237	8.986806e-01	21
3956236	9.998471e-01	13
3956239	1.000000e+00	1
3956238	1.133316e-12	48
3956240	1.000000e+00	2
3956241	1.000000e+00	0
3956242	2.104926e-09	45
3956243	4.438624e-01	26
3956244	1.000000e+00	1
3956245	1.000000e+00	1
3956246	9.966998e-01	16
3956247	1.000000e+00	0
3956248	9.923267e-01	17
3956249	1.000000e+00	1
3956250	1.000000e+00	1
3956251	1.000000e+00	0
3956252	1.000000e+00	5
3956253	1.000000e+00	0
3956254	9.999881e-01	11
3956255	1.000000e+00	4
3956327	4.681115e-04	37
3956326	9.999881e-01	11
3956325	1.000000e+00	1
3956324	9.999881e-01	11
3956323	1.000000e+00	4
3956322	1.000000e+00	2
3956321	1.000000e+00	4
3956320	9.999994e-01	9
3956335	1.000000e+00	1
3956334	1.000000e+00	0
3956333	3.245432e-02	32
3956332	4.529710e-14	49
3956331	1.000000e+00	2
3956330	1.133316e-12	48
3956329	1.000000e+00	2
3956328	1.000000e+00	4
3956342	1.193067e-05	40
3956343	1.000000e+00	0
3956340	8.881784e-16	50
3956341	1.000000e+00	1
3956338	1.000000e+00	1
3956339	9.999994e-01	9
3956336	9.986989e-01	15
3956337	8.388818e-01	22
3956350	8.881784e-16	50
3956351	1.000000e+00	4
3956348	9.999972e-01	10
3956349	9.675457e-01	19
3956346	7.673339e-03	34
3956347	1.000000e+00	1
3956344	1.000000e+00	0
3956345	2.104926e-09	45
3956293	1.000000e+00	2
3956292	1.529320e-04	38
3956295	7.600562e-01	23
3956294	9.998471e-01	13
3956289	4.510745e-05	39
3956288	1.000000e+00	2
3956291	1.000000e+00	7
3956290	4.529710e-14	49
3956301	1.000000e+00	1
3956300	9.999999e-01	8
3956303	1.000000e+00	2
3956302	1.000000e+00	0
3956297	1.000000e+00	0
3956296	1.000000e+00	3
3956299	8.986806e-01	21
3956298	1.000000e+00	4
3956308	1.529320e-04	38
3956309	1.000000e+00	5
3956310	1.000000e+00	1
3956311	3.245432e-02	32
3956304	1.000000e+00	1
3956305	9.986989e-01	15
3956306	9.999549e-01	12
3956307	1.000000e+00	2
3956316	1.000000e+00	0
3956317	9.999972e-01	10
3956318	9.995319e-01	14
3956319	9.995319e-01	14
3956312	9.986989e-01	15
3956313	7.600562e-01	23
3956314	8.881784e-16	50
3956315	1.000000e+00	5
3956665	1.000000e+00	0
3956664	1.000000e+00	2
3956667	1.000000e+00	0
3956666	1.000000e+00	4
3956669	8.881784e-16	50
3956668	1.000000e+00	2
3956671	4.529710e-14	49
3956670	1.000000e+00	1
3956657	1.000000e+00	0
3956656	1.000000e+00	0
3956659	1.000000e+00	0
3956658	1.000000e+00	5
3956661	1.000000e+00	1
3956660	1.000000e+00	0
3956663	5.561376e-01	25
3956662	1.000000e+00	2
3956648	1.000000e+00	0
3956649	9.999999e-01	8
3956650	1.000000e+00	5
3956651	1.000000e+00	1
3956652	1.000000e+00	0
3956653	1.000000e+00	2
3956654	1.000000e+00	0
3956655	1.000000e+00	0
3956640	1.000000e+00	0
3956641	1.000000e+00	0
3956642	1.000000e+00	5
3956643	9.999881e-01	11
3956644	4.529710e-14	49
3956645	2.230891e-10	46
3956646	8.881784e-16	50
3956647	9.999999e-01	8
3956635	9.999881e-01	11
3956634	8.881784e-16	50
3956633	1.000000e+00	6
3956632	1.000000e+00	0
3956639	1.000000e+00	1
3956638	1.000000e+00	0
3956637	8.881784e-16	50
3956636	9.923267e-01	17
3956627	8.881784e-16	50
3956625	1.000000e+00	5
3956624	9.995319e-01	14
3956631	1.000000e+00	2
3956630	1.000000e+00	0
3956629	1.000000e+00	4
3956628	1.000000e+00	0
3956618	1.000000e+00	0
3956619	1.000000e+00	0
3956616	9.999972e-01	10
3956617	7.673339e-03	34
3956622	1.000000e+00	0
3956623	1.000000e+00	2
3956620	9.998471e-01	13
3956621	4.529710e-14	49
3956610	1.000000e+00	1
3956611	9.998471e-01	13
3956608	8.986806e-01	21
3956609	2.104926e-09	45
3956614	1.013194e-01	30
3956615	1.000000e+00	2
3956612	1.013194e-01	30
3956613	1.000000e+00	1
3956733	1.000000e+00	0
3956732	1.000000e+00	2
3956735	9.995319e-01	14
3956734	2.104926e-09	45
3956729	8.881784e-16	50
3956728	1.000000e+00	7
3956731	1.000000e+00	1
3956730	1.000000e+00	0
3956725	1.000000e+00	5
3956724	4.529710e-14	49
3956726	1.000000e+00	6
3956721	1.000000e+00	0
3956720	1.000000e+00	0
3956723	9.966998e-01	16
3956722	7.673339e-03	34
3956716	1.000000e+00	5
3956717	1.000000e+00	0
3956718	1.000000e+00	0
3956719	1.641957e-02	33
3956712	1.854161e-11	47
3956713	9.923267e-01	17
3956714	1.000000e+00	0
3956715	1.000000e+00	1
3956708	8.881784e-16	50
3956709	8.881784e-16	50
3956710	1.000000e+00	1
3956711	1.000000e+00	2
3956704	1.193067e-05	40
3956705	9.999549e-01	12
3956706	9.999999e-01	8
3956707	1.000000e+00	2
3956703	1.000000e+00	1
3956702	9.999549e-01	12
3956701	1.000000e+00	1
3956700	1.000000e+00	5
3956699	1.049339e-07	43
3956698	1.000000e+00	1
3956697	1.000000e+00	2
3956696	9.998471e-01	13
3956695	1.000000e+00	0
3956694	9.675457e-01	19
3956692	7.673339e-03	34
3956691	1.000000e+00	4
3956690	1.000000e+00	7
3956689	8.881784e-16	50
3956688	1.000000e+00	1
3956686	1.854161e-11	47
3956687	9.998471e-01	13
3956684	1.000000e+00	0
3956685	9.999999e-01	8
3956682	1.000000e+00	1
3956683	1.000000e+00	0
3956680	1.000000e+00	0
3956681	1.000000e+00	1
3956678	9.675457e-01	19
3956679	1.641957e-02	33
3956676	1.000000e+00	2
3956677	5.817779e-07	42
3956674	1.000000e+00	6
3956675	1.000000e+00	1
3956672	1.000000e+00	1
3956673	9.995319e-01	14
3956528	1.000000e+00	2
3956529	1.000000e+00	0
3956530	9.999972e-01	10
3956531	1.000000e+00	3
3956532	1.000000e+00	1
3956533	5.817779e-07	42
3956534	1.000000e+00	0
3956535	1.000000e+00	1
3956536	1.000000e+00	3
3956537	9.923267e-01	17
3956538	1.000000e+00	1
3956539	9.999881e-01	11
3956540	1.000000e+00	1
3956541	9.986989e-01	15
3956542	9.999972e-01	10
3956543	1.000000e+00	1
3956512	1.854161e-11	47
3956515	1.000000e+00	6
3956514	1.000000e+00	2
3956517	1.000000e+00	4
3956516	1.000000e+00	0
3956519	1.000000e+00	0
3956518	1.000000e+00	2
3956521	1.133316e-12	48
3956520	1.000000e+00	7
3956523	1.000000e+00	1
3956522	9.999972e-01	10
3956525	1.000000e+00	1
3956524	1.000000e+00	0
3956527	8.881784e-16	50
3956526	9.966998e-01	16
3956498	1.000000e+00	0
3956499	1.000000e+00	6
3956496	9.998471e-01	13
3956497	8.881784e-16	50
3956502	1.000000e+00	1
3956500	1.611182e-01	29
3956501	1.000000e+00	1
3956506	1.000000e+00	1
3956507	9.835804e-01	18
3956504	1.193067e-05	40
3956505	1.000000e+00	1
3956510	1.000000e+00	7
3956511	6.640945e-01	24
3956508	9.966998e-01	16
3956509	1.000000e+00	7
3956483	1.000000e+00	7
3956482	1.000000e+00	3
3956481	1.000000e+00	0
3956480	1.000000e+00	0
3956487	1.000000e+00	6
3956486	1.000000e+00	2
3956485	5.817779e-07	42
3956484	1.000000e+00	0
3956491	1.000000e+00	4
3956490	1.000000e+00	0
3956489	1.000000e+00	6
3956488	1.000000e+00	3
3956495	8.986806e-01	21
3956494	1.000000e+00	0
3956493	4.529710e-14	49
3956492	9.999549e-01	12
3956596	9.999549e-01	12
3956597	8.881784e-16	50
3956598	9.998471e-01	13
3956599	1.000000e+00	2
3956592	1.000000e+00	5
3956593	1.000000e+00	0
3956594	1.000000e+00	1
3956595	1.000000e+00	2
3956604	1.000000e+00	2
3956605	8.881784e-16	50
3956606	2.104926e-09	45
3956607	1.000000e+00	2
3956600	6.640945e-01	24
3956602	2.807050e-06	41
3956603	1.854161e-11	47
3956581	8.881784e-16	50
3956580	1.621870e-08	44
3956583	8.881784e-16	50
3956582	1.000000e+00	2
3956577	3.300224e-03	35
3956576	9.999972e-01	10
3956579	1.000000e+00	3
3956578	1.000000e+00	1
3956589	1.000000e+00	0
3956588	1.000000e+00	0
3956591	9.675457e-01	19
3956590	8.986806e-01	21
3956585	1.000000e+00	0
3956584	1.000000e+00	0
3956587	1.000000e+00	2
3956586	9.998471e-01	13
3956566	9.835804e-01	18
3956567	1.013194e-01	30
3956564	1.000000e+00	3
3956565	1.000000e+00	0
3956562	1.000000e+00	6
3956563	9.923267e-01	17
3956560	4.529710e-14	49
3956561	1.000000e+00	0
3956574	1.000000e+00	0
3956575	1.000000e+00	1
3956572	4.438624e-01	26
3956573	5.561376e-01	25
3956570	9.999994e-01	9
3956571	9.999881e-01	11
3956568	1.000000e+00	6
3956569	1.049339e-07	43
3956551	1.000000e+00	2
3956550	1.000000e+00	0
3956549	1.000000e+00	2
3956548	1.000000e+00	0
3956547	8.881784e-16	50
3956546	8.881784e-16	50
3956545	9.966998e-01	16
3956544	1.000000e+00	0
3956559	1.000000e+00	2
3956558	1.000000e+00	1
3956556	2.104926e-09	45
3956555	1.000000e+00	0
3956553	1.000000e+00	0
3956552	1.000000e+00	3
3955852	1.000000e+00	1
3955853	1.000000e+00	3
3955854	9.998471e-01	13
3955855	1.000000e+00	3
3955848	1.000000e+00	6
3955849	8.881784e-16	50
3955851	1.049339e-07	43
3955844	1.000000e+00	3
3955845	1.000000e+00	5
3955846	9.999994e-01	9
3955847	2.230891e-10	46
3955840	1.013194e-01	30
3955841	8.881784e-16	50
3955842	9.998471e-01	13
3955843	5.946023e-02	31
3955869	1.000000e+00	0
3955868	4.529710e-14	49
3955871	1.000000e+00	0
3955870	8.881784e-16	50
3955865	1.000000e+00	1
3955864	1.000000e+00	2
3955867	1.000000e+00	0
3955866	1.000000e+00	0
3955861	1.000000e+00	0
3955860	1.000000e+00	2
3955863	9.999999e-01	8
3955862	1.000000e+00	3
3955857	3.359055e-01	27
3955856	1.000000e+00	1
3955859	5.561376e-01	25
3955858	9.999972e-01	10
3955886	1.301086e-03	36
3955887	1.000000e+00	5
3955884	9.986989e-01	15
3955885	1.000000e+00	1
3955882	1.000000e+00	1
3955883	1.133316e-12	48
3955880	8.881784e-16	50
3955881	1.000000e+00	0
3955878	1.000000e+00	1
3955879	1.000000e+00	7
3955876	9.986989e-01	15
3955877	1.000000e+00	1
3955874	1.000000e+00	6
3955875	1.000000e+00	0
3955872	1.000000e+00	0
3955873	3.300224e-03	35
3955903	9.999881e-01	11
3955902	1.621870e-08	44
3955901	8.881784e-16	50
3955900	8.881784e-16	50
3955899	7.600562e-01	23
3955898	5.946023e-02	31
3955897	1.000000e+00	3
3955896	8.881784e-16	50
3955895	1.000000e+00	2
3955894	1.000000e+00	0
3955893	1.000000e+00	2
3955892	5.817779e-07	42
3955891	1.000000e+00	2
3955890	1.000000e+00	5
3955889	1.000000e+00	7
3955888	1.000000e+00	6
3955912	9.986989e-01	15
3955913	1.000000e+00	3
3955914	1.133316e-12	48
3955915	1.000000e+00	0
3955916	1.000000e+00	1
3955917	9.986989e-01	15
3955918	8.881784e-16	50
3955919	7.600562e-01	23
3955904	1.000000e+00	1
3955905	1.000000e+00	5
3955906	1.000000e+00	0
3955907	1.854161e-11	47
3955908	1.000000e+00	0
3955909	1.000000e+00	3
3955910	3.245432e-02	32
3955911	1.133316e-12	48
3955929	1.000000e+00	2
3955928	1.000000e+00	3
3955931	1.529320e-04	38
3955930	1.000000e+00	4
3955933	1.000000e+00	4
3955932	7.673339e-03	34
3955935	8.881784e-16	50
3955934	9.999549e-01	12
3955921	2.230891e-10	46
3955920	1.301086e-03	36
3955923	1.611182e-01	29
3955922	4.529710e-14	49
3955925	1.000000e+00	0
3955924	5.946023e-02	31
3955927	9.999999e-01	8
3955926	1.621870e-08	44
3955946	1.000000e+00	5
3955947	9.999999e-01	8
3955944	2.399438e-01	28
3955945	2.104926e-09	45
3955950	1.000000e+00	0
3955951	2.230891e-10	46
3955948	9.999999e-01	8
3955949	1.000000e+00	7
3955938	1.133316e-12	48
3955939	9.999972e-01	10
3955936	8.881784e-16	50
3955937	1.000000e+00	5
3955942	9.675457e-01	19
3955943	5.561376e-01	25
3955940	7.600562e-01	23
3955941	9.999549e-01	12
3955963	8.881784e-16	50
3955962	1.000000e+00	0
3955961	1.000000e+00	1
3955960	1.000000e+00	0
3955967	1.000000e+00	0
3955966	1.000000e+00	4
3955965	3.359055e-01	27
3955964	1.000000e+00	0
3955955	1.000000e+00	2
3955954	1.000000e+00	3
3955953	1.000000e+00	4
3955952	1.000000e+00	0
3955959	1.000000e+00	4
3955958	3.359055e-01	27
3955957	1.000000e+00	1
3955956	1.000000e+00	3
3955717	9.995319e-01	14
3955716	1.000000e+00	2
3955719	1.000000e+00	1
3955718	2.230891e-10	46
3955713	1.000000e+00	2
3955712	1.000000e+00	0
3955715	9.999999e-01	8
3955714	1.000000e+00	4
3955725	1.000000e+00	3
3955724	1.000000e+00	2
3955727	9.999999e-01	8
3955726	1.000000e+00	3
3955721	1.000000e+00	4
3955720	1.641957e-02	33
3955723	1.000000e+00	3
3955722	9.998471e-01	13
3955732	9.966998e-01	16
3955733	8.881784e-16	50
3955734	7.673339e-03	34
3955735	8.881784e-16	50
3955729	8.881784e-16	50
3955730	1.000000e+00	3
3955731	9.998471e-01	13
3955740	1.000000e+00	2
3955741	1.000000e+00	7
3955742	3.359055e-01	27
3955743	9.835804e-01	18
3955736	5.817779e-07	42
3955737	1.000000e+00	3
3955738	8.881784e-16	50
3955739	5.561376e-01	25
3955751	1.611182e-01	29
3955750	8.881784e-16	50
3955749	8.881784e-16	50
3955748	9.923267e-01	17
3955747	9.999881e-01	11
3955746	9.995319e-01	14
3955745	9.675457e-01	19
3955744	3.359055e-01	27
3955759	9.999972e-01	10
3955758	9.999881e-01	11
3955757	1.000000e+00	1
3955756	2.807050e-06	41
3955755	4.438624e-01	26
3955754	9.999549e-01	12
3955753	7.600562e-01	23
3955752	3.300224e-03	35
3955766	1.000000e+00	7
3955767	1.000000e+00	5
3955764	1.000000e+00	2
3955765	6.640945e-01	24
3955762	8.881784e-16	50
3955763	1.000000e+00	1
3955760	1.000000e+00	7
3955761	1.854161e-11	47
3955774	3.359055e-01	27
3955775	4.529710e-14	49
3955773	4.438624e-01	26
3955770	1.641957e-02	33
3955771	1.000000e+00	5
3955768	9.405398e-01	20
3955769	1.000000e+00	5
3955777	9.995319e-01	14
3955776	1.000000e+00	4
3955779	1.133316e-12	48
3955778	3.245432e-02	32
3955781	1.621870e-08	44
3955780	8.881784e-16	50
3955783	8.881784e-16	50
3955782	9.999994e-01	9
3955785	4.510745e-05	39
3955784	9.999972e-01	10
3955787	4.438624e-01	26
3955786	5.817779e-07	42
3955789	1.621870e-08	44
3955788	6.640945e-01	24
3955791	7.673339e-03	34
3955790	9.998471e-01	13
3955792	1.000000e+00	0
3955793	1.000000e+00	1
3955794	1.000000e+00	6
3955795	1.000000e+00	3
3955796	1.000000e+00	7
3955797	4.529710e-14	49
3955798	1.000000e+00	1
3955799	8.881784e-16	50
3955800	8.881784e-16	50
3955801	1.000000e+00	0
3955802	1.000000e+00	4
3955803	1.000000e+00	5
3955804	9.999972e-01	10
3955805	1.000000e+00	4
3955806	1.000000e+00	0
3955807	6.640945e-01	24
3955811	1.000000e+00	5
3955810	8.881784e-16	50
3955809	1.854161e-11	47
3955808	1.000000e+00	0
3955815	1.000000e+00	6
3955814	7.600562e-01	23
3955813	6.640945e-01	24
3955812	1.621870e-08	44
3955819	9.405398e-01	20
3955818	4.438624e-01	26
3955817	7.600562e-01	23
3955816	2.104926e-09	45
3955823	1.000000e+00	5
3955822	1.049339e-07	43
3955821	4.438624e-01	26
3955820	1.000000e+00	7
3955826	8.881784e-16	50
3955827	9.966998e-01	16
3955824	9.999881e-01	11
3955825	1.000000e+00	5
3955830	7.673339e-03	34
3955831	1.000000e+00	2
3955828	4.529710e-14	49
3955829	8.881784e-16	50
3955834	1.000000e+00	3
3955835	1.000000e+00	0
3955832	2.230891e-10	46
3955833	6.640945e-01	24
3955838	1.529320e-04	38
3955839	4.681115e-04	37
3955837	7.673339e-03	34
3956127	1.000000e+00	5
3956126	9.999972e-01	10
3956125	4.529710e-14	49
3956124	9.966998e-01	16
3956123	1.611182e-01	29
3956122	1.000000e+00	4
3956121	8.881784e-16	50
3956120	9.999994e-01	9
3956118	1.000000e+00	3
3956117	9.986989e-01	15
3956116	1.000000e+00	0
3956115	1.000000e+00	1
3956114	9.835804e-01	18
3956113	1.000000e+00	1
3956112	7.600562e-01	23
3956110	1.000000e+00	0
3956111	8.881784e-16	50
3956108	1.000000e+00	1
3956109	6.640945e-01	24
3956106	1.000000e+00	5
3956107	5.817779e-07	42
3956104	1.000000e+00	0
3956105	9.999972e-01	10
3956102	9.999994e-01	9
3956103	2.807050e-06	41
3956100	4.529710e-14	49
3956101	1.000000e+00	0
3956098	8.986806e-01	21
3956099	8.388818e-01	22
3956096	1.000000e+00	1
3956097	1.000000e+00	2
3956157	1.000000e+00	2
3956156	1.641957e-02	33
3956159	9.998471e-01	13
3956158	1.000000e+00	5
3956153	5.561376e-01	25
3956152	1.000000e+00	4
3956155	1.000000e+00	0
3956154	1.000000e+00	0
3956149	1.000000e+00	4
3956148	8.881784e-16	50
3956151	1.000000e+00	7
3956150	5.946023e-02	31
3956145	1.000000e+00	4
3956144	8.881784e-16	50
3956147	9.999881e-01	11
3956146	1.000000e+00	0
3956140	1.000000e+00	2
3956141	9.998471e-01	13
3956142	5.817779e-07	42
3956143	5.817779e-07	42
3956136	1.000000e+00	0
3956137	1.000000e+00	0
3956138	1.193067e-05	40
3956139	1.000000e+00	0
3956132	1.000000e+00	0
3956133	1.000000e+00	1
3956134	1.000000e+00	1
3956135	1.000000e+00	1
3956128	9.835804e-01	18
3956129	1.013194e-01	30
3956130	8.881784e-16	50
3956131	1.000000e+00	4
3956187	1.000000e+00	5
3956186	5.946023e-02	31
3956185	9.675457e-01	19
3956184	1.000000e+00	0
3956191	1.641957e-02	33
3956190	2.230891e-10	46
3956189	1.641957e-02	33
3956188	1.000000e+00	2
3956179	1.000000e+00	4
3956178	1.000000e+00	1
3956177	9.986989e-01	15
3956176	9.999549e-01	12
3956183	9.835804e-01	18
3956182	4.681115e-04	37
3956181	9.999549e-01	12
3956180	8.881784e-16	50
3956170	8.881784e-16	50
3956171	8.881784e-16	50
3956168	7.673339e-03	34
3956169	8.881784e-16	50
3956174	2.807050e-06	41
3956175	8.881784e-16	50
3956172	9.923267e-01	17
3956173	1.611182e-01	29
3956162	1.000000e+00	0
3956163	1.000000e+00	0
3956160	1.000000e+00	0
3956161	1.000000e+00	0
3956167	1.013194e-01	30
3956164	1.000000e+00	0
3956165	1.000000e+00	3
3956217	1.000000e+00	7
3956216	1.000000e+00	0
3956219	1.000000e+00	0
3956218	6.640945e-01	24
3956221	9.999994e-01	9
3956220	1.193067e-05	40
3956223	6.640945e-01	24
3956222	4.529710e-14	49
3956209	1.000000e+00	5
3956208	9.986989e-01	15
3956211	1.621870e-08	44
3956210	2.399438e-01	28
3956213	1.000000e+00	1
3956212	4.681115e-04	37
3956215	1.000000e+00	2
3956214	1.000000e+00	3
3956200	1.611182e-01	29
3956201	1.529320e-04	38
3956202	4.438624e-01	26
3956203	1.000000e+00	1
3956204	1.000000e+00	0
3956205	9.998471e-01	13
3956206	6.640945e-01	24
3956207	1.000000e+00	0
3956192	3.300224e-03	35
3956193	3.300224e-03	35
3956194	4.681115e-04	37
3956195	9.998471e-01	13
3956196	8.881784e-16	50
3956197	3.300224e-03	35
3956198	1.133316e-12	48
3956199	1.000000e+00	4
3955990	4.529710e-14	49
3955988	9.986989e-01	15
3955989	9.995319e-01	14
3955986	1.000000e+00	4
3955987	1.611182e-01	29
3955984	1.000000e+00	6
3955985	9.966998e-01	16
3955998	9.835804e-01	18
3955999	9.999999e-01	8
3955996	4.438624e-01	26
3955997	9.995319e-01	14
3955994	4.529710e-14	49
3955995	9.999972e-01	10
3955992	1.000000e+00	3
3955993	3.300224e-03	35
3955975	1.013194e-01	30
3955974	1.000000e+00	3
3955973	9.999994e-01	9
3955972	9.999994e-01	9
3955971	1.000000e+00	5
3955970	9.999972e-01	10
3955969	1.621870e-08	44
3955968	8.881784e-16	50
3955983	9.675457e-01	19
3955982	9.923267e-01	17
3955981	9.995319e-01	14
3955980	4.438624e-01	26
3955979	8.388818e-01	22
3955978	3.245432e-02	32
3955977	1.000000e+00	1
3955976	8.881784e-16	50
3956020	9.995319e-01	14
3956021	1.000000e+00	5
3956022	1.000000e+00	2
3956023	1.049339e-07	43
3956016	1.000000e+00	0
3956017	1.000000e+00	4
3956018	4.529710e-14	49
3956019	8.881784e-16	50
3956028	1.013194e-01	30
3956029	1.000000e+00	4
3956030	9.923267e-01	17
3956031	1.000000e+00	1
3956024	1.000000e+00	1
3956025	9.675457e-01	19
3956026	9.986989e-01	15
3956027	8.881784e-16	50
3956005	1.000000e+00	2
3956004	8.881784e-16	50
3956007	9.999999e-01	8
3956006	1.000000e+00	5
3956001	1.000000e+00	2
3956000	1.000000e+00	0
3956003	8.388818e-01	22
3956002	1.000000e+00	2
3956013	1.000000e+00	0
3956012	1.000000e+00	0
3956015	1.000000e+00	0
3956014	8.881784e-16	50
3956009	9.986989e-01	15
3956008	3.359055e-01	27
3956011	1.000000e+00	0
3956010	1.000000e+00	4
3956050	1.854161e-11	47
3956051	4.529710e-14	49
3956048	9.966998e-01	16
3956049	8.881784e-16	50
3956054	1.641957e-02	33
3956055	8.881784e-16	50
3956052	8.881784e-16	50
3956053	9.835804e-01	18
3956058	1.000000e+00	6
3956059	5.561376e-01	25
3956056	4.529710e-14	49
3956057	1.621870e-08	44
3956062	4.510745e-05	39
3956063	7.600562e-01	23
3956060	9.999972e-01	10
3956061	8.881784e-16	50
3956035	2.807050e-06	41
3956034	5.946023e-02	31
3956033	1.000000e+00	3
3956032	9.986989e-01	15
3956039	8.881784e-16	50
3956038	1.000000e+00	1
3956037	4.681115e-04	37
3956036	9.923267e-01	17
3956043	4.510745e-05	39
3956042	9.995319e-01	14
3956041	1.000000e+00	4
3956040	4.681115e-04	37
3956047	2.230891e-10	46
3956046	9.995319e-01	14
3956045	9.999999e-01	8
3956044	9.923267e-01	17
3956080	1.000000e+00	2
3956081	1.000000e+00	0
3956082	8.986806e-01	21
3956083	1.641957e-02	33
3956084	9.999549e-01	12
3956085	1.000000e+00	2
3956086	1.000000e+00	4
3956087	1.000000e+00	0
3956088	1.000000e+00	2
3956089	1.000000e+00	2
3956090	1.000000e+00	3
3956091	1.000000e+00	1
3956092	8.986806e-01	21
3956093	1.000000e+00	0
3956094	1.000000e+00	3
3956095	1.000000e+00	6
3956065	1.193067e-05	40
3956064	1.611182e-01	29
3956067	1.000000e+00	1
3956066	5.561376e-01	25
3956069	1.529320e-04	38
3956068	1.000000e+00	6
3956071	9.999999e-01	8
3956070	1.000000e+00	1
3956073	1.000000e+00	4
3956072	1.000000e+00	2
3956075	1.000000e+00	5
3956074	1.000000e+00	4
3956077	2.104926e-09	45
3956076	1.000000e+00	3
3956079	1.000000e+00	3
3956078	9.999972e-01	10
3955430	9.923267e-01	17
3955431	9.995319e-01	14
3955428	1.000000e+00	6
3955429	9.966998e-01	16
3955427	8.881784e-16	50
3955424	1.000000e+00	0
3955425	8.881784e-16	50
3955438	4.510745e-05	39
3955439	1.000000e+00	7
3955436	1.000000e+00	0
3955437	1.000000e+00	0
3955434	2.230891e-10	46
3955435	1.621870e-08	44
3955433	7.673339e-03	34
3955447	1.529320e-04	38
3955446	4.529710e-14	49
3955445	4.438624e-01	26
3955444	4.529710e-14	49
3955443	4.529710e-14	49
3955442	8.881784e-16	50
3955441	9.999972e-01	10
3955440	9.986989e-01	15
3955455	1.000000e+00	3
3955454	1.641957e-02	33
3955453	2.230891e-10	46
3955452	1.000000e+00	5
3955451	9.835804e-01	18
3955450	8.881784e-16	50
3955449	9.675457e-01	19
3955448	1.000000e+00	3
3955396	1.000000e+00	4
3955397	1.000000e+00	0
3955398	1.133316e-12	48
3955399	9.995319e-01	14
3955392	1.000000e+00	4
3955393	3.359055e-01	27
3955394	1.000000e+00	0
3955395	1.013194e-01	30
3955404	1.000000e+00	0
3955405	9.999999e-01	8
3955406	9.995319e-01	14
3955407	1.000000e+00	7
3955400	1.000000e+00	6
3955401	1.000000e+00	5
3955402	1.000000e+00	6
3955403	1.000000e+00	0
3955413	1.000000e+00	4
3955412	9.999881e-01	11
3955415	7.600562e-01	23
3955414	8.881784e-16	50
3955409	1.000000e+00	1
3955408	1.000000e+00	0
3955411	9.835804e-01	18
3955410	2.104926e-09	45
3955421	1.000000e+00	1
3955420	1.000000e+00	6
3955423	1.000000e+00	5
3955422	9.923267e-01	17
3955417	9.405398e-01	20
3955416	1.854161e-11	47
3955419	8.881784e-16	50
3955418	1.000000e+00	0
3955362	1.000000e+00	7
3955363	1.000000e+00	2
3955360	1.000000e+00	0
3955361	4.529710e-14	49
3955366	9.999994e-01	9
3955367	1.641957e-02	33
3955364	1.000000e+00	0
3955365	8.881784e-16	50
3955370	1.000000e+00	0
3955371	1.000000e+00	0
3955368	1.000000e+00	5
3955369	1.000000e+00	5
3955374	9.999549e-01	12
3955375	4.438624e-01	26
3955372	1.000000e+00	2
3955373	9.999999e-01	8
3955379	1.000000e+00	0
3955378	1.000000e+00	2
3955377	1.000000e+00	1
3955376	1.000000e+00	0
3955383	9.835804e-01	18
3955382	1.000000e+00	1
3955381	1.641957e-02	33
3955380	1.000000e+00	2
3955387	1.000000e+00	5
3955386	1.000000e+00	5
3955385	1.000000e+00	0
3955384	4.510745e-05	39
3955391	1.000000e+00	3
3955390	1.000000e+00	1
3955389	1.000000e+00	0
3955388	1.000000e+00	2
3955328	1.000000e+00	1
3955329	1.000000e+00	5
3955330	1.529320e-04	38
3955331	1.000000e+00	7
3955332	1.000000e+00	0
3955333	3.359055e-01	27
3955334	2.104926e-09	45
3955335	7.600562e-01	23
3955336	9.999972e-01	10
3955337	1.000000e+00	2
3955338	1.000000e+00	7
3955339	9.995319e-01	14
3955340	9.998471e-01	13
3955341	1.000000e+00	1
3955342	1.000000e+00	2
3955343	1.000000e+00	6
3955345	1.000000e+00	5
3955344	1.000000e+00	2
3955347	9.405398e-01	20
3955346	4.510745e-05	39
3955349	1.000000e+00	0
3955348	1.000000e+00	0
3955351	1.000000e+00	4
3955350	1.000000e+00	6
3955353	1.000000e+00	0
3955352	1.000000e+00	3
3955355	9.999999e-01	8
3955354	8.881784e-16	50
3955357	9.405398e-01	20
3955356	1.000000e+00	2
3955359	1.000000e+00	0
3955358	7.673339e-03	34
3955311	1.000000e+00	2
3955310	1.000000e+00	1
3955309	1.000000e+00	0
3955308	4.529710e-14	49
3955307	9.999994e-01	9
3955306	1.000000e+00	1
3955305	1.000000e+00	6
3955304	1.000000e+00	3
3955303	8.881784e-16	50
3955302	1.000000e+00	6
3955301	2.230891e-10	46
3955300	1.000000e+00	0
3955299	9.405398e-01	20
3955298	3.359055e-01	27
3955297	9.995319e-01	14
3955296	8.881784e-16	50
3955326	1.000000e+00	7
3955327	1.000000e+00	6
3955324	1.854161e-11	47
3955325	9.405398e-01	20
3955322	9.999549e-01	12
3955323	1.000000e+00	1
3955320	1.301086e-03	36
3955321	1.000000e+00	0
3955319	1.301086e-03	36
3955316	1.854161e-11	47
3955317	9.405398e-01	20
3955314	1.000000e+00	0
3955315	1.000000e+00	2
3955312	1.000000e+00	1
3955313	1.000000e+00	0
3955277	1.000000e+00	6
3955276	9.998471e-01	13
3955279	1.000000e+00	0
3955278	1.529320e-04	38
3955273	1.854161e-11	47
3955272	1.854161e-11	47
3955275	1.000000e+00	1
3955274	9.999972e-01	10
3955269	5.817779e-07	42
3955268	1.854161e-11	47
3955271	4.438624e-01	26
3955265	5.946023e-02	31
3955264	1.000000e+00	0
3955267	1.000000e+00	4
3955266	1.000000e+00	0
3955292	1.000000e+00	3
3955293	9.999999e-01	8
3955294	1.000000e+00	2
3955295	1.193067e-05	40
3955288	8.881784e-16	50
3955289	1.000000e+00	5
3955291	6.640945e-01	24
3955284	1.000000e+00	0
3955285	1.000000e+00	0
3955286	8.881784e-16	50
3955287	1.000000e+00	1
3955280	1.000000e+00	0
3955281	1.000000e+00	1
3955282	1.000000e+00	0
3955283	5.946023e-02	31
3955243	3.245432e-02	32
3955242	9.999972e-01	10
3955241	3.245432e-02	32
3955240	5.561376e-01	25
3955247	1.000000e+00	0
3955246	1.000000e+00	0
3955245	1.000000e+00	0
3955244	1.000000e+00	1
3955235	3.359055e-01	27
3955234	1.621870e-08	44
3955233	1.000000e+00	3
3955232	1.301086e-03	36
3955239	1.000000e+00	6
3955238	9.999994e-01	9
3955237	1.000000e+00	0
3955236	8.881784e-16	50
3955258	1.000000e+00	2
3955259	1.000000e+00	1
3955256	1.000000e+00	2
3955257	1.000000e+00	2
3955262	9.999549e-01	12
3955263	1.000000e+00	1
3955260	9.999994e-01	9
3955261	1.013194e-01	30
3955250	1.000000e+00	1
3955251	1.000000e+00	3
3955248	1.000000e+00	1
3955249	1.000000e+00	1
3955254	1.000000e+00	4
3955255	8.881784e-16	50
3955252	1.000000e+00	3
3955253	1.301086e-03	36
3955209	9.675457e-01	19
3955208	1.000000e+00	1
3955211	1.000000e+00	1
3955210	9.999994e-01	9
3955213	1.000000e+00	4
3955212	1.133316e-12	48
3955215	1.133316e-12	48
3955214	1.000000e+00	4
3955201	8.881784e-16	50
3955200	2.807050e-06	41
3955203	1.611182e-01	29
3955202	1.000000e+00	2
3955205	1.193067e-05	40
3955204	2.104926e-09	45
3955207	1.529320e-04	38
3955206	1.000000e+00	2
3955224	1.000000e+00	5
3955225	9.999999e-01	8
3955226	8.986806e-01	21
3955227	8.881784e-16	50
3955228	1.013194e-01	30
3955229	1.000000e+00	0
3955230	9.999999e-01	8
3955231	1.000000e+00	4
3955216	1.000000e+00	0
3955217	9.999999e-01	8
3955218	1.000000e+00	2
3955219	1.000000e+00	3
3955220	9.999881e-01	11
3955221	2.104926e-09	45
3955222	8.881784e-16	50
3955223	1.000000e+00	2
3955701	4.438624e-01	26
3955700	1.000000e+00	5
3955703	2.230891e-10	46
3955702	9.986989e-01	15
3955697	8.388818e-01	22
3955696	9.999999e-01	8
3955699	1.000000e+00	0
3955698	1.000000e+00	5
3955709	9.923267e-01	17
3955708	8.881784e-16	50
3955711	9.999994e-01	9
3955710	9.999972e-01	10
3955705	9.999999e-01	8
3955704	4.529710e-14	49
3955707	1.000000e+00	2
3955706	8.881784e-16	50
3955684	3.359055e-01	27
3955685	9.923267e-01	17
3955686	9.675457e-01	19
3955687	3.300224e-03	35
3955680	1.000000e+00	5
3955681	1.000000e+00	3
3955682	3.359055e-01	27
3955683	1.000000e+00	0
3955692	5.817779e-07	42
3955693	1.641957e-02	33
3955694	1.000000e+00	4
3955695	2.104926e-09	45
3955688	4.529710e-14	49
3955689	5.561376e-01	25
3955690	1.000000e+00	1
3955691	2.230891e-10	46
3955671	1.000000e+00	1
3955670	1.000000e+00	3
3955669	1.000000e+00	2
3955668	1.000000e+00	1
3955667	1.000000e+00	1
3955666	1.000000e+00	6
3955665	1.000000e+00	1
3955664	1.000000e+00	2
3955679	1.049339e-07	43
3955678	1.000000e+00	4
3955677	2.807050e-06	41
3955676	1.854161e-11	47
3955675	1.000000e+00	5
3955674	1.000000e+00	0
3955673	8.881784e-16	50
3955672	1.000000e+00	5
3955654	1.000000e+00	1
3955655	1.000000e+00	1
3955652	9.999881e-01	11
3955653	2.104926e-09	45
3955650	1.000000e+00	1
3955648	1.000000e+00	1
3955649	1.854161e-11	47
3955662	1.000000e+00	3
3955663	9.999994e-01	9
3955660	4.681115e-04	37
3955661	8.388818e-01	22
3955658	1.000000e+00	7
3955659	4.529710e-14	49
3955656	6.640945e-01	24
3955657	8.388818e-01	22
3955632	9.675457e-01	19
3955635	1.049339e-07	43
3955634	3.245432e-02	32
3955637	5.946023e-02	31
3955636	8.881784e-16	50
3955639	3.245432e-02	32
3955638	1.000000e+00	2
3955641	1.000000e+00	2
3955640	9.999549e-01	12
3955643	1.641957e-02	33
3955642	8.881784e-16	50
3955645	1.000000e+00	0
3955644	1.000000e+00	0
3955647	1.000000e+00	3
3955646	1.000000e+00	0
3955616	9.999881e-01	11
3955617	1.000000e+00	5
3955618	9.999994e-01	9
3955619	1.049339e-07	43
3955620	1.000000e+00	1
3955621	1.301086e-03	36
3955622	1.000000e+00	6
3955623	2.230891e-10	46
3955624	1.000000e+00	5
3955625	1.000000e+00	5
3955626	9.999881e-01	11
3955627	1.000000e+00	4
3955628	1.000000e+00	2
3955629	1.529320e-04	38
3955630	1.000000e+00	5
3955631	1.000000e+00	3
3955603	4.438624e-01	26
3955602	8.881784e-16	50
3955601	1.049339e-07	43
3955607	4.529710e-14	49
3955606	9.999881e-01	11
3955605	1.000000e+00	3
3955604	1.529320e-04	38
3955611	2.230891e-10	46
3955610	2.807050e-06	41
3955609	1.000000e+00	6
3955608	8.881784e-16	50
3955615	5.561376e-01	25
3955614	9.405398e-01	20
3955613	9.999549e-01	12
3955612	1.301086e-03	36
3955586	4.681115e-04	37
3955587	7.600562e-01	23
3955584	8.881784e-16	50
3955585	1.000000e+00	1
3955590	1.000000e+00	2
3955591	1.000000e+00	0
3955589	8.881784e-16	50
3955594	1.000000e+00	0
3955595	9.999549e-01	12
3955592	9.835804e-01	18
3955593	1.000000e+00	3
3955598	4.529710e-14	49
3955599	9.966998e-01	16
3955596	3.359055e-01	27
3955597	1.854161e-11	47
3955580	1.000000e+00	4
3955581	1.000000e+00	0
3955582	9.999994e-01	9
3955583	1.000000e+00	2
3955576	3.359055e-01	27
3955577	9.675457e-01	19
3955578	8.881784e-16	50
3955579	1.049339e-07	43
3955572	3.245432e-02	32
3955573	9.999999e-01	8
3955574	1.000000e+00	2
3955575	1.133316e-12	48
3955568	1.000000e+00	3
3955569	1.000000e+00	3
3955570	1.000000e+00	7
3955571	1.000000e+00	5
3955565	6.640945e-01	24
3955564	9.995319e-01	14
3955567	1.000000e+00	1
3955566	1.000000e+00	0
3955561	1.000000e+00	5
3955560	1.000000e+00	0
3955563	7.600562e-01	23
3955562	1.000000e+00	5
3955557	8.881784e-16	50
3955556	1.000000e+00	3
3955559	1.000000e+00	1
3955558	2.807050e-06	41
3955553	1.000000e+00	0
3955552	1.000000e+00	0
3955555	9.999999e-01	8
3955554	9.999994e-01	9
3955550	1.000000e+00	0
3955551	1.000000e+00	0
3955548	1.000000e+00	0
3955549	1.000000e+00	1
3955546	2.807050e-06	41
3955547	1.000000e+00	0
3955544	9.999994e-01	9
3955545	8.881784e-16	50
3955542	9.923267e-01	17
3955543	9.999994e-01	9
3955538	1.000000e+00	4
3955539	1.611182e-01	29
3955536	9.999994e-01	9
3955537	8.881784e-16	50
3955535	1.000000e+00	0
3955534	1.000000e+00	0
3955533	1.000000e+00	6
3955532	1.049339e-07	43
3955531	8.881784e-16	50
3955530	1.000000e+00	5
3955529	9.405398e-01	20
3955528	1.000000e+00	1
3955527	1.000000e+00	6
3955526	9.998471e-01	13
3955525	1.000000e+00	0
3955524	1.000000e+00	0
3955523	8.881784e-16	50
3955522	1.000000e+00	2
3955521	7.600562e-01	23
3955520	9.999994e-01	9
3955512	1.000000e+00	1
3955514	4.529710e-14	49
3955515	1.000000e+00	2
3955516	1.000000e+00	5
3955517	8.388818e-01	22
3955518	4.438624e-01	26
3955519	4.529710e-14	49
3955504	8.881784e-16	50
3955505	1.000000e+00	2
3955506	2.807050e-06	41
3955507	1.301086e-03	36
3955508	9.675457e-01	19
3955509	1.000000e+00	0
3955510	1.000000e+00	2
3955511	1.000000e+00	0
3955497	8.881784e-16	50
3955496	1.000000e+00	1
3955499	9.998471e-01	13
3955498	1.000000e+00	0
3955501	1.000000e+00	1
3955500	1.000000e+00	2
3955503	8.881784e-16	50
3955502	9.999994e-01	9
3955489	1.000000e+00	0
3955488	1.000000e+00	2
3955491	8.881784e-16	50
3955490	1.133316e-12	48
3955493	1.000000e+00	2
3955495	1.000000e+00	4
3955482	1.000000e+00	6
3955483	8.881784e-16	50
3955480	1.000000e+00	4
3955481	2.807050e-06	41
3955486	1.000000e+00	0
3955487	1.000000e+00	1
3955484	2.104926e-09	45
3955485	9.999549e-01	12
3955474	1.000000e+00	5
3955475	4.510745e-05	39
3955472	8.388818e-01	22
3955473	9.995319e-01	14
3955478	2.399438e-01	28
3955479	9.923267e-01	17
3955476	1.000000e+00	2
3955477	1.000000e+00	5
3955467	1.000000e+00	0
3955466	1.193067e-05	40
3955465	4.510745e-05	39
3955464	1.000000e+00	0
3955471	1.000000e+00	1
3955470	1.000000e+00	0
3955469	8.881784e-16	50
3955468	1.611182e-01	29
3955459	1.000000e+00	2
3955458	9.405398e-01	20
3955457	1.000000e+00	3
3955456	6.640945e-01	24
3955463	1.000000e+00	0
3955462	1.000000e+00	6
3955461	1.193067e-05	40
3955460	9.999881e-01	11
3954880	1.013194e-01	30
3954881	3.300224e-03	35
3954882	1.000000e+00	2
3954883	9.405398e-01	20
3954884	6.640945e-01	24
3954885	1.000000e+00	3
3954886	1.000000e+00	7
3954887	1.000000e+00	1
3954888	9.999881e-01	11
3954889	1.000000e+00	4
3954890	1.000000e+00	2
3954891	1.000000e+00	1
3954892	1.000000e+00	0
3954893	1.000000e+00	0
3954894	1.000000e+00	0
3954895	7.673339e-03	34
3954897	5.946023e-02	31
3954896	1.000000e+00	6
3954899	1.000000e+00	5
3954898	9.835804e-01	18
3954901	5.817779e-07	42
3954900	2.104926e-09	45
3954903	1.000000e+00	3
3954902	9.999549e-01	12
3954905	9.986989e-01	15
3954904	8.881784e-16	50
3954907	1.000000e+00	2
3954906	1.000000e+00	0
3954909	1.000000e+00	3
3954908	1.000000e+00	1
3954911	1.000000e+00	4
3954910	8.881784e-16	50
3954914	9.999999e-01	8
3954915	8.881784e-16	50
3954912	9.966998e-01	16
3954913	3.300224e-03	35
3954918	9.995319e-01	14
3954919	8.881784e-16	50
3954916	9.999972e-01	10
3954917	1.013194e-01	30
3954922	1.000000e+00	2
3954923	8.986806e-01	21
3954920	1.000000e+00	0
3954921	1.000000e+00	0
3954926	1.000000e+00	3
3954927	5.561376e-01	25
3954924	8.881784e-16	50
3954925	9.675457e-01	19
3954931	9.999999e-01	8
3954930	8.388818e-01	22
3954929	1.000000e+00	1
3954928	8.881784e-16	50
3954935	1.000000e+00	0
3954934	1.000000e+00	1
3954933	8.881784e-16	50
3954932	1.000000e+00	2
3954939	1.000000e+00	3
3954938	1.000000e+00	0
3954937	1.000000e+00	1
3954936	9.998471e-01	13
3954943	9.999549e-01	12
3954942	2.104926e-09	45
3954941	9.923267e-01	17
3954940	9.999994e-01	9
3954820	8.881784e-16	50
3954822	1.000000e+00	1
3954823	1.000000e+00	2
3954816	1.000000e+00	7
3954817	9.999972e-01	10
3954818	1.193067e-05	40
3954819	2.104926e-09	45
3954828	8.986806e-01	21
3954829	1.000000e+00	2
3954830	1.000000e+00	2
3954831	6.640945e-01	24
3954824	1.000000e+00	1
3954825	1.000000e+00	0
3954826	9.999549e-01	12
3954827	9.999549e-01	12
3954837	1.000000e+00	0
3954836	1.000000e+00	1
3954839	1.000000e+00	0
3954838	1.000000e+00	0
3954833	7.673339e-03	34
3954832	8.388818e-01	22
3954835	1.000000e+00	0
3954834	4.510745e-05	39
3954845	1.611182e-01	29
3954844	7.600562e-01	23
3954847	4.529710e-14	49
3954846	1.000000e+00	5
3954841	9.999999e-01	8
3954840	1.000000e+00	1
3954843	1.000000e+00	2
3954842	9.999994e-01	9
3954854	9.999994e-01	9
3954855	8.881784e-16	50
3954852	1.000000e+00	0
3954853	1.000000e+00	1
3954850	9.999994e-01	9
3954851	9.999881e-01	11
3954848	9.999972e-01	10
3954849	1.000000e+00	0
3954862	8.881784e-16	50
3954863	1.000000e+00	6
3954860	8.881784e-16	50
3954861	1.000000e+00	2
3954858	1.013194e-01	30
3954859	1.854161e-11	47
3954856	2.230891e-10	46
3954857	1.133316e-12	48
3954871	9.999881e-01	11
3954870	1.000000e+00	4
3954869	1.000000e+00	4
3954868	1.000000e+00	4
3954867	1.000000e+00	1
3954866	7.600562e-01	23
3954865	1.000000e+00	0
3954864	3.245432e-02	32
3954879	9.405398e-01	20
3954878	8.881784e-16	50
3954877	8.388818e-01	22
3954876	9.986989e-01	15
3954875	9.999881e-01	11
3954874	1.000000e+00	3
3954873	9.999994e-01	9
3954872	1.000000e+00	4
3954761	8.881784e-16	50
3954760	1.529320e-04	38
3954763	3.245432e-02	32
3954762	1.000000e+00	2
3954765	1.000000e+00	6
3954764	9.999881e-01	11
3954767	1.000000e+00	2
3954766	1.000000e+00	7
3954753	5.561376e-01	25
3954752	1.000000e+00	0
3954755	8.881784e-16	50
3954754	1.049339e-07	43
3954757	9.999972e-01	10
3954756	1.000000e+00	2
3954759	1.529320e-04	38
3954758	8.881784e-16	50
3954776	1.000000e+00	7
3954777	4.529710e-14	49
3954778	1.000000e+00	4
3954779	1.000000e+00	5
3954780	1.000000e+00	1
3954781	1.000000e+00	0
3954782	9.999549e-01	12
3954783	9.998471e-01	13
3954768	2.230891e-10	46
3954769	4.529710e-14	49
3954771	9.999994e-01	9
3954772	2.104926e-09	45
3954773	4.529710e-14	49
3954774	1.301086e-03	36
3954775	1.000000e+00	4
3954795	9.966998e-01	16
3954794	1.049339e-07	43
3954793	1.000000e+00	0
3954792	1.000000e+00	3
3954799	4.510745e-05	39
3954798	1.000000e+00	6
3954797	1.854161e-11	47
3954796	1.000000e+00	2
3954787	3.359055e-01	27
3954786	1.000000e+00	4
3954785	9.999999e-01	8
3954784	9.999549e-01	12
3954791	4.529710e-14	49
3954790	1.301086e-03	36
3954789	9.999881e-01	11
3954788	9.999881e-01	11
3954810	1.000000e+00	6
3954811	1.000000e+00	0
3954808	1.000000e+00	5
3954809	4.529710e-14	49
3954814	1.621870e-08	44
3954815	1.000000e+00	2
3954812	1.000000e+00	4
3954813	1.000000e+00	1
3954802	2.230891e-10	46
3954803	1.000000e+00	5
3954800	1.000000e+00	3
3954801	1.000000e+00	0
3954806	9.999549e-01	12
3954807	1.611182e-01	29
3954804	1.000000e+00	0
3954805	1.000000e+00	0
3954701	1.000000e+00	2
3954700	9.999999e-01	8
3954703	1.854161e-11	47
3954702	9.999994e-01	9
3954697	1.000000e+00	2
3954696	3.300224e-03	35
3954699	1.000000e+00	7
3954698	9.405398e-01	20
3954693	8.986806e-01	21
3954695	1.000000e+00	1
3954694	1.133316e-12	48
3954689	5.561376e-01	25
3954688	9.835804e-01	18
3954691	1.000000e+00	6
3954690	1.000000e+00	3
3954716	1.000000e+00	0
3954717	1.000000e+00	1
3954718	4.438624e-01	26
3954719	1.000000e+00	6
3954712	1.000000e+00	1
3954713	1.000000e+00	6
3954714	1.000000e+00	1
3954715	8.986806e-01	21
3954708	1.000000e+00	2
3954709	1.000000e+00	6
3954710	9.405398e-01	20
3954711	1.000000e+00	4
3954704	1.000000e+00	2
3954705	5.561376e-01	25
3954706	1.000000e+00	3
3954707	1.000000e+00	0
3954735	9.999999e-01	8
3954734	1.000000e+00	6
3954733	1.000000e+00	0
3954732	9.923267e-01	17
3954731	1.000000e+00	1
3954730	1.000000e+00	0
3954729	1.000000e+00	4
3954728	7.673339e-03	34
3954727	8.986806e-01	21
3954726	9.999881e-01	11
3954725	1.000000e+00	6
3954724	2.399438e-01	28
3954723	1.013194e-01	30
3954722	1.000000e+00	2
3954721	2.807050e-06	41
3954720	1.000000e+00	1
3954750	1.000000e+00	3
3954751	1.000000e+00	0
3954748	8.881784e-16	50
3954749	1.000000e+00	3
3954746	1.000000e+00	0
3954747	8.881784e-16	50
3954744	1.000000e+00	1
3954745	9.999972e-01	10
3954742	4.438624e-01	26
3954743	9.966998e-01	16
3954740	8.388818e-01	22
3954741	1.000000e+00	4
3954738	1.000000e+00	4
3954739	9.986989e-01	15
3954736	1.000000e+00	2
3954737	9.999994e-01	9
3955155	1.000000e+00	1
3955154	8.881784e-16	50
3955153	9.966998e-01	16
3955152	2.807050e-06	41
3955159	1.000000e+00	0
3955158	1.000000e+00	1
3955157	1.621870e-08	44
3955156	1.000000e+00	5
3955163	9.999972e-01	10
3955162	1.854161e-11	47
3955161	1.000000e+00	0
3955160	1.000000e+00	0
3955167	1.000000e+00	3
3955166	9.999972e-01	10
3955165	1.133316e-12	48
3955164	1.000000e+00	5
3955138	9.835804e-01	18
3955139	9.966998e-01	16
3955136	7.600562e-01	23
3955137	1.013194e-01	30
3955142	1.193067e-05	40
3955143	1.000000e+00	1
3955140	1.000000e+00	1
3955141	1.000000e+00	1
3955146	4.438624e-01	26
3955147	1.000000e+00	4
3955144	1.000000e+00	0
3955145	2.807050e-06	41
3955150	4.529710e-14	49
3955151	8.881784e-16	50
3955148	9.999999e-01	8
3955149	1.000000e+00	1
3955185	9.999881e-01	11
3955184	1.000000e+00	0
3955187	1.049339e-07	43
3955186	1.000000e+00	0
3955189	9.999994e-01	9
3955188	1.000000e+00	3
3955191	9.995319e-01	14
3955190	1.000000e+00	6
3955193	8.881784e-16	50
3955192	1.000000e+00	1
3955195	1.000000e+00	1
3955194	9.995319e-01	14
3955197	1.641957e-02	33
3955196	1.000000e+00	5
3955199	1.000000e+00	6
3955198	1.000000e+00	1
3955168	1.000000e+00	1
3955169	4.510745e-05	39
3955170	1.000000e+00	4
3955171	8.881784e-16	50
3955172	4.529710e-14	49
3955173	1.000000e+00	1
3955174	1.000000e+00	0
3955175	1.854161e-11	47
3955176	9.999881e-01	11
3955177	1.529320e-04	38
3955178	1.000000e+00	0
3955179	1.854161e-11	47
3955180	1.000000e+00	1
3955181	1.000000e+00	2
3955182	1.000000e+00	2
3955183	1.854161e-11	47
3955095	1.000000e+00	2
3955094	1.000000e+00	0
3955093	1.133316e-12	48
3955092	8.881784e-16	50
3955091	8.881784e-16	50
3955090	4.510745e-05	39
3955089	2.807050e-06	41
3955088	3.300224e-03	35
3955103	1.000000e+00	0
3955102	1.000000e+00	1
3955101	1.000000e+00	1
3955100	1.641957e-02	33
3955099	1.611182e-01	29
3955098	1.000000e+00	0
3955097	8.881784e-16	50
3955096	1.000000e+00	2
3955078	8.881784e-16	50
3955079	2.399438e-01	28
3955076	3.359055e-01	27
3955077	1.000000e+00	5
3955074	1.000000e+00	3
3955072	1.000000e+00	0
3955073	1.000000e+00	2
3955086	1.000000e+00	3
3955087	8.881784e-16	50
3955084	8.881784e-16	50
3955085	8.881784e-16	50
3955082	5.561376e-01	25
3955083	4.438624e-01	26
3955080	1.000000e+00	4
3955081	1.000000e+00	4
3955125	4.529710e-14	49
3955124	2.230891e-10	46
3955127	8.881784e-16	50
3955126	9.999994e-01	9
3955121	9.999999e-01	8
3955120	1.000000e+00	7
3955123	8.881784e-16	50
3955122	9.835804e-01	18
3955133	1.000000e+00	1
3955132	1.000000e+00	6
3955135	1.641957e-02	33
3955134	1.000000e+00	2
3955129	8.881784e-16	50
3955128	4.529710e-14	49
3955131	1.000000e+00	5
3955130	1.133316e-12	48
3955108	1.000000e+00	0
3955109	1.000000e+00	3
3955110	1.000000e+00	1
3955111	1.000000e+00	2
3955104	9.995319e-01	14
3955105	1.000000e+00	2
3955106	9.999994e-01	9
3955107	1.000000e+00	5
3955116	1.000000e+00	5
3955117	9.923267e-01	17
3955118	1.000000e+00	0
3955119	1.000000e+00	5
3955112	1.000000e+00	0
3955113	4.529710e-14	49
3955114	1.000000e+00	0
3955115	1.641957e-02	33
3955034	1.000000e+00	0
3955035	1.000000e+00	0
3955032	1.000000e+00	0
3955033	9.999994e-01	9
3955038	1.000000e+00	3
3955036	1.000000e+00	1
3955037	1.000000e+00	0
3955026	1.000000e+00	2
3955027	1.000000e+00	1
3955024	1.000000e+00	0
3955025	1.000000e+00	0
3955030	1.000000e+00	2
3955031	1.000000e+00	0
3955028	1.000000e+00	2
3955029	1.000000e+00	0
3955019	4.529710e-14	49
3955018	1.000000e+00	2
3955017	1.000000e+00	2
3955016	1.301086e-03	36
3955023	2.104926e-09	45
3955022	1.611182e-01	29
3955020	1.000000e+00	4
3955011	2.807050e-06	41
3955010	1.000000e+00	2
3955009	2.230891e-10	46
3955008	1.133316e-12	48
3955015	1.133316e-12	48
3955014	1.000000e+00	2
3955013	9.999999e-01	8
3955012	9.995319e-01	14
3955064	1.000000e+00	2
3955065	1.000000e+00	3
3955066	8.881784e-16	50
3955067	1.000000e+00	7
3955068	9.923267e-01	17
3955069	1.133316e-12	48
3955070	1.000000e+00	0
3955071	7.600562e-01	23
3955056	5.817779e-07	42
3955057	9.999549e-01	12
3955058	1.000000e+00	3
3955059	9.999994e-01	9
3955060	3.359055e-01	27
3955061	1.000000e+00	4
3955062	1.000000e+00	4
3955063	1.000000e+00	4
3955049	1.000000e+00	2
3955048	9.999972e-01	10
3955051	8.881784e-16	50
3955050	1.000000e+00	1
3955053	1.000000e+00	5
3955052	9.835804e-01	18
3955055	1.529320e-04	38
3955054	1.000000e+00	2
3955041	1.000000e+00	1
3955040	8.881784e-16	50
3955043	1.000000e+00	0
3955042	1.000000e+00	3
3955045	4.529710e-14	49
3955044	8.881784e-16	50
3955047	1.000000e+00	6
3955046	8.881784e-16	50
3954974	1.000000e+00	7
3954975	2.230891e-10	46
3954972	4.529710e-14	49
3954973	9.999994e-01	9
3954970	1.000000e+00	4
3954971	1.000000e+00	1
3954968	1.000000e+00	3
3954969	9.999549e-01	12
3954966	9.999972e-01	10
3954967	1.000000e+00	2
3954964	8.881784e-16	50
3954965	1.133316e-12	48
3954962	1.000000e+00	1
3954963	9.966998e-01	16
3954960	8.881784e-16	50
3954961	1.000000e+00	1
3954959	4.529710e-14	49
3954958	1.641957e-02	33
3954957	8.881784e-16	50
3954956	8.881784e-16	50
3954955	4.510745e-05	39
3954954	1.000000e+00	7
3954953	1.000000e+00	1
3954952	1.000000e+00	0
3954951	9.999994e-01	9
3954950	1.000000e+00	2
3954949	1.854161e-11	47
3954948	8.881784e-16	50
3954947	1.000000e+00	3
3954946	1.000000e+00	4
3954945	1.000000e+00	0
3954944	9.999994e-01	9
3955004	9.995319e-01	14
3955005	8.881784e-16	50
3955006	1.000000e+00	6
3955007	1.193067e-05	40
3955000	9.986989e-01	15
3955001	4.529710e-14	49
3955002	1.621870e-08	44
3955003	9.923267e-01	17
3954996	1.133316e-12	48
3954997	2.230891e-10	46
3954998	9.999549e-01	12
3954999	6.640945e-01	24
3954992	9.986989e-01	15
3954993	4.529710e-14	49
3954994	8.881784e-16	50
3954995	9.999994e-01	9
3954989	8.986806e-01	21
3954988	8.881784e-16	50
3954991	1.049339e-07	43
3954990	1.133316e-12	48
3954985	6.640945e-01	24
[truncated: 2,974 more rows]
