# Supplementary material for: Translational Selection Is Ubiquitous in Prokaryotes
Source: PLoS Genet. 2010 Jun 24;6(6):e1001004. doi: 10.1371/journal.pgen.1001004 (PMC2891978; doi:10.1371/journal.pgen.1001004)
Supplement: Dataset S1 — OCU/non-OCU gene calls in 461 Bacterial and Archaeal genomes, and summary tables of genome properties and OCU preferences for specific codons. (4.77 MB ZIP) [file pgen.1001004.s001.zip › Dataset_S1_Bacteria/Desulfotalea_psychrophila_LSv54.arff.ocuGenes]

GeneID	signTest_p	ocuProbWinCnt
2946120	9.999994e-01	9
2946121	1.000000e+00	5
2946122	9.986989e-01	15
2946124	1.049339e-07	43
2946125	1.000000e+00	3
2946126	1.000000e+00	2
2946127	9.966998e-01	16
2946112	1.854161e-11	47
2946113	7.600562e-01	23
2946114	2.104926e-09	45
2946115	8.881784e-16	50
2946116	9.995319e-01	14
2946117	1.000000e+00	5
2946118	9.405398e-01	20
2946119	1.611182e-01	29
2946137	8.881784e-16	50
2946136	1.000000e+00	5
2946139	1.000000e+00	2
2946138	9.999994e-01	9
2946141	8.388818e-01	22
2946140	9.999881e-01	11
2946143	1.000000e+00	2
2946142	1.000000e+00	2
2946129	1.000000e+00	3
2946128	9.998471e-01	13
2946130	2.807050e-06	41
2946133	1.000000e+00	0
2946132	9.999881e-01	11
2946135	9.999549e-01	12
2946134	1.000000e+00	1
2946154	5.946023e-02	31
2946155	1.000000e+00	0
2946152	1.529320e-04	38
2946153	9.998471e-01	13
2946158	1.000000e+00	1
2946159	1.193067e-05	40
2946156	5.946023e-02	31
2946157	1.000000e+00	1
2946146	1.000000e+00	4
2946147	8.388818e-01	22
2946144	6.640945e-01	24
2946145	1.000000e+00	1
2946150	8.388818e-01	22
2946151	1.000000e+00	2
2946148	1.000000e+00	3
2946149	1.133316e-12	48
2946171	1.000000e+00	1
2946170	5.561376e-01	25
2946169	1.000000e+00	6
2946168	1.000000e+00	1
2946175	8.881784e-16	50
2946174	4.529710e-14	49
2946173	1.611182e-01	29
2946172	7.673339e-03	34
2946163	8.986806e-01	21
2946162	8.881784e-16	50
2946161	1.000000e+00	7
2946160	9.999881e-01	11
2946167	1.000000e+00	5
2946166	2.399438e-01	28
2946165	4.438624e-01	26
2946164	9.675457e-01	19
2946060	1.013194e-01	30
2946061	9.999994e-01	9
2946062	1.013194e-01	30
2946056	5.946023e-02	31
2946057	1.000000e+00	1
2946058	9.999881e-01	11
2946059	1.193067e-05	40
2946052	1.854161e-11	47
2946053	9.999999e-01	8
2946054	9.999994e-01	9
2946055	9.675457e-01	19
2946048	1.000000e+00	0
2946049	1.000000e+00	2
2946050	1.641957e-02	33
2946051	1.000000e+00	5
2946077	1.854161e-11	47
2946076	5.561376e-01	25
2946079	9.999549e-01	12
2946078	9.986989e-01	15
2946073	9.995319e-01	14
2946072	1.193067e-05	40
2946075	8.881784e-16	50
2946074	9.999999e-01	8
2946069	1.000000e+00	2
2946068	4.510745e-05	39
2946071	1.000000e+00	6
2946070	1.000000e+00	2
2946065	1.133316e-12	48
2946064	1.000000e+00	0
2946067	1.000000e+00	1
2946066	9.835804e-01	18
2946094	1.000000e+00	0
2946095	1.000000e+00	0
2946092	8.881784e-16	50
2946093	1.621870e-08	44
2946090	2.230891e-10	46
2946091	9.999994e-01	9
2946088	9.405398e-01	20
2946089	1.000000e+00	1
2946086	3.359055e-01	27
2946087	1.000000e+00	0
2946084	8.881784e-16	50
2946085	9.999881e-01	11
2946082	1.000000e+00	7
2946083	1.013194e-01	30
2946080	1.000000e+00	0
2946081	9.999881e-01	11
2946111	7.673339e-03	34
2946110	1.000000e+00	2
2946109	8.881784e-16	50
2946108	1.000000e+00	4
2946107	9.923267e-01	17
2946106	4.510745e-05	39
2946105	1.000000e+00	3
2946104	5.817779e-07	42
2946102	8.881784e-16	50
2946101	2.230891e-10	46
2946100	1.000000e+00	4
2946099	1.000000e+00	6
2946098	1.000000e+00	1
2946097	1.013194e-01	30
2946241	4.510745e-05	39
2946240	1.000000e+00	1
2946243	1.000000e+00	7
2946245	2.230891e-10	46
2946244	9.999972e-01	10
2946247	5.817779e-07	42
2946246	2.104926e-09	45
2946249	9.999994e-01	9
2946248	1.000000e+00	6
2946251	5.817779e-07	42
2946250	1.000000e+00	0
2946252	1.000000e+00	7
2946255	1.000000e+00	7
2946254	4.529710e-14	49
2946256	8.881784e-16	50
2946257	8.881784e-16	50
2946259	8.881784e-16	50
2946260	1.000000e+00	6
2946261	8.881784e-16	50
2946262	7.673339e-03	34
2946263	8.881784e-16	50
2946264	1.000000e+00	3
2946265	9.999999e-01	8
2946266	9.995319e-01	14
2946267	9.999972e-01	10
2946268	1.000000e+00	1
2946269	1.000000e+00	1
2946270	1.000000e+00	5
2946271	6.640945e-01	24
2946275	9.999994e-01	9
2946274	1.000000e+00	6
2946273	4.529710e-14	49
2946272	1.000000e+00	2
2946279	5.817779e-07	42
2946278	1.621870e-08	44
2946277	5.561376e-01	25
2946276	1.611182e-01	29
2946283	1.000000e+00	0
2946282	1.529320e-04	38
2946281	1.000000e+00	4
2946280	9.999994e-01	9
2946287	1.000000e+00	5
2946286	1.000000e+00	4
2946285	3.359055e-01	27
2946284	9.998471e-01	13
2946290	9.835804e-01	18
2946291	2.230891e-10	46
2946288	1.193067e-05	40
2946289	1.000000e+00	1
2946294	1.133316e-12	48
2946295	1.000000e+00	3
2946292	1.000000e+00	3
2946293	1.000000e+00	1
2946298	1.000000e+00	5
2946299	1.000000e+00	6
2946296	6.640945e-01	24
2946297	2.399438e-01	28
2946302	9.995319e-01	14
2946303	9.999972e-01	10
2946300	1.000000e+00	2
2946301	9.999549e-01	12
2946181	1.000000e+00	0
2946180	9.923267e-01	17
2946183	1.000000e+00	0
2946182	5.946023e-02	31
2946177	1.000000e+00	3
2946176	1.529320e-04	38
2946179	1.000000e+00	5
2946178	1.000000e+00	3
2946189	4.510745e-05	39
2946188	2.807050e-06	41
2946191	8.881784e-16	50
2946190	4.529710e-14	49
2946185	8.881784e-16	50
2946184	1.000000e+00	2
2946187	9.999994e-01	9
2946196	9.999972e-01	10
2946197	1.013194e-01	30
2946198	3.245432e-02	32
2946199	1.000000e+00	6
2946192	1.301086e-03	36
2946193	8.881784e-16	50
2946194	1.000000e+00	2
2946195	1.000000e+00	1
2946204	1.000000e+00	2
2946205	9.923267e-01	17
2946206	9.835804e-01	18
2946207	1.854161e-11	47
2946200	1.000000e+00	7
2946201	1.000000e+00	5
2946202	4.529710e-14	49
2946203	1.000000e+00	7
2946215	1.854161e-11	47
2946214	8.881784e-16	50
2946213	9.995319e-01	14
2946212	1.000000e+00	0
2946211	1.000000e+00	1
2946210	1.000000e+00	2
2946209	9.999994e-01	9
2946208	9.986989e-01	15
2946223	9.986989e-01	15
2946221	9.999881e-01	11
2946220	9.835804e-01	18
2946219	9.999881e-01	11
2946218	1.000000e+00	1
2946217	1.000000e+00	0
2946216	1.000000e+00	3
2946230	1.000000e+00	4
2946231	1.000000e+00	6
2946228	1.000000e+00	3
2946229	9.998471e-01	13
2946226	1.000000e+00	7
2946227	1.000000e+00	3
2946224	4.529710e-14	49
2946225	9.675457e-01	19
2946238	1.013194e-01	30
2946239	1.049339e-07	43
2946236	1.000000e+00	2
2946237	3.300224e-03	35
2946234	1.000000e+00	0
2946235	1.000000e+00	1
2946232	1.000000e+00	4
2946233	8.881784e-16	50
2946395	1.854161e-11	47
2946394	1.000000e+00	5
2946393	1.000000e+00	1
2946392	2.230891e-10	46
2946399	1.000000e+00	5
2946398	9.835804e-01	18
2946397	1.000000e+00	6
2946396	7.600562e-01	23
2946387	9.999994e-01	9
2946386	9.998471e-01	13
2946385	4.529710e-14	49
2946384	1.621870e-08	44
2946391	1.000000e+00	2
2946390	1.000000e+00	0
2946388	1.000000e+00	6
2946378	2.807050e-06	41
2946376	9.995319e-01	14
2946377	3.245432e-02	32
2946382	1.000000e+00	6
2946383	9.966998e-01	16
2946380	8.986806e-01	21
2946381	9.986989e-01	15
2946370	1.000000e+00	6
2946371	6.640945e-01	24
2946368	9.999881e-01	11
2946369	8.881784e-16	50
2946374	4.510745e-05	39
2946375	6.640945e-01	24
2946372	9.835804e-01	18
2946373	9.986989e-01	15
2946425	1.000000e+00	2
2946427	4.529710e-14	49
2946426	1.000000e+00	4
2946429	8.881784e-16	50
2946428	1.000000e+00	1
2946431	1.000000e+00	0
2946430	4.510745e-05	39
2946417	2.230891e-10	46
2946416	8.881784e-16	50
2946419	1.000000e+00	3
2946418	6.640945e-01	24
2946421	1.000000e+00	0
2946420	3.359055e-01	27
2946423	2.104926e-09	45
2946422	1.000000e+00	1
2946408	9.405398e-01	20
2946409	1.000000e+00	3
2946410	1.000000e+00	3
2946411	1.000000e+00	0
2946412	1.000000e+00	1
2946413	1.000000e+00	2
2946414	1.000000e+00	0
2946415	1.000000e+00	3
2946400	8.881784e-16	50
2946401	8.881784e-16	50
2946402	8.881784e-16	50
2946403	9.999881e-01	11
2946405	8.881784e-16	50
2946406	5.561376e-01	25
2946407	1.133316e-12	48
2946335	7.673339e-03	34
2946334	1.000000e+00	6
2946333	4.681115e-04	37
2946332	1.000000e+00	3
2946331	1.000000e+00	4
2946330	1.000000e+00	7
2946329	1.000000e+00	2
2946328	4.438624e-01	26
2946327	7.600562e-01	23
2946326	9.999881e-01	11
2946325	8.881784e-16	50
2946324	7.673339e-03	34
2946323	9.999994e-01	9
2946322	1.133316e-12	48
2946321	5.817779e-07	42
2946320	4.529710e-14	49
2946318	1.193067e-05	40
2946319	9.986989e-01	15
2946316	5.561376e-01	25
2946317	4.529710e-14	49
2946314	1.301086e-03	36
2946315	8.881784e-16	50
2946313	1.000000e+00	1
2946310	9.835804e-01	18
2946311	2.104926e-09	45
2946308	1.621870e-08	44
2946309	1.000000e+00	5
2946306	8.881784e-16	50
2946307	1.000000e+00	2
2946304	9.986989e-01	15
2946305	1.854161e-11	47
2946365	1.000000e+00	3
2946367	8.881784e-16	50
2946366	5.946023e-02	31
2946361	9.835804e-01	18
2946360	9.999972e-01	10
2946363	1.611182e-01	29
2946362	8.881784e-16	50
2946357	9.999999e-01	8
2946356	1.000000e+00	2
2946359	9.966998e-01	16
2946358	1.000000e+00	2
2946353	9.405398e-01	20
2946352	1.641957e-02	33
2946355	1.000000e+00	2
2946354	1.000000e+00	1
2946348	5.946023e-02	31
2946349	1.000000e+00	1
2946350	3.300224e-03	35
2946351	4.529710e-14	49
2946344	9.986989e-01	15
2946345	1.000000e+00	1
2946346	8.881784e-16	50
2946347	9.923267e-01	17
2946340	1.000000e+00	3
2946341	1.000000e+00	0
2946342	1.000000e+00	0
2946343	9.999999e-01	8
2946336	1.000000e+00	5
2946337	9.923267e-01	17
2946338	2.104926e-09	45
2946514	1.000000e+00	6
2946515	4.529710e-14	49
2946512	1.301086e-03	36
2946513	1.000000e+00	1
2946518	8.881784e-16	50
2946519	1.133316e-12	48
2946516	8.881784e-16	50
2946517	8.881784e-16	50
2946522	9.999972e-01	10
2946523	2.230891e-10	46
2946520	9.999972e-01	10
2946521	2.807050e-06	41
2946526	2.807050e-06	41
2946527	8.881784e-16	50
2946524	8.881784e-16	50
2946525	1.854161e-11	47
2946499	1.000000e+00	4
2946498	1.000000e+00	1
2946497	1.000000e+00	1
2946503	9.966998e-01	16
2946502	4.438624e-01	26
2946501	1.193067e-05	40
2946500	1.000000e+00	6
2946507	1.000000e+00	5
2946506	8.881784e-16	50
2946505	1.000000e+00	1
2946504	8.881784e-16	50
2946510	8.881784e-16	50
2946508	9.999972e-01	10
2946544	1.049339e-07	43
2946545	8.881784e-16	50
2946546	2.807050e-06	41
2946547	1.133316e-12	48
2946548	8.881784e-16	50
2946549	8.881784e-16	50
2946550	1.133316e-12	48
2946551	8.881784e-16	50
2946552	9.999972e-01	10
2946553	8.881784e-16	50
2946555	9.999549e-01	12
2946557	1.000000e+00	1
2946558	1.000000e+00	7
2946559	4.681115e-04	37
2946529	9.995319e-01	14
2946531	2.399438e-01	28
2946530	9.999999e-01	8
2946533	2.230891e-10	46
2946532	9.999999e-01	8
2946534	1.621870e-08	44
2946537	1.000000e+00	5
2946536	1.000000e+00	2
2946539	2.807050e-06	41
2946538	1.000000e+00	2
2946541	9.999972e-01	10
2946540	1.133316e-12	48
2946543	4.438624e-01	26
2946542	1.621870e-08	44
2946454	1.000000e+00	1
2946455	1.000000e+00	0
2946452	1.000000e+00	1
2946453	9.966998e-01	16
2946450	1.000000e+00	3
2946451	8.881784e-16	50
2946448	9.923267e-01	17
2946449	1.000000e+00	2
2946462	1.000000e+00	5
2946463	1.000000e+00	1
2946460	1.000000e+00	1
2946461	1.000000e+00	0
2946458	1.000000e+00	0
2946459	1.000000e+00	0
2946456	1.000000e+00	1
2946457	1.000000e+00	0
2946439	1.000000e+00	2
2946438	4.529710e-14	49
2946437	1.000000e+00	2
2946436	9.675457e-01	19
2946434	9.999972e-01	10
2946433	8.986806e-01	21
2946432	2.104926e-09	45
2946446	1.133316e-12	48
2946445	1.000000e+00	1
2946444	9.999999e-01	8
2946443	1.000000e+00	1
2946442	8.881784e-16	50
2946440	1.000000e+00	6
2946484	4.681115e-04	37
2946485	8.881784e-16	50
2946487	9.966998e-01	16
2946480	1.000000e+00	7
2946482	1.133316e-12	48
2946483	4.681115e-04	37
2946492	8.881784e-16	50
2946493	4.529710e-14	49
2946494	1.000000e+00	4
2946489	2.104926e-09	45
2946491	4.438624e-01	26
2946469	1.000000e+00	1
2946468	1.000000e+00	1
2946471	9.675457e-01	19
2946470	9.999972e-01	10
2946465	1.000000e+00	4
2946464	1.000000e+00	0
2946467	1.000000e+00	3
2946466	1.049339e-07	43
2946477	1.193067e-05	40
2946476	1.000000e+00	0
2946479	8.881784e-16	50
2946478	1.133316e-12	48
2946473	9.999881e-01	11
2946472	8.986806e-01	21
2946475	1.000000e+00	6
2946474	1.000000e+00	7
2946670	1.133316e-12	48
2946671	1.000000e+00	2
2946668	1.529320e-04	38
2946669	8.881784e-16	50
2946666	9.999994e-01	9
2946667	3.300224e-03	35
2946664	1.013194e-01	30
2946665	8.881784e-16	50
2946662	8.881784e-16	50
2946663	1.000000e+00	2
2946660	1.000000e+00	1
2946661	1.000000e+00	6
2946658	9.835804e-01	18
2946659	9.998471e-01	13
2946656	9.999972e-01	10
2946657	8.881784e-16	50
2946687	8.881784e-16	50
2946686	4.529710e-14	49
2946685	8.881784e-16	50
2946684	8.881784e-16	50
2946683	8.881784e-16	50
2946682	8.881784e-16	50
2946681	8.881784e-16	50
2946680	8.881784e-16	50
2946679	8.881784e-16	50
2946678	8.881784e-16	50
2946677	8.881784e-16	50
2946676	8.881784e-16	50
2946675	8.881784e-16	50
2946674	8.881784e-16	50
2946673	4.529710e-14	49
2946672	4.529710e-14	49
2946636	9.999549e-01	12
2946637	1.000000e+00	7
2946638	1.193067e-05	40
2946639	1.049339e-07	43
2946632	9.999999e-01	8
2946633	9.835804e-01	18
2946635	5.561376e-01	25
2946628	8.881784e-16	50
2946629	1.000000e+00	3
2946630	9.999972e-01	10
2946631	9.966998e-01	16
2946624	1.000000e+00	0
2946625	9.835804e-01	18
2946626	8.881784e-16	50
2946627	8.881784e-16	50
2946653	9.835804e-01	18
2946652	9.675457e-01	19
2946655	9.995319e-01	14
2946654	1.000000e+00	5
2946649	1.000000e+00	2
2946648	9.675457e-01	19
2946651	9.998471e-01	13
2946650	1.000000e+00	5
2946645	8.881784e-16	50
2946644	8.881784e-16	50
2946647	4.438624e-01	26
2946646	7.673339e-03	34
2946641	9.995319e-01	14
2946640	8.881784e-16	50
2946643	7.600562e-01	23
2946642	1.529320e-04	38
2946602	9.995319e-01	14
2946603	4.510745e-05	39
2946601	1.133316e-12	48
2946606	7.600562e-01	23
2946607	1.301086e-03	36
2946604	4.529710e-14	49
2946605	9.999999e-01	8
2946594	8.986806e-01	21
2946595	1.641957e-02	33
2946592	1.000000e+00	2
2946593	1.000000e+00	2
2946598	6.640945e-01	24
2946599	9.999549e-01	12
2946596	3.300224e-03	35
2946597	9.995319e-01	14
2946619	9.995319e-01	14
2946618	1.000000e+00	6
2946617	1.133316e-12	48
2946622	4.510745e-05	39
2946621	9.999994e-01	9
2946620	4.681115e-04	37
2946611	6.640945e-01	24
2946610	1.000000e+00	4
2946609	1.000000e+00	7
2946608	9.999994e-01	9
2946615	1.000000e+00	1
2946614	1.854161e-11	47
2946613	3.245432e-02	32
2946612	1.000000e+00	0
2946568	8.881784e-16	50
2946569	8.881784e-16	50
2946570	9.999972e-01	10
2946571	9.405398e-01	20
2946572	1.611182e-01	29
2946573	1.000000e+00	2
2946574	9.999881e-01	11
2946575	6.640945e-01	24
2946560	1.000000e+00	3
2946561	1.133316e-12	48
2946562	1.000000e+00	6
2946563	4.510745e-05	39
2946564	9.999881e-01	11
2946565	9.966998e-01	16
2946566	1.000000e+00	1
2946567	2.230891e-10	46
2946585	1.000000e+00	4
2946584	9.998471e-01	13
2946587	8.881784e-16	50
2946586	4.529710e-14	49
2946589	8.881784e-16	50
2946588	9.999994e-01	9
2946591	9.999999e-01	8
2946590	8.881784e-16	50
2946577	1.000000e+00	5
2946576	8.881784e-16	50
2946579	1.611182e-01	29
2946578	8.881784e-16	50
2946581	2.104926e-09	45
2946580	8.881784e-16	50
2946583	9.999549e-01	12
2946582	1.301086e-03	36
2946791	1.000000e+00	1
2946790	9.835804e-01	18
2946789	8.881784e-16	50
2946788	7.673339e-03	34
2946787	1.000000e+00	3
2946786	1.193067e-05	40
2946785	9.986989e-01	15
2946784	1.000000e+00	3
2946799	1.000000e+00	3
2946798	8.881784e-16	50
2946797	8.881784e-16	50
2946796	4.438624e-01	26
2946795	1.000000e+00	4
2946794	8.388818e-01	22
2946793	9.998471e-01	13
2946792	1.301086e-03	36
2946806	9.999549e-01	12
2946807	9.995319e-01	14
2946804	1.000000e+00	1
2946805	1.000000e+00	7
2946802	9.999549e-01	12
2946803	9.999881e-01	11
2946800	1.854161e-11	47
2946801	1.000000e+00	6
2946814	4.510745e-05	39
2946815	1.000000e+00	6
2946812	9.923267e-01	17
2946813	2.399438e-01	28
2946811	1.000000e+00	4
2946808	9.966998e-01	16
2946809	9.999972e-01	10
2946757	9.999999e-01	8
2946756	9.966998e-01	16
2946759	9.999994e-01	9
2946758	3.300224e-03	35
2946752	9.995319e-01	14
2946755	9.999999e-01	8
2946754	8.881784e-16	50
2946767	1.133316e-12	48
2946766	3.359055e-01	27
2946761	1.000000e+00	4
2946760	9.995319e-01	14
2946763	1.000000e+00	2
2946762	1.000000e+00	5
2946772	9.999994e-01	9
2946773	8.881784e-16	50
2946774	9.999972e-01	10
2946775	9.999881e-01	11
2946768	1.133316e-12	48
2946769	1.000000e+00	4
2946770	1.000000e+00	2
2946771	1.000000e+00	2
2946781	5.817779e-07	42
2946783	8.881784e-16	50
2946776	2.230891e-10	46
2946777	9.405398e-01	20
2946778	1.000000e+00	7
2946779	9.999994e-01	9
2946723	8.881784e-16	50
2946722	4.438624e-01	26
2946721	9.986989e-01	15
2946720	9.923267e-01	17
2946727	4.529710e-14	49
2946726	3.300224e-03	35
2946725	1.000000e+00	5
2946724	1.000000e+00	1
2946731	9.999999e-01	8
2946730	1.000000e+00	3
2946729	1.000000e+00	2
2946728	1.000000e+00	2
2946735	1.529320e-04	38
2946734	1.000000e+00	2
2946733	1.000000e+00	6
2946732	9.999972e-01	10
2946738	8.881784e-16	50
2946739	8.881784e-16	50
2946736	8.881784e-16	50
2946737	1.641957e-02	33
2946742	8.881784e-16	50
2946743	2.104926e-09	45
2946740	1.621870e-08	44
2946741	1.000000e+00	4
2946746	9.999549e-01	12
2946747	1.000000e+00	1
2946744	9.999881e-01	11
2946745	9.999972e-01	10
2946750	1.000000e+00	1
2946751	9.923267e-01	17
2946748	1.133316e-12	48
2946749	9.999999e-01	8
2946689	1.013194e-01	30
2946688	4.681115e-04	37
2946691	4.529710e-14	49
2946690	9.405398e-01	20
2946693	9.999994e-01	9
2946692	9.999881e-01	11
2946695	9.405398e-01	20
2946694	8.881784e-16	50
2946697	1.000000e+00	0
2946696	1.000000e+00	0
2946699	9.999881e-01	11
2946698	1.000000e+00	2
2946701	9.999881e-01	11
2946700	8.881784e-16	50
2946703	1.133316e-12	48
2946702	9.675457e-01	19
2946704	4.529710e-14	49
2946705	1.000000e+00	4
2946706	1.611182e-01	29
2946707	8.881784e-16	50
2946708	4.681115e-04	37
2946709	1.049339e-07	43
2946710	9.999972e-01	10
2946711	9.999999e-01	8
2946712	8.881784e-16	50
2946713	1.301086e-03	36
2946714	1.000000e+00	4
2946715	1.000000e+00	0
2946716	1.000000e+00	2
2946717	1.000000e+00	2
2946718	8.881784e-16	50
2946719	9.923267e-01	17
2946941	1.000000e+00	5
2946940	9.405398e-01	20
2946937	1.000000e+00	5
2946936	1.000000e+00	4
2946939	8.881784e-16	50
2946938	1.000000e+00	1
2946933	8.881784e-16	50
2946932	8.388818e-01	22
2946935	1.000000e+00	0
2946934	1.000000e+00	0
2946929	1.000000e+00	0
2946928	1.000000e+00	2
2946931	8.881784e-16	50
2946930	1.000000e+00	0
2946925	9.995319e-01	14
2946926	9.999972e-01	10
2946927	9.999549e-01	12
2946920	8.881784e-16	50
2946922	1.000000e+00	0
2946923	1.000000e+00	3
2946916	8.881784e-16	50
2946917	8.881784e-16	50
2946918	8.986806e-01	21
2946919	1.000000e+00	2
2946912	9.999972e-01	10
2946913	1.000000e+00	1
2946914	2.807050e-06	41
2946915	1.000000e+00	3
2946911	5.946023e-02	31
2946910	9.999881e-01	11
2946909	3.300224e-03	35
2946908	1.000000e+00	5
2946907	8.881784e-16	50
2946906	8.881784e-16	50
2946905	9.675457e-01	19
2946904	4.510745e-05	39
2946903	8.881784e-16	50
2946902	8.881784e-16	50
2946900	4.510745e-05	39
2946899	1.854161e-11	47
2946898	8.881784e-16	50
2946894	1.000000e+00	0
2946895	3.300224e-03	35
2946890	8.881784e-16	50
2946888	8.881784e-16	50
2946889	1.000000e+00	3
2946886	1.193067e-05	40
2946887	9.998471e-01	13
2946884	1.000000e+00	1
2946882	2.230891e-10	46
2946880	7.600562e-01	23
2946881	4.529710e-14	49
2946873	9.999972e-01	10
2946872	1.000000e+00	6
2946875	3.359055e-01	27
2946874	9.923267e-01	17
2946877	1.000000e+00	1
2946876	1.000000e+00	5
2946879	8.986806e-01	21
2946878	1.301086e-03	36
2946865	1.000000e+00	0
2946864	1.000000e+00	3
2946867	2.230891e-10	46
2946866	9.998471e-01	13
2946869	9.999972e-01	10
2946868	9.999999e-01	8
2946871	1.000000e+00	1
2946870	8.881784e-16	50
2946856	4.529710e-14	49
2946857	8.881784e-16	50
2946858	1.000000e+00	3
2946859	1.049339e-07	43
2946860	9.405398e-01	20
2946861	9.999972e-01	10
2946862	1.000000e+00	4
2946863	9.405398e-01	20
2946848	1.000000e+00	1
2946849	9.999999e-01	8
2946850	1.000000e+00	0
2946851	1.000000e+00	1
2946852	9.675457e-01	19
2946853	1.000000e+00	6
2946854	8.881784e-16	50
2946855	8.881784e-16	50
2946843	1.000000e+00	1
2946842	1.000000e+00	0
2946841	1.000000e+00	1
2946840	1.133316e-12	48
2946847	1.000000e+00	1
2946846	9.835804e-01	18
2946845	1.000000e+00	5
2946844	1.000000e+00	0
2946835	9.966998e-01	16
2946834	1.133316e-12	48
2946832	4.438624e-01	26
2946839	9.999994e-01	9
2946838	1.000000e+00	0
2946837	1.000000e+00	2
2946836	2.399438e-01	28
2946826	3.359055e-01	27
2946827	9.999549e-01	12
2946824	6.640945e-01	24
2946825	9.999999e-01	8
2946830	9.966998e-01	16
2946831	8.881784e-16	50
2946828	1.013194e-01	30
2946829	9.995319e-01	14
2946818	8.881784e-16	50
2946819	3.300224e-03	35
2946816	1.000000e+00	0
2946817	9.998471e-01	13
2946823	8.881784e-16	50
2946820	2.230891e-10	46
2946821	1.133316e-12	48
2947060	1.000000e+00	0
2947061	1.000000e+00	4
2947062	4.529710e-14	49
2947063	9.923267e-01	17
2947056	1.000000e+00	0
2947057	1.000000e+00	0
2947058	1.000000e+00	2
2947059	1.000000e+00	0
2947068	1.000000e+00	2
2947069	5.817779e-07	42
2947070	8.881784e-16	50
2947071	1.193067e-05	40
2947064	4.438624e-01	26
2947065	9.999994e-01	9
2947066	9.405398e-01	20
2947067	1.000000e+00	2
2947045	1.049339e-07	43
2947044	1.000000e+00	0
2947047	8.388818e-01	22
2947046	1.000000e+00	7
2947041	1.000000e+00	0
2947040	8.388818e-01	22
2947043	9.966998e-01	16
2947042	3.245432e-02	32
2947053	1.000000e+00	3
2947052	8.881784e-16	50
2947055	1.000000e+00	3
2947054	1.000000e+00	0
2947049	1.000000e+00	3
2947048	9.405398e-01	20
2947051	4.529710e-14	49
2947030	1.000000e+00	0
2947031	8.881784e-16	50
2947028	1.000000e+00	0
2947029	2.104926e-09	45
2947026	9.966998e-01	16
2947027	1.000000e+00	0
2947024	1.000000e+00	3
2947025	4.510745e-05	39
2947038	1.000000e+00	7
2947039	2.230891e-10	46
2947036	1.000000e+00	0
2947037	9.999972e-01	10
2947034	9.999999e-01	8
2947035	9.675457e-01	19
2947032	2.807050e-06	41
2947033	8.881784e-16	50
2947015	1.000000e+00	2
2947014	1.000000e+00	0
2947013	9.405398e-01	20
2947012	9.999972e-01	10
2947011	8.881784e-16	50
2947010	1.000000e+00	3
2947009	9.999994e-01	9
2947008	5.946023e-02	31
2947023	4.529710e-14	49
2947022	9.999999e-01	8
2947021	1.621870e-08	44
2947020	1.000000e+00	2
2947019	9.986989e-01	15
2947018	4.529710e-14	49
2947017	2.230891e-10	46
2947016	1.000000e+00	1
2946992	1.301086e-03	36
2946993	1.013194e-01	30
2946994	8.881784e-16	50
2946995	8.881784e-16	50
2946996	3.300224e-03	35
2946997	1.000000e+00	4
2946998	1.000000e+00	4
2946999	7.673339e-03	34
2947001	8.388818e-01	22
2947002	7.600562e-01	23
2947003	1.000000e+00	3
2947004	1.621870e-08	44
2947005	1.000000e+00	2
2947007	8.388818e-01	22
2946977	9.999881e-01	11
2946976	8.881784e-16	50
2946979	8.881784e-16	50
2946978	8.881784e-16	50
2946981	9.998471e-01	13
2946980	1.133316e-12	48
2946983	1.013194e-01	30
2946982	1.000000e+00	2
2946985	1.000000e+00	3
2946984	1.000000e+00	4
2946987	1.000000e+00	3
2946986	1.000000e+00	0
2946988	9.999999e-01	8
2946991	1.000000e+00	5
2946990	9.999999e-01	8
2946962	8.881784e-16	50
2946963	9.999972e-01	10
2946960	1.000000e+00	4
2946961	8.388818e-01	22
2946966	2.807050e-06	41
2946967	1.049339e-07	43
2946964	1.049339e-07	43
2946965	1.000000e+00	5
2946970	8.881784e-16	50
2946971	5.561376e-01	25
2946968	1.000000e+00	5
2946969	1.000000e+00	1
2946975	9.999549e-01	12
2946972	1.000000e+00	7
2946973	1.049339e-07	43
2946947	9.999994e-01	9
2946946	1.000000e+00	7
2946945	1.000000e+00	1
2946944	8.881784e-16	50
2946951	1.854161e-11	47
2946950	5.946023e-02	31
2946949	1.000000e+00	1
2946948	1.301086e-03	36
2946955	1.854161e-11	47
2946954	1.000000e+00	5
2946953	1.854161e-11	47
2946952	4.529710e-14	49
2946959	4.529710e-14	49
2946958	8.881784e-16	50
2946957	1.000000e+00	7
2946956	1.000000e+00	2
2945028	1.000000e+00	2
2945029	2.230891e-10	46
2945030	8.388818e-01	22
2945031	8.881784e-16	50
2945024	8.881784e-16	50
2945025	1.000000e+00	4
2945026	1.000000e+00	2
2945027	1.000000e+00	1
2945036	4.438624e-01	26
2945037	1.000000e+00	1
2945038	5.817779e-07	42
2945039	8.881784e-16	50
2945032	1.000000e+00	6
2945033	1.854161e-11	47
2945034	9.986989e-01	15
2945035	9.966998e-01	16
2945041	1.000000e+00	6
2945040	9.999994e-01	9
2945042	1.193067e-05	40
2945062	1.641957e-02	33
2945063	1.000000e+00	5
2945060	2.399438e-01	28
2945061	1.000000e+00	1
2945059	2.399438e-01	28
2945070	6.640945e-01	24
2945071	4.438624e-01	26
2945068	1.000000e+00	4
2945069	1.013194e-01	30
2945066	9.986989e-01	15
2945067	2.230891e-10	46
2945064	1.000000e+00	6
2945065	5.946023e-02	31
2945079	8.881784e-16	50
2945078	8.881784e-16	50
2945077	8.881784e-16	50
2945076	1.529320e-04	38
2945075	9.986989e-01	15
2945074	1.000000e+00	5
2945073	3.300224e-03	35
2945072	9.999994e-01	9
2945087	1.000000e+00	6
2945086	1.000000e+00	1
2945085	1.000000e+00	2
2945084	1.133316e-12	48
2945083	9.999549e-01	12
2945082	9.923267e-01	17
2945080	1.133316e-12	48
2945088	9.999999e-01	8
2945089	7.600562e-01	23
2945090	6.640945e-01	24
2945091	4.438624e-01	26
2945092	1.000000e+00	5
2945093	9.999549e-01	12
2945094	1.000000e+00	0
2945095	9.923267e-01	17
2945096	2.807050e-06	41
2945097	2.230891e-10	46
2945098	1.000000e+00	1
2945099	9.999881e-01	11
2945100	1.049339e-07	43
2945101	9.923267e-01	17
2945102	1.193067e-05	40
2945103	9.995319e-01	14
2945105	3.245432e-02	32
2945104	1.641957e-02	33
2945107	9.995319e-01	14
2945106	2.104926e-09	45
2945109	1.000000e+00	5
2945108	1.000000e+00	6
2945111	4.681115e-04	37
2945110	1.529320e-04	38
2945113	1.000000e+00	5
2945112	9.999549e-01	12
2945115	1.000000e+00	0
2945114	1.000000e+00	1
2945117	1.000000e+00	0
2945116	1.000000e+00	2
2945119	8.388818e-01	22
2945118	1.000000e+00	7
2945122	1.000000e+00	0
2945120	1.000000e+00	0
2945121	1.000000e+00	0
2945126	9.998471e-01	13
2945127	1.000000e+00	0
2945124	1.000000e+00	0
2945125	1.000000e+00	0
2945130	3.245432e-02	32
2945131	1.000000e+00	1
2945128	1.854161e-11	47
2945129	1.000000e+00	6
2945134	2.104926e-09	45
2945135	1.000000e+00	5
2945132	1.000000e+00	0
2945133	1.000000e+00	0
2945139	1.000000e+00	4
2945138	1.529320e-04	38
2945137	1.000000e+00	2
2945136	1.000000e+00	2
2945143	7.600562e-01	23
2945142	9.995319e-01	14
2945141	9.999994e-01	9
2945140	1.000000e+00	2
2945147	9.986989e-01	15
2945146	9.999972e-01	10
2945145	1.133316e-12	48
2945144	1.000000e+00	1
2945151	2.230891e-10	46
2945150	8.881784e-16	50
2945149	8.388818e-01	22
2945148	1.000000e+00	1
2945165	8.881784e-16	50
2945164	1.000000e+00	6
2945166	8.881784e-16	50
2945161	1.000000e+00	2
2945160	1.000000e+00	1
2945163	9.999549e-01	12
2945162	1.000000e+00	1
2945157	1.000000e+00	3
2945156	1.000000e+00	1
2945159	9.999994e-01	9
2945158	1.000000e+00	3
2945153	2.230891e-10	46
2945152	9.923267e-01	17
2945155	9.923267e-01	17
2945154	9.835804e-01	18
2945182	1.000000e+00	3
2945183	9.986989e-01	15
2945176	1.133316e-12	48
2945177	1.000000e+00	4
2945178	1.000000e+00	6
2945179	9.999999e-01	8
2945172	2.104926e-09	45
2945173	1.529320e-04	38
2945174	8.986806e-01	21
2945175	4.529710e-14	49
2945168	4.438624e-01	26
2945169	1.621870e-08	44
2945170	1.000000e+00	0
2945199	1.000000e+00	3
2945198	1.000000e+00	1
2945196	4.681115e-04	37
2945195	1.133316e-12	48
2945194	1.013194e-01	30
2945193	1.000000e+00	1
2945192	4.529710e-14	49
2945191	8.881784e-16	50
2945190	1.000000e+00	1
2945189	1.000000e+00	7
2945187	1.000000e+00	2
2945186	1.000000e+00	5
2945185	1.000000e+00	6
2945184	9.999549e-01	12
2945214	9.999999e-01	8
2945215	1.013194e-01	30
2945212	9.999549e-01	12
2945213	1.000000e+00	4
2945210	1.611182e-01	29
2945211	9.966998e-01	16
2945208	1.000000e+00	3
2945209	9.999881e-01	11
2945206	9.999999e-01	8
2945207	1.000000e+00	1
2945204	1.000000e+00	6
2945205	1.000000e+00	7
2945202	1.000000e+00	3
2945203	8.881784e-16	50
2945200	1.529320e-04	38
2945201	1.000000e+00	7
2945225	8.881784e-16	50
2945224	9.999999e-01	8
2945227	9.999549e-01	12
2945226	1.000000e+00	6
2945229	1.611182e-01	29
2945228	1.133316e-12	48
2945231	8.881784e-16	50
2945230	8.881784e-16	50
2945217	2.399438e-01	28
2945219	1.000000e+00	4
2945221	9.986989e-01	15
2945220	1.193067e-05	40
2945223	9.986989e-01	15
2945222	8.881784e-16	50
2945240	8.881784e-16	50
2945241	1.000000e+00	4
2945242	8.881784e-16	50
2945243	4.529710e-14	49
2945244	1.854161e-11	47
2945245	5.946023e-02	31
2945246	9.995319e-01	14
2945247	1.000000e+00	2
2945232	9.923267e-01	17
2945233	8.881784e-16	50
2945234	3.300224e-03	35
2945235	9.999972e-01	10
2945236	1.000000e+00	2
2945238	9.405398e-01	20
2945239	1.000000e+00	4
2945259	1.000000e+00	2
2945258	4.529710e-14	49
2945257	1.529320e-04	38
2945256	2.399438e-01	28
2945263	2.807050e-06	41
2945262	8.881784e-16	50
2945260	8.881784e-16	50
2945251	9.405398e-01	20
2945250	9.995319e-01	14
2945249	3.300224e-03	35
2945248	1.000000e+00	7
2945255	1.641957e-02	33
2945254	1.000000e+00	7
2945253	9.923267e-01	17
2945252	1.854161e-11	47
2945274	1.621870e-08	44
2945275	1.000000e+00	0
2945272	1.049339e-07	43
2945273	1.000000e+00	0
2945278	1.000000e+00	0
2945279	9.999881e-01	11
2945276	1.000000e+00	4
2945277	1.000000e+00	0
2945266	9.999972e-01	10
2945267	2.807050e-06	41
2945264	1.000000e+00	4
2945265	6.640945e-01	24
2945270	1.000000e+00	0
2945271	8.881784e-16	50
2945268	8.881784e-16	50
2945269	1.000000e+00	1
2945303	1.000000e+00	2
2945302	1.000000e+00	0
2945301	1.000000e+00	6
2945300	1.000000e+00	0
2945299	1.000000e+00	5
2945298	1.000000e+00	0
2945297	9.999881e-01	11
2945296	1.611182e-01	29
2945311	9.966998e-01	16
2945310	1.000000e+00	1
2945309	1.000000e+00	0
2945308	1.000000e+00	0
2945306	1.000000e+00	0
2945305	1.000000e+00	0
2945304	1.000000e+00	1
2945286	1.000000e+00	0
2945287	1.000000e+00	2
2945284	3.359055e-01	27
2945285	8.881784e-16	50
2945282	1.000000e+00	1
2945283	9.675457e-01	19
2945280	1.000000e+00	0
2945281	1.000000e+00	1
2945294	8.881784e-16	50
2945295	1.000000e+00	0
2945292	9.923267e-01	17
2945293	1.000000e+00	1
2945290	2.230891e-10	46
2945291	7.600562e-01	23
2945288	2.104926e-09	45
2945289	1.000000e+00	2
2945333	9.999549e-01	12
2945332	8.881784e-16	50
2945335	8.881784e-16	50
2945334	1.000000e+00	5
2945329	8.986806e-01	21
2945328	9.999972e-01	10
2945331	9.999999e-01	8
2945330	1.000000e+00	0
2945341	8.881784e-16	50
2945340	1.000000e+00	4
2945343	1.013194e-01	30
2945342	9.999972e-01	10
2945337	1.000000e+00	1
2945336	9.999549e-01	12
2945339	8.881784e-16	50
2945338	4.529710e-14	49
2945316	1.000000e+00	0
2945317	1.854161e-11	47
2945318	1.000000e+00	0
2945319	9.995319e-01	14
2945312	8.986806e-01	21
2945313	1.133316e-12	48
2945314	8.881784e-16	50
2945315	8.881784e-16	50
2945324	7.673339e-03	34
2945325	2.230891e-10	46
2945326	1.000000e+00	0
2945327	9.835804e-01	18
2945320	1.000000e+00	1
2945321	9.986989e-01	15
2945322	1.000000e+00	0
2945323	1.000000e+00	0
2945363	5.946023e-02	31
2945362	4.529710e-14	49
2945361	8.881784e-16	50
2945360	1.000000e+00	1
2945367	1.000000e+00	2
2945365	8.881784e-16	50
2945364	5.561376e-01	25
2945371	8.881784e-16	50
2945370	4.529710e-14	49
2945369	2.230891e-10	46
2945368	8.881784e-16	50
2945375	1.301086e-03	36
2945374	8.881784e-16	50
2945373	8.881784e-16	50
2945372	9.999549e-01	12
2945346	7.600562e-01	23
2945347	1.000000e+00	4
2945345	9.999881e-01	11
2945350	1.854161e-11	47
2945351	1.000000e+00	1
2945348	3.245432e-02	32
2945349	8.881784e-16	50
2945354	8.986806e-01	21
2945355	1.000000e+00	7
2945352	1.000000e+00	2
2945353	2.807050e-06	41
2945358	2.104926e-09	45
2945359	9.923267e-01	17
2945356	1.000000e+00	4
2945357	9.999881e-01	11
2945393	4.529710e-14	49
2945392	1.133316e-12	48
2945395	2.104926e-09	45
2945394	2.104926e-09	45
2945397	4.529710e-14	49
2945396	9.405398e-01	20
2945399	8.881784e-16	50
2945398	8.881784e-16	50
2945401	6.640945e-01	24
2945400	1.000000e+00	7
2945403	9.966998e-01	16
2945402	4.681115e-04	37
2945405	9.999881e-01	11
2945404	8.881784e-16	50
2945407	4.529710e-14	49
2945406	5.946023e-02	31
2945376	8.881784e-16	50
2945377	9.999994e-01	9
2945378	8.986806e-01	21
2945379	9.405398e-01	20
2945380	9.966998e-01	16
2945381	1.000000e+00	5
2945382	5.561376e-01	25
2945383	1.000000e+00	3
2945384	4.529710e-14	49
2945385	9.995319e-01	14
2945386	9.999881e-01	11
2945387	8.881784e-16	50
2945388	1.854161e-11	47
2945389	4.529710e-14	49
2945390	8.881784e-16	50
2945391	1.013194e-01	30
2945439	9.675457e-01	19
2945436	1.000000e+00	4
2945437	1.000000e+00	1
2945434	1.641957e-02	33
2945435	9.923267e-01	17
2945432	8.881784e-16	50
2945433	1.133316e-12	48
2945430	1.049339e-07	43
2945431	1.000000e+00	7
2945428	7.673339e-03	34
2945429	1.133316e-12	48
2945426	2.399438e-01	28
2945427	1.000000e+00	2
2945424	9.923267e-01	17
2945425	9.998471e-01	13
2945423	7.600562e-01	23
2945422	9.995319e-01	14
2945421	1.854161e-11	47
2945420	8.388818e-01	22
2945419	1.000000e+00	3
2945418	1.000000e+00	4
2945417	9.999999e-01	8
2945416	4.529710e-14	49
2945415	8.881784e-16	50
2945414	1.301086e-03	36
2945413	1.000000e+00	3
2945412	1.049339e-07	43
2945411	9.986989e-01	15
2945410	8.881784e-16	50
2945409	8.881784e-16	50
2945408	9.999999e-01	8
2945468	1.000000e+00	4
2945471	9.986989e-01	15
2945464	1.000000e+00	6
2945465	8.388818e-01	22
2945466	8.881784e-16	50
2945467	1.000000e+00	5
2945460	9.405398e-01	20
2945461	8.881784e-16	50
2945463	1.000000e+00	3
2945456	9.405398e-01	20
2945457	9.999994e-01	9
2945458	5.817779e-07	42
2945459	9.999994e-01	9
2945453	4.438624e-01	26
2945452	1.000000e+00	2
2945455	5.561376e-01	25
2945454	1.000000e+00	3
2945449	2.104926e-09	45
2945448	9.998471e-01	13
2945451	4.438624e-01	26
2945450	1.000000e+00	4
2945445	1.621870e-08	44
2945444	9.923267e-01	17
2945447	8.881784e-16	50
2945446	8.881784e-16	50
2945441	2.104926e-09	45
2945440	7.600562e-01	23
2945443	1.000000e+00	6
2945442	1.529320e-04	38
2945499	1.133316e-12	48
2945497	1.000000e+00	6
2945502	1.854161e-11	47
2945503	1.000000e+00	2
2945500	1.000000e+00	2
2945501	1.000000e+00	1
2945491	9.999994e-01	9
2945495	1.301086e-03	36
2945492	5.561376e-01	25
2945493	1.013194e-01	30
2945483	1.000000e+00	1
2945482	9.999999e-01	8
2945481	1.000000e+00	4
2945480	9.999994e-01	9
2945487	1.000000e+00	3
2945486	5.817779e-07	42
2945485	1.000000e+00	3
2945484	1.000000e+00	7
2945475	1.000000e+00	1
2945474	1.000000e+00	1
2945473	1.000000e+00	3
2945472	1.000000e+00	0
2945479	1.000000e+00	2
2945478	1.000000e+00	0
2945477	5.561376e-01	25
2945476	1.000000e+00	1
2945528	1.000000e+00	0
2945529	9.966998e-01	16
2945530	1.000000e+00	0
2945531	9.999999e-01	8
2945532	9.999999e-01	8
2945533	1.000000e+00	4
2945534	1.000000e+00	2
2945535	1.000000e+00	1
2945520	1.000000e+00	5
2945521	1.000000e+00	6
2945522	9.999999e-01	8
2945523	7.673339e-03	34
2945524	1.000000e+00	0
2945525	4.529710e-14	49
2945526	2.104926e-09	45
2945527	1.000000e+00	1
2945513	1.000000e+00	1
2945512	1.000000e+00	1
2945515	5.946023e-02	31
2945514	7.673339e-03	34
2945517	9.995319e-01	14
2945516	1.000000e+00	7
2945519	1.000000e+00	1
2945518	9.923267e-01	17
2945505	1.000000e+00	2
2945504	1.000000e+00	2
2945507	9.675457e-01	19
2945506	1.000000e+00	4
2945509	1.000000e+00	2
2945508	1.000000e+00	2
2945510	2.399438e-01	28
2945570	9.999994e-01	9
2945571	1.000000e+00	2
2945568	1.000000e+00	1
2945569	1.000000e+00	6
2945574	8.881784e-16	50
2945575	1.611182e-01	29
2945572	1.000000e+00	4
2945573	1.000000e+00	0
2945578	4.529710e-14	49
2945579	9.999881e-01	11
2945576	5.817779e-07	42
2945577	1.854161e-11	47
2945582	9.999994e-01	9
2945583	1.000000e+00	3
2945580	8.881784e-16	50
2945581	9.998471e-01	13
2945587	8.881784e-16	50
2945586	1.000000e+00	0
2945585	1.000000e+00	5
2945584	1.301086e-03	36
2945591	8.881784e-16	50
2945589	9.995319e-01	14
2945588	2.807050e-06	41
2945595	1.611182e-01	29
2945594	8.881784e-16	50
2945593	1.133316e-12	48
2945592	1.000000e+00	5
2945599	8.881784e-16	50
2945598	8.881784e-16	50
2945597	9.999881e-01	11
2945596	8.986806e-01	21
2945536	1.000000e+00	1
2945537	1.000000e+00	0
2945538	1.000000e+00	0
2945539	1.000000e+00	0
2945540	1.000000e+00	6
2945541	4.681115e-04	37
2945543	1.000000e+00	1
2945544	9.999972e-01	10
2945545	1.000000e+00	0
2945546	9.835804e-01	18
2945547	8.388818e-01	22
2945548	2.104926e-09	45
2945549	7.600562e-01	23
2945550	2.399438e-01	28
2945551	8.881784e-16	50
2945553	8.881784e-16	50
2945552	1.000000e+00	5
2945555	9.995319e-01	14
2945554	7.600562e-01	23
2945557	9.999881e-01	11
2945556	1.000000e+00	0
2945559	2.807050e-06	41
2945558	1.193067e-05	40
2945561	8.388818e-01	22
2945560	1.049339e-07	43
2945563	2.807050e-06	41
2945562	1.000000e+00	6
2945565	9.999881e-01	11
2945564	1.641957e-02	33
2945567	2.104926e-09	45
2945566	5.817779e-07	42
2945638	1.000000e+00	1
2945639	1.000000e+00	0
2945636	2.807050e-06	41
2945637	1.000000e+00	3
2945634	1.000000e+00	2
2945635	1.000000e+00	2
2945632	8.881784e-16	50
2945633	8.881784e-16	50
2945646	9.405398e-01	20
2945647	7.600562e-01	23
2945644	8.986806e-01	21
2945645	8.881784e-16	50
2945642	9.995319e-01	14
2945643	4.510745e-05	39
2945640	1.000000e+00	1
2945641	1.000000e+00	2
2945655	1.000000e+00	6
2945654	1.133316e-12	48
2945653	8.881784e-16	50
2945652	2.104926e-09	45
2945651	9.966998e-01	16
2945650	1.013194e-01	30
2945649	1.000000e+00	7
2945648	1.000000e+00	0
2945663	1.000000e+00	3
2945662	9.999994e-01	9
2945661	1.000000e+00	3
2945660	9.999881e-01	11
2945659	9.999999e-01	8
2945658	9.998471e-01	13
2945657	7.673339e-03	34
2945656	8.986806e-01	21
2945605	6.640945e-01	24
2945606	1.000000e+00	3
2945607	1.000000e+00	0
2945600	8.881784e-16	50
2945601	1.000000e+00	5
2945602	2.230891e-10	46
2945603	4.529710e-14	49
2945612	9.999999e-01	8
2945613	1.000000e+00	2
2945614	4.510745e-05	39
2945615	1.000000e+00	4
2945608	1.193067e-05	40
2945609	1.000000e+00	2
2945610	1.000000e+00	0
2945621	1.000000e+00	3
2945620	1.000000e+00	1
2945623	1.000000e+00	0
2945622	1.000000e+00	1
2945617	9.999994e-01	9
2945616	1.000000e+00	2
2945619	9.923267e-01	17
2945618	7.600562e-01	23
2945629	4.529710e-14	49
2945628	1.000000e+00	2
2945631	3.245432e-02	32
2945630	3.300224e-03	35
2945625	1.000000e+00	6
2945624	1.000000e+00	2
2945627	1.000000e+00	4
2945626	1.000000e+00	0
2945707	1.000000e+00	5
2945706	2.104926e-09	45
2945705	9.999881e-01	11
2945704	1.000000e+00	5
2945711	8.881784e-16	50
2945710	9.999972e-01	10
2945709	9.999881e-01	11
2945708	1.000000e+00	6
2945699	1.000000e+00	1
2945698	9.999972e-01	10
2945697	1.000000e+00	2
2945696	9.999994e-01	9
2945703	1.301086e-03	36
2945702	2.104926e-09	45
2945701	9.923267e-01	17
2945700	8.881784e-16	50
2945722	9.999999e-01	8
2945723	1.854161e-11	47
2945720	1.000000e+00	3
2945721	4.529710e-14	49
2945726	5.561376e-01	25
2945724	4.529710e-14	49
2945725	1.641957e-02	33
2945714	9.999994e-01	9
2945715	7.600562e-01	23
2945712	1.133316e-12	48
2945719	1.000000e+00	0
2945716	9.923267e-01	17
2945717	8.881784e-16	50
2945673	1.000000e+00	4
2945672	9.999994e-01	9
2945675	8.881784e-16	50
2945677	1.013194e-01	30
2945676	1.000000e+00	2
2945679	4.510745e-05	39
2945678	1.000000e+00	6
2945665	1.000000e+00	1
2945664	3.359055e-01	27
2945667	2.230891e-10	46
2945666	1.621870e-08	44
2945669	1.000000e+00	1
2945668	1.000000e+00	6
2945671	1.000000e+00	4
2945670	1.000000e+00	7
2945688	8.881784e-16	50
2945689	2.104926e-09	45
2945690	1.133316e-12	48
2945691	9.405398e-01	20
2945692	9.999972e-01	10
2945693	8.881784e-16	50
2945694	8.388818e-01	22
2945695	1.000000e+00	0
2945680	1.000000e+00	4
2945681	9.995319e-01	14
2945682	1.000000e+00	3
2945683	3.359055e-01	27
2945684	1.000000e+00	6
2945685	2.230891e-10	46
2945686	4.529710e-14	49
2945687	9.405398e-01	20
2945775	2.399438e-01	28
2945774	1.854161e-11	47
2945773	1.133316e-12	48
2945772	8.881784e-16	50
2945771	8.881784e-16	50
2945770	2.399438e-01	28
2945769	1.000000e+00	7
2945768	4.529710e-14	49
2945765	1.000000e+00	4
2945763	1.854161e-11	47
2945762	1.000000e+00	2
2945761	9.675457e-01	19
2945760	9.999549e-01	12
2945790	1.193067e-05	40
2945791	1.000000e+00	3
2945788	6.640945e-01	24
2945789	1.000000e+00	3
2945786	1.000000e+00	3
2945787	1.000000e+00	2
2945784	4.438624e-01	26
2945785	1.000000e+00	5
2945782	1.133316e-12	48
2945783	1.301086e-03	36
2945780	7.673339e-03	34
2945781	1.000000e+00	3
2945778	1.000000e+00	7
2945779	1.193067e-05	40
2945776	1.529320e-04	38
2945777	9.999549e-01	12
2945741	9.999972e-01	10
2945740	1.000000e+00	2
2945743	2.104926e-09	45
2945742	1.000000e+00	5
2945737	4.438624e-01	26
2945736	7.600562e-01	23
2945739	8.881784e-16	50
2945733	1.000000e+00	4
2945735	1.000000e+00	6
2945734	1.641957e-02	33
2945729	1.301086e-03	36
2945728	8.881784e-16	50
2945731	1.621870e-08	44
2945730	4.529710e-14	49
2945756	1.000000e+00	6
2945757	1.000000e+00	3
2945758	1.000000e+00	7
2945759	1.000000e+00	2
2945752	9.999549e-01	12
2945753	4.529710e-14	49
2945754	5.561376e-01	25
2945755	3.300224e-03	35
2945748	8.881784e-16	50
2945750	1.000000e+00	5
2945751	4.529710e-14	49
2945744	9.966998e-01	16
2945745	1.000000e+00	6
2945746	8.881784e-16	50
2945747	9.999972e-01	10
2945841	8.881784e-16	50
2945840	9.999549e-01	12
2945843	9.999999e-01	8
2945842	1.000000e+00	1
2945845	9.999549e-01	12
2945844	4.510745e-05	39
2945847	9.999972e-01	10
2945846	9.999549e-01	12
2945849	3.359055e-01	27
2945848	1.193067e-05	40
2945851	9.986989e-01	15
2945850	2.104926e-09	45
2945852	1.000000e+00	4
2945855	4.438624e-01	26
2945854	1.000000e+00	4
2945824	1.000000e+00	1
2945825	1.000000e+00	2
2945826	1.000000e+00	5
2945827	1.000000e+00	6
2945828	1.000000e+00	2
2945829	9.999972e-01	10
2945830	1.000000e+00	1
2945831	1.000000e+00	4
2945832	1.000000e+00	1
2945833	1.000000e+00	0
2945834	1.000000e+00	7
2945836	1.000000e+00	0
2945837	4.681115e-04	37
2945838	9.999972e-01	10
2945839	1.000000e+00	0
2945811	4.438624e-01	26
2945810	6.640945e-01	24
2945809	4.529710e-14	49
2945808	1.000000e+00	4
2945815	9.999994e-01	9
2945814	8.881784e-16	50
2945813	8.986806e-01	21
2945812	8.881784e-16	50
2945818	1.000000e+00	1
2945817	9.999999e-01	8
2945816	1.000000e+00	0
2945823	1.854161e-11	47
2945822	5.817779e-07	42
2945821	9.995319e-01	14
2945820	1.193067e-05	40
2945794	9.999994e-01	9
2945795	1.000000e+00	3
2945792	8.881784e-16	50
2945793	3.359055e-01	27
2945798	1.000000e+00	0
2945799	1.000000e+00	5
2945796	1.000000e+00	1
2945797	1.000000e+00	0
2945802	1.000000e+00	3
2945803	1.000000e+00	0
2945800	1.000000e+00	0
2945801	1.000000e+00	0
2945806	1.000000e+00	2
2945807	1.000000e+00	2
2945804	1.000000e+00	2
2945805	1.000000e+00	1
2945909	9.675457e-01	19
2945908	1.000000e+00	3
2945911	9.995319e-01	14
2945910	9.405398e-01	20
2945905	8.881784e-16	50
2945904	7.600562e-01	23
2945907	1.000000e+00	4
2945906	9.999881e-01	11
2945917	9.999999e-01	8
2945916	2.807050e-06	41
2945919	8.388818e-01	22
2945918	1.000000e+00	3
2945913	8.881784e-16	50
2945912	1.000000e+00	4
2945915	9.999881e-01	11
2945914	9.966998e-01	16
2945892	8.881784e-16	50
2945893	2.104926e-09	45
2945894	1.854161e-11	47
2945895	8.881784e-16	50
2945888	1.611182e-01	29
2945889	1.133316e-12	48
2945890	8.881784e-16	50
2945891	8.881784e-16	50
2945900	9.999994e-01	9
2945901	8.881784e-16	50
2945903	4.681115e-04	37
2945896	1.000000e+00	5
2945897	9.999994e-01	9
2945898	1.529320e-04	38
2945899	2.230891e-10	46
2945879	8.881784e-16	50
2945878	3.245432e-02	32
2945877	3.300224e-03	35
2945876	3.300224e-03	35
2945875	8.881784e-16	50
2945874	1.000000e+00	2
2945873	8.881784e-16	50
2945872	1.000000e+00	0
2945886	8.881784e-16	50
2945885	6.640945e-01	24
2945884	7.600562e-01	23
2945883	1.000000e+00	0
2945882	3.359055e-01	27
2945881	8.881784e-16	50
2945880	3.300224e-03	35
2945862	1.000000e+00	7
2945863	1.000000e+00	3
2945861	1.000000e+00	6
2945858	9.999549e-01	12
2945859	1.000000e+00	5
2945856	1.000000e+00	6
2945857	9.999999e-01	8
2945870	9.999549e-01	12
2945871	2.104926e-09	45
2945868	3.245432e-02	32
2945869	9.999549e-01	12
2945866	5.946023e-02	31
2945867	9.999994e-01	9
2945864	9.995319e-01	14
2945865	8.881784e-16	50
2945976	1.000000e+00	0
2945977	9.999881e-01	11
2945978	1.000000e+00	0
2945979	1.611182e-01	29
2945980	1.000000e+00	3
2945981	1.000000e+00	0
2945982	1.000000e+00	0
2945983	1.000000e+00	0
2945968	1.000000e+00	2
2945969	8.881784e-16	50
2945970	1.000000e+00	1
2945971	8.881784e-16	50
2945972	2.230891e-10	46
2945973	1.000000e+00	6
2945974	1.000000e+00	3
2945975	1.000000e+00	0
2945961	1.529320e-04	38
2945960	9.999881e-01	11
2945963	9.999999e-01	8
2945962	9.923267e-01	17
2945965	8.881784e-16	50
2945964	8.881784e-16	50
2945967	9.999549e-01	12
2945966	2.230891e-10	46
2945953	8.881784e-16	50
2945952	6.640945e-01	24
2945955	8.881784e-16	50
2945954	1.013194e-01	30
2945957	9.998471e-01	13
2945956	2.230891e-10	46
2945959	8.881784e-16	50
2945958	8.881784e-16	50
2945946	9.966998e-01	16
2945947	8.881784e-16	50
2945944	1.000000e+00	0
2945945	1.000000e+00	1
2945950	8.881784e-16	50
2945951	4.529710e-14	49
2945948	8.881784e-16	50
2945938	1.000000e+00	1
2945936	9.998471e-01	13
2945937	9.995319e-01	14
2945942	9.835804e-01	18
2945943	8.881784e-16	50
2945940	1.193067e-05	40
2945941	8.881784e-16	50
2945931	1.000000e+00	4
2945930	1.000000e+00	7
2945929	1.000000e+00	0
2945928	1.000000e+00	3
2945935	1.000000e+00	3
2945934	4.529710e-14	49
2945932	8.881784e-16	50
2945923	1.000000e+00	2
2945922	1.000000e+00	1
2945921	1.000000e+00	7
2945920	9.999972e-01	10
2945927	1.000000e+00	0
2945926	1.000000e+00	0
2945925	1.000000e+00	0
2945924	1.000000e+00	6
2946044	9.999994e-01	9
2946045	1.621870e-08	44
2946046	1.000000e+00	0
2946047	1.000000e+00	0
2946040	8.881784e-16	50
2946041	8.881784e-16	50
2946042	8.881784e-16	50
2946043	2.230891e-10	46
2946036	1.049339e-07	43
2946037	9.999972e-01	10
2946038	4.438624e-01	26
2946039	4.529710e-14	49
2946032	8.881784e-16	50
2946033	5.946023e-02	31
2946034	1.000000e+00	7
2946035	1.000000e+00	5
2946029	1.000000e+00	4
2946028	1.000000e+00	0
2946031	1.000000e+00	6
2946030	4.438624e-01	26
2946025	9.999881e-01	11
2946024	1.193067e-05	40
2946027	9.999972e-01	10
2946026	1.000000e+00	6
2946021	2.807050e-06	41
2946020	1.621870e-08	44
2946023	1.621870e-08	44
2946022	9.999999e-01	8
2946017	7.673339e-03	34
2946016	8.881784e-16	50
2946019	1.133316e-12	48
2946018	8.881784e-16	50
2946014	8.881784e-16	50
2946015	2.230891e-10	46
2946012	8.881784e-16	50
2946013	1.641957e-02	33
2946010	8.881784e-16	50
2946011	8.881784e-16	50
2946008	4.529710e-14	49
2946009	8.881784e-16	50
2946007	8.986806e-01	21
2946004	9.675457e-01	19
2946005	4.510745e-05	39
2946002	9.999994e-01	9
2946003	8.881784e-16	50
2946000	8.881784e-16	50
2946001	4.510745e-05	39
2945999	8.881784e-16	50
2945998	8.881784e-16	50
2945997	8.881784e-16	50
2945996	8.881784e-16	50
2945995	9.986989e-01	15
2945994	1.000000e+00	5
2945993	8.986806e-01	21
2945992	1.641957e-02	33
2945991	9.966998e-01	16
2945990	8.881784e-16	50
2945989	1.133316e-12	48
2945988	1.000000e+00	3
2945987	8.881784e-16	50
2945986	1.000000e+00	2
2945985	1.000000e+00	1
2945984	1.000000e+00	1
2944480	1.000000e+00	1
2944481	1.000000e+00	0
2944482	1.000000e+00	2
2944483	1.000000e+00	4
2944484	6.640945e-01	24
2944485	8.881784e-16	50
2944486	5.946023e-02	31
2944487	2.399438e-01	28
2944488	1.000000e+00	1
2944489	1.000000e+00	3
2944490	1.000000e+00	1
2944491	1.000000e+00	6
2944492	2.399438e-01	28
2944493	6.640945e-01	24
2944494	1.013194e-01	30
2944495	8.986806e-01	21
2944497	8.881784e-16	50
2944496	1.000000e+00	4
2944499	1.000000e+00	6
2944498	1.854161e-11	47
2944501	1.000000e+00	2
2944500	9.999999e-01	8
2944503	1.000000e+00	3
2944502	1.000000e+00	1
2944505	1.000000e+00	1
2944504	1.000000e+00	4
2944507	9.999881e-01	11
2944506	3.245432e-02	32
2944509	9.999994e-01	9
2944508	1.000000e+00	3
2944511	9.999549e-01	12
2944510	9.999994e-01	9
2944467	1.000000e+00	1
2944466	1.000000e+00	5
2944465	1.000000e+00	0
2944471	1.000000e+00	1
2944470	1.000000e+00	2
2944469	8.881784e-16	50
2944468	9.999549e-01	12
2944475	1.000000e+00	0
2944474	1.000000e+00	4
2944473	1.641957e-02	33
2944472	8.881784e-16	50
2944479	1.000000e+00	5
2944478	1.000000e+00	1
2944477	1.000000e+00	0
2944476	1.000000e+00	3
2944390	2.104926e-09	45
2944391	1.000000e+00	0
2944388	9.999881e-01	11
2944389	9.966998e-01	16
2944387	8.881784e-16	50
2944384	7.600562e-01	23
2944385	8.986806e-01	21
2944398	4.529710e-14	49
2944399	9.999994e-01	9
2944396	1.000000e+00	1
2944397	1.000000e+00	5
2944394	4.510745e-05	39
2944395	3.245432e-02	32
2944392	1.000000e+00	1
2944393	1.000000e+00	0
2944407	4.529710e-14	49
2944406	1.000000e+00	1
2944405	1.000000e+00	1
2944404	1.000000e+00	0
2944403	1.000000e+00	5
2944402	9.999549e-01	12
2944401	1.000000e+00	0
2944400	1.000000e+00	0
2944414	1.000000e+00	0
2944413	1.000000e+00	0
2944412	1.000000e+00	0
2944411	1.000000e+00	3
2944410	1.000000e+00	6
2944409	1.000000e+00	5
2944408	1.000000e+00	6
2944361	8.881784e-16	50
[truncated: 1,071 more rows]
