# Supplementary material for: Translational Selection Is Ubiquitous in Prokaryotes
Source: PLoS Genet. 2010 Jun 24;6(6):e1001004. doi: 10.1371/journal.pgen.1001004 (PMC2891978; doi:10.1371/journal.pgen.1001004)
Supplement: Dataset S1 — OCU/non-OCU gene calls in 461 Bacterial and Archaeal genomes, and summary tables of genome properties and OCU preferences for specific codons. (4.77 MB ZIP) [file pgen.1001004.s001.zip › Dataset_S1_Bacteria/Desulfotomaculum_reducens_MI-1.arff.ocuGenes]

GeneID	signTest_p	ocuProbWinCnt
4958525	1.000000e+00	2
4958524	1.000000e+00	0
4958527	1.000000e+00	6
4958526	8.881784e-16	50
4958521	3.300224e-03	35
4958520	1.193067e-05	40
4958523	1.000000e+00	6
4958522	3.359055e-01	27
4958517	8.881784e-16	50
4958516	9.999999e-01	8
4958519	1.000000e+00	2
4958518	1.000000e+00	0
4958513	1.000000e+00	2
4958515	1.000000e+00	1
4958514	1.000000e+00	0
4958509	5.946023e-02	31
4958510	1.000000e+00	3
4958511	4.529710e-14	49
4958504	8.881784e-16	50
4958505	1.193067e-05	40
4958506	1.854161e-11	47
4958507	4.438624e-01	26
4958500	9.835804e-01	18
4958501	1.000000e+00	1
4958502	1.193067e-05	40
4958503	1.133316e-12	48
4958496	3.300224e-03	35
4958497	1.000000e+00	0
4958498	1.000000e+00	2
4958499	1.000000e+00	4
4958494	8.881784e-16	50
4958493	9.923267e-01	17
4958492	2.230891e-10	46
4958491	1.000000e+00	4
4958490	1.000000e+00	0
4958489	8.881784e-16	50
4958488	4.681115e-04	37
4958487	9.999972e-01	10
4958486	9.999881e-01	11
4958485	1.000000e+00	6
4958484	1.133316e-12	48
4958483	1.000000e+00	1
4958482	1.000000e+00	1
4958481	1.000000e+00	4
4958480	1.000000e+00	7
4958478	1.000000e+00	4
4958479	1.000000e+00	4
4958476	8.881784e-16	50
4958477	9.675457e-01	19
4958475	1.301086e-03	36
4958472	1.000000e+00	6
4958473	9.999972e-01	10
4958470	1.000000e+00	3
4958471	9.923267e-01	17
4958468	8.881784e-16	50
4958469	1.854161e-11	47
4958466	1.000000e+00	0
4958467	8.881784e-16	50
4958464	1.000000e+00	1
4958465	1.133316e-12	48
4958585	1.000000e+00	0
4958584	8.881784e-16	50
4958587	1.000000e+00	0
4958586	1.000000e+00	0
4958589	1.000000e+00	0
4958590	2.104926e-09	45
4958577	4.438624e-01	26
4958576	1.000000e+00	0
4958579	3.245432e-02	32
4958578	1.000000e+00	1
4958581	1.000000e+00	4
4958580	3.300224e-03	35
4958583	9.999881e-01	11
4958582	1.000000e+00	7
4958568	2.104926e-09	45
4958569	1.000000e+00	0
4958570	1.529320e-04	38
4958571	1.000000e+00	1
4958572	9.966998e-01	16
4958573	1.000000e+00	2
4958574	1.000000e+00	0
4958575	1.000000e+00	0
4958560	1.000000e+00	0
4958561	1.000000e+00	1
4958562	9.999999e-01	8
4958563	1.000000e+00	1
4958564	8.881784e-16	50
4958565	1.000000e+00	2
4958566	1.000000e+00	0
4958567	1.000000e+00	6
4958555	9.675457e-01	19
4958554	9.966998e-01	16
4958553	1.000000e+00	1
4958552	1.000000e+00	1
4958559	8.881784e-16	50
4958558	1.000000e+00	3
4958557	1.000000e+00	0
4958556	9.966998e-01	16
4958547	9.999994e-01	9
4958546	1.000000e+00	0
4958545	9.999549e-01	12
4958544	9.835804e-01	18
4958551	9.405398e-01	20
4958550	9.999994e-01	9
4958549	1.000000e+00	2
4958548	8.881784e-16	50
4958538	9.999972e-01	10
4958539	4.529710e-14	49
4958536	1.854161e-11	47
4958537	1.000000e+00	2
4958542	1.000000e+00	1
4958540	1.611182e-01	29
4958541	1.000000e+00	1
4958530	2.230891e-10	46
4958531	8.388818e-01	22
4958528	9.923267e-01	17
4958529	9.405398e-01	20
4958534	1.000000e+00	0
4958535	1.854161e-11	47
4958532	1.000000e+00	3
4958533	1.000000e+00	7
4958644	1.000000e+00	7
4958645	9.675457e-01	19
4958646	1.000000e+00	6
4958647	8.881784e-16	50
4958640	8.881784e-16	50
4958641	8.881784e-16	50
4958642	1.000000e+00	2
4958643	1.000000e+00	1
4958652	1.000000e+00	0
4958654	6.640945e-01	24
4958655	1.000000e+00	3
4958648	8.881784e-16	50
4958650	1.133316e-12	48
4958651	1.000000e+00	3
4958629	1.000000e+00	0
4958628	3.359055e-01	27
4958631	1.000000e+00	0
4958630	8.881784e-16	50
4958625	9.999994e-01	9
4958624	1.000000e+00	5
4958627	1.000000e+00	5
4958626	1.000000e+00	1
4958637	9.999881e-01	11
4958636	8.881784e-16	50
4958639	9.999881e-01	11
4958633	1.000000e+00	2
4958632	9.835804e-01	18
4958635	1.301086e-03	36
4958634	1.000000e+00	1
4958614	5.817779e-07	42
4958615	1.000000e+00	6
4958612	7.600562e-01	23
4958613	1.000000e+00	6
4958611	1.000000e+00	6
4958608	4.529710e-14	49
4958609	1.000000e+00	7
4958623	4.438624e-01	26
4958620	1.000000e+00	2
4958621	1.000000e+00	3
4958618	1.000000e+00	3
4958619	1.000000e+00	1
4958617	8.881784e-16	50
4958599	2.104926e-09	45
4958598	9.999881e-01	11
4958597	9.999994e-01	9
4958595	1.000000e+00	0
4958594	9.999881e-01	11
4958593	2.230891e-10	46
4958592	1.000000e+00	1
4958607	1.000000e+00	0
4958606	1.133316e-12	48
4958604	2.807050e-06	41
4958603	9.405398e-01	20
4958602	2.807050e-06	41
4958601	1.611182e-01	29
4958600	4.681115e-04	37
4958659	8.881784e-16	50
4958658	9.986989e-01	15
4958657	1.000000e+00	5
4958656	5.817779e-07	42
4958660	9.675457e-01	19
4958254	1.000000e+00	5
4958255	9.995319e-01	14
4958252	8.881784e-16	50
4958253	9.999972e-01	10
4958250	1.000000e+00	2
4958251	4.681115e-04	37
4958248	9.966998e-01	16
4958249	9.986989e-01	15
4958246	2.807050e-06	41
4958247	9.999994e-01	9
4958244	1.193067e-05	40
4958245	1.193067e-05	40
4958242	1.000000e+00	3
4958243	9.999994e-01	9
4958240	8.986806e-01	21
4958241	1.000000e+00	5
4958271	1.611182e-01	29
4958270	1.000000e+00	1
4958269	9.986989e-01	15
4958268	5.561376e-01	25
4958267	9.675457e-01	19
4958266	9.923267e-01	17
4958265	8.881784e-16	50
4958264	1.000000e+00	0
4958263	1.000000e+00	3
4958262	9.966998e-01	16
4958261	1.000000e+00	1
4958260	1.641957e-02	33
4958259	5.817779e-07	42
4958258	9.995319e-01	14
4958257	9.835804e-01	18
4958256	1.854161e-11	47
4958220	2.230891e-10	46
4958221	9.675457e-01	19
4958222	8.881784e-16	50
4958223	1.000000e+00	2
4958216	3.300224e-03	35
4958217	1.000000e+00	4
4958218	1.000000e+00	0
4958212	9.999999e-01	8
4958213	1.301086e-03	36
4958214	1.000000e+00	5
4958215	1.621870e-08	44
4958208	1.000000e+00	3
4958209	1.193067e-05	40
4958211	9.999972e-01	10
4958237	1.000000e+00	4
4958236	9.835804e-01	18
4958239	1.000000e+00	2
4958238	1.000000e+00	3
4958233	2.399438e-01	28
4958232	1.000000e+00	7
4958235	1.000000e+00	7
4958234	1.000000e+00	0
4958229	9.999999e-01	8
4958228	9.998471e-01	13
4958231	1.000000e+00	4
4958230	1.013194e-01	30
4958225	1.000000e+00	1
4958224	9.999972e-01	10
4958227	1.193067e-05	40
4958226	1.641957e-02	33
4958314	1.000000e+00	3
4958315	1.621870e-08	44
4958312	1.000000e+00	1
4958313	1.000000e+00	0
4958318	8.881784e-16	50
4958319	1.641957e-02	33
4958316	9.999999e-01	8
4958317	9.405398e-01	20
4958306	1.000000e+00	4
4958307	9.999999e-01	8
4958304	8.881784e-16	50
4958305	1.611182e-01	29
4958310	8.881784e-16	50
4958311	1.000000e+00	6
4958308	4.529710e-14	49
4958309	1.000000e+00	5
4958331	1.000000e+00	0
4958330	5.561376e-01	25
4958329	3.245432e-02	32
4958328	1.301086e-03	36
4958335	1.000000e+00	0
4958334	1.529320e-04	38
4958333	9.995319e-01	14
4958332	2.104926e-09	45
4958323	7.673339e-03	34
4958322	1.000000e+00	0
4958321	1.000000e+00	7
4958320	8.881784e-16	50
4958327	1.000000e+00	1
4958325	1.193067e-05	40
4958324	8.881784e-16	50
4958280	2.399438e-01	28
4958281	8.881784e-16	50
4958282	1.000000e+00	6
4958283	4.529710e-14	49
4958284	1.000000e+00	5
4958285	6.640945e-01	24
4958287	1.000000e+00	4
4958272	2.104926e-09	45
4958273	4.529710e-14	49
4958274	1.000000e+00	7
4958275	1.000000e+00	7
4958276	9.966998e-01	16
4958278	9.999972e-01	10
4958279	1.000000e+00	3
4958297	2.399438e-01	28
4958296	5.946023e-02	31
4958299	8.881784e-16	50
4958298	2.230891e-10	46
4958301	1.621870e-08	44
4958300	2.230891e-10	46
4958303	1.301086e-03	36
4958302	9.999549e-01	12
4958289	8.881784e-16	50
4958288	9.995319e-01	14
4958291	8.388818e-01	22
4958290	9.966998e-01	16
4958293	1.621870e-08	44
4958292	9.999999e-01	8
4958295	8.881784e-16	50
4958294	1.000000e+00	2
4958375	9.835804e-01	18
4958374	1.641957e-02	33
4958373	1.000000e+00	5
4958372	1.000000e+00	2
4958371	6.640945e-01	24
4958370	8.881784e-16	50
4958369	8.881784e-16	50
4958383	1.000000e+00	5
4958382	1.854161e-11	47
4958381	9.995319e-01	14
4958379	9.923267e-01	17
4958378	9.405398e-01	20
4958377	9.999881e-01	11
4958376	1.301086e-03	36
4958390	8.881784e-16	50
4958391	1.000000e+00	1
4958389	4.529710e-14	49
4958386	8.881784e-16	50
4958387	1.000000e+00	4
4958384	3.245432e-02	32
4958385	8.881784e-16	50
4958398	1.000000e+00	0
4958399	1.529320e-04	38
4958396	1.000000e+00	2
4958397	1.000000e+00	1
4958394	1.000000e+00	0
4958395	1.000000e+00	0
4958392	4.529710e-14	49
4958393	8.881784e-16	50
4958341	1.000000e+00	0
4958343	1.301086e-03	36
4958342	1.000000e+00	7
4958337	8.881784e-16	50
4958336	8.881784e-16	50
4958338	1.000000e+00	1
4958349	9.999881e-01	11
4958348	1.133316e-12	48
4958351	1.641957e-02	33
4958350	1.000000e+00	0
4958345	2.807050e-06	41
4958344	1.000000e+00	5
4958347	1.000000e+00	3
4958346	8.881784e-16	50
4958356	9.999999e-01	8
4958357	8.881784e-16	50
4958358	8.881784e-16	50
4958359	1.000000e+00	1
4958352	9.966998e-01	16
4958353	4.438624e-01	26
4958354	4.529710e-14	49
4958355	8.881784e-16	50
4958364	9.999549e-01	12
4958365	1.000000e+00	1
4958366	2.807050e-06	41
4958367	9.999972e-01	10
4958360	9.966998e-01	16
4958361	9.966998e-01	16
4958362	9.999881e-01	11
4958363	9.999999e-01	8
4958435	1.000000e+00	7
4958433	2.230891e-10	46
4958432	1.049339e-07	43
4958439	1.000000e+00	3
4958438	8.881784e-16	50
4958437	1.000000e+00	0
4958436	1.049339e-07	43
4958442	1.000000e+00	3
4958441	4.438624e-01	26
4958440	1.000000e+00	3
4958446	9.835804e-01	18
4958445	5.946023e-02	31
4958444	9.966998e-01	16
4958450	9.999972e-01	10
4958451	9.923267e-01	17
4958448	9.998471e-01	13
4958449	8.881784e-16	50
4958455	1.621870e-08	44
4958453	1.133316e-12	48
4958458	1.000000e+00	1
4958456	1.000000e+00	3
4958457	2.104926e-09	45
4958462	9.923267e-01	17
4958463	1.000000e+00	0
4958460	1.000000e+00	7
4958461	1.000000e+00	0
4958401	1.000000e+00	4
4958400	1.000000e+00	2
4958403	4.529710e-14	49
4958402	1.000000e+00	7
4958405	1.000000e+00	1
4958404	1.000000e+00	0
4958407	8.388818e-01	22
4958406	1.000000e+00	4
4958409	8.881784e-16	50
4958408	1.000000e+00	1
4958411	9.999881e-01	11
4958410	4.510745e-05	39
4958412	9.999972e-01	10
4958415	1.000000e+00	1
4958414	1.000000e+00	0
4958416	5.946023e-02	31
4958417	2.104926e-09	45
4958418	1.000000e+00	3
4958419	8.881784e-16	50
4958420	9.999972e-01	10
4958421	8.881784e-16	50
4958422	1.000000e+00	0
4958423	1.611182e-01	29
4958424	8.881784e-16	50
4958425	1.000000e+00	6
4958426	1.000000e+00	0
4958427	1.049339e-07	43
4958428	2.807050e-06	41
4958429	8.881784e-16	50
4958430	8.881784e-16	50
4958431	8.881784e-16	50
4956581	1.000000e+00	1
4956580	4.529710e-14	49
4956583	8.881784e-16	50
4956582	7.673339e-03	34
4956576	9.999972e-01	10
4956579	2.230891e-10	46
4956589	7.600562e-01	23
4956591	1.000000e+00	2
4956590	1.000000e+00	3
4956585	7.673339e-03	34
4956587	1.301086e-03	36
4956586	1.000000e+00	4
4956596	9.998471e-01	13
4956597	1.000000e+00	0
4956598	1.000000e+00	0
4956599	1.193067e-05	40
4956592	1.000000e+00	1
4956593	8.881784e-16	50
4956594	1.854161e-11	47
4956595	7.673339e-03	34
4956604	9.405398e-01	20
4956605	3.245432e-02	32
4956606	1.301086e-03	36
4956607	1.000000e+00	7
4956600	1.529320e-04	38
4956601	1.000000e+00	7
4956602	9.986989e-01	15
4956603	1.000000e+00	4
4956551	1.854161e-11	47
4956550	8.881784e-16	50
4956549	9.999881e-01	11
4956548	9.999994e-01	9
4956547	2.230891e-10	46
4956546	8.881784e-16	50
4956545	1.133316e-12	48
4956544	1.000000e+00	7
4956559	1.000000e+00	2
4956558	1.000000e+00	3
4956557	1.000000e+00	1
4956556	1.000000e+00	7
4956555	1.000000e+00	2
4956554	1.000000e+00	7
4956553	2.399438e-01	28
4956552	9.923267e-01	17
4956566	2.230891e-10	46
4956567	8.881784e-16	50
4956564	7.600562e-01	23
4956565	1.000000e+00	0
4956562	9.999999e-01	8
4956563	8.881784e-16	50
4956560	9.966998e-01	16
4956561	1.529320e-04	38
4956574	9.999972e-01	10
4956575	9.999881e-01	11
4956572	1.000000e+00	3
4956573	1.000000e+00	1
4956570	7.600562e-01	23
4956571	4.529710e-14	49
4956568	8.881784e-16	50
4956569	2.104926e-09	45
4956641	4.438624e-01	26
4956640	1.133316e-12	48
4956643	1.193067e-05	40
4956642	1.049339e-07	43
4956645	9.999881e-01	11
4956644	1.000000e+00	0
4956647	1.000000e+00	1
4956646	1.641957e-02	33
4956649	1.193067e-05	40
4956648	9.995319e-01	14
4956651	9.998471e-01	13
4956650	9.966998e-01	16
4956652	9.999994e-01	9
4956655	9.999994e-01	9
4956654	5.817779e-07	42
4956656	1.013194e-01	30
4956657	4.681115e-04	37
4956658	8.881784e-16	50
4956659	8.881784e-16	50
4956660	1.000000e+00	4
4956661	1.000000e+00	1
4956662	3.359055e-01	27
4956663	1.000000e+00	1
4956664	1.000000e+00	1
4956665	1.000000e+00	5
4956667	1.854161e-11	47
4956669	1.000000e+00	5
4956670	9.999972e-01	10
4956671	1.000000e+00	0
4956611	5.561376e-01	25
4956610	1.611182e-01	29
4956609	1.301086e-03	36
4956608	8.388818e-01	22
4956615	1.000000e+00	6
4956614	2.230891e-10	46
4956613	8.881784e-16	50
4956612	9.405398e-01	20
4956617	8.881784e-16	50
4956616	8.881784e-16	50
4956623	1.000000e+00	1
4956622	2.807050e-06	41
4956621	4.529710e-14	49
4956626	1.000000e+00	5
4956627	1.529320e-04	38
4956624	1.000000e+00	0
4956625	8.986806e-01	21
4956630	2.399438e-01	28
4956631	1.000000e+00	6
4956628	2.104926e-09	45
4956629	9.999994e-01	9
4956634	4.529710e-14	49
4956635	1.000000e+00	2
4956632	6.640945e-01	24
4956633	1.000000e+00	7
4956638	1.000000e+00	6
4956639	8.881784e-16	50
4956636	9.999994e-01	9
4956460	9.675457e-01	19
4956461	1.854161e-11	47
4956462	1.854161e-11	47
4956463	1.013194e-01	30
4956457	1.000000e+00	0
4956458	2.230891e-10	46
4956459	9.999881e-01	11
4956452	2.807050e-06	41
4956453	9.986989e-01	15
4956454	9.995319e-01	14
4956455	4.529710e-14	49
4956448	1.000000e+00	7
4956449	9.923267e-01	17
4956450	1.000000e+00	4
4956451	1.000000e+00	0
4956477	9.999994e-01	9
4956476	1.000000e+00	4
4956479	8.881784e-16	50
4956473	1.000000e+00	0
4956472	2.807050e-06	41
4956475	1.000000e+00	5
4956474	9.999994e-01	9
4956469	9.999994e-01	9
4956468	1.000000e+00	7
4956471	8.881784e-16	50
4956470	1.000000e+00	0
4956465	9.999549e-01	12
4956464	8.881784e-16	50
4956467	7.673339e-03	34
4956430	1.000000e+00	0
4956431	1.641957e-02	33
4956428	2.807050e-06	41
4956429	1.000000e+00	3
4956426	1.000000e+00	0
4956427	1.854161e-11	47
4956424	8.881784e-16	50
4956425	1.854161e-11	47
4956422	9.999881e-01	11
4956423	9.405398e-01	20
4956420	4.529710e-14	49
4956421	1.000000e+00	3
4956418	9.998471e-01	13
4956419	9.923267e-01	17
4956416	4.529710e-14	49
4956417	1.133316e-12	48
4956447	1.000000e+00	1
4956446	1.049339e-07	43
4956445	1.049339e-07	43
4956444	1.013194e-01	30
4956443	1.000000e+00	2
4956442	1.000000e+00	6
4956441	9.966998e-01	16
4956440	9.999972e-01	10
4956439	1.000000e+00	0
4956437	1.000000e+00	5
4956436	1.000000e+00	2
4956435	8.881784e-16	50
4956434	1.000000e+00	7
4956433	8.881784e-16	50
4956432	1.000000e+00	7
4956520	5.561376e-01	25
4956521	8.881784e-16	50
4956522	1.000000e+00	4
4956523	1.000000e+00	1
4956524	5.561376e-01	25
4956525	1.000000e+00	0
4956526	1.000000e+00	0
4956513	1.000000e+00	3
4956514	2.399438e-01	28
4956515	9.999999e-01	8
4956516	7.673339e-03	34
4956517	5.817779e-07	42
4956518	1.000000e+00	4
4956519	1.000000e+00	5
4956537	9.999972e-01	10
4956536	4.438624e-01	26
4956539	9.999999e-01	8
4956538	8.881784e-16	50
4956541	4.529710e-14	49
4956540	1.000000e+00	0
4956543	1.000000e+00	1
4956542	4.438624e-01	26
4956529	1.000000e+00	0
4956528	9.999972e-01	10
4956531	3.245432e-02	32
4956530	1.000000e+00	0
4956533	8.881784e-16	50
4956532	8.881784e-16	50
4956535	8.881784e-16	50
4956534	1.621870e-08	44
4956490	8.881784e-16	50
4956491	1.000000e+00	1
4956489	8.881784e-16	50
4956494	1.000000e+00	1
4956495	1.000000e+00	1
4956492	1.000000e+00	7
4956493	1.000000e+00	0
4956483	8.388818e-01	22
4956480	1.000000e+00	3
4956481	1.000000e+00	1
4956487	9.999972e-01	10
4956484	8.881784e-16	50
4956485	9.999994e-01	9
4956507	8.881784e-16	50
4956506	3.300224e-03	35
4956505	1.000000e+00	4
4956504	9.999999e-01	8
4956511	9.986989e-01	15
4956510	1.000000e+00	3
4956509	2.807050e-06	41
4956508	2.399438e-01	28
4956499	8.881784e-16	50
4956498	1.000000e+00	0
4956497	1.854161e-11	47
4956503	9.998471e-01	13
4956502	9.675457e-01	19
4956501	9.405398e-01	20
4956500	1.000000e+00	2
4956343	1.854161e-11	47
4956340	9.986989e-01	15
4956341	1.000000e+00	6
4956338	9.986989e-01	15
4956339	8.881784e-16	50
4956336	1.000000e+00	0
4956337	1.013194e-01	30
4956350	7.673339e-03	34
4956351	8.881784e-16	50
4956348	1.000000e+00	0
4956346	1.000000e+00	4
4956347	1.133316e-12	48
4956344	9.995319e-01	14
4956345	8.881784e-16	50
4956327	4.510745e-05	39
4956326	4.529710e-14	49
4956325	4.529710e-14	49
4956324	1.013194e-01	30
4956323	8.881784e-16	50
4956322	1.000000e+00	0
4956321	1.854161e-11	47
4956320	9.999972e-01	10
4956335	1.000000e+00	2
4956334	1.000000e+00	0
4956333	1.013194e-01	30
4956332	8.881784e-16	50
4956330	9.999881e-01	11
4956309	4.529710e-14	49
4956310	9.966998e-01	16
4956311	5.561376e-01	25
4956304	9.999881e-01	11
4956305	8.881784e-16	50
4956306	1.000000e+00	7
4956307	9.999881e-01	11
4956316	8.881784e-16	50
4956317	1.000000e+00	1
4956318	7.600562e-01	23
4956319	8.881784e-16	50
4956312	9.675457e-01	19
4956313	8.881784e-16	50
4956314	1.000000e+00	1
4956315	1.529320e-04	38
4956293	9.999881e-01	11
4956292	9.999972e-01	10
4956295	1.000000e+00	0
4956294	1.000000e+00	6
4956289	2.399438e-01	28
4956288	1.000000e+00	0
4956291	1.000000e+00	4
4956290	9.923267e-01	17
4956301	1.000000e+00	0
4956300	2.104926e-09	45
4956302	1.529320e-04	38
4956297	1.000000e+00	3
4956296	4.529710e-14	49
4956299	4.529710e-14	49
4956298	9.999999e-01	8
4956402	9.966998e-01	16
4956403	1.000000e+00	0
4956400	4.529710e-14	49
4956401	9.986989e-01	15
4956406	8.881784e-16	50
4956407	3.359055e-01	27
4956404	1.854161e-11	47
4956405	8.881784e-16	50
4956410	1.000000e+00	7
4956411	9.999999e-01	8
4956408	1.000000e+00	3
4956409	1.133316e-12	48
4956414	1.000000e+00	4
4956415	1.000000e+00	2
4956412	3.359055e-01	27
4956413	8.881784e-16	50
4956387	1.000000e+00	0
4956386	1.000000e+00	5
4956385	1.000000e+00	0
4956384	1.000000e+00	2
4956391	1.000000e+00	6
4956390	9.999994e-01	9
4956389	1.000000e+00	1
4956388	8.881784e-16	50
4956395	1.000000e+00	1
4956394	1.000000e+00	0
4956392	9.999994e-01	9
4956399	8.986806e-01	21
4956398	3.245432e-02	32
4956397	7.600562e-01	23
4956396	9.999972e-01	10
4956368	4.681115e-04	37
4956370	1.000000e+00	1
4956371	8.881784e-16	50
4956372	1.000000e+00	1
4956373	1.000000e+00	0
4956374	1.000000e+00	3
4956375	1.000000e+00	0
4956376	4.529710e-14	49
4956377	1.000000e+00	0
4956378	1.000000e+00	2
4956379	1.000000e+00	0
4956380	1.000000e+00	2
4956381	1.000000e+00	3
4956382	1.000000e+00	3
4956383	1.000000e+00	0
4956353	1.000000e+00	0
4956352	4.510745e-05	39
4956355	1.000000e+00	2
4956354	1.000000e+00	0
4956357	1.000000e+00	0
4956356	9.999881e-01	11
4956359	3.245432e-02	32
4956361	1.000000e+00	5
4956360	9.998471e-01	13
4956363	1.013194e-01	30
4956362	1.621870e-08	44
4956365	1.621870e-08	44
4956364	2.230891e-10	46
4956367	1.000000e+00	1
4956366	7.673339e-03	34
4956223	1.000000e+00	1
4956222	3.300224e-03	35
4956221	1.000000e+00	2
4956220	1.000000e+00	6
4956219	2.104926e-09	45
4956218	9.999999e-01	8
4956217	1.000000e+00	0
4956216	1.000000e+00	0
4956215	1.133316e-12	48
4956214	1.000000e+00	5
4956213	1.133316e-12	48
4956212	1.000000e+00	5
4956211	8.881784e-16	50
4956210	1.000000e+00	2
4956209	4.510745e-05	39
4956208	1.000000e+00	6
4956206	9.835804e-01	18
4956207	1.000000e+00	0
4956204	1.000000e+00	0
4956205	7.673339e-03	34
4956202	1.641957e-02	33
4956203	1.301086e-03	36
4956200	1.000000e+00	1
4956201	8.388818e-01	22
4956198	1.000000e+00	0
4956199	1.000000e+00	3
4956196	4.438624e-01	26
4956197	2.807050e-06	41
4956194	8.388818e-01	22
4956195	1.000000e+00	7
4956189	1.000000e+00	5
4956188	4.438624e-01	26
4956191	8.881784e-16	50
4956190	8.986806e-01	21
4956185	1.000000e+00	0
4956184	9.999881e-01	11
4956187	1.000000e+00	1
4956186	6.640945e-01	24
4956181	8.881784e-16	50
4956180	9.986989e-01	15
4956183	1.000000e+00	3
4956182	8.881784e-16	50
4956176	8.881784e-16	50
4956178	1.000000e+00	0
4956172	1.000000e+00	0
4956173	1.000000e+00	1
4956174	9.999994e-01	9
4956175	9.995319e-01	14
4956169	1.000000e+00	0
4956170	9.999994e-01	9
4956171	9.675457e-01	19
4956164	9.999994e-01	9
4956165	2.230891e-10	46
4956166	9.986989e-01	15
4956167	9.999972e-01	10
4956160	8.881784e-16	50
4956161	9.995319e-01	14
4956163	4.529710e-14	49
4956283	1.000000e+00	1
4956281	1.000000e+00	2
4956280	1.000000e+00	2
4956287	1.000000e+00	2
4956285	9.923267e-01	17
4956284	1.193067e-05	40
4956275	8.881784e-16	50
4956274	9.999881e-01	11
4956273	8.388818e-01	22
4956272	1.000000e+00	4
4956279	1.000000e+00	1
4956278	1.854161e-11	47
4956277	8.881784e-16	50
4956276	1.000000e+00	0
4956266	8.881784e-16	50
4956264	9.995319e-01	14
4956265	1.000000e+00	5
4956270	1.000000e+00	6
4956271	4.529710e-14	49
4956268	1.000000e+00	4
4956269	1.000000e+00	0
4956258	1.000000e+00	5
4956259	7.673339e-03	34
4956256	7.600562e-01	23
4956257	1.000000e+00	6
4956262	7.673339e-03	34
4956263	8.881784e-16	50
4956260	2.104926e-09	45
4956261	3.245432e-02	32
4956249	1.000000e+00	5
4956248	9.999549e-01	12
4956251	1.000000e+00	2
4956253	1.611182e-01	29
4956252	4.529710e-14	49
4956255	1.000000e+00	0
4956254	9.999972e-01	10
4956241	9.999999e-01	8
4956240	1.000000e+00	0
4956243	1.000000e+00	6
4956242	4.529710e-14	49
4956244	8.881784e-16	50
4956247	9.923267e-01	17
4956246	1.133316e-12	48
4956232	1.000000e+00	4
4956233	9.999999e-01	8
4956234	1.000000e+00	6
4956235	9.999994e-01	9
4956237	2.807050e-06	41
4956239	1.000000e+00	0
4956224	8.881784e-16	50
4956225	1.000000e+00	0
4956226	9.405398e-01	20
4956227	8.388818e-01	22
4956228	9.675457e-01	19
4956230	3.245432e-02	32
4957059	9.999994e-01	9
4957058	1.000000e+00	5
4957057	3.359055e-01	27
4957056	1.000000e+00	6
4957063	1.000000e+00	6
4957062	8.881784e-16	50
4957061	1.000000e+00	3
4957060	9.995319e-01	14
4957067	1.000000e+00	2
4957066	3.359055e-01	27
4957064	1.000000e+00	7
4957071	1.000000e+00	4
4957070	1.854161e-11	47
4957069	9.995319e-01	14
4957068	6.640945e-01	24
4957074	1.049339e-07	43
4957075	4.529710e-14	49
4957072	1.000000e+00	1
4957073	1.000000e+00	0
4957078	4.529710e-14	49
4957079	9.966998e-01	16
4957076	1.000000e+00	7
4957082	1.000000e+00	0
4957083	1.000000e+00	6
4957080	1.000000e+00	0
4957081	4.529710e-14	49
4957086	1.000000e+00	2
4957087	1.000000e+00	6
4957084	9.998471e-01	13
4957089	1.000000e+00	6
4957088	8.881784e-16	50
4957091	1.000000e+00	4
4957093	4.529710e-14	49
4957092	1.000000e+00	4
4957095	1.000000e+00	1
4957094	1.000000e+00	4
4957097	1.000000e+00	4
4957096	8.881784e-16	50
4957099	9.966998e-01	16
4957098	1.000000e+00	1
4957101	1.000000e+00	0
4957100	9.675457e-01	19
4957103	9.999972e-01	10
4957102	1.000000e+00	2
4957104	1.000000e+00	6
4957105	6.640945e-01	24
4957106	4.510745e-05	39
4957107	1.000000e+00	6
4957108	1.000000e+00	5
4957109	2.807050e-06	41
4957111	1.611182e-01	29
4957114	1.000000e+00	7
4957115	1.000000e+00	1
4957116	1.000000e+00	0
4957117	8.881784e-16	50
4957118	5.817779e-07	42
4957119	4.529710e-14	49
4957127	1.641957e-02	33
4957126	1.000000e+00	3
4957125	9.923267e-01	17
4957123	9.986989e-01	15
4957122	1.000000e+00	4
4957120	1.000000e+00	1
4957135	8.881784e-16	50
4957134	1.000000e+00	2
4957133	1.000000e+00	6
4957132	9.998471e-01	13
4957131	9.835804e-01	18
4957130	1.529320e-04	38
4957129	8.388818e-01	22
4957128	9.999999e-01	8
4957143	1.000000e+00	3
4957140	1.000000e+00	2
4957141	2.230891e-10	46
4957138	9.675457e-01	19
4957139	9.999881e-01	11
4957136	7.600562e-01	23
4957137	8.881784e-16	50
4957150	8.881784e-16	50
4957151	5.946023e-02	31
4957148	5.946023e-02	31
4957149	2.230891e-10	46
4957146	1.000000e+00	6
4957147	1.000000e+00	0
4957144	9.995319e-01	14
4957145	8.881784e-16	50
4957157	1.000000e+00	0
4957156	9.923267e-01	17
4957159	1.000000e+00	0
4957158	1.000000e+00	3
4957153	1.000000e+00	4
4957152	2.807050e-06	41
4957155	8.881784e-16	50
4957154	9.986989e-01	15
4957165	5.946023e-02	31
4957167	7.673339e-03	34
4957166	6.640945e-01	24
4957160	8.986806e-01	21
4957163	1.000000e+00	3
4957162	2.399438e-01	28
4957172	8.881784e-16	50
4957173	1.000000e+00	2
4957174	1.000000e+00	1
4957175	1.133316e-12	48
4957168	9.405398e-01	20
4957170	9.923267e-01	17
4957171	4.529710e-14	49
4957180	3.245432e-02	32
4957181	9.999881e-01	11
4957182	4.438624e-01	26
4957183	1.000000e+00	0
4957176	8.881784e-16	50
4957177	1.000000e+00	1
4957178	1.000000e+00	3
4957179	1.529320e-04	38
4956938	1.000000e+00	4
4956939	1.000000e+00	0
4956936	1.641957e-02	33
4956937	1.000000e+00	3
4956942	1.000000e+00	7
4956943	1.301086e-03	36
4956940	1.000000e+00	0
4956941	9.999549e-01	12
4956930	1.133316e-12	48
4956931	8.881784e-16	50
4956928	1.854161e-11	47
4956929	1.000000e+00	7
4956934	1.000000e+00	0
4956935	1.000000e+00	0
4956932	8.881784e-16	50
4956955	1.000000e+00	1
4956954	1.133316e-12	48
4956953	1.000000e+00	1
4956952	3.300224e-03	35
4956959	1.000000e+00	0
4956958	8.881784e-16	50
4956957	5.946023e-02	31
4956956	9.966998e-01	16
4956947	1.000000e+00	7
4956946	1.000000e+00	2
4956945	9.966998e-01	16
4956944	1.000000e+00	7
4956951	9.999994e-01	9
4956950	9.999999e-01	8
4956949	1.013194e-01	30
4956948	8.881784e-16	50
4956968	1.000000e+00	3
4956969	8.881784e-16	50
4956970	2.230891e-10	46
4956971	1.000000e+00	5
4956972	1.000000e+00	2
4956973	9.998471e-01	13
4956974	1.000000e+00	4
4956975	9.998471e-01	13
4956960	9.405398e-01	20
4956962	1.000000e+00	0
4956964	4.529710e-14	49
4956965	6.640945e-01	24
4956966	9.999999e-01	8
4956967	9.923267e-01	17
4956985	1.621870e-08	44
4956984	1.000000e+00	4
4956987	8.881784e-16	50
4956986	9.986989e-01	15
4956989	9.999972e-01	10
4956988	3.245432e-02	32
4956991	2.399438e-01	28
4956990	1.000000e+00	5
4956977	1.000000e+00	0
4956976	1.000000e+00	2
4956979	1.000000e+00	0
4956978	9.999972e-01	10
4956981	1.000000e+00	0
4956983	1.000000e+00	1
4956982	1.000000e+00	3
4957006	9.999549e-01	12
4957007	1.000000e+00	4
4957004	1.000000e+00	1
4957005	1.000000e+00	0
4957002	2.399438e-01	28
4957003	4.681115e-04	37
4957000	1.641957e-02	33
4957001	5.817779e-07	42
4956998	1.049339e-07	43
4956999	3.245432e-02	32
4956996	1.000000e+00	2
4956997	9.986989e-01	15
4956994	1.049339e-07	43
4956995	1.000000e+00	4
4956992	1.000000e+00	5
4956993	6.640945e-01	24
4957023	1.000000e+00	4
4957022	1.000000e+00	1
4957021	1.000000e+00	1
4957020	1.133316e-12	48
4957019	1.000000e+00	0
4957018	1.000000e+00	0
4957017	1.000000e+00	0
4957016	1.049339e-07	43
4957014	1.049339e-07	43
4957013	1.000000e+00	5
4957012	1.000000e+00	5
4957011	1.529320e-04	38
4957010	2.104926e-09	45
4957009	1.621870e-08	44
4957008	1.000000e+00	1
4957036	8.388818e-01	22
4957037	7.600562e-01	23
4957038	9.675457e-01	19
4957039	1.000000e+00	0
4957032	1.000000e+00	3
4957033	1.000000e+00	0
4957034	4.529710e-14	49
4957035	9.835804e-01	18
4957028	1.000000e+00	2
4957029	1.000000e+00	0
4957031	9.999999e-01	8
4957024	6.640945e-01	24
4957025	4.510745e-05	39
4957026	5.817779e-07	42
4957053	9.999972e-01	10
4957052	5.561376e-01	25
4957055	1.000000e+00	5
4957049	9.999881e-01	11
4957048	1.000000e+00	7
4957051	9.835804e-01	18
4957050	1.000000e+00	0
4957045	9.998471e-01	13
4957044	1.000000e+00	0
4957047	1.000000e+00	7
4957046	9.999999e-01	8
4957041	9.675457e-01	19
4957040	1.000000e+00	0
4957043	1.000000e+00	2
4957042	9.999881e-01	11
4956816	1.000000e+00	1
4956817	8.881784e-16	50
4956818	9.999999e-01	8
4956819	4.529710e-14	49
4956820	7.673339e-03	34
4956821	1.301086e-03	36
4956822	1.000000e+00	0
4956823	1.000000e+00	4
4956825	1.000000e+00	1
4956826	9.405398e-01	20
4956827	8.881784e-16	50
4956828	1.049339e-07	43
4956829	8.881784e-16	50
4956830	1.000000e+00	2
4956831	8.881784e-16	50
4956801	8.881784e-16	50
4956800	1.000000e+00	1
4956803	9.986989e-01	15
4956802	1.049339e-07	43
4956805	9.835804e-01	18
4956804	1.000000e+00	3
4956807	9.999972e-01	10
4956809	9.999881e-01	11
4956808	8.881784e-16	50
4956811	1.000000e+00	2
4956810	1.000000e+00	0
4956813	1.000000e+00	7
4956812	2.807050e-06	41
4956815	8.881784e-16	50
4956814	1.000000e+00	1
4956850	3.245432e-02	32
4956851	5.561376e-01	25
4956848	9.999999e-01	8
4956849	2.104926e-09	45
4956855	1.133316e-12	48
4956852	8.881784e-16	50
4956853	8.881784e-16	50
4956858	5.817779e-07	42
4956856	2.399438e-01	28
4956857	1.854161e-11	47
4956862	8.881784e-16	50
4956863	1.000000e+00	1
4956860	1.000000e+00	3
4956835	9.995319e-01	14
4956834	3.245432e-02	32
4956833	1.000000e+00	3
4956832	1.000000e+00	2
4956839	9.966998e-01	16
4956838	1.133316e-12	48
4956837	1.000000e+00	1
4956836	9.835804e-01	18
4956843	8.881784e-16	50
4956842	8.881784e-16	50
4956841	1.000000e+00	2
4956847	5.817779e-07	42
4956846	8.881784e-16	50
4956845	8.881784e-16	50
4956844	1.000000e+00	3
4956884	1.000000e+00	6
4956885	9.999972e-01	10
4956887	1.193067e-05	40
4956880	4.529710e-14	49
4956881	4.438624e-01	26
4956882	8.881784e-16	50
4956883	1.000000e+00	4
4956892	1.000000e+00	5
4956893	8.881784e-16	50
4956894	1.000000e+00	4
4956888	1.000000e+00	5
4956889	8.881784e-16	50
4956890	1.000000e+00	2
4956891	1.000000e+00	1
4956869	1.000000e+00	7
4956871	1.000000e+00	2
4956870	1.000000e+00	2
4956865	2.104926e-09	45
4956864	9.999549e-01	12
4956867	1.000000e+00	5
4956877	8.881784e-16	50
4956876	1.000000e+00	0
4956879	9.995319e-01	14
4956878	1.000000e+00	6
4956873	9.999999e-01	8
4956872	9.835804e-01	18
4956875	9.835804e-01	18
4956874	1.000000e+00	4
4956918	9.999999e-01	8
4956919	9.835804e-01	18
4956916	4.510745e-05	39
4956917	1.000000e+00	1
4956915	9.999881e-01	11
4956912	8.881784e-16	50
4956913	5.817779e-07	42
4956926	1.133316e-12	48
4956927	2.104926e-09	45
4956924	6.640945e-01	24
4956922	9.995319e-01	14
4956923	1.000000e+00	0
4956920	9.999549e-01	12
4956921	8.881784e-16	50
4956903	1.000000e+00	0
4956902	1.000000e+00	5
4956901	1.000000e+00	3
4956900	1.000000e+00	2
4956899	1.000000e+00	0
4956898	8.388818e-01	22
4956897	4.529710e-14	49
4956896	1.000000e+00	3
4956911	8.881784e-16	50
4956910	9.999972e-01	10
4956909	1.000000e+00	0
4956908	1.000000e+00	4
4956907	1.000000e+00	6
4956906	1.000000e+00	1
4956905	9.986989e-01	15
4956904	1.000000e+00	1
4956697	8.881784e-16	50
4956696	1.000000e+00	0
4956699	1.000000e+00	0
4956698	1.854161e-11	47
4956701	4.529710e-14	49
4956700	1.000000e+00	0
4956703	1.000000e+00	1
4956702	8.881784e-16	50
4956689	1.013194e-01	30
4956688	5.817779e-07	42
4956691	9.999881e-01	11
4956690	1.000000e+00	7
4956693	9.675457e-01	19
4956692	1.641957e-02	33
4956695	1.621870e-08	44
4956694	1.301086e-03	36
4956680	8.881784e-16	50
4956681	1.000000e+00	1
4956682	2.399438e-01	28
4956683	1.000000e+00	2
4956684	8.881784e-16	50
4956685	1.529320e-04	38
4956686	1.000000e+00	6
4956687	1.000000e+00	0
4956673	9.923267e-01	17
4956674	7.600562e-01	23
4956676	1.301086e-03	36
4956677	2.807050e-06	41
4956678	4.681115e-04	37
4956679	4.438624e-01	26
4956731	1.000000e+00	1
4956730	1.000000e+00	0
4956729	9.966998e-01	16
4956728	4.529710e-14	49
4956735	1.000000e+00	1
4956734	9.986989e-01	15
4956733	1.000000e+00	0
4956723	1.000000e+00	3
4956722	8.881784e-16	50
4956721	8.881784e-16	50
4956720	4.681115e-04	37
4956727	1.301086e-03	36
4956726	9.675457e-01	19
4956725	9.923267e-01	17
4956724	5.946023e-02	31
4956714	4.510745e-05	39
4956715	1.000000e+00	6
4956712	1.000000e+00	1
4956718	1.000000e+00	2
4956719	1.000000e+00	5
4956716	1.000000e+00	1
4956717	9.998471e-01	13
4956706	1.000000e+00	0
4956707	1.000000e+00	0
4956704	8.881784e-16	50
4956705	1.000000e+00	5
4956710	4.529710e-14	49
4956711	1.000000e+00	5
4956709	2.399438e-01	28
4956765	1.854161e-11	47
4956764	3.245432e-02	32
4956767	1.000000e+00	0
4956766	1.000000e+00	1
4956761	9.995319e-01	14
4956760	9.998471e-01	13
4956763	1.000000e+00	7
4956762	1.000000e+00	0
4956757	8.881784e-16	50
4956756	1.000000e+00	2
4956759	7.673339e-03	34
4956758	1.000000e+00	3
4956753	9.999972e-01	10
4956752	8.881784e-16	50
4956755	7.600562e-01	23
4956754	2.230891e-10	46
4956748	9.999999e-01	8
4956749	5.561376e-01	25
4956750	1.529320e-04	38
4956751	5.946023e-02	31
4956744	8.881784e-16	50
4956745	1.000000e+00	5
4956746	5.946023e-02	31
4956747	7.673339e-03	34
4956740	4.529710e-14	49
4956741	1.000000e+00	4
4956742	1.000000e+00	1
4956743	9.966998e-01	16
4956736	1.193067e-05	40
4956737	1.000000e+00	7
4956738	9.999881e-01	11
4956739	1.133316e-12	48
4956799	8.881784e-16	50
4956798	8.881784e-16	50
4956797	4.438624e-01	26
4956796	1.000000e+00	0
4956795	9.999549e-01	12
4956794	9.405398e-01	20
4956793	1.000000e+00	2
4956792	9.998471e-01	13
4956791	9.999994e-01	9
4956790	3.300224e-03	35
4956789	9.986989e-01	15
4956788	8.881784e-16	50
4956787	9.405398e-01	20
4956785	3.359055e-01	27
4956784	1.000000e+00	2
4956782	1.049339e-07	43
4956783	9.923267e-01	17
4956780	1.000000e+00	4
4956781	9.986989e-01	15
4956778	8.881784e-16	50
4956779	1.133316e-12	48
4956776	8.881784e-16	50
4956777	9.999972e-01	10
4956774	1.000000e+00	7
4956775	1.000000e+00	6
4956772	1.000000e+00	0
4956770	1.000000e+00	4
4956771	5.946023e-02	31
4956768	1.000000e+00	0
4957673	1.133316e-12	48
4957672	1.000000e+00	2
4957675	2.807050e-06	41
4957674	9.999999e-01	8
4957677	9.986989e-01	15
4957676	2.399438e-01	28
4957679	4.438624e-01	26
4957678	4.529710e-14	49
4957665	1.000000e+00	0
4957664	8.881784e-16	50
4957667	1.000000e+00	2
4957666	1.013194e-01	30
4957669	1.621870e-08	44
4957668	1.013194e-01	30
4957671	8.881784e-16	50
4957670	1.611182e-01	29
4957688	4.529710e-14	49
4957689	1.000000e+00	3
4957690	8.986806e-01	21
4957691	1.000000e+00	4
4957692	8.881784e-16	50
4957693	9.835804e-01	18
4957694	9.999999e-01	8
4957695	9.998471e-01	13
4957680	9.923267e-01	17
4957682	1.000000e+00	1
4957683	9.999881e-01	11
4957684	7.600562e-01	23
4957685	1.854161e-11	47
4957686	9.995319e-01	14
4957687	1.000000e+00	1
4957643	8.881784e-16	50
4957642	1.000000e+00	4
4957641	1.000000e+00	7
4957640	1.000000e+00	3
4957647	4.529710e-14	49
4957646	1.000000e+00	4
4957645	1.193067e-05	40
4957644	9.999972e-01	10
4957635	9.986989e-01	15
4957634	8.881784e-16	50
4957633	3.359055e-01	27
4957632	3.300224e-03	35
4957639	1.000000e+00	1
4957638	1.854161e-11	47
4957637	9.995319e-01	14
4957636	9.986989e-01	15
4957658	9.999994e-01	9
4957659	2.104926e-09	45
4957657	1.000000e+00	2
4957662	8.881784e-16	50
4957663	8.881784e-16	50
4957660	1.000000e+00	5
4957661	8.881784e-16	50
4957650	8.881784e-16	50
4957648	1.000000e+00	6
4957649	5.946023e-02	31
4957654	1.000000e+00	3
4957655	1.133316e-12	48
4957652	8.881784e-16	50
4957653	1.000000e+00	3
4957613	8.881784e-16	50
4957612	1.000000e+00	1
4957615	5.817779e-07	42
4957614	8.881784e-16	50
4957608	1.000000e+00	1
4957611	1.000000e+00	2
4957610	1.000000e+00	3
4957605	9.998471e-01	13
4957604	1.641957e-02	33
4957607	9.999999e-01	8
4957606	8.881784e-16	50
4957601	1.000000e+00	0
4957600	9.835804e-01	18
4957603	1.000000e+00	2
4957602	3.359055e-01	27
4957628	8.986806e-01	21
4957629	1.000000e+00	5
4957630	9.675457e-01	19
4957631	1.013194e-01	30
4957624	2.230891e-10	46
4957625	1.000000e+00	3
4957626	1.000000e+00	0
4957627	1.133316e-12	48
4957620	1.000000e+00	0
4957621	5.817779e-07	42
4957622	1.000000e+00	5
4957623	8.881784e-16	50
4957616	5.817779e-07	42
4957617	1.000000e+00	0
4957618	9.966998e-01	16
4957619	1.000000e+00	0
4957582	1.000000e+00	0
4957581	1.611182e-01	29
4957580	6.640945e-01	24
4957579	7.673339e-03	34
4957578	6.640945e-01	24
4957577	7.600562e-01	23
4957576	9.998471e-01	13
4957575	5.817779e-07	42
4957574	9.998471e-01	13
4957573	1.000000e+00	4
4957572	9.835804e-01	18
4957570	6.640945e-01	24
4957569	1.000000e+00	2
4957598	1.000000e+00	0
4957599	7.673339e-03	34
4957596	3.245432e-02	32
4957597	9.675457e-01	19
4957594	1.000000e+00	0
4957595	2.230891e-10	46
4957592	9.999994e-01	9
4957593	1.000000e+00	0
4957590	8.881784e-16	50
4957591	4.529710e-14	49
4957588	9.999972e-01	10
4957589	8.881784e-16	50
4957586	1.133316e-12	48
4957587	1.000000e+00	5
4957584	2.807050e-06	41
4957536	1.000000e+00	1
4957537	1.611182e-01	29
4957538	1.000000e+00	2
4957539	4.438624e-01	26
4957540	1.000000e+00	7
4957541	1.621870e-08	44
4957542	1.854161e-11	47
4957543	1.000000e+00	1
4957544	1.000000e+00	7
4957545	1.000000e+00	0
4957546	5.946023e-02	31
4957547	9.999994e-01	9
4957548	1.000000e+00	1
4957549	1.000000e+00	1
4957550	3.300224e-03	35
4957551	1.000000e+00	1
4957553	3.300224e-03	35
4957552	9.999994e-01	9
4957557	1.000000e+00	0
4957556	9.999999e-01	8
4957559	3.300224e-03	35
4957558	1.000000e+00	5
4957561	9.923267e-01	17
4957560	2.807050e-06	41
4957563	7.600562e-01	23
4957565	1.000000e+00	0
4957564	8.881784e-16	50
4957567	9.999972e-01	10
4957566	4.438624e-01	26
4957506	7.600562e-01	23
4957507	1.000000e+00	0
4957504	1.000000e+00	0
4957510	5.817779e-07	42
4957511	1.049339e-07	43
4957508	1.000000e+00	0
4957509	9.966998e-01	16
4957514	1.854161e-11	47
4957515	1.000000e+00	2
4957512	4.529710e-14	49
4957513	9.999972e-01	10
4957518	2.104926e-09	45
4957519	4.510745e-05	39
4957516	8.881784e-16	50
4957517	9.999999e-01	8
4957522	9.966998e-01	16
4957521	9.998471e-01	13
4957520	1.000000e+00	0
4957527	9.999549e-01	12
4957526	9.999881e-01	11
4957525	8.881784e-16	50
4957524	9.999999e-01	8
4957531	1.000000e+00	0
4957530	1.611182e-01	29
4957528	9.966998e-01	16
4957535	9.999881e-01	11
4957533	8.881784e-16	50
4957532	1.611182e-01	29
4957476	1.000000e+00	5
4957477	1.000000e+00	2
4957478	1.000000e+00	4
4957479	1.000000e+00	0
4957472	1.000000e+00	4
4957473	1.611182e-01	29
4957474	1.000000e+00	0
4957475	1.529320e-04	38
4957484	9.923267e-01	17
4957485	9.998471e-01	13
4957486	8.881784e-16	50
4957487	8.881784e-16	50
4957480	1.013194e-01	30
4957482	9.999999e-01	8
4957483	5.817779e-07	42
4957493	8.881784e-16	50
4957492	1.000000e+00	0
4957495	8.881784e-16	50
4957494	1.000000e+00	0
4957489	8.881784e-16	50
4957488	8.881784e-16	50
4957491	1.000000e+00	3
4957490	5.817779e-07	42
4957501	1.000000e+00	0
4957503	4.438624e-01	26
4957502	1.000000e+00	1
4957497	1.000000e+00	0
4957499	1.000000e+00	5
4957498	9.999999e-01	8
4957446	1.000000e+00	1
4957447	1.000000e+00	1
4957444	4.510745e-05	39
4957445	1.000000e+00	3
4957442	9.986989e-01	15
4957440	1.000000e+00	1
4957441	9.966998e-01	16
4957454	1.000000e+00	2
4957455	2.230891e-10	46
4957452	1.049339e-07	43
4957453	1.529320e-04	38
4957450	2.230891e-10	46
4957448	1.000000e+00	1
4957449	1.000000e+00	5
4957463	1.000000e+00	2
4957462	4.681115e-04	37
4957461	9.966998e-01	16
4957460	2.104926e-09	45
4957459	1.000000e+00	1
4957458	2.230891e-10	46
4957457	8.388818e-01	22
4957456	1.000000e+00	1
4957471	1.621870e-08	44
4957470	1.000000e+00	0
4957469	9.999881e-01	11
4957468	1.641957e-02	33
4957467	1.000000e+00	2
4957466	2.230891e-10	46
4957465	1.000000e+00	7
4957464	3.359055e-01	27
4957434	9.999994e-01	9
4957435	1.133316e-12	48
4957432	1.000000e+00	0
4957433	1.854161e-11	47
4957438	8.881784e-16	50
4957439	9.999994e-01	9
4957436	1.000000e+00	1
4957437	1.000000e+00	3
4957426	1.000000e+00	2
4957427	6.640945e-01	24
4957424	1.000000e+00	1
4957425	6.640945e-01	24
4957430	9.675457e-01	19
4957431	1.000000e+00	0
4957428	2.104926e-09	45
4957419	1.133316e-12	48
4957418	9.675457e-01	19
4957417	8.881784e-16	50
4957416	3.300224e-03	35
4957423	1.000000e+00	0
4957421	8.881784e-16	50
4957420	1.000000e+00	0
4957411	2.230891e-10	46
4957410	2.230891e-10	46
4957409	9.923267e-01	17
4957408	1.000000e+00	0
4957415	1.049339e-07	43
4957414	1.000000e+00	1
4957413	1.000000e+00	7
4957412	8.881784e-16	50
4957400	1.000000e+00	0
4957401	8.881784e-16	50
4957402	1.000000e+00	0
4957403	8.881784e-16	50
4957404	1.000000e+00	1
4957405	1.000000e+00	3
4957406	8.881784e-16	50
4957407	5.561376e-01	25
4957392	1.000000e+00	7
4957393	4.529710e-14	49
4957394	5.946023e-02	31
4957395	1.000000e+00	3
4957396	8.881784e-16	50
4957397	6.640945e-01	24
4957398	1.000000e+00	0
4957399	4.529710e-14	49
4957385	1.000000e+00	5
4957384	1.000000e+00	1
4957387	1.000000e+00	0
4957386	1.193067e-05	40
4957389	1.000000e+00	0
4957388	1.000000e+00	1
4957391	5.817779e-07	42
4957390	1.000000e+00	2
4957377	1.000000e+00	4
4957376	1.000000e+00	2
4957379	1.013194e-01	30
4957378	9.999881e-01	11
4957381	1.000000e+00	0
4957380	1.000000e+00	0
4957383	1.000000e+00	6
4957382	1.000000e+00	5
4957374	9.966998e-01	16
4957375	8.881784e-16	50
4957372	1.000000e+00	1
4957373	1.000000e+00	4
4957370	1.000000e+00	0
4957371	1.000000e+00	0
4957369	1.000000e+00	1
4957366	9.835804e-01	18
4957367	1.000000e+00	1
4957364	1.000000e+00	2
4957365	3.245432e-02	32
4957362	6.640945e-01	24
4957363	2.230891e-10	46
4957360	1.854161e-11	47
4957361	2.104926e-09	45
4957359	9.999999e-01	8
4957358	1.013194e-01	30
4957357	2.104926e-09	45
4957356	8.388818e-01	22
4957355	1.000000e+00	7
4957354	1.000000e+00	2
4957353	9.999972e-01	10
4957352	1.193067e-05	40
4957351	9.999549e-01	12
4957350	1.000000e+00	4
4957349	5.817779e-07	42
4957348	3.245432e-02	32
4957347	9.999999e-01	8
4957346	2.399438e-01	28
4957345	1.000000e+00	1
4957344	3.359055e-01	27
4957340	9.998471e-01	13
4957342	1.000000e+00	1
4957343	1.000000e+00	0
4957337	1.641957e-02	33
4957338	1.000000e+00	3
4957339	4.529710e-14	49
4957332	1.000000e+00	7
4957334	1.133316e-12	48
4957335	8.881784e-16	50
4957328	5.817779e-07	42
4957329	1.000000e+00	6
4957330	9.999999e-01	8
4957331	1.049339e-07	43
4957325	9.999549e-01	12
4957324	9.999994e-01	9
4957327	2.230891e-10	46
4957326	2.230891e-10	46
4957321	1.000000e+00	4
4957320	1.000000e+00	5
4957323	4.438624e-01	26
4957322	1.000000e+00	3
4957316	8.881784e-16	50
4957319	1.000000e+00	0
4957318	1.000000e+00	2
4957313	1.854161e-11	47
4957312	1.000000e+00	0
4957315	9.999999e-01	8
4957314	1.000000e+00	6
4957297	1.000000e+00	0
4957296	8.986806e-01	21
4957303	8.881784e-16	50
4957302	1.000000e+00	2
4957301	1.000000e+00	4
4957300	9.995319e-01	14
4957307	5.817779e-07	42
4957306	8.881784e-16	50
4957305	1.000000e+00	6
4957304	1.000000e+00	2
4957310	9.999972e-01	10
4957309	2.230891e-10	46
4957308	1.854161e-11	47
4957283	1.000000e+00	1
4957280	9.999881e-01	11
4957281	1.193067e-05	40
4957286	1.000000e+00	1
4957287	4.529710e-14	49
4957284	1.000000e+00	3
4957285	8.881784e-16	50
4957290	7.673339e-03	34
4957291	8.388818e-01	22
4957288	1.621870e-08	44
4957289	1.621870e-08	44
4957294	1.000000e+00	2
4957295	1.000000e+00	0
4957292	1.000000e+00	0
4957293	1.013194e-01	30
4957265	1.000000e+00	5
4957264	9.999999e-01	8
4957267	8.881784e-16	50
4957269	1.000000e+00	0
4957268	9.999999e-01	8
4957270	9.995319e-01	14
4957273	8.881784e-16	50
4957272	8.881784e-16	50
4957275	1.529320e-04	38
4957274	8.881784e-16	50
4957277	1.000000e+00	5
4957276	8.986806e-01	21
4957278	9.999999e-01	8
4957248	9.999881e-01	11
4957249	9.999881e-01	11
4957250	8.881784e-16	50
4957251	9.999549e-01	12
4957252	8.881784e-16	50
4957253	1.854161e-11	47
4957254	3.300224e-03	35
4957255	2.230891e-10	46
4957256	9.999549e-01	12
4957257	1.854161e-11	47
4957258	9.835804e-01	18
4957260	8.986806e-01	21
4957262	8.986806e-01	21
4957263	9.966998e-01	16
4957239	8.881784e-16	50
4957238	1.000000e+00	3
4957237	1.133316e-12	48
4957236	9.675457e-01	19
4957235	9.966998e-01	16
4957234	1.133316e-12	48
4957233	1.000000e+00	3
4957232	1.000000e+00	4
4957247	7.673339e-03	34
4957246	4.529710e-14	49
4957245	9.999972e-01	10
4957244	9.966998e-01	16
4957242	1.000000e+00	1
4957222	1.000000e+00	0
4957223	9.405398e-01	20
4957220	1.000000e+00	2
4957218	4.510745e-05	39
4957219	2.104926e-09	45
4957216	1.000000e+00	0
4957217	1.000000e+00	2
4957230	1.000000e+00	2
4957231	1.000000e+00	6
4957228	1.000000e+00	2
4957229	2.399438e-01	28
4957226	4.438624e-01	26
4957227	1.000000e+00	1
4957224	1.000000e+00	7
4957225	8.881784e-16	50
4957205	1.000000e+00	1
4957204	9.999994e-01	9
4957207	4.510745e-05	39
4957206	1.000000e+00	4
4957201	9.999549e-01	12
4957200	1.049339e-07	43
4957203	4.529710e-14	49
4957202	1.133316e-12	48
4957213	8.881784e-16	50
4957212	9.835804e-01	18
4957215	1.000000e+00	0
4957214	1.000000e+00	2
4957209	8.881784e-16	50
4957211	8.881784e-16	50
4957210	1.000000e+00	0
4957188	1.000000e+00	3
4957189	8.881784e-16	50
4957190	8.881784e-16	50
4957191	1.000000e+00	0
4957184	1.621870e-08	44
4957185	3.300224e-03	35
4957186	8.881784e-16	50
4957187	9.999972e-01	10
4957196	1.133316e-12	48
4957197	4.438624e-01	26
4957198	1.000000e+00	4
4957199	9.999999e-01	8
4957192	1.000000e+00	2
4957193	8.881784e-16	50
4957194	1.193067e-05	40
4957195	1.000000e+00	0
4958159	9.999549e-01	12
4958158	1.000000e+00	0
4958157	2.104926e-09	45
4958156	8.881784e-16	50
4958155	1.000000e+00	6
4958154	9.999972e-01	10
4958152	1.000000e+00	1
4958151	9.835804e-01	18
4958150	1.000000e+00	7
4958149	7.673339e-03	34
4958148	1.000000e+00	2
4958147	1.000000e+00	0
4958146	4.681115e-04	37
4958145	4.529710e-14	49
4958144	8.986806e-01	21
4958174	8.881784e-16	50
4958175	1.000000e+00	4
4958172	1.000000e+00	0
4958173	1.000000e+00	2
4958170	1.000000e+00	3
4958171	9.966998e-01	16
4958168	4.529710e-14	49
4958169	4.681115e-04	37
4958166	3.300224e-03	35
4958167	8.986806e-01	21
4958164	9.675457e-01	19
4958165	1.000000e+00	1
4958162	1.000000e+00	1
4958163	1.000000e+00	2
4958160	9.999972e-01	10
4958161	9.995319e-01	14
4958189	8.881784e-16	50
4958188	8.881784e-16	50
4958191	1.000000e+00	0
4958190	1.133316e-12	48
4958185	2.807050e-06	41
4958184	1.000000e+00	3
4958187	9.999549e-01	12
4958186	9.999972e-01	10
4958181	5.561376e-01	25
4958183	8.881784e-16	50
4958182	1.133316e-12	48
4958177	9.999994e-01	9
4958176	1.013194e-01	30
4958179	9.999994e-01	9
4958178	9.999994e-01	9
4958204	5.817779e-07	42
4958205	1.133316e-12	48
4958206	1.193067e-05	40
4958207	1.854161e-11	47
4958200	1.000000e+00	0
4958201	1.301086e-03	36
4958203	8.881784e-16	50
4958197	8.881784e-16	50
4958198	8.986806e-01	21
4958199	1.000000e+00	3
4958192	1.000000e+00	1
4958193	9.835804e-01	18
4958194	3.300224e-03	35
4958195	9.923267e-01	17
4958091	1.000000e+00	5
4958090	8.881784e-16	50
4958089	5.817779e-07	42
4958088	9.999881e-01	11
4958094	9.999999e-01	8
4958093	1.301086e-03	36
4958092	1.000000e+00	6
4958083	1.000000e+00	1
4958082	9.923267e-01	17
4958081	1.000000e+00	1
4958080	1.854161e-11	47
4958087	8.388818e-01	22
4958086	8.388818e-01	22
4958085	1.000000e+00	3
4958084	1.000000e+00	1
4958106	1.000000e+00	7
4958104	1.000000e+00	0
4958105	1.000000e+00	0
4958110	1.000000e+00	0
4958111	9.995319e-01	14
4958108	2.104926e-09	45
4958109	9.995319e-01	14
4958098	8.881784e-16	50
4958099	1.000000e+00	0
4958096	1.000000e+00	7
4958097	1.000000e+00	3
4958102	8.881784e-16	50
4958103	7.600562e-01	23
4958101	8.881784e-16	50
4958121	1.000000e+00	0
4958120	1.000000e+00	2
4958123	1.000000e+00	4
4958122	1.000000e+00	3
4958125	1.000000e+00	3
4958124	8.881784e-16	50
4958127	8.881784e-16	50
4958126	1.000000e+00	5
4958113	1.000000e+00	7
4958112	3.245432e-02	32
4958115	9.835804e-01	18
4958114	1.000000e+00	4
4958117	1.000000e+00	3
4958116	5.561376e-01	25
4958119	9.999972e-01	10
4958118	9.995319e-01	14
4958136	9.923267e-01	17
4958137	1.000000e+00	6
4958139	4.529710e-14	49
4958140	1.000000e+00	3
4958141	9.675457e-01	19
4958142	1.000000e+00	0
4958143	3.245432e-02	32
4958128	1.000000e+00	1
4958130	1.000000e+00	1
4958131	8.881784e-16	50
4958132	9.999994e-01	9
4958133	1.000000e+00	0
4958134	9.675457e-01	19
4958022	1.000000e+00	0
4958023	1.000000e+00	0
4958020	1.000000e+00	2
4958018	8.881784e-16	50
4958019	8.881784e-16	50
4958016	1.611182e-01	29
4958017	9.999999e-01	8
4958030	6.640945e-01	24
4958031	4.529710e-14	49
4958029	1.000000e+00	2
4958026	1.000000e+00	7
4958027	3.245432e-02	32
4958024	1.000000e+00	0
4958025	1.000000e+00	0
4958039	1.133316e-12	48
4958038	1.000000e+00	3
4958037	1.000000e+00	0
4958036	9.999972e-01	10
4958035	1.000000e+00	4
4958034	8.388818e-01	22
4958033	2.230891e-10	46
4958032	1.529320e-04	38
4958047	9.986989e-01	15
4958046	1.000000e+00	6
4958045	1.133316e-12	48
4958044	1.000000e+00	7
4958043	8.388818e-01	22
4958042	1.000000e+00	0
4958041	1.000000e+00	5
4958040	1.000000e+00	0
4958052	8.881784e-16	50
4958053	9.999999e-01	8
4958054	1.000000e+00	3
4958055	2.230891e-10	46
4958048	1.000000e+00	1
4958049	1.000000e+00	2
4958050	9.999999e-01	8
4958051	8.881784e-16	50
4958060	3.300224e-03	35
4958061	1.000000e+00	3
4958062	9.999881e-01	11
4958063	8.881784e-16	50
4958056	1.000000e+00	3
4958057	2.230891e-10	46
4958058	7.600562e-01	23
4958059	1.000000e+00	6
4958069	1.133316e-12	48
4958071	9.999999e-01	8
4958070	9.986989e-01	15
4958065	1.000000e+00	4
4958064	8.881784e-16	50
4958067	2.399438e-01	28
[truncated: 1,149 more rows]
