# Supplementary material for: Translational Selection Is Ubiquitous in Prokaryotes
Source: PLoS Genet. 2010 Jun 24;6(6):e1001004. doi: 10.1371/journal.pgen.1001004 (PMC2891978; doi:10.1371/journal.pgen.1001004)
Supplement: Dataset S1 — OCU/non-OCU gene calls in 461 Bacterial and Archaeal genomes, and summary tables of genome properties and OCU preferences for specific codons. (4.77 MB ZIP) [file pgen.1001004.s001.zip › Dataset_S1_Bacteria/Desulfovibrio_desulfuricans_G20.arff.ocuGenes]

GeneID	signTest_p	ocuProbWinCnt
3755500	1.000000e+00	0
3755501	1.000000e+00	3
3755502	1.000000e+00	0
3755503	1.000000e+00	3
3755496	1.000000e+00	4
3755497	1.013194e-01	30
3755498	1.000000e+00	1
3755499	1.529320e-04	38
3755492	1.000000e+00	1
3755493	9.999999e-01	8
3755494	9.999999e-01	8
3755495	9.999999e-01	8
3755488	1.621870e-08	44
3755489	8.881784e-16	50
3755490	1.000000e+00	0
3755491	9.966998e-01	16
3755517	1.000000e+00	1
3755516	9.999994e-01	9
3755519	1.854161e-11	47
3755518	1.000000e+00	0
3755513	8.881784e-16	50
3755512	8.881784e-16	50
3755515	8.881784e-16	50
3755509	5.561376e-01	25
3755508	3.245432e-02	32
3755510	1.000000e+00	4
3755504	1.000000e+00	0
3755506	8.881784e-16	50
3755470	1.000000e+00	6
3755471	1.000000e+00	0
3755468	1.000000e+00	0
3755469	1.000000e+00	0
3755466	1.000000e+00	1
3755467	1.000000e+00	1
3755464	9.999999e-01	8
3755465	9.986989e-01	15
3755462	1.000000e+00	2
3755463	1.000000e+00	1
3755460	9.999972e-01	10
3755461	8.881784e-16	50
3755458	8.388818e-01	22
3755459	1.000000e+00	6
3755457	1.000000e+00	1
3755487	8.881784e-16	50
3755486	1.000000e+00	3
3755485	8.388818e-01	22
3755484	9.999881e-01	11
3755483	8.881784e-16	50
3755482	1.000000e+00	2
3755480	1.000000e+00	1
3755479	1.000000e+00	1
3755477	1.000000e+00	3
3755476	1.000000e+00	2
3755475	1.000000e+00	0
3755474	1.000000e+00	3
3755472	4.529710e-14	49
3755432	8.881784e-16	50
3755434	1.000000e+00	1
3755435	1.000000e+00	6
3755436	1.000000e+00	0
3755437	4.438624e-01	26
3755438	1.000000e+00	4
3755439	1.000000e+00	4
3755424	4.529710e-14	49
3755425	8.881784e-16	50
3755426	4.510745e-05	39
3755427	1.000000e+00	3
3755449	9.999999e-01	8
3755448	8.881784e-16	50
3755451	1.000000e+00	0
3755452	1.013194e-01	30
3755455	1.000000e+00	3
3755441	1.000000e+00	2
3755440	1.000000e+00	2
3755443	1.000000e+00	7
3755442	9.999972e-01	10
3755445	1.000000e+00	0
3755444	8.881784e-16	50
3755447	9.966998e-01	16
3755446	1.000000e+00	0
3755402	3.300224e-03	35
3755406	8.881784e-16	50
3755407	4.510745e-05	39
3755405	8.881784e-16	50
3755394	4.529710e-14	49
3755392	3.245432e-02	32
3755393	1.000000e+00	5
3755398	8.881784e-16	50
3755417	1.000000e+00	0
3755423	8.881784e-16	50
3755422	1.641957e-02	33
3755421	8.881784e-16	50
3755420	8.881784e-16	50
3755411	1.000000e+00	1
3755410	8.881784e-16	50
3755415	1.000000e+00	5
3755414	1.000000e+00	0
3755413	1.000000e+00	0
3755364	8.388818e-01	22
3755373	1.529320e-04	38
3755372	1.000000e+00	5
3755369	1.000000e+00	3
3755368	8.388818e-01	22
3755371	1.133316e-12	48
3755380	9.995319e-01	14
3755383	9.966998e-01	16
3755376	8.986806e-01	21
3755378	1.133316e-12	48
3755389	1.000000e+00	6
3755390	1.000000e+00	4
3755391	1.000000e+00	2
3755384	1.854161e-11	47
3755385	1.641957e-02	33
3755386	1.000000e+00	3
3755387	1.000000e+00	7
3755335	4.510745e-05	39
3755334	9.675457e-01	19
3755332	1.000000e+00	2
3755331	1.000000e+00	6
3755330	1.000000e+00	1
3755329	1.000000e+00	0
3755328	1.000000e+00	2
3755343	1.000000e+00	5
3755342	1.000000e+00	0
3755341	1.000000e+00	1
3755340	1.000000e+00	5
3755339	8.881784e-16	50
3755338	1.000000e+00	5
3755337	1.000000e+00	3
3755336	1.854161e-11	47
3755350	1.000000e+00	0
3755351	1.000000e+00	3
3755348	8.986806e-01	21
3755349	1.000000e+00	3
3755346	1.000000e+00	0
3755347	1.000000e+00	5
3755344	1.000000e+00	1
3755345	1.000000e+00	3
3755356	1.000000e+00	6
3755354	6.640945e-01	24
3755355	3.359055e-01	27
3755352	8.986806e-01	21
3755353	1.000000e+00	1
3755296	9.999994e-01	9
3755301	9.998471e-01	13
3755303	1.049339e-07	43
3755302	5.817779e-07	42
3755305	1.000000e+00	3
3755304	4.510745e-05	39
3755306	9.835804e-01	18
3755309	1.000000e+00	0
3755308	1.000000e+00	0
3755311	1.000000e+00	1
3755310	4.529710e-14	49
3755312	9.999999e-01	8
3755314	9.999549e-01	12
3755317	7.673339e-03	34
3755318	8.881784e-16	50
3755319	8.881784e-16	50
3755320	3.300224e-03	35
3755321	9.999549e-01	12
3755322	9.999999e-01	8
3755323	3.300224e-03	35
3755324	1.000000e+00	0
3755325	1.000000e+00	0
3755326	1.000000e+00	0
3755327	1.000000e+00	0
3755267	2.230891e-10	46
3755266	9.675457e-01	19
3755265	1.000000e+00	6
3755271	9.999549e-01	12
3755270	9.999994e-01	9
3755269	1.000000e+00	1
3755268	1.000000e+00	1
3755275	1.611182e-01	29
3755274	1.000000e+00	2
3755273	9.923267e-01	17
3755272	8.388818e-01	22
3755279	8.881784e-16	50
3755278	1.641957e-02	33
3755277	1.193067e-05	40
3755276	9.999994e-01	9
3755282	1.000000e+00	0
3755283	1.000000e+00	0
3755280	9.966998e-01	16
3755281	1.000000e+00	0
3755286	8.388818e-01	22
3755287	1.000000e+00	0
3755284	1.013194e-01	30
3755285	1.000000e+00	2
3755290	9.999999e-01	8
3755291	1.000000e+00	7
3755288	1.000000e+00	0
3755289	1.000000e+00	7
3755294	9.999881e-01	11
3755295	1.000000e+00	0
3755292	9.999881e-01	11
3755293	8.881784e-16	50
3755263	9.999881e-01	11
3755262	1.000000e+00	3
3755261	1.529320e-04	38
3755260	1.000000e+00	5
3755259	9.999881e-01	11
3755258	9.995319e-01	14
3755257	9.999999e-01	8
3755256	5.946023e-02	31
3755255	9.999549e-01	12
3755254	8.881784e-16	50
3755253	9.999881e-01	11
3755252	8.986806e-01	21
3755250	1.000000e+00	2
3755249	1.000000e+00	1
3755248	8.881784e-16	50
3755246	8.986806e-01	21
3755247	1.641957e-02	33
3755244	1.000000e+00	6
3755245	4.529710e-14	49
3755242	1.049339e-07	43
3755243	1.013194e-01	30
3755240	4.529710e-14	49
3755241	1.000000e+00	2
3755239	1.000000e+00	6
3755237	1.000000e+00	5
3755234	1.000000e+00	1
3755235	1.000000e+00	0
3755232	9.999999e-01	8
3755233	1.000000e+00	2
3755229	8.881784e-16	50
3755228	1.000000e+00	2
3755231	9.923267e-01	17
3755225	4.529710e-14	49
3755224	1.000000e+00	2
3755227	2.399438e-01	28
3755226	9.966998e-01	16
3755221	1.000000e+00	0
3755223	9.999994e-01	9
3755222	1.000000e+00	1
3755217	1.000000e+00	7
3755216	1.000000e+00	3
3755218	9.999549e-01	12
3755212	1.000000e+00	2
3755213	1.000000e+00	7
3755214	1.000000e+00	5
3755215	1.000000e+00	1
3755208	1.000000e+00	6
3755209	2.104926e-09	45
3755210	1.000000e+00	2
3755204	1.000000e+00	6
3755205	9.999549e-01	12
3755206	9.999999e-01	8
3755207	9.923267e-01	17
3755200	5.817779e-07	42
3755201	9.675457e-01	19
3755202	9.835804e-01	18
3755203	5.817779e-07	42
3755195	1.000000e+00	1
3755194	9.999549e-01	12
3755193	1.000000e+00	0
3755192	1.000000e+00	1
3755199	8.881784e-16	50
3755198	1.000000e+00	1
3755197	4.529710e-14	49
3755196	1.000000e+00	0
3755187	9.835804e-01	18
3755186	1.000000e+00	3
3755184	1.133316e-12	48
3755190	1.000000e+00	0
3755189	1.000000e+00	0
3755188	9.998471e-01	13
3755178	9.835804e-01	18
3755179	9.923267e-01	17
3755176	1.000000e+00	6
3755177	9.835804e-01	18
3755182	1.000000e+00	1
3755183	8.388818e-01	22
3755180	9.923267e-01	17
3755181	9.923267e-01	17
3755170	9.999972e-01	10
3755171	1.000000e+00	0
3755169	8.881784e-16	50
3755174	9.999994e-01	9
3755175	1.000000e+00	1
3755172	1.000000e+00	1
3755173	8.881784e-16	50
3755161	1.000000e+00	1
3755160	1.000000e+00	1
3755162	1.000000e+00	1
3755164	1.000000e+00	0
3755167	8.881784e-16	50
3755153	1.000000e+00	1
3755152	7.673339e-03	34
3755155	1.000000e+00	0
3755154	1.000000e+00	0
3755157	8.881784e-16	50
3755156	8.881784e-16	50
3755159	1.000000e+00	2
3755144	1.000000e+00	0
3755145	1.000000e+00	0
3755146	1.000000e+00	4
3755147	1.000000e+00	0
3755148	1.000000e+00	1
3755149	1.000000e+00	7
3755150	1.000000e+00	0
3755136	9.999999e-01	8
3755137	5.561376e-01	25
3755138	1.000000e+00	0
3755139	1.000000e+00	1
3755140	8.881784e-16	50
3755141	1.000000e+00	3
3755142	1.000000e+00	2
3755143	1.000000e+00	3
3755126	8.881784e-16	50
3755127	1.854161e-11	47
3755124	1.621870e-08	44
3755125	5.817779e-07	42
3755122	1.000000e+00	0
3755123	8.881784e-16	50
3755120	3.359055e-01	27
3755121	9.999972e-01	10
3755134	1.000000e+00	1
3755133	9.966998e-01	16
3755130	1.301086e-03	36
3755128	9.999881e-01	11
3755111	1.854161e-11	47
3755110	1.000000e+00	1
3755109	8.881784e-16	50
3755108	1.529320e-04	38
3755106	1.000000e+00	6
3755105	7.673339e-03	34
3755104	8.881784e-16	50
3755119	1.000000e+00	2
3755118	2.399438e-01	28
3755117	8.986806e-01	21
3755116	8.881784e-16	50
3755115	1.000000e+00	0
3755114	1.000000e+00	2
3755113	5.561376e-01	25
3755112	1.000000e+00	5
3755092	9.995319e-01	14
3755093	1.000000e+00	1
3755094	1.133316e-12	48
3755095	1.000000e+00	6
3755088	9.923267e-01	17
3755089	1.000000e+00	5
3755090	1.000000e+00	6
3755101	1.000000e+00	2
3755102	4.529710e-14	49
3755103	8.881784e-16	50
3755096	1.000000e+00	0
3755097	4.681115e-04	37
3755099	1.000000e+00	0
3755077	1.000000e+00	3
3755076	9.999994e-01	9
3755079	4.438624e-01	26
3755078	1.000000e+00	2
3755073	9.999999e-01	8
3755072	4.529710e-14	49
3755075	8.881784e-16	50
3755074	4.529710e-14	49
3755085	1.000000e+00	1
3755084	8.881784e-16	50
3755087	8.881784e-16	50
3755081	1.000000e+00	1
3755080	1.000000e+00	6
3755083	8.881784e-16	50
3755082	9.999972e-01	10
3755058	1.000000e+00	5
3755056	1.000000e+00	0
3755057	8.986806e-01	21
3755062	1.000000e+00	6
3755060	1.000000e+00	2
3755061	5.946023e-02	31
3755067	1.000000e+00	0
3755064	5.561376e-01	25
3755065	1.000000e+00	2
3755070	1.133316e-12	48
3755071	1.000000e+00	2
3755069	9.999999e-01	8
3755043	9.405398e-01	20
3755042	9.999994e-01	9
3755041	9.986989e-01	15
3755040	8.881784e-16	50
3755047	1.000000e+00	1
3755045	1.611182e-01	29
3755044	1.000000e+00	0
3755051	8.881784e-16	50
3755050	9.999972e-01	10
3755049	3.245432e-02	32
3755055	8.881784e-16	50
3755054	4.510745e-05	39
3755053	1.000000e+00	2
3755052	1.000000e+00	4
3755025	1.000000e+00	6
3755027	7.600562e-01	23
3755028	9.999994e-01	9
3755029	1.000000e+00	3
3755030	9.405398e-01	20
3755031	1.000000e+00	1
3755032	9.966998e-01	16
3755034	9.999999e-01	8
3755035	1.000000e+00	0
3755036	1.000000e+00	3
3755038	1.000000e+00	5
3755039	1.000000e+00	4
3755009	8.881784e-16	50
3755008	5.946023e-02	31
3755013	1.000000e+00	4
3755012	1.013194e-01	30
3755015	9.995319e-01	14
3755014	1.133316e-12	48
3755017	8.881784e-16	50
3755019	4.529710e-14	49
3755020	1.000000e+00	3
3755023	9.999999e-01	8
3755022	9.986989e-01	15
3755978	4.529710e-14	49
3755979	1.000000e+00	2
3755976	9.405398e-01	20
3755977	1.133316e-12	48
3755982	2.230891e-10	46
3755983	8.881784e-16	50
3755980	1.133316e-12	48
3755981	9.986989e-01	15
3755970	9.923267e-01	17
3755971	8.881784e-16	50
3755968	8.986806e-01	21
3755969	8.881784e-16	50
3755974	1.000000e+00	7
3755975	7.673339e-03	34
3755973	7.600562e-01	23
3755995	1.000000e+00	6
3755994	1.000000e+00	3
3755993	1.000000e+00	3
3755992	9.995319e-01	14
3755999	8.881784e-16	50
3755998	1.049339e-07	43
3755997	1.621870e-08	44
3755996	3.300224e-03	35
3755987	8.881784e-16	50
3755986	4.510745e-05	39
3755985	9.986989e-01	15
3755984	1.133316e-12	48
3755991	1.000000e+00	1
3755990	1.000000e+00	7
3755989	1.000000e+00	2
3755988	2.230891e-10	46
3756008	9.999881e-01	11
3756009	1.000000e+00	2
3756010	3.359055e-01	27
3756011	5.817779e-07	42
3756012	1.000000e+00	3
3756014	2.104926e-09	45
3756015	1.529320e-04	38
3756000	7.600562e-01	23
3756001	9.999549e-01	12
3756002	1.000000e+00	7
3756003	8.881784e-16	50
3756006	9.923267e-01	17
3756007	7.673339e-03	34
3756025	1.000000e+00	2
3756024	6.640945e-01	24
3756027	8.881784e-16	50
3756026	9.966998e-01	16
3756029	5.561376e-01	25
3756031	1.000000e+00	5
3756030	3.245432e-02	32
3756017	9.995319e-01	14
3756016	7.673339e-03	34
3756019	9.986989e-01	15
3756018	1.133316e-12	48
3756021	9.405398e-01	20
3756020	7.600562e-01	23
3756023	9.999994e-01	9
3756022	2.104926e-09	45
3755916	8.881784e-16	50
3755917	1.049339e-07	43
3755914	1.133316e-12	48
3755915	9.999999e-01	8
3755913	8.881784e-16	50
3755908	8.986806e-01	21
3755909	8.881784e-16	50
3755906	1.000000e+00	2
3755907	1.133316e-12	48
3755904	1.000000e+00	1
3755905	1.000000e+00	1
3755935	1.000000e+00	2
3755934	6.640945e-01	24
3755932	8.881784e-16	50
3755931	5.817779e-07	42
3755928	9.999999e-01	8
3755927	1.000000e+00	1
3755926	1.000000e+00	0
3755925	1.000000e+00	1
3755924	1.611182e-01	29
3755923	1.000000e+00	5
3755922	8.881784e-16	50
3755921	9.999999e-01	8
3755920	1.000000e+00	3
3755951	2.104926e-09	45
3755944	9.998471e-01	13
3755945	1.000000e+00	3
3755946	1.000000e+00	6
3755947	7.600562e-01	23
3755941	8.881784e-16	50
3755942	1.000000e+00	3
3755943	9.995319e-01	14
3755936	1.000000e+00	1
3755937	9.998471e-01	13
3755938	9.999972e-01	10
3755939	1.000000e+00	3
3755965	9.835804e-01	18
3755964	1.000000e+00	5
3755966	1.000000e+00	5
3755961	1.000000e+00	0
3755963	1.000000e+00	0
3755962	9.966998e-01	16
3755957	1.000000e+00	0
3755956	5.561376e-01	25
3755959	1.000000e+00	6
3755958	9.675457e-01	19
3755953	9.999972e-01	10
3755955	1.133316e-12	48
3755954	1.000000e+00	1
3755843	1.013194e-01	30
3755842	8.881784e-16	50
3755841	1.000000e+00	5
3755840	7.673339e-03	34
3755847	1.000000e+00	1
3755846	5.946023e-02	31
3755845	4.510745e-05	39
3755844	4.529710e-14	49
3755851	8.881784e-16	50
3755849	1.000000e+00	6
3755848	1.000000e+00	7
3755855	7.600562e-01	23
3755854	1.000000e+00	5
3755852	3.245432e-02	32
3755858	9.986989e-01	15
3755856	1.529320e-04	38
3755857	1.000000e+00	4
3755862	8.881784e-16	50
3755863	3.300224e-03	35
3755860	1.000000e+00	2
3755861	1.193067e-05	40
3755866	1.000000e+00	7
3755867	1.000000e+00	3
3755864	1.049339e-07	43
3755865	1.000000e+00	2
3755870	1.529320e-04	38
3755871	8.881784e-16	50
3755868	1.000000e+00	6
3755869	1.000000e+00	1
3755873	8.881784e-16	50
3755872	7.673339e-03	34
3755875	8.881784e-16	50
3755877	2.807050e-06	41
3755876	2.230891e-10	46
3755879	9.998471e-01	13
3755878	5.946023e-02	31
3755881	9.999881e-01	11
3755880	3.359055e-01	27
3755883	9.999994e-01	9
3755887	8.881784e-16	50
3755886	4.438624e-01	26
3755888	1.000000e+00	3
3755890	1.000000e+00	0
3755891	1.000000e+00	2
3755892	1.000000e+00	0
3755893	1.621870e-08	44
3755894	4.529710e-14	49
3755896	9.999549e-01	12
3755897	4.681115e-04	37
3755898	1.000000e+00	4
3755899	1.000000e+00	1
3755900	1.854161e-11	47
3755901	1.621870e-08	44
3755902	1.000000e+00	3
3755903	1.193067e-05	40
3755783	8.986806e-01	21
3755782	9.999549e-01	12
3755781	8.881784e-16	50
3755780	1.000000e+00	1
3755779	9.999999e-01	8
3755778	1.000000e+00	5
3755777	5.946023e-02	31
3755790	9.999999e-01	8
3755789	1.000000e+00	1
3755788	9.999994e-01	9
3755787	1.049339e-07	43
3755786	4.438624e-01	26
3755785	1.000000e+00	4
3755784	2.104926e-09	45
3755798	1.000000e+00	0
3755799	7.600562e-01	23
3755796	1.000000e+00	0
3755794	1.000000e+00	0
3755795	1.000000e+00	0
3755792	1.000000e+00	4
3755793	1.000000e+00	5
3755806	1.000000e+00	0
3755807	9.999994e-01	9
3755804	1.000000e+00	2
3755805	1.000000e+00	1
3755802	1.000000e+00	0
3755803	1.000000e+00	0
3755800	1.000000e+00	0
3755801	1.000000e+00	0
3755813	9.986989e-01	15
3755812	9.986989e-01	15
3755815	1.000000e+00	1
3755814	1.000000e+00	1
3755809	6.640945e-01	24
3755808	1.000000e+00	2
3755811	9.999549e-01	12
3755810	1.000000e+00	5
3755821	1.000000e+00	0
3755820	1.000000e+00	0
3755823	1.000000e+00	0
3755822	1.000000e+00	4
3755816	9.999994e-01	9
3755819	1.854161e-11	47
3755818	1.000000e+00	7
3755828	7.673339e-03	34
3755829	1.000000e+00	4
3755830	1.000000e+00	7
3755831	1.000000e+00	0
3755824	1.000000e+00	0
3755825	1.000000e+00	0
3755826	1.000000e+00	1
3755832	8.881784e-16	50
3755834	1.000000e+00	6
3755835	1.854161e-11	47
3755737	3.359055e-01	27
3755736	4.529710e-14	49
3755741	1.000000e+00	5
3755740	1.000000e+00	1
3755743	1.611182e-01	29
3755742	7.600562e-01	23
3755729	9.923267e-01	17
3755728	1.000000e+00	5
3755730	1.000000e+00	7
3755733	9.999994e-01	9
3755735	2.230891e-10	46
3755734	8.881784e-16	50
3755720	1.000000e+00	3
3755721	1.000000e+00	3
3755722	2.230891e-10	46
3755723	8.881784e-16	50
3755724	9.999881e-01	11
3755725	8.986806e-01	21
3755726	7.673339e-03	34
3755727	9.995319e-01	14
3755712	1.000000e+00	2
3755713	1.000000e+00	1
3755714	1.000000e+00	3
3755715	9.995319e-01	14
3755716	8.986806e-01	21
3755717	1.000000e+00	0
3755718	9.835804e-01	18
3755719	7.600562e-01	23
3755769	8.881784e-16	50
3755768	9.999999e-01	8
3755775	1.000000e+00	2
3755774	1.000000e+00	6
3755773	1.000000e+00	4
3755763	1.049339e-07	43
3755762	1.000000e+00	7
3755761	1.000000e+00	2
3755760	1.133316e-12	48
3755767	9.999994e-01	9
3755765	1.529320e-04	38
3755764	9.835804e-01	18
3755754	5.946023e-02	31
3755755	9.405398e-01	20
3755752	9.999972e-01	10
3755753	9.966998e-01	16
3755756	1.133316e-12	48
3755757	8.881784e-16	50
3755746	1.854161e-11	47
3755747	1.000000e+00	1
3755744	1.000000e+00	7
3755745	1.000000e+00	3
3755751	1.000000e+00	7
3755748	5.817779e-07	42
3755749	8.881784e-16	50
3755677	1.000000e+00	1
3755676	1.000000e+00	2
3755679	1.000000e+00	2
3755678	1.000000e+00	1
3755673	9.999972e-01	10
3755672	1.000000e+00	1
3755674	1.133316e-12	48
3755669	8.881784e-16	50
3755668	9.986989e-01	15
3755671	8.881784e-16	50
3755670	8.881784e-16	50
3755665	9.999549e-01	12
3755664	1.000000e+00	5
3755667	7.600562e-01	23
3755660	1.013194e-01	30
3755661	9.966998e-01	16
3755662	4.438624e-01	26
3755663	2.104926e-09	45
3755657	8.881784e-16	50
3755658	1.000000e+00	6
3755653	1.000000e+00	6
3755655	3.245432e-02	32
3755648	1.000000e+00	5
3755650	1.000000e+00	7
3755711	9.999994e-01	9
3755710	9.998471e-01	13
3755709	1.000000e+00	1
3755708	9.999972e-01	10
3755707	1.000000e+00	1
3755706	1.000000e+00	1
3755705	1.000000e+00	2
3755704	9.995319e-01	14
3755703	1.000000e+00	7
3755702	8.986806e-01	21
3755701	1.611182e-01	29
3755700	1.000000e+00	2
3755699	7.600562e-01	23
3755698	1.000000e+00	1
3755697	9.999881e-01	11
3755696	3.300224e-03	35
3755695	1.000000e+00	3
3755693	9.675457e-01	19
3755690	1.000000e+00	1
3755688	1.000000e+00	0
3755689	1.000000e+00	5
3755686	9.999972e-01	10
3755687	4.510745e-05	39
3755684	1.000000e+00	2
3755685	1.000000e+00	0
3755682	1.000000e+00	1
3755683	1.000000e+00	1
3755680	1.000000e+00	3
3755681	1.000000e+00	0
3755600	1.611182e-01	29
3755601	2.230891e-10	46
3755602	8.881784e-16	50
3755604	8.881784e-16	50
3755605	8.881784e-16	50
3755606	5.561376e-01	25
3755607	2.104926e-09	45
3755608	1.000000e+00	2
3755609	1.133316e-12	48
3755610	8.881784e-16	50
3755611	2.399438e-01	28
3755612	1.854161e-11	47
3755613	8.881784e-16	50
3755614	8.881784e-16	50
3755615	8.881784e-16	50
3755585	9.986989e-01	15
3755584	1.000000e+00	4
3755587	8.881784e-16	50
3755586	1.000000e+00	1
3755589	1.854161e-11	47
3755588	5.946023e-02	31
3755591	8.881784e-16	50
3755590	4.529710e-14	49
3755593	4.529710e-14	49
3755592	8.881784e-16	50
3755595	9.999881e-01	11
3755594	9.999881e-01	11
3755597	4.438624e-01	26
3755596	1.000000e+00	1
3755599	2.807050e-06	41
3755598	1.000000e+00	6
3755634	1.000000e+00	5
3755635	1.000000e+00	6
3755632	8.881784e-16	50
3755633	8.881784e-16	50
3755638	4.529710e-14	49
3755636	1.000000e+00	0
3755637	1.133316e-12	48
3755642	1.000000e+00	0
3755643	1.000000e+00	3
3755640	8.881784e-16	50
3755641	8.881784e-16	50
3755646	9.999549e-01	12
3755644	1.000000e+00	1
3755645	5.561376e-01	25
3755619	4.510745e-05	39
3755618	1.193067e-05	40
3755617	4.529710e-14	49
3755616	1.000000e+00	5
3755623	1.000000e+00	7
3755622	8.881784e-16	50
3755621	2.399438e-01	28
3755620	1.621870e-08	44
3755627	8.881784e-16	50
3755625	2.104926e-09	45
3755624	5.561376e-01	25
3755631	9.835804e-01	18
3755630	8.881784e-16	50
3755629	8.881784e-16	50
3755628	4.529710e-14	49
3755542	1.193067e-05	40
3755543	1.000000e+00	1
3755536	2.230891e-10	46
3755537	1.854161e-11	47
3755538	9.999999e-01	8
3755548	8.881784e-16	50
3755549	5.946023e-02	31
3755550	9.835804e-01	18
3755551	1.854161e-11	47
3755544	1.000000e+00	3
3755545	9.999994e-01	9
3755546	1.000000e+00	2
3755547	1.000000e+00	7
3755525	8.881784e-16	50
3755524	8.881784e-16	50
3755527	1.000000e+00	0
3755526	1.000000e+00	5
3755521	1.000000e+00	2
3755520	8.881784e-16	50
3755523	8.881784e-16	50
3755522	7.600562e-01	23
3755533	1.000000e+00	5
3755532	1.000000e+00	7
3755535	9.999972e-01	10
3755534	1.000000e+00	3
3755529	1.854161e-11	47
3755528	1.000000e+00	2
3755531	6.640945e-01	24
3755530	1.000000e+00	7
3755574	1.611182e-01	29
3755572	1.000000e+00	4
3755573	1.013194e-01	30
3755570	7.600562e-01	23
3755571	9.405398e-01	20
3755568	1.133316e-12	48
3755569	9.405398e-01	20
3755582	1.621870e-08	44
3755583	2.230891e-10	46
3755580	8.881784e-16	50
3755581	1.013194e-01	30
3755578	1.000000e+00	3
3755576	1.000000e+00	7
3755577	1.641957e-02	33
3755559	8.881784e-16	50
3755558	9.835804e-01	18
3755557	8.881784e-16	50
3755556	8.881784e-16	50
3755555	1.854161e-11	47
3755553	9.999972e-01	10
3755552	8.881784e-16	50
3755567	4.529710e-14	49
3755566	8.881784e-16	50
3755565	9.986989e-01	15
3755564	3.300224e-03	35
3755562	8.881784e-16	50
3755561	9.995319e-01	14
3755560	8.881784e-16	50
3754987	9.998471e-01	13
3754988	7.673339e-03	34
3754989	1.000000e+00	7
3754990	9.999972e-01	10
3754991	9.923267e-01	17
3754993	1.000000e+00	1
3754992	3.359055e-01	27
3754995	1.000000e+00	6
3754994	1.000000e+00	4
3754997	1.854161e-11	47
3754996	9.835804e-01	18
3754999	1.193067e-05	40
3755001	9.675457e-01	19
3755000	1.000000e+00	3
3755002	5.817779e-07	42
3755007	1.193067e-05	40
3755006	9.999994e-01	9
PID_161485609	9.999549e-01	12
PID_161485610	1.000000e+00	4
PID_161485611	1.000000e+00	2
PID_161485612	1.000000e+00	0
PID_161485606	1.000000e+00	7
PID_161485607	9.999999e-01	8
PID_161485608	1.000000e+00	2
3757124	1.000000e+00	0
3757125	1.000000e+00	0
3757126	1.000000e+00	0
3757127	1.000000e+00	0
3757120	9.923267e-01	17
3757121	2.230891e-10	46
3757122	9.995319e-01	14
3757123	1.000000e+00	0
3757132	1.000000e+00	0
3757133	1.000000e+00	0
3757135	9.999881e-01	11
3757128	9.966998e-01	16
3757129	1.000000e+00	0
3757130	1.000000e+00	0
3757131	1.000000e+00	0
3757140	9.999881e-01	11
3757143	2.230891e-10	46
3757137	1.000000e+00	0
3757136	8.881784e-16	50
3757139	1.000000e+00	0
3757138	1.529320e-04	38
3757149	8.881784e-16	50
3757148	9.999549e-01	12
3757151	1.000000e+00	7
3757150	9.999972e-01	10
3757145	1.000000e+00	1
3757144	5.817779e-07	42
3757147	1.000000e+00	4
3757146	1.000000e+00	0
3757156	1.013194e-01	30
3757157	8.881784e-16	50
3757154	1.000000e+00	0
3757155	1.000000e+00	7
3757152	8.881784e-16	50
3757153	9.995319e-01	14
3757166	1.000000e+00	0
3757167	1.000000e+00	0
3757164	1.000000e+00	3
3757165	1.000000e+00	0
3757162	1.000000e+00	1
3757163	1.000000e+00	0
3757160	1.000000e+00	0
3757174	8.881784e-16	50
3757173	1.000000e+00	0
3757172	1.000000e+00	0
3757171	1.000000e+00	0
3757170	1.000000e+00	0
3757169	1.000000e+00	0
3757183	9.999999e-01	8
3757182	8.881784e-16	50
3757181	4.510745e-05	39
3757180	1.000000e+00	1
3757179	8.881784e-16	50
3757178	1.000000e+00	0
3757177	8.881784e-16	50
3757176	8.881784e-16	50
3757056	1.000000e+00	0
3757057	1.000000e+00	0
3757058	1.013194e-01	30
3757059	1.000000e+00	0
3757060	1.000000e+00	5
3757061	1.000000e+00	0
3757062	1.000000e+00	0
3757063	8.881784e-16	50
3757066	8.881784e-16	50
3757067	9.923267e-01	17
3757068	1.000000e+00	0
3757069	1.133316e-12	48
3757070	9.999999e-01	8
3757071	1.000000e+00	0
3757073	1.000000e+00	4
3757072	1.000000e+00	0
3757075	8.881784e-16	50
3757074	1.133316e-12	48
3757077	1.301086e-03	36
3757076	1.000000e+00	3
3757079	3.245432e-02	32
3757078	1.000000e+00	2
3757081	4.529710e-14	49
3757080	1.854161e-11	47
3757083	5.561376e-01	25
3757082	1.000000e+00	2
3757085	1.000000e+00	0
3757084	5.817779e-07	42
3757087	1.000000e+00	0
3757086	1.301086e-03	36
3757090	8.986806e-01	21
3757091	1.000000e+00	5
3757088	4.529710e-14	49
3757089	9.999549e-01	12
3757094	9.999999e-01	8
3757092	1.000000e+00	0
3757093	8.388818e-01	22
3757098	1.000000e+00	0
3757099	1.000000e+00	1
3757096	1.133316e-12	48
3757097	1.000000e+00	1
3757102	1.000000e+00	5
3757103	1.000000e+00	0
3757100	1.000000e+00	2
3757101	1.000000e+00	0
3757107	1.000000e+00	0
3757106	1.000000e+00	0
3757105	9.405398e-01	20
3757104	1.000000e+00	0
3757111	9.966998e-01	16
3757110	9.405398e-01	20
3757109	1.000000e+00	0
3757108	1.621870e-08	44
3757115	1.000000e+00	1
3757114	1.000000e+00	0
3757113	1.000000e+00	0
3757112	1.000000e+00	0
3757119	1.000000e+00	0
3757118	1.000000e+00	0
3757116	1.000000e+00	0
3757261	1.000000e+00	4
3757263	1.000000e+00	0
3757262	8.881784e-16	50
3757257	1.000000e+00	0
3757256	1.000000e+00	0
3757259	1.000000e+00	0
3757258	1.000000e+00	1
3757253	1.000000e+00	0
3757252	1.000000e+00	1
3757254	1.000000e+00	1
3757249	1.641957e-02	33
3757248	1.000000e+00	0
3757251	1.000000e+00	0
3757276	8.881784e-16	50
3757278	1.000000e+00	2
3757279	1.000000e+00	0
3757272	3.359055e-01	27
3757273	5.946023e-02	31
3757274	8.881784e-16	50
3757268	1.000000e+00	0
3757269	1.000000e+00	0
3757264	1.000000e+00	0
3757265	1.000000e+00	0
3757266	1.000000e+00	0
3757267	1.000000e+00	4
3757295	1.000000e+00	0
3757294	1.000000e+00	1
3757293	1.000000e+00	2
3757292	9.999999e-01	8
3757291	9.835804e-01	18
3757290	9.995319e-01	14
3757289	1.000000e+00	0
3757288	1.000000e+00	0
3757287	1.000000e+00	4
3757286	5.817779e-07	42
3757285	8.881784e-16	50
3757284	8.881784e-16	50
3757283	1.529320e-04	38
3757282	8.388818e-01	22
3757281	1.000000e+00	0
3757310	1.854161e-11	47
3757311	1.000000e+00	5
3757308	1.000000e+00	0
3757309	1.000000e+00	1
3757306	1.000000e+00	5
3757307	9.999972e-01	10
3757304	1.000000e+00	3
3757305	9.998471e-01	13
3757302	4.438624e-01	26
3757300	1.000000e+00	0
3757298	8.388818e-01	22
3757299	8.881784e-16	50
3757296	1.000000e+00	1
3757297	1.000000e+00	0
3757193	1.000000e+00	0
3757192	1.000000e+00	1
3757195	1.000000e+00	0
3757194	1.000000e+00	5
3757197	1.000000e+00	3
3757199	1.000000e+00	0
3757198	1.000000e+00	0
3757185	3.245432e-02	32
3757184	1.049339e-07	43
3757186	1.000000e+00	0
3757189	1.000000e+00	5
3757188	1.000000e+00	5
3757191	9.999999e-01	8
3757190	1.000000e+00	0
3757208	1.000000e+00	4
3757209	1.000000e+00	2
3757210	1.000000e+00	0
3757211	1.000000e+00	3
3757212	5.817779e-07	42
3757213	3.300224e-03	35
3757214	9.999999e-01	8
3757200	1.000000e+00	1
3757201	9.998471e-01	13
3757202	1.000000e+00	4
3757203	9.999994e-01	9
3757204	8.881784e-16	50
3757206	1.000000e+00	1
3757207	9.675457e-01	19
3757227	9.986989e-01	15
3757226	1.000000e+00	0
3757225	7.600562e-01	23
3757224	1.000000e+00	0
3757230	9.999994e-01	9
3757229	1.000000e+00	0
3757228	1.000000e+00	1
3757219	1.000000e+00	1
3757218	1.013194e-01	30
3757217	4.529710e-14	49
3757216	9.999994e-01	9
3757223	1.000000e+00	1
3757222	1.000000e+00	0
3757221	8.388818e-01	22
3757220	1.000000e+00	0
3757242	1.013194e-01	30
3757243	8.881784e-16	50
3757240	9.999999e-01	8
3757241	8.881784e-16	50
3757247	1.000000e+00	0
3757244	1.000000e+00	5
3757245	3.300224e-03	35
3757234	9.675457e-01	19
3757232	8.881784e-16	50
3757233	1.000000e+00	0
3757238	1.000000e+00	0
3757236	1.000000e+00	0
3757237	1.000000e+00	0
3757398	1.000000e+00	2
3757397	1.000000e+00	0
3757396	6.640945e-01	24
3757395	8.986806e-01	21
3757394	1.000000e+00	0
3757393	1.049339e-07	43
3757406	1.000000e+00	1
3757405	9.923267e-01	17
3757404	1.049339e-07	43
3757403	6.640945e-01	24
3757402	9.999994e-01	9
3757401	1.621870e-08	44
3757400	1.000000e+00	1
3757382	1.000000e+00	0
3757383	7.673339e-03	34
3757380	1.000000e+00	1
3757381	1.000000e+00	4
3757378	1.000000e+00	0
3757379	1.000000e+00	0
3757376	1.000000e+00	1
3757377	9.986989e-01	15
3757390	1.000000e+00	3
3757388	9.999994e-01	9
3757389	4.438624e-01	26
3757386	1.000000e+00	0
3757387	1.000000e+00	3
3757384	1.000000e+00	3
3757385	1.000000e+00	6
3757429	1.000000e+00	2
3757428	1.000000e+00	6
3757431	1.000000e+00	0
3757430	1.000000e+00	0
3757425	1.000000e+00	1
3757424	1.000000e+00	0
3757427	1.000000e+00	1
3757426	1.000000e+00	3
3757437	6.640945e-01	24
3757436	9.986989e-01	15
3757438	9.999999e-01	8
3757433	8.881784e-16	50
3757435	1.000000e+00	1
3757434	1.000000e+00	0
3757412	8.881784e-16	50
3757414	2.399438e-01	28
3757415	1.000000e+00	0
3757408	1.000000e+00	0
3757409	1.000000e+00	4
3757410	4.529710e-14	49
3757411	8.881784e-16	50
3757421	4.438624e-01	26
3757422	8.881784e-16	50
3757416	2.399438e-01	28
3757417	9.995319e-01	14
3757418	9.999994e-01	9
3757419	1.000000e+00	5
3757331	1.000000e+00	1
3757329	8.881784e-16	50
3757328	9.998471e-01	13
3757335	1.000000e+00	5
3757334	1.133316e-12	48
3757333	9.999972e-01	10
3757332	9.923267e-01	17
3757339	1.000000e+00	1
3757338	1.000000e+00	1
3757337	1.000000e+00	0
3757336	8.881784e-16	50
3757342	1.000000e+00	5
3757341	1.000000e+00	2
3757314	8.881784e-16	50
3757315	1.193067e-05	40
3757312	8.986806e-01	21
3757318	1.000000e+00	7
3757319	1.000000e+00	3
3757316	1.000000e+00	5
3757317	3.300224e-03	35
3757322	1.529320e-04	38
3757320	1.000000e+00	1
3757321	8.881784e-16	50
3757326	2.104926e-09	45
3757327	1.000000e+00	0
3757324	1.621870e-08	44
3757325	9.998471e-01	13
3757363	9.923267e-01	17
3757365	1.000000e+00	2
3757364	1.000000e+00	0
3757367	1.000000e+00	1
3757366	8.881784e-16	50
3757369	1.000000e+00	1
3757368	8.881784e-16	50
3757371	1.000000e+00	3
3757370	2.230891e-10	46
3757375	9.999999e-01	8
3757374	1.854161e-11	47
3757345	1.000000e+00	0
3757346	4.681115e-04	37
3757347	1.013194e-01	30
3757348	1.000000e+00	0
3757349	9.999881e-01	11
3757350	1.000000e+00	0
3757351	6.640945e-01	24
3757352	9.675457e-01	19
3757353	1.133316e-12	48
3757354	1.000000e+00	4
3757355	1.000000e+00	3
3757356	8.881784e-16	50
3757534	5.817779e-07	42
3757535	1.000000e+00	0
3757532	1.000000e+00	0
3757533	1.000000e+00	0
3757530	1.000000e+00	0
3757529	1.000000e+00	6
3757526	5.817779e-07	42
3757527	1.000000e+00	0
3757524	9.835804e-01	18
3757523	1.000000e+00	0
3757519	1.000000e+00	0
3757516	8.881784e-16	50
3757515	8.881784e-16	50
3757514	9.995319e-01	14
3757513	1.000000e+00	0
3757512	4.529710e-14	49
3757511	9.966998e-01	16
3757510	9.999972e-01	10
3757509	1.000000e+00	5
3757508	1.000000e+00	4
3757507	1.000000e+00	0
3757504	9.999549e-01	12
3757564	1.049339e-07	43
3757565	2.807050e-06	41
3757566	9.675457e-01	19
3757567	1.000000e+00	1
3757560	1.621870e-08	44
3757561	9.835804e-01	18
3757562	1.000000e+00	1
3757563	1.000000e+00	3
3757557	9.923267e-01	17
3757559	1.000000e+00	0
3757552	1.000000e+00	1
3757553	1.000000e+00	3
3757554	4.529710e-14	49
3757555	4.529710e-14	49
3757549	9.999972e-01	10
3757548	1.000000e+00	7
3757551	1.000000e+00	4
3757550	8.881784e-16	50
3757545	8.986806e-01	21
3757544	8.881784e-16	50
3757547	2.399438e-01	28
3757546	1.000000e+00	7
3757541	7.673339e-03	34
3757540	8.388818e-01	22
3757542	1.000000e+00	1
3757537	9.995319e-01	14
3757539	4.529710e-14	49
3757538	1.000000e+00	4
3757464	5.561376e-01	25
3757470	8.881784e-16	50
3757471	9.999972e-01	10
3757468	1.000000e+00	7
3757469	4.510745e-05	39
3757458	2.807050e-06	41
3757456	9.986989e-01	15
3757457	1.000000e+00	3
3757462	1.000000e+00	0
3757463	1.000000e+00	1
3757460	1.000000e+00	1
3757461	5.946023e-02	31
3757451	3.300224e-03	35
3757450	9.999994e-01	9
3757449	9.835804e-01	18
3757448	1.611182e-01	29
3757455	9.999994e-01	9
3757454	9.923267e-01	17
3757453	8.881784e-16	50
3757452	4.529710e-14	49
3757443	1.133316e-12	48
3757442	1.049339e-07	43
3757440	1.000000e+00	1
3757447	1.611182e-01	29
3757445	1.000000e+00	4
3757444	8.388818e-01	22
3757496	1.000000e+00	3
3757497	7.673339e-03	34
3757498	1.193067e-05	40
3757500	1.000000e+00	0
3757501	9.986989e-01	15
3757502	1.000000e+00	0
3757488	5.561376e-01	25
3757489	8.881784e-16	50
3757490	8.881784e-16	50
3757492	1.013194e-01	30
3757493	1.000000e+00	3
3757494	6.640945e-01	24
3757495	4.529710e-14	49
3757480	8.881784e-16	50
3757482	1.000000e+00	1
3757484	1.000000e+00	0
3757487	6.640945e-01	24
3757486	8.881784e-16	50
3757473	1.000000e+00	1
3757472	1.133316e-12	48
3757475	1.000000e+00	5
3757477	9.999994e-01	9
3757476	1.133316e-12	48
3757479	8.881784e-16	50
3757478	4.529710e-14	49
3757666	9.999999e-01	8
3757667	1.000000e+00	3
3757665	9.999994e-01	9
3757670	1.000000e+00	4
3757671	1.000000e+00	5
3757668	4.529710e-14	49
3757669	1.000000e+00	2
3757674	1.000000e+00	0
3757675	8.388818e-01	22
3757673	9.923267e-01	17
3757678	1.000000e+00	1
3757679	1.000000e+00	1
3757676	9.405398e-01	20
3757677	1.000000e+00	0
3757683	1.000000e+00	0
3757682	9.998471e-01	13
3757681	1.000000e+00	3
3757680	9.995319e-01	14
3757687	1.000000e+00	0
3757686	1.000000e+00	4
3757685	1.000000e+00	0
3757684	1.000000e+00	1
3757691	8.881784e-16	50
3757690	1.000000e+00	4
3757688	1.000000e+00	3
3757692	1.000000e+00	4
3757632	1.000000e+00	7
3757633	9.923267e-01	17
3757635	1.000000e+00	6
3757637	1.000000e+00	3
3757638	1.000000e+00	0
3757639	1.000000e+00	0
3757640	1.000000e+00	0
3757641	1.000000e+00	0
3757643	1.000000e+00	7
3757644	1.000000e+00	2
3757645	1.000000e+00	7
3757646	1.000000e+00	7
3757647	9.999972e-01	10
3757649	9.995319e-01	14
3757648	1.000000e+00	0
3757650	9.995319e-01	14
3757653	9.995319e-01	14
3757652	7.673339e-03	34
3757655	1.000000e+00	7
3757654	1.000000e+00	5
3757657	9.923267e-01	17
3757656	1.000000e+00	1
3757658	8.881784e-16	50
3757661	9.999972e-01	10
3757660	4.529710e-14	49
3757605	3.245432e-02	32
3757602	1.000000e+00	6
3757603	3.245432e-02	32
3757601	1.000000e+00	0
3757614	5.561376e-01	25
3757615	1.000000e+00	0
3757613	1.000000e+00	0
3757623	1.000000e+00	3
3757622	1.000000e+00	1
3757620	1.000000e+00	0
3757619	1.000000e+00	0
3757618	1.000000e+00	0
3757616	1.000000e+00	0
3757631	1.000000e+00	1
3757630	8.881784e-16	50
3757629	8.881784e-16	50
3757627	1.000000e+00	0
3757626	9.999549e-01	12
3757625	1.000000e+00	0
3757624	9.835804e-01	18
3757572	8.881784e-16	50
3757573	1.000000e+00	1
3757574	1.000000e+00	4
3757575	1.000000e+00	1
3757568	3.359055e-01	27
3757569	1.000000e+00	0
3757580	1.000000e+00	1
3757582	9.995319e-01	14
3757583	9.999972e-01	10
3757576	1.000000e+00	4
3757577	8.986806e-01	21
3757578	9.986989e-01	15
3757579	1.000000e+00	0
3757589	9.835804e-01	18
3757590	1.000000e+00	2
3757585	1.000000e+00	6
3757584	9.999881e-01	11
3757586	9.999549e-01	12
3757597	1.000000e+00	1
3757596	1.000000e+00	2
3757599	9.998471e-01	13
3757598	8.881784e-16	50
3757593	1.611182e-01	29
3757592	1.854161e-11	47
3757595	3.300224e-03	35
3757594	9.999972e-01	10
3757800	1.000000e+00	2
3757806	8.881784e-16	50
3757805	8.881784e-16	50
3757804	8.881784e-16	50
3757795	1.000000e+00	0
3757794	1.000000e+00	7
3757793	1.000000e+00	7
3757792	1.000000e+00	0
3757799	1.133316e-12	48
3757797	1.000000e+00	4
3757796	1.000000e+00	2
3757818	8.881784e-16	50
3757819	8.881784e-16	50
3757816	5.946023e-02	31
3757822	8.881784e-16	50
3757823	9.995319e-01	14
3757821	8.881784e-16	50
3757810	1.013194e-01	30
3757808	1.529320e-04	38
3757809	8.881784e-16	50
3757814	8.881784e-16	50
3757815	8.881784e-16	50
3757770	1.000000e+00	4
3757773	7.673339e-03	34
3757775	8.881784e-16	50
3757774	1.000000e+00	2
3757761	4.529710e-14	49
3757763	9.998471e-01	13
3757762	5.817779e-07	42
3757765	9.999972e-01	10
3757764	1.000000e+00	2
3757767	1.000000e+00	7
3757766	1.000000e+00	4
3757784	1.000000e+00	3
3757785	1.000000e+00	2
3757786	1.000000e+00	5
3757787	1.854161e-11	47
3757788	1.000000e+00	1
3757789	1.000000e+00	2
3757790	1.000000e+00	2
3757791	9.675457e-01	19
3757776	9.675457e-01	19
3757777	9.923267e-01	17
3757778	1.000000e+00	1
3757779	1.301086e-03	36
3757780	8.881784e-16	50
3757781	1.000000e+00	4
3757782	8.881784e-16	50
3757783	1.133316e-12	48
3757743	1.301086e-03	36
3757742	7.600562e-01	23
3757741	1.000000e+00	4
3757740	9.999881e-01	11
3757739	6.640945e-01	24
3757738	1.000000e+00	2
3757737	1.000000e+00	1
3757736	9.986989e-01	15
3757735	1.000000e+00	5
3757734	1.000000e+00	0
3757733	2.104926e-09	45
3757731	9.999994e-01	9
3757730	1.000000e+00	0
3757729	9.923267e-01	17
3757728	1.193067e-05	40
3757758	8.881784e-16	50
3757759	1.529320e-04	38
3757756	1.000000e+00	1
3757757	1.000000e+00	0
3757754	9.986989e-01	15
3757755	1.301086e-03	36
3757752	1.000000e+00	1
3757753	1.854161e-11	47
3757750	8.881784e-16	50
3757751	2.807050e-06	41
3757748	1.000000e+00	0
3757749	1.000000e+00	7
3757747	2.230891e-10	46
3757744	1.049339e-07	43
3757745	1.000000e+00	0
3757709	9.995319e-01	14
3757708	9.966998e-01	16
3757711	3.245432e-02	32
3757710	1.000000e+00	0
3757705	1.854161e-11	47
3757704	1.000000e+00	3
3757707	1.000000e+00	6
3757700	1.000000e+00	0
3757703	1.000000e+00	1
3757702	1.000000e+00	1
3757697	1.000000e+00	1
3757696	8.881784e-16	50
3757699	9.986989e-01	15
3757698	5.817779e-07	42
3757724	8.881784e-16	50
3757725	4.529710e-14	49
3757726	1.000000e+00	6
3757727	1.000000e+00	0
3757720	9.999972e-01	10
3757721	1.193067e-05	40
3757722	2.104926e-09	45
3757723	2.230891e-10	46
3757716	1.000000e+00	1
3757717	1.000000e+00	2
3757718	1.000000e+00	2
3757712	1.000000e+00	0
3757714	8.881784e-16	50
3757715	8.881784e-16	50
3757937	1.133316e-12	48
3757936	9.998471e-01	13
3757939	2.230891e-10	46
3757938	1.611182e-01	29
3757941	8.881784e-16	50
3757940	8.881784e-16	50
3757943	4.529710e-14	49
3757945	1.000000e+00	7
3757944	1.000000e+00	7
3757947	9.966998e-01	16
3757946	9.405398e-01	20
3757949	7.600562e-01	23
3757948	1.000000e+00	2
3757951	1.854161e-11	47
3757950	1.000000e+00	5
3757921	8.881784e-16	50
3757923	8.881784e-16	50
3757924	1.000000e+00	3
3757925	4.529710e-14	49
3757926	8.986806e-01	21
3757927	1.000000e+00	0
3757928	1.529320e-04	38
3757930	8.881784e-16	50
3757931	9.999994e-01	9
3757932	1.000000e+00	0
3757934	1.000000e+00	0
3757935	1.000000e+00	0
3757907	8.881784e-16	50
3757905	8.881784e-16	50
3757904	7.673339e-03	34
3757910	8.881784e-16	50
3757908	8.881784e-16	50
3757915	8.881784e-16	50
3757914	8.881784e-16	50
3757913	4.529710e-14	49
3757912	8.388818e-01	22
3757919	1.000000e+00	5
3757917	4.529710e-14	49
3757916	8.881784e-16	50
3757890	9.999972e-01	10
3757891	9.835804e-01	18
3757889	9.999881e-01	11
3757894	1.000000e+00	0
3757895	1.000000e+00	0
3757892	9.923267e-01	17
3757893	1.854161e-11	47
3757898	9.999999e-01	8
3757899	9.999549e-01	12
3757896	1.000000e+00	0
3757897	1.000000e+00	1
3757903	8.881784e-16	50
3757900	6.640945e-01	24
3757901	9.999972e-01	10
3757876	9.675457e-01	19
3757879	8.388818e-01	22
3757873	1.000000e+00	1
3757872	2.104926e-09	45
3757875	1.621870e-08	44
3757874	8.881784e-16	50
3757885	1.000000e+00	1
3757884	1.301086e-03	36
3757887	1.049339e-07	43
3757886	9.995319e-01	14
3757881	1.301086e-03	36
3757880	5.561376e-01	25
3757883	4.510745e-05	39
3757882	1.133316e-12	48
3757860	1.000000e+00	2
3757861	8.881784e-16	50
3757862	1.000000e+00	6
3757863	1.000000e+00	0
3757856	1.000000e+00	1
3757857	9.999972e-01	10
3757858	9.999999e-01	8
3757859	8.881784e-16	50
3757869	1.000000e+00	3
3757871	1.000000e+00	3
3757864	9.999972e-01	10
3757865	1.621870e-08	44
3757866	8.881784e-16	50
3757867	1.000000e+00	3
3757846	1.000000e+00	7
3757845	9.999999e-01	8
3757843	3.359055e-01	27
3757842	2.104926e-09	45
3757840	3.245432e-02	32
3757855	1.000000e+00	2
3757854	1.000000e+00	0
3757853	1.000000e+00	4
3757852	1.000000e+00	1
3757851	3.245432e-02	32
3757850	1.000000e+00	1
3757849	1.000000e+00	0
3757848	1.000000e+00	0
3757830	8.881784e-16	50
3757831	3.359055e-01	27
3757828	8.881784e-16	50
3757826	8.881784e-16	50
3757827	8.881784e-16	50
3757838	8.881784e-16	50
3757839	4.510745e-05	39
3757837	1.000000e+00	1
3757834	4.529710e-14	49
3757835	9.999549e-01	12
3757832	8.388818e-01	22
3758072	9.999999e-01	8
3758073	9.999972e-01	10
3758074	9.675457e-01	19
3758075	1.000000e+00	6
3758077	4.438624e-01	26
3758078	1.000000e+00	0
3758079	9.835804e-01	18
3758064	9.966998e-01	16
3758065	1.000000e+00	4
3758066	3.359055e-01	27
3758068	1.000000e+00	3
3758070	1.000000e+00	3
3758071	1.000000e+00	2
3758057	9.995319e-01	14
3758056	1.000000e+00	2
3758059	1.000000e+00	7
3758058	1.000000e+00	1
3758063	1.000000e+00	4
3758062	1.000000e+00	4
3758048	8.881784e-16	50
3758053	1.000000e+00	0
3758052	1.000000e+00	1
3758055	1.000000e+00	3
3758054	1.000000e+00	3
3758040	9.986989e-01	15
3758041	1.000000e+00	3
3758046	8.881784e-16	50
3758047	8.986806e-01	21
3758044	7.600562e-01	23
3758034	1.000000e+00	4
3758035	9.999994e-01	9
3758032	1.000000e+00	0
3758033	1.000000e+00	2
3758038	9.835804e-01	18
3758039	9.999972e-01	10
3758036	1.000000e+00	7
3758037	1.013194e-01	30
3758027	1.000000e+00	1
3758026	1.000000e+00	5
3758025	1.000000e+00	3
3758024	8.881784e-16	50
3758031	1.000000e+00	0
3758029	9.986989e-01	15
3758028	1.000000e+00	2
3758019	1.000000e+00	5
3758018	1.000000e+00	6
3758017	1.854161e-11	47
3758023	8.881784e-16	50
3758022	1.000000e+00	1
3758021	9.999999e-01	8
3758020	1.000000e+00	0
3758012	1.000000e+00	0
3758013	1.000000e+00	6
3758014	8.881784e-16	50
3758008	3.245432e-02	32
3758009	3.245432e-02	32
3758010	1.000000e+00	0
3758011	1.000000e+00	2
3758004	7.600562e-01	23
3758005	1.529320e-04	38
3758006	1.000000e+00	7
3758000	1.133316e-12	48
3758001	9.999881e-01	11
3758002	8.881784e-16	50
3758003	8.881784e-16	50
3757998	8.881784e-16	50
3757993	8.388818e-01	22
3757992	1.000000e+00	7
3757989	9.995319e-01	14
3757988	1.000000e+00	2
3757991	1.000000e+00	6
3757990	1.000000e+00	0
3757984	9.675457e-01	19
3757986	1.000000e+00	0
3757982	9.999881e-01	11
3757983	1.000000e+00	4
3757980	9.999972e-01	10
3757981	1.000000e+00	3
3757978	1.000000e+00	0
3757979	9.999549e-01	12
3757977	1.000000e+00	4
3757972	9.999994e-01	9
3757973	1.000000e+00	1
3757970	1.000000e+00	7
3757971	3.300224e-03	35
3757968	1.000000e+00	6
3757969	4.438624e-01	26
3757967	1.000000e+00	3
3757966	1.000000e+00	4
3757965	1.000000e+00	1
3757964	1.000000e+00	0
3757963	5.817779e-07	42
3757962	2.807050e-06	41
3757961	1.133316e-12	48
3757960	9.999999e-01	8
3757959	8.881784e-16	50
3757958	9.923267e-01	17
3757957	9.998471e-01	13
3757956	1.000000e+00	0
3757955	1.000000e+00	1
3757954	1.193067e-05	40
3757952	9.405398e-01	20
3756040	1.000000e+00	5
3756041	1.000000e+00	3
3756042	7.600562e-01	23
3756043	1.133316e-12	48
3756044	5.817779e-07	42
3756045	1.000000e+00	4
3756046	1.000000e+00	7
3756047	9.405398e-01	20
3756032	9.999994e-01	9
3756033	1.000000e+00	4
3756034	9.999999e-01	8
3756035	1.000000e+00	0
3756036	8.881784e-16	50
3756037	8.881784e-16	50
3756038	1.000000e+00	3
3756057	9.405398e-01	20
3756056	7.673339e-03	34
3756059	1.049339e-07	43
3756061	8.881784e-16	50
3756060	1.000000e+00	1
3756063	1.000000e+00	5
3756062	9.999881e-01	11
3756049	4.510745e-05	39
3756048	1.854161e-11	47
3756051	2.399438e-01	28
3756050	1.000000e+00	6
3756053	1.000000e+00	0
3756052	9.999881e-01	11
3756055	8.881784e-16	50
3756054	1.854161e-11	47
3756074	5.561376e-01	25
3756075	8.881784e-16	50
3756073	1.000000e+00	0
3756078	1.000000e+00	2
3756079	4.529710e-14	49
3756076	1.621870e-08	44
3756077	1.000000e+00	3
3756066	1.000000e+00	3
3756067	9.986989e-01	15
3756065	1.000000e+00	4
3756070	1.000000e+00	1
3756071	9.986989e-01	15
3756068	1.000000e+00	5
3756069	1.000000e+00	1
3756091	1.133316e-12	48
3756090	9.995319e-01	14
3756089	9.999972e-01	10
3756088	9.966998e-01	16
3756095	8.986806e-01	21
3756094	1.000000e+00	0
3756093	1.000000e+00	2
3756092	1.000000e+00	1
3756083	9.405398e-01	20
3756081	1.301086e-03	36
3756080	6.640945e-01	24
3756086	8.986806e-01	21
3756085	8.881784e-16	50
3756084	8.986806e-01	21
3756108	1.000000e+00	0
3756109	1.000000e+00	7
3756110	6.640945e-01	24
3756111	9.999881e-01	11
3756105	1.000000e+00	5
3756106	1.000000e+00	3
3756107	9.966998e-01	16
3756100	1.000000e+00	4
3756101	1.641957e-02	33
3756102	9.999999e-01	8
3756103	9.999999e-01	8
3756096	1.000000e+00	7
3756097	1.641957e-02	33
3756098	1.000000e+00	0
3756099	1.049339e-07	43
3756125	1.000000e+00	0
3756124	1.000000e+00	0
3756127	1.000000e+00	0
3756126	1.000000e+00	6
3756121	8.881784e-16	50
3756120	9.998471e-01	13
3756123	1.000000e+00	5
3756122	1.000000e+00	0
3756117	9.995319e-01	14
3756116	9.923267e-01	17
3756119	9.998471e-01	13
3756118	1.000000e+00	1
3756113	9.999881e-01	11
3756112	9.923267e-01	17
3756115	8.881784e-16	50
3756114	3.300224e-03	35
3756142	9.675457e-01	19
3756143	1.611182e-01	29
3756140	1.000000e+00	3
3756141	1.013194e-01	30
3756138	1.000000e+00	1
3756139	9.999994e-01	9
3756136	8.881784e-16	50
3756137	9.675457e-01	19
3756134	1.000000e+00	1
3756135	9.999994e-01	9
3756132	1.000000e+00	1
3756133	1.000000e+00	0
3756130	1.000000e+00	0
3756131	1.000000e+00	1
3756128	1.000000e+00	5
3756129	1.000000e+00	4
3756159	1.000000e+00	3
3756158	8.881784e-16	50
3756157	1.000000e+00	1
3756156	1.000000e+00	1
3756155	9.995319e-01	14
3756154	1.000000e+00	0
3756153	1.000000e+00	1
3756152	1.000000e+00	1
3756151	1.000000e+00	0
3756150	1.000000e+00	1
3756149	1.000000e+00	0
3756148	1.000000e+00	1
3756147	1.000000e+00	1
3756146	2.104926e-09	45
3756145	9.675457e-01	19
3756144	1.000000e+00	2
3756161	5.561376e-01	25
3756160	4.529710e-14	49
3756162	9.999994e-01	9
3756165	1.000000e+00	1
3756167	2.807050e-06	41
3756166	9.999994e-01	9
3756169	1.000000e+00	0
3756168	9.999994e-01	9
3756173	7.673339e-03	34
3756172	8.881784e-16	50
3756175	9.998471e-01	13
3756174	1.000000e+00	3
3756176	9.923267e-01	17
3756177	5.817779e-07	42
3756179	1.193067e-05	40
3756180	1.000000e+00	4
3756181	1.000000e+00	0
3756182	1.000000e+00	2
3756183	1.000000e+00	1
3756184	8.881784e-16	50
3756186	1.854161e-11	47
3756189	6.640945e-01	24
3756190	1.000000e+00	7
3756191	2.807050e-06	41
3756195	1.000000e+00	1
3756194	9.999972e-01	10
3756192	9.923267e-01	17
3756199	1.000000e+00	1
3756198	9.999999e-01	8
3756196	1.000000e+00	1
3756203	3.245432e-02	32
3756202	8.881784e-16	50
3756201	9.999881e-01	11
3756200	4.510745e-05	39
3756207	9.923267e-01	17
3756206	5.817779e-07	42
3756205	9.999994e-01	9
3756204	8.881784e-16	50
3756210	1.000000e+00	3
3756211	9.999972e-01	10
3756208	4.529710e-14	49
3756209	8.986806e-01	21
3756215	9.405398e-01	20
3756212	2.104926e-09	45
3756213	8.881784e-16	50
3756218	8.881784e-16	50
3756216	1.000000e+00	0
3756222	1.000000e+00	3
3756223	1.529320e-04	38
3756220	8.986806e-01	21
3756221	1.000000e+00	0
3756229	9.986989e-01	15
3756231	1.000000e+00	6
3756225	9.999994e-01	9
3756224	1.000000e+00	0
3756227	9.999999e-01	8
3756226	1.000000e+00	0
3756237	1.000000e+00	0
3756236	9.999999e-01	8
3756238	1.854161e-11	47
3756233	1.133316e-12	48
3756232	1.000000e+00	2
3756235	1.000000e+00	2
3756234	1.000000e+00	1
3756244	1.529320e-04	38
3756245	4.529710e-14	49
3756246	9.923267e-01	17
3756247	1.000000e+00	1
3756241	4.529710e-14	49
3756242	1.000000e+00	4
3756243	1.000000e+00	0
3756252	8.881784e-16	50
3756253	9.999549e-01	12
3756254	1.000000e+00	1
3756248	1.000000e+00	5
3756250	8.881784e-16	50
3756251	1.000000e+00	1
3756263	1.000000e+00	0
3756262	1.000000e+00	2
3756261	1.000000e+00	0
3756260	1.000000e+00	0
3756259	1.000000e+00	2
3756257	8.881784e-16	50
3756256	1.611182e-01	29
3756271	1.000000e+00	5
3756270	1.193067e-05	40
3756269	9.986989e-01	15
3756268	1.000000e+00	3
3756267	1.000000e+00	1
3756266	1.000000e+00	0
3756265	9.999972e-01	10
3756264	1.000000e+00	1
3756278	2.399438e-01	28
3756279	1.000000e+00	0
3756276	4.681115e-04	37
3756277	9.999972e-01	10
3756274	1.000000e+00	1
3756275	1.000000e+00	0
3756272	1.000000e+00	3
3756273	8.388818e-01	22
3756286	9.835804e-01	18
3756284	1.000000e+00	0
3756285	1.000000e+00	0
3756282	1.000000e+00	0
3756283	1.000000e+00	0
3756280	1.000000e+00	0
3756281	1.000000e+00	1
3756315	9.986989e-01	15
3756314	1.000000e+00	1
3756313	1.000000e+00	1
3756312	1.000000e+00	3
3756319	2.399438e-01	28
3756318	9.986989e-01	15
3756317	9.999549e-01	12
3756316	8.881784e-16	50
3756307	1.000000e+00	4
3756306	1.000000e+00	2
3756305	1.000000e+00	7
3756304	1.000000e+00	0
3756311	1.000000e+00	6
3756310	9.998471e-01	13
3756309	6.640945e-01	24
3756308	1.000000e+00	6
3756296	4.529710e-14	49
3756297	4.529710e-14	49
3756302	8.881784e-16	50
3756303	4.529710e-14	49
3756300	9.999549e-01	12
3756301	1.000000e+00	3
3756290	1.000000e+00	1
3756291	1.000000e+00	1
3756288	1.000000e+00	3
3756289	9.998471e-01	13
3756294	1.000000e+00	0
3756295	9.835804e-01	18
3756292	8.881784e-16	50
3756293	9.966998e-01	16
3756345	1.193067e-05	40
3756344	1.000000e+00	1
3756347	1.000000e+00	1
3756349	1.621870e-08	44
3756348	9.999972e-01	10
3756351	1.000000e+00	0
3756350	2.230891e-10	46
3756337	1.000000e+00	4
3756336	1.000000e+00	4
3756338	9.995319e-01	14
3756341	1.000000e+00	0
3756340	9.999972e-01	10
3756343	9.966998e-01	16
3756342	1.000000e+00	0
3756328	1.000000e+00	4
3756329	9.675457e-01	19
3756330	3.245432e-02	32
3756331	1.000000e+00	6
3756332	7.600562e-01	23
[truncated: 1,246 more rows]
