# Supplementary material for: Translational Selection Is Ubiquitous in Prokaryotes
Source: PLoS Genet. 2010 Jun 24;6(6):e1001004. doi: 10.1371/journal.pgen.1001004 (PMC2891978; doi:10.1371/journal.pgen.1001004)
Supplement: Dataset S1 — OCU/non-OCU gene calls in 461 Bacterial and Archaeal genomes, and summary tables of genome properties and OCU preferences for specific codons. (4.77 MB ZIP) [file pgen.1001004.s001.zip › Dataset_S1_Bacteria/Desulfovibrio_vulgaris_DP4.arff.ocuGenes]

GeneID	signTest_p	ocuProbWinCnt
4663526	8.881784e-16	50
4663527	3.300224e-03	35
4663524	1.000000e+00	5
4663525	5.946023e-02	31
4663522	8.881784e-16	50
4663523	9.998471e-01	13
4663520	8.881784e-16	50
4663534	6.640945e-01	24
4663535	9.999549e-01	12
4663532	8.986806e-01	21
4663533	8.388818e-01	22
4663530	5.561376e-01	25
4663531	9.999999e-01	8
4663529	1.000000e+00	4
4663543	1.621870e-08	44
4663542	1.000000e+00	0
4663541	1.000000e+00	1
4663540	1.000000e+00	2
4663539	9.995319e-01	14
4663538	3.359055e-01	27
4663537	2.104926e-09	45
4663536	1.000000e+00	3
4663551	1.000000e+00	0
4663550	1.000000e+00	1
4663549	1.000000e+00	2
4663548	8.881784e-16	50
4663547	1.000000e+00	3
4663546	9.999881e-01	11
4663545	8.881784e-16	50
4663544	1.000000e+00	6
4663492	9.999881e-01	11
4663493	8.881784e-16	50
4663494	4.529710e-14	49
4663495	1.000000e+00	3
4663488	1.000000e+00	7
4663489	1.000000e+00	4
4663490	1.000000e+00	1
4663491	2.807050e-06	41
4663502	1.000000e+00	5
4663503	1.621870e-08	44
4663496	1.000000e+00	6
4663497	8.881784e-16	50
4663498	8.881784e-16	50
4663499	9.966998e-01	16
4663509	1.621870e-08	44
4663508	6.640945e-01	24
4663511	1.193067e-05	40
4663510	2.104926e-09	45
4663505	8.881784e-16	50
4663507	9.966998e-01	16
4663506	9.999881e-01	11
4663517	4.529710e-14	49
4663516	1.000000e+00	3
4663519	9.999972e-01	10
4663518	9.999999e-01	8
4663513	1.000000e+00	0
4663512	1.000000e+00	6
4663515	1.000000e+00	3
4663514	1.000000e+00	2
4663458	9.999881e-01	11
4663459	9.998471e-01	13
4663456	1.000000e+00	2
4663457	2.230891e-10	46
4663462	5.561376e-01	25
4663463	2.104926e-09	45
4663460	1.000000e+00	0
4663461	4.438624e-01	26
4663466	8.881784e-16	50
4663467	3.245432e-02	32
4663464	1.000000e+00	3
4663465	9.998471e-01	13
4663470	9.999972e-01	10
4663471	1.000000e+00	5
4663468	1.621870e-08	44
4663469	8.986806e-01	21
4663475	9.999972e-01	10
4663474	9.923267e-01	17
4663473	9.999999e-01	8
4663472	9.966998e-01	16
4663479	1.000000e+00	0
4663478	5.561376e-01	25
4663477	1.000000e+00	4
4663476	8.881784e-16	50
4663483	1.000000e+00	0
4663482	2.807050e-06	41
4663481	9.999549e-01	12
4663487	8.881784e-16	50
4663486	6.640945e-01	24
4663485	1.000000e+00	3
4663484	4.529710e-14	49
4663424	1.000000e+00	6
4663425	8.881784e-16	50
4663426	5.946023e-02	31
4663427	8.388818e-01	22
4663428	9.999994e-01	9
4663429	2.104926e-09	45
4663430	1.000000e+00	3
4663431	1.133316e-12	48
4663432	1.854161e-11	47
4663433	8.881784e-16	50
4663434	1.000000e+00	5
4663435	4.529710e-14	49
4663436	8.881784e-16	50
4663437	9.405398e-01	20
4663438	8.881784e-16	50
4663439	9.999999e-01	8
4663441	1.049339e-07	43
4663440	1.000000e+00	1
4663443	1.000000e+00	3
4663442	1.133316e-12	48
4663445	9.999972e-01	10
4663444	1.000000e+00	1
4663447	1.000000e+00	0
4663446	1.000000e+00	1
4663449	1.000000e+00	1
4663448	2.807050e-06	41
4663451	9.999994e-01	9
4663450	1.000000e+00	0
4663453	4.529710e-14	49
4663452	1.000000e+00	3
4663455	1.000000e+00	5
4663454	4.529710e-14	49
4663407	8.881784e-16	50
4663406	1.000000e+00	1
4663405	7.600562e-01	23
4663404	9.999549e-01	12
4663403	1.000000e+00	1
4663402	8.881784e-16	50
4663401	9.998471e-01	13
4663400	1.000000e+00	3
4663399	1.000000e+00	0
4663398	1.641957e-02	33
4663397	1.133316e-12	48
4663396	1.000000e+00	6
4663395	1.000000e+00	2
4663394	8.881784e-16	50
4663393	1.854161e-11	47
4663392	1.611182e-01	29
4663422	2.230891e-10	46
4663423	8.881784e-16	50
4663420	1.000000e+00	0
4663421	9.999994e-01	9
4663418	1.013194e-01	30
4663419	1.000000e+00	0
4663416	8.881784e-16	50
4663417	1.000000e+00	0
4663414	9.999972e-01	10
4663415	8.881784e-16	50
4663412	1.013194e-01	30
4663413	1.000000e+00	0
4663410	1.000000e+00	1
4663411	1.000000e+00	7
4663408	8.881784e-16	50
4663409	1.000000e+00	2
4663373	1.000000e+00	1
4663372	1.854161e-11	47
4663375	1.641957e-02	33
4663374	9.995319e-01	14
4663369	7.673339e-03	34
4663368	1.641957e-02	33
4663371	3.300224e-03	35
4663365	9.995319e-01	14
4663364	8.986806e-01	21
4663367	5.946023e-02	31
4663366	9.999549e-01	12
4663361	9.835804e-01	18
4663360	9.675457e-01	19
4663363	9.923267e-01	17
4663362	1.641957e-02	33
4663388	9.999994e-01	9
4663389	1.000000e+00	1
4663390	1.000000e+00	6
4663391	9.999881e-01	11
4663384	2.230891e-10	46
4663385	5.561376e-01	25
4663386	1.000000e+00	5
4663387	9.999972e-01	10
4663380	4.529710e-14	49
4663382	1.000000e+00	4
4663383	8.881784e-16	50
4663376	1.000000e+00	7
4663377	1.000000e+00	4
4663378	4.529710e-14	49
4663379	8.388818e-01	22
4663339	1.133316e-12	48
4663338	1.000000e+00	5
4663337	4.438624e-01	26
4663336	9.999999e-01	8
4663343	4.681115e-04	37
4663342	1.000000e+00	1
4663341	9.405398e-01	20
4663340	1.013194e-01	30
4663331	8.881784e-16	50
4663330	8.881784e-16	50
4663329	8.881784e-16	50
4663328	4.438624e-01	26
4663335	8.881784e-16	50
4663334	5.561376e-01	25
4663333	9.995319e-01	14
4663332	8.986806e-01	21
4663354	9.999972e-01	10
4663355	1.000000e+00	4
4663352	8.881784e-16	50
4663353	1.000000e+00	0
4663358	1.000000e+00	5
4663359	1.000000e+00	0
4663356	1.000000e+00	6
4663357	8.881784e-16	50
4663347	4.529710e-14	49
4663344	1.000000e+00	5
4663345	8.881784e-16	50
4663350	1.529320e-04	38
4663351	4.529710e-14	49
4663348	8.881784e-16	50
4663349	1.000000e+00	1
4663305	1.621870e-08	44
4663304	1.000000e+00	1
4663307	1.000000e+00	3
4663306	1.000000e+00	3
4663309	1.000000e+00	5
4663308	1.000000e+00	3
4663311	8.388818e-01	22
4663310	1.000000e+00	4
4663297	1.000000e+00	1
4663296	1.621870e-08	44
4663299	1.000000e+00	5
4663298	1.000000e+00	5
4663300	9.999999e-01	8
4663303	1.000000e+00	0
4663302	2.230891e-10	46
4663320	5.817779e-07	42
4663322	9.998471e-01	13
4663323	2.230891e-10	46
4663324	1.000000e+00	1
4663325	1.000000e+00	6
4663326	9.986989e-01	15
4663312	1.133316e-12	48
4663313	9.999972e-01	10
4663314	1.301086e-03	36
4663315	9.675457e-01	19
4663316	1.000000e+00	1
4663317	2.230891e-10	46
4663318	3.300224e-03	35
4663319	1.000000e+00	1
4663797	5.946023e-02	31
4663796	8.881784e-16	50
4663799	9.675457e-01	19
4663798	8.881784e-16	50
4663793	1.000000e+00	0
4663792	1.529320e-04	38
4663795	1.000000e+00	4
4663794	1.621870e-08	44
4663805	9.995319e-01	14
4663804	8.881784e-16	50
4663807	8.986806e-01	21
4663806	9.835804e-01	18
4663801	1.301086e-03	36
4663800	1.000000e+00	1
4663803	8.881784e-16	50
4663802	1.854161e-11	47
4663780	1.000000e+00	4
4663781	1.000000e+00	1
4663782	5.561376e-01	25
4663783	1.000000e+00	1
4663776	6.640945e-01	24
4663777	1.000000e+00	4
4663778	1.000000e+00	3
4663779	9.999549e-01	12
4663788	1.049339e-07	43
4663789	4.438624e-01	26
4663790	9.999549e-01	12
4663791	8.881784e-16	50
4663784	1.000000e+00	2
4663785	1.000000e+00	0
4663786	1.611182e-01	29
4663787	1.000000e+00	2
4663767	1.301086e-03	36
4663766	4.529710e-14	49
4663765	2.399438e-01	28
4663764	2.807050e-06	41
4663763	1.000000e+00	2
4663762	8.881784e-16	50
4663761	4.681115e-04	37
4663760	3.245432e-02	32
4663775	5.561376e-01	25
4663774	4.529710e-14	49
4663773	4.438624e-01	26
4663772	9.998471e-01	13
4663770	1.000000e+00	2
4663769	9.835804e-01	18
4663768	9.966998e-01	16
4663750	1.013194e-01	30
4663748	9.986989e-01	15
4663749	9.999994e-01	9
4663746	9.999999e-01	8
4663744	8.881784e-16	50
4663745	1.000000e+00	3
4663759	8.881784e-16	50
4663756	3.300224e-03	35
4663757	8.881784e-16	50
4663754	8.986806e-01	21
4663755	1.000000e+00	0
4663752	9.998471e-01	13
4663753	8.881784e-16	50
4663729	8.881784e-16	50
4663728	9.998471e-01	13
4663730	5.946023e-02	31
4663733	4.681115e-04	37
4663735	1.000000e+00	4
4663734	3.245432e-02	32
4663737	1.000000e+00	3
4663736	9.986989e-01	15
4663739	9.999999e-01	8
4663738	8.881784e-16	50
4663741	1.000000e+00	1
4663743	9.999549e-01	12
4663742	9.999881e-01	11
4663713	9.675457e-01	19
4663714	1.133316e-12	48
4663715	9.999972e-01	10
4663716	9.986989e-01	15
4663717	1.000000e+00	4
4663718	5.946023e-02	31
4663719	8.881784e-16	50
4663720	8.881784e-16	50
4663721	1.000000e+00	5
4663722	8.881784e-16	50
4663723	9.999881e-01	11
4663724	1.000000e+00	1
4663725	1.000000e+00	3
4663726	8.388818e-01	22
4663727	8.881784e-16	50
4663699	8.881784e-16	50
4663697	9.999881e-01	11
4663696	1.133316e-12	48
4663703	8.881784e-16	50
4663702	8.881784e-16	50
4663701	8.388818e-01	22
4663700	9.986989e-01	15
4663707	5.817779e-07	42
4663706	9.923267e-01	17
4663705	9.405398e-01	20
4663704	2.104926e-09	45
4663711	9.999549e-01	12
4663710	8.881784e-16	50
4663709	1.000000e+00	2
4663708	5.817779e-07	42
4663682	3.300224e-03	35
4663683	1.000000e+00	4
4663680	6.640945e-01	24
4663681	8.881784e-16	50
4663686	9.999994e-01	9
4663687	8.881784e-16	50
4663684	1.013194e-01	30
4663685	1.000000e+00	3
4663690	8.986806e-01	21
4663691	8.881784e-16	50
4663688	7.600562e-01	23
4663689	9.999972e-01	10
4663694	4.510745e-05	39
4663695	1.000000e+00	3
4663692	1.641957e-02	33
4663693	9.966998e-01	16
4663676	9.999999e-01	8
4663677	9.675457e-01	19
4663679	9.923267e-01	17
4663672	1.000000e+00	1
4663673	9.999994e-01	9
4663674	1.000000e+00	0
4663675	9.999994e-01	9
4663668	1.000000e+00	5
4663669	1.000000e+00	1
4663670	1.000000e+00	4
4663671	1.013194e-01	30
4663665	8.881784e-16	50
4663666	1.529320e-04	38
4663667	7.673339e-03	34
4663661	9.966998e-01	16
4663660	1.000000e+00	3
4663663	4.529710e-14	49
4663662	8.881784e-16	50
4663657	8.881784e-16	50
4663656	4.529710e-14	49
4663659	7.600562e-01	23
4663658	9.999999e-01	8
4663653	1.000000e+00	6
4663652	4.681115e-04	37
4663655	4.510745e-05	39
4663649	1.000000e+00	3
4663648	1.000000e+00	7
4663651	9.999881e-01	11
4663650	9.999994e-01	9
4663646	7.600562e-01	23
4663647	3.300224e-03	35
4663644	1.000000e+00	6
4663645	1.000000e+00	6
4663642	8.881784e-16	50
4663643	1.000000e+00	4
4663640	1.000000e+00	3
4663641	1.000000e+00	4
4663638	9.966998e-01	16
4663639	1.000000e+00	4
4663636	9.999972e-01	10
4663637	4.529710e-14	49
4663634	9.995319e-01	14
4663635	2.104926e-09	45
4663632	1.133316e-12	48
4663633	1.000000e+00	1
4663631	8.986806e-01	21
4663630	1.000000e+00	6
4663629	8.881784e-16	50
4663628	1.000000e+00	2
4663627	1.000000e+00	6
4663626	9.999972e-01	10
4663625	8.881784e-16	50
4663624	9.923267e-01	17
4663623	1.000000e+00	1
4663622	8.881784e-16	50
4663621	1.611182e-01	29
4663620	1.000000e+00	2
4663619	1.000000e+00	0
4663618	1.000000e+00	7
4663617	1.000000e+00	1
4663616	1.133316e-12	48
4663608	1.000000e+00	3
4663609	1.000000e+00	4
4663610	1.133316e-12	48
4663611	8.881784e-16	50
4663612	1.000000e+00	1
4663613	1.000000e+00	5
4663614	3.300224e-03	35
4663615	1.000000e+00	7
4663600	8.388818e-01	22
4663601	9.675457e-01	19
4663602	9.999881e-01	11
4663603	9.999972e-01	10
4663605	1.000000e+00	3
4663606	9.675457e-01	19
4663607	1.133316e-12	48
4663593	1.000000e+00	6
4663592	1.000000e+00	2
4663597	4.681115e-04	37
4663596	8.881784e-16	50
4663598	3.300224e-03	35
4663585	8.881784e-16	50
4663584	8.881784e-16	50
4663587	3.245432e-02	32
4663586	9.999999e-01	8
4663589	4.529710e-14	49
4663588	9.999972e-01	10
4663591	9.999972e-01	10
4663590	1.641957e-02	33
4663578	1.000000e+00	3
4663579	8.881784e-16	50
4663576	3.359055e-01	27
4663577	9.999999e-01	8
4663582	3.245432e-02	32
4663583	8.881784e-16	50
4663580	2.104926e-09	45
4663581	8.986806e-01	21
4663570	1.000000e+00	2
4663571	1.000000e+00	1
4663568	1.000000e+00	0
4663569	1.000000e+00	3
4663574	2.230891e-10	46
4663575	9.999999e-01	8
4663572	9.995319e-01	14
4663573	9.999999e-01	8
4663563	9.999994e-01	9
4663562	1.000000e+00	2
4663561	7.600562e-01	23
4663560	9.405398e-01	20
4663567	8.986806e-01	21
4663566	1.000000e+00	6
4663565	3.300224e-03	35
4663555	8.881784e-16	50
4663554	1.000000e+00	5
4663553	1.000000e+00	3
4663552	1.000000e+00	1
4663559	9.999999e-01	8
4663558	9.986989e-01	15
4663557	1.000000e+00	0
4663556	1.641957e-02	33
4664000	1.621870e-08	44
4664001	9.999881e-01	11
4664002	9.999994e-01	9
4664003	1.000000e+00	3
4664004	1.000000e+00	0
4664005	8.881784e-16	50
4664007	9.999549e-01	12
4664008	9.999994e-01	9
4664009	9.923267e-01	17
4664010	1.000000e+00	2
4664012	7.673339e-03	34
4664013	1.013194e-01	30
4664014	7.673339e-03	34
4664015	8.881784e-16	50
4664017	5.817779e-07	42
4664016	8.881784e-16	50
4664019	5.561376e-01	25
4664018	1.000000e+00	4
4664021	1.000000e+00	6
4664023	9.998471e-01	13
4664022	2.230891e-10	46
4664025	9.998471e-01	13
4664024	9.999549e-01	12
4664027	1.000000e+00	3
4664026	5.946023e-02	31
4664029	4.510745e-05	39
4664028	9.923267e-01	17
4664031	1.000000e+00	4
4664030	8.881784e-16	50
4664034	1.301086e-03	36
4664035	2.104926e-09	45
4664032	1.000000e+00	3
4664033	8.881784e-16	50
4664038	8.881784e-16	50
4664039	7.673339e-03	34
4664036	9.923267e-01	17
4664037	1.854161e-11	47
4664042	9.999994e-01	9
4664043	1.000000e+00	0
4664040	1.000000e+00	4
4664041	1.133316e-12	48
4664046	8.881784e-16	50
4664047	1.000000e+00	2
4664044	1.000000e+00	0
4664045	1.000000e+00	3
4664051	9.999994e-01	9
4664050	4.529710e-14	49
4664049	9.405398e-01	20
4664048	1.641957e-02	33
4664055	9.999994e-01	9
4664054	1.000000e+00	3
4664053	1.000000e+00	3
4664052	1.133316e-12	48
4664059	8.986806e-01	21
4664058	1.000000e+00	4
4664057	1.000000e+00	0
4664056	4.529710e-14	49
4664063	5.561376e-01	25
4664062	9.405398e-01	20
4664061	5.817779e-07	42
4664060	6.640945e-01	24
4663940	9.999972e-01	10
4663941	4.681115e-04	37
4663942	1.000000e+00	1
4663943	1.000000e+00	1
4663936	8.881784e-16	50
4663937	1.000000e+00	5
4663938	8.881784e-16	50
4663939	1.193067e-05	40
4663948	1.000000e+00	3
4663949	1.000000e+00	0
4663950	8.881784e-16	50
4663951	1.529320e-04	38
4663944	7.673339e-03	34
4663945	1.013194e-01	30
4663946	9.675457e-01	19
4663947	4.681115e-04	37
4663957	4.529710e-14	49
4663956	1.000000e+00	5
4663959	1.000000e+00	6
4663958	9.986989e-01	15
4663953	3.359055e-01	27
4663952	1.000000e+00	2
4663955	1.000000e+00	0
4663954	1.854161e-11	47
4663965	8.881784e-16	50
4663964	8.881784e-16	50
4663967	1.133316e-12	48
4663966	2.807050e-06	41
4663961	3.359055e-01	27
4663960	8.881784e-16	50
4663963	1.000000e+00	0
4663962	1.000000e+00	2
4663974	1.000000e+00	5
4663975	9.999972e-01	10
4663972	9.999994e-01	9
4663973	1.000000e+00	0
4663970	1.301086e-03	36
4663971	9.999999e-01	8
4663968	8.881784e-16	50
4663969	1.000000e+00	1
4663982	9.675457e-01	19
4663983	9.405398e-01	20
4663980	5.946023e-02	31
4663981	9.999549e-01	12
4663978	2.807050e-06	41
4663979	1.641957e-02	33
4663976	9.999881e-01	11
4663991	1.000000e+00	0
4663990	9.986989e-01	15
4663989	1.000000e+00	2
4663988	2.230891e-10	46
4663987	4.438624e-01	26
4663986	8.881784e-16	50
4663985	1.000000e+00	1
4663984	3.359055e-01	27
4663999	9.999999e-01	8
4663998	1.000000e+00	0
4663997	9.998471e-01	13
4663994	1.000000e+00	6
4663993	7.600562e-01	23
4663992	1.000000e+00	1
4663881	8.881784e-16	50
4663880	8.881784e-16	50
4663883	8.881784e-16	50
4663882	4.681115e-04	37
4663885	1.000000e+00	6
4663884	1.000000e+00	6
4663887	9.995319e-01	14
4663886	9.966998e-01	16
4663873	1.000000e+00	4
4663872	9.405398e-01	20
4663875	9.923267e-01	17
4663874	9.999972e-01	10
4663877	3.245432e-02	32
4663879	8.881784e-16	50
4663878	8.881784e-16	50
4663897	1.000000e+00	6
4663898	8.881784e-16	50
4663899	1.013194e-01	30
4663900	4.681115e-04	37
4663901	1.621870e-08	44
4663902	8.881784e-16	50
4663903	8.881784e-16	50
4663888	8.881784e-16	50
4663890	8.881784e-16	50
4663891	1.000000e+00	3
4663892	1.000000e+00	4
4663893	8.881784e-16	50
4663894	1.000000e+00	3
4663895	1.000000e+00	3
4663915	1.000000e+00	6
4663914	2.230891e-10	46
4663913	8.881784e-16	50
4663912	8.881784e-16	50
4663919	1.000000e+00	3
4663918	9.999994e-01	9
4663917	2.230891e-10	46
4663916	1.000000e+00	5
4663907	2.399438e-01	28
4663906	8.881784e-16	50
4663905	1.621870e-08	44
4663904	9.999549e-01	12
4663911	7.600562e-01	23
4663910	3.300224e-03	35
4663909	2.230891e-10	46
4663908	9.998471e-01	13
4663930	1.301086e-03	36
4663931	9.999549e-01	12
4663928	1.000000e+00	1
4663929	9.835804e-01	18
4663934	1.000000e+00	3
4663935	2.230891e-10	46
4663932	9.999999e-01	8
4663933	1.000000e+00	5
4663922	9.966998e-01	16
4663923	8.881784e-16	50
4663920	9.998471e-01	13
4663921	1.000000e+00	5
4663926	9.999881e-01	11
4663927	1.000000e+00	4
4663924	4.529710e-14	49
4663925	1.000000e+00	0
4663821	1.000000e+00	3
4663820	1.000000e+00	6
4663823	9.995319e-01	14
4663822	9.999881e-01	11
4663817	1.000000e+00	1
4663816	8.881784e-16	50
4663819	1.000000e+00	7
4663818	8.986806e-01	21
4663813	1.000000e+00	2
4663812	1.000000e+00	3
4663815	9.999972e-01	10
4663814	8.881784e-16	50
4663809	1.000000e+00	5
4663808	9.835804e-01	18
4663811	1.000000e+00	7
4663810	1.301086e-03	36
4663836	8.881784e-16	50
4663837	9.986989e-01	15
4663839	9.999999e-01	8
4663833	1.000000e+00	3
4663834	2.230891e-10	46
4663835	6.640945e-01	24
4663828	7.673339e-03	34
4663829	8.881784e-16	50
4663830	9.999999e-01	8
4663831	1.000000e+00	4
4663824	9.999999e-01	8
4663825	1.013194e-01	30
4663826	1.000000e+00	2
4663827	9.999881e-01	11
4663855	1.621870e-08	44
4663854	1.049339e-07	43
4663853	4.529710e-14	49
4663852	1.000000e+00	2
4663851	9.999994e-01	9
4663850	3.245432e-02	32
4663849	2.399438e-01	28
4663848	1.000000e+00	7
4663847	1.000000e+00	4
4663846	1.854161e-11	47
4663844	9.998471e-01	13
4663843	1.000000e+00	1
4663842	1.000000e+00	3
4663841	9.966998e-01	16
4663840	9.998471e-01	13
4663870	9.999994e-01	9
4663871	1.000000e+00	5
4663868	2.399438e-01	28
4663869	5.817779e-07	42
4663867	9.998471e-01	13
4663864	1.000000e+00	6
4663865	1.000000e+00	7
4663862	8.881784e-16	50
4663863	1.000000e+00	0
4663860	5.817779e-07	42
4663861	1.013194e-01	30
4663858	8.881784e-16	50
4663859	1.000000e+00	7
4663857	9.966998e-01	16
4664275	9.999549e-01	12
4664274	1.000000e+00	2
4664273	9.999999e-01	8
4664279	2.104926e-09	45
4664278	1.621870e-08	44
4664277	9.995319e-01	14
4664276	9.999999e-01	8
4664283	1.133316e-12	48
4664282	1.611182e-01	29
4664281	9.998471e-01	13
4664280	1.641957e-02	33
4664287	1.000000e+00	0
4664286	9.998471e-01	13
4664285	1.000000e+00	6
4664284	4.529710e-14	49
4664258	1.000000e+00	4
4664259	8.881784e-16	50
4664256	1.000000e+00	1
4664257	1.000000e+00	0
4664263	1.133316e-12	48
4664260	9.835804e-01	18
4664261	1.000000e+00	1
4664266	8.986806e-01	21
4664267	1.000000e+00	2
4664264	8.881784e-16	50
4664265	1.000000e+00	5
4664270	1.000000e+00	0
4664271	7.673339e-03	34
4664268	9.675457e-01	19
4664269	9.999999e-01	8
4664305	9.999881e-01	11
4664304	1.611182e-01	29
4664307	1.000000e+00	6
4664306	1.000000e+00	3
4664309	4.510745e-05	39
4664308	7.673339e-03	34
4664311	9.999881e-01	11
4664310	1.000000e+00	6
4664313	3.359055e-01	27
4664312	1.000000e+00	2
4664315	9.998471e-01	13
4664314	1.133316e-12	48
4664317	6.640945e-01	24
4664316	1.000000e+00	7
4664319	3.245432e-02	32
4664318	8.881784e-16	50
4664288	9.999999e-01	8
4664289	9.986989e-01	15
4664290	1.000000e+00	5
4664291	1.301086e-03	36
4664292	1.000000e+00	2
4664293	8.881784e-16	50
4664294	9.405398e-01	20
4664295	1.049339e-07	43
4664296	4.681115e-04	37
4664297	5.817779e-07	42
4664298	8.881784e-16	50
4664300	3.300224e-03	35
4664301	1.000000e+00	1
4664302	6.640945e-01	24
4664303	9.966998e-01	16
4664215	9.835804e-01	18
4664214	1.000000e+00	5
4664213	8.881784e-16	50
4664212	1.000000e+00	6
4664211	9.966998e-01	16
4664210	1.000000e+00	0
4664209	9.999994e-01	9
4664208	1.000000e+00	5
4664223	1.000000e+00	2
4664222	1.000000e+00	4
4664221	1.133316e-12	48
4664220	2.104926e-09	45
4664219	9.999549e-01	12
4664218	1.000000e+00	4
4664217	9.999972e-01	10
4664216	9.999994e-01	9
4664198	2.230891e-10	46
4664199	9.999972e-01	10
4664196	8.986806e-01	21
4664197	1.000000e+00	1
4664194	5.817779e-07	42
4664195	8.881784e-16	50
4664192	1.000000e+00	2
4664193	1.000000e+00	2
4664206	2.807050e-06	41
4664207	1.000000e+00	0
4664205	1.529320e-04	38
4664202	1.000000e+00	0
4664203	9.999549e-01	12
4664200	1.621870e-08	44
4664201	8.881784e-16	50
4664245	4.529710e-14	49
4664244	1.000000e+00	5
4664247	9.999999e-01	8
4664246	1.000000e+00	7
4664240	8.881784e-16	50
4664243	1.000000e+00	6
4664242	1.000000e+00	3
4664253	9.998471e-01	13
4664252	9.999549e-01	12
4664255	8.986806e-01	21
4664254	1.000000e+00	4
4664249	9.998471e-01	13
4664248	9.999881e-01	11
4664250	9.835804e-01	18
4664228	1.611182e-01	29
4664229	1.000000e+00	1
4664230	8.881784e-16	50
4664231	1.000000e+00	0
4664224	1.000000e+00	5
4664225	7.600562e-01	23
4664226	1.000000e+00	5
4664227	8.881784e-16	50
4664236	1.000000e+00	5
4664237	5.946023e-02	31
4664238	3.245432e-02	32
4664239	9.999881e-01	11
4664232	1.000000e+00	4
4664233	1.000000e+00	0
4664234	1.193067e-05	40
4664235	9.999881e-01	11
4664155	8.881784e-16	50
4664152	4.438624e-01	26
4664153	1.000000e+00	3
4664158	1.000000e+00	4
4664159	1.621870e-08	44
4664156	8.881784e-16	50
4664157	1.013194e-01	30
4664146	1.000000e+00	3
4664147	1.000000e+00	5
4664144	4.529710e-14	49
4664145	8.881784e-16	50
4664150	1.193067e-05	40
4664151	9.999549e-01	12
4664148	4.529710e-14	49
4664149	1.000000e+00	2
4664139	1.000000e+00	0
4664138	4.529710e-14	49
4664137	1.000000e+00	0
4664136	8.881784e-16	50
4664143	9.999994e-01	9
4664142	1.049339e-07	43
4664141	8.881784e-16	50
4664140	2.399438e-01	28
4664131	9.999999e-01	8
4664130	1.301086e-03	36
4664129	1.000000e+00	0
4664128	1.000000e+00	7
4664135	6.640945e-01	24
4664134	4.438624e-01	26
4664133	5.561376e-01	25
4664132	7.673339e-03	34
4664184	9.923267e-01	17
4664185	8.881784e-16	50
4664186	1.000000e+00	3
4664187	5.817779e-07	42
4664188	9.999881e-01	11
4664189	9.995319e-01	14
4664190	1.611182e-01	29
4664191	9.999994e-01	9
4664176	9.999994e-01	9
4664177	1.000000e+00	6
4664178	1.000000e+00	0
4664179	9.999994e-01	9
4664180	2.230891e-10	46
4664181	8.881784e-16	50
4664182	1.000000e+00	2
4664183	1.000000e+00	2
4664169	1.013194e-01	30
4664168	1.000000e+00	3
4664171	8.881784e-16	50
4664170	9.986989e-01	15
4664173	9.923267e-01	17
4664172	5.817779e-07	42
4664175	9.999972e-01	10
4664174	9.999994e-01	9
4664161	8.881784e-16	50
4664160	8.388818e-01	22
4664163	1.133316e-12	48
4664162	9.986989e-01	15
4664165	1.000000e+00	2
4664164	8.881784e-16	50
4664167	9.405398e-01	20
4664166	9.835804e-01	18
4664094	1.641957e-02	33
4664093	1.000000e+00	3
4664090	1.000000e+00	0
4664091	8.881784e-16	50
4664088	8.881784e-16	50
4664089	1.000000e+00	2
4664086	9.835804e-01	18
4664087	9.999994e-01	9
4664085	9.999999e-01	8
4664082	1.000000e+00	3
4664083	8.881784e-16	50
4664080	1.000000e+00	4
4664081	8.986806e-01	21
4664079	9.999999e-01	8
4664078	8.881784e-16	50
4664077	8.881784e-16	50
4664076	9.998471e-01	13
4664075	9.405398e-01	20
4664074	8.881784e-16	50
4664072	9.986989e-01	15
4664071	9.405398e-01	20
4664070	1.000000e+00	7
4664069	8.881784e-16	50
4664068	1.000000e+00	5
4664067	8.881784e-16	50
4664066	8.388818e-01	22
4664065	1.000000e+00	6
4664064	9.966998e-01	16
4664124	1.000000e+00	0
4664125	9.675457e-01	19
4664126	9.999881e-01	11
4664127	9.999999e-01	8
4664120	9.998471e-01	13
4664121	8.881784e-16	50
4664116	1.000000e+00	7
4664117	1.000000e+00	0
4664118	9.966998e-01	16
4664119	2.399438e-01	28
4664112	1.133316e-12	48
4664113	8.986806e-01	21
4664114	1.000000e+00	6
4664115	5.561376e-01	25
4664109	1.000000e+00	7
4664108	1.000000e+00	6
4664111	1.529320e-04	38
4664110	1.000000e+00	4
4664105	2.104926e-09	45
4664104	9.999999e-01	8
4664107	8.881784e-16	50
4664106	1.301086e-03	36
4664101	1.000000e+00	5
4664100	9.405398e-01	20
4664103	9.999994e-01	9
4664102	1.133316e-12	48
4664097	1.000000e+00	5
4664096	9.999994e-01	9
4664099	9.999549e-01	12
4664098	1.013194e-01	30
4664490	2.807050e-06	41
4664491	9.923267e-01	17
4664488	1.000000e+00	7
4664489	4.681115e-04	37
4664494	1.000000e+00	5
4664495	9.986989e-01	15
4664492	8.986806e-01	21
4664493	8.986806e-01	21
4664482	8.881784e-16	50
4664483	8.881784e-16	50
4664480	4.529710e-14	49
4664481	9.923267e-01	17
4664486	3.359055e-01	27
4664487	9.999549e-01	12
4664484	1.000000e+00	1
4664485	5.561376e-01	25
4664507	9.835804e-01	18
4664505	1.000000e+00	5
4664504	1.000000e+00	5
4664511	4.529710e-14	49
4664510	1.000000e+00	1
4664509	5.817779e-07	42
4664508	1.000000e+00	0
4664499	4.510745e-05	39
4664497	9.998471e-01	13
4664496	1.000000e+00	0
4664503	8.881784e-16	50
4664502	8.881784e-16	50
4664501	1.000000e+00	4
4664500	1.000000e+00	4
4664456	9.986989e-01	15
4664457	8.881784e-16	50
4664458	8.388818e-01	22
4664459	8.881784e-16	50
4664460	1.000000e+00	5
4664461	1.000000e+00	3
4664462	4.510745e-05	39
4664463	2.807050e-06	41
4664448	9.923267e-01	17
4664450	1.013194e-01	30
4664451	1.000000e+00	2
4664452	1.621870e-08	44
4664453	2.807050e-06	41
4664454	2.807050e-06	41
4664455	5.817779e-07	42
4664473	2.230891e-10	46
4664472	8.388818e-01	22
4664475	1.000000e+00	0
4664474	9.999972e-01	10
4664477	1.000000e+00	2
4664476	1.000000e+00	1
4664479	1.000000e+00	7
4664478	1.621870e-08	44
4664465	2.399438e-01	28
4664464	9.999999e-01	8
4664467	9.999999e-01	8
4664466	1.000000e+00	3
4664469	1.000000e+00	6
4664468	8.986806e-01	21
4664471	3.245432e-02	32
4664470	5.817779e-07	42
4664558	1.000000e+00	2
4664559	9.405398e-01	20
4664557	1.000000e+00	0
4664554	8.881784e-16	50
4664555	1.013194e-01	30
4664552	3.359055e-01	27
4664553	1.529320e-04	38
4664550	1.000000e+00	6
4664551	9.999999e-01	8
4664548	9.995319e-01	14
4664549	9.995319e-01	14
4664546	8.388818e-01	22
4664547	4.438624e-01	26
4664544	8.881784e-16	50
4664545	1.049339e-07	43
4664575	8.881784e-16	50
4664573	1.000000e+00	3
4664572	6.640945e-01	24
4664571	1.000000e+00	6
4664570	8.881784e-16	50
4664569	8.881784e-16	50
4664568	9.999972e-01	10
4664567	8.986806e-01	21
4664566	9.986989e-01	15
4664565	1.000000e+00	4
4664564	1.000000e+00	7
4664562	7.600562e-01	23
4664561	9.999881e-01	11
4664560	4.529710e-14	49
4664524	1.000000e+00	4
4664525	1.133316e-12	48
4664526	9.999994e-01	9
4664527	1.301086e-03	36
4664520	1.000000e+00	2
4664521	8.881784e-16	50
4664522	1.000000e+00	2
4664523	1.000000e+00	6
4664516	1.000000e+00	3
4664517	8.881784e-16	50
4664518	8.881784e-16	50
4664513	8.881784e-16	50
4664514	9.923267e-01	17
4664515	9.999999e-01	8
4664541	1.000000e+00	4
4664540	1.000000e+00	2
4664542	1.000000e+00	6
4664536	1.529320e-04	38
4664539	1.000000e+00	4
4664538	1.000000e+00	5
4664533	1.621870e-08	44
4664535	1.000000e+00	6
4664534	9.999881e-01	11
4664529	1.000000e+00	6
4664528	1.000000e+00	4
4664531	4.681115e-04	37
4664530	1.000000e+00	1
4664355	1.000000e+00	7
4664353	2.104926e-09	45
4664352	1.000000e+00	3
4664359	1.621870e-08	44
4664358	1.013194e-01	30
4664357	8.881784e-16	50
4664356	6.640945e-01	24
4664363	1.000000e+00	6
4664362	1.049339e-07	43
4664361	1.000000e+00	2
4664360	1.000000e+00	4
4664367	8.881784e-16	50
4664366	1.000000e+00	7
4664365	1.000000e+00	7
4664364	1.000000e+00	7
4664370	2.230891e-10	46
4664371	1.000000e+00	0
4664368	1.611182e-01	29
4664369	1.000000e+00	1
4664375	9.995319e-01	14
4664372	1.000000e+00	3
4664373	9.675457e-01	19
4664378	1.854161e-11	47
4664379	1.000000e+00	0
4664376	9.966998e-01	16
4664382	8.881784e-16	50
4664383	1.000000e+00	4
4664380	8.881784e-16	50
4664381	7.673339e-03	34
4664321	8.881784e-16	50
4664320	9.995319e-01	14
4664323	9.998471e-01	13
4664322	1.000000e+00	2
4664325	3.300224e-03	35
4664324	5.817779e-07	42
4664327	1.000000e+00	7
4664326	1.000000e+00	1
4664329	8.881784e-16	50
4664328	1.000000e+00	3
4664331	9.999999e-01	8
4664330	1.000000e+00	5
4664332	1.621870e-08	44
4664335	4.529710e-14	49
4664334	1.000000e+00	0
4664336	1.000000e+00	6
4664337	3.359055e-01	27
4664338	1.000000e+00	2
4664339	1.000000e+00	0
4664340	8.881784e-16	50
4664342	7.673339e-03	34
4664343	7.600562e-01	23
4664344	1.000000e+00	7
4664345	8.881784e-16	50
4664346	1.000000e+00	3
4664347	5.946023e-02	31
4664348	9.966998e-01	16
4664349	1.000000e+00	5
4664350	1.000000e+00	0
4664351	1.000000e+00	1
4664423	1.049339e-07	43
4664422	9.999881e-01	11
4664421	8.881784e-16	50
4664420	1.000000e+00	0
4664419	9.835804e-01	18
4664418	1.000000e+00	2
4664417	9.999972e-01	10
4664416	1.641957e-02	33
4664430	1.000000e+00	7
4664429	9.675457e-01	19
4664428	8.881784e-16	50
4664427	1.000000e+00	3
4664426	8.881784e-16	50
4664425	8.881784e-16	50
4664424	8.881784e-16	50
4664438	9.999972e-01	10
4664439	9.966998e-01	16
4664436	1.049339e-07	43
4664437	1.000000e+00	5
4664434	1.000000e+00	5
4664432	1.000000e+00	0
4664433	8.881784e-16	50
4664446	4.529710e-14	49
4664447	1.000000e+00	0
4664444	1.000000e+00	4
4664445	2.230891e-10	46
4664442	9.675457e-01	19
4664443	9.966998e-01	16
4664440	1.854161e-11	47
4664441	5.561376e-01	25
4664389	1.000000e+00	2
4664388	8.388818e-01	22
4664391	1.000000e+00	5
4664385	5.946023e-02	31
4664384	1.000000e+00	4
4664387	6.640945e-01	24
4664386	1.013194e-01	30
4664397	1.000000e+00	1
4664399	3.359055e-01	27
4664398	1.000000e+00	5
4664393	1.000000e+00	2
4664392	1.000000e+00	3
4664395	5.561376e-01	25
4664394	9.835804e-01	18
4664404	1.000000e+00	4
4664406	5.946023e-02	31
4664407	1.000000e+00	6
4664400	8.388818e-01	22
4664401	1.000000e+00	2
4664402	1.000000e+00	5
4664403	1.000000e+00	4
4664412	8.881784e-16	50
4664413	1.000000e+00	5
4664414	2.104926e-09	45
4664415	9.999972e-01	10
4664408	9.999549e-01	12
4664409	8.986806e-01	21
4664410	9.923267e-01	17
4664761	4.438624e-01	26
4664760	1.000000e+00	2
4664763	7.600562e-01	23
4664762	1.000000e+00	3
4664765	8.881784e-16	50
4664764	1.000000e+00	3
4664767	1.301086e-03	36
4664766	8.881784e-16	50
4664753	9.675457e-01	19
4664755	1.000000e+00	0
4664754	8.881784e-16	50
4664757	9.999994e-01	9
4664756	8.881784e-16	50
4664759	1.000000e+00	0
4664758	6.640945e-01	24
4664744	9.675457e-01	19
4664745	9.998471e-01	13
4664746	8.881784e-16	50
4664747	8.881784e-16	50
4664748	1.000000e+00	7
4664749	8.881784e-16	50
4664750	6.640945e-01	24
4664751	1.193067e-05	40
4664736	9.999881e-01	11
4664737	1.000000e+00	7
4664738	8.881784e-16	50
4664739	7.673339e-03	34
4664740	9.999881e-01	11
4664741	1.000000e+00	4
4664742	1.000000e+00	4
4664743	8.881784e-16	50
4664730	9.995319e-01	14
4664729	1.611182e-01	29
4664728	1.000000e+00	4
4664735	9.835804e-01	18
4664734	1.000000e+00	3
4664733	2.399438e-01	28
4664732	1.854161e-11	47
4664723	6.640945e-01	24
4664722	1.000000e+00	3
4664721	9.995319e-01	14
4664720	1.000000e+00	4
4664727	9.966998e-01	16
4664726	1.611182e-01	29
4664725	8.881784e-16	50
4664724	4.529710e-14	49
4664714	8.881784e-16	50
4664715	5.817779e-07	42
4664712	1.000000e+00	4
4664713	9.835804e-01	18
4664718	1.000000e+00	2
4664719	2.807050e-06	41
4664716	1.000000e+00	4
4664717	1.133316e-12	48
4664706	2.230891e-10	46
4664707	9.999881e-01	11
4664704	1.000000e+00	5
4664705	9.835804e-01	18
4664710	2.399438e-01	28
4664711	8.881784e-16	50
4664708	1.049339e-07	43
4664709	6.640945e-01	24
4664829	1.641957e-02	33
4664828	8.881784e-16	50
4664831	2.230891e-10	46
4664830	1.000000e+00	1
4664825	1.000000e+00	4
4664824	6.640945e-01	24
4664827	1.611182e-01	29
4664826	8.986806e-01	21
4664821	8.881784e-16	50
4664820	4.438624e-01	26
4664823	1.000000e+00	5
4664822	8.881784e-16	50
4664817	7.600562e-01	23
4664816	1.000000e+00	2
4664819	1.000000e+00	1
4664818	7.673339e-03	34
4664812	3.245432e-02	32
4664813	2.399438e-01	28
4664814	9.999994e-01	9
4664815	1.193067e-05	40
4664808	1.000000e+00	1
4664810	1.000000e+00	0
4664804	2.807050e-06	41
4664805	9.999972e-01	10
4664806	8.881784e-16	50
4664807	1.000000e+00	4
4664800	9.966998e-01	16
4664801	2.104926e-09	45
4664799	4.438624e-01	26
4664798	3.359055e-01	27
4664797	1.000000e+00	3
4664796	1.000000e+00	3
4664795	1.000000e+00	3
4664794	9.995319e-01	14
4664793	9.835804e-01	18
4664792	8.881784e-16	50
4664791	1.000000e+00	7
4664790	2.399438e-01	28
4664789	9.405398e-01	20
4664787	1.000000e+00	3
4664786	6.640945e-01	24
4664785	1.013194e-01	30
4664780	2.399438e-01	28
4664781	6.640945e-01	24
4664778	2.807050e-06	41
4664779	9.675457e-01	19
4664776	9.999549e-01	12
4664777	8.881784e-16	50
4664775	1.000000e+00	6
4664772	9.999994e-01	9
4664773	1.000000e+00	5
4664770	3.300224e-03	35
4664771	9.999881e-01	11
4664768	4.438624e-01	26
4664769	1.000000e+00	1
4664624	8.881784e-16	50
4664625	4.510745e-05	39
4664626	9.405398e-01	20
4664627	9.998471e-01	13
4664628	8.881784e-16	50
4664629	1.000000e+00	1
4664630	8.881784e-16	50
4664632	1.000000e+00	1
4664633	1.000000e+00	4
4664634	1.133316e-12	48
4664635	1.133316e-12	48
4664636	9.999549e-01	12
4664637	8.388818e-01	22
4664638	1.000000e+00	6
4664639	1.000000e+00	2
4664609	1.000000e+00	4
4664608	9.999549e-01	12
4664611	1.000000e+00	2
4664610	9.999994e-01	9
4664613	9.998471e-01	13
4664612	8.881784e-16	50
4664615	5.946023e-02	31
4664614	1.611182e-01	29
4664617	9.999549e-01	12
4664616	9.998471e-01	13
4664619	2.399438e-01	28
4664618	8.881784e-16	50
4664621	3.359055e-01	27
4664620	1.000000e+00	7
4664623	8.986806e-01	21
4664622	1.000000e+00	0
4664594	1.854161e-11	47
4664595	4.529710e-14	49
4664592	1.000000e+00	2
4664593	1.000000e+00	2
4664598	4.510745e-05	39
4664599	8.986806e-01	21
4664597	4.681115e-04	37
4664602	1.000000e+00	0
4664603	9.999881e-01	11
4664601	8.881784e-16	50
4664606	9.999999e-01	8
4664607	1.000000e+00	4
4664604	1.000000e+00	5
4664605	8.881784e-16	50
4664579	1.000000e+00	7
4664578	8.881784e-16	50
4664577	1.049339e-07	43
4664576	1.000000e+00	3
4664583	1.000000e+00	5
4664582	1.000000e+00	4
4664581	1.000000e+00	7
4664580	1.000000e+00	3
4664587	9.999999e-01	8
4664586	8.881784e-16	50
4664585	1.000000e+00	0
4664584	1.000000e+00	0
4664591	9.923267e-01	17
4664590	1.000000e+00	2
4664589	1.000000e+00	3
4664588	1.000000e+00	1
4664692	9.999994e-01	9
4664693	9.675457e-01	19
4664694	8.881784e-16	50
4664695	9.835804e-01	18
4664688	1.000000e+00	6
4664690	1.000000e+00	0
4664691	9.405398e-01	20
4664701	9.999549e-01	12
4664702	1.641957e-02	33
4664703	1.133316e-12	48
4664696	2.104926e-09	45
4664697	9.405398e-01	20
4664698	9.999881e-01	11
4664699	9.999549e-01	12
4664677	1.000000e+00	2
4664676	9.835804e-01	18
4664679	8.986806e-01	21
4664678	1.301086e-03	36
4664673	9.986989e-01	15
4664672	1.000000e+00	5
4664675	1.641957e-02	33
4664674	9.998471e-01	13
4664685	9.999999e-01	8
4664684	1.000000e+00	6
4664687	4.529710e-14	49
4664686	4.510745e-05	39
4664681	1.000000e+00	4
4664680	1.000000e+00	2
4664682	8.881784e-16	50
4664662	3.359055e-01	27
4664663	1.611182e-01	29
4664660	1.529320e-04	38
4664661	3.359055e-01	27
4664658	9.999994e-01	9
4664659	9.999549e-01	12
4664656	1.000000e+00	7
4664657	9.923267e-01	17
4664670	8.881784e-16	50
4664671	8.881784e-16	50
4664668	8.881784e-16	50
4664669	4.510745e-05	39
4664666	4.529710e-14	49
4664667	8.881784e-16	50
4664664	1.000000e+00	6
4664665	8.881784e-16	50
4664647	1.193067e-05	40
4664646	9.999972e-01	10
4664645	1.000000e+00	3
4664644	8.881784e-16	50
4664643	3.300224e-03	35
4664642	1.000000e+00	3
4664641	9.999881e-01	11
4664640	5.946023e-02	31
4664655	1.854161e-11	47
4664654	1.854161e-11	47
4664653	7.600562e-01	23
4664652	9.999549e-01	12
4664651	9.405398e-01	20
4664650	8.881784e-16	50
4664649	8.881784e-16	50
4664648	1.000000e+00	1
4664972	1.611182e-01	29
4664973	1.000000e+00	0
4664974	9.995319e-01	14
4664975	8.881784e-16	50
4664968	9.999994e-01	9
4664969	1.000000e+00	0
4664970	1.049339e-07	43
4664971	4.438624e-01	26
4664964	1.000000e+00	6
4664965	9.998471e-01	13
4664966	1.529320e-04	38
4664967	9.999972e-01	10
4664960	1.000000e+00	2
4664961	4.529710e-14	49
4664962	1.000000e+00	0
4664963	1.000000e+00	6
4664989	1.529320e-04	38
4664988	3.300224e-03	35
4664991	8.881784e-16	50
4664990	1.000000e+00	0
4664985	5.817779e-07	42
4664984	1.000000e+00	6
4664987	1.013194e-01	30
4664986	9.999881e-01	11
4664981	6.640945e-01	24
4664980	1.049339e-07	43
4664983	9.999972e-01	10
4664982	1.000000e+00	7
4664977	1.193067e-05	40
4664976	2.104926e-09	45
4664979	4.510745e-05	39
4664978	8.881784e-16	50
4665006	1.133316e-12	48
4665007	1.611182e-01	29
4665004	1.000000e+00	4
4665005	9.998471e-01	13
4665002	9.999881e-01	11
4665003	9.999994e-01	9
4665000	1.854161e-11	47
4665001	1.133316e-12	48
4664998	2.104926e-09	45
4664999	8.881784e-16	50
4664996	1.000000e+00	2
4664997	9.999994e-01	9
4664994	1.854161e-11	47
4664995	5.817779e-07	42
4664992	1.000000e+00	0
4664993	9.995319e-01	14
4665023	9.999549e-01	12
4665022	1.013194e-01	30
4665021	8.881784e-16	50
4665020	9.986989e-01	15
4665019	8.881784e-16	50
4665018	1.000000e+00	4
4665017	8.881784e-16	50
4665016	9.835804e-01	18
4665015	8.881784e-16	50
4665013	1.641957e-02	33
4665012	9.999999e-01	8
4665011	7.673339e-03	34
4665010	9.999994e-01	9
4665009	2.104926e-09	45
4665008	4.529710e-14	49
4665032	8.881784e-16	50
4665033	8.388818e-01	22
4665034	8.388818e-01	22
4665035	1.000000e+00	6
4665036	8.881784e-16	50
4665037	5.946023e-02	31
4665038	3.300224e-03	35
4665039	1.529320e-04	38
4665024	3.300224e-03	35
4665025	3.245432e-02	32
4665026	8.881784e-16	50
4665027	8.881784e-16	50
4665029	1.000000e+00	3
4665030	2.230891e-10	46
4665031	9.999994e-01	9
4665049	7.673339e-03	34
4665048	8.881784e-16	50
4665051	4.529710e-14	49
4665050	9.998471e-01	13
4665053	1.000000e+00	0
4665052	4.529710e-14	49
4665055	9.986989e-01	15
4665054	9.405398e-01	20
4665041	1.611182e-01	29
4665040	9.995319e-01	14
4665043	1.000000e+00	0
4665042	1.854161e-11	47
4665045	9.966998e-01	16
4665044	8.881784e-16	50
4665047	1.000000e+00	7
4665046	1.000000e+00	1
4665066	2.399438e-01	28
4665067	1.000000e+00	1
4665064	1.000000e+00	6
4665065	9.966998e-01	16
4665070	8.881784e-16	50
4665071	1.000000e+00	2
4665069	1.000000e+00	4
4665058	2.104926e-09	45
4665059	2.104926e-09	45
4665056	3.245432e-02	32
4665057	2.807050e-06	41
4665062	8.881784e-16	50
4665063	1.641957e-02	33
4665060	8.881784e-16	50
4665061	1.000000e+00	3
4665074	1.000000e+00	1
4665073	5.817779e-07	42
4665072	2.104926e-09	45
4664837	5.946023e-02	31
4664836	1.000000e+00	2
4664839	8.881784e-16	50
4664838	8.881784e-16	50
4664833	1.013194e-01	30
4664832	9.923267e-01	17
4664835	1.013194e-01	30
4664834	2.230891e-10	46
4664845	9.999881e-01	11
4664844	9.999549e-01	12
4664847	1.000000e+00	5
4664846	1.000000e+00	1
4664841	3.245432e-02	32
4664840	3.359055e-01	27
4664843	1.000000e+00	7
4664842	1.013194e-01	30
4664852	8.881784e-16	50
4664853	1.000000e+00	0
4664854	5.561376e-01	25
4664855	1.000000e+00	5
4664848	1.013194e-01	30
4664849	8.881784e-16	50
4664850	9.999549e-01	12
4664851	8.881784e-16	50
4664860	1.000000e+00	7
4664861	4.529710e-14	49
4664862	8.881784e-16	50
4664856	1.301086e-03	36
4664857	1.000000e+00	1
4664858	8.881784e-16	50
4664859	1.133316e-12	48
4664871	8.881784e-16	50
4664870	1.000000e+00	5
4664869	8.881784e-16	50
4664868	9.999994e-01	9
4664866	1.000000e+00	2
4664865	1.000000e+00	4
4664864	9.986989e-01	15
4664879	9.999972e-01	10
4664878	9.986989e-01	15
4664877	9.995319e-01	14
4664876	9.999549e-01	12
4664875	9.998471e-01	13
4664874	5.946023e-02	31
4664873	4.681115e-04	37
4664872	9.995319e-01	14
4664886	1.000000e+00	4
4664887	1.000000e+00	6
4664884	1.000000e+00	7
4664885	1.000000e+00	4
4664882	5.817779e-07	42
4664883	8.881784e-16	50
4664880	3.245432e-02	32
4664894	1.000000e+00	6
4664892	4.529710e-14	49
4664893	1.133316e-12	48
4664890	9.999881e-01	11
4664891	1.133316e-12	48
4664888	1.013194e-01	30
4664889	8.881784e-16	50
4664897	1.000000e+00	1
4664899	9.923267e-01	17
4664898	9.999881e-01	11
4664900	1.000000e+00	2
4664902	6.640945e-01	24
4664905	4.529710e-14	49
4664904	1.000000e+00	5
4664907	1.854161e-11	47
4664906	1.000000e+00	5
4664909	9.999549e-01	12
4664908	8.881784e-16	50
4664911	8.881784e-16	50
4664910	1.621870e-08	44
4664912	9.999972e-01	10
4664913	1.000000e+00	1
4664914	2.104926e-09	45
4664915	9.405398e-01	20
4664916	1.000000e+00	5
4664917	9.923267e-01	17
4664918	8.986806e-01	21
4664919	1.000000e+00	0
4664920	8.881784e-16	50
4664921	1.000000e+00	1
4664922	1.000000e+00	6
4664924	8.881784e-16	50
4664925	1.133316e-12	48
4664926	4.529710e-14	49
4664927	1.000000e+00	4
4664931	1.000000e+00	5
4664930	2.104926e-09	45
4664929	1.000000e+00	4
4664928	8.881784e-16	50
4664935	1.611182e-01	29
4664934	8.881784e-16	50
4664933	1.000000e+00	4
4664932	7.600562e-01	23
4664939	1.000000e+00	6
4664938	3.245432e-02	32
4664937	1.000000e+00	5
4664936	7.673339e-03	34
4664943	1.049339e-07	43
4664942	5.817779e-07	42
4664941	9.999999e-01	8
4664940	9.835804e-01	18
4664946	9.999999e-01	8
4664947	8.881784e-16	50
4664944	9.835804e-01	18
4664945	9.405398e-01	20
4664950	8.881784e-16	50
4664951	1.000000e+00	5
4664948	1.000000e+00	5
4664949	1.301086e-03	36
4664954	9.999881e-01	11
4664955	9.999994e-01	9
4664952	1.000000e+00	7
4664958	9.999881e-01	11
4664959	8.881784e-16	50
4664956	8.881784e-16	50
4664957	8.881784e-16	50
PID_162139897	1.000000e+00	0
PID_162139898	3.359055e-01	27
4661887	1.000000e+00	3
4661969	8.881784e-16	50
4661968	1.854161e-11	47
4661971	1.133316e-12	48
4661970	9.835804e-01	18
4661973	1.000000e+00	7
4661972	3.245432e-02	32
4661975	1.621870e-08	44
4661974	1.000000e+00	3
4661976	1.000000e+00	0
4661979	1.000000e+00	0
4661978	1.000000e+00	7
4661981	1.000000e+00	7
4661980	1.000000e+00	4
4661983	1.000000e+00	3
4661982	1.000000e+00	4
4661952	9.999999e-01	8
4661953	9.999999e-01	8
4661954	9.999994e-01	9
4661955	9.999972e-01	10
4661956	6.640945e-01	24
4661957	9.999549e-01	12
4661958	1.000000e+00	1
4661959	4.529710e-14	49
4661960	1.000000e+00	1
4661961	9.999999e-01	8
4661962	1.000000e+00	1
4661963	1.000000e+00	4
4661964	1.854161e-11	47
4661965	1.000000e+00	5
4661966	1.000000e+00	3
4661967	1.049339e-07	43
4662003	1.000000e+00	4
4662002	1.000000e+00	0
4662001	1.000000e+00	5
4662000	9.998471e-01	13
4662007	5.561376e-01	25
4662006	1.000000e+00	5
4662005	1.000000e+00	3
4662004	3.359055e-01	27
4662011	9.675457e-01	19
4662010	1.641957e-02	33
4662009	9.999972e-01	10
4662008	1.000000e+00	5
4662015	1.193067e-05	40
4662014	1.000000e+00	4
4662013	8.881784e-16	50
4662012	3.300224e-03	35
4661986	1.000000e+00	0
4661987	1.000000e+00	7
4661984	5.561376e-01	25
4661985	1.000000e+00	0
4661990	1.000000e+00	4
4661991	1.000000e+00	1
4661988	1.000000e+00	1
4661989	1.000000e+00	0
4661994	1.000000e+00	0
4661995	8.881784e-16	50
4661992	9.995319e-01	14
4661993	9.998471e-01	13
4661998	1.000000e+00	6
4661999	1.000000e+00	0
4661996	1.000000e+00	6
4661997	4.681115e-04	37
4661909	8.388818e-01	22
4661908	1.000000e+00	1
4661911	1.133316e-12	48
4661910	8.881784e-16	50
4661905	4.529710e-14	49
4661904	9.835804e-01	18
4661907	8.881784e-16	50
4661906	1.641957e-02	33
4661917	8.881784e-16	50
4661916	1.529320e-04	38
4661919	8.881784e-16	50
4661918	9.986989e-01	15
4661913	1.000000e+00	2
4661912	2.104926e-09	45
4661915	4.438624e-01	26
4661914	8.881784e-16	50
4661892	1.000000e+00	2
4661893	1.000000e+00	4
4661894	9.999994e-01	9
4661895	8.388818e-01	22
4661888	9.966998e-01	16
4661889	1.000000e+00	5
4661890	1.000000e+00	4
4661891	1.000000e+00	6
4661900	8.881784e-16	50
4661901	1.301086e-03	36
4661902	9.835804e-01	18
4661903	4.681115e-04	37
4661896	9.999994e-01	9
4661897	1.000000e+00	4
4661898	9.999972e-01	10
4661899	8.881784e-16	50
4661943	1.621870e-08	44
4661942	2.104926e-09	45
4661941	3.300224e-03	35
4661940	1.000000e+00	4
4661939	3.245432e-02	32
4661938	1.000000e+00	2
4661937	7.600562e-01	23
4661936	8.881784e-16	50
4661951	1.000000e+00	6
4661950	1.621870e-08	44
4661949	8.986806e-01	21
4661948	1.000000e+00	0
4661947	9.999881e-01	11
4661946	8.881784e-16	50
4661945	2.807050e-06	41
4661944	1.000000e+00	5
4661926	6.640945e-01	24
4661927	1.000000e+00	1
4661924	8.986806e-01	21
4661925	9.999549e-01	12
4661922	9.405398e-01	20
4661923	8.388818e-01	22
4661920	9.999881e-01	11
4661921	1.049339e-07	43
4661934	9.986989e-01	15
4661935	4.438624e-01	26
4661932	4.529710e-14	49
4661933	1.000000e+00	1
4661930	8.881784e-16	50
4661931	8.388818e-01	22
4661928	4.529710e-14	49
4661929	2.230891e-10	46
4662091	1.000000e+00	2
4662090	9.998471e-01	13
4662089	9.998471e-01	13
4662088	4.529710e-14	49
4662095	4.681115e-04	37
4662094	3.245432e-02	32
4662093	1.000000e+00	1
4662083	8.881784e-16	50
4662082	1.000000e+00	2
4662081	9.995319e-01	14
4662080	9.923267e-01	17
4662086	8.881784e-16	50
4662085	1.000000e+00	0
4662084	9.995319e-01	14
4662106	1.000000e+00	0
4662107	1.000000e+00	0
4662104	1.000000e+00	0
4662105	9.998471e-01	13
4662110	8.881784e-16	50
4662111	4.681115e-04	37
4662108	8.881784e-16	50
4662109	1.000000e+00	3
4662098	8.881784e-16	50
4662099	1.000000e+00	3
4662096	8.881784e-16	50
4662097	1.000000e+00	0
4662102	7.600562e-01	23
4662103	8.881784e-16	50
4662100	1.000000e+00	2
4662101	1.000000e+00	2
4662121	1.000000e+00	4
4662120	1.000000e+00	0
4662123	3.300224e-03	35
4662122	9.999994e-01	9
4662125	9.923267e-01	17
4662124	9.999994e-01	9
4662127	1.000000e+00	1
4662126	1.049339e-07	43
4662113	1.000000e+00	4
4662112	1.854161e-11	47
4662115	1.049339e-07	43
4662114	1.000000e+00	3
4662117	8.881784e-16	50
4662116	9.995319e-01	14
4662119	9.966998e-01	16
4662118	8.881784e-16	50
4662136	8.388818e-01	22
4662137	9.999881e-01	11
4662138	4.510745e-05	39
4662139	9.675457e-01	19
4662140	1.000000e+00	0
4662141	9.986989e-01	15
4662142	9.999549e-01	12
4662143	1.000000e+00	6
4662128	1.000000e+00	3
4662129	9.999972e-01	10
4662130	1.000000e+00	6
4662131	1.000000e+00	6
4662132	1.000000e+00	1
4662133	9.835804e-01	18
4662134	1.000000e+00	0
4662135	9.999999e-01	8
4662031	1.000000e+00	6
4662030	9.405398e-01	20
4662029	9.995319e-01	14
4662028	9.999972e-01	10
4662027	8.881784e-16	50
4662026	1.621870e-08	44
4662025	1.000000e+00	6
4662024	9.998471e-01	13
4662023	5.817779e-07	42
4662022	1.000000e+00	2
4662021	2.230891e-10	46
4662020	9.966998e-01	16
4662019	1.000000e+00	7
4662018	1.000000e+00	2
4662017	1.000000e+00	4
4662016	3.359055e-01	27
4662046	1.000000e+00	1
4662047	1.000000e+00	2
4662044	1.000000e+00	5
4662045	9.999972e-01	10
4662042	1.611182e-01	29
4662043	1.000000e+00	1
4662040	3.300224e-03	35
4662041	9.986989e-01	15
4662038	1.000000e+00	5
4662039	9.923267e-01	17
4662036	9.986989e-01	15
4662037	1.000000e+00	7
4662034	8.881784e-16	50
4662035	1.000000e+00	0
4662032	1.000000e+00	0
4662033	3.245432e-02	32
4662061	9.999549e-01	12
4662060	9.999999e-01	8
4662063	7.600562e-01	23
4662062	9.999999e-01	8
4662057	1.000000e+00	6
4662056	1.000000e+00	1
4662059	9.999549e-01	12
4662058	1.000000e+00	7
4662053	8.881784e-16	50
4662052	7.600562e-01	23
4662055	1.000000e+00	2
4662054	9.995319e-01	14
4662049	8.881784e-16	50
4662048	1.000000e+00	1
4662051	1.000000e+00	3
4662050	1.621870e-08	44
4662076	1.000000e+00	4
4662077	1.000000e+00	6
4662078	1.000000e+00	2
4662079	8.881784e-16	50
4662072	5.817779e-07	42
4662073	1.000000e+00	4
4662074	1.000000e+00	7
4662075	9.986989e-01	15
4662068	9.835804e-01	18
4662069	7.600562e-01	23
4662070	5.946023e-02	31
4662071	9.999994e-01	9
4662064	1.000000e+00	7
4662065	1.049339e-07	43
4662066	1.000000e+00	7
4662067	4.438624e-01	26
4662210	1.000000e+00	5
4662211	4.529710e-14	49
4662208	3.359055e-01	27
4662209	1.000000e+00	7
4662214	1.000000e+00	7
4662215	1.000000e+00	0
4662212	3.359055e-01	27
4662213	8.986806e-01	21
4662218	1.854161e-11	47
4662219	9.966998e-01	16
4662217	9.986989e-01	15
4662222	9.999994e-01	9
4662223	1.000000e+00	0
4662220	8.881784e-16	50
4662221	8.881784e-16	50
4662227	1.621870e-08	44
4662225	1.000000e+00	5
4662224	1.000000e+00	0
4662231	1.000000e+00	7
4662230	4.529710e-14	49
4662229	1.000000e+00	2
4662228	1.049339e-07	43
4662235	1.000000e+00	1
4662234	1.301086e-03	36
4662233	9.675457e-01	19
4662232	9.966998e-01	16
4662239	9.835804e-01	18
4662237	1.000000e+00	7
4662236	8.986806e-01	21
4662240	1.529320e-04	38
4662241	5.561376e-01	25
4662242	4.681115e-04	37
4662243	8.388818e-01	22
4662244	9.966998e-01	16
4662245	1.000000e+00	1
4662246	8.881784e-16	50
4662247	1.013194e-01	30
4662248	9.999549e-01	12
4662250	2.104926e-09	45
4662251	1.000000e+00	5
4662252	9.999972e-01	10
4662253	8.881784e-16	50
4662254	8.881784e-16	50
4662255	2.807050e-06	41
4662257	8.881784e-16	50
4662256	1.000000e+00	2
4662259	8.986806e-01	21
4662258	9.995319e-01	14
4662261	9.835804e-01	18
4662260	1.621870e-08	44
4662263	9.999881e-01	11
4662262	1.000000e+00	4
4662265	1.000000e+00	0
4662264	1.000000e+00	3
4662267	2.230891e-10	46
4662269	9.986989e-01	15
4662268	9.923267e-01	17
4662271	9.923267e-01	17
4662270	1.000000e+00	2
4662151	5.817779e-07	42
4662148	9.675457e-01	19
4662149	9.999881e-01	11
4662146	6.640945e-01	24
4662147	1.000000e+00	6
4662144	1.000000e+00	0
4662145	1.000000e+00	7
4662158	8.881784e-16	50
4662159	1.000000e+00	7
4662156	9.999994e-01	9
4662157	6.640945e-01	24
4662154	9.998471e-01	13
[truncated: 998 more rows]
