# Supplementary material for: Translational Selection Is Ubiquitous in Prokaryotes
Source: PLoS Genet. 2010 Jun 24;6(6):e1001004. doi: 10.1371/journal.pgen.1001004 (PMC2891978; doi:10.1371/journal.pgen.1001004)
Supplement: Dataset S1 — OCU/non-OCU gene calls in 461 Bacterial and Archaeal genomes, and summary tables of genome properties and OCU preferences for specific codons. (4.77 MB ZIP) [file pgen.1001004.s001.zip › Dataset_S1_Bacteria/Dichelobacter_nodosus_VCS1703A.arff.ocuGenes]

GeneID	signTest_p	ocuProbWinCnt
5122640	2.104926e-09	45
5122641	1.000000e+00	0
5122642	9.999972e-01	10
5122643	8.881784e-16	50
5122644	2.807050e-06	41
5122645	4.681115e-04	37
5122646	4.681115e-04	37
5122647	9.405398e-01	20
5122648	9.986989e-01	15
5122649	1.621870e-08	44
5122650	1.000000e+00	0
5122651	1.000000e+00	4
5122652	1.854161e-11	47
5122653	1.000000e+00	1
5122654	4.529710e-14	49
5122655	1.301086e-03	36
5122625	8.881784e-16	50
5122624	8.881784e-16	50
5122627	1.000000e+00	1
5122626	1.000000e+00	3
5122629	1.000000e+00	6
5122628	2.399438e-01	28
5122631	1.000000e+00	1
5122633	1.013194e-01	30
5122632	1.000000e+00	1
5122635	9.999999e-01	8
5122634	4.438624e-01	26
5122637	1.000000e+00	0
5122636	1.000000e+00	0
5122639	1.000000e+00	0
5122638	1.000000e+00	3
5122674	1.000000e+00	0
5122675	9.986989e-01	15
5122672	9.998471e-01	13
5122673	8.881784e-16	50
5122678	1.000000e+00	1
5122679	1.000000e+00	4
5122676	1.000000e+00	0
5122677	1.000000e+00	0
5122683	1.000000e+00	4
5122680	1.000000e+00	0
5122681	7.673339e-03	34
5122686	1.000000e+00	1
5122687	1.000000e+00	6
5122684	5.561376e-01	25
5122685	1.000000e+00	2
5122659	9.999994e-01	9
5122657	1.000000e+00	0
5122656	2.104926e-09	45
5122662	1.000000e+00	1
5122660	1.000000e+00	0
5122667	1.000000e+00	2
5122666	4.510745e-05	39
5122665	1.000000e+00	0
5122664	4.681115e-04	37
5122671	8.881784e-16	50
5122670	1.000000e+00	0
5122669	1.000000e+00	1
5122668	8.881784e-16	50
5122580	1.301086e-03	36
5122581	1.000000e+00	0
5122583	1.000000e+00	0
5122576	9.995319e-01	14
5122577	3.359055e-01	27
5122588	9.966998e-01	16
5122584	8.881784e-16	50
5122585	1.000000e+00	2
5122586	1.000000e+00	0
5122587	1.133316e-12	48
5122565	1.000000e+00	5
5122564	1.193067e-05	40
5122567	1.000000e+00	0
5122566	1.000000e+00	3
5122561	9.999549e-01	12
5122560	1.000000e+00	1
5122563	8.881784e-16	50
5122562	1.000000e+00	2
5122573	4.438624e-01	26
5122572	2.104926e-09	45
5122575	1.000000e+00	1
5122569	9.999994e-01	9
5122568	8.881784e-16	50
5122571	1.000000e+00	3
5122570	1.000000e+00	4
5122614	1.000000e+00	0
5122615	8.881784e-16	50
5122612	8.881784e-16	50
5122613	5.561376e-01	25
5122610	1.000000e+00	1
5122611	8.881784e-16	50
5122608	8.881784e-16	50
5122609	8.881784e-16	50
5122622	4.438624e-01	26
5122623	1.621870e-08	44
5122620	1.000000e+00	2
5122621	1.000000e+00	1
5122618	3.300224e-03	35
5122619	1.854161e-11	47
5122616	9.998471e-01	13
5122617	1.000000e+00	0
5122599	1.000000e+00	6
5122598	1.000000e+00	3
5122597	1.000000e+00	6
5122596	8.881784e-16	50
5122595	1.000000e+00	0
5122594	1.000000e+00	3
5122592	1.133316e-12	48
5122607	8.881784e-16	50
5122606	8.881784e-16	50
5122605	1.000000e+00	1
5122604	9.998471e-01	13
5122603	8.881784e-16	50
5122602	8.881784e-16	50
5122601	1.013194e-01	30
5122777	4.529710e-14	49
5122776	8.881784e-16	50
5122779	8.881784e-16	50
5122778	6.640945e-01	24
5122781	1.529320e-04	38
5122780	1.000000e+00	1
5122783	1.000000e+00	4
5122782	1.049339e-07	43
5122769	1.000000e+00	1
5122768	9.923267e-01	17
5122770	4.529710e-14	49
5122772	1.000000e+00	3
5122775	2.230891e-10	46
5122774	8.881784e-16	50
5122760	9.923267e-01	17
5122761	8.881784e-16	50
5122762	1.000000e+00	0
5122763	1.013194e-01	30
5122764	8.881784e-16	50
5122765	8.881784e-16	50
5122766	9.675457e-01	19
5122767	1.000000e+00	0
5122752	1.049339e-07	43
5122753	1.000000e+00	0
5122754	1.000000e+00	6
5122755	9.999994e-01	9
5122756	9.986989e-01	15
5122757	1.000000e+00	1
5122758	4.529710e-14	49
5122759	8.881784e-16	50
5122811	1.000000e+00	0
5122810	9.835804e-01	18
5122809	8.881784e-16	50
5122808	9.999994e-01	9
5122815	4.510745e-05	39
5122814	1.049339e-07	43
5122813	1.000000e+00	2
5122812	1.000000e+00	0
5122803	8.881784e-16	50
5122802	1.000000e+00	2
5122801	8.881784e-16	50
5122800	9.835804e-01	18
5122807	1.301086e-03	36
5122806	8.881784e-16	50
5122805	1.013194e-01	30
5122804	1.000000e+00	0
5122794	8.881784e-16	50
5122795	8.881784e-16	50
5122792	4.529710e-14	49
5122793	1.854161e-11	47
5122798	8.881784e-16	50
5122799	8.881784e-16	50
5122796	8.881784e-16	50
5122797	9.999549e-01	12
5122786	8.881784e-16	50
5122787	1.611182e-01	29
5122785	8.881784e-16	50
5122790	1.049339e-07	43
5122791	1.000000e+00	2
5122789	8.986806e-01	21
5122717	1.000000e+00	0
5122716	1.000000e+00	0
5122719	1.000000e+00	4
5122718	1.133316e-12	48
5122713	1.854161e-11	47
5122712	8.881784e-16	50
5122715	8.881784e-16	50
5122714	1.000000e+00	2
5122709	8.881784e-16	50
5122708	1.000000e+00	2
5122711	9.998471e-01	13
5122710	1.000000e+00	2
5122705	1.000000e+00	1
5122704	1.013194e-01	30
5122707	1.000000e+00	1
5122706	1.000000e+00	0
5122700	8.881784e-16	50
5122701	8.881784e-16	50
5122702	8.881784e-16	50
5122703	8.881784e-16	50
5122696	1.000000e+00	0
5122697	1.000000e+00	0
5122698	1.000000e+00	3
5122692	1.000000e+00	5
5122693	1.000000e+00	2
5122694	1.133316e-12	48
5122695	1.133316e-12	48
5122688	1.000000e+00	7
5122689	9.966998e-01	16
5122690	1.133316e-12	48
5122691	1.000000e+00	0
5122751	1.000000e+00	2
5122750	1.000000e+00	6
5122749	1.000000e+00	0
5122748	8.388818e-01	22
5122747	9.999972e-01	10
5122746	1.000000e+00	0
5122745	2.807050e-06	41
5122744	2.104926e-09	45
5122743	1.529320e-04	38
5122742	1.000000e+00	0
5122741	1.529320e-04	38
5122740	1.133316e-12	48
5122739	1.000000e+00	1
5122738	1.013194e-01	30
5122737	1.000000e+00	2
5122736	8.881784e-16	50
5122734	8.881784e-16	50
5122735	5.817779e-07	42
5122732	8.881784e-16	50
5122733	1.000000e+00	5
5122730	8.881784e-16	50
5122731	8.881784e-16	50
5122728	1.049339e-07	43
5122729	9.999972e-01	10
5122726	1.854161e-11	47
5122727	1.000000e+00	0
5122724	1.000000e+00	7
5122722	8.881784e-16	50
5122723	8.881784e-16	50
5122720	1.000000e+00	1
5122721	8.881784e-16	50
5122883	8.881784e-16	50
5122882	4.529710e-14	49
5122881	8.881784e-16	50
5122880	9.405398e-01	20
5122887	8.881784e-16	50
5122886	9.835804e-01	18
5122885	8.881784e-16	50
5122884	9.986989e-01	15
5122891	1.000000e+00	0
5122890	9.999881e-01	11
5122889	1.000000e+00	3
5122888	8.881784e-16	50
5122895	4.438624e-01	26
5122894	8.881784e-16	50
5122893	1.000000e+00	6
5122892	8.881784e-16	50
5122898	4.529710e-14	49
5122899	1.000000e+00	0
5122896	9.999999e-01	8
5122897	1.000000e+00	6
5122902	1.000000e+00	0
5122903	8.881784e-16	50
5122901	1.529320e-04	38
5122906	1.000000e+00	1
5122907	3.300224e-03	35
5122904	1.133316e-12	48
5122905	1.000000e+00	3
5122911	4.529710e-14	49
5122908	1.000000e+00	0
5122909	1.000000e+00	0
5122913	1.000000e+00	0
5122912	1.000000e+00	0
5122915	1.000000e+00	1
5122914	2.399438e-01	28
5122917	1.000000e+00	0
5122916	8.881784e-16	50
5122919	1.000000e+00	7
5122918	8.881784e-16	50
5122921	1.000000e+00	2
5122920	1.000000e+00	5
5122923	8.881784e-16	50
5122922	6.640945e-01	24
5122925	9.999881e-01	11
5122924	1.000000e+00	0
5122927	9.998471e-01	13
5122928	8.881784e-16	50
5122929	8.881784e-16	50
5122930	1.000000e+00	0
5122931	1.000000e+00	6
5122932	9.986989e-01	15
5122933	6.640945e-01	24
5122934	1.000000e+00	0
5122935	1.000000e+00	6
5122936	8.881784e-16	50
5122938	1.000000e+00	5
5122939	8.881784e-16	50
5122940	1.000000e+00	0
5122941	1.000000e+00	4
5122942	8.881784e-16	50
5122943	1.854161e-11	47
5122822	1.000000e+00	2
5122821	8.881784e-16	50
5122820	1.000000e+00	0
5122819	1.000000e+00	5
5122818	4.529710e-14	49
5122817	8.881784e-16	50
5122816	9.966998e-01	16
5122831	9.999549e-01	12
5122830	9.999994e-01	9
5122829	4.510745e-05	39
5122827	1.000000e+00	7
5122826	1.000000e+00	1
5122825	1.000000e+00	1
5122838	1.000000e+00	0
5122839	8.881784e-16	50
5122836	1.301086e-03	36
5122837	1.000000e+00	4
5122834	8.881784e-16	50
5122835	8.986806e-01	21
5122832	8.881784e-16	50
5122833	1.000000e+00	6
5122846	7.600562e-01	23
5122844	1.000000e+00	0
5122845	8.881784e-16	50
5122842	8.881784e-16	50
5122843	1.000000e+00	0
5122840	8.881784e-16	50
5122841	4.529710e-14	49
5122853	8.881784e-16	50
5122852	8.881784e-16	50
5122854	1.193067e-05	40
5122849	8.881784e-16	50
5122848	9.986989e-01	15
5122850	8.881784e-16	50
5122861	1.049339e-07	43
5122860	4.681115e-04	37
5122863	9.999972e-01	10
5122862	8.881784e-16	50
5122859	8.881784e-16	50
5122868	1.000000e+00	0
5122869	1.000000e+00	0
5122870	1.000000e+00	0
5122871	8.881784e-16	50
5122864	2.230891e-10	46
5122866	1.013194e-01	30
5122876	1.000000e+00	3
5122877	9.835804e-01	18
5122878	8.881784e-16	50
5122879	8.881784e-16	50
5122872	4.529710e-14	49
5122873	9.835804e-01	18
5122874	4.529710e-14	49
5122875	1.049339e-07	43
5123018	9.999549e-01	12
5123019	1.000000e+00	4
5123016	9.999999e-01	8
5123017	1.000000e+00	0
5123022	1.000000e+00	5
5123023	1.000000e+00	1
5123020	1.000000e+00	0
5123021	1.854161e-11	47
5123010	8.881784e-16	50
5123011	8.881784e-16	50
5123008	1.000000e+00	4
5123009	8.881784e-16	50
5123014	1.000000e+00	7
5123015	1.000000e+00	0
5123012	1.049339e-07	43
5123013	8.881784e-16	50
5123035	1.000000e+00	0
5123034	9.999999e-01	8
5123033	1.000000e+00	1
5123032	2.399438e-01	28
5123039	8.881784e-16	50
5123036	8.881784e-16	50
5123027	1.529320e-04	38
5123026	9.999972e-01	10
5123024	8.881784e-16	50
5123031	1.854161e-11	47
5123030	1.000000e+00	7
5123029	1.000000e+00	1
5123048	4.529710e-14	49
5123049	1.000000e+00	0
5123050	8.881784e-16	50
5123051	5.946023e-02	31
5123052	8.881784e-16	50
5123053	1.000000e+00	0
5123054	4.529710e-14	49
5123055	8.881784e-16	50
5123040	1.193067e-05	40
5123041	9.999549e-01	12
5123042	8.881784e-16	50
5123043	1.000000e+00	0
5123044	8.881784e-16	50
5123045	1.000000e+00	0
5123046	1.000000e+00	0
5123047	8.881784e-16	50
5123065	1.000000e+00	1
5123064	8.881784e-16	50
5123067	1.000000e+00	5
5123066	1.000000e+00	0
5123069	1.000000e+00	2
5123068	8.881784e-16	50
5123071	1.000000e+00	0
5123056	1.301086e-03	36
5123059	9.986989e-01	15
5123058	1.049339e-07	43
5123061	1.000000e+00	0
5123060	8.881784e-16	50
5123062	1.000000e+00	0
5122958	1.000000e+00	0
5122959	9.835804e-01	18
5122956	1.000000e+00	6
5122957	8.388818e-01	22
5122954	1.000000e+00	4
5122955	7.673339e-03	34
5122952	8.881784e-16	50
5122950	1.133316e-12	48
5122951	3.359055e-01	27
5122948	1.193067e-05	40
5122946	1.000000e+00	1
5122944	1.000000e+00	0
5122945	1.000000e+00	2
5122975	1.000000e+00	1
5122974	8.881784e-16	50
5122973	1.000000e+00	0
5122971	8.881784e-16	50
5122970	8.881784e-16	50
5122969	1.000000e+00	1
5122968	1.000000e+00	6
5122967	1.641957e-02	33
5122965	8.881784e-16	50
5122963	1.000000e+00	0
5122962	3.359055e-01	27
5122961	2.104926e-09	45
5122960	4.529710e-14	49
5122988	1.000000e+00	4
5122989	4.529710e-14	49
5122990	1.000000e+00	4
5122991	1.000000e+00	0
5122984	1.000000e+00	7
5122985	1.000000e+00	0
5122986	6.640945e-01	24
5122987	4.438624e-01	26
5122980	1.000000e+00	0
5122982	1.000000e+00	2
5122983	3.245432e-02	32
5122976	5.817779e-07	42
5122977	1.854161e-11	47
5122978	1.611182e-01	29
5122979	1.000000e+00	0
5123005	9.999994e-01	9
5123004	9.999972e-01	10
5123007	9.999881e-01	11
5123006	3.245432e-02	32
5123001	9.999999e-01	8
5123000	2.104926e-09	45
5123003	8.388818e-01	22
5123002	8.881784e-16	50
5122997	3.359055e-01	27
5122996	8.881784e-16	50
5122999	1.000000e+00	1
5122998	1.000000e+00	0
5122993	9.675457e-01	19
5122992	1.000000e+00	0
5122166	1.000000e+00	4
5122167	1.000000e+00	1
5122164	2.104926e-09	45
5122165	1.301086e-03	36
5122162	8.881784e-16	50
5122163	1.000000e+00	1
5122160	1.000000e+00	2
5122161	7.600562e-01	23
5122174	4.438624e-01	26
5122175	1.000000e+00	3
5122172	1.000000e+00	3
5122173	1.000000e+00	7
5122171	1.000000e+00	0
5122168	1.000000e+00	0
5122169	1.000000e+00	0
5122150	1.000000e+00	5
5122149	8.881784e-16	50
5122148	1.000000e+00	7
5122147	9.999999e-01	8
5122146	1.000000e+00	0
5122145	8.881784e-16	50
5122144	1.000000e+00	0
5122159	8.881784e-16	50
5122158	2.104926e-09	45
5122157	1.000000e+00	3
5122156	9.999994e-01	9
5122155	1.000000e+00	6
5122154	9.405398e-01	20
5122153	1.000000e+00	5
5122152	9.999994e-01	9
5122132	1.000000e+00	0
5122134	1.000000e+00	1
5122135	9.999972e-01	10
5122129	1.133316e-12	48
5122130	1.000000e+00	0
5122131	8.881784e-16	50
5122140	1.000000e+00	3
5122141	1.000000e+00	3
5122142	8.881784e-16	50
5122136	8.881784e-16	50
5122137	9.998471e-01	13
5122138	8.881784e-16	50
5122139	8.881784e-16	50
5122124	8.881784e-16	50
5122127	1.000000e+00	4
5122126	5.561376e-01	25
5122123	1.000000e+00	2
5122301	1.000000e+00	2
5122300	4.529710e-14	49
5122299	1.000000e+00	2
5122298	1.000000e+00	0
5122297	4.529710e-14	49
5122296	7.673339e-03	34
5122295	1.000000e+00	1
5122294	1.000000e+00	2
5122293	1.000000e+00	0
5122292	8.881784e-16	50
5122291	8.388818e-01	22
5122290	1.000000e+00	0
5122289	1.000000e+00	0
5122288	1.000000e+00	1
5122286	8.986806e-01	21
5122287	1.013194e-01	30
5122285	1.000000e+00	3
5122282	4.438624e-01	26
5122280	2.399438e-01	28
5122281	8.881784e-16	50
5122278	8.881784e-16	50
5122276	1.000000e+00	0
5122277	1.000000e+00	2
5122274	8.881784e-16	50
5122275	4.529710e-14	49
5122272	1.000000e+00	1
5122273	1.000000e+00	5
5122269	8.881784e-16	50
5122268	8.881784e-16	50
5122271	8.881784e-16	50
5122270	8.388818e-01	22
5122265	1.000000e+00	1
5122264	9.999881e-01	11
5122267	1.000000e+00	6
5122266	1.000000e+00	1
5122261	1.000000e+00	2
5122263	1.013194e-01	30
5122262	1.529320e-04	38
5122257	1.301086e-03	36
5122259	9.999972e-01	10
5122258	8.881784e-16	50
5122253	1.000000e+00	3
5122254	1.000000e+00	0
5122255	8.881784e-16	50
5122248	8.881784e-16	50
5122250	1.000000e+00	1
5122251	1.641957e-02	33
5122244	1.000000e+00	1
5122246	8.881784e-16	50
5122247	9.999999e-01	8
5122240	1.000000e+00	1
5122241	1.000000e+00	0
5122243	9.999972e-01	10
5122235	9.835804e-01	18
5122234	1.000000e+00	0
5122233	8.881784e-16	50
5122232	1.000000e+00	0
5122239	1.000000e+00	2
5122238	8.881784e-16	50
5122237	1.000000e+00	1
5122236	1.000000e+00	0
5122227	1.000000e+00	5
5122226	9.999549e-01	12
5122225	3.300224e-03	35
5122224	1.000000e+00	3
5122231	1.000000e+00	4
5122229	8.881784e-16	50
5122218	1.000000e+00	0
5122219	1.000000e+00	0
5122216	8.881784e-16	50
5122217	8.881784e-16	50
5122222	1.133316e-12	48
5122223	8.881784e-16	50
5122220	1.000000e+00	0
5122211	8.881784e-16	50
5122208	8.881784e-16	50
5122209	8.881784e-16	50
5122214	9.999972e-01	10
5122215	1.000000e+00	6
5122212	8.881784e-16	50
5122213	1.000000e+00	2
5122201	1.000000e+00	1
5122200	8.881784e-16	50
5122203	1.000000e+00	0
5122202	1.000000e+00	0
5122205	8.881784e-16	50
5122204	5.946023e-02	31
5122207	1.000000e+00	0
5122206	1.000000e+00	0
5122192	8.881784e-16	50
5122195	1.133316e-12	48
5122194	1.000000e+00	0
5122197	1.000000e+00	0
5122196	9.999999e-01	8
5122199	9.923267e-01	17
5122198	1.000000e+00	0
5122184	8.881784e-16	50
5122185	1.000000e+00	0
5122186	9.999972e-01	10
5122187	8.881784e-16	50
5122188	1.000000e+00	2
5122189	1.013194e-01	30
5122191	1.000000e+00	1
5122176	2.104926e-09	45
5122177	1.000000e+00	0
5122178	8.881784e-16	50
5122179	4.529710e-14	49
5122180	9.835804e-01	18
5122181	1.000000e+00	0
5122182	5.561376e-01	25
5122183	9.999999e-01	8
5122405	9.999881e-01	11
5122404	1.000000e+00	2
5122407	9.675457e-01	19
5122406	9.999999e-01	8
5122401	2.230891e-10	46
5122400	9.986989e-01	15
5122403	1.000000e+00	0
5122402	1.000000e+00	3
5122413	1.000000e+00	3
5122412	1.000000e+00	2
5122414	9.998471e-01	13
5122409	8.881784e-16	50
5122408	1.000000e+00	2
5122411	1.000000e+00	1
5122410	1.000000e+00	0
5122420	8.986806e-01	21
5122422	1.529320e-04	38
5122423	9.999972e-01	10
5122417	4.438624e-01	26
5122418	1.000000e+00	0
5122419	9.999999e-01	8
5122428	8.881784e-16	50
5122430	9.999549e-01	12
5122431	1.000000e+00	0
5122424	8.881784e-16	50
5122425	8.881784e-16	50
5122426	1.000000e+00	0
5122427	1.854161e-11	47
5122375	1.000000e+00	2
5122374	1.301086e-03	36
5122373	1.000000e+00	0
5122372	1.000000e+00	0
5122371	3.359055e-01	27
5122370	1.000000e+00	2
5122369	4.681115e-04	37
5122368	8.986806e-01	21
5122383	1.193067e-05	40
5122382	1.000000e+00	0
5122381	4.529710e-14	49
5122380	1.000000e+00	5
5122379	8.881784e-16	50
5122378	1.000000e+00	0
5122377	8.881784e-16	50
5122376	8.881784e-16	50
5122391	8.388818e-01	22
5122388	8.881784e-16	50
5122389	8.881784e-16	50
5122386	9.999881e-01	11
5122387	8.881784e-16	50
5122384	1.133316e-12	48
5122385	9.999549e-01	12
5122398	1.000000e+00	0
5122399	8.881784e-16	50
5122396	1.000000e+00	4
5122394	1.000000e+00	1
5122395	1.000000e+00	1
5122392	5.946023e-02	31
5122393	3.359055e-01	27
5122337	8.881784e-16	50
5122336	1.000000e+00	7
5122339	4.438624e-01	26
5122338	9.999549e-01	12
5122341	8.881784e-16	50
5122340	1.000000e+00	0
5122343	1.000000e+00	4
5122342	1.854161e-11	47
5122345	4.681115e-04	37
5122344	1.000000e+00	5
5122347	9.998471e-01	13
5122346	1.000000e+00	2
5122349	2.104926e-09	45
5122348	2.807050e-06	41
5122351	2.230891e-10	46
5122350	2.230891e-10	46
5122352	1.000000e+00	3
5122354	1.000000e+00	0
5122355	8.881784e-16	50
5122356	1.000000e+00	0
5122357	7.600562e-01	23
5122358	4.529710e-14	49
5122359	1.000000e+00	1
5122360	1.000000e+00	4
5122362	9.999881e-01	11
5122363	1.000000e+00	3
5122364	9.999881e-01	11
5122365	7.600562e-01	23
5122366	1.000000e+00	0
5122307	8.881784e-16	50
5122306	1.000000e+00	1
5122305	8.881784e-16	50
5122304	5.817779e-07	42
5122311	1.000000e+00	0
5122310	1.529320e-04	38
5122309	9.995319e-01	14
5122308	1.000000e+00	1
5122315	1.611182e-01	29
5122313	1.000000e+00	0
5122312	1.000000e+00	3
5122319	1.000000e+00	0
5122318	8.881784e-16	50
5122317	1.000000e+00	5
5122316	8.881784e-16	50
5122322	1.133316e-12	48
5122323	8.881784e-16	50
5122320	5.946023e-02	31
5122321	1.133316e-12	48
5122326	9.998471e-01	13
5122325	9.995319e-01	14
5122330	9.675457e-01	19
5122331	1.000000e+00	7
5122328	1.000000e+00	0
5122329	9.835804e-01	18
5122334	3.300224e-03	35
5122335	8.881784e-16	50
5122333	8.881784e-16	50
5122540	8.881784e-16	50
5122541	7.600562e-01	23
5122542	1.000000e+00	0
5122543	1.000000e+00	4
5122536	8.881784e-16	50
5122537	1.000000e+00	7
5122538	1.000000e+00	0
5122539	1.000000e+00	6
5122532	5.817779e-07	42
5122533	1.000000e+00	0
5122534	2.399438e-01	28
5122535	8.881784e-16	50
5122528	2.104926e-09	45
5122529	9.995319e-01	14
5122530	1.000000e+00	3
5122531	1.000000e+00	2
5122557	4.681115e-04	37
5122556	1.000000e+00	6
5122559	9.998471e-01	13
5122553	1.000000e+00	0
5122552	1.000000e+00	0
5122555	1.000000e+00	7
5122554	1.000000e+00	4
5122549	1.621870e-08	44
5122548	8.881784e-16	50
5122551	1.000000e+00	6
5122550	8.881784e-16	50
5122545	9.966998e-01	16
5122544	1.000000e+00	0
5122547	8.881784e-16	50
5122546	1.000000e+00	7
5122510	1.000000e+00	2
5122511	1.000000e+00	0
5122508	1.301086e-03	36
5122509	6.640945e-01	24
5122506	5.817779e-07	42
5122507	1.611182e-01	29
5122504	7.600562e-01	23
5122505	1.000000e+00	4
5122502	1.000000e+00	5
5122503	1.611182e-01	29
5122500	5.561376e-01	25
5122501	1.000000e+00	2
5122498	1.000000e+00	3
5122499	1.000000e+00	3
5122496	1.013194e-01	30
5122497	1.854161e-11	47
5122527	8.881784e-16	50
5122526	9.966998e-01	16
5122525	9.986989e-01	15
5122524	8.881784e-16	50
5122522	3.359055e-01	27
5122521	1.000000e+00	0
5122520	8.881784e-16	50
5122518	1.000000e+00	5
5122517	1.000000e+00	7
5122516	1.000000e+00	7
5122515	1.049339e-07	43
5122514	2.807050e-06	41
5122513	4.681115e-04	37
5122512	1.000000e+00	4
5122472	1.013194e-01	30
5122473	8.881784e-16	50
5122474	1.641957e-02	33
5122475	1.000000e+00	2
5122476	1.133316e-12	48
5122478	8.986806e-01	21
5122479	1.000000e+00	0
5122465	1.000000e+00	0
5122466	1.000000e+00	2
5122467	1.133316e-12	48
5122468	1.000000e+00	1
5122469	2.230891e-10	46
5122470	2.807050e-06	41
5122471	8.881784e-16	50
5122489	1.000000e+00	0
5122488	9.998471e-01	13
5122490	1.000000e+00	1
5122493	1.000000e+00	0
5122495	1.000000e+00	0
5122481	1.000000e+00	2
5122480	1.000000e+00	0
5122483	1.000000e+00	0
5122482	1.193067e-05	40
5122485	4.529710e-14	49
5122484	1.000000e+00	0
5122487	8.881784e-16	50
5122486	1.000000e+00	0
5122442	1.000000e+00	0
5122443	1.000000e+00	0
5122440	8.388818e-01	22
5122441	8.881784e-16	50
5122446	8.388818e-01	22
5122447	9.999972e-01	10
5122444	1.301086e-03	36
5122434	2.807050e-06	41
5122432	8.881784e-16	50
5122433	8.881784e-16	50
5122438	8.881784e-16	50
5122436	1.000000e+00	5
5122437	1.301086e-03	36
5122459	1.000000e+00	7
5122458	1.000000e+00	0
5122457	1.000000e+00	1
5122456	1.000000e+00	0
5122463	2.807050e-06	41
5122462	1.000000e+00	0
5122460	8.881784e-16	50
5122451	1.000000e+00	3
5122450	1.000000e+00	0
5122449	8.881784e-16	50
5122448	1.000000e+00	1
5122455	9.999881e-01	11
5122454	9.923267e-01	17
5122453	1.000000e+00	2
5122452	9.999549e-01	12
5123130	1.621870e-08	44
5123129	1.000000e+00	1
5123135	8.881784e-16	50
5123132	1.000000e+00	3
5123133	1.000000e+00	2
5123122	1.000000e+00	1
5123123	1.000000e+00	0
5123126	1.000000e+00	1
5123124	9.986989e-01	15
5123115	8.881784e-16	50
5123114	8.881784e-16	50
5123112	8.881784e-16	50
5123119	5.946023e-02	31
5123118	1.000000e+00	2
5123116	8.881784e-16	50
5123107	8.881784e-16	50
5123106	1.000000e+00	0
5123105	1.000000e+00	0
5123111	9.999881e-01	11
5123110	1.049339e-07	43
5123109	9.999972e-01	10
5123108	8.881784e-16	50
5123096	1.000000e+00	4
5123097	4.510745e-05	39
5123098	5.561376e-01	25
5123100	1.000000e+00	2
5123101	8.881784e-16	50
5123102	9.999994e-01	9
5123103	1.000000e+00	1
5123088	1.000000e+00	0
5123089	8.986806e-01	21
5123090	1.000000e+00	0
5123091	1.621870e-08	44
5123092	9.999549e-01	12
5123093	5.817779e-07	42
5123094	1.000000e+00	6
5123095	4.681115e-04	37
5123081	8.881784e-16	50
5123080	9.999549e-01	12
5123083	1.854161e-11	47
5123082	1.854161e-11	47
5123085	9.999549e-01	12
5123084	8.881784e-16	50
5123087	1.000000e+00	0
5123086	8.881784e-16	50
5123072	8.388818e-01	22
5123075	5.817779e-07	42
5123074	8.881784e-16	50
5123076	4.529710e-14	49
5123079	1.049339e-07	43
5123078	4.681115e-04	37
5123198	8.881784e-16	50
5123199	1.000000e+00	5
5123196	1.000000e+00	5
5123197	1.000000e+00	0
5123194	1.000000e+00	0
5123195	8.881784e-16	50
5123192	1.000000e+00	7
5123193	9.999999e-01	8
5123190	1.000000e+00	6
5123191	3.359055e-01	27
5123188	1.000000e+00	0
5123189	2.230891e-10	46
5123186	9.966998e-01	16
5123187	4.529710e-14	49
5123184	1.611182e-01	29
5123185	1.854161e-11	47
5123183	8.881784e-16	50
5123182	9.999549e-01	12
5123181	1.000000e+00	1
5123180	9.999549e-01	12
5123179	9.999549e-01	12
5123177	9.999999e-01	8
5123176	1.000000e+00	0
5123175	1.000000e+00	3
5123174	1.000000e+00	1
5123173	1.000000e+00	5
5123172	1.000000e+00	0
5123171	9.999994e-01	9
5123170	9.999881e-01	11
5123169	1.000000e+00	0
5123168	2.104926e-09	45
5123164	1.000000e+00	7
5123165	8.881784e-16	50
5123166	1.000000e+00	2
5123167	4.681115e-04	37
5123160	8.881784e-16	50
5123161	9.405398e-01	20
5123162	1.000000e+00	7
5123163	1.193067e-05	40
5123156	1.000000e+00	0
5123157	1.000000e+00	0
5123158	1.000000e+00	3
5123159	1.611182e-01	29
5123152	8.881784e-16	50
5123153	1.000000e+00	1
5123155	1.000000e+00	0
5123149	9.999994e-01	9
5123148	1.000000e+00	3
5123151	8.881784e-16	50
5123150	9.999549e-01	12
5123145	1.000000e+00	0
5123147	9.999999e-01	8
5123141	9.999881e-01	11
5123140	1.000000e+00	3
5123143	1.000000e+00	4
5123142	1.000000e+00	1
5123137	7.673339e-03	34
5123136	8.881784e-16	50
5123139	9.999999e-01	8
5123138	4.529710e-14	49
5123251	8.881784e-16	50
5123250	8.881784e-16	50
5123249	1.000000e+00	4
5123248	1.611182e-01	29
5123255	2.230891e-10	46
5123254	4.510745e-05	39
5123253	1.000000e+00	0
5123252	1.000000e+00	0
5123259	9.999972e-01	10
5123258	9.999881e-01	11
5123257	8.881784e-16	50
5123256	9.405398e-01	20
5123263	6.640945e-01	24
5123262	1.000000e+00	2
5123261	1.000000e+00	0
5123260	8.881784e-16	50
5123234	1.000000e+00	2
5123232	1.000000e+00	0
5123233	8.881784e-16	50
5123239	3.300224e-03	35
5123236	1.000000e+00	0
5123237	1.000000e+00	0
5123242	9.999972e-01	10
5123243	4.529710e-14	49
5123240	8.881784e-16	50
5123241	8.881784e-16	50
5123246	1.000000e+00	0
5123244	1.000000e+00	3
5123245	1.000000e+00	6
5123217	1.000000e+00	1
5123216	1.000000e+00	2
5123219	9.998471e-01	13
5123218	1.000000e+00	0
5123221	1.000000e+00	4
5123220	1.000000e+00	0
5123223	1.000000e+00	0
5123222	1.000000e+00	0
5123224	1.000000e+00	3
5123226	8.881784e-16	50
5123229	8.881784e-16	50
5123228	5.817779e-07	42
5123231	8.881784e-16	50
5123230	9.999549e-01	12
5123201	2.230891e-10	46
5123202	9.835804e-01	18
5123203	8.881784e-16	50
5123204	9.999881e-01	11
5123205	9.998471e-01	13
5123206	4.529710e-14	49
5123207	1.000000e+00	1
5123208	1.000000e+00	0
5123209	1.000000e+00	0
5123211	1.000000e+00	2
5123212	1.000000e+00	4
5123213	9.995319e-01	14
5123214	1.000000e+00	0
5123215	9.995319e-01	14
5123318	1.000000e+00	0
5123317	9.999994e-01	9
5123316	1.000000e+00	0
5123315	1.000000e+00	3
5123314	2.807050e-06	41
5123313	4.529710e-14	49
5123312	8.881784e-16	50
5123327	9.999999e-01	8
5123326	8.881784e-16	50
5123325	8.881784e-16	50
5123324	9.835804e-01	18
5123323	8.881784e-16	50
5123322	1.000000e+00	0
5123321	4.438624e-01	26
5123320	9.923267e-01	17
5123302	9.999549e-01	12
5123300	6.640945e-01	24
5123298	9.675457e-01	19
5123299	8.881784e-16	50
5123296	9.995319e-01	14
5123297	8.881784e-16	50
5123310	1.000000e+00	1
5123311	1.000000e+00	3
5123308	8.881784e-16	50
5123309	8.881784e-16	50
5123306	1.000000e+00	6
5123305	1.000000e+00	5
5123285	9.675457e-01	19
5123284	1.000000e+00	0
5123287	4.529710e-14	49
5123286	1.000000e+00	0
5123280	8.881784e-16	50
5123283	1.000000e+00	0
5123282	1.049339e-07	43
5123292	1.301086e-03	36
5123295	4.529710e-14	49
5123294	9.986989e-01	15
5123289	1.000000e+00	3
5123288	1.000000e+00	4
5123291	1.000000e+00	6
5123268	1.854161e-11	47
5123269	9.675457e-01	19
5123270	1.000000e+00	3
5123271	8.881784e-16	50
5123264	3.359055e-01	27
5123265	8.881784e-16	50
5123266	9.999881e-01	11
5123267	7.600562e-01	23
5123276	9.675457e-01	19
5123277	1.000000e+00	6
5123278	9.999972e-01	10
5123279	8.881784e-16	50
5123272	3.245432e-02	32
5123273	1.000000e+00	0
5123274	1.000000e+00	2
5123275	4.529710e-14	49
5123369	9.999994e-01	9
5123368	2.104926e-09	45
5123371	1.000000e+00	3
5123370	8.881784e-16	50
5123373	2.104926e-09	45
5123372	7.600562e-01	23
5123375	9.966998e-01	16
5123374	9.999999e-01	8
5123361	4.438624e-01	26
5123360	1.000000e+00	0
5123362	7.673339e-03	34
5123365	1.000000e+00	0
5123364	3.359055e-01	27
5123367	9.998471e-01	13
5123366	8.881784e-16	50
5123384	8.881784e-16	50
5123385	5.561376e-01	25
5123386	1.000000e+00	1
5123387	1.000000e+00	2
5123388	1.000000e+00	0
5123389	8.881784e-16	50
5123391	1.000000e+00	1
5123376	1.529320e-04	38
5123377	8.881784e-16	50
5123378	1.000000e+00	0
5123379	8.881784e-16	50
5123380	8.881784e-16	50
5123381	1.049339e-07	43
5123382	9.999994e-01	9
5123383	9.995319e-01	14
5123339	1.000000e+00	0
5123338	4.529710e-14	49
5123337	1.133316e-12	48
5123343	1.000000e+00	0
5123342	1.611182e-01	29
5123341	4.510745e-05	39
5123331	8.881784e-16	50
5123330	9.999881e-01	11
5123329	9.999549e-01	12
5123328	4.510745e-05	39
5123335	3.359055e-01	27
5123334	8.881784e-16	50
5123333	1.000000e+00	2
5123332	1.000000e+00	4
5123354	9.999999e-01	8
5123355	8.881784e-16	50
5123352	8.881784e-16	50
5123353	8.881784e-16	50
5123358	1.000000e+00	1
5123359	9.995319e-01	14
5123356	8.881784e-16	50
5123357	1.000000e+00	0
5123346	1.000000e+00	1
5123347	1.529320e-04	38
5123344	9.995319e-01	14
5123345	1.000000e+00	0
5123351	1.193067e-05	40
5123348	1.133316e-12	48
5123349	4.529710e-14	49
5123437	3.245432e-02	32
5123436	1.854161e-11	47
5123439	1.000000e+00	3
5123438	1.641957e-02	33
5123433	8.388818e-01	22
5123432	8.881784e-16	50
5123435	1.193067e-05	40
5123434	1.000000e+00	1
5123429	1.854161e-11	47
5123428	1.301086e-03	36
5123431	9.999881e-01	11
5123430	5.561376e-01	25
5123424	8.881784e-16	50
5123427	1.000000e+00	0
5123426	1.000000e+00	0
5123452	1.000000e+00	2
5123453	4.510745e-05	39
5123454	8.881784e-16	50
5123455	8.881784e-16	50
5123448	1.000000e+00	1
5123449	1.000000e+00	0
5123450	1.854161e-11	47
5123451	1.000000e+00	0
5123444	1.000000e+00	5
5123445	8.881784e-16	50
5123446	8.881784e-16	50
5123447	9.999999e-01	8
5123440	1.000000e+00	1
5123441	9.999549e-01	12
5123442	1.000000e+00	0
5123443	8.881784e-16	50
5123407	5.817779e-07	42
5123406	1.000000e+00	0
5123405	1.000000e+00	0
5123404	2.230891e-10	46
5123403	8.881784e-16	50
5123401	7.600562e-01	23
5123400	1.000000e+00	7
5123399	7.673339e-03	34
5123398	7.600562e-01	23
5123397	9.999994e-01	9
5123396	1.000000e+00	3
5123395	1.000000e+00	1
5123394	1.193067e-05	40
5123393	1.000000e+00	0
5123392	9.999549e-01	12
5123422	1.000000e+00	0
5123420	1.000000e+00	0
5123421	8.388818e-01	22
5123418	4.510745e-05	39
5123419	4.529710e-14	49
5123416	9.675457e-01	19
5123417	1.000000e+00	0
5123415	1.000000e+00	2
5123412	1.854161e-11	47
5123413	8.881784e-16	50
5123410	4.681115e-04	37
5123411	1.000000e+00	0
5123408	9.986989e-01	15
5123409	1.000000e+00	0
5123458	1.000000e+00	2
5123459	1.000000e+00	0
5123456	1.529320e-04	38
5123457	2.399438e-01	28
5123462	8.881784e-16	50
5123463	1.193067e-05	40
5123460	1.000000e+00	0
5123461	1.000000e+00	1
5123467	1.854161e-11	47
5123464	1.000000e+00	0
5123465	9.966998e-01	16
5123471	1.000000e+00	2
5123468	1.854161e-11	47
5123469	9.923267e-01	17
5123473	9.998471e-01	13
5123472	8.881784e-16	50
