# Supplementary material for: Translational Selection Is Ubiquitous in Prokaryotes
Source: PLoS Genet. 2010 Jun 24;6(6):e1001004. doi: 10.1371/journal.pgen.1001004 (PMC2891978; doi:10.1371/journal.pgen.1001004)
Supplement: Dataset S1 — OCU/non-OCU gene calls in 461 Bacterial and Archaeal genomes, and summary tables of genome properties and OCU preferences for specific codons. (4.77 MB ZIP) [file pgen.1001004.s001.zip › Dataset_S1_Bacteria/Dinoroseobacter_shibae_DFL_12.arff.ocuGenes]

GeneID	signTest_p	ocuProbWinCnt
5713999	9.995319e-01	14
5713998	8.881784e-16	50
5713997	9.995319e-01	14
5713996	1.000000e+00	7
5713995	9.999972e-01	10
5713993	1.000000e+00	1
5713992	1.000000e+00	0
5713990	8.881784e-16	50
5713989	2.104926e-09	45
5713988	4.529710e-14	49
5713987	1.000000e+00	7
5713986	2.104926e-09	45
5713985	4.681115e-04	37
5713984	1.854161e-11	47
5714014	9.995319e-01	14
5714015	9.966998e-01	16
5714012	9.999881e-01	11
5714013	1.621870e-08	44
5714010	9.999881e-01	11
5714011	6.640945e-01	24
5714008	1.000000e+00	0
5714009	2.104926e-09	45
5714006	1.000000e+00	1
5714007	1.000000e+00	3
5714004	8.881784e-16	50
5714005	1.000000e+00	4
5714002	1.000000e+00	4
5714003	8.881784e-16	50
5714000	9.998471e-01	13
5714001	1.000000e+00	0
5714029	1.000000e+00	0
5714028	5.946023e-02	31
5714031	2.230891e-10	46
5714030	1.000000e+00	6
5714025	1.000000e+00	3
5714024	8.881784e-16	50
5714027	1.000000e+00	7
5714026	5.561376e-01	25
5714021	8.881784e-16	50
5714020	7.600562e-01	23
5714023	1.133316e-12	48
5714022	8.881784e-16	50
5714017	2.230891e-10	46
5714016	8.881784e-16	50
5714018	1.000000e+00	2
5714044	1.000000e+00	2
5714045	9.999549e-01	12
5714046	9.998471e-01	13
5714047	8.881784e-16	50
5714040	4.510745e-05	39
5714041	1.193067e-05	40
5714042	5.946023e-02	31
5714043	9.966998e-01	16
5714037	1.193067e-05	40
5714038	1.049339e-07	43
5714039	3.245432e-02	32
5714032	1.000000e+00	5
5714033	1.611182e-01	29
5714034	1.133316e-12	48
5714035	1.641957e-02	33
5713931	1.000000e+00	4
5713930	8.388818e-01	22
5713928	1.000000e+00	0
5713935	1.000000e+00	3
5713934	1.000000e+00	1
5713933	6.640945e-01	24
5713932	9.999549e-01	12
5713923	1.000000e+00	0
5713922	1.000000e+00	6
5713921	8.881784e-16	50
5713920	1.000000e+00	0
5713927	1.000000e+00	0
5713926	1.000000e+00	4
5713925	9.986989e-01	15
5713924	1.000000e+00	0
5713946	1.000000e+00	4
5713947	1.000000e+00	3
5713944	1.000000e+00	4
5713945	1.000000e+00	0
5713950	1.301086e-03	36
5713951	1.301086e-03	36
5713948	1.000000e+00	1
5713949	7.600562e-01	23
5713938	1.000000e+00	1
5713939	9.999994e-01	9
5713936	9.999549e-01	12
5713937	1.000000e+00	3
5713942	9.999994e-01	9
5713943	1.000000e+00	6
5713940	9.999999e-01	8
5713941	1.000000e+00	0
5713960	2.807050e-06	41
5713963	9.675457e-01	19
5713962	8.881784e-16	50
5713965	1.000000e+00	5
5713964	8.986806e-01	21
5713966	5.817779e-07	42
5713953	1.000000e+00	0
5713952	9.999999e-01	8
5713955	5.561376e-01	25
5713954	2.399438e-01	28
5713957	1.000000e+00	6
5713956	8.881784e-16	50
5713959	1.621870e-08	44
5713958	8.881784e-16	50
5713976	1.000000e+00	5
5713977	9.999994e-01	9
5713978	5.946023e-02	31
5713979	1.000000e+00	5
5713980	9.998471e-01	13
5713981	9.923267e-01	17
5713982	4.529710e-14	49
5713983	5.946023e-02	31
5713968	4.510745e-05	39
5713969	1.641957e-02	33
5713970	3.359055e-01	27
5713971	2.399438e-01	28
5713972	1.000000e+00	4
5713973	9.999994e-01	9
5713974	1.000000e+00	7
5713975	1.000000e+00	3
5714118	1.000000e+00	1
5714119	9.999549e-01	12
5714116	9.923267e-01	17
5714117	1.621870e-08	44
5714114	1.000000e+00	1
5714115	1.000000e+00	1
5714112	1.000000e+00	6
5714113	1.000000e+00	2
5714126	1.000000e+00	5
5714127	1.529320e-04	38
5714124	7.673339e-03	34
5714125	9.923267e-01	17
5714122	1.000000e+00	0
5714123	1.133316e-12	48
5714120	9.675457e-01	19
5714121	8.881784e-16	50
5714135	1.049339e-07	43
5714134	5.561376e-01	25
5714133	9.986989e-01	15
5714132	9.999549e-01	12
5714131	8.881784e-16	50
5714130	8.881784e-16	50
5714129	9.998471e-01	13
5714128	9.995319e-01	14
5714143	1.000000e+00	7
5714141	7.600562e-01	23
5714140	4.529710e-14	49
5714139	9.999999e-01	8
5714138	8.881784e-16	50
5714137	8.881784e-16	50
5714136	1.049339e-07	43
5714148	8.881784e-16	50
5714149	8.881784e-16	50
5714150	5.817779e-07	42
5714151	2.230891e-10	46
5714144	8.881784e-16	50
5714145	1.049339e-07	43
5714146	4.529710e-14	49
5714147	1.000000e+00	0
5714156	9.986989e-01	15
5714157	8.881784e-16	50
5714158	9.999994e-01	9
5714159	9.835804e-01	18
5714152	8.388818e-01	22
5714153	3.300224e-03	35
5714154	8.881784e-16	50
5714155	1.133316e-12	48
5714165	8.881784e-16	50
5714167	8.881784e-16	50
5714166	8.881784e-16	50
5714161	4.529710e-14	49
5714160	3.359055e-01	27
5714163	9.999994e-01	9
5714162	1.000000e+00	5
5714173	1.013194e-01	30
5714175	4.510745e-05	39
5714174	4.529710e-14	49
5714169	8.881784e-16	50
5714168	9.675457e-01	19
5714171	9.835804e-01	18
5714170	8.881784e-16	50
5714050	9.999881e-01	11
5714051	1.611182e-01	29
5714048	4.681115e-04	37
5714049	1.000000e+00	0
5714054	1.000000e+00	2
5714055	1.000000e+00	3
5714052	8.881784e-16	50
5714053	1.000000e+00	2
5714058	1.301086e-03	36
5714059	1.854161e-11	47
5714056	1.000000e+00	1
5714057	1.000000e+00	1
5714062	1.854161e-11	47
5714063	8.881784e-16	50
5714060	4.529710e-14	49
5714061	1.000000e+00	2
5714067	1.000000e+00	7
5714066	9.966998e-01	16
5714071	8.881784e-16	50
5714070	9.999881e-01	11
5714069	1.000000e+00	5
5714068	1.000000e+00	4
5714075	1.000000e+00	1
5714074	5.946023e-02	31
5714073	1.000000e+00	1
5714072	9.999549e-01	12
5714079	1.000000e+00	1
5714078	6.640945e-01	24
5714077	2.399438e-01	28
5714076	1.000000e+00	5
5714080	1.000000e+00	3
5714081	1.621870e-08	44
5714082	1.000000e+00	4
5714083	1.000000e+00	1
5714084	1.000000e+00	6
5714085	1.000000e+00	0
5714086	8.881784e-16	50
5714087	7.673339e-03	34
5714088	1.000000e+00	1
5714089	1.000000e+00	0
5714090	2.230891e-10	46
5714091	7.673339e-03	34
5714092	1.000000e+00	3
5714093	1.000000e+00	1
5714094	7.673339e-03	34
5714095	3.300224e-03	35
5714097	8.881784e-16	50
5714096	1.529320e-04	38
5714099	9.999972e-01	10
5714098	1.000000e+00	4
5714101	2.104926e-09	45
5714100	9.999999e-01	8
5714103	9.998471e-01	13
5714102	9.675457e-01	19
5714105	2.104926e-09	45
5714104	2.399438e-01	28
5714107	9.995319e-01	14
5714106	8.881784e-16	50
5714109	1.000000e+00	1
5714108	2.230891e-10	46
5714111	1.013194e-01	30
5714110	4.510745e-05	39
5714268	1.133316e-12	48
5714270	9.966998e-01	16
5714271	1.529320e-04	38
5714265	1.301086e-03	36
5714266	1.133316e-12	48
5714267	1.000000e+00	2
5714260	1.621870e-08	44
5714261	4.529710e-14	49
5714262	8.986806e-01	21
5714263	9.995319e-01	14
5714256	9.966998e-01	16
5714257	2.807050e-06	41
5714258	1.000000e+00	6
5714259	8.881784e-16	50
5714253	1.611182e-01	29
5714252	2.399438e-01	28
5714255	8.388818e-01	22
5714254	1.193067e-05	40
5714249	9.999999e-01	8
5714248	1.000000e+00	4
5714251	1.000000e+00	5
5714250	8.881784e-16	50
5714245	1.000000e+00	5
5714244	1.000000e+00	5
5714247	1.000000e+00	7
5714246	3.245432e-02	32
5714241	1.133316e-12	48
5714240	8.881784e-16	50
5714243	8.881784e-16	50
5714242	8.881784e-16	50
5714302	9.998471e-01	13
5714300	3.359055e-01	27
5714301	1.854161e-11	47
5714298	1.621870e-08	44
5714299	3.300224e-03	35
5714296	9.999549e-01	12
5714297	1.854161e-11	47
5714294	1.641957e-02	33
5714295	3.300224e-03	35
5714292	4.529710e-14	49
5714293	4.681115e-04	37
5714290	1.621870e-08	44
5714291	8.881784e-16	50
5714288	8.986806e-01	21
5714287	1.621870e-08	44
5714286	1.049339e-07	43
5714285	7.673339e-03	34
5714284	1.611182e-01	29
5714283	8.881784e-16	50
5714282	9.835804e-01	18
5714281	9.999999e-01	8
5714280	1.529320e-04	38
5714279	8.881784e-16	50
5714278	8.881784e-16	50
5714277	1.854161e-11	47
5714276	4.510745e-05	39
5714274	1.000000e+00	7
5714273	5.561376e-01	25
5714272	9.966998e-01	16
5714200	6.640945e-01	24
5714201	4.529710e-14	49
5714202	4.438624e-01	26
5714203	3.245432e-02	32
5714204	9.999994e-01	9
5714205	4.529710e-14	49
5714206	1.000000e+00	6
5714207	9.966998e-01	16
5714192	9.405398e-01	20
5714193	1.854161e-11	47
5714195	1.133316e-12	48
5714197	8.881784e-16	50
5714198	3.359055e-01	27
5714199	4.438624e-01	26
5714185	1.000000e+00	5
5714184	9.966998e-01	16
5714187	3.359055e-01	27
5714186	1.000000e+00	5
5714189	8.881784e-16	50
5714191	9.405398e-01	20
5714190	2.230891e-10	46
5714177	1.611182e-01	29
5714176	8.881784e-16	50
5714178	5.817779e-07	42
5714181	9.995319e-01	14
5714180	8.881784e-16	50
5714183	1.000000e+00	4
5714182	4.529710e-14	49
5714234	1.641957e-02	33
5714235	4.529710e-14	49
5714232	8.388818e-01	22
5714238	1.854161e-11	47
5714239	8.881784e-16	50
5714237	9.999972e-01	10
5714226	9.999972e-01	10
5714227	1.000000e+00	5
5714224	1.000000e+00	7
5714225	1.000000e+00	2
5714230	1.000000e+00	6
5714231	9.999972e-01	10
5714228	1.000000e+00	6
5714229	9.999994e-01	9
5714218	8.881784e-16	50
5714217	7.600562e-01	23
5714216	3.245432e-02	32
5714223	8.881784e-16	50
5714222	8.881784e-16	50
5714221	8.881784e-16	50
5714220	8.881784e-16	50
5714211	1.000000e+00	6
5714210	2.104926e-09	45
5714209	9.999994e-01	9
5714208	9.999994e-01	9
5714215	8.881784e-16	50
5714214	5.817779e-07	42
5714213	4.529710e-14	49
5714212	1.000000e+00	4
5714389	8.881784e-16	50
5714388	9.999999e-01	8
5714391	1.000000e+00	4
5714390	1.000000e+00	2
5714385	9.999972e-01	10
5714384	1.000000e+00	7
5714387	1.000000e+00	1
5714386	1.000000e+00	7
5714397	1.000000e+00	0
5714396	4.681115e-04	37
5714399	1.000000e+00	2
5714398	1.000000e+00	2
5714393	1.854161e-11	47
5714392	9.675457e-01	19
5714395	1.000000e+00	0
5714394	1.000000e+00	6
5714372	1.641957e-02	33
5714373	9.923267e-01	17
5714368	8.881784e-16	50
5714369	1.000000e+00	1
5714370	1.000000e+00	0
5714380	1.621870e-08	44
5714381	7.600562e-01	23
5714382	9.405398e-01	20
5714383	1.000000e+00	1
5714376	9.999881e-01	11
5714379	8.881784e-16	50
5714423	1.000000e+00	1
5714422	9.986989e-01	15
5714421	1.000000e+00	0
5714420	1.000000e+00	5
5714419	8.881784e-16	50
5714418	3.359055e-01	27
5714417	2.230891e-10	46
5714416	4.529710e-14	49
5714431	1.000000e+00	4
5714430	1.000000e+00	0
5714429	1.000000e+00	0
5714428	9.999549e-01	12
5714427	1.000000e+00	1
5714426	2.230891e-10	46
5714425	9.966998e-01	16
5714424	1.000000e+00	1
5714406	9.999972e-01	10
5714407	9.999999e-01	8
5714404	9.835804e-01	18
5714405	1.621870e-08	44
5714402	8.881784e-16	50
5714403	3.300224e-03	35
5714400	1.000000e+00	0
5714401	9.998471e-01	13
5714414	7.673339e-03	34
5714415	8.881784e-16	50
5714412	4.529710e-14	49
5714413	1.641957e-02	33
5714410	3.300224e-03	35
5714411	4.529710e-14	49
5714408	4.529710e-14	49
5714409	8.881784e-16	50
5714321	1.193067e-05	40
5714320	1.641957e-02	33
5714323	1.000000e+00	4
5714322	1.611182e-01	29
5714325	9.923267e-01	17
5714324	1.000000e+00	2
5714327	1.854161e-11	47
5714326	1.529320e-04	38
5714329	2.230891e-10	46
5714328	9.999972e-01	10
5714331	1.000000e+00	1
5714330	6.640945e-01	24
5714333	1.000000e+00	0
5714335	9.998471e-01	13
5714334	1.000000e+00	0
5714304	9.966998e-01	16
5714305	9.998471e-01	13
5714306	1.529320e-04	38
5714307	9.405398e-01	20
5714308	9.999994e-01	9
5714309	1.854161e-11	47
5714310	8.881784e-16	50
5714311	5.817779e-07	42
5714312	1.621870e-08	44
5714313	1.000000e+00	5
5714314	9.998471e-01	13
5714315	4.510745e-05	39
5714316	7.673339e-03	34
5714318	1.000000e+00	3
5714319	1.611182e-01	29
5714355	1.000000e+00	0
5714354	9.999999e-01	8
5714353	1.000000e+00	2
5714352	5.561376e-01	25
5714359	5.946023e-02	31
5714358	1.133316e-12	48
5714357	1.193067e-05	40
5714356	9.986989e-01	15
5714363	1.000000e+00	0
5714362	1.000000e+00	0
5714361	1.611182e-01	29
5714360	7.673339e-03	34
5714367	1.000000e+00	6
5714366	1.133316e-12	48
5714364	2.104926e-09	45
5714338	8.881784e-16	50
5714339	8.881784e-16	50
5714336	1.000000e+00	0
5714337	3.300224e-03	35
5714342	1.000000e+00	3
5714343	1.000000e+00	1
5714340	1.000000e+00	2
5714341	1.000000e+00	4
5714346	1.000000e+00	3
5714347	1.000000e+00	2
5714344	1.000000e+00	0
5714350	9.405398e-01	20
5714351	1.000000e+00	4
5714348	4.529710e-14	49
5714349	1.000000e+00	1
5714537	1.000000e+00	4
5714536	1.000000e+00	6
5714539	1.301086e-03	36
5714538	1.049339e-07	43
5714541	8.881784e-16	50
5714540	9.923267e-01	17
5714543	8.881784e-16	50
5714542	8.881784e-16	50
5714529	1.854161e-11	47
5714528	8.881784e-16	50
5714531	8.881784e-16	50
5714530	1.611182e-01	29
5714533	9.986989e-01	15
5714532	1.000000e+00	0
5714535	1.000000e+00	4
5714534	1.000000e+00	4
5714552	1.049339e-07	43
5714554	1.193067e-05	40
5714555	1.000000e+00	2
5714556	9.986989e-01	15
5714557	9.986989e-01	15
5714558	6.640945e-01	24
5714559	4.529710e-14	49
5714544	6.640945e-01	24
5714545	8.881784e-16	50
5714547	1.611182e-01	29
5714548	8.881784e-16	50
5714549	1.000000e+00	6
5714550	1.000000e+00	3
5714551	9.999881e-01	11
5714507	2.399438e-01	28
5714505	7.600562e-01	23
5714504	8.881784e-16	50
5714511	4.438624e-01	26
5714510	8.881784e-16	50
5714509	4.529710e-14	49
5714508	1.854161e-11	47
5714499	8.881784e-16	50
5714497	9.966998e-01	16
5714496	8.881784e-16	50
5714503	8.881784e-16	50
5714502	4.529710e-14	49
5714501	8.881784e-16	50
5714500	8.881784e-16	50
5714522	1.000000e+00	2
5714523	1.611182e-01	29
5714526	1.000000e+00	0
5714527	1.000000e+00	1
5714524	2.399438e-01	28
5714525	9.999549e-01	12
5714514	1.049339e-07	43
5714515	6.640945e-01	24
5714512	2.230891e-10	46
5714513	8.881784e-16	50
5714518	1.000000e+00	4
5714519	1.133316e-12	48
5714516	1.621870e-08	44
5714517	1.000000e+00	3
5714477	2.104926e-09	45
5714476	9.998471e-01	13
5714478	3.359055e-01	27
5714473	1.854161e-11	47
5714472	2.230891e-10	46
5714475	8.881784e-16	50
5714474	4.529710e-14	49
5714469	9.999994e-01	9
5714468	8.881784e-16	50
5714471	6.640945e-01	24
5714470	1.000000e+00	6
5714465	9.995319e-01	14
5714464	8.986806e-01	21
5714467	8.881784e-16	50
5714466	9.999999e-01	8
5714492	1.854161e-11	47
5714493	2.230891e-10	46
5714494	8.881784e-16	50
5714495	1.854161e-11	47
5714488	4.529710e-14	49
5714489	8.388818e-01	22
5714490	1.301086e-03	36
5714491	8.881784e-16	50
5714484	1.000000e+00	4
5714485	8.881784e-16	50
5714486	4.529710e-14	49
5714487	1.049339e-07	43
5714480	1.000000e+00	6
5714481	8.881784e-16	50
5714482	2.230891e-10	46
5714483	8.881784e-16	50
5714447	8.881784e-16	50
5714446	1.621870e-08	44
5714445	1.641957e-02	33
5714443	9.999972e-01	10
5714442	9.998471e-01	13
5714441	8.881784e-16	50
5714440	9.999994e-01	9
5714439	2.104926e-09	45
5714438	8.881784e-16	50
5714437	2.807050e-06	41
5714436	1.000000e+00	7
5714435	1.000000e+00	5
5714434	9.835804e-01	18
5714433	1.000000e+00	2
5714432	9.835804e-01	18
5714462	9.986989e-01	15
5714463	9.999881e-01	11
5714460	1.000000e+00	1
5714461	2.807050e-06	41
5714459	1.133316e-12	48
5714456	8.881784e-16	50
5714457	9.966998e-01	16
5714454	8.881784e-16	50
5714455	1.854161e-11	47
5714450	8.881784e-16	50
5714451	1.000000e+00	1
5714448	1.193067e-05	40
5714656	1.000000e+00	7
5714657	1.301086e-03	36
5714658	9.999881e-01	11
5714659	9.995319e-01	14
5714660	4.529710e-14	49
5714662	5.817779e-07	42
5714663	9.995319e-01	14
5714664	1.000000e+00	3
5714665	4.510745e-05	39
5714666	9.986989e-01	15
5714667	1.000000e+00	4
5714668	1.000000e+00	6
5714671	9.986989e-01	15
5714673	7.673339e-03	34
5714672	2.807050e-06	41
5714675	8.881784e-16	50
5714674	8.881784e-16	50
5714677	8.881784e-16	50
5714676	8.881784e-16	50
5714679	9.923267e-01	17
5714681	1.000000e+00	7
5714680	1.000000e+00	0
5714683	1.000000e+00	0
5714682	1.000000e+00	1
5714685	1.013194e-01	30
5714684	1.000000e+00	6
5714687	1.000000e+00	7
5714686	1.000000e+00	1
5714626	8.881784e-16	50
5714627	7.600562e-01	23
5714625	3.245432e-02	32
5714630	2.104926e-09	45
5714628	9.999549e-01	12
5714629	9.999881e-01	11
5714634	8.881784e-16	50
5714635	9.999999e-01	8
5714632	4.681115e-04	37
5714633	8.881784e-16	50
5714639	1.000000e+00	5
5714636	8.881784e-16	50
5714637	8.881784e-16	50
5714643	8.881784e-16	50
5714641	8.881784e-16	50
5714640	8.881784e-16	50
5714647	4.529710e-14	49
5714646	1.000000e+00	6
5714645	1.133316e-12	48
5714644	1.854161e-11	47
5714650	3.359055e-01	27
5714649	1.193067e-05	40
5714648	1.854161e-11	47
5714653	4.681115e-04	37
5714652	4.529710e-14	49
5714596	7.673339e-03	34
5714597	1.049339e-07	43
5714598	1.049339e-07	43
5714599	1.301086e-03	36
5714592	1.611182e-01	29
5714594	1.000000e+00	5
5714595	5.946023e-02	31
5714604	8.881784e-16	50
5714605	1.611182e-01	29
5714606	4.529710e-14	49
5714607	5.561376e-01	25
5714601	1.301086e-03	36
5714602	9.999999e-01	8
5714603	9.999994e-01	9
5714613	1.133316e-12	48
5714612	8.881784e-16	50
5714615	4.529710e-14	49
5714614	8.986806e-01	21
5714611	1.000000e+00	7
5714610	1.854161e-11	47
5714621	9.999881e-01	11
5714620	8.881784e-16	50
5714623	9.999999e-01	8
5714622	1.133316e-12	48
5714616	4.510745e-05	39
5714619	1.000000e+00	2
5714618	8.881784e-16	50
5714566	2.104926e-09	45
5714567	4.529710e-14	49
5714564	6.640945e-01	24
5714562	1.854161e-11	47
5714563	2.230891e-10	46
5714560	3.359055e-01	27
5714561	1.193067e-05	40
5714574	2.230891e-10	46
5714575	3.300224e-03	35
5714572	9.999972e-01	10
5714573	2.104926e-09	45
5714570	1.193067e-05	40
5714571	4.681115e-04	37
5714568	4.529710e-14	49
5714569	2.399438e-01	28
5714583	9.405398e-01	20
5714582	4.510745e-05	39
5714581	9.999994e-01	9
5714580	9.998471e-01	13
5714578	1.000000e+00	5
5714577	1.854161e-11	47
5714576	1.611182e-01	29
5714591	1.621870e-08	44
5714590	9.999881e-01	11
5714589	1.000000e+00	7
5714588	2.230891e-10	46
5714587	1.193067e-05	40
5714586	8.881784e-16	50
5714585	8.881784e-16	50
5714584	9.999549e-01	12
5714750	1.000000e+00	1
5714751	8.881784e-16	50
5714748	1.621870e-08	44
5714749	1.000000e+00	5
5714746	8.986806e-01	21
5714747	9.999881e-01	11
5714744	1.000000e+00	0
5714745	1.000000e+00	0
5714742	1.000000e+00	6
5714743	1.000000e+00	0
5714740	1.133316e-12	48
5714741	1.000000e+00	1
5714738	1.000000e+00	1
5714739	2.399438e-01	28
5714737	1.000000e+00	0
5714735	8.881784e-16	50
5714734	8.881784e-16	50
5714733	1.000000e+00	0
5714732	1.000000e+00	6
5714731	1.000000e+00	6
5714730	9.966998e-01	16
5714729	1.000000e+00	5
5714728	4.510745e-05	39
5714727	1.000000e+00	2
5714726	1.000000e+00	1
5714725	1.013194e-01	30
5714724	1.000000e+00	7
5714723	5.946023e-02	31
5714722	9.995319e-01	14
5714721	7.600562e-01	23
5714720	2.230891e-10	46
5714716	8.881784e-16	50
5714717	8.388818e-01	22
5714718	7.673339e-03	34
5714719	1.000000e+00	7
5714713	9.999549e-01	12
5714714	8.881784e-16	50
5714708	2.399438e-01	28
5714709	1.000000e+00	1
5714710	1.193067e-05	40
5714711	9.923267e-01	17
5714704	9.999549e-01	12
5714705	9.675457e-01	19
5714706	1.000000e+00	2
5714707	1.133316e-12	48
5714701	9.999994e-01	9
5714700	1.000000e+00	0
5714703	8.881784e-16	50
5714702	8.881784e-16	50
5714697	1.000000e+00	0
5714696	1.000000e+00	3
5714699	9.998471e-01	13
5714698	1.000000e+00	0
5714693	1.641957e-02	33
5714692	9.999881e-01	11
5714695	1.000000e+00	1
5714694	9.405398e-01	20
5714689	5.817779e-07	42
5714688	5.817779e-07	42
5714691	8.388818e-01	22
5714690	1.000000e+00	1
5712359	8.881784e-16	50
5712358	1.133316e-12	48
5712357	1.000000e+00	3
5712356	1.193067e-05	40
5712355	1.621870e-08	44
5712354	1.000000e+00	7
5712353	8.881784e-16	50
5712352	1.000000e+00	3
5712367	4.438624e-01	26
5712366	1.000000e+00	2
5712365	8.881784e-16	50
5712364	1.000000e+00	1
5712363	1.000000e+00	7
5712362	1.000000e+00	0
5712361	1.000000e+00	2
5712360	1.000000e+00	0
5712374	8.881784e-16	50
5712375	3.300224e-03	35
5712372	1.854161e-11	47
5712373	9.986989e-01	15
5712370	1.000000e+00	5
5712371	3.300224e-03	35
5712368	1.000000e+00	3
5712369	1.529320e-04	38
5712382	1.000000e+00	6
5712383	1.193067e-05	40
5712380	9.405398e-01	20
5712381	1.000000e+00	2
5712378	1.133316e-12	48
5712379	9.998471e-01	13
5712376	8.388818e-01	22
5712325	1.000000e+00	2
5712324	1.000000e+00	1
5712327	1.000000e+00	5
5712326	1.000000e+00	0
5712321	1.000000e+00	1
5712320	1.611182e-01	29
5712323	4.529710e-14	49
5712322	1.529320e-04	38
5712333	1.000000e+00	3
5712332	1.000000e+00	1
5712335	8.881784e-16	50
5712334	8.881784e-16	50
5712328	1.049339e-07	43
5712331	1.000000e+00	0
5712330	1.000000e+00	1
5712340	1.000000e+00	3
5712341	1.000000e+00	0
5712342	7.673339e-03	34
5712343	9.998471e-01	13
5712336	1.000000e+00	3
5712337	1.000000e+00	5
5712338	1.000000e+00	0
5712339	1.000000e+00	5
5712348	8.388818e-01	22
5712349	1.000000e+00	4
5712350	1.000000e+00	0
5712351	1.000000e+00	0
5712344	1.000000e+00	0
5712345	8.881784e-16	50
5712346	1.000000e+00	0
5712347	4.681115e-04	37
5712291	1.000000e+00	5
5712290	1.000000e+00	2
5712289	4.529710e-14	49
5712288	5.561376e-01	25
5712295	1.193067e-05	40
5712294	1.000000e+00	7
5712293	5.946023e-02	31
5712292	8.881784e-16	50
5712299	1.000000e+00	2
5712298	1.529320e-04	38
5712297	8.881784e-16	50
5712296	1.529320e-04	38
5712303	6.640945e-01	24
5712302	7.673339e-03	34
5712301	1.000000e+00	5
5712300	9.999972e-01	10
5712306	8.881784e-16	50
5712307	8.881784e-16	50
5712304	8.881784e-16	50
5712305	8.881784e-16	50
5712310	8.881784e-16	50
5712311	9.999881e-01	11
5712308	9.999972e-01	10
5712309	9.986989e-01	15
5712314	4.529710e-14	49
5712315	1.000000e+00	4
5712312	8.388818e-01	22
5712313	1.013194e-01	30
5712318	8.881784e-16	50
5712319	7.600562e-01	23
5712316	1.000000e+00	0
5712317	1.133316e-12	48
5712257	8.881784e-16	50
5712256	2.807050e-06	41
5712259	8.881784e-16	50
5712258	1.641957e-02	33
5712261	9.835804e-01	18
5712260	1.000000e+00	5
5712263	1.000000e+00	1
5712262	1.000000e+00	6
5712265	1.000000e+00	1
5712264	1.000000e+00	6
5712267	1.529320e-04	38
5712266	1.000000e+00	7
5712269	9.999994e-01	9
5712268	1.000000e+00	1
5712271	1.000000e+00	6
5712270	9.999999e-01	8
5712272	5.817779e-07	42
5712273	1.000000e+00	1
5712274	1.000000e+00	7
5712275	1.000000e+00	1
5712276	4.438624e-01	26
5712277	1.621870e-08	44
5712279	8.881784e-16	50
5712280	2.104926e-09	45
5712281	9.999994e-01	9
5712282	2.230891e-10	46
5712283	1.013194e-01	30
5712285	5.817779e-07	42
5712286	4.529710e-14	49
5712287	8.881784e-16	50
5712238	9.995319e-01	14
5712239	8.881784e-16	50
5712236	1.000000e+00	6
5712237	1.000000e+00	0
5712234	8.881784e-16	50
5712235	7.673339e-03	34
5712232	9.999999e-01	8
5712233	1.000000e+00	0
5712230	4.681115e-04	37
5712231	8.881784e-16	50
5712228	1.000000e+00	1
5712229	1.000000e+00	0
5712226	2.230891e-10	46
5712227	1.000000e+00	5
5712224	1.000000e+00	0
5712225	1.133316e-12	48
5712255	2.104926e-09	45
5712254	8.881784e-16	50
5712253	1.000000e+00	2
5712252	1.000000e+00	7
5712251	9.999972e-01	10
5712250	7.673339e-03	34
5712249	1.000000e+00	5
5712248	2.230891e-10	46
5712247	9.966998e-01	16
5712246	1.000000e+00	0
5712245	9.986989e-01	15
5712244	1.013194e-01	30
5712243	1.611182e-01	29
5712242	1.000000e+00	2
5712241	1.000000e+00	6
5712240	9.999999e-01	8
5712204	2.104926e-09	45
5712205	1.641957e-02	33
5712206	1.000000e+00	1
5712207	1.000000e+00	4
5712200	5.561376e-01	25
5712201	3.245432e-02	32
5712202	9.999994e-01	9
5712203	1.000000e+00	3
5712196	1.000000e+00	0
5712197	1.000000e+00	0
5712198	1.000000e+00	3
5712199	9.999972e-01	10
5712192	8.881784e-16	50
5712193	1.000000e+00	0
5712194	1.000000e+00	0
5712195	4.529710e-14	49
5712221	9.999549e-01	12
5712220	9.999549e-01	12
5712223	1.000000e+00	1
5712222	8.881784e-16	50
5712217	8.881784e-16	50
5712216	1.133316e-12	48
5712219	7.600562e-01	23
5712218	4.529710e-14	49
5712213	1.000000e+00	0
5712212	5.817779e-07	42
5712215	1.000000e+00	0
5712214	9.405398e-01	20
5712209	9.835804e-01	18
5712208	1.000000e+00	4
5712211	1.000000e+00	0
5712210	1.854161e-11	47
5712170	9.405398e-01	20
5712171	1.641957e-02	33
5712168	9.999999e-01	8
5712169	1.000000e+00	1
5712174	1.000000e+00	2
5712175	1.000000e+00	1
5712173	9.999549e-01	12
5712162	8.881784e-16	50
5712163	9.998471e-01	13
5712160	1.000000e+00	2
5712161	9.999549e-01	12
5712166	1.000000e+00	0
5712167	1.854161e-11	47
5712164	8.881784e-16	50
5712165	9.999972e-01	10
5712187	8.881784e-16	50
5712186	8.881784e-16	50
5712185	7.673339e-03	34
5712191	9.835804e-01	18
5712190	1.000000e+00	0
5712189	1.000000e+00	0
5712188	1.000000e+00	3
5712179	1.000000e+00	0
5712178	1.000000e+00	3
5712177	7.673339e-03	34
5712176	1.000000e+00	0
5712183	1.000000e+00	0
5712182	1.000000e+00	0
5712181	9.986989e-01	15
5712180	1.000000e+00	1
5712136	1.000000e+00	0
5712137	6.640945e-01	24
5712138	1.000000e+00	0
5712139	1.000000e+00	2
5712140	8.986806e-01	21
5712141	9.923267e-01	17
5712142	8.388818e-01	22
5712143	1.621870e-08	44
5712128	1.000000e+00	2
5712129	8.881784e-16	50
5712130	1.013194e-01	30
5712131	1.621870e-08	44
5712132	8.881784e-16	50
5712133	8.881784e-16	50
5712134	1.000000e+00	1
5712135	1.000000e+00	7
5712153	9.999972e-01	10
5712152	2.104926e-09	45
5712154	1.000000e+00	0
5712157	8.881784e-16	50
5712159	1.000000e+00	2
5712158	1.000000e+00	6
5712145	5.817779e-07	42
5712147	4.529710e-14	49
5712146	1.000000e+00	0
5712149	1.000000e+00	4
5712148	8.881784e-16	50
5712151	8.881784e-16	50
5712116	1.193067e-05	40
5712117	9.999994e-01	9
5712118	8.881784e-16	50
5712119	1.000000e+00	2
5712112	8.881784e-16	50
5712113	8.881784e-16	50
5712114	8.881784e-16	50
5712115	1.049339e-07	43
5712124	8.881784e-16	50
5712125	1.000000e+00	6
5712126	4.681115e-04	37
5712127	8.881784e-16	50
5712120	5.561376e-01	25
5712121	9.405398e-01	20
5712122	9.999999e-01	8
5712123	8.881784e-16	50
5712101	1.529320e-04	38
5712100	1.000000e+00	4
5712103	5.946023e-02	31
5712102	5.817779e-07	42
5712097	7.600562e-01	23
5712096	3.245432e-02	32
5712099	1.000000e+00	2
5712098	2.807050e-06	41
5712109	4.529710e-14	49
5712108	2.399438e-01	28
5712111	4.529710e-14	49
5712110	1.000000e+00	5
5712105	2.807050e-06	41
5712104	8.881784e-16	50
5712107	1.854161e-11	47
5712106	1.000000e+00	3
5712086	1.854161e-11	47
5712087	8.881784e-16	50
5712084	4.529710e-14	49
5712085	4.529710e-14	49
5712094	1.000000e+00	1
5712095	9.966998e-01	16
5712092	1.000000e+00	0
5712093	9.675457e-01	19
5712090	7.600562e-01	23
5712091	1.000000e+00	1
5712088	9.675457e-01	19
5712089	5.946023e-02	31
5712071	1.000000e+00	3
5712070	9.999549e-01	12
5712069	9.999994e-01	9
5712068	2.230891e-10	46
5712067	9.999999e-01	8
5712066	8.881784e-16	50
5712065	8.881784e-16	50
5712064	1.000000e+00	1
5712078	9.999549e-01	12
5712077	5.946023e-02	31
5712076	8.881784e-16	50
5712075	8.881784e-16	50
5712074	1.000000e+00	4
5712073	4.529710e-14	49
5712072	9.999881e-01	11
5712048	9.999999e-01	8
5712049	1.000000e+00	4
5712050	1.000000e+00	0
5712051	1.000000e+00	1
5712052	3.359055e-01	27
5712053	1.000000e+00	7
5712054	9.999994e-01	9
5712055	1.000000e+00	0
5712056	1.621870e-08	44
5712057	8.881784e-16	50
5712058	9.999881e-01	11
5712059	1.000000e+00	5
5712060	1.133316e-12	48
5712061	1.621870e-08	44
5712062	1.000000e+00	4
5712063	1.000000e+00	4
5712033	1.000000e+00	0
5712032	2.230891e-10	46
5712035	8.881784e-16	50
5712034	5.561376e-01	25
5712037	1.000000e+00	7
5712039	9.999881e-01	11
5712038	1.000000e+00	0
5712041	8.881784e-16	50
5712040	9.966998e-01	16
5712043	1.000000e+00	2
5712042	1.000000e+00	4
5712045	9.999994e-01	9
5712044	1.000000e+00	2
5712047	1.854161e-11	47
5712046	9.999972e-01	10
5712018	1.000000e+00	4
5712019	1.000000e+00	6
5712016	1.000000e+00	2
5712017	1.000000e+00	0
5712022	9.835804e-01	18
5712023	1.000000e+00	4
5712020	8.881784e-16	50
5712021	1.193067e-05	40
5712026	9.999994e-01	9
5712027	1.000000e+00	4
5712024	9.999549e-01	12
5712025	9.999999e-01	8
5712030	1.611182e-01	29
5712031	9.999999e-01	8
5712028	6.640945e-01	24
5712029	7.600562e-01	23
5712003	3.300224e-03	35
5712002	1.611182e-01	29
5712001	8.986806e-01	21
5712000	1.133316e-12	48
5712007	5.561376e-01	25
5712006	9.835804e-01	18
5712005	8.881784e-16	50
5712004	9.999549e-01	12
5712011	1.133316e-12	48
5712010	1.854161e-11	47
5712009	8.881784e-16	50
5712008	9.999972e-01	10
5712015	9.923267e-01	17
5712014	4.529710e-14	49
5712013	1.133316e-12	48
5712012	8.881784e-16	50
5711997	8.881784e-16	50
5711996	1.000000e+00	1
5711999	8.388818e-01	22
5711998	1.049339e-07	43
5711993	1.000000e+00	6
5711992	9.405398e-01	20
5711995	1.000000e+00	1
5711994	1.000000e+00	1
5711989	1.000000e+00	0
5711988	1.000000e+00	6
5711991	8.986806e-01	21
5711990	9.999972e-01	10
5711985	1.000000e+00	5
5711984	8.881784e-16	50
5711987	1.000000e+00	4
5711986	1.000000e+00	0
5711980	1.013194e-01	30
5711981	1.000000e+00	2
5711982	1.000000e+00	3
5711983	1.000000e+00	1
5711976	1.611182e-01	29
5711977	1.641957e-02	33
5711978	1.000000e+00	1
5711979	8.881784e-16	50
5711972	8.881784e-16	50
5711973	1.000000e+00	3
5711974	9.999972e-01	10
5711975	9.405398e-01	20
5711968	1.000000e+00	4
5711969	9.966998e-01	16
5711971	4.510745e-05	39
5711967	1.000000e+00	4
5711966	9.999994e-01	9
5711965	1.000000e+00	2
5711964	1.000000e+00	2
5711963	8.881784e-16	50
5711962	9.998471e-01	13
5711961	9.998471e-01	13
5711960	9.999994e-01	9
5711959	1.000000e+00	3
5711958	1.000000e+00	2
5711957	1.000000e+00	1
5711956	1.000000e+00	1
5711955	9.999881e-01	11
5711954	1.000000e+00	0
5711953	9.923267e-01	17
5711952	9.966998e-01	16
5711950	9.998471e-01	13
5711951	1.000000e+00	0
5711948	1.000000e+00	3
5711949	1.000000e+00	2
5711946	8.986806e-01	21
5711947	1.000000e+00	0
5711944	1.000000e+00	5
5711945	1.000000e+00	0
5711942	1.000000e+00	6
5711943	8.881784e-16	50
5711940	9.999999e-01	8
5711941	1.000000e+00	2
5711938	1.000000e+00	6
5711939	1.000000e+00	1
5711936	1.000000e+00	0
5711937	1.000000e+00	2
5711929	9.999881e-01	11
5711928	9.995319e-01	14
5711931	1.000000e+00	1
5711930	1.000000e+00	1
5711933	1.000000e+00	3
5711932	1.000000e+00	0
5711935	1.000000e+00	0
5711934	1.000000e+00	3
5711921	1.000000e+00	7
5711920	8.986806e-01	21
5711923	9.999972e-01	10
5711922	8.881784e-16	50
5711925	1.000000e+00	3
5711924	4.529710e-14	49
5711927	9.675457e-01	19
5711926	8.881784e-16	50
5711912	1.000000e+00	2
5711913	9.675457e-01	19
5711914	1.000000e+00	0
5711915	1.000000e+00	2
5711916	8.881784e-16	50
5711917	1.049339e-07	43
5711918	1.611182e-01	29
5711919	8.881784e-16	50
5711904	2.399438e-01	28
5711905	1.000000e+00	1
5711906	1.000000e+00	1
5711907	1.000000e+00	0
5711908	1.000000e+00	1
5711909	9.999972e-01	10
5711910	9.999994e-01	9
5711911	1.000000e+00	7
5711899	1.000000e+00	6
5711898	1.000000e+00	0
5711897	6.640945e-01	24
5711896	1.000000e+00	0
5711903	4.438624e-01	26
5711902	9.999994e-01	9
5711900	1.013194e-01	30
5711891	1.000000e+00	0
5711890	1.000000e+00	0
5711889	3.245432e-02	32
5711888	1.000000e+00	0
5711895	8.881784e-16	50
5711894	1.000000e+00	0
5711893	8.881784e-16	50
5711892	1.000000e+00	0
5711882	8.881784e-16	50
5711883	1.193067e-05	40
5711880	1.854161e-11	47
5711881	1.641957e-02	33
5711886	9.999994e-01	9
5711887	1.000000e+00	7
5711884	8.881784e-16	50
5711885	1.000000e+00	2
5711874	1.000000e+00	2
5711875	1.000000e+00	1
5711872	8.986806e-01	21
5711878	1.000000e+00	1
5711879	1.000000e+00	6
5711876	1.000000e+00	6
5711877	7.600562e-01	23
5712833	9.923267e-01	17
5712832	1.000000e+00	1
5712834	9.999999e-01	8
5712837	1.000000e+00	1
5712836	1.529320e-04	38
5712839	8.881784e-16	50
5712838	8.881784e-16	50
5712841	7.673339e-03	34
5712840	4.529710e-14	49
5712843	1.000000e+00	0
5712842	7.600562e-01	23
5712845	9.986989e-01	15
5712844	1.000000e+00	1
5712847	1.000000e+00	7
5712846	9.998471e-01	13
5712848	2.230891e-10	46
5712849	1.000000e+00	0
5712850	1.000000e+00	7
5712851	1.000000e+00	1
5712852	8.881784e-16	50
5712853	1.000000e+00	1
5712854	8.881784e-16	50
5712855	1.000000e+00	0
5712856	9.999972e-01	10
5712857	4.510745e-05	39
5712858	8.881784e-16	50
5712859	1.529320e-04	38
5712860	1.854161e-11	47
5712861	3.300224e-03	35
5712862	8.881784e-16	50
5712863	8.881784e-16	50
5712867	1.133316e-12	48
5712866	1.000000e+00	6
5712865	2.807050e-06	41
5712864	2.104926e-09	45
5712871	1.529320e-04	38
5712870	1.000000e+00	6
5712869	1.000000e+00	4
5712868	4.529710e-14	49
5712875	9.999972e-01	10
5712874	9.923267e-01	17
5712873	4.438624e-01	26
5712879	1.529320e-04	38
5712878	3.245432e-02	32
5712877	1.000000e+00	4
5712876	8.881784e-16	50
5712883	1.000000e+00	3
5712880	8.881784e-16	50
5712881	9.995319e-01	14
5712886	1.000000e+00	1
5712887	9.966998e-01	16
5712884	9.405398e-01	20
5712885	1.000000e+00	2
5712890	1.000000e+00	1
5712891	1.000000e+00	1
5712888	1.000000e+00	0
5712889	1.000000e+00	7
5712894	1.854161e-11	47
5712895	1.000000e+00	1
5712892	1.000000e+00	3
5712893	1.000000e+00	2
5712773	8.881784e-16	50
5712772	1.133316e-12	48
5712769	8.881784e-16	50
5712768	1.000000e+00	1
5712771	1.301086e-03	36
5712770	4.438624e-01	26
5712781	9.675457e-01	19
5712783	8.881784e-16	50
5712782	1.000000e+00	2
5712777	1.000000e+00	4
5712776	9.923267e-01	17
5712779	1.000000e+00	3
5712778	9.966998e-01	16
5712788	9.999972e-01	10
5712789	8.881784e-16	50
5712790	1.000000e+00	1
5712791	1.000000e+00	4
5712784	1.000000e+00	2
5712785	1.000000e+00	2
5712786	1.000000e+00	5
5712787	1.529320e-04	38
5712796	9.999972e-01	10
5712797	1.000000e+00	0
5712798	1.000000e+00	3
5712799	1.000000e+00	7
5712792	1.000000e+00	0
5712793	1.000000e+00	2
5712794	2.399438e-01	28
5712795	9.999999e-01	8
5712807	5.561376e-01	25
5712806	8.986806e-01	21
5712805	8.881784e-16	50
5712804	7.600562e-01	23
5712801	9.999994e-01	9
5712800	1.049339e-07	43
5712815	9.999881e-01	11
5712814	8.881784e-16	50
5712813	9.999972e-01	10
5712812	1.000000e+00	2
5712811	9.675457e-01	19
5712809	2.807050e-06	41
5712808	8.881784e-16	50
5712822	8.881784e-16	50
5712823	9.405398e-01	20
5712820	9.966998e-01	16
5712821	8.881784e-16	50
5712818	8.881784e-16	50
5712819	8.881784e-16	50
5712816	9.923267e-01	17
5712817	8.881784e-16	50
5712830	8.881784e-16	50
5712831	1.193067e-05	40
5712828	1.000000e+00	1
5712829	1.000000e+00	0
5712826	1.000000e+00	0
5712824	5.561376e-01	25
5712825	8.881784e-16	50
5712712	1.000000e+00	6
5712713	1.000000e+00	1
5712714	1.000000e+00	3
5712715	9.999881e-01	11
5712716	9.835804e-01	18
5712717	1.000000e+00	0
5712718	1.000000e+00	1
5712719	1.000000e+00	1
5712704	1.000000e+00	6
5712705	1.000000e+00	1
5712706	1.000000e+00	1
5712707	1.000000e+00	0
5712708	1.000000e+00	2
5712709	1.000000e+00	0
5712710	9.999972e-01	10
5712711	8.881784e-16	50
5712729	8.881784e-16	50
5712728	1.013194e-01	30
5712731	1.000000e+00	3
5712730	1.000000e+00	0
5712733	1.000000e+00	1
5712732	1.000000e+00	6
5712735	1.000000e+00	0
5712734	1.000000e+00	0
5712721	1.000000e+00	0
5712720	1.000000e+00	0
5712723	4.529710e-14	49
5712722	1.000000e+00	5
5712725	4.438624e-01	26
5712724	5.817779e-07	42
5712727	8.881784e-16	50
5712726	1.854161e-11	47
5712746	8.881784e-16	50
5712747	9.999994e-01	9
5712744	8.881784e-16	50
5712745	8.881784e-16	50
5712750	2.230891e-10	46
5712751	1.000000e+00	2
5712748	1.000000e+00	0
5712749	1.000000e+00	5
5712738	1.000000e+00	0
5712739	5.946023e-02	31
5712736	1.000000e+00	1
5712737	1.000000e+00	0
5712742	1.000000e+00	6
5712743	1.000000e+00	1
5712740	1.000000e+00	2
5712741	1.000000e+00	2
5712763	1.000000e+00	5
5712762	1.000000e+00	7
5712761	8.881784e-16	50
5712760	1.000000e+00	4
5712766	1.000000e+00	2
5712765	1.000000e+00	5
5712764	8.881784e-16	50
5712755	1.000000e+00	1
5712754	1.000000e+00	0
5712753	8.388818e-01	22
5712752	1.000000e+00	2
5712759	1.000000e+00	3
5712758	1.000000e+00	0
5712757	1.000000e+00	1
5712756	9.998471e-01	13
5712652	1.000000e+00	4
5712653	1.000000e+00	0
5712654	1.000000e+00	0
5712655	3.300224e-03	35
5712648	1.000000e+00	4
5712650	9.405398e-01	20
5712651	1.000000e+00	3
5712644	8.388818e-01	22
5712645	7.673339e-03	34
5712646	1.000000e+00	0
5712647	1.000000e+00	0
5712640	1.000000e+00	5
5712641	1.000000e+00	2
5712642	5.946023e-02	31
5712643	3.359055e-01	27
5712669	5.946023e-02	31
5712668	4.510745e-05	39
5712671	1.013194e-01	30
5712670	1.000000e+00	0
5712665	1.000000e+00	1
5712664	9.999999e-01	8
5712667	1.000000e+00	7
5712666	9.923267e-01	17
5712660	8.986806e-01	21
5712663	8.881784e-16	50
5712662	8.881784e-16	50
5712657	8.388818e-01	22
5712656	6.640945e-01	24
5712659	9.966998e-01	16
5712658	1.000000e+00	4
5712686	9.998471e-01	13
5712687	3.300224e-03	35
5712684	1.000000e+00	5
5712685	9.966998e-01	16
5712682	1.000000e+00	0
5712683	1.000000e+00	0
5712680	1.621870e-08	44
5712681	1.000000e+00	1
5712678	1.000000e+00	2
5712679	1.000000e+00	0
5712676	1.000000e+00	0
5712677	1.000000e+00	0
5712674	1.000000e+00	0
5712675	9.966998e-01	16
5712672	1.000000e+00	1
5712673	1.133316e-12	48
5712703	1.000000e+00	0
5712702	8.881784e-16	50
5712701	1.000000e+00	0
5712700	1.000000e+00	0
5712699	3.245432e-02	32
5712698	1.000000e+00	0
5712697	1.000000e+00	0
5712696	1.000000e+00	0
5712695	1.013194e-01	30
5712694	1.000000e+00	0
5712693	4.529710e-14	49
5712692	8.881784e-16	50
5712691	1.000000e+00	1
5712690	1.000000e+00	0
5712689	1.000000e+00	0
5712688	1.000000e+00	0
5712595	8.881784e-16	50
5712592	9.999549e-01	12
5712593	1.854161e-11	47
5712598	9.923267e-01	17
5712599	9.998471e-01	13
5712596	1.000000e+00	6
5712602	1.000000e+00	0
5712603	1.000000e+00	1
5712600	1.133316e-12	48
5712601	1.000000e+00	1
5712606	9.999999e-01	8
5712607	1.000000e+00	3
5712604	1.000000e+00	4
5712605	9.999881e-01	11
5712579	2.104926e-09	45
5712578	9.998471e-01	13
5712577	1.621870e-08	44
5712576	9.999549e-01	12
5712583	4.681115e-04	37
5712582	8.881784e-16	50
5712581	1.000000e+00	0
5712580	8.881784e-16	50
5712587	8.881784e-16	50
5712586	2.230891e-10	46
5712585	1.000000e+00	3
5712584	1.000000e+00	3
5712591	9.999994e-01	9
5712590	9.995319e-01	14
5712589	1.000000e+00	6
5712588	8.881784e-16	50
5712626	1.000000e+00	0
5712627	9.999999e-01	8
5712628	1.611182e-01	29
5712629	9.675457e-01	19
5712630	9.999999e-01	8
5712631	4.529710e-14	49
5712633	9.998471e-01	13
5712634	1.000000e+00	5
5712635	1.000000e+00	0
5712637	1.000000e+00	7
5712638	8.881784e-16	50
5712639	8.881784e-16	50
5712609	1.000000e+00	6
5712608	1.000000e+00	2
5712610	1.000000e+00	4
5712613	1.000000e+00	2
5712612	9.999994e-01	9
5712615	1.641957e-02	33
5712614	1.000000e+00	2
5712617	1.000000e+00	6
5712616	1.000000e+00	0
5712619	1.000000e+00	1
5712618	1.000000e+00	0
5712621	1.000000e+00	5
5712620	8.881784e-16	50
5712623	1.000000e+00	0
5712622	2.399438e-01	28
5712534	9.966998e-01	16
5712535	1.000000e+00	2
5712532	1.000000e+00	3
5712533	6.640945e-01	24
5712530	1.000000e+00	4
5712531	1.000000e+00	3
5712528	1.000000e+00	3
5712529	1.000000e+00	2
5712542	1.000000e+00	1
5712543	1.000000e+00	0
5712540	3.359055e-01	27
5712541	8.881784e-16	50
5712538	1.000000e+00	0
5712539	1.000000e+00	2
5712536	1.000000e+00	1
5712537	1.000000e+00	3
5712519	8.881784e-16	50
5712518	9.999972e-01	10
5712517	8.881784e-16	50
5712516	9.999549e-01	12
5712515	9.986989e-01	15
5712514	1.854161e-11	47
5712513	9.999994e-01	9
5712512	9.405398e-01	20
5712527	9.999999e-01	8
5712526	1.000000e+00	0
5712525	1.000000e+00	0
5712524	1.000000e+00	3
5712523	4.529710e-14	49
5712522	1.000000e+00	0
5712521	1.000000e+00	7
5712520	4.438624e-01	26
5712564	9.999549e-01	12
5712565	1.000000e+00	3
5712566	8.881784e-16	50
5712567	8.881784e-16	50
5712560	9.999994e-01	9
5712561	9.966998e-01	16
5712562	1.000000e+00	0
5712563	9.835804e-01	18
5712572	2.230891e-10	46
5712573	1.000000e+00	7
5712574	1.854161e-11	47
5712575	1.000000e+00	4
5712568	2.104926e-09	45
5712569	9.999972e-01	10
5712570	9.675457e-01	19
5712571	7.600562e-01	23
5712549	9.999972e-01	10
5712548	1.000000e+00	2
5712551	8.881784e-16	50
5712550	9.999999e-01	8
5712545	1.013194e-01	30
5712544	1.133316e-12	48
5712547	1.000000e+00	1
5712546	1.000000e+00	1
5712557	1.000000e+00	1
5712556	9.999999e-01	8
5712559	8.388818e-01	22
5712558	1.000000e+00	0
5712553	1.000000e+00	1
5712552	1.000000e+00	6
5712555	1.000000e+00	3
5712554	1.000000e+00	7
5712475	6.640945e-01	24
5712474	9.998471e-01	13
5712473	9.999972e-01	10
5712472	1.000000e+00	6
5712479	9.999881e-01	11
5712478	1.000000e+00	4
5712477	1.000000e+00	2
5712476	1.000000e+00	7
5712467	8.881784e-16	50
5712466	5.946023e-02	31
5712465	1.000000e+00	1
5712464	1.049339e-07	43
5712471	8.881784e-16	50
5712470	8.881784e-16	50
5712469	1.000000e+00	1
5712468	1.000000e+00	4
5712458	8.881784e-16	50
5712459	9.999999e-01	8
5712456	8.881784e-16	50
5712457	7.673339e-03	34
5712463	2.399438e-01	28
5712460	1.000000e+00	4
5712461	9.999972e-01	10
5712450	8.881784e-16	50
5712451	1.000000e+00	4
5712448	4.529710e-14	49
5712449	8.388818e-01	22
5712454	2.230891e-10	46
5712455	8.881784e-16	50
5712452	9.999972e-01	10
5712453	6.640945e-01	24
5712505	8.881784e-16	50
5712504	3.359055e-01	27
5712507	4.529710e-14	49
5712506	2.807050e-06	41
5712509	4.529710e-14	49
5712508	2.399438e-01	28
5712511	2.807050e-06	41
5712510	1.193067e-05	40
5712497	8.881784e-16	50
5712496	1.000000e+00	4
5712499	5.817779e-07	42
5712498	8.881784e-16	50
5712501	1.049339e-07	43
5712500	2.807050e-06	41
5712503	8.881784e-16	50
5712502	9.986989e-01	15
5712488	2.230891e-10	46
5712489	5.561376e-01	25
5712490	9.999994e-01	9
5712491	1.000000e+00	3
5712492	4.529710e-14	49
5712493	1.000000e+00	6
5712494	1.193067e-05	40
5712495	1.000000e+00	1
5712480	9.998471e-01	13
5712481	3.359055e-01	27
5712482	1.000000e+00	4
5712483	8.881784e-16	50
5712484	4.681115e-04	37
5712485	9.986989e-01	15
5712486	2.230891e-10	46
5712487	3.300224e-03	35
5712415	1.000000e+00	3
5712414	8.881784e-16	50
5712413	1.000000e+00	7
5712412	1.621870e-08	44
5712411	1.000000e+00	3
5712410	9.986989e-01	15
5712409	1.000000e+00	3
5712408	1.000000e+00	5
5712407	1.000000e+00	3
5712406	1.000000e+00	7
5712405	8.881784e-16	50
5712404	1.000000e+00	3
5712403	9.923267e-01	17
5712402	1.000000e+00	0
5712401	1.000000e+00	1
5712400	9.923267e-01	17
5712398	5.817779e-07	42
5712399	1.000000e+00	1
5712396	1.000000e+00	0
5712397	1.000000e+00	2
5712394	1.000000e+00	1
5712395	1.000000e+00	0
5712392	1.000000e+00	5
5712393	2.230891e-10	46
5712390	1.000000e+00	3
5712391	1.133316e-12	48
5712389	1.000000e+00	2
5712386	1.000000e+00	2
5712387	1.000000e+00	1
5712384	1.854161e-11	47
5712385	9.999999e-01	8
5712445	9.998471e-01	13
5712444	8.881784e-16	50
5712447	3.245432e-02	32
5712446	3.245432e-02	32
5712441	1.000000e+00	7
5712440	1.000000e+00	5
5712443	8.986806e-01	21
5712442	9.986989e-01	15
5712437	1.000000e+00	6
5712436	9.999972e-01	10
5712439	1.000000e+00	7
5712438	9.999994e-01	9
5712433	1.000000e+00	1
5712432	9.999994e-01	9
5712435	1.301086e-03	36
5712434	9.999881e-01	11
5712428	7.600562e-01	23
5712429	8.881784e-16	50
5712430	9.998471e-01	13
5712431	9.999881e-01	11
5712424	8.986806e-01	21
5712425	1.000000e+00	3
5712426	9.998471e-01	13
5712427	1.000000e+00	6
5712420	4.529710e-14	49
5712421	8.881784e-16	50
5712422	1.000000e+00	4
5712423	2.104926e-09	45
5712416	1.529320e-04	38
5712417	4.529710e-14	49
5712418	8.881784e-16	50
5712419	8.881784e-16	50
5713323	1.854161e-11	47
5713321	4.529710e-14	49
5713320	9.999549e-01	12
5713327	9.999999e-01	8
5713326	1.000000e+00	0
5713325	8.881784e-16	50
5713324	4.510745e-05	39
5713315	1.193067e-05	40
5713314	1.000000e+00	2
5713313	1.000000e+00	2
5713312	1.854161e-11	47
5713319	1.000000e+00	0
5713318	1.000000e+00	1
5713317	1.000000e+00	2
5713316	9.999999e-01	8
5713338	9.675457e-01	19
5713339	4.681115e-04	37
5713336	1.000000e+00	0
5713337	8.881784e-16	50
5713342	1.000000e+00	1
5713340	1.000000e+00	0
5713341	6.640945e-01	24
5713330	9.998471e-01	13
5713331	6.640945e-01	24
5713328	1.000000e+00	1
5713329	1.000000e+00	0
5713334	2.104926e-09	45
5713335	1.000000e+00	3
5713332	1.000000e+00	2
5713333	1.000000e+00	1
5713288	1.000000e+00	0
5713291	1.854161e-11	47
5713290	1.000000e+00	1
5713293	4.529710e-14	49
5713292	3.300224e-03	35
5713295	2.807050e-06	41
5713294	8.388818e-01	22
5713281	9.999994e-01	9
5713280	9.999972e-01	10
5713283	4.529710e-14	49
5713282	4.438624e-01	26
5713285	5.561376e-01	25
5713287	8.881784e-16	50
5713286	9.986989e-01	15
5713304	4.529710e-14	49
5713305	1.000000e+00	0
5713306	1.301086e-03	36
5713307	1.611182e-01	29
5713309	1.000000e+00	4
5713310	9.405398e-01	20
5713311	1.641957e-02	33
5713296	1.000000e+00	2
5713297	8.881784e-16	50
5713298	8.388818e-01	22
5713299	1.000000e+00	5
5713300	1.000000e+00	7
5713301	1.854161e-11	47
5713302	9.999972e-01	10
5713303	8.881784e-16	50
5713391	1.000000e+00	0
5713390	1.000000e+00	0
5713389	1.000000e+00	2
5713388	1.000000e+00	5
5713387	1.000000e+00	0
5713386	1.000000e+00	0
5713385	1.000000e+00	2
5713383	1.000000e+00	2
5713382	1.000000e+00	7
5713381	4.438624e-01	26
5713380	2.104926e-09	45
5713379	1.000000e+00	1
5713378	8.881784e-16	50
5713376	9.675457e-01	19
5713406	7.673339e-03	34
5713407	1.854161e-11	47
5713404	1.133316e-12	48
5713405	1.000000e+00	0
5713402	4.681115e-04	37
5713403	5.561376e-01	25
5713400	1.000000e+00	0
5713401	1.000000e+00	0
5713398	1.000000e+00	1
5713399	1.000000e+00	2
5713396	1.611182e-01	29
5713394	1.000000e+00	2
5713395	1.000000e+00	0
5713392	1.000000e+00	6
5713393	8.881784e-16	50
5713357	1.000000e+00	4
5713356	8.881784e-16	50
5713359	9.999881e-01	11
5713358	1.611182e-01	29
5713353	1.000000e+00	6
5713352	4.529710e-14	49
5713354	2.104926e-09	45
5713349	1.133316e-12	48
5713348	8.881784e-16	50
5713351	2.230891e-10	46
5713350	1.000000e+00	3
5713345	1.000000e+00	3
5713344	8.881784e-16	50
5713347	9.999972e-01	10
5713346	4.438624e-01	26
5713372	4.438624e-01	26
5713373	1.000000e+00	5
5713374	1.193067e-05	40
5713375	9.999994e-01	9
5713368	1.000000e+00	1
5713369	1.013194e-01	30
5713370	1.000000e+00	6
5713371	8.881784e-16	50
5713364	1.000000e+00	1
5713365	1.000000e+00	2
5713366	1.000000e+00	6
5713367	1.000000e+00	0
5713360	9.999549e-01	12
5713361	3.359055e-01	27
5713362	1.000000e+00	5
5713363	1.000000e+00	2
5713186	4.529710e-14	49
5713187	8.881784e-16	50
5713184	4.438624e-01	26
5713185	9.675457e-01	19
5713190	8.881784e-16	50
5713191	1.000000e+00	2
5713188	7.673339e-03	34
5713189	9.999999e-01	8
5713194	1.133316e-12	48
5713195	1.000000e+00	7
5713192	1.611182e-01	29
5713193	9.999549e-01	12
5713198	1.000000e+00	2
5713199	4.681115e-04	37
5713196	4.510745e-05	39
5713197	9.999972e-01	10
5713203	1.000000e+00	1
5713202	1.000000e+00	5
5713201	1.000000e+00	5
5713200	1.000000e+00	0
5713207	9.999972e-01	10
5713206	8.881784e-16	50
5713205	1.133316e-12	48
5713204	1.133316e-12	48
5713211	1.000000e+00	4
5713210	1.000000e+00	7
5713209	9.999881e-01	11
5713208	9.999881e-01	11
5713215	9.966998e-01	16
5713214	1.000000e+00	2
5713213	9.995319e-01	14
5713212	8.986806e-01	21
5713152	1.854161e-11	47
5713153	8.881784e-16	50
5713154	1.000000e+00	5
5713155	1.000000e+00	7
5713156	2.807050e-06	41
5713157	9.999994e-01	9
5713158	7.673339e-03	34
5713159	1.000000e+00	0
5713160	9.986989e-01	15
5713161	1.000000e+00	4
5713162	1.000000e+00	4
5713163	9.995319e-01	14
5713165	1.000000e+00	7
5713166	8.986806e-01	21
5713167	8.881784e-16	50
5713169	9.999999e-01	8
5713168	4.529710e-14	49
5713171	8.881784e-16	50
5713170	1.000000e+00	2
5713173	8.881784e-16	50
5713172	1.854161e-11	47
5713175	1.000000e+00	5
5713174	1.529320e-04	38
5713177	9.405398e-01	20
5713176	9.923267e-01	17
5713179	1.000000e+00	6
5713178	5.561376e-01	25
5713181	9.405398e-01	20
5713180	1.301086e-03	36
5713183	1.000000e+00	2
5713182	1.000000e+00	2
5713254	1.000000e+00	1
5713255	1.000000e+00	5
5713252	1.000000e+00	4
5713253	4.438624e-01	26
5713250	1.000000e+00	1
5713251	9.923267e-01	17
5713248	1.000000e+00	0
5713249	9.999994e-01	9
5713262	1.000000e+00	1
5713263	4.529710e-14	49
5713260	9.999994e-01	9
5713261	1.854161e-11	47
5713258	4.529710e-14	49
5713259	1.000000e+00	5
5713256	1.000000e+00	7
5713257	1.000000e+00	0
5713271	4.529710e-14	49
5713270	1.854161e-11	47
5713269	5.946023e-02	31
5713268	1.000000e+00	6
5713267	1.000000e+00	3
5713266	8.881784e-16	50
5713265	1.000000e+00	5
5713264	1.000000e+00	0
5713279	1.000000e+00	4
5713277	8.881784e-16	50
5713276	8.881784e-16	50
5713275	1.000000e+00	3
5713274	5.946023e-02	31
5713273	9.999999e-01	8
5713272	2.399438e-01	28
5713220	1.000000e+00	3
5713221	7.600562e-01	23
5713222	1.000000e+00	7
5713223	9.405398e-01	20
5713216	2.807050e-06	41
5713217	6.640945e-01	24
5713218	1.000000e+00	3
5713219	1.000000e+00	5
5713228	5.817779e-07	42
5713229	4.510745e-05	39
5713230	9.999999e-01	8
5713231	9.999549e-01	12
5713224	1.301086e-03	36
5713225	7.600562e-01	23
5713226	1.621870e-08	44
5713227	9.999999e-01	8
5713237	9.995319e-01	14
5713236	1.611182e-01	29
5713239	8.881784e-16	50
5713238	1.000000e+00	3
5713233	2.230891e-10	46
5713232	9.999999e-01	8
5713235	1.000000e+00	5
5713234	1.000000e+00	2
5713245	1.000000e+00	7
5713244	1.000000e+00	7
5713247	5.946023e-02	31
5713241	9.999881e-01	11
5713240	9.986989e-01	15
5713243	4.529710e-14	49
5713242	3.300224e-03	35
5713080	2.399438e-01	28
5713081	1.000000e+00	0
5713082	1.529320e-04	38
5713083	4.438624e-01	26
5713085	1.000000e+00	1
5713086	1.000000e+00	1
[truncated: 2,023 more rows]
