# Supplementary material for: Translational Selection Is Ubiquitous in Prokaryotes
Source: PLoS Genet. 2010 Jun 24;6(6):e1001004. doi: 10.1371/journal.pgen.1001004 (PMC2891978; doi:10.1371/journal.pgen.1001004)
Supplement: Dataset S1 — OCU/non-OCU gene calls in 461 Bacterial and Archaeal genomes, and summary tables of genome properties and OCU preferences for specific codons. (4.77 MB ZIP) [file pgen.1001004.s001.zip › Dataset_S1_Bacteria/Ehrlichia_canis_Jake.arff.ocuGenes]

GeneID	signTest_p	ocuProbWinCnt
3618377	3.300224e-03	35
3618376	5.561376e-01	25
3618379	8.881784e-16	50
3618378	4.529710e-14	49
3618380	8.881784e-16	50
3618383	9.923267e-01	17
3618382	8.881784e-16	50
3618369	1.000000e+00	3
3618368	1.000000e+00	0
3618371	1.000000e+00	6
3618370	9.999999e-01	8
3618373	1.611182e-01	29
3618372	5.561376e-01	25
3618375	5.817779e-07	42
3618374	1.000000e+00	2
3618392	1.529320e-04	38
3618393	8.881784e-16	50
3618394	1.000000e+00	6
3618395	9.995319e-01	14
3618396	9.966998e-01	16
3618397	9.986989e-01	15
3618398	1.611182e-01	29
3618399	1.000000e+00	3
3618384	8.881784e-16	50
3618385	9.999972e-01	10
3618386	5.946023e-02	31
3618387	1.000000e+00	4
3618388	1.193067e-05	40
3618389	1.621870e-08	44
3618390	9.835804e-01	18
3618391	1.000000e+00	6
3618411	4.529710e-14	49
3618410	8.881784e-16	50
3618409	1.133316e-12	48
3618408	2.230891e-10	46
3618415	1.000000e+00	0
3618414	9.999881e-01	11
3618413	1.000000e+00	5
3618412	9.998471e-01	13
3618403	9.986989e-01	15
3618402	9.998471e-01	13
3618401	5.946023e-02	31
3618400	9.923267e-01	17
3618407	2.104926e-09	45
3618406	8.881784e-16	50
3618405	9.999999e-01	8
3618404	3.245432e-02	32
3618426	8.881784e-16	50
3618427	8.881784e-16	50
3618424	4.529710e-14	49
3618431	7.600562e-01	23
3618428	9.966998e-01	16
3618429	1.621870e-08	44
3618418	9.999881e-01	11
3618419	7.673339e-03	34
3618416	1.000000e+00	6
3618417	8.881784e-16	50
3618422	1.000000e+00	7
3618423	9.675457e-01	19
3618420	1.000000e+00	6
3618421	8.881784e-16	50
3618317	8.881784e-16	50
3618316	7.673339e-03	34
3618319	4.529710e-14	49
3618318	7.600562e-01	23
3618313	7.600562e-01	23
3618312	1.621870e-08	44
3618315	4.529710e-14	49
3618314	9.986989e-01	15
3618309	1.000000e+00	0
3618311	1.854161e-11	47
3618310	1.000000e+00	1
3618305	1.854161e-11	47
3618304	4.529710e-14	49
3618307	1.000000e+00	3
3618306	1.000000e+00	4
3618333	4.529710e-14	49
3618335	8.881784e-16	50
3618329	8.881784e-16	50
3618330	5.946023e-02	31
3618331	8.881784e-16	50
3618324	9.999999e-01	8
3618326	8.881784e-16	50
3618320	9.999999e-01	8
3618321	8.881784e-16	50
3618322	1.621870e-08	44
3618323	3.359055e-01	27
3618351	9.999999e-01	8
3618350	9.999972e-01	10
3618349	1.000000e+00	2
3618348	8.388818e-01	22
3618347	1.000000e+00	1
3618346	9.999999e-01	8
3618345	1.301086e-03	36
3618344	1.000000e+00	1
3618343	1.000000e+00	4
3618342	1.000000e+00	4
3618341	1.301086e-03	36
3618340	1.000000e+00	7
3618339	1.641957e-02	33
3618338	1.000000e+00	2
3618366	1.000000e+00	0
3618367	1.000000e+00	0
3618364	1.000000e+00	0
3618365	2.807050e-06	41
3618363	1.000000e+00	0
3618360	1.000000e+00	4
3618358	1.000000e+00	2
3618356	8.881784e-16	50
3618357	9.999881e-01	11
3618354	8.388818e-01	22
3618355	6.640945e-01	24
3618352	1.000000e+00	4
3618353	9.999972e-01	10
3618496	1.000000e+00	2
3618497	7.600562e-01	23
3618498	6.640945e-01	24
3618500	1.000000e+00	0
3618501	3.245432e-02	32
3618502	9.999881e-01	11
3618503	9.405398e-01	20
3618504	1.000000e+00	3
3618505	1.000000e+00	0
3618506	8.881784e-16	50
3618507	3.245432e-02	32
3618508	7.600562e-01	23
3618510	8.881784e-16	50
3618511	9.835804e-01	18
3618513	4.510745e-05	39
3618512	1.193067e-05	40
3618515	1.000000e+00	4
3618514	8.881784e-16	50
3618517	2.399438e-01	28
3618516	8.881784e-16	50
3618519	1.000000e+00	5
3618518	1.000000e+00	6
3618521	1.000000e+00	2
3618520	1.000000e+00	4
3618523	1.854161e-11	47
3618522	1.000000e+00	7
3618525	8.881784e-16	50
3618524	1.133316e-12	48
3618527	8.881784e-16	50
3618530	5.817779e-07	42
3618531	9.998471e-01	13
3618528	8.881784e-16	50
3618529	8.881784e-16	50
3618534	9.995319e-01	14
3618535	1.000000e+00	7
3618532	8.881784e-16	50
3618533	1.621870e-08	44
3618538	1.049339e-07	43
3618539	9.999999e-01	8
3618536	8.881784e-16	50
3618537	1.641957e-02	33
3618540	9.999881e-01	11
3618436	9.405398e-01	20
3618438	1.000000e+00	0
3618439	9.999994e-01	9
3618432	8.388818e-01	22
3618433	9.999549e-01	12
3618434	8.881784e-16	50
3618435	8.881784e-16	50
3618444	1.000000e+00	3
3618445	1.000000e+00	6
3618446	8.881784e-16	50
3618440	2.230891e-10	46
3618441	4.529710e-14	49
3618442	1.000000e+00	1
3618453	1.133316e-12	48
3618452	4.681115e-04	37
3618455	1.013194e-01	30
3618454	1.133316e-12	48
3618449	1.000000e+00	1
3618448	9.923267e-01	17
3618451	1.000000e+00	2
3618450	1.000000e+00	0
3618461	1.301086e-03	36
3618460	7.673339e-03	34
3618463	8.388818e-01	22
3618462	1.133316e-12	48
3618457	4.529710e-14	49
3618456	4.529710e-14	49
3618459	1.000000e+00	1
3618458	5.561376e-01	25
3618470	8.388818e-01	22
3618471	8.881784e-16	50
3618468	1.301086e-03	36
3618469	9.999972e-01	10
3618466	5.561376e-01	25
3618467	4.529710e-14	49
3618464	9.995319e-01	14
3618465	1.000000e+00	7
3618478	4.529710e-14	49
3618479	9.999881e-01	11
3618476	4.529710e-14	49
3618477	2.230891e-10	46
3618474	1.000000e+00	1
3618475	9.999994e-01	9
3618472	8.881784e-16	50
3618473	1.529320e-04	38
3618487	4.529710e-14	49
3618486	9.675457e-01	19
3618485	8.881784e-16	50
3618484	1.000000e+00	1
3618483	1.000000e+00	0
3618482	9.999549e-01	12
3618481	9.999549e-01	12
3618495	1.193067e-05	40
3618494	4.681115e-04	37
3618493	1.000000e+00	2
3618491	8.881784e-16	50
3618490	1.000000e+00	3
3618489	4.529710e-14	49
3618488	8.881784e-16	50
PID_161702949	1.529320e-04	38
PID_161702947	1.000000e+00	1
PID_161702945	2.399438e-01	28
PID_161702946	1.000000e+00	7
3617903	1.000000e+00	1
3617902	1.000000e+00	0
3617901	8.881784e-16	50
3617899	1.133316e-12	48
3617898	1.000000e+00	3
3617897	1.000000e+00	3
3617896	9.999881e-01	11
3617895	1.133316e-12	48
3617894	2.230891e-10	46
3617893	1.049339e-07	43
3617892	1.000000e+00	0
3617891	9.675457e-01	19
3617890	1.000000e+00	2
3617889	8.388818e-01	22
3617888	4.681115e-04	37
3617918	9.999972e-01	10
3617919	4.510745e-05	39
3617917	8.881784e-16	50
3617914	9.923267e-01	17
3617915	1.621870e-08	44
3617912	9.999999e-01	8
3617913	9.999999e-01	8
3617910	8.881784e-16	50
3617911	1.000000e+00	4
3617908	3.245432e-02	32
3617909	4.510745e-05	39
3617906	4.438624e-01	26
3617907	9.675457e-01	19
3617904	1.000000e+00	5
3617905	8.881784e-16	50
3617869	1.049339e-07	43
3617868	8.881784e-16	50
3617871	1.000000e+00	3
3617870	1.000000e+00	5
3617865	9.923267e-01	17
3617864	2.104926e-09	45
3617867	9.999972e-01	10
3617866	1.000000e+00	0
3617861	1.000000e+00	4
3617860	1.000000e+00	3
3617863	1.000000e+00	2
3617862	1.000000e+00	1
3617857	9.999549e-01	12
3617856	8.881784e-16	50
3617859	9.998471e-01	13
3617858	1.049339e-07	43
3617884	2.104926e-09	45
3617885	8.881784e-16	50
3617886	8.881784e-16	50
3617887	1.000000e+00	1
3617880	1.133316e-12	48
3617881	1.049339e-07	43
3617882	7.673339e-03	34
3617883	2.104926e-09	45
3617876	9.999881e-01	11
3617877	4.529710e-14	49
3617878	1.000000e+00	6
3617879	2.807050e-06	41
3617872	2.230891e-10	46
3617873	1.000000e+00	2
3617874	6.640945e-01	24
3617875	8.881784e-16	50
3617835	8.881784e-16	50
3617834	8.881784e-16	50
3617833	9.999881e-01	11
3617832	1.000000e+00	1
3617839	4.529710e-14	49
3617838	8.881784e-16	50
3617837	1.854161e-11	47
3617836	8.881784e-16	50
3617827	8.881784e-16	50
3617826	8.881784e-16	50
3617825	1.641957e-02	33
3617824	3.359055e-01	27
3617831	1.000000e+00	1
3617830	3.245432e-02	32
3617828	7.600562e-01	23
3617850	8.881784e-16	50
3617851	9.835804e-01	18
3617848	9.405398e-01	20
3617849	8.881784e-16	50
3617854	8.881784e-16	50
3617855	5.817779e-07	42
3617852	4.529710e-14	49
3617853	9.995319e-01	14
3617842	8.881784e-16	50
3617840	4.529710e-14	49
3617841	4.529710e-14	49
3617846	8.881784e-16	50
3617847	1.621870e-08	44
3617844	8.881784e-16	50
3617845	8.881784e-16	50
3617801	1.000000e+00	4
3617800	1.049339e-07	43
3617803	9.999999e-01	8
3617805	9.999881e-01	11
3617804	1.000000e+00	3
3617807	9.995319e-01	14
3617806	1.000000e+00	4
3617793	5.561376e-01	25
3617792	8.881784e-16	50
3617795	9.995319e-01	14
3617794	9.405398e-01	20
3617797	8.881784e-16	50
3617796	2.807050e-06	41
3617799	9.675457e-01	19
3617798	9.675457e-01	19
3617816	9.986989e-01	15
3617817	1.013194e-01	30
3617818	9.999994e-01	9
3617819	1.854161e-11	47
3617820	8.881784e-16	50
3617821	9.999994e-01	9
3617822	6.640945e-01	24
3617823	1.000000e+00	3
3617808	9.998471e-01	13
3617809	9.999994e-01	9
3617810	8.881784e-16	50
3617811	5.946023e-02	31
3617812	8.881784e-16	50
3617813	9.405398e-01	20
3617814	9.405398e-01	20
3617815	6.640945e-01	24
3618023	5.561376e-01	25
3618021	1.529320e-04	38
3618018	1.000000e+00	0
3618019	1.000000e+00	4
3618017	9.923267e-01	17
3618030	8.881784e-16	50
3618031	1.000000e+00	0
3618028	8.881784e-16	50
3618029	2.807050e-06	41
3618027	9.923267e-01	17
3618024	9.999549e-01	12
3618025	9.999972e-01	10
3618039	1.000000e+00	5
3618038	1.000000e+00	0
3618037	1.000000e+00	1
3618036	1.000000e+00	1
3618035	1.000000e+00	0
3618034	8.881784e-16	50
3618033	1.000000e+00	2
3618032	1.000000e+00	2
3618047	9.999994e-01	9
3618045	1.013194e-01	30
3618043	9.999972e-01	10
3618042	1.000000e+00	2
3618041	9.999999e-01	8
3618040	1.000000e+00	3
3617988	1.000000e+00	2
3617989	1.000000e+00	0
3617990	9.999549e-01	12
3617991	5.561376e-01	25
3617984	1.000000e+00	0
3617985	8.881784e-16	50
3617986	1.611182e-01	29
3617987	9.966998e-01	16
3617997	4.510745e-05	39
3617999	9.835804e-01	18
3617992	1.193067e-05	40
3617993	1.000000e+00	4
3617995	1.000000e+00	5
3618005	1.611182e-01	29
3618004	2.104926e-09	45
3618007	9.835804e-01	18
3618006	1.301086e-03	36
3618001	8.388818e-01	22
3618000	1.000000e+00	0
3618003	1.000000e+00	5
3618002	1.621870e-08	44
3618013	5.817779e-07	42
3618012	9.675457e-01	19
3618014	9.835804e-01	18
3618009	3.245432e-02	32
3618008	8.881784e-16	50
3618011	9.999999e-01	8
3618010	8.881784e-16	50
3617954	1.611182e-01	29
3617955	8.881784e-16	50
3617952	1.000000e+00	0
3617953	1.000000e+00	0
3617959	9.923267e-01	17
3617956	2.230891e-10	46
3617957	1.529320e-04	38
3617962	9.995319e-01	14
3617963	9.999999e-01	8
3617960	9.999999e-01	8
3617961	9.995319e-01	14
3617966	9.999972e-01	10
3617967	5.946023e-02	31
3617964	8.881784e-16	50
3617971	8.881784e-16	50
3617970	8.881784e-16	50
3617969	9.999972e-01	10
3617968	9.923267e-01	17
3617975	1.854161e-11	47
3617974	1.641957e-02	33
3617973	4.529710e-14	49
3617972	8.881784e-16	50
3617979	8.881784e-16	50
3617978	4.529710e-14	49
3617977	4.529710e-14	49
3617976	9.999972e-01	10
3617983	1.133316e-12	48
3617980	7.600562e-01	23
3617920	5.817779e-07	42
3617921	2.104926e-09	45
3617922	1.621870e-08	44
3617924	1.000000e+00	1
3617925	9.835804e-01	18
3617926	1.000000e+00	5
3617927	2.104926e-09	45
3617928	5.817779e-07	42
3617929	1.000000e+00	6
3617931	9.998471e-01	13
3617932	1.000000e+00	0
3617933	8.986806e-01	21
3617934	8.881784e-16	50
3617935	2.399438e-01	28
3617937	1.133316e-12	48
3617936	1.611182e-01	29
3617939	9.998471e-01	13
3617938	1.854161e-11	47
3617941	8.881784e-16	50
3617940	4.529710e-14	49
3617943	1.854161e-11	47
3617942	1.641957e-02	33
3617945	8.986806e-01	21
3617944	4.529710e-14	49
3617947	5.946023e-02	31
3617946	2.807050e-06	41
3617949	1.854161e-11	47
3617948	5.561376e-01	25
3617950	1.611182e-01	29
3618172	1.000000e+00	3
3618173	5.817779e-07	42
3618174	2.230891e-10	46
3618168	8.881784e-16	50
3618169	1.000000e+00	4
3618170	4.529710e-14	49
3618171	8.881784e-16	50
3618164	1.611182e-01	29
3618165	1.000000e+00	1
3618166	1.000000e+00	5
3618167	9.998471e-01	13
3618160	8.881784e-16	50
3618161	1.000000e+00	7
3618162	1.000000e+00	0
3618163	1.000000e+00	1
3618157	9.998471e-01	13
3618156	1.000000e+00	3
3618159	1.000000e+00	0
3618158	1.000000e+00	2
3618153	4.681115e-04	37
3618152	8.881784e-16	50
3618155	9.999994e-01	9
3618154	1.854161e-11	47
3618149	9.923267e-01	17
3618148	8.881784e-16	50
3618151	1.133316e-12	48
3618150	1.193067e-05	40
3618145	8.881784e-16	50
3618147	9.995319e-01	14
3618146	9.999881e-01	11
3618142	1.621870e-08	44
3618143	6.640945e-01	24
3618140	9.999972e-01	10
3618141	8.881784e-16	50
3618138	2.807050e-06	41
3618139	4.529710e-14	49
3618136	1.000000e+00	2
3618137	1.049339e-07	43
3618134	1.000000e+00	5
3618135	8.881784e-16	50
3618132	8.388818e-01	22
3618133	1.000000e+00	4
3618130	1.000000e+00	6
3618131	9.966998e-01	16
3618128	9.986989e-01	15
3618129	8.881784e-16	50
3618127	9.999881e-01	11
3618126	8.881784e-16	50
3618125	8.881784e-16	50
3618124	8.881784e-16	50
3618123	8.881784e-16	50
3618122	8.881784e-16	50
3618121	8.881784e-16	50
3618120	8.881784e-16	50
3618119	8.881784e-16	50
3618118	1.133316e-12	48
3618117	4.529710e-14	49
3618116	8.881784e-16	50
3618114	8.881784e-16	50
3618113	4.529710e-14	49
3618112	8.881784e-16	50
3618105	1.000000e+00	0
3618106	1.000000e+00	0
3618107	1.000000e+00	0
3618108	1.000000e+00	3
3618109	4.681115e-04	37
3618110	7.673339e-03	34
3618111	8.881784e-16	50
3618096	1.000000e+00	0
3618097	1.000000e+00	0
3618098	1.000000e+00	0
3618100	1.000000e+00	1
3618101	8.986806e-01	21
3618102	1.000000e+00	0
3618103	1.000000e+00	0
3618089	1.000000e+00	2
3618088	1.000000e+00	0
3618091	1.000000e+00	0
3618090	1.000000e+00	3
3618093	1.000000e+00	0
3618092	1.000000e+00	2
3618095	1.000000e+00	0
3618094	1.000000e+00	3
3618081	1.000000e+00	0
3618080	7.600562e-01	23
3618083	2.104926e-09	45
3618082	1.000000e+00	1
3618085	1.000000e+00	6
3618084	1.000000e+00	0
3618087	1.000000e+00	0
3618086	3.245432e-02	32
3618075	1.000000e+00	0
3618072	1.000000e+00	4
3618078	1.000000e+00	2
3618079	4.529710e-14	49
3618076	1.000000e+00	0
3618077	9.995319e-01	14
3618066	9.999549e-01	12
3618067	1.000000e+00	0
3618064	1.000000e+00	0
3618065	1.000000e+00	0
3618070	4.438624e-01	26
3618071	1.621870e-08	44
3618068	1.000000e+00	0
3618069	1.000000e+00	0
3618059	9.986989e-01	15
3618063	1.000000e+00	0
3618062	1.193067e-05	40
3618061	8.881784e-16	50
3618060	5.817779e-07	42
3618051	2.399438e-01	28
3618050	9.999994e-01	9
3618049	5.817779e-07	42
3618048	4.529710e-14	49
3618055	1.133316e-12	48
3618054	9.999972e-01	10
3618053	4.438624e-01	26
3618052	1.854161e-11	47
3618293	1.000000e+00	2
3618292	8.881784e-16	50
3618295	1.000000e+00	2
3618294	1.000000e+00	2
3618289	1.000000e+00	7
3618288	1.000000e+00	0
3618291	1.000000e+00	0
3618290	1.000000e+00	1
3618301	1.000000e+00	1
3618300	1.133316e-12	48
3618303	9.999999e-01	8
3618302	1.000000e+00	0
3618297	1.000000e+00	3
3618296	5.946023e-02	31
3618299	1.000000e+00	2
3618298	1.000000e+00	0
3618276	8.881784e-16	50
3618277	8.881784e-16	50
3618278	1.621870e-08	44
3618272	9.995319e-01	14
3618273	4.681115e-04	37
3618274	1.049339e-07	43
3618275	1.000000e+00	3
3618284	5.817779e-07	42
3618285	9.999972e-01	10
3618286	5.561376e-01	25
3618287	1.000000e+00	2
3618280	1.000000e+00	4
3618281	9.999999e-01	8
3618282	1.000000e+00	0
3618283	3.300224e-03	35
3618263	3.300224e-03	35
3618262	7.673339e-03	34
3618261	1.133316e-12	48
3618260	1.049339e-07	43
3618258	1.000000e+00	1
3618257	9.999999e-01	8
3618256	1.611182e-01	29
3618271	2.104926e-09	45
3618270	3.359055e-01	27
3618269	1.854161e-11	47
3618268	1.013194e-01	30
3618267	9.999881e-01	11
3618266	1.133316e-12	48
3618265	4.681115e-04	37
3618264	9.995319e-01	14
3618246	1.133316e-12	48
3618247	8.881784e-16	50
3618244	8.881784e-16	50
3618245	8.881784e-16	50
3618242	1.133316e-12	48
3618243	8.881784e-16	50
3618240	9.999549e-01	12
3618241	9.999881e-01	11
3618254	9.995319e-01	14
3618255	1.621870e-08	44
3618252	1.301086e-03	36
3618253	1.641957e-02	33
3618250	9.999994e-01	9
3618251	9.675457e-01	19
3618248	8.881784e-16	50
3618249	8.881784e-16	50
3618225	9.999549e-01	12
3618224	4.510745e-05	39
3618227	1.854161e-11	47
3618226	1.621870e-08	44
3618229	1.133316e-12	48
3618228	1.000000e+00	3
3618231	8.881784e-16	50
3618230	2.807050e-06	41
3618233	1.000000e+00	1
3618232	5.561376e-01	25
3618235	9.999999e-01	8
3618234	1.000000e+00	2
3618237	1.133316e-12	48
3618236	1.621870e-08	44
3618239	9.923267e-01	17
3618238	1.641957e-02	33
3618208	8.881784e-16	50
3618210	5.946023e-02	31
3618211	9.999972e-01	10
3618212	1.000000e+00	3
3618213	7.673339e-03	34
3618214	2.807050e-06	41
3618215	8.881784e-16	50
3618216	8.881784e-16	50
3618218	1.193067e-05	40
3618219	1.000000e+00	1
3618220	7.600562e-01	23
3618221	8.986806e-01	21
3618222	1.000000e+00	1
3618223	8.881784e-16	50
3618195	1.000000e+00	7
3618194	9.999999e-01	8
3618193	8.881784e-16	50
3618192	9.995319e-01	14
3618199	9.999994e-01	9
3618198	9.998471e-01	13
3618197	2.104926e-09	45
3618196	9.998471e-01	13
3618202	5.561376e-01	25
3618201	1.133316e-12	48
3618200	8.881784e-16	50
3618207	9.995319e-01	14
3618206	5.561376e-01	25
3618205	8.881784e-16	50
3618204	8.881784e-16	50
3618178	1.000000e+00	3
3618179	2.104926e-09	45
3618176	9.986989e-01	15
3618177	9.998471e-01	13
3618182	1.000000e+00	6
3618183	9.999549e-01	12
3618180	8.881784e-16	50
3618181	3.300224e-03	35
3618187	1.000000e+00	5
3618184	1.000000e+00	0
3618185	9.999972e-01	10
3618190	8.881784e-16	50
3618191	9.923267e-01	17
3618188	8.881784e-16	50
3618189	9.999549e-01	12
3617558	1.000000e+00	5
3617559	1.000000e+00	6
3617557	4.529710e-14	49
3617566	4.510745e-05	39
3617567	2.399438e-01	28
3617564	1.000000e+00	6
3617565	1.133316e-12	48
3617562	3.359055e-01	27
3617563	2.104926e-09	45
3617560	1.000000e+00	5
3617561	9.405398e-01	20
3617589	9.995319e-01	14
3617590	2.104926e-09	45
3617591	8.881784e-16	50
3617585	9.405398e-01	20
3617586	4.681115e-04	37
3617587	2.104926e-09	45
3617596	1.133316e-12	48
3617598	2.399438e-01	28
3617599	1.854161e-11	47
3617592	8.881784e-16	50
3617593	7.673339e-03	34
3617594	4.681115e-04	37
3617595	9.405398e-01	20
3617572	1.000000e+00	4
3617575	8.881784e-16	50
3617574	1.000000e+00	7
3617569	1.611182e-01	29
3617568	8.881784e-16	50
3617570	8.881784e-16	50
3617581	9.999549e-01	12
3617580	8.881784e-16	50
3617583	1.049339e-07	43
3617582	8.881784e-16	50
3617577	8.881784e-16	50
3617576	1.000000e+00	1
3617578	9.923267e-01	17
3617618	9.999549e-01	12
3617619	2.104926e-09	45
3617616	8.881784e-16	50
3617617	1.000000e+00	0
3617622	9.995319e-01	14
3617623	1.000000e+00	6
3617620	8.881784e-16	50
3617621	1.193067e-05	40
3617627	8.881784e-16	50
3617624	1.000000e+00	1
3617625	1.000000e+00	6
3617630	1.000000e+00	0
3617631	7.600562e-01	23
3617628	1.193067e-05	40
3617629	1.000000e+00	1
3617603	5.946023e-02	31
3617602	8.881784e-16	50
3617601	8.881784e-16	50
3617600	1.000000e+00	5
3617607	9.995319e-01	14
3617605	9.986989e-01	15
3617604	9.999972e-01	10
3617611	8.881784e-16	50
3617610	8.881784e-16	50
3617609	8.881784e-16	50
3617608	8.881784e-16	50
3617615	8.986806e-01	21
3617613	9.995319e-01	14
3617612	1.013194e-01	30
3617648	9.999881e-01	11
3617649	1.000000e+00	1
3617650	1.000000e+00	3
3617651	4.529710e-14	49
3617652	9.999881e-01	11
3617654	8.881784e-16	50
3617655	2.230891e-10	46
3617656	6.640945e-01	24
3617657	8.881784e-16	50
3617658	4.529710e-14	49
3617659	8.881784e-16	50
3617660	8.388818e-01	22
3617661	8.986806e-01	21
3617662	8.881784e-16	50
3617663	9.999999e-01	8
3617632	1.854161e-11	47
3617635	8.881784e-16	50
3617637	2.399438e-01	28
3617639	8.986806e-01	21
3617638	1.000000e+00	0
3617643	9.998471e-01	13
3617642	1.621870e-08	44
3617645	1.000000e+00	1
3617644	2.230891e-10	46
3617647	1.529320e-04	38
3617695	1.000000e+00	4
3617694	1.000000e+00	2
3617693	1.000000e+00	1
3617692	6.640945e-01	24
3617691	1.000000e+00	1
3617690	8.881784e-16	50
3617689	1.000000e+00	4
3617687	1.000000e+00	3
3617686	8.881784e-16	50
3617685	9.999994e-01	9
3617682	1.000000e+00	0
3617681	1.000000e+00	0
3617680	1.000000e+00	1
3617678	9.966998e-01	16
3617679	1.000000e+00	0
3617676	1.641957e-02	33
3617677	1.611182e-01	29
3617674	8.881784e-16	50
3617675	1.000000e+00	1
3617672	4.681115e-04	37
3617673	2.230891e-10	46
3617670	4.529710e-14	49
3617671	8.881784e-16	50
3617668	8.881784e-16	50
3617669	5.817779e-07	42
3617666	8.881784e-16	50
3617667	9.986989e-01	15
3617664	4.529710e-14	49
3617665	8.881784e-16	50
3617725	1.133316e-12	48
3617724	2.807050e-06	41
3617727	8.881784e-16	50
3617726	1.000000e+00	0
3617721	8.881784e-16	50
3617720	2.104926e-09	45
3617723	8.881784e-16	50
3617719	9.998471e-01	13
3617718	9.999881e-01	11
3617712	4.681115e-04	37
3617715	1.013194e-01	30
3617714	8.881784e-16	50
3617708	8.881784e-16	50
3617709	9.998471e-01	13
3617710	2.104926e-09	45
3617711	8.881784e-16	50
3617704	8.881784e-16	50
3617705	1.000000e+00	7
3617706	9.675457e-01	19
3617707	4.510745e-05	39
3617700	1.000000e+00	2
3617702	2.230891e-10	46
3617703	8.881784e-16	50
3617696	1.000000e+00	3
3617697	1.000000e+00	2
3617698	2.807050e-06	41
3617699	9.923267e-01	17
3617755	9.405398e-01	20
3617754	9.999999e-01	8
3617753	9.999999e-01	8
3617752	1.000000e+00	6
3617759	9.999994e-01	9
3617758	1.000000e+00	5
3617757	4.529710e-14	49
3617756	8.986806e-01	21
3617747	1.000000e+00	3
3617745	8.881784e-16	50
3617744	1.000000e+00	4
3617751	1.000000e+00	0
3617750	8.881784e-16	50
3617749	9.675457e-01	19
3617748	8.881784e-16	50
3617738	9.999549e-01	12
3617739	9.998471e-01	13
3617736	1.000000e+00	5
3617737	1.000000e+00	4
3617742	9.999881e-01	11
3617740	1.133316e-12	48
3617741	8.881784e-16	50
3617730	1.000000e+00	3
3617731	1.000000e+00	1
3617728	1.000000e+00	1
3617729	4.529710e-14	49
3617734	1.193067e-05	40
3617735	1.000000e+00	7
3617732	1.301086e-03	36
3617733	9.995319e-01	14
3617785	8.881784e-16	50
3617784	8.881784e-16	50
3617787	9.998471e-01	13
3617786	1.641957e-02	33
3617789	4.529710e-14	49
3617788	1.000000e+00	2
3617791	8.881784e-16	50
3617790	9.999549e-01	12
3617777	9.835804e-01	18
3617776	8.881784e-16	50
3617778	9.998471e-01	13
3617781	5.946023e-02	31
3617780	8.881784e-16	50
3617783	7.600562e-01	23
3617782	1.133316e-12	48
3617768	2.399438e-01	28
3617769	4.681115e-04	37
3617770	8.881784e-16	50
3617771	8.881784e-16	50
3617772	7.673339e-03	34
3617773	8.881784e-16	50
3617774	4.438624e-01	26
3617775	8.881784e-16	50
3617760	1.000000e+00	3
3617761	8.881784e-16	50
3617762	8.881784e-16	50
3617763	8.881784e-16	50
3617764	1.000000e+00	5
3617765	9.999881e-01	11
3617766	9.966998e-01	16
