# Supplementary material for: Translational Selection Is Ubiquitous in Prokaryotes
Source: PLoS Genet. 2010 Jun 24;6(6):e1001004. doi: 10.1371/journal.pgen.1001004 (PMC2891978; doi:10.1371/journal.pgen.1001004)
Supplement: Dataset S1 — OCU/non-OCU gene calls in 461 Bacterial and Archaeal genomes, and summary tables of genome properties and OCU preferences for specific codons. (4.77 MB ZIP) [file pgen.1001004.s001.zip › Dataset_S1_Bacteria/Ehrlichia_chaffeensis_Arkansas.arff.ocuGenes]

GeneID	signTest_p	ocuProbWinCnt
3927016	8.881784e-16	50
3927017	1.000000e+00	5
3927018	1.000000e+00	3
3927019	1.000000e+00	1
3927020	8.881784e-16	50
3927021	1.193067e-05	40
3927023	1.000000e+00	1
3927008	1.000000e+00	0
3927009	1.000000e+00	4
3927010	4.438624e-01	26
3927011	1.000000e+00	4
3927013	1.621870e-08	44
3927014	5.946023e-02	31
3927015	1.000000e+00	0
3927033	8.881784e-16	50
3927032	1.000000e+00	3
3927034	2.807050e-06	41
3927037	8.881784e-16	50
3927038	1.000000e+00	0
3927025	1.000000e+00	0
3927027	1.000000e+00	0
3927026	1.000000e+00	4
3927029	4.529710e-14	49
3927030	9.995319e-01	14
3926986	4.529710e-14	49
3926984	8.881784e-16	50
3926985	9.999549e-01	12
3926990	9.923267e-01	17
3926991	1.000000e+00	0
3926989	8.881784e-16	50
3926978	2.104926e-09	45
3926979	1.000000e+00	7
3926976	1.000000e+00	0
3926977	4.529710e-14	49
3926982	1.000000e+00	0
3926983	1.000000e+00	1
3926980	1.193067e-05	40
3927003	1.000000e+00	0
3927002	8.881784e-16	50
3927007	1.000000e+00	7
3927006	9.999972e-01	10
3927005	9.999881e-01	11
3927004	1.000000e+00	0
3926995	1.000000e+00	2
3926994	8.881784e-16	50
3926993	1.000000e+00	0
3926999	9.675457e-01	19
3926998	1.000000e+00	1
3926996	1.133316e-12	48
3926956	7.600562e-01	23
3926958	7.600562e-01	23
3926959	8.881784e-16	50
3926952	1.000000e+00	1
3926954	9.405398e-01	20
3926955	9.675457e-01	19
3926949	1.000000e+00	4
3926950	1.000000e+00	1
3926944	1.000000e+00	0
3926945	8.881784e-16	50
3926946	1.611182e-01	29
3926972	1.000000e+00	0
3926975	1.000000e+00	0
3926974	9.995319e-01	14
3926969	4.529710e-14	49
3926971	1.000000e+00	1
3926970	1.641957e-02	33
3926965	9.923267e-01	17
3926967	2.104926e-09	45
3926966	1.000000e+00	1
3926961	8.881784e-16	50
3926960	1.000000e+00	1
3926963	1.000000e+00	4
3926943	9.999972e-01	10
3926942	1.000000e+00	2
3926941	1.000000e+00	0
3926940	1.301086e-03	36
3926939	1.854161e-11	47
3926938	1.611182e-01	29
3926937	1.000000e+00	1
3926935	9.999549e-01	12
3926934	8.881784e-16	50
3926933	1.000000e+00	7
3926932	8.881784e-16	50
3928064	1.000000e+00	1
3928065	1.000000e+00	0
3928066	8.881784e-16	50
3928067	9.999999e-01	8
3928068	1.000000e+00	1
3928069	1.133316e-12	48
3928070	8.881784e-16	50
3928071	9.405398e-01	20
3928072	3.245432e-02	32
3928073	8.881784e-16	50
3928074	9.999881e-01	11
3928075	9.923267e-01	17
3928076	1.049339e-07	43
3928077	8.881784e-16	50
3928078	1.000000e+00	3
3928079	8.881784e-16	50
3927735	1.000000e+00	2
3927734	1.000000e+00	2
3927733	1.000000e+00	5
3927732	6.640945e-01	24
3927731	8.881784e-16	50
3927729	8.881784e-16	50
3927728	1.000000e+00	7
3927743	1.000000e+00	1
3927742	1.000000e+00	3
3927740	9.986989e-01	15
3927738	5.817779e-07	42
3927737	1.000000e+00	0
3927736	8.881784e-16	50
3927719	1.000000e+00	1
3927717	1.000000e+00	1
3927714	8.881784e-16	50
3927712	8.986806e-01	21
3927713	5.561376e-01	25
3927726	7.673339e-03	34
3927724	1.000000e+00	0
3927725	1.000000e+00	1
3927722	1.000000e+00	1
3927723	8.881784e-16	50
3927720	1.000000e+00	1
3927721	7.600562e-01	23
3927702	1.013194e-01	30
3927697	1.000000e+00	1
3927696	1.611182e-01	29
3927699	8.881784e-16	50
3927709	8.881784e-16	50
3927708	1.000000e+00	1
3927710	1.000000e+00	2
3927704	9.999994e-01	9
3927706	2.230891e-10	46
3927684	9.999994e-01	9
3927685	1.000000e+00	6
3927680	5.946023e-02	31
3927681	8.881784e-16	50
3927682	5.817779e-07	42
3927683	8.881784e-16	50
3927692	1.000000e+00	2
3927693	9.405398e-01	20
3927694	1.000000e+00	1
3927695	9.986989e-01	15
3927688	9.999999e-01	8
3927689	8.881784e-16	50
3927690	8.881784e-16	50
3927691	1.000000e+00	1
3927795	1.000000e+00	0
3927794	8.881784e-16	50
3927793	2.807050e-06	41
3927792	8.881784e-16	50
3927798	8.881784e-16	50
3927797	1.000000e+00	5
3927803	8.986806e-01	21
3927801	1.529320e-04	38
3927800	9.998471e-01	13
3927807	9.675457e-01	19
3927805	1.133316e-12	48
3927804	1.000000e+00	2
3927778	1.000000e+00	1
3927779	8.881784e-16	50
3927777	9.999994e-01	9
3927783	4.529710e-14	49
3927780	3.359055e-01	27
3927781	9.999999e-01	8
3927786	1.641957e-02	33
3927787	4.529710e-14	49
3927784	7.600562e-01	23
3927785	1.000000e+00	0
3927790	1.529320e-04	38
3927788	8.388818e-01	22
3927761	1.000000e+00	1
3927760	1.000000e+00	7
3927763	8.881784e-16	50
3927762	1.000000e+00	5
3927765	1.000000e+00	3
3927764	4.438624e-01	26
3927767	1.133316e-12	48
3927771	8.881784e-16	50
3927770	1.000000e+00	0
3927773	1.000000e+00	0
3927772	1.000000e+00	5
3927774	1.000000e+00	1
3927744	4.529710e-14	49
3927745	9.923267e-01	17
3927746	8.881784e-16	50
3927747	1.000000e+00	0
3927748	9.986989e-01	15
3927750	1.000000e+00	1
3927751	1.641957e-02	33
3927752	1.000000e+00	2
3927754	1.000000e+00	0
3927757	1.013194e-01	30
3927614	1.000000e+00	0
3927615	1.000000e+00	7
3927612	1.049339e-07	43
3927611	2.230891e-10	46
3927608	1.000000e+00	0
3927606	1.000000e+00	6
3927607	8.881784e-16	50
3927604	1.854161e-11	47
3927605	8.881784e-16	50
3927602	1.000000e+00	0
3927596	1.000000e+00	0
3927595	9.998471e-01	13
3927594	8.881784e-16	50
3927593	1.000000e+00	3
3927592	1.000000e+00	1
3927591	1.000000e+00	6
3927590	1.000000e+00	7
3927588	1.000000e+00	0
3927587	8.881784e-16	50
3927586	9.923267e-01	17
3927584	1.529320e-04	38
3927580	1.000000e+00	2
3927581	5.946023e-02	31
3927582	8.881784e-16	50
3927583	1.000000e+00	7
3927576	2.807050e-06	41
3927577	8.881784e-16	50
3927578	9.999972e-01	10
3927579	4.529710e-14	49
3927573	3.245432e-02	32
3927574	1.000000e+00	3
3927568	9.999881e-01	11
3927569	5.946023e-02	31
3927570	9.999549e-01	12
3927571	1.000000e+00	0
3927565	9.999881e-01	11
3927564	2.399438e-01	28
3927567	1.000000e+00	3
3927561	9.999549e-01	12
3927560	9.999881e-01	11
3927563	8.881784e-16	50
3927562	1.621870e-08	44
3927557	8.881784e-16	50
3927556	9.999549e-01	12
3927558	1.000000e+00	0
3927553	4.529710e-14	49
3927552	1.193067e-05	40
3927555	1.000000e+00	1
3927554	1.000000e+00	2
3927674	1.000000e+00	5
3927675	9.999999e-01	8
3927673	4.529710e-14	49
3927678	9.675457e-01	19
3927679	8.881784e-16	50
3927677	8.881784e-16	50
3927666	4.529710e-14	49
3927667	8.881784e-16	50
3927664	2.104926e-09	45
3927670	9.999994e-01	9
3927669	1.000000e+00	2
3927659	1.000000e+00	1
3927658	8.881784e-16	50
3927656	8.881784e-16	50
3927663	5.817779e-07	42
3927661	9.999999e-01	8
3927650	9.999972e-01	10
3927648	9.675457e-01	19
3927655	9.999994e-01	9
3927654	8.881784e-16	50
3927653	8.881784e-16	50
3927652	9.999881e-01	11
3927642	9.675457e-01	19
3927643	9.986989e-01	15
3927644	1.133316e-12	48
3927645	8.881784e-16	50
3927646	1.000000e+00	2
3927647	2.230891e-10	46
3927632	2.230891e-10	46
3927633	1.301086e-03	36
3927634	8.881784e-16	50
3927635	1.854161e-11	47
3927636	8.986806e-01	21
3927637	4.681115e-04	37
3927638	1.000000e+00	0
3927619	4.529710e-14	49
3927618	1.000000e+00	0
3927972	4.510745e-05	39
3927973	8.881784e-16	50
3927974	8.881784e-16	50
3927975	1.621870e-08	44
3927968	1.000000e+00	4
3927969	8.881784e-16	50
3927970	1.854161e-11	47
3927971	1.000000e+00	0
3927980	9.405398e-01	20
3927981	6.640945e-01	24
3927982	1.000000e+00	3
3927976	8.881784e-16	50
3927977	2.807050e-06	41
3927978	1.000000e+00	3
3927979	1.000000e+00	0
3927989	4.438624e-01	26
3927990	1.000000e+00	0
3927985	1.000000e+00	0
3927987	1.000000e+00	0
3927986	4.529710e-14	49
3927997	1.000000e+00	0
3927996	1.000000e+00	7
3927999	1.611182e-01	29
3927998	9.405398e-01	20
3927993	8.986806e-01	21
3927992	1.000000e+00	5
3927995	8.986806e-01	21
3927994	1.621870e-08	44
3927942	9.966998e-01	16
3927943	8.388818e-01	22
3927940	8.881784e-16	50
3927941	9.405398e-01	20
3927939	1.000000e+00	3
3927936	9.999999e-01	8
3927950	4.529710e-14	49
3927951	8.881784e-16	50
3927948	9.999972e-01	10
3927949	1.000000e+00	3
3927947	8.881784e-16	50
3927945	8.986806e-01	21
3927959	1.000000e+00	2
3927958	9.966998e-01	16
3927957	8.881784e-16	50
3927956	1.000000e+00	0
3927955	9.995319e-01	14
3927954	4.529710e-14	49
3927953	1.000000e+00	0
3927952	9.999999e-01	8
3927967	8.881784e-16	50
3927966	1.000000e+00	0
3927964	8.881784e-16	50
3927963	5.817779e-07	42
3927962	4.438624e-01	26
3927960	4.510745e-05	39
3928032	1.621870e-08	44
3928033	8.881784e-16	50
3928034	1.000000e+00	7
3928036	2.807050e-06	41
3928037	4.529710e-14	49
3928038	1.000000e+00	0
3928039	9.999881e-01	11
3928040	3.245432e-02	32
3928041	8.881784e-16	50
3928043	8.881784e-16	50
3928044	4.529710e-14	49
3928045	9.999999e-01	8
3928047	4.681115e-04	37
3928049	1.000000e+00	0
3928048	9.999999e-01	8
3928051	9.923267e-01	17
3928050	1.000000e+00	6
3928052	8.881784e-16	50
3928054	5.817779e-07	42
3928057	9.999972e-01	10
3928058	2.104926e-09	45
3928061	1.000000e+00	4
3928060	8.881784e-16	50
3928063	2.104926e-09	45
3928062	8.881784e-16	50
3928002	2.807050e-06	41
3928003	1.000000e+00	1
3928000	9.999994e-01	9
3928001	8.881784e-16	50
3928006	8.881784e-16	50
3928007	8.986806e-01	21
3928004	7.600562e-01	23
3928005	1.301086e-03	36
3928010	1.000000e+00	0
3928009	1.621870e-08	44
3928014	1.000000e+00	1
3928015	8.881784e-16	50
3928013	9.966998e-01	16
3928019	1.000000e+00	0
3928017	9.995319e-01	14
3928016	5.817779e-07	42
3928023	1.621870e-08	44
3928021	1.000000e+00	1
3928020	7.673339e-03	34
3928027	1.000000e+00	0
3928026	1.000000e+00	1
3928025	1.854161e-11	47
3928030	1.000000e+00	2
3928029	1.000000e+00	4
3928028	9.998471e-01	13
3927853	1.000000e+00	0
3927852	1.000000e+00	3
3927854	1.000000e+00	0
3927849	8.881784e-16	50
3927848	1.133316e-12	48
3927851	8.881784e-16	50
3927850	8.881784e-16	50
3927845	1.000000e+00	7
3927844	1.193067e-05	40
3927846	8.986806e-01	21
3927841	9.999881e-01	11
3927843	9.995319e-01	14
3927842	1.000000e+00	0
3927868	1.000000e+00	4
3927869	1.000000e+00	1
3927870	9.835804e-01	18
3927864	8.881784e-16	50
3927866	1.000000e+00	5
3927867	7.673339e-03	34
3927860	8.881784e-16	50
3927861	4.529710e-14	49
3927862	1.000000e+00	1
3927863	9.986989e-01	15
3927857	4.529710e-14	49
3927823	1.000000e+00	4
3927822	1.641957e-02	33
3927821	9.999972e-01	10
3927820	1.000000e+00	0
3927819	1.000000e+00	6
3927818	1.000000e+00	0
3927817	7.600562e-01	23
3927815	1.000000e+00	3
3927812	1.000000e+00	0
3927811	8.881784e-16	50
3927810	8.881784e-16	50
3927809	4.529710e-14	49
3927808	8.881784e-16	50
3927838	2.104926e-09	45
3927839	1.641957e-02	33
3927836	9.405398e-01	20
3927834	7.600562e-01	23
3927835	9.999994e-01	9
3927832	8.881784e-16	50
3927833	1.000000e+00	0
3927831	1.000000e+00	3
3927828	1.000000e+00	0
3927829	1.529320e-04	38
3927824	7.600562e-01	23
3927913	1.000000e+00	2
3927912	1.000000e+00	0
3927915	1.529320e-04	38
3927914	1.000000e+00	7
3927917	1.000000e+00	0
3927916	1.000000e+00	7
3927918	1.000000e+00	1
3927905	1.133316e-12	48
3927904	9.999972e-01	10
3927907	9.986989e-01	15
3927906	8.881784e-16	50
3927909	1.000000e+00	7
3927908	2.399438e-01	28
3927910	9.675457e-01	19
3927928	1.000000e+00	6
3927929	1.000000e+00	1
3927930	1.000000e+00	4
3927931	1.000000e+00	6
3927933	3.359055e-01	27
3927934	8.881784e-16	50
3927935	1.133316e-12	48
3927920	8.881784e-16	50
3927921	1.000000e+00	0
3927922	9.999994e-01	9
3927923	8.881784e-16	50
3927924	4.438624e-01	26
3927925	9.923267e-01	17
3927926	7.673339e-03	34
3927882	8.881784e-16	50
3927881	1.000000e+00	2
3927880	1.000000e+00	3
3927887	8.881784e-16	50
3927886	9.999549e-01	12
3927885	8.881784e-16	50
3927875	9.986989e-01	15
3927874	7.600562e-01	23
3927879	8.881784e-16	50
3927878	1.000000e+00	4
3927876	1.000000e+00	0
3927896	1.000000e+00	2
3927903	1.000000e+00	1
3927900	1.000000e+00	0
3927891	1.133316e-12	48
3927888	1.301086e-03	36
3927889	9.999999e-01	8
3927892	9.999549e-01	12
3927893	9.966998e-01	16
3927185	3.245432e-02	32
3927184	1.133316e-12	48
3927187	1.000000e+00	3
3927186	1.000000e+00	7
3927189	1.529320e-04	38
3927188	4.529710e-14	49
3927190	8.881784e-16	50
3927193	1.133316e-12	48
3927192	8.881784e-16	50
3927195	1.000000e+00	0
3927198	4.510745e-05	39
3927168	1.049339e-07	43
3927169	3.359055e-01	27
3927171	8.881784e-16	50
3927174	1.000000e+00	1
3927175	9.995319e-01	14
3927176	4.529710e-14	49
3927177	1.000000e+00	1
3927178	9.999881e-01	11
3927179	8.881784e-16	50
3927180	9.835804e-01	18
3927181	1.000000e+00	0
3927183	1.000000e+00	0
3927219	1.000000e+00	0
3927218	1.000000e+00	5
3927216	1.641957e-02	33
3927223	1.000000e+00	5
3927222	1.000000e+00	0
3927221	8.881784e-16	50
3927220	1.000000e+00	5
3927227	3.300224e-03	35
3927226	8.881784e-16	50
3927225	1.000000e+00	0
3927224	1.000000e+00	2
3927228	1.000000e+00	1
3927202	1.000000e+00	0
3927203	1.133316e-12	48
3927200	4.529710e-14	49
3927201	1.000000e+00	6
3927206	9.998471e-01	13
3927207	1.000000e+00	0
3927204	1.854161e-11	47
3927210	8.881784e-16	50
3927214	9.675457e-01	19
3927215	1.301086e-03	36
3927253	2.807050e-06	41
3927252	4.529710e-14	49
3927254	1.000000e+00	1
3927249	1.000000e+00	2
3927248	7.600562e-01	23
3927251	1.000000e+00	4
3927250	1.611182e-01	29
3927260	3.300224e-03	35
3927263	1.049339e-07	43
3927262	8.881784e-16	50
3927257	1.000000e+00	4
3927256	9.999999e-01	8
3927259	8.881784e-16	50
3927258	1.000000e+00	0
3927238	8.881784e-16	50
3927239	1.000000e+00	0
3927246	8.881784e-16	50
3927247	9.675457e-01	19
3927240	5.946023e-02	31
3927241	1.611182e-01	29
3927242	8.881784e-16	50
3927287	1.000000e+00	4
3927286	9.998471e-01	13
3927284	1.000000e+00	1
3927283	8.881784e-16	50
3927281	2.230891e-10	46
3927295	8.881784e-16	50
3927294	8.881784e-16	50
3927293	1.000000e+00	6
3927292	1.000000e+00	6
3927291	2.230891e-10	46
3927290	1.000000e+00	4
3927289	1.000000e+00	2
3927288	1.301086e-03	36
3927271	9.999972e-01	10
3927268	9.999999e-01	8
3927269	8.881784e-16	50
3927266	1.000000e+00	0
3927267	8.881784e-16	50
3927264	8.881784e-16	50
3927265	9.999549e-01	12
3927276	9.999994e-01	9
3927277	2.104926e-09	45
3927274	9.999972e-01	10
3927275	9.999994e-01	9
3927273	9.999972e-01	10
3927065	1.000000e+00	0
3927066	9.986989e-01	15
3927067	1.000000e+00	4
3927069	4.681115e-04	37
3927070	1.000000e+00	0
3927071	1.000000e+00	0
3927057	4.529710e-14	49
3927059	1.000000e+00	3
3927060	1.000000e+00	1
3927061	1.000000e+00	3
3927062	9.995319e-01	14
3927048	1.000000e+00	5
3927051	8.881784e-16	50
3927050	8.881784e-16	50
3927052	8.881784e-16	50
3927055	8.881784e-16	50
3927041	1.000000e+00	0
3927040	3.300224e-03	35
3927043	9.986989e-01	15
3927042	9.999972e-01	10
3927045	1.000000e+00	0
3927047	9.999994e-01	9
3927046	4.529710e-14	49
3927098	1.133316e-12	48
3927099	9.998471e-01	13
3927096	1.000000e+00	1
3927097	1.000000e+00	1
3927102	9.999881e-01	11
3927103	9.999994e-01	9
3927101	1.000000e+00	1
3927091	2.807050e-06	41
3927088	1.049339e-07	43
3927089	8.881784e-16	50
3927094	9.966998e-01	16
3927095	8.881784e-16	50
3927093	4.510745e-05	39
3927081	5.946023e-02	31
3927080	1.000000e+00	1
3927087	3.245432e-02	32
3927086	5.817779e-07	42
3927085	8.881784e-16	50
3927075	3.300224e-03	35
3927074	1.000000e+00	0
3927073	3.300224e-03	35
3927079	8.881784e-16	50
3927076	1.000000e+00	7
3927133	6.640945e-01	24
3927128	8.881784e-16	50
3927129	4.438624e-01	26
3927131	9.998471e-01	13
3927124	1.000000e+00	6
3927125	9.835804e-01	18
3927126	6.640945e-01	24
3927127	8.881784e-16	50
3927121	4.510745e-05	39
3927122	8.881784e-16	50
3927123	9.405398e-01	20
3927118	8.881784e-16	50
3927113	9.999999e-01	8
3927115	1.000000e+00	1
3927109	8.881784e-16	50
3927111	8.881784e-16	50
3927110	1.000000e+00	0
3927107	2.104926e-09	45
3927166	1.000000e+00	0
3927167	1.000000e+00	2
3927164	8.881784e-16	50
3927165	4.681115e-04	37
3927162	9.923267e-01	17
3927163	1.000000e+00	0
3927160	9.999999e-01	8
3927161	1.000000e+00	0
3927158	1.193067e-05	40
3927159	1.000000e+00	7
3927156	1.000000e+00	1
3927157	9.923267e-01	17
3927152	1.000000e+00	3
3927153	1.000000e+00	0
3927151	8.881784e-16	50
3927150	8.881784e-16	50
3927149	1.193067e-05	40
3927148	8.881784e-16	50
3927147	1.000000e+00	0
3927146	1.000000e+00	0
3927145	8.881784e-16	50
3927144	4.529710e-14	49
3927142	1.301086e-03	36
3927141	1.000000e+00	0
3927140	8.881784e-16	50
3927139	2.807050e-06	41
3927138	9.986989e-01	15
3927137	8.881784e-16	50
3927136	1.013194e-01	30
3927426	1.000000e+00	0
3927427	8.881784e-16	50
3927424	4.510745e-05	39
3927425	1.000000e+00	5
3927430	8.881784e-16	50
3927431	6.640945e-01	24
3927434	1.000000e+00	0
3927432	2.104926e-09	45
3927433	4.681115e-04	37
3927438	9.923267e-01	17
3927439	1.133316e-12	48
3927437	1.193067e-05	40
3927442	2.399438e-01	28
3927447	1.000000e+00	4
3927446	8.881784e-16	50
3927445	1.000000e+00	2
3927444	9.999994e-01	9
3927450	8.881784e-16	50
3927449	4.510745e-05	39
3927448	4.438624e-01	26
3927460	8.881784e-16	50
3927462	3.245432e-02	32
3927463	4.510745e-05	39
3927464	9.986989e-01	15
3927465	1.000000e+00	1
3927466	1.000000e+00	7
3927467	4.510745e-05	39
3927468	9.999972e-01	10
3927469	2.104926e-09	45
3927471	1.000000e+00	1
3927473	1.049339e-07	43
3927472	9.999972e-01	10
3927475	1.301086e-03	36
3927474	9.999881e-01	11
3927477	3.300224e-03	35
3927476	3.359055e-01	27
3927479	1.000000e+00	1
3927478	1.000000e+00	1
3927481	8.881784e-16	50
3927480	9.999972e-01	10
3927483	1.193067e-05	40
3927482	1.000000e+00	0
3927485	1.854161e-11	47
3927487	8.881784e-16	50
3927486	3.359055e-01	27
3927494	1.000000e+00	0
3927492	8.881784e-16	50
3927493	1.000000e+00	0
3927490	8.881784e-16	50
3927491	4.529710e-14	49
3927488	8.388818e-01	22
3927489	8.881784e-16	50
3927502	2.230891e-10	46
3927500	9.999994e-01	9
3927501	1.000000e+00	0
3927498	1.000000e+00	5
3927499	1.529320e-04	38
3927496	4.438624e-01	26
3927497	1.000000e+00	0
3927511	4.529710e-14	49
3927508	3.359055e-01	27
3927507	9.999881e-01	11
3927506	9.999549e-01	12
3927505	8.881784e-16	50
3927519	1.000000e+00	5
3927518	1.000000e+00	1
3927517	8.881784e-16	50
3927516	1.000000e+00	0
3927515	1.000000e+00	0
3927513	4.529710e-14	49
3927512	1.133316e-12	48
3927524	1.000000e+00	2
3927525	1.000000e+00	0
3927526	9.998471e-01	13
3927527	9.835804e-01	18
3927520	1.000000e+00	0
3927521	9.999972e-01	10
3927522	1.000000e+00	5
3927533	8.881784e-16	50
3927534	1.000000e+00	2
3927528	8.881784e-16	50
3927529	9.999999e-01	8
3927531	7.673339e-03	34
3927541	1.000000e+00	0
3927540	1.000000e+00	0
3927543	1.621870e-08	44
3927542	1.133316e-12	48
3927536	8.881784e-16	50
3927538	1.133316e-12	48
3927549	9.999999e-01	8
3927548	4.529710e-14	49
3927551	6.640945e-01	24
3927550	8.881784e-16	50
3927545	1.000000e+00	0
3927544	6.640945e-01	24
3927547	9.966998e-01	16
3927546	8.881784e-16	50
3927307	1.000000e+00	7
3927306	1.611182e-01	29
3927304	1.000000e+00	5
3927311	8.881784e-16	50
3927308	4.510745e-05	39
3927299	1.000000e+00	1
3927297	9.999549e-01	12
3927303	1.000000e+00	5
3927302	9.986989e-01	15
3927301	1.000000e+00	0
3927300	9.405398e-01	20
3927320	1.000000e+00	3
3927321	1.000000e+00	2
3927326	1.000000e+00	2
3927324	8.881784e-16	50
3927325	1.133316e-12	48
3927314	1.000000e+00	1
3927315	1.000000e+00	6
3927312	8.881784e-16	50
3927313	8.881784e-16	50
3927318	1.641957e-02	33
3927319	9.923267e-01	17
3927316	1.000000e+00	2
3927317	1.013194e-01	30
3927336	1.000000e+00	1
3927339	8.881784e-16	50
3927338	8.881784e-16	50
3927341	8.881784e-16	50
3927340	9.999972e-01	10
3927343	3.245432e-02	32
3927342	8.881784e-16	50
3927328	8.881784e-16	50
3927331	4.438624e-01	26
3927330	1.000000e+00	0
3927335	1.000000e+00	2
3927352	1.621870e-08	44
3927353	1.000000e+00	0
3927355	9.675457e-01	19
3927356	4.529710e-14	49
3927357	8.388818e-01	22
3927358	2.230891e-10	46
3927359	1.000000e+00	1
3927344	1.000000e+00	6
3927345	9.999999e-01	8
3927348	2.104926e-09	45
3927349	8.881784e-16	50
3927350	1.000000e+00	0
3927351	1.000000e+00	0
3927375	1.000000e+00	2
3927373	1.000000e+00	0
3927371	8.881784e-16	50
3927368	9.986989e-01	15
3927367	8.881784e-16	50
3927366	1.000000e+00	4
3927365	8.881784e-16	50
3927364	9.998471e-01	13
3927363	1.000000e+00	4
3927361	9.999972e-01	10
3927391	1.000000e+00	0
3927388	8.881784e-16	50
3927389	1.133316e-12	48
3927386	1.000000e+00	0
3927387	2.230891e-10	46
3927384	1.000000e+00	1
3927385	1.000000e+00	1
3927382	1.000000e+00	0
3927383	4.681115e-04	37
3927380	1.621870e-08	44
3927381	1.000000e+00	1
3927378	1.000000e+00	0
3927376	1.000000e+00	0
3927405	1.000000e+00	6
3927404	9.675457e-01	19
3927407	1.133316e-12	48
3927406	8.881784e-16	50
3927401	9.999999e-01	8
3927400	8.881784e-16	50
3927403	4.529710e-14	49
3927402	9.923267e-01	17
3927396	1.000000e+00	1
3927399	1.301086e-03	36
3927398	9.835804e-01	18
3927393	2.104926e-09	45
3927395	9.998471e-01	13
3927394	1.193067e-05	40
3927421	8.881784e-16	50
3927422	1.000000e+00	2
3927423	8.388818e-01	22
3927416	8.388818e-01	22
3927417	9.999972e-01	10
3927418	1.000000e+00	0
3927412	1.013194e-01	30
3927413	1.000000e+00	0
3927414	1.000000e+00	0
3927415	9.999994e-01	9
3927408	1.000000e+00	3
3927409	1.000000e+00	1
3927410	4.681115e-04	37
