# Supplementary material for: Translational Selection Is Ubiquitous in Prokaryotes
Source: PLoS Genet. 2010 Jun 24;6(6):e1001004. doi: 10.1371/journal.pgen.1001004 (PMC2891978; doi:10.1371/journal.pgen.1001004)
Supplement: Dataset S1 — OCU/non-OCU gene calls in 461 Bacterial and Archaeal genomes, and summary tables of genome properties and OCU preferences for specific codons. (4.77 MB ZIP) [file pgen.1001004.s001.zip › Dataset_S1_Bacteria/Ehrlichia_ruminantium_str._Welgevonden.arff.ocuGenes]

GeneID	signTest_p	ocuProbWinCnt
3261508	1.000000e+00	3
3261509	4.529710e-14	49
3261510	2.807050e-06	41
3261511	9.835804e-01	18
3261504	5.561376e-01	25
3261505	8.881784e-16	50
3261506	1.000000e+00	1
3261507	9.405398e-01	20
3261512	1.854161e-11	47
3261513	8.881784e-16	50
3261514	2.104926e-09	45
3261474	4.438624e-01	26
3261475	4.681115e-04	37
3261472	4.529710e-14	49
3261473	1.000000e+00	1
3261478	1.193067e-05	40
3261479	1.000000e+00	1
3261476	9.835804e-01	18
3261477	4.438624e-01	26
3261482	8.881784e-16	50
3261483	9.999999e-01	8
3261480	4.529710e-14	49
3261481	1.049339e-07	43
3261486	9.999994e-01	9
3261487	1.000000e+00	2
3261484	1.000000e+00	6
3261485	1.000000e+00	7
3261491	4.529710e-14	49
3261490	1.000000e+00	0
3261489	8.881784e-16	50
3261488	1.854161e-11	47
3261495	5.946023e-02	31
3261494	9.675457e-01	19
3261493	7.673339e-03	34
3261492	2.807050e-06	41
3261499	1.000000e+00	3
3261498	8.881784e-16	50
3261497	1.013194e-01	30
3261496	8.986806e-01	21
3261503	1.000000e+00	2
3261502	9.986989e-01	15
3261501	8.881784e-16	50
3261500	9.998471e-01	13
3261440	1.000000e+00	0
3261441	5.946023e-02	31
3261442	2.230891e-10	46
3261443	1.000000e+00	1
3261444	1.000000e+00	1
3261445	1.301086e-03	36
3261446	9.675457e-01	19
3261447	7.673339e-03	34
3261448	1.000000e+00	2
3261449	1.000000e+00	0
3261450	1.000000e+00	7
3261451	2.230891e-10	46
3261452	9.923267e-01	17
3261453	1.000000e+00	0
3261454	1.000000e+00	0
3261455	9.999881e-01	11
3261457	9.995319e-01	14
3261456	9.998471e-01	13
3261459	9.999972e-01	10
3261458	2.104926e-09	45
3261461	1.641957e-02	33
3261460	1.000000e+00	1
3261463	9.986989e-01	15
3261462	8.881784e-16	50
3261465	8.881784e-16	50
3261464	1.000000e+00	7
3261467	2.807050e-06	41
3261469	4.529710e-14	49
3261468	8.881784e-16	50
3261471	5.561376e-01	25
3261470	1.013194e-01	30
PID_161598457	4.681115e-04	37
PID_161598458	1.000000e+00	0
PID_161598454	1.000000e+00	3
PID_161598456	4.529710e-14	49
PID_161598450	1.000000e+00	2
PID_161598451	1.000000e+00	0
PID_161598452	1.000000e+00	0
3260579	8.881784e-16	50
3260578	8.881784e-16	50
3260577	1.301086e-03	36
3260576	9.675457e-01	19
3260583	1.000000e+00	4
3260582	9.999999e-01	8
3260581	8.881784e-16	50
3260580	4.510745e-05	39
3260587	8.881784e-16	50
3260586	2.807050e-06	41
3260585	1.854161e-11	47
3260584	2.399438e-01	28
3260591	1.000000e+00	0
3260590	1.000000e+00	0
3260589	8.881784e-16	50
3260588	2.230891e-10	46
3260594	1.000000e+00	1
3260595	5.946023e-02	31
3260592	9.999549e-01	12
3260593	1.000000e+00	3
3260599	1.000000e+00	4
3260596	9.986989e-01	15
3260597	8.881784e-16	50
3260602	2.230891e-10	46
3260603	4.529710e-14	49
3260601	8.881784e-16	50
3260606	1.000000e+00	7
3260607	4.510745e-05	39
3260604	8.881784e-16	50
3260605	8.881784e-16	50
3260545	1.000000e+00	3
3260544	9.835804e-01	18
3260547	8.881784e-16	50
3260546	4.438624e-01	26
3260549	1.133316e-12	48
3260548	2.807050e-06	41
3260551	8.881784e-16	50
3260550	2.807050e-06	41
3260553	3.300224e-03	35
3260552	2.104926e-09	45
3260555	8.881784e-16	50
3260554	9.998471e-01	13
3260557	1.000000e+00	2
3260556	9.995319e-01	14
3260559	2.399438e-01	28
3260558	8.881784e-16	50
3260560	8.881784e-16	50
3260561	1.000000e+00	3
3260562	9.675457e-01	19
3260563	1.000000e+00	0
3260564	1.000000e+00	0
3260565	1.000000e+00	1
3260567	9.966998e-01	16
3260568	4.681115e-04	37
3260569	2.807050e-06	41
3260570	8.881784e-16	50
3260571	8.881784e-16	50
3260572	9.675457e-01	19
3260573	9.999881e-01	11
3260647	8.881784e-16	50
3260644	6.640945e-01	24
3260643	9.999972e-01	10
3260642	8.881784e-16	50
3260641	8.881784e-16	50
3260640	1.000000e+00	7
3260655	7.673339e-03	34
3260654	9.835804e-01	18
3260653	8.881784e-16	50
3260652	8.881784e-16	50
3260651	4.529710e-14	49
3260650	1.133316e-12	48
3260649	8.881784e-16	50
3260648	8.881784e-16	50
3260662	8.881784e-16	50
3260663	9.966998e-01	16
3260661	8.986806e-01	21
3260658	8.881784e-16	50
3260659	1.000000e+00	4
3260656	3.300224e-03	35
3260657	9.999972e-01	10
3260670	9.966998e-01	16
3260671	9.405398e-01	20
3260669	4.510745e-05	39
3260666	3.359055e-01	27
3260667	9.966998e-01	16
3260664	1.000000e+00	1
3260613	5.946023e-02	31
3260612	2.230891e-10	46
3260615	1.000000e+00	2
3260614	1.000000e+00	1
3260609	4.681115e-04	37
3260608	1.000000e+00	1
3260611	1.133316e-12	48
3260610	1.000000e+00	3
3260621	7.673339e-03	34
3260620	8.881784e-16	50
3260623	8.881784e-16	50
3260617	1.000000e+00	7
3260616	4.510745e-05	39
3260619	8.881784e-16	50
3260618	1.000000e+00	6
3260628	1.000000e+00	0
3260629	8.881784e-16	50
3260630	3.245432e-02	32
3260631	1.000000e+00	3
3260624	1.301086e-03	36
3260625	9.999999e-01	8
3260626	4.438624e-01	26
3260627	4.510745e-05	39
3260636	8.881784e-16	50
3260637	1.000000e+00	4
3260638	9.999972e-01	10
3260639	9.995319e-01	14
3260632	1.000000e+00	0
3260633	1.000000e+00	0
3260634	2.399438e-01	28
3260635	8.881784e-16	50
3260526	8.881784e-16	50
3260527	6.640945e-01	24
3260524	9.999994e-01	9
3260525	1.000000e+00	4
3260522	4.681115e-04	37
3260523	2.230891e-10	46
3260520	8.881784e-16	50
3260521	3.245432e-02	32
3260518	8.881784e-16	50
3260519	4.510745e-05	39
3260543	1.133316e-12	48
3260542	2.807050e-06	41
3260541	2.399438e-01	28
3260540	9.999549e-01	12
3260539	1.013194e-01	30
3260538	3.359055e-01	27
3260537	8.388818e-01	22
3260536	9.999994e-01	9
3260535	1.000000e+00	0
3260533	8.881784e-16	50
3260532	8.881784e-16	50
3260530	1.854161e-11	47
3260528	8.881784e-16	50
3260848	9.998471e-01	13
3260849	4.529710e-14	49
3260850	1.000000e+00	5
3260851	1.000000e+00	6
3260852	8.881784e-16	50
3260853	8.881784e-16	50
3260854	9.999881e-01	11
3260855	9.999994e-01	9
3260856	1.000000e+00	6
3260857	9.405398e-01	20
3260858	8.388818e-01	22
3260859	1.013194e-01	30
3260860	1.000000e+00	4
3260861	6.640945e-01	24
3260862	1.000000e+00	0
3260863	4.529710e-14	49
3260833	8.881784e-16	50
3260832	9.966998e-01	16
3260835	1.000000e+00	1
3260834	5.817779e-07	42
3260837	9.995319e-01	14
3260836	9.999999e-01	8
3260839	3.359055e-01	27
3260838	8.881784e-16	50
3260841	1.000000e+00	4
3260840	9.995319e-01	14
3260843	9.995319e-01	14
3260842	8.881784e-16	50
3260845	1.000000e+00	2
3260844	9.923267e-01	17
3260847	1.000000e+00	0
3260846	5.817779e-07	42
3260818	1.621870e-08	44
3260819	1.049339e-07	43
3260816	8.881784e-16	50
3260817	9.999994e-01	9
3260822	9.999999e-01	8
3260823	1.621870e-08	44
3260820	5.817779e-07	42
3260821	4.681115e-04	37
3260826	1.000000e+00	2
3260827	8.881784e-16	50
3260824	2.104926e-09	45
3260825	1.000000e+00	2
3260830	2.399438e-01	28
3260831	5.817779e-07	42
3260828	8.881784e-16	50
3260829	8.881784e-16	50
3260803	1.000000e+00	0
3260802	9.999549e-01	12
3260801	1.000000e+00	0
3260800	8.881784e-16	50
3260807	9.999994e-01	9
3260806	1.000000e+00	0
3260805	9.999881e-01	11
3260804	1.000000e+00	2
3260811	5.561376e-01	25
3260810	9.923267e-01	17
3260809	1.000000e+00	0
3260808	3.359055e-01	27
3260815	1.000000e+00	5
3260814	2.230891e-10	46
3260813	1.000000e+00	0
3260812	1.193067e-05	40
3260916	1.000000e+00	0
3260917	9.966998e-01	16
3260918	1.000000e+00	0
3260919	8.881784e-16	50
3260912	9.675457e-01	19
3260913	5.561376e-01	25
3260914	8.881784e-16	50
3260915	2.399438e-01	28
3260924	1.000000e+00	0
3260925	3.300224e-03	35
3260926	9.405398e-01	20
3260927	1.000000e+00	4
3260920	9.923267e-01	17
3260921	8.881784e-16	50
3260922	9.986989e-01	15
3260923	4.529710e-14	49
3260901	8.881784e-16	50
3260900	4.529710e-14	49
3260903	8.881784e-16	50
3260902	9.835804e-01	18
3260897	8.881784e-16	50
3260896	9.999994e-01	9
3260899	8.388818e-01	22
3260898	6.640945e-01	24
3260909	9.835804e-01	18
3260908	9.999549e-01	12
3260911	3.300224e-03	35
3260910	1.529320e-04	38
3260904	8.881784e-16	50
3260907	9.999999e-01	8
3260906	1.133316e-12	48
3260886	9.675457e-01	19
3260887	1.000000e+00	4
3260884	9.999994e-01	9
3260885	1.000000e+00	6
3260882	9.995319e-01	14
3260883	3.300224e-03	35
3260880	1.000000e+00	1
3260881	9.999881e-01	11
3260894	8.986806e-01	21
3260895	9.675457e-01	19
3260892	6.640945e-01	24
3260893	2.399438e-01	28
3260890	1.049339e-07	43
3260891	1.000000e+00	4
3260888	8.881784e-16	50
3260889	1.000000e+00	4
3260871	8.881784e-16	50
3260870	8.881784e-16	50
3260869	1.854161e-11	47
3260868	1.000000e+00	0
3260867	8.881784e-16	50
3260866	1.000000e+00	0
3260865	9.999881e-01	11
3260864	9.995319e-01	14
3260879	1.000000e+00	1
3260878	4.529710e-14	49
3260877	8.881784e-16	50
3260876	1.000000e+00	3
3260875	9.675457e-01	19
3260874	1.621870e-08	44
3260873	8.881784e-16	50
3260872	9.999549e-01	12
3260729	9.999549e-01	12
3260728	8.881784e-16	50
3260731	1.000000e+00	1
3260730	9.999881e-01	11
3260733	8.881784e-16	50
3260732	9.999994e-01	9
3260735	1.641957e-02	33
3260734	1.000000e+00	5
3260721	1.133316e-12	48
3260720	7.600562e-01	23
3260723	1.854161e-11	47
3260722	2.399438e-01	28
3260725	1.000000e+00	1
3260724	2.807050e-06	41
3260727	1.000000e+00	1
3260726	8.881784e-16	50
3260712	5.817779e-07	42
3260713	9.998471e-01	13
3260715	8.881784e-16	50
3260716	8.881784e-16	50
3260717	8.881784e-16	50
3260718	1.000000e+00	5
3260719	1.000000e+00	5
3260704	7.673339e-03	34
3260705	1.854161e-11	47
3260706	1.000000e+00	2
3260707	9.405398e-01	20
3260708	7.673339e-03	34
3260709	1.000000e+00	1
3260710	3.245432e-02	32
3260711	5.561376e-01	25
3260699	1.000000e+00	1
3260698	1.000000e+00	1
3260697	1.000000e+00	4
3260696	8.881784e-16	50
3260703	1.049339e-07	43
3260702	1.193067e-05	40
3260701	9.675457e-01	19
3260700	1.000000e+00	2
3260691	4.510745e-05	39
3260689	9.675457e-01	19
3260688	1.000000e+00	2
3260695	9.923267e-01	17
3260694	1.000000e+00	2
3260693	1.000000e+00	3
3260692	5.817779e-07	42
3260682	9.986989e-01	15
3260683	8.881784e-16	50
3260680	9.999549e-01	12
3260681	8.881784e-16	50
3260686	8.388818e-01	22
3260687	9.986989e-01	15
3260684	4.438624e-01	26
3260685	1.621870e-08	44
3260674	9.999549e-01	12
3260675	5.561376e-01	25
3260672	1.000000e+00	0
3260673	8.881784e-16	50
3260678	1.193067e-05	40
3260679	9.995319e-01	14
3260676	1.000000e+00	5
3260677	5.561376e-01	25
3260797	8.881784e-16	50
3260796	8.881784e-16	50
3260799	1.000000e+00	5
3260798	1.133316e-12	48
3260793	1.854161e-11	47
3260792	9.675457e-01	19
3260795	1.641957e-02	33
3260794	8.881784e-16	50
3260789	1.854161e-11	47
3260788	1.000000e+00	0
3260791	1.641957e-02	33
3260790	1.000000e+00	6
3260785	1.854161e-11	47
3260784	8.881784e-16	50
3260787	8.881784e-16	50
3260786	1.000000e+00	0
3260780	8.881784e-16	50
3260781	9.999972e-01	10
3260782	9.923267e-01	17
3260783	1.000000e+00	0
3260776	8.986806e-01	21
3260777	1.000000e+00	0
3260778	1.611182e-01	29
3260779	2.230891e-10	46
3260773	1.000000e+00	4
3260774	1.000000e+00	0
3260775	4.438624e-01	26
3260768	1.000000e+00	4
3260769	8.881784e-16	50
3260770	1.000000e+00	0
3260771	2.104926e-09	45
3260767	1.000000e+00	4
3260766	1.000000e+00	0
3260765	1.000000e+00	0
3260764	9.835804e-01	18
3260762	8.881784e-16	50
3260756	8.881784e-16	50
3260755	9.999994e-01	9
3260754	9.675457e-01	19
3260753	1.000000e+00	0
3260752	1.000000e+00	4
3260750	9.986989e-01	15
3260751	1.000000e+00	0
3260748	8.881784e-16	50
3260749	9.999994e-01	9
3260746	1.000000e+00	0
3260747	8.881784e-16	50
3260744	1.000000e+00	3
3260745	2.230891e-10	46
3260742	8.388818e-01	22
3260743	1.854161e-11	47
3260740	1.000000e+00	1
3260741	1.000000e+00	0
3260738	1.000000e+00	7
3260739	1.133316e-12	48
3260736	8.881784e-16	50
3260737	8.881784e-16	50
3261061	1.000000e+00	2
3261060	9.966998e-01	16
3261063	1.000000e+00	0
3261062	4.529710e-14	49
3261057	1.000000e+00	2
3261056	2.104926e-09	45
3261059	1.000000e+00	5
3261058	5.817779e-07	42
3261069	9.999881e-01	11
3261068	1.621870e-08	44
3261071	9.998471e-01	13
3261070	1.049339e-07	43
3261065	1.013194e-01	30
3261064	1.000000e+00	2
3261067	9.405398e-01	20
3261066	4.438624e-01	26
3261076	7.673339e-03	34
3261077	1.000000e+00	0
3261078	4.529710e-14	49
3261079	9.999549e-01	12
3261072	8.881784e-16	50
3261073	1.000000e+00	1
3261074	8.881784e-16	50
3261075	8.881784e-16	50
3261084	2.104926e-09	45
3261086	9.995319e-01	14
3261080	1.000000e+00	3
3261081	9.999994e-01	9
3261082	1.000000e+00	0
3261098	1.000000e+00	0
3261105	8.881784e-16	50
3261119	8.881784e-16	50
3261117	9.999999e-01	8
3261121	1.049339e-07	43
3261120	1.000000e+00	0
3261123	8.881784e-16	50
3261122	1.000000e+00	7
3261125	9.999972e-01	10
3261124	1.000000e+00	3
3261127	1.000000e+00	0
3261126	8.881784e-16	50
3261129	1.000000e+00	1
3261128	1.000000e+00	5
3261131	9.999881e-01	11
3261130	1.000000e+00	0
3261133	7.673339e-03	34
3261132	1.000000e+00	2
3261134	1.133316e-12	48
3261136	8.881784e-16	50
3261137	8.881784e-16	50
3261138	1.611182e-01	29
3261139	1.000000e+00	3
3261140	2.230891e-10	46
3261141	1.000000e+00	7
3261142	1.000000e+00	0
3261143	4.529710e-14	49
3261144	8.881784e-16	50
3261145	1.000000e+00	3
3261146	9.999994e-01	9
3261148	8.881784e-16	50
3261149	9.999999e-01	8
3261150	2.230891e-10	46
3261151	4.529710e-14	49
3261155	9.999994e-01	9
3261154	5.561376e-01	25
3261153	2.104926e-09	45
3261152	4.681115e-04	37
3261159	2.230891e-10	46
3261158	2.807050e-06	41
3261157	4.438624e-01	26
3261156	7.673339e-03	34
3261163	8.881784e-16	50
3261162	9.986989e-01	15
3261161	9.999972e-01	10
3261160	8.388818e-01	22
3261167	8.881784e-16	50
3261166	9.835804e-01	18
3261165	8.881784e-16	50
3261164	1.611182e-01	29
3261170	1.611182e-01	29
3261168	1.529320e-04	38
3261169	1.133316e-12	48
3261174	8.881784e-16	50
3261175	3.359055e-01	27
3261172	9.923267e-01	17
3261173	8.881784e-16	50
3261178	4.438624e-01	26
3261179	8.881784e-16	50
3261176	8.881784e-16	50
3261177	1.000000e+00	2
3260940	8.881784e-16	50
3260941	9.999972e-01	10
3260942	1.193067e-05	40
3260943	1.000000e+00	7
3260936	1.000000e+00	4
3260937	1.611182e-01	29
3260938	1.854161e-11	47
3260939	2.104926e-09	45
3260933	5.946023e-02	31
3260934	8.881784e-16	50
3260935	1.000000e+00	5
3260928	1.000000e+00	0
3260929	1.000000e+00	1
3260930	1.000000e+00	1
3260931	1.000000e+00	4
3260957	1.000000e+00	1
3260956	4.510745e-05	39
3260959	1.000000e+00	6
3260958	8.881784e-16	50
3260953	9.923267e-01	17
3260952	1.000000e+00	1
3260955	9.999994e-01	9
3260954	1.133316e-12	48
3260949	5.561376e-01	25
3260948	1.000000e+00	0
3260951	9.405398e-01	20
3260950	1.000000e+00	1
3260945	9.998471e-01	13
3260944	1.000000e+00	7
3260947	3.245432e-02	32
3260946	3.245432e-02	32
3260974	9.999972e-01	10
3260975	4.529710e-14	49
3260972	1.133316e-12	48
3260973	2.807050e-06	41
3260970	1.000000e+00	2
3260971	9.966998e-01	16
3260968	4.529710e-14	49
3260969	1.000000e+00	3
3260966	8.881784e-16	50
3260967	1.000000e+00	1
3260964	8.881784e-16	50
3260965	1.000000e+00	2
3260962	3.300224e-03	35
3260963	1.000000e+00	1
3260960	8.881784e-16	50
3260961	1.000000e+00	7
3260991	4.438624e-01	26
3260990	2.399438e-01	28
3260989	4.529710e-14	49
3260988	9.405398e-01	20
3260987	3.359055e-01	27
3260986	8.881784e-16	50
3260985	8.881784e-16	50
3260984	8.881784e-16	50
3260983	4.529710e-14	49
3260981	4.529710e-14	49
3260980	8.881784e-16	50
3260979	8.881784e-16	50
3260978	1.000000e+00	3
3260977	3.300224e-03	35
3260976	1.000000e+00	4
3261000	1.000000e+00	4
3261001	9.405398e-01	20
3261002	1.301086e-03	36
3261003	8.986806e-01	21
3261004	6.640945e-01	24
3261005	8.881784e-16	50
3261006	9.675457e-01	19
3261007	8.881784e-16	50
3260992	8.881784e-16	50
3260993	1.000000e+00	0
3260994	1.000000e+00	2
3260995	1.000000e+00	0
3260996	1.000000e+00	3
3260997	8.881784e-16	50
3260998	9.986989e-01	15
3260999	8.881784e-16	50
3261017	9.999549e-01	12
3261016	8.881784e-16	50
3261019	1.000000e+00	0
3261018	5.561376e-01	25
3261021	8.881784e-16	50
3261020	1.000000e+00	3
3261023	1.000000e+00	1
3261022	1.000000e+00	6
3261009	1.000000e+00	7
3261008	4.529710e-14	49
3261011	9.995319e-01	14
3261010	9.966998e-01	16
3261013	8.881784e-16	50
3261012	1.000000e+00	0
3261015	1.301086e-03	36
3261014	1.000000e+00	0
3261035	1.000000e+00	5
3261032	1.000000e+00	4
3261033	1.049339e-07	43
3261038	5.946023e-02	31
3261039	9.405398e-01	20
3261036	1.000000e+00	4
3261037	9.995319e-01	14
3261026	2.104926e-09	45
3261027	8.881784e-16	50
3261024	8.881784e-16	50
3261025	1.611182e-01	29
3261030	4.510745e-05	39
3261031	1.000000e+00	2
3261028	8.881784e-16	50
3261029	1.000000e+00	4
3261051	9.835804e-01	18
3261050	1.000000e+00	5
3261049	3.245432e-02	32
3261048	1.000000e+00	1
3261055	9.999881e-01	11
3261054	9.999549e-01	12
3261053	1.000000e+00	1
3261052	1.000000e+00	6
3261043	4.681115e-04	37
3261042	3.359055e-01	27
3261041	9.999549e-01	12
3261040	1.000000e+00	7
3261047	1.000000e+00	0
3261046	1.000000e+00	0
3261045	1.000000e+00	6
3261044	6.640945e-01	24
3261334	8.388818e-01	22
3261335	8.986806e-01	21
3261332	8.881784e-16	50
3261333	1.000000e+00	3
3261330	8.881784e-16	50
3261331	1.301086e-03	36
3261328	9.999994e-01	9
3261329	2.230891e-10	46
3261342	9.999999e-01	8
3261343	1.000000e+00	6
3261340	1.000000e+00	2
3261339	1.000000e+00	0
3261336	3.359055e-01	27
3261337	9.923267e-01	17
3261319	1.133316e-12	48
3261317	1.000000e+00	7
3261316	1.000000e+00	0
3261315	1.854161e-11	47
3261314	9.405398e-01	20
3261313	3.300224e-03	35
3261326	9.405398e-01	20
3261325	8.986806e-01	21
3261324	1.000000e+00	0
3261323	8.881784e-16	50
3261322	1.013194e-01	30
3261321	9.835804e-01	18
3261320	8.881784e-16	50
3261365	2.104926e-09	45
3261366	1.000000e+00	4
3261367	1.000000e+00	1
3261360	1.049339e-07	43
3261361	8.881784e-16	50
3261362	7.600562e-01	23
3261372	1.000000e+00	6
3261373	9.999549e-01	12
3261374	3.245432e-02	32
3261375	7.600562e-01	23
3261368	1.000000e+00	2
3261369	8.881784e-16	50
3261370	8.986806e-01	21
3261371	9.995319e-01	14
3261349	9.999994e-01	9
3261348	4.529710e-14	49
3261345	1.000000e+00	0
3261344	1.000000e+00	1
3261347	5.946023e-02	31
3261346	8.881784e-16	50
3261357	1.000000e+00	1
3261356	9.923267e-01	17
3261358	1.000000e+00	7
3261353	1.000000e+00	2
3261355	1.049339e-07	43
3261354	3.300224e-03	35
3261394	1.641957e-02	33
3261395	9.986989e-01	15
3261392	1.000000e+00	3
3261393	4.681115e-04	37
3261399	2.807050e-06	41
3261396	1.000000e+00	4
3261397	1.000000e+00	2
3261402	1.000000e+00	3
3261403	1.000000e+00	7
3261400	1.000000e+00	0
3261401	2.807050e-06	41
3261406	1.854161e-11	47
3261407	4.510745e-05	39
3261404	2.104926e-09	45
3261405	9.999994e-01	9
3261379	9.999999e-01	8
3261378	9.675457e-01	19
3261377	4.529710e-14	49
3261376	1.641957e-02	33
3261383	8.881784e-16	50
3261382	8.881784e-16	50
3261381	8.881784e-16	50
3261380	5.946023e-02	31
3261387	9.999994e-01	9
3261386	1.529320e-04	38
3261385	1.000000e+00	5
3261384	2.399438e-01	28
3261391	3.300224e-03	35
3261390	2.399438e-01	28
3261389	1.000000e+00	6
3261424	1.000000e+00	0
3261425	1.000000e+00	2
3261426	1.621870e-08	44
3261427	1.000000e+00	3
3261428	1.000000e+00	0
3261429	3.245432e-02	32
3261430	1.000000e+00	6
3261431	1.641957e-02	33
3261432	1.000000e+00	3
3261433	5.561376e-01	25
3261434	2.399438e-01	28
3261435	1.000000e+00	7
3261436	9.835804e-01	18
3261437	5.561376e-01	25
3261438	4.681115e-04	37
3261439	5.817779e-07	42
3261409	8.881784e-16	50
3261408	1.000000e+00	1
3261411	1.529320e-04	38
3261410	2.807050e-06	41
3261413	4.529710e-14	49
3261412	9.986989e-01	15
3261415	1.000000e+00	0
3261414	8.881784e-16	50
3261417	9.966998e-01	16
3261416	8.986806e-01	21
3261419	1.000000e+00	2
3261418	1.621870e-08	44
3261421	1.000000e+00	3
3261420	8.881784e-16	50
3261423	9.999999e-01	8
3261422	1.000000e+00	5
3261215	1.529320e-04	38
3261214	8.881784e-16	50
3261213	1.529320e-04	38
3261212	9.986989e-01	15
3261210	2.104926e-09	45
3261209	8.881784e-16	50
3261208	2.230891e-10	46
3261207	8.881784e-16	50
3261206	1.000000e+00	0
3261205	1.000000e+00	1
3261204	1.000000e+00	4
3261203	8.881784e-16	50
3261202	1.000000e+00	6
3261201	5.817779e-07	42
3261200	8.881784e-16	50
3261198	9.966998e-01	16
3261199	4.438624e-01	26
3261196	9.999999e-01	8
3261197	5.946023e-02	31
3261194	9.999549e-01	12
3261195	1.049339e-07	43
3261192	8.881784e-16	50
3261193	9.986989e-01	15
3261245	1.000000e+00	5
3261244	1.000000e+00	1
3261247	9.998471e-01	13
3261246	4.529710e-14	49
3261241	1.000000e+00	1
3261242	9.835804e-01	18
3261237	1.854161e-11	47
3261239	1.854161e-11	47
3261238	8.388818e-01	22
3261233	3.359055e-01	27
3261234	1.621870e-08	44
3261228	8.881784e-16	50
3261229	1.000000e+00	3
3261230	1.133316e-12	48
3261231	8.881784e-16	50
3261224	9.835804e-01	18
3261225	9.998471e-01	13
3261226	1.133316e-12	48
3261227	9.999972e-01	10
3261220	5.561376e-01	25
3261221	4.529710e-14	49
3261222	8.881784e-16	50
3261223	9.986989e-01	15
3261217	2.104926e-09	45
3261218	4.438624e-01	26
3261219	8.881784e-16	50
3261275	8.881784e-16	50
3261274	8.881784e-16	50
3261273	8.881784e-16	50
3261272	1.049339e-07	43
3261279	8.881784e-16	50
3261278	8.881784e-16	50
3261277	8.881784e-16	50
3261267	9.986989e-01	15
3261266	1.133316e-12	48
3261265	1.000000e+00	4
3261264	9.986989e-01	15
3261271	1.133316e-12	48
3261270	8.881784e-16	50
3261258	8.881784e-16	50
3261259	8.881784e-16	50
3261256	9.966998e-01	16
3261262	8.881784e-16	50
3261263	4.510745e-05	39
3261260	4.438624e-01	26
3261250	1.000000e+00	7
3261251	5.817779e-07	42
3261248	8.986806e-01	21
3261249	1.000000e+00	5
3261254	1.000000e+00	5
3261255	1.133316e-12	48
3261252	9.923267e-01	17
3261304	8.881784e-16	50
3261307	1.529320e-04	38
3261306	1.000000e+00	4
3261308	7.673339e-03	34
3261311	4.681115e-04	37
3261310	1.000000e+00	6
3261297	1.000000e+00	6
3261299	8.881784e-16	50
3261298	9.405398e-01	20
3261300	8.881784e-16	50
3261303	2.399438e-01	28
3261302	1.854161e-11	47
3261288	8.881784e-16	50
3261289	8.881784e-16	50
3261290	8.881784e-16	50
3261291	3.300224e-03	35
3261293	4.529710e-14	49
3261294	8.881784e-16	50
3261295	8.881784e-16	50
3261280	8.881784e-16	50
3261281	1.013194e-01	30
3261282	4.529710e-14	49
3261283	9.986989e-01	15
3261284	3.300224e-03	35
3261286	2.230891e-10	46
3261287	1.000000e+00	4
