# Supplementary material for: Translational Selection Is Ubiquitous in Prokaryotes
Source: PLoS Genet. 2010 Jun 24;6(6):e1001004. doi: 10.1371/journal.pgen.1001004 (PMC2891978; doi:10.1371/journal.pgen.1001004)
Supplement: Dataset S1 — OCU/non-OCU gene calls in 461 Bacterial and Archaeal genomes, and summary tables of genome properties and OCU preferences for specific codons. (4.77 MB ZIP) [file pgen.1001004.s001.zip › Dataset_S1_Bacteria/Enterobacter_638.arff.ocuGenes]

GeneID	signTest_p	ocuProbWinCnt
PID_162286714	1.000000e+00	0
PID_162286713	4.529710e-14	49
PID_162286712	1.000000e+00	0
PID_162286711	1.000000e+00	2
PID_162286710	1.000000e+00	0
PID_162286709	9.995319e-01	14
5113904	1.000000e+00	5
5113905	8.881784e-16	50
5113906	1.000000e+00	0
5113907	1.000000e+00	4
5113908	2.807050e-06	41
5113909	1.000000e+00	0
5113910	1.000000e+00	4
5113913	1.000000e+00	0
5113914	8.986806e-01	21
5113915	1.000000e+00	0
5113916	1.000000e+00	1
5113917	1.000000e+00	1
5113918	1.000000e+00	2
5113919	9.998471e-01	13
5113889	1.000000e+00	0
5113888	1.000000e+00	0
5113891	1.000000e+00	4
5113890	8.881784e-16	50
5113893	1.013194e-01	30
5113892	1.193067e-05	40
5113895	1.000000e+00	3
5113894	1.000000e+00	0
5113897	1.000000e+00	0
5113896	1.529320e-04	38
5113899	1.000000e+00	0
5113898	9.999881e-01	11
5113901	1.000000e+00	4
5113900	1.000000e+00	6
5113903	9.405398e-01	20
5113902	1.000000e+00	1
5113874	1.000000e+00	1
5113875	1.000000e+00	1
5113872	1.000000e+00	1
5113873	9.999994e-01	9
5113878	1.000000e+00	4
5113879	1.000000e+00	0
5113876	9.999549e-01	12
5113877	1.000000e+00	7
5113882	1.000000e+00	3
5113883	3.359055e-01	27
5113880	1.000000e+00	0
5113881	1.000000e+00	0
5113886	1.000000e+00	0
5113887	1.000000e+00	0
5113884	1.000000e+00	0
5113885	1.301086e-03	36
5113859	1.000000e+00	1
5113858	1.000000e+00	2
5113857	8.881784e-16	50
5113856	9.999972e-01	10
5113860	1.000000e+00	0
5113867	5.946023e-02	31
5113871	9.966998e-01	16
5113869	9.999999e-01	8
5113868	1.000000e+00	1
5113972	8.881784e-16	50
5113973	1.133316e-12	48
5113974	1.049339e-07	43
5113975	8.881784e-16	50
5113968	8.881784e-16	50
5113969	8.881784e-16	50
5113971	1.133316e-12	48
5113980	5.561376e-01	25
5113981	2.230891e-10	46
5113982	1.193067e-05	40
5113983	8.881784e-16	50
5113976	1.641957e-02	33
5113977	9.999549e-01	12
5113978	4.510745e-05	39
5113979	9.999999e-01	8
5113957	8.881784e-16	50
5113956	8.881784e-16	50
5113958	8.881784e-16	50
5113953	8.881784e-16	50
5113952	8.881784e-16	50
5113954	4.529710e-14	49
5113965	1.133316e-12	48
5113964	8.881784e-16	50
5113967	3.359055e-01	27
5113966	8.881784e-16	50
5113961	9.995319e-01	14
5113960	8.881784e-16	50
5113963	8.881784e-16	50
5113962	1.301086e-03	36
5113943	1.000000e+00	5
5113940	7.600562e-01	23
5113941	1.000000e+00	1
5113938	1.000000e+00	0
5113939	1.000000e+00	2
5113936	1.000000e+00	0
5113937	1.000000e+00	0
5113950	9.923267e-01	17
5113951	8.881784e-16	50
5113949	8.881784e-16	50
5113947	4.438624e-01	26
5113944	1.854161e-11	47
5113945	1.621870e-08	44
5113927	1.000000e+00	0
5113926	1.000000e+00	0
5113925	1.000000e+00	1
5113924	8.881784e-16	50
5113923	9.966998e-01	16
5113922	1.000000e+00	6
5113921	1.000000e+00	4
5113920	1.000000e+00	0
5113935	1.000000e+00	0
5113934	1.000000e+00	5
5113933	9.986989e-01	15
5113932	1.000000e+00	2
5113930	1.000000e+00	0
5113929	1.000000e+00	0
5113928	1.000000e+00	0
5114041	9.998471e-01	13
5114040	1.000000e+00	2
5114043	1.000000e+00	4
5114042	2.230891e-10	46
5114045	9.999549e-01	12
5114044	1.133316e-12	48
5114047	1.301086e-03	36
5114046	9.999549e-01	12
5114033	1.000000e+00	0
5114032	1.000000e+00	0
5114035	1.000000e+00	0
5114034	1.000000e+00	0
5114037	1.000000e+00	3
5114036	1.000000e+00	0
5114039	9.999972e-01	10
5114038	1.000000e+00	1
5114024	1.000000e+00	0
5114025	1.000000e+00	1
5114026	1.000000e+00	0
5114027	1.000000e+00	0
5114028	1.000000e+00	5
5114029	1.000000e+00	0
5114030	1.000000e+00	3
5114031	1.000000e+00	0
5114017	1.641957e-02	33
5114018	1.000000e+00	0
5114019	1.611182e-01	29
5114020	1.000000e+00	2
5114021	1.611182e-01	29
5114022	1.529320e-04	38
5114023	8.388818e-01	22
5114011	1.000000e+00	0
5114010	1.000000e+00	1
5114009	1.000000e+00	0
5114008	1.000000e+00	0
5114015	3.300224e-03	35
5114014	9.966998e-01	16
5114013	1.000000e+00	0
5114012	1.000000e+00	0
5114003	4.529710e-14	49
5114002	8.881784e-16	50
5114001	8.881784e-16	50
5114000	1.193067e-05	40
5114007	1.000000e+00	0
5114006	1.000000e+00	0
5114005	1.000000e+00	0
5114004	1.000000e+00	5
5113994	8.986806e-01	21
5113995	1.000000e+00	2
5113992	1.000000e+00	7
5113993	1.000000e+00	1
5113998	1.641957e-02	33
5113999	8.881784e-16	50
5113996	1.000000e+00	0
5113997	9.999999e-01	8
5113986	1.000000e+00	1
5113987	1.000000e+00	0
5113984	2.104926e-09	45
5113985	8.388818e-01	22
5113990	1.000000e+00	3
5113991	9.999999e-01	8
5113988	5.817779e-07	42
5113989	7.673339e-03	34
5114109	1.000000e+00	1
5114110	9.999999e-01	8
5114105	1.000000e+00	1
5114104	1.000000e+00	1
5114107	9.999999e-01	8
5114106	1.000000e+00	0
5114101	1.000000e+00	1
5114100	1.000000e+00	2
5114103	5.817779e-07	42
5114102	1.000000e+00	2
5114097	8.986806e-01	21
5114096	9.999881e-01	11
5114099	1.000000e+00	2
5114098	1.000000e+00	0
5114092	9.966998e-01	16
5114093	1.000000e+00	1
5114094	8.881784e-16	50
5114095	1.000000e+00	1
5114088	1.000000e+00	0
5114089	1.000000e+00	1
5114090	4.510745e-05	39
5114091	1.000000e+00	1
5114084	1.000000e+00	1
5114085	1.000000e+00	1
5114086	8.388818e-01	22
5114087	1.000000e+00	1
5114081	8.881784e-16	50
5114082	1.000000e+00	1
5114083	1.000000e+00	1
5114079	1.000000e+00	1
5114078	9.966998e-01	16
5114077	1.000000e+00	2
5114076	1.000000e+00	3
5114075	1.000000e+00	0
5114074	1.000000e+00	1
5114073	1.000000e+00	0
5114072	1.000000e+00	5
5114071	1.000000e+00	2
5114070	1.000000e+00	4
5114069	1.000000e+00	2
5114068	1.000000e+00	0
5114066	1.000000e+00	0
5114065	1.000000e+00	1
5114064	1.000000e+00	5
5114062	1.000000e+00	6
5114063	5.561376e-01	25
5114060	1.000000e+00	3
5114061	1.000000e+00	0
5114058	5.946023e-02	31
5114059	9.998471e-01	13
5114056	9.999881e-01	11
5114057	1.000000e+00	2
5114054	1.000000e+00	0
5114055	1.000000e+00	2
5114052	1.000000e+00	2
5114053	1.000000e+00	0
5114050	1.000000e+00	5
5114051	1.000000e+00	3
5114048	1.000000e+00	2
5114049	1.000000e+00	3
5114147	9.998471e-01	13
5114146	1.000000e+00	2
5114151	5.817779e-07	42
5114150	9.998471e-01	13
5114149	1.000000e+00	3
5114148	1.000000e+00	2
5114155	5.817779e-07	42
5114154	8.388818e-01	22
5114153	1.000000e+00	1
5114152	1.000000e+00	4
5114159	9.835804e-01	18
5114158	1.000000e+00	2
5114157	5.817779e-07	42
5114156	8.881784e-16	50
5114162	1.000000e+00	0
5114163	1.000000e+00	2
5114160	1.000000e+00	2
5114161	1.000000e+00	0
5114166	1.000000e+00	0
5114167	1.000000e+00	0
5114164	1.000000e+00	0
5114165	1.000000e+00	0
5114170	1.000000e+00	4
5114171	1.000000e+00	0
5114169	1.000000e+00	0
5114174	1.000000e+00	0
5114175	9.999999e-01	8
5114172	1.000000e+00	1
5114173	1.000000e+00	1
5114113	9.999549e-01	12
5114112	1.000000e+00	7
5114115	8.881784e-16	50
5114114	2.399438e-01	28
5114117	1.000000e+00	3
5114116	8.881784e-16	50
5114119	1.000000e+00	0
5114118	1.000000e+00	0
5114121	8.881784e-16	50
5114120	8.388818e-01	22
5114123	1.000000e+00	4
5114122	1.611182e-01	29
5114125	9.675457e-01	19
5114124	9.923267e-01	17
5114127	1.000000e+00	1
5114126	1.000000e+00	5
5114128	9.999972e-01	10
5114129	9.998471e-01	13
5114130	1.000000e+00	3
5114131	8.881784e-16	50
5114132	1.000000e+00	0
5114133	1.000000e+00	2
5114134	1.000000e+00	1
5114135	1.000000e+00	2
5114136	1.000000e+00	0
5114137	1.000000e+00	0
5114141	1.000000e+00	0
5114214	9.998471e-01	13
5114213	1.000000e+00	0
5114212	1.000000e+00	1
5114211	1.000000e+00	0
5114210	1.000000e+00	0
5114209	1.000000e+00	0
5114208	4.529710e-14	49
5114223	9.999999e-01	8
5114222	1.000000e+00	0
5114221	1.000000e+00	0
5114220	1.000000e+00	5
5114219	1.000000e+00	2
5114218	1.000000e+00	0
5114217	1.000000e+00	1
5114216	4.438624e-01	26
5114230	1.000000e+00	2
5114231	1.000000e+00	0
5114228	1.000000e+00	0
5114229	1.000000e+00	0
5114226	1.000000e+00	0
5114227	1.000000e+00	0
5114224	1.000000e+00	1
5114225	1.000000e+00	1
5114238	4.510745e-05	39
5114239	9.966998e-01	16
5114236	1.000000e+00	1
5114237	1.000000e+00	6
5114234	9.999994e-01	9
5114235	1.000000e+00	1
5114232	9.923267e-01	17
5114233	1.000000e+00	0
5114181	1.000000e+00	7
5114180	2.399438e-01	28
5114183	1.000000e+00	1
5114182	1.000000e+00	6
5114177	1.000000e+00	0
5114176	1.000000e+00	4
5114179	9.999972e-01	10
5114178	9.998471e-01	13
5114188	1.529320e-04	38
5114191	8.881784e-16	50
5114190	8.881784e-16	50
5114185	9.405398e-01	20
5114184	9.998471e-01	13
5114187	9.966998e-01	16
5114186	8.881784e-16	50
5114196	8.881784e-16	50
5114197	4.438624e-01	26
5114192	9.999881e-01	11
5114193	3.300224e-03	35
5114194	4.681115e-04	37
5114195	2.399438e-01	28
5114204	1.000000e+00	3
5114205	1.000000e+00	0
5114206	8.881784e-16	50
5114207	1.000000e+00	5
5114203	1.000000e+00	1
5114282	1.000000e+00	4
5114283	1.000000e+00	0
5114280	1.000000e+00	0
5114281	9.835804e-01	18
5114286	1.000000e+00	0
5114287	1.000000e+00	1
5114284	1.000000e+00	0
5114285	1.000000e+00	1
5114274	1.000000e+00	0
5114275	1.000000e+00	0
5114272	1.000000e+00	0
5114273	1.000000e+00	7
5114278	1.000000e+00	1
5114279	4.438624e-01	26
5114276	1.000000e+00	2
5114277	1.000000e+00	0
5114299	1.000000e+00	2
5114298	1.000000e+00	4
5114297	1.000000e+00	0
5114296	1.000000e+00	2
5114303	1.000000e+00	5
5114302	8.881784e-16	50
5114301	1.193067e-05	40
5114300	1.000000e+00	6
5114291	1.000000e+00	4
5114290	1.193067e-05	40
5114289	1.000000e+00	1
5114288	1.000000e+00	3
5114295	1.049339e-07	43
5114294	9.999972e-01	10
5114293	1.000000e+00	1
5114292	9.966998e-01	16
5114248	1.000000e+00	0
5114249	1.000000e+00	0
5114250	9.999999e-01	8
5114251	1.000000e+00	1
5114252	1.000000e+00	0
5114253	1.000000e+00	2
5114254	2.104926e-09	45
5114255	8.881784e-16	50
5114240	1.000000e+00	2
5114241	1.000000e+00	4
5114242	1.000000e+00	6
5114243	1.000000e+00	0
5114244	1.000000e+00	0
5114245	1.000000e+00	6
5114246	1.000000e+00	0
5114247	1.000000e+00	0
5114265	1.000000e+00	0
5114264	8.881784e-16	50
5114267	9.966998e-01	16
5114269	1.000000e+00	0
5114268	1.000000e+00	0
5114271	1.000000e+00	0
5114270	1.000000e+00	1
5114257	1.000000e+00	3
5114256	8.881784e-16	50
5114259	4.438624e-01	26
5114258	1.000000e+00	0
5114261	8.881784e-16	50
5114260	9.995319e-01	14
5114263	1.000000e+00	7
5114262	1.621870e-08	44
5114350	1.000000e+00	3
5114351	1.000000e+00	1
5114348	1.000000e+00	1
5114349	1.000000e+00	7
5114346	1.000000e+00	0
5114347	1.000000e+00	0
5114344	3.359055e-01	27
5114345	9.923267e-01	17
5114342	6.640945e-01	24
5114343	1.000000e+00	2
5114340	2.399438e-01	28
5114341	1.000000e+00	0
5114338	1.000000e+00	0
5114339	1.000000e+00	0
5114336	1.000000e+00	0
5114337	1.000000e+00	5
5114367	1.000000e+00	0
5114366	1.000000e+00	2
5114365	8.881784e-16	50
5114364	1.000000e+00	0
5114363	1.133316e-12	48
5114361	1.000000e+00	0
5114360	1.000000e+00	3
5114359	1.000000e+00	1
5114358	1.000000e+00	0
5114357	9.999972e-01	10
5114356	1.000000e+00	0
5114355	1.000000e+00	5
5114354	1.000000e+00	0
5114353	2.399438e-01	28
5114352	1.000000e+00	0
5114316	1.133316e-12	48
5114317	8.881784e-16	50
5114318	9.835804e-01	18
5114319	7.600562e-01	23
5114312	9.999881e-01	11
5114313	1.000000e+00	3
5114315	4.529710e-14	49
5114309	1.854161e-11	47
5114304	8.986806e-01	21
5114305	3.245432e-02	32
5114307	4.510745e-05	39
5114333	1.000000e+00	0
5114332	1.000000e+00	2
5114335	9.999881e-01	11
5114334	1.000000e+00	0
5114329	1.000000e+00	1
5114328	1.000000e+00	0
5114331	1.000000e+00	0
5114330	1.000000e+00	6
5114325	1.000000e+00	1
5114324	9.999972e-01	10
5114327	2.230891e-10	46
5114326	1.000000e+00	1
5114321	1.000000e+00	7
5114320	1.000000e+00	0
5114322	1.000000e+00	7
5114390	1.000000e+00	2
5114391	1.000000e+00	5
5114388	8.881784e-16	50
5114389	1.000000e+00	4
5114386	1.000000e+00	0
5114387	8.986806e-01	21
5114384	9.995319e-01	14
5114385	1.000000e+00	2
5114398	1.000000e+00	0
5114399	1.000000e+00	0
5114396	9.999994e-01	9
5114397	1.000000e+00	0
5114394	1.000000e+00	0
5114395	8.881784e-16	50
5114392	1.000000e+00	0
5114393	1.000000e+00	0
5114375	1.000000e+00	0
5114374	1.000000e+00	3
5114371	9.986989e-01	15
5114370	1.000000e+00	0
5114369	5.946023e-02	31
5114368	4.529710e-14	49
5114383	1.000000e+00	0
5114382	1.000000e+00	7
5114381	1.000000e+00	1
5114380	9.999549e-01	12
5114379	1.000000e+00	0
5114378	1.301086e-03	36
5114377	8.388818e-01	22
5114376	1.000000e+00	0
5114420	9.998471e-01	13
5114421	1.000000e+00	7
5114422	1.000000e+00	7
5114423	1.000000e+00	0
5114416	1.000000e+00	0
5114417	1.000000e+00	1
5114418	1.000000e+00	5
5114419	1.000000e+00	0
5114428	1.000000e+00	1
5114429	5.946023e-02	31
5114431	8.881784e-16	50
5114424	1.000000e+00	0
5114425	1.000000e+00	0
5114426	1.000000e+00	2
5114427	1.000000e+00	0
5114405	1.000000e+00	0
5114404	1.000000e+00	2
5114407	1.000000e+00	0
5114406	1.000000e+00	0
5114400	1.000000e+00	1
5114403	1.000000e+00	1
5114402	1.000000e+00	1
5114413	8.881784e-16	50
5114412	9.986989e-01	15
5114415	1.000000e+00	1
5114414	9.675457e-01	19
5114409	1.000000e+00	0
5114408	1.000000e+00	0
5114411	1.000000e+00	1
5114410	1.000000e+00	0
5114451	3.300224e-03	35
5114448	1.000000e+00	0
5114454	9.999549e-01	12
5114455	1.000000e+00	0
5114452	1.000000e+00	4
5114453	9.923267e-01	17
5114458	1.000000e+00	0
5114459	9.923267e-01	17
5114456	1.000000e+00	0
5114457	1.000000e+00	0
5114462	4.510745e-05	39
5114463	1.000000e+00	0
5114460	1.000000e+00	1
5114461	7.600562e-01	23
5114435	4.438624e-01	26
5114434	8.881784e-16	50
5114433	9.999881e-01	11
5114432	9.923267e-01	17
5114439	1.000000e+00	0
5114438	1.529320e-04	38
5114437	1.000000e+00	0
5114436	9.999999e-01	8
5114443	1.854161e-11	47
5114442	9.835804e-01	18
5114441	1.000000e+00	0
5114440	9.405398e-01	20
5114447	1.000000e+00	4
5114446	1.000000e+00	5
5114445	4.681115e-04	37
5114444	1.000000e+00	1
5114480	1.000000e+00	0
5114481	9.675457e-01	19
5114482	1.000000e+00	0
5114484	1.000000e+00	0
5114486	1.000000e+00	4
5114487	1.000000e+00	0
5114488	1.000000e+00	7
5114489	9.986989e-01	15
5114490	1.000000e+00	0
5114491	1.000000e+00	1
5114492	9.999881e-01	11
5114493	1.000000e+00	7
5114495	1.000000e+00	4
5114465	1.000000e+00	4
5114464	4.529710e-14	49
5114467	3.359055e-01	27
5114466	1.000000e+00	5
5114468	1.000000e+00	1
5114471	8.881784e-16	50
5114470	8.881784e-16	50
5114473	1.000000e+00	7
5114472	1.000000e+00	7
5114475	1.000000e+00	0
5114474	1.000000e+00	0
5114477	1.000000e+00	0
5114476	1.000000e+00	0
5114479	1.000000e+00	1
5114478	1.000000e+00	0
5114527	8.881784e-16	50
5114526	1.000000e+00	5
5114525	4.529710e-14	49
5114524	7.600562e-01	23
5114523	1.000000e+00	1
5114522	9.999881e-01	11
5114521	1.000000e+00	3
5114520	1.000000e+00	2
5114519	1.000000e+00	1
5114516	1.000000e+00	0
5114515	1.000000e+00	1
5114514	1.000000e+00	3
5114513	1.000000e+00	3
5114512	1.000000e+00	1
5114510	1.000000e+00	1
5114511	6.640945e-01	24
5114508	8.881784e-16	50
5114509	1.000000e+00	1
5114506	1.621870e-08	44
5114507	9.999994e-01	9
5114504	9.835804e-01	18
5114505	9.999999e-01	8
5114502	1.000000e+00	0
5114503	8.881784e-16	50
5114500	9.999972e-01	10
5114501	1.611182e-01	29
5114498	9.999549e-01	12
5114499	9.999999e-01	8
5114496	1.000000e+00	5
5114497	1.000000e+00	1
5114557	5.561376e-01	25
5114556	1.000000e+00	0
5114559	1.000000e+00	0
5114558	1.000000e+00	4
5114553	1.000000e+00	1
5114552	1.000000e+00	0
5114555	3.300224e-03	35
5114554	1.013194e-01	30
5114549	1.000000e+00	1
5114548	1.000000e+00	0
5114551	9.999549e-01	12
5114550	1.000000e+00	1
5114545	8.881784e-16	50
5114544	8.881784e-16	50
5114547	1.000000e+00	2
5114546	1.000000e+00	1
5114540	9.405398e-01	20
5114541	1.000000e+00	3
5114543	1.000000e+00	0
5114537	3.245432e-02	32
5114538	1.000000e+00	0
5114539	1.000000e+00	1
5114532	1.000000e+00	0
5114533	1.000000e+00	0
5114534	1.000000e+00	0
5114535	1.000000e+00	1
5114528	8.881784e-16	50
5114529	4.681115e-04	37
5114530	5.946023e-02	31
5114531	9.675457e-01	19
5114586	1.000000e+00	0
5114585	1.000000e+00	0
5114584	1.000000e+00	6
5114591	1.000000e+00	0
5114590	1.000000e+00	0
5114589	1.000000e+00	3
5114588	1.000000e+00	2
5114579	8.881784e-16	50
5114578	1.000000e+00	0
5114577	1.000000e+00	6
5114576	1.000000e+00	1
5114583	5.817779e-07	42
5114582	1.000000e+00	1
5114581	9.999994e-01	9
5114580	5.561376e-01	25
5114571	1.000000e+00	0
5114568	1.000000e+00	0
5114569	1.000000e+00	1
5114574	9.999881e-01	11
5114575	1.000000e+00	1
5114572	1.000000e+00	2
5114573	8.881784e-16	50
5114562	1.000000e+00	1
5114563	1.000000e+00	5
5114560	9.923267e-01	17
5114561	1.621870e-08	44
5114566	1.000000e+00	3
5114567	1.000000e+00	2
5114564	1.000000e+00	1
5114565	1.000000e+00	0
5114617	9.998471e-01	13
5114616	1.000000e+00	0
5114619	9.835804e-01	18
5114618	1.193067e-05	40
5114621	8.881784e-16	50
5114620	1.049339e-07	43
5114623	9.923267e-01	17
5114609	1.000000e+00	5
5114608	1.000000e+00	1
5114611	9.966998e-01	16
5114610	9.986989e-01	15
5114613	9.923267e-01	17
5114612	4.681115e-04	37
5114615	1.000000e+00	7
5114614	9.999972e-01	10
5114600	1.000000e+00	1
5114601	1.000000e+00	1
5114602	1.000000e+00	0
5114603	1.000000e+00	0
5114604	5.561376e-01	25
5114605	1.854161e-11	47
5114606	1.000000e+00	1
5114607	8.881784e-16	50
5114592	1.000000e+00	1
5114593	1.000000e+00	3
5114594	9.923267e-01	17
5114595	9.999999e-01	8
5114596	2.807050e-06	41
5114597	1.000000e+00	2
5114598	1.000000e+00	4
5114599	1.000000e+00	0
5114629	1.000000e+00	2
5114628	1.000000e+00	1
5114631	1.000000e+00	0
5114630	1.000000e+00	0
5114625	1.000000e+00	0
5114624	1.000000e+00	0
5114627	1.000000e+00	0
5114626	1.000000e+00	0
5114637	1.000000e+00	0
5114636	1.000000e+00	0
5114639	1.000000e+00	7
5114638	1.000000e+00	0
5114633	9.999549e-01	12
5114632	2.399438e-01	28
5114635	1.000000e+00	3
5114634	1.013194e-01	30
5114644	1.000000e+00	0
5114645	1.000000e+00	1
5114646	8.388818e-01	22
5114647	1.611182e-01	29
5114640	1.000000e+00	0
5114641	1.000000e+00	0
5114642	1.000000e+00	2
5114643	1.000000e+00	0
5114652	1.000000e+00	0
5114653	1.000000e+00	0
5114654	1.000000e+00	0
5114655	1.000000e+00	0
5114648	1.000000e+00	0
5114649	1.000000e+00	0
5114650	1.000000e+00	3
5114651	1.000000e+00	2
5114663	9.999549e-01	12
5114662	1.013194e-01	30
5114661	1.000000e+00	3
5114660	9.923267e-01	17
5114659	1.000000e+00	7
5114658	1.000000e+00	5
5114657	1.301086e-03	36
5114656	1.000000e+00	1
5114671	7.600562e-01	23
5114670	1.000000e+00	0
5114669	1.000000e+00	0
5114668	1.000000e+00	0
5114667	1.000000e+00	0
5114666	1.000000e+00	0
5114665	1.000000e+00	1
5114664	3.245432e-02	32
5114678	1.000000e+00	0
5114679	1.000000e+00	1
5114676	7.673339e-03	34
5114677	8.881784e-16	50
5114674	1.000000e+00	0
5114675	1.000000e+00	6
5114672	1.000000e+00	0
5114673	9.999999e-01	8
5114686	1.000000e+00	0
5114687	1.000000e+00	0
5114684	1.000000e+00	1
5114685	1.000000e+00	0
5114682	2.230891e-10	46
5114683	1.000000e+00	1
5114680	9.995319e-01	14
5114681	1.000000e+00	0
5114689	1.000000e+00	2
5114688	1.000000e+00	0
5114691	1.000000e+00	0
5114690	1.000000e+00	4
5114693	3.359055e-01	27
5114692	1.000000e+00	0
5114695	1.000000e+00	1
5114694	1.000000e+00	0
5114697	1.000000e+00	5
5114696	9.999972e-01	10
5114699	1.000000e+00	0
5114698	1.000000e+00	4
5114701	1.000000e+00	0
5114700	1.000000e+00	3
5114703	1.000000e+00	1
5114702	1.000000e+00	3
5111976	8.881784e-16	50
5111977	8.881784e-16	50
5111978	8.881784e-16	50
5111979	1.000000e+00	2
5111980	1.000000e+00	0
5111981	1.000000e+00	1
5111982	1.000000e+00	1
5111983	1.000000e+00	1
5111968	8.881784e-16	50
5111969	1.000000e+00	1
5111970	1.000000e+00	2
5111972	1.000000e+00	0
5111973	7.600562e-01	23
5111974	9.986989e-01	15
5111975	4.529710e-14	49
5111993	1.000000e+00	0
5111992	1.621870e-08	44
5111995	9.999999e-01	8
5111994	5.561376e-01	25
5111996	8.881784e-16	50
5111999	1.000000e+00	4
5111998	1.000000e+00	1
5111985	1.000000e+00	1
5111984	1.000000e+00	4
5111987	9.675457e-01	19
5111986	1.000000e+00	0
5111989	1.000000e+00	0
5111988	1.000000e+00	0
5111991	1.000000e+00	0
5111990	1.000000e+00	0
5111946	1.000000e+00	0
5111947	1.000000e+00	1
5111944	1.000000e+00	5
5111945	1.000000e+00	0
5111950	1.000000e+00	0
5111951	1.000000e+00	1
5111948	1.000000e+00	2
5111949	1.000000e+00	0
5111938	1.000000e+00	3
5111936	1.133316e-12	48
5111937	1.000000e+00	0
5111942	1.000000e+00	2
5111943	5.946023e-02	31
5111940	7.673339e-03	34
5111941	1.000000e+00	0
5111960	9.998471e-01	13
5111967	1.000000e+00	4
5111966	1.000000e+00	0
5111965	9.999999e-01	8
5111955	1.000000e+00	3
5111954	8.881784e-16	50
5111953	1.000000e+00	0
5111952	8.881784e-16	50
5111959	8.881784e-16	50
5111958	1.049339e-07	43
5112044	1.000000e+00	0
5112045	1.621870e-08	44
5112046	1.000000e+00	1
5112047	1.611182e-01	29
5112040	1.000000e+00	0
5112041	1.000000e+00	0
5112042	1.000000e+00	0
5112043	1.000000e+00	3
5112036	1.000000e+00	3
5112037	1.000000e+00	0
5112038	1.000000e+00	0
5112039	1.000000e+00	0
5112032	1.000000e+00	0
5112033	1.000000e+00	1
5112034	1.000000e+00	0
5112035	8.881784e-16	50
5112061	8.881784e-16	50
5112060	1.000000e+00	1
5112063	2.230891e-10	46
5112062	1.000000e+00	2
5112057	1.000000e+00	1
5112056	1.000000e+00	0
5112059	1.000000e+00	2
5112058	1.000000e+00	0
5112053	1.049339e-07	43
5112052	9.998471e-01	13
5112055	9.835804e-01	18
5112048	8.881784e-16	50
5112051	1.000000e+00	2
5112050	1.000000e+00	0
5112006	1.000000e+00	2
5112007	3.359055e-01	27
5112004	1.133316e-12	48
5112005	4.681115e-04	37
5112002	9.999881e-01	11
5112003	8.881784e-16	50
5112000	1.000000e+00	3
5112001	9.923267e-01	17
5112031	1.000000e+00	2
5112030	1.000000e+00	1
5112029	1.000000e+00	2
5112028	1.000000e+00	1
5112027	1.000000e+00	0
5112026	9.999881e-01	11
5112024	1.000000e+00	0
5112023	9.835804e-01	18
5112022	1.000000e+00	2
5112021	3.245432e-02	32
5112020	1.000000e+00	2
5112019	1.000000e+00	3
5112018	1.000000e+00	0
5112017	1.000000e+00	2
5112016	1.000000e+00	6
5111841	1.000000e+00	0
5111840	1.000000e+00	0
5111843	1.854161e-11	47
5111842	8.986806e-01	21
5111845	1.000000e+00	2
5111847	9.923267e-01	17
5111846	1.000000e+00	0
5111849	1.000000e+00	2
5111848	1.000000e+00	0
5111851	9.999994e-01	9
5111850	1.000000e+00	0
5111853	8.881784e-16	50
5111852	8.881784e-16	50
5111855	4.529710e-14	49
5111854	1.000000e+00	2
5111856	1.000000e+00	4
5111857	4.510745e-05	39
5111858	1.000000e+00	6
5111860	5.817779e-07	42
5111861	9.999994e-01	9
5111862	4.681115e-04	37
5111863	9.998471e-01	13
5111864	2.399438e-01	28
5111865	1.000000e+00	3
5111866	1.000000e+00	0
5111867	1.000000e+00	2
5111868	9.995319e-01	14
5111869	1.000000e+00	3
5111870	1.000000e+00	0
5111871	1.000000e+00	4
5111811	1.000000e+00	0
5111810	8.388818e-01	22
5111809	1.000000e+00	0
5111808	2.104926e-09	45
5111815	8.881784e-16	50
5111814	8.881784e-16	50
5111813	1.000000e+00	0
5111812	1.133316e-12	48
5111819	3.245432e-02	32
5111818	1.000000e+00	0
5111817	1.000000e+00	3
5111816	1.000000e+00	0
5111823	1.000000e+00	2
5111822	1.000000e+00	5
5111821	1.000000e+00	1
5111820	9.995319e-01	14
5111826	1.000000e+00	0
5111827	1.013194e-01	30
5111824	1.000000e+00	0
5111825	9.999999e-01	8
5111830	1.000000e+00	1
5111831	1.000000e+00	0
5111828	5.817779e-07	42
5111829	2.230891e-10	46
5111834	9.966998e-01	16
5111835	1.000000e+00	1
5111832	9.999994e-01	9
5111833	1.000000e+00	7
5111838	1.000000e+00	2
5111839	1.000000e+00	0
5111836	1.000000e+00	0
5111837	7.673339e-03	34
5111909	1.000000e+00	0
5111908	1.000000e+00	2
5111911	5.817779e-07	42
5111910	1.000000e+00	0
5111905	1.000000e+00	0
5111904	1.000000e+00	0
5111907	1.000000e+00	1
5111906	1.000000e+00	2
5111917	1.000000e+00	0
5111916	8.881784e-16	50
5111919	1.611182e-01	29
5111918	1.000000e+00	0
5111913	9.995319e-01	14
5111912	8.881784e-16	50
5111915	1.000000e+00	0
5111924	1.000000e+00	0
5111925	1.000000e+00	0
5111926	1.000000e+00	0
5111920	1.000000e+00	2
5111921	8.881784e-16	50
5111922	8.881784e-16	50
5111923	5.561376e-01	25
5111932	1.000000e+00	3
5111933	9.986989e-01	15
5111934	1.000000e+00	5
5111935	1.000000e+00	1
5111928	1.000000e+00	3
5111929	1.000000e+00	0
5111930	1.000000e+00	0
5111931	1.000000e+00	0
5111879	1.000000e+00	2
5111878	8.881784e-16	50
5111877	1.000000e+00	2
5111875	1.000000e+00	0
5111874	1.000000e+00	1
5111873	8.388818e-01	22
5111872	1.000000e+00	1
5111887	9.995319e-01	14
5111886	1.000000e+00	0
5111885	1.000000e+00	4
5111884	2.399438e-01	28
5111883	1.000000e+00	0
5111882	1.000000e+00	2
5111881	1.000000e+00	0
5111880	1.000000e+00	0
5111894	1.000000e+00	0
5111895	1.000000e+00	6
5111892	9.999549e-01	12
5111893	1.000000e+00	0
5111890	8.881784e-16	50
5111891	1.000000e+00	0
5111888	1.000000e+00	1
5111889	1.000000e+00	1
5111902	1.000000e+00	0
5111903	1.000000e+00	0
5111900	1.611182e-01	29
5111901	1.000000e+00	0
5111898	1.000000e+00	1
5111899	1.000000e+00	2
5111896	1.000000e+00	2
5111897	9.999994e-01	9
5112251	8.881784e-16	50
5112250	1.193067e-05	40
5112249	1.000000e+00	1
5112248	1.000000e+00	0
5112255	1.000000e+00	0
5112254	1.000000e+00	0
5112253	8.881784e-16	50
5112252	5.817779e-07	42
5112243	1.000000e+00	5
5112242	8.881784e-16	50
5112240	1.000000e+00	1
5112247	1.000000e+00	0
5112246	1.000000e+00	0
5112245	1.133316e-12	48
5112244	1.000000e+00	0
5112234	1.000000e+00	6
5112235	1.000000e+00	1
5112232	1.000000e+00	0
5112233	9.986989e-01	15
5112238	1.000000e+00	0
5112239	1.000000e+00	0
5112236	1.000000e+00	0
5112237	1.000000e+00	7
5112226	1.000000e+00	2
5112224	1.000000e+00	6
5112225	1.000000e+00	0
5112230	1.000000e+00	0
5112231	1.000000e+00	0
5112228	1.000000e+00	1
5112229	1.000000e+00	0
5112217	1.000000e+00	3
5112216	3.245432e-02	32
5112219	9.835804e-01	18
5112218	1.000000e+00	2
5112221	1.000000e+00	0
5112220	1.000000e+00	0
5112223	1.000000e+00	0
5112222	1.000000e+00	4
5112209	9.675457e-01	19
5112208	1.000000e+00	1
5112211	1.000000e+00	0
5112210	1.000000e+00	1
5112213	1.000000e+00	0
5112212	1.000000e+00	0
5112215	1.000000e+00	3
5112214	9.986989e-01	15
5112200	1.000000e+00	0
5112201	4.529710e-14	49
5112202	1.000000e+00	0
5112203	9.999549e-01	12
5112206	1.000000e+00	4
5112207	1.000000e+00	6
5112192	9.675457e-01	19
5112193	1.000000e+00	0
5112194	9.835804e-01	18
5112195	9.999881e-01	11
5112196	1.000000e+00	0
5112197	1.000000e+00	0
5112198	1.000000e+00	0
5112199	1.000000e+00	1
5112319	3.245432e-02	32
5112318	1.000000e+00	1
5112317	1.000000e+00	1
5112316	1.000000e+00	1
5112315	1.000000e+00	5
5112314	1.013194e-01	30
5112313	8.881784e-16	50
5112312	8.881784e-16	50
5112311	1.000000e+00	5
5112310	8.881784e-16	50
5112308	8.881784e-16	50
5112307	1.133316e-12	48
5112306	2.230891e-10	46
5112305	4.529710e-14	49
5112304	2.399438e-01	28
5112302	8.986806e-01	21
5112303	8.881784e-16	50
5112300	5.946023e-02	31
5112301	8.881784e-16	50
5112298	9.999549e-01	12
5112299	4.529710e-14	49
5112296	8.388818e-01	22
5112297	9.999999e-01	8
5112295	1.000000e+00	1
5112292	8.881784e-16	50
5112293	1.000000e+00	0
5112290	1.000000e+00	0
5112291	9.999972e-01	10
5112288	1.000000e+00	0
5112289	1.854161e-11	47
5112285	1.000000e+00	0
5112284	1.000000e+00	0
5112287	9.995319e-01	14
5112286	9.999994e-01	9
5112281	1.000000e+00	0
5112280	3.359055e-01	27
5112283	1.000000e+00	0
5112282	2.230891e-10	46
5112277	1.000000e+00	0
5112276	8.881784e-16	50
5112279	1.000000e+00	2
5112278	9.999999e-01	8
5112275	1.049339e-07	43
5112268	1.000000e+00	1
5112265	1.000000e+00	4
5112266	1.000000e+00	0
5112267	1.000000e+00	1
5112260	1.000000e+00	0
5112261	9.966998e-01	16
5112262	1.000000e+00	0
5112263	1.000000e+00	0
5112256	1.000000e+00	0
5112257	1.000000e+00	3
5112258	8.881784e-16	50
5112114	1.000000e+00	0
5112115	9.999881e-01	11
5112112	1.000000e+00	0
5112113	1.000000e+00	0
5112118	1.000000e+00	6
5112119	1.000000e+00	3
5112116	2.230891e-10	46
5112117	1.000000e+00	0
5112122	1.000000e+00	0
5112123	1.000000e+00	0
5112120	9.998471e-01	13
5112121	9.675457e-01	19
5112126	1.000000e+00	3
5112127	8.881784e-16	50
5112124	8.881784e-16	50
5112125	1.000000e+00	2
5112099	1.000000e+00	2
5112098	6.640945e-01	24
5112097	9.675457e-01	19
5112096	1.000000e+00	4
5112102	8.388818e-01	22
5112101	9.405398e-01	20
5112100	1.000000e+00	0
5112107	1.000000e+00	0
5112106	1.000000e+00	0
5112105	1.000000e+00	0
5112104	1.000000e+00	2
5112111	1.000000e+00	0
5112110	1.000000e+00	0
5112109	1.000000e+00	0
5112108	1.000000e+00	0
5112080	1.000000e+00	0
5112081	9.999999e-01	8
5112082	9.999994e-01	9
5112083	1.000000e+00	3
5112084	1.000000e+00	0
5112085	1.000000e+00	1
5112086	1.000000e+00	0
5112087	1.000000e+00	0
5112089	1.000000e+00	0
5112090	1.000000e+00	0
5112091	1.000000e+00	0
5112092	1.000000e+00	0
5112093	1.000000e+00	0
5112094	1.000000e+00	1
5112095	9.999972e-01	10
5112065	1.000000e+00	7
5112064	4.681115e-04	37
5112067	1.000000e+00	0
5112066	1.000000e+00	0
5112069	1.000000e+00	3
5112068	1.529320e-04	38
5112071	1.000000e+00	6
5112070	9.999994e-01	9
5112073	1.000000e+00	1
5112072	8.881784e-16	50
5112075	1.000000e+00	0
5112074	1.000000e+00	0
5112077	1.000000e+00	2
5112076	1.000000e+00	2
5112079	1.000000e+00	0
5112078	1.000000e+00	1
5112182	1.000000e+00	1
5112183	1.000000e+00	1
5112180	1.000000e+00	0
5112181	1.000000e+00	0
5112178	1.000000e+00	0
5112179	1.000000e+00	6
5112176	8.881784e-16	50
5112177	1.000000e+00	0
5112190	1.000000e+00	0
5112191	1.000000e+00	0
5112188	3.359055e-01	27
5112189	7.600562e-01	23
5112186	1.000000e+00	1
5112187	1.000000e+00	6
5112184	9.405398e-01	20
5112185	1.000000e+00	0
5112167	1.049339e-07	43
5112166	1.000000e+00	3
5112165	1.000000e+00	5
5112164	1.854161e-11	47
5112163	5.817779e-07	42
5112162	7.600562e-01	23
5112175	9.999881e-01	11
5112174	1.000000e+00	2
5112173	9.999881e-01	11
5112172	1.000000e+00	0
5112171	1.000000e+00	2
5112170	1.000000e+00	0
5112169	1.000000e+00	1
5112148	1.000000e+00	1
5112149	1.000000e+00	4
5112150	9.835804e-01	18
5112151	1.000000e+00	0
5112144	8.986806e-01	21
5112145	1.000000e+00	5
5112146	4.510745e-05	39
5112147	8.881784e-16	50
5112156	9.998471e-01	13
5112157	1.000000e+00	4
5112152	1.000000e+00	1
5112153	9.405398e-01	20
5112154	3.359055e-01	27
5112155	1.000000e+00	3
5112133	8.881784e-16	50
5112132	4.529710e-14	49
5112129	1.000000e+00	1
5112128	1.000000e+00	2
5112131	1.000000e+00	0
5112130	1.000000e+00	1
5112141	1.000000e+00	0
5112140	1.000000e+00	4
5112143	1.000000e+00	0
5112142	1.000000e+00	6
5112137	9.966998e-01	16
5112136	1.000000e+00	3
5112138	8.881784e-16	50
5110470	4.529710e-14	49
5112462	8.881784e-16	50
5110471	1.000000e+00	1
5112463	9.966998e-01	16
5110468	8.881784e-16	50
5112460	1.000000e+00	2
5110469	8.881784e-16	50
5112461	6.640945e-01	24
5110466	1.000000e+00	0
5112458	1.000000e+00	5
5110467	1.000000e+00	0
5112459	9.998471e-01	13
5110464	1.000000e+00	1
5112456	1.000000e+00	2
5110465	1.000000e+00	0
5112457	9.998471e-01	13
5110478	1.000000e+00	7
5112454	1.000000e+00	0
5110479	8.881784e-16	50
5112455	1.000000e+00	0
5110476	1.000000e+00	0
5112452	9.999549e-01	12
5110477	1.000000e+00	0
5112453	4.438624e-01	26
5110474	8.881784e-16	50
5112450	1.000000e+00	0
5110475	1.000000e+00	0
5112451	1.000000e+00	0
5110472	1.000000e+00	0
5112448	1.000000e+00	2
5110473	8.881784e-16	50
5112449	1.000000e+00	0
5112479	1.000000e+00	0
5112478	1.000000e+00	1
5112477	1.000000e+00	2
5112476	1.000000e+00	0
5110483	1.000000e+00	2
5112475	1.000000e+00	0
5110482	8.881784e-16	50
5112474	1.000000e+00	0
5110481	1.000000e+00	0
5112473	1.000000e+00	0
5110480	1.000000e+00	0
5112472	1.000000e+00	0
5112471	1.000000e+00	1
5110494	9.675457e-01	19
5112470	1.000000e+00	1
5110493	1.000000e+00	3
5112469	8.388818e-01	22
5110492	1.000000e+00	4
5112468	1.000000e+00	1
5110491	1.000000e+00	0
5112467	1.000000e+00	3
5112466	8.881784e-16	50
5112464	8.881784e-16	50
5112492	1.000000e+00	0
5110500	1.000000e+00	0
5110501	1.000000e+00	4
5112493	1.000000e+00	0
5110502	1.641957e-02	33
5112494	1.000000e+00	0
5110503	1.000000e+00	0
5112495	1.000000e+00	0
5110496	9.999972e-01	10
5110497	9.999881e-01	11
5112489	1.000000e+00	3
5110498	8.881784e-16	50
5112490	1.000000e+00	0
5112491	1.000000e+00	1
5110499	1.000000e+00	1
5110508	1.000000e+00	0
5112484	1.000000e+00	2
5110509	1.000000e+00	0
5112485	1.000000e+00	1
5110510	1.000000e+00	0
5112486	1.000000e+00	0
5110511	1.000000e+00	0
5112487	1.000000e+00	2
5112480	1.000000e+00	0
5110505	1.000000e+00	2
5110506	1.000000e+00	0
5110507	1.000000e+00	1
5112483	1.000000e+00	0
5112509	2.399438e-01	28
5110517	1.133316e-12	48
5112508	9.998471e-01	13
5110516	1.000000e+00	4
5112511	9.986989e-01	15
5110519	1.000000e+00	1
5112510	1.000000e+00	0
5110518	1.000000e+00	0
5112505	1.000000e+00	0
5110513	1.000000e+00	0
5110512	1.000000e+00	0
5112507	1.000000e+00	1
5112506	1.000000e+00	0
5110514	1.000000e+00	0
5112501	1.000000e+00	1
5110525	1.000000e+00	1
5112500	1.000000e+00	0
5110524	1.000000e+00	0
5112503	1.000000e+00	0
5110527	1.000000e+00	0
5112502	1.621870e-08	44
5110526	9.999972e-01	10
5112497	1.000000e+00	0
5110521	1.000000e+00	1
5112496	1.000000e+00	0
5110520	1.000000e+00	3
5112499	1.000000e+00	0
5110523	1.000000e+00	0
5112498	1.000000e+00	5
5110522	1.000000e+00	0
5110402	1.000000e+00	0
5112522	5.817779e-07	42
5110403	9.405398e-01	20
5112523	1.000000e+00	0
5110400	1.000000e+00	6
5112520	1.000000e+00	6
5110401	5.817779e-07	42
5112521	1.000000e+00	3
5110406	4.529710e-14	49
5112526	1.000000e+00	0
5110407	1.000000e+00	0
5112527	1.000000e+00	1
5110404	9.999881e-01	11
5112524	1.000000e+00	1
5110405	1.000000e+00	0
5112525	1.000000e+00	0
5110410	8.881784e-16	50
5112514	1.000000e+00	1
5112515	1.000000e+00	5
5112512	8.881784e-16	50
5110408	8.881784e-16	50
5110409	1.000000e+00	7
5112513	1.000000e+00	1
5110414	1.000000e+00	4
5112518	1.000000e+00	3
5112519	1.000000e+00	0
5110412	7.673339e-03	34
5112516	1.000000e+00	0
5110413	1.854161e-11	47
5112517	9.999994e-01	9
5110419	8.881784e-16	50
5112539	3.245432e-02	32
5110418	9.999549e-01	12
5112538	5.817779e-07	42
5110417	9.405398e-01	20
5110416	9.986989e-01	15
5112536	1.000000e+00	1
5110423	2.807050e-06	41
5112543	7.673339e-03	34
5110422	1.000000e+00	0
5112542	2.104926e-09	45
5110421	8.881784e-16	50
5112541	1.000000e+00	1
5110420	9.835804e-01	18
5112540	9.999972e-01	10
5110427	9.999972e-01	10
5112531	1.000000e+00	0
5110426	1.000000e+00	0
5112530	1.000000e+00	0
5110425	1.000000e+00	3
5110424	1.000000e+00	1
5112528	1.000000e+00	1
5110431	1.000000e+00	0
5112535	1.000000e+00	6
5112534	1.000000e+00	3
5110429	1.000000e+00	3
5112533	9.998471e-01	13
5110428	2.230891e-10	46
5112532	1.000000e+00	3
5110432	4.529710e-14	49
5112552	1.133316e-12	48
5110433	1.000000e+00	6
5112553	1.000000e+00	2
5112554	1.000000e+00	0
5110434	1.301086e-03	36
5112555	8.881784e-16	50
5110435	1.000000e+00	2
5112556	1.000000e+00	0
5110436	1.000000e+00	0
5112557	1.000000e+00	0
5110437	2.104926e-09	45
5112558	1.000000e+00	0
5110438	2.104926e-09	45
5112559	1.000000e+00	0
5110439	9.999999e-01	8
5110440	1.000000e+00	0
5112544	1.000000e+00	0
5110441	9.835804e-01	18
5112545	1.000000e+00	0
5110442	1.000000e+00	3
5112546	1.000000e+00	0
5110443	1.133316e-12	48
5112547	8.388818e-01	22
5110444	1.000000e+00	1
5112548	1.000000e+00	0
5110445	4.529710e-14	49
5112549	1.000000e+00	1
5110446	5.946023e-02	31
5112550	1.000000e+00	0
5110447	1.000000e+00	0
5112551	1.000000e+00	0
5112569	1.000000e+00	1
5110449	1.000000e+00	1
5112568	1.000000e+00	0
5110448	1.000000e+00	0
5110451	1.000000e+00	2
5112571	9.405398e-01	20
5110450	1.000000e+00	2
5112570	9.966998e-01	16
5112573	1.000000e+00	0
5110452	1.000000e+00	1
5112572	1.000000e+00	4
5112575	1.000000e+00	0
5112574	1.000000e+00	3
5112561	1.000000e+00	1
5110457	1.000000e+00	0
5112560	1.000000e+00	1
5112563	8.881784e-16	50
5110459	1.000000e+00	0
5112562	8.881784e-16	50
5110458	1.000000e+00	2
5112565	1.000000e+00	0
5110461	1.000000e+00	1
5112564	9.999999e-01	8
5110460	1.000000e+00	0
5112567	8.881784e-16	50
5110463	1.000000e+00	0
5112566	1.000000e+00	0
5110462	1.000000e+00	0
5110351	9.998471e-01	13
5112327	8.881784e-16	50
5110350	8.881784e-16	50
5112326	9.999972e-01	10
5110349	9.998471e-01	13
5112325	1.000000e+00	4
5110348	8.881784e-16	50
5112324	4.529710e-14	49
5112323	1.000000e+00	0
5110347	1.000000e+00	2
5110346	9.999972e-01	10
5112322	1.000000e+00	0
5112321	1.000000e+00	5
5110344	8.986806e-01	21
5112320	9.995319e-01	14
5112335	1.000000e+00	3
5110343	9.999972e-01	10
5110342	9.995319e-01	14
5112334	1.000000e+00	1
5112333	1.000000e+00	2
5112332	1.000000e+00	2
5110340	9.999972e-01	10
5112331	9.999999e-01	8
5112330	1.133316e-12	48
5110338	1.000000e+00	5
5110337	1.000000e+00	0
5112329	8.881784e-16	50
5110336	9.966998e-01	16
5112328	5.946023e-02	31
5110366	1.000000e+00	1
5112342	1.000000e+00	0
5110367	2.104926e-09	45
5112343	1.000000e+00	6
5110364	4.529710e-14	49
5112340	1.000000e+00	0
5112341	9.923267e-01	17
5110365	1.000000e+00	0
5110362	7.600562e-01	23
5112338	3.245432e-02	32
5110363	1.000000e+00	2
5112339	9.999999e-01	8
5110360	8.881784e-16	50
5112336	1.000000e+00	0
5112337	1.000000e+00	0
5110358	1.000000e+00	2
5112350	1.000000e+00	7
5110359	1.000000e+00	0
5112351	1.621870e-08	44
5112348	1.000000e+00	2
5110356	1.000000e+00	3
5112349	9.923267e-01	17
5110357	8.881784e-16	50
5112346	1.000000e+00	0
5110354	1.000000e+00	1
5112347	9.999881e-01	11
5110355	1.000000e+00	1
5112344	1.000000e+00	0
5110352	1.000000e+00	2
5112345	1.000000e+00	0
5110353	1.133316e-12	48
5110381	2.230891e-10	46
5112357	9.999881e-01	11
5110380	1.529320e-04	38
5112356	1.000000e+00	0
5112359	1.000000e+00	3
5110383	1.000000e+00	4
5112358	1.621870e-08	44
5110382	1.621870e-08	44
5112353	1.000000e+00	3
5110377	4.529710e-14	49
5110376	3.245432e-02	32
5112352	1.000000e+00	1
5112355	1.000000e+00	2
5110379	1.000000e+00	0
5112354	1.000000e+00	3
5110378	1.000000e+00	1
5112365	7.600562e-01	23
5112364	1.000000e+00	0
5110372	8.881784e-16	50
5110374	2.807050e-06	41
5112361	1.000000e+00	2
5112360	1.000000e+00	4
5110368	9.835804e-01	18
5112363	1.000000e+00	0
5110371	1.000000e+00	4
5112362	1.000000e+00	0
5110370	8.881784e-16	50
5112372	1.000000e+00	4
5112373	1.641957e-02	33
5110397	1.000000e+00	0
5112374	1.000000e+00	3
5110398	8.881784e-16	50
5110399	8.881784e-16	50
5112375	1.000000e+00	1
5110392	1.000000e+00	3
5112369	1.000000e+00	0
5110393	1.301086e-03	36
5112370	1.000000e+00	0
5110394	1.000000e+00	4
5112371	1.000000e+00	7
5110395	9.675457e-01	19
5112380	1.000000e+00	6
5110388	1.000000e+00	5
5112381	1.000000e+00	0
5110389	9.999999e-01	8
5112382	1.000000e+00	0
5110390	1.000000e+00	7
5112383	1.000000e+00	3
5110391	1.000000e+00	4
5112376	9.835804e-01	18
5110384	9.999881e-01	11
5112377	1.013194e-01	30
5110385	9.999999e-01	8
5112378	1.000000e+00	3
5110386	1.133316e-12	48
5112379	1.000000e+00	1
5110387	9.999881e-01	11
5112387	8.881784e-16	50
5112386	7.600562e-01	23
5112385	1.133316e-12	48
5112384	8.881784e-16	50
5112391	4.529710e-14	49
5112390	1.000000e+00	0
5112389	1.000000e+00	1
5112388	1.611182e-01	29
5112395	1.000000e+00	0
5112394	1.000000e+00	0
5112393	1.000000e+00	0
5112392	1.000000e+00	0
5112399	4.681115e-04	37
5112398	9.999972e-01	10
5112397	1.000000e+00	2
5112396	9.999999e-01	8
5112402	1.854161e-11	47
5112403	9.998471e-01	13
5112400	1.000000e+00	0
5112401	9.835804e-01	18
5112406	1.000000e+00	1
5112407	1.000000e+00	0
5112404	8.881784e-16	50
5112405	4.529710e-14	49
5112410	1.000000e+00	3
5112411	1.000000e+00	1
5112408	1.000000e+00	0
5112409	1.000000e+00	5
5112414	3.300224e-03	35
5112415	9.995319e-01	14
5112412	9.923267e-01	17
5112413	1.000000e+00	3
5112417	1.000000e+00	2
5112416	1.000000e+00	4
5112419	1.000000e+00	0
5112418	1.000000e+00	0
5112421	4.529710e-14	49
5112423	9.675457e-01	19
5112422	1.000000e+00	0
5112425	4.438624e-01	26
5112427	1.000000e+00	5
5112426	1.000000e+00	0
5112429	9.999972e-01	10
5112428	1.301086e-03	36
5112431	1.000000e+00	1
5112430	1.000000e+00	0
5112432	1.000000e+00	0
5110328	8.881784e-16	50
5112433	1.000000e+00	0
5112434	1.000000e+00	3
5110330	8.881784e-16	50
5110331	4.681115e-04	37
5110332	8.881784e-16	50
5112436	1.000000e+00	0
5110333	1.000000e+00	7
5112437	1.000000e+00	0
5110334	1.611182e-01	29
5112438	1.000000e+00	0
5112439	1.000000e+00	0
5110335	8.881784e-16	50
5112440	8.881784e-16	50
5110321	6.640945e-01	24
5112441	1.000000e+00	5
5112442	1.000000e+00	2
5110322	3.245432e-02	32
5112443	1.000000e+00	0
5110323	8.881784e-16	50
5112444	1.133316e-12	48
5110324	1.000000e+00	5
5112445	4.529710e-14	49
5110325	4.529710e-14	49
5112446	1.000000e+00	1
5110326	1.000000e+00	4
5110327	9.999881e-01	11
5112447	8.881784e-16	50
5110741	1.000000e+00	1
5112733	1.000000e+00	1
5110740	9.998471e-01	13
5112732	8.881784e-16	50
5110743	1.000000e+00	0
5112735	1.000000e+00	0
5110742	1.000000e+00	1
5110737	1.000000e+00	2
5112729	1.000000e+00	1
5110736	5.946023e-02	31
5112728	9.999549e-01	12
5110739	2.230891e-10	46
5112731	1.000000e+00	0
5110738	4.510745e-05	39
5112730	1.000000e+00	2
5110749	1.000000e+00	1
5112725	1.000000e+00	0
5110748	8.388818e-01	22
5112724	1.000000e+00	5
5112727	1.000000e+00	0
5110750	1.000000e+00	1
5112726	1.000000e+00	0
5110745	1.529320e-04	38
5112721	7.600562e-01	23
5110744	1.000000e+00	1
5112720	1.000000e+00	2
5110747	8.881784e-16	50
5112723	1.000000e+00	0
5110746	9.999994e-01	9
5112722	1.133316e-12	48
5110724	4.438624e-01	26
5112716	1.611182e-01	29
5110725	1.000000e+00	0
5112717	2.104926e-09	45
5110726	1.000000e+00	0
5112718	1.000000e+00	2
5110727	9.923267e-01	17
5112719	1.000000e+00	0
5110720	1.000000e+00	0
5112712	1.000000e+00	5
5110721	1.000000e+00	0
5112713	1.000000e+00	7
5110722	1.000000e+00	0
5112714	1.000000e+00	2
5110723	6.640945e-01	24
5112715	1.000000e+00	0
5110732	9.923267e-01	17
5112708	1.000000e+00	0
5110733	1.641957e-02	33
5112709	1.000000e+00	0
5110734	1.000000e+00	0
5112710	1.000000e+00	0
5110735	1.000000e+00	4
5112711	1.000000e+00	0
5110728	1.000000e+00	2
5112704	1.000000e+00	0
5110729	1.000000e+00	0
5112705	1.000000e+00	0
5110730	1.000000e+00	1
5112706	1.000000e+00	0
5110731	9.405398e-01	20
5112707	1.000000e+00	1
5110775	1.000000e+00	1
5112767	1.000000e+00	0
5110774	1.000000e+00	4
5112766	1.000000e+00	1
5110773	1.000000e+00	0
5112765	9.998471e-01	13
5110772	1.000000e+00	1
5112764	1.000000e+00	0
5110771	1.000000e+00	1
5112763	1.000000e+00	2
5110770	4.529710e-14	49
5112762	9.999972e-01	10
5110769	8.881784e-16	50
5112761	1.000000e+00	0
5110768	1.000000e+00	4
5112760	1.000000e+00	2
5110783	1.000000e+00	3
5112759	1.000000e+00	2
5110782	1.000000e+00	0
5112758	1.000000e+00	1
5110781	9.999881e-01	11
5112757	1.000000e+00	2
5110780	1.000000e+00	3
5112756	9.923267e-01	17
5112755	4.529710e-14	49
5110779	9.995319e-01	14
5112754	1.000000e+00	0
5110778	1.000000e+00	0
5112753	1.000000e+00	1
5110777	1.000000e+00	3
5112752	1.000000e+00	0
5110776	1.641957e-02	33
5110758	1.000000e+00	1
5112750	1.000000e+00	0
5110759	9.999549e-01	12
5112751	7.600562e-01	23
5110756	7.673339e-03	34
5112748	1.000000e+00	0
5110757	1.000000e+00	6
5112749	1.000000e+00	1
5110754	1.000000e+00	0
5112746	1.000000e+00	1
5110755	1.000000e+00	3
5112747	8.881784e-16	50
5110752	1.529320e-04	38
5112744	1.000000e+00	1
5110753	1.013194e-01	30
5112745	1.000000e+00	0
5112742	1.000000e+00	0
5110766	1.000000e+00	4
5112743	1.000000e+00	0
5110767	1.000000e+00	2
5112740	1.000000e+00	2
5110764	1.000000e+00	1
5112741	1.000000e+00	2
5110762	8.986806e-01	21
5112738	1.000000e+00	2
5110763	1.000000e+00	4
5112739	9.999881e-01	11
5110760	1.000000e+00	1
5110761	2.807050e-06	41
5112737	1.000000e+00	5
5110673	8.881784e-16	50
5112793	1.000000e+00	0
5110672	7.673339e-03	34
5112792	1.000000e+00	0
5110675	1.000000e+00	2
5112795	1.000000e+00	2
5110674	1.000000e+00	2
5112794	1.000000e+00	0
5112797	1.000000e+00	0
5112796	1.000000e+00	0
5112799	1.000000e+00	1
5112798	1.000000e+00	1
5110681	1.000000e+00	0
5112785	7.673339e-03	34
5110680	1.000000e+00	2
5112784	1.013194e-01	30
5110683	8.986806e-01	21
5112787	1.000000e+00	2
5110682	1.000000e+00	0
5112786	8.881784e-16	50
5110685	1.000000e+00	0
5112789	1.000000e+00	0
5110684	2.399438e-01	28
5112788	8.986806e-01	21
5110687	9.966998e-01	16
5112791	9.999549e-01	12
5110686	1.000000e+00	0
5112790	1.000000e+00	0
5110656	1.000000e+00	0
5112776	1.000000e+00	0
5110657	1.000000e+00	0
5112777	5.946023e-02	31
5110658	9.999994e-01	9
5112778	1.000000e+00	1
5110659	1.000000e+00	0
5112779	4.438624e-01	26
5110660	9.986989e-01	15
5112780	1.000000e+00	4
5110661	8.881784e-16	50
5112781	1.049339e-07	43
5112782	2.230891e-10	46
5110663	4.529710e-14	49
5112783	8.881784e-16	50
5110664	1.000000e+00	0
5112768	1.000000e+00	0
5110665	1.000000e+00	0
5112769	1.000000e+00	0
5110666	1.000000e+00	0
5112770	1.000000e+00	0
5110667	3.300224e-03	35
5112771	1.000000e+00	7
5110668	1.000000e+00	0
5112772	9.675457e-01	19
5110669	1.000000e+00	1
5112773	1.000000e+00	1
5112774	1.000000e+00	1
5110671	1.854161e-11	47
5112775	1.000000e+00	5
5112827	4.529710e-14	49
5110707	1.000000e+00	0
5110706	1.000000e+00	7
5112826	2.230891e-10	46
5112825	2.230891e-10	46
5110705	8.881784e-16	50
5110704	1.193067e-05	40
5110711	1.000000e+00	0
5112831	1.000000e+00	1
5110710	4.529710e-14	49
5112830	1.000000e+00	1
5112829	1.000000e+00	0
5112828	9.999549e-01	12
5110708	1.000000e+00	0
5110715	1.000000e+00	0
5110714	1.000000e+00	0
5112818	3.300224e-03	35
5110713	1.000000e+00	0
5112817	1.641957e-02	33
5110712	1.000000e+00	0
5112816	1.000000e+00	1
5110719	9.995319e-01	14
5110718	1.000000e+00	0
5110717	1.000000e+00	0
5110716	1.621870e-08	44
5110690	1.000000e+00	0
5112810	5.561376e-01	25
5110691	9.998471e-01	13
5112811	9.923267e-01	17
5110688	1.000000e+00	0
5112808	1.000000e+00	0
5110689	1.000000e+00	1
5112809	1.000000e+00	0
5110694	1.000000e+00	0
5112814	3.359055e-01	27
5112815	2.230891e-10	46
5110695	1.000000e+00	0
5110692	9.999881e-01	11
5112812	1.000000e+00	2
5110693	9.998471e-01	13
5112813	1.000000e+00	1
5110698	1.000000e+00	0
5112802	1.000000e+00	0
5110699	1.000000e+00	7
5112803	1.000000e+00	0
5110696	1.000000e+00	6
5112800	1.000000e+00	0
5110697	1.133316e-12	48
5112801	1.000000e+00	0
5110702	1.000000e+00	2
5112806	1.000000e+00	0
5110703	1.000000e+00	0
5112807	1.000000e+00	0
5110700	1.000000e+00	6
5112804	1.000000e+00	2
5110701	1.000000e+00	0
5112805	1.000000e+00	1
5110620	1.000000e+00	1
5112596	1.000000e+00	1
5110621	1.000000e+00	0
5112597	8.388818e-01	22
5110622	1.000000e+00	1
5112598	1.000000e+00	5
5110623	1.000000e+00	1
5112599	8.881784e-16	50
5110616	1.000000e+00	0
5112592	1.000000e+00	0
5110617	1.000000e+00	4
5112593	1.000000e+00	1
5110618	1.000000e+00	0
5112594	1.000000e+00	2
5110619	1.000000e+00	0
5112595	1.000000e+00	0
5110612	1.000000e+00	1
5112604	1.000000e+00	0
5110613	2.230891e-10	46
5112605	1.000000e+00	5
5110614	8.881784e-16	50
5112606	8.881784e-16	50
5110615	1.641957e-02	33
5110608	1.000000e+00	0
5112600	3.359055e-01	27
5110609	1.301086e-03	36
5112601	1.641957e-02	33
5110610	3.359055e-01	27
5112602	1.000000e+00	7
5110611	1.000000e+00	2
5112603	1.000000e+00	3
5110605	1.000000e+00	0
5112581	1.000000e+00	0
5110604	8.881784e-16	50
5112580	1.000000e+00	0
5110607	1.000000e+00	1
5112583	1.000000e+00	0
5110606	9.923267e-01	17
5112582	1.000000e+00	2
5110601	1.000000e+00	2
5112577	1.000000e+00	0
5110600	1.000000e+00	0
5112576	1.000000e+00	1
5110603	1.000000e+00	3
5110602	9.999549e-01	12
5112578	1.611182e-01	29
5110597	1.529320e-04	38
5112589	1.000000e+00	0
5110596	1.000000e+00	2
5112588	1.000000e+00	2
5110599	9.999549e-01	12
5112591	1.000000e+00	0
5110598	1.000000e+00	4
5112590	1.000000e+00	0
5110593	1.000000e+00	1
5112585	1.000000e+00	0
5110592	2.230891e-10	46
5112584	1.611182e-01	29
5110595	9.966998e-01	16
5112587	1.000000e+00	1
5110594	1.000000e+00	1
5112586	1.000000e+00	0
5110654	4.529710e-14	49
5112630	1.000000e+00	1
5110655	1.000000e+00	2
5112631	1.000000e+00	0
5110652	1.000000e+00	0
5112628	2.230891e-10	46
5110653	9.999999e-01	8
5112629	8.881784e-16	50
5110650	1.000000e+00	0
5112626	8.881784e-16	50
5110651	4.529710e-14	49
5112627	1.000000e+00	1
5110648	5.946023e-02	31
5112624	1.000000e+00	0
5112625	1.000000e+00	0
5110646	1.000000e+00	4
5112638	6.640945e-01	24
5110647	1.000000e+00	3
[truncated: 2,068 more rows]
