# Supplementary material for: Translational Selection Is Ubiquitous in Prokaryotes
Source: PLoS Genet. 2010 Jun 24;6(6):e1001004. doi: 10.1371/journal.pgen.1001004 (PMC2891978; doi:10.1371/journal.pgen.1001004)
Supplement: Dataset S1 — OCU/non-OCU gene calls in 461 Bacterial and Archaeal genomes, and summary tables of genome properties and OCU preferences for specific codons. (4.77 MB ZIP) [file pgen.1001004.s001.zip › Dataset_S1_Bacteria/Enterococcus_faecalis_V583.arff.ocuGenes]

GeneID	signTest_p	ocuProbWinCnt
1200284	1.000000e+00	3
1200285	9.999994e-01	9
1200286	6.640945e-01	24
1200287	1.000000e+00	0
1200280	1.000000e+00	0
1200281	1.000000e+00	0
1200282	9.999972e-01	10
1200283	8.881784e-16	50
1200276	1.000000e+00	1
1200277	1.000000e+00	3
1200278	9.998471e-01	13
1200279	1.529320e-04	38
1200272	1.000000e+00	0
1200273	9.986989e-01	15
1200274	8.881784e-16	50
1200275	8.881784e-16	50
1200269	8.881784e-16	50
1200268	1.013194e-01	30
1200271	2.807050e-06	41
1200270	1.000000e+00	0
1200265	1.000000e+00	1
1200264	1.000000e+00	2
1200266	9.999972e-01	10
1200261	8.986806e-01	21
1200260	9.999881e-01	11
1200263	1.000000e+00	3
1200262	1.000000e+00	2
1200257	9.999972e-01	10
1200256	8.881784e-16	50
1200259	8.881784e-16	50
1200258	7.600562e-01	23
1200318	1.000000e+00	4
1200319	8.881784e-16	50
1200316	2.230891e-10	46
1200314	1.000000e+00	3
1200315	1.000000e+00	2
1200312	1.000000e+00	5
1200313	1.000000e+00	0
1200310	1.000000e+00	1
1200311	1.000000e+00	7
1200308	1.000000e+00	7
1200309	1.000000e+00	1
1200306	1.000000e+00	1
1200307	8.388818e-01	22
1200304	1.000000e+00	0
1200305	8.881784e-16	50
1200303	1.000000e+00	1
1200302	1.000000e+00	0
1200300	1.000000e+00	2
1200299	1.000000e+00	0
1200298	9.675457e-01	19
1200297	1.000000e+00	0
1200296	1.000000e+00	0
1200295	6.640945e-01	24
1200294	1.049339e-07	43
1200293	1.000000e+00	1
1200292	1.000000e+00	0
1200291	1.000000e+00	0
1200290	1.000000e+00	0
1200289	1.000000e+00	0
1200288	1.000000e+00	0
1200344	1.049339e-07	43
1200345	4.681115e-04	37
1200346	9.405398e-01	20
1200351	2.104926e-09	45
1200336	1.193067e-05	40
1200337	1.641957e-02	33
1200338	1.000000e+00	1
1200341	1.000000e+00	0
1200342	2.399438e-01	28
1200343	9.675457e-01	19
1200331	1.000000e+00	2
1200330	2.807050e-06	41
1200333	1.000000e+00	2
1200332	8.881784e-16	50
1200335	1.000000e+00	5
1200334	1.000000e+00	1
1200321	4.681115e-04	37
1200320	3.359055e-01	27
1200323	8.881784e-16	50
1200322	9.405398e-01	20
1200326	8.986806e-01	21
1200378	1.000000e+00	0
1200379	5.946023e-02	31
1200376	1.641957e-02	33
1200377	7.673339e-03	34
1200382	9.995319e-01	14
1200383	1.000000e+00	0
1200380	1.000000e+00	1
1200381	9.999994e-01	9
1200370	1.000000e+00	0
1200371	1.000000e+00	0
1200368	1.000000e+00	0
1200369	9.999549e-01	12
1200375	1.000000e+00	0
1200372	9.966998e-01	16
1200373	8.881784e-16	50
1200363	1.000000e+00	2
1200361	1.000000e+00	0
1200367	3.300224e-03	35
1200366	1.000000e+00	0
1200365	9.986989e-01	15
1200364	4.510745e-05	39
1200354	1.000000e+00	0
1200353	9.995319e-01	14
1200359	1.000000e+00	0
1200358	1.000000e+00	0
1200357	3.245432e-02	32
1200356	1.000000e+00	1
1200149	1.000000e+00	2
1200148	1.000000e+00	0
1200151	1.000000e+00	1
1200145	5.817779e-07	42
1200144	1.013194e-01	30
1200147	8.881784e-16	50
1200146	8.881784e-16	50
1200157	1.000000e+00	2
1200156	9.999999e-01	8
1200159	2.807050e-06	41
1200158	1.000000e+00	0
1200153	9.986989e-01	15
1200152	4.438624e-01	26
1200132	1.000000e+00	7
1200133	1.000000e+00	0
1200134	9.999999e-01	8
1200135	1.000000e+00	0
1200128	1.000000e+00	0
1200129	1.000000e+00	0
1200131	1.000000e+00	2
1200140	1.000000e+00	0
1200141	1.000000e+00	0
1200142	1.000000e+00	1
1200143	1.000000e+00	1
1200136	1.000000e+00	0
1200137	1.000000e+00	0
1200138	1.000000e+00	1
1200139	1.000000e+00	1
1200183	6.640945e-01	24
1200182	1.000000e+00	0
1200181	1.000000e+00	0
1200180	1.000000e+00	7
1200178	1.000000e+00	1
1200177	1.000000e+00	0
1200191	1.000000e+00	0
1200190	1.000000e+00	7
1200189	1.000000e+00	0
1200188	1.000000e+00	0
1200187	1.000000e+00	3
1200186	1.000000e+00	0
1200185	1.193067e-05	40
1200184	7.600562e-01	23
1200166	1.000000e+00	0
1200167	1.000000e+00	0
1200164	9.835804e-01	18
1200165	1.000000e+00	0
1200162	1.000000e+00	0
1200160	9.999994e-01	9
1200161	9.675457e-01	19
1200174	1.000000e+00	3
1200175	8.388818e-01	22
1200172	1.000000e+00	0
1200170	1.000000e+00	2
1200171	1.000000e+00	1
1200168	1.000000e+00	4
1200169	1.000000e+00	3
1200209	1.000000e+00	1
1200208	1.000000e+00	0
1200210	1.621870e-08	44
1200212	1.000000e+00	2
1200215	9.995319e-01	14
1200214	9.999994e-01	9
1200217	1.000000e+00	5
1200216	7.600562e-01	23
1200219	1.000000e+00	1
1200218	1.000000e+00	3
1200220	1.000000e+00	0
1200192	1.000000e+00	0
1200193	5.561376e-01	25
1200194	7.600562e-01	23
1200195	9.999881e-01	11
1200196	9.999881e-01	11
1200197	1.000000e+00	4
1200198	1.000000e+00	1
1200199	1.000000e+00	0
1200200	1.000000e+00	0
1200201	1.000000e+00	0
1200202	1.000000e+00	0
1200203	1.000000e+00	0
1200204	8.881784e-16	50
1200205	8.881784e-16	50
1200207	1.000000e+00	0
1200243	4.529710e-14	49
1200242	1.000000e+00	5
1200241	1.000000e+00	3
1200240	9.675457e-01	19
1200247	1.000000e+00	0
1200245	2.104926e-09	45
1200244	1.000000e+00	1
1200250	9.986989e-01	15
1200249	1.000000e+00	2
1200248	1.000000e+00	2
1200255	8.881784e-16	50
1200254	8.881784e-16	50
1200253	8.881784e-16	50
1200252	1.000000e+00	0
1200226	9.995319e-01	14
1200227	1.000000e+00	0
1200230	1.000000e+00	2
1200231	9.966998e-01	16
1200228	2.399438e-01	28
1200229	1.000000e+00	2
1200234	9.999881e-01	11
1200235	9.835804e-01	18
1200232	5.946023e-02	31
1200233	9.995319e-01	14
1200238	1.854161e-11	47
1200239	7.673339e-03	34
1200236	5.817779e-07	42
1200237	1.000000e+00	3
1200526	9.966998e-01	16
1200525	1.854161e-11	47
1200524	7.673339e-03	34
1200523	8.881784e-16	50
1200522	8.388818e-01	22
1200521	8.881784e-16	50
1200520	9.999972e-01	10
1200519	8.388818e-01	22
1200518	1.000000e+00	3
1200517	1.049339e-07	43
1200516	1.000000e+00	2
1200515	1.193067e-05	40
1200514	9.923267e-01	17
1200513	1.000000e+00	3
1200512	1.000000e+00	2
1200542	1.000000e+00	1
1200543	1.000000e+00	3
1200540	1.000000e+00	1
1200541	4.529710e-14	49
1200538	8.986806e-01	21
1200539	9.995319e-01	14
1200536	5.946023e-02	31
1200537	1.000000e+00	5
1200534	1.000000e+00	6
1200535	9.999549e-01	12
1200532	1.000000e+00	3
1200533	9.999881e-01	11
1200530	8.881784e-16	50
1200531	1.000000e+00	3
1200528	1.000000e+00	5
1200529	8.881784e-16	50
1200557	1.000000e+00	4
1200556	1.000000e+00	0
1200559	1.000000e+00	1
1200558	1.000000e+00	0
1200553	1.000000e+00	1
1200552	1.000000e+00	0
1200555	1.000000e+00	0
1200554	1.000000e+00	1
1200549	1.000000e+00	1
1200548	1.000000e+00	0
1200551	1.000000e+00	1
1200550	1.000000e+00	0
1200545	1.000000e+00	4
1200544	1.000000e+00	2
1200547	1.000000e+00	0
1200546	1.000000e+00	1
1200572	8.388818e-01	22
1200573	1.000000e+00	1
1200575	5.946023e-02	31
1200568	9.999972e-01	10
1200569	1.000000e+00	1
1200570	9.999994e-01	9
1200571	9.405398e-01	20
1200564	1.611182e-01	29
1200565	1.000000e+00	0
1200566	1.000000e+00	0
1200567	1.000000e+00	3
1200560	1.000000e+00	1
1200561	1.000000e+00	4
1200562	2.104926e-09	45
1200563	9.999549e-01	12
1200586	1.000000e+00	2
1200585	1.000000e+00	0
1200584	1.000000e+00	0
1200591	1.000000e+00	4
1200590	6.640945e-01	24
1200589	1.000000e+00	0
1200588	8.881784e-16	50
1200579	1.000000e+00	0
1200578	3.359055e-01	27
1200577	5.946023e-02	31
1200576	1.000000e+00	0
1200583	1.000000e+00	1
1200582	1.000000e+00	0
1200581	3.300224e-03	35
1200602	1.000000e+00	1
1200603	1.000000e+00	7
1200600	1.000000e+00	1
1200601	1.000000e+00	0
1200606	1.000000e+00	3
1200607	1.013194e-01	30
1200604	3.359055e-01	27
1200605	1.000000e+00	0
1200594	8.388818e-01	22
1200595	1.000000e+00	0
1200592	1.000000e+00	1
1200593	1.611182e-01	29
1200598	1.000000e+00	0
1200599	1.000000e+00	0
1200596	1.000000e+00	0
1200597	1.000000e+00	1
1200617	1.000000e+00	2
1200616	1.000000e+00	2
1200619	9.923267e-01	17
1200621	9.998471e-01	13
1200620	2.807050e-06	41
1200623	1.000000e+00	0
1200622	1.000000e+00	1
1200609	1.000000e+00	1
1200608	1.000000e+00	0
1200611	9.999972e-01	10
1200610	1.000000e+00	3
1200613	4.529710e-14	49
1200612	1.000000e+00	3
1200615	9.998471e-01	13
1200632	9.986989e-01	15
1200633	9.675457e-01	19
1200634	8.881784e-16	50
1200635	9.999972e-01	10
1200636	1.000000e+00	6
1200637	1.000000e+00	3
1200638	9.999881e-01	11
1200639	1.000000e+00	1
1200624	1.000000e+00	0
1200627	1.000000e+00	6
1200628	9.986989e-01	15
1200629	1.000000e+00	0
1200630	9.999972e-01	10
1200631	1.000000e+00	1
1200390	4.681115e-04	37
1200391	1.000000e+00	2
1200388	1.000000e+00	6
1200386	1.621870e-08	44
1200384	1.641957e-02	33
1200398	1.000000e+00	6
1200399	1.000000e+00	0
1200396	1.000000e+00	3
1200397	1.133316e-12	48
1200394	3.359055e-01	27
1200395	2.230891e-10	46
1200392	8.881784e-16	50
1200407	1.000000e+00	3
1200406	1.000000e+00	1
1200405	1.000000e+00	0
1200404	8.881784e-16	50
1200403	3.245432e-02	32
1200402	1.000000e+00	5
1200401	1.000000e+00	1
1200400	1.854161e-11	47
1200415	1.000000e+00	0
1200414	1.000000e+00	5
1200413	8.881784e-16	50
1200412	1.000000e+00	0
1200411	1.529320e-04	38
1200410	9.999972e-01	10
1200409	9.995319e-01	14
1200408	9.986989e-01	15
1200420	1.000000e+00	2
1200421	1.000000e+00	0
1200422	1.000000e+00	2
1200423	7.600562e-01	23
1200416	1.000000e+00	1
1200417	1.000000e+00	5
1200418	9.835804e-01	18
1200429	8.388818e-01	22
1200430	1.000000e+00	2
1200431	9.986989e-01	15
1200424	1.000000e+00	0
1200425	1.000000e+00	1
1200426	9.999999e-01	8
1200427	1.621870e-08	44
1200437	1.000000e+00	1
1200436	1.000000e+00	0
1200439	1.000000e+00	1
1200438	1.000000e+00	0
1200433	1.000000e+00	1
1200435	1.000000e+00	0
1200434	2.104926e-09	45
1200445	1.000000e+00	0
1200444	1.000000e+00	0
1200447	1.000000e+00	0
1200446	1.529320e-04	38
1200441	9.999999e-01	8
1200442	1.000000e+00	1
1200450	8.881784e-16	50
1200448	7.600562e-01	23
1200449	1.000000e+00	1
1200454	1.000000e+00	7
1200455	8.986806e-01	21
1200452	1.000000e+00	0
1200453	1.000000e+00	0
1200458	1.000000e+00	0
1200459	9.998471e-01	13
1200456	9.995319e-01	14
1200457	1.000000e+00	0
1200462	1.193067e-05	40
1200463	1.000000e+00	2
1200460	8.881784e-16	50
1200461	1.000000e+00	0
1200467	5.817779e-07	42
1200466	1.000000e+00	1
1200465	1.000000e+00	3
1200464	9.999999e-01	8
1200470	9.999972e-01	10
1200469	1.000000e+00	1
1200468	1.000000e+00	1
1200475	1.000000e+00	0
1200474	1.000000e+00	0
1200473	4.529710e-14	49
1200472	9.966998e-01	16
1200479	3.245432e-02	32
1200478	1.000000e+00	2
1200477	8.388818e-01	22
1200476	1.000000e+00	1
1200480	8.881784e-16	50
1200482	1.000000e+00	1
1200483	9.999881e-01	11
1200484	9.923267e-01	17
1200485	8.881784e-16	50
1200486	8.881784e-16	50
1200487	9.999881e-01	11
1200488	1.000000e+00	4
1200489	9.995319e-01	14
1200490	1.000000e+00	1
1200491	1.000000e+00	0
1200492	1.000000e+00	2
1200494	9.999999e-01	8
1200495	1.000000e+00	1
1200497	1.000000e+00	0
1200496	1.000000e+00	0
1200499	1.000000e+00	0
1200498	1.000000e+00	1
1200501	1.000000e+00	0
1200500	1.000000e+00	0
1200502	1.000000e+00	0
1200504	1.000000e+00	0
1200507	5.561376e-01	25
1200506	1.000000e+00	2
1200509	4.438624e-01	26
1200508	1.000000e+00	3
1200511	8.881784e-16	50
1200510	1.000000e+00	3
1200826	8.881784e-16	50
1200827	9.999972e-01	10
1200825	4.529710e-14	49
1200830	1.000000e+00	4
1200828	1.000000e+00	1
1200829	1.000000e+00	6
1200818	1.000000e+00	3
1200819	3.359055e-01	27
1200816	1.000000e+00	1
1200817	1.000000e+00	2
1200822	1.000000e+00	0
1200820	1.000000e+00	4
1200811	9.999881e-01	11
1200810	1.000000e+00	1
1200809	1.000000e+00	0
1200808	1.000000e+00	2
1200815	9.999972e-01	10
1200814	9.835804e-01	18
1200803	1.000000e+00	0
1200802	1.000000e+00	0
1200801	1.000000e+00	1
1200800	1.000000e+00	0
1200807	1.000000e+00	2
1200806	8.881784e-16	50
1200805	1.000000e+00	2
1200804	9.923267e-01	17
1200792	9.999999e-01	8
1200793	9.999549e-01	12
1200796	1.000000e+00	2
1200797	1.000000e+00	5
1200798	1.000000e+00	0
1200799	1.000000e+00	0
1200784	1.000000e+00	0
1200786	1.000000e+00	3
1200787	1.529320e-04	38
1200788	1.000000e+00	0
1200789	1.000000e+00	0
1200790	1.000000e+00	1
1200791	9.986989e-01	15
1200777	9.966998e-01	16
1200776	1.000000e+00	0
1200779	1.000000e+00	3
1200778	8.881784e-16	50
1200781	1.000000e+00	0
1200780	1.000000e+00	1
1200783	7.600562e-01	23
1200782	5.561376e-01	25
1200769	1.013194e-01	30
1200770	9.923267e-01	17
1200773	9.999881e-01	11
1200772	1.000000e+00	5
1200775	1.000000e+00	5
1200774	9.999881e-01	11
1200895	9.999994e-01	9
1200892	1.000000e+00	6
1200893	8.881784e-16	50
1200890	1.000000e+00	1
1200891	1.000000e+00	4
1200888	8.881784e-16	50
1200886	1.193067e-05	40
1200887	1.133316e-12	48
1200882	4.529710e-14	49
1200883	4.529710e-14	49
1200880	8.986806e-01	21
1200881	4.529710e-14	49
1200879	8.881784e-16	50
1200878	1.000000e+00	1
1200877	1.000000e+00	7
1200876	1.000000e+00	6
1200872	8.388818e-01	22
1200869	1.000000e+00	2
1200865	1.000000e+00	2
1200860	1.529320e-04	38
1200861	1.000000e+00	3
1200862	9.995319e-01	14
1200856	5.946023e-02	31
1200857	8.881784e-16	50
1200858	2.104926e-09	45
1200852	1.000000e+00	7
1200853	9.999999e-01	8
1200854	1.000000e+00	1
1200855	1.621870e-08	44
1200848	1.000000e+00	4
1200849	1.000000e+00	0
1200850	1.000000e+00	3
1200851	1.000000e+00	2
1200845	1.000000e+00	1
1200844	1.000000e+00	2
1200847	8.881784e-16	50
1200846	1.000000e+00	0
1200841	1.000000e+00	0
1200840	1.000000e+00	1
1200843	1.000000e+00	4
1200842	1.000000e+00	7
1200837	8.881784e-16	50
1200836	8.881784e-16	50
1200839	8.881784e-16	50
1200838	8.881784e-16	50
1200832	1.000000e+00	0
1200835	1.000000e+00	0
1200834	1.000000e+00	2
1200691	1.000000e+00	0
1200690	1.854161e-11	47
1200689	8.881784e-16	50
1200688	1.193067e-05	40
1200695	1.000000e+00	0
1200694	1.000000e+00	3
1200693	1.000000e+00	2
1200692	1.000000e+00	2
1200699	1.000000e+00	2
1200698	1.193067e-05	40
1200697	1.000000e+00	0
1200696	1.000000e+00	3
1200703	9.999999e-01	8
1200702	1.000000e+00	7
1200701	1.000000e+00	1
1200700	1.000000e+00	1
1200674	1.000000e+00	1
1200675	9.999994e-01	9
1200672	1.000000e+00	1
1200673	4.681115e-04	37
1200678	1.000000e+00	0
1200679	1.000000e+00	1
1200676	1.000000e+00	1
1200677	1.000000e+00	1
1200682	1.000000e+00	1
1200683	4.681115e-04	37
1200680	4.529710e-14	49
1200681	1.000000e+00	3
1200686	1.000000e+00	0
1200687	3.245432e-02	32
1200684	1.000000e+00	5
1200685	1.000000e+00	2
1200657	9.995319e-01	14
1200656	1.000000e+00	2
1200659	1.013194e-01	30
1200658	7.600562e-01	23
1200660	1.000000e+00	1
1200663	9.835804e-01	18
1200662	1.000000e+00	0
1200665	3.245432e-02	32
1200664	1.000000e+00	5
1200667	1.000000e+00	2
1200666	1.000000e+00	0
1200669	1.000000e+00	1
1200668	1.000000e+00	4
1200671	1.000000e+00	0
1200670	1.000000e+00	0
1200640	1.000000e+00	7
1200641	4.510745e-05	39
1200642	1.854161e-11	47
1200643	9.405398e-01	20
1200644	1.000000e+00	1
1200645	1.000000e+00	6
1200646	9.999549e-01	12
1200647	1.641957e-02	33
1200648	3.359055e-01	27
1200649	9.999999e-01	8
1200650	8.881784e-16	50
1200651	1.611182e-01	29
1200653	9.675457e-01	19
1200654	4.529710e-14	49
1200655	3.245432e-02	32
1200759	1.193067e-05	40
1200758	1.000000e+00	0
1200757	1.000000e+00	5
1200756	1.000000e+00	0
1200755	1.000000e+00	2
1200754	9.998471e-01	13
1200752	1.000000e+00	6
1200766	1.000000e+00	1
1200764	1.000000e+00	3
1200762	9.986989e-01	15
1200761	8.388818e-01	22
1200760	1.000000e+00	7
1200742	9.999999e-01	8
1200740	9.405398e-01	20
1200741	9.675457e-01	19
1200739	4.681115e-04	37
1200736	1.000000e+00	6
1200751	9.999972e-01	10
1200748	1.000000e+00	2
1200749	1.000000e+00	2
1200747	1.000000e+00	1
1200744	1.000000e+00	1
1200745	1.000000e+00	4
1200725	9.998471e-01	13
1200727	6.640945e-01	24
1200726	5.946023e-02	31
1200721	8.881784e-16	50
1200720	1.621870e-08	44
1200723	1.611182e-01	29
1200722	9.923267e-01	17
1200733	1.000000e+00	6
1200732	7.673339e-03	34
1200729	1.000000e+00	2
1200731	8.881784e-16	50
1200730	9.675457e-01	19
1200708	1.000000e+00	3
1200709	1.000000e+00	2
1200710	8.986806e-01	21
1200711	9.999972e-01	10
1200704	1.000000e+00	4
1200705	1.000000e+00	2
1200706	9.995319e-01	14
1200707	1.000000e+00	7
1200717	8.881784e-16	50
1200718	8.881784e-16	50
1200719	8.881784e-16	50
1200712	9.986989e-01	15
1200713	1.621870e-08	44
1200714	9.999972e-01	10
1200715	1.000000e+00	6
1201065	8.881784e-16	50
1201064	1.000000e+00	7
1201067	1.000000e+00	0
1201066	1.000000e+00	4
1201069	5.946023e-02	31
1201068	1.621870e-08	44
1201071	1.000000e+00	0
1201070	5.561376e-01	25
1201057	1.000000e+00	0
1201056	1.000000e+00	0
1201059	9.999972e-01	10
1201058	1.000000e+00	1
1201061	1.000000e+00	0
1201060	1.854161e-11	47
1201063	1.000000e+00	0
1201062	3.359055e-01	27
1201081	8.881784e-16	50
1201082	1.000000e+00	3
1201083	9.998471e-01	13
1201084	8.388818e-01	22
1201085	8.881784e-16	50
1201086	1.000000e+00	2
1201087	4.529710e-14	49
1201072	1.000000e+00	3
1201073	9.675457e-01	19
1201074	1.000000e+00	0
1201075	1.000000e+00	4
1201076	2.807050e-06	41
1201077	1.854161e-11	47
1201078	1.000000e+00	1
1201079	9.999999e-01	8
1201035	9.998471e-01	13
1201034	1.000000e+00	0
1201033	8.388818e-01	22
1201032	1.000000e+00	2
1201039	1.000000e+00	3
1201038	1.000000e+00	0
1201037	1.000000e+00	4
1201036	1.854161e-11	47
1201027	1.000000e+00	3
1201026	1.000000e+00	5
1201025	4.529710e-14	49
1201024	1.000000e+00	4
1201030	1.529320e-04	38
1201029	1.000000e+00	6
1201028	9.998471e-01	13
1201050	1.000000e+00	0
1201051	1.000000e+00	3
1201048	6.640945e-01	24
1201049	1.000000e+00	5
1201054	1.000000e+00	0
1201055	1.000000e+00	1
1201052	9.999881e-01	11
1201053	1.000000e+00	2
1201042	1.000000e+00	0
1201043	1.000000e+00	1
1201040	1.000000e+00	0
1201041	1.000000e+00	3
1201046	1.000000e+00	4
1201047	1.000000e+00	0
1201044	1.000000e+00	4
1201045	1.000000e+00	1
1201133	4.681115e-04	37
1201132	4.681115e-04	37
1201135	1.000000e+00	1
1201129	2.807050e-06	41
1201128	4.529710e-14	49
1201131	9.998471e-01	13
1201130	9.999999e-01	8
1201124	1.000000e+00	5
1201127	1.000000e+00	4
1201126	4.529710e-14	49
1201121	1.000000e+00	2
1201120	4.529710e-14	49
1201122	9.835804e-01	18
1201148	1.000000e+00	0
1201149	1.000000e+00	2
1201150	1.000000e+00	4
1201151	1.000000e+00	0
1201144	1.000000e+00	0
1201145	1.000000e+00	3
1201146	1.000000e+00	3
1201140	1.000000e+00	1
1201141	1.000000e+00	0
1201142	1.000000e+00	5
1201143	1.000000e+00	6
1201136	1.000000e+00	2
1201137	1.000000e+00	1
1201138	9.995319e-01	14
1201139	1.000000e+00	6
1201103	1.000000e+00	3
1201102	1.000000e+00	0
1201101	1.000000e+00	0
1201100	1.000000e+00	1
1201099	1.000000e+00	3
1201098	9.999999e-01	8
1201097	9.999999e-01	8
1201096	1.000000e+00	2
1201095	1.000000e+00	0
1201094	1.000000e+00	0
1201093	1.000000e+00	0
1201092	1.000000e+00	0
1201091	3.245432e-02	32
1201090	1.000000e+00	4
1201089	9.999994e-01	9
1201088	1.000000e+00	2
1201119	9.999881e-01	11
1201116	1.000000e+00	2
1201114	1.000000e+00	0
1201115	1.000000e+00	0
1201112	1.000000e+00	0
1201113	9.999549e-01	12
1201110	9.999994e-01	9
1201111	1.000000e+00	3
1201108	1.000000e+00	4
1201109	1.000000e+00	6
1201106	1.000000e+00	2
1201107	1.000000e+00	5
1201104	1.000000e+00	1
1201105	1.000000e+00	0
1200928	1.000000e+00	2
1200929	1.000000e+00	5
1200930	1.000000e+00	0
1200931	1.000000e+00	0
1200932	1.000000e+00	2
1200933	1.000000e+00	0
1200935	1.000000e+00	0
1200936	1.000000e+00	0
1200937	1.000000e+00	2
1200938	1.000000e+00	0
1200939	1.000000e+00	1
1200940	1.000000e+00	0
1200942	1.000000e+00	1
1200943	3.245432e-02	32
1200945	1.013194e-01	30
1200944	1.000000e+00	0
1200947	9.999999e-01	8
1200946	1.000000e+00	7
1200949	1.000000e+00	1
1200948	9.998471e-01	13
1200951	1.000000e+00	1
1200953	9.995319e-01	14
1200952	1.000000e+00	3
1200954	1.000000e+00	1
1200959	9.999994e-01	9
1200958	8.881784e-16	50
1200899	9.999972e-01	10
1200897	9.999994e-01	9
1200903	9.999881e-01	11
1200900	1.000000e+00	3
1200901	8.881784e-16	50
1200906	1.000000e+00	0
1200907	1.000000e+00	7
1200911	1.000000e+00	5
1200909	1.049339e-07	43
1200915	1.000000e+00	2
1200914	8.881784e-16	50
1200912	4.529710e-14	49
1200919	1.000000e+00	0
1200918	2.230891e-10	46
1200917	1.000000e+00	2
1200916	1.000000e+00	7
1200923	1.000000e+00	0
1200922	1.000000e+00	0
1200921	1.000000e+00	0
1200920	1.000000e+00	0
1200927	8.881784e-16	50
1200926	1.000000e+00	0
1200925	1.000000e+00	4
1200924	1.000000e+00	3
1200996	8.388818e-01	22
1200994	8.881784e-16	50
1200995	2.807050e-06	41
1201004	8.388818e-01	22
1201005	1.000000e+00	3
1201006	1.000000e+00	3
1201007	1.000000e+00	4
1201000	3.245432e-02	32
1201002	4.529710e-14	49
1201003	8.881784e-16	50
1201015	1.529320e-04	38
1201014	1.133316e-12	48
1201009	9.405398e-01	20
1201008	9.966998e-01	16
1201011	9.999972e-01	10
1201010	8.881784e-16	50
1201021	1.000000e+00	3
1201020	8.986806e-01	21
1201022	1.000000e+00	0
1201016	8.881784e-16	50
1201019	1.000000e+00	5
1201018	8.881784e-16	50
1200966	2.399438e-01	28
1200967	1.000000e+00	3
1200964	1.013194e-01	30
1200965	1.000000e+00	2
1200962	8.881784e-16	50
1200963	8.881784e-16	50
1200961	9.999972e-01	10
1200974	9.923267e-01	17
1200975	8.881784e-16	50
1200972	4.529710e-14	49
1200973	9.405398e-01	20
1200970	1.000000e+00	0
1200971	1.000000e+00	1
1200968	1.000000e+00	2
1200969	9.999549e-01	12
1200983	8.881784e-16	50
1200981	8.881784e-16	50
1200980	9.999549e-01	12
1200979	1.049339e-07	43
1200978	3.359055e-01	27
1200976	4.681115e-04	37
1200991	9.835804e-01	18
1200989	9.966998e-01	16
1200988	2.399438e-01	28
1200987	9.999881e-01	11
1200986	1.000000e+00	4
1200985	4.529710e-14	49
1200984	3.359055e-01	27
1201360	5.561376e-01	25
1201361	9.986989e-01	15
1201362	1.000000e+00	4
1201364	4.529710e-14	49
1201365	5.817779e-07	42
1201366	9.999549e-01	12
1201367	1.000000e+00	0
1201368	1.000000e+00	0
1201369	1.000000e+00	1
1201370	1.000000e+00	1
1201371	1.000000e+00	3
1201372	1.000000e+00	0
1201374	9.986989e-01	15
1201375	9.995319e-01	14
1201345	9.999999e-01	8
1201344	1.000000e+00	2
1201346	1.000000e+00	0
1201349	1.000000e+00	0
1201348	1.000000e+00	0
1201351	1.000000e+00	1
1201350	1.000000e+00	0
1201353	1.000000e+00	0
1201352	9.923267e-01	17
1201355	1.000000e+00	2
1201354	1.000000e+00	2
1201357	1.000000e+00	1
1201356	1.000000e+00	5
1201359	1.000000e+00	5
1201358	1.013194e-01	30
1201394	1.049339e-07	43
1201395	1.000000e+00	4
1201392	1.000000e+00	7
1201393	2.104926e-09	45
1201398	9.999999e-01	8
1201399	9.835804e-01	18
1201396	1.611182e-01	29
1201397	4.529710e-14	49
1201402	8.388818e-01	22
1201403	1.133316e-12	48
1201406	1.621870e-08	44
1201407	8.881784e-16	50
1201404	8.986806e-01	21
1201379	1.000000e+00	0
1201378	1.000000e+00	0
1201377	1.000000e+00	0
1201383	1.000000e+00	1
1201381	1.000000e+00	4
1201387	9.998471e-01	13
1201386	9.999972e-01	10
1201385	1.000000e+00	2
1201384	1.000000e+00	6
1201391	1.611182e-01	29
1201390	1.000000e+00	2
1201389	1.193067e-05	40
1201388	1.301086e-03	36
1201300	1.000000e+00	1
1201301	1.301086e-03	36
1201302	1.000000e+00	0
1201303	1.000000e+00	0
1201296	1.000000e+00	0
1201297	1.000000e+00	0
1201298	1.000000e+00	7
1201299	1.000000e+00	1
1201308	1.000000e+00	0
1201309	8.881784e-16	50
1201310	1.000000e+00	0
1201311	1.000000e+00	3
1201304	1.000000e+00	7
1201305	9.999881e-01	11
1201306	1.000000e+00	0
1201307	1.000000e+00	3
1201285	1.000000e+00	2
1201284	1.000000e+00	1
1201287	1.000000e+00	3
1201286	1.000000e+00	2
1201281	1.000000e+00	1
1201280	1.000000e+00	0
1201282	8.881784e-16	50
1201293	1.000000e+00	0
1201292	1.000000e+00	0
1201295	1.000000e+00	0
1201294	1.000000e+00	0
1201289	1.000000e+00	0
1201288	1.000000e+00	0
1201291	1.000000e+00	1
1201290	1.000000e+00	0
1201334	4.529710e-14	49
1201335	3.300224e-03	35
1201332	1.000000e+00	0
1201333	1.133316e-12	48
1201330	1.000000e+00	1
1201328	8.881784e-16	50
1201329	1.000000e+00	0
1201342	9.999994e-01	9
1201343	1.000000e+00	1
1201340	1.000000e+00	2
1201341	1.000000e+00	1
1201338	9.998471e-01	13
1201339	1.000000e+00	3
1201336	1.000000e+00	7
1201337	1.000000e+00	0
1201319	1.000000e+00	5
1201318	1.000000e+00	4
1201317	1.000000e+00	4
1201316	1.000000e+00	1
1201315	9.995319e-01	14
1201314	9.999999e-01	8
1201313	1.000000e+00	0
1201312	1.000000e+00	0
1201327	1.000000e+00	0
1201326	8.881784e-16	50
1201325	1.000000e+00	0
1201324	9.998471e-01	13
1201323	1.000000e+00	0
1201322	1.000000e+00	0
1201321	1.000000e+00	1
1201320	1.000000e+00	1
1201241	1.000000e+00	0
1201240	1.854161e-11	47
1201243	1.000000e+00	0
1201242	1.000000e+00	0
1201245	5.561376e-01	25
1201244	1.000000e+00	0
1201247	1.000000e+00	0
1201246	1.000000e+00	0
1201233	1.000000e+00	0
1201235	1.000000e+00	1
1201234	1.000000e+00	2
1201236	1.000000e+00	0
1201239	1.000000e+00	0
1201238	9.999994e-01	9
1201224	1.000000e+00	1
1201225	1.641957e-02	33
1201226	1.000000e+00	0
1201227	1.000000e+00	2
1201230	1.000000e+00	1
1201231	1.000000e+00	0
1201216	9.995319e-01	14
1201217	2.230891e-10	46
1201218	1.000000e+00	1
1201219	1.000000e+00	2
1201220	1.000000e+00	0
1201221	1.000000e+00	0
1201223	1.000000e+00	1
1201274	1.000000e+00	2
1201273	1.000000e+00	5
1201279	9.999972e-01	10
1201278	3.245432e-02	32
1201277	1.000000e+00	5
1201276	1.000000e+00	0
1201267	1.000000e+00	3
1201266	8.881784e-16	50
1201265	8.881784e-16	50
1201264	1.000000e+00	6
1201269	9.999994e-01	9
1201268	1.000000e+00	2
1201258	1.000000e+00	6
1201259	1.000000e+00	2
1201262	9.999972e-01	10
1201263	1.301086e-03	36
1201260	1.000000e+00	1
1201261	1.000000e+00	1
1201250	1.000000e+00	0
1201251	9.995319e-01	14
1201248	1.000000e+00	0
1201254	9.999994e-01	9
1201255	1.000000e+00	3
1201253	4.438624e-01	26
1201181	8.881784e-16	50
1201183	9.405398e-01	20
1201177	8.881784e-16	50
1201176	2.399438e-01	28
1201178	2.807050e-06	41
1201175	8.881784e-16	50
1201174	9.986989e-01	15
1201169	7.600562e-01	23
1201168	3.245432e-02	32
1201171	8.986806e-01	21
1201170	1.000000e+00	2
1201164	7.600562e-01	23
1201165	9.999549e-01	12
1201166	1.000000e+00	7
1201167	9.999994e-01	9
1201161	1.854161e-11	47
1201162	8.881784e-16	50
1201163	4.529710e-14	49
1201157	1.854161e-11	47
1201158	9.998471e-01	13
1201159	8.881784e-16	50
1201152	1.000000e+00	1
1201153	1.049339e-07	43
1201154	4.681115e-04	37
1201155	5.817779e-07	42
1201215	7.600562e-01	23
1201214	1.000000e+00	5
1201213	1.049339e-07	43
1201212	9.998471e-01	13
1201211	9.999999e-01	8
1201210	4.529710e-14	49
1201209	1.000000e+00	3
1201206	3.359055e-01	27
1201205	1.301086e-03	36
1201204	8.881784e-16	50
1201203	2.104926e-09	45
1201202	8.881784e-16	50
1201201	8.881784e-16	50
1201200	8.881784e-16	50
1201199	1.854161e-11	47
1201197	1.000000e+00	5
1201195	1.854161e-11	47
1201192	8.881784e-16	50
1201193	3.359055e-01	27
1201190	8.881784e-16	50
1201191	4.529710e-14	49
1201189	5.946023e-02	31
1201186	8.881784e-16	50
1201187	8.881784e-16	50
1201185	8.881784e-16	50
1201603	1.000000e+00	0
1201602	1.000000e+00	0
1201600	1.000000e+00	1
1201607	9.995319e-01	14
1201606	1.000000e+00	0
1201605	1.000000e+00	2
1201604	1.000000e+00	1
1201611	9.999994e-01	9
1201610	1.854161e-11	47
1201609	1.000000e+00	0
1201608	1.000000e+00	0
1201614	1.000000e+00	4
1201613	8.881784e-16	50
1201612	1.000000e+00	1
1201618	1.000000e+00	0
1201619	1.000000e+00	0
1201616	9.999999e-01	8
1201617	1.000000e+00	7
1201623	1.000000e+00	3
1201620	1.000000e+00	0
1201621	3.359055e-01	27
1201626	1.000000e+00	0
1201627	9.405398e-01	20
1201624	1.133316e-12	48
1201625	1.000000e+00	0
1201630	1.000000e+00	1
1201631	1.000000e+00	4
1201628	1.013194e-01	30
1201629	2.807050e-06	41
1201632	1.000000e+00	0
1201635	9.835804e-01	18
1201634	1.000000e+00	3
1201637	1.000000e+00	4
1201636	9.675457e-01	19
1201639	1.000000e+00	1
1201641	1.000000e+00	1
1201640	1.000000e+00	2
1201643	1.000000e+00	2
1201642	2.230891e-10	46
1201645	1.000000e+00	1
1201644	4.438624e-01	26
1201649	2.399438e-01	28
1201650	1.000000e+00	0
1201651	7.673339e-03	34
1201652	1.000000e+00	5
1201656	9.835804e-01	18
1201657	2.399438e-01	28
1201659	1.000000e+00	7
1201660	1.000000e+00	0
1201661	1.000000e+00	2
1201662	1.000000e+00	2
1201663	9.999972e-01	10
1201543	1.000000e+00	2
1201541	3.359055e-01	27
1201540	8.881784e-16	50
1201539	8.881784e-16	50
1201538	1.000000e+00	3
1201537	9.999999e-01	8
1201536	1.000000e+00	1
1201551	1.854161e-11	47
1201550	1.000000e+00	1
1201549	2.230891e-10	46
1201548	9.835804e-01	18
1201547	9.999972e-01	10
1201546	1.000000e+00	2
1201545	1.000000e+00	0
1201544	1.000000e+00	1
1201558	1.000000e+00	1
1201559	1.000000e+00	0
1201556	1.000000e+00	2
1201557	1.000000e+00	4
1201554	1.000000e+00	1
1201552	1.000000e+00	0
1201553	2.399438e-01	28
1201566	1.000000e+00	0
1201567	1.000000e+00	0
1201564	8.881784e-16	50
1201565	1.000000e+00	0
1201562	1.000000e+00	0
1201560	1.000000e+00	0
1201561	1.000000e+00	0
1201573	8.881784e-16	50
1201572	8.881784e-16	50
1201575	1.000000e+00	0
1201574	1.000000e+00	0
1201569	1.000000e+00	0
1201571	8.881784e-16	50
1201570	8.881784e-16	50
1201581	1.000000e+00	0
1201580	1.000000e+00	0
1201582	9.998471e-01	13
1201577	1.000000e+00	0
1201576	1.000000e+00	1
1201579	1.000000e+00	1
1201578	1.000000e+00	1
1201588	9.998471e-01	13
1201589	9.995319e-01	14
1201590	1.000000e+00	2
1201591	3.245432e-02	32
1201585	1.000000e+00	5
1201586	1.013194e-01	30
1201587	1.000000e+00	1
1201596	9.999994e-01	9
1201597	1.000000e+00	0
1201599	1.000000e+00	3
1201592	1.000000e+00	0
1201593	9.995319e-01	14
1201594	4.529710e-14	49
1201595	9.966998e-01	16
1201482	1.000000e+00	0
1201480	8.881784e-16	50
1201481	8.881784e-16	50
1201486	3.245432e-02	32
1201487	1.000000e+00	0
1201484	9.999881e-01	11
1201485	1.000000e+00	2
1201475	8.881784e-16	50
1201473	1.301086e-03	36
1201476	1.000000e+00	4
1201477	1.000000e+00	1
1201499	1.000000e+00	5
1201498	1.000000e+00	7
1201497	1.000000e+00	2
1201496	1.611182e-01	29
1201503	1.000000e+00	0
1201502	1.000000e+00	0
1201501	1.000000e+00	0
1201500	9.999972e-01	10
1201491	1.000000e+00	1
1201489	1.000000e+00	4
1201488	1.000000e+00	3
1201495	1.000000e+00	7
1201493	8.881784e-16	50
1201492	1.529320e-04	38
1201512	1.000000e+00	6
1201513	1.000000e+00	6
1201514	2.230891e-10	46
1201515	1.000000e+00	7
1201516	1.000000e+00	4
1201517	1.529320e-04	38
1201518	1.000000e+00	0
1201519	9.999972e-01	10
1201504	1.000000e+00	0
1201505	1.000000e+00	0
1201506	1.000000e+00	0
1201507	1.000000e+00	2
1201508	1.000000e+00	0
1201509	1.000000e+00	6
1201510	1.000000e+00	0
1201511	9.995319e-01	14
1201529	9.675457e-01	19
1201528	1.000000e+00	3
1201531	1.000000e+00	2
1201530	9.995319e-01	14
1201533	9.995319e-01	14
1201532	1.000000e+00	1
1201535	7.600562e-01	23
1201534	4.510745e-05	39
1201521	9.998471e-01	13
1201520	1.000000e+00	2
1201523	1.000000e+00	3
1201522	1.000000e+00	2
1201525	1.000000e+00	7
1201524	7.673339e-03	34
1201527	1.000000e+00	2
1201422	1.000000e+00	0
1201423	8.881784e-16	50
1201420	1.000000e+00	1
1201421	1.000000e+00	5
1201418	1.854161e-11	47
1201419	1.000000e+00	0
1201416	9.999999e-01	8
1201417	9.999549e-01	12
1201414	1.000000e+00	3
1201415	1.000000e+00	3
1201412	8.881784e-16	50
1201413	9.999994e-01	9
1201411	2.807050e-06	41
1201408	1.000000e+00	4
1201438	1.000000e+00	6
1201436	1.000000e+00	0
1201435	1.641957e-02	33
1201434	1.000000e+00	0
1201433	4.529710e-14	49
1201432	1.000000e+00	2
1201431	1.000000e+00	1
1201430	1.000000e+00	5
1201429	1.000000e+00	2
1201428	1.000000e+00	5
1201427	1.000000e+00	5
1201426	9.835804e-01	18
1201425	1.000000e+00	5
1201424	1.000000e+00	1
1201452	1.000000e+00	1
1201453	1.000000e+00	0
1201454	1.000000e+00	0
1201455	1.000000e+00	0
1201448	1.000000e+00	1
1201449	1.000000e+00	2
1201450	1.000000e+00	0
1201451	1.000000e+00	1
1201444	1.000000e+00	5
1201446	1.000000e+00	3
1201447	1.000000e+00	3
1201440	1.000000e+00	0
1201441	1.000000e+00	1
1201442	1.000000e+00	0
1201443	1.000000e+00	0
1201469	8.881784e-16	50
1201468	1.000000e+00	1
1201471	8.986806e-01	21
1201470	2.230891e-10	46
1201464	1.854161e-11	47
1201467	8.881784e-16	50
1201466	8.881784e-16	50
1201461	1.000000e+00	1
1201460	8.881784e-16	50
1201462	1.000000e+00	4
1201457	9.405398e-01	20
1201456	1.000000e+00	0
1201459	9.986989e-01	15
1201458	1.000000e+00	7
1201910	5.561376e-01	25
1201911	8.881784e-16	50
1201908	1.000000e+00	7
1201909	4.529710e-14	49
1201906	5.561376e-01	25
1201907	1.000000e+00	1
1201904	1.000000e+00	2
1201905	9.999994e-01	9
1201918	5.817779e-07	42
1201919	9.999994e-01	9
1201916	8.881784e-16	50
1201914	1.000000e+00	1
1201915	1.000000e+00	0
1201912	3.359055e-01	27
1201913	1.000000e+00	0
1201895	9.999972e-01	10
1201894	1.000000e+00	1
1201893	1.000000e+00	0
1201892	5.817779e-07	42
1201891	2.399438e-01	28
1201890	1.000000e+00	2
1201889	1.000000e+00	3
1201888	1.000000e+00	0
1201903	4.438624e-01	26
1201902	1.000000e+00	2
1201901	1.000000e+00	0
1201900	9.999999e-01	8
1201899	8.388818e-01	22
1201898	2.230891e-10	46
1201897	1.000000e+00	5
1201896	1.000000e+00	6
1201876	1.641957e-02	33
1201877	1.000000e+00	3
1201878	1.000000e+00	3
1201879	1.000000e+00	0
1201873	5.946023e-02	31
1201874	1.000000e+00	6
1201875	1.854161e-11	47
1201884	3.300224e-03	35
1201885	4.529710e-14	49
1201887	8.986806e-01	21
1201880	1.000000e+00	2
1201881	1.000000e+00	2
1201882	3.300224e-03	35
1201883	8.881784e-16	50
1201861	1.000000e+00	0
1201860	1.000000e+00	0
1201863	1.000000e+00	0
1201862	1.000000e+00	0
1201857	1.000000e+00	0
1201856	1.000000e+00	1
1201859	1.000000e+00	0
1201858	1.000000e+00	0
1201869	1.000000e+00	4
1201868	1.000000e+00	2
1201871	1.000000e+00	0
1201870	1.000000e+00	1
1201865	8.881784e-16	50
1201864	1.000000e+00	0
1201867	9.966998e-01	16
1201866	1.000000e+00	0
1201842	2.807050e-06	41
1201843	9.998471e-01	13
1201840	1.000000e+00	0
1201841	9.995319e-01	14
1201846	1.529320e-04	38
1201847	1.000000e+00	0
1201844	1.000000e+00	6
1201845	1.000000e+00	0
1201850	1.000000e+00	6
1201851	7.600562e-01	23
1201848	1.000000e+00	0
1201849	1.000000e+00	2
1201854	1.000000e+00	1
1201855	8.986806e-01	21
1201852	9.995319e-01	14
1201853	1.000000e+00	0
1201827	9.405398e-01	20
1201826	9.675457e-01	19
1201825	1.000000e+00	0
1201824	1.000000e+00	0
1201831	9.999549e-01	12
1201830	2.399438e-01	28
1201829	1.000000e+00	0
1201828	1.000000e+00	2
1201835	1.000000e+00	3
1201834	1.000000e+00	0
1201833	1.000000e+00	6
1201832	1.000000e+00	1
1201839	4.529710e-14	49
1201838	1.000000e+00	0
1201837	1.000000e+00	0
1201836	1.000000e+00	3
1201808	1.000000e+00	1
1201809	1.000000e+00	6
1201810	1.000000e+00	1
1201811	8.986806e-01	21
1201812	1.049339e-07	43
1201813	1.000000e+00	1
1201814	1.000000e+00	0
1201815	1.000000e+00	7
1201816	1.000000e+00	3
1201817	1.133316e-12	48
1201818	1.000000e+00	0
1201820	1.854161e-11	47
1201821	1.000000e+00	1
1201822	1.000000e+00	5
1201823	9.999881e-01	11
1201792	9.966998e-01	16
1201795	8.881784e-16	50
1201794	9.999881e-01	11
1201796	3.359055e-01	27
1201799	1.000000e+00	3
1201801	1.133316e-12	48
1201800	1.000000e+00	3
1201803	1.000000e+00	2
1201802	8.881784e-16	50
1201805	8.881784e-16	50
1201804	1.854161e-11	47
1201807	5.946023e-02	31
1201806	1.000000e+00	2
1201790	8.881784e-16	50
1201788	8.986806e-01	21
1201786	1.000000e+00	3
1201785	1.000000e+00	3
1201784	1.000000e+00	2
1201783	1.611182e-01	29
1201782	1.000000e+00	2
1201781	9.999972e-01	10
1201780	1.000000e+00	0
1201779	1.000000e+00	1
1201778	9.995319e-01	14
1201777	1.000000e+00	0
1201775	1.000000e+00	2
1201773	9.999972e-01	10
1201770	1.000000e+00	1
1201771	1.000000e+00	1
1201768	1.000000e+00	0
1201769	1.000000e+00	1
1201766	1.000000e+00	5
1201767	1.000000e+00	0
1201764	9.999549e-01	12
1201765	7.673339e-03	34
1201762	5.561376e-01	25
1201763	1.000000e+00	5
1201760	8.881784e-16	50
1201761	1.000000e+00	6
1201757	1.000000e+00	1
1201756	1.000000e+00	0
1201759	1.000000e+00	0
1201758	1.000000e+00	2
1201753	1.000000e+00	0
1201752	1.000000e+00	1
1201755	1.000000e+00	0
1201754	9.835804e-01	18
1201749	1.000000e+00	1
1201750	1.000000e+00	0
1201745	1.529320e-04	38
1201744	1.621870e-08	44
1201747	1.000000e+00	1
1201746	2.230891e-10	46
1201736	1.000000e+00	1
1201737	1.000000e+00	0
1201738	1.000000e+00	1
1201733	1.000000e+00	0
1201734	9.675457e-01	19
1201728	1.000000e+00	3
1201729	1.000000e+00	5
1201730	1.000000e+00	0
1201731	9.999972e-01	10
1201723	1.000000e+00	1
1201722	6.640945e-01	24
1201721	1.000000e+00	3
1201720	8.881784e-16	50
1201727	1.000000e+00	4
1201726	1.000000e+00	2
1201725	1.000000e+00	0
1201724	1.000000e+00	0
1201715	1.000000e+00	0
1201714	8.881784e-16	50
1201713	1.000000e+00	0
1201712	1.000000e+00	6
1201719	1.000000e+00	3
1201718	9.999994e-01	9
1201716	1.000000e+00	7
1201706	1.000000e+00	7
1201707	9.999994e-01	9
1201704	1.000000e+00	4
1201710	1.000000e+00	7
1201711	1.000000e+00	1
1201709	1.000000e+00	1
1201699	4.438624e-01	26
1201696	8.881784e-16	50
1201702	8.881784e-16	50
1201703	2.399438e-01	28
1201701	8.881784e-16	50
1201689	1.000000e+00	4
1201688	1.000000e+00	4
1201690	9.923267e-01	17
1201693	1.193067e-05	40
1201695	8.881784e-16	50
1201694	8.881784e-16	50
1201682	9.405398e-01	20
1201685	1.133316e-12	48
1201684	8.881784e-16	50
1201687	1.000000e+00	2
1201686	1.641957e-02	33
1201672	1.000000e+00	0
1201673	8.881784e-16	50
1201674	1.529320e-04	38
1201675	4.438624e-01	26
1201677	8.881784e-16	50
1201664	1.000000e+00	7
1201665	1.621870e-08	44
1201666	9.405398e-01	20
1201667	1.529320e-04	38
1201668	1.854161e-11	47
1201669	2.399438e-01	28
1201670	9.923267e-01	17
1201671	1.000000e+00	1
1202149	1.000000e+00	0
1202148	1.000000e+00	7
1202151	1.000000e+00	7
1202150	1.000000e+00	2
1202144	1.000000e+00	6
1202147	1.000000e+00	0
1202146	1.000000e+00	0
1202157	1.000000e+00	0
1202159	1.000000e+00	0
1202158	1.000000e+00	0
1202153	9.986989e-01	15
1202152	1.000000e+00	2
1202155	1.000000e+00	0
1202154	1.000000e+00	1
1202164	1.000000e+00	3
1202165	1.000000e+00	0
1202167	1.000000e+00	1
1202160	1.000000e+00	0
1202161	1.000000e+00	0
1202162	1.000000e+00	1
1202163	1.000000e+00	2
1202172	1.000000e+00	0
1202173	1.000000e+00	0
1202174	1.000000e+00	6
1202175	1.854161e-11	47
1202168	1.000000e+00	6
1202169	9.405398e-01	20
1202170	7.673339e-03	34
1202171	1.000000e+00	5
1202119	1.000000e+00	0
1202118	1.000000e+00	0
1202117	1.000000e+00	6
1202116	1.000000e+00	0
1202115	1.000000e+00	0
1202114	1.000000e+00	0
1202113	1.000000e+00	0
1202112	1.000000e+00	0
1202120	1.000000e+00	0
1202134	1.000000e+00	0
1202135	1.000000e+00	0
1202133	1.000000e+00	0
1202142	9.675457e-01	19
1202143	5.817779e-07	42
1202141	1.000000e+00	1
1202138	9.986989e-01	15
1202139	1.000000e+00	3
1202136	1.000000e+00	3
1202137	1.000000e+00	1
1202080	1.000000e+00	6
1202082	1.000000e+00	0
1202085	1.000000e+00	1
1202084	1.000000e+00	4
1202087	6.640945e-01	24
1202086	1.000000e+00	0
1202089	4.529710e-14	49
1202088	1.611182e-01	29
1202091	8.881784e-16	50
1202090	8.881784e-16	50
1202093	8.986806e-01	21
1202092	8.881784e-16	50
1202094	1.000000e+00	0
1202096	1.000000e+00	2
1202099	9.675457e-01	19
1202100	1.000000e+00	1
1202101	5.946023e-02	31
1202102	1.000000e+00	2
1202103	9.675457e-01	19
1202104	1.000000e+00	3
1202105	1.049339e-07	43
1202106	1.000000e+00	2
1202107	9.999972e-01	10
1202109	1.000000e+00	0
1202110	1.000000e+00	2
1202111	1.000000e+00	2
1202051	1.000000e+00	4
1202050	1.854161e-11	47
1202049	8.986806e-01	21
1202048	3.300224e-03	35
1202055	9.405398e-01	20
1202054	1.000000e+00	0
1202053	9.966998e-01	16
1202052	1.000000e+00	0
1202059	1.000000e+00	1
1202058	1.854161e-11	47
1202056	1.000000e+00	0
1202063	1.000000e+00	2
1202062	1.000000e+00	2
1202061	1.000000e+00	6
1202060	1.529320e-04	38
1202065	8.881784e-16	50
1202070	1.000000e+00	0
1202071	1.000000e+00	3
1202068	2.807050e-06	41
1202069	1.000000e+00	4
1202075	1.000000e+00	7
1202072	8.881784e-16	50
1202073	4.681115e-04	37
1202076	1.000000e+00	1
1202077	1.000000e+00	0
1202029	1.000000e+00	1
1202030	1.000000e+00	1
1202031	1.000000e+00	5
1202024	9.405398e-01	20
1202025	1.000000e+00	4
1202026	9.995319e-01	14
1202027	1.000000e+00	0
1202020	1.000000e+00	1
1202021	9.923267e-01	17
1202022	1.000000e+00	0
1202023	8.986806e-01	21
1202016	1.000000e+00	1
1202017	1.000000e+00	0
1202018	1.000000e+00	0
1202019	1.611182e-01	29
1202045	1.000000e+00	0
1202044	1.000000e+00	0
1202047	1.000000e+00	1
1202046	1.000000e+00	0
1202041	1.000000e+00	0
1202043	6.640945e-01	24
1202037	1.000000e+00	0
1202036	1.000000e+00	0
1202039	8.881784e-16	50
1202038	1.000000e+00	0
1202033	1.000000e+00	1
1202032	9.999999e-01	8
1202035	1.000000e+00	0
1202034	1.000000e+00	0
1201998	1.000000e+00	0
1201999	1.641957e-02	33
1201996	9.995319e-01	14
1201997	9.923267e-01	17
1201994	9.999999e-01	8
1201995	9.999881e-01	11
1201992	1.000000e+00	1
1201993	8.881784e-16	50
1201990	1.000000e+00	1
1201991	1.000000e+00	1
1201988	4.438624e-01	26
1201989	3.359055e-01	27
1201986	1.000000e+00	0
1201987	9.966998e-01	16
1201984	1.000000e+00	2
1201985	9.999972e-01	10
1202015	1.641957e-02	33
1202014	1.000000e+00	3
1202013	9.998471e-01	13
1202012	1.529320e-04	38
1202011	1.000000e+00	0
1202010	9.835804e-01	18
1202009	1.000000e+00	0
1202008	1.000000e+00	0
1202007	1.000000e+00	5
1202006	1.000000e+00	1
1202005	1.000000e+00	1
1202004	4.510745e-05	39
1202003	9.999549e-01	12
1202002	2.104926e-09	45
1202001	1.049339e-07	43
1202000	1.000000e+00	7
1201961	1.000000e+00	4
1201962	9.999881e-01	11
1201963	1.000000e+00	0
1201964	1.000000e+00	1
1201965	1.000000e+00	1
1201966	1.000000e+00	0
1201967	1.000000e+00	7
1201952	1.000000e+00	0
1201953	1.000000e+00	3
1201954	1.000000e+00	0
1201955	8.881784e-16	50
1201956	1.000000e+00	4
1201957	1.000000e+00	2
1201958	1.301086e-03	36
1201959	1.133316e-12	48
1201977	1.000000e+00	2
1201976	1.301086e-03	36
1201979	1.133316e-12	48
1201978	1.000000e+00	0
1201981	1.000000e+00	7
1201980	1.621870e-08	44
1201983	1.000000e+00	3
1201982	5.946023e-02	31
1201969	1.000000e+00	1
1201971	6.640945e-01	24
1201970	4.529710e-14	49
1201973	1.133316e-12	48
1201972	1.000000e+00	2
1201974	9.999999e-01	8
1201930	9.999999e-01	8
1201931	9.675457e-01	19
1201928	9.999999e-01	8
1201929	9.995319e-01	14
1201934	1.000000e+00	0
1201935	6.640945e-01	24
1201922	9.923267e-01	17
1201923	1.000000e+00	0
1201920	1.000000e+00	0
1201921	1.000000e+00	1
1201926	1.000000e+00	0
1201927	1.000000e+00	5
1201924	1.000000e+00	7
1201925	1.000000e+00	1
1201947	1.000000e+00	2
1201946	1.000000e+00	3
1201945	9.998471e-01	13
1201944	1.000000e+00	0
1201951	1.000000e+00	6
1201950	9.999999e-01	8
1201948	9.923267e-01	17
1201939	1.000000e+00	0
1201938	1.000000e+00	4
1201937	8.881784e-16	50
1201936	5.946023e-02	31
1201943	1.000000e+00	4
1201942	1.000000e+00	7
1201941	1.000000e+00	0
1201940	1.000000e+00	0
1202180	1.000000e+00	1
1202182	1.000000e+00	0
1202183	1.000000e+00	0
1202177	1.000000e+00	1
1202178	1.000000e+00	5
1202179	1.000000e+00	0
1202188	1.000000e+00	0
1202189	1.000000e+00	6
1202191	1.000000e+00	0
1202185	1.000000e+00	0
1202186	8.881784e-16	50
1202187	1.000000e+00	0
1202197	9.998471e-01	13
1202196	8.881784e-16	50
1202198	1.000000e+00	0
1202193	1.000000e+00	4
1202192	4.529710e-14	49
1202195	9.923267e-01	17
1202205	1.000000e+00	0
1202204	1.049339e-07	43
1202207	6.640945e-01	24
1202206	1.000000e+00	6
1202200	8.881784e-16	50
1202203	1.000000e+00	0
1202202	1.000000e+00	0
1202214	1.854161e-11	47
1202215	1.000000e+00	0
1202212	9.998471e-01	13
1202213	1.000000e+00	2
1202210	9.966998e-01	16
1202211	9.999972e-01	10
1202208	9.999999e-01	8
1202209	1.000000e+00	1
1202223	1.000000e+00	1
1202220	9.405398e-01	20
1202218	9.999549e-01	12
1202219	1.000000e+00	0
1202216	4.510745e-05	39
1202217	2.104926e-09	45
1202231	9.923267e-01	17
1202230	2.807050e-06	41
1202229	1.000000e+00	0
1202228	1.000000e+00	0
1202226	1.000000e+00	1
1202225	2.230891e-10	46
1202224	5.561376e-01	25
1202239	9.999881e-01	11
1202238	1.000000e+00	1
1202237	1.000000e+00	5
1202236	3.359055e-01	27
1202235	4.529710e-14	49
1202234	9.999994e-01	9
1202233	1.000000e+00	5
1202232	1.000000e+00	2
1202240	1.000000e+00	7
1202241	8.986806e-01	21
1202242	1.854161e-11	47
1202243	1.854161e-11	47
1202244	9.923267e-01	17
1202245	1.000000e+00	0
1202246	1.049339e-07	43
1202248	1.000000e+00	0
1202249	1.621870e-08	44
1202250	1.000000e+00	0
1202251	1.000000e+00	7
1202252	8.986806e-01	21
1202254	9.998471e-01	13
1202255	1.000000e+00	3
1202257	8.986806e-01	21
1202256	9.999881e-01	11
1202259	7.673339e-03	34
1202258	8.881784e-16	50
1202260	8.881784e-16	50
1202265	9.999999e-01	8
1202264	8.881784e-16	50
1202267	8.881784e-16	50
1202266	8.881784e-16	50
1202269	1.000000e+00	5
1202268	6.640945e-01	24
1202271	9.999881e-01	11
1202270	4.510745e-05	39
1202275	9.923267e-01	17
1202272	1.000000e+00	3
1202273	1.049339e-07	43
1202278	1.000000e+00	3
1202279	1.000000e+00	0
1202282	1.000000e+00	2
1202280	9.675457e-01	19
1202281	1.000000e+00	0
1202286	9.999994e-01	9
1202287	1.000000e+00	0
1202284	9.999999e-01	8
1202285	1.000000e+00	0
1202291	8.388818e-01	22
1202290	9.999999e-01	8
1202289	1.000000e+00	1
1202288	1.000000e+00	0
1202295	9.999999e-01	8
1202294	1.000000e+00	0
1202293	1.000000e+00	0
1202292	1.000000e+00	0
1202298	2.807050e-06	41
1202297	1.000000e+00	0
1202296	9.999999e-01	8
1202302	1.000000e+00	7
1202301	8.986806e-01	21
1202300	9.995319e-01	14
1202317	1.000000e+00	3
1202316	9.835804e-01	18
1202319	1.641957e-02	33
1202318	1.000000e+00	2
1202313	1.000000e+00	7
1202312	9.999549e-01	12
1202315	8.986806e-01	21
1202314	1.133316e-12	48
1202309	7.673339e-03	34
1202308	2.807050e-06	41
1202311	8.388818e-01	22
1202305	1.000000e+00	5
1202329	8.881784e-16	50
1202330	9.405398e-01	20
1202331	9.999881e-01	11
1202324	9.999994e-01	9
1202325	1.000000e+00	7
1202326	1.000000e+00	2
1202327	4.510745e-05	39
1202320	1.133316e-12	48
1202321	8.881784e-16	50
1202323	1.000000e+00	2
1198935	1.000000e+00	1
1198932	1.000000e+00	5
1198933	8.881784e-16	50
1198930	8.881784e-16	50
1198931	8.881784e-16	50
1198928	1.133316e-12	48
1198929	1.000000e+00	3
1198942	9.835804e-01	18
1198943	8.388818e-01	22
1198940	1.000000e+00	0
1198938	4.529710e-14	49
1198939	1.000000e+00	2
1198936	1.000000e+00	5
1198937	1.000000e+00	1
1198919	1.000000e+00	0
1198918	8.881784e-16	50
1198917	1.000000e+00	0
1198916	1.000000e+00	0
1198915	1.000000e+00	0
1198914	1.000000e+00	5
1198913	1.000000e+00	0
1198912	1.000000e+00	0
1198927	1.000000e+00	0
1198926	1.000000e+00	1
1198925	1.000000e+00	0
1198924	1.000000e+00	5
1198923	1.000000e+00	0
1198922	8.881784e-16	50
1198921	1.000000e+00	0
1198920	8.881784e-16	50
1198964	1.000000e+00	3
1198965	1.000000e+00	6
1198966	1.000000e+00	0
1198967	1.000000e+00	1
1198960	1.000000e+00	5
1198961	1.000000e+00	0
1198962	1.133316e-12	48
1198963	1.000000e+00	2
1198972	1.000000e+00	0
1198973	1.000000e+00	1
1198974	1.000000e+00	1
1198975	1.000000e+00	0
1198968	1.000000e+00	0
1198969	1.000000e+00	0
1198971	1.000000e+00	0
1198949	1.000000e+00	5
1198948	1.000000e+00	0
1198951	1.013194e-01	30
1198950	9.999994e-01	9
1198945	1.000000e+00	1
1198944	1.000000e+00	0
1198947	1.000000e+00	0
1198946	9.998471e-01	13
1198957	9.999999e-01	8
1198956	9.923267e-01	17
1198959	1.000000e+00	0
1198958	8.881784e-16	50
1198953	1.000000e+00	0
1198952	1.000000e+00	0
1198955	1.000000e+00	1
1198954	2.230891e-10	46
1199003	4.529710e-14	49
1199002	1.000000e+00	0
1199001	1.000000e+00	0
1199000	9.986989e-01	15
1199007	1.000000e+00	2
1199006	8.986806e-01	21
1199005	1.000000e+00	0
1199004	1.000000e+00	5
1198995	1.000000e+00	4
1198994	1.000000e+00	2
1198993	8.881784e-16	50
1198992	1.000000e+00	1
1198999	4.681115e-04	37
1198998	1.000000e+00	2
1198997	3.300224e-03	35
1198996	7.600562e-01	23
1198987	4.681115e-04	37
1198984	8.881784e-16	50
1198985	1.000000e+00	6
1198990	1.000000e+00	2
1198991	1.000000e+00	3
1198988	9.998471e-01	13
1198989	1.000000e+00	2
1198978	1.000000e+00	1
1198979	1.000000e+00	0
1198976	1.000000e+00	0
1198977	1.000000e+00	0
1198982	9.966998e-01	16
1198983	8.881784e-16	50
1198980	2.399438e-01	28
1199033	1.133316e-12	48
1199032	8.881784e-16	50
1199034	8.881784e-16	50
1199037	1.133316e-12	48
1199036	9.986989e-01	15
1199039	7.600562e-01	23
1199038	8.881784e-16	50
1199025	8.881784e-16	50
1199024	1.000000e+00	2
1199027	8.388818e-01	22
1199026	9.999999e-01	8
1199029	5.946023e-02	31
1199028	1.000000e+00	6
1199030	5.817779e-07	42
1199016	1.000000e+00	0
1199017	9.999972e-01	10
[truncated: 933 more rows]
