# Supplementary material for: Translational Selection Is Ubiquitous in Prokaryotes
Source: PLoS Genet. 2010 Jun 24;6(6):e1001004. doi: 10.1371/journal.pgen.1001004 (PMC2891978; doi:10.1371/journal.pgen.1001004)
Supplement: Dataset S1 — OCU/non-OCU gene calls in 461 Bacterial and Archaeal genomes, and summary tables of genome properties and OCU preferences for specific codons. (4.77 MB ZIP) [file pgen.1001004.s001.zip › Dataset_S1_Bacteria/Erwinia_carotovora_atroseptica_SCRI1043.arff.ocuGenes]

GeneID	signTest_p	ocuProbWinCnt
PID_161501875	1.000000e+00	0
PID_161501876	8.881784e-16	50
PID_161501873	1.000000e+00	2
PID_161501874	9.999972e-01	10
PID_161501879	1.000000e+00	0
PID_161501880	1.133316e-12	48
PID_161501877	1.000000e+00	0
PID_161501878	1.000000e+00	1
PID_161501883	3.359055e-01	27
PID_161501884	1.000000e+00	4
PID_161501881	9.999999e-01	8
PID_161501882	1.621870e-08	44
PID_161501885	4.529710e-14	49
PID_161501886	9.999999e-01	8
PID_161501872	9.999999e-01	8
PID_161501871	9.999999e-01	8
PID_161501870	9.999549e-01	12
PID_161501869	1.000000e+00	3
2882250	1.000000e+00	2
2882251	2.104926e-09	45
2882254	1.000000e+00	3
2882255	1.000000e+00	0
2882252	1.133316e-12	48
2882253	2.399438e-01	28
2882242	9.999999e-01	8
2882243	1.000000e+00	0
2882240	8.881784e-16	50
2882241	8.881784e-16	50
2882246	1.000000e+00	1
2882247	7.673339e-03	34
2882244	9.999972e-01	10
2882245	9.923267e-01	17
2882267	3.245432e-02	32
2882266	1.049339e-07	43
2882265	1.000000e+00	1
2882264	1.000000e+00	0
2882271	9.999881e-01	11
2882269	8.881784e-16	50
2882259	1.000000e+00	5
2882258	9.999994e-01	9
2882257	1.000000e+00	3
2882256	9.999999e-01	8
2882263	1.000000e+00	1
2882262	1.611182e-01	29
2882261	1.000000e+00	7
2882260	4.438624e-01	26
2882280	1.000000e+00	6
2882281	1.000000e+00	7
2882282	1.000000e+00	1
2882283	1.000000e+00	0
2882284	1.301086e-03	36
2882285	1.000000e+00	2
2882286	1.000000e+00	1
2882287	1.000000e+00	3
2882272	1.000000e+00	0
2882273	1.000000e+00	5
2882274	8.881784e-16	50
2882275	9.999881e-01	11
2882276	1.000000e+00	0
2882277	1.000000e+00	1
2882278	1.000000e+00	2
2882279	1.013194e-01	30
2882297	1.000000e+00	3
2882296	1.000000e+00	0
2882299	1.000000e+00	0
2882298	9.999994e-01	9
2882301	1.000000e+00	1
2882300	9.999549e-01	12
2882303	1.000000e+00	3
2882302	1.000000e+00	3
2882289	3.245432e-02	32
2882291	1.000000e+00	0
2882290	1.000000e+00	0
2882293	1.000000e+00	1
2882292	1.000000e+00	1
2882295	1.000000e+00	0
2882294	1.000000e+00	0
2882190	9.966998e-01	16
2882191	1.049339e-07	43
2882188	9.835804e-01	18
2882189	1.000000e+00	0
2882186	9.995319e-01	14
2882187	8.881784e-16	50
2882184	9.999549e-01	12
2882185	4.529710e-14	49
2882183	9.405398e-01	20
2882180	2.104926e-09	45
2882181	9.675457e-01	19
2882179	1.000000e+00	1
2882176	1.000000e+00	0
2882177	1.000000e+00	7
2882207	1.000000e+00	5
2882206	1.000000e+00	0
2882205	1.000000e+00	3
2882204	9.995319e-01	14
2882203	1.000000e+00	0
2882202	1.000000e+00	0
2882201	1.000000e+00	0
2882200	1.000000e+00	1
2882199	1.000000e+00	2
2882198	1.013194e-01	30
2882197	1.000000e+00	2
2882196	1.000000e+00	3
2882195	6.640945e-01	24
2882193	1.000000e+00	3
2882192	1.000000e+00	5
2882220	1.000000e+00	2
2882221	1.000000e+00	3
2882222	3.300224e-03	35
2882223	9.675457e-01	19
2882216	8.881784e-16	50
2882217	1.000000e+00	0
2882218	9.999881e-01	11
2882219	1.000000e+00	0
2882212	9.999994e-01	9
2882213	1.000000e+00	0
2882214	9.923267e-01	17
2882215	1.000000e+00	1
2882208	8.881784e-16	50
2882209	7.600562e-01	23
2882210	8.881784e-16	50
2882211	1.013194e-01	30
2882237	9.995319e-01	14
2882236	8.881784e-16	50
2882239	1.000000e+00	2
2882238	1.000000e+00	1
2882233	9.999972e-01	10
2882232	8.388818e-01	22
2882235	2.104926e-09	45
2882234	1.000000e+00	2
2882229	1.000000e+00	2
2882228	9.675457e-01	19
2882231	8.986806e-01	21
2882230	1.000000e+00	0
2882225	4.529710e-14	49
2882224	9.835804e-01	18
2882227	8.881784e-16	50
2882226	1.854161e-11	47
2882115	1.000000e+00	3
2882114	1.000000e+00	0
2882113	1.000000e+00	6
2882112	1.000000e+00	2
2882119	1.000000e+00	6
2882118	5.817779e-07	42
2882117	9.999549e-01	12
2882116	1.000000e+00	5
2882123	1.000000e+00	0
2882122	9.923267e-01	17
2882121	8.881784e-16	50
2882127	1.000000e+00	2
2882126	1.000000e+00	1
2882125	2.230891e-10	46
2882124	1.000000e+00	0
2882130	1.013194e-01	30
2882128	8.881784e-16	50
2882129	9.998471e-01	13
2882134	1.000000e+00	1
2882135	1.000000e+00	3
2882133	1.000000e+00	0
2882138	9.405398e-01	20
2882139	1.000000e+00	0
2882136	3.359055e-01	27
2882137	1.133316e-12	48
2882142	1.000000e+00	0
2882143	1.000000e+00	0
2882140	8.388818e-01	22
2882141	8.881784e-16	50
2882145	9.999994e-01	9
2882147	9.995319e-01	14
2882146	4.529710e-14	49
2882149	2.104926e-09	45
2882151	1.000000e+00	0
2882150	1.000000e+00	2
2882153	1.000000e+00	0
2882152	1.301086e-03	36
2882155	1.000000e+00	0
2882154	1.000000e+00	2
2882157	1.000000e+00	0
2882156	1.000000e+00	1
2882159	1.000000e+00	0
2882158	1.133316e-12	48
2882160	9.923267e-01	17
2882161	1.000000e+00	3
2882162	1.000000e+00	6
2882163	1.000000e+00	3
2882164	1.193067e-05	40
2882165	8.986806e-01	21
2882166	1.000000e+00	1
2882167	1.000000e+00	3
2882168	1.000000e+00	0
2882169	1.000000e+00	1
2882170	8.986806e-01	21
2882171	3.300224e-03	35
2882172	1.000000e+00	1
2882173	8.881784e-16	50
2882174	1.000000e+00	2
2882175	1.000000e+00	2
2882055	2.230891e-10	46
2882053	8.881784e-16	50
2882052	1.000000e+00	0
2882051	9.986989e-01	15
2882050	1.641957e-02	33
2882049	8.881784e-16	50
2882048	1.000000e+00	0
2882063	9.999972e-01	10
2882062	8.881784e-16	50
2882061	9.966998e-01	16
2882060	4.438624e-01	26
2882059	1.000000e+00	0
2882058	3.359055e-01	27
2882057	1.000000e+00	1
2882056	1.000000e+00	0
2882068	1.000000e+00	1
2882066	1.000000e+00	1
2882067	1.000000e+00	2
2882064	4.529710e-14	49
2882065	1.000000e+00	0
2882078	9.999972e-01	10
2882079	1.000000e+00	4
2882076	1.000000e+00	4
2882077	9.966998e-01	16
2882074	1.133316e-12	48
2882075	1.000000e+00	1
2882072	9.986989e-01	15
2882073	4.529710e-14	49
2882085	2.104926e-09	45
2882087	1.000000e+00	0
2882086	1.000000e+00	4
2882081	1.133316e-12	48
2882080	9.999999e-01	8
2882083	8.986806e-01	21
2882082	1.000000e+00	1
2882093	9.995319e-01	14
2882092	1.000000e+00	0
2882095	1.000000e+00	0
2882094	1.611182e-01	29
2882089	1.000000e+00	0
2882088	1.000000e+00	6
2882091	1.000000e+00	1
2882090	8.881784e-16	50
2882100	1.000000e+00	2
2882101	1.000000e+00	4
2882102	8.881784e-16	50
2882103	2.104926e-09	45
2882096	1.000000e+00	6
2882097	1.000000e+00	2
2882098	1.000000e+00	0
2882099	1.000000e+00	0
2882108	1.000000e+00	0
2882110	1.000000e+00	0
2882111	1.000000e+00	5
2882105	2.399438e-01	28
2882106	9.405398e-01	20
2882107	1.621870e-08	44
2882520	1.000000e+00	2
2882523	1.000000e+00	1
2882522	8.881784e-16	50
2882525	9.405398e-01	20
2882524	2.807050e-06	41
2882527	8.881784e-16	50
2882513	1.000000e+00	1
2882512	8.881784e-16	50
2882515	1.000000e+00	0
2882514	9.999999e-01	8
2882516	9.999999e-01	8
2882519	1.000000e+00	0
2882518	1.000000e+00	6
2882504	1.000000e+00	1
2882505	1.000000e+00	3
2882506	8.881784e-16	50
2882507	1.000000e+00	4
2882508	1.000000e+00	0
2882510	8.881784e-16	50
2882511	1.000000e+00	0
2882496	1.000000e+00	0
2882497	1.000000e+00	0
2882498	1.000000e+00	6
2882499	7.600562e-01	23
2882500	1.000000e+00	0
2882501	1.000000e+00	0
2882502	1.000000e+00	1
2882503	1.000000e+00	4
2882555	1.000000e+00	2
2882554	1.000000e+00	0
2882552	1.000000e+00	5
2882559	1.000000e+00	1
2882558	9.999972e-01	10
2882557	1.000000e+00	0
2882556	8.881784e-16	50
2882547	1.000000e+00	0
2882546	1.000000e+00	0
2882545	1.000000e+00	0
2882544	1.000000e+00	0
2882549	1.000000e+00	0
2882538	8.881784e-16	50
2882539	9.995319e-01	14
2882536	1.621870e-08	44
2882537	1.000000e+00	0
2882543	1.000000e+00	0
2882540	1.000000e+00	0
2882541	1.000000e+00	4
2882531	1.000000e+00	0
2882534	1.000000e+00	0
2882535	5.561376e-01	25
2882532	8.881784e-16	50
2882533	1.000000e+00	7
2882461	1.000000e+00	1
2882460	1.000000e+00	1
2882463	8.881784e-16	50
2882462	1.000000e+00	6
2882457	1.000000e+00	0
2882456	1.000000e+00	3
2882459	9.966998e-01	16
2882458	1.000000e+00	5
2882453	1.000000e+00	6
2882452	9.998471e-01	13
2882455	1.000000e+00	0
2882454	9.835804e-01	18
2882449	9.999881e-01	11
2882448	1.621870e-08	44
2882451	1.000000e+00	5
2882450	1.133316e-12	48
2882445	1.000000e+00	7
2882446	1.000000e+00	2
2882447	8.881784e-16	50
2882441	1.000000e+00	0
2882442	1.000000e+00	0
2882443	1.000000e+00	0
2882436	1.000000e+00	1
2882437	1.000000e+00	0
2882438	2.104926e-09	45
2882439	1.000000e+00	6
2882432	1.000000e+00	0
2882433	1.000000e+00	1
2882434	1.000000e+00	4
2882435	1.000000e+00	0
2882495	1.000000e+00	0
2882494	1.000000e+00	6
2882493	1.000000e+00	3
2882492	1.529320e-04	38
2882491	1.000000e+00	0
2882490	1.000000e+00	0
2882489	1.000000e+00	0
2882488	1.000000e+00	3
2882487	1.000000e+00	2
2882486	1.000000e+00	5
2882485	1.000000e+00	0
2882484	1.000000e+00	1
2882483	9.966998e-01	16
2882482	9.999994e-01	9
2882481	1.000000e+00	0
2882480	1.000000e+00	1
2882478	1.000000e+00	1
2882479	1.000000e+00	1
2882476	4.529710e-14	49
2882477	1.000000e+00	2
2882474	1.000000e+00	2
2882475	1.000000e+00	4
2882472	1.000000e+00	0
2882473	1.000000e+00	7
2882470	1.000000e+00	2
2882471	1.000000e+00	1
2882468	9.966998e-01	16
2882469	1.000000e+00	0
2882466	9.405398e-01	20
2882467	1.000000e+00	1
2882464	9.986989e-01	15
2882465	9.999881e-01	11
2882384	9.835804e-01	18
2882385	1.000000e+00	1
2882386	1.000000e+00	2
2882387	8.881784e-16	50
2882388	9.995319e-01	14
2882389	1.193067e-05	40
2882390	1.000000e+00	3
2882391	4.681115e-04	37
2882392	9.999549e-01	12
2882393	9.835804e-01	18
2882394	5.817779e-07	42
2882395	2.399438e-01	28
2882396	1.000000e+00	0
2882397	1.000000e+00	1
2882398	1.529320e-04	38
2882399	4.529710e-14	49
2882369	1.133316e-12	48
2882368	1.000000e+00	7
2882371	1.000000e+00	7
2882370	1.000000e+00	0
2882373	1.049339e-07	43
2882372	9.998471e-01	13
2882375	1.000000e+00	2
2882374	8.881784e-16	50
2882377	8.881784e-16	50
2882376	1.000000e+00	5
2882379	1.621870e-08	44
2882381	9.995319e-01	14
2882380	1.000000e+00	1
2882383	1.000000e+00	4
2882382	1.000000e+00	0
2882418	1.000000e+00	0
2882419	1.000000e+00	3
2882416	6.640945e-01	24
2882417	1.013194e-01	30
2882422	4.681115e-04	37
2882423	1.000000e+00	0
2882421	4.529710e-14	49
2882426	1.000000e+00	0
2882427	1.000000e+00	3
2882424	1.000000e+00	0
2882425	1.000000e+00	0
2882430	9.923267e-01	17
2882431	1.000000e+00	7
2882428	1.000000e+00	0
2882429	1.854161e-11	47
2882403	9.999972e-01	10
2882402	9.999549e-01	12
2882401	8.881784e-16	50
2882400	8.881784e-16	50
2882407	1.000000e+00	7
2882406	1.000000e+00	6
2882405	1.000000e+00	0
2882404	1.000000e+00	1
2882411	1.621870e-08	44
2882410	1.000000e+00	0
2882409	1.000000e+00	1
2882408	1.000000e+00	3
2882415	9.999994e-01	9
2882414	1.000000e+00	1
2882413	8.881784e-16	50
2882324	1.000000e+00	6
2882325	1.000000e+00	0
2882326	1.000000e+00	6
2882327	1.000000e+00	1
2882320	1.000000e+00	1
2882321	1.000000e+00	4
2882322	3.245432e-02	32
2882323	1.000000e+00	3
2882332	1.000000e+00	1
2882333	1.000000e+00	2
2882334	1.000000e+00	1
2882335	1.000000e+00	3
2882328	1.000000e+00	0
2882329	8.881784e-16	50
2882330	8.881784e-16	50
2882331	1.000000e+00	3
2882309	1.000000e+00	0
2882308	1.000000e+00	2
2882311	1.000000e+00	2
2882310	1.000000e+00	0
2882305	9.999994e-01	9
2882304	1.000000e+00	2
2882306	9.999994e-01	9
2882317	8.881784e-16	50
2882316	9.999549e-01	12
2882319	9.405398e-01	20
2882318	3.300224e-03	35
2882313	1.000000e+00	0
2882312	1.000000e+00	1
2882315	2.399438e-01	28
2882358	9.405398e-01	20
2882359	1.000000e+00	2
2882356	1.000000e+00	1
2882357	1.000000e+00	0
2882354	3.245432e-02	32
2882355	6.640945e-01	24
2882352	2.399438e-01	28
2882353	8.881784e-16	50
2882366	4.681115e-04	37
2882367	1.000000e+00	0
2882364	1.000000e+00	1
2882365	1.000000e+00	3
2882362	1.000000e+00	6
2882363	1.000000e+00	7
2882360	1.000000e+00	0
2882361	1.000000e+00	0
2882342	9.998471e-01	13
2882341	1.000000e+00	6
2882340	2.399438e-01	28
2882339	1.000000e+00	0
2882338	1.000000e+00	0
2882337	1.000000e+00	0
2882336	1.000000e+00	0
2882351	9.998471e-01	13
2882350	1.000000e+00	6
2882349	7.673339e-03	34
2882348	1.000000e+00	0
2882347	1.000000e+00	3
2882346	1.000000e+00	3
2882345	9.966998e-01	16
2882344	1.641957e-02	33
2881772	8.881784e-16	50
2885756	1.133316e-12	48
2881773	3.245432e-02	32
2885757	8.986806e-01	21
2881774	8.881784e-16	50
2885758	1.000000e+00	4
2885759	4.529710e-14	49
2881775	1.000000e+00	0
2885752	1.000000e+00	2
2881768	1.000000e+00	2
2885753	1.529320e-04	38
2881769	1.000000e+00	0
2885754	2.230891e-10	46
2881770	4.529710e-14	49
2881771	1.000000e+00	2
2885755	7.673339e-03	34
2885748	1.000000e+00	1
2885749	8.986806e-01	21
2881765	8.881784e-16	50
2885750	8.881784e-16	50
2881766	1.000000e+00	4
2885751	4.529710e-14	49
2881767	1.000000e+00	5
2881760	1.000000e+00	0
2885744	1.000000e+00	4
2885745	1.000000e+00	3
2881761	8.881784e-16	50
2881762	8.881784e-16	50
2881763	1.000000e+00	1
2885747	1.000000e+00	1
2885741	2.104926e-09	45
2881789	3.359055e-01	27
2881788	9.923267e-01	17
2885743	1.000000e+00	4
2881791	1.000000e+00	2
2881790	1.000000e+00	0
2885742	1.000000e+00	0
2885737	9.999881e-01	11
2881785	1.000000e+00	1
2885736	7.673339e-03	34
2881784	1.000000e+00	0
2885739	1.000000e+00	2
2881787	8.881784e-16	50
2885738	1.000000e+00	3
2881786	1.301086e-03	36
2881781	1.000000e+00	5
2885733	1.000000e+00	5
2881780	1.000000e+00	3
2885732	5.817779e-07	42
2881783	1.000000e+00	0
2881782	1.000000e+00	3
2885734	6.640945e-01	24
2885729	1.000000e+00	0
2881777	9.995319e-01	14
2885728	4.510745e-05	39
2881776	5.946023e-02	31
2881779	9.999994e-01	9
2885731	9.966998e-01	16
2885730	1.000000e+00	3
2881778	1.000000e+00	0
2885726	8.881784e-16	50
2881742	1.000000e+00	0
2885727	1.000000e+00	0
2881743	1.000000e+00	0
2881740	1.000000e+00	3
2885725	9.835804e-01	18
2881741	1.000000e+00	0
2885722	1.000000e+00	1
2881738	1.000000e+00	1
2885723	9.999999e-01	8
2885720	5.946023e-02	31
2885721	1.000000e+00	6
2881737	1.000000e+00	1
2885718	8.881784e-16	50
2881734	8.881784e-16	50
2885719	8.881784e-16	50
2881735	1.000000e+00	2
2881732	1.000000e+00	2
2885716	9.995319e-01	14
2885717	2.230891e-10	46
2881733	1.000000e+00	6
2885714	1.000000e+00	0
2881730	8.881784e-16	50
2885715	1.000000e+00	1
2881731	5.946023e-02	31
2881728	1.000000e+00	0
2885713	1.000000e+00	6
2881729	1.000000e+00	1
2881759	5.946023e-02	31
2885711	1.000000e+00	2
2881758	1.000000e+00	3
2885710	1.000000e+00	3
2885709	1.000000e+00	6
2885708	1.000000e+00	0
2881756	1.000000e+00	6
2881755	8.881784e-16	50
2885707	1.000000e+00	0
2885706	4.529710e-14	49
2881754	9.998471e-01	13
2885705	1.000000e+00	3
2881753	9.405398e-01	20
2881752	1.000000e+00	2
2885704	1.000000e+00	2
2885703	1.000000e+00	2
2881751	8.986806e-01	21
2885702	1.000000e+00	0
2881750	9.999999e-01	8
2881749	1.000000e+00	3
2885701	9.999549e-01	12
2885700	1.000000e+00	2
2881748	4.510745e-05	39
2885699	3.245432e-02	32
2881747	1.000000e+00	0
2885698	8.986806e-01	21
2881746	1.000000e+00	1
2881745	9.923267e-01	17
2885697	1.000000e+00	2
2885696	1.000000e+00	1
2881744	9.999549e-01	12
2881704	1.000000e+00	0
2885688	1.000000e+00	0
2885689	1.000000e+00	1
2881705	1.000000e+00	1
2885690	9.999994e-01	9
2881706	1.000000e+00	2
2885691	1.000000e+00	2
2881707	1.000000e+00	1
2885692	1.000000e+00	1
2881708	1.000000e+00	2
2885693	8.881784e-16	50
2881709	1.000000e+00	1
2885694	1.000000e+00	0
2881710	1.000000e+00	3
2885695	1.000000e+00	4
2881711	8.881784e-16	50
2881696	1.000000e+00	0
2885680	1.000000e+00	2
2881697	4.681115e-04	37
2885681	1.000000e+00	3
2881698	1.000000e+00	7
2885682	1.000000e+00	0
2885683	9.999994e-01	9
2881699	1.000000e+00	1
2885684	1.000000e+00	4
2881700	1.000000e+00	0
2885685	9.675457e-01	19
2881701	1.000000e+00	0
2881702	1.000000e+00	1
2881703	1.000000e+00	1
2885673	1.000000e+00	5
2881721	1.000000e+00	4
2885672	9.998471e-01	13
2881720	1.000000e+00	1
2885675	1.000000e+00	5
2881723	9.405398e-01	20
2885674	1.000000e+00	4
2881722	4.529710e-14	49
2881725	4.510745e-05	39
2885676	1.000000e+00	3
2885679	1.000000e+00	2
2881727	1.000000e+00	0
2885678	9.998471e-01	13
2881726	1.000000e+00	0
2881713	1.000000e+00	3
2885665	1.000000e+00	7
2881712	4.681115e-04	37
2885664	9.966998e-01	16
2885667	7.600562e-01	23
2881715	6.640945e-01	24
2885666	1.000000e+00	5
2881714	8.881784e-16	50
2885669	1.000000e+00	3
2881717	9.999999e-01	8
2881716	9.999999e-01	8
2885668	1.611182e-01	29
2881719	1.000000e+00	2
2881718	1.000000e+00	2
2885670	1.000000e+00	1
2881674	8.881784e-16	50
2885658	1.000000e+00	4
2885659	1.000000e+00	0
2881672	1.000000e+00	1
2885656	1.000000e+00	2
2881673	3.359055e-01	27
2885657	1.000000e+00	3
2881678	8.881784e-16	50
2885662	8.881784e-16	50
2881679	8.881784e-16	50
2885663	4.529710e-14	49
2881676	9.999994e-01	9
2881677	1.000000e+00	0
2881666	7.673339e-03	34
2885650	1.000000e+00	0
2885651	1.000000e+00	7
2881667	8.881784e-16	50
2881664	1.000000e+00	0
2885648	1.000000e+00	0
2881665	1.000000e+00	3
2885649	8.881784e-16	50
2881670	1.133316e-12	48
2885654	1.000000e+00	5
2885655	8.881784e-16	50
2881671	9.999994e-01	9
2885652	5.561376e-01	25
2881668	9.999994e-01	9
2885653	4.681115e-04	37
2881669	1.000000e+00	0
2881691	1.000000e+00	6
2885643	1.000000e+00	0
2881690	1.000000e+00	0
2885642	1.000000e+00	2
2881689	1.000000e+00	7
2885641	1.000000e+00	7
2881688	1.611182e-01	29
2885640	1.000000e+00	3
2885647	8.881784e-16	50
2881695	1.000000e+00	0
2885645	1.000000e+00	1
2881693	8.881784e-16	50
2885644	1.000000e+00	3
2881692	1.000000e+00	2
2885635	1.000000e+00	3
2881683	1.000000e+00	5
2885634	1.621870e-08	44
2881682	9.999994e-01	9
2885633	2.230891e-10	46
2881681	8.881784e-16	50
2885632	5.946023e-02	31
2881680	1.000000e+00	0
2885639	4.529710e-14	49
2881687	1.000000e+00	2
2881686	8.881784e-16	50
2885637	9.405398e-01	20
2881685	1.621870e-08	44
2885636	5.946023e-02	31
2881684	8.881784e-16	50
2881637	9.998471e-01	13
2881636	9.999999e-01	8
2881639	8.881784e-16	50
2881638	5.817779e-07	42
2881633	2.104926e-09	45
2881632	1.000000e+00	1
2881635	1.000000e+00	2
2881634	1.000000e+00	3
2881644	1.000000e+00	0
2881647	9.995319e-01	14
2881646	1.000000e+00	0
2881641	3.245432e-02	32
2881640	9.999999e-01	8
2881643	1.000000e+00	1
2881652	8.881784e-16	50
2881653	5.817779e-07	42
2881654	1.133316e-12	48
2881655	1.013194e-01	30
2881648	5.817779e-07	42
2881649	3.245432e-02	32
2881650	7.600562e-01	23
2881651	8.881784e-16	50
2881660	4.438624e-01	26
2881661	1.000000e+00	0
2881662	1.000000e+00	5
2881663	1.000000e+00	1
2881656	8.881784e-16	50
2881657	8.388818e-01	22
2881658	1.000000e+00	6
2881659	1.000000e+00	0
2881607	8.881784e-16	50
2881606	9.999999e-01	8
2881605	1.000000e+00	1
2881604	1.000000e+00	2
2881603	1.000000e+00	0
2881602	1.000000e+00	0
2881601	1.000000e+00	0
2881600	1.000000e+00	3
2881615	1.000000e+00	0
2881614	2.104926e-09	45
2881613	8.881784e-16	50
2881612	2.807050e-06	41
2881611	1.000000e+00	2
2881610	1.000000e+00	1
2881609	3.300224e-03	35
2881622	9.998471e-01	13
2881623	1.000000e+00	1
2881620	1.854161e-11	47
2881621	8.881784e-16	50
2881618	1.000000e+00	3
2881617	1.133316e-12	48
2881630	9.966998e-01	16
2881631	1.000000e+00	7
2881629	3.300224e-03	35
2881626	1.000000e+00	0
2881627	1.000000e+00	5
2881624	1.000000e+00	0
2881625	1.000000e+00	0
2881569	8.881784e-16	50
2885809	1.000000e+00	0
2881568	3.245432e-02	32
2885808	8.881784e-16	50
2881571	8.881784e-16	50
2885811	1.000000e+00	3
2881570	4.529710e-14	49
2885810	1.000000e+00	6
2885813	9.998471e-01	13
2881573	1.000000e+00	0
2881572	1.000000e+00	0
2885812	1.621870e-08	44
2885815	9.923267e-01	17
2881575	1.000000e+00	0
2885814	4.529710e-14	49
2881574	1.000000e+00	6
2881577	1.000000e+00	4
2885817	9.966998e-01	16
2885816	2.399438e-01	28
2881576	1.000000e+00	2
2881579	1.000000e+00	2
2881578	1.000000e+00	0
2881583	9.999999e-01	8
2885792	1.000000e+00	1
2881584	1.000000e+00	0
2885793	1.000000e+00	2
2881585	1.000000e+00	6
2885794	1.000000e+00	2
2881587	8.881784e-16	50
2885796	8.881784e-16	50
2885797	1.000000e+00	1
2881589	4.529710e-14	49
2885798	9.999994e-01	9
2885799	1.000000e+00	1
2881591	1.000000e+00	1
2881592	1.000000e+00	0
2885801	1.854161e-11	47
2881593	1.000000e+00	0
2885802	1.000000e+00	2
2881594	1.000000e+00	1
2885803	1.000000e+00	2
2881595	1.000000e+00	3
2885804	1.000000e+00	7
2881596	8.388818e-01	22
2881597	1.000000e+00	0
2885805	9.995319e-01	14
2881598	1.000000e+00	1
2885806	8.881784e-16	50
2881599	1.000000e+00	3
2885807	1.529320e-04	38
2885779	1.854161e-11	47
2881539	1.000000e+00	0
2881538	1.000000e+00	2
2885777	9.999999e-01	8
2885776	9.999994e-01	9
2885783	1.000000e+00	2
2881543	1.000000e+00	5
2881542	8.388818e-01	22
2885782	1.000000e+00	3
2885781	9.999881e-01	11
2881541	1.000000e+00	0
2885780	1.193067e-05	40
2881540	7.600562e-01	23
2885787	1.000000e+00	0
2881547	1.000000e+00	0
2885786	1.000000e+00	0
2881546	9.835804e-01	18
2885785	1.301086e-03	36
2881545	9.998471e-01	13
2885784	1.611182e-01	29
2881544	1.000000e+00	6
2885791	4.529710e-14	49
2881551	1.000000e+00	1
2885790	9.995319e-01	14
2881550	8.388818e-01	22
2885789	2.104926e-09	45
2881549	9.999999e-01	8
2885788	1.000000e+00	1
2881548	1.000000e+00	1
2881554	5.561376e-01	25
2885762	5.946023e-02	31
2881555	2.399438e-01	28
2885763	1.000000e+00	3
2885760	9.835804e-01	18
2881552	9.999549e-01	12
2885761	1.000000e+00	3
2881559	1.000000e+00	2
2885767	1.000000e+00	1
2881556	4.510745e-05	39
2885764	8.881784e-16	50
2885765	9.986989e-01	15
2881562	7.673339e-03	34
2885770	1.000000e+00	2
2881563	1.000000e+00	2
2885771	1.000000e+00	2
2881560	1.000000e+00	1
2885768	1.000000e+00	7
2881561	8.881784e-16	50
2885769	1.000000e+00	3
2881566	1.000000e+00	3
2885774	1.000000e+00	1
2881567	1.000000e+00	3
2885775	9.986989e-01	15
2881564	1.000000e+00	1
2885772	1.000000e+00	6
2881565	1.000000e+00	7
2885773	1.000000e+00	1
2882047	1.000000e+00	2
2882046	1.000000e+00	0
2882045	1.000000e+00	0
2882044	1.000000e+00	6
2882043	1.000000e+00	5
2882042	1.000000e+00	2
2882041	1.000000e+00	0
2882040	1.000000e+00	0
2882039	1.000000e+00	1
2882038	1.000000e+00	6
2882037	8.881784e-16	50
2882036	1.000000e+00	3
2882033	1.000000e+00	0
2882032	9.999999e-01	8
2882030	8.986806e-01	21
2882031	1.000000e+00	5
2882028	1.000000e+00	0
2882029	8.881784e-16	50
2882026	8.881784e-16	50
2882027	8.881784e-16	50
2882024	1.621870e-08	44
2882023	1.000000e+00	1
2882020	1.000000e+00	5
2882021	1.000000e+00	3
2882018	1.000000e+00	1
2882019	1.000000e+00	3
2882016	9.923267e-01	17
2882017	1.000000e+00	3
2882013	9.999994e-01	9
2882012	1.000000e+00	0
2882015	1.000000e+00	3
2882014	1.000000e+00	0
2882009	1.000000e+00	6
2882008	2.399438e-01	28
2882011	4.529710e-14	49
2882010	1.049339e-07	43
2882005	1.000000e+00	0
2882004	1.000000e+00	0
2882007	1.000000e+00	1
2882006	1.000000e+00	0
2882001	1.621870e-08	44
2882000	9.999549e-01	12
2882003	1.000000e+00	1
2882002	1.000000e+00	6
2881996	1.000000e+00	3
2881997	1.000000e+00	6
2881998	1.000000e+00	6
2881999	9.999999e-01	8
2881992	9.999972e-01	10
2881993	8.881784e-16	50
2881994	1.000000e+00	1
2881995	1.000000e+00	1
2881989	1.000000e+00	1
2881990	1.000000e+00	0
2881991	1.000000e+00	3
2881984	5.561376e-01	25
2881985	9.999994e-01	9
2881987	1.000000e+00	2
2881979	1.000000e+00	1
2881978	6.640945e-01	24
2881977	1.000000e+00	6
2881976	9.999972e-01	10
2881983	1.000000e+00	1
2881982	1.000000e+00	1
2881981	1.000000e+00	1
2881980	1.000000e+00	1
2881970	8.881784e-16	50
2881969	9.405398e-01	20
2881968	9.999881e-01	11
2881975	1.000000e+00	0
2881974	1.000000e+00	0
2881973	4.681115e-04	37
2881972	1.000000e+00	0
2881962	1.000000e+00	0
2881963	8.388818e-01	22
2881960	1.000000e+00	6
2881966	1.000000e+00	6
2881967	1.000000e+00	0
2881964	7.600562e-01	23
2881954	1.000000e+00	0
2881955	8.881784e-16	50
2881952	1.000000e+00	0
2881953	1.000000e+00	1
2881958	1.000000e+00	2
2881959	1.000000e+00	0
2881956	1.000000e+00	0
2881957	8.881784e-16	50
2881945	3.300224e-03	35
2881944	6.640945e-01	24
2881947	7.600562e-01	23
2881946	8.388818e-01	22
2881949	1.529320e-04	38
2881948	1.641957e-02	33
2881951	8.881784e-16	50
2881950	9.999972e-01	10
2881937	9.675457e-01	19
2881939	8.881784e-16	50
2881938	1.000000e+00	6
2881941	5.946023e-02	31
2881940	1.000000e+00	1
2881943	1.000000e+00	0
2881942	1.000000e+00	2
2881928	1.000000e+00	2
2881929	1.000000e+00	0
2881930	1.000000e+00	4
2881931	4.510745e-05	39
2881932	1.854161e-11	47
2881933	1.000000e+00	0
2881935	1.611182e-01	29
2881920	9.999549e-01	12
2881921	9.999972e-01	10
2881922	1.133316e-12	48
2881923	7.600562e-01	23
2881924	1.000000e+00	0
2881925	1.000000e+00	7
2881926	1.000000e+00	2
2881927	9.999994e-01	9
2881910	1.854161e-11	47
2881911	1.000000e+00	2
2881908	9.405398e-01	20
2881909	2.807050e-06	41
2881906	8.881784e-16	50
2881907	8.881784e-16	50
2881904	1.000000e+00	1
2881905	8.881784e-16	50
2881918	1.000000e+00	3
2881919	9.999999e-01	8
2881916	1.000000e+00	3
2881917	1.000000e+00	2
2881914	1.000000e+00	7
2881915	8.388818e-01	22
2881912	1.000000e+00	4
2881913	5.561376e-01	25
2881895	1.000000e+00	0
2881894	1.000000e+00	1
2881892	1.000000e+00	1
2881891	1.000000e+00	2
2881890	1.000000e+00	3
2881888	8.881784e-16	50
2881903	1.854161e-11	47
2881902	1.049339e-07	43
2881901	3.245432e-02	32
2881900	9.998471e-01	13
2881899	9.999972e-01	10
2881897	3.245432e-02	32
2881896	9.999881e-01	11
2881876	8.881784e-16	50
2881879	9.999972e-01	10
2881872	1.000000e+00	1
2881873	5.817779e-07	42
2881874	1.013194e-01	30
2881875	6.640945e-01	24
2881884	9.999994e-01	9
2881885	1.000000e+00	0
2881886	1.000000e+00	2
2881880	9.405398e-01	20
2881881	2.807050e-06	41
2881882	9.966998e-01	16
2881883	1.000000e+00	3
2881861	1.000000e+00	1
2881860	1.000000e+00	2
2881863	1.000000e+00	0
2881862	1.000000e+00	0
2881857	1.000000e+00	4
2881856	8.881784e-16	50
2881869	1.000000e+00	0
2881868	1.000000e+00	0
2881871	9.999549e-01	12
2881870	1.049339e-07	43
2881865	8.881784e-16	50
2881864	8.881784e-16	50
2881867	1.301086e-03	36
2881866	8.881784e-16	50
2881842	1.000000e+00	0
2881843	1.000000e+00	0
2881840	1.000000e+00	3
2881841	1.000000e+00	0
2881846	9.999972e-01	10
2881847	8.881784e-16	50
2881844	8.986806e-01	21
2881845	1.000000e+00	1
2881850	2.104926e-09	45
2881851	1.000000e+00	3
2881848	1.000000e+00	0
2881849	1.000000e+00	5
2881854	1.000000e+00	5
2881855	9.999881e-01	11
2881852	1.000000e+00	3
2881853	1.000000e+00	6
2881827	1.000000e+00	0
2881826	8.881784e-16	50
2881825	8.881784e-16	50
2881831	1.000000e+00	0
2881830	9.999999e-01	8
2881829	9.999994e-01	9
2881828	1.000000e+00	0
2881835	7.673339e-03	34
2881834	1.000000e+00	7
2881833	1.641957e-02	33
2881832	9.835804e-01	18
2881839	1.000000e+00	1
2881838	1.000000e+00	0
2881837	9.999994e-01	9
2881836	1.000000e+00	5
2881809	1.000000e+00	0
2881810	1.000000e+00	0
2881811	1.000000e+00	2
2881812	8.881784e-16	50
2881813	1.000000e+00	0
2881814	1.000000e+00	0
2881815	3.300224e-03	35
2881816	1.000000e+00	6
2881817	9.923267e-01	17
2881818	1.133316e-12	48
2881819	1.621870e-08	44
2881820	1.000000e+00	3
2881821	8.881784e-16	50
2881822	1.301086e-03	36
2881823	1.000000e+00	0
2881793	2.104926e-09	45
2881792	4.529710e-14	49
2881795	1.000000e+00	6
2881794	8.881784e-16	50
2881797	1.000000e+00	3
2881796	9.923267e-01	17
2881798	1.000000e+00	2
2881801	9.998471e-01	13
2881800	1.000000e+00	4
2881803	1.000000e+00	0
2881802	4.438624e-01	26
2881805	9.923267e-01	17
2881804	1.000000e+00	7
2881806	3.245432e-02	32
2883204	5.817779e-07	42
2883205	9.995319e-01	14
2883202	9.998471e-01	13
2883203	1.133316e-12	48
2883200	1.000000e+00	0
2883201	8.881784e-16	50
2883214	1.000000e+00	3
2883215	1.000000e+00	0
2883212	1.000000e+00	2
2883213	1.000000e+00	0
2883210	1.000000e+00	4
2883211	2.807050e-06	41
2883208	9.835804e-01	18
2883209	1.000000e+00	5
2883223	9.995319e-01	14
2883222	9.999881e-01	11
2883221	6.640945e-01	24
2883220	9.999999e-01	8
2883219	1.000000e+00	6
2883218	9.405398e-01	20
2883217	1.000000e+00	7
2883216	1.000000e+00	0
2883231	1.641957e-02	33
2883230	1.000000e+00	2
2883229	8.881784e-16	50
2883228	8.881784e-16	50
2883227	2.807050e-06	41
2883226	9.999549e-01	12
2883225	8.881784e-16	50
2883224	4.681115e-04	37
2883236	1.000000e+00	6
2883237	3.359055e-01	27
2883238	3.300224e-03	35
2883239	3.300224e-03	35
2883232	1.000000e+00	7
2883233	1.000000e+00	2
2883234	1.000000e+00	2
2883235	8.881784e-16	50
2883244	1.000000e+00	0
2883245	1.000000e+00	1
2883246	1.000000e+00	2
2883247	8.881784e-16	50
2883240	1.621870e-08	44
2883241	9.999999e-01	8
2883242	1.000000e+00	1
2883243	1.000000e+00	2
2883253	1.000000e+00	0
2883252	1.000000e+00	0
2883255	1.000000e+00	1
2883249	1.049339e-07	43
2883248	1.000000e+00	2
2883251	1.000000e+00	0
2883250	1.000000e+00	1
2883261	8.881784e-16	50
2883260	8.881784e-16	50
2883263	1.621870e-08	44
2883262	8.881784e-16	50
2883257	9.998471e-01	13
2883256	1.000000e+00	0
2883259	1.000000e+00	1
2883258	1.000000e+00	5
2883266	9.999972e-01	10
2883267	4.681115e-04	37
2883264	8.881784e-16	50
2883265	1.000000e+00	0
2883270	1.000000e+00	1
2883271	8.881784e-16	50
2883268	1.000000e+00	0
2883269	1.000000e+00	0
2883274	1.000000e+00	1
2883275	9.405398e-01	20
2883272	8.881784e-16	50
2883273	1.000000e+00	1
2883278	1.000000e+00	1
2883279	1.000000e+00	2
2883276	1.000000e+00	6
2883277	1.000000e+00	0
2883283	1.013194e-01	30
2883282	8.388818e-01	22
2883281	1.000000e+00	7
2883280	3.245432e-02	32
2883287	2.807050e-06	41
2883286	1.000000e+00	1
2883285	8.881784e-16	50
2883284	1.000000e+00	2
2883291	8.881784e-16	50
2883290	1.000000e+00	2
2883289	8.388818e-01	22
2883295	1.000000e+00	6
2883294	1.133316e-12	48
2883293	9.999994e-01	9
2883292	1.000000e+00	0
2883296	9.675457e-01	19
2883297	1.133316e-12	48
2883298	8.881784e-16	50
2883299	1.000000e+00	0
2883300	1.000000e+00	2
2883301	1.000000e+00	1
2883302	1.000000e+00	3
2883303	1.000000e+00	5
2883304	1.000000e+00	0
2883305	1.000000e+00	0
2883306	1.000000e+00	3
2883307	1.000000e+00	6
2883308	1.000000e+00	0
2883309	1.000000e+00	3
2883311	4.529710e-14	49
2883313	1.000000e+00	0
2883315	1.000000e+00	0
2883317	5.946023e-02	31
2883316	8.881784e-16	50
2883319	1.854161e-11	47
2883318	1.000000e+00	7
2883321	9.995319e-01	14
2883320	8.881784e-16	50
2883323	1.000000e+00	5
2883322	8.881784e-16	50
2883325	4.438624e-01	26
2883324	9.995319e-01	14
2883327	9.675457e-01	19
2883326	1.000000e+00	6
2883087	8.881784e-16	50
2883086	8.986806e-01	21
2883085	1.000000e+00	4
2883084	9.405398e-01	20
2883083	1.000000e+00	5
2883082	4.681115e-04	37
2883078	1.000000e+00	4
2883077	9.405398e-01	20
2883076	2.104926e-09	45
2883075	9.405398e-01	20
2883074	1.000000e+00	3
2883073	1.000000e+00	6
2883072	1.000000e+00	2
2883102	9.966998e-01	16
2883103	8.881784e-16	50
2883100	9.999999e-01	8
2883101	4.510745e-05	39
2883098	1.000000e+00	5
2883099	9.986989e-01	15
2883096	1.000000e+00	2
2883097	1.000000e+00	0
2883092	8.881784e-16	50
2883093	8.388818e-01	22
2883090	1.621870e-08	44
2883091	9.966998e-01	16
2883088	1.000000e+00	2
2883089	1.000000e+00	2
2883117	6.640945e-01	24
2883116	1.000000e+00	3
2883119	8.881784e-16	50
2883118	1.611182e-01	29
2883113	1.000000e+00	3
2883112	8.881784e-16	50
2883115	1.000000e+00	6
2883114	8.881784e-16	50
2883109	1.000000e+00	7
2883108	8.388818e-01	22
2883111	2.104926e-09	45
2883110	1.000000e+00	0
2883105	9.999999e-01	8
2883104	2.104926e-09	45
2883107	1.049339e-07	43
2883106	1.000000e+00	0
2883132	8.881784e-16	50
2883133	1.000000e+00	0
2883134	1.000000e+00	0
2883135	1.000000e+00	3
2883128	1.000000e+00	5
2883129	5.946023e-02	31
2883130	1.000000e+00	1
2883131	8.881784e-16	50
2883124	1.000000e+00	4
2883125	1.000000e+00	0
2883126	1.000000e+00	3
2883127	1.133316e-12	48
2883120	8.881784e-16	50
2883121	1.000000e+00	0
2883122	1.000000e+00	1
2883123	4.681115e-04	37
2883147	9.999994e-01	9
2883146	1.000000e+00	6
2883145	1.000000e+00	1
2883151	9.995319e-01	14
2883150	1.000000e+00	0
2883149	1.000000e+00	1
2883148	2.399438e-01	28
2883139	9.999549e-01	12
2883138	1.000000e+00	0
2883137	3.359055e-01	27
2883136	8.881784e-16	50
2883143	1.000000e+00	0
2883142	1.000000e+00	1
2883141	7.673339e-03	34
2883140	1.000000e+00	0
2883162	8.881784e-16	50
2883163	3.300224e-03	35
2883160	4.510745e-05	39
2883161	9.835804e-01	18
2883167	4.438624e-01	26
2883164	1.000000e+00	0
2883165	1.000000e+00	1
2883154	1.000000e+00	0
2883155	1.000000e+00	5
2883152	1.000000e+00	7
2883153	1.000000e+00	5
2883158	1.000000e+00	2
2883159	3.359055e-01	27
2883156	1.000000e+00	2
2883157	8.881784e-16	50
2883177	1.000000e+00	6
2883176	9.999881e-01	11
2883179	1.000000e+00	1
2883178	1.000000e+00	0
2883180	1.000000e+00	4
2883183	1.000000e+00	2
2883182	1.049339e-07	43
2883169	8.388818e-01	22
2883168	8.881784e-16	50
2883171	1.000000e+00	2
2883170	1.000000e+00	3
2883173	1.301086e-03	36
2883172	5.817779e-07	42
2883175	1.000000e+00	4
2883174	2.807050e-06	41
2883192	8.881784e-16	50
2883193	5.946023e-02	31
2883194	5.561376e-01	25
2883196	1.000000e+00	2
2883197	1.000000e+00	1
2883198	1.000000e+00	4
2883199	9.999972e-01	10
2883184	1.000000e+00	5
2883185	1.000000e+00	2
2883186	9.998471e-01	13
2883187	9.405398e-01	20
2883188	1.000000e+00	1
2883189	1.000000e+00	1
2883190	1.000000e+00	1
2883191	1.193067e-05	40
2883477	1.621870e-08	44
2883476	5.561376e-01	25
2883473	1.000000e+00	0
2883472	1.529320e-04	38
2883475	1.000000e+00	4
2883474	4.438624e-01	26
2883485	5.561376e-01	25
2883484	2.104926e-09	45
2883487	9.995319e-01	14
2883486	1.000000e+00	1
2883481	1.000000e+00	2
2883480	1.000000e+00	2
2883482	9.995319e-01	14
2883460	8.881784e-16	50
2883461	1.000000e+00	1
2883462	9.998471e-01	13
2883456	1.000000e+00	4
2883458	6.640945e-01	24
2883459	1.000000e+00	0
2883468	1.000000e+00	2
2883469	1.000000e+00	3
2883470	8.881784e-16	50
2883464	1.000000e+00	0
2883465	9.999881e-01	11
2883466	8.881784e-16	50
2883467	9.835804e-01	18
2883511	1.000000e+00	1
2883510	3.359055e-01	27
2883509	1.000000e+00	0
2883508	1.000000e+00	0
2883507	1.000000e+00	7
2883506	1.000000e+00	3
2883505	1.301086e-03	36
2883504	9.675457e-01	19
2883519	1.000000e+00	0
2883518	4.529710e-14	49
2883517	1.000000e+00	3
2883516	1.000000e+00	0
2883515	5.561376e-01	25
2883514	1.000000e+00	0
2883513	1.013194e-01	30
2883512	1.000000e+00	0
2883494	9.999549e-01	12
2883495	1.000000e+00	0
2883492	9.999994e-01	9
2883493	9.999999e-01	8
2883490	1.000000e+00	0
2883491	9.999999e-01	8
2883488	7.600562e-01	23
2883489	1.000000e+00	1
2883502	1.000000e+00	0
2883503	1.000000e+00	3
2883500	1.000000e+00	1
2883501	7.673339e-03	34
2883498	9.999881e-01	11
2883499	4.529710e-14	49
2883496	1.000000e+00	0
2883497	1.000000e+00	1
2883537	1.000000e+00	1
2883536	1.133316e-12	48
2883539	1.013194e-01	30
2883538	1.000000e+00	1
2883541	1.000000e+00	1
2883540	1.000000e+00	0
2883543	9.999999e-01	8
2883542	9.999549e-01	12
2883545	1.000000e+00	3
2883544	5.946023e-02	31
2883547	1.133316e-12	48
2883546	9.986989e-01	15
2883549	3.300224e-03	35
2883551	1.000000e+00	1
2883550	1.000000e+00	1
2883521	1.000000e+00	1
2883522	1.000000e+00	0
2883523	1.854161e-11	47
2883524	4.529710e-14	49
2883525	1.000000e+00	5
2883527	1.000000e+00	7
2883528	1.000000e+00	4
2883529	1.000000e+00	3
2883530	9.999972e-01	10
2883531	1.000000e+00	4
2883532	9.998471e-01	13
2883533	3.359055e-01	27
2883534	9.999999e-01	8
2883535	1.000000e+00	2
2883571	1.000000e+00	3
2883570	1.000000e+00	0
2883569	1.000000e+00	0
2883568	7.600562e-01	23
2883575	9.999549e-01	12
2883574	1.193067e-05	40
2883572	1.000000e+00	2
2883579	1.000000e+00	1
2883578	1.000000e+00	0
2883577	1.000000e+00	1
2883576	1.000000e+00	3
2883583	3.245432e-02	32
2883582	5.817779e-07	42
2883581	2.807050e-06	41
2883580	1.000000e+00	1
2883554	9.835804e-01	18
2883552	8.881784e-16	50
2883553	5.817779e-07	42
2883558	1.000000e+00	1
2883559	1.000000e+00	0
2883556	1.133316e-12	48
2883557	1.133316e-12	48
2883562	2.399438e-01	28
2883563	3.359055e-01	27
2883560	1.000000e+00	2
2883561	1.000000e+00	6
2883566	8.881784e-16	50
2883567	3.245432e-02	32
2883564	1.000000e+00	6
2883565	1.133316e-12	48
2883356	4.529710e-14	49
2883357	9.986989e-01	15
2883358	1.000000e+00	0
2883359	9.999972e-01	10
2883352	8.881784e-16	50
2883354	1.000000e+00	1
2883355	1.000000e+00	0
2883348	1.000000e+00	1
2883349	9.999972e-01	10
2883350	9.998471e-01	13
2883351	4.529710e-14	49
2883344	1.000000e+00	3
2883345	6.640945e-01	24
2883346	1.529320e-04	38
2883347	9.999994e-01	9
2883341	8.881784e-16	50
2883340	3.300224e-03	35
2883343	1.000000e+00	4
2883342	1.133316e-12	48
2883337	3.245432e-02	32
2883336	9.999994e-01	9
2883339	2.230891e-10	46
2883338	1.000000e+00	1
2883332	1.000000e+00	4
2883335	1.000000e+00	1
2883334	9.999881e-01	11
2883329	8.881784e-16	50
2883328	8.881784e-16	50
2883331	8.881784e-16	50
2883330	9.995319e-01	14
2883390	1.000000e+00	1
2883391	1.000000e+00	1
2883388	9.995319e-01	14
2883386	9.986989e-01	15
2883387	3.245432e-02	32
2883385	9.966998e-01	16
2883382	6.640945e-01	24
2883383	2.807050e-06	41
2883381	1.000000e+00	1
2883378	1.000000e+00	0
2883379	8.881784e-16	50
2883376	1.854161e-11	47
2883377	1.000000e+00	1
2883375	1.000000e+00	0
2883374	1.000000e+00	3
2883373	1.000000e+00	0
2883372	8.881784e-16	50
2883371	9.999994e-01	9
2883370	1.301086e-03	36
2883369	1.000000e+00	2
2883368	1.000000e+00	0
2883367	1.000000e+00	0
2883366	9.999994e-01	9
2883365	1.000000e+00	0
2883364	1.000000e+00	1
2883363	9.986989e-01	15
2883361	1.000000e+00	5
2883416	8.881784e-16	50
2883417	8.881784e-16	50
2883418	1.000000e+00	7
2883420	3.245432e-02	32
2883421	2.230891e-10	46
2883422	9.999881e-01	11
2883423	1.049339e-07	43
2883408	1.000000e+00	5
2883410	1.000000e+00	0
2883411	1.000000e+00	0
2883412	1.000000e+00	0
2883413	1.000000e+00	0
2883414	8.881784e-16	50
2883401	1.000000e+00	0
2883400	1.000000e+00	2
2883403	8.881784e-16	50
2883402	1.000000e+00	0
2883405	8.881784e-16	50
2883404	1.641957e-02	33
2883407	8.881784e-16	50
2883406	9.999549e-01	12
2883393	1.000000e+00	1
2883392	1.000000e+00	1
2883395	9.675457e-01	19
2883394	9.835804e-01	18
2883397	1.133316e-12	48
2883399	1.000000e+00	0
2883398	1.000000e+00	1
2883450	5.817779e-07	42
2883451	1.000000e+00	0
2883448	2.230891e-10	46
2883449	1.000000e+00	5
2883454	9.835804e-01	18
2883455	8.388818e-01	22
2883452	1.000000e+00	0
2883453	1.000000e+00	3
2883442	4.529710e-14	49
2883443	1.000000e+00	5
2883440	9.923267e-01	17
2883441	1.193067e-05	40
2883446	1.000000e+00	0
2883447	1.000000e+00	3
2883444	1.000000e+00	5
2883445	1.000000e+00	7
2883435	1.000000e+00	3
2883434	9.675457e-01	19
2883433	1.013194e-01	30
2883432	9.999999e-01	8
2883439	3.245432e-02	32
2883437	1.000000e+00	0
2883427	9.999999e-01	8
2883426	1.000000e+00	0
2883425	9.998471e-01	13
2883424	1.000000e+00	0
2883430	9.999881e-01	11
2883428	1.000000e+00	5
2882721	9.835804e-01	18
2882722	1.000000e+00	5
2882723	1.000000e+00	3
2882725	2.399438e-01	28
2882726	1.000000e+00	0
2882727	1.193067e-05	40
2882728	1.000000e+00	1
2882729	1.000000e+00	2
2882730	9.999881e-01	11
2882731	1.000000e+00	0
2882732	1.000000e+00	2
2882733	1.000000e+00	0
2882734	1.000000e+00	1
2882735	8.881784e-16	50
2882737	1.000000e+00	0
2882736	1.000000e+00	5
2882739	1.000000e+00	3
2882738	1.000000e+00	0
2882741	4.681115e-04	37
2882740	1.000000e+00	0
2882743	1.000000e+00	1
2882742	1.000000e+00	6
2882745	1.529320e-04	38
2882744	1.000000e+00	0
2882747	8.881784e-16	50
2882746	1.000000e+00	1
2882749	8.881784e-16	50
2882748	8.881784e-16	50
2882751	1.000000e+00	1
2882750	9.999994e-01	9
2882690	1.000000e+00	0
2882688	8.881784e-16	50
2882689	1.000000e+00	0
2882694	1.000000e+00	0
2882695	1.000000e+00	0
2882692	1.301086e-03	36
2882693	1.529320e-04	38
2882698	1.000000e+00	2
2882699	1.000000e+00	0
2882696	1.000000e+00	1
2882697	8.881784e-16	50
2882702	1.000000e+00	6
2882700	1.000000e+00	0
2882701	1.000000e+00	0
2882707	1.854161e-11	47
2882706	1.000000e+00	7
2882705	8.881784e-16	50
2882704	1.000000e+00	1
2882710	1.049339e-07	43
2882709	1.000000e+00	0
2882708	9.995319e-01	14
2882715	1.049339e-07	43
2882714	1.000000e+00	4
2882713	1.000000e+00	5
2882712	8.881784e-16	50
2882719	2.230891e-10	46
2882718	4.529710e-14	49
2882716	8.881784e-16	50
2882788	1.000000e+00	5
2882789	1.000000e+00	1
2882790	1.000000e+00	1
2882791	1.611182e-01	29
2882784	8.881784e-16	50
2882785	3.359055e-01	27
2882787	3.359055e-01	27
2882796	1.000000e+00	0
2882797	1.000000e+00	1
2882798	1.000000e+00	5
2882799	1.000000e+00	7
2882792	1.000000e+00	0
2882793	1.000000e+00	1
2882794	1.000000e+00	0
2882795	1.000000e+00	3
2882804	8.881784e-16	50
2882807	9.999881e-01	11
2882806	8.986806e-01	21
2882801	9.966998e-01	16
2882800	1.000000e+00	0
2882803	8.881784e-16	50
2882802	9.986989e-01	15
2882813	1.000000e+00	4
2882812	1.000000e+00	6
2882815	1.000000e+00	2
2882814	1.000000e+00	4
2882809	1.000000e+00	2
2882811	1.000000e+00	2
2882810	1.000000e+00	0
2882756	1.000000e+00	1
2882757	3.359055e-01	27
2882754	9.998471e-01	13
2882755	1.000000e+00	4
2882752	1.000000e+00	2
2882753	9.923267e-01	17
2882766	1.000000e+00	3
2882767	1.000000e+00	0
2882764	1.301086e-03	36
2882765	9.999994e-01	9
2882762	1.000000e+00	3
2882763	9.999994e-01	9
2882760	1.000000e+00	2
2882761	1.000000e+00	2
2882775	1.000000e+00	0
2882774	9.675457e-01	19
2882773	1.000000e+00	0
2882772	1.000000e+00	2
2882771	9.966998e-01	16
2882770	1.854161e-11	47
2882769	1.000000e+00	6
2882768	1.000000e+00	4
2882783	1.000000e+00	1
2882782	1.000000e+00	3
2882781	8.881784e-16	50
2882780	1.000000e+00	0
2882779	1.000000e+00	1
2882778	1.000000e+00	0
2882777	1.193067e-05	40
2882601	1.854161e-11	47
2882600	1.000000e+00	3
2882603	8.881784e-16	50
2882605	1.000000e+00	2
2882604	2.104926e-09	45
2882607	1.000000e+00	0
2882606	4.529710e-14	49
2882593	1.611182e-01	29
2882595	1.000000e+00	0
2882594	1.000000e+00	0
2882597	1.000000e+00	3
2882596	1.000000e+00	1
2882599	7.673339e-03	34
2882598	1.000000e+00	0
2882616	9.999881e-01	11
2882617	1.000000e+00	3
2882618	1.000000e+00	4
2882619	1.000000e+00	1
2882620	8.881784e-16	50
2882621	4.529710e-14	49
2882608	1.000000e+00	0
2882609	1.000000e+00	1
2882610	9.995319e-01	14
2882611	1.529320e-04	38
2882612	9.999549e-01	12
2882613	6.640945e-01	24
2882614	1.193067e-05	40
2882571	7.673339e-03	34
2882570	1.621870e-08	44
2882569	1.000000e+00	0
2882568	1.000000e+00	1
2882575	2.399438e-01	28
2882574	1.000000e+00	2
2882573	1.000000e+00	0
2882572	1.000000e+00	5
2882563	3.300224e-03	35
2882562	1.000000e+00	0
2882561	1.000000e+00	1
2882560	1.000000e+00	1
2882567	1.000000e+00	2
2882566	1.000000e+00	1
2882565	1.000000e+00	1
2882564	1.000000e+00	0
2882586	1.000000e+00	1
2882587	9.999994e-01	9
2882584	1.013194e-01	30
2882585	8.986806e-01	21
2882590	9.999994e-01	9
2882591	2.807050e-06	41
2882588	8.881784e-16	50
2882589	4.529710e-14	49
2882578	1.000000e+00	3
2882579	1.000000e+00	0
2882576	9.923267e-01	17
2882577	8.986806e-01	21
2882583	1.000000e+00	7
2882580	9.999549e-01	12
2882581	1.611182e-01	29
2882669	9.999999e-01	8
2882668	1.000000e+00	5
2882671	6.640945e-01	24
2882670	1.000000e+00	3
2882665	8.881784e-16	50
2882664	8.881784e-16	50
2882667	1.000000e+00	0
2882666	1.000000e+00	0
2882660	1.000000e+00	0
2882663	7.673339e-03	34
2882662	1.133316e-12	48
2882657	1.000000e+00	5
2882656	1.000000e+00	4
2882659	1.000000e+00	1
2882658	1.000000e+00	0
2882684	9.675457e-01	19
2882685	3.359055e-01	27
2882686	1.000000e+00	1
2882687	1.000000e+00	2
2882680	1.000000e+00	0
2882681	1.000000e+00	1
2882682	1.000000e+00	0
2882683	1.000000e+00	0
2882676	9.999881e-01	11
2882677	1.000000e+00	6
2882678	1.000000e+00	4
2882679	1.000000e+00	0
2882672	2.104926e-09	45
2882673	4.510745e-05	39
2882674	1.000000e+00	0
2882675	1.000000e+00	4
2882639	1.000000e+00	2
2882638	1.000000e+00	3
2882637	1.000000e+00	0
2882635	9.999881e-01	11
2882634	1.000000e+00	1
2882633	4.681115e-04	37
2882632	1.000000e+00	4
2882631	1.000000e+00	5
2882630	9.995319e-01	14
2882629	9.675457e-01	19
2882628	1.000000e+00	1
2882627	1.000000e+00	7
2882626	1.000000e+00	3
2882625	1.000000e+00	1
2882624	1.000000e+00	1
2882654	1.000000e+00	0
2882655	1.000000e+00	0
2882652	1.000000e+00	4
2882653	8.881784e-16	50
2882650	1.000000e+00	4
2882651	1.000000e+00	3
2882648	1.000000e+00	1
2882649	1.000000e+00	6
2882646	4.510745e-05	39
2882647	9.995319e-01	14
2882644	1.000000e+00	0
2882645	8.881784e-16	50
2882642	1.000000e+00	0
2882643	1.000000e+00	1
2882640	1.000000e+00	2
2882641	1.000000e+00	5
2882995	1.193067e-05	40
2882993	9.999549e-01	12
2882992	1.000000e+00	2
2882999	1.000000e+00	6
2882998	1.000000e+00	0
2882997	1.000000e+00	2
2882996	1.000000e+00	1
2883003	2.399438e-01	28
2883002	8.881784e-16	50
2883001	9.995319e-01	14
2883000	1.000000e+00	0
2883007	1.049339e-07	43
2883006	1.000000e+00	0
2883005	2.104926e-09	45
2882978	1.000000e+00	5
2882979	1.000000e+00	0
2882976	9.675457e-01	19
2882977	1.000000e+00	0
2882982	1.621870e-08	44
2882983	9.405398e-01	20
2882980	9.999994e-01	9
2882981	1.000000e+00	0
2882986	9.998471e-01	13
2882987	3.359055e-01	27
2882984	1.000000e+00	2
2882985	9.998471e-01	13
2882990	1.000000e+00	0
2882991	9.966998e-01	16
2882988	8.881784e-16	50
2882989	9.986989e-01	15
2882961	1.000000e+00	0
2882960	1.000000e+00	1
2882963	1.854161e-11	47
2882962	1.000000e+00	0
2882965	1.000000e+00	1
2882964	2.399438e-01	28
2882967	3.300224e-03	35
2882966	3.359055e-01	27
2882969	1.000000e+00	1
2882968	9.966998e-01	16
2882971	1.000000e+00	1
2882970	9.999994e-01	9
2882972	1.000000e+00	1
2882975	1.000000e+00	2
2882974	1.000000e+00	0
2882944	1.000000e+00	5
2882945	1.000000e+00	3
2882946	1.000000e+00	0
2882947	1.000000e+00	0
2882948	4.529710e-14	49
2882949	9.999549e-01	12
2882950	4.529710e-14	49
2882951	1.000000e+00	5
2882952	9.998471e-01	13
2882953	1.000000e+00	1
2882954	1.000000e+00	0
2882955	1.000000e+00	0
2882956	1.000000e+00	0
2882957	1.611182e-01	29
2882958	9.999972e-01	10
2882959	1.000000e+00	1
2883063	8.881784e-16	50
2883062	8.881784e-16	50
2883060	1.000000e+00	0
2883059	1.000000e+00	0
2883058	1.000000e+00	1
2883057	1.000000e+00	1
2883056	1.000000e+00	0
2883071	9.999881e-01	11
2883070	1.000000e+00	1
2883068	1.000000e+00	6
2883067	1.000000e+00	1
2883066	1.000000e+00	0
2883065	1.000000e+00	0
2883046	9.675457e-01	19
2883047	9.986989e-01	15
2883044	9.999999e-01	8
2883045	1.000000e+00	0
2883042	1.000000e+00	0
2883043	9.999549e-01	12
2883040	1.000000e+00	1
2883041	1.000000e+00	0
2883054	1.000000e+00	1
2883055	1.000000e+00	0
2883053	1.000000e+00	0
2883050	3.359055e-01	27
2883051	9.999994e-01	9
2883048	1.000000e+00	1
2883049	1.000000e+00	6
2883029	1.000000e+00	2
2883028	6.640945e-01	24
2883031	1.000000e+00	4
2883030	1.529320e-04	38
2883024	1.000000e+00	1
2883026	1.000000e+00	7
2883037	1.000000e+00	0
2883036	1.000000e+00	6
2883039	1.000000e+00	1
2883038	1.000000e+00	0
2883033	1.000000e+00	0
2883032	1.000000e+00	1
2883035	1.000000e+00	5
2883034	1.301086e-03	36
2883012	4.529710e-14	49
2883014	1.000000e+00	1
2883015	1.000000e+00	3
2883008	8.388818e-01	22
2883009	1.000000e+00	1
2883010	8.881784e-16	50
2883011	8.881784e-16	50
2883020	1.000000e+00	0
2883021	8.881784e-16	50
2883022	1.000000e+00	3
2883023	2.104926e-09	45
2883016	1.000000e+00	0
2883017	9.999999e-01	8
2883018	8.881784e-16	50
2883019	8.881784e-16	50
2882874	9.999999e-01	8
2882875	8.881784e-16	50
2882872	1.000000e+00	3
2882873	9.999999e-01	8
2882878	9.999994e-01	9
2882879	1.000000e+00	0
2882876	1.000000e+00	0
2882877	1.000000e+00	0
2882866	1.000000e+00	4
2882867	1.000000e+00	0
2882864	1.000000e+00	0
2882865	1.000000e+00	1
2882870	1.013194e-01	30
2882871	1.000000e+00	0
2882868	9.999881e-01	11
2882869	1.641957e-02	33
2882859	1.000000e+00	2
2882858	1.000000e+00	6
2882857	8.881784e-16	50
2882856	1.000000e+00	6
2882863	1.000000e+00	0
2882862	1.000000e+00	0
2882861	7.673339e-03	34
2882860	1.000000e+00	2
2882851	1.000000e+00	0
2882850	1.000000e+00	0
2882849	2.807050e-06	41
2882848	5.946023e-02	31
2882855	1.000000e+00	4
2882854	8.881784e-16	50
2882853	1.621870e-08	44
2882852	1.000000e+00	0
2882840	1.000000e+00	0
2882842	1.000000e+00	6
2882843	8.986806e-01	21
2882844	6.640945e-01	24
2882845	9.998471e-01	13
2882847	8.881784e-16	50
2882832	1.000000e+00	0
2882833	1.000000e+00	1
2882834	1.000000e+00	0
2882835	2.230891e-10	46
2882836	9.999881e-01	11
2882837	4.529710e-14	49
2882839	1.000000e+00	0
2882825	1.000000e+00	7
2882824	8.881784e-16	50
2882827	9.999972e-01	10
2882826	5.817779e-07	42
2882829	8.881784e-16	50
2882828	8.881784e-16	50
[truncated: 2,241 more rows]
