# Supplementary material for: Translational Selection Is Ubiquitous in Prokaryotes
Source: PLoS Genet. 2010 Jun 24;6(6):e1001004. doi: 10.1371/journal.pgen.1001004 (PMC2891978; doi:10.1371/journal.pgen.1001004)
Supplement: Dataset S1 — OCU/non-OCU gene calls in 461 Bacterial and Archaeal genomes, and summary tables of genome properties and OCU preferences for specific codons. (4.77 MB ZIP) [file pgen.1001004.s001.zip › Dataset_S1_Bacteria/Erythrobacter_litoralis_HTCC2594.arff.ocuGenes]

GeneID	signTest_p	ocuProbWinCnt
3871877	1.000000e+00	0
3871876	1.000000e+00	0
3871875	1.301086e-03	36
3871874	1.000000e+00	0
3871873	1.000000e+00	0
3871872	1.000000e+00	0
3871840	7.600562e-01	23
3871841	6.640945e-01	24
3871842	1.854161e-11	47
3871843	8.881784e-16	50
3871845	2.230891e-10	46
3871847	9.995319e-01	14
3871848	1.000000e+00	0
3871849	4.529710e-14	49
3871851	8.881784e-16	50
3871852	1.133316e-12	48
3871854	2.399438e-01	28
3871855	1.000000e+00	3
3871857	3.245432e-02	32
3871856	4.529710e-14	49
3871859	1.000000e+00	4
3871858	1.000000e+00	2
3871861	9.999994e-01	9
3871860	4.529710e-14	49
3871863	8.881784e-16	50
3871862	1.529320e-04	38
3871865	4.510745e-05	39
3871864	3.300224e-03	35
3871867	1.000000e+00	0
3871866	1.000000e+00	7
3871868	1.000000e+00	0
3871871	1.000000e+00	2
3871870	8.881784e-16	50
3871810	1.049339e-07	43
3871811	8.881784e-16	50
3871808	1.013194e-01	30
3871809	1.000000e+00	5
3871814	1.000000e+00	5
3871815	4.681115e-04	37
3871812	1.621870e-08	44
3871813	9.999999e-01	8
3871818	1.000000e+00	1
3871819	1.133316e-12	48
3871816	1.000000e+00	4
3871817	1.000000e+00	2
3871822	8.881784e-16	50
3871823	9.999994e-01	9
3871820	1.000000e+00	0
3871821	8.881784e-16	50
3871827	2.807050e-06	41
3871826	1.000000e+00	1
3871825	9.999994e-01	9
3871824	1.529320e-04	38
3871831	1.000000e+00	0
3871830	4.529710e-14	49
3871829	5.561376e-01	25
3871828	1.013194e-01	30
3871835	5.561376e-01	25
3871834	5.946023e-02	31
3871833	1.000000e+00	7
3871832	1.000000e+00	1
3871839	2.399438e-01	28
3871838	1.000000e+00	2
3871837	1.193067e-05	40
3871836	2.104926e-09	45
3871780	4.529710e-14	49
3871782	4.529710e-14	49
3871783	7.600562e-01	23
3871777	1.854161e-11	47
3871778	8.881784e-16	50
3871779	3.245432e-02	32
3871788	1.000000e+00	0
3871789	8.881784e-16	50
3871790	1.301086e-03	36
3871791	1.854161e-11	47
3871784	8.881784e-16	50
3871785	1.000000e+00	5
3871786	1.000000e+00	3
3871787	9.999994e-01	9
3871797	8.881784e-16	50
3871796	4.510745e-05	39
3871799	4.529710e-14	49
3871798	1.000000e+00	6
3871793	9.999999e-01	8
3871792	8.881784e-16	50
3871795	4.529710e-14	49
3871794	1.000000e+00	2
3871804	5.817779e-07	42
3871807	9.923267e-01	17
3871806	8.881784e-16	50
3871801	2.807050e-06	41
3871800	9.999881e-01	11
3871803	3.300224e-03	35
3871802	1.641957e-02	33
3871750	1.000000e+00	3
3871751	9.835804e-01	18
3871748	1.000000e+00	0
3871749	1.000000e+00	0
3871746	4.529710e-14	49
3871747	9.986989e-01	15
3871744	1.000000e+00	2
3871745	1.000000e+00	5
3871758	1.000000e+00	3
3871759	1.000000e+00	0
3871756	9.995319e-01	14
3871757	9.405398e-01	20
3871754	2.399438e-01	28
3871755	8.881784e-16	50
3871752	1.000000e+00	0
3871753	9.998471e-01	13
3871767	1.000000e+00	3
3871766	1.000000e+00	0
3871765	9.998471e-01	13
3871764	1.193067e-05	40
3871763	1.000000e+00	0
3871762	5.561376e-01	25
3871761	1.000000e+00	0
3871760	1.000000e+00	0
3871775	1.000000e+00	1
3871774	8.881784e-16	50
3871773	8.881784e-16	50
3871772	1.301086e-03	36
3871771	1.000000e+00	0
3871770	9.999881e-01	11
3871769	9.986989e-01	15
3871768	1.000000e+00	0
3870885	1.000000e+00	0
3870884	1.621870e-08	44
3870887	8.881784e-16	50
3870886	1.000000e+00	0
3870881	1.000000e+00	1
3870880	1.000000e+00	0
3870883	1.000000e+00	6
3870882	1.000000e+00	0
3870893	4.529710e-14	49
3870892	1.000000e+00	0
3870895	9.999994e-01	9
3870894	1.000000e+00	0
3870889	1.000000e+00	4
3870888	8.881784e-16	50
3870891	1.000000e+00	1
3870890	1.000000e+00	6
3870900	9.999881e-01	11
3870901	5.817779e-07	42
3870896	1.000000e+00	2
3870897	1.000000e+00	3
3870898	4.529710e-14	49
3870899	1.000000e+00	2
3870909	8.881784e-16	50
3870910	1.000000e+00	1
3870911	1.000000e+00	0
3870904	1.000000e+00	5
3870905	1.000000e+00	5
3870906	1.000000e+00	0
3870907	1.000000e+00	5
3870855	9.999549e-01	12
3870854	1.000000e+00	5
3870853	4.529710e-14	49
3870852	1.000000e+00	1
3870851	1.000000e+00	0
3870850	1.000000e+00	0
3870849	8.881784e-16	50
3870848	1.133316e-12	48
3870863	5.817779e-07	42
3870862	1.000000e+00	0
3870861	3.300224e-03	35
3870860	1.000000e+00	1
3870859	9.999994e-01	9
3870858	9.999994e-01	9
3870857	9.999994e-01	9
3870856	8.881784e-16	50
3870870	1.000000e+00	1
3870871	1.000000e+00	1
3870868	1.000000e+00	6
3870869	1.000000e+00	1
3870866	1.000000e+00	0
3870867	1.000000e+00	3
3870864	1.000000e+00	2
3870865	9.923267e-01	17
3870878	1.000000e+00	0
3870879	1.641957e-02	33
3870876	1.000000e+00	2
3870877	1.000000e+00	2
3870874	1.000000e+00	7
3870875	8.881784e-16	50
3870872	9.675457e-01	19
3870873	1.000000e+00	1
3870945	8.881784e-16	50
3870944	8.881784e-16	50
3870947	1.000000e+00	4
3870946	9.999549e-01	12
3870949	1.000000e+00	1
3870948	7.673339e-03	34
3870951	9.999972e-01	10
3870950	8.881784e-16	50
3870953	9.995319e-01	14
3870952	1.000000e+00	5
3870955	1.000000e+00	4
3870954	9.999999e-01	8
3870957	1.000000e+00	0
3870956	1.133316e-12	48
3870958	1.000000e+00	1
3870960	1.000000e+00	0
3870961	1.000000e+00	4
3870962	1.000000e+00	1
3870963	7.600562e-01	23
3870964	1.000000e+00	0
3870965	1.000000e+00	2
3870966	1.000000e+00	0
3870967	1.000000e+00	1
3870968	1.000000e+00	4
3870969	2.230891e-10	46
3870970	1.000000e+00	4
3870971	2.104926e-09	45
3870972	1.133316e-12	48
3870973	1.000000e+00	2
3870974	8.881784e-16	50
3870915	1.000000e+00	3
3870914	1.000000e+00	0
3870913	9.995319e-01	14
3870912	1.000000e+00	7
3870919	1.000000e+00	4
3870918	8.881784e-16	50
3870917	4.529710e-14	49
3870916	9.999994e-01	9
3870923	4.438624e-01	26
3870922	1.000000e+00	2
3870921	1.000000e+00	5
3870920	1.000000e+00	2
3870927	9.995319e-01	14
3870926	8.881784e-16	50
3870925	4.681115e-04	37
3870924	2.230891e-10	46
3870930	3.245432e-02	32
3870928	1.000000e+00	7
3870929	1.000000e+00	3
3870935	1.000000e+00	5
3870933	8.881784e-16	50
3870938	1.000000e+00	0
3870939	1.000000e+00	5
3870936	8.388818e-01	22
3870937	4.529710e-14	49
3870942	1.000000e+00	1
3870943	9.995319e-01	14
3870940	1.854161e-11	47
3870941	9.999549e-01	12
3870764	1.000000e+00	4
3870765	1.000000e+00	0
3870766	1.000000e+00	1
3870767	1.193067e-05	40
3870760	1.000000e+00	3
3870761	7.600562e-01	23
3870762	8.881784e-16	50
3870763	1.000000e+00	1
3870756	7.600562e-01	23
3870757	1.000000e+00	0
3870758	8.986806e-01	21
3870759	1.000000e+00	3
3870752	9.986989e-01	15
3870753	2.399438e-01	28
3870754	1.000000e+00	3
3870755	4.529710e-14	49
3870780	8.881784e-16	50
3870783	1.000000e+00	4
3870782	1.133316e-12	48
3870777	9.999994e-01	9
3870776	9.999881e-01	11
3870778	4.529710e-14	49
3870773	8.881784e-16	50
3870772	1.133316e-12	48
3870775	8.881784e-16	50
3870769	1.049339e-07	43
3870768	9.998471e-01	13
3870770	2.104926e-09	45
3870734	1.000000e+00	2
3870735	5.817779e-07	42
3870732	9.999994e-01	9
3870733	1.000000e+00	3
3870730	8.881784e-16	50
3870731	1.000000e+00	2
3870728	8.881784e-16	50
3870729	1.000000e+00	3
3870726	7.673339e-03	34
3870724	8.881784e-16	50
3870725	8.881784e-16	50
3870722	1.000000e+00	5
3870723	1.529320e-04	38
3870720	1.000000e+00	2
3870721	4.529710e-14	49
3870751	1.000000e+00	1
3870750	1.000000e+00	0
3870749	1.000000e+00	1
3870748	8.881784e-16	50
3870747	1.000000e+00	7
3870746	1.000000e+00	0
3870745	1.000000e+00	7
3870744	1.000000e+00	3
3870743	8.881784e-16	50
3870742	1.000000e+00	3
3870741	1.000000e+00	0
3870740	8.881784e-16	50
3870739	9.999881e-01	11
3870738	9.405398e-01	20
3870737	1.000000e+00	1
3870736	1.049339e-07	43
3870824	1.000000e+00	0
3870826	1.000000e+00	0
3870827	8.881784e-16	50
3870828	8.388818e-01	22
3870829	8.881784e-16	50
3870830	8.881784e-16	50
3870831	8.881784e-16	50
3870816	1.000000e+00	0
3870817	1.000000e+00	1
3870818	1.133316e-12	48
3870819	1.000000e+00	2
3870820	1.000000e+00	5
3870821	1.000000e+00	3
3870822	9.966998e-01	16
3870823	8.881784e-16	50
3870841	1.000000e+00	5
3870840	6.640945e-01	24
3870843	1.000000e+00	7
3870842	1.000000e+00	0
3870845	1.000000e+00	2
3870847	8.881784e-16	50
3870846	9.999549e-01	12
3870833	8.881784e-16	50
3870832	9.675457e-01	19
3870835	1.049339e-07	43
3870834	1.621870e-08	44
3870837	1.000000e+00	4
3870836	4.529710e-14	49
3870839	8.881784e-16	50
3870838	1.000000e+00	1
3870794	6.640945e-01	24
3870795	1.000000e+00	1
3870792	5.946023e-02	31
3870793	8.881784e-16	50
3870798	1.000000e+00	0
3870799	2.104926e-09	45
3870796	1.133316e-12	48
3870797	1.000000e+00	0
3870786	1.000000e+00	3
3870787	1.000000e+00	2
3870784	1.000000e+00	3
3870785	9.999549e-01	12
3870790	1.000000e+00	6
3870791	1.000000e+00	4
3870788	1.000000e+00	6
3870789	3.245432e-02	32
3870811	1.000000e+00	1
3870810	1.000000e+00	0
3870809	1.000000e+00	0
3870808	9.405398e-01	20
3870815	1.000000e+00	0
3870814	1.000000e+00	4
3870813	1.000000e+00	1
3870812	1.000000e+00	1
3870803	1.000000e+00	0
3870802	1.000000e+00	0
3870801	1.000000e+00	1
3870800	9.995319e-01	14
3870807	9.998471e-01	13
3870806	1.000000e+00	1
3870805	9.999994e-01	9
3870804	1.000000e+00	2
3871158	8.881784e-16	50
3871154	8.388818e-01	22
3871155	9.405398e-01	20
3871152	2.230891e-10	46
3871153	4.681115e-04	37
3871166	8.388818e-01	22
3871167	8.881784e-16	50
3871164	1.000000e+00	4
3871165	9.999972e-01	10
3871162	4.529710e-14	49
3871163	9.986989e-01	15
3871160	1.000000e+00	2
3871161	9.923267e-01	17
3871143	1.000000e+00	0
3871142	9.999972e-01	10
3871141	1.000000e+00	5
3871140	1.000000e+00	2
3871139	1.013194e-01	30
3871138	1.000000e+00	3
3871137	8.388818e-01	22
3871136	1.000000e+00	0
3871151	9.999999e-01	8
3871150	9.923267e-01	17
3871149	8.881784e-16	50
3871148	8.881784e-16	50
3871147	2.104926e-09	45
3871146	9.999549e-01	12
3871145	3.300224e-03	35
3871144	4.681115e-04	37
3871124	1.000000e+00	3
3871125	3.245432e-02	32
3871126	9.995319e-01	14
3871127	3.359055e-01	27
3871120	1.133316e-12	48
3871121	8.881784e-16	50
3871122	1.000000e+00	6
3871123	9.675457e-01	19
3871132	1.000000e+00	0
3871133	1.133316e-12	48
3871134	1.000000e+00	3
3871135	1.000000e+00	3
3871128	9.999972e-01	10
3871129	1.000000e+00	1
3871130	1.000000e+00	7
3871131	7.600562e-01	23
3871109	1.000000e+00	3
3871108	1.621870e-08	44
3871111	9.999999e-01	8
3871110	1.000000e+00	1
3871105	9.835804e-01	18
3871104	4.681115e-04	37
3871117	7.673339e-03	34
3871116	8.881784e-16	50
3871119	1.854161e-11	47
3871118	4.529710e-14	49
3871113	1.000000e+00	4
3871112	1.000000e+00	1
3871115	1.000000e+00	0
3871114	5.946023e-02	31
3871218	1.000000e+00	0
3871219	9.966998e-01	16
3871216	4.529710e-14	49
3871217	8.986806e-01	21
3871222	1.000000e+00	1
3871223	9.675457e-01	19
3871220	1.000000e+00	1
3871221	8.881784e-16	50
3871226	1.000000e+00	5
3871227	1.000000e+00	2
3871224	9.999999e-01	8
3871225	1.000000e+00	0
3871230	9.966998e-01	16
3871231	1.854161e-11	47
3871228	3.245432e-02	32
3871229	2.230891e-10	46
3871203	8.881784e-16	50
3871202	9.999881e-01	11
3871201	4.529710e-14	49
3871200	1.000000e+00	4
3871207	1.000000e+00	2
3871206	1.000000e+00	0
3871205	2.230891e-10	46
3871204	1.854161e-11	47
3871211	8.881784e-16	50
3871210	1.000000e+00	5
3871209	1.000000e+00	2
3871208	1.000000e+00	1
3871215	1.000000e+00	4
3871214	4.510745e-05	39
3871213	8.881784e-16	50
3871212	1.000000e+00	0
3871184	1.000000e+00	3
3871185	1.193067e-05	40
3871186	1.641957e-02	33
3871187	1.000000e+00	1
3871188	1.000000e+00	0
3871189	1.000000e+00	0
3871190	1.000000e+00	0
3871191	1.000000e+00	0
3871192	8.881784e-16	50
3871193	1.000000e+00	6
3871194	8.881784e-16	50
3871195	1.000000e+00	2
3871196	1.000000e+00	0
3871197	1.000000e+00	2
3871198	1.133316e-12	48
3871169	8.881784e-16	50
3871168	8.881784e-16	50
3871171	1.854161e-11	47
3871170	1.000000e+00	4
3871173	1.000000e+00	3
3871172	3.245432e-02	32
3871175	1.000000e+00	4
3871174	1.000000e+00	5
3871177	4.681115e-04	37
3871176	9.998471e-01	13
3871179	4.529710e-14	49
3871178	4.529710e-14	49
3871181	1.000000e+00	4
3871180	8.881784e-16	50
3871183	2.104926e-09	45
3871182	5.946023e-02	31
3871039	1.000000e+00	0
3871038	1.000000e+00	3
3871037	1.000000e+00	1
3871035	1.000000e+00	0
3871034	1.000000e+00	4
3871033	8.881784e-16	50
3871032	9.995319e-01	14
3871031	4.529710e-14	49
3871030	1.000000e+00	4
3871029	8.881784e-16	50
3871028	1.000000e+00	0
3871027	2.399438e-01	28
3871026	9.998471e-01	13
3871025	1.000000e+00	0
3871024	8.881784e-16	50
3871022	1.000000e+00	0
3871023	1.000000e+00	0
3871020	1.133316e-12	48
3871021	8.881784e-16	50
3871018	4.529710e-14	49
3871019	8.881784e-16	50
3871016	1.000000e+00	1
3871017	8.881784e-16	50
3871014	1.621870e-08	44
3871015	9.986989e-01	15
3871012	3.359055e-01	27
3871013	1.000000e+00	2
3871010	8.986806e-01	21
3871011	1.000000e+00	1
3871008	1.000000e+00	3
3871009	1.000000e+00	0
3871005	9.986989e-01	15
3871004	1.000000e+00	1
3871007	9.405398e-01	20
3871006	1.000000e+00	5
3871001	2.230891e-10	46
3871000	1.000000e+00	6
3871003	1.301086e-03	36
3871002	1.000000e+00	5
3870997	9.999994e-01	9
3870996	1.000000e+00	2
3870999	9.405398e-01	20
3870998	9.999994e-01	9
3870993	1.621870e-08	44
3870992	6.640945e-01	24
3870995	9.966998e-01	16
3870994	1.049339e-07	43
3870988	9.999881e-01	11
3870989	2.399438e-01	28
3870990	1.133316e-12	48
3870991	1.000000e+00	3
3870984	1.000000e+00	2
3870985	1.000000e+00	0
3870986	1.000000e+00	6
3870987	5.946023e-02	31
3870980	1.000000e+00	2
3870981	5.946023e-02	31
3870982	1.000000e+00	0
3870983	1.611182e-01	29
3870977	1.000000e+00	3
3870978	1.000000e+00	0
3870979	7.600562e-01	23
3871099	8.986806e-01	21
3871098	4.529710e-14	49
3871097	8.881784e-16	50
3871096	2.399438e-01	28
3871103	1.013194e-01	30
3871102	1.049339e-07	43
3871100	5.817779e-07	42
3871091	8.881784e-16	50
3871090	8.881784e-16	50
3871089	9.999881e-01	11
3871088	8.881784e-16	50
3871095	1.000000e+00	6
3871094	4.681115e-04	37
3871093	1.854161e-11	47
3871092	8.881784e-16	50
3871082	8.881784e-16	50
3871083	7.600562e-01	23
3871080	4.529710e-14	49
3871081	9.999994e-01	9
3871086	8.881784e-16	50
3871087	8.881784e-16	50
3871084	9.999994e-01	9
3871085	2.230891e-10	46
3871074	5.817779e-07	42
3871075	4.438624e-01	26
3871072	1.000000e+00	2
3871073	1.854161e-11	47
3871078	1.133316e-12	48
3871079	8.881784e-16	50
3871076	9.405398e-01	20
3871077	9.966998e-01	16
3871065	9.998471e-01	13
3871064	1.641957e-02	33
3871067	8.881784e-16	50
3871066	1.000000e+00	6
3871069	3.245432e-02	32
3871068	4.681115e-04	37
3871071	1.000000e+00	3
3871070	1.000000e+00	3
3871056	8.881784e-16	50
3871059	1.000000e+00	2
3871061	1.529320e-04	38
3871060	1.000000e+00	7
3871062	1.000000e+00	1
3871048	1.301086e-03	36
3871049	1.000000e+00	4
3871050	9.835804e-01	18
3871052	8.881784e-16	50
3871053	1.611182e-01	29
3871054	1.049339e-07	43
3871055	8.881784e-16	50
3871040	1.000000e+00	3
3871042	1.854161e-11	47
3871043	8.881784e-16	50
3871044	1.000000e+00	1
3871045	9.999994e-01	9
3871046	8.881784e-16	50
3871047	8.881784e-16	50
3871363	1.000000e+00	1
3871362	1.000000e+00	0
3871361	1.000000e+00	0
3871360	1.000000e+00	0
3871367	1.000000e+00	1
3871366	1.000000e+00	1
3871365	1.000000e+00	0
3871364	1.000000e+00	0
3871371	3.359055e-01	27
3871370	1.000000e+00	2
3871369	1.000000e+00	2
3871368	1.000000e+00	4
3871375	9.999999e-01	8
3871374	9.998471e-01	13
3871373	9.923267e-01	17
3871372	1.013194e-01	30
3871378	4.529710e-14	49
3871379	8.881784e-16	50
3871376	8.881784e-16	50
3871377	1.000000e+00	0
3871382	9.999881e-01	11
3871383	9.998471e-01	13
3871380	1.000000e+00	5
3871381	8.986806e-01	21
3871386	1.000000e+00	3
3871387	1.000000e+00	0
3871384	1.193067e-05	40
3871385	4.510745e-05	39
3871390	1.000000e+00	3
3871391	1.000000e+00	3
3871388	1.000000e+00	1
3871389	1.611182e-01	29
3871392	1.000000e+00	7
3871395	8.881784e-16	50
3871394	8.881784e-16	50
3871397	2.104926e-09	45
3871396	1.000000e+00	0
3871399	1.621870e-08	44
3871398	4.529710e-14	49
3871401	1.854161e-11	47
3871400	1.000000e+00	1
3871403	1.611182e-01	29
3871402	9.405398e-01	20
3871405	8.881784e-16	50
3871404	9.966998e-01	16
3871407	5.946023e-02	31
3871406	9.999549e-01	12
3871408	1.133316e-12	48
3871409	1.000000e+00	5
3871410	8.881784e-16	50
3871411	9.999972e-01	10
3871412	6.640945e-01	24
3871413	8.388818e-01	22
3871414	4.529710e-14	49
3871415	9.999999e-01	8
3871416	2.807050e-06	41
3871417	4.529710e-14	49
3871418	8.881784e-16	50
3871419	9.966998e-01	16
3871420	9.999994e-01	9
3871421	8.881784e-16	50
3871422	8.881784e-16	50
3871423	1.000000e+00	3
3871431	1.000000e+00	0
3871430	8.388818e-01	22
3871429	1.000000e+00	0
3871428	1.000000e+00	0
3871427	9.998471e-01	13
3871426	8.881784e-16	50
3871425	1.000000e+00	4
3871424	1.000000e+00	3
3871439	1.000000e+00	0
3871438	2.230891e-10	46
3871436	8.881784e-16	50
3871434	1.000000e+00	0
3871446	9.923267e-01	17
3871447	9.999999e-01	8
3871444	1.000000e+00	0
3871445	9.835804e-01	18
3871443	1.000000e+00	0
3871440	1.000000e+00	0
3871441	1.133316e-12	48
3871454	2.230891e-10	46
3871455	8.881784e-16	50
3871452	9.999994e-01	9
3871453	1.529320e-04	38
3871450	8.881784e-16	50
3871451	9.405398e-01	20
3871448	4.529710e-14	49
3871449	8.881784e-16	50
3871461	9.675457e-01	19
3871460	8.881784e-16	50
3871463	1.621870e-08	44
3871462	8.881784e-16	50
3871457	2.807050e-06	41
3871456	8.881784e-16	50
3871459	4.529710e-14	49
3871458	9.835804e-01	18
3871469	1.000000e+00	2
3871468	2.230891e-10	46
3871471	1.133316e-12	48
3871470	9.999881e-01	11
3871465	1.000000e+00	1
3871464	1.193067e-05	40
3871467	8.881784e-16	50
3871466	9.986989e-01	15
3871476	9.999994e-01	9
3871477	9.999999e-01	8
3871478	1.000000e+00	0
3871479	2.807050e-06	41
3871472	1.000000e+00	2
3871474	5.561376e-01	25
3871475	1.000000e+00	3
3871484	9.835804e-01	18
3871485	1.000000e+00	0
3871486	1.000000e+00	0
3871487	1.000000e+00	0
3871480	1.000000e+00	2
3871481	9.966998e-01	16
3871482	1.000000e+00	2
3871243	1.013194e-01	30
3871240	1.000000e+00	5
3871241	1.000000e+00	0
3871246	1.000000e+00	3
3871247	9.998471e-01	13
3871245	4.529710e-14	49
3871234	8.881784e-16	50
3871232	8.881784e-16	50
3871238	9.966998e-01	16
3871237	8.881784e-16	50
3871259	1.000000e+00	4
3871258	8.881784e-16	50
3871257	4.681115e-04	37
3871263	8.881784e-16	50
3871262	9.966998e-01	16
3871261	9.405398e-01	20
3871260	1.000000e+00	4
3871251	5.561376e-01	25
3871250	1.301086e-03	36
3871249	1.000000e+00	2
3871248	9.999994e-01	9
3871255	8.881784e-16	50
3871254	8.881784e-16	50
3871253	1.854161e-11	47
3871252	8.881784e-16	50
3871272	1.000000e+00	2
3871273	1.000000e+00	0
3871274	9.999549e-01	12
3871275	1.000000e+00	1
3871276	4.529710e-14	49
3871277	1.000000e+00	5
3871278	1.854161e-11	47
3871279	9.998471e-01	13
3871264	9.835804e-01	18
3871265	2.807050e-06	41
3871266	5.946023e-02	31
3871267	1.193067e-05	40
3871268	9.999994e-01	9
3871269	1.000000e+00	1
3871270	1.000000e+00	0
3871271	1.000000e+00	0
3871289	9.999881e-01	11
3871288	4.438624e-01	26
3871291	1.000000e+00	0
3871290	2.807050e-06	41
3871293	1.000000e+00	4
3871292	2.230891e-10	46
3871295	1.000000e+00	0
3871294	1.000000e+00	0
3871281	1.000000e+00	2
3871280	4.529710e-14	49
3871283	2.807050e-06	41
3871285	1.000000e+00	2
3871284	1.000000e+00	0
3871287	1.000000e+00	0
3871286	1.000000e+00	0
3871310	1.000000e+00	1
3871311	1.000000e+00	0
3871308	1.000000e+00	0
3871309	1.000000e+00	0
3871306	7.673339e-03	34
3871307	8.881784e-16	50
3871304	9.675457e-01	19
3871305	1.133316e-12	48
3871302	1.000000e+00	0
3871303	1.000000e+00	0
3871300	1.000000e+00	0
3871301	1.000000e+00	0
3871298	1.000000e+00	0
3871299	1.000000e+00	0
3871296	1.000000e+00	0
3871297	1.000000e+00	1
3871325	9.405398e-01	20
3871324	9.999999e-01	8
3871323	1.000000e+00	4
3871322	1.529320e-04	38
3871321	5.817779e-07	42
3871319	1.133316e-12	48
3871318	8.881784e-16	50
3871317	1.000000e+00	6
3871316	9.923267e-01	17
3871315	8.881784e-16	50
3871314	9.999881e-01	11
3871313	1.000000e+00	2
3871312	1.000000e+00	1
3871340	1.193067e-05	40
3871341	9.999999e-01	8
3871342	1.000000e+00	4
3871336	9.999881e-01	11
3871337	8.881784e-16	50
3871338	1.133316e-12	48
3871339	8.881784e-16	50
3871332	4.529710e-14	49
3871333	8.881784e-16	50
3871334	9.405398e-01	20
3871335	9.966998e-01	16
3871328	1.641957e-02	33
3871329	8.881784e-16	50
3871330	4.438624e-01	26
3871331	9.999994e-01	9
3871357	9.999972e-01	10
3871356	1.000000e+00	0
3871359	1.000000e+00	6
3871358	1.000000e+00	0
3871353	9.999999e-01	8
3871352	1.000000e+00	0
3871355	9.835804e-01	18
3871349	1.000000e+00	3
3871348	8.881784e-16	50
3871351	1.000000e+00	0
3871350	1.000000e+00	4
3871345	7.600562e-01	23
3871344	1.000000e+00	4
3871347	1.641957e-02	33
3871346	1.000000e+00	6
3871632	1.000000e+00	0
3871633	8.881784e-16	50
3871634	1.621870e-08	44
3871635	8.881784e-16	50
3871636	1.000000e+00	1
3871637	8.881784e-16	50
3871638	5.561376e-01	25
3871639	9.999549e-01	12
3871640	1.000000e+00	5
3871641	2.807050e-06	41
3871642	9.995319e-01	14
3871643	1.000000e+00	2
3871644	7.600562e-01	23
3871645	8.881784e-16	50
3871646	9.999881e-01	11
3871647	1.000000e+00	6
3871617	1.000000e+00	3
3871616	3.300224e-03	35
3871619	1.013194e-01	30
3871618	1.854161e-11	47
3871621	1.621870e-08	44
3871620	1.000000e+00	3
3871623	4.510745e-05	39
3871622	3.245432e-02	32
3871625	1.000000e+00	2
3871624	8.881784e-16	50
3871627	1.133316e-12	48
3871626	8.881784e-16	50
3871629	5.946023e-02	31
3871628	4.529710e-14	49
3871631	9.999881e-01	11
3871630	8.881784e-16	50
3871666	1.000000e+00	0
3871667	8.881784e-16	50
3871664	9.999549e-01	12
3871665	8.881784e-16	50
3871671	9.999972e-01	10
3871669	1.000000e+00	0
3871674	8.881784e-16	50
3871675	9.999972e-01	10
3871672	8.881784e-16	50
3871673	1.854161e-11	47
3871678	3.359055e-01	27
3871679	1.000000e+00	0
3871676	4.510745e-05	39
3871677	1.000000e+00	4
3871651	8.881784e-16	50
3871650	8.388818e-01	22
3871649	8.881784e-16	50
3871648	1.000000e+00	5
3871655	1.000000e+00	0
3871654	1.621870e-08	44
3871653	1.000000e+00	0
3871652	1.000000e+00	0
3871659	1.000000e+00	6
3871658	1.000000e+00	0
3871657	1.000000e+00	0
3871656	1.000000e+00	0
3871663	2.104926e-09	45
3871662	9.923267e-01	17
3871661	1.000000e+00	0
3871660	1.000000e+00	4
3871700	1.000000e+00	3
3871701	9.999994e-01	9
3871702	5.561376e-01	25
3871703	1.000000e+00	1
3871696	2.104926e-09	45
3871697	1.000000e+00	0
3871698	8.881784e-16	50
3871699	1.013194e-01	30
3871708	1.000000e+00	0
3871709	1.000000e+00	0
3871710	1.000000e+00	1
3871711	8.881784e-16	50
3871704	7.673339e-03	34
3871705	1.000000e+00	1
3871706	1.621870e-08	44
3871707	1.000000e+00	2
3871685	1.000000e+00	0
3871684	1.000000e+00	0
3871687	1.000000e+00	0
3871686	9.999999e-01	8
3871681	1.000000e+00	0
3871682	1.000000e+00	0
3871693	1.000000e+00	0
3871692	1.000000e+00	0
3871695	1.000000e+00	6
3871694	9.999881e-01	11
3871689	1.301086e-03	36
3871688	2.399438e-01	28
3871691	9.999881e-01	11
3871690	8.881784e-16	50
3871735	1.000000e+00	7
3871732	5.561376e-01	25
3871733	1.621870e-08	44
3871730	1.000000e+00	3
3871731	1.000000e+00	6
3871728	9.999881e-01	11
3871729	8.986806e-01	21
3871742	8.881784e-16	50
3871740	2.807050e-06	41
3871741	9.999994e-01	9
3871738	1.000000e+00	7
3871739	9.999994e-01	9
3871736	1.301086e-03	36
3871737	8.881784e-16	50
3871719	1.000000e+00	0
3871718	1.000000e+00	0
3871717	1.000000e+00	0
3871716	1.000000e+00	0
3871715	1.301086e-03	36
3871714	9.835804e-01	18
3871713	8.881784e-16	50
3871712	1.000000e+00	0
3871727	8.881784e-16	50
3871726	9.999881e-01	11
3871725	1.000000e+00	3
3871724	1.000000e+00	2
3871723	1.000000e+00	2
3871722	1.000000e+00	0
3871721	1.000000e+00	1
3871720	1.193067e-05	40
3871513	8.881784e-16	50
3871512	1.000000e+00	2
3871515	2.230891e-10	46
3871514	9.405398e-01	20
3871517	1.013194e-01	30
3871516	9.986989e-01	15
3871519	9.999972e-01	10
3871518	9.923267e-01	17
3871505	1.000000e+00	0
3871504	1.133316e-12	48
3871507	1.000000e+00	0
3871506	7.600562e-01	23
3871509	9.995319e-01	14
3871508	1.000000e+00	6
3871511	1.000000e+00	0
3871510	1.529320e-04	38
3871496	4.529710e-14	49
3871497	4.681115e-04	37
3871498	4.529710e-14	49
3871499	9.995319e-01	14
3871500	9.405398e-01	20
3871502	9.405398e-01	20
3871503	1.000000e+00	0
3871489	1.000000e+00	0
3871490	1.000000e+00	0
3871491	1.000000e+00	3
3871493	1.000000e+00	0
3871494	9.999881e-01	11
3871495	9.835804e-01	18
3871547	9.999994e-01	9
3871545	1.000000e+00	0
3871551	9.986989e-01	15
3871550	1.000000e+00	0
3871549	8.881784e-16	50
3871548	5.817779e-07	42
3871539	1.000000e+00	0
3871538	1.000000e+00	7
3871537	1.000000e+00	6
3871536	1.000000e+00	5
3871543	8.881784e-16	50
3871542	9.999994e-01	9
3871541	1.000000e+00	6
3871540	1.000000e+00	5
3871530	8.881784e-16	50
3871531	1.000000e+00	4
3871529	1.000000e+00	0
3871534	9.999972e-01	10
3871535	1.000000e+00	1
3871532	8.881784e-16	50
3871533	8.881784e-16	50
3871522	8.881784e-16	50
3871523	8.881784e-16	50
3871520	1.000000e+00	6
3871521	4.529710e-14	49
3871526	9.999549e-01	12
3871527	1.000000e+00	7
3871524	9.986989e-01	15
3871525	1.301086e-03	36
3871581	1.000000e+00	3
3871580	7.600562e-01	23
3871583	6.640945e-01	24
3871582	9.835804e-01	18
3871577	1.000000e+00	0
3871576	3.300224e-03	35
3871579	1.000000e+00	4
3871578	8.881784e-16	50
3871573	1.000000e+00	2
3871572	1.000000e+00	0
3871575	1.000000e+00	0
3871574	1.000000e+00	0
3871569	5.561376e-01	25
3871571	8.881784e-16	50
3871570	8.881784e-16	50
3871564	1.013194e-01	30
3871566	1.000000e+00	6
3871567	1.000000e+00	0
3871560	8.881784e-16	50
3871562	1.000000e+00	7
3871563	4.529710e-14	49
3871556	1.000000e+00	5
3871557	1.641957e-02	33
3871558	9.999881e-01	11
3871552	9.999881e-01	11
3871553	1.000000e+00	0
3871554	3.359055e-01	27
3871555	1.529320e-04	38
3871615	1.000000e+00	5
3871614	8.881784e-16	50
3871612	8.881784e-16	50
3871611	1.621870e-08	44
3871610	1.000000e+00	1
3871609	1.000000e+00	1
3871608	2.399438e-01	28
3871607	1.000000e+00	1
3871606	3.300224e-03	35
3871603	8.881784e-16	50
3871602	2.230891e-10	46
3871601	8.881784e-16	50
3871600	1.000000e+00	0
3871598	1.000000e+00	2
3871599	1.301086e-03	36
3871596	9.999999e-01	8
3871597	9.999994e-01	9
3871594	1.000000e+00	2
3871595	3.359055e-01	27
3871592	9.999881e-01	11
3871593	1.000000e+00	2
3871591	1.000000e+00	7
3871588	1.000000e+00	0
3871589	1.000000e+00	4
3871586	1.000000e+00	6
3871587	1.000000e+00	0
3871584	1.000000e+00	0
3871585	9.998471e-01	13
3870017	9.999972e-01	10
3870016	1.529320e-04	38
3870019	1.000000e+00	1
3870018	9.999999e-01	8
3870021	1.000000e+00	0
3870020	1.854161e-11	47
3870023	1.529320e-04	38
3870022	1.193067e-05	40
3870025	8.986806e-01	21
3870024	7.600562e-01	23
3870027	1.000000e+00	0
3870026	1.000000e+00	1
3870029	1.854161e-11	47
3870028	1.000000e+00	5
3870031	8.881784e-16	50
3870030	9.675457e-01	19
3870032	1.000000e+00	4
3870033	1.000000e+00	0
3870034	1.000000e+00	2
3870035	8.881784e-16	50
3870036	1.000000e+00	4
3870037	4.510745e-05	39
3870038	1.000000e+00	0
3870039	1.000000e+00	1
3870041	1.000000e+00	0
3870042	1.000000e+00	3
3870043	9.998471e-01	13
3870044	1.529320e-04	38
3870045	1.000000e+00	1
3870046	9.999881e-01	11
3870047	1.000000e+00	0
3870051	9.999881e-01	11
3870050	1.000000e+00	3
3870049	6.640945e-01	24
3870048	1.000000e+00	3
3870055	1.000000e+00	3
3870054	1.000000e+00	0
3870053	9.998471e-01	13
3870052	1.000000e+00	4
3870059	4.529710e-14	49
3870058	4.438624e-01	26
3870057	4.529710e-14	49
3870056	1.854161e-11	47
3870062	9.675457e-01	19
3870061	9.999549e-01	12
3870060	8.881784e-16	50
3870066	4.510745e-05	39
3870067	1.000000e+00	0
3870064	1.000000e+00	0
3870065	1.000000e+00	6
3870070	1.000000e+00	0
3870071	5.561376e-01	25
3870068	1.000000e+00	0
3870069	2.104926e-09	45
3870074	1.000000e+00	0
3870075	1.000000e+00	0
3870072	1.000000e+00	0
3870073	1.000000e+00	0
3870078	1.000000e+00	7
3870079	1.000000e+00	0
3870076	1.000000e+00	0
3870077	1.000000e+00	0
3869957	1.000000e+00	0
3869956	1.000000e+00	0
3869959	8.881784e-16	50
3869958	1.000000e+00	2
3869953	1.529320e-04	38
3869952	1.000000e+00	1
3869955	1.529320e-04	38
3869954	2.807050e-06	41
3869965	8.881784e-16	50
3869964	8.881784e-16	50
3869967	8.388818e-01	22
3869961	9.405398e-01	20
3869960	1.000000e+00	1
3869963	4.438624e-01	26
3869962	1.000000e+00	0
3869972	9.999972e-01	10
3869973	1.000000e+00	0
3869974	1.000000e+00	5
3869975	9.999999e-01	8
3869968	9.966998e-01	16
3869969	1.000000e+00	0
3869970	1.000000e+00	0
3869971	1.133316e-12	48
3869980	2.807050e-06	41
3869981	2.230891e-10	46
3869983	1.000000e+00	4
3869976	1.000000e+00	4
3869977	9.966998e-01	16
3869978	1.000000e+00	1
3869979	3.245432e-02	32
3869991	1.000000e+00	3
3869990	8.881784e-16	50
3869989	1.000000e+00	3
3869988	8.881784e-16	50
3869987	8.986806e-01	21
3869986	9.999881e-01	11
3869985	1.000000e+00	3
3869984	1.000000e+00	7
3869999	1.000000e+00	1
3869998	8.881784e-16	50
3869997	1.621870e-08	44
3869996	2.230891e-10	46
3869995	1.049339e-07	43
3869994	9.999999e-01	8
3869993	5.561376e-01	25
3869992	7.600562e-01	23
3870006	1.000000e+00	1
3870007	9.923267e-01	17
3870004	1.000000e+00	0
3870005	1.000000e+00	1
3870002	1.641957e-02	33
3870003	2.104926e-09	45
3870000	9.986989e-01	15
3870001	8.881784e-16	50
3870015	9.999994e-01	9
3870012	9.405398e-01	20
3870013	8.881784e-16	50
3870011	1.133316e-12	48
3870008	1.000000e+00	3
3870009	5.561376e-01	25
3870152	9.999881e-01	11
3870153	4.529710e-14	49
3870154	1.049339e-07	43
3870155	1.000000e+00	4
3870156	9.999972e-01	10
3870157	1.133316e-12	48
3870159	1.000000e+00	1
3870144	9.995319e-01	14
3870145	1.000000e+00	4
3870146	4.529710e-14	49
3870147	5.817779e-07	42
3870149	1.013194e-01	30
3870150	1.000000e+00	0
3870151	1.301086e-03	36
3870169	1.049339e-07	43
3870168	1.301086e-03	36
3870171	1.000000e+00	0
3870170	1.000000e+00	0
3870173	1.000000e+00	3
3870172	1.000000e+00	1
3870175	8.881784e-16	50
3870174	8.881784e-16	50
3870161	1.000000e+00	0
3870160	1.000000e+00	3
3870163	7.673339e-03	34
3870162	1.000000e+00	1
3870165	1.000000e+00	1
3870164	1.000000e+00	3
3870167	8.881784e-16	50
3870166	9.999999e-01	8
3870186	9.999549e-01	12
3870187	4.681115e-04	37
3870184	4.681115e-04	37
3870185	1.854161e-11	47
3870190	9.986989e-01	15
3870191	1.611182e-01	29
3870188	9.999549e-01	12
3870189	1.000000e+00	5
3870178	1.000000e+00	4
3870179	1.000000e+00	1
3870176	1.193067e-05	40
3870182	1.000000e+00	6
3870183	3.300224e-03	35
3870180	7.673339e-03	34
3870181	9.835804e-01	18
3870203	1.000000e+00	7
3870202	9.923267e-01	17
3870201	1.000000e+00	6
3870200	8.881784e-16	50
3870207	9.998471e-01	13
3870206	1.000000e+00	0
3870205	1.000000e+00	2
3870204	9.675457e-01	19
3870195	4.529710e-14	49
3870194	9.835804e-01	18
3870193	9.999881e-01	11
3870192	9.966998e-01	16
3870199	9.995319e-01	14
3870198	1.013194e-01	30
3870197	9.999549e-01	12
3870092	1.000000e+00	2
3870094	8.881784e-16	50
3870095	8.881784e-16	50
3870089	8.881784e-16	50
3870090	9.999999e-01	8
3870091	8.986806e-01	21
3870084	1.000000e+00	0
3870085	2.104926e-09	45
3870086	4.529710e-14	49
3870087	1.641957e-02	33
3870080	5.946023e-02	31
3870081	1.133316e-12	48
3870082	1.193067e-05	40
3870083	1.000000e+00	0
3870109	1.641957e-02	33
3870108	9.995319e-01	14
3870111	1.000000e+00	4
3870110	9.923267e-01	17
3870105	1.000000e+00	1
3870104	1.000000e+00	6
3870107	9.835804e-01	18
3870106	9.999999e-01	8
3870101	9.999549e-01	12
3870103	1.000000e+00	7
3870102	9.998471e-01	13
3870097	8.881784e-16	50
3870096	8.881784e-16	50
3870099	5.946023e-02	31
3870098	8.881784e-16	50
3870126	1.000000e+00	1
3870127	2.230891e-10	46
3870124	8.881784e-16	50
3870125	1.000000e+00	2
3870122	2.230891e-10	46
3870123	1.000000e+00	2
3870120	1.000000e+00	0
3870118	9.999881e-01	11
3870119	1.000000e+00	1
3870116	1.049339e-07	43
3870117	9.999972e-01	10
3870114	8.986806e-01	21
3870115	9.405398e-01	20
3870112	1.000000e+00	7
3870113	1.000000e+00	5
3870143	8.388818e-01	22
3870142	1.000000e+00	3
3870141	8.881784e-16	50
3870140	4.510745e-05	39
3870139	8.881784e-16	50
3870138	1.000000e+00	4
3870137	9.998471e-01	13
3870136	9.999881e-01	11
3870135	1.000000e+00	4
3870134	1.000000e+00	4
3870133	1.000000e+00	0
3870132	9.999549e-01	12
3870131	1.000000e+00	1
3870130	1.000000e+00	0
3870129	1.000000e+00	3
3870128	1.000000e+00	0
3869778	9.999994e-01	9
3869779	5.946023e-02	31
3869776	9.999972e-01	10
3869777	8.881784e-16	50
3869782	1.013194e-01	30
3869783	2.104926e-09	45
3869780	8.881784e-16	50
3869781	8.881784e-16	50
3869786	9.999972e-01	10
3869784	1.000000e+00	3
3869785	9.999994e-01	9
3869790	8.881784e-16	50
3869791	8.388818e-01	22
3869788	1.013194e-01	30
3869789	9.995319e-01	14
3869763	1.000000e+00	0
3869762	1.000000e+00	5
3869761	1.000000e+00	2
3869760	1.000000e+00	0
3869765	1.000000e+00	3
3869775	8.881784e-16	50
3869774	4.529710e-14	49
3869773	1.301086e-03	36
3869808	8.881784e-16	50
3869809	1.000000e+00	4
3869811	8.881784e-16	50
3869812	8.881784e-16	50
3869813	2.104926e-09	45
3869814	8.881784e-16	50
3869815	8.881784e-16	50
3869818	8.881784e-16	50
3869821	8.881784e-16	50
3869822	1.854161e-11	47
3869823	1.000000e+00	0
3869793	9.995319e-01	14
3869792	9.999999e-01	8
3869795	8.881784e-16	50
3869794	8.986806e-01	21
3869797	8.881784e-16	50
3869796	8.388818e-01	22
3869799	9.995319e-01	14
3869798	4.529710e-14	49
3869801	2.104926e-09	45
3869803	8.881784e-16	50
3869802	8.881784e-16	50
3869805	9.999972e-01	10
3869804	1.000000e+00	2
3869806	8.881784e-16	50
3869712	1.000000e+00	0
3869713	1.000000e+00	2
3869726	9.999999e-01	8
3869727	1.000000e+00	6
3869724	9.675457e-01	19
3869725	1.000000e+00	1
3869723	9.999881e-01	11
3869703	8.881784e-16	50
3869702	8.986806e-01	21
3869701	1.000000e+00	0
3869700	1.000000e+00	0
3869699	1.000000e+00	4
3869698	3.245432e-02	32
3869697	8.881784e-16	50
3869696	1.000000e+00	0
3869711	1.000000e+00	0
3869710	1.000000e+00	0
3869709	1.000000e+00	0
3869708	1.000000e+00	0
3869707	1.000000e+00	0
3869706	1.000000e+00	0
3869705	1.000000e+00	0
3869704	9.999881e-01	11
3869749	1.133316e-12	48
3869750	1.000000e+00	1
3869751	5.946023e-02	31
3869744	1.000000e+00	0
3869745	1.000000e+00	6
3869746	1.000000e+00	2
3869747	5.946023e-02	31
3869756	1.000000e+00	1
3869757	1.000000e+00	4
3869758	1.000000e+00	0
3869759	1.000000e+00	0
3869752	9.835804e-01	18
3869753	1.529320e-04	38
3869754	9.999999e-01	8
3869755	1.000000e+00	0
3869733	9.999881e-01	11
3869732	1.000000e+00	4
3869735	8.881784e-16	50
3869734	9.986989e-01	15
3869729	8.881784e-16	50
3869728	9.998471e-01	13
3869731	8.881784e-16	50
3869730	1.133316e-12	48
3869741	1.000000e+00	2
3869743	1.000000e+00	0
3869742	1.000000e+00	1
3869736	9.999881e-01	11
3869915	1.000000e+00	0
3869914	8.881784e-16	50
3869913	1.000000e+00	0
3869912	8.881784e-16	50
3869919	1.854161e-11	47
3869918	8.986806e-01	21
3869917	8.881784e-16	50
3869916	5.561376e-01	25
3869907	1.000000e+00	0
3869906	1.000000e+00	5
3869905	1.000000e+00	0
3869904	5.817779e-07	42
3869911	1.000000e+00	5
3869910	1.000000e+00	7
3869909	1.000000e+00	0
3869908	9.999999e-01	8
3869898	8.388818e-01	22
3869899	3.300224e-03	35
3869896	1.000000e+00	0
3869897	4.529710e-14	49
3869902	9.966998e-01	16
3869903	1.000000e+00	0
3869900	1.854161e-11	47
3869901	7.673339e-03	34
3869890	1.000000e+00	0
3869891	9.999881e-01	11
3869888	1.000000e+00	1
3869889	1.611182e-01	29
3869894	9.999999e-01	8
3869895	8.881784e-16	50
3869892	1.000000e+00	0
3869893	1.000000e+00	0
3869945	1.000000e+00	0
3869944	4.529710e-14	49
3869947	1.000000e+00	2
3869946	1.000000e+00	3
3869949	1.000000e+00	1
3869948	8.881784e-16	50
3869951	9.999999e-01	8
3869950	9.999549e-01	12
3869937	2.230891e-10	46
3869936	1.000000e+00	1
3869939	1.000000e+00	0
3869938	1.000000e+00	5
3869941	1.000000e+00	3
3869940	1.000000e+00	0
3869943	1.000000e+00	0
3869942	1.000000e+00	0
3869928	1.000000e+00	3
3869929	1.133316e-12	48
3869930	1.000000e+00	2
3869931	9.405398e-01	20
3869932	1.000000e+00	0
3869933	1.000000e+00	0
3869934	9.999999e-01	8
3869935	9.999999e-01	8
3869920	5.817779e-07	42
3869921	1.133316e-12	48
3869922	5.946023e-02	31
3869923	1.133316e-12	48
3869924	9.405398e-01	20
3869925	1.000000e+00	7
3869926	9.999994e-01	9
3869927	7.673339e-03	34
3869855	9.835804e-01	18
3869854	1.000000e+00	1
3869853	9.999549e-01	12
3869852	8.881784e-16	50
3869850	2.230891e-10	46
3869849	5.817779e-07	42
3869848	5.817779e-07	42
3869847	9.405398e-01	20
3869846	1.000000e+00	2
3869845	1.000000e+00	4
3869844	1.529320e-04	38
3869843	7.600562e-01	23
3869842	8.881784e-16	50
3869841	2.104926e-09	45
3869840	5.946023e-02	31
3869838	1.000000e+00	0
3869839	1.000000e+00	3
3869836	9.995319e-01	14
3869837	1.000000e+00	3
3869834	8.388818e-01	22
3869835	1.000000e+00	0
3869832	8.881784e-16	50
3869833	1.000000e+00	2
3869830	1.133316e-12	48
3869831	5.946023e-02	31
3869828	4.529710e-14	49
3869829	8.881784e-16	50
3869826	5.817779e-07	42
3869827	1.000000e+00	5
3869824	2.104926e-09	45
3869825	4.438624e-01	26
3869885	1.000000e+00	0
3869884	1.000000e+00	3
3869887	1.000000e+00	1
3869886	8.881784e-16	50
3869881	8.881784e-16	50
3869880	5.561376e-01	25
3869883	1.000000e+00	1
3869882	1.621870e-08	44
3869877	1.000000e+00	0
3869876	1.000000e+00	0
3869879	8.881784e-16	50
3869878	5.817779e-07	42
3869873	3.245432e-02	32
3869872	1.000000e+00	4
3869875	8.881784e-16	50
3869874	9.999999e-01	8
3869868	1.000000e+00	0
3869869	9.675457e-01	19
3869870	1.000000e+00	4
3869871	1.000000e+00	6
3869864	1.133316e-12	48
3869865	1.000000e+00	0
3869866	8.881784e-16	50
3869867	9.999994e-01	9
3869860	1.000000e+00	1
3869861	1.000000e+00	1
3869862	9.999881e-01	11
3869863	8.881784e-16	50
3869856	1.000000e+00	3
3869857	8.388818e-01	22
3869858	9.405398e-01	20
3869859	8.881784e-16	50
3870567	1.000000e+00	0
3870566	8.881784e-16	50
3870565	1.000000e+00	0
3870564	1.000000e+00	0
3870563	1.000000e+00	0
3870562	4.510745e-05	39
3870561	8.881784e-16	50
3870560	8.881784e-16	50
3870575	9.675457e-01	19
3870574	9.998471e-01	13
3870573	1.000000e+00	1
3870572	1.000000e+00	1
3870571	1.000000e+00	0
3870570	1.000000e+00	6
3870569	9.986989e-01	15
3870582	8.986806e-01	21
3870583	4.529710e-14	49
3870580	1.000000e+00	1
3870581	9.999994e-01	9
3870578	1.133316e-12	48
3870579	4.529710e-14	49
3870576	1.000000e+00	2
3870577	8.881784e-16	50
3870590	1.133316e-12	48
3870591	1.000000e+00	2
3870588	1.000000e+00	0
3870589	1.000000e+00	0
3870586	8.881784e-16	50
3870587	8.881784e-16	50
3870584	9.999972e-01	10
3870585	9.999999e-01	8
3870532	7.600562e-01	23
3870535	6.640945e-01	24
3870534	1.000000e+00	3
3870529	1.000000e+00	0
3870528	1.000000e+00	2
3870531	1.000000e+00	2
3870530	1.000000e+00	0
3870541	1.000000e+00	2
3870540	7.673339e-03	34
3870543	1.193067e-05	40
3870542	1.611182e-01	29
3870537	5.946023e-02	31
3870536	1.000000e+00	7
3870538	1.000000e+00	4
3870548	9.966998e-01	16
3870549	1.000000e+00	2
3870550	1.000000e+00	4
3870551	1.000000e+00	0
3870544	9.986989e-01	15
3870545	1.000000e+00	0
3870546	8.881784e-16	50
3870547	9.986989e-01	15
3870556	6.640945e-01	24
3870557	1.000000e+00	0
3870558	1.000000e+00	0
3870559	8.881784e-16	50
3870552	1.000000e+00	0
3870553	1.000000e+00	0
3870554	1.000000e+00	0
3870555	1.000000e+00	0
3870499	5.561376e-01	25
3870498	8.881784e-16	50
3870497	2.230891e-10	46
3870496	2.104926e-09	45
3870503	1.000000e+00	5
3870502	5.561376e-01	25
3870501	1.000000e+00	0
3870500	1.000000e+00	1
3870507	1.000000e+00	4
3870506	8.881784e-16	50
3870505	9.999881e-01	11
3870504	8.881784e-16	50
3870511	8.881784e-16	50
3870510	8.986806e-01	21
3870509	1.000000e+00	0
3870508	1.000000e+00	4
3870514	9.999549e-01	12
3870515	5.561376e-01	25
3870512	1.000000e+00	0
3870513	1.193067e-05	40
3870518	2.399438e-01	28
3870516	9.986989e-01	15
3870517	8.881784e-16	50
3870522	1.000000e+00	6
3870523	1.133316e-12	48
3870520	1.000000e+00	4
3870521	1.000000e+00	1
3870526	1.000000e+00	1
3870527	3.359055e-01	27
3870525	1.000000e+00	1
3870465	1.000000e+00	1
3870464	8.881784e-16	50
3870467	9.923267e-01	17
3870466	1.000000e+00	2
3870469	1.000000e+00	0
3870468	9.998471e-01	13
3870471	1.301086e-03	36
3870470	1.000000e+00	0
3870473	8.881784e-16	50
3870472	1.000000e+00	3
3870475	1.000000e+00	2
3870474	5.817779e-07	42
3870476	4.529710e-14	49
3870479	3.359055e-01	27
3870478	8.881784e-16	50
3870480	8.881784e-16	50
3870481	9.999994e-01	9
3870482	8.881784e-16	50
3870483	1.854161e-11	47
3870484	1.000000e+00	3
3870485	8.986806e-01	21
3870486	1.193067e-05	40
3870487	9.966998e-01	16
3870488	1.000000e+00	3
3870489	1.000000e+00	0
3870490	1.000000e+00	1
3870491	1.000000e+00	2
3870492	1.000000e+00	0
3870493	8.881784e-16	50
3870494	2.104926e-09	45
3870495	1.000000e+00	0
3870702	8.881784e-16	50
3870703	9.966998e-01	16
3870700	8.881784e-16	50
3870701	8.881784e-16	50
3870698	1.000000e+00	2
3870699	4.681115e-04	37
3870696	1.000000e+00	0
3870697	1.000000e+00	0
3870694	7.673339e-03	34
3870695	1.000000e+00	1
3870692	1.000000e+00	1
3870693	1.000000e+00	1
3870690	4.529710e-14	49
3870691	1.000000e+00	0
3870688	1.000000e+00	6
3870689	1.000000e+00	0
3870719	1.133316e-12	48
3870718	9.999999e-01	8
3870717	8.881784e-16	50
3870716	9.966998e-01	16
3870715	4.529710e-14	49
3870714	1.000000e+00	2
3870713	1.854161e-11	47
3870712	1.000000e+00	3
3870711	1.301086e-03	36
3870709	2.104926e-09	45
3870708	3.300224e-03	35
3870707	9.995319e-01	14
3870706	8.881784e-16	50
3870705	9.999881e-01	11
3870668	1.000000e+00	4
3870669	1.000000e+00	0
3870670	1.000000e+00	0
3870671	1.000000e+00	1
3870664	1.013194e-01	30
3870666	3.300224e-03	35
3870667	1.529320e-04	38
3870660	2.399438e-01	28
3870661	2.807050e-06	41
3870662	1.000000e+00	7
3870663	1.000000e+00	5
3870656	8.881784e-16	50
3870657	8.881784e-16	50
3870659	1.000000e+00	1
3870685	1.000000e+00	0
3870684	9.923267e-01	17
3870687	8.881784e-16	50
3870686	3.245432e-02	32
3870681	1.000000e+00	4
3870683	9.999549e-01	12
3870682	8.881784e-16	50
3870676	1.854161e-11	47
3870679	8.881784e-16	50
3870678	1.000000e+00	2
3870673	1.000000e+00	0
3870672	1.000000e+00	1
3870675	8.881784e-16	50
3870674	8.881784e-16	50
3870634	4.529710e-14	49
3870635	1.000000e+00	2
3870632	1.000000e+00	0
3870633	1.000000e+00	3
3870638	1.000000e+00	0
3870639	9.923267e-01	17
3870636	4.529710e-14	49
3870637	1.000000e+00	1
3870626	1.854161e-11	47
3870627	9.923267e-01	17
3870624	8.881784e-16	50
3870625	1.000000e+00	6
3870630	1.000000e+00	3
3870631	9.999994e-01	9
3870629	7.600562e-01	23
3870651	1.000000e+00	0
3870650	1.000000e+00	0
3870649	9.999994e-01	9
3870648	9.923267e-01	17
3870655	1.000000e+00	1
3870654	1.000000e+00	0
3870653	9.999994e-01	9
3870652	1.013194e-01	30
3870643	3.359055e-01	27
3870642	9.835804e-01	18
3870641	9.999549e-01	12
3870640	1.000000e+00	1
3870646	1.000000e+00	0
3870645	1.301086e-03	36
3870644	7.600562e-01	23
3870600	8.881784e-16	50
3870601	8.881784e-16	50
3870602	8.881784e-16	50
3870604	1.000000e+00	0
3870605	9.999972e-01	10
3870606	8.986806e-01	21
3870607	9.999999e-01	8
3870592	1.621870e-08	44
3870594	1.000000e+00	0
3870595	9.923267e-01	17
3870596	1.000000e+00	7
3870597	1.000000e+00	6
3870598	1.854161e-11	47
3870599	9.999999e-01	8
3870617	8.881784e-16	50
3870616	3.245432e-02	32
3870619	1.000000e+00	2
3870618	8.881784e-16	50
3870621	1.000000e+00	2
3870620	1.000000e+00	3
3870623	1.133316e-12	48
3870622	1.000000e+00	6
3870609	9.835804e-01	18
3870608	8.881784e-16	50
3870611	1.000000e+00	1
3870610	1.000000e+00	3
3870613	8.881784e-16	50
3870612	1.000000e+00	2
3870615	8.881784e-16	50
3870614	4.681115e-04	37
3870324	3.300224e-03	35
3870325	1.000000e+00	3
3870326	6.640945e-01	24
3870327	5.817779e-07	42
3870320	1.133316e-12	48
3870321	9.986989e-01	15
3870322	1.000000e+00	4
3870323	9.986989e-01	15
3870332	5.817779e-07	42
3870333	6.640945e-01	24
3870334	1.000000e+00	3
3870328	8.881784e-16	50
3870330	9.999881e-01	11
3870331	1.854161e-11	47
3870309	6.640945e-01	24
3870308	9.986989e-01	15
3870311	1.000000e+00	6
3870310	8.881784e-16	50
3870305	1.000000e+00	0
3870304	4.529710e-14	49
3870307	5.946023e-02	31
3870306	1.193067e-05	40
3870317	1.000000e+00	2
3870319	3.300224e-03	35
3870318	1.529320e-04	38
3870313	1.000000e+00	0
3870312	9.998471e-01	13
3870315	5.561376e-01	25
3870314	1.000000e+00	0
3870294	1.000000e+00	2
3870295	4.529710e-14	49
3870292	1.000000e+00	0
3870293	9.999994e-01	9
3870290	8.388818e-01	22
3870291	1.000000e+00	2
3870288	1.049339e-07	43
3870289	5.946023e-02	31
3870302	1.000000e+00	3
3870303	1.000000e+00	5
3870300	2.807050e-06	41
3870298	1.611182e-01	29
3870299	8.881784e-16	50
3870296	1.000000e+00	2
3870297	1.000000e+00	2
3870279	8.881784e-16	50
3870278	9.999994e-01	9
3870277	1.529320e-04	38
3870276	1.301086e-03	36
3870275	8.881784e-16	50
3870274	8.881784e-16	50
3870273	1.000000e+00	5
3870287	1.000000e+00	0
3870286	8.881784e-16	50
3870285	1.000000e+00	5
3870284	1.611182e-01	29
3870283	1.000000e+00	0
3870282	1.641957e-02	33
3870281	1.000000e+00	0
3870280	1.000000e+00	0
3870256	1.000000e+00	2
3870257	1.000000e+00	0
3870258	1.000000e+00	0
3870259	1.000000e+00	0
3870260	1.000000e+00	0
3870261	8.881784e-16	50
3870262	8.881784e-16	50
3870263	4.529710e-14	49
3870264	8.881784e-16	50
3870265	8.881784e-16	50
3870266	8.881784e-16	50
3870267	8.881784e-16	50
3870268	8.881784e-16	50
3870269	1.133316e-12	48
3870270	8.881784e-16	50
3870271	8.881784e-16	50
3870241	9.999881e-01	11
3870240	1.000000e+00	6
3870243	9.995319e-01	14
3870242	1.000000e+00	0
3870244	1.621870e-08	44
3870247	9.999549e-01	12
3870246	1.000000e+00	6
3870249	1.000000e+00	3
3870248	1.000000e+00	0
3870251	1.000000e+00	0
3870250	1.000000e+00	0
3870253	1.000000e+00	0
3870252	1.000000e+00	1
3870255	1.000000e+00	0
3870254	1.000000e+00	1
3870226	1.133316e-12	48
3870227	1.000000e+00	3
3870224	6.640945e-01	24
3870225	8.881784e-16	50
3870230	5.561376e-01	25
3870231	8.881784e-16	50
3870228	4.529710e-14	49
3870229	1.000000e+00	0
3870234	1.000000e+00	1
3870235	1.301086e-03	36
3870232	1.000000e+00	2
3870233	1.000000e+00	1
3870238	1.854161e-11	47
3870239	1.000000e+00	1
3870236	5.561376e-01	25
3870237	9.999999e-01	8
3870211	9.995319e-01	14
3870210	9.999972e-01	10
3870209	8.986806e-01	21
3870208	1.000000e+00	4
3870215	9.999999e-01	8
3870214	8.881784e-16	50
3870213	9.999549e-01	12
3870212	1.193067e-05	40
3870219	1.133316e-12	48
3870218	1.000000e+00	0
3870217	3.245432e-02	32
3870216	1.000000e+00	0
3870223	1.000000e+00	2
3870222	9.986989e-01	15
3870221	8.881784e-16	50
3870220	9.999972e-01	10
3870461	2.230891e-10	46
3870460	1.000000e+00	0
3870462	1.000000e+00	1
3870457	8.881784e-16	50
3870456	1.621870e-08	44
3870459	1.000000e+00	1
3870458	8.881784e-16	50
3870453	1.000000e+00	3
3870452	1.000000e+00	3
3870455	1.000000e+00	2
3870454	2.230891e-10	46
3870449	8.986806e-01	21
3870448	9.986989e-01	15
3870451	1.000000e+00	0
3870450	1.000000e+00	1
3870444	8.881784e-16	50
3870445	1.193067e-05	40
3870446	1.301086e-03	36
3870447	1.193067e-05	40
3870440	1.301086e-03	36
3870441	8.881784e-16	50
3870442	1.000000e+00	5
3870443	1.049339e-07	43
3870436	1.641957e-02	33
3870437	1.000000e+00	0
3870438	1.301086e-03	36
3870439	9.999549e-01	12
3870432	1.000000e+00	7
3870433	1.000000e+00	6
3870434	1.000000e+00	2
3870435	1.000000e+00	1
3870431	1.000000e+00	1
3870430	5.817779e-07	42
3870429	8.881784e-16	50
3870428	8.881784e-16	50
3870427	5.946023e-02	31
3870426	4.510745e-05	39
3870425	1.000000e+00	0
3870424	1.000000e+00	0
3870423	1.000000e+00	4
3870422	1.000000e+00	7
3870421	6.640945e-01	24
3870420	1.000000e+00	0
3870419	1.641957e-02	33
3870417	1.000000e+00	0
3870416	9.986989e-01	15
3870414	9.966998e-01	16
3870415	1.000000e+00	5
3870412	1.000000e+00	7
3870413	1.193067e-05	40
3870410	1.000000e+00	3
3870411	1.000000e+00	4
3870408	1.000000e+00	0
3870409	1.133316e-12	48
3870406	9.999881e-01	11
3870407	1.000000e+00	3
3870404	8.881784e-16	50
3870405	1.000000e+00	0
3870402	1.000000e+00	4
3870403	8.881784e-16	50
3870400	1.000000e+00	5
3870401	9.998471e-01	13
3870393	8.881784e-16	50
3870392	1.000000e+00	0
3870394	1.000000e+00	0
3870397	9.999972e-01	10
3870396	1.000000e+00	1
3870399	1.000000e+00	0
3870398	1.000000e+00	7
3870385	1.000000e+00	0
3870384	1.641957e-02	33
3870387	1.621870e-08	44
3870386	9.835804e-01	18
3870389	1.133316e-12	48
3870388	1.611182e-01	29
3870390	8.388818e-01	22
3870376	1.000000e+00	0
3870377	1.000000e+00	0
3870378	9.995319e-01	14
3870379	1.000000e+00	0
3870380	1.013194e-01	30
3870381	1.000000e+00	0
3870382	1.000000e+00	7
3870383	1.000000e+00	5
3870368	1.000000e+00	5
3870369	1.000000e+00	0
3870370	1.000000e+00	0
3870371	8.881784e-16	50
3870372	1.000000e+00	0
3870373	1.000000e+00	0
[truncated: 814 more rows]
