# Supplementary material for: Translational Selection Is Ubiquitous in Prokaryotes
Source: PLoS Genet. 2010 Jun 24;6(6):e1001004. doi: 10.1371/journal.pgen.1001004 (PMC2891978; doi:10.1371/journal.pgen.1001004)
Supplement: Dataset S1 — OCU/non-OCU gene calls in 461 Bacterial and Archaeal genomes, and summary tables of genome properties and OCU preferences for specific codons. (4.77 MB ZIP) [file pgen.1001004.s001.zip › Dataset_S1_Bacteria/Escherichia_coli_K12.arff.ocuGenes]

GeneID	signTest_p	ocuProbWinCnt
949127	1.013194e-01	30
949126	5.946023e-02	31
949125	9.995319e-01	14
949122	9.999994e-01	9
949121	9.999881e-01	11
949120	7.673339e-03	34
949134	1.013194e-01	30
949133	1.000000e+00	6
949132	1.000000e+00	4
949131	1.000000e+00	0
949130	1.000000e+00	3
949129	1.000000e+00	1
949036	1.000000e+00	2
949037	1.000000e+00	1
949038	8.881784e-16	50
949039	9.999881e-01	11
949032	1.000000e+00	6
949033	1.000000e+00	0
949034	1.000000e+00	7
949035	1.000000e+00	3
949028	9.923267e-01	17
949029	3.359055e-01	27
949030	1.000000e+00	3
949031	1.301086e-03	36
949024	1.000000e+00	1
949025	1.000000e+00	2
949026	1.301086e-03	36
949027	1.000000e+00	0
949053	1.000000e+00	1
949052	1.000000e+00	0
949055	8.881784e-16	50
949054	1.000000e+00	2
949049	1.000000e+00	0
949048	1.000000e+00	0
949051	1.000000e+00	3
949045	1.000000e+00	0
949044	1.000000e+00	0
949047	1.000000e+00	2
949046	1.000000e+00	3
949041	8.388818e-01	22
949040	1.000000e+00	2
949043	1.000000e+00	2
949042	1.000000e+00	0
949007	1.000000e+00	0
949004	5.561376e-01	25
949005	8.388818e-01	22
949002	3.359055e-01	27
949003	1.000000e+00	2
949000	8.881784e-16	50
949001	1.000000e+00	2
948998	1.000000e+00	5
948999	1.000000e+00	0
948996	1.000000e+00	0
948997	1.000000e+00	3
948994	1.000000e+00	2
948995	9.999972e-01	10
948992	1.000000e+00	2
948993	1.000000e+00	0
949023	8.881784e-16	50
949020	1.000000e+00	0
949018	1.000000e+00	0
949017	1.000000e+00	0
949016	1.000000e+00	0
949015	1.000000e+00	0
949014	9.835804e-01	18
949013	1.000000e+00	0
949012	9.999881e-01	11
949011	9.999999e-01	8
949009	3.300224e-03	35
949008	9.999999e-01	8
949096	9.966998e-01	16
949097	1.000000e+00	0
949098	1.000000e+00	7
949100	1.000000e+00	4
949101	2.807050e-06	41
949102	1.000000e+00	0
949103	1.000000e+00	0
949088	8.986806e-01	21
949089	1.000000e+00	0
949092	1.000000e+00	3
949093	1.000000e+00	0
949094	8.881784e-16	50
949095	8.881784e-16	50
949113	1.301086e-03	36
949112	1.000000e+00	7
949115	1.000000e+00	0
949114	1.000000e+00	0
949117	1.000000e+00	0
949116	9.998471e-01	13
949119	1.013194e-01	30
949118	1.000000e+00	1
949105	1.000000e+00	5
949104	1.000000e+00	0
949107	8.388818e-01	22
949106	9.999999e-01	8
949109	8.881784e-16	50
949108	7.673339e-03	34
949111	1.000000e+00	0
949110	5.946023e-02	31
949066	1.000000e+00	7
949067	1.000000e+00	0
949064	1.000000e+00	3
949065	1.000000e+00	3
949070	1.000000e+00	0
949071	1.000000e+00	1
949068	1.000000e+00	0
949058	1.000000e+00	0
949059	9.986989e-01	15
949057	8.881784e-16	50
949062	1.000000e+00	0
949063	1.000000e+00	2
949060	1.000000e+00	2
949083	1.000000e+00	0
949082	3.245432e-02	32
949081	1.000000e+00	0
949080	4.510745e-05	39
949087	1.854161e-11	47
949086	1.000000e+00	1
949085	8.881784e-16	50
949084	1.000000e+00	7
949075	1.000000e+00	0
949073	1.000000e+00	5
949072	1.000000e+00	0
949079	1.000000e+00	0
949078	1.000000e+00	1
949077	1.000000e+00	0
949076	1.000000e+00	0
948918	1.000000e+00	2
948919	1.000000e+00	2
948916	1.000000e+00	0
948917	1.000000e+00	1
948914	8.986806e-01	21
948915	9.999972e-01	10
948912	1.000000e+00	0
948913	1.000000e+00	4
948926	1.000000e+00	6
948924	1.000000e+00	0
948922	1.000000e+00	3
948923	1.000000e+00	4
948920	1.000000e+00	4
948902	8.881784e-16	50
948901	1.000000e+00	0
948900	1.000000e+00	2
948899	6.640945e-01	24
948898	8.986806e-01	21
948897	9.999972e-01	10
948896	9.923267e-01	17
948911	1.000000e+00	3
948910	1.301086e-03	36
948909	3.359055e-01	27
948908	1.000000e+00	0
948907	1.049339e-07	43
948906	1.000000e+00	0
948905	1.000000e+00	1
948904	1.000000e+00	0
948884	1.000000e+00	0
948886	1.000000e+00	0
948887	9.986989e-01	15
948880	1.000000e+00	1
948881	1.000000e+00	3
948882	1.000000e+00	3
948883	1.000000e+00	0
948892	1.000000e+00	0
948894	1.000000e+00	0
948895	8.881784e-16	50
948888	1.000000e+00	0
948889	1.000000e+00	0
948890	2.807050e-06	41
948891	1.013194e-01	30
948869	1.000000e+00	1
948868	1.000000e+00	1
948870	1.000000e+00	0
948865	9.999999e-01	8
948864	9.999549e-01	12
948867	9.999881e-01	11
948877	1.000000e+00	0
948876	1.133316e-12	48
948879	1.000000e+00	1
948878	1.000000e+00	0
948872	9.999999e-01	8
948874	1.133316e-12	48
948978	1.000000e+00	0
948979	9.999999e-01	8
948977	1.000000e+00	1
948982	1.000000e+00	7
948983	8.881784e-16	50
948980	4.529710e-14	49
948981	2.230891e-10	46
948986	9.998471e-01	13
948987	4.529710e-14	49
948985	9.999549e-01	12
948990	1.000000e+00	0
948991	8.881784e-16	50
948988	4.529710e-14	49
948989	1.000000e+00	7
948963	1.000000e+00	0
948967	1.000000e+00	2
948966	1.000000e+00	0
948971	1.621870e-08	44
948969	1.000000e+00	2
948968	1.000000e+00	0
948973	1.854161e-11	47
948950	9.998471e-01	13
948951	1.000000e+00	0
948953	8.881784e-16	50
948957	1.000000e+00	0
948958	1.000000e+00	1
948933	9.986989e-01	15
948937	1.000000e+00	2
948939	1.000000e+00	3
948938	9.999994e-01	9
948942	1.000000e+00	3
948798	1.000000e+00	3
948797	1.000000e+00	2
948795	1.000000e+00	1
948794	9.986989e-01	15
948793	1.000000e+00	0
948792	1.049339e-07	43
948791	1.000000e+00	0
948789	1.000000e+00	2
948787	1.000000e+00	5
948785	5.817779e-07	42
948784	1.000000e+00	6
948783	1.000000e+00	0
948781	9.999972e-01	10
948778	1.000000e+00	0
948779	1.000000e+00	1
948776	9.999972e-01	10
948777	9.999994e-01	9
948774	1.000000e+00	1
948775	2.807050e-06	41
948772	1.000000e+00	3
948773	8.881784e-16	50
948771	8.881784e-16	50
948769	1.529320e-04	38
948765	2.399438e-01	28
948767	1.000000e+00	1
948766	1.000000e+00	0
948761	1.000000e+00	0
948760	1.000000e+00	3
948763	7.600562e-01	23
948762	1.000000e+00	0
948757	5.817779e-07	42
948756	1.000000e+00	0
948759	4.529710e-14	49
948753	9.999972e-01	10
948752	1.000000e+00	5
948755	1.000000e+00	3
948754	1.000000e+00	0
948748	8.881784e-16	50
948749	1.000000e+00	1
948750	1.000000e+00	0
948751	8.881784e-16	50
948746	1.000000e+00	0
948747	1.000000e+00	5
948741	1.621870e-08	44
948742	1.000000e+00	0
948743	1.000000e+00	2
948737	1.000000e+00	1
948738	1.000000e+00	3
948739	1.621870e-08	44
948859	1.000000e+00	1
948858	9.923267e-01	17
948857	1.000000e+00	0
948856	9.999972e-01	10
948863	1.641957e-02	33
948861	1.000000e+00	0
948860	1.000000e+00	1
948851	1.621870e-08	44
948850	1.000000e+00	3
948849	9.999994e-01	9
948848	1.000000e+00	5
948855	9.835804e-01	18
948854	1.000000e+00	0
948853	1.000000e+00	0
948852	1.000000e+00	6
948842	8.881784e-16	50
948843	1.000000e+00	0
948840	1.000000e+00	0
948841	1.000000e+00	0
948846	9.999972e-01	10
948847	1.000000e+00	0
948844	1.000000e+00	0
948845	9.999999e-01	8
948834	9.998471e-01	13
948835	9.835804e-01	18
948832	9.999972e-01	10
948833	8.986806e-01	21
948838	4.529710e-14	49
948839	8.881784e-16	50
948836	4.681115e-04	37
948837	1.000000e+00	1
948825	1.000000e+00	6
948824	1.000000e+00	1
948827	1.000000e+00	2
948826	1.000000e+00	7
948829	9.835804e-01	18
948828	1.000000e+00	0
948831	1.000000e+00	3
948830	2.230891e-10	46
948817	8.881784e-16	50
948819	9.999999e-01	8
948821	4.529710e-14	49
948823	1.000000e+00	0
948822	8.881784e-16	50
948808	1.000000e+00	0
948811	1.000000e+00	7
948812	1.000000e+00	0
948813	5.946023e-02	31
948815	1.000000e+00	4
948800	9.999972e-01	10
948801	4.529710e-14	49
948802	1.000000e+00	0
948804	1.133316e-12	48
948805	1.000000e+00	6
948806	1.049339e-07	43
948807	1.000000e+00	4
948611	9.923267e-01	17
948610	1.000000e+00	0
948609	1.000000e+00	0
948608	1.000000e+00	2
948615	1.301086e-03	36
948613	6.640945e-01	24
948612	1.133316e-12	48
948619	8.986806e-01	21
948618	1.049339e-07	43
948617	9.998471e-01	13
948623	9.405398e-01	20
948622	9.999994e-01	9
948621	8.881784e-16	50
948620	1.000000e+00	0
948626	1.000000e+00	0
948627	4.681115e-04	37
948624	1.049339e-07	43
948630	1.000000e+00	0
948631	1.000000e+00	1
948628	1.000000e+00	0
948629	1.000000e+00	0
948634	1.000000e+00	0
948635	1.000000e+00	5
948632	1.000000e+00	5
948633	1.000000e+00	5
948638	9.986989e-01	15
948639	1.000000e+00	0
948636	1.000000e+00	0
948637	1.000000e+00	0
948641	8.388818e-01	22
948640	9.675457e-01	19
948643	1.854161e-11	47
948642	9.999994e-01	9
948645	1.301086e-03	36
948644	1.000000e+00	0
948647	8.388818e-01	22
948646	5.817779e-07	42
948649	1.000000e+00	0
948650	1.000000e+00	0
948653	1.000000e+00	0
948652	1.000000e+00	1
948655	8.881784e-16	50
948654	8.881784e-16	50
948656	1.000000e+00	0
948657	1.000000e+00	0
948658	8.881784e-16	50
948659	8.881784e-16	50
948660	9.999972e-01	10
948661	8.881784e-16	50
948662	1.000000e+00	2
948663	9.999994e-01	9
948664	1.529320e-04	38
948665	8.881784e-16	50
948666	9.675457e-01	19
948667	9.999994e-01	9
948668	8.881784e-16	50
948669	1.000000e+00	0
948670	9.405398e-01	20
948671	2.230891e-10	46
948679	1.000000e+00	0
948678	9.923267e-01	17
948677	1.000000e+00	3
948676	1.000000e+00	0
948675	9.966998e-01	16
948674	1.000000e+00	0
948673	1.000000e+00	0
948672	1.000000e+00	0
948686	1.000000e+00	0
948685	1.000000e+00	0
948684	9.999549e-01	12
948683	1.000000e+00	0
948680	1.854161e-11	47
948694	9.966998e-01	16
948695	8.881784e-16	50
948692	1.000000e+00	5
948693	8.388818e-01	22
948690	9.999549e-01	12
948691	1.000000e+00	0
948688	1.000000e+00	2
948689	8.881784e-16	50
948702	6.640945e-01	24
948703	1.611182e-01	29
948700	7.600562e-01	23
948701	9.675457e-01	19
948698	1.000000e+00	1
948699	9.999999e-01	8
948697	1.133316e-12	48
948709	1.013194e-01	30
948708	7.673339e-03	34
948711	1.000000e+00	1
948710	1.000000e+00	0
948705	1.000000e+00	2
948704	1.621870e-08	44
948707	1.000000e+00	0
948706	9.966998e-01	16
948717	1.000000e+00	4
948716	2.104926e-09	45
948719	9.999994e-01	9
948713	1.000000e+00	4
948712	9.998471e-01	13
948715	1.193067e-05	40
948714	2.807050e-06	41
948724	9.835804e-01	18
948725	1.000000e+00	0
948726	2.104926e-09	45
948727	1.000000e+00	0
948720	8.881784e-16	50
948722	1.000000e+00	6
948723	8.881784e-16	50
948732	1.000000e+00	6
948733	1.000000e+00	0
948734	8.388818e-01	22
948735	1.000000e+00	5
948728	9.999994e-01	9
948729	1.000000e+00	0
948730	4.438624e-01	26
948731	9.923267e-01	17
948490	9.966998e-01	16
948491	1.000000e+00	4
948488	1.000000e+00	6
948489	8.881784e-16	50
948494	1.000000e+00	0
948495	1.000000e+00	2
948492	1.000000e+00	0
948493	1.000000e+00	0
948482	8.881784e-16	50
948483	3.300224e-03	35
948486	1.000000e+00	0
948487	4.681115e-04	37
948484	9.923267e-01	17
948485	9.999994e-01	9
948507	1.000000e+00	0
948506	1.000000e+00	0
948505	1.000000e+00	0
948504	1.000000e+00	4
948508	1.000000e+00	0
948499	8.881784e-16	50
948498	1.000000e+00	0
948497	1.000000e+00	0
948496	1.000000e+00	0
948503	1.000000e+00	4
948502	1.000000e+00	1
948501	1.000000e+00	2
948500	1.000000e+00	0
948520	1.529320e-04	38
948521	1.000000e+00	0
948522	1.000000e+00	0
948523	1.000000e+00	3
948524	1.000000e+00	0
948525	1.000000e+00	0
948526	1.000000e+00	7
948527	1.000000e+00	2
948512	1.000000e+00	0
948513	1.000000e+00	0
948514	9.966998e-01	16
948515	1.000000e+00	3
948517	1.000000e+00	4
948518	4.438624e-01	26
948519	1.000000e+00	0
948537	1.000000e+00	5
948536	1.000000e+00	1
948539	1.000000e+00	1
948538	9.999999e-01	8
948541	1.000000e+00	2
948540	1.000000e+00	0
948543	4.510745e-05	39
948542	1.193067e-05	40
948529	1.000000e+00	2
948528	9.999972e-01	10
948531	1.000000e+00	0
948530	1.000000e+00	7
948533	1.000000e+00	0
948532	1.000000e+00	1
948535	9.675457e-01	19
948534	3.359055e-01	27
948558	1.000000e+00	1
948559	1.000000e+00	0
948556	1.000000e+00	1
948557	8.881784e-16	50
948554	1.000000e+00	0
948555	9.995319e-01	14
948552	1.000000e+00	6
948550	5.817779e-07	42
948551	8.881784e-16	50
948548	1.133316e-12	48
948549	1.193067e-05	40
948547	1.000000e+00	7
948544	3.245432e-02	32
948545	9.999994e-01	9
948575	1.000000e+00	0
948574	5.817779e-07	42
948573	9.998471e-01	13
948572	1.000000e+00	2
948571	1.000000e+00	0
948570	4.529710e-14	49
948569	4.529710e-14	49
948568	1.000000e+00	0
948567	4.681115e-04	37
948566	9.999549e-01	12
948565	1.000000e+00	1
948564	1.000000e+00	0
948563	1.000000e+00	0
948562	1.000000e+00	0
948561	2.807050e-06	41
948560	1.854161e-11	47
948588	2.104926e-09	45
948589	1.000000e+00	5
948590	8.881784e-16	50
948591	9.999994e-01	9
948584	1.000000e+00	4
948585	4.529710e-14	49
948586	9.999972e-01	10
948587	1.000000e+00	0
948580	9.999972e-01	10
948581	1.013194e-01	30
948582	1.000000e+00	0
948583	1.000000e+00	0
948576	1.000000e+00	3
948577	1.000000e+00	0
948578	1.000000e+00	1
948579	1.000000e+00	0
948605	9.998471e-01	13
948604	1.000000e+00	3
948607	1.301086e-03	36
948606	1.000000e+00	3
948600	1.000000e+00	6
948603	1.000000e+00	0
948602	1.000000e+00	2
948597	1.000000e+00	1
948596	1.000000e+00	4
948599	2.104926e-09	45
948598	1.000000e+00	4
948593	1.000000e+00	1
948592	9.966998e-01	16
948595	4.529710e-14	49
948594	9.999549e-01	12
948368	1.000000e+00	4
948369	8.881784e-16	50
948370	1.854161e-11	47
948371	1.000000e+00	0
948372	4.510745e-05	39
948373	9.999972e-01	10
948374	1.000000e+00	2
948375	1.000000e+00	1
948376	1.000000e+00	0
948377	1.000000e+00	0
948378	1.000000e+00	1
948379	1.000000e+00	1
948380	1.000000e+00	0
948381	1.000000e+00	0
948382	1.000000e+00	0
948383	9.986989e-01	15
948353	8.881784e-16	50
948352	1.000000e+00	4
948355	1.000000e+00	0
948357	1.000000e+00	0
948356	1.000000e+00	0
948359	1.000000e+00	0
948358	9.998471e-01	13
948361	1.000000e+00	0
948360	1.000000e+00	4
948363	6.640945e-01	24
948362	1.000000e+00	0
948365	1.000000e+00	1
948364	1.000000e+00	0
948367	1.000000e+00	0
948366	1.000000e+00	2
948402	8.881784e-16	50
948403	8.881784e-16	50
948400	1.000000e+00	0
948401	9.999999e-01	8
948406	1.000000e+00	1
948407	1.000000e+00	0
948404	9.999881e-01	11
948405	9.999972e-01	10
948410	1.000000e+00	2
948411	1.000000e+00	1
948408	1.000000e+00	4
948409	8.881784e-16	50
948414	1.000000e+00	0
948415	1.000000e+00	7
948412	8.881784e-16	50
948413	1.000000e+00	0
948387	1.000000e+00	2
948384	1.049339e-07	43
948391	8.388818e-01	22
948390	1.000000e+00	0
948389	1.000000e+00	1
948388	1.000000e+00	0
948395	1.641957e-02	33
948394	1.000000e+00	1
948393	1.000000e+00	0
948392	1.000000e+00	1
948399	1.000000e+00	0
948398	1.000000e+00	0
948397	1.000000e+00	1
948396	1.000000e+00	4
948436	2.399438e-01	28
948437	1.000000e+00	0
948438	1.000000e+00	2
948439	3.359055e-01	27
948432	1.000000e+00	1
948433	1.000000e+00	0
948434	1.000000e+00	0
948435	2.230891e-10	46
948444	1.000000e+00	0
948445	1.000000e+00	1
948446	1.000000e+00	1
948447	8.881784e-16	50
948440	9.999994e-01	9
948441	1.000000e+00	1
948442	8.881784e-16	50
948443	1.133316e-12	48
948421	9.998471e-01	13
948420	8.881784e-16	50
948423	1.000000e+00	2
948422	1.000000e+00	6
948417	1.000000e+00	3
948416	1.000000e+00	0
948419	3.359055e-01	27
948418	1.000000e+00	0
948429	5.561376e-01	25
948428	1.000000e+00	0
948431	1.000000e+00	6
948430	5.817779e-07	42
948424	9.675457e-01	19
948427	1.000000e+00	0
948426	1.000000e+00	1
948470	1.000000e+00	0
948468	1.000000e+00	0
948469	1.000000e+00	0
948467	1.000000e+00	2
948464	1.000000e+00	1
948479	1.000000e+00	0
948477	9.923267e-01	17
948472	4.529710e-14	49
948455	1.000000e+00	1
948454	1.000000e+00	0
948453	1.000000e+00	0
948452	1.611182e-01	29
948451	1.000000e+00	0
948449	8.986806e-01	21
948448	1.000000e+00	0
948463	1.000000e+00	0
948462	1.000000e+00	1
948461	1.000000e+00	0
948460	1.193067e-05	40
948459	1.854161e-11	47
948458	1.000000e+00	0
948457	1.000000e+00	0
948456	1.000000e+00	0
948249	9.999549e-01	12
948248	1.000000e+00	1
948251	2.230891e-10	46
948250	1.000000e+00	2
948253	8.881784e-16	50
948252	2.399438e-01	28
948255	1.000000e+00	0
948254	8.881784e-16	50
948241	1.000000e+00	1
948240	1.641957e-02	33
948243	1.000000e+00	1
948242	8.881784e-16	50
948245	9.405398e-01	20
948244	8.881784e-16	50
948247	4.529710e-14	49
948246	1.000000e+00	0
948232	1.529320e-04	38
948233	1.000000e+00	6
948234	1.000000e+00	0
948235	1.000000e+00	0
948236	1.000000e+00	0
948237	2.104926e-09	45
948238	9.999999e-01	8
948239	8.881784e-16	50
948224	1.000000e+00	2
948225	1.000000e+00	0
948226	1.000000e+00	0
948227	6.640945e-01	24
948228	1.000000e+00	0
948229	1.000000e+00	0
948230	6.640945e-01	24
948231	2.104926e-09	45
948282	1.000000e+00	0
948287	1.000000e+00	1
948286	1.854161e-11	47
948285	8.881784e-16	50
948284	1.000000e+00	0
948274	4.529710e-14	49
948272	1.000000e+00	0
948279	8.881784e-16	50
948278	4.681115e-04	37
948277	1.000000e+00	3
948266	1.000000e+00	0
948267	1.000000e+00	1
948264	1.000000e+00	0
948265	1.000000e+00	1
948269	1.000000e+00	0
948258	5.946023e-02	31
948259	5.817779e-07	42
948256	1.000000e+00	2
948257	1.000000e+00	0
948262	1.000000e+00	2
948263	1.000000e+00	0
948260	1.000000e+00	0
948261	1.000000e+00	3
948317	1.000000e+00	0
948316	1.000000e+00	0
948319	1.000000e+00	6
948318	1.000000e+00	0
948313	1.000000e+00	0
948315	1.049339e-07	43
948314	1.000000e+00	0
948309	1.000000e+00	1
948308	8.881784e-16	50
948311	1.000000e+00	2
948310	1.000000e+00	0
948307	1.000000e+00	0
948306	7.600562e-01	23
948300	1.000000e+00	0
948301	1.000000e+00	3
948302	9.999881e-01	11
948296	1.000000e+00	0
948297	8.881784e-16	50
948298	1.000000e+00	0
948299	1.000000e+00	0
948292	1.000000e+00	0
948293	1.000000e+00	0
948294	1.000000e+00	0
948289	8.881784e-16	50
948290	1.000000e+00	0
948291	1.000000e+00	0
948351	2.104926e-09	45
948350	1.000000e+00	4
948349	1.000000e+00	5
948348	1.013194e-01	30
948347	1.000000e+00	1
948346	1.000000e+00	7
948344	1.854161e-11	47
948343	1.000000e+00	1
948342	1.000000e+00	0
948340	9.999999e-01	8
948338	1.000000e+00	7
948336	1.000000e+00	0
948334	1.000000e+00	4
948335	1.000000e+00	1
948333	1.000000e+00	0
948330	1.000000e+00	0
948331	1.000000e+00	1
948328	8.388818e-01	22
948329	1.000000e+00	1
948326	1.000000e+00	0
948327	1.000000e+00	0
948324	1.000000e+00	5
948325	1.000000e+00	1
948322	1.000000e+00	0
948323	1.000000e+00	3
948320	1.000000e+00	0
948321	1.641957e-02	33
4056031	5.817779e-07	42
4056027	1.621870e-08	44
4056035	8.881784e-16	50
947005	1.000000e+00	0
947004	1.529320e-04	38
947007	1.000000e+00	0
947006	1.000000e+00	0
947001	1.000000e+00	0
947000	1.000000e+00	0
947003	1.000000e+00	1
947002	8.881784e-16	50
946997	7.600562e-01	23
946996	1.000000e+00	2
946999	8.881784e-16	50
946998	1.000000e+00	0
946993	1.000000e+00	0
946992	1.000000e+00	2
946995	5.817779e-07	42
946994	1.000000e+00	1
946988	1.000000e+00	1
946989	1.000000e+00	0
946990	1.000000e+00	6
946991	1.000000e+00	3
946985	8.881784e-16	50
946986	4.529710e-14	49
946987	1.000000e+00	1
946981	1.000000e+00	3
946982	1.000000e+00	0
946983	1.000000e+00	0
946976	1.000000e+00	0
946977	1.000000e+00	0
946978	1.000000e+00	1
946979	1.133316e-12	48
946975	1.000000e+00	0
946974	1.000000e+00	0
946973	1.000000e+00	0
946972	9.405398e-01	20
946971	1.000000e+00	1
946970	1.000000e+00	0
946969	1.000000e+00	3
946968	1.000000e+00	0
946967	1.641957e-02	33
946966	1.000000e+00	3
946965	1.000000e+00	2
946964	1.000000e+00	1
946963	4.681115e-04	37
946962	1.000000e+00	0
946961	1.000000e+00	0
946960	1.000000e+00	2
946958	8.881784e-16	50
946959	1.000000e+00	2
946956	1.000000e+00	1
946957	9.835804e-01	18
946954	9.999999e-01	8
946955	6.640945e-01	24
946952	1.000000e+00	1
946953	8.881784e-16	50
946950	9.999994e-01	9
946948	1.000000e+00	1
946949	9.923267e-01	17
946946	1.000000e+00	1
946947	1.000000e+00	1
946944	1.000000e+00	0
946945	1.000000e+00	6
947065	9.995319e-01	14
947064	1.000000e+00	0
947067	1.000000e+00	0
947066	1.000000e+00	1
947069	1.000000e+00	0
947068	8.881784e-16	50
947057	1.000000e+00	1
947056	1.000000e+00	0
947059	1.000000e+00	1
947058	2.104926e-09	45
947060	1.000000e+00	0
947063	1.000000e+00	0
947062	9.675457e-01	19
947048	1.000000e+00	2
947049	1.000000e+00	0
947050	1.000000e+00	3
947051	1.000000e+00	2
947052	1.000000e+00	7
947053	1.000000e+00	7
947054	1.000000e+00	0
947055	1.000000e+00	0
947040	1.000000e+00	1
947041	1.013194e-01	30
947042	1.000000e+00	1
947043	7.673339e-03	34
947044	1.193067e-05	40
947045	1.000000e+00	0
947047	1.000000e+00	0
947035	1.000000e+00	0
947034	1.000000e+00	0
947033	3.359055e-01	27
947032	1.000000e+00	0
947039	1.000000e+00	4
947038	1.193067e-05	40
947037	9.405398e-01	20
947036	2.230891e-10	46
947027	1.000000e+00	1
947026	1.000000e+00	2
947025	4.681115e-04	37
947031	8.881784e-16	50
947030	1.000000e+00	0
947029	1.000000e+00	0
947028	1.000000e+00	0
947018	1.000000e+00	1
947019	1.000000e+00	0
947016	4.529710e-14	49
947017	1.000000e+00	3
947022	8.881784e-16	50
947023	1.000000e+00	0
947020	1.000000e+00	2
947021	1.000000e+00	0
947010	1.000000e+00	5
947011	1.000000e+00	0
947008	1.000000e+00	0
947009	1.000000e+00	0
947014	1.611182e-01	29
947015	1.000000e+00	2
947012	1.000000e+00	0
947013	1.000000e+00	0
947124	1.000000e+00	0
947125	9.999972e-01	10
947126	1.133316e-12	48
947127	1.000000e+00	1
947120	1.000000e+00	0
947121	1.000000e+00	6
947122	1.000000e+00	2
947123	8.881784e-16	50
947132	1.000000e+00	2
947133	6.640945e-01	24
947134	1.000000e+00	2
947135	1.000000e+00	7
947128	8.388818e-01	22
947129	8.881784e-16	50
947130	8.881784e-16	50
947131	4.529710e-14	49
947109	1.000000e+00	2
947108	8.881784e-16	50
947111	1.000000e+00	0
947110	1.000000e+00	1
947105	1.000000e+00	0
947104	1.000000e+00	1
947107	1.000000e+00	0
947106	1.000000e+00	2
947117	1.000000e+00	3
947116	1.000000e+00	3
947119	1.000000e+00	5
947113	1.000000e+00	2
947112	9.995319e-01	14
947115	1.000000e+00	0
947114	4.529710e-14	49
947094	1.000000e+00	0
947095	1.000000e+00	5
947092	1.000000e+00	0
947093	4.510745e-05	39
947090	1.000000e+00	0
947091	1.000000e+00	0
947088	1.000000e+00	0
947089	1.000000e+00	0
947102	1.000000e+00	1
947103	8.881784e-16	50
947101	1.301086e-03	36
947098	1.000000e+00	2
947099	1.000000e+00	0
947096	8.881784e-16	50
947097	9.835804e-01	18
947079	1.000000e+00	5
947078	1.000000e+00	6
947077	1.000000e+00	0
947074	8.881784e-16	50
947072	1.000000e+00	0
947087	1.000000e+00	1
947086	1.000000e+00	0
947084	1.000000e+00	2
947083	1.000000e+00	7
947082	8.881784e-16	50
947081	1.000000e+00	0
947184	1.000000e+00	0
947185	1.000000e+00	0
947186	1.000000e+00	0
947187	1.000000e+00	5
947188	1.049339e-07	43
947189	1.000000e+00	0
947190	1.854161e-11	47
947191	1.000000e+00	0
947192	2.230891e-10	46
947193	1.000000e+00	3
947194	7.673339e-03	34
947195	5.946023e-02	31
947196	1.000000e+00	0
947197	1.000000e+00	0
947199	1.000000e+00	0
947169	9.835804e-01	18
947168	1.193067e-05	40
947170	8.881784e-16	50
947172	9.986989e-01	15
947175	1.000000e+00	0
947174	1.000000e+00	0
947177	1.000000e+00	0
947179	1.000000e+00	0
947178	1.000000e+00	6
947181	1.000000e+00	0
947180	6.640945e-01	24
947183	3.300224e-03	35
947182	1.000000e+00	0
947154	1.000000e+00	0
947155	1.000000e+00	0
947152	1.000000e+00	0
947153	1.000000e+00	0
947158	9.999999e-01	8
947159	1.000000e+00	0
947156	5.946023e-02	31
947157	8.881784e-16	50
947162	1.000000e+00	0
947160	8.881784e-16	50
947161	8.881784e-16	50
947166	1.621870e-08	44
947167	1.000000e+00	2
947164	1.000000e+00	0
947165	1.000000e+00	3
947139	1.000000e+00	4
947137	1.000000e+00	3
947136	9.999972e-01	10
947143	1.000000e+00	0
947142	1.000000e+00	0
947140	1.000000e+00	0
947147	7.600562e-01	23
947145	1.000000e+00	0
947144	2.399438e-01	28
947151	1.000000e+00	3
947149	1.000000e+00	1
947148	1.000000e+00	0
946734	1.000000e+00	2
946735	1.000000e+00	0
946732	1.611182e-01	29
946733	1.000000e+00	0
946730	1.000000e+00	4
946731	1.133316e-12	48
946728	1.000000e+00	0
946729	8.881784e-16	50
946726	1.193067e-05	40
946727	1.000000e+00	3
946724	1.000000e+00	0
946725	1.000000e+00	6
946722	3.359055e-01	27
946723	1.000000e+00	0
946720	1.000000e+00	0
946721	1.000000e+00	6
946751	1.854161e-11	47
946750	5.561376e-01	25
946749	1.000000e+00	0
946748	1.529320e-04	38
946747	8.881784e-16	50
946746	8.881784e-16	50
946745	9.999999e-01	8
946744	1.000000e+00	0
946743	1.000000e+00	0
946742	1.000000e+00	0
946741	1.000000e+00	0
946740	1.000000e+00	2
946739	5.561376e-01	25
946738	9.999972e-01	10
946737	7.600562e-01	23
946736	1.000000e+00	1
946700	9.998471e-01	13
946701	1.000000e+00	1
946702	1.000000e+00	0
946703	9.995319e-01	14
946697	9.923267e-01	17
946698	3.359055e-01	27
946699	1.000000e+00	0
946692	1.049339e-07	43
946693	1.000000e+00	3
946695	1.000000e+00	0
946688	1.000000e+00	0
946689	1.000000e+00	0
946690	1.000000e+00	1
946691	1.000000e+00	0
946717	1.000000e+00	0
946716	8.881784e-16	50
946719	9.675457e-01	19
946713	1.000000e+00	1
946712	1.000000e+00	0
946715	1.000000e+00	0
946714	1.000000e+00	5
946708	1.000000e+00	1
946711	1.000000e+00	2
946710	1.000000e+00	0
946705	1.000000e+00	0
946704	1.000000e+00	6
946706	9.986989e-01	15
946794	1.000000e+00	1
946795	1.000000e+00	3
946792	1.000000e+00	0
946793	1.000000e+00	4
946798	1.000000e+00	1
946799	4.529710e-14	49
946796	1.000000e+00	6
946797	1.000000e+00	0
946787	1.000000e+00	0
946784	1.000000e+00	0
946785	1.000000e+00	0
946790	1.000000e+00	0
946791	1.000000e+00	0
946788	1.000000e+00	5
946789	1.000000e+00	0
946811	9.675457e-01	19
946810	1.000000e+00	0
946809	1.000000e+00	0
946808	1.000000e+00	0
946815	1.621870e-08	44
946814	1.000000e+00	0
946813	6.640945e-01	24
946812	1.000000e+00	0
946802	9.998471e-01	13
946801	8.881784e-16	50
946800	1.000000e+00	0
946807	1.000000e+00	1
946806	3.359055e-01	27
946805	1.000000e+00	3
946804	8.881784e-16	50
946760	9.966998e-01	16
946761	1.641957e-02	33
946762	9.675457e-01	19
946763	9.999881e-01	11
946764	7.673339e-03	34
946765	1.000000e+00	1
946766	1.000000e+00	0
946767	9.923267e-01	17
946752	8.881784e-16	50
946753	1.000000e+00	6
946754	1.000000e+00	0
946755	1.000000e+00	5
946756	8.881784e-16	50
946757	1.854161e-11	47
946759	1.000000e+00	6
946777	1.000000e+00	0
946776	1.000000e+00	0
946779	4.529710e-14	49
946778	8.881784e-16	50
946781	1.000000e+00	3
946780	1.000000e+00	0
946783	1.621870e-08	44
946782	9.999972e-01	10
946769	1.000000e+00	0
946768	1.000000e+00	0
946771	1.000000e+00	0
946770	1.000000e+00	1
946773	1.000000e+00	2
946772	1.000000e+00	0
946775	8.881784e-16	50
946774	4.529710e-14	49
946855	2.104926e-09	45
946854	1.000000e+00	4
946853	1.000000e+00	0
946852	1.000000e+00	1
946851	1.000000e+00	6
946850	1.000000e+00	6
946849	1.000000e+00	0
946848	1.000000e+00	0
946862	1.000000e+00	3
946861	1.000000e+00	1
946858	1.000000e+00	0
946857	9.405398e-01	20
946856	1.000000e+00	0
946871	2.807050e-06	41
946868	1.000000e+00	1
946869	4.510745e-05	39
946864	1.000000e+00	0
946865	6.640945e-01	24
946878	1.000000e+00	0
946879	8.881784e-16	50
946876	1.000000e+00	5
946877	1.000000e+00	5
946874	1.000000e+00	0
946875	9.999994e-01	9
946872	1.000000e+00	2
946873	1.000000e+00	0
946821	1.000000e+00	2
946820	9.995319e-01	14
946822	1.000000e+00	1
946816	9.999881e-01	11
946819	4.510745e-05	39
946818	2.104926e-09	45
946829	1.000000e+00	0
946828	1.000000e+00	0
946831	1.000000e+00	0
946830	1.000000e+00	3
946827	1.049339e-07	43
946826	1.000000e+00	0
946836	8.881784e-16	50
946837	1.000000e+00	0
946838	1.000000e+00	0
946839	9.999881e-01	11
946832	1.301086e-03	36
946833	1.000000e+00	2
946834	1.000000e+00	5
946835	1.000000e+00	0
946844	1.000000e+00	0
946845	1.000000e+00	4
946846	2.230891e-10	46
946847	4.438624e-01	26
946840	1.000000e+00	0
946841	1.049339e-07	43
946842	1.000000e+00	4
946843	9.999549e-01	12
946915	1.000000e+00	0
946914	1.000000e+00	3
946913	1.641957e-02	33
946912	5.561376e-01	25
946919	1.000000e+00	0
946918	6.640945e-01	24
946917	8.881784e-16	50
946916	1.000000e+00	0
946923	1.000000e+00	0
946922	8.388818e-01	22
946921	4.529710e-14	49
946920	1.000000e+00	5
946927	4.529710e-14	49
946926	9.999972e-01	10
946925	1.000000e+00	4
946924	1.000000e+00	6
946930	5.817779e-07	42
946931	8.881784e-16	50
946928	3.300224e-03	35
946929	2.807050e-06	41
946934	1.000000e+00	3
946935	9.405398e-01	20
946932	8.881784e-16	50
946933	1.000000e+00	1
946938	2.230891e-10	46
946939	1.000000e+00	1
946936	1.000000e+00	0
946937	1.000000e+00	0
946942	8.881784e-16	50
946943	1.000000e+00	2
946940	1.000000e+00	0
946881	1.000000e+00	0
946880	8.881784e-16	50
946883	1.000000e+00	6
946882	1.000000e+00	1
946885	1.000000e+00	0
946884	9.999881e-01	11
946887	8.388818e-01	22
946886	8.881784e-16	50
946889	1.000000e+00	1
946888	1.000000e+00	1
946891	1.000000e+00	2
946890	1.000000e+00	0
946893	1.000000e+00	0
946892	1.000000e+00	0
946895	8.388818e-01	22
946894	1.000000e+00	0
946896	1.000000e+00	2
946897	8.881784e-16	50
946898	1.000000e+00	4
946899	1.000000e+00	0
946900	2.104926e-09	45
946902	2.230891e-10	46
946903	1.000000e+00	0
946904	1.000000e+00	1
946905	1.000000e+00	0
946906	4.510745e-05	39
946907	1.000000e+00	0
946908	1.000000e+00	0
946910	1.000000e+00	1
946911	1.000000e+00	0
946459	9.675457e-01	19
946458	3.245432e-02	32
946457	1.000000e+00	0
946456	1.000000e+00	0
946463	3.359055e-01	27
946462	1.000000e+00	4
946461	1.000000e+00	6
946460	1.854161e-11	47
946451	8.986806e-01	21
946450	1.529320e-04	38
946449	1.000000e+00	0
946448	1.000000e+00	0
946455	1.000000e+00	4
946454	6.640945e-01	24
946453	8.881784e-16	50
946452	9.999549e-01	12
946442	1.000000e+00	2
946443	1.000000e+00	7
946441	1.000000e+00	1
946446	8.986806e-01	21
946447	1.000000e+00	0
946434	1.000000e+00	1
946435	9.966998e-01	16
946432	1.000000e+00	0
946433	9.923267e-01	17
946438	1.000000e+00	1
946436	1.000000e+00	2
946437	1.000000e+00	6
946489	1.529320e-04	38
946491	9.999881e-01	11
946490	9.999999e-01	8
946493	9.835804e-01	18
946495	1.000000e+00	2
946481	1.000000e+00	0
946480	9.986989e-01	15
946483	1.000000e+00	1
946482	1.000000e+00	0
946485	3.359055e-01	27
946484	1.000000e+00	0
946487	1.000000e+00	0
946486	1.000000e+00	3
946472	1.000000e+00	0
946476	1.000000e+00	5
946477	8.388818e-01	22
946478	1.000000e+00	1
946479	1.000000e+00	0
946464	1.000000e+00	6
946465	1.000000e+00	0
946467	1.000000e+00	6
946471	1.000000e+00	0
946527	1.000000e+00	0
946526	1.000000e+00	0
946525	1.611182e-01	29
946521	1.000000e+00	7
946520	1.000000e+00	0
946519	1.000000e+00	1
946518	1.000000e+00	0
946517	1.000000e+00	2
946516	9.999972e-01	10
946515	9.999994e-01	9
946514	8.881784e-16	50
946512	1.000000e+00	0
946510	4.529710e-14	49
946511	4.438624e-01	26
946508	1.000000e+00	0
946506	1.000000e+00	0
946507	1.000000e+00	6
946504	1.000000e+00	3
946505	1.000000e+00	0
946502	1.000000e+00	4
946500	1.000000e+00	0
946501	1.000000e+00	0
946498	1.000000e+00	0
946499	1.000000e+00	1
946557	9.835804e-01	18
946556	1.000000e+00	5
946559	1.000000e+00	1
946558	1.000000e+00	1
946553	1.301086e-03	36
946552	1.000000e+00	2
946555	2.230891e-10	46
946554	1.854161e-11	47
946549	1.000000e+00	1
946548	1.000000e+00	0
946551	1.000000e+00	5
946550	1.000000e+00	0
946545	1.000000e+00	4
946544	2.230891e-10	46
946546	1.000000e+00	6
946540	4.438624e-01	26
946541	8.881784e-16	50
946542	1.193067e-05	40
946543	1.000000e+00	2
946536	1.000000e+00	0
946537	1.000000e+00	0
946538	1.000000e+00	0
946532	1.000000e+00	0
946533	9.999972e-01	10
946534	1.000000e+00	2
946528	1.000000e+00	2
946529	1.000000e+00	0
946530	1.000000e+00	2
946531	1.000000e+00	0
946578	1.000000e+00	4
946579	1.000000e+00	0
946576	1.000000e+00	0
946577	4.681115e-04	37
946582	1.000000e+00	0
946583	1.000000e+00	2
946580	1.000000e+00	0
946581	1.000000e+00	0
946586	1.000000e+00	0
946587	1.000000e+00	0
946584	1.000000e+00	0
946585	1.000000e+00	5
946590	1.000000e+00	0
946591	1.000000e+00	5
946588	1.000000e+00	1
946589	1.000000e+00	0
946563	1.000000e+00	0
946562	1.000000e+00	5
946561	1.000000e+00	0
946560	9.966998e-01	16
946567	1.000000e+00	0
946566	1.000000e+00	3
946565	1.000000e+00	0
946564	9.986989e-01	15
946571	7.600562e-01	23
946570	9.923267e-01	17
946569	1.000000e+00	0
946568	1.000000e+00	1
946575	1.000000e+00	0
946574	1.000000e+00	0
946573	1.000000e+00	1
946572	1.000000e+00	1
946608	1.000000e+00	0
946609	1.000000e+00	7
946610	9.835804e-01	18
946611	1.000000e+00	0
946612	5.946023e-02	31
946613	4.529710e-14	49
946614	1.641957e-02	33
946615	2.399438e-01	28
946616	8.986806e-01	21
946617	1.000000e+00	0
946618	1.000000e+00	2
946619	4.529710e-14	49
946620	1.000000e+00	3
946621	1.000000e+00	1
946622	6.640945e-01	24
946623	9.995319e-01	14
946593	1.000000e+00	4
946592	9.999999e-01	8
946595	1.000000e+00	0
946594	1.000000e+00	1
946597	1.193067e-05	40
946598	1.000000e+00	0
946601	1.000000e+00	0
946600	1.000000e+00	0
946603	1.000000e+00	1
946602	1.000000e+00	2
946605	1.000000e+00	0
946604	1.000000e+00	0
946607	1.000000e+00	2
946606	1.000000e+00	0
946646	1.000000e+00	2
946647	1.000000e+00	0
946642	1.000000e+00	7
946643	5.561376e-01	25
946640	1.000000e+00	0
946641	1.000000e+00	0
946655	1.000000e+00	0
946652	1.000000e+00	0
946653	1.000000e+00	0
946651	1.000000e+00	0
946648	1.000000e+00	1
946649	1.000000e+00	0
946631	1.000000e+00	3
946630	1.000000e+00	2
946629	9.998471e-01	13
946628	1.000000e+00	0
946627	1.000000e+00	0
946626	1.000000e+00	0
946625	9.999881e-01	11
946624	1.621870e-08	44
946639	1.000000e+00	2
946638	9.999994e-01	9
946637	1.000000e+00	1
946636	1.000000e+00	0
946634	9.998471e-01	13
946633	9.835804e-01	18
946632	1.000000e+00	0
946676	1.000000e+00	0
946677	9.998471e-01	13
946678	1.000000e+00	2
946679	1.000000e+00	0
946672	9.995319e-01	14
946673	1.000000e+00	0
946674	2.399438e-01	28
946675	1.000000e+00	0
946684	2.104926e-09	45
946685	1.000000e+00	0
946686	5.817779e-07	42
946687	9.999972e-01	10
946680	1.000000e+00	3
946681	9.966998e-01	16
946682	1.000000e+00	0
946683	1.000000e+00	0
946661	1.000000e+00	4
946660	1.000000e+00	0
946663	8.986806e-01	21
946662	1.000000e+00	0
946657	1.000000e+00	0
946656	1.000000e+00	1
946659	1.000000e+00	0
946669	1.000000e+00	0
946668	9.999549e-01	12
946671	1.000000e+00	0
946670	1.000000e+00	0
946665	1.000000e+00	2
946664	1.000000e+00	0
946667	9.999994e-01	9
946666	1.000000e+00	0
946185	1.000000e+00	0
946186	7.600562e-01	23
946187	1.000000e+00	0
946188	1.000000e+00	1
946189	1.000000e+00	0
946190	1.000000e+00	3
946191	1.000000e+00	1
946177	2.104926e-09	45
946178	1.000000e+00	0
946179	8.881784e-16	50
946181	1.049339e-07	43
946182	1.000000e+00	0
946183	1.000000e+00	1
946201	1.000000e+00	0
946200	1.000000e+00	1
946203	1.000000e+00	1
946202	1.000000e+00	2
946204	1.000000e+00	3
946207	1.000000e+00	0
946206	1.000000e+00	0
946193	1.000000e+00	0
946192	1.000000e+00	1
946195	1.000000e+00	0
946194	8.881784e-16	50
946197	9.999972e-01	10
946196	1.000000e+00	0
946199	1.000000e+00	0
946198	1.000000e+00	0
946218	1.000000e+00	1
946219	1.000000e+00	0
946216	1.000000e+00	0
946217	9.999881e-01	11
946222	1.000000e+00	2
946223	9.999994e-01	9
946220	1.000000e+00	6
946221	1.000000e+00	0
946210	1.000000e+00	7
946211	1.000000e+00	0
946209	1.000000e+00	1
946214	1.000000e+00	3
946215	1.000000e+00	3
946212	1.000000e+00	0
946213	1.000000e+00	0
946235	1.621870e-08	44
946234	1.000000e+00	0
946233	8.388818e-01	22
946232	8.881784e-16	50
946239	1.000000e+00	1
946238	9.999994e-01	9
946237	1.000000e+00	0
946236	8.986806e-01	21
946227	1.000000e+00	0
946226	8.388818e-01	22
946225	8.388818e-01	22
946231	1.000000e+00	1
946230	1.000000e+00	1
946229	1.000000e+00	1
946228	8.881784e-16	50
946252	1.000000e+00	0
946253	8.881784e-16	50
946254	9.405398e-01	20
946255	1.000000e+00	0
946248	8.986806e-01	21
946249	1.000000e+00	6
946250	1.000000e+00	0
946251	1.301086e-03	36
946244	1.000000e+00	5
946245	1.000000e+00	3
946246	1.000000e+00	0
946247	1.000000e+00	0
946240	1.000000e+00	0
946241	8.881784e-16	50
946242	8.881784e-16	50
946243	1.000000e+00	0
946269	5.817779e-07	42
946268	1.000000e+00	0
946271	1.000000e+00	0
946270	1.000000e+00	2
946265	1.133316e-12	48
946264	1.000000e+00	4
946267	1.000000e+00	0
946266	1.000000e+00	0
946261	1.000000e+00	1
946260	1.000000e+00	0
946263	9.998471e-01	13
946262	1.000000e+00	4
946257	9.923267e-01	17
946256	1.000000e+00	0
946259	1.000000e+00	0
946286	1.000000e+00	0
946287	1.000000e+00	0
946284	1.000000e+00	0
946285	1.000000e+00	0
946282	9.986989e-01	15
946283	1.000000e+00	1
946281	1.000000e+00	1
946278	1.000000e+00	0
946279	9.675457e-01	19
946276	1.000000e+00	5
946277	1.000000e+00	2
946274	1.000000e+00	0
946272	1.000000e+00	0
946273	1.000000e+00	0
946303	1.529320e-04	38
946302	1.000000e+00	2
946301	1.013194e-01	30
946300	1.000000e+00	0
946299	1.000000e+00	0
946298	1.000000e+00	0
946297	1.000000e+00	0
946296	1.000000e+00	0
946295	1.000000e+00	0
946293	1.000000e+00	0
946292	1.000000e+00	0
946291	9.999549e-01	12
946290	1.000000e+00	0
946289	1.000000e+00	0
946288	1.000000e+00	0
946305	1.000000e+00	0
946304	3.300224e-03	35
946307	1.049339e-07	43
946306	1.000000e+00	7
946309	1.000000e+00	0
946308	1.000000e+00	1
946311	8.881784e-16	50
946310	8.986806e-01	21
946313	2.104926e-09	45
946312	1.000000e+00	7
946315	9.999549e-01	12
946317	2.230891e-10	46
946316	1.000000e+00	0
946319	1.000000e+00	1
946321	1.000000e+00	0
946322	1.000000e+00	3
946323	1.000000e+00	0
946324	1.000000e+00	0
946325	1.000000e+00	4
946326	1.000000e+00	0
946327	1.000000e+00	0
946328	1.000000e+00	1
946329	1.000000e+00	0
946330	1.000000e+00	4
946331	9.675457e-01	19
946332	8.881784e-16	50
946333	1.000000e+00	0
946334	9.999549e-01	12
946335	1.000000e+00	1
946337	1.000000e+00	0
946336	1.000000e+00	0
946343	6.640945e-01	24
946342	8.881784e-16	50
946341	9.999999e-01	8
946340	1.000000e+00	1
946345	5.817779e-07	42
946344	1.621870e-08	44
946350	1.133316e-12	48
946348	1.000000e+00	0
946355	1.000000e+00	0
946352	1.000000e+00	0
946353	1.000000e+00	0
946358	1.000000e+00	1
946359	1.000000e+00	1
946356	1.000000e+00	4
946357	8.881784e-16	50
946362	1.000000e+00	2
946363	8.986806e-01	21
946360	9.999881e-01	11
946361	1.000000e+00	0
946366	1.000000e+00	0
946367	8.881784e-16	50
946364	6.640945e-01	24
946365	1.000000e+00	0
946373	1.000000e+00	0
946372	9.998471e-01	13
946375	1.000000e+00	3
946374	1.000000e+00	2
946369	1.000000e+00	2
946368	1.000000e+00	1
946371	1.000000e+00	0
946370	1.000000e+00	1
946381	2.807050e-06	41
946380	1.000000e+00	7
946383	9.675457e-01	19
946382	1.000000e+00	0
946377	1.000000e+00	4
946376	1.000000e+00	0
946379	8.881784e-16	50
946378	1.000000e+00	1
946388	8.881784e-16	50
946389	1.000000e+00	0
946390	1.000000e+00	0
946391	1.000000e+00	0
946384	1.049339e-07	43
946385	5.817779e-07	42
946386	6.640945e-01	24
946387	1.000000e+00	1
946396	1.000000e+00	1
946397	1.000000e+00	0
946398	1.000000e+00	0
946399	1.000000e+00	0
946392	1.000000e+00	0
946393	1.000000e+00	0
946394	1.000000e+00	0
946395	1.000000e+00	3
946407	9.999999e-01	8
946406	9.999999e-01	8
946405	1.000000e+00	0
946404	1.000000e+00	5
946403	1.000000e+00	5
946402	1.000000e+00	0
946401	1.000000e+00	0
946400	1.000000e+00	1
946415	5.817779e-07	42
946413	1.000000e+00	3
946412	1.000000e+00	0
946411	8.881784e-16	50
946410	4.529710e-14	49
946409	1.013194e-01	30
946408	1.000000e+00	0
946422	1.000000e+00	3
946423	9.999999e-01	8
946421	1.000000e+00	4
946418	1.000000e+00	6
946419	1.013194e-01	30
946417	1.000000e+00	1
946430	1.000000e+00	3
946431	1.000000e+00	1
946428	9.999999e-01	8
946429	6.640945e-01	24
946426	8.881784e-16	50
946427	1.000000e+00	2
946424	1.000000e+00	5
946425	1.000000e+00	3
948081	1.013194e-01	30
948080	9.999881e-01	11
948083	1.000000e+00	0
948082	3.300224e-03	35
948085	9.999881e-01	11
948084	9.999999e-01	8
948087	1.000000e+00	0
948086	1.000000e+00	0
948089	1.000000e+00	0
948088	1.000000e+00	0
948091	9.999972e-01	10
948090	1.000000e+00	2
948093	9.999549e-01	12
948092	1.000000e+00	0
948094	1.000000e+00	0
948064	1.000000e+00	6
948065	9.923267e-01	17
948066	9.999994e-01	9
948067	1.000000e+00	1
948068	1.000000e+00	0
948069	1.000000e+00	6
948071	1.193067e-05	40
948072	9.999549e-01	12
948073	1.000000e+00	1
948074	1.000000e+00	2
948075	8.388818e-01	22
948076	9.405398e-01	20
948077	1.000000e+00	0
948078	3.300224e-03	35
948079	2.399438e-01	28
948050	1.000000e+00	3
948049	1.000000e+00	0
948048	1.000000e+00	0
948055	1.000000e+00	2
948054	1.000000e+00	5
948053	1.000000e+00	4
948058	1.000000e+00	0
948057	1.000000e+00	1
948056	1.000000e+00	1
948063	1.000000e+00	0
948062	1.000000e+00	1
948060	1.000000e+00	3
948034	1.000000e+00	2
948035	1.000000e+00	3
948032	1.000000e+00	0
948033	9.999972e-01	10
948038	1.000000e+00	0
948039	1.000000e+00	2
948036	1.000000e+00	4
948037	1.000000e+00	0
948042	1.000000e+00	0
948043	1.000000e+00	0
948040	1.000000e+00	0
948041	1.000000e+00	1
948046	8.986806e-01	21
948047	1.000000e+00	0
948044	9.999972e-01	10
948045	1.000000e+00	0
948021	1.000000e+00	5
948020	8.881784e-16	50
948023	1.049339e-07	43
948022	1.133316e-12	48
948016	5.946023e-02	31
948019	9.986989e-01	15
948018	4.510745e-05	39
948029	1.000000e+00	0
948028	5.561376e-01	25
948031	2.399438e-01	28
948030	1.000000e+00	0
948025	8.881784e-16	50
948024	1.013194e-01	30
948027	1.301086e-03	36
948026	8.881784e-16	50
948004	9.999972e-01	10
948005	1.000000e+00	3
948006	1.000000e+00	6
948007	8.881784e-16	50
948001	1.000000e+00	4
948002	1.000000e+00	1
948003	1.000000e+00	7
948012	5.817779e-07	42
948013	8.881784e-16	50
948014	1.000000e+00	5
948015	1.049339e-07	43
948008	7.673339e-03	34
948009	1.000000e+00	6
948010	1.000000e+00	0
948011	1.000000e+00	5
947991	1.000000e+00	2
947990	9.995319e-01	14
947989	4.681115e-04	37
947988	1.000000e+00	3
947987	1.000000e+00	0
947986	1.000000e+00	2
947985	1.000000e+00	1
947984	1.000000e+00	1
947998	9.999881e-01	11
947997	9.923267e-01	17
947996	1.000000e+00	1
947995	8.881784e-16	50
947994	9.999999e-01	8
947993	8.881784e-16	50
947992	1.000000e+00	0
947974	1.000000e+00	0
947975	1.000000e+00	7
947972	1.000000e+00	0
947973	4.510745e-05	39
947970	4.529710e-14	49
947971	9.966998e-01	16
947968	9.995319e-01	14
947969	1.000000e+00	0
947982	1.000000e+00	0
947983	1.000000e+00	3
947980	1.000000e+00	0
947981	1.000000e+00	0
947978	1.000000e+00	0
947979	1.000000e+00	2
947976	7.600562e-01	23
947977	1.000000e+00	1
948217	1.000000e+00	2
948218	1.000000e+00	0
948219	1.000000e+00	1
948220	1.000000e+00	0
948221	1.000000e+00	0
948222	1.000000e+00	0
948209	1.000000e+00	0
948210	1.000000e+00	0
948211	9.923267e-01	17
948212	1.301086e-03	36
948213	1.000000e+00	0
948214	1.529320e-04	38
948215	7.600562e-01	23
948201	1.000000e+00	1
948200	8.881784e-16	50
948203	1.854161e-11	47
948202	1.013194e-01	30
948204	9.999999e-01	8
948207	1.000000e+00	4
948193	1.000000e+00	0
948192	8.881784e-16	50
948195	1.000000e+00	0
948194	1.000000e+00	0
948197	1.000000e+00	0
948196	1.000000e+00	4
948199	3.245432e-02	32
948198	1.000000e+00	0
948186	1.000000e+00	1
948184	1.000000e+00	0
948185	1.000000e+00	0
948190	1.621870e-08	44
948191	4.529710e-14	49
948188	1.000000e+00	1
948189	4.510745e-05	39
948178	1.000000e+00	5
948179	1.000000e+00	6
948176	1.000000e+00	0
948177	1.000000e+00	0
948182	1.000000e+00	0
948183	4.529710e-14	49
948180	1.000000e+00	0
948171	1.000000e+00	0
948169	1.000000e+00	0
948168	1.000000e+00	0
948175	1.000000e+00	0
948174	1.000000e+00	0
948173	1.000000e+00	2
948172	1.000000e+00	0
948163	2.807050e-06	41
948162	1.000000e+00	0
948161	1.000000e+00	6
948160	8.881784e-16	50
948166	1.000000e+00	1
948165	9.986989e-01	15
948164	1.000000e+00	0
948156	1.000000e+00	7
948157	1.000000e+00	0
948158	9.998471e-01	13
948159	1.000000e+00	0
948152	8.881784e-16	50
948153	1.000000e+00	0
948154	9.923267e-01	17
948155	1.000000e+00	1
948148	1.000000e+00	0
948149	1.000000e+00	0
948150	1.000000e+00	5
948151	5.946023e-02	31
948144	1.000000e+00	0
948145	2.230891e-10	46
948146	2.230891e-10	46
948147	1.529320e-04	38
948141	1.000000e+00	0
948140	1.000000e+00	0
948143	1.000000e+00	6
948142	1.000000e+00	6
948137	1.000000e+00	3
948136	1.000000e+00	1
948139	1.000000e+00	3
948138	1.000000e+00	5
948133	1.000000e+00	0
948132	8.881784e-16	50
948135	1.000000e+00	0
948134	1.133316e-12	48
948129	1.000000e+00	4
948128	1.000000e+00	0
948131	8.881784e-16	50
948130	1.854161e-11	47
948126	1.000000e+00	0
948127	1.000000e+00	0
948124	1.000000e+00	0
948125	1.000000e+00	0
948122	1.000000e+00	3
948123	8.881784e-16	50
948120	1.000000e+00	3
948121	1.000000e+00	1
948118	9.999972e-01	10
948119	1.000000e+00	0
948116	9.999881e-01	11
948117	9.405398e-01	20
948114	1.000000e+00	0
948115	8.881784e-16	50
948113	1.000000e+00	3
948111	1.133316e-12	48
948110	1.000000e+00	3
948109	8.881784e-16	50
948108	2.230891e-10	46
948107	1.000000e+00	0
948106	9.999549e-01	12
948105	1.000000e+00	4
948104	1.000000e+00	3
948103	1.000000e+00	1
948102	5.817779e-07	42
948101	1.000000e+00	1
948100	1.000000e+00	6
948099	9.998471e-01	13
948098	1.000000e+00	2
948097	1.000000e+00	3
948096	1.000000e+00	1
947810	1.000000e+00	0
947811	1.000000e+00	0
947808	1.854161e-11	47
947809	1.000000e+00	0
947814	8.881784e-16	50
947815	1.000000e+00	1
947812	1.000000e+00	0
947813	1.000000e+00	0
947818	1.000000e+00	6
947819	1.000000e+00	0
947816	9.986989e-01	15
947817	1.000000e+00	0
947822	1.000000e+00	0
947823	1.000000e+00	0
947820	1.000000e+00	3
947821	1.000000e+00	0
947827	1.000000e+00	0
947826	1.000000e+00	0
947825	1.000000e+00	0
947824	1.000000e+00	0
947831	9.999994e-01	9
947830	9.986989e-01	15
947829	1.000000e+00	0
947828	2.104926e-09	45
947835	8.881784e-16	50
947834	1.000000e+00	0
947833	8.986806e-01	21
947832	1.000000e+00	4
947839	4.529710e-14	49
947838	8.881784e-16	50
947837	1.000000e+00	1
947776	1.000000e+00	1
947779	1.000000e+00	2
947780	9.998471e-01	13
947781	1.000000e+00	5
947782	1.000000e+00	6
947783	1.000000e+00	0
947784	8.881784e-16	50
947785	1.000000e+00	0
947786	1.000000e+00	0
947787	1.301086e-03	36
947788	1.000000e+00	0
947789	1.000000e+00	0
947790	1.000000e+00	0
947791	1.000000e+00	0
947793	1.000000e+00	0
947792	1.854161e-11	47
947795	9.999881e-01	11
947794	1.000000e+00	0
947796	1.000000e+00	0
947799	1.000000e+00	0
947798	1.529320e-04	38
947801	1.000000e+00	0
947800	1.000000e+00	0
947803	1.000000e+00	0
947802	1.000000e+00	0
947804	9.999994e-01	9
947806	1.000000e+00	0
947750	9.999881e-01	11
947748	1.000000e+00	2
[truncated: 1,915 more rows]
