# Supplementary material for: Translational Selection Is Ubiquitous in Prokaryotes
Source: PLoS Genet. 2010 Jun 24;6(6):e1001004. doi: 10.1371/journal.pgen.1001004 (PMC2891978; doi:10.1371/journal.pgen.1001004)
Supplement: Dataset S1 — OCU/non-OCU gene calls in 461 Bacterial and Archaeal genomes, and summary tables of genome properties and OCU preferences for specific codons. (4.77 MB ZIP) [file pgen.1001004.s001.zip › Dataset_S1_Bacteria/Fervidobacterium_nodosum_Rt17-B1.arff.ocuGenes]

GeneID	signTest_p	ocuProbWinCnt
5451790	1.611182e-01	29
5451788	1.000000e+00	3
5451787	1.301086e-03	36
5451786	1.000000e+00	6
5451785	8.881784e-16	50
5451784	1.000000e+00	3
5451783	9.999999e-01	8
5451781	1.000000e+00	3
5451780	9.986989e-01	15
5451779	1.000000e+00	2
5451778	1.000000e+00	0
5451777	1.000000e+00	1
5451776	9.923267e-01	17
5451806	1.000000e+00	3
5451807	1.000000e+00	4
5451804	9.835804e-01	18
5451805	9.999994e-01	9
5451803	1.000000e+00	0
5451800	1.000000e+00	1
5451801	1.529320e-04	38
5451799	8.881784e-16	50
5451796	9.966998e-01	16
5451797	1.133316e-12	48
5451794	1.000000e+00	0
5451795	1.000000e+00	1
5451792	8.881784e-16	50
5451793	4.681115e-04	37
5451821	1.000000e+00	0
5451820	1.000000e+00	0
5451823	1.000000e+00	1
5451822	1.000000e+00	3
5451816	1.000000e+00	4
5451819	1.000000e+00	0
5451818	1.049339e-07	43
5451813	9.999549e-01	12
5451812	9.999549e-01	12
5451815	9.923267e-01	17
5451814	8.881784e-16	50
5451809	1.000000e+00	3
5451808	1.000000e+00	3
5451810	1.000000e+00	6
5451836	1.013194e-01	30
5451837	1.000000e+00	0
5451838	1.854161e-11	47
5451839	1.000000e+00	1
5451832	3.245432e-02	32
5451833	1.000000e+00	0
5451834	4.529710e-14	49
5451835	1.611182e-01	29
5451829	1.000000e+00	0
5451831	9.405398e-01	20
5451824	9.999972e-01	10
5451825	1.000000e+00	0
5451826	1.000000e+00	1
5451827	1.000000e+00	7
5451851	1.000000e+00	3
5451850	1.000000e+00	0
5451849	8.881784e-16	50
5451848	4.529710e-14	49
5451855	8.881784e-16	50
5451854	1.000000e+00	1
5451853	9.999549e-01	12
5451852	5.561376e-01	25
5451843	1.193067e-05	40
5451842	1.000000e+00	2
5451841	1.000000e+00	0
5451840	1.000000e+00	2
5451847	1.000000e+00	5
5451846	3.359055e-01	27
5451845	1.133316e-12	48
5451844	1.000000e+00	4
5451866	1.000000e+00	1
5451867	1.000000e+00	1
5451864	3.359055e-01	27
5451865	9.999881e-01	11
5451871	1.000000e+00	6
5451868	1.133316e-12	48
5451869	1.000000e+00	7
5451858	9.999994e-01	9
5451856	1.000000e+00	2
5451857	9.998471e-01	13
5451862	9.999999e-01	8
5451863	1.000000e+00	0
5451860	1.000000e+00	0
5451861	3.245432e-02	32
5451881	1.000000e+00	0
5451880	9.999549e-01	12
5451883	1.000000e+00	3
5451882	1.000000e+00	2
5451885	9.675457e-01	19
5451887	1.000000e+00	0
5451886	1.000000e+00	2
5451873	8.881784e-16	50
5451872	1.133316e-12	48
5451875	1.000000e+00	3
5451874	9.999999e-01	8
5451876	1.000000e+00	1
5451879	8.881784e-16	50
5451878	9.999549e-01	12
5451896	3.359055e-01	27
5451897	1.000000e+00	0
5451898	9.405398e-01	20
5451899	1.000000e+00	2
5451900	9.966998e-01	16
5451901	8.986806e-01	21
5451902	1.000000e+00	3
5451903	9.995319e-01	14
5451888	4.681115e-04	37
5451889	1.000000e+00	2
5451890	1.000000e+00	2
5451891	1.641957e-02	33
5451892	2.104926e-09	45
5451893	8.881784e-16	50
5451894	1.000000e+00	4
5451910	1.000000e+00	1
5451911	9.995319e-01	14
5451908	1.000000e+00	0
5451906	1.000000e+00	0
5451907	9.999999e-01	8
5451904	4.529710e-14	49
5451905	6.640945e-01	24
5451918	9.675457e-01	19
5451919	1.000000e+00	0
5451916	1.000000e+00	0
5451917	1.000000e+00	1
5451915	9.966998e-01	16
5451912	1.000000e+00	6
5451913	1.000000e+00	3
5451927	8.881784e-16	50
5451926	9.999972e-01	10
5451925	1.529320e-04	38
5451924	8.881784e-16	50
5451923	1.133316e-12	48
5451922	4.681115e-04	37
5451921	1.000000e+00	1
5451920	1.621870e-08	44
5451935	1.000000e+00	1
5451934	1.000000e+00	6
5451933	8.881784e-16	50
5451932	1.000000e+00	4
5451931	3.359055e-01	27
5451930	1.000000e+00	0
5451929	1.000000e+00	0
5451928	1.000000e+00	3
5451940	1.000000e+00	2
5451941	1.000000e+00	5
5451943	8.881784e-16	50
5451936	1.000000e+00	0
5451937	1.000000e+00	6
5451938	1.000000e+00	3
5451939	1.000000e+00	0
5451948	1.000000e+00	0
5451949	1.000000e+00	0
5451950	8.881784e-16	50
5451951	9.998471e-01	13
5451944	1.000000e+00	4
5451945	4.510745e-05	39
5451946	1.000000e+00	0
5451957	1.000000e+00	1
5451956	8.881784e-16	50
5451959	5.561376e-01	25
5451958	1.000000e+00	2
5451953	4.438624e-01	26
5451955	4.681115e-04	37
5451954	7.600562e-01	23
5451965	9.995319e-01	14
5451964	2.230891e-10	46
5451967	1.000000e+00	2
5451966	1.000000e+00	0
5451961	9.966998e-01	16
5451963	9.999549e-01	12
5451962	1.000000e+00	1
5451970	6.640945e-01	24
5451971	1.611182e-01	29
5451968	1.000000e+00	4
5451969	1.133316e-12	48
5451974	1.000000e+00	0
5451975	8.881784e-16	50
5451972	8.881784e-16	50
5451973	1.000000e+00	0
5451978	1.000000e+00	7
5451979	9.999972e-01	10
5451976	1.854161e-11	47
5451977	1.611182e-01	29
5451982	1.193067e-05	40
5451983	1.000000e+00	0
5451980	8.881784e-16	50
5451981	1.000000e+00	0
5451987	9.999999e-01	8
5451986	1.000000e+00	0
5451985	8.986806e-01	21
5451984	2.399438e-01	28
5451991	9.999972e-01	10
5451990	9.999881e-01	11
5451989	1.000000e+00	4
5451988	8.388818e-01	22
5451995	9.999999e-01	8
5451994	1.000000e+00	6
5451993	8.881784e-16	50
5451992	9.999549e-01	12
5451999	8.881784e-16	50
5451998	8.881784e-16	50
5451997	1.000000e+00	0
5451996	1.000000e+00	0
5452000	1.611182e-01	29
5452001	8.881784e-16	50
5452002	1.000000e+00	3
5452003	1.854161e-11	47
5452004	2.807050e-06	41
5452005	1.621870e-08	44
5452006	8.881784e-16	50
5452007	5.561376e-01	25
5452008	8.881784e-16	50
5452009	1.000000e+00	0
5452010	8.881784e-16	50
5452012	1.641957e-02	33
5452013	1.000000e+00	1
5452014	1.854161e-11	47
5452015	1.000000e+00	0
5452017	4.529710e-14	49
5452016	1.000000e+00	4
5452019	1.000000e+00	1
5452018	8.388818e-01	22
5452021	2.230891e-10	46
5452023	9.999994e-01	9
5452022	1.000000e+00	0
5452025	9.995319e-01	14
5452024	8.986806e-01	21
5452027	8.986806e-01	21
5452026	9.999549e-01	12
5452029	1.000000e+00	2
5452028	5.561376e-01	25
5452031	1.000000e+00	0
5452030	1.000000e+00	1
5452060	9.999881e-01	11
5452061	9.835804e-01	18
5452062	4.510745e-05	39
5452063	2.104926e-09	45
5452056	1.641957e-02	33
5452057	8.388818e-01	22
5452058	2.104926e-09	45
5452059	1.000000e+00	6
5452054	8.881784e-16	50
5452055	9.999999e-01	8
5452048	1.000000e+00	1
5452049	5.561376e-01	25
5452051	9.998471e-01	13
5452045	1.641957e-02	33
5452044	9.966998e-01	16
5452047	1.000000e+00	6
5452046	1.000000e+00	0
5452041	1.000000e+00	4
5452040	1.000000e+00	0
5452043	9.923267e-01	17
5452042	8.881784e-16	50
5452037	1.000000e+00	2
5452036	4.529710e-14	49
5452039	1.000000e+00	0
5452038	5.946023e-02	31
5452033	2.230891e-10	46
5452032	1.000000e+00	0
5452035	9.998471e-01	13
5452034	1.000000e+00	0
5452094	4.681115e-04	37
5452092	1.000000e+00	4
5452093	1.621870e-08	44
5452090	7.600562e-01	23
5452091	1.621870e-08	44
5452088	1.000000e+00	1
5452089	8.881784e-16	50
5452086	4.438624e-01	26
5452087	1.000000e+00	3
5452084	1.000000e+00	0
5452085	1.000000e+00	0
5452082	9.999881e-01	11
5452083	1.000000e+00	5
5452080	9.966998e-01	16
5452081	1.000000e+00	1
5452079	1.000000e+00	0
5452078	8.881784e-16	50
5452077	1.000000e+00	0
5452076	1.000000e+00	4
5452075	1.000000e+00	1
5452074	1.000000e+00	2
5452073	2.807050e-06	41
5452072	4.529710e-14	49
5452071	8.881784e-16	50
5452070	1.000000e+00	1
5452069	9.999999e-01	8
5452068	1.000000e+00	1
5452067	4.529710e-14	49
5452066	1.000000e+00	4
5452065	3.300224e-03	35
5452064	8.881784e-16	50
5452120	4.529710e-14	49
5452121	1.000000e+00	3
5452122	1.000000e+00	6
5452123	1.000000e+00	1
5452124	8.881784e-16	50
5452125	9.999549e-01	12
5452126	8.388818e-01	22
5452127	1.641957e-02	33
5452112	8.881784e-16	50
5452113	8.388818e-01	22
5452114	1.000000e+00	2
5452115	3.245432e-02	32
5452116	1.000000e+00	2
5452117	1.000000e+00	0
5452118	4.681115e-04	37
5452119	9.675457e-01	19
5452105	1.000000e+00	1
5452104	4.438624e-01	26
5452107	9.835804e-01	18
5452106	4.529710e-14	49
5452109	4.529710e-14	49
5452108	1.000000e+00	3
5452110	4.529710e-14	49
5452097	8.881784e-16	50
5452096	1.641957e-02	33
5452099	4.438624e-01	26
5452098	5.561376e-01	25
5452101	9.999972e-01	10
5452103	1.000000e+00	0
5452154	1.000000e+00	7
5452155	8.881784e-16	50
5452152	1.000000e+00	5
5452153	4.529710e-14	49
5452158	1.000000e+00	5
5452159	1.000000e+00	1
5452157	8.388818e-01	22
5452146	1.000000e+00	0
5452147	5.946023e-02	31
5452144	1.000000e+00	1
5452145	8.881784e-16	50
5452150	9.999549e-01	12
5452151	1.000000e+00	0
5452148	3.300224e-03	35
5452149	1.000000e+00	2
5452139	1.000000e+00	6
5452138	9.995319e-01	14
5452137	1.133316e-12	48
5452136	9.995319e-01	14
5452143	1.000000e+00	3
5452142	8.881784e-16	50
5452141	5.817779e-07	42
5452140	1.301086e-03	36
5452131	9.999999e-01	8
5452130	1.000000e+00	1
5452129	4.529710e-14	49
5452128	1.000000e+00	0
5452135	8.881784e-16	50
5452134	8.881784e-16	50
5452133	8.881784e-16	50
5452132	1.049339e-07	43
5452181	1.000000e+00	0
5452180	2.399438e-01	28
5452183	9.999999e-01	8
5452182	1.000000e+00	0
5452176	1.000000e+00	1
5452179	9.995319e-01	14
5452178	8.881784e-16	50
5452189	2.807050e-06	41
5452188	1.000000e+00	0
5452191	1.000000e+00	2
5452185	1.049339e-07	43
5452184	1.000000e+00	1
5452187	1.000000e+00	2
5452186	1.000000e+00	0
5452164	2.230891e-10	46
5452166	9.675457e-01	19
5452167	1.000000e+00	5
5452160	7.673339e-03	34
5452162	1.000000e+00	7
5452163	2.230891e-10	46
5452172	1.000000e+00	1
5452173	7.673339e-03	34
5452174	1.000000e+00	5
5452175	1.000000e+00	2
5452168	1.049339e-07	43
5452169	1.301086e-03	36
5452170	1.000000e+00	4
5452171	1.000000e+00	0
5452215	1.000000e+00	0
5452214	1.000000e+00	7
5452213	3.245432e-02	32
5452212	7.673339e-03	34
5452211	8.388818e-01	22
5452210	1.000000e+00	0
5452209	1.000000e+00	3
5452208	9.999994e-01	9
5452223	1.000000e+00	1
5452222	9.999972e-01	10
5452221	1.049339e-07	43
5452220	9.999881e-01	11
5452219	6.640945e-01	24
5452218	1.529320e-04	38
5452217	1.000000e+00	0
5452216	8.881784e-16	50
5452199	8.881784e-16	50
5452196	1.000000e+00	3
5452197	1.000000e+00	4
5452194	8.881784e-16	50
5452195	8.881784e-16	50
5452192	1.000000e+00	6
5452193	7.600562e-01	23
5452206	9.999549e-01	12
5452207	8.881784e-16	50
5452205	1.854161e-11	47
5452202	5.946023e-02	31
5452203	1.013194e-01	30
5452200	1.000000e+00	5
5452201	1.000000e+00	5
5452241	1.000000e+00	0
5452240	4.529710e-14	49
5452243	7.673339e-03	34
5452242	4.510745e-05	39
5452245	8.881784e-16	50
5452244	1.000000e+00	3
5452247	1.641957e-02	33
5452246	5.817779e-07	42
5452249	1.000000e+00	5
5452248	8.881784e-16	50
5452251	8.881784e-16	50
5452250	8.881784e-16	50
5452253	1.193067e-05	40
5452252	1.193067e-05	40
5452255	1.000000e+00	0
5452254	4.681115e-04	37
5452224	8.881784e-16	50
5452225	1.000000e+00	0
5452226	9.923267e-01	17
5452227	1.000000e+00	0
5452228	8.986806e-01	21
5452229	1.000000e+00	0
5452230	8.881784e-16	50
5452231	1.000000e+00	2
5452232	1.000000e+00	1
5452233	1.000000e+00	0
5452234	8.881784e-16	50
5452236	1.000000e+00	0
5452237	8.881784e-16	50
5452238	1.000000e+00	4
5452239	8.881784e-16	50
5452275	9.999972e-01	10
5452274	1.000000e+00	1
5452273	9.999972e-01	10
5452272	8.881784e-16	50
5452279	9.999972e-01	10
5452278	5.561376e-01	25
5452277	7.673339e-03	34
5452276	1.000000e+00	0
5452283	8.881784e-16	50
5452281	1.013194e-01	30
5452280	1.000000e+00	1
5452287	1.000000e+00	4
5452286	1.000000e+00	3
5452285	1.000000e+00	6
5452284	9.986989e-01	15
5452258	1.000000e+00	0
5452259	1.133316e-12	48
5452256	2.807050e-06	41
5452257	1.000000e+00	2
5452262	1.000000e+00	0
5452260	4.529710e-14	49
5452261	1.611182e-01	29
5452266	1.000000e+00	0
5452267	1.000000e+00	0
5452270	1.000000e+00	1
5452271	1.000000e+00	1
5452268	1.000000e+00	6
5452269	1.000000e+00	0
5452329	9.966998e-01	16
5452328	1.000000e+00	1
5452331	1.000000e+00	2
5452330	1.000000e+00	1
5452333	1.000000e+00	5
5452332	1.000000e+00	1
5452335	6.640945e-01	24
5452321	9.999881e-01	11
5452320	9.986989e-01	15
5452322	1.641957e-02	33
5452325	1.000000e+00	1
5452324	1.611182e-01	29
5452326	1.000000e+00	0
5452344	1.133316e-12	48
5452345	1.000000e+00	1
5452346	1.000000e+00	4
5452347	5.946023e-02	31
5452348	9.966998e-01	16
5452349	8.388818e-01	22
5452350	9.999972e-01	10
5452351	9.998471e-01	13
5452336	2.807050e-06	41
5452337	9.675457e-01	19
5452338	8.881784e-16	50
5452339	1.000000e+00	7
5452340	1.000000e+00	0
5452341	8.881784e-16	50
5452342	1.000000e+00	0
5452343	8.881784e-16	50
5452299	1.000000e+00	0
5452298	1.000000e+00	1
5452297	1.000000e+00	0
5452296	1.000000e+00	5
5452303	1.000000e+00	5
5452302	9.999549e-01	12
5452301	1.301086e-03	36
5452300	1.000000e+00	0
5452291	5.946023e-02	31
5452290	9.999549e-01	12
5452289	2.807050e-06	41
5452288	4.529710e-14	49
5452295	8.881784e-16	50
5452294	1.000000e+00	2
5452293	1.000000e+00	0
5452314	1.000000e+00	1
5452315	1.000000e+00	0
5452312	1.000000e+00	2
5452313	1.000000e+00	0
5452318	4.681115e-04	37
5452319	9.999999e-01	8
5452316	5.946023e-02	31
5452317	9.999881e-01	11
5452306	7.673339e-03	34
5452307	8.986806e-01	21
5452304	9.999972e-01	10
5452305	9.923267e-01	17
5452310	1.000000e+00	0
5452311	1.301086e-03	36
5452308	8.881784e-16	50
5452309	1.000000e+00	0
5452397	8.881784e-16	50
5452396	1.000000e+00	1
5452399	8.881784e-16	50
5452398	2.807050e-06	41
5452393	1.000000e+00	4
5452392	1.000000e+00	0
5452395	9.405398e-01	20
5452394	1.000000e+00	1
5452389	9.923267e-01	17
5452388	1.013194e-01	30
5452391	3.300224e-03	35
5452390	5.946023e-02	31
5452385	9.966998e-01	16
5452384	1.000000e+00	0
5452387	7.600562e-01	23
5452386	8.881784e-16	50
5452412	1.000000e+00	0
5452413	9.998471e-01	13
5452414	1.000000e+00	1
5452415	1.000000e+00	6
5452408	9.999972e-01	10
5452409	4.529710e-14	49
5452411	1.000000e+00	3
5452404	7.673339e-03	34
5452405	8.881784e-16	50
5452406	1.000000e+00	0
5452407	1.000000e+00	1
5452400	2.230891e-10	46
5452401	9.923267e-01	17
5452402	1.000000e+00	0
5452403	2.399438e-01	28
5452367	1.000000e+00	7
5452366	1.000000e+00	1
5452365	4.529710e-14	49
5452364	1.000000e+00	0
5452363	9.995319e-01	14
5452362	5.561376e-01	25
5452361	7.600562e-01	23
5452360	1.000000e+00	2
5452359	1.000000e+00	3
5452358	1.000000e+00	0
5452357	8.881784e-16	50
5452356	7.673339e-03	34
5452355	1.000000e+00	2
5452353	1.000000e+00	0
5452352	1.000000e+00	2
5452382	4.529710e-14	49
5452383	1.000000e+00	0
5452380	1.000000e+00	0
5452381	8.881784e-16	50
5452378	9.999999e-01	8
5452379	1.000000e+00	0
5452376	1.193067e-05	40
5452377	1.529320e-04	38
5452375	1.000000e+00	0
5452372	1.000000e+00	6
5452373	1.000000e+00	1
5452370	8.881784e-16	50
5452371	2.230891e-10	46
5452368	9.405398e-01	20
5452369	1.000000e+00	2
5452448	8.881784e-16	50
5452449	1.133316e-12	48
5452450	8.881784e-16	50
5452451	1.000000e+00	0
5452452	1.000000e+00	4
5452453	1.000000e+00	0
5452454	1.000000e+00	0
5452455	1.641957e-02	33
5452456	1.000000e+00	0
5452457	5.946023e-02	31
5452458	1.000000e+00	2
5452459	1.000000e+00	5
5452460	1.000000e+00	2
5452461	4.510745e-05	39
5452462	3.359055e-01	27
5452463	9.999994e-01	9
5452465	1.000000e+00	1
5452464	8.881784e-16	50
5452467	1.000000e+00	1
5452466	1.000000e+00	2
5452469	1.000000e+00	1
5452468	8.881784e-16	50
5452471	5.817779e-07	42
5452470	9.999549e-01	12
5452473	1.133316e-12	48
5452472	4.438624e-01	26
5452475	1.000000e+00	0
5452474	8.881784e-16	50
5452477	9.998471e-01	13
5452479	8.881784e-16	50
5452478	9.999972e-01	10
5452419	9.999999e-01	8
5452416	1.000000e+00	6
5452417	1.000000e+00	4
5452422	1.621870e-08	44
5452423	1.000000e+00	0
5452420	1.000000e+00	4
5452421	9.998471e-01	13
5452427	9.998471e-01	13
5452425	1.000000e+00	0
5452430	1.529320e-04	38
5452431	1.000000e+00	4
5452428	1.000000e+00	2
5452435	8.881784e-16	50
5452434	5.946023e-02	31
5452433	1.000000e+00	0
5452432	4.681115e-04	37
5452439	1.000000e+00	2
5452438	1.193067e-05	40
5452437	9.999999e-01	8
5452443	1.000000e+00	3
5452442	1.000000e+00	0
5452441	1.000000e+00	0
5452447	1.000000e+00	4
5452445	1.000000e+00	0
5452444	1.000000e+00	4
5452516	1.000000e+00	6
5452517	1.000000e+00	3
5452518	1.000000e+00	0
5452519	1.000000e+00	2
5452512	9.966998e-01	16
5452513	4.510745e-05	39
5452514	1.000000e+00	3
5452515	1.000000e+00	1
5452524	9.999881e-01	11
5452525	1.000000e+00	1
5452526	5.561376e-01	25
5452527	1.854161e-11	47
5452520	1.611182e-01	29
5452521	1.000000e+00	1
5452522	1.000000e+00	1
5452523	1.000000e+00	2
5452533	8.881784e-16	50
5452532	1.000000e+00	0
5452535	1.000000e+00	1
5452534	9.998471e-01	13
5452529	1.000000e+00	1
5452528	1.000000e+00	0
5452531	8.881784e-16	50
5452530	1.000000e+00	1
5452541	1.049339e-07	43
5452540	1.000000e+00	5
5452543	1.000000e+00	5
5452542	2.807050e-06	41
5452537	1.621870e-08	44
5452536	1.133316e-12	48
5452539	8.986806e-01	21
5452538	4.529710e-14	49
5452486	1.000000e+00	1
5452487	6.640945e-01	24
5452485	1.133316e-12	48
5452482	9.405398e-01	20
5452483	1.000000e+00	1
5452480	8.881784e-16	50
5452481	1.000000e+00	3
5452495	3.300224e-03	35
5452492	1.854161e-11	47
5452493	8.881784e-16	50
5452490	1.000000e+00	0
5452491	1.000000e+00	1
5452488	1.611182e-01	29
5452489	1.000000e+00	1
5452503	9.999881e-01	11
5452502	9.999994e-01	9
5452501	1.000000e+00	1
5452500	1.000000e+00	5
5452499	2.104926e-09	45
5452498	1.000000e+00	0
5452497	1.049339e-07	43
5452496	1.000000e+00	2
5452511	9.995319e-01	14
5452510	8.881784e-16	50
5452509	2.807050e-06	41
5452508	7.600562e-01	23
5452507	5.946023e-02	31
5452506	1.000000e+00	3
5452505	1.000000e+00	6
5452504	8.881784e-16	50
5452602	9.999549e-01	12
5452603	9.999549e-01	12
5452600	1.000000e+00	0
5452601	1.000000e+00	3
5452606	9.999994e-01	9
5452607	1.000000e+00	0
5452604	1.000000e+00	0
5452605	1.000000e+00	2
5452594	7.673339e-03	34
5452595	7.600562e-01	23
5452592	2.104926e-09	45
5452593	1.000000e+00	1
5452598	1.000000e+00	0
5452599	1.641957e-02	33
5452596	8.881784e-16	50
5452597	8.881784e-16	50
5452587	1.000000e+00	4
5452586	1.000000e+00	2
5452585	8.881784e-16	50
5452584	1.000000e+00	3
5452591	9.675457e-01	19
5452590	1.000000e+00	1
5452589	1.529320e-04	38
5452588	8.881784e-16	50
5452579	8.881784e-16	50
5452578	8.881784e-16	50
5452577	8.881784e-16	50
5452576	1.000000e+00	0
5452583	1.000000e+00	0
5452582	1.000000e+00	3
5452581	1.000000e+00	0
5452580	1.133316e-12	48
5452568	1.000000e+00	1
5452569	1.000000e+00	2
5452570	8.388818e-01	22
5452572	1.000000e+00	0
5452573	1.000000e+00	1
5452574	1.000000e+00	2
5452560	1.000000e+00	0
5452561	1.000000e+00	1
5452562	1.000000e+00	0
5452563	9.675457e-01	19
5452564	8.881784e-16	50
5452565	1.000000e+00	0
5452566	8.881784e-16	50
5452567	1.000000e+00	0
5452553	3.300224e-03	35
5452552	9.986989e-01	15
5452555	8.881784e-16	50
5452554	1.000000e+00	1
5452557	1.000000e+00	3
5452556	1.000000e+00	0
5452559	1.000000e+00	3
5452558	1.000000e+00	2
5452545	1.641957e-02	33
5452544	8.881784e-16	50
5452546	8.881784e-16	50
5452549	9.999994e-01	9
5452548	8.881784e-16	50
5452551	1.000000e+00	3
5452550	1.000000e+00	0
5452670	1.000000e+00	0
5452671	1.000000e+00	0
5452668	1.000000e+00	2
5452669	1.000000e+00	0
5452666	1.000000e+00	4
5452667	1.000000e+00	1
5452664	9.998471e-01	13
5452665	1.000000e+00	5
5452662	1.000000e+00	0
5452663	1.000000e+00	0
5452660	7.600562e-01	23
5452661	1.000000e+00	3
5452658	9.986989e-01	15
5452659	1.000000e+00	0
5452656	1.000000e+00	0
5452657	1.000000e+00	0
5452655	1.000000e+00	2
5452654	1.000000e+00	0
5452653	1.000000e+00	7
5452651	1.854161e-11	47
5452650	1.000000e+00	3
5452649	1.000000e+00	0
5452648	1.193067e-05	40
5452646	1.000000e+00	1
5452645	1.000000e+00	1
5452644	1.000000e+00	1
5452643	8.881784e-16	50
5452642	9.835804e-01	18
5452641	1.013194e-01	30
5452640	1.000000e+00	4
5452636	2.104926e-09	45
5452637	3.359055e-01	27
5452638	1.611182e-01	29
5452639	1.000000e+00	3
5452632	1.000000e+00	3
5452633	8.881784e-16	50
5452634	9.405398e-01	20
5452635	1.133316e-12	48
5452628	5.561376e-01	25
5452629	1.000000e+00	1
5452630	8.881784e-16	50
5452631	8.881784e-16	50
5452624	1.000000e+00	6
5452627	1.000000e+00	0
5452621	8.388818e-01	22
5452620	9.923267e-01	17
5452623	1.000000e+00	1
5452622	8.881784e-16	50
5452616	1.000000e+00	2
5452619	1.133316e-12	48
5452618	1.301086e-03	36
5452613	9.999881e-01	11
5452612	1.000000e+00	0
5452615	5.561376e-01	25
5452614	1.000000e+00	5
5452609	1.000000e+00	1
5452608	1.000000e+00	0
5452611	9.995319e-01	14
5452610	1.013194e-01	30
5452723	1.641957e-02	33
5452722	1.611182e-01	29
5452721	1.000000e+00	0
5452720	8.881784e-16	50
5452727	1.000000e+00	0
5452726	1.000000e+00	2
5452725	9.835804e-01	18
5452724	1.000000e+00	2
5452731	9.999999e-01	8
5452730	1.000000e+00	0
5452729	2.807050e-06	41
5452728	1.193067e-05	40
5452735	1.301086e-03	36
5452734	1.000000e+00	7
5452733	2.230891e-10	46
5452732	4.529710e-14	49
5452706	1.000000e+00	2
5452707	9.835804e-01	18
5452704	1.000000e+00	2
5452705	1.000000e+00	0
5452710	2.230891e-10	46
5452708	9.999972e-01	10
5452709	1.301086e-03	36
5452714	9.998471e-01	13
5452715	4.510745e-05	39
5452712	1.611182e-01	29
5452713	9.675457e-01	19
5452718	1.000000e+00	1
5452719	3.245432e-02	32
5452716	8.881784e-16	50
5452717	7.673339e-03	34
5452689	1.000000e+00	0
5452688	1.000000e+00	2
5452691	8.881784e-16	50
5452690	4.529710e-14	49
5452693	8.881784e-16	50
5452692	1.000000e+00	0
5452695	1.000000e+00	2
5452694	1.000000e+00	3
5452697	9.999994e-01	9
5452696	1.000000e+00	0
5452699	1.000000e+00	0
5452698	9.999994e-01	9
5452701	1.000000e+00	4
5452700	9.966998e-01	16
5452703	1.193067e-05	40
5452702	1.621870e-08	44
5452672	1.000000e+00	5
5452673	3.245432e-02	32
5452674	8.388818e-01	22
5452675	1.000000e+00	6
5452676	2.399438e-01	28
5452677	1.000000e+00	0
5452678	4.529710e-14	49
5452679	1.000000e+00	3
5452680	4.510745e-05	39
5452681	1.000000e+00	1
5452682	1.013194e-01	30
5452683	1.000000e+00	3
5452684	1.000000e+00	0
5452686	9.999881e-01	11
5452687	9.999994e-01	9
5452791	1.000000e+00	1
5452790	8.881784e-16	50
5452789	1.000000e+00	4
5452788	9.966998e-01	16
5452787	1.529320e-04	38
5452786	1.000000e+00	3
5452785	1.000000e+00	1
5452784	1.000000e+00	4
5452799	9.999881e-01	11
5452798	1.000000e+00	0
5452797	9.835804e-01	18
5452796	1.000000e+00	1
5452795	1.000000e+00	7
5452793	1.000000e+00	5
5452792	1.000000e+00	4
5452774	4.681115e-04	37
5452775	1.000000e+00	2
5452772	8.986806e-01	21
5452773	4.681115e-04	37
5452770	1.000000e+00	0
5452771	1.000000e+00	3
5452768	9.966998e-01	16
5452769	9.999994e-01	9
5452782	9.835804e-01	18
5452783	1.000000e+00	2
5452780	8.388818e-01	22
5452781	1.000000e+00	3
5452778	1.000000e+00	0
5452779	8.881784e-16	50
5452776	1.000000e+00	0
5452777	1.529320e-04	38
5452757	1.000000e+00	3
5452756	1.854161e-11	47
5452759	1.000000e+00	3
5452758	1.000000e+00	2
5452753	1.013194e-01	30
5452752	1.000000e+00	3
5452755	1.000000e+00	5
5452754	8.881784e-16	50
5452765	9.999994e-01	9
5452764	1.000000e+00	1
5452767	1.000000e+00	0
5452766	9.999999e-01	8
5452761	7.673339e-03	34
5452760	8.986806e-01	21
5452763	9.675457e-01	19
5452762	8.881784e-16	50
5452740	1.000000e+00	0
5452741	2.104926e-09	45
5452742	1.000000e+00	6
5452743	1.000000e+00	4
5452736	9.405398e-01	20
5452737	8.881784e-16	50
5452738	1.000000e+00	1
5452748	1.611182e-01	29
5452750	1.854161e-11	47
5452751	1.000000e+00	3
5452744	8.881784e-16	50
5452745	1.000000e+00	2
5452746	4.529710e-14	49
5452747	4.529710e-14	49
5452867	1.854161e-11	47
5452866	9.998471e-01	13
5452865	9.995319e-01	14
5452871	1.000000e+00	7
5452870	1.000000e+00	1
5452869	8.881784e-16	50
5452868	8.881784e-16	50
5452875	9.405398e-01	20
5452874	1.000000e+00	0
5452873	1.000000e+00	2
5452872	9.995319e-01	14
5452879	1.000000e+00	1
5452878	8.881784e-16	50
5452877	1.000000e+00	1
5452882	1.000000e+00	1
5452883	8.881784e-16	50
5452880	1.000000e+00	1
5452881	8.881784e-16	50
5452886	9.999994e-01	9
5452887	1.000000e+00	5
5452884	1.000000e+00	0
5452885	1.000000e+00	3
5452890	1.301086e-03	36
5452891	4.529710e-14	49
5452888	1.000000e+00	1
5452889	1.000000e+00	0
5452894	1.000000e+00	1
5452895	8.881784e-16	50
5452892	8.881784e-16	50
5452893	1.000000e+00	6
5452897	1.000000e+00	0
5452896	7.673339e-03	34
5452899	9.995319e-01	14
5452898	6.640945e-01	24
5452901	9.995319e-01	14
5452900	1.000000e+00	0
5452902	4.681115e-04	37
5452905	1.000000e+00	1
5452904	1.000000e+00	7
5452907	1.641957e-02	33
5452906	1.000000e+00	3
5452908	1.000000e+00	2
5452911	1.000000e+00	2
5452912	1.000000e+00	0
5452913	1.000000e+00	0
5452914	8.881784e-16	50
5452915	1.000000e+00	2
5452916	1.000000e+00	0
5452917	1.000000e+00	4
5452918	1.000000e+00	1
5452919	9.998471e-01	13
5452920	1.000000e+00	0
5452921	8.881784e-16	50
5452922	1.000000e+00	0
5452923	1.000000e+00	0
5452924	8.881784e-16	50
5452925	8.881784e-16	50
5452926	1.000000e+00	1
5452927	8.881784e-16	50
5452807	3.300224e-03	35
5452806	1.000000e+00	2
5452805	9.995319e-01	14
5452804	9.966998e-01	16
5452803	1.000000e+00	1
5452802	1.000000e+00	2
5452801	1.000000e+00	1
5452800	1.000000e+00	6
5452815	8.881784e-16	50
5452814	1.000000e+00	0
5452813	1.000000e+00	2
5452812	1.000000e+00	0
5452809	9.999881e-01	11
5452808	4.510745e-05	39
5452822	1.000000e+00	0
5452823	3.300224e-03	35
5452820	1.000000e+00	2
5452819	1.193067e-05	40
5452816	1.000000e+00	0
5452817	1.000000e+00	0
5452830	8.986806e-01	21
5452831	1.000000e+00	2
5452828	1.000000e+00	0
5452829	9.966998e-01	16
5452826	4.438624e-01	26
5452827	1.000000e+00	5
5452824	1.000000e+00	1
5452825	9.986989e-01	15
5452837	1.000000e+00	5
5452836	1.000000e+00	0
5452839	1.000000e+00	0
5452838	8.881784e-16	50
5452833	8.881784e-16	50
5452832	1.000000e+00	2
5452835	1.000000e+00	0
5452834	8.881784e-16	50
5452845	1.000000e+00	0
5452844	8.881784e-16	50
5452847	9.999972e-01	10
5452846	1.000000e+00	0
5452841	1.000000e+00	0
5452840	8.881784e-16	50
5452843	8.881784e-16	50
5452852	1.000000e+00	4
5452853	1.000000e+00	2
5452854	2.104926e-09	45
5452855	1.000000e+00	3
5452848	1.301086e-03	36
5452849	1.000000e+00	1
5452850	1.000000e+00	3
5452851	1.000000e+00	4
5452860	9.999972e-01	10
5452861	1.000000e+00	4
5452862	1.000000e+00	4
5452863	1.000000e+00	2
5452856	1.000000e+00	2
5452857	4.681115e-04	37
5452858	1.000000e+00	2
5452859	9.835804e-01	18
5453002	9.966998e-01	16
5453003	9.999549e-01	12
5453000	1.000000e+00	1
5453001	9.999999e-01	8
5453006	1.049339e-07	43
5453007	1.000000e+00	0
5453004	1.000000e+00	0
5453005	1.000000e+00	1
5452994	8.881784e-16	50
5452995	3.300224e-03	35
5452992	1.000000e+00	3
5452993	1.000000e+00	1
5452998	1.000000e+00	0
5452999	1.000000e+00	0
5452997	9.986989e-01	15
5453019	1.000000e+00	1
5453018	1.000000e+00	1
5453016	1.000000e+00	1
5453023	1.000000e+00	0
5453022	8.881784e-16	50
5453021	1.000000e+00	3
5453020	8.881784e-16	50
5453011	4.529710e-14	49
5453010	8.881784e-16	50
5453009	4.529710e-14	49
5453008	1.000000e+00	1
5453015	9.995319e-01	14
5453014	8.388818e-01	22
5453013	1.133316e-12	48
5453012	3.300224e-03	35
5453032	8.881784e-16	50
5453033	1.611182e-01	29
5453034	1.000000e+00	0
5453035	1.000000e+00	2
5453037	8.881784e-16	50
5453038	1.000000e+00	3
5453039	4.529710e-14	49
5453024	4.681115e-04	37
5453026	8.881784e-16	50
5453027	3.300224e-03	35
5453028	1.000000e+00	1
5453029	4.529710e-14	49
5453030	4.529710e-14	49
5453031	9.835804e-01	18
5453049	1.641957e-02	33
5453048	8.881784e-16	50
5453051	1.000000e+00	3
5453050	8.881784e-16	50
5453053	9.999549e-01	12
5453052	5.817779e-07	42
5453055	4.529710e-14	49
5453054	1.000000e+00	1
5453041	1.000000e+00	0
5453040	1.000000e+00	0
5453043	9.966998e-01	16
5453042	1.000000e+00	0
5453045	1.000000e+00	5
5453044	8.881784e-16	50
5453047	1.000000e+00	4
5453046	1.000000e+00	1
5452942	1.000000e+00	0
5452943	8.881784e-16	50
5452940	1.000000e+00	0
5452941	9.995319e-01	14
5452939	1.000000e+00	0
5452936	8.881784e-16	50
5452937	1.000000e+00	0
5452934	9.999972e-01	10
5452932	2.399438e-01	28
5452933	1.000000e+00	1
5452930	9.999994e-01	9
5452931	1.000000e+00	3
5452928	2.230891e-10	46
5452929	9.405398e-01	20
5452959	1.000000e+00	1
5452958	1.000000e+00	0
5452957	9.999972e-01	10
5452956	9.995319e-01	14
5452955	1.000000e+00	0
5452954	1.000000e+00	3
5452953	9.999972e-01	10
5452952	1.611182e-01	29
5452951	1.000000e+00	0
5452950	9.999994e-01	9
5452949	8.881784e-16	50
5452948	8.881784e-16	50
5452947	9.999881e-01	11
5452946	9.405398e-01	20
5452945	2.230891e-10	46
5452944	1.000000e+00	4
5452972	1.000000e+00	1
5452973	4.681115e-04	37
5452974	1.000000e+00	5
5452975	8.881784e-16	50
5452968	1.000000e+00	7
5452969	1.000000e+00	6
5452970	1.000000e+00	2
5452971	2.230891e-10	46
5452964	1.000000e+00	2
5452965	1.000000e+00	2
5452966	5.817779e-07	42
5452967	9.986989e-01	15
5452960	1.000000e+00	0
5452961	1.000000e+00	0
5452962	8.881784e-16	50
5452963	1.000000e+00	5
5452989	9.995319e-01	14
5452988	9.998471e-01	13
5452991	1.000000e+00	0
5452990	5.561376e-01	25
5452985	8.881784e-16	50
5452984	9.995319e-01	14
5452987	1.000000e+00	5
5452986	8.881784e-16	50
5452981	1.000000e+00	1
5452980	1.000000e+00	1
5452983	9.675457e-01	19
5452982	9.966998e-01	16
5452976	9.923267e-01	17
5452979	1.000000e+00	7
5452978	3.245432e-02	32
5453136	9.986989e-01	15
5453137	4.529710e-14	49
5453138	1.000000e+00	0
5453139	1.641957e-02	33
5453140	1.000000e+00	2
5453141	1.000000e+00	0
5453142	4.681115e-04	37
5453143	1.611182e-01	29
5453144	1.000000e+00	0
5453145	1.000000e+00	0
5453146	1.000000e+00	0
5453148	9.966998e-01	16
5453149	1.000000e+00	2
5453150	4.529710e-14	49
5453151	8.881784e-16	50
5453121	1.000000e+00	0
5453120	1.000000e+00	2
5453123	9.835804e-01	18
5453122	1.000000e+00	0
5453125	8.881784e-16	50
5453124	1.854161e-11	47
5453127	9.675457e-01	19
5453126	8.881784e-16	50
5453129	1.000000e+00	0
5453131	8.881784e-16	50
5453130	1.013194e-01	30
5453133	9.835804e-01	18
5453132	1.000000e+00	3
5453135	4.529710e-14	49
5453134	1.000000e+00	1
5453171	1.049339e-07	43
5453168	9.999999e-01	8
5453169	1.000000e+00	0
5453174	1.611182e-01	29
5453172	1.000000e+00	0
5453173	1.621870e-08	44
5453178	1.000000e+00	6
5453179	8.881784e-16	50
5453176	8.881784e-16	50
5453177	1.000000e+00	0
5453182	9.999549e-01	12
5453183	5.561376e-01	25
5453180	9.999972e-01	10
5453181	1.000000e+00	0
5453155	8.881784e-16	50
5453154	8.881784e-16	50
5453153	1.000000e+00	5
5453152	1.000000e+00	2
5453159	4.529710e-14	49
5453158	1.000000e+00	1
5453157	1.000000e+00	2
5453156	1.000000e+00	0
5453163	1.000000e+00	0
5453162	5.561376e-01	25
5453161	1.611182e-01	29
5453167	1.854161e-11	47
5453166	1.000000e+00	2
5453165	9.995319e-01	14
5453164	1.000000e+00	5
5453076	3.300224e-03	35
5453077	4.529710e-14	49
5453078	9.999972e-01	10
5453079	9.986989e-01	15
5453072	1.000000e+00	3
5453073	1.641957e-02	33
5453074	1.000000e+00	5
5453075	8.881784e-16	50
5453084	5.817779e-07	42
5453085	1.049339e-07	43
5453086	1.000000e+00	3
5453087	4.510745e-05	39
5453080	9.999881e-01	11
5453081	1.000000e+00	4
5453082	9.999881e-01	11
5453061	1.049339e-07	43
5453060	1.000000e+00	4
5453063	1.000000e+00	7
5453062	4.529710e-14	49
5453057	1.000000e+00	0
5453059	1.000000e+00	0
5453058	1.000000e+00	0
5453069	1.013194e-01	30
5453068	1.000000e+00	0
5453071	1.000000e+00	1
5453070	1.000000e+00	2
5453064	1.000000e+00	1
5453067	1.000000e+00	2
5453066	1.000000e+00	0
5453110	1.000000e+00	2
5453111	1.000000e+00	6
5453109	8.881784e-16	50
5453106	2.230891e-10	46
5453107	1.000000e+00	2
5453104	5.946023e-02	31
5453105	1.000000e+00	1
5453118	9.923267e-01	17
5453119	1.000000e+00	6
5453116	9.835804e-01	18
5453117	9.999549e-01	12
5453114	9.999999e-01	8
5453115	1.000000e+00	3
5453112	1.000000e+00	4
5453095	1.000000e+00	4
5453094	1.000000e+00	1
5453093	1.000000e+00	3
5453092	9.835804e-01	18
5453091	8.986806e-01	21
5453090	1.000000e+00	2
5453089	1.000000e+00	4
5453103	1.000000e+00	1
5453102	9.986989e-01	15
5453101	1.000000e+00	3
5453100	9.923267e-01	17
5453099	9.999972e-01	10
5453098	1.000000e+00	2
5453097	1.000000e+00	3
5453096	1.641957e-02	33
5453273	9.999994e-01	9
5453272	7.600562e-01	23
5453274	8.881784e-16	50
5453277	1.000000e+00	2
5453279	1.000000e+00	3
5453278	1.000000e+00	0
5453265	1.000000e+00	7
5453264	9.999994e-01	9
5453267	1.854161e-11	47
5453266	2.104926e-09	45
5453269	1.000000e+00	3
5453268	9.999999e-01	8
5453271	1.000000e+00	0
5453270	1.000000e+00	3
5453256	1.621870e-08	44
5453257	1.000000e+00	4
5453258	4.438624e-01	26
5453259	1.000000e+00	0
5453261	7.600562e-01	23
5453263	2.230891e-10	46
5453248	1.000000e+00	3
5453249	1.854161e-11	47
5453250	1.000000e+00	2
5453251	9.405398e-01	20
5453252	9.405398e-01	20
5453253	3.300224e-03	35
5453254	1.000000e+00	0
5453255	1.000000e+00	2
5453307	1.000000e+00	6
5453306	1.000000e+00	1
5453305	2.230891e-10	46
5453304	8.881784e-16	50
5453311	1.000000e+00	0
5453310	1.000000e+00	0
5453309	1.000000e+00	0
5453299	9.966998e-01	16
5453298	1.000000e+00	1
5453297	1.000000e+00	1
5453296	1.000000e+00	0
5453303	1.000000e+00	5
5453302	1.000000e+00	1
5453301	1.000000e+00	1
5453300	1.193067e-05	40
5453291	1.000000e+00	6
5453288	1.000000e+00	3
5453289	1.000000e+00	5
5453294	1.000000e+00	0
5453295	1.621870e-08	44
5453292	1.000000e+00	0
5453293	1.000000e+00	0
5453282	1.000000e+00	3
5453283	1.621870e-08	44
5453280	1.529320e-04	38
5453281	1.000000e+00	0
5453286	9.675457e-01	19
5453287	9.999881e-01	11
5453284	1.000000e+00	3
5453213	9.999999e-01	8
5453212	5.946023e-02	31
5453215	9.999549e-01	12
5453214	1.000000e+00	3
5453209	7.673339e-03	34
5453211	5.946023e-02	31
5453210	1.000000e+00	0
5453205	1.000000e+00	0
5453204	1.000000e+00	2
5453207	8.388818e-01	22
5453206	1.000000e+00	0
5453201	9.999999e-01	8
5453200	9.999994e-01	9
5453203	1.000000e+00	7
5453196	9.675457e-01	19
5453197	1.000000e+00	2
5453199	7.600562e-01	23
5453192	1.000000e+00	1
5453193	4.438624e-01	26
5453194	4.681115e-04	37
5453195	3.359055e-01	27
5453188	4.681115e-04	37
5453189	1.049339e-07	43
5453190	1.000000e+00	0
5453191	9.999881e-01	11
5453185	1.000000e+00	0
5453186	4.529710e-14	49
5453187	1.000000e+00	0
5453247	1.000000e+00	5
5453246	1.000000e+00	1
5453245	1.000000e+00	2
5453244	1.000000e+00	0
5453243	4.529710e-14	49
5453242	1.000000e+00	2
5453241	9.999994e-01	9
5453240	1.000000e+00	1
5453239	1.000000e+00	2
5453238	9.999994e-01	9
5453237	1.854161e-11	47
5453236	1.000000e+00	5
5453235	1.000000e+00	1
5453234	1.000000e+00	0
5453233	1.000000e+00	6
5453232	1.000000e+00	4
5453230	1.000000e+00	1
5453231	9.966998e-01	16
5453228	9.999994e-01	9
5453229	1.000000e+00	3
5453227	8.881784e-16	50
5453224	8.881784e-16	50
5453222	1.000000e+00	0
5453223	4.529710e-14	49
5453220	1.000000e+00	2
5453221	1.000000e+00	3
5453218	7.673339e-03	34
5453219	3.245432e-02	32
5453216	1.000000e+00	0
5453217	1.000000e+00	1
5453315	1.000000e+00	2
5453314	4.529710e-14	49
5453313	9.999549e-01	12
5453312	1.000000e+00	4
5453319	1.049339e-07	43
5453318	9.999549e-01	12
5453317	1.000000e+00	4
5453316	1.000000e+00	0
5453323	1.133316e-12	48
5453322	1.000000e+00	4
5453321	8.881784e-16	50
5453320	9.995319e-01	14
5453327	1.000000e+00	4
5453326	1.000000e+00	3
5453325	1.000000e+00	3
5453324	8.881784e-16	50
5453330	1.193067e-05	40
5453331	1.000000e+00	0
5453328	8.881784e-16	50
5453329	1.000000e+00	4
5453335	9.998471e-01	13
5453332	8.881784e-16	50
5453333	7.600562e-01	23
5453338	8.881784e-16	50
5453336	1.621870e-08	44
5453337	9.999999e-01	8
5453340	1.000000e+00	2
5451725	1.000000e+00	0
5451724	8.881784e-16	50
5451727	9.999881e-01	11
5451726	2.807050e-06	41
5451721	1.000000e+00	1
5451723	1.854161e-11	47
5451722	1.000000e+00	4
5451717	1.000000e+00	0
5451716	9.966998e-01	16
5451719	1.000000e+00	0
5451718	8.881784e-16	50
5451712	9.999549e-01	12
5451715	1.000000e+00	1
5451714	1.641957e-02	33
5451740	9.999549e-01	12
5451742	1.000000e+00	0
5451743	8.881784e-16	50
5451736	1.000000e+00	1
5451737	8.881784e-16	50
5451738	9.835804e-01	18
5451733	7.600562e-01	23
5451734	1.000000e+00	1
5451728	1.000000e+00	0
5451729	1.000000e+00	6
5451730	1.000000e+00	4
5451731	1.000000e+00	5
5451759	2.230891e-10	46
5451758	8.881784e-16	50
5451757	9.999549e-01	12
5451756	3.245432e-02	32
5451754	1.000000e+00	6
5451753	8.881784e-16	50
5451752	5.817779e-07	42
5451751	1.000000e+00	4
5451750	1.000000e+00	3
5451749	1.000000e+00	0
5451748	1.000000e+00	3
5451747	1.000000e+00	0
5451746	1.000000e+00	5
5451745	1.000000e+00	2
5451744	9.999999e-01	8
5451774	1.000000e+00	1
5451775	1.000000e+00	4
5451772	1.000000e+00	5
5451773	1.000000e+00	1
5451770	1.000000e+00	1
5451768	1.000000e+00	1
5451769	9.966998e-01	16
5451766	1.000000e+00	6
5451767	1.000000e+00	6
5451764	1.000000e+00	3
5451765	1.000000e+00	4
5451762	1.000000e+00	5
5451763	9.999994e-01	9
5451760	8.881784e-16	50
5451761	3.359055e-01	27
5451657	1.000000e+00	6
5451656	8.986806e-01	21
5451659	9.995319e-01	14
5451658	4.529710e-14	49
5451661	1.000000e+00	1
5451660	9.999999e-01	8
5451663	1.000000e+00	1
5451662	1.000000e+00	0
5451649	1.000000e+00	2
5451648	1.000000e+00	0
5451651	8.881784e-16	50
5451650	1.000000e+00	4
5451653	8.881784e-16	50
5451652	1.000000e+00	0
5451655	1.000000e+00	4
5451654	1.000000e+00	2
5451672	1.000000e+00	2
5451673	2.399438e-01	28
5451674	1.854161e-11	47
5451675	8.881784e-16	50
5451676	1.000000e+00	0
5451677	8.881784e-16	50
5451678	1.000000e+00	0
5451679	8.881784e-16	50
5451664	1.000000e+00	0
5451665	1.000000e+00	3
5451666	9.986989e-01	15
5451667	1.621870e-08	44
5451668	1.000000e+00	6
5451669	1.000000e+00	0
5451670	9.986989e-01	15
5451671	1.000000e+00	3
5451691	9.999994e-01	9
5451690	8.881784e-16	50
5451689	1.854161e-11	47
5451688	1.000000e+00	1
5451695	1.133316e-12	48
5451694	1.000000e+00	0
5451693	1.000000e+00	0
5451692	8.881784e-16	50
5451683	1.529320e-04	38
5451681	1.000000e+00	6
5451680	9.995319e-01	14
5451687	9.995319e-01	14
5451686	1.000000e+00	2
5451685	1.000000e+00	5
5451684	1.000000e+00	3
5451706	8.881784e-16	50
5451707	1.000000e+00	2
5451704	1.000000e+00	6
5451705	8.986806e-01	21
5451710	1.000000e+00	1
5451711	8.881784e-16	50
5451708	9.998471e-01	13
5451709	1.193067e-05	40
5451698	1.000000e+00	2
5451696	9.675457e-01	19
5451697	8.881784e-16	50
5451702	1.000000e+00	0
5451701	9.999994e-01	9
5451589	1.000000e+00	0
5451590	1.013194e-01	30
5451591	1.000000e+00	0
5451584	5.946023e-02	31
5451585	8.388818e-01	22
5451586	1.000000e+00	3
5451587	1.000000e+00	1
5451596	1.000000e+00	0
5451597	1.000000e+00	0
5451598	1.854161e-11	47
5451599	3.300224e-03	35
5451592	2.230891e-10	46
5451593	1.000000e+00	0
5451594	1.641957e-02	33
5451595	1.000000e+00	0
5451605	7.600562e-01	23
5451604	9.999972e-01	10
5451607	9.999972e-01	10
5451606	1.000000e+00	0
5451601	1.000000e+00	1
5451600	8.881784e-16	50
5451603	1.641957e-02	33
5451602	1.000000e+00	2
5451613	1.000000e+00	1
5451612	9.999549e-01	12
5451615	8.881784e-16	50
5451614	9.999994e-01	9
5451609	8.881784e-16	50
5451608	1.000000e+00	6
5451611	8.388818e-01	22
5451610	4.438624e-01	26
5451622	5.946023e-02	31
5451623	1.000000e+00	0
5451620	1.000000e+00	3
5451621	1.301086e-03	36
5451618	1.854161e-11	47
5451619	1.000000e+00	0
5451616	1.000000e+00	0
5451617	1.000000e+00	0
5451630	1.000000e+00	2
5451631	1.000000e+00	1
5451628	1.641957e-02	33
5451626	1.000000e+00	0
5451627	1.000000e+00	5
5451624	1.000000e+00	5
5451625	1.000000e+00	0
5451639	1.529320e-04	38
5451638	1.000000e+00	0
5451637	1.000000e+00	1
5451636	9.966998e-01	16
5451635	1.621870e-08	44
5451633	9.923267e-01	17
5451632	1.000000e+00	5
5451647	9.966998e-01	16
5451646	1.000000e+00	3
5451645	1.000000e+00	0
5451644	1.000000e+00	2
5451643	1.000000e+00	3
5451642	5.817779e-07	42
5451641	7.600562e-01	23
5451640	1.000000e+00	0
5451520	9.999999e-01	8
5451521	1.854161e-11	47
5451522	1.000000e+00	0
5451523	1.000000e+00	2
5451524	3.300224e-03	35
5451525	1.049339e-07	43
5451526	1.000000e+00	0
5451527	8.881784e-16	50
5451528	9.835804e-01	18
5451529	1.000000e+00	0
5451530	8.881784e-16	50
5451531	1.000000e+00	0
5451532	1.000000e+00	0
5451533	1.000000e+00	0
5451534	9.999999e-01	8
5451535	8.881784e-16	50
5451537	1.000000e+00	4
5451536	1.000000e+00	1
5451539	9.986989e-01	15
5451538	8.881784e-16	50
5451541	1.000000e+00	0
5451540	1.000000e+00	4
5451542	8.881784e-16	50
5451545	9.835804e-01	18
5451544	1.000000e+00	0
5451547	1.000000e+00	0
5451546	9.999881e-01	11
5451549	8.881784e-16	50
5451548	8.881784e-16	50
5451551	4.529710e-14	49
5451550	1.000000e+00	2
5451554	1.611182e-01	29
5451555	1.000000e+00	0
5451552	1.611182e-01	29
5451553	1.000000e+00	1
5451558	1.000000e+00	1
5451559	1.000000e+00	2
5451556	1.000000e+00	5
5451557	1.000000e+00	0
5451562	1.000000e+00	0
5451563	9.966998e-01	16
5451560	4.681115e-04	37
5451561	1.000000e+00	3
5451566	8.881784e-16	50
5451564	1.611182e-01	29
5451565	9.405398e-01	20
5451571	1.193067e-05	40
5451569	1.000000e+00	0
5451575	1.000000e+00	2
5451574	4.529710e-14	49
5451573	1.000000e+00	2
5451572	1.000000e+00	0
5451579	1.000000e+00	2
5451578	1.000000e+00	1
5451577	1.000000e+00	7
5451576	1.000000e+00	3
5451583	9.999972e-01	10
5451582	1.013194e-01	30
5451581	1.000000e+00	1
5451580	9.999881e-01	11
5451516	8.881784e-16	50
5451517	8.388818e-01	22
5451518	1.000000e+00	6
5451519	1.000000e+00	5
5451512	8.881784e-16	50
5451513	9.999994e-01	9
5451514	6.640945e-01	24
5451515	8.881784e-16	50
5451508	1.000000e+00	1
5451509	9.835804e-01	18
5451510	1.000000e+00	0
5451511	9.995319e-01	14
5451504	1.000000e+00	3
5451505	8.881784e-16	50
5451506	1.000000e+00	0
5451507	9.999549e-01	12
5451501	8.881784e-16	50
5451500	2.104926e-09	45
5451503	1.000000e+00	2
5451502	2.230891e-10	46
5451497	1.013194e-01	30
5451496	1.193067e-05	40
5451498	1.000000e+00	0
5451495	1.000000e+00	3
5451494	8.881784e-16	50
