# Supplementary material for: Translational Selection Is Ubiquitous in Prokaryotes
Source: PLoS Genet. 2010 Jun 24;6(6):e1001004. doi: 10.1371/journal.pgen.1001004 (PMC2891978; doi:10.1371/journal.pgen.1001004)
Supplement: Dataset S1 — OCU/non-OCU gene calls in 461 Bacterial and Archaeal genomes, and summary tables of genome properties and OCU preferences for specific codons. (4.77 MB ZIP) [file pgen.1001004.s001.zip › Dataset_S1_Bacteria/Flavobacterium_johnsoniae_UW101.arff.ocuGenes]

GeneID	signTest_p	ocuProbWinCnt
5090577	1.611182e-01	29
5090576	1.000000e+00	0
5090579	9.999972e-01	10
5090578	9.999994e-01	9
5090581	1.000000e+00	3
5090580	5.946023e-02	31
5090583	1.000000e+00	1
5090582	1.000000e+00	1
5090585	3.359055e-01	27
5090584	9.999972e-01	10
5090587	1.000000e+00	0
5090586	1.000000e+00	0
5090589	9.986989e-01	15
5090588	9.999549e-01	12
5090591	8.881784e-16	50
5090590	1.000000e+00	2
5090560	9.999994e-01	9
5090561	1.854161e-11	47
5090562	9.999972e-01	10
5090563	1.000000e+00	2
5090564	9.999881e-01	11
5090565	8.986806e-01	21
5090566	1.000000e+00	1
5090567	1.000000e+00	2
5090568	9.999994e-01	9
5090569	8.986806e-01	21
5090570	1.000000e+00	1
5090571	1.000000e+00	2
5090572	1.000000e+00	5
5090573	5.561376e-01	25
5090574	8.881784e-16	50
5090575	8.881784e-16	50
5090611	1.049339e-07	43
5090610	4.529710e-14	49
5090608	1.000000e+00	4
5090615	9.966998e-01	16
5090614	1.000000e+00	5
5090613	6.640945e-01	24
5090612	5.946023e-02	31
5090619	1.000000e+00	7
5090618	8.388818e-01	22
5090617	1.049339e-07	43
5090616	3.300224e-03	35
5090623	2.807050e-06	41
5090622	9.999549e-01	12
5090621	9.966998e-01	16
5090620	9.675457e-01	19
5090594	1.000000e+00	3
5090595	5.561376e-01	25
5090592	9.999994e-01	9
5090593	1.301086e-03	36
5090598	7.600562e-01	23
5090599	8.881784e-16	50
5090596	9.998471e-01	13
5090597	2.230891e-10	46
5090602	1.193067e-05	40
5090603	4.438624e-01	26
5090600	8.881784e-16	50
5090601	8.881784e-16	50
5090607	1.000000e+00	6
5090604	8.881784e-16	50
5090605	9.999549e-01	12
5090645	1.049339e-07	43
5090644	1.611182e-01	29
5090647	1.000000e+00	6
5090641	8.881784e-16	50
5090640	9.998471e-01	13
5090643	5.817779e-07	42
5090653	1.000000e+00	0
5090652	5.946023e-02	31
5090655	1.000000e+00	2
5090654	9.966998e-01	16
5090649	1.000000e+00	0
5090648	1.000000e+00	3
5090651	1.000000e+00	7
5090650	9.923267e-01	17
5090628	1.000000e+00	3
5090629	9.999994e-01	9
5090630	1.641957e-02	33
5090631	1.000000e+00	4
5090624	2.104926e-09	45
5090626	3.245432e-02	32
5090627	9.923267e-01	17
5090636	9.998471e-01	13
5090637	1.000000e+00	4
5090638	3.359055e-01	27
5090639	2.230891e-10	46
5090632	5.817779e-07	42
5090633	3.300224e-03	35
5090634	1.854161e-11	47
5090635	4.438624e-01	26
5090679	1.000000e+00	5
5090678	1.000000e+00	0
5090677	9.999972e-01	10
5090676	1.000000e+00	3
5090675	1.000000e+00	5
5090673	7.600562e-01	23
5090672	1.013194e-01	30
5090687	1.000000e+00	0
5090686	9.998471e-01	13
5090685	4.510745e-05	39
5090684	6.640945e-01	24
5090683	8.986806e-01	21
5090682	1.000000e+00	1
5090681	1.000000e+00	3
5090680	1.000000e+00	2
5090662	1.000000e+00	1
5090663	1.000000e+00	2
5090660	1.000000e+00	6
5090661	9.995319e-01	14
5090658	9.675457e-01	19
5090659	4.438624e-01	26
5090656	1.000000e+00	3
5090657	1.000000e+00	3
5090670	1.000000e+00	2
5090671	1.000000e+00	0
5090668	8.881784e-16	50
5090669	1.000000e+00	7
5090666	9.999881e-01	11
5090667	1.000000e+00	4
5090664	9.998471e-01	13
5090665	9.999994e-01	9
5090712	1.133316e-12	48
5090713	1.000000e+00	2
5090714	8.986806e-01	21
5090715	1.000000e+00	1
5090716	8.881784e-16	50
5090717	1.000000e+00	3
5090718	1.000000e+00	3
5090719	9.675457e-01	19
5090704	1.049339e-07	43
5090705	1.000000e+00	4
5090706	1.000000e+00	0
5090707	1.000000e+00	0
5090708	1.000000e+00	3
5090709	1.049339e-07	43
5090710	2.399438e-01	28
5090711	1.000000e+00	7
5090697	1.000000e+00	7
5090696	1.000000e+00	0
5090699	8.881784e-16	50
5090698	1.000000e+00	0
5090701	4.529710e-14	49
5090700	1.000000e+00	0
5090703	9.999972e-01	10
5090702	9.998471e-01	13
5090689	4.529710e-14	49
5090688	9.999999e-01	8
5090691	1.301086e-03	36
5090690	9.923267e-01	17
5090693	8.881784e-16	50
5090692	3.300224e-03	35
5090695	1.000000e+00	0
5090694	8.881784e-16	50
5090746	7.600562e-01	23
5090747	1.000000e+00	2
5090744	1.000000e+00	2
5090745	9.999999e-01	8
5090750	1.000000e+00	4
5090751	1.049339e-07	43
5090748	1.000000e+00	0
5090749	9.999972e-01	10
5090738	1.000000e+00	1
5090739	1.000000e+00	0
5090736	8.881784e-16	50
5090737	8.881784e-16	50
5090742	1.000000e+00	6
5090743	1.000000e+00	2
5090740	1.000000e+00	2
5090741	1.000000e+00	0
5090731	8.881784e-16	50
5090730	1.000000e+00	6
5090729	8.881784e-16	50
5090728	8.881784e-16	50
5090735	8.881784e-16	50
5090734	1.000000e+00	4
5090733	1.000000e+00	0
5090732	1.000000e+00	4
5090723	9.999549e-01	12
5090722	1.000000e+00	1
5090721	1.000000e+00	0
5090720	4.438624e-01	26
5090727	1.529320e-04	38
5090726	1.000000e+00	6
5090725	2.230891e-10	46
5090724	2.230891e-10	46
5090780	4.681115e-04	37
5090781	9.999999e-01	8
5090782	1.000000e+00	6
5090783	1.000000e+00	7
5090776	1.049339e-07	43
5090777	8.881784e-16	50
5090778	1.529320e-04	38
5090779	1.000000e+00	7
5090772	1.049339e-07	43
5090773	1.000000e+00	3
5090774	7.673339e-03	34
5090775	1.000000e+00	3
5090768	1.013194e-01	30
5090769	1.000000e+00	3
5090770	2.104926e-09	45
5090771	7.600562e-01	23
5090765	9.999999e-01	8
5090764	9.999999e-01	8
5090767	9.405398e-01	20
5090766	6.640945e-01	24
5090761	1.000000e+00	2
5090760	1.000000e+00	0
5090763	5.817779e-07	42
5090762	1.000000e+00	3
5090757	1.000000e+00	4
5090756	1.000000e+00	2
5090759	1.000000e+00	1
5090758	9.999881e-01	11
5090753	4.681115e-04	37
5090752	1.000000e+00	0
5090755	3.245432e-02	32
5090754	1.000000e+00	0
5090814	1.049339e-07	43
5090815	9.923267e-01	17
5090812	1.000000e+00	6
5090813	1.000000e+00	6
5090810	9.675457e-01	19
5090811	9.999999e-01	8
5090808	1.000000e+00	1
5090809	1.000000e+00	2
5090806	1.000000e+00	1
5090807	6.640945e-01	24
5090804	8.881784e-16	50
5090805	3.245432e-02	32
5090802	9.999994e-01	9
5090803	1.013194e-01	30
5090800	1.000000e+00	3
5090801	1.000000e+00	1
5090799	1.000000e+00	0
5090798	9.995319e-01	14
5090797	1.000000e+00	3
5090796	1.000000e+00	1
5090795	1.000000e+00	3
5090794	8.881784e-16	50
5090793	2.399438e-01	28
5090792	9.999999e-01	8
5090791	1.000000e+00	2
5090790	1.529320e-04	38
5090789	1.000000e+00	4
5090788	1.000000e+00	3
5090787	2.230891e-10	46
5090786	9.999549e-01	12
5090784	1.000000e+00	2
5090306	1.000000e+00	1
5090307	1.000000e+00	0
5090304	1.854161e-11	47
5090305	8.881784e-16	50
5090310	1.000000e+00	1
5090311	1.000000e+00	1
5090308	1.000000e+00	0
5090309	1.000000e+00	0
5090314	9.966998e-01	16
5090315	1.000000e+00	0
5090312	2.104926e-09	45
5090313	1.000000e+00	3
5090318	4.529710e-14	49
5090319	9.405398e-01	20
5090316	1.000000e+00	4
5090317	4.681115e-04	37
5090323	1.000000e+00	0
5090322	1.000000e+00	0
5090321	8.881784e-16	50
5090320	1.000000e+00	2
5090327	4.681115e-04	37
5090326	1.000000e+00	0
5090325	1.000000e+00	4
5090324	9.999994e-01	9
5090331	1.529320e-04	38
5090330	9.986989e-01	15
5090329	1.000000e+00	1
5090328	1.000000e+00	5
5090335	2.104926e-09	45
5090334	1.000000e+00	0
5090333	8.881784e-16	50
5090332	1.000000e+00	0
5090336	8.881784e-16	50
5090337	2.230891e-10	46
5090338	4.510745e-05	39
5090339	1.133316e-12	48
5090340	9.998471e-01	13
5090341	5.817779e-07	42
5090342	2.104926e-09	45
5090343	8.388818e-01	22
5090344	8.881784e-16	50
5090345	5.561376e-01	25
5090346	4.529710e-14	49
5090347	9.999549e-01	12
5090348	4.438624e-01	26
5090349	7.673339e-03	34
5090350	1.611182e-01	29
5090351	5.946023e-02	31
5090353	4.529710e-14	49
5090352	2.104926e-09	45
5090355	1.133316e-12	48
5090354	8.881784e-16	50
5090357	4.510745e-05	39
5090356	8.881784e-16	50
5090359	1.000000e+00	0
5090358	7.673339e-03	34
5090361	1.000000e+00	6
5090360	9.923267e-01	17
5090363	1.000000e+00	0
5090362	3.359055e-01	27
5090365	5.817779e-07	42
5090364	9.999549e-01	12
5090367	1.000000e+00	3
5090366	2.104926e-09	45
5090374	8.881784e-16	50
5090375	9.966998e-01	16
5090372	1.000000e+00	6
5090373	1.641957e-02	33
5090370	9.835804e-01	18
5090371	9.966998e-01	16
5090368	8.881784e-16	50
5090369	9.986989e-01	15
5090382	1.000000e+00	4
5090383	9.999972e-01	10
5090380	1.000000e+00	2
5090381	1.000000e+00	1
5090378	9.966998e-01	16
5090379	8.388818e-01	22
5090376	9.835804e-01	18
5090377	8.881784e-16	50
5090391	4.529710e-14	49
5090390	2.230891e-10	46
5090389	9.995319e-01	14
5090388	1.000000e+00	7
5090387	7.600562e-01	23
5090386	9.999972e-01	10
5090385	8.881784e-16	50
5090384	1.000000e+00	4
5090399	1.000000e+00	4
5090398	1.000000e+00	2
5090397	6.640945e-01	24
5090395	1.641957e-02	33
5090394	8.986806e-01	21
5090393	4.681115e-04	37
5090392	1.000000e+00	5
5090404	3.359055e-01	27
5090406	1.000000e+00	0
5090407	1.000000e+00	0
5090400	9.999972e-01	10
5090401	1.000000e+00	1
5090402	1.000000e+00	0
5090412	9.999994e-01	9
5090413	9.966998e-01	16
5090414	1.000000e+00	0
5090415	9.986989e-01	15
5090408	1.000000e+00	1
5090409	9.999549e-01	12
5090410	1.000000e+00	0
5090411	1.000000e+00	0
5090421	1.000000e+00	0
5090420	1.000000e+00	0
5090423	1.000000e+00	6
5090422	1.000000e+00	0
5090417	9.405398e-01	20
5090416	1.000000e+00	4
5090419	2.399438e-01	28
5090418	8.881784e-16	50
5090429	1.000000e+00	0
5090428	1.000000e+00	2
5090431	1.000000e+00	6
5090430	1.621870e-08	44
5090425	1.000000e+00	0
5090424	1.000000e+00	2
5090427	1.000000e+00	0
5090426	1.000000e+00	0
5090443	2.104926e-09	45
5090442	9.405398e-01	20
5090441	1.000000e+00	0
5090440	1.000000e+00	1
5090447	9.999999e-01	8
5090446	1.000000e+00	3
5090445	1.000000e+00	0
5090444	1.000000e+00	0
5090435	1.000000e+00	0
5090434	9.998471e-01	13
5090433	1.000000e+00	6
5090432	1.000000e+00	2
5090439	1.000000e+00	5
5090438	1.133316e-12	48
5090436	1.000000e+00	2
5090458	1.000000e+00	7
5090459	9.998471e-01	13
5090456	1.000000e+00	4
5090457	7.673339e-03	34
5090462	1.000000e+00	5
5090463	1.000000e+00	1
5090460	1.000000e+00	2
5090461	1.000000e+00	0
5090450	1.000000e+00	7
5090451	1.611182e-01	29
5090448	7.600562e-01	23
5090449	2.230891e-10	46
5090454	1.000000e+00	1
5090455	1.000000e+00	1
5090452	2.104926e-09	45
5090453	1.000000e+00	3
5090473	9.923267e-01	17
5090472	4.529710e-14	49
5090475	9.675457e-01	19
5090474	9.999881e-01	11
5090477	8.881784e-16	50
5090476	1.000000e+00	1
5090479	1.000000e+00	2
5090478	1.000000e+00	2
5090465	9.405398e-01	20
5090464	1.000000e+00	0
5090467	1.000000e+00	0
5090466	2.230891e-10	46
5090469	8.986806e-01	21
5090468	1.133316e-12	48
5090471	1.000000e+00	5
5090470	1.000000e+00	0
5090488	9.999881e-01	11
5090489	8.881784e-16	50
5090490	1.854161e-11	47
5090491	1.000000e+00	3
5090492	7.600562e-01	23
5090493	1.000000e+00	6
5090494	5.946023e-02	31
5090495	1.000000e+00	7
5090480	1.000000e+00	0
5090481	1.000000e+00	2
5090482	1.000000e+00	1
5090483	2.807050e-06	41
5090484	1.621870e-08	44
5090485	8.881784e-16	50
5090486	8.881784e-16	50
5090511	1.000000e+00	0
5090510	1.000000e+00	1
5090509	1.000000e+00	0
5090508	1.000000e+00	0
5090507	9.998471e-01	13
5090506	1.000000e+00	1
5090505	1.000000e+00	6
5090504	1.000000e+00	1
5090503	1.000000e+00	0
5090502	9.999999e-01	8
5090501	2.807050e-06	41
5090500	1.000000e+00	1
5090499	9.966998e-01	16
5090498	1.000000e+00	4
5090497	1.000000e+00	0
5090496	1.000000e+00	1
5090526	4.529710e-14	49
5090527	1.000000e+00	0
5090524	7.600562e-01	23
5090525	9.999881e-01	11
5090522	1.049339e-07	43
5090523	9.999999e-01	8
5090520	9.999999e-01	8
5090521	1.000000e+00	7
5090518	1.000000e+00	4
5090519	1.854161e-11	47
5090516	1.000000e+00	2
5090517	1.000000e+00	1
5090514	9.923267e-01	17
5090515	9.405398e-01	20
5090512	1.000000e+00	0
5090513	1.000000e+00	1
5090541	1.000000e+00	1
5090543	1.000000e+00	5
5090542	1.000000e+00	0
5090537	1.000000e+00	0
5090536	1.000000e+00	3
5090539	1.000000e+00	0
5090538	1.000000e+00	0
5090533	9.998471e-01	13
5090532	5.946023e-02	31
5090535	1.529320e-04	38
5090529	1.000000e+00	2
5090528	1.000000e+00	0
5090531	9.966998e-01	16
5090530	1.000000e+00	0
5090556	1.000000e+00	6
5090557	9.999881e-01	11
5090558	9.999881e-01	11
5090559	5.817779e-07	42
5090552	1.000000e+00	0
5090553	1.000000e+00	0
5090554	1.000000e+00	0
5090555	1.000000e+00	4
5090548	9.835804e-01	18
5090549	1.529320e-04	38
5090550	1.000000e+00	0
5090551	1.000000e+00	0
5090544	1.000000e+00	0
5090545	1.000000e+00	1
5090546	1.000000e+00	4
5090547	1.000000e+00	7
5091127	1.000000e+00	3
5091126	1.000000e+00	2
5091125	1.000000e+00	1
5091124	8.881784e-16	50
5091123	1.133316e-12	48
5091122	1.000000e+00	7
5091121	9.999994e-01	9
5091120	8.881784e-16	50
5091135	9.999549e-01	12
5091134	5.946023e-02	31
5091133	1.000000e+00	6
5091132	1.000000e+00	1
5091131	1.000000e+00	1
5091130	6.640945e-01	24
5091129	9.999881e-01	11
5091128	1.000000e+00	0
5091110	9.986989e-01	15
5091111	1.000000e+00	7
5091108	2.104926e-09	45
5091109	9.999994e-01	9
5091106	1.000000e+00	0
5091107	1.000000e+00	5
5091104	1.000000e+00	2
5091105	1.000000e+00	1
5091118	1.529320e-04	38
5091119	1.133316e-12	48
5091116	1.000000e+00	0
5091117	1.000000e+00	0
5091114	1.000000e+00	3
5091115	1.000000e+00	0
5091112	1.000000e+00	1
5091113	1.000000e+00	7
5091093	2.104926e-09	45
5091092	1.000000e+00	1
5091095	1.611182e-01	29
5091094	9.999994e-01	9
5091089	1.000000e+00	1
5091088	4.510745e-05	39
5091091	9.999999e-01	8
5091090	1.000000e+00	0
5091101	1.000000e+00	0
5091100	1.000000e+00	1
5091103	1.000000e+00	0
5091102	9.986989e-01	15
5091097	1.000000e+00	6
5091096	1.000000e+00	0
5091099	4.681115e-04	37
5091098	1.000000e+00	0
5091076	7.673339e-03	34
5091077	9.675457e-01	19
5091078	9.999999e-01	8
5091079	1.000000e+00	5
5091072	1.000000e+00	6
5091073	1.000000e+00	2
5091074	8.881784e-16	50
5091075	1.000000e+00	0
5091084	8.388818e-01	22
5091085	6.640945e-01	24
5091086	1.000000e+00	1
5091087	9.405398e-01	20
5091080	9.995319e-01	14
5091081	1.000000e+00	3
5091082	9.675457e-01	19
5091187	1.000000e+00	0
5091186	8.881784e-16	50
5091185	1.000000e+00	0
5091184	1.000000e+00	3
5091191	1.854161e-11	47
5091190	2.104926e-09	45
5091189	9.405398e-01	20
5091188	9.999999e-01	8
5091195	3.245432e-02	32
5091194	1.621870e-08	44
5091193	9.405398e-01	20
5091192	1.529320e-04	38
5091199	9.995319e-01	14
5091198	1.000000e+00	0
5091197	1.000000e+00	1
5091196	1.000000e+00	7
5091170	8.881784e-16	50
5091171	1.000000e+00	0
5091168	1.133316e-12	48
5091169	7.673339e-03	34
5091174	3.359055e-01	27
5091175	1.000000e+00	5
5091172	8.881784e-16	50
5091173	9.966998e-01	16
5091178	1.000000e+00	5
5091179	9.986989e-01	15
5091176	8.388818e-01	22
5091177	2.230891e-10	46
5091182	8.881784e-16	50
5091183	1.000000e+00	0
5091180	1.000000e+00	2
5091181	8.881784e-16	50
5091153	9.999994e-01	9
5091152	9.998471e-01	13
5091155	1.000000e+00	0
5091154	9.999549e-01	12
5091157	9.986989e-01	15
5091156	1.000000e+00	0
5091159	1.641957e-02	33
5091158	7.673339e-03	34
5091161	1.301086e-03	36
5091160	8.881784e-16	50
5091163	1.000000e+00	0
5091162	1.529320e-04	38
5091165	1.000000e+00	3
5091164	8.881784e-16	50
5091167	8.881784e-16	50
5091166	1.000000e+00	2
5091136	1.000000e+00	0
5091137	4.529710e-14	49
5091138	1.621870e-08	44
5091139	4.681115e-04	37
5091140	1.000000e+00	4
5091141	1.621870e-08	44
5091142	1.000000e+00	4
5091143	1.000000e+00	1
5091144	1.000000e+00	0
5091145	1.000000e+00	3
5091146	1.000000e+00	1
5091147	8.881784e-16	50
5091148	9.999994e-01	9
5091149	1.000000e+00	0
5091150	9.998471e-01	13
5091151	9.998471e-01	13
5091262	1.000000e+00	3
5091263	8.881784e-16	50
5091260	1.000000e+00	0
5091261	1.000000e+00	0
5091258	1.641957e-02	33
5091259	1.000000e+00	0
5091256	1.000000e+00	7
5091257	1.000000e+00	5
5091254	4.681115e-04	37
5091255	7.600562e-01	23
5091252	9.999972e-01	10
5091253	8.881784e-16	50
5091250	9.999999e-01	8
5091251	9.999994e-01	9
5091248	1.621870e-08	44
5091249	1.000000e+00	1
5091247	9.998471e-01	13
5091246	5.561376e-01	25
5091245	1.000000e+00	0
5091244	1.000000e+00	7
5091243	9.835804e-01	18
5091242	9.999881e-01	11
5091241	8.881784e-16	50
5091240	1.000000e+00	1
5091239	1.000000e+00	5
5091238	1.000000e+00	0
5091237	1.000000e+00	3
5091236	1.000000e+00	5
5091235	8.881784e-16	50
5091234	1.000000e+00	1
5091233	1.000000e+00	0
5091232	1.000000e+00	0
5091228	1.000000e+00	0
5091229	1.000000e+00	4
5091230	1.000000e+00	6
5091231	1.000000e+00	0
5091224	8.881784e-16	50
5091225	1.000000e+00	1
5091226	2.399438e-01	28
5091227	1.000000e+00	1
5091220	4.681115e-04	37
5091221	2.230891e-10	46
5091222	1.854161e-11	47
5091223	1.000000e+00	6
5091216	1.000000e+00	4
5091217	1.000000e+00	5
5091218	9.998471e-01	13
5091219	1.000000e+00	3
5091213	1.000000e+00	4
5091212	1.133316e-12	48
5091215	9.999999e-01	8
5091214	4.529710e-14	49
5091209	1.854161e-11	47
5091208	1.000000e+00	1
5091211	1.000000e+00	2
5091210	1.000000e+00	2
5091205	2.104926e-09	45
5091204	1.000000e+00	1
5091207	1.000000e+00	2
5091206	1.000000e+00	0
5091201	8.986806e-01	21
5091200	1.000000e+00	2
5091203	4.529710e-14	49
5091202	1.000000e+00	0
5091322	9.999881e-01	11
5091323	9.999881e-01	11
5091320	1.000000e+00	4
5091321	9.923267e-01	17
5091326	9.999549e-01	12
5091327	8.881784e-16	50
5091324	4.529710e-14	49
5091325	8.881784e-16	50
5091314	5.817779e-07	42
5091315	8.388818e-01	22
5091312	8.881784e-16	50
5091313	1.621870e-08	44
5091318	9.966998e-01	16
5091316	1.000000e+00	6
5091317	9.999999e-01	8
5091307	1.000000e+00	3
5091306	1.000000e+00	5
5091304	1.000000e+00	3
5091311	9.998471e-01	13
5091310	4.529710e-14	49
5091309	1.000000e+00	7
5091308	1.193067e-05	40
5091299	9.675457e-01	19
5091298	1.049339e-07	43
5091297	9.405398e-01	20
5091296	1.000000e+00	1
5091303	8.881784e-16	50
5091302	1.000000e+00	3
5091301	1.000000e+00	2
5091300	1.000000e+00	7
5091288	1.000000e+00	3
5091289	8.881784e-16	50
5091290	1.000000e+00	1
5091291	1.000000e+00	2
5091292	1.193067e-05	40
5091293	1.000000e+00	2
5091294	9.966998e-01	16
5091295	8.388818e-01	22
5091280	1.000000e+00	7
5091281	9.999972e-01	10
5091282	9.999994e-01	9
5091283	1.000000e+00	1
5091284	1.000000e+00	0
5091285	1.000000e+00	1
5091286	8.881784e-16	50
5091287	8.881784e-16	50
5091273	1.000000e+00	6
5091272	3.359055e-01	27
5091275	1.000000e+00	0
5091274	3.245432e-02	32
5091277	8.986806e-01	21
5091276	1.000000e+00	1
5091279	2.104926e-09	45
5091278	1.000000e+00	0
5091265	1.000000e+00	0
5091264	7.600562e-01	23
5091267	1.000000e+00	0
5091266	1.000000e+00	7
5091269	1.000000e+00	1
5091268	9.999999e-01	8
5091271	1.000000e+00	0
5091270	1.000000e+00	4
5090852	1.854161e-11	47
5090853	9.999881e-01	11
5090854	1.000000e+00	1
5090855	4.529710e-14	49
5090848	1.133316e-12	48
5090849	1.000000e+00	4
5090850	9.999881e-01	11
5090851	8.881784e-16	50
5090860	1.000000e+00	6
5090861	9.675457e-01	19
5090862	8.388818e-01	22
5090863	8.881784e-16	50
5090856	1.000000e+00	7
5090857	9.995319e-01	14
5090858	1.000000e+00	1
5090859	1.611182e-01	29
5090869	8.986806e-01	21
5090868	1.529320e-04	38
5090871	1.000000e+00	2
5090870	8.881784e-16	50
5090865	4.529710e-14	49
5090864	9.999994e-01	9
5090866	3.359055e-01	27
5090877	8.881784e-16	50
5090876	8.881784e-16	50
5090879	1.000000e+00	3
5090878	1.000000e+00	1
5090873	1.000000e+00	6
5090872	1.000000e+00	2
5090875	1.000000e+00	0
5090874	3.245432e-02	32
5090822	9.998471e-01	13
5090823	1.000000e+00	0
5090820	1.000000e+00	0
5090821	1.000000e+00	4
5090818	4.529710e-14	49
5090819	2.230891e-10	46
5090816	1.000000e+00	2
5090817	1.000000e+00	2
5090830	1.000000e+00	3
5090831	1.000000e+00	1
5090828	1.000000e+00	1
5090829	1.000000e+00	3
5090826	1.000000e+00	3
5090827	1.000000e+00	0
5090824	1.000000e+00	4
5090825	1.000000e+00	0
5090839	1.000000e+00	1
5090838	1.193067e-05	40
5090837	2.807050e-06	41
5090836	1.193067e-05	40
5090835	1.000000e+00	1
5090834	9.966998e-01	16
5090833	1.621870e-08	44
5090832	1.000000e+00	1
5090847	1.000000e+00	6
5090846	9.923267e-01	17
5090845	9.999972e-01	10
5090844	4.510745e-05	39
5090843	8.881784e-16	50
5090842	1.000000e+00	5
5090841	1.000000e+00	1
5090840	1.000000e+00	3
5090912	1.000000e+00	2
5090913	8.881784e-16	50
5090914	1.013194e-01	30
5090915	9.835804e-01	18
5090916	2.807050e-06	41
5090917	1.000000e+00	2
5090918	2.104926e-09	45
5090919	9.835804e-01	18
5090920	1.000000e+00	2
5090921	2.807050e-06	41
5090922	4.510745e-05	39
5090923	1.000000e+00	0
5090924	1.000000e+00	2
5090925	1.000000e+00	0
5090926	3.300224e-03	35
5090927	1.000000e+00	2
5090929	4.438624e-01	26
5090928	2.399438e-01	28
5090931	9.999972e-01	10
5090930	9.999549e-01	12
5090933	5.561376e-01	25
5090932	2.807050e-06	41
5090935	1.133316e-12	48
5090934	9.986989e-01	15
5090937	9.986989e-01	15
5090936	9.986989e-01	15
5090939	9.999972e-01	10
5090938	1.854161e-11	47
5090941	4.529710e-14	49
5090940	9.999972e-01	10
5090943	1.000000e+00	0
5090942	9.998471e-01	13
5090882	1.000000e+00	0
5090883	1.133316e-12	48
5090880	1.000000e+00	5
5090881	1.000000e+00	0
5090886	9.405398e-01	20
5090887	1.000000e+00	4
5090884	1.000000e+00	2
5090885	1.301086e-03	36
5090890	9.986989e-01	15
5090891	1.000000e+00	6
5090888	8.881784e-16	50
5090889	8.881784e-16	50
5090894	1.000000e+00	7
5090895	8.881784e-16	50
5090892	4.681115e-04	37
5090893	9.995319e-01	14
5090899	2.104926e-09	45
5090898	1.000000e+00	2
5090897	9.999999e-01	8
5090896	9.999999e-01	8
5090902	8.986806e-01	21
5090901	6.640945e-01	24
5090900	1.000000e+00	1
5090907	1.000000e+00	0
5090906	4.529710e-14	49
5090904	6.640945e-01	24
5090911	1.000000e+00	2
5090910	1.000000e+00	0
5090909	1.000000e+00	0
5090908	1.000000e+00	0
5090989	1.854161e-11	47
5090988	1.000000e+00	6
5090991	9.999549e-01	12
5090990	8.881784e-16	50
5090985	1.854161e-11	47
5090984	8.881784e-16	50
5090987	1.301086e-03	36
5090986	8.388818e-01	22
5090981	1.000000e+00	2
5090980	9.999972e-01	10
5090983	1.000000e+00	2
5090982	1.000000e+00	1
5090977	1.000000e+00	0
5090976	1.193067e-05	40
5090979	9.966998e-01	16
5091004	8.881784e-16	50
5091005	1.000000e+00	4
5091007	8.881784e-16	50
5091000	1.000000e+00	7
5091001	9.999999e-01	8
5091002	9.675457e-01	19
5091003	2.104926e-09	45
5090996	1.000000e+00	1
5090997	9.999999e-01	8
5090998	1.000000e+00	2
5090999	1.000000e+00	7
5090992	1.133316e-12	48
5090993	1.000000e+00	0
5090994	1.000000e+00	0
5090995	1.000000e+00	2
5090959	1.000000e+00	0
5090958	1.000000e+00	0
5090957	5.817779e-07	42
5090956	1.000000e+00	1
5090954	1.000000e+00	0
5090953	1.000000e+00	1
5090952	9.999994e-01	9
5090951	1.000000e+00	0
5090950	1.000000e+00	0
5090949	1.000000e+00	1
5090948	1.000000e+00	5
5090947	1.000000e+00	5
5090946	1.000000e+00	1
5090945	8.881784e-16	50
5090944	1.000000e+00	0
5090974	1.000000e+00	0
5090975	4.529710e-14	49
5090972	1.000000e+00	0
5090971	1.000000e+00	0
5090968	1.000000e+00	0
5090966	1.000000e+00	0
5090967	1.000000e+00	0
5090964	1.000000e+00	0
5090965	1.000000e+00	0
5090962	8.881784e-16	50
5090963	5.817779e-07	42
5090960	8.881784e-16	50
5090961	8.881784e-16	50
5091049	1.133316e-12	48
5091048	1.000000e+00	4
5091051	1.000000e+00	5
5091050	1.000000e+00	0
5091053	1.000000e+00	1
5091052	9.835804e-01	18
5091055	1.000000e+00	0
5091054	9.405398e-01	20
5091041	4.529710e-14	49
5091040	9.835804e-01	18
5091043	1.000000e+00	1
5091042	9.986989e-01	15
5091045	9.966998e-01	16
5091044	1.000000e+00	4
5091047	9.999881e-01	11
5091046	1.000000e+00	4
5091065	1.000000e+00	1
5091066	9.999972e-01	10
5091067	1.000000e+00	6
5091068	1.000000e+00	0
5091069	8.881784e-16	50
5091070	1.000000e+00	0
5091071	9.999549e-01	12
5091056	1.000000e+00	0
5091057	1.049339e-07	43
5091058	9.999994e-01	9
5091059	1.000000e+00	1
5091060	1.000000e+00	0
5091061	5.561376e-01	25
5091062	9.835804e-01	18
5091063	1.193067e-05	40
5091018	1.000000e+00	6
5091017	1.000000e+00	1
5091016	1.000000e+00	0
5091023	1.000000e+00	0
5091022	5.946023e-02	31
5091021	1.000000e+00	3
5091020	9.405398e-01	20
5091011	9.995319e-01	14
5091010	1.000000e+00	3
5091009	8.881784e-16	50
5091015	9.999972e-01	10
5091014	1.000000e+00	4
5091013	1.000000e+00	3
5091012	1.000000e+00	2
5091034	1.854161e-11	47
5091035	6.640945e-01	24
5091032	4.438624e-01	26
5091033	8.881784e-16	50
5091038	9.999999e-01	8
5091039	9.999881e-01	11
5091026	1.000000e+00	6
5091027	9.999999e-01	8
5091024	1.000000e+00	1
5091025	1.000000e+00	1
5091030	8.881784e-16	50
5091031	8.881784e-16	50
5091028	1.000000e+00	4
5091029	8.881784e-16	50
5089629	1.000000e+00	6
5089628	7.673339e-03	34
5089631	8.388818e-01	22
5089630	9.835804e-01	18
5089625	9.999972e-01	10
5089624	5.817779e-07	42
5089627	9.999999e-01	8
5089626	1.000000e+00	0
5089621	1.000000e+00	5
5089620	1.133316e-12	48
5089623	2.230891e-10	46
5089622	9.835804e-01	18
5089617	1.000000e+00	0
5089616	1.000000e+00	7
5089619	1.000000e+00	6
5089618	5.817779e-07	42
5089612	1.000000e+00	2
5089613	4.529710e-14	49
5089614	1.000000e+00	2
5089615	1.000000e+00	4
5089608	8.881784e-16	50
5089609	1.000000e+00	4
5089610	1.000000e+00	5
5089611	1.000000e+00	1
5089604	9.999549e-01	12
5089605	1.000000e+00	5
5089606	4.529710e-14	49
5089607	6.640945e-01	24
5089600	1.854161e-11	47
5089601	1.611182e-01	29
5089602	1.000000e+00	2
5089603	4.438624e-01	26
5089663	1.000000e+00	4
5089662	1.000000e+00	3
5089661	8.881784e-16	50
5089660	6.640945e-01	24
5089659	1.000000e+00	3
5089658	3.300224e-03	35
5089657	1.000000e+00	4
5089656	3.300224e-03	35
5089655	9.999881e-01	11
5089654	1.000000e+00	7
5089653	9.966998e-01	16
5089652	1.000000e+00	3
5089651	4.529710e-14	49
5089650	9.999999e-01	8
5089649	1.854161e-11	47
5089648	9.405398e-01	20
5089646	1.000000e+00	3
5089647	9.995319e-01	14
5089644	1.621870e-08	44
5089645	9.999881e-01	11
5089643	5.817779e-07	42
5089640	9.966998e-01	16
5089641	9.675457e-01	19
5089638	1.000000e+00	6
5089639	9.999999e-01	8
5089636	1.611182e-01	29
5089637	1.193067e-05	40
5089634	1.301086e-03	36
5089635	5.946023e-02	31
5089632	1.000000e+00	3
5089633	6.640945e-01	24
5089561	1.000000e+00	3
5089560	1.000000e+00	1
5089563	1.000000e+00	6
5089562	1.000000e+00	1
5089565	1.000000e+00	5
5089564	3.359055e-01	27
5089567	1.000000e+00	1
5089566	1.000000e+00	0
5089553	1.000000e+00	0
5089552	1.000000e+00	7
5089555	1.000000e+00	0
5089554	9.999994e-01	9
5089557	1.000000e+00	0
5089556	9.986989e-01	15
5089559	1.000000e+00	0
5089558	1.854161e-11	47
5089544	8.388818e-01	22
5089545	1.133316e-12	48
5089546	1.000000e+00	1
5089547	7.600562e-01	23
5089548	4.438624e-01	26
5089549	8.881784e-16	50
5089550	2.230891e-10	46
5089551	8.986806e-01	21
5089536	8.881784e-16	50
5089537	6.640945e-01	24
5089538	9.998471e-01	13
5089539	1.000000e+00	3
5089540	1.000000e+00	3
5089541	9.923267e-01	17
5089542	1.854161e-11	47
5089543	7.673339e-03	34
5089595	1.000000e+00	6
5089594	9.999881e-01	11
5089592	9.998471e-01	13
5089599	9.986989e-01	15
5089598	1.000000e+00	3
5089597	1.133316e-12	48
5089596	2.807050e-06	41
5089587	1.000000e+00	2
5089586	1.000000e+00	2
5089585	9.998471e-01	13
5089584	1.000000e+00	3
5089591	1.000000e+00	2
5089590	1.000000e+00	2
5089589	2.230891e-10	46
5089588	4.529710e-14	49
5089578	1.000000e+00	0
5089579	9.835804e-01	18
5089582	1.000000e+00	2
5089580	8.881784e-16	50
5089581	8.881784e-16	50
5089570	1.000000e+00	4
5089571	1.049339e-07	43
5089568	4.529710e-14	49
5089569	8.881784e-16	50
5089574	1.049339e-07	43
5089575	2.104926e-09	45
5089572	1.000000e+00	1
5089573	1.529320e-04	38
5089748	1.000000e+00	7
5089749	9.966998e-01	16
5089750	8.881784e-16	50
5089751	8.881784e-16	50
5089744	1.000000e+00	0
5089745	1.000000e+00	3
5089746	1.000000e+00	3
5089747	1.000000e+00	0
5089756	8.881784e-16	50
5089758	4.529710e-14	49
5089759	1.133316e-12	48
5089752	8.881784e-16	50
5089753	1.301086e-03	36
5089754	9.999999e-01	8
5089755	4.510745e-05	39
5089733	1.000000e+00	1
5089732	1.000000e+00	0
5089735	6.640945e-01	24
5089734	1.000000e+00	1
5089729	2.104926e-09	45
5089728	9.998471e-01	13
5089731	9.999994e-01	9
5089730	1.133316e-12	48
5089741	8.881784e-16	50
5089740	8.881784e-16	50
5089743	1.000000e+00	1
5089742	2.104926e-09	45
5089737	8.881784e-16	50
5089736	9.999994e-01	9
5089739	1.000000e+00	0
5089738	1.000000e+00	4
5089782	1.000000e+00	1
5089783	1.013194e-01	30
5089780	1.854161e-11	47
5089781	8.986806e-01	21
5089778	1.000000e+00	4
5089779	9.999972e-01	10
5089776	9.986989e-01	15
5089777	8.881784e-16	50
5089790	9.999994e-01	9
5089791	4.438624e-01	26
5089788	1.854161e-11	47
5089786	1.000000e+00	1
5089787	1.854161e-11	47
5089784	4.681115e-04	37
5089785	2.230891e-10	46
5089766	1.000000e+00	2
5089765	1.000000e+00	2
5089764	1.000000e+00	0
5089763	4.529710e-14	49
5089762	2.230891e-10	46
5089761	2.230891e-10	46
5089760	1.854161e-11	47
5089775	1.000000e+00	1
5089774	9.999549e-01	12
5089773	1.301086e-03	36
5089772	1.000000e+00	2
5089771	1.013194e-01	30
5089770	2.807050e-06	41
5089769	4.510745e-05	39
5089768	1.621870e-08	44
5089680	1.000000e+00	2
5089681	8.881784e-16	50
5089682	8.881784e-16	50
5089683	9.998471e-01	13
5089684	1.000000e+00	4
5089685	1.000000e+00	0
5089686	1.000000e+00	7
5089687	8.881784e-16	50
5089688	4.438624e-01	26
5089689	1.000000e+00	3
5089690	1.000000e+00	0
5089691	4.510745e-05	39
5089692	9.999972e-01	10
5089693	1.000000e+00	2
5089694	1.000000e+00	0
5089695	1.000000e+00	1
5089665	4.438624e-01	26
5089664	6.640945e-01	24
5089667	1.000000e+00	3
5089666	1.000000e+00	1
5089669	8.881784e-16	50
5089668	1.000000e+00	4
5089671	9.999994e-01	9
5089670	1.000000e+00	6
5089673	1.000000e+00	0
5089672	1.000000e+00	5
5089675	9.999549e-01	12
5089674	1.000000e+00	1
5089677	1.000000e+00	1
5089676	1.000000e+00	0
5089679	1.000000e+00	0
5089678	1.000000e+00	0
5089714	1.000000e+00	0
5089715	1.000000e+00	1
5089712	9.835804e-01	18
5089713	1.000000e+00	4
5089719	6.640945e-01	24
5089716	9.999881e-01	11
5089717	1.000000e+00	0
5089722	4.529710e-14	49
5089723	1.000000e+00	4
5089720	8.881784e-16	50
5089721	4.529710e-14	49
5089726	8.881784e-16	50
5089727	8.881784e-16	50
5089724	1.000000e+00	0
5089725	9.999994e-01	9
5089699	9.998471e-01	13
5089698	5.817779e-07	42
5089697	1.000000e+00	0
5089696	9.999549e-01	12
5089703	8.881784e-16	50
5089702	9.966998e-01	16
5089701	8.881784e-16	50
5089700	8.388818e-01	22
5089706	1.621870e-08	44
5089704	8.881784e-16	50
5089711	5.561376e-01	25
5089710	1.000000e+00	0
5089709	9.995319e-01	14
5089479	1.000000e+00	1
5089478	4.529710e-14	49
5089477	5.561376e-01	25
5089476	9.999999e-01	8
5089475	1.000000e+00	2
5089474	1.013194e-01	30
5089473	4.529710e-14	49
5089472	1.529320e-04	38
5089487	1.000000e+00	3
5089486	8.881784e-16	50
5089485	1.000000e+00	1
5089484	1.000000e+00	0
5089483	1.000000e+00	0
5089482	1.000000e+00	1
5089481	1.000000e+00	3
5089480	8.881784e-16	50
5089494	1.000000e+00	3
5089495	9.998471e-01	13
5089492	8.881784e-16	50
5089493	1.013194e-01	30
5089490	8.881784e-16	50
5089491	9.999549e-01	12
5089488	8.388818e-01	22
5089489	1.000000e+00	0
5089502	8.881784e-16	50
5089503	4.529710e-14	49
5089500	1.000000e+00	2
5089501	1.000000e+00	1
5089498	8.881784e-16	50
5089499	1.000000e+00	2
5089496	1.000000e+00	4
5089497	1.000000e+00	6
5089509	8.881784e-16	50
5089508	1.000000e+00	5
5089511	1.000000e+00	3
5089510	1.000000e+00	3
5089505	8.388818e-01	22
5089504	1.000000e+00	4
5089507	1.621870e-08	44
5089506	1.000000e+00	0
5089517	4.529710e-14	49
5089516	1.000000e+00	6
5089519	1.133316e-12	48
5089518	1.854161e-11	47
5089513	1.000000e+00	7
5089512	4.529710e-14	49
5089515	9.923267e-01	17
5089514	8.881784e-16	50
5089524	1.000000e+00	1
5089525	3.359055e-01	27
5089526	1.000000e+00	5
5089527	9.986989e-01	15
5089520	8.881784e-16	50
5089521	8.881784e-16	50
5089522	1.000000e+00	0
5089523	4.681115e-04	37
5089532	9.999999e-01	8
5089533	8.388818e-01	22
5089534	8.881784e-16	50
5089535	5.946023e-02	31
5089528	8.881784e-16	50
5089529	8.388818e-01	22
5089530	9.999881e-01	11
5089531	1.000000e+00	0
5089415	1.000000e+00	2
5089419	4.438624e-01	26
5089418	1.000000e+00	5
5089416	1.000000e+00	4
5089423	1.000000e+00	2
5089422	1.000000e+00	2
5089421	1.133316e-12	48
5089426	8.881784e-16	50
5089427	9.998471e-01	13
5089424	1.000000e+00	4
5089425	1.000000e+00	2
5089430	1.000000e+00	2
5089431	1.000000e+00	1
5089428	1.000000e+00	4
5089429	3.300224e-03	35
5089434	1.000000e+00	0
5089435	1.000000e+00	2
5089432	1.000000e+00	0
5089433	1.000000e+00	1
5089438	1.000000e+00	4
5089439	1.000000e+00	0
5089436	1.000000e+00	2
5089437	1.000000e+00	0
5089441	1.000000e+00	0
5089440	1.000000e+00	2
5089443	9.999972e-01	10
5089442	9.999999e-01	8
5089445	1.000000e+00	1
5089444	1.000000e+00	0
5089447	1.000000e+00	0
5089446	1.000000e+00	3
5089449	1.000000e+00	0
5089448	1.000000e+00	0
5089451	1.000000e+00	0
5089450	1.000000e+00	1
5089453	1.000000e+00	0
5089452	1.000000e+00	2
5089455	1.000000e+00	2
5089454	1.000000e+00	0
5089456	1.000000e+00	1
5089457	1.000000e+00	0
5089458	1.000000e+00	5
5089459	9.966998e-01	16
5089460	1.000000e+00	0
5089461	1.000000e+00	5
5089462	1.000000e+00	0
5089463	1.000000e+00	0
5089464	1.013194e-01	30
5089465	5.817779e-07	42
5089466	9.835804e-01	18
5089467	1.000000e+00	2
5089468	1.000000e+00	1
5089469	6.640945e-01	24
5089470	1.000000e+00	1
5090171	1.000000e+00	0
5090170	1.000000e+00	4
5090169	9.999999e-01	8
5090168	1.000000e+00	2
5090175	1.000000e+00	4
5090174	1.000000e+00	2
5090173	1.000000e+00	0
5090172	1.000000e+00	0
5090163	1.000000e+00	0
5090162	1.000000e+00	3
5090161	1.000000e+00	1
5090160	1.000000e+00	1
5090167	1.641957e-02	33
5090166	1.000000e+00	0
5090165	1.000000e+00	3
5090164	2.807050e-06	41
5090154	1.000000e+00	7
5090155	1.000000e+00	3
5090152	9.998471e-01	13
5090153	1.000000e+00	0
5090158	1.854161e-11	47
5090159	1.133316e-12	48
5090156	5.561376e-01	25
5090157	8.881784e-16	50
5090146	1.641957e-02	33
5090147	8.881784e-16	50
5090144	9.998471e-01	13
5090150	1.000000e+00	6
5090151	1.000000e+00	1
5090148	1.049339e-07	43
5090149	1.000000e+00	3
5090137	9.999972e-01	10
5090136	2.807050e-06	41
5090139	1.000000e+00	1
5090138	1.000000e+00	0
5090141	1.000000e+00	1
5090140	1.000000e+00	6
5090143	9.999549e-01	12
5090142	8.388818e-01	22
5090129	1.000000e+00	1
5090128	1.000000e+00	3
5090130	8.881784e-16	50
5090133	1.000000e+00	3
5090132	1.000000e+00	0
5090135	9.999972e-01	10
5090120	1.000000e+00	2
5090121	1.000000e+00	5
5090122	9.999972e-01	10
5090123	1.000000e+00	1
5090124	1.000000e+00	2
5090125	1.000000e+00	6
5090126	9.995319e-01	14
5090127	1.854161e-11	47
5090112	1.000000e+00	6
5090113	9.999999e-01	8
5090114	1.000000e+00	1
5090115	1.621870e-08	44
5090116	1.133316e-12	48
5090117	1.049339e-07	43
5090118	9.999972e-01	10
5090119	1.133316e-12	48
5090111	2.104926e-09	45
5090110	1.000000e+00	0
5090109	9.923267e-01	17
5090108	1.000000e+00	5
5090107	9.999549e-01	12
5090106	9.999881e-01	11
5090105	1.000000e+00	0
5090104	1.529320e-04	38
5090103	3.300224e-03	35
5090102	3.359055e-01	27
5090101	1.000000e+00	5
5090100	1.133316e-12	48
5090099	8.881784e-16	50
5090098	1.133316e-12	48
5090097	8.881784e-16	50
5090096	1.013194e-01	30
5090094	1.000000e+00	6
5090095	8.881784e-16	50
5090092	4.529710e-14	49
5090093	5.946023e-02	31
5090090	1.854161e-11	47
5090091	9.999999e-01	8
5090088	8.881784e-16	50
5090089	1.000000e+00	3
5090086	7.600562e-01	23
5090087	1.000000e+00	4
5090084	1.000000e+00	6
5090085	9.986989e-01	15
5090082	9.999881e-01	11
5090083	8.881784e-16	50
5090080	9.999972e-01	10
5090081	8.881784e-16	50
5090077	1.000000e+00	0
5090076	1.000000e+00	4
5090079	9.986989e-01	15
5090078	1.000000e+00	0
5090073	8.881784e-16	50
5090072	1.193067e-05	40
5090074	1.000000e+00	4
5090069	2.230891e-10	46
5090068	9.999999e-01	8
5090070	1.133316e-12	48
5090065	1.000000e+00	3
5090064	8.881784e-16	50
5090067	1.000000e+00	3
5090066	1.000000e+00	4
5090060	1.000000e+00	2
5090061	1.000000e+00	4
5090062	9.999994e-01	9
5090063	9.405398e-01	20
5090056	2.230891e-10	46
5090057	1.000000e+00	2
5090058	8.881784e-16	50
5090059	1.000000e+00	0
5090052	1.000000e+00	0
5090053	1.529320e-04	38
5090054	1.000000e+00	6
5090055	8.881784e-16	50
5090048	9.999994e-01	9
5090049	1.000000e+00	0
5090050	7.600562e-01	23
5090051	1.000000e+00	0
5090290	1.000000e+00	0
5090291	1.000000e+00	1
5090288	1.000000e+00	0
5090289	1.000000e+00	0
5090294	1.000000e+00	2
5090295	1.000000e+00	6
5090292	1.000000e+00	0
5090293	9.999881e-01	11
5090298	9.999881e-01	11
5090299	1.000000e+00	7
5090296	2.807050e-06	41
5090297	1.621870e-08	44
5090302	1.133316e-12	48
5090303	1.854161e-11	47
5090300	1.000000e+00	6
5090301	2.230891e-10	46
5090275	8.986806e-01	21
5090273	1.641957e-02	33
5090272	9.966998e-01	16
5090279	1.000000e+00	3
5090278	8.881784e-16	50
5090277	9.986989e-01	15
5090276	1.000000e+00	3
5090283	1.000000e+00	1
5090282	1.000000e+00	1
5090281	1.000000e+00	2
5090280	8.881784e-16	50
5090287	1.000000e+00	0
5090286	1.000000e+00	0
5090285	8.881784e-16	50
5090284	1.000000e+00	2
5090256	2.807050e-06	41
5090257	9.999881e-01	11
5090258	1.000000e+00	1
5090259	1.000000e+00	0
5090260	1.000000e+00	0
5090261	1.611182e-01	29
5090262	1.000000e+00	0
5090263	1.000000e+00	1
5090264	5.561376e-01	25
5090265	1.000000e+00	0
5090266	1.854161e-11	47
5090267	1.000000e+00	0
5090268	1.000000e+00	0
5090269	1.000000e+00	0
5090270	1.000000e+00	1
5090271	5.561376e-01	25
5090240	5.561376e-01	25
5090243	1.000000e+00	2
5090242	1.000000e+00	1
5090245	7.673339e-03	34
5090244	8.881784e-16	50
5090247	1.000000e+00	4
5090246	1.641957e-02	33
5090249	1.000000e+00	3
5090248	1.000000e+00	5
5090251	4.681115e-04	37
5090250	9.998471e-01	13
5090253	4.438624e-01	26
5090252	8.881784e-16	50
5090255	1.000000e+00	5
5090254	8.881784e-16	50
5090230	2.230891e-10	46
5090231	9.966998e-01	16
5090228	8.986806e-01	21
5090229	8.881784e-16	50
5090227	4.529710e-14	49
5090224	9.999994e-01	9
5090238	1.000000e+00	6
5090236	1.000000e+00	7
5090237	9.999972e-01	10
5090234	8.881784e-16	50
5090235	1.193067e-05	40
5090232	1.000000e+00	3
5090233	9.998471e-01	13
5090214	4.510745e-05	39
5090213	1.000000e+00	2
5090212	1.000000e+00	4
5090211	1.000000e+00	4
5090210	7.673339e-03	34
5090209	9.986989e-01	15
5090208	1.000000e+00	3
5090223	1.000000e+00	0
5090222	1.000000e+00	3
5090221	1.000000e+00	3
5090220	1.000000e+00	3
5090219	9.999999e-01	8
5090218	9.995319e-01	14
5090217	5.561376e-01	25
5090216	1.000000e+00	1
5090196	1.000000e+00	0
5090197	1.000000e+00	1
5090198	1.000000e+00	2
5090199	9.999999e-01	8
5090192	1.000000e+00	3
5090193	1.000000e+00	0
5090194	1.000000e+00	0
5090195	3.300224e-03	35
5090205	8.881784e-16	50
5090206	9.999549e-01	12
5090207	8.881784e-16	50
5090200	9.999994e-01	9
5090201	1.000000e+00	0
5090202	8.881784e-16	50
5090203	8.881784e-16	50
5090181	1.000000e+00	0
5090180	1.000000e+00	0
5090183	4.510745e-05	39
5090182	9.999999e-01	8
5090177	7.673339e-03	34
5090176	9.999994e-01	9
5090179	2.399438e-01	28
5090178	1.000000e+00	2
5090189	9.835804e-01	18
5090188	1.000000e+00	1
5090191	1.000000e+00	1
5090190	1.000000e+00	2
5090185	1.000000e+00	0
5090184	1.000000e+00	0
5090187	1.000000e+00	0
5090186	1.000000e+00	1
5089896	1.000000e+00	1
5089897	1.000000e+00	2
5089898	1.000000e+00	0
5089899	1.000000e+00	0
5089900	9.986989e-01	15
5089901	9.999549e-01	12
5089902	1.000000e+00	0
5089903	1.000000e+00	0
5089888	4.529710e-14	49
5089889	1.854161e-11	47
5089890	9.999994e-01	9
5089891	9.999972e-01	10
5089892	1.000000e+00	0
5089893	1.193067e-05	40
5089894	1.000000e+00	1
5089895	1.000000e+00	0
5089913	1.000000e+00	3
5089912	1.000000e+00	1
5089915	9.966998e-01	16
5089914	1.000000e+00	3
5089917	1.000000e+00	3
5089916	2.104926e-09	45
5089919	1.000000e+00	1
5089918	1.000000e+00	6
5089905	1.000000e+00	1
5089904	1.000000e+00	1
5089907	1.000000e+00	1
5089906	1.000000e+00	0
5089909	1.000000e+00	2
5089908	1.049339e-07	43
5089911	9.999972e-01	10
5089910	1.000000e+00	2
5089866	1.000000e+00	0
5089867	1.000000e+00	0
5089864	1.000000e+00	1
5089865	1.000000e+00	0
5089870	1.000000e+00	0
5089871	1.000000e+00	0
5089868	1.000000e+00	0
5089869	1.000000e+00	0
5089858	1.000000e+00	5
5089859	9.999994e-01	9
5089856	9.999881e-01	11
5089857	1.000000e+00	2
5089862	8.881784e-16	50
5089863	1.000000e+00	5
5089860	1.000000e+00	4
5089861	1.000000e+00	3
5089883	9.999549e-01	12
5089882	9.966998e-01	16
5089881	9.923267e-01	17
5089880	1.000000e+00	0
5089887	2.807050e-06	41
5089886	8.881784e-16	50
5089885	1.611182e-01	29
5089884	1.000000e+00	6
5089875	1.000000e+00	0
5089874	9.405398e-01	20
5089873	1.000000e+00	0
5089872	1.000000e+00	0
5089879	1.000000e+00	0
5089878	9.835804e-01	18
5089877	1.000000e+00	2
5089876	9.999881e-01	11
5089836	3.359055e-01	27
5089837	1.049339e-07	43
5089838	8.388818e-01	22
5089839	9.405398e-01	20
5089832	1.000000e+00	4
5089833	4.529710e-14	49
5089834	2.104926e-09	45
5089835	5.946023e-02	31
5089828	1.000000e+00	0
5089829	9.999972e-01	10
5089830	9.675457e-01	19
5089831	1.000000e+00	3
5089824	1.000000e+00	1
5089825	5.946023e-02	31
5089826	1.000000e+00	3
5089827	8.881784e-16	50
5089853	6.640945e-01	24
5089852	8.881784e-16	50
5089855	9.405398e-01	20
5089854	1.611182e-01	29
5089849	1.000000e+00	5
5089848	4.529710e-14	49
5089851	8.986806e-01	21
5089850	9.995319e-01	14
5089845	1.000000e+00	3
5089844	1.000000e+00	4
5089847	1.000000e+00	7
5089846	1.000000e+00	1
5089841	2.807050e-06	41
5089840	8.881784e-16	50
5089843	1.641957e-02	33
5089842	1.000000e+00	7
5089806	8.881784e-16	50
5089807	1.000000e+00	1
5089804	8.881784e-16	50
5089805	8.881784e-16	50
5089802	1.000000e+00	6
5089803	8.881784e-16	50
5089800	9.675457e-01	19
5089801	1.000000e+00	5
5089798	2.230891e-10	46
5089799	9.999881e-01	11
5089796	9.999994e-01	9
5089797	4.510745e-05	39
5089794	4.510745e-05	39
5089795	5.817779e-07	42
5089792	9.999881e-01	11
5089793	9.923267e-01	17
5089823	1.000000e+00	3
5089822	8.881784e-16	50
5089821	1.000000e+00	6
5089820	8.881784e-16	50
5089819	1.000000e+00	3
5089818	8.881784e-16	50
5089817	1.000000e+00	2
5089816	1.000000e+00	7
5089815	1.000000e+00	3
5089814	8.881784e-16	50
5089813	9.999999e-01	8
5089812	9.999999e-01	8
5089811	9.999881e-01	11
5089810	7.673339e-03	34
5089809	9.675457e-01	19
5089808	1.000000e+00	0
5090017	9.986989e-01	15
5090016	8.881784e-16	50
5090019	1.000000e+00	1
5090018	1.000000e+00	2
5090021	9.405398e-01	20
5090020	1.000000e+00	2
5090023	8.881784e-16	50
5090022	4.510745e-05	39
5090025	1.000000e+00	1
5090024	9.966998e-01	16
5090027	1.000000e+00	7
5090026	1.000000e+00	3
5090029	2.230891e-10	46
5090028	1.000000e+00	2
5090031	1.000000e+00	0
5090030	9.999881e-01	11
5090032	1.000000e+00	3
5090033	9.998471e-01	13
5090034	9.999549e-01	12
5090035	1.000000e+00	3
5090036	8.881784e-16	50
5090037	8.881784e-16	50
5090038	9.999549e-01	12
5090039	9.986989e-01	15
5090040	8.986806e-01	21
5090041	4.529710e-14	49
5090042	2.230891e-10	46
5090043	3.359055e-01	27
5090044	3.359055e-01	27
5090045	1.529320e-04	38
5090046	8.881784e-16	50
5089987	1.000000e+00	1
5089986	1.000000e+00	3
5089985	1.000000e+00	4
5089984	1.000000e+00	3
5089991	1.000000e+00	6
5089990	1.621870e-08	44
5089989	1.000000e+00	6
5089988	9.999972e-01	10
5089995	2.399438e-01	28
5089994	1.049339e-07	43
5089993	9.986989e-01	15
5089992	8.881784e-16	50
5089999	1.013194e-01	30
5089998	9.999999e-01	8
5089997	5.817779e-07	42
5090002	1.000000e+00	4
5090003	1.611182e-01	29
5090000	1.000000e+00	5
5090001	4.529710e-14	49
5090006	1.529320e-04	38
5090007	9.999999e-01	8
5090004	1.000000e+00	3
5090005	1.049339e-07	43
5090010	1.000000e+00	1
5090011	1.000000e+00	1
5090008	1.000000e+00	1
5090009	1.000000e+00	0
5090014	1.000000e+00	2
5090015	1.000000e+00	4
5090012	1.000000e+00	0
5090013	1.000000e+00	0
5089957	9.966998e-01	16
5089956	8.881784e-16	50
5089959	2.104926e-09	45
5089958	1.000000e+00	1
5089953	1.854161e-11	47
5089952	4.529710e-14	49
5089955	8.881784e-16	50
5089954	3.359055e-01	27
5089965	9.999999e-01	8
5089964	9.923267e-01	17
5089967	8.986806e-01	21
5089966	8.881784e-16	50
5089961	8.881784e-16	50
5089960	9.835804e-01	18
5089963	7.600562e-01	23
5089962	2.104926e-09	45
5089972	1.611182e-01	29
5089973	8.881784e-16	50
5089974	1.049339e-07	43
5089975	9.999972e-01	10
5089968	1.000000e+00	0
5089969	2.104926e-09	45
5089970	5.946023e-02	31
5089971	2.230891e-10	46
5089980	2.807050e-06	41
5089981	1.000000e+00	4
5089982	1.000000e+00	3
5089983	1.000000e+00	4
5089977	8.881784e-16	50
5089978	7.600562e-01	23
5089979	8.881784e-16	50
5089927	1.000000e+00	2
5089926	1.000000e+00	1
5089925	1.000000e+00	0
5089924	1.000000e+00	4
5089923	1.000000e+00	2
5089922	1.000000e+00	0
5089921	9.999549e-01	12
5089920	1.000000e+00	2
5089935	8.986806e-01	21
5089934	7.673339e-03	34
5089933	9.999972e-01	10
5089932	1.000000e+00	6
5089931	9.675457e-01	19
5089930	1.000000e+00	1
5089929	7.600562e-01	23
5089928	8.881784e-16	50
5089942	5.817779e-07	42
5089943	1.000000e+00	1
5089940	9.998471e-01	13
5089941	9.986989e-01	15
5089938	9.405398e-01	20
5089939	1.000000e+00	1
5089936	9.923267e-01	17
5089937	9.966998e-01	16
5089950	1.529320e-04	38
5089951	4.681115e-04	37
5089948	1.000000e+00	2
5089949	8.881784e-16	50
5089946	9.675457e-01	19
5089947	8.388818e-01	22
5089944	1.000000e+00	3
5089945	9.966998e-01	16
5092537	8.881784e-16	50
5092536	5.817779e-07	42
5092539	8.881784e-16	50
5092538	8.986806e-01	21
5092541	6.640945e-01	24
5092540	5.561376e-01	25
5092543	9.999972e-01	10
5092542	9.923267e-01	17
5092529	9.999994e-01	9
5092528	4.681115e-04	37
5092531	1.193067e-05	40
5092530	9.675457e-01	19
5092533	8.881784e-16	50
5092532	2.230891e-10	46
5092535	1.854161e-11	47
5092534	8.881784e-16	50
5092521	1.000000e+00	6
5092522	9.966998e-01	16
5092523	1.000000e+00	1
5092524	8.881784e-16	50
5092525	1.621870e-08	44
5092526	3.359055e-01	27
5092527	4.438624e-01	26
5092513	9.999549e-01	12
5092515	9.999999e-01	8
5092516	8.881784e-16	50
5092517	9.998471e-01	13
5092518	1.133316e-12	48
5092507	9.923267e-01	17
5092505	8.881784e-16	50
5092504	8.881784e-16	50
5092508	9.923267e-01	17
5092499	9.999994e-01	9
5092498	8.881784e-16	50
5092497	9.986989e-01	15
5092503	1.013194e-01	30
5092502	4.529710e-14	49
5092500	9.999999e-01	8
5092488	1.641957e-02	33
5092495	1.013194e-01	30
5092482	1.000000e+00	0
5092483	1.000000e+00	0
5092480	8.881784e-16	50
5092481	8.881784e-16	50
5092486	3.359055e-01	27
5092487	1.000000e+00	6
5092484	1.000000e+00	4
5092485	9.995319e-01	14
5092605	9.999881e-01	11
5092604	8.881784e-16	50
5092607	1.000000e+00	7
5092606	1.000000e+00	4
5092601	4.529710e-14	49
5092600	9.999881e-01	11
5092603	1.000000e+00	7
5092602	1.000000e+00	4
5092596	1.000000e+00	1
5092599	8.881784e-16	50
5092598	8.881784e-16	50
5092593	9.999994e-01	9
5092592	8.881784e-16	50
5092594	1.000000e+00	5
5092588	1.000000e+00	5
5092589	9.995319e-01	14
5092590	1.000000e+00	5
5092591	1.000000e+00	0
5092584	1.000000e+00	3
5092585	1.000000e+00	0
5092586	1.000000e+00	2
5092587	1.000000e+00	5
5092580	9.995319e-01	14
5092581	1.000000e+00	3
5092582	1.000000e+00	3
5092583	3.359055e-01	27
5092576	1.641957e-02	33
5092577	4.529710e-14	49
5092578	1.000000e+00	1
5092579	9.986989e-01	15
5092575	2.230891e-10	46
5092574	8.881784e-16	50
5092573	1.301086e-03	36
5092572	1.133316e-12	48
5092571	3.300224e-03	35
5092570	1.193067e-05	40
5092569	2.104926e-09	45
5092568	9.923267e-01	17
5092567	1.529320e-04	38
5092566	1.000000e+00	5
5092565	1.301086e-03	36
5092564	8.881784e-16	50
5092563	9.999881e-01	11
5092562	5.817779e-07	42
5092561	8.881784e-16	50
5092560	2.807050e-06	41
5092558	8.881784e-16	50
5092559	9.999972e-01	10
5092556	9.999994e-01	9
5092557	9.999999e-01	8
5092554	1.000000e+00	3
5092555	8.881784e-16	50
5092552	8.881784e-16	50
5092553	8.881784e-16	50
5092550	9.966998e-01	16
5092551	1.000000e+00	3
5092548	1.641957e-02	33
5092549	1.854161e-11	47
5092546	8.881784e-16	50
5092547	8.881784e-16	50
5092544	7.600562e-01	23
5092545	9.923267e-01	17
5092400	1.000000e+00	0
5092401	1.000000e+00	2
5092402	1.000000e+00	6
5092403	1.000000e+00	0
5092404	1.621870e-08	44
5092405	1.000000e+00	0
5092406	1.000000e+00	0
5092407	1.000000e+00	7
5092408	9.999972e-01	10
5092409	8.881784e-16	50
5092410	5.561376e-01	25
5092411	1.000000e+00	0
5092412	9.966998e-01	16
5092413	1.000000e+00	5
5092414	1.000000e+00	3
5092385	5.946023e-02	31
5092384	2.399438e-01	28
5092387	8.881784e-16	50
5092386	1.000000e+00	0
5092389	1.000000e+00	0
5092388	1.000000e+00	0
5092391	1.000000e+00	0
5092390	1.000000e+00	0
5092393	3.245432e-02	32
5092395	1.000000e+00	0
5092394	8.881784e-16	50
5092397	1.000000e+00	0
5092396	1.000000e+00	1
5092399	1.000000e+00	0
5092398	1.000000e+00	0
5092370	1.133316e-12	48
5092371	1.000000e+00	0
5092368	1.000000e+00	1
5092369	1.000000e+00	1
5092374	8.881784e-16	50
5092375	9.986989e-01	15
5092372	9.999994e-01	9
[truncated: 2,910 more rows]
