# Supplementary material for: Translational Selection Is Ubiquitous in Prokaryotes
Source: PLoS Genet. 2010 Jun 24;6(6):e1001004. doi: 10.1371/journal.pgen.1001004 (PMC2891978; doi:10.1371/journal.pgen.1001004)
Supplement: Dataset S1 — OCU/non-OCU gene calls in 461 Bacterial and Archaeal genomes, and summary tables of genome properties and OCU preferences for specific codons. (4.77 MB ZIP) [file pgen.1001004.s001.zip › Dataset_S1_Bacteria/Flavobacterium_psychrophilum_JIP02_86.arff.ocuGenes]

GeneID	signTest_p	ocuProbWinCnt
5298551	5.561376e-01	25
5298550	2.807050e-06	41
5298549	4.529710e-14	49
5298548	8.388818e-01	22
5298547	1.529320e-04	38
5298546	2.230891e-10	46
5298545	9.999549e-01	12
5298544	2.399438e-01	28
5298558	1.000000e+00	0
5298557	1.000000e+00	0
5298556	1.000000e+00	0
5298555	1.000000e+00	0
5298554	4.681115e-04	37
5298553	8.881784e-16	50
5298552	1.000000e+00	2
5298534	9.675457e-01	19
5298535	1.611182e-01	29
5298532	5.817779e-07	42
5298533	9.999549e-01	12
5298531	1.000000e+00	0
5298528	4.529710e-14	49
5298529	1.013194e-01	30
5298542	5.946023e-02	31
5298543	1.000000e+00	1
5298540	9.966998e-01	16
5298541	2.399438e-01	28
5298538	1.000000e+00	3
5298539	1.000000e+00	4
5298536	9.999999e-01	8
5298537	1.013194e-01	30
5298517	3.245432e-02	32
5298516	1.000000e+00	0
5298519	8.881784e-16	50
5298518	1.000000e+00	7
5298513	9.405398e-01	20
5298512	8.881784e-16	50
5298515	1.000000e+00	0
5298514	1.000000e+00	0
5298525	2.807050e-06	41
5298524	9.675457e-01	19
5298527	8.881784e-16	50
5298526	1.000000e+00	6
5298521	1.301086e-03	36
5298520	1.854161e-11	47
5298523	1.000000e+00	6
5298522	8.881784e-16	50
5298500	1.000000e+00	0
5298501	1.000000e+00	0
5298502	1.000000e+00	0
5298503	9.835804e-01	18
5298496	8.881784e-16	50
5298497	9.999972e-01	10
5298498	1.000000e+00	0
5298499	1.000000e+00	0
5298508	1.000000e+00	3
5298509	9.999881e-01	11
5298510	8.881784e-16	50
5298511	9.405398e-01	20
5298504	1.000000e+00	1
5298506	1.000000e+00	4
5298507	8.881784e-16	50
5298483	8.881784e-16	50
5298482	5.561376e-01	25
5298481	9.405398e-01	20
5298480	1.000000e+00	1
5298487	8.881784e-16	50
5298486	1.000000e+00	4
5298485	1.000000e+00	6
5298484	1.000000e+00	4
5298491	1.000000e+00	0
5298490	8.881784e-16	50
5298489	1.049339e-07	43
5298488	7.600562e-01	23
5298495	8.881784e-16	50
5298494	3.359055e-01	27
5298493	8.388818e-01	22
5298492	1.000000e+00	0
5298474	1.000000e+00	1
5298475	9.998471e-01	13
5298472	9.986989e-01	15
5298473	9.999994e-01	9
5298478	8.881784e-16	50
5298479	9.999994e-01	9
5298476	9.986989e-01	15
5298477	9.405398e-01	20
5298686	1.000000e+00	7
5298687	1.013194e-01	30
5298684	1.000000e+00	2
5298685	9.966998e-01	16
5298682	1.000000e+00	0
5298683	8.881784e-16	50
5298680	1.000000e+00	4
5298681	1.000000e+00	0
5298678	1.529320e-04	38
5298679	1.000000e+00	0
5298676	1.529320e-04	38
5298677	9.999549e-01	12
5298674	8.388818e-01	22
5298675	9.999994e-01	9
5298672	9.999999e-01	8
5298673	8.881784e-16	50
5298671	1.000000e+00	5
5298670	1.000000e+00	0
5298669	9.986989e-01	15
5298668	1.000000e+00	1
5298667	3.359055e-01	27
5298666	9.999994e-01	9
5298665	1.000000e+00	1
5298664	5.817779e-07	42
5298663	1.193067e-05	40
5298657	8.881784e-16	50
5298656	1.000000e+00	6
5298653	8.881784e-16	50
5298654	1.000000e+00	7
5298648	9.999881e-01	11
5298649	1.000000e+00	7
5298650	5.817779e-07	42
5298651	8.881784e-16	50
5298644	1.000000e+00	1
5298645	8.986806e-01	21
5298646	1.133316e-12	48
5298647	1.000000e+00	5
5298640	2.230891e-10	46
5298641	3.359055e-01	27
5298643	1.000000e+00	1
5298637	9.995319e-01	14
5298636	2.230891e-10	46
5298639	9.999999e-01	8
5298638	1.000000e+00	3
5298633	9.675457e-01	19
5298632	1.000000e+00	0
5298635	1.000000e+00	2
5298634	1.013194e-01	30
5298629	4.510745e-05	39
5298628	8.881784e-16	50
5298631	1.000000e+00	5
5298630	6.640945e-01	24
5298625	8.881784e-16	50
5298624	8.881784e-16	50
5298627	1.000000e+00	2
5298626	8.881784e-16	50
5298618	1.000000e+00	2
5298619	1.000000e+00	0
5298616	8.881784e-16	50
5298617	1.529320e-04	38
5298622	1.000000e+00	2
5298623	7.673339e-03	34
5298620	1.000000e+00	0
5298621	1.621870e-08	44
5298610	1.000000e+00	1
5298611	1.000000e+00	0
5298608	9.999999e-01	8
5298609	4.529710e-14	49
5298614	7.673339e-03	34
5298615	1.000000e+00	1
5298612	1.000000e+00	2
5298613	1.000000e+00	5
5298603	1.000000e+00	1
5298602	1.133316e-12	48
5298601	1.133316e-12	48
5298600	1.000000e+00	4
5298607	9.999994e-01	9
5298606	1.301086e-03	36
5298605	1.000000e+00	1
5298604	1.529320e-04	38
5298595	1.000000e+00	7
5298594	8.881784e-16	50
5298593	1.000000e+00	0
5298592	1.193067e-05	40
5298599	1.000000e+00	5
5298598	1.000000e+00	4
5298597	2.399438e-01	28
5298596	1.000000e+00	7
5298584	1.000000e+00	0
5298585	1.000000e+00	0
5298586	9.675457e-01	19
5298587	9.999881e-01	11
5298588	1.000000e+00	1
5298589	1.000000e+00	0
5298590	8.881784e-16	50
5298591	8.881784e-16	50
5298576	1.133316e-12	48
5298577	9.999972e-01	10
5298578	8.388818e-01	22
5298579	3.300224e-03	35
5298580	1.000000e+00	1
5298582	9.675457e-01	19
5298583	1.621870e-08	44
5298568	1.611182e-01	29
5298571	1.000000e+00	0
5298570	1.000000e+00	0
5298573	1.000000e+00	0
5298572	1.000000e+00	2
5298575	8.881784e-16	50
5298574	9.999999e-01	8
5298561	9.405398e-01	20
5298560	4.529710e-14	49
5298563	1.193067e-05	40
5298562	1.000000e+00	6
5298567	1.000000e+00	4
5299025	8.881784e-16	50
5299024	1.000000e+00	0
5299027	1.000000e+00	5
5299026	1.000000e+00	0
5299029	9.966998e-01	16
5299030	8.881784e-16	50
5299033	1.000000e+00	7
5299032	9.999881e-01	11
5299034	1.000000e+00	2
5299037	1.000000e+00	0
5299036	1.000000e+00	0
5299039	8.986806e-01	21
5299038	3.300224e-03	35
5299008	4.438624e-01	26
5299009	9.999994e-01	9
5299010	8.986806e-01	21
5299011	1.049339e-07	43
5299012	9.999999e-01	8
5299013	4.529710e-14	49
5299014	9.999549e-01	12
5299015	8.986806e-01	21
5299016	8.881784e-16	50
5299017	1.000000e+00	7
5299018	8.881784e-16	50
5299019	8.881784e-16	50
5299020	9.999549e-01	12
5299021	8.881784e-16	50
5299022	9.986989e-01	15
5299023	8.881784e-16	50
5299059	1.000000e+00	6
5299058	2.230891e-10	46
5299056	1.621870e-08	44
5299063	1.000000e+00	0
5299062	1.000000e+00	1
5299061	9.998471e-01	13
5299060	9.999999e-01	8
5299067	1.000000e+00	0
5299066	1.000000e+00	0
5299065	1.000000e+00	0
5299064	1.000000e+00	0
5299071	1.000000e+00	1
5299070	9.999999e-01	8
5299069	9.999881e-01	11
5299068	1.000000e+00	2
5299042	1.000000e+00	6
5299043	9.999999e-01	8
5299040	8.881784e-16	50
5299041	7.600562e-01	23
5299046	1.133316e-12	48
5299047	1.000000e+00	5
5299044	1.000000e+00	2
5299045	6.640945e-01	24
5299050	4.529710e-14	49
5299051	1.854161e-11	47
5299048	1.000000e+00	0
5299049	9.835804e-01	18
5299054	1.133316e-12	48
5299055	9.999994e-01	9
5299052	9.999972e-01	10
5299053	1.133316e-12	48
5298965	1.000000e+00	0
5298964	8.881784e-16	50
5298967	1.000000e+00	0
5298966	1.000000e+00	1
5298961	1.000000e+00	4
5298963	1.301086e-03	36
5298962	1.000000e+00	0
5298973	8.881784e-16	50
5298975	1.000000e+00	0
5298974	1.000000e+00	0
5298969	1.641957e-02	33
5298968	1.000000e+00	0
5298971	3.300224e-03	35
5298970	1.000000e+00	6
5298948	1.000000e+00	4
5298949	1.301086e-03	36
5298950	2.104926e-09	45
5298951	1.000000e+00	1
5298944	1.000000e+00	0
5298945	1.000000e+00	0
5298947	1.000000e+00	2
5298956	1.301086e-03	36
5298957	9.923267e-01	17
5298958	1.000000e+00	1
5298959	8.986806e-01	21
5298952	1.000000e+00	3
5298953	1.000000e+00	4
5298954	1.301086e-03	36
5298955	1.854161e-11	47
5298999	1.000000e+00	0
5298998	8.881784e-16	50
5298997	1.641957e-02	33
5298996	8.881784e-16	50
5298995	1.000000e+00	0
5298994	9.405398e-01	20
5298993	1.000000e+00	0
5298992	1.000000e+00	3
5299007	9.999549e-01	12
5299006	1.000000e+00	1
5299005	1.013194e-01	30
5299003	1.000000e+00	5
5299002	9.999881e-01	11
5299001	2.230891e-10	46
5299000	1.000000e+00	7
5298982	8.986806e-01	21
5298983	9.999549e-01	12
5298980	1.000000e+00	1
5298981	9.999994e-01	9
5298978	9.986989e-01	15
5298979	8.881784e-16	50
5298976	1.000000e+00	0
5298977	2.104926e-09	45
5298990	1.000000e+00	6
5298991	1.000000e+00	0
5298988	1.000000e+00	7
5298989	1.000000e+00	0
5298986	8.881784e-16	50
5298984	1.000000e+00	0
5298985	1.000000e+00	7
5299160	7.673339e-03	34
5299161	1.000000e+00	0
5299162	5.817779e-07	42
5299163	1.000000e+00	2
5299164	1.000000e+00	0
5299165	9.999994e-01	9
5299166	1.000000e+00	1
5299167	1.000000e+00	0
5299152	1.000000e+00	1
5299153	1.000000e+00	0
5299154	1.000000e+00	0
5299155	1.000000e+00	0
5299156	9.998471e-01	13
5299157	8.881784e-16	50
5299158	9.986989e-01	15
5299159	1.000000e+00	0
5299145	1.000000e+00	5
5299147	1.000000e+00	0
5299149	1.000000e+00	1
5299148	1.000000e+00	3
5299151	9.966998e-01	16
5299150	1.000000e+00	0
5299137	1.000000e+00	3
5299136	8.881784e-16	50
5299139	8.881784e-16	50
5299138	8.881784e-16	50
5299141	8.881784e-16	50
5299140	9.999994e-01	9
5299143	1.000000e+00	1
5299142	9.835804e-01	18
5299194	1.000000e+00	6
5299195	4.438624e-01	26
5299192	1.000000e+00	2
5299193	2.807050e-06	41
5299199	1.000000e+00	2
5299197	1.000000e+00	0
5299186	1.000000e+00	1
5299187	2.230891e-10	46
5299184	8.881784e-16	50
5299185	8.881784e-16	50
5299190	1.000000e+00	5
5299191	1.000000e+00	0
5299188	1.000000e+00	1
5299189	8.881784e-16	50
5299179	5.817779e-07	42
5299178	1.000000e+00	1
5299177	1.000000e+00	2
5299183	1.000000e+00	0
5299180	1.000000e+00	6
5299171	9.998471e-01	13
5299170	1.000000e+00	2
5299169	1.000000e+00	1
5299168	9.999994e-01	9
5299175	1.000000e+00	2
5299174	1.000000e+00	2
5299173	9.995319e-01	14
5299172	5.946023e-02	31
5299100	1.000000e+00	0
5299101	8.881784e-16	50
5299102	1.049339e-07	43
5299103	4.529710e-14	49
5299096	9.675457e-01	19
5299098	1.000000e+00	7
5299099	9.675457e-01	19
5299092	1.000000e+00	1
5299093	4.438624e-01	26
5299094	9.986989e-01	15
5299095	9.999549e-01	12
5299088	1.000000e+00	0
5299089	1.000000e+00	4
5299090	1.000000e+00	4
5299091	8.881784e-16	50
5299085	9.999972e-01	10
5299084	2.807050e-06	41
5299087	1.193067e-05	40
5299086	4.438624e-01	26
5299080	1.000000e+00	6
5299083	9.999994e-01	9
5299082	9.998471e-01	13
5299077	1.049339e-07	43
5299076	1.000000e+00	3
5299079	3.300224e-03	35
5299078	2.230891e-10	46
5299073	9.999881e-01	11
5299072	1.133316e-12	48
5299075	9.986989e-01	15
5299074	8.881784e-16	50
5299135	9.675457e-01	19
5299132	4.510745e-05	39
5299130	9.999999e-01	8
5299131	8.881784e-16	50
5299128	1.000000e+00	5
5299129	8.881784e-16	50
5299126	9.995319e-01	14
5299127	1.000000e+00	2
5299124	1.000000e+00	0
5299125	2.230891e-10	46
5299122	1.000000e+00	1
5299123	1.000000e+00	0
5299121	9.999999e-01	8
5299117	1.000000e+00	6
5299116	1.049339e-07	43
5299115	5.817779e-07	42
5299114	9.999999e-01	8
5299113	5.946023e-02	31
5299112	9.999881e-01	11
5299111	8.881784e-16	50
5299110	1.133316e-12	48
5299109	8.881784e-16	50
5299108	9.998471e-01	13
5299107	1.000000e+00	4
5299106	2.807050e-06	41
5299105	9.675457e-01	19
5298752	1.000000e+00	2
5298758	1.000000e+00	4
5298759	1.000000e+00	0
5298757	9.998471e-01	13
5298762	8.881784e-16	50
5298760	1.000000e+00	7
5298761	4.529710e-14	49
5298766	9.999994e-01	9
5298767	1.000000e+00	2
5298764	1.049339e-07	43
5298765	1.013194e-01	30
5298771	5.817779e-07	42
5298770	4.529710e-14	49
5298769	1.000000e+00	1
5298768	9.405398e-01	20
5298775	1.000000e+00	3
5298774	1.000000e+00	0
5298773	1.000000e+00	7
5298772	9.999881e-01	11
5298779	1.000000e+00	0
5298777	1.000000e+00	0
5298776	8.881784e-16	50
5298783	1.000000e+00	5
5298782	6.640945e-01	24
5298781	1.854161e-11	47
5298780	1.000000e+00	3
5298784	9.923267e-01	17
5298785	1.000000e+00	0
5298786	1.000000e+00	4
5298787	1.000000e+00	7
5298788	1.000000e+00	3
5298789	1.611182e-01	29
5298791	5.817779e-07	42
5298792	1.193067e-05	40
5298793	1.000000e+00	3
5298794	1.000000e+00	1
5298795	1.000000e+00	3
5298796	1.000000e+00	7
5298797	1.000000e+00	1
5298798	2.399438e-01	28
5298799	1.611182e-01	29
5298801	1.000000e+00	0
5298800	1.621870e-08	44
5298803	9.966998e-01	16
5298802	1.000000e+00	3
5298805	1.000000e+00	3
5298804	1.000000e+00	0
5298807	8.881784e-16	50
5298806	1.000000e+00	2
5298809	2.807050e-06	41
5298808	8.881784e-16	50
5298811	9.999549e-01	12
5298810	1.000000e+00	4
5298813	1.000000e+00	2
5298812	1.000000e+00	7
5298815	1.000000e+00	0
5298814	1.000000e+00	3
5298694	9.999972e-01	10
5298695	1.000000e+00	1
5298692	1.000000e+00	0
5298693	4.529710e-14	49
5298690	1.133316e-12	48
5298691	2.230891e-10	46
5298688	9.999999e-01	8
5298689	1.000000e+00	3
5298702	4.510745e-05	39
5298703	4.529710e-14	49
5298700	1.133316e-12	48
5298701	4.529710e-14	49
5298698	8.881784e-16	50
5298699	8.881784e-16	50
5298696	3.300224e-03	35
5298697	8.881784e-16	50
5298711	1.000000e+00	0
5298710	1.000000e+00	0
5298709	1.000000e+00	0
5298708	1.000000e+00	0
5298707	8.881784e-16	50
5298706	1.000000e+00	2
5298705	1.000000e+00	3
5298704	1.000000e+00	0
5298719	1.000000e+00	3
5298718	8.881784e-16	50
5298716	1.611182e-01	29
5298714	9.966998e-01	16
5298713	1.854161e-11	47
5298712	1.000000e+00	1
5298724	4.529710e-14	49
5298725	1.000000e+00	6
5298726	1.000000e+00	3
5298727	9.999994e-01	9
5298721	7.600562e-01	23
5298722	1.000000e+00	7
5298723	1.000000e+00	2
5298732	8.881784e-16	50
5298733	9.999972e-01	10
5298734	6.640945e-01	24
5298735	1.000000e+00	0
5298728	1.000000e+00	0
5298729	1.621870e-08	44
5298730	8.881784e-16	50
5298731	8.881784e-16	50
5298741	4.529710e-14	49
5298740	1.000000e+00	0
5298742	1.000000e+00	5
5298737	5.817779e-07	42
5298736	8.881784e-16	50
5298739	8.986806e-01	21
5298738	2.807050e-06	41
5298748	9.998471e-01	13
5298751	1.000000e+00	3
5298750	1.000000e+00	0
5298745	1.000000e+00	3
5298744	8.881784e-16	50
5298747	7.673339e-03	34
5298746	1.000000e+00	0
5298890	1.000000e+00	5
5298889	9.999999e-01	8
5298888	1.000000e+00	5
5298895	1.000000e+00	0
5298894	1.000000e+00	0
5298893	1.000000e+00	0
5298892	1.641957e-02	33
5298883	9.966998e-01	16
5298882	9.923267e-01	17
5298881	9.966998e-01	16
5298880	7.600562e-01	23
5298887	8.881784e-16	50
5298886	1.133316e-12	48
5298885	2.399438e-01	28
5298884	1.000000e+00	0
5298906	9.998471e-01	13
5298907	1.000000e+00	2
5298904	9.999972e-01	10
5298905	1.000000e+00	1
5298910	5.561376e-01	25
5298911	1.000000e+00	0
5298908	9.405398e-01	20
5298909	9.995319e-01	14
5298898	9.999972e-01	10
5298899	1.000000e+00	0
5298896	1.611182e-01	29
5298897	8.881784e-16	50
5298902	1.000000e+00	3
5298903	1.000000e+00	1
5298901	1.000000e+00	0
5298921	3.300224e-03	35
5298920	1.000000e+00	3
5298923	2.399438e-01	28
5298922	9.995319e-01	14
5298925	8.881784e-16	50
5298924	8.881784e-16	50
5298927	8.881784e-16	50
5298926	1.000000e+00	3
5298913	1.000000e+00	3
5298912	1.000000e+00	4
5298915	1.529320e-04	38
5298914	8.881784e-16	50
5298917	1.611182e-01	29
5298916	4.681115e-04	37
5298919	1.000000e+00	0
5298918	9.923267e-01	17
5298936	9.675457e-01	19
5298937	1.000000e+00	2
5298938	1.000000e+00	3
5298939	3.245432e-02	32
5298940	8.881784e-16	50
5298941	1.000000e+00	0
5298942	1.000000e+00	0
5298928	3.359055e-01	27
5298929	1.000000e+00	0
5298930	8.881784e-16	50
5298931	1.854161e-11	47
5298932	8.881784e-16	50
5298933	9.999972e-01	10
5298934	1.000000e+00	0
5298831	8.881784e-16	50
5298830	9.999972e-01	10
5298829	1.000000e+00	0
5298828	4.438624e-01	26
5298827	1.000000e+00	0
5298826	1.000000e+00	1
5298825	1.000000e+00	2
5298824	1.133316e-12	48
5298823	8.881784e-16	50
5298822	1.000000e+00	0
5298821	9.986989e-01	15
5298820	8.881784e-16	50
5298818	8.881784e-16	50
5298817	5.946023e-02	31
5298816	1.000000e+00	6
5298846	8.881784e-16	50
5298847	2.399438e-01	28
5298844	1.000000e+00	1
5298845	9.923267e-01	17
5298842	8.881784e-16	50
5298843	1.000000e+00	1
5298840	1.000000e+00	0
5298841	9.999999e-01	8
5298838	1.000000e+00	0
5298839	1.000000e+00	2
5298836	1.000000e+00	0
5298837	1.000000e+00	4
5298834	9.995319e-01	14
5298835	1.000000e+00	3
5298832	8.881784e-16	50
5298833	8.881784e-16	50
5298861	9.999994e-01	9
5298860	9.999972e-01	10
5298863	1.000000e+00	1
5298862	1.193067e-05	40
5298857	1.000000e+00	5
5298856	1.000000e+00	1
5298859	9.998471e-01	13
5298858	1.000000e+00	7
5298853	9.999881e-01	11
5298852	1.000000e+00	1
5298855	1.000000e+00	0
5298854	9.999549e-01	12
5298849	3.359055e-01	27
5298848	8.388818e-01	22
5298851	9.995319e-01	14
5298850	1.000000e+00	0
5298876	8.881784e-16	50
5298877	9.995319e-01	14
5298878	1.621870e-08	44
5298879	1.133316e-12	48
5298872	6.640945e-01	24
5298873	9.999972e-01	10
5298874	8.986806e-01	21
5298875	1.133316e-12	48
5298868	1.000000e+00	5
5298869	1.000000e+00	2
5298870	1.000000e+00	0
5298871	1.000000e+00	2
5298864	1.641957e-02	33
5298865	1.000000e+00	0
5298866	1.000000e+00	0
5298867	1.000000e+00	1
5299515	1.000000e+00	0
5299514	9.923267e-01	17
5299513	1.013194e-01	30
5299512	8.881784e-16	50
5299519	1.000000e+00	6
5299518	4.510745e-05	39
5299517	9.999999e-01	8
5299516	4.529710e-14	49
5299506	9.966998e-01	16
5299505	1.000000e+00	1
5299504	1.000000e+00	4
5299511	1.000000e+00	0
5299510	1.000000e+00	0
5299509	9.998471e-01	13
5299508	1.000000e+00	0
5299498	1.000000e+00	2
5299499	2.104926e-09	45
5299496	7.673339e-03	34
5299497	9.675457e-01	19
5299502	1.000000e+00	0
5299503	1.000000e+00	0
5299500	1.000000e+00	0
5299501	1.000000e+00	1
5299490	8.881784e-16	50
5299491	1.000000e+00	1
5299488	9.999994e-01	9
5299489	8.388818e-01	22
5299494	5.561376e-01	25
5299495	1.133316e-12	48
5299492	9.986989e-01	15
5299493	1.000000e+00	3
5299481	9.999549e-01	12
5299480	2.230891e-10	46
5299483	9.999999e-01	8
5299482	1.301086e-03	36
5299485	1.000000e+00	0
5299484	1.000000e+00	1
5299487	1.000000e+00	0
5299486	1.000000e+00	3
5299473	1.000000e+00	0
5299472	1.000000e+00	0
5299475	9.835804e-01	18
5299474	1.301086e-03	36
5299477	4.681115e-04	37
5299476	1.000000e+00	0
5299478	1.000000e+00	2
5299464	1.641957e-02	33
5299465	1.000000e+00	0
5299466	9.999999e-01	8
5299467	4.438624e-01	26
5299468	1.000000e+00	5
5299469	1.000000e+00	2
5299470	9.999994e-01	9
5299471	1.000000e+00	0
5299456	1.000000e+00	0
5299457	9.986989e-01	15
5299458	1.000000e+00	0
5299459	8.881784e-16	50
5299460	8.881784e-16	50
5299461	9.966998e-01	16
5299462	4.438624e-01	26
5299463	9.999999e-01	8
5299580	1.000000e+00	0
5299579	8.881784e-16	50
5299578	1.000000e+00	0
5299577	1.000000e+00	7
5299576	1.000000e+00	3
5299575	1.000000e+00	4
5299574	9.999972e-01	10
5299573	8.881784e-16	50
5299572	5.817779e-07	42
5299571	1.000000e+00	3
5299570	1.000000e+00	4
5299569	1.000000e+00	1
5299566	1.133316e-12	48
5299567	4.529710e-14	49
5299564	1.854161e-11	47
5299565	1.000000e+00	5
5299562	4.529710e-14	49
5299563	1.133316e-12	48
5299560	1.000000e+00	0
5299558	1.000000e+00	0
5299559	1.000000e+00	2
5299556	4.529710e-14	49
5299557	1.000000e+00	0
5299554	9.999972e-01	10
5299555	2.104926e-09	45
5299552	3.300224e-03	35
5299553	8.881784e-16	50
5299549	1.000000e+00	1
5299548	5.561376e-01	25
5299551	1.301086e-03	36
5299550	1.000000e+00	1
5299545	1.000000e+00	0
5299544	8.881784e-16	50
5299547	8.881784e-16	50
5299546	1.000000e+00	0
5299541	1.000000e+00	0
5299540	1.000000e+00	0
5299543	1.000000e+00	1
5299542	1.000000e+00	0
5299537	9.998471e-01	13
5299536	1.000000e+00	0
5299539	4.529710e-14	49
5299538	9.923267e-01	17
5299533	1.193067e-05	40
5299534	1.000000e+00	0
5299535	1.000000e+00	1
5299528	1.000000e+00	0
5299529	1.000000e+00	0
5299530	9.999999e-01	8
5299531	1.000000e+00	4
5299524	1.000000e+00	0
5299525	1.000000e+00	0
5299526	8.881784e-16	50
5299527	1.000000e+00	1
5299520	8.881784e-16	50
5299521	1.000000e+00	0
5299522	2.807050e-06	41
5299523	1.000000e+00	0
5299634	9.923267e-01	17
5299635	4.529710e-14	49
5299632	8.881784e-16	50
5299633	8.881784e-16	50
5299638	9.999972e-01	10
5299639	8.881784e-16	50
5299636	9.405398e-01	20
5299637	1.000000e+00	5
5299642	9.986989e-01	15
5299643	9.998471e-01	13
5299640	5.817779e-07	42
5299641	2.230891e-10	46
5299646	1.133316e-12	48
5299647	1.000000e+00	2
5299644	5.817779e-07	42
5299645	1.000000e+00	0
5299619	9.999999e-01	8
5299617	1.854161e-11	47
5299616	2.230891e-10	46
5299623	9.998471e-01	13
5299622	1.000000e+00	2
5299621	4.681115e-04	37
5299620	1.000000e+00	6
5299627	1.000000e+00	0
5299626	1.133316e-12	48
5299625	1.000000e+00	7
5299624	7.673339e-03	34
5299631	4.510745e-05	39
5299630	1.301086e-03	36
5299629	1.000000e+00	6
5299628	1.000000e+00	2
5299600	2.104926e-09	45
5299601	1.000000e+00	4
5299602	1.611182e-01	29
5299603	1.000000e+00	1
5299604	9.986989e-01	15
5299605	5.817779e-07	42
5299606	1.000000e+00	7
5299607	8.881784e-16	50
5299608	8.881784e-16	50
5299609	9.966998e-01	16
5299610	1.000000e+00	3
5299611	9.999549e-01	12
5299612	1.000000e+00	2
5299613	1.000000e+00	1
5299614	1.000000e+00	0
5299615	8.881784e-16	50
5299585	9.999881e-01	11
5299584	9.999549e-01	12
5299587	1.000000e+00	0
5299586	4.529710e-14	49
5299589	8.881784e-16	50
5299588	7.673339e-03	34
5299591	9.999994e-01	9
5299590	1.000000e+00	3
5299593	7.673339e-03	34
5299592	8.881784e-16	50
5299595	8.388818e-01	22
5299594	4.510745e-05	39
5299597	1.000000e+00	1
5299596	1.000000e+00	0
5299599	9.999994e-01	9
5299598	1.621870e-08	44
5299703	1.000000e+00	1
5299700	1.000000e+00	5
5299698	8.388818e-01	22
5299699	5.561376e-01	25
5299696	1.000000e+00	1
5299697	1.000000e+00	3
5299710	5.561376e-01	25
5299711	1.000000e+00	5
5299708	9.998471e-01	13
5299709	9.999999e-01	8
5299706	1.000000e+00	1
5299707	1.000000e+00	2
5299704	1.000000e+00	1
5299705	1.000000e+00	0
5299687	7.673339e-03	34
5299685	1.000000e+00	0
5299684	1.000000e+00	2
5299683	4.438624e-01	26
5299682	1.611182e-01	29
5299681	1.000000e+00	0
5299680	1.000000e+00	3
5299695	1.000000e+00	1
5299694	8.881784e-16	50
5299693	1.000000e+00	1
5299692	9.999994e-01	9
5299691	8.881784e-16	50
5299688	8.881784e-16	50
5299668	7.600562e-01	23
5299669	1.641957e-02	33
5299670	1.000000e+00	0
5299671	1.000000e+00	5
5299664	1.000000e+00	3
5299665	1.621870e-08	44
5299666	1.000000e+00	0
5299667	1.000000e+00	5
5299676	1.193067e-05	40
5299677	1.000000e+00	0
5299678	1.000000e+00	2
5299679	4.438624e-01	26
5299672	1.000000e+00	1
5299674	1.000000e+00	2
5299675	9.998471e-01	13
5299653	8.881784e-16	50
5299652	8.881784e-16	50
5299655	9.999549e-01	12
5299654	1.000000e+00	0
5299649	1.000000e+00	1
5299648	1.193067e-05	40
5299651	1.000000e+00	0
5299650	1.000000e+00	3
5299661	8.881784e-16	50
5299660	1.000000e+00	1
5299663	1.133316e-12	48
5299662	4.529710e-14	49
5299657	1.000000e+00	7
5299656	1.000000e+00	7
5299659	1.000000e+00	2
5299658	1.000000e+00	1
5299240	8.881784e-16	50
5299241	9.999972e-01	10
5299243	9.999999e-01	8
5299244	9.999881e-01	11
5299245	9.835804e-01	18
5299246	9.998471e-01	13
5299247	4.529710e-14	49
5299232	4.529710e-14	49
5299233	1.193067e-05	40
5299234	1.000000e+00	0
5299235	1.000000e+00	0
5299236	8.881784e-16	50
5299237	1.000000e+00	0
5299238	2.230891e-10	46
5299239	1.000000e+00	0
5299257	1.000000e+00	0
5299256	1.000000e+00	0
5299259	1.000000e+00	0
5299258	3.300224e-03	35
5299261	8.881784e-16	50
5299260	1.000000e+00	0
5299263	9.675457e-01	19
5299262	1.000000e+00	1
5299249	8.881784e-16	50
5299248	9.999972e-01	10
5299251	8.881784e-16	50
5299250	1.000000e+00	1
5299253	1.611182e-01	29
5299252	8.881784e-16	50
5299255	1.000000e+00	0
5299254	1.000000e+00	0
5299210	9.675457e-01	19
5299211	1.000000e+00	0
5299208	8.986806e-01	21
5299209	8.881784e-16	50
5299214	8.881784e-16	50
5299212	8.881784e-16	50
5299213	3.300224e-03	35
5299202	9.999881e-01	11
5299203	1.000000e+00	6
5299200	1.000000e+00	3
5299206	8.881784e-16	50
5299207	1.133316e-12	48
5299204	1.000000e+00	3
5299227	1.000000e+00	2
5299226	8.986806e-01	21
5299225	9.923267e-01	17
5299231	8.881784e-16	50
5299230	1.000000e+00	0
5299229	1.529320e-04	38
5299228	6.640945e-01	24
5299219	1.000000e+00	0
5299218	1.000000e+00	2
5299217	1.000000e+00	6
5299223	4.681115e-04	37
5299222	9.999994e-01	9
5299221	9.999994e-01	9
5299220	9.999999e-01	8
5299308	1.000000e+00	2
5299309	1.000000e+00	1
5299310	9.999994e-01	9
5299311	1.000000e+00	2
5299304	2.230891e-10	46
5299305	8.881784e-16	50
5299306	1.000000e+00	2
5299307	1.000000e+00	1
5299301	1.000000e+00	0
5299302	9.999549e-01	12
5299303	1.621870e-08	44
5299296	1.000000e+00	3
5299297	8.881784e-16	50
5299298	8.881784e-16	50
5299299	1.000000e+00	1
5299325	9.986989e-01	15
5299327	8.881784e-16	50
5299326	9.966998e-01	16
5299323	1.000000e+00	1
5299322	1.000000e+00	1
5299317	1.000000e+00	2
5299316	1.000000e+00	4
5299318	9.835804e-01	18
5299313	1.000000e+00	1
5299312	1.000000e+00	0
5299314	1.000000e+00	0
5299278	8.881784e-16	50
5299276	1.000000e+00	1
5299277	1.621870e-08	44
5299274	1.000000e+00	2
5299272	4.529710e-14	49
5299273	9.999999e-01	8
5299271	1.000000e+00	5
5299269	1.049339e-07	43
5299266	8.881784e-16	50
5299267	4.438624e-01	26
5299264	1.529320e-04	38
5299265	8.881784e-16	50
5299295	1.000000e+00	1
5299294	1.000000e+00	0
5299293	1.000000e+00	6
5299292	1.000000e+00	0
5299291	2.399438e-01	28
5299290	1.000000e+00	4
5299289	1.000000e+00	2
5299288	9.835804e-01	18
5299287	1.000000e+00	6
5299286	1.000000e+00	7
5299285	1.000000e+00	4
5299284	1.000000e+00	0
5299283	1.000000e+00	0
5299282	1.854161e-11	47
5299280	5.561376e-01	25
5299361	1.621870e-08	44
5299363	1.000000e+00	1
5299362	1.000000e+00	0
5299365	1.000000e+00	7
5299364	1.000000e+00	5
5299367	9.999999e-01	8
5299366	8.881784e-16	50
5299369	2.104926e-09	45
5299368	1.000000e+00	1
5299370	2.807050e-06	41
5299373	8.881784e-16	50
5299372	9.986989e-01	15
5299375	1.000000e+00	0
5299376	1.000000e+00	4
5299377	1.000000e+00	2
5299378	1.000000e+00	1
5299379	6.640945e-01	24
5299380	2.807050e-06	41
5299381	1.529320e-04	38
5299382	9.923267e-01	17
5299384	1.000000e+00	0
5299385	1.000000e+00	7
5299386	1.000000e+00	2
5299387	1.133316e-12	48
5299388	2.230891e-10	46
5299389	1.000000e+00	2
5299390	1.000000e+00	2
5299391	1.000000e+00	0
5299331	1.133316e-12	48
5299330	8.881784e-16	50
5299328	1.000000e+00	5
5299335	5.946023e-02	31
5299334	5.561376e-01	25
5299333	1.000000e+00	0
5299332	1.000000e+00	3
5299339	9.998471e-01	13
5299338	1.000000e+00	5
5299337	5.946023e-02	31
5299336	8.881784e-16	50
5299343	1.000000e+00	1
5299342	9.986989e-01	15
5299341	9.999549e-01	12
5299340	1.000000e+00	0
5299347	8.881784e-16	50
5299344	3.359055e-01	27
5299348	1.000000e+00	0
5299354	1.621870e-08	44
5299355	8.881784e-16	50
5299352	1.000000e+00	5
5299353	1.000000e+00	1
5299358	2.230891e-10	46
5299359	9.995319e-01	14
5299356	2.104926e-09	45
5299357	1.621870e-08	44
5299431	4.510745e-05	39
5299430	1.000000e+00	0
5299424	1.000000e+00	3
5299437	2.230891e-10	46
5299436	8.881784e-16	50
5299439	8.881784e-16	50
5299438	1.000000e+00	7
5299433	1.854161e-11	47
5299432	1.193067e-05	40
5299435	2.807050e-06	41
5299434	1.641957e-02	33
5299444	1.000000e+00	3
5299445	8.881784e-16	50
5299446	8.881784e-16	50
5299447	1.000000e+00	0
5299440	1.000000e+00	2
5299441	1.000000e+00	0
5299442	1.000000e+00	0
5299443	1.000000e+00	2
5299452	9.999972e-01	10
5299453	9.999881e-01	11
5299454	1.000000e+00	0
5299455	1.000000e+00	2
5299448	6.640945e-01	24
5299449	1.000000e+00	1
5299450	1.000000e+00	1
5299451	9.999994e-01	9
5299399	1.013194e-01	30
5299397	9.999972e-01	10
5299396	8.986806e-01	21
5299395	1.000000e+00	7
5299394	8.881784e-16	50
5299393	8.881784e-16	50
5299392	1.000000e+00	0
5299407	1.000000e+00	0
5299405	1.000000e+00	0
5299404	9.405398e-01	20
5299403	9.999999e-01	8
5299402	1.641957e-02	33
5299401	1.133316e-12	48
5299400	4.438624e-01	26
5299414	1.000000e+00	1
5299415	1.000000e+00	4
5299412	2.104926e-09	45
5299413	1.000000e+00	5
5299410	9.999549e-01	12
5299411	1.000000e+00	0
5299408	1.000000e+00	0
5299409	1.000000e+00	0
5299422	1.000000e+00	5
5299420	1.854161e-11	47
5299421	1.000000e+00	0
5299418	1.000000e+00	0
5299416	8.881784e-16	50
5299996	8.881784e-16	50
5299999	5.561376e-01	25
5299998	1.049339e-07	43
5299992	3.359055e-01	27
5299995	6.640945e-01	24
5299994	8.881784e-16	50
5299989	9.995319e-01	14
5299988	8.881784e-16	50
5299991	1.049339e-07	43
5299990	8.881784e-16	50
5299985	1.000000e+00	1
5299984	4.529710e-14	49
5299986	1.000000e+00	0
5299980	1.621870e-08	44
5299981	8.986806e-01	21
5299982	4.438624e-01	26
5299983	8.881784e-16	50
5299976	1.000000e+00	0
5299978	1.000000e+00	7
5299979	1.000000e+00	2
5299972	8.881784e-16	50
5299973	5.946023e-02	31
5299974	1.000000e+00	4
5299975	1.000000e+00	2
5299968	1.000000e+00	6
5299969	1.000000e+00	0
5299970	9.999972e-01	10
5300031	1.000000e+00	7
5300030	1.854161e-11	47
5300029	1.133316e-12	48
5300027	8.881784e-16	50
5300025	4.529710e-14	49
5300024	9.923267e-01	17
5300023	8.881784e-16	50
5300022	1.000000e+00	6
5300021	5.561376e-01	25
5300020	1.000000e+00	0
5300019	1.000000e+00	0
5300018	1.000000e+00	0
5300017	1.000000e+00	0
5300014	9.999972e-01	10
5300015	1.000000e+00	0
5300012	9.999881e-01	11
5300013	1.000000e+00	5
5300010	8.881784e-16	50
5300011	5.817779e-07	42
5300009	8.881784e-16	50
5300006	7.600562e-01	23
5300007	8.881784e-16	50
5300004	1.193067e-05	40
5300005	9.999972e-01	10
5300002	1.000000e+00	3
5300003	9.999999e-01	8
5300000	2.230891e-10	46
5300001	1.000000e+00	5
5300056	9.999881e-01	11
5300059	1.000000e+00	6
5300061	1.000000e+00	0
5300060	1.000000e+00	2
5300063	1.000000e+00	0
5300062	9.999994e-01	9
5300048	4.681115e-04	37
5300051	1.000000e+00	0
5300050	1.000000e+00	5
5300053	1.049339e-07	43
5300052	1.000000e+00	1
5300054	1.000000e+00	1
5300041	4.529710e-14	49
5300042	8.388818e-01	22
5300043	1.000000e+00	0
5300044	1.000000e+00	5
5300045	9.999994e-01	9
5300046	8.881784e-16	50
5300032	5.817779e-07	42
5300033	9.999549e-01	12
5300034	2.399438e-01	28
5300035	9.999999e-01	8
5300036	9.405398e-01	20
5300037	4.438624e-01	26
5300038	9.999999e-01	8
5300039	9.999994e-01	9
5300091	9.999549e-01	12
5300090	1.000000e+00	1
5300089	8.881784e-16	50
5300088	1.854161e-11	47
5300095	8.881784e-16	50
5300094	8.881784e-16	50
5300093	1.000000e+00	0
5300092	1.000000e+00	0
5300083	1.000000e+00	0
5300082	1.000000e+00	0
5300081	1.000000e+00	4
5300080	8.881784e-16	50
5300087	9.405398e-01	20
5300086	4.510745e-05	39
5300085	8.881784e-16	50
5300084	8.881784e-16	50
5300075	1.000000e+00	0
5300072	1.000000e+00	1
5300073	1.000000e+00	1
5300078	5.817779e-07	42
5300079	8.881784e-16	50
5300076	1.000000e+00	4
5300066	5.561376e-01	25
5300067	9.998471e-01	13
5300064	1.000000e+00	0
5300065	1.000000e+00	0
5300071	9.999972e-01	10
5300068	9.999994e-01	9
5300069	8.881784e-16	50
5300116	1.000000e+00	0
5300117	8.881784e-16	50
5300118	1.000000e+00	1
5300119	8.986806e-01	21
5300112	8.881784e-16	50
5300113	1.621870e-08	44
5300114	4.529710e-14	49
5300115	1.000000e+00	4
5300124	1.000000e+00	0
5300125	2.230891e-10	46
5300127	4.529710e-14	49
5300120	8.881784e-16	50
5300121	9.923267e-01	17
5300122	1.000000e+00	2
5300123	8.881784e-16	50
5300101	1.000000e+00	2
5300100	1.000000e+00	6
5300102	1.000000e+00	0
5300097	1.000000e+00	1
5300096	8.881784e-16	50
5300099	9.998471e-01	13
5300098	8.881784e-16	50
5300109	1.000000e+00	7
5300108	1.641957e-02	33
5300111	1.000000e+00	0
5300110	8.881784e-16	50
5300105	9.999881e-01	11
5300104	1.000000e+00	0
5300107	8.881784e-16	50
5300106	8.881784e-16	50
5300150	1.301086e-03	36
5300151	1.000000e+00	7
5300148	4.681115e-04	37
5300149	9.999549e-01	12
5300146	9.999881e-01	11
5300147	4.529710e-14	49
5300144	1.000000e+00	2
5300145	1.000000e+00	4
5300158	1.621870e-08	44
5300159	1.000000e+00	5
5300156	1.000000e+00	0
5300157	1.013194e-01	30
5300155	6.640945e-01	24
5300152	8.881784e-16	50
5300153	1.000000e+00	0
5300135	1.000000e+00	2
5300134	1.000000e+00	0
5300133	9.999994e-01	9
5300132	1.000000e+00	1
5300131	1.000000e+00	1
5300130	1.000000e+00	0
5300129	8.881784e-16	50
5300143	1.000000e+00	1
5300142	1.000000e+00	1
5300141	8.881784e-16	50
5300140	9.995319e-01	14
5300139	1.049339e-07	43
5300138	9.835804e-01	18
5300137	9.986989e-01	15
5300136	1.000000e+00	5
5300176	5.946023e-02	31
5300178	1.000000e+00	1
5300179	1.000000e+00	0
5300180	9.999972e-01	10
5300181	1.000000e+00	0
5300182	8.881784e-16	50
5300183	1.854161e-11	47
5300184	1.133316e-12	48
5300185	1.000000e+00	6
5300186	1.000000e+00	2
5300187	9.999881e-01	11
5300188	5.946023e-02	31
5300190	1.000000e+00	3
5300191	1.611182e-01	29
5300160	9.999549e-01	12
5300162	5.561376e-01	25
5300165	9.986989e-01	15
5300164	9.835804e-01	18
5300167	9.966998e-01	16
5300166	1.000000e+00	2
5300169	1.000000e+00	0
5300168	9.835804e-01	18
5300171	1.000000e+00	0
5300170	9.999999e-01	8
5300173	4.529710e-14	49
5300172	7.600562e-01	23
5300175	1.000000e+00	5
5300210	1.000000e+00	1
5300211	8.881784e-16	50
5300208	1.000000e+00	1
5300209	8.881784e-16	50
5300214	8.986806e-01	21
5300215	1.529320e-04	38
5300212	1.000000e+00	0
5300213	1.000000e+00	1
5300218	8.881784e-16	50
5300219	8.881784e-16	50
5300216	1.000000e+00	0
5300222	8.881784e-16	50
5300223	9.999972e-01	10
5300220	1.000000e+00	1
5300195	1.000000e+00	0
5300194	8.881784e-16	50
5300193	9.999999e-01	8
5300192	2.399438e-01	28
5300199	8.881784e-16	50
5300198	1.000000e+00	4
5300197	1.000000e+00	0
5300196	1.000000e+00	0
5300203	4.438624e-01	26
5300202	9.995319e-01	14
5300201	1.000000e+00	1
5300200	9.405398e-01	20
5300207	9.999994e-01	9
5300206	2.230891e-10	46
5300205	1.000000e+00	3
5300204	3.245432e-02	32
5299726	1.000000e+00	0
5299727	1.301086e-03	36
5299724	1.000000e+00	1
5299725	1.000000e+00	2
5299722	9.999549e-01	12
5299723	4.529710e-14	49
5299720	4.529710e-14	49
5299721	9.999549e-01	12
5299718	1.000000e+00	0
5299719	1.000000e+00	2
5299716	4.529710e-14	49
5299717	2.807050e-06	41
5299714	9.923267e-01	17
5299715	1.000000e+00	1
5299712	1.000000e+00	5
5299713	3.245432e-02	32
5299743	2.807050e-06	41
5299742	1.000000e+00	0
5299741	1.013194e-01	30
5299740	7.600562e-01	23
5299739	4.529710e-14	49
5299738	9.999549e-01	12
5299737	1.000000e+00	5
5299736	1.000000e+00	0
5299735	1.000000e+00	0
5299734	1.000000e+00	4
5299733	8.388818e-01	22
5299732	8.881784e-16	50
5299731	1.854161e-11	47
5299730	9.999881e-01	11
5299729	3.359055e-01	27
5299728	1.000000e+00	1
5299756	8.881784e-16	50
5299757	1.000000e+00	0
5299758	1.000000e+00	1
5299759	1.000000e+00	5
5299752	1.000000e+00	0
5299753	8.881784e-16	50
5299754	1.611182e-01	29
5299755	5.817779e-07	42
5299748	1.000000e+00	1
5299749	1.013194e-01	30
5299750	1.000000e+00	0
5299751	8.881784e-16	50
5299744	8.881784e-16	50
5299745	2.807050e-06	41
5299746	5.946023e-02	31
5299747	1.854161e-11	47
5299773	3.300224e-03	35
5299772	8.881784e-16	50
5299775	1.000000e+00	1
5299774	7.673339e-03	34
5299769	2.230891e-10	46
5299768	8.881784e-16	50
5299771	8.388818e-01	22
5299770	1.000000e+00	6
5299765	8.881784e-16	50
5299764	1.000000e+00	0
5299767	9.405398e-01	20
5299766	9.999881e-01	11
5299761	9.999972e-01	10
5299760	1.049339e-07	43
5299762	4.529710e-14	49
5299786	4.438624e-01	26
5299787	8.881784e-16	50
5299784	1.000000e+00	5
5299785	1.000000e+00	4
5299790	9.675457e-01	19
5299791	8.881784e-16	50
5299788	8.881784e-16	50
5299789	1.000000e+00	0
5299778	1.000000e+00	3
5299779	1.000000e+00	0
5299776	1.000000e+00	2
5299777	9.923267e-01	17
5299782	1.000000e+00	1
5299783	4.681115e-04	37
5299780	9.675457e-01	19
5299781	7.600562e-01	23
5299803	1.000000e+00	3
5299802	9.835804e-01	18
5299801	2.230891e-10	46
5299800	8.881784e-16	50
5299807	9.966998e-01	16
5299806	1.000000e+00	1
5299805	1.000000e+00	0
5299804	3.245432e-02	32
5299794	1.000000e+00	0
5299793	1.000000e+00	0
5299792	9.999881e-01	11
5299799	1.000000e+00	1
5299798	9.986989e-01	15
5299797	1.013194e-01	30
5299796	9.835804e-01	18
5299816	8.881784e-16	50
5299817	4.681115e-04	37
5299818	8.881784e-16	50
5299819	1.000000e+00	3
5299820	8.881784e-16	50
5299821	8.881784e-16	50
5299822	9.999999e-01	8
5299823	9.986989e-01	15
5299808	9.998471e-01	13
5299809	8.388818e-01	22
5299810	9.998471e-01	13
5299811	1.000000e+00	6
5299813	9.999999e-01	8
5299814	1.000000e+00	1
5299815	1.641957e-02	33
5299833	1.000000e+00	0
5299832	8.881784e-16	50
5299835	1.133316e-12	48
5299834	1.000000e+00	0
5299837	4.438624e-01	26
5299836	1.000000e+00	0
5299839	8.986806e-01	21
5299838	8.881784e-16	50
5299825	3.300224e-03	35
5299824	9.966998e-01	16
5299827	9.999994e-01	9
5299826	8.881784e-16	50
5299829	8.881784e-16	50
5299828	3.300224e-03	35
5299831	5.946023e-02	31
5299830	9.999999e-01	8
5299847	9.966998e-01	16
5299845	9.999999e-01	8
5299844	1.000000e+00	2
5299843	1.000000e+00	3
5299842	8.881784e-16	50
5299841	8.881784e-16	50
5299840	7.600562e-01	23
5299855	9.999994e-01	9
5299854	5.946023e-02	31
5299853	1.049339e-07	43
5299852	8.881784e-16	50
5299851	2.104926e-09	45
5299850	1.000000e+00	0
5299849	1.133316e-12	48
5299848	4.438624e-01	26
5299862	8.881784e-16	50
5299863	9.986989e-01	15
5299860	1.000000e+00	1
5299861	9.999999e-01	8
5299858	1.000000e+00	0
5299859	4.529710e-14	49
5299856	8.388818e-01	22
5299857	1.000000e+00	1
5299870	8.881784e-16	50
5299871	1.854161e-11	47
5299868	5.561376e-01	25
5299869	9.986989e-01	15
5299866	1.000000e+00	0
5299867	5.817779e-07	42
5299864	1.000000e+00	0
5299865	1.000000e+00	1
5299877	1.049339e-07	43
5299879	9.966998e-01	16
5299878	1.000000e+00	4
5299873	9.999549e-01	12
5299872	5.946023e-02	31
5299875	7.600562e-01	23
5299874	1.000000e+00	1
5299885	6.640945e-01	24
5299884	1.000000e+00	1
5299887	8.881784e-16	50
5299886	1.000000e+00	7
5299880	8.881784e-16	50
5299883	1.000000e+00	0
5299882	1.000000e+00	0
5299892	1.000000e+00	0
5299894	8.388818e-01	22
5299895	8.881784e-16	50
5299888	9.966998e-01	16
5299889	1.000000e+00	1
5299890	1.000000e+00	0
5299891	1.000000e+00	0
5299901	1.529320e-04	38
5299902	1.000000e+00	7
5299903	8.881784e-16	50
5299896	3.359055e-01	27
5299897	9.999881e-01	11
5299898	5.946023e-02	31
5299899	8.881784e-16	50
5299907	1.000000e+00	3
5299906	8.986806e-01	21
5299905	1.133316e-12	48
5299911	1.000000e+00	6
5299909	9.999881e-01	11
5299908	9.999999e-01	8
5299914	8.881784e-16	50
5299913	1.000000e+00	0
5299912	2.399438e-01	28
5299918	8.881784e-16	50
5299917	1.000000e+00	6
5299916	1.000000e+00	2
5299922	4.438624e-01	26
5299920	1.000000e+00	2
5299921	9.999881e-01	11
5299926	1.000000e+00	3
5299924	1.000000e+00	0
5299925	1.000000e+00	6
5299931	1.000000e+00	5
5299928	9.966998e-01	16
5299929	1.000000e+00	7
5299934	9.923267e-01	17
5299935	1.000000e+00	0
5299933	9.999994e-01	9
5299937	1.000000e+00	0
5299936	1.000000e+00	0
5299939	9.923267e-01	17
5299938	1.133316e-12	48
5299941	9.966998e-01	16
5299940	1.000000e+00	2
5299943	2.807050e-06	41
5299942	8.388818e-01	22
5299945	1.000000e+00	1
5299944	1.000000e+00	0
5299947	1.854161e-11	47
5299946	1.000000e+00	1
5299949	9.405398e-01	20
5299951	1.000000e+00	0
5299950	8.881784e-16	50
5299952	9.999549e-01	12
5299953	8.881784e-16	50
5299955	1.000000e+00	7
5299956	1.000000e+00	4
5299957	9.999881e-01	11
5299958	8.881784e-16	50
5299959	1.000000e+00	0
5299960	2.104926e-09	45
5299961	1.000000e+00	6
5299962	1.000000e+00	6
5299963	9.998471e-01	13
5299964	5.561376e-01	25
5299965	8.881784e-16	50
5299966	1.049339e-07	43
5299967	2.104926e-09	45
5300927	1.000000e+00	1
5300926	1.000000e+00	1
5300924	1.000000e+00	0
5300923	8.881784e-16	50
5300922	9.999994e-01	9
5300921	1.000000e+00	6
5300920	9.999972e-01	10
5300919	1.000000e+00	5
5300918	1.000000e+00	0
5300917	1.000000e+00	0
5300916	1.000000e+00	6
5300915	1.000000e+00	4
5300914	8.881784e-16	50
5300913	9.998471e-01	13
5300912	1.611182e-01	29
5300910	2.399438e-01	28
5300911	8.881784e-16	50
5300908	9.999881e-01	11
5300906	8.881784e-16	50
5300907	9.999549e-01	12
5300902	1.000000e+00	7
5300903	8.881784e-16	50
5300900	9.999549e-01	12
5300901	3.300224e-03	35
5300898	9.999549e-01	12
5300899	1.000000e+00	6
5300896	2.230891e-10	46
5300897	8.388818e-01	22
5300893	5.561376e-01	25
5300892	1.000000e+00	1
5300895	8.881784e-16	50
5300894	1.000000e+00	0
5300889	1.000000e+00	4
5300888	1.000000e+00	4
5300891	8.881784e-16	50
5300890	1.000000e+00	2
5300885	1.000000e+00	6
5300884	1.000000e+00	2
5300887	9.999999e-01	8
5300886	4.529710e-14	49
5300881	1.000000e+00	0
5300880	1.000000e+00	0
5300883	1.000000e+00	0
5300882	9.998471e-01	13
5300876	1.000000e+00	6
5300877	1.000000e+00	0
5300878	1.000000e+00	2
5300879	1.000000e+00	5
5300872	2.807050e-06	41
5300873	4.529710e-14	49
5300874	1.000000e+00	1
5300875	8.881784e-16	50
5300868	9.675457e-01	19
5300869	9.923267e-01	17
5300870	9.986989e-01	15
5300871	1.000000e+00	4
5300864	8.881784e-16	50
5300865	5.817779e-07	42
5300866	1.000000e+00	3
5300867	1.013194e-01	30
5300970	1.000000e+00	2
5300969	1.000000e+00	1
5300962	1.000000e+00	5
5300963	9.405398e-01	20
5300960	4.438624e-01	26
5300961	4.438624e-01	26
5300966	1.000000e+00	4
5300967	8.881784e-16	50
5300964	1.000000e+00	1
5300965	8.881784e-16	50
5300954	1.000000e+00	0
5300957	1.000000e+00	0
5300956	5.561376e-01	25
5300959	9.999994e-01	9
5300958	1.000000e+00	0
5300945	2.807050e-06	41
5300944	2.104926e-09	45
5300949	9.999972e-01	10
5300948	9.995319e-01	14
5300951	1.000000e+00	3
5300950	1.000000e+00	4
5300936	1.000000e+00	5
5300937	8.881784e-16	50
5300939	1.000000e+00	7
5300940	1.000000e+00	6
5300941	1.000000e+00	0
5300942	9.986989e-01	15
5300943	1.000000e+00	0
5300928	1.000000e+00	6
5300929	1.621870e-08	44
5300930	2.104926e-09	45
5300931	8.881784e-16	50
5300932	9.675457e-01	19
5300933	8.881784e-16	50
5300934	1.854161e-11	47
5300935	8.881784e-16	50
5300791	1.000000e+00	4
5300788	1.000000e+00	1
5300786	1.133316e-12	48
5300787	1.000000e+00	0
5300784	1.000000e+00	2
5300785	7.600562e-01	23
5300798	5.946023e-02	31
5300799	1.000000e+00	1
5300796	8.881784e-16	50
5300797	9.995319e-01	14
5300794	5.817779e-07	42
5300795	8.881784e-16	50
5300792	1.000000e+00	4
5300793	8.881784e-16	50
5300775	5.817779e-07	42
5300774	8.881784e-16	50
5300773	1.000000e+00	3
5300772	1.621870e-08	44
5300771	9.999881e-01	11
5300770	9.405398e-01	20
5300769	8.881784e-16	50
5300768	1.000000e+00	1
5300783	9.999881e-01	11
5300782	1.000000e+00	0
5300780	1.000000e+00	0
5300779	1.000000e+00	0
5300778	5.946023e-02	31
5300777	9.986989e-01	15
5300776	1.000000e+00	2
5300756	1.854161e-11	47
5300757	1.641957e-02	33
5300758	2.230891e-10	46
5300759	9.923267e-01	17
5300752	8.881784e-16	50
5300753	1.000000e+00	0
5300754	9.995319e-01	14
5300755	8.986806e-01	21
5300764	3.359055e-01	27
5300765	1.000000e+00	0
5300766	1.000000e+00	0
5300767	1.000000e+00	2
5300760	4.529710e-14	49
5300761	1.000000e+00	4
5300762	1.000000e+00	1
5300763	1.000000e+00	2
5300741	1.000000e+00	1
5300743	4.529710e-14	49
5300742	3.300224e-03	35
5300737	9.966998e-01	16
5300736	9.999994e-01	9
5300739	8.881784e-16	50
5300738	2.807050e-06	41
5300749	9.405398e-01	20
5300748	1.000000e+00	6
5300751	1.000000e+00	0
5300750	8.881784e-16	50
5300745	8.881784e-16	50
5300744	4.529710e-14	49
5300747	8.881784e-16	50
5300746	1.000000e+00	3
5300850	1.621870e-08	44
5300851	1.000000e+00	0
5300849	1.000000e+00	0
5300854	1.000000e+00	0
5300855	2.807050e-06	41
5300852	1.621870e-08	44
5300853	1.000000e+00	4
5300858	9.995319e-01	14
5300859	1.000000e+00	0
5300856	1.000000e+00	2
5300857	9.999999e-01	8
5300862	1.000000e+00	4
5300863	9.835804e-01	18
5300860	9.999994e-01	9
5300861	1.000000e+00	2
5300835	8.881784e-16	50
5300834	8.881784e-16	50
5300833	1.000000e+00	0
5300832	1.000000e+00	2
5300839	4.510745e-05	39
5300838	2.399438e-01	28
5300837	9.998471e-01	13
5300836	1.000000e+00	7
5300843	9.995319e-01	14
5300842	1.000000e+00	0
5300841	1.000000e+00	5
5300840	9.999994e-01	9
5300847	1.000000e+00	0
5300846	1.000000e+00	0
5300845	1.000000e+00	0
5300844	1.000000e+00	0
5300816	1.000000e+00	6
5300817	1.013194e-01	30
5300818	5.561376e-01	25
5300819	1.013194e-01	30
5300820	1.621870e-08	44
5300821	1.000000e+00	7
5300822	1.611182e-01	29
5300823	4.529710e-14	49
5300824	1.000000e+00	0
5300825	8.881784e-16	50
5300826	1.641957e-02	33
5300827	2.230891e-10	46
5300828	9.999549e-01	12
5300829	1.000000e+00	3
5300830	2.399438e-01	28
5300831	1.000000e+00	7
5300801	2.399438e-01	28
5300800	8.388818e-01	22
5300803	1.000000e+00	0
5300802	8.881784e-16	50
5300805	1.000000e+00	1
5300804	1.000000e+00	1
5300807	1.000000e+00	2
5300806	4.529710e-14	49
5300809	1.000000e+00	1
5300808	6.640945e-01	24
5300811	1.621870e-08	44
5300810	1.301086e-03	36
5300813	1.000000e+00	0
5300812	1.000000e+00	0
5300815	8.881784e-16	50
5300814	1.000000e+00	5
5300377	1.000000e+00	5
5300376	1.000000e+00	2
5300379	1.000000e+00	1
5300378	1.133316e-12	48
5300381	1.000000e+00	4
5300380	2.104926e-09	45
5300382	9.999972e-01	10
5300369	1.000000e+00	0
5300368	1.000000e+00	0
5300371	1.301086e-03	36
5300370	1.000000e+00	6
5300373	1.000000e+00	0
5300372	1.000000e+00	1
5300375	9.999994e-01	9
5300374	1.193067e-05	40
5300360	1.013194e-01	30
5300361	4.529710e-14	49
5300362	1.000000e+00	0
5300363	1.000000e+00	3
5300364	9.999972e-01	10
5300365	3.245432e-02	32
5300366	1.000000e+00	0
5300367	1.000000e+00	6
5300353	9.999994e-01	9
5300354	1.000000e+00	0
5300355	1.000000e+00	0
5300356	1.013194e-01	30
5300357	2.104926e-09	45
5300358	1.000000e+00	1
5300359	9.986989e-01	15
5300411	1.000000e+00	7
5300410	1.000000e+00	1
5300409	1.000000e+00	7
5300408	4.510745e-05	39
5300415	1.000000e+00	3
5300414	8.986806e-01	21
5300413	9.835804e-01	18
5300412	9.986989e-01	15
5300402	8.881784e-16	50
5300401	1.000000e+00	1
5300400	1.000000e+00	0
5300407	7.673339e-03	34
5300406	8.881784e-16	50
5300405	9.675457e-01	19
5300404	8.881784e-16	50
5300394	1.000000e+00	1
5300395	1.000000e+00	0
5300392	1.000000e+00	0
5300393	1.000000e+00	0
5300398	8.881784e-16	50
5300399	8.881784e-16	50
5300396	1.133316e-12	48
5300397	8.881784e-16	50
5300386	7.600562e-01	23
5300387	9.405398e-01	20
5300384	9.999972e-01	10
5300385	1.049339e-07	43
5300391	1.000000e+00	4
5300388	1.529320e-04	38
5300389	8.881784e-16	50
5300445	1.000000e+00	2
5300444	4.438624e-01	26
5300447	1.000000e+00	3
5300446	8.881784e-16	50
5300441	2.104926e-09	45
5300443	9.999549e-01	12
5300442	8.881784e-16	50
5300437	9.835804e-01	18
5300436	1.133316e-12	48
5300439	1.000000e+00	5
5300438	9.923267e-01	17
5300432	4.681115e-04	37
5300435	1.000000e+00	0
5300434	1.000000e+00	5
5300428	9.995319e-01	14
5300429	1.000000e+00	4
5300430	1.621870e-08	44
5300431	7.673339e-03	34
5300424	1.000000e+00	2
5300425	1.000000e+00	0
5300426	4.529710e-14	49
5300427	1.000000e+00	0
5300421	9.405398e-01	20
5300422	1.000000e+00	3
5300423	1.000000e+00	5
5300416	1.000000e+00	0
5300417	8.881784e-16	50
5300418	5.817779e-07	42
5300479	1.000000e+00	5
5300478	1.000000e+00	1
5300477	9.835804e-01	18
5300476	1.000000e+00	2
5300475	8.881784e-16	50
5300474	1.000000e+00	6
5300473	9.999549e-01	12
5300472	4.681115e-04	37
5300471	1.000000e+00	6
5300470	1.000000e+00	3
5300469	3.245432e-02	32
5300468	9.835804e-01	18
5300467	7.600562e-01	23
5300466	1.000000e+00	0
5300465	1.000000e+00	7
5300464	1.000000e+00	5
5300462	1.000000e+00	0
5300463	1.000000e+00	7
5300461	9.986989e-01	15
5300458	1.049339e-07	43
5300459	1.000000e+00	1
5300456	3.245432e-02	32
5300457	1.000000e+00	6
5300454	1.000000e+00	6
5300455	9.995319e-01	14
5300452	1.000000e+00	0
5300450	1.000000e+00	3
5300451	1.000000e+00	0
5300448	9.986989e-01	15
5300449	1.000000e+00	2
5300240	4.529710e-14	49
5300241	1.000000e+00	1
5300242	1.000000e+00	3
5300243	8.881784e-16	50
5300244	1.000000e+00	4
5300245	1.013194e-01	30
5300246	1.611182e-01	29
5300247	9.966998e-01	16
5300248	4.529710e-14	49
5300249	1.000000e+00	2
5300251	1.049339e-07	43
5300252	5.561376e-01	25
5300253	2.230891e-10	46
5300255	9.999994e-01	9
5300224	8.881784e-16	50
5300227	9.999999e-01	8
5300226	4.510745e-05	39
5300229	1.000000e+00	7
5300228	4.510745e-05	39
5300231	8.881784e-16	50
5300230	8.881784e-16	50
5300233	1.000000e+00	0
5300232	1.000000e+00	0
5300234	1.000000e+00	5
5300237	2.104926e-09	45
5300236	9.999999e-01	8
5300239	9.999549e-01	12
5300238	4.438624e-01	26
5300274	1.301086e-03	36
5300275	8.881784e-16	50
5300272	3.300224e-03	35
5300273	2.104926e-09	45
5300278	1.000000e+00	3
5300276	5.561376e-01	25
5300277	8.881784e-16	50
5300286	2.104926e-09	45
5300287	8.881784e-16	50
5300284	1.000000e+00	3
5300285	1.000000e+00	0
5300259	1.000000e+00	1
5300258	1.000000e+00	0
5300257	1.000000e+00	7
5300256	9.999999e-01	8
5300263	1.193067e-05	40
5300262	1.000000e+00	0
5300261	5.817779e-07	42
5300267	1.000000e+00	3
5300266	8.881784e-16	50
5300271	1.000000e+00	0
5300270	8.986806e-01	21
5300269	1.000000e+00	0
5300268	1.000000e+00	0
5300308	7.600562e-01	23
5300309	1.133316e-12	48
5300310	1.000000e+00	4
5300311	4.529710e-14	49
5300304	9.995319e-01	14
5300305	1.000000e+00	0
5300306	1.000000e+00	1
5300307	8.881784e-16	50
5300316	1.000000e+00	1
5300317	9.835804e-01	18
5300318	1.000000e+00	4
5300319	1.000000e+00	2
5300312	8.881784e-16	50
5300313	8.881784e-16	50
[truncated: 283 more rows]
