# Supplementary material for: Translational Selection Is Ubiquitous in Prokaryotes
Source: PLoS Genet. 2010 Jun 24;6(6):e1001004. doi: 10.1371/journal.pgen.1001004 (PMC2891978; doi:10.1371/journal.pgen.1001004)
Supplement: Dataset S1 — OCU/non-OCU gene calls in 461 Bacterial and Archaeal genomes, and summary tables of genome properties and OCU preferences for specific codons. (4.77 MB ZIP) [file pgen.1001004.s001.zip › Dataset_S1_Bacteria/Francisella_tularensis_novicida_U112.arff.ocuGenes]

GeneID	signTest_p	ocuProbWinCnt
4548682	1.529320e-04	38
4548681	9.999972e-01	10
4548680	7.673339e-03	34
4548687	8.388818e-01	22
4548686	9.999972e-01	10
4548685	8.881784e-16	50
4548684	1.049339e-07	43
4548675	1.000000e+00	3
4548674	9.675457e-01	19
4548673	5.817779e-07	42
4548672	4.510745e-05	39
4548679	9.998471e-01	13
4548678	1.854161e-11	47
4548677	8.881784e-16	50
4548676	3.359055e-01	27
4548699	1.854161e-11	47
4548696	4.438624e-01	26
4548697	1.854161e-11	47
4548702	5.561376e-01	25
4548703	3.300224e-03	35
4548700	1.621870e-08	44
4548690	8.881784e-16	50
4548691	8.881784e-16	50
4548688	8.881784e-16	50
4548689	1.013194e-01	30
4548694	9.999881e-01	11
4548695	9.966998e-01	16
4548692	9.999881e-01	11
4548693	8.881784e-16	50
4548713	8.388818e-01	22
4548712	8.881784e-16	50
4548715	1.000000e+00	2
4548714	8.881784e-16	50
4548717	1.000000e+00	6
4548716	1.133316e-12	48
4548719	1.000000e+00	5
4548718	1.000000e+00	1
4548705	9.923267e-01	17
4548704	9.998471e-01	13
4548707	5.561376e-01	25
4548706	9.999881e-01	11
4548709	1.000000e+00	0
4548708	9.835804e-01	18
4548711	8.881784e-16	50
4548710	8.881784e-16	50
4548728	1.000000e+00	3
4548729	1.000000e+00	2
4548730	1.000000e+00	7
4548731	1.000000e+00	1
4548732	1.000000e+00	4
4548733	7.600562e-01	23
4548734	9.998471e-01	13
4548735	1.000000e+00	1
4548720	3.300224e-03	35
4548721	1.000000e+00	1
4548722	1.133316e-12	48
4548723	1.000000e+00	3
4548724	1.000000e+00	6
4548725	1.000000e+00	4
4548727	1.000000e+00	4
4548623	9.999994e-01	9
4548622	8.881784e-16	50
4548621	6.640945e-01	24
4548620	1.000000e+00	1
4548619	1.000000e+00	0
4548618	1.000000e+00	4
4548617	1.000000e+00	0
4548616	1.000000e+00	1
4548615	1.000000e+00	1
4548614	1.000000e+00	2
4548613	1.000000e+00	0
4548612	9.999999e-01	8
4548611	1.000000e+00	7
4548610	5.946023e-02	31
4548609	9.999999e-01	8
4548608	1.000000e+00	0
4548639	1.621870e-08	44
4548636	1.854161e-11	47
4548637	6.640945e-01	24
4548634	7.600562e-01	23
4548635	1.133316e-12	48
4548632	4.529710e-14	49
4548633	1.000000e+00	4
4548630	9.999994e-01	9
4548631	1.000000e+00	7
4548628	9.986989e-01	15
4548629	2.230891e-10	46
4548626	8.881784e-16	50
4548627	8.881784e-16	50
4548624	9.999994e-01	9
4548625	4.529710e-14	49
4548653	8.881784e-16	50
4548652	4.510745e-05	39
4548655	1.000000e+00	7
4548654	9.405398e-01	20
4548649	1.854161e-11	47
4548648	1.000000e+00	4
4548651	9.999881e-01	11
4548650	9.999999e-01	8
4548645	3.359055e-01	27
4548644	9.999999e-01	8
4548647	4.529710e-14	49
4548646	3.359055e-01	27
4548641	1.000000e+00	4
4548640	1.000000e+00	0
4548643	1.049339e-07	43
4548642	1.049339e-07	43
4548668	2.399438e-01	28
4548669	1.000000e+00	2
4548670	1.000000e+00	2
4548671	8.881784e-16	50
4548664	4.529710e-14	49
4548665	8.881784e-16	50
4548666	9.999549e-01	12
4548667	1.000000e+00	7
4548660	8.388818e-01	22
4548661	9.999881e-01	11
4548663	5.561376e-01	25
4548656	8.881784e-16	50
4548657	4.529710e-14	49
4548658	1.000000e+00	7
4548659	3.359055e-01	27
4548802	1.049339e-07	43
4548800	1.133316e-12	48
4548801	8.881784e-16	50
4548806	9.999994e-01	9
4548805	8.881784e-16	50
4548810	2.104926e-09	45
4548811	8.881784e-16	50
4548808	1.641957e-02	33
4548809	4.510745e-05	39
4548814	1.000000e+00	0
4548815	9.999972e-01	10
4548812	8.881784e-16	50
4548813	1.000000e+00	2
4548819	1.000000e+00	5
4548818	4.529710e-14	49
4548817	1.000000e+00	1
4548816	1.000000e+00	4
4548823	9.999972e-01	10
4548822	8.986806e-01	21
4548821	1.000000e+00	7
4548820	1.000000e+00	0
4548827	7.600562e-01	23
4548826	1.000000e+00	6
4548825	8.881784e-16	50
4548824	1.000000e+00	2
4548831	9.835804e-01	18
4548830	1.000000e+00	4
4548829	1.000000e+00	6
4548828	3.245432e-02	32
4548832	3.245432e-02	32
4548834	1.621870e-08	44
4548835	9.999972e-01	10
4548836	9.966998e-01	16
4548837	5.561376e-01	25
4548838	1.000000e+00	4
4548839	4.529710e-14	49
4548840	1.000000e+00	1
4548841	1.000000e+00	5
4548842	9.405398e-01	20
4548844	1.000000e+00	5
4548845	1.000000e+00	0
4548847	1.000000e+00	0
4548849	1.000000e+00	3
4548848	1.000000e+00	0
4548851	1.000000e+00	0
4548850	9.923267e-01	17
4548853	1.049339e-07	43
4548852	4.529710e-14	49
4548855	9.999549e-01	12
4548854	1.000000e+00	1
4548857	1.621870e-08	44
4548856	1.000000e+00	5
4548859	1.854161e-11	47
4548858	1.854161e-11	47
4548861	8.881784e-16	50
4548860	4.681115e-04	37
4548863	1.000000e+00	0
4548862	1.000000e+00	0
4548742	9.986989e-01	15
4548743	1.013194e-01	30
4548740	9.999994e-01	9
4548741	1.000000e+00	3
4548738	9.999999e-01	8
4548739	1.000000e+00	3
4548736	1.000000e+00	1
4548737	7.600562e-01	23
4548750	2.230891e-10	46
4548751	1.621870e-08	44
4548748	8.881784e-16	50
4548749	1.854161e-11	47
4548746	1.133316e-12	48
4548747	1.000000e+00	3
4548744	5.817779e-07	42
4548745	1.000000e+00	4
4548759	1.000000e+00	0
4548756	8.881784e-16	50
4548755	9.999972e-01	10
4548754	8.881784e-16	50
4548753	9.986989e-01	15
4548752	8.881784e-16	50
4548767	1.000000e+00	4
4548766	9.986989e-01	15
4548765	4.681115e-04	37
4548764	2.399438e-01	28
4548763	1.000000e+00	1
4548762	4.438624e-01	26
4548761	1.529320e-04	38
4548760	1.000000e+00	2
4548772	3.359055e-01	27
4548773	1.000000e+00	1
4548774	1.133316e-12	48
4548775	1.000000e+00	0
4548768	1.000000e+00	1
4548769	3.245432e-02	32
4548770	9.999999e-01	8
4548771	1.000000e+00	6
4548780	5.946023e-02	31
4548781	6.640945e-01	24
4548782	1.621870e-08	44
4548783	1.000000e+00	7
4548776	9.999994e-01	9
4548777	9.986989e-01	15
4548778	9.999994e-01	9
4548779	8.881784e-16	50
4548789	1.000000e+00	3
4548788	4.529710e-14	49
4548791	3.359055e-01	27
4548790	1.611182e-01	29
4548785	9.923267e-01	17
4548784	8.881784e-16	50
4548787	1.000000e+00	0
4548786	1.000000e+00	0
4548797	9.999972e-01	10
4548796	1.000000e+00	3
4548798	1.000000e+00	1
4548793	1.000000e+00	0
4548792	9.999549e-01	12
4548794	1.000000e+00	4
4548952	8.881784e-16	50
4548953	8.881784e-16	50
4548954	1.000000e+00	3
4548955	9.999994e-01	9
4548956	9.675457e-01	19
4548957	1.000000e+00	1
4548958	4.510745e-05	39
4548959	1.000000e+00	7
4548944	1.000000e+00	1
4548945	1.000000e+00	0
4548946	9.999972e-01	10
4548947	1.000000e+00	4
4548948	1.000000e+00	1
4548949	4.510745e-05	39
4548950	1.000000e+00	3
4548951	4.529710e-14	49
4548937	9.966998e-01	16
4548936	1.000000e+00	6
4548939	1.000000e+00	3
4548938	4.529710e-14	49
4548941	3.359055e-01	27
4548940	2.104926e-09	45
4548943	9.835804e-01	18
4548942	1.000000e+00	2
4548929	1.000000e+00	0
4548928	1.000000e+00	0
4548931	1.000000e+00	2
4548930	9.999994e-01	9
4548933	1.301086e-03	36
4548932	1.000000e+00	5
4548935	9.405398e-01	20
4548934	7.600562e-01	23
4548986	9.986989e-01	15
4548987	1.000000e+00	0
4548984	1.193067e-05	40
4548985	1.000000e+00	3
4548988	1.000000e+00	6
4548989	1.000000e+00	3
4548978	9.966998e-01	16
4548979	1.193067e-05	40
4548976	1.000000e+00	6
4548977	8.881784e-16	50
4548982	8.881784e-16	50
4548983	1.000000e+00	2
4548980	9.923267e-01	17
4548981	9.999549e-01	12
4548971	1.000000e+00	6
4548970	1.000000e+00	0
4548969	9.966998e-01	16
4548968	1.000000e+00	2
4548975	2.104926e-09	45
4548974	8.881784e-16	50
4548973	8.986806e-01	21
4548972	8.881784e-16	50
4548963	1.000000e+00	0
4548962	9.999881e-01	11
4548961	2.230891e-10	46
4548960	9.835804e-01	18
4548967	8.881784e-16	50
4548966	1.000000e+00	0
4548965	1.000000e+00	4
4548964	1.000000e+00	0
4548892	5.946023e-02	31
4548893	1.000000e+00	0
4548894	1.000000e+00	0
4548895	1.000000e+00	3
4548888	1.000000e+00	1
4548889	1.000000e+00	1
4548890	1.000000e+00	3
4548891	4.529710e-14	49
4548884	1.000000e+00	1
4548885	1.000000e+00	0
4548886	1.000000e+00	1
4548887	1.000000e+00	4
4548880	9.923267e-01	17
4548881	1.000000e+00	3
4548882	1.000000e+00	0
4548883	1.000000e+00	3
4548877	1.000000e+00	0
4548876	4.529710e-14	49
4548879	1.000000e+00	2
4548878	1.000000e+00	0
4548873	1.000000e+00	0
4548872	9.999549e-01	12
4548875	9.999999e-01	8
4548874	9.675457e-01	19
4548869	1.000000e+00	5
4548868	8.881784e-16	50
4548871	8.881784e-16	50
4548870	1.000000e+00	1
4548865	1.000000e+00	4
4548864	1.000000e+00	2
4548867	1.000000e+00	0
4548866	1.000000e+00	6
4548926	1.000000e+00	0
4548927	1.000000e+00	0
4548924	1.000000e+00	0
4548925	1.000000e+00	0
4548923	1.000000e+00	0
4548919	4.529710e-14	49
4548916	2.807050e-06	41
4548917	1.000000e+00	4
4548914	9.923267e-01	17
4548915	1.000000e+00	2
4548912	1.000000e+00	4
4548913	1.000000e+00	1
4548911	1.000000e+00	0
4548910	1.000000e+00	1
4548909	9.999994e-01	9
4548908	1.000000e+00	1
4548907	1.000000e+00	0
4548906	1.000000e+00	4
4548905	1.529320e-04	38
4548904	1.000000e+00	0
4548902	8.881784e-16	50
4548901	8.881784e-16	50
4548900	8.881784e-16	50
4548899	1.000000e+00	3
4548898	1.000000e+00	4
4548897	9.999994e-01	9
4548896	1.000000e+00	0
4547317	1.000000e+00	0
4547316	3.359055e-01	27
4547319	9.923267e-01	17
4547318	1.000000e+00	1
4547313	8.881784e-16	50
4547312	3.300224e-03	35
4547315	1.000000e+00	0
4547314	1.000000e+00	3
4547325	4.510745e-05	39
4547324	1.013194e-01	30
4547327	9.999549e-01	12
4547326	1.000000e+00	7
4547321	8.881784e-16	50
4547320	1.133316e-12	48
4547322	8.881784e-16	50
4547300	1.000000e+00	7
4547301	9.998471e-01	13
4547302	1.000000e+00	2
4547303	1.000000e+00	2
4547296	2.807050e-06	41
4547297	1.000000e+00	7
4547298	1.000000e+00	4
4547299	2.807050e-06	41
4547308	1.000000e+00	5
4547309	9.986989e-01	15
4547310	1.000000e+00	1
4547311	1.000000e+00	7
4547304	1.000000e+00	0
4547305	8.881784e-16	50
4547306	1.000000e+00	0
4547307	2.104926e-09	45
4547287	9.999549e-01	12
4547286	1.133316e-12	48
4547284	5.817779e-07	42
4547283	1.000000e+00	0
4547282	4.529710e-14	49
4547281	9.405398e-01	20
4547280	1.000000e+00	1
4547295	1.000000e+00	3
4547294	9.998471e-01	13
4547293	8.881784e-16	50
4547292	8.881784e-16	50
4547291	1.641957e-02	33
4547290	8.881784e-16	50
4547289	2.807050e-06	41
4547288	6.640945e-01	24
4547270	8.881784e-16	50
4547271	9.966998e-01	16
4547268	1.000000e+00	6
4547269	2.104926e-09	45
4547266	2.230891e-10	46
4547267	1.000000e+00	5
4547264	9.999881e-01	11
4547265	5.946023e-02	31
4547278	6.640945e-01	24
4547279	9.995319e-01	14
4547276	9.998471e-01	13
4547277	1.000000e+00	4
4547274	1.000000e+00	2
4547275	7.673339e-03	34
4547272	8.881784e-16	50
4547273	4.438624e-01	26
4547249	1.133316e-12	48
4547248	5.561376e-01	25
4547251	1.000000e+00	1
4547250	3.359055e-01	27
4547253	3.359055e-01	27
4547252	2.807050e-06	41
4547255	1.000000e+00	0
4547254	1.000000e+00	0
4547257	1.000000e+00	4
4547256	1.000000e+00	6
4547259	9.999881e-01	11
4547258	9.966998e-01	16
4547260	1.000000e+00	1
4547263	9.995319e-01	14
4547262	8.881784e-16	50
4547232	8.881784e-16	50
4547233	9.999549e-01	12
4547234	8.881784e-16	50
4547235	8.881784e-16	50
4547236	1.854161e-11	47
4547237	9.675457e-01	19
4547238	6.640945e-01	24
4547239	4.529710e-14	49
4547240	9.995319e-01	14
4547241	4.510745e-05	39
4547242	1.529320e-04	38
4547243	1.000000e+00	7
4547244	1.000000e+00	1
4547245	1.000000e+00	0
4547246	1.000000e+00	0
4547247	8.388818e-01	22
4547219	9.999994e-01	9
4547218	9.995319e-01	14
4547217	9.835804e-01	18
4547223	7.600562e-01	23
4547222	1.133316e-12	48
4547221	2.104926e-09	45
4547220	9.923267e-01	17
4547227	9.999549e-01	12
4547226	8.881784e-16	50
4547225	8.881784e-16	50
4547224	1.854161e-11	47
4547231	2.104926e-09	45
4547230	6.640945e-01	24
4547229	9.999999e-01	8
4547228	1.000000e+00	6
4547210	7.673339e-03	34
4547211	7.673339e-03	34
4547209	9.999999e-01	8
4547214	8.881784e-16	50
4547215	8.986806e-01	21
4547212	1.000000e+00	2
4547213	1.641957e-02	33
4547558	1.621870e-08	44
4547559	3.300224e-03	35
4547556	3.300224e-03	35
4547557	1.000000e+00	2
4547554	1.000000e+00	1
4547555	8.881784e-16	50
4547552	9.995319e-01	14
4547553	9.999999e-01	8
4547566	3.245432e-02	32
4547567	6.640945e-01	24
4547564	7.600562e-01	23
4547565	8.881784e-16	50
4547562	1.000000e+00	0
4547563	9.995319e-01	14
4547560	1.000000e+00	5
4547561	8.881784e-16	50
4547575	2.399438e-01	28
4547574	9.998471e-01	13
4547573	9.999994e-01	9
4547572	1.000000e+00	2
4547571	1.133316e-12	48
4547570	6.640945e-01	24
4547569	8.881784e-16	50
4547568	8.881784e-16	50
4547583	1.000000e+00	0
4547582	8.881784e-16	50
4547581	8.881784e-16	50
4547580	1.000000e+00	7
4547579	8.881784e-16	50
4547578	8.881784e-16	50
4547577	1.000000e+00	0
4547576	4.510745e-05	39
4547524	8.881784e-16	50
4547525	8.881784e-16	50
4547526	1.529320e-04	38
4547527	9.966998e-01	16
4547520	9.986989e-01	15
4547521	9.995319e-01	14
4547522	1.000000e+00	4
4547523	3.245432e-02	32
4547532	1.000000e+00	7
4547533	1.529320e-04	38
4547534	8.388818e-01	22
4547528	1.000000e+00	2
4547529	8.881784e-16	50
4547530	8.881784e-16	50
4547531	1.193067e-05	40
4547541	9.999994e-01	9
4547540	1.133316e-12	48
4547543	9.999994e-01	9
4547542	1.000000e+00	4
4547549	1.000000e+00	4
4547548	9.999549e-01	12
4547551	1.000000e+00	1
4547550	8.881784e-16	50
4547545	1.000000e+00	6
4547544	9.675457e-01	19
4547546	8.881784e-16	50
4547490	2.104926e-09	45
4547491	9.675457e-01	19
4547488	1.193067e-05	40
4547494	4.529710e-14	49
4547495	1.000000e+00	5
4547492	4.529710e-14	49
4547493	8.881784e-16	50
4547498	9.999999e-01	8
4547499	8.881784e-16	50
4547496	5.817779e-07	42
4547497	8.881784e-16	50
4547502	4.529710e-14	49
4547503	1.301086e-03	36
4547500	1.013194e-01	30
4547501	9.999972e-01	10
4547507	1.000000e+00	1
4547506	2.104926e-09	45
4547505	8.881784e-16	50
4547504	2.230891e-10	46
4547511	1.000000e+00	2
4547510	9.923267e-01	17
4547509	2.230891e-10	46
4547508	1.000000e+00	4
4547515	1.000000e+00	0
4547514	1.000000e+00	5
4547513	1.000000e+00	0
4547512	3.359055e-01	27
4547519	1.000000e+00	1
4547518	3.300224e-03	35
4547517	1.000000e+00	0
4547516	1.000000e+00	4
4547456	1.000000e+00	1
4547457	8.986806e-01	21
4547458	8.881784e-16	50
4547459	9.675457e-01	19
4547460	1.000000e+00	3
4547461	9.999999e-01	8
4547462	1.000000e+00	2
4547463	1.000000e+00	6
4547464	7.600562e-01	23
4547467	8.881784e-16	50
4547468	7.673339e-03	34
4547469	2.104926e-09	45
4547470	1.000000e+00	3
4547471	9.835804e-01	18
4547473	1.000000e+00	2
4547472	1.000000e+00	6
4547475	9.835804e-01	18
4547474	1.611182e-01	29
4547477	1.854161e-11	47
4547476	9.835804e-01	18
4547479	1.000000e+00	1
4547478	1.000000e+00	2
4547481	1.000000e+00	0
4547480	8.388818e-01	22
4547482	2.104926e-09	45
4547485	1.000000e+00	1
4547484	1.000000e+00	5
4547487	1.000000e+00	1
4547486	1.000000e+00	1
4547439	1.000000e+00	2
4547438	1.000000e+00	0
4547437	1.000000e+00	0
4547436	1.000000e+00	0
4547435	1.000000e+00	0
4547434	8.881784e-16	50
4547433	1.133316e-12	48
4547432	9.966998e-01	16
4547431	1.000000e+00	1
4547430	1.000000e+00	7
4547429	1.000000e+00	0
4547428	9.999549e-01	12
4547427	1.000000e+00	5
4547426	1.000000e+00	0
4547425	1.854161e-11	47
4547424	1.000000e+00	3
4547454	4.510745e-05	39
4547455	9.835804e-01	18
4547452	1.000000e+00	0
4547453	1.000000e+00	6
4547450	2.230891e-10	46
4547448	8.881784e-16	50
4547449	9.999999e-01	8
4547446	8.881784e-16	50
4547447	1.000000e+00	3
4547444	1.000000e+00	3
4547445	1.049339e-07	43
4547442	1.000000e+00	0
4547441	1.000000e+00	6
4547405	4.529710e-14	49
4547404	4.438624e-01	26
4547407	8.881784e-16	50
4547406	3.359055e-01	27
4547401	9.923267e-01	17
4547400	1.000000e+00	1
4547403	4.529710e-14	49
4547402	1.641957e-02	33
4547397	1.000000e+00	7
4547396	1.000000e+00	2
4547399	9.999972e-01	10
4547398	8.881784e-16	50
4547393	1.000000e+00	2
4547392	1.000000e+00	6
4547395	1.000000e+00	6
4547394	2.807050e-06	41
4547420	9.999549e-01	12
4547421	9.999549e-01	12
4547422	9.995319e-01	14
4547423	9.995319e-01	14
4547416	3.300224e-03	35
4547417	9.405398e-01	20
4547418	1.000000e+00	4
4547419	1.000000e+00	1
4547412	1.000000e+00	3
4547413	1.000000e+00	3
4547414	1.000000e+00	1
4547415	1.000000e+00	3
4547408	1.000000e+00	5
4547409	1.000000e+00	1
4547410	9.999994e-01	9
4547411	1.000000e+00	2
4547371	2.230891e-10	46
4547370	1.000000e+00	1
4547369	1.000000e+00	6
4547368	1.000000e+00	1
4547375	1.000000e+00	2
4547374	9.999999e-01	8
4547373	9.995319e-01	14
4547372	4.510745e-05	39
4547363	1.000000e+00	1
4547362	2.230891e-10	46
4547361	2.399438e-01	28
4547360	1.000000e+00	5
4547367	1.000000e+00	5
4547366	6.640945e-01	24
4547365	1.000000e+00	7
4547364	8.881784e-16	50
4547386	9.998471e-01	13
4547387	1.854161e-11	47
4547390	1.000000e+00	4
4547391	1.000000e+00	0
4547388	1.000000e+00	6
4547389	1.301086e-03	36
4547378	9.966998e-01	16
4547379	1.641957e-02	33
4547376	9.675457e-01	19
4547377	4.510745e-05	39
4547380	1.000000e+00	2
4547381	1.000000e+00	5
4547337	6.640945e-01	24
4547336	4.529710e-14	49
4547339	1.611182e-01	29
4547341	1.000000e+00	0
4547340	1.000000e+00	7
4547343	1.193067e-05	40
4547342	1.000000e+00	1
4547329	9.995319e-01	14
4547328	3.300224e-03	35
4547331	1.133316e-12	48
4547330	8.881784e-16	50
4547332	2.807050e-06	41
4547352	1.000000e+00	6
4547353	9.999999e-01	8
4547354	1.000000e+00	6
4547355	1.133316e-12	48
4547356	4.529710e-14	49
4547357	1.000000e+00	0
4547358	1.000000e+00	0
4547359	1.000000e+00	0
4547344	9.999549e-01	12
4547345	1.000000e+00	1
4547346	1.000000e+00	1
4547347	9.986989e-01	15
4547348	4.529710e-14	49
4547349	1.000000e+00	2
4547350	8.986806e-01	21
4547351	1.000000e+00	0
4547743	1.000000e+00	1
4547742	1.000000e+00	6
4547741	8.881784e-16	50
4547740	1.000000e+00	2
4547739	8.881784e-16	50
4547738	1.000000e+00	2
4547737	1.000000e+00	1
4547736	1.854161e-11	47
4547735	1.000000e+00	0
4547734	8.881784e-16	50
4547733	1.133316e-12	48
4547732	1.000000e+00	1
4547731	9.999972e-01	10
4547730	8.881784e-16	50
4547729	3.300224e-03	35
4547728	2.399438e-01	28
4547726	9.999999e-01	8
4547727	1.000000e+00	0
4547724	1.000000e+00	0
4547725	8.881784e-16	50
4547722	1.013194e-01	30
4547723	1.193067e-05	40
4547720	1.000000e+00	4
4547721	9.835804e-01	18
4547718	9.999549e-01	12
4547719	5.946023e-02	31
4547716	1.000000e+00	6
4547717	1.000000e+00	5
4547714	1.000000e+00	7
4547715	9.995319e-01	14
4547712	1.000000e+00	7
4547713	1.000000e+00	5
4547773	1.000000e+00	7
4547772	1.000000e+00	0
4547775	3.300224e-03	35
4547774	1.000000e+00	0
4547769	9.999972e-01	10
4547768	1.049339e-07	43
4547771	9.675457e-01	19
4547770	1.000000e+00	1
4547765	1.000000e+00	2
4547764	8.881784e-16	50
4547767	1.000000e+00	3
4547766	1.000000e+00	1
4547761	1.000000e+00	0
4547760	1.000000e+00	1
4547763	9.999881e-01	11
4547762	9.999972e-01	10
4547756	1.000000e+00	1
4547757	1.000000e+00	0
4547758	1.000000e+00	1
4547759	9.999881e-01	11
4547752	8.881784e-16	50
4547753	1.000000e+00	4
4547754	8.881784e-16	50
4547755	2.399438e-01	28
4547748	5.946023e-02	31
4547749	1.000000e+00	2
4547750	1.133316e-12	48
4547751	1.000000e+00	4
4547744	1.000000e+00	2
4547745	9.986989e-01	15
4547746	9.999881e-01	11
4547747	8.388818e-01	22
4547803	4.529710e-14	49
4547802	9.999549e-01	12
4547801	1.000000e+00	4
4547800	8.881784e-16	50
4547807	9.835804e-01	18
4547806	2.230891e-10	46
4547805	9.986989e-01	15
4547804	1.000000e+00	6
4547795	1.193067e-05	40
4547793	9.995319e-01	14
4547792	9.923267e-01	17
4547799	9.999999e-01	8
4547798	9.999994e-01	9
4547797	1.133316e-12	48
4547796	1.000000e+00	2
4547787	8.881784e-16	50
4547784	1.000000e+00	0
4547785	1.529320e-04	38
4547790	8.881784e-16	50
4547791	8.881784e-16	50
4547788	9.986989e-01	15
4547789	2.230891e-10	46
4547778	4.529710e-14	49
4547779	8.881784e-16	50
4547776	1.000000e+00	5
4547777	8.881784e-16	50
4547782	7.600562e-01	23
4547783	1.000000e+00	0
4547780	9.966998e-01	16
4547781	5.561376e-01	25
4547833	1.621870e-08	44
4547832	9.835804e-01	18
4547835	8.881784e-16	50
4547834	8.881784e-16	50
4547837	9.999994e-01	9
4547836	9.999972e-01	10
4547839	1.000000e+00	0
4547838	8.388818e-01	22
4547825	1.000000e+00	0
4547827	8.881784e-16	50
4547826	1.641957e-02	33
4547829	9.995319e-01	14
4547828	8.881784e-16	50
4547831	8.388818e-01	22
4547830	1.049339e-07	43
4547816	1.133316e-12	48
4547817	1.000000e+00	2
4547818	9.923267e-01	17
4547819	1.133316e-12	48
4547820	1.000000e+00	0
4547821	9.999999e-01	8
4547822	1.000000e+00	3
4547823	1.000000e+00	2
4547808	1.854161e-11	47
4547809	9.966998e-01	16
4547810	9.999999e-01	8
4547811	9.966998e-01	16
4547812	2.104926e-09	45
4547813	2.230891e-10	46
4547814	2.230891e-10	46
4547815	2.807050e-06	41
4547606	1.049339e-07	43
4547607	1.000000e+00	1
4547604	9.999549e-01	12
4547605	9.405398e-01	20
4547602	1.000000e+00	7
4547603	1.000000e+00	0
4547600	1.000000e+00	3
4547601	1.611182e-01	29
4547614	8.881784e-16	50
4547615	8.881784e-16	50
4547612	1.000000e+00	6
4547613	9.999549e-01	12
4547611	9.995319e-01	14
4547608	9.998471e-01	13
4547609	8.881784e-16	50
4547591	4.529710e-14	49
4547590	1.000000e+00	4
4547589	8.881784e-16	50
4547588	9.835804e-01	18
4547587	1.000000e+00	4
4547586	1.000000e+00	6
4547585	1.000000e+00	1
4547584	8.881784e-16	50
4547599	1.611182e-01	29
4547598	1.000000e+00	6
4547597	1.000000e+00	2
4547596	8.881784e-16	50
4547595	9.999972e-01	10
4547594	9.999549e-01	12
4547593	1.000000e+00	3
4547592	8.881784e-16	50
4547636	8.881784e-16	50
4547637	1.000000e+00	3
4547638	1.000000e+00	4
4547639	1.000000e+00	6
4547632	7.600562e-01	23
4547633	1.000000e+00	1
4547634	1.000000e+00	0
4547635	8.881784e-16	50
4547644	1.000000e+00	0
4547645	4.529710e-14	49
4547646	1.000000e+00	2
4547647	9.675457e-01	19
4547640	9.999999e-01	8
4547641	9.999972e-01	10
4547642	1.133316e-12	48
4547643	8.881784e-16	50
4547621	4.529710e-14	49
4547620	9.999549e-01	12
4547623	1.000000e+00	5
4547622	9.998471e-01	13
4547617	5.817779e-07	42
4547616	9.966998e-01	16
4547619	1.000000e+00	5
4547618	5.946023e-02	31
4547629	1.000000e+00	4
4547628	1.854161e-11	47
4547631	8.881784e-16	50
4547630	9.999972e-01	10
4547625	1.000000e+00	1
4547627	2.399438e-01	28
4547626	8.881784e-16	50
4547666	1.000000e+00	4
4547667	1.000000e+00	4
4547664	8.881784e-16	50
4547665	1.000000e+00	3
4547670	9.923267e-01	17
4547671	1.000000e+00	2
4547669	7.600562e-01	23
4547674	1.301086e-03	36
4547675	8.881784e-16	50
4547672	1.000000e+00	2
4547673	8.881784e-16	50
4547678	4.681115e-04	37
4547679	1.000000e+00	0
4547676	1.000000e+00	0
4547677	4.529710e-14	49
4547651	1.641957e-02	33
4547650	1.193067e-05	40
4547649	8.881784e-16	50
4547648	8.881784e-16	50
4547655	5.817779e-07	42
4547654	8.881784e-16	50
4547653	1.000000e+00	3
4547652	1.000000e+00	3
4547659	1.000000e+00	0
4547658	1.000000e+00	0
4547657	9.999972e-01	10
4547663	4.529710e-14	49
4547662	1.000000e+00	5
4547661	1.133316e-12	48
4547660	1.000000e+00	0
4547696	1.000000e+00	1
4547697	1.000000e+00	0
4547698	1.000000e+00	0
4547699	1.000000e+00	0
4547700	1.000000e+00	4
4547701	9.986989e-01	15
4547702	1.000000e+00	6
4547703	4.529710e-14	49
4547704	9.966998e-01	16
4547705	1.000000e+00	3
4547706	1.000000e+00	4
4547707	9.999881e-01	11
4547708	1.000000e+00	5
4547709	1.000000e+00	2
4547710	1.013194e-01	30
4547711	9.998471e-01	13
4547681	1.854161e-11	47
4547680	1.000000e+00	7
4547682	1.000000e+00	4
4547685	1.000000e+00	1
4547684	2.104926e-09	45
4547687	1.000000e+00	0
4547686	3.300224e-03	35
4547689	5.817779e-07	42
4547688	4.529710e-14	49
4547691	1.000000e+00	0
4547690	1.000000e+00	0
4547693	4.529710e-14	49
4547692	1.000000e+00	2
4547695	1.000000e+00	0
4547694	1.000000e+00	0
4547980	9.986989e-01	15
4547981	1.000000e+00	0
4547982	1.000000e+00	5
4547983	8.881784e-16	50
4547976	1.000000e+00	1
4547977	9.405398e-01	20
4547978	1.193067e-05	40
4547979	1.000000e+00	4
4547972	8.881784e-16	50
4547973	1.301086e-03	36
4547974	9.999881e-01	11
4547975	1.000000e+00	0
4547968	8.881784e-16	50
4547969	1.000000e+00	7
4547970	8.881784e-16	50
4547971	1.000000e+00	2
4547997	1.529320e-04	38
4547996	7.600562e-01	23
4547999	1.000000e+00	7
4547998	9.999972e-01	10
4547993	1.000000e+00	0
4547992	3.359055e-01	27
4547995	4.510745e-05	39
4547994	1.000000e+00	1
4547989	1.000000e+00	6
4547988	1.000000e+00	0
4547991	1.854161e-11	47
4547990	8.881784e-16	50
4547985	1.000000e+00	0
4547984	1.000000e+00	2
4547987	1.000000e+00	0
4547986	8.881784e-16	50
4548014	1.000000e+00	2
4548015	8.388818e-01	22
4548012	1.049339e-07	43
4548013	1.000000e+00	1
4548010	8.881784e-16	50
4548011	1.000000e+00	4
4548009	4.529710e-14	49
4548006	1.621870e-08	44
4548007	9.999881e-01	11
4548004	8.881784e-16	50
4548005	9.999549e-01	12
4548002	8.881784e-16	50
4548003	1.013194e-01	30
4548000	8.881784e-16	50
4548001	5.817779e-07	42
4548031	2.104926e-09	45
4548030	8.881784e-16	50
4548029	1.133316e-12	48
4548028	2.104926e-09	45
4548027	8.881784e-16	50
4548026	9.999881e-01	11
4548025	8.881784e-16	50
4548024	1.049339e-07	43
4548023	1.000000e+00	2
4548022	8.881784e-16	50
4548021	8.881784e-16	50
4548020	9.999999e-01	8
4548019	1.000000e+00	3
4548018	8.881784e-16	50
4548017	4.529710e-14	49
4548016	4.510745e-05	39
4548040	1.000000e+00	7
4548041	9.986989e-01	15
4548042	9.999994e-01	9
4548043	4.529710e-14	49
4548044	1.000000e+00	2
4548045	1.000000e+00	4
4548046	4.529710e-14	49
4548047	9.998471e-01	13
4548032	5.946023e-02	31
4548033	9.999999e-01	8
4548034	9.999999e-01	8
4548035	1.000000e+00	1
4548036	1.000000e+00	0
4548037	1.000000e+00	2
4548038	4.681115e-04	37
4548039	8.881784e-16	50
4548057	1.000000e+00	0
4548056	9.923267e-01	17
4548059	1.000000e+00	0
4548058	1.000000e+00	2
4548061	9.835804e-01	18
4548060	8.986806e-01	21
4548063	1.000000e+00	1
4548062	1.000000e+00	2
4548049	1.000000e+00	1
4548048	1.000000e+00	0
4548051	1.000000e+00	5
4548050	1.000000e+00	1
4548053	9.998471e-01	13
4548052	1.000000e+00	7
4548055	1.000000e+00	4
4548054	9.999972e-01	10
4548074	1.013194e-01	30
4548075	6.640945e-01	24
4548072	9.998471e-01	13
4548078	9.966998e-01	16
4548079	1.529320e-04	38
4548076	8.881784e-16	50
4548077	8.881784e-16	50
4548066	8.881784e-16	50
4548067	8.881784e-16	50
4548064	1.000000e+00	7
4548065	1.000000e+00	0
4548070	1.000000e+00	1
4548071	1.000000e+00	0
4548068	1.013194e-01	30
4548069	1.000000e+00	0
4548091	9.675457e-01	19
4548090	8.881784e-16	50
4548089	8.881784e-16	50
4548088	4.681115e-04	37
4548095	8.986806e-01	21
4548094	9.986989e-01	15
4548093	1.000000e+00	2
4548092	7.600562e-01	23
4548083	7.673339e-03	34
4548082	9.995319e-01	14
4548081	9.999549e-01	12
4548080	8.388818e-01	22
4548087	3.300224e-03	35
4548086	9.986989e-01	15
4548085	3.300224e-03	35
4548084	1.854161e-11	47
4547845	1.000000e+00	4
4547844	8.881784e-16	50
4547847	1.529320e-04	38
4547846	3.245432e-02	32
4547841	8.881784e-16	50
4547840	8.881784e-16	50
4547843	9.995319e-01	14
4547842	2.230891e-10	46
4547853	8.881784e-16	50
4547852	9.999549e-01	12
4547849	9.995319e-01	14
4547848	1.000000e+00	4
4547851	1.000000e+00	2
4547850	1.000000e+00	0
4547860	1.854161e-11	47
4547862	8.881784e-16	50
4547863	1.000000e+00	3
4547856	9.995319e-01	14
4547857	9.995319e-01	14
4547858	1.641957e-02	33
4547859	1.000000e+00	1
4547868	9.966998e-01	16
4547869	8.881784e-16	50
4547870	9.999999e-01	8
4547871	1.049339e-07	43
4547864	4.529710e-14	49
4547865	9.999999e-01	8
4547866	1.611182e-01	29
4547867	9.999549e-01	12
4547879	1.000000e+00	2
4547878	1.854161e-11	47
4547877	1.000000e+00	3
4547876	4.529710e-14	49
4547875	2.399438e-01	28
4547874	8.881784e-16	50
4547872	9.999999e-01	8
4547887	1.621870e-08	44
4547886	9.999994e-01	9
4547885	8.881784e-16	50
4547884	3.359055e-01	27
4547883	1.000000e+00	3
4547882	1.000000e+00	5
4547881	1.000000e+00	0
4547880	1.000000e+00	5
4547894	1.000000e+00	2
4547895	7.673339e-03	34
4547892	9.999549e-01	12
4547893	1.000000e+00	1
4547890	5.561376e-01	25
4547891	2.807050e-06	41
4547888	4.529710e-14	49
4547889	1.000000e+00	3
4547902	9.999999e-01	8
4547903	8.881784e-16	50
4547900	8.881784e-16	50
4547901	2.399438e-01	28
4547898	1.000000e+00	4
4547899	8.881784e-16	50
4547896	9.999999e-01	8
4547897	1.000000e+00	1
4547905	8.881784e-16	50
4547904	8.881784e-16	50
4547906	7.600562e-01	23
4547909	4.438624e-01	26
4547908	9.999549e-01	12
4547911	1.854161e-11	47
4547910	4.529710e-14	49
4547913	1.000000e+00	1
4547912	2.230891e-10	46
4547915	4.438624e-01	26
4547914	1.000000e+00	0
4547917	1.000000e+00	0
4547916	1.000000e+00	2
4547919	8.881784e-16	50
4547918	9.999881e-01	11
4547920	8.881784e-16	50
4547925	1.000000e+00	4
4547926	8.388818e-01	22
4547927	9.999994e-01	9
4547928	1.000000e+00	3
4547929	9.966998e-01	16
4547930	1.000000e+00	7
4547931	1.621870e-08	44
4547932	8.881784e-16	50
4547933	8.881784e-16	50
4547934	3.359055e-01	27
4547935	1.611182e-01	29
4547939	1.000000e+00	6
4547938	1.000000e+00	7
4547937	3.359055e-01	27
4547936	7.600562e-01	23
4547943	9.995319e-01	14
4547942	1.000000e+00	0
4547941	9.675457e-01	19
4547940	4.529710e-14	49
4547947	1.000000e+00	1
4547946	4.438624e-01	26
4547945	1.854161e-11	47
4547944	1.049339e-07	43
4547951	8.881784e-16	50
4547950	9.675457e-01	19
4547949	8.986806e-01	21
4547948	1.301086e-03	36
4547954	1.000000e+00	1
4547955	1.000000e+00	0
4547952	7.600562e-01	23
4547953	1.133316e-12	48
4547959	1.000000e+00	5
4547956	1.000000e+00	4
4547957	8.881784e-16	50
4547962	1.529320e-04	38
4547963	8.881784e-16	50
4547960	4.529710e-14	49
4547961	1.193067e-05	40
4547966	4.529710e-14	49
4547967	8.881784e-16	50
4547964	9.986989e-01	15
4547965	9.835804e-01	18
4548281	8.881784e-16	50
4548280	7.600562e-01	23
4548283	8.881784e-16	50
4548285	8.881784e-16	50
4548284	1.000000e+00	5
4548287	1.000000e+00	5
4548273	1.000000e+00	3
4548272	1.000000e+00	3
4548274	1.000000e+00	6
4548277	9.999549e-01	12
4548276	9.999972e-01	10
4548279	9.835804e-01	18
4548278	1.301086e-03	36
4548264	5.817779e-07	42
4548265	3.245432e-02	32
4548266	9.405398e-01	20
4548267	8.881784e-16	50
4548268	9.999881e-01	11
4548269	5.946023e-02	31
4548270	1.301086e-03	36
4548271	9.675457e-01	19
4548256	3.359055e-01	27
4548258	1.000000e+00	0
4548259	1.000000e+00	3
4548260	1.133316e-12	48
4548261	8.881784e-16	50
4548262	9.999999e-01	8
4548263	9.998471e-01	13
4548251	1.000000e+00	0
4548250	8.881784e-16	50
4548249	8.881784e-16	50
4548248	5.561376e-01	25
4548255	5.817779e-07	42
4548254	5.817779e-07	42
4548253	1.000000e+00	2
4548252	1.000000e+00	1
4548243	4.529710e-14	49
4548242	1.000000e+00	2
4548241	1.000000e+00	0
4548240	1.000000e+00	0
4548247	8.881784e-16	50
4548246	8.881784e-16	50
4548245	1.000000e+00	3
4548244	6.640945e-01	24
4548238	2.399438e-01	28
4548239	5.817779e-07	42
4548236	1.193067e-05	40
4548237	1.000000e+00	1
4548226	1.000000e+00	4
4548227	1.000000e+00	0
4548224	9.999881e-01	11
4548225	2.807050e-06	41
4548230	9.999999e-01	8
4548349	7.600562e-01	23
4548348	9.923267e-01	17
4548351	1.049339e-07	43
4548350	1.000000e+00	1
4548345	4.510745e-05	39
4548344	7.600562e-01	23
4548346	9.966998e-01	16
4548340	1.854161e-11	47
4548343	8.986806e-01	21
4548342	1.000000e+00	1
4548337	1.049339e-07	43
4548336	1.000000e+00	3
4548339	9.999999e-01	8
4548338	1.621870e-08	44
4548333	1.193067e-05	40
4548334	5.561376e-01	25
4548335	8.881784e-16	50
4548328	7.600562e-01	23
4548329	1.000000e+00	0
4548330	1.133316e-12	48
4548331	1.000000e+00	5
4548324	9.999881e-01	11
4548325	8.881784e-16	50
4548326	1.621870e-08	44
4548327	1.000000e+00	1
4548320	8.881784e-16	50
4548321	8.881784e-16	50
4548322	9.999994e-01	9
4548323	9.986989e-01	15
4548319	1.000000e+00	0
4548318	1.000000e+00	7
4548317	9.999972e-01	10
4548316	9.995319e-01	14
4548315	8.881784e-16	50
4548314	8.881784e-16	50
4548313	9.675457e-01	19
4548312	1.133316e-12	48
4548311	1.000000e+00	3
4548310	8.881784e-16	50
4548309	9.405398e-01	20
4548308	1.000000e+00	5
4548307	5.817779e-07	42
4548306	1.000000e+00	0
4548305	9.835804e-01	18
4548304	8.881784e-16	50
4548302	9.999994e-01	9
4548303	8.881784e-16	50
4548300	9.999999e-01	8
4548301	1.000000e+00	4
4548298	9.923267e-01	17
4548296	1.000000e+00	1
4548297	1.000000e+00	2
4548294	1.000000e+00	4
4548295	1.000000e+00	0
4548292	9.999999e-01	8
4548293	1.000000e+00	3
4548290	8.881784e-16	50
4548291	8.881784e-16	50
4548288	1.611182e-01	29
4548289	7.600562e-01	23
4548144	3.300224e-03	35
4548145	1.000000e+00	0
4548146	1.000000e+00	0
4548147	9.999972e-01	10
4548148	8.881784e-16	50
4548149	1.621870e-08	44
4548150	8.881784e-16	50
4548151	8.881784e-16	50
4548152	9.986989e-01	15
4548153	1.000000e+00	3
4548154	1.000000e+00	4
4548155	1.000000e+00	3
4548156	1.000000e+00	0
4548158	1.133316e-12	48
4548159	1.000000e+00	2
4548128	1.000000e+00	1
4548131	8.881784e-16	50
4548130	1.000000e+00	0
4548133	8.881784e-16	50
4548132	9.999972e-01	10
4548135	9.986989e-01	15
4548134	1.529320e-04	38
4548137	1.000000e+00	4
4548136	9.835804e-01	18
4548139	2.230891e-10	46
4548138	1.000000e+00	1
4548141	1.000000e+00	0
4548140	1.000000e+00	1
4548143	9.999994e-01	9
4548142	1.000000e+00	2
4548114	1.000000e+00	0
4548115	1.000000e+00	5
4548112	5.946023e-02	31
4548113	8.881784e-16	50
4548118	1.000000e+00	0
4548119	1.000000e+00	0
4548116	4.510745e-05	39
4548117	1.000000e+00	1
4548122	9.995319e-01	14
4548123	1.000000e+00	1
4548120	9.999994e-01	9
4548121	1.000000e+00	0
4548126	9.999972e-01	10
4548127	1.000000e+00	0
4548124	1.000000e+00	0
4548125	1.000000e+00	3
4548099	1.000000e+00	2
4548098	8.881784e-16	50
4548096	1.854161e-11	47
4548103	5.946023e-02	31
4548101	2.104926e-09	45
4548107	4.529710e-14	49
4548106	8.881784e-16	50
4548105	9.835804e-01	18
4548111	8.881784e-16	50
4548110	8.881784e-16	50
4548109	9.999972e-01	10
4548108	9.835804e-01	18
4548212	9.998471e-01	13
4548213	8.881784e-16	50
4548214	7.600562e-01	23
4548215	1.000000e+00	4
4548208	4.681115e-04	37
4548209	3.300224e-03	35
4548210	9.405398e-01	20
4548211	1.000000e+00	1
4548220	1.000000e+00	1
4548221	8.881784e-16	50
4548222	1.000000e+00	1
4548223	1.000000e+00	3
4548216	9.986989e-01	15
4548217	8.388818e-01	22
4548218	1.000000e+00	0
4548219	9.998471e-01	13
4548197	9.999999e-01	8
4548199	8.881784e-16	50
4548198	8.881784e-16	50
4548193	1.000000e+00	0
4548192	9.405398e-01	20
4548195	1.000000e+00	7
4548194	1.000000e+00	0
4548205	1.529320e-04	38
4548204	7.600562e-01	23
4548207	1.611182e-01	29
4548206	1.000000e+00	6
4548201	2.399438e-01	28
4548200	1.049339e-07	43
4548203	1.854161e-11	47
4548202	9.966998e-01	16
4548182	1.000000e+00	1
4548183	1.000000e+00	0
4548180	1.000000e+00	1
4548181	4.438624e-01	26
4548178	1.301086e-03	36
4548179	1.000000e+00	5
4548176	7.673339e-03	34
4548177	8.881784e-16	50
4548188	1.000000e+00	3
4548189	7.673339e-03	34
4548186	5.561376e-01	25
4548187	7.673339e-03	34
4548184	1.000000e+00	5
4548185	8.881784e-16	50
4548167	8.881784e-16	50
4548166	1.000000e+00	2
4548165	9.998471e-01	13
4548164	1.000000e+00	0
4548163	9.999994e-01	9
4548162	1.000000e+00	3
4548161	4.510745e-05	39
4548160	7.600562e-01	23
4548175	4.529710e-14	49
4548174	9.999972e-01	10
4548173	1.000000e+00	4
4548172	8.881784e-16	50
4548171	1.000000e+00	6
4548170	9.835804e-01	18
4548169	8.881784e-16	50
4548168	9.986989e-01	15
4548522	9.999881e-01	11
4548523	1.000000e+00	6
4548520	1.000000e+00	6
4548521	9.923267e-01	17
4548526	1.000000e+00	0
4548527	1.000000e+00	1
4548524	9.923267e-01	17
4548525	1.000000e+00	0
4548514	1.000000e+00	3
4548515	4.529710e-14	49
4548512	9.675457e-01	19
4548513	2.807050e-06	41
4548518	1.000000e+00	2
4548519	4.529710e-14	49
4548516	8.881784e-16	50
4548517	1.000000e+00	1
4548539	1.000000e+00	0
4548538	1.000000e+00	0
4548537	1.000000e+00	0
4548536	8.881784e-16	50
4548543	1.641957e-02	33
4548542	1.000000e+00	0
4548541	1.000000e+00	0
4548540	1.000000e+00	0
4548531	7.673339e-03	34
4548530	9.995319e-01	14
4548529	1.000000e+00	0
4548528	9.999999e-01	8
4548534	5.946023e-02	31
4548533	1.000000e+00	2
4548532	1.000000e+00	0
4548488	3.359055e-01	27
4548489	1.000000e+00	4
4548490	1.133316e-12	48
4548491	1.013194e-01	30
4548492	8.881784e-16	50
4548493	1.013194e-01	30
4548494	5.817779e-07	42
4548480	2.104926e-09	45
4548481	9.999999e-01	8
4548482	1.000000e+00	0
4548483	9.986989e-01	15
4548484	9.998471e-01	13
4548485	1.013194e-01	30
4548486	9.999999e-01	8
4548487	1.000000e+00	3
4548505	1.000000e+00	0
4548506	1.000000e+00	4
4548509	9.999994e-01	9
4548508	2.230891e-10	46
4548511	1.000000e+00	1
4548510	1.000000e+00	1
4548497	1.000000e+00	5
4548496	1.000000e+00	4
4548499	8.881784e-16	50
4548498	8.881784e-16	50
4548500	2.104926e-09	45
4548502	8.881784e-16	50
4548590	9.675457e-01	19
4548591	8.881784e-16	50
4548588	3.359055e-01	27
4548589	1.000000e+00	1
4548586	9.999999e-01	8
4548587	1.000000e+00	0
4548584	1.000000e+00	7
4548585	1.641957e-02	33
4548582	2.807050e-06	41
4548583	9.999994e-01	9
4548580	3.245432e-02	32
4548581	1.000000e+00	7
4548578	1.000000e+00	6
4548579	9.999972e-01	10
4548576	1.529320e-04	38
4548577	1.000000e+00	1
4548607	1.000000e+00	5
4548606	9.966998e-01	16
4548605	9.675457e-01	19
4548604	1.000000e+00	0
4548603	2.399438e-01	28
4548597	9.966998e-01	16
4548596	9.986989e-01	15
4548595	1.000000e+00	3
4548594	9.675457e-01	19
4548593	1.000000e+00	1
4548592	1.000000e+00	0
4548556	1.000000e+00	3
4548557	1.000000e+00	7
4548558	9.835804e-01	18
4548559	1.000000e+00	6
4548552	5.946023e-02	31
4548553	1.000000e+00	4
4548554	1.000000e+00	2
4548555	9.405398e-01	20
4548548	4.529710e-14	49
4548549	1.000000e+00	0
4548550	1.000000e+00	0
4548551	1.000000e+00	3
4548544	1.000000e+00	0
4548545	8.881784e-16	50
4548546	1.000000e+00	6
4548547	7.600562e-01	23
4548573	9.995319e-01	14
4548572	9.675457e-01	19
4548575	1.529320e-04	38
4548574	1.611182e-01	29
4548569	1.013194e-01	30
4548571	9.966998e-01	16
4548570	1.854161e-11	47
4548565	3.245432e-02	32
4548564	1.000000e+00	7
4548567	9.999994e-01	9
4548566	1.133316e-12	48
4548561	1.000000e+00	3
4548560	1.133316e-12	48
4548563	9.998471e-01	13
4548562	1.013194e-01	30
4548387	1.133316e-12	48
4548386	9.966998e-01	16
4548385	8.881784e-16	50
4548391	1.000000e+00	0
4548390	1.000000e+00	2
4548389	9.999999e-01	8
4548388	1.000000e+00	3
4548395	1.000000e+00	0
4548394	1.000000e+00	0
4548393	1.000000e+00	0
4548392	1.000000e+00	0
4548399	1.000000e+00	0
4548398	1.000000e+00	0
4548397	1.000000e+00	0
4548396	1.000000e+00	0
4548402	1.000000e+00	0
4548403	1.000000e+00	0
4548401	1.000000e+00	0
4548406	1.000000e+00	7
4548407	1.000000e+00	2
4548404	1.000000e+00	0
4548405	9.995319e-01	14
4548410	1.000000e+00	6
4548411	1.000000e+00	4
4548408	9.986989e-01	15
4548409	8.881784e-16	50
4548414	1.000000e+00	3
4548415	3.359055e-01	27
4548412	1.000000e+00	1
4548413	8.881784e-16	50
4548353	6.640945e-01	24
4548352	1.013194e-01	30
4548355	9.405398e-01	20
4548354	2.230891e-10	46
4548357	1.000000e+00	0
4548356	7.600562e-01	23
4548359	9.999549e-01	12
4548358	1.000000e+00	0
4548361	1.000000e+00	0
4548360	1.000000e+00	2
4548363	1.000000e+00	0
4548362	1.000000e+00	1
4548365	1.000000e+00	1
4548364	1.000000e+00	1
4548367	1.000000e+00	4
4548366	7.673339e-03	34
4548368	1.133316e-12	48
4548369	1.000000e+00	1
4548370	2.399438e-01	28
4548371	1.000000e+00	2
4548372	1.000000e+00	0
4548373	2.104926e-09	45
4548375	8.881784e-16	50
4548376	8.881784e-16	50
4548377	8.881784e-16	50
4548378	1.133316e-12	48
4548380	9.999881e-01	11
4548381	8.986806e-01	21
4548382	9.675457e-01	19
4548383	9.923267e-01	17
4548455	4.529710e-14	49
4548454	1.000000e+00	0
4548453	1.000000e+00	5
4548451	1.000000e+00	0
4548450	1.000000e+00	0
4548449	1.000000e+00	2
4548448	8.881784e-16	50
4548463	1.000000e+00	0
4548462	9.999999e-01	8
4548461	7.600562e-01	23
4548460	1.000000e+00	1
4548459	9.995319e-01	14
4548458	9.999972e-01	10
4548457	1.000000e+00	3
4548456	9.999999e-01	8
4548470	7.673339e-03	34
4548471	1.000000e+00	2
4548468	8.881784e-16	50
4548469	1.000000e+00	4
4548466	1.000000e+00	2
4548467	1.000000e+00	3
4548464	1.000000e+00	0
4548465	1.000000e+00	1
4548478	6.640945e-01	24
4548479	8.881784e-16	50
4548476	1.000000e+00	3
4548477	9.999881e-01	11
4548474	1.000000e+00	1
4548475	1.000000e+00	5
4548472	1.000000e+00	1
4548473	1.000000e+00	2
4548421	9.999549e-01	12
4548420	9.999999e-01	8
4548423	1.000000e+00	4
4548422	9.999881e-01	11
4548417	1.000000e+00	2
4548416	5.561376e-01	25
4548419	8.881784e-16	50
4548429	2.230891e-10	46
4548428	1.000000e+00	4
4548430	1.000000e+00	3
4548425	1.000000e+00	0
4548424	8.881784e-16	50
4548427	1.000000e+00	1
4548436	1.000000e+00	0
4548437	1.000000e+00	0
4548438	1.013194e-01	30
4548439	3.300224e-03	35
4548444	1.000000e+00	0
4548445	8.881784e-16	50
4548446	1.000000e+00	0
4548447	1.000000e+00	4
4548440	1.000000e+00	0
4548441	1.000000e+00	4
4548442	1.000000e+00	2
4548443	1.000000e+00	0
