# Supplementary material for: Translational Selection Is Ubiquitous in Prokaryotes
Source: PLoS Genet. 2010 Jun 24;6(6):e1001004. doi: 10.1371/journal.pgen.1001004 (PMC2891978; doi:10.1371/journal.pgen.1001004)
Supplement: Dataset S1 — OCU/non-OCU gene calls in 461 Bacterial and Archaeal genomes, and summary tables of genome properties and OCU preferences for specific codons. (4.77 MB ZIP) [file pgen.1001004.s001.zip › Dataset_S1_Bacteria/Francisella_tularensis_tularensis.arff.ocuGenes]

GeneID	signTest_p	ocuProbWinCnt
3191112	5.946023e-02	31
3191114	9.923267e-01	17
3191115	1.000000e+00	4
3191116	1.000000e+00	3
3191117	1.000000e+00	5
3191119	8.881784e-16	50
3191105	9.995319e-01	14
3191106	9.835804e-01	18
3191107	9.999549e-01	12
3191108	4.510745e-05	39
3191109	2.399438e-01	28
3191110	1.000000e+00	1
3191111	8.881784e-16	50
3191129	8.881784e-16	50
3191128	8.881784e-16	50
3191130	8.881784e-16	50
3191133	1.000000e+00	3
3191135	9.675457e-01	19
3191120	1.000000e+00	4
3191123	9.999549e-01	12
3191122	9.999999e-01	8
3191124	1.013194e-01	30
3191127	4.529710e-14	49
3191126	9.999881e-01	11
3191146	8.881784e-16	50
3191147	8.388818e-01	22
3191144	1.000000e+00	3
3191145	2.230891e-10	46
3191151	8.881784e-16	50
3191148	1.000000e+00	2
3191149	1.000000e+00	0
3191139	8.881784e-16	50
3191136	8.881784e-16	50
3191137	9.675457e-01	19
3191142	1.000000e+00	2
3191143	8.881784e-16	50
3191140	1.854161e-11	47
3191141	1.000000e+00	3
3191163	1.000000e+00	0
3191161	4.529710e-14	49
3191165	1.000000e+00	0
3191155	1.000000e+00	0
3191154	1.000000e+00	0
3191153	3.245432e-02	32
3191152	8.881784e-16	50
3191159	8.881784e-16	50
3191158	8.881784e-16	50
3191157	1.049339e-07	43
3191052	1.000000e+00	0
3191053	1.000000e+00	7
3191054	8.388818e-01	22
3191055	9.966998e-01	16
3191048	1.000000e+00	2
3191049	1.000000e+00	0
3191050	1.854161e-11	47
3191051	9.835804e-01	18
3191045	1.000000e+00	1
3191046	9.999999e-01	8
3191047	1.133316e-12	48
3191040	6.640945e-01	24
3191041	1.000000e+00	0
3191042	1.000000e+00	0
3191043	1.000000e+00	0
3191069	8.881784e-16	50
3191068	8.881784e-16	50
3191071	1.000000e+00	2
3191070	4.529710e-14	49
3191065	4.438624e-01	26
3191064	1.133316e-12	48
3191067	9.835804e-01	18
3191066	8.881784e-16	50
3191060	9.999549e-01	12
3191063	1.000000e+00	3
3191062	5.817779e-07	42
3191057	8.881784e-16	50
3191056	1.000000e+00	0
3191059	1.000000e+00	0
3191058	8.881784e-16	50
3191086	9.999972e-01	10
3191087	1.000000e+00	4
3191084	1.000000e+00	5
3191085	9.995319e-01	14
3191082	1.000000e+00	3
3191080	3.245432e-02	32
3191081	1.000000e+00	0
3191078	9.999994e-01	9
3191079	4.681115e-04	37
3191076	5.561376e-01	25
3191077	1.000000e+00	0
3191074	4.681115e-04	37
3191075	1.000000e+00	2
3191072	8.986806e-01	21
3191073	9.995319e-01	14
3191101	8.881784e-16	50
3191098	1.000000e+00	2
3191097	1.621870e-08	44
3191096	8.986806e-01	21
3191094	4.529710e-14	49
3191093	6.640945e-01	24
3191092	9.999549e-01	12
3191091	9.986989e-01	15
3191089	5.817779e-07	42
3191233	9.999972e-01	10
3191232	1.529320e-04	38
3191235	8.881784e-16	50
3191234	2.399438e-01	28
3191237	1.000000e+00	3
3191236	1.000000e+00	0
3191239	1.000000e+00	0
3191238	1.000000e+00	0
3191241	1.000000e+00	0
3191240	9.675457e-01	19
3191243	8.881784e-16	50
3191242	1.611182e-01	29
3191245	2.104926e-09	45
3191244	8.881784e-16	50
3191247	8.881784e-16	50
3191246	1.193067e-05	40
3191248	1.000000e+00	1
3191249	9.999999e-01	8
3191250	8.881784e-16	50
3191251	1.000000e+00	2
3191252	1.301086e-03	36
3191254	9.999972e-01	10
3191255	8.881784e-16	50
3191257	1.133316e-12	48
3191258	1.000000e+00	2
3191259	8.881784e-16	50
3191260	1.000000e+00	5
3191261	1.000000e+00	4
3191262	8.881784e-16	50
3191267	8.881784e-16	50
3191266	4.510745e-05	39
3191265	9.835804e-01	18
3191271	1.000000e+00	0
3191270	2.230891e-10	46
3191269	8.881784e-16	50
3191268	1.133316e-12	48
3191275	1.854161e-11	47
3191274	7.600562e-01	23
3191273	1.000000e+00	1
3191272	9.405398e-01	20
3191279	1.000000e+00	7
3191278	1.013194e-01	30
3191276	1.000000e+00	4
3191282	9.675457e-01	19
3191283	1.000000e+00	0
3191280	1.000000e+00	0
3191286	8.881784e-16	50
3191287	8.881784e-16	50
3191284	4.529710e-14	49
3191285	9.405398e-01	20
3191290	4.529710e-14	49
3191291	1.000000e+00	3
3191288	7.600562e-01	23
3191289	1.854161e-11	47
3191294	1.000000e+00	0
3191295	1.133316e-12	48
3191292	1.000000e+00	7
3191293	9.999999e-01	8
3191172	1.000000e+00	6
3191175	4.681115e-04	37
3191174	9.999994e-01	9
3191169	1.000000e+00	1
3191168	1.000000e+00	6
3191171	2.807050e-06	41
3191170	4.438624e-01	26
3191181	8.986806e-01	21
3191180	8.881784e-16	50
3191182	2.399438e-01	28
3191177	1.000000e+00	0
3191179	8.881784e-16	50
3191178	2.104926e-09	45
3191188	9.999994e-01	9
3191189	1.000000e+00	0
3191190	9.998471e-01	13
3191184	1.529320e-04	38
3191185	9.999999e-01	8
3191186	1.193067e-05	40
3191187	9.999972e-01	10
3191196	4.529710e-14	49
3191197	9.999994e-01	9
3191199	4.438624e-01	26
3191192	8.881784e-16	50
3191193	1.000000e+00	3
3191194	1.641957e-02	33
3191195	8.881784e-16	50
3191206	9.999994e-01	9
3191205	1.000000e+00	1
3191204	1.000000e+00	2
3191202	1.621870e-08	44
3191200	1.000000e+00	1
3191215	1.000000e+00	0
3191214	1.133316e-12	48
3191213	1.301086e-03	36
3191211	1.000000e+00	7
3191210	3.359055e-01	27
3191209	4.529710e-14	49
3191208	8.881784e-16	50
3191223	9.999994e-01	9
3191220	8.881784e-16	50
3191221	1.000000e+00	2
3191218	1.133316e-12	48
3191219	9.999999e-01	8
3191217	8.388818e-01	22
3191230	1.000000e+00	2
3191231	1.000000e+00	3
3191229	1.000000e+00	2
3191226	1.641957e-02	33
3191227	9.998471e-01	13
3191224	1.133316e-12	48
3191225	9.998471e-01	13
3190875	9.999999e-01	8
3190874	1.000000e+00	4
3190872	1.529320e-04	38
3190879	8.881784e-16	50
3190878	1.000000e+00	7
3190877	4.681115e-04	37
3190876	1.000000e+00	5
3190867	9.923267e-01	17
3190866	8.881784e-16	50
3190865	1.000000e+00	5
3190871	1.641957e-02	33
3190870	8.881784e-16	50
3190869	1.000000e+00	6
3190868	9.966998e-01	16
3190858	1.000000e+00	0
3190857	1.049339e-07	43
3190862	1.000000e+00	5
3190863	1.000000e+00	2
3190860	1.000000e+00	4
3190861	2.807050e-06	41
3190850	1.000000e+00	1
3190851	1.193067e-05	40
3190848	9.995319e-01	14
3190849	8.881784e-16	50
3190854	4.438624e-01	26
3190855	8.881784e-16	50
3190853	2.230891e-10	46
3190905	9.923267e-01	17
3190904	5.561376e-01	25
3190906	9.998471e-01	13
3190911	1.000000e+00	3
3190910	1.000000e+00	1
3190897	1.000000e+00	7
3190896	1.000000e+00	6
3190899	1.000000e+00	7
3190898	4.681115e-04	37
3190901	4.529710e-14	49
3190900	3.245432e-02	32
3190902	3.300224e-03	35
3190888	4.529710e-14	49
3190890	9.999972e-01	10
3190892	8.881784e-16	50
3190893	1.641957e-02	33
3190880	1.854161e-11	47
3190881	1.013194e-01	30
3190882	1.000000e+00	4
3190883	4.529710e-14	49
3190885	9.999972e-01	10
3190886	7.673339e-03	34
3190887	5.561376e-01	25
3190815	8.881784e-16	50
3190814	5.561376e-01	25
3190813	8.881784e-16	50
3190812	8.881784e-16	50
3190811	4.529710e-14	49
3190808	9.999972e-01	10
3190807	9.999972e-01	10
3190806	1.000000e+00	0
3190804	1.000000e+00	5
3190803	1.000000e+00	7
3190802	1.000000e+00	1
3190801	8.881784e-16	50
3190800	1.013194e-01	30
3190799	1.000000e+00	5
3190796	1.854161e-11	47
3190797	9.999881e-01	11
3190794	4.529710e-14	49
3190795	1.000000e+00	2
3190793	1.000000e+00	4
3190790	1.013194e-01	30
3190791	1.000000e+00	7
3190788	1.000000e+00	6
3190789	9.999972e-01	10
3190786	5.817779e-07	42
3190787	1.854161e-11	47
3190784	1.529320e-04	38
3190785	8.881784e-16	50
3190845	7.600562e-01	23
3190847	2.230891e-10	46
3190846	8.881784e-16	50
3190841	8.881784e-16	50
3190840	1.000000e+00	0
3190843	1.000000e+00	5
3190842	1.000000e+00	0
3190837	2.230891e-10	46
3190836	1.193067e-05	40
3190839	1.133316e-12	48
3190838	1.000000e+00	2
3190833	1.133316e-12	48
3190832	1.000000e+00	5
3190835	9.999999e-01	8
3190834	1.000000e+00	1
3190828	8.881784e-16	50
3190829	9.986989e-01	15
3190824	1.000000e+00	5
3190826	9.999999e-01	8
3190827	2.807050e-06	41
3190820	9.405398e-01	20
3190821	9.999999e-01	8
3190823	1.000000e+00	7
3190816	8.881784e-16	50
3190817	9.995319e-01	14
3190818	4.529710e-14	49
3190819	9.999994e-01	9
3190994	1.000000e+00	7
3190995	1.529320e-04	38
3190993	8.881784e-16	50
3190998	8.881784e-16	50
3190999	8.881784e-16	50
3190996	1.000000e+00	0
3190997	1.000000e+00	0
3191003	8.881784e-16	50
3191000	9.998471e-01	13
3191001	3.245432e-02	32
3191006	1.000000e+00	6
3191007	9.405398e-01	20
3191004	8.881784e-16	50
3191005	8.881784e-16	50
3190977	1.000000e+00	4
3190983	7.600562e-01	23
3190982	9.999999e-01	8
3190980	1.000000e+00	5
3190986	8.881784e-16	50
3190985	3.300224e-03	35
3190984	8.388818e-01	22
3190991	9.835804e-01	18
3190990	8.881784e-16	50
3190989	4.438624e-01	26
3191024	1.000000e+00	0
3191025	1.000000e+00	0
3191026	9.999994e-01	9
3191027	1.611182e-01	29
3191028	1.000000e+00	0
3191029	1.000000e+00	0
3191030	1.000000e+00	0
3191031	1.133316e-12	48
3191032	1.000000e+00	0
3191033	1.000000e+00	0
3191034	5.946023e-02	31
3191035	9.986989e-01	15
3191036	9.999881e-01	11
3191037	3.300224e-03	35
3191038	8.881784e-16	50
3191039	8.881784e-16	50
3191011	8.881784e-16	50
3191010	2.230891e-10	46
3191012	5.946023e-02	31
3191015	8.881784e-16	50
3191014	1.611182e-01	29
3191017	9.923267e-01	17
3191016	4.510745e-05	39
3191019	9.999972e-01	10
3191018	3.245432e-02	32
3191021	4.529710e-14	49
3191020	9.835804e-01	18
3191023	1.000000e+00	0
3191022	9.998471e-01	13
3190934	7.673339e-03	34
3190935	8.881784e-16	50
3190932	1.000000e+00	7
3190933	4.529710e-14	49
3190931	9.675457e-01	19
3190942	3.300224e-03	35
3190943	1.000000e+00	3
3190938	8.881784e-16	50
3190939	5.946023e-02	31
3190936	9.923267e-01	17
3190937	8.881784e-16	50
3190927	1.000000e+00	6
3190926	8.881784e-16	50
3190925	1.000000e+00	4
3190964	8.388818e-01	22
3190965	9.999972e-01	10
3190966	1.854161e-11	47
3190960	1.000000e+00	5
3190961	1.854161e-11	47
3190962	1.049339e-07	43
3190963	4.681115e-04	37
3190974	9.999881e-01	11
3190975	1.000000e+00	3
3190968	1.000000e+00	2
3190969	1.000000e+00	1
3190970	9.923267e-01	17
3190971	1.000000e+00	0
3190949	9.923267e-01	17
3190948	8.986806e-01	21
3190951	1.000000e+00	5
3190950	5.817779e-07	42
3190945	1.854161e-11	47
3190944	1.013194e-01	30
3190947	1.000000e+00	3
3190946	8.388818e-01	22
3190957	8.881784e-16	50
3190956	8.881784e-16	50
3190958	1.000000e+00	1
3190953	1.000000e+00	3
3190952	3.359055e-01	27
3190955	9.999999e-01	8
3191662	9.999999e-01	8
3191663	1.641957e-02	33
3191660	1.000000e+00	4
3191658	8.881784e-16	50
3191659	1.000000e+00	1
3191656	3.300224e-03	35
3191657	1.000000e+00	1
3191654	1.133316e-12	48
3191655	8.881784e-16	50
3191652	1.301086e-03	36
3191653	8.881784e-16	50
3191650	3.300224e-03	35
3191651	1.000000e+00	1
3191648	9.995319e-01	14
3191649	1.000000e+00	1
3191679	3.300224e-03	35
3191678	5.561376e-01	25
3191677	1.611182e-01	29
3191676	2.230891e-10	46
3191675	1.000000e+00	4
3191673	4.510745e-05	39
3191672	1.854161e-11	47
3191671	1.000000e+00	2
3191669	1.301086e-03	36
3191668	4.681115e-04	37
3191667	1.000000e+00	4
3191666	1.000000e+00	0
3191665	1.000000e+00	3
3191664	4.510745e-05	39
3191628	8.881784e-16	50
3191629	1.000000e+00	2
3191631	1.000000e+00	0
3191624	1.000000e+00	0
3191625	2.230891e-10	46
3191626	1.000000e+00	4
3191627	3.245432e-02	32
3191620	1.000000e+00	0
3191621	5.817779e-07	42
3191622	1.621870e-08	44
3191623	1.000000e+00	0
3191616	1.000000e+00	4
3191617	1.000000e+00	5
3191618	1.000000e+00	3
3191619	1.000000e+00	5
3191645	1.000000e+00	1
3191644	9.835804e-01	18
3191647	1.000000e+00	1
3191646	8.881784e-16	50
3191641	1.000000e+00	1
3191640	1.000000e+00	3
3191643	7.600562e-01	23
3191642	1.000000e+00	2
3191637	9.923267e-01	17
3191636	1.000000e+00	4
3191639	9.999549e-01	12
3191638	1.000000e+00	1
3191633	8.881784e-16	50
3191632	1.000000e+00	1
3191635	9.405398e-01	20
3191634	4.529710e-14	49
3191594	9.999999e-01	8
3191592	8.881784e-16	50
3191593	1.000000e+00	1
3191598	8.881784e-16	50
3191599	1.000000e+00	1
3191596	1.000000e+00	1
3191586	1.000000e+00	1
3191584	1.000000e+00	0
3191585	1.000000e+00	5
3191590	4.681115e-04	37
3191591	1.000000e+00	7
3191588	9.999972e-01	10
3191589	9.986989e-01	15
3191611	1.000000e+00	4
3191610	1.000000e+00	0
3191609	1.049339e-07	43
3191608	1.049339e-07	43
3191615	5.561376e-01	25
3191614	4.510745e-05	39
3191612	1.193067e-05	40
3191603	1.000000e+00	0
3191602	7.600562e-01	23
3191601	9.999881e-01	11
3191600	9.999972e-01	10
3191607	1.000000e+00	0
3191606	1.000000e+00	2
3191605	2.399438e-01	28
3191604	1.000000e+00	4
3191560	1.000000e+00	1
3191561	2.230891e-10	46
3191563	3.245432e-02	32
3191564	1.000000e+00	2
3191565	1.854161e-11	47
3191566	4.510745e-05	39
3191567	1.000000e+00	2
3191553	9.675457e-01	19
3191554	1.000000e+00	3
3191555	8.881784e-16	50
3191556	1.000000e+00	0
3191558	1.000000e+00	0
3191559	1.000000e+00	3
3191577	2.399438e-01	28
3191576	9.405398e-01	20
3191579	1.000000e+00	0
3191578	1.000000e+00	5
3191581	9.995319e-01	14
3191580	1.854161e-11	47
3191583	8.881784e-16	50
3191569	1.000000e+00	4
3191568	6.640945e-01	24
3191571	2.399438e-01	28
3191570	5.561376e-01	25
3191573	1.000000e+00	0
3191572	1.000000e+00	5
3191575	1.000000e+00	6
3191574	2.399438e-01	28
3191783	9.999999e-01	8
3191782	8.881784e-16	50
3191780	5.946023e-02	31
3191778	2.104926e-09	45
3191777	2.399438e-01	28
3191776	2.399438e-01	28
3191791	1.854161e-11	47
3191790	4.438624e-01	26
3191788	3.245432e-02	32
3191786	1.000000e+00	2
3191794	1.133316e-12	48
3191792	8.881784e-16	50
3191793	9.999881e-01	11
3191806	9.405398e-01	20
3191807	1.193067e-05	40
3191805	1.000000e+00	0
3191803	1.000000e+00	6
3191748	9.986989e-01	15
3191751	3.300224e-03	35
3191750	8.881784e-16	50
3191747	1.854161e-11	47
3191746	8.881784e-16	50
3191756	1.133316e-12	48
3191759	1.000000e+00	7
3191758	1.000000e+00	0
3191752	1.000000e+00	0
3191755	7.673339e-03	34
3191754	1.000000e+00	3
3191764	1.133316e-12	48
3191765	9.675457e-01	19
3191766	8.881784e-16	50
3191767	1.000000e+00	0
3191760	8.881784e-16	50
3191761	7.673339e-03	34
3191762	1.611182e-01	29
3191763	1.000000e+00	2
3191772	8.881784e-16	50
3191773	9.835804e-01	18
3191775	1.000000e+00	0
3191768	8.881784e-16	50
3191715	1.621870e-08	44
3191714	9.835804e-01	18
3191712	1.301086e-03	36
3191719	1.000000e+00	7
PID_161484593	4.529710e-14	49
3191717	9.923267e-01	17
3191716	9.405398e-01	20
3191721	8.881784e-16	50
3191720	9.999972e-01	10
3191727	1.133316e-12	48
3191726	4.529710e-14	49
3191725	8.881784e-16	50
3191724	9.923267e-01	17
3191730	1.000000e+00	1
3191731	4.529710e-14	49
3191728	8.881784e-16	50
3191729	8.881784e-16	50
3191735	9.999994e-01	9
3191732	8.881784e-16	50
3191733	1.000000e+00	1
3191738	1.000000e+00	1
3191739	1.133316e-12	48
PID_161484592	9.995319e-01	14
3191737	9.999881e-01	11
3191742	1.000000e+00	3
3191743	4.529710e-14	49
3191740	1.000000e+00	7
3191741	8.388818e-01	22
3191681	8.881784e-16	50
3191683	8.881784e-16	50
3191682	1.000000e+00	1
3191685	1.000000e+00	4
3191684	1.000000e+00	4
3191687	9.995319e-01	14
3191686	2.230891e-10	46
3191689	9.999999e-01	8
3191688	5.561376e-01	25
3191691	1.000000e+00	3
3191690	4.510745e-05	39
3191693	9.999994e-01	9
3191692	1.000000e+00	3
3191695	9.999881e-01	11
3191694	5.946023e-02	31
3191696	1.000000e+00	4
3191697	8.881784e-16	50
3191698	1.133316e-12	48
3191699	3.245432e-02	32
3191700	8.881784e-16	50
3191701	1.133316e-12	48
3191702	9.675457e-01	19
3191703	4.438624e-01	26
3191704	4.529710e-14	49
3191705	8.881784e-16	50
3191706	9.999999e-01	8
3191707	1.049339e-07	43
3191708	8.986806e-01	21
3191711	9.986989e-01	15
3191421	1.000000e+00	3
3191422	1.000000e+00	5
3191417	8.388818e-01	22
3191416	9.986989e-01	15
3191419	9.999999e-01	8
3191413	1.000000e+00	1
3191412	1.000000e+00	7
3191415	9.999994e-01	9
3191414	1.000000e+00	6
3191409	9.675457e-01	19
3191408	1.000000e+00	3
3191411	9.405398e-01	20
3191410	9.405398e-01	20
3191404	8.388818e-01	22
3191405	8.881784e-16	50
3191407	8.881784e-16	50
3191400	8.881784e-16	50
3191401	9.995319e-01	14
3191402	5.561376e-01	25
3191403	1.000000e+00	7
3191396	6.640945e-01	24
3191397	1.000000e+00	7
3191398	1.000000e+00	1
3191399	1.133316e-12	48
3191392	1.000000e+00	4
3191393	9.966998e-01	16
3191395	4.438624e-01	26
3191389	7.600562e-01	23
3191388	8.986806e-01	21
3191387	8.881784e-16	50
3191386	9.999994e-01	9
3191385	8.881784e-16	50
3191384	8.881784e-16	50
3191383	1.000000e+00	0
3191382	1.133316e-12	48
3191381	9.986989e-01	15
3191380	1.854161e-11	47
3191379	7.600562e-01	23
3191378	7.600562e-01	23
3191376	4.529710e-14	49
3191372	3.300224e-03	35
3191373	1.000000e+00	4
3191370	4.510745e-05	39
3191368	1.000000e+00	5
3191366	8.881784e-16	50
3191367	1.000000e+00	0
3191364	8.881784e-16	50
3191365	9.999994e-01	9
3191362	4.529710e-14	49
3191363	9.999972e-01	10
3191360	9.835804e-01	18
3191361	1.000000e+00	6
3191352	1.621870e-08	44
3191355	1.000000e+00	1
3191357	1.000000e+00	0
3191356	1.000000e+00	2
3191359	1.000000e+00	0
3191358	1.193067e-05	40
3191345	1.000000e+00	2
3191348	1.301086e-03	36
3191351	9.999994e-01	9
3191350	2.399438e-01	28
3191336	1.000000e+00	0
3191337	5.817779e-07	42
3191339	5.946023e-02	31
3191343	8.881784e-16	50
3191328	2.230891e-10	46
3191330	1.000000e+00	0
3191331	9.999972e-01	10
3191332	1.000000e+00	0
3191333	8.881784e-16	50
3191334	1.049339e-07	43
3191335	9.675457e-01	19
3191323	1.000000e+00	1
3191322	1.000000e+00	6
3191321	9.998471e-01	13
3191320	9.923267e-01	17
3191327	9.966998e-01	16
3191326	1.000000e+00	3
3191325	1.193067e-05	40
3191324	1.000000e+00	7
3191315	1.000000e+00	2
3191314	2.399438e-01	28
3191313	1.000000e+00	1
3191312	1.000000e+00	1
3191319	4.681115e-04	37
3191317	8.881784e-16	50
3191316	1.000000e+00	1
3191305	1.000000e+00	0
3191310	1.000000e+00	1
3191311	8.388818e-01	22
3191309	1.529320e-04	38
3191298	1.000000e+00	0
3191299	5.946023e-02	31
3191297	8.881784e-16	50
3191302	9.999881e-01	11
3191300	8.881784e-16	50
3191301	1.000000e+00	0
3191540	1.000000e+00	2
3191541	9.995319e-01	14
3191542	1.000000e+00	3
3191543	1.000000e+00	0
3191536	2.807050e-06	41
3191537	9.999972e-01	10
3191538	1.000000e+00	4
3191539	9.999999e-01	8
3191548	7.600562e-01	23
3191549	5.561376e-01	25
3191550	8.881784e-16	50
3191551	9.966998e-01	16
3191544	9.999972e-01	10
3191545	8.881784e-16	50
3191546	1.000000e+00	4
3191525	1.000000e+00	1
3191524	9.999999e-01	8
3191527	1.000000e+00	0
3191526	9.999549e-01	12
3191520	1.000000e+00	6
3191523	1.000000e+00	2
3191533	1.000000e+00	4
3191532	1.000000e+00	5
3191535	3.359055e-01	27
3191534	9.995319e-01	14
3191529	9.675457e-01	19
3191528	1.000000e+00	4
3191531	8.881784e-16	50
3191530	8.881784e-16	50
3191510	1.193067e-05	40
3191511	7.600562e-01	23
3191508	1.000000e+00	1
3191509	1.000000e+00	4
3191506	5.946023e-02	31
3191507	3.245432e-02	32
3191505	4.681115e-04	37
3191518	1.000000e+00	1
3191519	9.999972e-01	10
3191516	1.000000e+00	0
3191517	8.388818e-01	22
3191514	1.000000e+00	2
3191515	8.388818e-01	22
3191512	1.000000e+00	6
3191513	1.000000e+00	5
3191495	1.000000e+00	1
3191493	1.013194e-01	30
3191492	1.854161e-11	47
3191491	1.000000e+00	1
3191490	1.000000e+00	6
3191489	1.854161e-11	47
3191488	1.000000e+00	1
3191503	1.000000e+00	2
3191502	1.000000e+00	5
3191501	1.000000e+00	0
3191500	4.529710e-14	49
3191499	1.000000e+00	6
3191498	1.000000e+00	1
3191497	1.000000e+00	6
3191472	8.881784e-16	50
3191473	1.000000e+00	4
3191474	9.999999e-01	8
3191475	1.000000e+00	2
3191476	1.000000e+00	0
3191478	4.438624e-01	26
3191479	8.881784e-16	50
3191481	1.193067e-05	40
3191485	1.000000e+00	5
3191486	1.000000e+00	0
3191487	4.510745e-05	39
3191457	1.193067e-05	40
3191456	1.000000e+00	7
3191459	2.399438e-01	28
3191458	9.835804e-01	18
3191461	8.881784e-16	50
3191460	1.000000e+00	1
3191463	1.000000e+00	1
3191462	1.000000e+00	0
3191465	1.000000e+00	2
3191464	1.000000e+00	5
3191467	8.881784e-16	50
3191466	8.881784e-16	50
3191469	1.000000e+00	6
3191471	1.000000e+00	0
3191442	1.000000e+00	1
3191440	1.000000e+00	5
3191446	5.561376e-01	25
3191447	1.000000e+00	0
3191444	1.000000e+00	3
3191445	1.000000e+00	0
3191450	1.000000e+00	5
3191448	1.000000e+00	0
3191449	1.641957e-02	33
3191454	9.999549e-01	12
3191455	8.881784e-16	50
3191452	9.998471e-01	13
3191453	1.000000e+00	0
3191427	1.000000e+00	0
3191425	8.881784e-16	50
3191431	1.000000e+00	0
3191430	1.000000e+00	4
3191429	1.529320e-04	38
3191428	4.529710e-14	49
3191435	1.000000e+00	2
3191434	8.881784e-16	50
3191433	1.000000e+00	0
3191432	8.881784e-16	50
3191439	1.000000e+00	3
3191438	8.881784e-16	50
3191436	1.000000e+00	0
3192068	9.999972e-01	10
3192069	8.881784e-16	50
3192070	9.923267e-01	17
3192064	1.854161e-11	47
3192066	1.000000e+00	0
3192067	1.000000e+00	5
3192076	4.529710e-14	49
3192077	1.000000e+00	7
3192078	9.999549e-01	12
3192079	4.438624e-01	26
3192072	1.000000e+00	6
3192073	9.998471e-01	13
3192075	1.000000e+00	0
3192084	6.640945e-01	24
3192087	1.000000e+00	0
3192086	1.000000e+00	0
3192081	1.000000e+00	1
3192080	1.000000e+00	3
3192083	1.000000e+00	2
3192082	4.438624e-01	26
3192092	1.000000e+00	0
3192095	1.000000e+00	0
3192094	1.000000e+00	0
3192089	1.133316e-12	48
3192088	1.000000e+00	3
3192091	1.000000e+00	7
3192102	8.881784e-16	50
3192103	4.529710e-14	49
3192100	1.000000e+00	7
3192101	8.881784e-16	50
3192098	1.000000e+00	3
3192099	9.999972e-01	10
3192096	1.000000e+00	1
3192097	8.881784e-16	50
3192110	8.881784e-16	50
3192108	8.881784e-16	50
3192109	8.388818e-01	22
3192106	1.000000e+00	0
3192107	1.854161e-11	47
3192104	1.854161e-11	47
3192105	1.000000e+00	2
3192119	5.946023e-02	31
3192118	1.000000e+00	0
3192117	1.000000e+00	4
3192116	1.000000e+00	2
3192114	9.999999e-01	8
3192113	1.000000e+00	3
3192112	4.510745e-05	39
3192126	8.881784e-16	50
3192125	2.104926e-09	45
3192124	8.881784e-16	50
3192123	1.000000e+00	3
3192122	1.611182e-01	29
3192120	1.000000e+00	4
3192128	8.881784e-16	50
3192129	1.000000e+00	4
3192130	1.000000e+00	0
3192131	9.675457e-01	19
3192132	8.881784e-16	50
3192134	8.881784e-16	50
3192135	9.999881e-01	11
3192136	9.999994e-01	9
3192137	1.000000e+00	3
3192138	2.230891e-10	46
3192139	8.881784e-16	50
3192140	9.835804e-01	18
3192141	1.000000e+00	0
3192142	1.000000e+00	3
3192143	2.230891e-10	46
3192145	1.000000e+00	0
3192144	5.817779e-07	42
3192146	1.000000e+00	1
3192149	9.999881e-01	11
3192151	1.049339e-07	43
3192150	1.854161e-11	47
3192153	1.000000e+00	4
3192152	1.000000e+00	0
3192155	1.000000e+00	6
3192154	1.000000e+00	2
3192157	1.000000e+00	5
3192156	5.817779e-07	42
3192159	1.000000e+00	4
3192158	1.000000e+00	4
3192162	9.995319e-01	14
3192163	6.640945e-01	24
3192160	8.881784e-16	50
3192161	8.881784e-16	50
3192166	1.000000e+00	1
3192167	1.000000e+00	0
3192164	1.000000e+00	1
3192165	1.000000e+00	5
3192170	1.000000e+00	3
3192171	8.388818e-01	22
3192168	7.600562e-01	23
3192169	8.881784e-16	50
3192174	9.999549e-01	12
3192175	8.881784e-16	50
3192172	1.000000e+00	0
3192179	8.881784e-16	50
3192183	1.641957e-02	33
3192180	1.000000e+00	3
3192187	1.000000e+00	3
3192185	8.881784e-16	50
3192184	8.881784e-16	50
3192191	2.104926e-09	45
3192190	1.611182e-01	29
3192189	1.000000e+00	2
3192188	1.000000e+00	1
3192205	9.999549e-01	12
3192204	9.999994e-01	9
3192200	1.049339e-07	43
3192203	1.000000e+00	7
3192202	1.000000e+00	3
3192197	1.000000e+00	1
3192196	1.000000e+00	0
3192199	1.000000e+00	2
3192198	9.923267e-01	17
3192193	3.245432e-02	32
3192192	1.000000e+00	0
3192195	1.611182e-01	29
3192220	2.104926e-09	45
3192217	8.388818e-01	22
3192218	1.133316e-12	48
3192214	8.881784e-16	50
3192215	8.881784e-16	50
3192211	1.000000e+00	7
3192236	4.681115e-04	37
3192235	9.923267e-01	17
3192234	1.193067e-05	40
3192233	8.881784e-16	50
3192232	1.000000e+00	5
3192231	3.359055e-01	27
3192230	2.807050e-06	41
3192229	8.881784e-16	50
3192227	8.881784e-16	50
3192226	1.000000e+00	2
3192224	3.300224e-03	35
3192255	4.529710e-14	49
3192252	6.640945e-01	24
3192253	1.000000e+00	0
3192251	1.000000e+00	4
3192248	9.999881e-01	11
3192249	1.013194e-01	30
3192246	1.000000e+00	2
3192244	8.388818e-01	22
3192242	9.995319e-01	14
3192240	4.510745e-05	39
3192241	1.000000e+00	5
3192265	9.999549e-01	12
3192271	3.359055e-01	27
3192270	6.640945e-01	24
3192257	1.000000e+00	5
3192261	3.359055e-01	27
3192282	1.854161e-11	47
3192283	8.881784e-16	50
3192286	1.000000e+00	1
3192273	9.999994e-01	9
3192275	9.986989e-01	15
3192277	1.000000e+00	1
3192299	9.999881e-01	11
3192297	1.000000e+00	2
3192296	1.000000e+00	6
3192301	8.881784e-16	50
3192288	4.529710e-14	49
3192294	9.998471e-01	13
3192292	9.986989e-01	15
3192314	1.000000e+00	1
3192315	8.881784e-16	50
3192312	4.681115e-04	37
3192313	4.438624e-01	26
3192319	8.881784e-16	50
3192316	3.300224e-03	35
3192317	1.000000e+00	2
3192307	9.999972e-01	10
3192304	8.881784e-16	50
3192305	1.000000e+00	2
3192311	1.000000e+00	3
3192308	9.999999e-01	8
3192309	5.561376e-01	25
3191831	1.000000e+00	3
3191830	1.621870e-08	44
3191829	1.000000e+00	2
3191828	9.999999e-01	8
3191827	9.995319e-01	14
3191826	4.529710e-14	49
3191825	8.881784e-16	50
3191824	2.104926e-09	45
3191838	7.673339e-03	34
3191836	1.000000e+00	2
3191835	5.561376e-01	25
3191834	9.998471e-01	13
3191833	1.000000e+00	1
3191832	8.881784e-16	50
3191814	1.000000e+00	6
3191815	1.000000e+00	2
3191812	1.000000e+00	1
3191813	1.000000e+00	3
3191810	3.245432e-02	32
3191811	1.000000e+00	0
3191808	1.000000e+00	0
3191809	1.000000e+00	2
3191822	9.999972e-01	10
3191823	1.000000e+00	1
3191820	8.881784e-16	50
3191821	1.854161e-11	47
3191818	1.000000e+00	0
3191819	9.999994e-01	9
3191816	1.000000e+00	0
3191817	9.999994e-01	9
3191861	9.999881e-01	11
3191860	1.000000e+00	0
3191863	3.359055e-01	27
3191862	1.000000e+00	0
3191857	9.986989e-01	15
3191856	7.600562e-01	23
3191859	5.946023e-02	31
3191858	1.000000e+00	7
3191869	5.817779e-07	42
3191868	8.881784e-16	50
3191871	9.999999e-01	8
3191870	1.000000e+00	0
3191865	3.359055e-01	27
3191864	7.600562e-01	23
3191867	9.999549e-01	12
3191866	9.999994e-01	9
3191845	1.000000e+00	5
3191846	1.000000e+00	3
3191840	8.881784e-16	50
3191841	6.640945e-01	24
3191842	1.000000e+00	1
3191843	9.999994e-01	9
3191852	3.245432e-02	32
3191853	4.529710e-14	49
3191854	1.000000e+00	0
3191855	1.000000e+00	4
3191848	1.000000e+00	0
3191849	1.000000e+00	1
3191850	9.999994e-01	9
3191851	1.000000e+00	7
3191891	8.881784e-16	50
3191890	8.881784e-16	50
3191889	5.817779e-07	42
3191888	1.000000e+00	1
3191895	9.675457e-01	19
3191892	5.946023e-02	31
3191898	8.881784e-16	50
3191897	8.881784e-16	50
3191896	4.529710e-14	49
3191903	4.510745e-05	39
3191902	1.000000e+00	1
3191901	4.529710e-14	49
3191874	1.000000e+00	7
3191875	1.000000e+00	1
3191872	8.881784e-16	50
3191878	8.881784e-16	50
3191879	2.399438e-01	28
3191876	3.300224e-03	35
3191883	4.529710e-14	49
3191881	8.881784e-16	50
3191886	1.000000e+00	5
3191887	1.000000e+00	4
3191884	9.986989e-01	15
3191885	1.000000e+00	1
3191921	8.881784e-16	50
3191920	9.999881e-01	11
3191923	8.881784e-16	50
3191922	1.000000e+00	2
3191925	1.000000e+00	4
3191924	8.881784e-16	50
3191927	1.000000e+00	0
3191926	9.675457e-01	19
3191929	1.000000e+00	1
3191931	8.881784e-16	50
3191930	8.881784e-16	50
3191933	8.986806e-01	21
3191932	1.133316e-12	48
3191935	1.000000e+00	2
3191934	1.000000e+00	5
3191904	9.986989e-01	15
3191905	1.000000e+00	7
3191906	1.000000e+00	4
3191907	1.000000e+00	0
3191908	2.807050e-06	41
3191909	1.000000e+00	4
3191910	1.049339e-07	43
3191911	1.000000e+00	5
3191912	1.000000e+00	3
3191913	9.999881e-01	11
3191914	1.621870e-08	44
3191915	6.640945e-01	24
3191916	9.986989e-01	15
3191917	9.998471e-01	13
3191918	8.881784e-16	50
3191967	1.000000e+00	5
3191964	1.854161e-11	47
3191965	1.301086e-03	36
3191963	1.133316e-12	48
3191960	4.529710e-14	49
3191961	9.405398e-01	20
3191958	9.966998e-01	16
3191959	9.999994e-01	9
3191956	9.966998e-01	16
3191957	1.000000e+00	5
3191954	1.000000e+00	0
3191955	8.881784e-16	50
3191952	5.946023e-02	31
3191953	1.000000e+00	4
3191951	2.399438e-01	28
3191950	4.529710e-14	49
3191949	1.000000e+00	5
3191948	5.817779e-07	42
3191946	2.807050e-06	41
3191944	3.359055e-01	27
3191943	1.611182e-01	29
3191941	8.881784e-16	50
3191940	7.600562e-01	23
3191939	9.999972e-01	10
3191938	9.405398e-01	20
3191937	1.000000e+00	0
3191936	9.999972e-01	10
3191996	8.881784e-16	50
3191997	8.881784e-16	50
3191998	9.995319e-01	14
3191999	1.000000e+00	0
3191992	1.049339e-07	43
3191995	1.000000e+00	6
3191984	1.000000e+00	0
3191987	1.000000e+00	7
3191981	8.881784e-16	50
3191980	9.998471e-01	13
3191983	8.881784e-16	50
3191982	1.000000e+00	0
3191976	8.881784e-16	50
3191979	2.807050e-06	41
3191978	3.245432e-02	32
3191973	1.529320e-04	38
3191972	1.000000e+00	4
3191975	8.881784e-16	50
3191974	1.000000e+00	0
3191968	9.999549e-01	12
3191971	9.999999e-01	8
3191970	9.995319e-01	14
3192026	1.621870e-08	44
3192027	2.104926e-09	45
3192024	8.881784e-16	50
3192025	9.835804e-01	18
3192030	1.000000e+00	7
3192031	1.000000e+00	1
3192028	9.675457e-01	19
3192029	1.000000e+00	1
3192018	1.000000e+00	0
3192019	1.000000e+00	7
3192016	4.529710e-14	49
3192017	1.000000e+00	0
3192022	1.000000e+00	0
3192023	8.881784e-16	50
3192020	1.000000e+00	0
3192021	1.000000e+00	4
3192011	1.000000e+00	0
3192010	1.000000e+00	2
3192009	1.133316e-12	48
3192008	1.000000e+00	0
3192015	1.621870e-08	44
3192014	7.673339e-03	34
3192013	1.133316e-12	48
3192003	1.611182e-01	29
3192002	8.881784e-16	50
3192001	8.881784e-16	50
3192000	1.000000e+00	0
3192007	8.881784e-16	50
3192006	1.000000e+00	1
3192005	8.881784e-16	50
3192004	8.881784e-16	50
3192056	1.611182e-01	29
3192057	1.000000e+00	1
3192058	5.561376e-01	25
3192059	9.923267e-01	17
3192063	4.681115e-04	37
3192048	1.000000e+00	2
3192049	9.998471e-01	13
3192050	9.675457e-01	19
3192051	1.000000e+00	0
3192052	1.000000e+00	2
3192053	1.000000e+00	4
3192054	4.438624e-01	26
3192055	8.881784e-16	50
3192041	8.881784e-16	50
3192040	1.133316e-12	48
3192043	9.999549e-01	12
3192042	4.681115e-04	37
3192045	8.881784e-16	50
3192044	2.104926e-09	45
3192047	8.881784e-16	50
3192033	9.999999e-01	8
3192032	1.000000e+00	1
3192037	1.000000e+00	5
3192039	2.807050e-06	41
3192038	8.881784e-16	50
3192369	1.000000e+00	5
3192368	1.000000e+00	6
3192371	9.966998e-01	16
3192373	9.999994e-01	9
3192375	9.923267e-01	17
3192374	1.000000e+00	1
3192377	1.000000e+00	0
3192379	1.000000e+00	0
3192378	1.000000e+00	0
3192381	1.529320e-04	38
3192380	9.999881e-01	11
3192382	4.529710e-14	49
3192352	1.000000e+00	1
3192353	1.000000e+00	0
3192354	8.881784e-16	50
3192355	1.013194e-01	30
3192356	1.000000e+00	7
3192357	1.000000e+00	3
3192358	9.995319e-01	14
3192359	1.000000e+00	0
3192360	3.245432e-02	32
3192361	1.133316e-12	48
3192362	1.049339e-07	43
3192363	1.000000e+00	5
3192364	5.561376e-01	25
3192365	1.000000e+00	7
3192366	5.817779e-07	42
3192367	9.999994e-01	9
3190715	8.881784e-16	50
3192339	8.881784e-16	50
3190714	2.807050e-06	41
3192338	1.000000e+00	4
3192337	1.000000e+00	5
3190713	8.881784e-16	50
3190712	8.881784e-16	50
3192336	1.000000e+00	1
3190719	8.388818e-01	22
3190718	1.000000e+00	0
3190717	1.000000e+00	2
3192341	1.000000e+00	7
3192347	5.561376e-01	25
3190706	7.600562e-01	23
3192346	8.388818e-01	22
3190705	1.000000e+00	5
3190704	8.388818e-01	22
3192344	2.230891e-10	46
3190711	8.881784e-16	50
3192351	1.000000e+00	0
3192350	1.000000e+00	0
3190709	1.000000e+00	0
3192349	1.000000e+00	1
3192348	3.300224e-03	35
3190708	8.881784e-16	50
3192320	1.133316e-12	48
3192321	8.881784e-16	50
3192326	1.301086e-03	36
3192327	1.000000e+00	5
3192325	2.104926e-09	45
3192330	1.133316e-12	48
3192331	1.000000e+00	2
3192328	1.000000e+00	7
3192329	8.881784e-16	50
3192334	1.193067e-05	40
3192335	1.000000e+00	1
3192332	1.854161e-11	47
3192333	1.000000e+00	1
3192437	9.999994e-01	9
3190749	1.193067e-05	40
3190748	9.835804e-01	18
3192436	1.000000e+00	0
3190751	9.999999e-01	8
3192438	9.405398e-01	20
3192433	1.000000e+00	1
3190745	9.999972e-01	10
3192432	1.000000e+00	1
3190744	8.881784e-16	50
3190747	1.000000e+00	3
3192435	1.621870e-08	44
3190746	1.000000e+00	0
3192434	8.881784e-16	50
3190741	5.946023e-02	31
3192445	9.405398e-01	20
3190740	8.881784e-16	50
3192444	1.000000e+00	6
3192447	9.995319e-01	14
3190743	3.359055e-01	27
3192446	8.881784e-16	50
3190742	9.998471e-01	13
3190737	1.301086e-03	36
3192441	4.438624e-01	26
3190736	8.881784e-16	50
3192440	1.193067e-05	40
3190739	1.611182e-01	29
3192443	4.529710e-14	49
3190738	8.881784e-16	50
3192442	9.999999e-01	8
3192420	9.835804e-01	18
3190733	1.000000e+00	1
3192421	1.000000e+00	2
3192422	1.000000e+00	3
3192423	1.000000e+00	5
3192416	1.000000e+00	0
3190728	1.301086e-03	36
3192417	9.999549e-01	12
3190730	9.923267e-01	17
3192418	1.049339e-07	43
3192419	1.000000e+00	3
3190731	8.388818e-01	22
3192428	8.881784e-16	50
3190724	9.995319e-01	14
3192429	1.000000e+00	1
3190725	8.881784e-16	50
3190726	8.881784e-16	50
3192430	8.388818e-01	22
3190727	1.049339e-07	43
3192431	8.881784e-16	50
3192424	1.000000e+00	2
3192425	3.245432e-02	32
3190721	1.000000e+00	2
3190722	9.999881e-01	11
3192426	9.999994e-01	9
3190723	1.000000e+00	0
3192427	1.000000e+00	3
3192407	1.000000e+00	0
3190783	1.000000e+00	0
3192406	8.881784e-16	50
3190782	1.133316e-12	48
3190781	1.000000e+00	2
3192405	8.881784e-16	50
3190780	3.359055e-01	27
3192404	4.510745e-05	39
3192403	9.999972e-01	10
3192402	9.923267e-01	17
3190777	1.000000e+00	0
3190776	4.438624e-01	26
3190775	1.000000e+00	7
3192415	9.995319e-01	14
3190774	1.000000e+00	0
3192414	1.000000e+00	0
3192413	1.000000e+00	0
3192412	1.013194e-01	30
3192411	9.835804e-01	18
3190771	1.000000e+00	0
3190770	1.000000e+00	6
3192410	1.000000e+00	2
3190769	1.000000e+00	0
3192409	1.000000e+00	3
3190768	9.675457e-01	19
3192408	1.000000e+00	2
3190766	1.013194e-01	30
3192390	1.000000e+00	1
3190767	9.999972e-01	10
3192391	9.998471e-01	13
3190764	9.999999e-01	8
3192388	1.000000e+00	1
3190765	1.000000e+00	2
3192386	1.000000e+00	1
3190763	1.000000e+00	0
3190760	8.881784e-16	50
3192384	9.999994e-01	9
3190761	8.881784e-16	50
3192385	9.999994e-01	9
3190758	1.049339e-07	43
3192398	2.399438e-01	28
3192399	2.807050e-06	41
3192396	8.881784e-16	50
3192397	4.529710e-14	49
3190754	5.946023e-02	31
3192394	9.999999e-01	8
3190755	1.000000e+00	6
3192392	1.000000e+00	1
3192393	1.133316e-12	48
3190753	9.999994e-01	9
3192504	9.986989e-01	15
3192505	1.000000e+00	3
3192507	1.000000e+00	2
3192508	1.000000e+00	0
3192509	9.405398e-01	20
3192510	1.854161e-11	47
3192511	1.854161e-11	47
3192496	1.000000e+00	5
3192497	9.999994e-01	9
3192498	9.999999e-01	8
3192500	1.000000e+00	3
3192501	1.000000e+00	6
3192502	1.000000e+00	7
3192488	4.529710e-14	49
3192491	8.881784e-16	50
3192490	1.000000e+00	1
3192493	1.000000e+00	2
3192492	1.000000e+00	1
3192495	1.000000e+00	0
3192494	1.000000e+00	6
3192481	6.640945e-01	24
3192480	4.529710e-14	49
3192483	1.000000e+00	6
3192482	4.529710e-14	49
3192484	8.881784e-16	50
3192487	9.999972e-01	10
3192486	8.986806e-01	21
3192474	1.049339e-07	43
3192475	2.807050e-06	41
3192472	1.193067e-05	40
3192473	1.133316e-12	48
3192479	1.000000e+00	0
3192477	9.999999e-01	8
3192466	9.999549e-01	12
3192467	4.510745e-05	39
3192464	1.000000e+00	0
3192465	8.881784e-16	50
3192470	9.999999e-01	8
3192471	1.133316e-12	48
3192468	1.000000e+00	1
3192469	1.000000e+00	5
3192459	1.000000e+00	6
3192457	2.807050e-06	41
3192456	9.966998e-01	16
3192460	1.000000e+00	5
3192451	4.438624e-01	26
3192448	8.881784e-16	50
3192455	1.000000e+00	0
3192454	1.000000e+00	4
3192453	9.999549e-01	12
3192553	1.854161e-11	47
3192552	8.881784e-16	50
3192555	1.621870e-08	44
3192554	1.000000e+00	2
3192549	3.300224e-03	35
3192548	4.529710e-14	49
3192551	1.000000e+00	6
3192550	1.000000e+00	1
3192545	8.881784e-16	50
3192547	1.000000e+00	2
3192546	1.621870e-08	44
3192542	1.049339e-07	43
3192543	9.999999e-01	8
3192541	8.881784e-16	50
3192538	9.986989e-01	15
3192539	1.000000e+00	5
3192536	8.881784e-16	50
3192534	1.000000e+00	0
3192535	1.000000e+00	0
3192532	1.611182e-01	29
3192531	8.881784e-16	50
3192528	9.675457e-01	19
3192529	7.600562e-01	23
3192526	8.881784e-16	50
3192524	1.000000e+00	4
3192520	8.881784e-16	50
3192519	9.966998e-01	16
3192518	1.000000e+00	4
3192517	1.000000e+00	3
3192516	2.104926e-09	45
3192515	8.881784e-16	50
3192514	9.999549e-01	12
3192512	1.000000e+00	7
