# Supplementary material for: Translational Selection Is Ubiquitous in Prokaryotes
Source: PLoS Genet. 2010 Jun 24;6(6):e1001004. doi: 10.1371/journal.pgen.1001004 (PMC2891978; doi:10.1371/journal.pgen.1001004)
Supplement: Dataset S1 — OCU/non-OCU gene calls in 461 Bacterial and Archaeal genomes, and summary tables of genome properties and OCU preferences for specific codons. (4.77 MB ZIP) [file pgen.1001004.s001.zip › Dataset_S1_Bacteria/Frankia_alni_ACN14a.arff.ocuGenes]

GeneID	signTest_p	ocuProbWinCnt
4231072	5.561376e-01	25
4231075	1.529320e-04	38
4231074	1.013194e-01	30
4231077	8.388818e-01	22
4231076	8.881784e-16	50
4231079	8.881784e-16	50
4231078	8.881784e-16	50
4231080	8.881784e-16	50
4231083	9.923267e-01	17
4231082	4.529710e-14	49
4231085	3.300224e-03	35
4231084	1.854161e-11	47
4231087	9.998471e-01	13
4231086	8.881784e-16	50
4231088	6.640945e-01	24
4231089	9.405398e-01	20
4231090	2.807050e-06	41
4231091	8.986806e-01	21
4231092	8.881784e-16	50
4231093	1.611182e-01	29
4231094	4.529710e-14	49
4231095	1.013194e-01	30
4231096	6.640945e-01	24
4231097	4.529710e-14	49
4231098	1.621870e-08	44
4231099	1.013194e-01	30
4231101	8.388818e-01	22
4231102	6.640945e-01	24
4231103	1.301086e-03	36
4231043	1.854161e-11	47
4231042	2.399438e-01	28
4231040	8.881784e-16	50
4231046	9.999549e-01	12
4231045	1.000000e+00	7
4231044	9.835804e-01	18
4231051	2.230891e-10	46
4231050	1.529320e-04	38
4231049	8.388818e-01	22
4231048	8.881784e-16	50
4231055	1.301086e-03	36
4231054	9.923267e-01	17
4231053	5.817779e-07	42
4231052	2.104926e-09	45
4231058	8.881784e-16	50
4231059	7.673339e-03	34
4231056	9.986989e-01	15
4231057	7.673339e-03	34
4231062	1.000000e+00	5
4231063	1.301086e-03	36
4231060	5.561376e-01	25
4231061	8.881784e-16	50
4231066	8.388818e-01	22
4231067	1.133316e-12	48
4231064	7.673339e-03	34
4231065	4.529710e-14	49
4231070	4.529710e-14	49
4231071	2.807050e-06	41
4231068	4.529710e-14	49
4231140	1.193067e-05	40
4231143	9.999972e-01	10
4231142	8.881784e-16	50
4231137	1.000000e+00	6
4231136	8.881784e-16	50
4231139	1.000000e+00	4
4231138	9.405398e-01	20
4231149	1.641957e-02	33
4231148	4.529710e-14	49
4231150	4.529710e-14	49
4231145	2.230891e-10	46
4231147	1.621870e-08	44
4231146	9.999881e-01	11
4231156	1.000000e+00	4
4231157	9.999994e-01	9
4231158	1.049339e-07	43
4231152	8.881784e-16	50
4231153	1.641957e-02	33
4231154	9.405398e-01	20
4231155	9.999549e-01	12
4231164	8.881784e-16	50
4231165	8.881784e-16	50
4231166	1.611182e-01	29
4231167	5.946023e-02	31
4231160	8.881784e-16	50
4231161	9.923267e-01	17
4231162	1.049339e-07	43
4231163	7.600562e-01	23
4231111	4.681115e-04	37
4231110	1.641957e-02	33
4231109	4.438624e-01	26
4231108	9.999881e-01	11
4231107	2.807050e-06	41
4231106	4.529710e-14	49
4231105	1.301086e-03	36
4231104	4.681115e-04	37
4231119	9.998471e-01	13
4231118	1.854161e-11	47
4231117	1.013194e-01	30
4231116	1.641957e-02	33
4231115	9.999972e-01	10
4231114	3.245432e-02	32
4231113	8.881784e-16	50
4231112	8.986806e-01	21
4231126	9.835804e-01	18
4231127	8.881784e-16	50
4231124	9.405398e-01	20
4231122	1.611182e-01	29
4231123	5.561376e-01	25
4231120	9.998471e-01	13
4231121	8.388818e-01	22
4231134	4.681115e-04	37
4231132	9.405398e-01	20
4231133	1.000000e+00	0
4231130	1.000000e+00	6
4231131	9.999881e-01	11
4231128	9.998471e-01	13
4231129	1.641957e-02	33
4230952	8.881784e-16	50
4230953	4.529710e-14	49
4230954	1.854161e-11	47
4230955	4.529710e-14	49
4230956	8.881784e-16	50
4230957	1.133316e-12	48
4230958	4.529710e-14	49
4230959	8.881784e-16	50
4230944	3.300224e-03	35
4230945	3.359055e-01	27
4230946	4.529710e-14	49
4230947	8.881784e-16	50
4230949	8.881784e-16	50
4230950	2.104926e-09	45
4230951	8.881784e-16	50
4230969	9.966998e-01	16
4230968	8.881784e-16	50
4230971	1.611182e-01	29
4230970	5.946023e-02	31
4230973	9.923267e-01	17
4230972	1.301086e-03	36
4230961	1.133316e-12	48
4230960	1.621870e-08	44
4230963	2.230891e-10	46
4230962	1.049339e-07	43
4230965	2.104926e-09	45
4230964	1.133316e-12	48
4230967	8.881784e-16	50
4230966	4.529710e-14	49
4230922	1.193067e-05	40
4230923	1.193067e-05	40
4230920	1.854161e-11	47
4230921	1.000000e+00	4
4230926	9.998471e-01	13
4230927	5.946023e-02	31
4230925	8.881784e-16	50
4230915	4.529710e-14	49
4230912	8.881784e-16	50
4230913	2.230891e-10	46
4230918	1.000000e+00	0
4230919	9.999972e-01	10
4230916	8.881784e-16	50
4230917	8.881784e-16	50
4230939	8.881784e-16	50
4230938	1.000000e+00	3
4230937	1.000000e+00	1
4230936	9.675457e-01	19
4230943	4.681115e-04	37
4230942	1.621870e-08	44
4230941	1.000000e+00	3
4230940	4.529710e-14	49
4230929	1.000000e+00	2
4230928	2.399438e-01	28
4230935	1.000000e+00	3
4230934	7.600562e-01	23
4230933	1.000000e+00	0
4230932	1.000000e+00	0
4231020	2.807050e-06	41
4231021	9.999999e-01	8
4231022	1.529320e-04	38
4231023	9.999994e-01	9
4231017	8.881784e-16	50
4231019	8.881784e-16	50
4231012	5.817779e-07	42
4231013	9.998471e-01	13
4231014	8.881784e-16	50
4231015	4.529710e-14	49
4231008	1.301086e-03	36
4231009	1.611182e-01	29
4231010	1.000000e+00	0
4231011	8.881784e-16	50
4231037	8.388818e-01	22
4231039	4.681115e-04	37
4231038	1.193067e-05	40
4231033	9.995319e-01	14
4231035	2.230891e-10	46
4231034	9.835804e-01	18
4231029	1.621870e-08	44
4231028	9.675457e-01	19
4231031	1.611182e-01	29
4231030	8.881784e-16	50
4231025	1.000000e+00	0
4231027	1.611182e-01	29
4231026	5.561376e-01	25
4230990	4.681115e-04	37
4230991	4.681115e-04	37
4230988	1.000000e+00	3
4230989	4.529710e-14	49
4230986	8.881784e-16	50
4230987	1.133316e-12	48
4230984	9.999994e-01	9
4230985	2.104926e-09	45
4230982	4.529710e-14	49
4230983	9.999994e-01	9
4230980	9.999999e-01	8
4230981	1.133316e-12	48
4230978	4.438624e-01	26
4230979	8.881784e-16	50
4230976	9.999999e-01	8
4230977	7.673339e-03	34
4231007	4.529710e-14	49
4231006	1.641957e-02	33
4231005	1.193067e-05	40
4231004	9.999994e-01	9
4231003	1.000000e+00	7
4231002	1.000000e+00	4
4231001	9.999999e-01	8
4231000	9.986989e-01	15
4230999	8.881784e-16	50
4230998	1.193067e-05	40
4230997	7.600562e-01	23
4230996	1.529320e-04	38
4230995	9.999972e-01	10
4230994	9.999972e-01	10
4230993	6.640945e-01	24
4230992	1.301086e-03	36
4230902	5.946023e-02	31
4230903	1.013194e-01	30
4230900	9.923267e-01	17
4230901	9.835804e-01	18
4230898	1.000000e+00	7
4230899	1.000000e+00	7
4230896	1.013194e-01	30
4230897	9.999994e-01	9
4230910	1.133316e-12	48
4230911	9.835804e-01	18
4230908	2.230891e-10	46
4230909	5.946023e-02	31
4230906	8.388818e-01	22
4230904	7.673339e-03	34
4230905	1.301086e-03	36
4230895	1.000000e+00	4
4230894	9.675457e-01	19
4230892	2.230891e-10	46
4230891	1.000000e+00	7
4230890	4.438624e-01	26
4237572	3.300224e-03	35
4237573	9.986989e-01	15
4237574	1.529320e-04	38
4237575	9.923267e-01	17
4237569	8.881784e-16	50
4237570	8.881784e-16	50
4237581	2.104926e-09	45
4237582	1.621870e-08	44
4237583	1.854161e-11	47
4237576	3.245432e-02	32
4237577	1.641957e-02	33
4237578	1.621870e-08	44
4237579	4.681115e-04	37
4237589	6.640945e-01	24
4237588	1.133316e-12	48
4237591	1.193067e-05	40
4237590	1.854161e-11	47
4237585	4.529710e-14	49
4237587	4.529710e-14	49
4237597	9.999881e-01	11
4237598	5.817779e-07	42
4237593	8.881784e-16	50
4237592	8.881784e-16	50
4237594	4.529710e-14	49
4237470	9.986989e-01	15
4237471	1.611182e-01	29
4237468	1.193067e-05	40
4237469	1.854161e-11	47
4237466	3.245432e-02	32
4237467	1.133316e-12	48
4237464	5.946023e-02	31
4237465	3.359055e-01	27
4237463	2.399438e-01	28
4237460	8.881784e-16	50
4237461	1.193067e-05	40
4237458	4.529710e-14	49
4237459	8.881784e-16	50
4237457	9.999881e-01	11
4237455	8.881784e-16	50
4237454	8.881784e-16	50
4237452	8.881784e-16	50
4237451	4.510745e-05	39
4237450	1.529320e-04	38
4237449	4.529710e-14	49
4237448	1.854161e-11	47
4237447	1.000000e+00	4
4237446	2.399438e-01	28
4237445	2.399438e-01	28
4237444	8.881784e-16	50
4237443	9.999999e-01	8
4237442	1.000000e+00	7
4237441	1.013194e-01	30
4237440	8.881784e-16	50
4237500	9.923267e-01	17
4237501	1.000000e+00	1
4237502	2.104926e-09	45
4237503	7.600562e-01	23
4237496	1.000000e+00	3
4237497	1.529320e-04	38
4237498	1.000000e+00	4
4237499	1.000000e+00	7
4237492	1.000000e+00	2
4237493	5.561376e-01	25
4237494	9.966998e-01	16
4237495	4.529710e-14	49
4237488	5.561376e-01	25
4237489	9.405398e-01	20
4237490	2.230891e-10	46
4237491	1.641957e-02	33
4237485	1.000000e+00	4
4237484	1.000000e+00	4
4237487	9.986989e-01	15
4237486	1.000000e+00	3
4237481	8.986806e-01	21
4237480	3.359055e-01	27
4237483	4.510745e-05	39
4237482	9.999994e-01	9
4237477	1.611182e-01	29
4237476	1.000000e+00	1
4237479	1.000000e+00	3
4237478	5.561376e-01	25
4237473	1.854161e-11	47
4237472	1.049339e-07	43
4237475	1.854161e-11	47
4237474	8.986806e-01	21
4237530	3.359055e-01	27
4237531	8.881784e-16	50
4237528	8.881784e-16	50
4237529	5.946023e-02	31
4237535	9.998471e-01	13
4237532	9.995319e-01	14
4237533	8.881784e-16	50
4237523	1.133316e-12	48
4237520	1.301086e-03	36
4237521	1.611182e-01	29
4237526	5.817779e-07	42
4237527	7.600562e-01	23
4237525	4.529710e-14	49
4237515	1.000000e+00	7
4237514	1.611182e-01	29
4237513	1.611182e-01	29
4237512	1.193067e-05	40
4237519	2.230891e-10	46
4237518	1.000000e+00	7
4237517	1.529320e-04	38
4237516	9.966998e-01	16
4237507	2.104926e-09	45
4237506	9.999994e-01	9
4237505	1.641957e-02	33
4237504	9.966998e-01	16
4237511	1.301086e-03	36
4237510	9.999972e-01	10
4237509	1.000000e+00	5
4237508	1.000000e+00	5
4237560	8.986806e-01	21
4237561	4.529710e-14	49
4237562	8.881784e-16	50
4237563	4.529710e-14	49
4237564	8.881784e-16	50
4237565	4.529710e-14	49
4237566	1.611182e-01	29
4237567	9.986989e-01	15
4237552	2.104926e-09	45
4237553	5.817779e-07	42
4237554	1.854161e-11	47
4237555	9.966998e-01	16
4237556	2.399438e-01	28
4237557	1.049339e-07	43
4237558	1.621870e-08	44
4237559	1.000000e+00	7
4237545	5.817779e-07	42
4237544	3.300224e-03	35
4237547	9.999994e-01	9
4237546	7.673339e-03	34
4237549	1.013194e-01	30
4237548	9.995319e-01	14
4237551	1.049339e-07	43
4237550	9.923267e-01	17
4237537	1.000000e+00	4
4237539	1.301086e-03	36
4237538	1.000000e+00	4
4237541	1.641957e-02	33
4237540	1.133316e-12	48
4237543	4.681115e-04	37
4237542	1.854161e-11	47
4237335	4.681115e-04	37
4237334	9.999881e-01	11
4237333	1.193067e-05	40
4237332	7.600562e-01	23
4237331	1.529320e-04	38
4237330	1.301086e-03	36
4237329	1.621870e-08	44
4237328	3.300224e-03	35
4237343	1.000000e+00	5
4237342	1.621870e-08	44
4237341	2.807050e-06	41
4237340	2.104926e-09	45
4237339	1.193067e-05	40
4237338	2.807050e-06	41
4237337	1.621870e-08	44
4237336	5.817779e-07	42
4237318	7.673339e-03	34
4237319	4.529710e-14	49
4237316	8.881784e-16	50
4237317	9.999999e-01	8
4237314	1.000000e+00	4
4237315	1.641957e-02	33
4237312	9.998471e-01	13
4237313	5.946023e-02	31
4237326	9.998471e-01	13
4237327	7.673339e-03	34
4237324	2.807050e-06	41
4237322	1.000000e+00	4
4237323	2.807050e-06	41
4237320	1.000000e+00	6
4237321	2.230891e-10	46
4237365	1.000000e+00	3
4237364	2.807050e-06	41
4237367	1.000000e+00	0
4237366	1.000000e+00	5
4237361	1.000000e+00	6
4237360	3.359055e-01	27
4237363	4.681115e-04	37
4237362	1.000000e+00	1
4237373	8.881784e-16	50
4237372	1.000000e+00	3
4237375	1.000000e+00	2
4237374	8.881784e-16	50
4237369	4.438624e-01	26
4237368	9.675457e-01	19
4237371	9.675457e-01	19
4237370	5.817779e-07	42
4237349	2.807050e-06	41
4237350	8.881784e-16	50
4237351	9.405398e-01	20
4237344	1.854161e-11	47
4237345	6.640945e-01	24
4237346	1.193067e-05	40
4237347	1.611182e-01	29
4237356	8.881784e-16	50
4237357	8.881784e-16	50
4237358	5.817779e-07	42
4237359	7.673339e-03	34
4237352	7.600562e-01	23
4237353	1.854161e-11	47
4237354	9.999999e-01	8
4237355	8.986806e-01	21
4237395	9.966998e-01	16
4237393	5.946023e-02	31
4237392	4.681115e-04	37
4237399	1.301086e-03	36
4237398	1.000000e+00	4
4237397	5.561376e-01	25
4237396	2.104926e-09	45
4237403	9.835804e-01	18
4237402	9.835804e-01	18
4237401	9.986989e-01	15
4237400	9.835804e-01	18
4237407	1.000000e+00	5
4237406	1.000000e+00	3
4237405	1.641957e-02	33
4237404	1.000000e+00	3
4237378	8.881784e-16	50
4237379	4.529710e-14	49
4237376	1.049339e-07	43
4237382	2.399438e-01	28
4237383	1.000000e+00	5
4237380	4.529710e-14	49
4237381	9.999994e-01	9
4237386	8.881784e-16	50
4237384	1.621870e-08	44
4237385	8.881784e-16	50
4237390	1.193067e-05	40
4237391	8.881784e-16	50
4237389	4.529710e-14	49
4237425	1.000000e+00	5
4237424	4.510745e-05	39
4237427	8.881784e-16	50
4237429	9.999999e-01	8
4237428	9.923267e-01	17
4237431	1.000000e+00	3
4237430	9.999881e-01	11
4237433	9.999881e-01	11
4237435	4.438624e-01	26
4237434	9.999881e-01	11
4237437	4.529710e-14	49
4237439	1.000000e+00	3
4237438	7.600562e-01	23
4237408	9.999999e-01	8
4237410	8.881784e-16	50
4237411	8.986806e-01	21
4237412	4.529710e-14	49
4237413	4.529710e-14	49
4237414	8.881784e-16	50
4237416	9.995319e-01	14
4237417	1.854161e-11	47
4237418	5.946023e-02	31
4237419	4.438624e-01	26
4237420	3.300224e-03	35
4237421	4.438624e-01	26
4237422	8.881784e-16	50
4237423	9.999549e-01	12
4237183	7.673339e-03	34
4237182	4.529710e-14	49
4237180	9.999994e-01	9
4237179	9.999972e-01	10
4237178	1.854161e-11	47
4237177	1.000000e+00	3
4237176	4.529710e-14	49
4237175	9.999881e-01	11
4237174	3.300224e-03	35
4237173	5.817779e-07	42
4237172	1.000000e+00	1
4237171	8.881784e-16	50
4237170	7.673339e-03	34
4237169	4.438624e-01	26
4237168	3.300224e-03	35
4237166	1.000000e+00	5
4237167	5.561376e-01	25
4237164	2.399438e-01	28
4237165	3.245432e-02	32
4237162	1.854161e-11	47
4237163	8.881784e-16	50
4237160	4.529710e-14	49
4237161	1.013194e-01	30
4237158	5.946023e-02	31
4237159	4.510745e-05	39
4237156	6.640945e-01	24
4237157	9.999881e-01	11
4237154	1.000000e+00	2
4237155	9.999972e-01	10
4237152	2.230891e-10	46
4237153	9.986989e-01	15
4237149	3.359055e-01	27
4237148	1.013194e-01	30
4237151	8.881784e-16	50
4237150	4.529710e-14	49
4237145	1.049339e-07	43
4237144	2.807050e-06	41
4237147	1.049339e-07	43
4237146	7.673339e-03	34
4237140	8.881784e-16	50
4237143	4.529710e-14	49
4237142	9.999881e-01	11
4237137	1.049339e-07	43
4237136	1.000000e+00	0
4237139	9.999549e-01	12
4237138	1.000000e+00	1
4237132	8.388818e-01	22
4237133	9.999881e-01	11
4237134	1.301086e-03	36
4237135	1.000000e+00	5
4237128	9.966998e-01	16
4237129	8.881784e-16	50
4237130	7.673339e-03	34
4237131	8.881784e-16	50
4237124	1.000000e+00	1
4237125	5.817779e-07	42
4237126	8.881784e-16	50
4237127	9.999994e-01	9
4237120	1.000000e+00	3
4237121	9.999999e-01	8
4237122	4.510745e-05	39
4237123	1.000000e+00	1
4237115	4.529710e-14	49
4237113	1.000000e+00	7
4237112	5.946023e-02	31
4237119	9.999999e-01	8
4237118	1.301086e-03	36
4237116	9.999972e-01	10
4237107	8.881784e-16	50
4237106	8.881784e-16	50
4237105	5.561376e-01	25
4237104	2.399438e-01	28
4237111	3.300224e-03	35
4237110	1.049339e-07	43
4237109	1.611182e-01	29
4237108	8.881784e-16	50
4237099	8.881784e-16	50
4237096	1.621870e-08	44
4237102	1.013194e-01	30
4237103	1.193067e-05	40
4237100	4.529710e-14	49
4237090	9.923267e-01	17
4237088	4.681115e-04	37
4237089	2.807050e-06	41
4237095	5.817779e-07	42
4237092	1.133316e-12	48
4237093	5.561376e-01	25
4237081	1.193067e-05	40
4237080	5.817779e-07	42
4237083	8.986806e-01	21
4237082	4.529710e-14	49
4237085	7.673339e-03	34
4237084	8.881784e-16	50
4237087	9.835804e-01	18
4237086	1.193067e-05	40
4237073	1.611182e-01	29
4237072	9.999999e-01	8
4237075	4.681115e-04	37
4237074	4.510745e-05	39
4237077	4.529710e-14	49
4237076	8.881784e-16	50
4237079	1.301086e-03	36
4237078	1.854161e-11	47
4237064	1.000000e+00	4
4237065	1.000000e+00	2
4237066	9.999994e-01	9
4237068	2.104926e-09	45
4237069	9.999994e-01	9
4237070	9.966998e-01	16
4237071	9.675457e-01	19
4237057	7.673339e-03	34
4237059	2.230891e-10	46
4237060	2.104926e-09	45
4237061	8.388818e-01	22
4237062	5.946023e-02	31
4237063	9.999999e-01	8
4237303	3.245432e-02	32
4237300	1.641957e-02	33
4237301	9.998471e-01	13
4237298	9.995319e-01	14
4237296	4.529710e-14	49
4237297	8.881784e-16	50
4237310	9.999972e-01	10
4237311	4.681115e-04	37
4237308	5.561376e-01	25
4237309	9.999972e-01	10
4237306	4.529710e-14	49
4237307	5.817779e-07	42
4237304	1.000000e+00	7
4237287	9.986989e-01	15
4237286	1.193067e-05	40
4237285	1.000000e+00	5
4237284	1.000000e+00	6
4237283	1.049339e-07	43
4237282	1.854161e-11	47
4237281	8.881784e-16	50
4237280	4.529710e-14	49
4237294	1.641957e-02	33
4237293	9.999549e-01	12
4237292	3.300224e-03	35
4237291	4.438624e-01	26
4237290	4.529710e-14	49
4237289	9.998471e-01	13
4237288	8.881784e-16	50
4237268	2.230891e-10	46
4237269	1.621870e-08	44
4237270	8.881784e-16	50
4237271	5.561376e-01	25
4237264	1.854161e-11	47
4237265	7.673339e-03	34
4237266	9.986989e-01	15
4237267	6.640945e-01	24
4237276	8.881784e-16	50
4237277	4.438624e-01	26
4237278	9.675457e-01	19
4237279	8.881784e-16	50
4237272	9.923267e-01	17
4237273	9.405398e-01	20
4237274	3.359055e-01	27
4237275	1.049339e-07	43
4237253	7.600562e-01	23
4237252	9.998471e-01	13
4237255	8.881784e-16	50
4237254	1.000000e+00	5
4237249	1.000000e+00	6
4237248	1.193067e-05	40
4237250	1.854161e-11	47
4237260	1.000000e+00	5
4237263	2.399438e-01	28
4237262	8.881784e-16	50
4237257	3.245432e-02	32
4237256	4.510745e-05	39
4237259	1.641957e-02	33
4237258	3.300224e-03	35
4237234	4.681115e-04	37
4237235	4.529710e-14	49
4237232	4.681115e-04	37
4237233	7.600562e-01	23
4237238	4.510745e-05	39
4237239	9.999999e-01	8
4237236	5.561376e-01	25
4237237	5.561376e-01	25
4237242	5.946023e-02	31
4237243	1.621870e-08	44
4237240	1.013194e-01	30
4237241	7.600562e-01	23
4237246	9.923267e-01	17
4237247	9.995319e-01	14
4237244	6.640945e-01	24
4237245	1.854161e-11	47
4237219	9.835804e-01	18
4237218	9.995319e-01	14
4237217	1.000000e+00	2
4237216	8.881784e-16	50
4237223	9.999549e-01	12
4237221	1.301086e-03	36
4237220	9.405398e-01	20
4237226	4.681115e-04	37
4237225	5.946023e-02	31
4237229	9.966998e-01	16
4237228	9.999994e-01	9
4237200	1.000000e+00	0
4237201	3.300224e-03	35
4237202	9.998471e-01	13
4237203	9.995319e-01	14
4237204	1.000000e+00	1
4237205	7.673339e-03	34
4237206	9.986989e-01	15
4237207	9.998471e-01	13
4237208	3.300224e-03	35
4237209	8.881784e-16	50
4237210	2.807050e-06	41
4237212	2.807050e-06	41
4237213	5.946023e-02	31
4237214	5.817779e-07	42
4237215	3.245432e-02	32
4237185	1.000000e+00	0
4237184	9.675457e-01	19
4237187	1.000000e+00	3
4237186	8.881784e-16	50
4237189	1.641957e-02	33
4237188	1.000000e+00	5
4237191	9.999999e-01	8
4237190	9.999549e-01	12
4237193	9.995319e-01	14
4237192	1.000000e+00	0
4237195	9.999999e-01	8
4237194	9.675457e-01	19
4237197	7.673339e-03	34
4237196	9.999881e-01	11
4237199	1.621870e-08	44
4237198	9.986989e-01	15
4236908	1.621870e-08	44
4236909	8.881784e-16	50
4236910	8.881784e-16	50
4236911	8.881784e-16	50
4236904	9.405398e-01	20
4236905	8.881784e-16	50
4236906	8.881784e-16	50
4236900	9.999994e-01	9
4236902	1.133316e-12	48
4236903	1.611182e-01	29
4236896	2.230891e-10	46
4236897	9.999972e-01	10
4236898	9.999881e-01	11
4236899	1.000000e+00	4
4236925	1.854161e-11	47
4236924	2.399438e-01	28
4236927	4.438624e-01	26
4236926	9.986989e-01	15
4236921	9.998471e-01	13
4236920	1.049339e-07	43
4236923	9.995319e-01	14
4236922	1.049339e-07	43
4236917	7.673339e-03	34
4236916	1.529320e-04	38
4236919	8.986806e-01	21
4236918	1.000000e+00	7
4236913	3.245432e-02	32
4236912	9.999972e-01	10
4236915	1.000000e+00	5
4236914	3.300224e-03	35
4236878	2.399438e-01	28
4236879	1.854161e-11	47
4236876	8.881784e-16	50
4236877	2.807050e-06	41
4236874	6.640945e-01	24
4236875	1.854161e-11	47
4236872	8.881784e-16	50
4236873	5.561376e-01	25
4236870	1.301086e-03	36
4236871	4.438624e-01	26
4236868	2.104926e-09	45
4236869	1.000000e+00	6
4236866	1.621870e-08	44
4236867	1.000000e+00	7
4236864	1.000000e+00	4
4236865	1.193067e-05	40
4236895	9.999972e-01	10
4236894	4.529710e-14	49
4236893	9.675457e-01	19
4236892	1.013194e-01	30
4236891	9.999881e-01	11
4236890	7.600562e-01	23
4236889	1.641957e-02	33
4236888	9.999881e-01	11
4236887	2.807050e-06	41
4236885	7.673339e-03	34
4236884	9.999549e-01	12
4236883	4.510745e-05	39
4236882	1.641957e-02	33
4236881	9.675457e-01	19
4236840	8.881784e-16	50
4236841	8.881784e-16	50
4236842	1.133316e-12	48
4236843	8.881784e-16	50
4236844	8.881784e-16	50
4236845	3.359055e-01	27
4236846	8.881784e-16	50
4236847	1.641957e-02	33
4236832	9.999994e-01	9
4236833	1.000000e+00	1
4236834	2.807050e-06	41
4236835	9.966998e-01	16
4236836	1.611182e-01	29
4236838	1.193067e-05	40
4236839	8.881784e-16	50
4236857	9.998471e-01	13
4236856	1.193067e-05	40
4236859	4.529710e-14	49
4236858	4.438624e-01	26
4236861	1.133316e-12	48
4236863	1.854161e-11	47
4236862	1.000000e+00	1
4236849	8.881784e-16	50
4236848	8.881784e-16	50
4236851	1.611182e-01	29
4236850	4.529710e-14	49
4236853	1.621870e-08	44
4236852	1.641957e-02	33
4236855	3.359055e-01	27
4236854	8.986806e-01	21
4236810	2.230891e-10	46
4236811	1.133316e-12	48
4236808	4.529710e-14	49
4236809	2.230891e-10	46
4236814	1.133316e-12	48
4236815	2.230891e-10	46
4236813	1.013194e-01	30
4236802	1.000000e+00	1
4236803	1.000000e+00	6
4236800	4.510745e-05	39
4236801	9.999881e-01	11
4236806	3.300224e-03	35
4236807	5.817779e-07	42
4236804	9.923267e-01	17
4236805	1.000000e+00	0
4236826	9.923267e-01	17
4236825	9.999881e-01	11
4236824	7.673339e-03	34
4236831	1.000000e+00	2
4236830	1.000000e+00	5
4236829	5.561376e-01	25
4236828	9.999549e-01	12
4236819	8.881784e-16	50
4236818	2.230891e-10	46
4236817	4.529710e-14	49
4236816	8.881784e-16	50
4236823	5.561376e-01	25
4236822	9.995319e-01	14
4236821	9.995319e-01	14
4236820	8.881784e-16	50
4237029	5.817779e-07	42
4237028	1.000000e+00	7
4237031	8.881784e-16	50
4237030	6.640945e-01	24
4237025	4.510745e-05	39
4237027	9.999999e-01	8
4237026	1.000000e+00	3
4237037	9.835804e-01	18
4237036	9.999972e-01	10
4237039	9.999994e-01	9
4237038	1.000000e+00	0
4237033	1.000000e+00	6
4237032	1.000000e+00	2
4237035	1.854161e-11	47
4237034	1.000000e+00	3
4237044	2.230891e-10	46
4237040	1.611182e-01	29
4237041	7.600562e-01	23
4237042	7.673339e-03	34
4237043	1.000000e+00	2
4237052	9.986989e-01	15
4237053	6.640945e-01	24
4237054	4.529710e-14	49
4237055	2.230891e-10	46
4237048	2.104926e-09	45
4237049	1.611182e-01	29
4237050	9.405398e-01	20
4237051	4.529710e-14	49
4236999	9.999999e-01	8
4236998	1.854161e-11	47
4236997	9.405398e-01	20
4236996	9.923267e-01	17
4236995	9.986989e-01	15
4236994	1.049339e-07	43
4236993	1.854161e-11	47
4236992	8.881784e-16	50
4237007	1.611182e-01	29
4237006	1.000000e+00	5
4237004	8.388818e-01	22
4237003	3.300224e-03	35
4237002	1.000000e+00	6
4237001	1.529320e-04	38
4237000	1.133316e-12	48
4237014	8.881784e-16	50
4237015	1.133316e-12	48
4237012	1.854161e-11	47
4237010	1.301086e-03	36
4237011	8.881784e-16	50
4237008	9.923267e-01	17
4237022	1.000000e+00	5
4237020	1.000000e+00	1
4237021	1.000000e+00	4
4237018	1.000000e+00	2
4237016	9.999994e-01	9
4237017	8.986806e-01	21
4236961	8.881784e-16	50
4236960	4.438624e-01	26
4236963	1.000000e+00	5
4236962	9.835804e-01	18
4236965	2.399438e-01	28
4236964	9.966998e-01	16
4236967	1.193067e-05	40
4236966	1.013194e-01	30
4236969	4.510745e-05	39
4236968	9.966998e-01	16
4236971	9.995319e-01	14
4236970	4.681115e-04	37
4236973	6.640945e-01	24
4236972	9.999972e-01	10
4236975	1.000000e+00	7
4236974	6.640945e-01	24
4236976	1.301086e-03	36
4236977	6.640945e-01	24
4236978	1.529320e-04	38
4236979	7.673339e-03	34
4236980	1.000000e+00	5
4236981	9.999972e-01	10
4236982	1.193067e-05	40
4236983	7.600562e-01	23
4236984	1.133316e-12	48
4236985	1.000000e+00	4
4236986	1.529320e-04	38
4236987	9.999972e-01	10
4236988	9.999972e-01	10
4236989	2.104926e-09	45
4236990	5.561376e-01	25
4236991	7.673339e-03	34
4236931	1.000000e+00	1
4236930	9.999972e-01	10
4236929	1.621870e-08	44
4236928	1.049339e-07	43
4236935	1.000000e+00	1
4236934	5.946023e-02	31
4236933	9.999994e-01	9
4236932	9.999549e-01	12
4236939	4.529710e-14	49
4236938	8.881784e-16	50
4236936	1.049339e-07	43
4236942	4.529710e-14	49
4236946	4.681115e-04	37
4236947	9.986989e-01	15
4236944	6.640945e-01	24
4236945	2.807050e-06	41
4236950	1.000000e+00	5
4236951	8.881784e-16	50
4236948	1.854161e-11	47
4236949	1.000000e+00	3
4236954	9.998471e-01	13
4236955	1.013194e-01	30
4236952	9.999972e-01	10
4236953	8.881784e-16	50
4236958	1.000000e+00	4
4236959	8.388818e-01	22
4236956	9.405398e-01	20
4236957	3.359055e-01	27
4236633	1.049339e-07	43
4236632	2.807050e-06	41
4236635	4.529710e-14	49
4236634	1.854161e-11	47
4236637	6.640945e-01	24
4236636	4.529710e-14	49
4236639	1.621870e-08	44
4236625	1.000000e+00	5
4236624	9.675457e-01	19
4236627	2.399438e-01	28
4236626	9.923267e-01	17
4236629	4.529710e-14	49
4236628	9.999999e-01	8
4236631	8.986806e-01	21
4236630	7.673339e-03	34
4236616	1.000000e+00	6
4236617	9.999999e-01	8
4236618	9.405398e-01	20
4236619	4.529710e-14	49
4236620	4.529710e-14	49
4236621	1.000000e+00	5
4236622	1.641957e-02	33
4236623	9.999999e-01	8
4236608	2.230891e-10	46
4236609	5.817779e-07	42
4236610	7.673339e-03	34
4236611	1.000000e+00	7
4236612	2.230891e-10	46
4236613	9.999999e-01	8
4236614	4.681115e-04	37
4236615	9.986989e-01	15
4236666	1.013194e-01	30
4236665	8.881784e-16	50
4236664	5.561376e-01	25
4236671	1.529320e-04	38
4236669	7.600562e-01	23
4236668	8.881784e-16	50
4236658	1.000000e+00	0
4236657	1.000000e+00	0
4236663	1.013194e-01	30
4236662	1.854161e-11	47
4236661	9.999999e-01	8
4236660	8.881784e-16	50
4236650	2.230891e-10	46
4236651	8.986806e-01	21
4236648	1.529320e-04	38
4236649	8.881784e-16	50
4236654	9.998471e-01	13
4236655	1.000000e+00	3
4236652	3.300224e-03	35
4236653	7.600562e-01	23
4236643	4.438624e-01	26
4236640	2.230891e-10	46
4236641	9.995319e-01	14
4236646	5.561376e-01	25
4236647	7.673339e-03	34
4236644	1.000000e+00	5
4236645	8.881784e-16	50
4236573	9.999972e-01	10
4236572	8.881784e-16	50
4236575	1.133316e-12	48
4236574	8.881784e-16	50
4236569	8.881784e-16	50
4236568	4.681115e-04	37
4236571	4.529710e-14	49
4236570	9.999994e-01	9
4236565	1.000000e+00	0
4236564	1.000000e+00	4
4236566	4.529710e-14	49
4236561	1.049339e-07	43
4236560	1.000000e+00	4
4236563	1.000000e+00	5
4236562	1.000000e+00	2
4236556	8.881784e-16	50
4236557	4.438624e-01	26
4236558	1.000000e+00	1
4236559	1.000000e+00	0
4236552	3.300224e-03	35
4236553	1.193067e-05	40
4236554	1.301086e-03	36
4236555	4.529710e-14	49
4236548	1.000000e+00	6
4236549	5.817779e-07	42
4236550	1.000000e+00	6
4236544	4.681115e-04	37
4236546	8.881784e-16	50
4236547	9.966998e-01	16
4236607	2.104926e-09	45
4236606	8.881784e-16	50
4236605	1.000000e+00	2
4236604	1.854161e-11	47
4236603	3.300224e-03	35
4236602	9.405398e-01	20
4236600	1.000000e+00	5
4236599	9.995319e-01	14
4236598	1.000000e+00	4
4236597	4.510745e-05	39
4236596	3.359055e-01	27
4236595	1.529320e-04	38
4236594	8.881784e-16	50
4236593	9.999881e-01	11
4236590	4.438624e-01	26
4236591	1.049339e-07	43
4236588	4.681115e-04	37
4236586	8.881784e-16	50
4236584	2.104926e-09	45
4236585	9.999999e-01	8
4236582	1.133316e-12	48
4236580	2.807050e-06	41
4236581	9.999881e-01	11
4236579	5.817779e-07	42
4236576	9.999881e-01	11
4236577	8.881784e-16	50
4236752	7.600562e-01	23
4236754	1.000000e+00	4
4236756	1.000000e+00	0
4236757	7.673339e-03	34
4236758	9.835804e-01	18
4236759	1.000000e+00	3
4236760	8.881784e-16	50
4236761	4.529710e-14	49
4236762	9.999972e-01	10
4236763	1.193067e-05	40
4236764	8.881784e-16	50
4236765	2.230891e-10	46
4236766	5.946023e-02	31
4236737	9.998471e-01	13
4236736	4.438624e-01	26
4236739	1.049339e-07	43
4236738	8.881784e-16	50
4236741	9.999881e-01	11
4236740	2.807050e-06	41
4236743	1.621870e-08	44
4236742	2.104926e-09	45
4236745	1.013194e-01	30
4236747	1.133316e-12	48
4236746	1.133316e-12	48
4236749	2.399438e-01	28
4236748	1.000000e+00	2
4236750	1.000000e+00	7
4236787	9.999972e-01	10
4236785	9.675457e-01	19
4236790	1.000000e+00	2
4236791	9.675457e-01	19
4236788	9.999549e-01	12
4236789	1.611182e-01	29
4236794	1.049339e-07	43
4236795	1.000000e+00	1
4236792	9.675457e-01	19
4236793	1.000000e+00	2
4236798	9.966998e-01	16
4236799	9.966998e-01	16
4236796	9.999972e-01	10
4236797	4.510745e-05	39
4236771	3.245432e-02	32
4236770	7.600562e-01	23
4236769	4.438624e-01	26
4236768	8.881784e-16	50
4236774	8.881784e-16	50
4236773	6.640945e-01	24
4236772	3.359055e-01	27
4236779	7.673339e-03	34
4236778	9.966998e-01	16
4236777	1.000000e+00	5
4236776	8.881784e-16	50
4236783	7.673339e-03	34
4236782	9.999999e-01	8
4236781	1.000000e+00	7
4236780	1.000000e+00	0
4236693	8.881784e-16	50
4236694	1.133316e-12	48
4236695	5.946023e-02	31
4236688	9.999549e-01	12
4236689	1.000000e+00	6
4236691	3.245432e-02	32
4236700	4.681115e-04	37
4236701	1.621870e-08	44
4236702	5.946023e-02	31
4236703	1.000000e+00	3
4236696	1.621870e-08	44
4236697	9.923267e-01	17
4236699	1.133316e-12	48
4236677	8.881784e-16	50
4236676	9.999881e-01	11
4236679	7.600562e-01	23
4236678	8.881784e-16	50
4236673	8.388818e-01	22
4236672	8.881784e-16	50
4236674	1.000000e+00	1
4236685	4.529710e-14	49
4236684	9.999549e-01	12
4236687	9.999881e-01	11
4236686	9.999881e-01	11
4236681	8.881784e-16	50
4236680	9.405398e-01	20
4236683	2.230891e-10	46
4236682	8.881784e-16	50
4236726	9.999999e-01	8
4236727	1.000000e+00	4
4236724	9.405398e-01	20
4236725	3.300224e-03	35
4236722	4.438624e-01	26
4236723	1.529320e-04	38
4236721	7.600562e-01	23
4236734	3.359055e-01	27
4236735	1.529320e-04	38
4236732	1.000000e+00	5
4236733	2.104926e-09	45
4236730	1.049339e-07	43
4236731	1.641957e-02	33
4236728	1.000000e+00	6
4236729	1.611182e-01	29
4236711	9.999994e-01	9
4236710	1.000000e+00	2
4236709	1.854161e-11	47
4236708	9.999549e-01	12
4236707	9.995319e-01	14
4236706	9.999549e-01	12
4236705	9.999972e-01	10
4236704	4.529710e-14	49
4236719	4.529710e-14	49
4236718	5.561376e-01	25
4236717	7.673339e-03	34
4236716	8.881784e-16	50
4236715	8.881784e-16	50
4236713	1.000000e+00	4
4236712	1.000000e+00	0
4236362	8.881784e-16	50
4236360	1.000000e+00	6
4236361	7.600562e-01	23
4236366	4.438624e-01	26
4236367	9.999881e-01	11
4236364	9.966998e-01	16
4236365	8.881784e-16	50
4236354	9.999549e-01	12
4236355	9.405398e-01	20
4236352	9.999994e-01	9
4236353	9.923267e-01	17
4236358	7.600562e-01	23
4236359	9.835804e-01	18
4236357	9.998471e-01	13
4236379	1.000000e+00	4
4236378	7.673339e-03	34
4236377	1.193067e-05	40
4236376	1.049339e-07	43
4236383	9.999972e-01	10
4236382	8.881784e-16	50
4236381	4.529710e-14	49
4236380	3.245432e-02	32
4236371	1.854161e-11	47
4236370	9.966998e-01	16
4236368	8.881784e-16	50
4236375	8.881784e-16	50
4236374	9.405398e-01	20
4236373	9.999994e-01	9
4236372	2.399438e-01	28
4236394	1.301086e-03	36
4236395	9.995319e-01	14
4236396	1.000000e+00	0
4236397	7.600562e-01	23
4236398	1.049339e-07	43
4236399	9.835804e-01	18
4236384	8.881784e-16	50
4236385	9.923267e-01	17
4236386	1.133316e-12	48
4236388	9.999881e-01	11
4236389	8.881784e-16	50
4236391	9.999994e-01	9
4236409	1.621870e-08	44
4236408	9.999999e-01	8
4236411	1.000000e+00	6
4236410	1.000000e+00	2
4236413	1.611182e-01	29
4236412	1.000000e+00	2
4236415	9.999881e-01	11
4236414	8.388818e-01	22
4236401	9.999972e-01	10
4236400	3.300224e-03	35
4236403	1.000000e+00	1
4236402	5.561376e-01	25
4236405	1.049339e-07	43
4236404	9.995319e-01	14
4236407	2.104926e-09	45
4236406	8.986806e-01	21
4236302	4.529710e-14	49
4236303	9.986989e-01	15
4236300	8.881784e-16	50
4236301	1.193067e-05	40
4236298	8.881784e-16	50
4236299	9.999972e-01	10
4236296	1.000000e+00	0
4236297	9.986989e-01	15
4236294	3.300224e-03	35
4236295	9.999549e-01	12
4236292	8.881784e-16	50
4236293	8.881784e-16	50
4236290	1.529320e-04	38
4236291	8.881784e-16	50
4236288	8.986806e-01	21
4236289	1.641957e-02	33
4236319	9.999999e-01	8
4236318	1.000000e+00	7
4236316	1.133316e-12	48
4236315	1.133316e-12	48
4236314	7.600562e-01	23
4236313	9.966998e-01	16
4236312	8.388818e-01	22
4236311	9.675457e-01	19
4236310	9.999972e-01	10
4236309	9.923267e-01	17
4236308	2.807050e-06	41
4236307	9.995319e-01	14
4236306	8.881784e-16	50
4236305	1.000000e+00	2
4236304	1.529320e-04	38
4236332	1.000000e+00	7
4236333	1.193067e-05	40
4236334	2.399438e-01	28
4236335	9.999994e-01	9
4236328	1.000000e+00	0
4236330	1.621870e-08	44
4236331	1.000000e+00	0
4236324	1.854161e-11	47
4236325	1.000000e+00	1
4236326	9.923267e-01	17
4236327	1.133316e-12	48
4236320	8.388818e-01	22
4236321	8.881784e-16	50
4236322	1.621870e-08	44
4236323	2.807050e-06	41
4236349	1.133316e-12	48
4236348	4.681115e-04	37
4236350	1.000000e+00	4
4236345	3.300224e-03	35
4236344	6.640945e-01	24
4236347	1.854161e-11	47
4236346	1.133316e-12	48
4236341	4.438624e-01	26
4236340	9.999999e-01	8
4236343	1.000000e+00	6
4236342	8.881784e-16	50
4236337	5.817779e-07	42
4236336	9.986989e-01	15
4236339	1.000000e+00	7
4236338	1.000000e+00	6
4236482	9.999999e-01	8
4236481	9.999999e-01	8
4236480	1.000000e+00	5
4236487	9.986989e-01	15
4236486	3.359055e-01	27
4236485	9.405398e-01	20
4236484	1.529320e-04	38
4236491	1.133316e-12	48
4236490	1.000000e+00	2
4236489	9.999994e-01	9
4236488	1.000000e+00	0
4236493	1.641957e-02	33
4236492	1.000000e+00	0
4236498	8.388818e-01	22
4236499	7.673339e-03	34
4236496	8.881784e-16	50
4236497	2.807050e-06	41
4236502	1.641957e-02	33
4236503	1.000000e+00	4
4236500	9.995319e-01	14
4236507	5.561376e-01	25
4236504	2.807050e-06	41
4236510	9.995319e-01	14
4236511	1.621870e-08	44
4236508	8.986806e-01	21
4236513	9.998471e-01	13
4236512	2.399438e-01	28
4236515	1.301086e-03	36
4236514	1.000000e+00	4
4236517	9.966998e-01	16
4236516	1.000000e+00	6
4236519	3.359055e-01	27
4236518	1.133316e-12	48
4236521	1.193067e-05	40
4236520	1.529320e-04	38
4236523	9.405398e-01	20
4236522	9.675457e-01	19
4236525	2.104926e-09	45
4236527	1.621870e-08	44
4236526	8.881784e-16	50
4236528	1.621870e-08	44
4236529	1.133316e-12	48
4236530	8.881784e-16	50
4236531	8.881784e-16	50
4236532	1.621870e-08	44
4236533	1.049339e-07	43
4236534	6.640945e-01	24
4236535	1.301086e-03	36
4236537	3.245432e-02	32
4236538	9.999972e-01	10
4236539	2.807050e-06	41
4236540	2.104926e-09	45
4236541	1.621870e-08	44
4236542	2.807050e-06	41
4236543	8.881784e-16	50
4236423	6.640945e-01	24
4236422	1.641957e-02	33
4236421	9.999881e-01	11
4236420	7.600562e-01	23
4236419	8.881784e-16	50
4236418	4.529710e-14	49
4236417	8.881784e-16	50
4236416	5.946023e-02	31
4236431	9.999999e-01	8
4236430	5.561376e-01	25
4236428	1.301086e-03	36
4236427	6.640945e-01	24
4236426	6.640945e-01	24
4236425	8.881784e-16	50
4236424	3.300224e-03	35
4236438	8.986806e-01	21
4236439	4.510745e-05	39
4236436	7.600562e-01	23
4236437	9.999994e-01	9
4236434	9.999881e-01	11
4236435	9.999549e-01	12
4236433	9.999994e-01	9
4236446	9.966998e-01	16
4236447	8.881784e-16	50
4236444	4.681115e-04	37
4236445	9.405398e-01	20
4236442	1.133316e-12	48
4236443	7.673339e-03	34
4236440	8.881784e-16	50
4236441	6.640945e-01	24
4236453	1.301086e-03	36
4236455	1.854161e-11	47
4236454	7.673339e-03	34
4236449	1.049339e-07	43
4236448	1.000000e+00	4
4236451	3.245432e-02	32
4236461	9.966998e-01	16
4236460	9.999994e-01	9
4236463	1.193067e-05	40
4236462	9.999881e-01	11
4236457	9.998471e-01	13
4236456	1.000000e+00	3
4236459	1.611182e-01	29
4236458	4.681115e-04	37
4236468	9.966998e-01	16
4236469	7.600562e-01	23
4236470	1.611182e-01	29
4236471	2.807050e-06	41
4236464	1.000000e+00	7
4236465	1.611182e-01	29
4236466	1.000000e+00	0
4236467	9.999972e-01	10
4236476	9.999972e-01	10
4236477	1.529320e-04	38
4236478	7.600562e-01	23
4236479	1.611182e-01	29
4236472	1.641957e-02	33
4236473	3.359055e-01	27
4236475	1.611182e-01	29
4236083	4.529710e-14	49
4236082	1.854161e-11	47
4236081	5.817779e-07	42
4236080	4.438624e-01	26
4236086	1.529320e-04	38
4236085	2.807050e-06	41
4236084	9.999972e-01	10
4236091	8.881784e-16	50
4236090	2.807050e-06	41
4236089	1.049339e-07	43
4236088	9.998471e-01	13
4236095	9.999999e-01	8
4236094	1.000000e+00	3
4236092	1.611182e-01	29
4236066	2.104926e-09	45
4236067	4.529710e-14	49
4236064	8.388818e-01	22
4236065	1.193067e-05	40
4236070	1.529320e-04	38
4236068	1.000000e+00	4
4236069	1.133316e-12	48
4236074	5.817779e-07	42
4236075	9.923267e-01	17
4236072	3.359055e-01	27
4236073	9.999994e-01	9
4236079	8.881784e-16	50
4236076	9.835804e-01	18
4236049	1.193067e-05	40
4236048	1.621870e-08	44
4236051	9.405398e-01	20
4236050	9.835804e-01	18
4236052	8.881784e-16	50
4236055	3.245432e-02	32
4236054	8.881784e-16	50
4236057	5.561376e-01	25
4236056	2.399438e-01	28
4236059	1.133316e-12	48
4236061	9.966998e-01	16
4236060	4.529710e-14	49
4236063	5.817779e-07	42
4236062	9.999549e-01	12
4236032	2.807050e-06	41
4236033	1.621870e-08	44
4236034	9.675457e-01	19
4236035	6.640945e-01	24
4236036	4.510745e-05	39
4236037	4.438624e-01	26
4236038	1.133316e-12	48
4236039	1.529320e-04	38
4236040	1.049339e-07	43
4236041	4.529710e-14	49
4236042	1.133316e-12	48
4236043	1.529320e-04	38
4236044	4.510745e-05	39
4236045	2.399438e-01	28
4236046	4.510745e-05	39
4236047	1.000000e+00	6
4236151	1.641957e-02	33
4236150	4.681115e-04	37
4236149	1.854161e-11	47
4236147	1.529320e-04	38
4236146	9.835804e-01	18
4236145	1.529320e-04	38
4236144	1.621870e-08	44
4236159	8.881784e-16	50
4236157	1.000000e+00	6
4236156	1.621870e-08	44
4236155	9.923267e-01	17
4236154	8.881784e-16	50
4236153	1.013194e-01	30
4236152	8.881784e-16	50
4236135	4.529710e-14	49
4236132	1.133316e-12	48
4236133	4.681115e-04	37
4236130	8.881784e-16	50
4236128	1.133316e-12	48
4236129	8.881784e-16	50
4236142	6.640945e-01	24
4236143	6.640945e-01	24
4236140	2.104926e-09	45
4236141	4.681115e-04	37
4236138	8.881784e-16	50
4236139	7.600562e-01	23
4236136	5.817779e-07	42
4236137	1.529320e-04	38
4236117	9.999972e-01	10
4236116	9.966998e-01	16
4236119	9.999999e-01	8
4236118	9.999881e-01	11
4236112	1.854161e-11	47
4236115	9.405398e-01	20
4236125	6.640945e-01	24
4236126	1.133316e-12	48
4236121	9.999999e-01	8
4236120	1.000000e+00	5
4236123	2.399438e-01	28
4236122	1.000000e+00	4
4236100	9.999994e-01	9
4236101	4.438624e-01	26
4236102	9.998471e-01	13
4236103	8.881784e-16	50
4236096	9.835804e-01	18
4236097	1.000000e+00	2
4236098	7.600562e-01	23
4236099	7.600562e-01	23
4236108	8.881784e-16	50
4236109	4.529710e-14	49
4236110	1.049339e-07	43
4236111	2.104926e-09	45
4236104	5.946023e-02	31
4236105	9.999549e-01	12
4236106	1.854161e-11	47
4236107	5.946023e-02	31
4236219	7.600562e-01	23
4236216	9.835804e-01	18
4236217	3.245432e-02	32
4236222	1.133316e-12	48
4236223	1.133316e-12	48
4236220	1.193067e-05	40
4236221	3.300224e-03	35
4236210	8.881784e-16	50
4236211	3.300224e-03	35
4236209	1.013194e-01	30
4236214	9.835804e-01	18
4236215	2.399438e-01	28
4236212	1.193067e-05	40
4236213	8.986806e-01	21
4236203	3.300224e-03	35
4236202	2.104926e-09	45
4236201	1.049339e-07	43
4236200	1.133316e-12	48
4236207	1.000000e+00	5
4236206	1.854161e-11	47
4236205	6.640945e-01	24
4236204	9.999881e-01	11
4236195	3.359055e-01	27
4236194	1.611182e-01	29
4236192	1.193067e-05	40
4236199	1.529320e-04	38
4236198	1.013194e-01	30
4236197	9.675457e-01	19
4236196	9.999972e-01	10
4236184	1.000000e+00	7
4236185	8.881784e-16	50
4236186	8.881784e-16	50
4236187	1.049339e-07	43
4236189	1.049339e-07	43
4236190	8.881784e-16	50
4236191	9.835804e-01	18
4236178	4.510745e-05	39
4236179	1.301086e-03	36
4236180	1.000000e+00	7
4236181	1.133316e-12	48
4236182	1.641957e-02	33
4236183	9.986989e-01	15
4236169	3.359055e-01	27
4236168	1.193067e-05	40
4236171	6.640945e-01	24
4236170	1.854161e-11	47
4236173	9.675457e-01	19
4236172	9.986989e-01	15
4236175	4.510745e-05	39
4236161	5.817779e-07	42
4236163	1.621870e-08	44
4236162	1.529320e-04	38
4236165	1.854161e-11	47
4236164	8.881784e-16	50
4236167	1.049339e-07	43
4236166	9.998471e-01	13
4236286	6.640945e-01	24
4236287	9.405398e-01	20
4236284	1.000000e+00	6
4236285	9.998471e-01	13
4236282	1.000000e+00	0
4236283	1.000000e+00	1
4236280	8.881784e-16	50
4236281	1.193067e-05	40
4236279	1.000000e+00	0
4236276	1.013194e-01	30
4236277	9.999994e-01	9
4236274	1.854161e-11	47
4236275	3.245432e-02	32
4236272	8.881784e-16	50
4236273	1.854161e-11	47
4236271	8.881784e-16	50
4236270	2.807050e-06	41
4236269	4.438624e-01	26
4236268	2.104926e-09	45
4236267	1.000000e+00	6
4236266	9.966998e-01	16
4236265	8.881784e-16	50
4236263	1.133316e-12	48
4236262	1.000000e+00	4
4236261	3.300224e-03	35
4236260	1.133316e-12	48
4236259	4.529710e-14	49
4236258	4.438624e-01	26
4236257	4.681115e-04	37
4236256	9.675457e-01	19
4236253	4.529710e-14	49
4236254	1.611182e-01	29
4236255	4.510745e-05	39
4236248	8.881784e-16	50
4236249	5.817779e-07	42
4236250	8.881784e-16	50
4236251	8.881784e-16	50
4236245	4.681115e-04	37
4236246	8.881784e-16	50
4236247	1.133316e-12	48
4236240	1.193067e-05	40
4236241	4.529710e-14	49
4236242	8.881784e-16	50
4236243	2.230891e-10	46
4236237	4.529710e-14	49
4236236	4.681115e-04	37
4236239	9.923267e-01	17
4236238	9.999994e-01	9
4236233	2.399438e-01	28
4236232	1.641957e-02	33
4236235	9.995319e-01	14
4236234	1.000000e+00	4
4236229	4.529710e-14	49
4236228	7.600562e-01	23
4236231	1.641957e-02	33
4236230	8.388818e-01	22
4236225	1.000000e+00	4
4236224	9.966998e-01	16
4236227	5.946023e-02	31
4236226	1.621870e-08	44
4235808	5.946023e-02	31
4235809	4.529710e-14	49
4235810	1.049339e-07	43
4235811	1.000000e+00	4
4235812	8.986806e-01	21
4235813	9.999994e-01	9
4235814	1.133316e-12	48
4235815	8.881784e-16	50
4235816	8.986806e-01	21
4235817	9.998471e-01	13
4235818	2.104926e-09	45
4235819	9.999972e-01	10
4235820	8.881784e-16	50
4235821	8.986806e-01	21
4235822	8.388818e-01	22
4235823	1.301086e-03	36
4235825	9.405398e-01	20
4235824	1.133316e-12	48
4235827	1.013194e-01	30
4235826	3.359055e-01	27
4235829	7.673339e-03	34
4235828	9.999972e-01	10
4235831	5.946023e-02	31
4235830	8.881784e-16	50
4235833	8.881784e-16	50
4235832	3.359055e-01	27
4235834	2.230891e-10	46
4235837	5.817779e-07	42
4235836	2.399438e-01	28
4235839	3.359055e-01	27
4235838	9.999994e-01	9
4235778	7.673339e-03	34
4235779	8.881784e-16	50
4235776	7.600562e-01	23
4235777	1.000000e+00	2
4235782	9.998471e-01	13
4235783	1.621870e-08	44
4235780	4.529710e-14	49
4235781	7.600562e-01	23
4235786	1.013194e-01	30
4235787	1.013194e-01	30
4235784	5.561376e-01	25
4235785	1.000000e+00	1
4235790	2.230891e-10	46
4235791	3.300224e-03	35
4235788	1.013194e-01	30
4235789	8.881784e-16	50
4235795	3.245432e-02	32
4235794	1.529320e-04	38
4235793	4.529710e-14	49
4235792	1.854161e-11	47
4235799	2.807050e-06	41
4235797	1.301086e-03	36
4235796	2.807050e-06	41
4235803	2.399438e-01	28
4235801	7.673339e-03	34
4235800	4.529710e-14	49
4235807	4.529710e-14	49
4235805	6.640945e-01	24
4235804	1.854161e-11	47
4235876	1.529320e-04	38
4235877	4.438624e-01	26
4235879	1.854161e-11	47
4235872	1.529320e-04	38
4235873	4.529710e-14	49
4235874	9.998471e-01	13
4235875	9.999972e-01	10
4235886	1.000000e+00	0
4235887	5.561376e-01	25
4235880	9.923267e-01	17
4235881	9.999972e-01	10
4235882	9.995319e-01	14
4235883	9.999994e-01	9
4235893	9.995319e-01	14
4235892	9.923267e-01	17
4235895	9.995319e-01	14
4235894	1.641957e-02	33
4235889	3.300224e-03	35
4235888	9.966998e-01	16
4235891	1.621870e-08	44
4235890	1.049339e-07	43
4235901	2.104926e-09	45
4235900	9.405398e-01	20
4235903	5.946023e-02	31
4235897	1.621870e-08	44
4235896	1.000000e+00	5
4235899	1.013194e-01	30
4235898	4.438624e-01	26
4235846	9.923267e-01	17
4235847	4.681115e-04	37
4235844	4.681115e-04	37
4235845	1.000000e+00	4
4235840	7.673339e-03	34
4235841	1.529320e-04	38
4235854	4.529710e-14	49
4235855	1.000000e+00	6
4235852	5.946023e-02	31
4235853	3.300224e-03	35
4235851	1.854161e-11	47
4235848	4.510745e-05	39
4235849	1.049339e-07	43
4235862	1.000000e+00	3
4235861	3.245432e-02	32
4235860	1.000000e+00	7
4235858	4.510745e-05	39
4235857	2.230891e-10	46
4235856	2.807050e-06	41
4235871	1.301086e-03	36
4235870	1.049339e-07	43
4235869	1.000000e+00	5
4235868	1.854161e-11	47
4235867	9.999994e-01	9
4235866	9.995319e-01	14
4235865	5.817779e-07	42
4235864	1.000000e+00	7
4235945	1.013194e-01	30
4235944	8.388818e-01	22
4235946	8.881784e-16	50
4235949	5.561376e-01	25
4235948	1.611182e-01	29
4235951	8.881784e-16	50
4235937	4.529710e-14	49
4235939	2.399438e-01	28
4235938	1.854161e-11	47
4235941	8.881784e-16	50
4235940	7.673339e-03	34
4235943	1.000000e+00	6
4235960	1.641957e-02	33
4235961	8.388818e-01	22
4235962	1.000000e+00	1
4235963	1.000000e+00	0
4235964	2.104926e-09	45
4235965	1.641957e-02	33
4235967	4.529710e-14	49
4235952	7.673339e-03	34
4235953	2.230891e-10	46
4235954	2.399438e-01	28
4235955	4.438624e-01	26
4235956	1.611182e-01	29
4235957	7.600562e-01	23
4235958	1.193067e-05	40
4235959	1.013194e-01	30
4235915	2.104926e-09	45
4235914	9.966998e-01	16
4235913	9.675457e-01	19
4235912	9.999881e-01	11
4235919	3.359055e-01	27
4235918	9.999881e-01	11
4235907	9.675457e-01	19
4235906	9.999994e-01	9
4235905	1.641957e-02	33
4235904	1.641957e-02	33
4235911	4.510745e-05	39
4235910	9.999549e-01	12
4235909	3.359055e-01	27
4235908	8.388818e-01	22
4235930	9.405398e-01	20
4235928	1.000000e+00	6
4235929	9.999881e-01	11
4235934	1.611182e-01	29
4235935	8.388818e-01	22
4235932	2.230891e-10	46
4235933	9.835804e-01	18
4235922	1.854161e-11	47
4235923	5.561376e-01	25
4235920	1.641957e-02	33
4235921	9.999549e-01	12
4235926	8.881784e-16	50
4235927	1.133316e-12	48
4235924	9.999999e-01	8
4235925	1.049339e-07	43
4236013	4.681115e-04	37
4236012	1.000000e+00	4
4236015	7.673339e-03	34
4236014	2.399438e-01	28
4236009	4.510745e-05	39
4236008	9.999999e-01	8
4236011	1.000000e+00	2
4236010	3.245432e-02	32
4236005	9.999549e-01	12
4236004	8.881784e-16	50
4236007	1.000000e+00	7
4236006	1.000000e+00	3
4236001	9.998471e-01	13
4236003	2.104926e-09	45
4236002	9.995319e-01	14
4236028	2.807050e-06	41
4236029	8.881784e-16	50
4236030	5.946023e-02	31
4236031	2.807050e-06	41
4236024	2.399438e-01	28
4236025	4.681115e-04	37
4236026	2.399438e-01	28
4236027	1.000000e+00	4
4236021	1.049339e-07	43
4236023	1.133316e-12	48
4236016	1.621870e-08	44
4236017	8.388818e-01	22
4236019	3.300224e-03	35
4235983	1.301086e-03	36
4235982	9.999549e-01	12
4235981	9.966998e-01	16
4235980	3.245432e-02	32
4235979	1.000000e+00	3
4235978	8.388818e-01	22
4235977	8.881784e-16	50
4235976	9.995319e-01	14
4235975	7.600562e-01	23
4235974	9.998471e-01	13
4235973	1.529320e-04	38
4235972	9.675457e-01	19
4235971	9.999994e-01	9
4235970	9.675457e-01	19
4235969	1.000000e+00	3
4235968	2.807050e-06	41
4235998	8.881784e-16	50
4235999	8.388818e-01	22
4235996	4.681115e-04	37
4235997	3.245432e-02	32
4235994	4.510745e-05	39
4235995	8.881784e-16	50
4235992	1.000000e+00	0
4235993	3.359055e-01	27
4235990	5.946023e-02	31
4235991	5.561376e-01	25
4235988	3.300224e-03	35
4235989	3.300224e-03	35
4235986	8.388818e-01	22
4235987	3.359055e-01	27
4235984	2.230891e-10	46
4235541	8.986806e-01	21
4235540	1.301086e-03	36
4235543	6.640945e-01	24
4235542	4.510745e-05	39
4235537	1.621870e-08	44
4235536	1.621870e-08	44
4235539	3.359055e-01	27
4235549	2.230891e-10	46
4235548	5.946023e-02	31
4235551	9.995319e-01	14
4235550	3.300224e-03	35
4235545	9.835804e-01	18
4235544	1.193067e-05	40
4235547	1.000000e+00	7
4235546	7.600562e-01	23
4235524	2.230891e-10	46
4235525	1.000000e+00	1
4235526	4.438624e-01	26
4235527	1.000000e+00	3
4235520	1.133316e-12	48
4235521	1.133316e-12	48
4235522	5.561376e-01	25
4235523	3.300224e-03	35
4235532	8.881784e-16	50
4235533	1.049339e-07	43
4235534	9.835804e-01	18
4235535	4.438624e-01	26
4235528	6.640945e-01	24
4235529	1.193067e-05	40
4235530	1.854161e-11	47
4235531	1.529320e-04	38
4235575	2.807050e-06	41
4235574	2.104926e-09	45
4235573	6.640945e-01	24
4235572	6.640945e-01	24
4235571	4.529710e-14	49
4235569	4.529710e-14	49
4235581	1.621870e-08	44
4235580	8.881784e-16	50
4235576	1.301086e-03	36
4235558	1.301086e-03	36
4235559	1.133316e-12	48
4235556	1.529320e-04	38
4235557	1.301086e-03	36
4235554	1.000000e+00	7
4235555	7.600562e-01	23
4235552	4.529710e-14	49
4235553	1.000000e+00	5
4235566	4.510745e-05	39
4235567	9.999999e-01	8
4235564	4.529710e-14	49
4235565	1.854161e-11	47
4235562	8.881784e-16	50
4235563	1.049339e-07	43
4235560	8.881784e-16	50
4235561	1.133316e-12	48
4235601	7.673339e-03	34
4235600	1.000000e+00	7
4235603	1.133316e-12	48
4235602	7.673339e-03	34
4235605	7.673339e-03	34
4235604	1.013194e-01	30
4235607	1.133316e-12	48
4235606	9.675457e-01	19
4235609	9.998471e-01	13
4235608	2.230891e-10	46
4235610	8.881784e-16	50
4235615	1.049339e-07	43
4235614	9.835804e-01	18
4235586	1.854161e-11	47
4235587	1.133316e-12	48
4235588	2.399438e-01	28
4235589	4.681115e-04	37
4235590	2.104926e-09	45
4235591	8.881784e-16	50
4235592	8.881784e-16	50
4235593	8.881784e-16	50
4235595	8.881784e-16	50
4235596	1.000000e+00	4
4235597	9.998471e-01	13
4235599	1.621870e-08	44
4235635	2.104926e-09	45
4235634	1.000000e+00	6
4235633	8.881784e-16	50
4235632	8.881784e-16	50
4235639	4.681115e-04	37
4235637	3.245432e-02	32
4235636	1.000000e+00	4
4235643	9.999999e-01	8
4235642	9.995319e-01	14
4235640	9.966998e-01	16
4235647	1.000000e+00	5
4235646	1.133316e-12	48
4235645	1.000000e+00	7
4235644	1.000000e+00	1
4235618	9.675457e-01	19
4235616	7.673339e-03	34
4235617	2.230891e-10	46
4235622	4.529710e-14	49
4235623	1.854161e-11	47
[truncated: 3,997 more rows]
