# Supplementary material for: Translational Selection Is Ubiquitous in Prokaryotes
Source: PLoS Genet. 2010 Jun 24;6(6):e1001004. doi: 10.1371/journal.pgen.1001004 (PMC2891978; doi:10.1371/journal.pgen.1001004)
Supplement: Dataset S1 — OCU/non-OCU gene calls in 461 Bacterial and Archaeal genomes, and summary tables of genome properties and OCU preferences for specific codons. (4.77 MB ZIP) [file pgen.1001004.s001.zip › Dataset_S1_Bacteria/Frankia_CcI3.arff.ocuGenes]

GeneID	signTest_p	ocuProbWinCnt
3902912	1.611182e-01	29
3902913	9.835804e-01	18
3902914	1.013194e-01	30
3902915	3.359055e-01	27
3902916	8.881784e-16	50
3902917	9.999881e-01	11
3902918	9.999999e-01	8
3902919	9.999881e-01	11
3902920	9.835804e-01	18
3902921	2.399438e-01	28
3902922	1.000000e+00	5
3902923	1.529320e-04	38
3902924	4.438624e-01	26
3902925	9.999549e-01	12
3902926	8.881784e-16	50
3902927	2.230891e-10	46
3902928	9.675457e-01	19
3902931	9.835804e-01	18
3902930	9.999994e-01	9
3902933	3.300224e-03	35
3902935	1.621870e-08	44
3902937	8.881784e-16	50
3902936	4.529710e-14	49
3902939	1.000000e+00	7
3902938	1.000000e+00	7
3902941	9.999999e-01	8
3902940	1.611182e-01	29
3902943	1.854161e-11	47
3902942	9.966998e-01	16
3902946	9.999999e-01	8
3902947	9.999999e-01	8
3902944	9.999999e-01	8
3902945	8.986806e-01	21
3902950	9.999549e-01	12
3902951	1.000000e+00	5
3902949	1.529320e-04	38
3902954	1.529320e-04	38
3902955	1.854161e-11	47
3902952	6.640945e-01	24
3902953	9.999972e-01	10
3902958	8.986806e-01	21
3902959	9.675457e-01	19
3902957	9.999881e-01	11
3902963	1.000000e+00	6
3902962	9.999881e-01	11
3902961	2.230891e-10	46
3902960	5.817779e-07	42
3902967	1.000000e+00	4
3902966	8.881784e-16	50
3902965	8.881784e-16	50
3902964	9.999999e-01	8
3902971	1.000000e+00	1
3902970	1.000000e+00	3
3902969	1.049339e-07	43
3902968	1.000000e+00	7
3902975	1.000000e+00	6
3902974	1.000000e+00	7
3902973	9.995319e-01	14
3902972	8.986806e-01	21
3902911	9.966998e-01	16
3902910	1.000000e+00	4
3902909	1.000000e+00	3
3902908	8.986806e-01	21
3903100	1.000000e+00	7
3903101	7.600562e-01	23
3903102	8.881784e-16	50
3903103	1.193067e-05	40
3903096	1.133316e-12	48
3903097	9.835804e-01	18
3903098	4.510745e-05	39
3903099	2.104926e-09	45
3903092	1.000000e+00	4
3903093	1.611182e-01	29
3903094	7.673339e-03	34
3903095	8.388818e-01	22
3903089	1.000000e+00	1
3903090	4.529710e-14	49
3903091	2.230891e-10	46
3903084	1.854161e-11	47
3903087	1.000000e+00	3
3903086	9.999994e-01	9
3903081	9.999972e-01	10
3903080	4.529710e-14	49
3903083	8.881784e-16	50
3903082	6.640945e-01	24
3903077	5.817779e-07	42
3903076	1.000000e+00	4
3903079	7.673339e-03	34
3903078	4.438624e-01	26
3903073	8.881784e-16	50
3903072	8.881784e-16	50
3903075	2.104926e-09	45
3903074	3.359055e-01	27
3903070	1.000000e+00	7
3903071	9.675457e-01	19
3903068	8.881784e-16	50
3903069	1.854161e-11	47
3903066	9.986989e-01	15
3903067	1.611182e-01	29
3903064	4.529710e-14	49
3903065	9.999994e-01	9
3903062	2.230891e-10	46
3903063	1.000000e+00	6
3903060	8.881784e-16	50
3903058	1.000000e+00	4
3903059	1.000000e+00	0
3903056	8.388818e-01	22
3903057	1.000000e+00	2
3903055	1.621870e-08	44
3903054	1.621870e-08	44
3903053	8.881784e-16	50
3903052	8.881784e-16	50
3903051	1.000000e+00	1
3903050	8.881784e-16	50
3903049	8.881784e-16	50
3903048	1.133316e-12	48
3903047	1.854161e-11	47
3903046	9.999972e-01	10
3903045	9.923267e-01	17
3903044	9.995319e-01	14
3903043	8.388818e-01	22
3903042	9.998471e-01	13
3903041	1.000000e+00	1
3903040	1.000000e+00	0
3903032	1.301086e-03	36
3903033	1.133316e-12	48
3903034	9.405398e-01	20
3903035	9.995319e-01	14
3903036	4.529710e-14	49
3903037	8.388818e-01	22
3903038	4.529710e-14	49
3903039	9.923267e-01	17
3903024	4.529710e-14	49
3903025	9.986989e-01	15
3903026	1.641957e-02	33
3903027	2.399438e-01	28
3903028	3.359055e-01	27
3903030	8.881784e-16	50
3903031	9.999994e-01	9
3903017	8.388818e-01	22
3903016	9.999999e-01	8
3903019	8.881784e-16	50
3903018	9.966998e-01	16
3903021	4.438624e-01	26
3903020	1.049339e-07	43
3903023	8.388818e-01	22
3903008	1.854161e-11	47
3903011	1.000000e+00	3
3903010	1.000000e+00	5
3903012	8.881784e-16	50
3903015	8.881784e-16	50
3903014	2.104926e-09	45
3903002	4.438624e-01	26
3903003	1.133316e-12	48
3903000	1.049339e-07	43
3903001	8.881784e-16	50
3903006	4.510745e-05	39
3903007	5.561376e-01	25
3903004	9.999881e-01	11
3903005	9.405398e-01	20
3902994	1.611182e-01	29
3902995	8.388818e-01	22
3902992	4.529710e-14	49
3902993	1.301086e-03	36
3902998	1.000000e+00	5
3902999	1.000000e+00	7
3902996	9.986989e-01	15
3902997	9.835804e-01	18
3902987	4.529710e-14	49
3902986	1.133316e-12	48
3902985	5.561376e-01	25
3902984	1.000000e+00	1
3902991	9.923267e-01	17
3902990	8.986806e-01	21
3902989	2.230891e-10	46
3902988	1.000000e+00	2
3902979	9.999881e-01	11
3902978	9.923267e-01	17
3902977	1.301086e-03	36
3902976	8.986806e-01	21
3902983	1.000000e+00	1
3902982	1.000000e+00	0
3902981	9.986989e-01	15
3903221	1.000000e+00	5
3903220	9.835804e-01	18
3903223	1.000000e+00	2
3903217	1.000000e+00	5
3903216	1.854161e-11	47
3903219	2.104926e-09	45
3903218	1.133316e-12	48
3903229	8.881784e-16	50
3903228	5.946023e-02	31
3903231	1.000000e+00	4
3903230	4.438624e-01	26
3903225	2.104926e-09	45
3903224	4.510745e-05	39
3903227	1.000000e+00	6
3903226	1.529320e-04	38
3903204	4.510745e-05	39
3903205	9.999881e-01	11
3903206	1.000000e+00	7
3903207	3.359055e-01	27
3903200	4.681115e-04	37
3903201	2.807050e-06	41
3903202	9.995319e-01	14
3903203	1.529320e-04	38
3903213	9.995319e-01	14
3903214	9.999881e-01	11
3903215	1.000000e+00	5
3903209	5.817779e-07	42
3903210	9.999994e-01	9
3903211	5.817779e-07	42
3903190	1.000000e+00	1
3903189	8.986806e-01	21
3903188	5.817779e-07	42
3903187	1.641957e-02	33
3903186	1.641957e-02	33
3903185	1.133316e-12	48
3903184	5.817779e-07	42
3903199	4.681115e-04	37
3903198	2.399438e-01	28
3903197	9.923267e-01	17
3903196	9.999994e-01	9
3903195	1.013194e-01	30
3903194	5.946023e-02	31
3903193	9.966998e-01	16
3903192	3.245432e-02	32
3903174	8.881784e-16	50
3903172	8.881784e-16	50
3903170	1.854161e-11	47
3903171	9.923267e-01	17
3903168	9.835804e-01	18
3903169	9.966998e-01	16
3903182	9.999972e-01	10
3903183	1.301086e-03	36
3903180	1.621870e-08	44
3903181	9.405398e-01	20
3903178	9.999549e-01	12
3903179	8.881784e-16	50
3903176	9.966998e-01	16
3903177	9.835804e-01	18
3903153	9.923267e-01	17
3903152	8.986806e-01	21
3903155	1.000000e+00	0
3903154	4.529710e-14	49
3903157	8.986806e-01	21
3903156	1.133316e-12	48
3903159	4.529710e-14	49
3903158	1.000000e+00	2
3903161	1.854161e-11	47
3903160	9.986989e-01	15
3903163	3.359055e-01	27
3903162	5.817779e-07	42
3903165	1.000000e+00	0
3903164	1.000000e+00	3
3903167	1.000000e+00	3
3903136	4.529710e-14	49
3903137	2.399438e-01	28
3903138	9.998471e-01	13
3903139	1.641957e-02	33
3903140	1.000000e+00	5
3903141	1.529320e-04	38
3903142	3.245432e-02	32
3903143	1.000000e+00	6
3903144	1.000000e+00	3
3903145	1.133316e-12	48
3903146	8.881784e-16	50
3903147	1.000000e+00	6
3903148	9.998471e-01	13
3903150	1.000000e+00	7
3903151	2.807050e-06	41
3903123	1.000000e+00	7
3903122	8.881784e-16	50
3903121	4.529710e-14	49
3903120	5.561376e-01	25
3903127	9.998471e-01	13
3903126	9.999972e-01	10
3903125	5.561376e-01	25
3903124	4.681115e-04	37
3903131	1.611182e-01	29
3903130	4.529710e-14	49
3903129	1.301086e-03	36
3903128	1.000000e+00	6
3903135	1.641957e-02	33
3903134	2.230891e-10	46
3903133	1.193067e-05	40
3903132	5.817779e-07	42
3903106	5.946023e-02	31
3903107	2.104926e-09	45
3903104	8.881784e-16	50
3903105	1.529320e-04	38
3903110	1.621870e-08	44
3903111	8.881784e-16	50
3903108	1.854161e-11	47
3903109	2.230891e-10	46
3903114	4.529710e-14	49
3903115	8.986806e-01	21
3903112	7.600562e-01	23
3903113	9.999881e-01	11
3903118	8.881784e-16	50
3903119	4.529710e-14	49
3903117	3.300224e-03	35
3903343	9.999881e-01	11
3903342	9.999881e-01	11
3903341	1.000000e+00	5
3903340	5.561376e-01	25
3903339	9.835804e-01	18
3903338	2.230891e-10	46
3903337	1.000000e+00	6
3903336	2.230891e-10	46
3903335	1.301086e-03	36
3903334	8.881784e-16	50
3903333	5.561376e-01	25
3903332	1.000000e+00	5
3903331	1.641957e-02	33
3903330	1.133316e-12	48
3903329	1.000000e+00	2
3903328	9.923267e-01	17
3903358	1.133316e-12	48
3903359	1.000000e+00	6
3903356	1.000000e+00	5
3903357	1.000000e+00	5
3903354	1.000000e+00	1
3903355	1.000000e+00	6
3903352	1.000000e+00	0
3903353	1.000000e+00	4
3903350	1.000000e+00	4
3903351	1.000000e+00	3
3903348	9.998471e-01	13
3903349	1.000000e+00	7
3903346	1.000000e+00	7
3903347	1.000000e+00	3
3903344	9.999549e-01	12
3903345	1.854161e-11	47
3903309	8.881784e-16	50
3903308	1.641957e-02	33
3903311	1.133316e-12	48
3903310	8.881784e-16	50
3903305	1.000000e+00	5
3903304	9.999999e-01	8
3903307	1.641957e-02	33
3903306	1.049339e-07	43
3903301	8.881784e-16	50
3903300	1.133316e-12	48
3903303	8.881784e-16	50
3903302	4.681115e-04	37
3903297	8.881784e-16	50
3903296	8.881784e-16	50
3903299	8.881784e-16	50
3903298	1.854161e-11	47
3903324	9.999881e-01	11
3903325	1.000000e+00	3
3903326	8.881784e-16	50
3903327	1.000000e+00	5
3903320	8.881784e-16	50
3903321	8.881784e-16	50
3903322	1.000000e+00	2
3903323	6.640945e-01	24
3903316	1.854161e-11	47
3903317	9.999994e-01	9
3903318	9.675457e-01	19
3903319	9.999972e-01	10
3903312	8.881784e-16	50
3903313	8.881784e-16	50
3903314	1.000000e+00	0
3903315	8.881784e-16	50
3903275	9.835804e-01	18
3903274	1.049339e-07	43
3903273	1.000000e+00	5
3903272	9.966998e-01	16
3903279	1.854161e-11	47
3903278	1.621870e-08	44
3903277	8.881784e-16	50
3903276	8.881784e-16	50
3903267	8.881784e-16	50
3903266	9.966998e-01	16
3903265	1.641957e-02	33
3903264	3.359055e-01	27
3903271	1.000000e+00	0
3903270	1.000000e+00	2
3903269	1.000000e+00	1
3903268	1.000000e+00	1
3903290	8.881784e-16	50
3903291	8.881784e-16	50
3903288	8.881784e-16	50
3903289	8.881784e-16	50
3903294	8.881784e-16	50
3903295	8.881784e-16	50
3903292	8.881784e-16	50
3903293	8.881784e-16	50
3903282	4.529710e-14	49
3903283	1.049339e-07	43
3903280	2.104926e-09	45
3903281	8.881784e-16	50
3903286	8.881784e-16	50
3903287	6.640945e-01	24
3903284	5.817779e-07	42
3903241	4.681115e-04	37
3903240	8.881784e-16	50
3903242	1.641957e-02	33
3903245	8.881784e-16	50
3903244	1.000000e+00	0
3903247	1.000000e+00	1
3903246	1.621870e-08	44
3903233	4.529710e-14	49
3903232	1.000000e+00	1
3903235	1.000000e+00	1
3903234	4.510745e-05	39
3903237	4.529710e-14	49
3903236	2.104926e-09	45
3903239	1.049339e-07	43
3903238	1.000000e+00	7
3903256	8.881784e-16	50
3903257	4.529710e-14	49
3903258	1.854161e-11	47
3903260	8.881784e-16	50
3903261	4.529710e-14	49
3903262	5.946023e-02	31
3903263	5.561376e-01	25
3903248	5.946023e-02	31
3903249	2.399438e-01	28
3903250	9.675457e-01	19
3903251	1.193067e-05	40
3903252	6.640945e-01	24
3903253	4.529710e-14	49
3903254	5.817779e-07	42
3903255	8.881784e-16	50
3903462	9.999549e-01	12
3903463	1.000000e+00	7
3903460	3.300224e-03	35
3903461	8.881784e-16	50
3903458	8.388818e-01	22
3903459	1.301086e-03	36
3903456	5.561376e-01	25
3903457	4.529710e-14	49
3903470	8.881784e-16	50
3903471	8.881784e-16	50
3903468	8.881784e-16	50
3903469	9.923267e-01	17
3903467	3.245432e-02	32
3903464	9.999549e-01	12
3903465	4.529710e-14	49
3903479	5.561376e-01	25
3903478	3.300224e-03	35
3903477	5.946023e-02	31
3903476	8.881784e-16	50
3903475	4.438624e-01	26
3903474	8.881784e-16	50
3903473	9.923267e-01	17
3903472	8.881784e-16	50
3903487	9.999994e-01	9
3903486	1.193067e-05	40
3903485	1.000000e+00	0
3903484	1.000000e+00	0
3903483	4.529710e-14	49
3903482	1.854161e-11	47
3903481	1.000000e+00	0
3903480	1.000000e+00	0
3903428	1.000000e+00	2
3903429	7.600562e-01	23
3903430	1.000000e+00	7
3903431	1.000000e+00	2
3903424	1.049339e-07	43
3903425	1.000000e+00	3
3903426	9.998471e-01	13
3903427	8.881784e-16	50
3903436	5.946023e-02	31
3903437	4.529710e-14	49
3903438	8.881784e-16	50
3903439	4.529710e-14	49
3903432	1.000000e+00	0
3903433	1.000000e+00	3
3903435	9.966998e-01	16
3903445	1.000000e+00	2
3903444	1.000000e+00	6
3903447	5.561376e-01	25
3903446	8.881784e-16	50
3903440	3.359055e-01	27
3903453	1.000000e+00	6
3903452	9.999549e-01	12
3903455	8.986806e-01	21
3903454	9.999881e-01	11
3903449	1.529320e-04	38
3903448	2.104926e-09	45
3903451	9.995319e-01	14
3903450	1.133316e-12	48
3903394	9.999994e-01	9
3903395	1.000000e+00	1
3903392	1.000000e+00	0
3903393	1.000000e+00	0
3903398	1.000000e+00	0
3903399	4.510745e-05	39
3903396	1.000000e+00	6
3903397	9.835804e-01	18
3903402	2.104926e-09	45
3903403	1.854161e-11	47
3903400	1.621870e-08	44
3903401	1.000000e+00	3
3903407	1.000000e+00	6
3903404	2.807050e-06	41
3903405	9.999994e-01	9
3903411	4.529710e-14	49
3903410	5.946023e-02	31
3903409	1.621870e-08	44
3903408	1.854161e-11	47
3903415	1.000000e+00	1
3903413	8.881784e-16	50
3903412	9.986989e-01	15
3903419	8.881784e-16	50
3903418	5.946023e-02	31
3903417	1.529320e-04	38
3903416	8.881784e-16	50
3903423	8.881784e-16	50
3903422	9.999881e-01	11
3903421	9.999999e-01	8
3903420	2.230891e-10	46
3903360	1.000000e+00	5
3903361	3.300224e-03	35
3903362	8.986806e-01	21
3903363	5.946023e-02	31
3903364	9.835804e-01	18
3903365	4.681115e-04	37
3903366	1.611182e-01	29
3903367	5.817779e-07	42
3903368	9.986989e-01	15
3903369	1.000000e+00	5
3903370	4.510745e-05	39
3903371	8.881784e-16	50
3903372	4.438624e-01	26
3903373	3.245432e-02	32
3903374	1.000000e+00	4
3903375	8.881784e-16	50
3903377	1.000000e+00	3
3903376	1.641957e-02	33
3903379	9.998471e-01	13
3903378	3.359055e-01	27
3903381	1.133316e-12	48
3903380	1.621870e-08	44
3903383	8.881784e-16	50
3903382	2.104926e-09	45
3903385	2.230891e-10	46
3903384	1.000000e+00	5
3903387	1.641957e-02	33
3903386	2.230891e-10	46
3903389	4.510745e-05	39
3903388	9.835804e-01	18
3903391	1.000000e+00	0
3903390	1.000000e+00	1
3906922	9.923267e-01	17
3906923	3.245432e-02	32
3906921	9.999994e-01	9
3906926	1.000000e+00	0
3906927	1.133316e-12	48
3906924	1.529320e-04	38
3906925	1.133316e-12	48
3906914	8.881784e-16	50
3906915	3.245432e-02	32
3906912	9.998471e-01	13
3906913	1.621870e-08	44
3906918	3.359055e-01	27
3906919	9.675457e-01	19
3906916	8.881784e-16	50
3906917	9.923267e-01	17
3906939	9.999881e-01	11
3906938	9.675457e-01	19
3906937	4.529710e-14	49
3906936	1.000000e+00	4
3906943	9.405398e-01	20
3906942	9.835804e-01	18
3906941	9.999881e-01	11
3906940	4.438624e-01	26
3906931	7.673339e-03	34
3906930	1.133316e-12	48
3906929	1.000000e+00	4
3906928	9.999881e-01	11
3906935	9.923267e-01	17
3906934	9.405398e-01	20
3906933	3.245432e-02	32
3906932	9.675457e-01	19
3906888	9.675457e-01	19
3906889	8.881784e-16	50
3906890	8.881784e-16	50
3906891	3.300224e-03	35
3906892	8.881784e-16	50
3906893	1.049339e-07	43
3906894	9.999549e-01	12
3906895	1.133316e-12	48
3906880	3.245432e-02	32
3906881	1.133316e-12	48
3906882	1.611182e-01	29
3906883	9.405398e-01	20
3906884	1.133316e-12	48
3906885	1.000000e+00	2
3906886	1.529320e-04	38
3906887	9.835804e-01	18
3906905	9.405398e-01	20
3906904	1.000000e+00	2
3906907	1.000000e+00	0
3906906	9.986989e-01	15
3906909	4.529710e-14	49
3906908	9.999994e-01	9
3906911	8.881784e-16	50
3906910	2.104926e-09	45
3906897	1.193067e-05	40
3906896	9.966998e-01	16
3906899	8.881784e-16	50
3906898	1.133316e-12	48
3906901	5.946023e-02	31
3906900	2.230891e-10	46
3906903	1.000000e+00	0
3906862	2.399438e-01	28
3906860	9.999549e-01	12
3906861	5.561376e-01	25
3906858	9.835804e-01	18
3906859	5.561376e-01	25
3906856	9.999881e-01	11
3906857	4.529710e-14	49
3906854	9.999881e-01	11
3906855	1.000000e+00	7
3906852	1.621870e-08	44
3906853	9.835804e-01	18
3906850	1.854161e-11	47
3906851	1.854161e-11	47
3906848	1.854161e-11	47
3906849	8.881784e-16	50
3906879	9.405398e-01	20
3906878	5.817779e-07	42
3906877	9.999972e-01	10
3906875	8.881784e-16	50
3906874	8.881784e-16	50
3906873	4.529710e-14	49
3906872	1.000000e+00	6
3906871	9.986989e-01	15
3906869	2.807050e-06	41
3906868	4.529710e-14	49
3906867	8.881784e-16	50
3906866	8.881784e-16	50
3906865	9.923267e-01	17
3906864	8.881784e-16	50
3906828	1.133316e-12	48
3906829	1.000000e+00	2
3906830	9.999972e-01	10
3906831	1.000000e+00	1
3906824	4.529710e-14	49
3906825	9.999881e-01	11
3906826	8.388818e-01	22
3906827	1.000000e+00	5
3906820	3.245432e-02	32
3906821	1.641957e-02	33
3906822	9.835804e-01	18
3906823	1.611182e-01	29
3906816	9.966998e-01	16
3906817	9.999549e-01	12
3906818	9.675457e-01	19
3906819	1.013194e-01	30
3906845	4.529710e-14	49
3906844	1.000000e+00	2
3906847	4.529710e-14	49
3906846	8.881784e-16	50
3906841	4.529710e-14	49
3906840	1.133316e-12	48
3906843	5.561376e-01	25
3906842	1.000000e+00	4
3906837	9.986989e-01	15
3906836	4.529710e-14	49
3906839	9.986989e-01	15
3906838	9.998471e-01	13
3906833	1.000000e+00	3
3906832	7.600562e-01	23
3906835	1.529320e-04	38
3906834	2.230891e-10	46
3907041	1.000000e+00	1
3907040	2.230891e-10	46
3907047	2.807050e-06	41
3907046	9.923267e-01	17
3907045	2.399438e-01	28
3907044	2.230891e-10	46
3907051	8.881784e-16	50
3907050	1.000000e+00	7
3907049	7.673339e-03	34
3907048	8.881784e-16	50
3907055	8.881784e-16	50
3907054	9.999994e-01	9
3907053	8.881784e-16	50
3907052	1.621870e-08	44
3907058	8.881784e-16	50
3907056	1.000000e+00	6
3907057	1.301086e-03	36
3907062	4.681115e-04	37
3907063	8.881784e-16	50
3907060	1.049339e-07	43
3907061	2.807050e-06	41
3907066	4.438624e-01	26
3907067	6.640945e-01	24
3907064	9.966998e-01	16
3907065	9.999999e-01	8
3907070	3.245432e-02	32
3907071	9.995319e-01	14
3907068	8.881784e-16	50
3907069	7.600562e-01	23
3907009	4.510745e-05	39
3907008	1.000000e+00	4
3907011	9.999994e-01	9
3907010	9.999881e-01	11
3907013	8.881784e-16	50
3907012	4.438624e-01	26
3907015	9.986989e-01	15
3907014	1.000000e+00	4
3907017	1.000000e+00	5
3907016	1.000000e+00	1
3907019	1.000000e+00	0
3907018	1.000000e+00	2
3907021	1.000000e+00	2
3907020	9.999549e-01	12
3907023	3.300224e-03	35
3907022	3.359055e-01	27
3907024	9.999881e-01	11
3907025	9.998471e-01	13
3907026	1.000000e+00	1
3907029	4.438624e-01	26
3907030	9.995319e-01	14
3907032	9.986989e-01	15
3907034	1.611182e-01	29
3907035	1.854161e-11	47
3907036	9.999972e-01	10
3907037	1.000000e+00	2
3907038	1.193067e-05	40
3906983	9.995319e-01	14
3906982	5.817779e-07	42
3906981	8.388818e-01	22
3906980	1.193067e-05	40
3906979	4.529710e-14	49
3906978	4.529710e-14	49
3906977	4.529710e-14	49
3906976	1.529320e-04	38
3906991	9.966998e-01	16
3906990	4.529710e-14	49
3906989	8.388818e-01	22
3906988	1.013194e-01	30
3906987	9.999881e-01	11
3906986	7.600562e-01	23
3906985	3.245432e-02	32
3906984	3.245432e-02	32
3906998	1.049339e-07	43
3906999	1.621870e-08	44
3906996	3.359055e-01	27
3906997	1.133316e-12	48
3906994	4.529710e-14	49
3906995	1.611182e-01	29
3906992	2.807050e-06	41
3906993	1.193067e-05	40
3907006	8.881784e-16	50
3907007	2.230891e-10	46
3907004	8.881784e-16	50
3907005	8.881784e-16	50
3907002	1.013194e-01	30
3907003	8.881784e-16	50
3907000	1.000000e+00	6
3907001	1.641957e-02	33
3906949	3.359055e-01	27
3906948	8.986806e-01	21
3906951	9.999881e-01	11
3906945	1.013194e-01	30
3906944	8.881784e-16	50
3906947	9.966998e-01	16
3906946	1.000000e+00	5
3906957	1.013194e-01	30
3906956	9.998471e-01	13
3906959	2.807050e-06	41
3906958	1.301086e-03	36
3906953	2.230891e-10	46
3906952	4.529710e-14	49
3906955	4.438624e-01	26
3906954	1.000000e+00	6
3906964	5.817779e-07	42
3906965	8.388818e-01	22
3906966	1.193067e-05	40
3906967	9.405398e-01	20
3906960	7.673339e-03	34
3906961	9.675457e-01	19
3906962	4.529710e-14	49
3906963	5.817779e-07	42
3906972	1.000000e+00	6
3906973	9.999972e-01	10
3906974	7.673339e-03	34
3906975	9.999881e-01	11
3906968	8.881784e-16	50
3906969	4.529710e-14	49
3906970	4.529710e-14	49
3906971	1.641957e-02	33
3906681	8.881784e-16	50
3906680	1.000000e+00	4
3906683	1.529320e-04	38
3906685	1.000000e+00	6
3906684	2.399438e-01	28
3906687	1.000000e+00	2
3906686	1.000000e+00	1
3906673	1.000000e+00	7
3906672	8.881784e-16	50
3906675	5.817779e-07	42
3906674	9.835804e-01	18
3906677	4.529710e-14	49
3906676	1.000000e+00	6
3906679	1.000000e+00	7
3906678	1.854161e-11	47
3906664	1.000000e+00	6
3906665	6.640945e-01	24
3906666	1.854161e-11	47
3906667	4.438624e-01	26
3906668	9.999972e-01	10
3906669	9.999994e-01	9
3906670	1.133316e-12	48
3906671	4.529710e-14	49
3906656	9.675457e-01	19
3906657	1.000000e+00	5
3906658	4.681115e-04	37
3906659	1.621870e-08	44
3906660	9.998471e-01	13
3906661	4.529710e-14	49
3906662	8.881784e-16	50
3906663	4.529710e-14	49
3906651	7.600562e-01	23
3906650	2.399438e-01	28
3906649	9.923267e-01	17
3906648	4.438624e-01	26
3906655	3.359055e-01	27
3906654	3.300224e-03	35
3906653	1.611182e-01	29
3906652	4.529710e-14	49
3906643	5.561376e-01	25
3906642	9.999881e-01	11
3906641	1.854161e-11	47
3906640	1.000000e+00	4
3906647	8.881784e-16	50
3906646	4.529710e-14	49
3906645	8.881784e-16	50
3906644	1.000000e+00	7
3906634	5.817779e-07	42
3906635	8.881784e-16	50
3906632	7.600562e-01	23
3906633	1.641957e-02	33
3906638	4.529710e-14	49
3906639	5.817779e-07	42
3906636	8.881784e-16	50
3906637	1.611182e-01	29
3906626	1.854161e-11	47
3906627	8.881784e-16	50
3906625	7.600562e-01	23
3906630	1.641957e-02	33
3906631	1.000000e+00	2
3906628	1.000000e+00	4
3906629	1.133316e-12	48
3906621	5.946023e-02	31
3906620	1.133316e-12	48
3906623	3.300224e-03	35
3906622	8.881784e-16	50
3906617	1.641957e-02	33
3906616	8.881784e-16	50
3906619	8.881784e-16	50
3906618	7.673339e-03	34
3906613	2.230891e-10	46
3906612	8.881784e-16	50
3906615	4.529710e-14	49
3906614	8.881784e-16	50
3906609	1.000000e+00	5
3906611	7.600562e-01	23
3906610	2.807050e-06	41
3906604	1.641957e-02	33
3906605	8.881784e-16	50
3906606	1.000000e+00	4
3906607	2.399438e-01	28
3906600	1.000000e+00	2
3906601	4.510745e-05	39
3906602	1.000000e+00	0
3906603	1.000000e+00	2
3906596	1.000000e+00	0
3906597	1.000000e+00	0
3906598	8.881784e-16	50
3906599	1.000000e+00	6
3906592	8.881784e-16	50
3906593	8.881784e-16	50
3906594	9.405398e-01	20
3906595	7.600562e-01	23
3906591	1.529320e-04	38
3906590	7.600562e-01	23
3906589	1.854161e-11	47
3906588	4.529710e-14	49
3906587	9.405398e-01	20
3906586	1.000000e+00	2
3906585	5.946023e-02	31
3906584	9.675457e-01	19
3906583	1.529320e-04	38
3906582	8.388818e-01	22
3906581	9.999994e-01	9
3906580	1.529320e-04	38
3906579	1.000000e+00	6
3906578	6.640945e-01	24
3906577	4.529710e-14	49
3906576	9.923267e-01	17
3906574	2.807050e-06	41
3906575	9.835804e-01	18
3906572	1.000000e+00	4
3906573	4.681115e-04	37
3906570	8.881784e-16	50
3906571	2.104926e-09	45
3906568	2.230891e-10	46
3906569	9.675457e-01	19
3906566	1.193067e-05	40
3906567	8.881784e-16	50
3906564	8.881784e-16	50
3906565	4.510745e-05	39
3906562	7.600562e-01	23
3906563	9.995319e-01	14
3906560	2.104926e-09	45
3906561	8.881784e-16	50
3906800	1.049339e-07	43
3906801	1.621870e-08	44
3906802	9.999994e-01	9
3906803	1.854161e-11	47
3906804	4.681115e-04	37
3906805	7.673339e-03	34
3906806	3.245432e-02	32
3906807	8.881784e-16	50
3906808	1.193067e-05	40
3906809	4.510745e-05	39
3906810	1.013194e-01	30
3906811	9.995319e-01	14
3906812	4.529710e-14	49
3906813	1.529320e-04	38
3906814	5.817779e-07	42
3906815	5.817779e-07	42
3906785	8.881784e-16	50
3906784	4.529710e-14	49
3906787	2.104926e-09	45
3906789	2.399438e-01	28
3906788	1.000000e+00	7
3906791	8.388818e-01	22
3906790	8.881784e-16	50
3906793	8.881784e-16	50
3906792	8.881784e-16	50
3906795	8.881784e-16	50
3906794	1.133316e-12	48
3906797	1.133316e-12	48
3906796	8.388818e-01	22
3906799	8.881784e-16	50
3906798	5.946023e-02	31
3906770	1.000000e+00	7
3906771	9.995319e-01	14
3906768	1.049339e-07	43
3906769	9.835804e-01	18
3906774	1.641957e-02	33
3906775	1.621870e-08	44
3906772	1.611182e-01	29
3906773	9.999972e-01	10
3906778	8.881784e-16	50
3906779	1.621870e-08	44
3906776	9.675457e-01	19
3906777	1.529320e-04	38
3906782	1.854161e-11	47
3906783	9.835804e-01	18
3906780	9.405398e-01	20
3906781	1.854161e-11	47
3906755	5.561376e-01	25
3906754	8.986806e-01	21
3906753	1.529320e-04	38
3906752	9.966998e-01	16
3906759	9.923267e-01	17
3906757	9.986989e-01	15
3906756	1.049339e-07	43
3906763	4.510745e-05	39
3906762	1.000000e+00	2
3906760	2.230891e-10	46
3906767	8.388818e-01	22
3906766	2.230891e-10	46
3906765	4.529710e-14	49
3906764	9.999549e-01	12
3906741	3.359055e-01	27
3906742	1.133316e-12	48
3906743	1.000000e+00	2
3906736	3.300224e-03	35
3906737	3.300224e-03	35
3906738	1.000000e+00	3
3906739	9.995319e-01	14
3906748	9.999994e-01	9
3906749	1.013194e-01	30
3906750	1.000000e+00	6
3906751	1.000000e+00	7
3906744	1.000000e+00	1
3906746	1.193067e-05	40
3906747	9.966998e-01	16
3906725	9.998471e-01	13
3906724	2.104926e-09	45
3906727	1.621870e-08	44
3906726	8.881784e-16	50
3906721	8.881784e-16	50
3906720	9.405398e-01	20
3906723	1.000000e+00	5
3906722	1.133316e-12	48
3906733	1.000000e+00	1
3906732	1.000000e+00	5
3906735	1.854161e-11	47
3906734	5.561376e-01	25
3906729	1.000000e+00	5
3906728	1.000000e+00	4
3906731	8.881784e-16	50
3906730	9.999881e-01	11
3906710	4.529710e-14	49
3906711	2.807050e-06	41
3906709	1.529320e-04	38
3906706	4.510745e-05	39
3906707	8.881784e-16	50
3906704	1.529320e-04	38
3906705	9.835804e-01	18
3906718	8.881784e-16	50
3906719	3.359055e-01	27
3906716	8.881784e-16	50
3906717	2.230891e-10	46
3906714	8.881784e-16	50
3906715	8.881784e-16	50
3906712	8.881784e-16	50
3906713	2.230891e-10	46
3906695	4.529710e-14	49
3906694	9.999994e-01	9
3906693	1.611182e-01	29
3906692	4.510745e-05	39
3906691	1.000000e+00	3
3906690	1.000000e+00	7
3906689	5.946023e-02	31
3906703	8.881784e-16	50
3906702	1.000000e+00	1
3906700	8.881784e-16	50
3906699	9.999994e-01	9
3906698	4.510745e-05	39
3906697	9.986989e-01	15
3906696	1.301086e-03	36
3907404	8.881784e-16	50
3907406	9.998471e-01	13
3907407	9.405398e-01	20
3907400	1.000000e+00	1
3907401	8.881784e-16	50
3907402	1.133316e-12	48
3907403	2.807050e-06	41
3907396	9.999999e-01	8
3907397	2.807050e-06	41
3907398	8.881784e-16	50
3907399	1.133316e-12	48
3907392	9.995319e-01	14
3907393	9.966998e-01	16
3907394	1.000000e+00	5
3907395	4.529710e-14	49
3907421	3.359055e-01	27
3907420	1.133316e-12	48
3907423	9.995319e-01	14
3907422	1.000000e+00	2
3907417	4.529710e-14	49
3907416	8.881784e-16	50
3907419	2.104926e-09	45
3907418	1.000000e+00	1
3907413	9.998471e-01	13
3907412	1.133316e-12	48
3907415	8.881784e-16	50
3907414	1.000000e+00	3
3907409	9.405398e-01	20
3907408	1.000000e+00	2
3907411	1.000000e+00	6
3907410	9.923267e-01	17
3907438	8.881784e-16	50
3907439	8.881784e-16	50
3907436	8.986806e-01	21
3907437	4.510745e-05	39
3907434	4.510745e-05	39
3907435	1.013194e-01	30
3907432	4.438624e-01	26
3907433	5.561376e-01	25
3907430	1.049339e-07	43
3907431	1.193067e-05	40
3907428	8.881784e-16	50
3907429	3.359055e-01	27
3907426	4.681115e-04	37
3907427	4.438624e-01	26
3907424	4.438624e-01	26
3907425	2.399438e-01	28
3907455	8.881784e-16	50
3907454	9.999999e-01	8
3907453	1.133316e-12	48
3907452	9.966998e-01	16
3907451	9.999549e-01	12
3907450	1.000000e+00	4
3907449	1.013194e-01	30
3907448	8.881784e-16	50
3907447	1.854161e-11	47
3907446	1.133316e-12	48
3907444	8.881784e-16	50
3907443	1.000000e+00	6
3907442	1.000000e+00	6
3907441	9.966998e-01	16
3907440	8.986806e-01	21
3907336	1.621870e-08	44
3907338	4.681115e-04	37
3907340	4.529710e-14	49
3907341	8.881784e-16	50
3907342	3.300224e-03	35
3907343	1.621870e-08	44
3907328	7.600562e-01	23
3907329	4.529710e-14	49
3907330	1.000000e+00	4
3907331	1.621870e-08	44
3907332	1.133316e-12	48
3907333	9.999972e-01	10
3907334	1.013194e-01	30
3907335	4.510745e-05	39
3907353	8.881784e-16	50
3907352	9.675457e-01	19
3907355	9.999994e-01	9
3907354	9.923267e-01	17
3907357	4.529710e-14	49
3907359	1.000000e+00	1
3907358	1.000000e+00	4
3907345	1.133316e-12	48
3907344	9.999999e-01	8
3907347	1.133316e-12	48
3907346	5.817779e-07	42
3907349	1.000000e+00	6
3907348	8.881784e-16	50
3907351	9.835804e-01	18
3907350	2.230891e-10	46
3907370	2.230891e-10	46
3907368	9.999999e-01	8
3907369	1.000000e+00	7
3907374	1.013194e-01	30
3907375	1.013194e-01	30
3907372	9.966998e-01	16
3907373	8.881784e-16	50
3907362	1.000000e+00	2
3907363	9.995319e-01	14
3907360	9.998471e-01	13
3907361	1.000000e+00	4
3907366	4.529710e-14	49
3907367	2.807050e-06	41
3907364	1.000000e+00	4
3907365	8.881784e-16	50
3907387	1.000000e+00	6
3907386	1.000000e+00	5
3907385	9.405398e-01	20
3907384	1.000000e+00	4
3907391	9.998471e-01	13
3907390	3.245432e-02	32
3907389	1.000000e+00	0
3907388	9.675457e-01	19
3907379	8.881784e-16	50
3907378	9.998471e-01	13
3907377	4.681115e-04	37
3907376	1.000000e+00	4
3907383	1.529320e-04	38
3907382	8.388818e-01	22
3907381	5.946023e-02	31
3907380	8.881784e-16	50
3907524	5.817779e-07	42
3907521	5.817779e-07	42
3907520	9.999999e-01	8
3907523	9.999994e-01	9
3907522	2.230891e-10	46
3907457	8.881784e-16	50
3907456	8.881784e-16	50
3907459	1.854161e-11	47
3907458	8.881784e-16	50
3907461	5.561376e-01	25
3907460	7.600562e-01	23
3907463	4.529710e-14	49
3907462	1.133316e-12	48
3907465	1.000000e+00	5
3907464	8.881784e-16	50
3907467	8.881784e-16	50
3907466	7.600562e-01	23
3907469	1.133316e-12	48
3907468	4.529710e-14	49
3907471	1.133316e-12	48
3907470	6.640945e-01	24
3907472	1.301086e-03	36
3907473	1.529320e-04	38
3907474	1.641957e-02	33
3907475	5.817779e-07	42
3907476	2.399438e-01	28
3907477	1.000000e+00	5
3907478	1.529320e-04	38
3907479	2.104926e-09	45
3907480	1.000000e+00	4
3907481	4.529710e-14	49
3907482	8.881784e-16	50
3907484	9.835804e-01	18
3907485	3.245432e-02	32
3907486	8.881784e-16	50
3907487	9.405398e-01	20
3907491	1.000000e+00	3
3907490	9.999881e-01	11
3907489	6.640945e-01	24
3907488	3.245432e-02	32
3907495	9.999994e-01	9
3907494	9.999881e-01	11
3907493	1.000000e+00	3
3907492	9.999994e-01	9
3907499	8.881784e-16	50
3907498	9.999972e-01	10
3907496	8.881784e-16	50
3907503	1.000000e+00	0
3907502	1.000000e+00	1
3907501	1.000000e+00	2
3907500	8.388818e-01	22
3907506	9.999972e-01	10
3907507	1.000000e+00	0
3907504	8.388818e-01	22
3907505	9.999881e-01	11
3907510	1.000000e+00	0
3907511	1.000000e+00	0
3907508	1.000000e+00	3
3907509	1.000000e+00	0
3907514	8.881784e-16	50
3907515	9.999881e-01	11
3907512	9.998471e-01	13
3907513	6.640945e-01	24
3907518	9.998471e-01	13
3907519	9.999549e-01	12
3907516	1.621870e-08	44
3907517	5.946023e-02	31
3907167	1.133316e-12	48
3907166	6.640945e-01	24
3907165	5.946023e-02	31
3907164	1.000000e+00	5
3907163	1.000000e+00	4
3907162	1.000000e+00	5
3907161	1.000000e+00	2
3907160	1.000000e+00	2
3907159	8.388818e-01	22
3907158	8.881784e-16	50
3907157	3.359055e-01	27
3907156	1.641957e-02	33
3907155	1.133316e-12	48
3907154	8.881784e-16	50
3907153	9.998471e-01	13
3907152	1.000000e+00	7
3907150	1.000000e+00	2
3907151	1.000000e+00	1
3907148	9.999972e-01	10
3907149	1.000000e+00	1
3907146	1.000000e+00	3
3907147	1.193067e-05	40
3907144	2.104926e-09	45
3907145	9.999881e-01	11
3907142	9.999549e-01	12
3907143	1.000000e+00	5
3907140	2.104926e-09	45
3907141	1.611182e-01	29
3907138	6.640945e-01	24
3907139	1.000000e+00	7
3907136	8.881784e-16	50
3907137	1.854161e-11	47
3907197	1.000000e+00	5
3907196	1.000000e+00	5
3907199	1.000000e+00	3
3907198	9.923267e-01	17
3907193	7.600562e-01	23
3907192	2.104926e-09	45
3907195	3.245432e-02	32
3907194	5.817779e-07	42
3907189	1.854161e-11	47
3907191	8.881784e-16	50
3907190	8.881784e-16	50
3907185	1.000000e+00	2
3907184	5.817779e-07	42
3907180	7.673339e-03	34
3907181	9.923267e-01	17
3907182	1.133316e-12	48
3907183	1.000000e+00	3
3907176	5.817779e-07	42
3907177	4.681115e-04	37
3907178	4.529710e-14	49
3907179	1.641957e-02	33
3907172	1.000000e+00	5
3907174	2.399438e-01	28
3907175	7.600562e-01	23
3907168	1.000000e+00	4
3907169	1.000000e+00	7
3907170	5.946023e-02	31
3907171	9.998471e-01	13
3907099	8.388818e-01	22
3907098	2.104926e-09	45
3907097	2.399438e-01	28
3907096	9.999999e-01	8
3907103	2.230891e-10	46
3907102	1.133316e-12	48
3907101	1.621870e-08	44
3907100	1.529320e-04	38
3907091	2.230891e-10	46
3907090	9.999549e-01	12
3907089	1.000000e+00	5
3907088	4.510745e-05	39
3907095	1.000000e+00	6
3907094	2.104926e-09	45
3907093	1.854161e-11	47
3907092	2.399438e-01	28
3907082	9.675457e-01	19
3907083	9.986989e-01	15
3907080	4.529710e-14	49
3907081	9.835804e-01	18
3907087	1.000000e+00	5
3907084	8.986806e-01	21
3907074	9.999881e-01	11
3907075	4.529710e-14	49
3907072	1.641957e-02	33
3907073	8.881784e-16	50
3907078	1.529320e-04	38
3907079	1.000000e+00	0
3907076	9.999999e-01	8
3907077	1.133316e-12	48
3907129	9.966998e-01	16
3907128	8.881784e-16	50
3907131	1.000000e+00	5
3907130	8.881784e-16	50
3907133	9.995319e-01	14
3907132	1.529320e-04	38
3907135	3.245432e-02	32
3907134	5.946023e-02	31
3907121	8.881784e-16	50
3907120	7.600562e-01	23
3907123	4.510745e-05	39
3907122	1.529320e-04	38
3907125	2.807050e-06	41
3907124	8.881784e-16	50
3907127	5.561376e-01	25
3907126	5.817779e-07	42
3907112	4.529710e-14	49
3907113	1.000000e+00	3
3907114	4.438624e-01	26
3907115	4.529710e-14	49
3907116	1.000000e+00	4
3907117	6.640945e-01	24
3907118	9.405398e-01	20
3907119	9.998471e-01	13
3907104	3.359055e-01	27
3907105	1.000000e+00	1
3907106	1.133316e-12	48
3907107	1.000000e+00	5
3907108	1.000000e+00	7
3907109	1.000000e+00	2
3907110	1.000000e+00	6
3907111	9.999999e-01	8
3907286	5.817779e-07	42
3907287	1.000000e+00	4
3907284	4.529710e-14	49
3907285	4.529710e-14	49
3907282	9.923267e-01	17
3907283	1.000000e+00	4
3907280	1.000000e+00	2
3907281	1.000000e+00	7
3907294	9.998471e-01	13
3907295	9.999994e-01	9
3907292	8.881784e-16	50
3907293	2.230891e-10	46
3907290	1.854161e-11	47
3907291	1.621870e-08	44
3907288	7.600562e-01	23
3907289	1.000000e+00	0
3907271	2.230891e-10	46
3907270	8.881784e-16	50
3907269	1.000000e+00	2
3907268	1.000000e+00	5
3907267	5.561376e-01	25
3907266	1.000000e+00	3
3907265	1.000000e+00	0
3907264	1.000000e+00	1
3907279	1.000000e+00	5
3907277	1.000000e+00	6
3907276	1.000000e+00	6
3907275	1.000000e+00	4
3907274	1.000000e+00	1
3907273	1.000000e+00	6
3907272	1.000000e+00	5
3907316	1.000000e+00	5
3907317	1.621870e-08	44
3907319	9.999994e-01	9
3907312	3.245432e-02	32
3907313	8.881784e-16	50
3907314	8.881784e-16	50
3907315	9.998471e-01	13
3907324	1.133316e-12	48
3907325	2.104926e-09	45
3907326	9.923267e-01	17
3907327	9.675457e-01	19
3907320	9.999999e-01	8
3907322	1.193067e-05	40
3907323	9.998471e-01	13
3907301	1.193067e-05	40
3907300	9.998471e-01	13
3907303	1.854161e-11	47
3907302	2.230891e-10	46
3907297	9.675457e-01	19
3907296	4.529710e-14	49
3907298	4.681115e-04	37
3907308	1.049339e-07	43
3907311	1.854161e-11	47
3907310	2.104926e-09	45
3907305	9.675457e-01	19
3907304	9.999994e-01	9
3907306	8.881784e-16	50
3907218	1.000000e+00	7
3907219	1.854161e-11	47
3907216	2.230891e-10	46
3907217	8.881784e-16	50
3907222	8.881784e-16	50
3907223	8.881784e-16	50
3907220	9.405398e-01	20
3907221	4.438624e-01	26
3907226	9.675457e-01	19
3907227	9.835804e-01	18
3907224	4.529710e-14	49
3907225	1.000000e+00	3
3907230	4.510745e-05	39
3907231	1.621870e-08	44
3907228	9.986989e-01	15
3907229	2.807050e-06	41
3907203	8.881784e-16	50
3907202	3.300224e-03	35
3907201	1.000000e+00	5
3907200	1.000000e+00	7
3907207	3.359055e-01	27
3907206	9.999999e-01	8
3907205	2.104926e-09	45
3907204	9.999881e-01	11
3907210	9.986989e-01	15
3907209	1.000000e+00	6
3907208	9.999881e-01	11
3907215	9.405398e-01	20
3907214	1.621870e-08	44
3907213	9.835804e-01	18
3907212	8.881784e-16	50
3907248	5.817779e-07	42
3907249	8.881784e-16	50
3907250	2.807050e-06	41
3907251	1.000000e+00	4
3907252	1.641957e-02	33
3907253	1.000000e+00	0
3907254	9.999972e-01	10
3907255	8.881784e-16	50
3907257	2.399438e-01	28
3907258	1.000000e+00	6
3907259	4.510745e-05	39
3907260	1.000000e+00	1
3907261	7.600562e-01	23
3907262	9.999999e-01	8
3907263	1.000000e+00	0
3907233	4.681115e-04	37
3907232	5.817779e-07	42
3907235	9.675457e-01	19
3907234	9.999972e-01	10
PID_161353752	2.230891e-10	46
3907237	1.013194e-01	30
3907236	9.999999e-01	8
3907239	1.000000e+00	7
3907238	8.881784e-16	50
3907241	9.986989e-01	15
PID_161353755	2.104926e-09	45
3907240	9.999999e-01	8
PID_161353754	4.529710e-14	49
3907243	9.999881e-01	11
PID_161353753	9.966998e-01	16
3907245	1.000000e+00	6
3907244	1.133316e-12	48
3907247	1.000000e+00	3
3907246	8.881784e-16	50
3905830	7.600562e-01	23
3905831	2.104926e-09	45
3905828	1.000000e+00	2
3905829	1.621870e-08	44
3905826	1.000000e+00	1
3905827	1.000000e+00	6
3905824	1.000000e+00	6
3905825	4.438624e-01	26
3905838	9.998471e-01	13
3905839	1.000000e+00	4
3905836	1.193067e-05	40
3905837	9.998471e-01	13
3905834	1.641957e-02	33
3905835	9.999972e-01	10
3905832	8.986806e-01	21
3905833	9.923267e-01	17
3905847	1.000000e+00	0
3905846	9.999881e-01	11
3905845	9.999999e-01	8
3905844	9.986989e-01	15
3905843	1.049339e-07	43
3905841	1.529320e-04	38
3905840	9.986989e-01	15
3905855	1.000000e+00	1
3905854	1.000000e+00	0
3905853	1.000000e+00	2
3905852	1.301086e-03	36
3905851	1.000000e+00	6
3905850	9.986989e-01	15
3905849	1.000000e+00	2
3905848	1.000000e+00	3
3905796	8.986806e-01	21
3905797	3.300224e-03	35
3905798	1.000000e+00	7
3905799	7.673339e-03	34
3905792	1.000000e+00	6
3905793	5.561376e-01	25
3905794	5.817779e-07	42
3905795	7.600562e-01	23
3905804	1.000000e+00	4
3905805	1.013194e-01	30
3905806	1.000000e+00	6
3905807	1.000000e+00	7
3905801	2.399438e-01	28
3905802	5.946023e-02	31
3905803	1.854161e-11	47
3905813	1.000000e+00	0
3905812	1.013194e-01	30
3905815	1.000000e+00	0
3905814	1.133316e-12	48
3905809	9.966998e-01	16
3905808	8.388818e-01	22
3905811	1.133316e-12	48
3905810	9.405398e-01	20
3905821	1.621870e-08	44
3905823	9.995319e-01	14
3905822	9.999549e-01	12
3905817	4.529710e-14	49
3905816	2.807050e-06	41
3905819	4.438624e-01	26
3905818	8.881784e-16	50
3905890	4.438624e-01	26
3905891	1.000000e+00	1
3905894	1.854161e-11	47
3905895	1.133316e-12	48
3905892	1.611182e-01	29
3905893	9.995319e-01	14
3905898	1.000000e+00	2
3905899	9.999549e-01	12
3905897	2.104926e-09	45
3905902	3.300224e-03	35
3905903	4.529710e-14	49
3905900	9.999994e-01	9
3905901	1.013194e-01	30
3905907	5.561376e-01	25
3905906	1.000000e+00	1
3905905	9.998471e-01	13
3905904	5.561376e-01	25
3905911	1.049339e-07	43
3905910	9.999549e-01	12
3905909	4.438624e-01	26
3905908	1.000000e+00	6
3905915	8.881784e-16	50
3905914	9.675457e-01	19
3905913	5.817779e-07	42
3905912	1.000000e+00	6
3905918	1.193067e-05	40
3905917	9.999972e-01	10
3905916	8.881784e-16	50
3905856	9.923267e-01	17
3905857	9.835804e-01	18
3905858	1.000000e+00	1
3905859	2.399438e-01	28
3905860	1.000000e+00	2
3905861	9.999972e-01	10
3905862	1.000000e+00	0
3905863	9.675457e-01	19
3905864	9.999999e-01	8
3905865	1.000000e+00	4
3905866	8.881784e-16	50
3905867	3.245432e-02	32
3905868	1.000000e+00	0
3905869	2.399438e-01	28
3905870	9.999972e-01	10
3905871	8.881784e-16	50
3905873	1.000000e+00	0
3905872	1.000000e+00	0
3905875	1.000000e+00	0
3905874	1.000000e+00	2
3905877	1.000000e+00	0
3905876	1.000000e+00	0
3905879	1.000000e+00	0
3905881	1.000000e+00	0
3905880	1.000000e+00	0
3905882	1.000000e+00	0
3905885	1.000000e+00	0
3905884	1.000000e+00	0
3905887	1.000000e+00	0
3905886	1.000000e+00	0
3905967	1.301086e-03	36
3905965	4.529710e-14	49
3905964	4.529710e-14	49
3905963	8.881784e-16	50
3905962	5.817779e-07	42
3905961	2.399438e-01	28
3905960	9.405398e-01	20
3905959	1.641957e-02	33
3905958	8.881784e-16	50
3905957	9.999549e-01	12
3905956	9.999881e-01	11
3905955	8.881784e-16	50
3905954	8.881784e-16	50
3905953	7.673339e-03	34
3905952	9.999994e-01	9
3905980	9.999999e-01	8
3905981	1.000000e+00	2
3905978	8.881784e-16	50
3905979	8.881784e-16	50
3905976	5.817779e-07	42
3905977	9.999881e-01	11
3905974	1.000000e+00	5
3905975	4.529710e-14	49
3905972	9.999881e-01	11
3905973	1.854161e-11	47
3905970	9.835804e-01	18
3905971	1.621870e-08	44
3905968	8.881784e-16	50
3905969	8.881784e-16	50
3905933	1.301086e-03	36
3905932	3.300224e-03	35
3905934	4.529710e-14	49
3905929	9.986989e-01	15
3905928	4.529710e-14	49
3905931	2.399438e-01	28
3905930	8.881784e-16	50
3905925	9.999972e-01	10
3905924	1.000000e+00	4
3905927	9.835804e-01	18
3905926	4.529710e-14	49
3905921	1.621870e-08	44
3905920	9.675457e-01	19
3905923	1.529320e-04	38
3905922	1.000000e+00	1
3905948	1.000000e+00	2
3905949	9.999994e-01	9
3905950	5.561376e-01	25
3905951	9.966998e-01	16
3905944	2.399438e-01	28
3905945	3.245432e-02	32
3905946	1.854161e-11	47
3905947	1.611182e-01	29
3905940	8.986806e-01	21
3905941	1.000000e+00	0
3905942	1.000000e+00	0
3905943	3.300224e-03	35
3905937	9.999972e-01	10
3905938	3.245432e-02	32
3905939	9.995319e-01	14
3906027	4.681115e-04	37
3906026	9.999881e-01	11
3906025	1.013194e-01	30
3906024	4.681115e-04	37
3906031	1.000000e+00	4
3906030	1.000000e+00	0
3906029	1.000000e+00	0
3906028	1.000000e+00	3
3906019	7.673339e-03	34
3906018	7.600562e-01	23
3906017	1.854161e-11	47
3906016	1.133316e-12	48
3906023	2.104926e-09	45
3906022	8.881784e-16	50
3906021	2.230891e-10	46
3906020	5.561376e-01	25
3906042	2.230891e-10	46
3906043	8.881784e-16	50
3906040	1.854161e-11	47
3906041	1.621870e-08	44
3906046	9.966998e-01	16
3906047	4.529710e-14	49
3906044	1.000000e+00	7
3906045	8.388818e-01	22
3906034	1.013194e-01	30
3906035	1.049339e-07	43
3906032	1.000000e+00	7
3906038	8.881784e-16	50
3906039	1.000000e+00	1
3906036	2.807050e-06	41
3906037	8.881784e-16	50
3905993	8.881784e-16	50
3905992	4.681115e-04	37
3905995	9.986989e-01	15
3905994	5.946023e-02	31
3905997	5.817779e-07	42
3905996	5.946023e-02	31
3905998	9.405398e-01	20
3905985	4.529710e-14	49
3905984	4.529710e-14	49
3905987	1.049339e-07	43
3905986	1.000000e+00	4
3905989	1.193067e-05	40
3905988	3.359055e-01	27
3905991	1.000000e+00	5
3905990	8.881784e-16	50
3906008	8.881784e-16	50
3906009	1.611182e-01	29
3906011	8.881784e-16	50
3906012	8.881784e-16	50
3906013	8.881784e-16	50
3906014	1.301086e-03	36
3906015	2.399438e-01	28
3906001	9.923267e-01	17
3906002	9.998471e-01	13
3906003	1.000000e+00	2
3906004	2.399438e-01	28
3906005	1.000000e+00	4
3906006	9.923267e-01	17
3906007	1.641957e-02	33
3905589	9.923267e-01	17
3905588	8.881784e-16	50
3905591	9.405398e-01	20
3905590	2.230891e-10	46
3905584	1.000000e+00	5
3905587	8.881784e-16	50
3905586	2.230891e-10	46
3905597	3.300224e-03	35
3905596	4.438624e-01	26
3905599	5.946023e-02	31
3905598	1.000000e+00	6
3905593	8.388818e-01	22
3905592	1.133316e-12	48
3905595	9.835804e-01	18
3905594	5.561376e-01	25
3905572	4.529710e-14	49
3905573	1.013194e-01	30
3905574	1.000000e+00	3
3905575	2.807050e-06	41
3905568	1.000000e+00	6
3905569	9.995319e-01	14
3905570	1.611182e-01	29
3905571	3.245432e-02	32
3905580	1.529320e-04	38
3905581	9.999994e-01	9
3905582	1.049339e-07	43
3905583	8.881784e-16	50
3905576	9.999881e-01	11
3905577	8.881784e-16	50
3905578	3.300224e-03	35
3905579	1.193067e-05	40
3905559	8.881784e-16	50
3905558	9.995319e-01	14
3905557	9.999972e-01	10
3905556	9.675457e-01	19
3905554	1.611182e-01	29
3905553	1.529320e-04	38
3905567	8.986806e-01	21
3905566	9.995319e-01	14
3905565	9.999881e-01	11
3905564	4.529710e-14	49
3905563	8.881784e-16	50
3905562	1.611182e-01	29
3905561	1.621870e-08	44
3905560	6.640945e-01	24
3905542	1.000000e+00	4
3905543	1.000000e+00	0
3905540	2.807050e-06	41
3905541	1.000000e+00	7
3905538	1.000000e+00	6
3905539	9.999999e-01	8
3905536	1.133316e-12	48
3905537	3.300224e-03	35
3905550	1.133316e-12	48
3905551	8.881784e-16	50
3905548	1.000000e+00	0
3905549	7.600562e-01	23
3905546	1.000000e+00	6
3905547	1.000000e+00	0
3905544	1.000000e+00	6
3905545	1.301086e-03	36
3905649	1.000000e+00	0
3905648	9.835804e-01	18
3905651	1.000000e+00	0
3905650	1.641957e-02	33
3905653	3.359055e-01	27
3905652	1.000000e+00	2
3905655	4.438624e-01	26
3905654	9.998471e-01	13
3905657	8.881784e-16	50
3905656	8.881784e-16	50
3905659	1.000000e+00	0
3905658	1.133316e-12	48
3905661	1.000000e+00	5
3905660	1.000000e+00	2
3905663	9.675457e-01	19
3905662	7.673339e-03	34
3905632	5.817779e-07	42
3905633	1.529320e-04	38
3905634	4.529710e-14	49
3905635	9.999972e-01	10
3905636	1.049339e-07	43
3905637	9.675457e-01	19
3905638	1.000000e+00	5
3905639	9.999994e-01	9
3905640	1.621870e-08	44
3905641	9.999994e-01	9
3905642	9.405398e-01	20
3905643	1.000000e+00	7
3905644	9.998471e-01	13
3905645	5.561376e-01	25
3905646	9.999881e-01	11
3905647	1.000000e+00	5
3905619	1.000000e+00	6
3905618	2.104926e-09	45
3905617	9.999994e-01	9
3905616	8.881784e-16	50
3905622	4.438624e-01	26
3905621	9.966998e-01	16
3905620	9.999994e-01	9
3905627	8.881784e-16	50
3905626	9.986989e-01	15
3905625	8.881784e-16	50
3905624	1.854161e-11	47
3905631	8.388818e-01	22
3905630	9.995319e-01	14
3905629	9.995319e-01	14
3905628	1.621870e-08	44
3905602	9.999972e-01	10
3905603	4.681115e-04	37
3905600	4.529710e-14	49
3905601	9.999972e-01	10
3905607	8.388818e-01	22
3905604	9.995319e-01	14
3905605	1.000000e+00	4
3905610	8.881784e-16	50
3905611	3.359055e-01	27
3905608	7.673339e-03	34
3905609	9.966998e-01	16
3905614	8.881784e-16	50
3905615	1.000000e+00	2
3905612	2.104926e-09	45
3905613	1.000000e+00	5
3905724	4.529710e-14	49
3905725	8.986806e-01	21
3905726	1.133316e-12	48
3905727	1.621870e-08	44
3905720	9.405398e-01	20
3905721	1.000000e+00	2
3905722	1.000000e+00	5
3905723	2.230891e-10	46
3905716	1.641957e-02	33
3905717	4.438624e-01	26
3905718	9.999999e-01	8
3905719	3.245432e-02	32
3905714	9.999881e-01	11
3905715	8.881784e-16	50
3905709	8.881784e-16	50
3905708	1.133316e-12	48
3905710	1.000000e+00	2
3905705	3.300224e-03	35
3905704	9.999999e-01	8
3905707	9.675457e-01	19
3905706	8.881784e-16	50
3905701	5.561376e-01	25
3905700	5.561376e-01	25
3905703	1.133316e-12	48
3905702	2.399438e-01	28
3905697	9.986989e-01	15
3905696	1.000000e+00	6
3905699	5.817779e-07	42
3905698	9.999994e-01	9
3905694	2.399438e-01	28
3905695	9.999999e-01	8
3905692	1.000000e+00	1
3905693	5.946023e-02	31
3905690	3.359055e-01	27
3905691	1.000000e+00	0
3905688	1.000000e+00	6
3905689	1.000000e+00	2
3905686	1.611182e-01	29
3905687	1.000000e+00	5
3905684	4.510745e-05	39
3905682	9.995319e-01	14
3905683	1.133316e-12	48
3905680	9.999994e-01	9
3905681	8.881784e-16	50
3905679	7.600562e-01	23
3905678	1.000000e+00	0
3905677	9.999972e-01	10
3905676	9.999881e-01	11
3905675	9.999999e-01	8
3905674	8.881784e-16	50
3905673	3.359055e-01	27
3905672	8.881784e-16	50
3905671	1.133316e-12	48
3905670	1.000000e+00	5
3905669	8.881784e-16	50
3905668	8.881784e-16	50
3905667	1.000000e+00	1
3905666	3.300224e-03	35
3905665	3.359055e-01	27
3905664	9.999881e-01	11
3905787	7.600562e-01	23
3905788	9.405398e-01	20
3905789	8.388818e-01	22
3905791	4.529710e-14	49
3905776	1.000000e+00	4
3905777	9.923267e-01	17
3905778	1.000000e+00	6
3905780	9.999994e-01	9
3905781	5.817779e-07	42
3905782	1.049339e-07	43
3905783	1.000000e+00	1
3905769	1.000000e+00	6
3905768	1.000000e+00	1
3905770	9.999549e-01	12
3905773	1.000000e+00	1
3905772	2.104926e-09	45
3905775	1.000000e+00	4
3905774	3.245432e-02	32
3905760	1.000000e+00	3
3905763	5.817779e-07	42
3905762	4.529710e-14	49
3905765	2.807050e-06	41
3905764	1.854161e-11	47
3905767	2.230891e-10	46
3905766	7.673339e-03	34
3905754	1.000000e+00	0
3905755	1.000000e+00	4
3905752	1.000000e+00	0
3905753	1.000000e+00	0
3905758	1.000000e+00	0
3905756	1.000000e+00	0
3905757	1.000000e+00	0
3905746	1.000000e+00	0
3905747	1.000000e+00	3
3905744	1.000000e+00	0
3905745	1.000000e+00	0
3905750	1.000000e+00	1
3905751	1.000000e+00	0
3905748	1.000000e+00	2
3905749	1.000000e+00	0
3905739	4.529710e-14	49
3905738	9.999972e-01	10
3905737	4.529710e-14	49
3905736	9.999999e-01	8
3905743	9.999881e-01	11
3905742	8.881784e-16	50
3905741	9.999994e-01	9
3905740	9.998471e-01	13
3905731	1.529320e-04	38
3905730	9.999549e-01	12
3905729	1.000000e+00	7
3905728	3.359055e-01	27
3905735	9.835804e-01	18
3905734	1.301086e-03	36
3905733	8.881784e-16	50
3905732	1.049339e-07	43
3906304	8.881784e-16	50
3906305	7.600562e-01	23
3906306	9.675457e-01	19
3906307	9.999972e-01	10
3906308	9.923267e-01	17
3906309	9.995319e-01	14
3906310	3.300224e-03	35
3906312	8.881784e-16	50
3906313	4.529710e-14	49
3906314	8.881784e-16	50
3906315	9.999994e-01	9
3906316	9.405398e-01	20
3906317	1.049339e-07	43
3906318	1.301086e-03	36
3906319	1.000000e+00	7
3906321	9.923267e-01	17
3906320	9.675457e-01	19
3906323	1.000000e+00	4
3906322	8.388818e-01	22
3906324	9.966998e-01	16
3906327	8.881784e-16	50
3906326	1.013194e-01	30
3906329	9.986989e-01	15
3906328	8.881784e-16	50
3906331	8.986806e-01	21
3906330	8.881784e-16	50
3906333	8.986806e-01	21
3906332	9.995319e-01	14
3906335	3.245432e-02	32
3906334	8.881784e-16	50
3906338	9.923267e-01	17
3906339	1.621870e-08	44
3906336	9.923267e-01	17
3906342	1.529320e-04	38
3906343	1.000000e+00	4
3906340	9.999972e-01	10
3906341	1.641957e-02	33
3906346	8.881784e-16	50
3906347	1.301086e-03	36
3906344	9.405398e-01	20
3906345	1.000000e+00	2
3906350	4.529710e-14	49
3906351	9.999999e-01	8
3906348	7.600562e-01	23
3906349	8.986806e-01	21
3906355	2.399438e-01	28
3906354	8.881784e-16	50
3906353	4.529710e-14	49
3906352	4.529710e-14	49
3906358	2.104926e-09	45
3906357	9.999549e-01	12
3906356	4.529710e-14	49
3906363	8.881784e-16	50
[truncated: 2,379 more rows]
