# Supplementary material for: Translational Selection Is Ubiquitous in Prokaryotes
Source: PLoS Genet. 2010 Jun 24;6(6):e1001004. doi: 10.1371/journal.pgen.1001004 (PMC2891978; doi:10.1371/journal.pgen.1001004)
Supplement: Dataset S1 — OCU/non-OCU gene calls in 461 Bacterial and Archaeal genomes, and summary tables of genome properties and OCU preferences for specific codons. (4.77 MB ZIP) [file pgen.1001004.s001.zip › Dataset_S1_Bacteria/Frankia_EAN1pec.arff.ocuGenes]

GeneID	signTest_p	ocuProbWinCnt
5668914	2.807050e-06	41
5668915	9.999999e-01	8
5668913	9.999994e-01	9
5668918	4.681115e-04	37
5668919	4.681115e-04	37
5668916	1.000000e+00	3
5668917	1.000000e+00	6
5668922	1.000000e+00	0
5668923	1.000000e+00	4
5668920	9.999881e-01	11
5668921	9.998471e-01	13
5668926	1.000000e+00	5
5668927	1.000000e+00	1
5668924	1.000000e+00	2
5668925	4.681115e-04	37
5668899	1.000000e+00	3
5668898	1.000000e+00	7
5668896	9.998471e-01	13
5668903	9.999881e-01	11
5668902	9.986989e-01	15
5668901	1.000000e+00	1
5668900	9.999999e-01	8
5668907	1.000000e+00	6
5668906	1.529320e-04	38
5668905	9.999994e-01	9
5668904	8.881784e-16	50
5668911	9.999881e-01	11
5668910	1.000000e+00	6
5668909	8.881784e-16	50
5668881	3.300224e-03	35
5668882	1.000000e+00	1
5668883	1.000000e+00	3
5668884	1.000000e+00	5
5668885	1.000000e+00	3
5668886	8.986806e-01	21
5668887	9.999999e-01	8
5668888	1.133316e-12	48
5668889	1.000000e+00	0
5668890	1.000000e+00	0
5668892	9.986989e-01	15
5668893	1.000000e+00	2
5668894	1.000000e+00	2
5668895	1.000000e+00	6
5668867	6.640945e-01	24
5668869	1.000000e+00	1
5668868	2.399438e-01	28
5668871	1.000000e+00	4
5668870	1.000000e+00	5
5668873	1.000000e+00	1
5668872	9.999881e-01	11
5668875	1.000000e+00	1
5668874	1.000000e+00	7
5668876	1.000000e+00	4
5668879	1.000000e+00	0
5668878	2.807050e-06	41
5668982	1.000000e+00	2
5668983	4.681115e-04	37
5668980	5.946023e-02	31
5668981	1.000000e+00	7
5668978	1.000000e+00	0
5668979	4.510745e-05	39
5668976	1.854161e-11	47
5668990	1.000000e+00	0
5668991	9.999994e-01	9
5668988	1.000000e+00	4
5668989	1.000000e+00	1
5668986	9.835804e-01	18
5668987	1.000000e+00	3
5668984	9.923267e-01	17
5668985	1.000000e+00	0
5668967	1.000000e+00	1
5668966	1.000000e+00	5
5668965	1.000000e+00	1
5668964	1.000000e+00	4
5668963	1.000000e+00	4
5668962	1.000000e+00	1
5668961	1.000000e+00	0
5668960	1.000000e+00	0
5668975	1.000000e+00	1
5668973	3.300224e-03	35
5668972	9.405398e-01	20
5668971	9.995319e-01	14
5668970	2.104926e-09	45
5668969	1.049339e-07	43
5668948	2.399438e-01	28
5668949	9.999999e-01	8
5668950	1.000000e+00	7
5668951	9.966998e-01	16
5668944	9.995319e-01	14
5668945	1.000000e+00	1
5668946	9.999549e-01	12
5668947	1.000000e+00	0
5668956	2.230891e-10	46
5668958	1.000000e+00	1
5668959	1.000000e+00	3
5668953	1.000000e+00	3
5668954	1.049339e-07	43
5668955	3.300224e-03	35
5668933	9.998471e-01	13
5668932	1.000000e+00	7
5668935	1.000000e+00	4
5668934	5.817779e-07	42
5668929	1.000000e+00	0
5668928	1.000000e+00	0
5668930	9.999994e-01	9
5668941	1.000000e+00	2
5668940	1.000000e+00	0
5668942	1.000000e+00	0
5668937	1.013194e-01	30
5668936	9.966998e-01	16
5668939	1.000000e+00	1
5668938	1.000000e+00	7
5669051	2.230891e-10	46
5669050	1.000000e+00	6
5669049	1.133316e-12	48
5669048	9.999994e-01	9
5669055	4.681115e-04	37
5669054	1.013194e-01	30
5669053	1.000000e+00	5
5669052	1.000000e+00	3
5669043	1.854161e-11	47
5669042	1.000000e+00	1
5669041	9.923267e-01	17
5669040	1.013194e-01	30
5669047	1.000000e+00	4
5669046	8.881784e-16	50
5669044	1.000000e+00	5
5669034	9.995319e-01	14
5669035	9.995319e-01	14
5669032	1.000000e+00	5
5669033	2.807050e-06	41
5669038	9.999994e-01	9
5669039	9.995319e-01	14
5669036	1.301086e-03	36
5669037	1.133316e-12	48
5669026	9.999972e-01	10
5669027	9.675457e-01	19
5669025	1.000000e+00	3
5669030	1.000000e+00	6
5669031	1.000000e+00	3
5669028	1.000000e+00	4
5669017	1.000000e+00	2
5669016	1.000000e+00	1
5669019	9.405398e-01	20
5669018	1.000000e+00	1
5669021	9.405398e-01	20
5669020	1.049339e-07	43
5669023	1.000000e+00	7
5669022	1.049339e-07	43
5669009	1.000000e+00	1
5669008	9.986989e-01	15
5669011	1.000000e+00	7
5669010	5.946023e-02	31
5669013	1.193067e-05	40
5669012	1.529320e-04	38
5669015	9.986989e-01	15
5669014	1.000000e+00	0
5669000	1.000000e+00	1
5669001	1.000000e+00	7
5669002	1.000000e+00	4
5669003	1.000000e+00	1
5669004	2.230891e-10	46
5669005	1.000000e+00	0
5669006	7.673339e-03	34
5669007	1.049339e-07	43
5668992	1.000000e+00	0
5668993	4.529710e-14	49
5668994	9.966998e-01	16
5668995	1.000000e+00	2
5668996	1.000000e+00	7
5668997	9.986989e-01	15
5668998	1.000000e+00	6
5668999	9.998471e-01	13
5669119	9.999881e-01	11
5669118	9.999881e-01	11
5669117	9.995319e-01	14
5669116	4.681115e-04	37
5669115	8.881784e-16	50
5669114	8.881784e-16	50
5669113	8.881784e-16	50
5669111	5.817779e-07	42
5669110	9.999549e-01	12
5669109	3.245432e-02	32
5669108	9.923267e-01	17
5669107	9.923267e-01	17
5669106	9.995319e-01	14
5669105	5.561376e-01	25
5669104	1.000000e+00	6
5669102	1.000000e+00	1
5669103	1.621870e-08	44
5669100	9.995319e-01	14
5669101	2.230891e-10	46
5669098	2.230891e-10	46
5669099	8.881784e-16	50
5669096	9.999972e-01	10
5669094	9.999972e-01	10
5669095	8.881784e-16	50
5669092	1.000000e+00	1
5669093	1.854161e-11	47
5669090	1.000000e+00	6
5669091	9.986989e-01	15
5669088	1.193067e-05	40
5669089	2.807050e-06	41
5669085	1.193067e-05	40
5669084	8.881784e-16	50
5669087	9.986989e-01	15
5669086	1.000000e+00	4
5669081	2.807050e-06	41
5669080	9.999972e-01	10
5669083	1.000000e+00	7
5669082	1.000000e+00	4
5669077	9.405398e-01	20
5669076	1.000000e+00	2
5669079	9.999881e-01	11
5669078	9.405398e-01	20
5669073	1.000000e+00	5
5669072	9.999994e-01	9
5669075	1.000000e+00	6
5669074	1.000000e+00	3
5669068	1.000000e+00	6
5669069	9.999999e-01	8
5669070	9.999999e-01	8
5669071	9.923267e-01	17
5669064	1.000000e+00	2
5669065	8.881784e-16	50
5669066	4.529710e-14	49
5669067	9.986989e-01	15
5669060	1.000000e+00	5
5669061	1.000000e+00	4
5669062	8.881784e-16	50
5669063	8.881784e-16	50
5669056	2.399438e-01	28
5669057	4.510745e-05	39
5669058	9.999999e-01	8
5669059	9.999999e-01	8
5669153	9.966998e-01	16
5669152	2.399438e-01	28
5669155	1.000000e+00	1
5669154	3.300224e-03	35
5669157	9.835804e-01	18
5669156	9.998471e-01	13
5669159	9.405398e-01	20
5669161	1.000000e+00	2
5669160	1.000000e+00	1
5669163	1.000000e+00	7
5669162	1.000000e+00	5
5669165	1.000000e+00	5
5669164	3.245432e-02	32
5669167	9.999972e-01	10
5669166	9.999999e-01	8
5669168	9.999972e-01	10
5669169	1.000000e+00	0
5669170	1.000000e+00	1
5669171	1.000000e+00	4
5669172	1.000000e+00	1
5669173	9.999999e-01	8
5669174	2.807050e-06	41
5669175	1.000000e+00	4
5669176	9.986989e-01	15
5669177	7.600562e-01	23
5669178	1.049339e-07	43
5669179	9.999881e-01	11
5669180	9.999881e-01	11
5669181	8.986806e-01	21
5669182	1.000000e+00	5
5669183	9.998471e-01	13
5669123	3.245432e-02	32
5669122	6.640945e-01	24
5669120	3.359055e-01	27
5669126	1.000000e+00	4
5669125	9.999999e-01	8
5669124	8.881784e-16	50
5669131	1.193067e-05	40
5669130	2.104926e-09	45
5669128	9.995319e-01	14
5669135	2.104926e-09	45
5669134	1.000000e+00	1
5669133	9.999999e-01	8
5669132	4.438624e-01	26
5669138	1.000000e+00	6
5669139	7.600562e-01	23
5669136	1.000000e+00	7
5669137	9.999549e-01	12
5669142	1.000000e+00	5
5669143	1.000000e+00	6
5669140	8.986806e-01	21
5669141	1.000000e+00	1
5669146	9.999881e-01	11
5669147	9.405398e-01	20
5669144	2.104926e-09	45
5669145	1.000000e+00	4
5669150	2.104926e-09	45
5669151	6.640945e-01	24
5669148	2.230891e-10	46
5669149	9.999972e-01	10
5669221	1.000000e+00	1
5669220	8.881784e-16	50
5669223	7.600562e-01	23
5669222	1.000000e+00	2
5669217	1.000000e+00	0
5669216	8.881784e-16	50
5669219	1.000000e+00	1
5669218	4.681115e-04	37
5669229	1.621870e-08	44
5669230	1.641957e-02	33
5669225	9.835804e-01	18
5669224	1.133316e-12	48
5669227	9.999549e-01	12
5669226	1.000000e+00	3
5669236	2.230891e-10	46
5669237	7.600562e-01	23
5669238	8.388818e-01	22
5669239	9.966998e-01	16
5669232	8.881784e-16	50
5669233	8.388818e-01	22
5669234	9.405398e-01	20
5669235	1.000000e+00	6
5669244	9.675457e-01	19
5669245	1.000000e+00	2
5669246	1.000000e+00	5
5669247	9.999549e-01	12
5669240	8.881784e-16	50
5669241	8.881784e-16	50
5669242	9.999994e-01	9
5669243	4.529710e-14	49
5669191	2.104926e-09	45
5669190	9.835804e-01	18
5669189	9.999881e-01	11
5669188	9.995319e-01	14
5669186	1.000000e+00	7
5669185	4.681115e-04	37
5669184	3.245432e-02	32
5669199	5.817779e-07	42
5669198	2.399438e-01	28
5669197	8.881784e-16	50
5669196	9.966998e-01	16
5669195	9.998471e-01	13
5669194	1.013194e-01	30
5669193	8.881784e-16	50
5669192	4.438624e-01	26
5669206	9.923267e-01	17
5669207	1.000000e+00	0
5669204	9.999881e-01	11
5669205	4.529710e-14	49
5669202	1.000000e+00	5
5669203	1.000000e+00	6
5669200	1.000000e+00	7
5669201	1.000000e+00	4
5669214	1.000000e+00	5
5669215	9.999881e-01	11
5669212	1.611182e-01	29
5669213	9.835804e-01	18
5669210	8.881784e-16	50
5669211	9.999999e-01	8
5669208	7.600562e-01	23
5669209	1.000000e+00	0
5669288	1.611182e-01	29
5669289	1.000000e+00	3
5669290	5.817779e-07	42
5669291	9.999549e-01	12
5669292	1.133316e-12	48
5669294	1.000000e+00	2
5669295	2.104926e-09	45
5669280	9.999972e-01	10
5669281	1.621870e-08	44
5669282	1.000000e+00	7
5669283	3.245432e-02	32
5669284	8.881784e-16	50
5669285	8.881784e-16	50
5669286	1.000000e+00	3
5669287	9.835804e-01	18
5669305	1.000000e+00	5
5669304	9.998471e-01	13
5669307	2.807050e-06	41
5669306	1.000000e+00	1
5669309	1.000000e+00	4
5669308	9.986989e-01	15
5669311	9.923267e-01	17
5669310	1.193067e-05	40
5669297	1.301086e-03	36
5669296	9.999972e-01	10
5669299	5.817779e-07	42
5669298	5.817779e-07	42
5669301	8.881784e-16	50
5669300	1.000000e+00	2
5669303	1.000000e+00	4
5669302	9.675457e-01	19
5669258	9.986989e-01	15
5669259	9.999972e-01	10
5669256	8.986806e-01	21
5669257	8.881784e-16	50
5669262	9.999549e-01	12
5669263	8.881784e-16	50
5669260	9.986989e-01	15
5669261	1.133316e-12	48
5669250	1.000000e+00	3
5669251	8.881784e-16	50
5669248	1.301086e-03	36
5669249	9.923267e-01	17
5669254	9.986989e-01	15
5669255	4.681115e-04	37
5669252	1.000000e+00	5
5669253	4.510745e-05	39
5669274	1.000000e+00	3
5669273	9.999972e-01	10
5669272	8.986806e-01	21
5669279	1.013194e-01	30
5669278	9.835804e-01	18
5669277	8.881784e-16	50
5669276	1.133316e-12	48
5669267	9.999999e-01	8
5669266	7.600562e-01	23
5669265	9.995319e-01	14
5669264	2.807050e-06	41
5669271	2.230891e-10	46
5669270	1.133316e-12	48
5669269	1.000000e+00	4
5669268	1.000000e+00	4
5669356	8.881784e-16	50
5669357	1.000000e+00	3
5669358	5.946023e-02	31
5669359	1.000000e+00	0
5669352	1.000000e+00	3
5669353	1.000000e+00	6
5669354	1.000000e+00	5
5669355	3.300224e-03	35
5669348	8.881784e-16	50
5669349	1.000000e+00	0
5669350	2.230891e-10	46
5669351	1.000000e+00	1
5669344	9.999999e-01	8
5669345	9.999994e-01	9
5669346	1.000000e+00	6
5669347	7.600562e-01	23
5669373	1.854161e-11	47
5669372	1.000000e+00	7
5669375	9.998471e-01	13
5669374	1.000000e+00	5
5669369	1.641957e-02	33
5669368	9.835804e-01	18
5669371	1.000000e+00	4
5669370	9.999549e-01	12
5669365	1.000000e+00	2
5669364	1.000000e+00	3
5669367	4.529710e-14	49
5669366	9.995319e-01	14
5669361	8.881784e-16	50
5669363	1.000000e+00	5
5669362	1.193067e-05	40
5669326	8.881784e-16	50
5669327	1.000000e+00	4
5669324	1.000000e+00	2
5669325	1.000000e+00	2
5669322	4.529710e-14	49
5669323	8.881784e-16	50
5669321	9.998471e-01	13
5669318	9.835804e-01	18
5669316	4.438624e-01	26
5669317	4.529710e-14	49
5669314	7.600562e-01	23
5669315	1.000000e+00	2
5669312	1.000000e+00	3
5669313	1.301086e-03	36
5669343	1.000000e+00	7
5669342	2.807050e-06	41
5669341	1.000000e+00	4
5669340	1.000000e+00	3
5669339	1.000000e+00	4
5669338	1.621870e-08	44
5669337	2.104926e-09	45
5669336	9.675457e-01	19
5669335	1.854161e-11	47
5669333	1.000000e+00	6
5669331	3.359055e-01	27
5669330	9.995319e-01	14
5669329	9.986989e-01	15
5669328	1.000000e+00	2
5669396	9.999994e-01	9
5669397	8.881784e-16	50
5669398	1.000000e+00	0
5669399	1.000000e+00	0
5669392	7.600562e-01	23
5669393	9.999994e-01	9
5669394	1.000000e+00	6
5669395	9.405398e-01	20
5669405	1.000000e+00	1
5669406	1.000000e+00	2
5669407	1.000000e+00	2
5669400	1.000000e+00	2
5669401	1.000000e+00	1
5669402	7.600562e-01	23
5669403	9.998471e-01	13
5669381	9.986989e-01	15
5669383	9.966998e-01	16
5669382	4.510745e-05	39
5669377	9.999972e-01	10
5669376	9.675457e-01	19
5669378	9.966998e-01	16
5669389	4.529710e-14	49
5669388	1.000000e+00	7
5669391	8.881784e-16	50
5669390	7.600562e-01	23
5669385	8.881784e-16	50
5669384	1.000000e+00	7
5669387	5.946023e-02	31
5669386	1.000000e+00	7
5669430	1.133316e-12	48
5669431	8.881784e-16	50
5669428	1.000000e+00	4
5669429	9.999881e-01	11
5669426	9.835804e-01	18
5669427	2.807050e-06	41
5669424	5.561376e-01	25
5669425	9.999881e-01	11
5669438	4.681115e-04	37
5669439	3.300224e-03	35
5669436	4.681115e-04	37
5669437	2.104926e-09	45
5669434	8.881784e-16	50
5669435	2.807050e-06	41
5669432	4.510745e-05	39
5669433	8.881784e-16	50
5669415	5.561376e-01	25
5669414	1.000000e+00	5
5669413	9.998471e-01	13
5669412	3.245432e-02	32
5669411	1.621870e-08	44
5669410	1.000000e+00	1
5669409	1.000000e+00	5
5669408	8.881784e-16	50
5669422	4.529710e-14	49
5669421	9.986989e-01	15
5669420	1.000000e+00	5
5669419	1.000000e+00	3
5669418	9.999549e-01	12
5669416	8.881784e-16	50
5669456	4.529710e-14	49
5669457	1.000000e+00	2
5669458	2.807050e-06	41
5669459	1.013194e-01	30
5669460	1.000000e+00	4
5669461	8.881784e-16	50
5669462	1.000000e+00	5
5669463	9.999972e-01	10
5669464	1.000000e+00	3
5669465	9.966998e-01	16
5669466	1.000000e+00	0
5669467	8.881784e-16	50
5669468	8.388818e-01	22
5669469	8.881784e-16	50
5669470	9.999994e-01	9
5669471	1.133316e-12	48
5669441	1.000000e+00	1
5669440	8.881784e-16	50
5669443	4.529710e-14	49
5669442	9.835804e-01	18
5669445	2.104926e-09	45
5669444	1.000000e+00	5
5669447	3.245432e-02	32
5669446	8.881784e-16	50
5669449	1.133316e-12	48
5669448	8.881784e-16	50
5669451	1.000000e+00	2
5669450	1.133316e-12	48
5669453	8.881784e-16	50
5669452	3.245432e-02	32
5669455	8.881784e-16	50
5669454	8.881784e-16	50
5669490	1.000000e+00	5
5669488	1.133316e-12	48
5669489	2.230891e-10	46
5669494	9.966998e-01	16
5669495	3.300224e-03	35
5669492	4.438624e-01	26
5669493	1.000000e+00	2
5669498	8.881784e-16	50
5669499	1.013194e-01	30
5669496	1.000000e+00	4
5669497	1.000000e+00	1
5669502	9.835804e-01	18
5669503	1.000000e+00	3
5669500	8.881784e-16	50
5669501	9.999881e-01	11
5669475	9.995319e-01	14
5669474	1.000000e+00	4
5669473	1.000000e+00	4
5669472	1.000000e+00	4
5669479	1.000000e+00	6
5669478	1.000000e+00	0
5669477	1.000000e+00	3
5669476	9.986989e-01	15
5669483	9.999972e-01	10
5669482	1.000000e+00	7
5669481	1.000000e+00	1
5669480	6.640945e-01	24
5669487	1.000000e+00	2
5669486	1.049339e-07	43
5669485	1.049339e-07	43
5669484	1.000000e+00	3
5669533	1.641957e-02	33
5669532	9.999994e-01	9
5669535	5.561376e-01	25
5669534	6.640945e-01	24
5669529	1.000000e+00	2
5669528	8.881784e-16	50
5669531	8.881784e-16	50
5669530	3.245432e-02	32
5669525	9.999999e-01	8
5669524	9.999549e-01	12
5669527	1.193067e-05	40
5669526	7.673339e-03	34
5669523	1.000000e+00	1
5669522	8.881784e-16	50
5669516	9.995319e-01	14
5669517	1.000000e+00	0
5669518	8.881784e-16	50
5669519	1.000000e+00	2
5669512	3.359055e-01	27
5669513	8.881784e-16	50
5669514	1.854161e-11	47
5669515	9.999881e-01	11
5669508	9.998471e-01	13
5669509	3.359055e-01	27
5669510	1.133316e-12	48
5669511	9.999549e-01	12
5669504	9.999999e-01	8
5669505	1.049339e-07	43
5669506	8.881784e-16	50
5669507	1.621870e-08	44
5669567	9.405398e-01	20
5669566	1.000000e+00	4
5669565	8.881784e-16	50
5669564	1.000000e+00	6
5669563	9.999881e-01	11
5669561	8.881784e-16	50
5669560	1.000000e+00	5
5669559	9.999972e-01	10
5669558	1.000000e+00	1
5669556	9.986989e-01	15
5669555	8.881784e-16	50
5669554	3.245432e-02	32
5669553	9.999994e-01	9
5669552	7.600562e-01	23
5669551	9.999549e-01	12
5669548	8.388818e-01	22
5669549	8.881784e-16	50
5669546	9.999972e-01	10
5669547	8.986806e-01	21
5669545	1.000000e+00	5
5669542	8.881784e-16	50
5669543	1.000000e+00	6
5669540	9.999972e-01	10
5669538	1.000000e+00	0
5669539	9.999999e-01	8
5669536	1.000000e+00	2
5669537	9.999994e-01	9
5669593	1.000000e+00	1
5669592	1.000000e+00	6
5669595	4.529710e-14	49
5669594	8.881784e-16	50
5669597	9.999994e-01	9
5669596	4.510745e-05	39
5669599	1.000000e+00	2
5669598	9.999972e-01	10
5669585	1.000000e+00	2
5669584	1.000000e+00	5
5669587	9.999549e-01	12
5669586	9.986989e-01	15
5669589	1.000000e+00	3
5669588	1.301086e-03	36
5669591	1.611182e-01	29
5669590	8.388818e-01	22
5669576	6.640945e-01	24
5669577	1.049339e-07	43
5669578	1.000000e+00	4
5669579	9.999972e-01	10
5669580	1.000000e+00	2
5669581	6.640945e-01	24
5669582	9.995319e-01	14
5669583	4.438624e-01	26
5669568	2.104926e-09	45
5669569	1.529320e-04	38
5669570	1.000000e+00	4
5669571	1.000000e+00	3
5669572	1.000000e+00	5
5669573	1.000000e+00	6
5669574	8.881784e-16	50
5669575	1.000000e+00	5
5669627	8.881784e-16	50
5669626	9.675457e-01	19
5669625	1.854161e-11	47
5669624	9.999549e-01	12
5669630	1.000000e+00	0
5669629	1.000000e+00	5
5669628	9.999972e-01	10
5669619	1.641957e-02	33
5669618	5.946023e-02	31
5669617	9.835804e-01	18
5669616	1.000000e+00	2
5669623	5.561376e-01	25
5669622	4.529710e-14	49
5669621	8.881784e-16	50
5669620	9.986989e-01	15
5669610	1.000000e+00	2
5669611	1.000000e+00	7
5669608	9.675457e-01	19
5669609	1.000000e+00	2
5669614	3.300224e-03	35
5669615	1.000000e+00	6
5669612	9.966998e-01	16
5669613	9.999994e-01	9
5669602	1.000000e+00	1
5669603	1.000000e+00	5
5669600	1.000000e+00	4
5669601	8.881784e-16	50
5669606	1.000000e+00	1
5669607	2.807050e-06	41
5669604	4.529710e-14	49
5669605	1.000000e+00	1
5669639	9.999994e-01	9
5669638	5.817779e-07	42
5669637	2.807050e-06	41
5669636	9.999881e-01	11
5669635	1.854161e-11	47
5669634	9.999549e-01	12
5669633	4.529710e-14	49
5669632	1.854161e-11	47
5669647	1.641957e-02	33
5669646	1.133316e-12	48
5669645	9.999972e-01	10
5669644	4.681115e-04	37
5669643	4.510745e-05	39
5669642	9.999994e-01	9
5669641	9.999549e-01	12
5669640	3.359055e-01	27
5669654	1.000000e+00	3
5669655	2.399438e-01	28
5669652	9.995319e-01	14
5669653	1.000000e+00	3
5669650	1.133316e-12	48
5669651	1.000000e+00	0
5669648	1.000000e+00	1
5669649	1.301086e-03	36
5669662	1.000000e+00	5
5669660	1.000000e+00	7
5669661	9.998471e-01	13
5669658	8.881784e-16	50
5669659	9.998471e-01	13
5669656	2.399438e-01	28
5669657	7.673339e-03	34
5669669	4.529710e-14	49
5669668	8.881784e-16	50
5669671	1.000000e+00	4
5669670	8.881784e-16	50
5669665	1.854161e-11	47
5669664	1.000000e+00	6
5669667	4.510745e-05	39
5669666	1.000000e+00	5
5669677	1.000000e+00	6
5669676	8.881784e-16	50
5669679	1.000000e+00	6
5669678	1.000000e+00	6
5669672	1.000000e+00	4
5669675	9.999881e-01	11
5669674	1.000000e+00	6
5669684	1.000000e+00	3
5669685	1.000000e+00	3
5669686	1.000000e+00	3
5669687	2.230891e-10	46
5669680	2.399438e-01	28
5669681	7.600562e-01	23
5669682	9.995319e-01	14
5669683	5.946023e-02	31
5669692	9.999972e-01	10
5669693	4.438624e-01	26
5669694	1.193067e-05	40
5669695	9.966998e-01	16
5669688	1.000000e+00	1
5669689	1.641957e-02	33
5669690	1.133316e-12	48
5669691	4.438624e-01	26
5669699	2.807050e-06	41
5669698	1.049339e-07	43
5669697	4.438624e-01	26
5669696	1.000000e+00	2
5669703	9.999972e-01	10
5669702	1.000000e+00	6
5669701	9.999881e-01	11
5669700	4.529710e-14	49
5669707	2.230891e-10	46
5669706	1.301086e-03	36
5669705	1.193067e-05	40
5669704	1.000000e+00	1
5669711	1.193067e-05	40
5669710	9.998471e-01	13
5669709	4.529710e-14	49
5669714	1.049339e-07	43
5669715	1.000000e+00	2
5669712	3.300224e-03	35
5669713	4.529710e-14	49
5669718	1.000000e+00	5
5669719	1.000000e+00	1
5669716	4.529710e-14	49
5669717	1.641957e-02	33
5669723	2.399438e-01	28
5669720	1.000000e+00	4
5669721	1.193067e-05	40
5669727	9.999994e-01	9
5669724	1.000000e+00	3
5669725	1.621870e-08	44
5669728	3.300224e-03	35
5669731	1.000000e+00	1
5669730	8.881784e-16	50
5669733	1.000000e+00	3
5669732	9.999972e-01	10
5669735	1.049339e-07	43
5669734	4.681115e-04	37
5669737	7.600562e-01	23
5669739	9.999999e-01	8
5669738	8.986806e-01	21
5669741	1.000000e+00	3
5669743	1.000000e+00	0
5669742	1.000000e+00	3
5669744	1.000000e+00	2
5669745	1.000000e+00	3
5669746	1.000000e+00	4
5669747	1.000000e+00	4
5669748	9.405398e-01	20
5669749	1.000000e+00	5
5669750	1.000000e+00	5
5669751	1.000000e+00	0
5669752	1.000000e+00	3
5669753	1.000000e+00	2
5669754	9.999881e-01	11
5669755	1.000000e+00	2
5669756	1.000000e+00	5
5669759	1.000000e+00	0
5669774	1.301086e-03	36
5669775	3.359055e-01	27
5669772	8.881784e-16	50
5669773	9.835804e-01	18
5669770	9.995319e-01	14
5669771	1.000000e+00	1
5669768	1.000000e+00	6
5669769	1.000000e+00	2
5669766	1.000000e+00	5
5669767	1.013194e-01	30
5669764	1.000000e+00	0
5669765	1.000000e+00	4
5669762	9.999881e-01	11
5669763	1.000000e+00	1
5669760	2.104926e-09	45
5669761	1.000000e+00	0
5669791	2.807050e-06	41
5669790	9.405398e-01	20
5669789	1.000000e+00	1
5669788	1.000000e+00	1
5669787	9.998471e-01	13
5669786	1.013194e-01	30
5669785	1.000000e+00	0
5669784	9.999881e-01	11
5669783	9.966998e-01	16
5669782	1.000000e+00	1
5669781	9.995319e-01	14
5669780	8.881784e-16	50
5669778	1.000000e+00	1
5669777	9.999972e-01	10
5669776	1.000000e+00	0
5669804	1.000000e+00	0
5669805	3.245432e-02	32
5669806	1.000000e+00	5
5669807	9.998471e-01	13
5669801	1.000000e+00	6
5669802	1.000000e+00	4
5669803	9.675457e-01	19
5669796	1.000000e+00	2
5669797	1.000000e+00	0
5669798	1.000000e+00	0
5669799	1.193067e-05	40
5669792	3.245432e-02	32
5669793	3.359055e-01	27
5669794	2.104926e-09	45
5669795	1.000000e+00	6
5669821	1.000000e+00	0
5669820	1.000000e+00	4
5669823	1.000000e+00	4
5669817	4.510745e-05	39
5669816	1.000000e+00	0
5669819	9.986989e-01	15
5669818	1.000000e+00	3
5669813	8.986806e-01	21
5669812	1.000000e+00	0
5669815	2.230891e-10	46
5669814	1.000000e+00	3
5669808	1.000000e+00	1
5669811	9.986989e-01	15
5669810	1.000000e+00	0
5669834	9.675457e-01	19
5669835	1.000000e+00	1
5669832	1.000000e+00	5
5669833	1.000000e+00	0
5669838	9.999994e-01	9
5669839	1.000000e+00	0
5669836	2.230891e-10	46
5669837	4.510745e-05	39
5669826	8.388818e-01	22
5669827	1.000000e+00	0
5669824	1.000000e+00	2
5669825	5.946023e-02	31
5669830	8.881784e-16	50
5669831	1.000000e+00	0
5669828	1.641957e-02	33
5669850	9.999999e-01	8
5669849	8.881784e-16	50
5669848	1.621870e-08	44
5669855	5.946023e-02	31
5669854	1.049339e-07	43
5669852	1.000000e+00	0
5669843	1.000000e+00	2
5669842	9.998471e-01	13
5669841	2.104926e-09	45
5669840	1.000000e+00	5
5669846	1.000000e+00	3
5669845	1.000000e+00	5
5669844	1.000000e+00	7
5669865	1.000000e+00	3
5669866	2.104926e-09	45
5669867	3.245432e-02	32
5669868	8.881784e-16	50
5669870	1.000000e+00	0
5669871	2.104926e-09	45
5669856	1.000000e+00	1
5669857	1.000000e+00	2
5669858	1.000000e+00	0
5669859	1.000000e+00	3
5669860	9.998471e-01	13
5669861	9.999994e-01	9
5669862	1.000000e+00	4
5669863	1.000000e+00	1
5669881	9.999881e-01	11
5669883	9.999881e-01	11
5669882	9.835804e-01	18
5669885	1.621870e-08	44
5669884	9.999999e-01	8
5669887	8.388818e-01	22
5669886	1.000000e+00	2
5669873	9.835804e-01	18
5669872	1.000000e+00	1
5669875	4.510745e-05	39
5669874	5.561376e-01	25
5669877	1.133316e-12	48
5669876	9.835804e-01	18
5669879	1.529320e-04	38
5669878	4.438624e-01	26
5670014	9.986989e-01	15
5670015	8.881784e-16	50
5670012	9.405398e-01	20
5670013	5.561376e-01	25
5670010	1.000000e+00	2
5670011	9.998471e-01	13
5670008	9.405398e-01	20
5670009	9.998471e-01	13
5670006	1.000000e+00	6
5670007	9.999999e-01	8
5670004	8.881784e-16	50
5670005	1.000000e+00	5
5670002	5.946023e-02	31
5670003	9.999994e-01	9
5670000	7.600562e-01	23
5670001	1.000000e+00	3
5669999	1.000000e+00	5
5669998	3.359055e-01	27
5669997	2.807050e-06	41
5669996	5.561376e-01	25
5669995	4.681115e-04	37
5669994	1.000000e+00	0
5669993	3.300224e-03	35
5669992	3.300224e-03	35
5669991	9.923267e-01	17
5669990	1.133316e-12	48
5669989	1.000000e+00	5
5669988	9.986989e-01	15
5669987	1.000000e+00	7
5669986	3.300224e-03	35
5669985	3.245432e-02	32
5669984	1.000000e+00	5
5669980	9.966998e-01	16
5669981	8.881784e-16	50
5669982	7.600562e-01	23
5669983	1.000000e+00	0
5669976	1.000000e+00	4
5669977	2.807050e-06	41
5669978	1.133316e-12	48
5669979	1.000000e+00	1
5669972	1.000000e+00	2
5669973	2.807050e-06	41
5669974	1.000000e+00	6
5669975	1.193067e-05	40
5669968	1.133316e-12	48
5669969	1.049339e-07	43
5669970	8.881784e-16	50
5669971	9.999881e-01	11
5669965	9.986989e-01	15
5669964	7.600562e-01	23
5669967	1.621870e-08	44
5669966	9.986989e-01	15
5669961	8.388818e-01	22
5669963	1.000000e+00	6
5669962	8.881784e-16	50
5669957	1.000000e+00	6
5669956	1.000000e+00	0
5669959	9.999994e-01	9
5669958	1.000000e+00	2
5669953	1.000000e+00	6
5669952	1.000000e+00	6
5669955	9.405398e-01	20
5669954	1.000000e+00	1
5669946	9.999999e-01	8
5669947	1.000000e+00	2
5669944	1.621870e-08	44
5669950	1.000000e+00	1
5669951	9.995319e-01	14
5669948	9.998471e-01	13
5669949	1.000000e+00	3
5669938	8.388818e-01	22
5669939	8.388818e-01	22
5669936	5.561376e-01	25
5669937	1.000000e+00	2
5669942	9.923267e-01	17
5669943	3.245432e-02	32
5669940	9.999972e-01	10
5669941	1.000000e+00	0
5669931	1.000000e+00	7
5669930	1.000000e+00	6
5669929	9.923267e-01	17
5669928	3.245432e-02	32
5669935	1.641957e-02	33
5669934	1.000000e+00	1
5669933	1.854161e-11	47
5669932	1.301086e-03	36
5669923	1.000000e+00	1
5669922	3.359055e-01	27
5669921	5.817779e-07	42
5669920	4.529710e-14	49
5669926	8.986806e-01	21
5669925	1.854161e-11	47
5669924	7.673339e-03	34
5669912	4.529710e-14	49
5669913	7.600562e-01	23
5669914	8.881784e-16	50
5669915	1.133316e-12	48
5669916	9.999972e-01	10
5669917	9.999972e-01	10
5669918	9.835804e-01	18
5669919	9.923267e-01	17
5669904	9.986989e-01	15
5669905	8.986806e-01	21
5669906	5.946023e-02	31
5669907	9.999994e-01	9
5669908	1.193067e-05	40
5669909	4.681115e-04	37
5669910	9.995319e-01	14
5669911	1.000000e+00	2
5669897	1.133316e-12	48
5669896	1.000000e+00	2
5669899	9.999881e-01	11
5669898	9.923267e-01	17
5669901	9.999999e-01	8
5669900	3.359055e-01	27
5669903	9.999994e-01	9
5669902	1.000000e+00	7
5669889	5.561376e-01	25
5669888	1.000000e+00	0
5669891	1.000000e+00	2
5669890	1.000000e+00	0
5669893	9.999994e-01	9
5669892	9.999999e-01	8
5669895	1.000000e+00	0
5669894	1.000000e+00	4
5670135	1.000000e+00	2
5670134	9.995319e-01	14
5670133	1.000000e+00	3
5670132	8.881784e-16	50
5670130	3.245432e-02	32
5670129	4.510745e-05	39
5670128	1.000000e+00	3
5670143	9.999881e-01	11
5670142	1.000000e+00	6
5670141	9.999549e-01	12
5670140	1.000000e+00	5
5670139	9.999994e-01	9
5670138	9.999999e-01	8
5670137	1.000000e+00	1
5670136	1.000000e+00	2
5670118	1.301086e-03	36
5670119	1.000000e+00	5
5670116	8.881784e-16	50
5670117	1.000000e+00	2
5670114	4.529710e-14	49
5670115	3.300224e-03	35
5670112	1.000000e+00	1
5670113	6.640945e-01	24
5670126	1.000000e+00	6
5670127	4.438624e-01	26
5670124	1.854161e-11	47
5670125	2.104926e-09	45
5670122	1.000000e+00	1
5670123	8.881784e-16	50
5670120	8.881784e-16	50
5670121	3.359055e-01	27
5670101	9.999972e-01	10
5670100	9.999994e-01	9
5670103	1.000000e+00	6
5670102	4.529710e-14	49
5670097	3.359055e-01	27
5670096	1.000000e+00	7
5670099	9.675457e-01	19
5670098	1.000000e+00	2
5670109	9.999881e-01	11
5670108	9.999549e-01	12
5670111	1.000000e+00	6
5670110	1.000000e+00	7
5670105	1.641957e-02	33
5670104	1.049339e-07	43
5670107	4.681115e-04	37
5670106	8.881784e-16	50
5670084	1.000000e+00	4
5670085	1.133316e-12	48
5670086	3.359055e-01	27
5670087	1.000000e+00	6
5670080	8.388818e-01	22
5670081	1.000000e+00	1
5670082	1.000000e+00	7
5670083	9.923267e-01	17
5670092	9.999881e-01	11
5670093	9.999999e-01	8
5670094	1.854161e-11	47
5670095	1.133316e-12	48
5670088	8.881784e-16	50
5670089	1.049339e-07	43
5670090	9.966998e-01	16
5670091	8.881784e-16	50
5670067	1.000000e+00	3
5670066	9.986989e-01	15
5670065	1.301086e-03	36
5670064	1.611182e-01	29
5670071	4.681115e-04	37
5670069	9.998471e-01	13
5670068	1.000000e+00	7
5670075	1.611182e-01	29
5670074	2.104926e-09	45
5670073	9.986989e-01	15
5670072	1.000000e+00	5
5670079	2.399438e-01	28
5670078	9.999881e-01	11
5670077	1.000000e+00	5
5670076	9.998471e-01	13
5670050	1.000000e+00	5
5670051	9.999881e-01	11
5670048	8.881784e-16	50
5670049	1.000000e+00	7
5670054	1.013194e-01	30
5670055	1.000000e+00	2
5670052	8.986806e-01	21
5670053	1.000000e+00	6
5670058	1.000000e+00	2
5670059	9.999999e-01	8
5670056	9.999994e-01	9
5670057	1.000000e+00	1
5670062	6.640945e-01	24
5670063	9.405398e-01	20
5670060	1.013194e-01	30
5670061	1.193067e-05	40
5670033	1.000000e+00	4
5670032	1.000000e+00	1
5670035	2.104926e-09	45
5670034	5.817779e-07	42
5670037	1.854161e-11	47
5670039	1.000000e+00	4
5670038	5.946023e-02	31
5670041	1.000000e+00	3
5670040	1.854161e-11	47
5670043	4.529710e-14	49
5670042	1.133316e-12	48
5670045	1.000000e+00	2
5670044	1.000000e+00	2
5670047	1.000000e+00	1
5670046	1.611182e-01	29
5670016	9.966998e-01	16
5670017	8.881784e-16	50
5670018	1.000000e+00	0
5670019	9.986989e-01	15
5670020	9.998471e-01	13
5670021	9.923267e-01	17
5670022	1.611182e-01	29
5670023	9.675457e-01	19
5670024	4.529710e-14	49
5670025	1.000000e+00	7
5670026	9.923267e-01	17
5670027	1.000000e+00	2
5670028	1.000000e+00	6
5670030	1.000000e+00	6
5670031	6.640945e-01	24
5670253	1.000000e+00	1
5670252	1.854161e-11	47
5670255	9.999994e-01	9
5670254	1.000000e+00	4
5670249	1.000000e+00	1
5670248	1.000000e+00	1
5670251	7.673339e-03	34
5670250	1.000000e+00	4
5670245	4.529710e-14	49
5670244	9.999994e-01	9
5670247	9.999881e-01	11
5670246	8.881784e-16	50
5670241	1.049339e-07	43
5670240	9.998471e-01	13
5670243	8.881784e-16	50
5670242	1.049339e-07	43
5670269	1.529320e-04	38
5670270	9.999549e-01	12
5670271	9.995319e-01	14
5670264	8.881784e-16	50
5670265	8.986806e-01	21
5670266	8.881784e-16	50
5670267	1.301086e-03	36
5670260	1.641957e-02	33
5670261	9.835804e-01	18
5670262	9.999881e-01	11
5670263	3.359055e-01	27
5670256	8.881784e-16	50
5670257	1.000000e+00	7
5670258	1.000000e+00	5
5670259	4.510745e-05	39
5670223	1.641957e-02	33
5670222	9.999549e-01	12
5670221	1.000000e+00	6
5670219	9.999994e-01	9
5670218	1.000000e+00	6
5670217	8.881784e-16	50
5670216	9.675457e-01	19
5670215	9.835804e-01	18
5670214	1.641957e-02	33
5670213	3.359055e-01	27
5670212	9.995319e-01	14
5670211	8.881784e-16	50
5670210	2.807050e-06	41
5670209	8.881784e-16	50
5670208	8.881784e-16	50
5670238	3.359055e-01	27
5670239	3.359055e-01	27
5670236	1.000000e+00	2
5670237	9.675457e-01	19
5670234	9.986989e-01	15
5670235	1.621870e-08	44
5670232	1.000000e+00	4
5670233	2.104926e-09	45
5670230	9.999999e-01	8
5670231	2.399438e-01	28
5670228	9.405398e-01	20
5670229	1.000000e+00	7
5670226	5.946023e-02	31
5670227	5.561376e-01	25
5670224	8.881784e-16	50
5670225	9.986989e-01	15
5670185	2.399438e-01	28
5670184	1.000000e+00	5
5670187	9.999881e-01	11
5670186	9.999972e-01	10
5670189	8.881784e-16	50
5670188	9.999999e-01	8
5670191	1.000000e+00	2
5670190	4.529710e-14	49
5670177	1.000000e+00	3
5670176	4.438624e-01	26
5670179	1.000000e+00	6
5670178	1.000000e+00	5
5670181	1.049339e-07	43
5670180	4.510745e-05	39
5670183	9.995319e-01	14
5670182	9.999549e-01	12
5670200	2.399438e-01	28
5670201	8.881784e-16	50
5670202	7.600562e-01	23
5670203	3.359055e-01	27
5670204	9.966998e-01	16
5670205	1.641957e-02	33
5670206	1.000000e+00	6
5670207	8.881784e-16	50
5670194	5.946023e-02	31
5670195	8.881784e-16	50
5670196	1.193067e-05	40
5670197	2.104926e-09	45
5670198	1.000000e+00	5
5670199	8.881784e-16	50
5670155	9.923267e-01	17
5670154	1.529320e-04	38
5670153	1.000000e+00	7
5670152	4.529710e-14	49
5670159	8.881784e-16	50
5670158	1.611182e-01	29
5670157	1.529320e-04	38
5670156	9.966998e-01	16
5670147	9.998471e-01	13
5670146	9.995319e-01	14
5670145	9.835804e-01	18
5670144	8.986806e-01	21
5670151	9.923267e-01	17
5670150	9.998471e-01	13
5670149	1.000000e+00	7
5670170	9.999999e-01	8
5670171	1.133316e-12	48
5670168	9.675457e-01	19
5670169	1.000000e+00	0
5670174	5.817779e-07	42
5670175	9.675457e-01	19
5670172	8.388818e-01	22
5670173	8.881784e-16	50
5670162	2.104926e-09	45
5670163	1.641957e-02	33
5670160	9.999999e-01	8
5670166	2.807050e-06	41
5670167	9.923267e-01	17
5670164	1.049339e-07	43
5670165	9.999972e-01	10
5670372	9.995319e-01	14
5670373	1.000000e+00	2
5670374	2.399438e-01	28
5670375	9.966998e-01	16
5670368	1.301086e-03	36
5670369	1.133316e-12	48
5670370	9.999549e-01	12
5670371	1.000000e+00	2
5670380	1.000000e+00	6
5670381	1.000000e+00	7
5670382	1.049339e-07	43
5670383	9.999994e-01	9
5670376	1.000000e+00	4
5670377	7.673339e-03	34
5670378	1.000000e+00	4
5670379	1.049339e-07	43
5670389	2.399438e-01	28
5670388	9.999994e-01	9
5670391	9.999999e-01	8
5670390	1.000000e+00	2
5670385	1.000000e+00	5
5670384	9.998471e-01	13
5670387	8.881784e-16	50
5670386	1.000000e+00	6
5670397	3.300224e-03	35
5670396	1.193067e-05	40
5670399	1.000000e+00	1
5670398	1.611182e-01	29
5670393	9.923267e-01	17
5670392	3.245432e-02	32
5670395	2.230891e-10	46
5670394	1.049339e-07	43
5670342	3.359055e-01	27
5670343	1.000000e+00	6
5670340	5.946023e-02	31
5670341	1.133316e-12	48
5670338	9.405398e-01	20
5670339	1.000000e+00	2
5670336	1.000000e+00	2
5670337	6.640945e-01	24
5670350	2.807050e-06	41
5670351	1.000000e+00	1
5670348	8.986806e-01	21
5670349	8.881784e-16	50
5670346	8.986806e-01	21
5670347	1.000000e+00	3
5670344	9.999549e-01	12
5670345	1.000000e+00	6
5670359	4.681115e-04	37
5670358	8.986806e-01	21
5670356	1.000000e+00	3
5670355	1.000000e+00	5
5670354	1.000000e+00	2
5670353	1.000000e+00	2
5670352	9.835804e-01	18
5670367	9.999881e-01	11
5670366	5.817779e-07	42
5670365	8.881784e-16	50
5670364	9.999972e-01	10
5670363	1.000000e+00	5
5670362	3.245432e-02	32
5670361	4.438624e-01	26
5670360	1.000000e+00	3
5670304	1.000000e+00	0
5670305	9.999972e-01	10
5670306	9.998471e-01	13
5670307	4.529710e-14	49
5670308	1.000000e+00	3
5670309	3.359055e-01	27
5670310	9.923267e-01	17
5670311	1.621870e-08	44
5670312	9.835804e-01	18
5670313	1.000000e+00	2
5670314	9.999549e-01	12
5670315	1.000000e+00	2
5670316	9.966998e-01	16
5670317	9.998471e-01	13
5670318	6.640945e-01	24
5670319	8.881784e-16	50
5670321	9.999549e-01	12
5670320	1.641957e-02	33
5670323	9.405398e-01	20
5670322	9.986989e-01	15
5670325	8.986806e-01	21
5670324	1.049339e-07	43
5670327	1.000000e+00	1
5670326	1.000000e+00	4
5670329	1.000000e+00	0
5670328	9.675457e-01	19
5670331	2.807050e-06	41
5670330	9.999972e-01	10
5670333	9.986989e-01	15
5670332	6.640945e-01	24
5670335	1.854161e-11	47
5670334	8.986806e-01	21
5670274	8.388818e-01	22
5670275	9.986989e-01	15
5670272	1.000000e+00	4
5670273	8.881784e-16	50
5670278	2.104926e-09	45
5670279	1.000000e+00	6
5670276	1.000000e+00	3
5670277	1.000000e+00	1
5670282	9.835804e-01	18
5670283	2.104926e-09	45
5670280	1.000000e+00	2
5670281	1.000000e+00	1
5670286	1.000000e+00	6
5670287	1.000000e+00	1
5670284	9.998471e-01	13
5670285	1.301086e-03	36
5670291	1.000000e+00	3
5670290	1.000000e+00	6
5670289	1.000000e+00	7
5670288	9.923267e-01	17
5670295	8.388818e-01	22
5670294	9.999972e-01	10
5670293	1.000000e+00	1
5670292	9.999999e-01	8
5670299	1.000000e+00	2
5670298	1.000000e+00	0
5670297	1.000000e+00	2
5670296	1.000000e+00	1
5670303	3.300224e-03	35
5670302	1.000000e+00	0
5670300	1.000000e+00	1
5670488	8.881784e-16	50
5670489	1.854161e-11	47
5670490	1.611182e-01	29
5670491	8.881784e-16	50
5670492	8.881784e-16	50
5670493	1.013194e-01	30
5670494	9.835804e-01	18
5670480	1.000000e+00	5
5670481	1.000000e+00	6
5670482	9.966998e-01	16
5670483	1.000000e+00	7
5670484	3.359055e-01	27
5670485	1.611182e-01	29
5670486	8.881784e-16	50
5670487	4.529710e-14	49
5670473	1.000000e+00	7
5670472	1.301086e-03	36
5670475	1.621870e-08	44
5670474	8.986806e-01	21
5670477	4.438624e-01	26
5670476	4.529710e-14	49
5670479	5.561376e-01	25
5670478	2.230891e-10	46
5670465	9.999972e-01	10
5670464	1.049339e-07	43
5670466	3.300224e-03	35
5670469	8.881784e-16	50
5670468	1.000000e+00	4
5670471	1.854161e-11	47
5670470	1.611182e-01	29
5670522	9.999999e-01	8
5670523	1.000000e+00	0
5670520	3.245432e-02	32
5670521	1.000000e+00	6
5670527	1.000000e+00	1
5670525	1.000000e+00	2
5670514	9.999994e-01	9
5670515	2.230891e-10	46
5670512	1.000000e+00	5
5670513	8.881784e-16	50
5670518	1.000000e+00	4
5670519	1.000000e+00	6
5670516	9.999972e-01	10
5670517	1.013194e-01	30
5670507	4.529710e-14	49
5670506	1.000000e+00	6
5670505	8.881784e-16	50
5670504	1.000000e+00	7
5670511	7.600562e-01	23
5670510	9.999999e-01	8
5670509	9.999994e-01	9
5670508	1.000000e+00	2
5670499	1.000000e+00	5
5670498	1.000000e+00	3
5670497	2.807050e-06	41
5670496	9.998471e-01	13
5670503	1.000000e+00	0
5670502	1.000000e+00	5
5670501	8.881784e-16	50
5670500	9.999999e-01	8
5670428	1.000000e+00	1
5670429	3.300224e-03	35
5670430	9.986989e-01	15
5670431	1.133316e-12	48
5670424	4.529710e-14	49
5670425	9.966998e-01	16
5670426	1.000000e+00	2
5670427	1.301086e-03	36
5670420	1.000000e+00	2
5670421	1.000000e+00	2
5670422	1.000000e+00	2
5670423	9.923267e-01	17
5670416	9.999999e-01	8
5670417	9.999994e-01	9
5670418	9.999972e-01	10
5670419	1.000000e+00	0
5670413	9.999972e-01	10
5670412	1.000000e+00	2
5670415	4.529710e-14	49
5670414	4.529710e-14	49
5670409	1.301086e-03	36
5670408	1.000000e+00	7
5670411	1.000000e+00	2
5670410	1.000000e+00	5
5670405	1.000000e+00	3
5670404	1.000000e+00	7
5670407	6.640945e-01	24
5670406	1.013194e-01	30
5670401	1.000000e+00	1
5670400	1.000000e+00	2
5670403	4.681115e-04	37
5670402	6.640945e-01	24
5670462	9.999972e-01	10
5670463	5.946023e-02	31
5670460	9.923267e-01	17
5670461	9.835804e-01	18
5670458	9.835804e-01	18
5670459	4.529710e-14	49
5670456	7.600562e-01	23
5670457	1.641957e-02	33
5670454	1.000000e+00	6
5670455	1.000000e+00	0
5670452	1.000000e+00	0
5670453	9.999999e-01	8
5670450	3.359055e-01	27
5670451	9.999999e-01	8
5670448	8.881784e-16	50
5670449	1.000000e+00	7
5670447	1.000000e+00	4
5670446	5.946023e-02	31
5670445	9.966998e-01	16
5670444	9.995319e-01	14
5670443	2.104926e-09	45
5670442	9.999994e-01	9
5670441	9.995319e-01	14
5670440	1.000000e+00	3
5670439	9.986989e-01	15
5670438	3.245432e-02	32
5670437	9.986989e-01	15
5670435	1.000000e+00	7
5670434	1.000000e+00	2
5670433	1.000000e+00	3
5670432	9.999881e-01	11
5670609	8.881784e-16	50
5670608	1.000000e+00	4
5670611	7.673339e-03	34
5670610	9.998471e-01	13
5670613	1.000000e+00	6
5670612	6.640945e-01	24
5670615	5.817779e-07	42
5670614	1.000000e+00	3
5670617	9.986989e-01	15
5670616	8.881784e-16	50
5670619	9.986989e-01	15
5670618	9.966998e-01	16
5670621	8.986806e-01	21
5670620	9.999999e-01	8
5670623	4.510745e-05	39
5670622	8.881784e-16	50
5670592	9.999972e-01	10
5670593	1.000000e+00	5
5670594	7.600562e-01	23
5670595	2.399438e-01	28
5670596	9.999999e-01	8
5670597	6.640945e-01	24
5670598	9.995319e-01	14
5670600	9.986989e-01	15
5670601	1.000000e+00	5
5670602	9.675457e-01	19
5670603	9.995319e-01	14
5670604	5.561376e-01	25
5670605	1.000000e+00	1
5670607	7.600562e-01	23
5670643	9.986989e-01	15
5670642	9.986989e-01	15
5670641	9.966998e-01	16
5670640	9.998471e-01	13
5670647	9.986989e-01	15
5670646	8.881784e-16	50
5670645	4.438624e-01	26
5670644	1.049339e-07	43
5670651	9.999994e-01	9
5670650	1.000000e+00	3
5670649	8.881784e-16	50
5670655	9.835804e-01	18
5670654	2.399438e-01	28
5670653	1.000000e+00	3
5670652	8.881784e-16	50
5670626	1.000000e+00	2
5670627	1.000000e+00	2
5670624	1.000000e+00	5
5670625	1.133316e-12	48
5670630	1.133316e-12	48
5670631	9.999994e-01	9
5670628	3.359055e-01	27
5670629	4.529710e-14	49
5670634	2.230891e-10	46
5670635	9.923267e-01	17
5670632	4.529710e-14	49
5670633	7.673339e-03	34
5670638	1.000000e+00	4
5670639	8.881784e-16	50
5670636	8.388818e-01	22
5670637	1.000000e+00	4
5670549	9.999972e-01	10
5670548	1.133316e-12	48
5670551	8.986806e-01	21
5670550	1.000000e+00	3
5670545	1.000000e+00	1
5670544	1.000000e+00	3
5670547	9.999999e-01	8
5670546	9.923267e-01	17
5670557	1.000000e+00	1
5670556	1.000000e+00	2
5670559	1.000000e+00	4
5670558	1.000000e+00	0
5670553	2.399438e-01	28
5670552	4.529710e-14	49
5670555	1.000000e+00	1
5670554	1.000000e+00	3
5670532	9.999994e-01	9
5670533	1.000000e+00	0
5670534	1.000000e+00	4
5670535	1.193067e-05	40
5670528	1.000000e+00	0
5670529	1.000000e+00	2
5670530	1.000000e+00	2
5670531	1.000000e+00	7
5670540	1.000000e+00	3
5670541	1.000000e+00	2
5670542	8.388818e-01	22
5670543	1.000000e+00	2
5670536	9.966998e-01	16
5670537	1.000000e+00	5
5670538	1.000000e+00	0
5670583	8.388818e-01	22
5670582	8.388818e-01	22
5670581	3.245432e-02	32
5670580	2.230891e-10	46
5670579	1.000000e+00	5
5670578	4.529710e-14	49
5670577	4.438624e-01	26
5670576	9.999994e-01	9
5670591	4.510745e-05	39
5670590	1.301086e-03	36
5670589	2.807050e-06	41
5670588	8.881784e-16	50
5670587	1.621870e-08	44
5670586	8.881784e-16	50
5670585	5.817779e-07	42
5670584	2.230891e-10	46
5670566	9.999999e-01	8
5670567	9.999972e-01	10
5670564	1.000000e+00	0
5670565	9.999994e-01	9
5670562	1.000000e+00	2
5670563	1.000000e+00	2
5670560	1.000000e+00	1
5670561	1.000000e+00	1
5670574	1.000000e+00	5
5670575	5.561376e-01	25
5670572	1.621870e-08	44
5670573	1.301086e-03	36
5670570	9.999881e-01	11
5670571	8.881784e-16	50
5670568	1.133316e-12	48
5670569	8.986806e-01	21
5670731	1.621870e-08	44
5670730	4.681115e-04	37
5670729	9.923267e-01	17
5670728	1.000000e+00	3
5670735	1.000000e+00	1
5670734	1.000000e+00	0
5670732	8.881784e-16	50
5670723	4.681115e-04	37
5670722	1.854161e-11	47
5670721	1.000000e+00	0
5670720	1.000000e+00	1
5670727	1.013194e-01	30
5670726	1.000000e+00	5
5670725	5.946023e-02	31
5670724	1.000000e+00	5
5670746	2.399438e-01	28
5670747	1.000000e+00	3
5670745	1.854161e-11	47
5670750	3.359055e-01	27
5670751	1.000000e+00	2
5670748	1.000000e+00	4
5670749	9.835804e-01	18
5670738	1.000000e+00	1
5670739	9.966998e-01	16
5670736	9.835804e-01	18
5670737	9.405398e-01	20
5670742	9.986989e-01	15
5670743	1.000000e+00	4
5670740	1.000000e+00	5
5670741	1.049339e-07	43
5670761	2.104926e-09	45
5670760	4.529710e-14	49
5670763	1.000000e+00	1
5670762	4.529710e-14	49
5670765	1.000000e+00	4
5670764	1.000000e+00	1
5670767	1.000000e+00	1
5670766	1.854161e-11	47
5670752	1.854161e-11	47
5670755	9.923267e-01	17
5670754	9.999881e-01	11
5670757	1.000000e+00	2
5670756	1.000000e+00	4
5670759	1.000000e+00	0
5670758	9.966998e-01	16
5670776	1.000000e+00	3
5670777	1.000000e+00	5
5670778	1.133316e-12	48
5670779	9.999999e-01	8
5670780	1.000000e+00	2
5670781	4.529710e-14	49
5670782	3.300224e-03	35
5670783	2.807050e-06	41
5670768	1.000000e+00	3
5670769	1.000000e+00	2
5670770	1.000000e+00	5
5670771	9.999972e-01	10
5670772	1.000000e+00	0
5670773	1.000000e+00	2
5670774	1.854161e-11	47
5670775	9.835804e-01	18
5670671	1.000000e+00	3
5670670	5.561376e-01	25
5670669	4.529710e-14	49
5670668	1.000000e+00	4
5670667	9.966998e-01	16
5670666	4.438624e-01	26
5670665	9.986989e-01	15
5670664	2.230891e-10	46
5670663	9.999881e-01	11
5670662	6.640945e-01	24
5670661	2.230891e-10	46
5670660	1.000000e+00	3
5670659	7.673339e-03	34
5670658	1.049339e-07	43
5670657	9.999881e-01	11
5670656	9.999972e-01	10
5670686	1.000000e+00	5
5670687	8.881784e-16	50
5670684	1.000000e+00	1
5670685	9.986989e-01	15
5670682	8.986806e-01	21
5670683	1.000000e+00	5
5670680	9.995319e-01	14
5670681	2.104926e-09	45
5670678	1.000000e+00	6
5670679	3.245432e-02	32
5670676	2.399438e-01	28
5670677	1.000000e+00	1
5670674	9.923267e-01	17
5670675	9.986989e-01	15
5670672	3.359055e-01	27
5670673	4.529710e-14	49
5670701	8.881784e-16	50
5670700	9.986989e-01	15
5670702	1.000000e+00	2
5670697	3.245432e-02	32
5670696	2.399438e-01	28
5670699	9.966998e-01	16
5670698	2.104926e-09	45
5670693	1.000000e+00	5
5670692	9.999881e-01	11
5670695	7.673339e-03	34
5670694	4.681115e-04	37
5670689	8.881784e-16	50
5670688	1.013194e-01	30
5670691	1.000000e+00	6
5670690	9.999549e-01	12
5670716	1.133316e-12	48
5670717	8.986806e-01	21
5670718	9.999994e-01	9
5670719	1.133316e-12	48
5670712	1.000000e+00	2
5670713	7.600562e-01	23
5670714	9.995319e-01	14
5670715	9.998471e-01	13
5670708	5.946023e-02	31
5670709	7.673339e-03	34
5670710	9.923267e-01	17
5670711	1.000000e+00	4
5670704	1.000000e+00	4
5670705	1.000000e+00	7
5670706	9.923267e-01	17
5670707	7.600562e-01	23
5670850	1.000000e+00	1
5670851	1.000000e+00	7
5670848	1.000000e+00	4
5670849	9.999972e-01	10
5670854	1.000000e+00	3
5670855	9.835804e-01	18
5670852	2.104926e-09	45
5670853	9.999994e-01	9
5670858	1.000000e+00	6
5670859	3.300224e-03	35
5670856	9.999972e-01	10
5670857	1.000000e+00	2
5670862	4.529710e-14	49
5670863	9.405398e-01	20
5670860	9.999999e-01	8
5670861	1.000000e+00	6
5670867	1.000000e+00	2
5670866	9.999549e-01	12
5670865	9.999881e-01	11
5670864	1.000000e+00	1
5670871	8.881784e-16	50
5670870	1.854161e-11	47
5670869	3.245432e-02	32
5670868	9.999994e-01	9
5670875	1.000000e+00	5
5670874	1.000000e+00	1
5670873	9.998471e-01	13
5670872	9.999994e-01	9
5670879	4.529710e-14	49
5670878	9.999999e-01	8
5670877	1.000000e+00	2
5670876	1.000000e+00	2
5670880	1.000000e+00	4
5670881	8.388818e-01	22
5670882	8.388818e-01	22
5670883	9.995319e-01	14
5670884	9.999994e-01	9
5670885	1.000000e+00	7
5670886	9.999549e-01	12
5670887	9.999972e-01	10
5670888	9.999881e-01	11
5670889	9.986989e-01	15
5670890	8.881784e-16	50
5670891	4.510745e-05	39
5670892	8.388818e-01	22
5670893	1.854161e-11	47
5670894	4.529710e-14	49
5670895	1.049339e-07	43
5670897	9.999999e-01	8
5670896	9.986989e-01	15
5670899	9.999999e-01	8
5670898	1.000000e+00	7
5670901	9.923267e-01	17
5670900	9.999994e-01	9
5670903	1.133316e-12	48
5670902	5.817779e-07	42
5670905	9.835804e-01	18
5670904	1.621870e-08	44
5670907	9.999972e-01	10
5670906	1.000000e+00	3
5670909	9.405398e-01	20
5670908	1.000000e+00	3
5670911	9.998471e-01	13
5670910	1.000000e+00	3
5670790	6.640945e-01	24
5670791	6.640945e-01	24
5670788	8.986806e-01	21
5670789	9.675457e-01	19
5670786	4.529710e-14	49
5670787	5.817779e-07	42
5670784	1.301086e-03	36
5670785	2.104926e-09	45
5670799	8.881784e-16	50
5670796	8.881784e-16	50
5670797	9.999549e-01	12
5670794	9.999999e-01	8
5670795	3.359055e-01	27
5670792	1.854161e-11	47
5670793	3.300224e-03	35
5670807	9.999549e-01	12
5670806	1.000000e+00	7
5670805	1.000000e+00	4
5670804	1.000000e+00	4
5670803	1.000000e+00	3
5670802	9.999881e-01	11
5670801	1.049339e-07	43
5670800	1.000000e+00	1
5670814	9.675457e-01	19
5670813	1.000000e+00	3
5670812	1.000000e+00	6
5670811	9.999881e-01	11
5670810	1.000000e+00	1
5670809	1.000000e+00	0
5670808	1.529320e-04	38
5670820	1.193067e-05	40
5670821	1.000000e+00	4
5670822	9.405398e-01	20
5670823	1.000000e+00	1
5670816	9.999999e-01	8
5670817	1.000000e+00	1
5670818	9.999999e-01	8
5670819	1.000000e+00	6
5670828	1.133316e-12	48
5670829	7.673339e-03	34
5670830	1.000000e+00	3
5670831	1.000000e+00	5
5670824	3.359055e-01	27
5670825	2.230891e-10	46
5670826	9.999549e-01	12
5670827	1.133316e-12	48
5670837	8.881784e-16	50
5670836	5.946023e-02	31
5670839	8.881784e-16	50
5670838	4.529710e-14	49
5670833	8.881784e-16	50
5670832	8.881784e-16	50
5670835	1.133316e-12	48
5670834	7.673339e-03	34
5670845	4.681115e-04	37
5670844	1.000000e+00	4
5670847	5.946023e-02	31
5670846	1.611182e-01	29
5670840	8.881784e-16	50
5670843	1.000000e+00	2
5670842	9.986989e-01	15
5671082	7.600562e-01	23
5671083	1.000000e+00	3
5671080	9.966998e-01	16
5671081	9.998471e-01	13
5671086	9.999994e-01	9
5671087	9.966998e-01	16
5671084	9.999972e-01	10
5671085	9.923267e-01	17
5671074	5.817779e-07	42
5671075	1.000000e+00	5
5671072	1.000000e+00	0
5671073	1.000000e+00	3
5671078	9.999881e-01	11
5671079	9.986989e-01	15
5671076	1.000000e+00	2
5671077	1.000000e+00	2
5671099	1.621870e-08	44
5671098	1.000000e+00	4
5671097	1.000000e+00	6
5671096	4.510745e-05	39
5671103	4.438624e-01	26
5671102	1.000000e+00	4
5671101	1.000000e+00	5
5671100	4.529710e-14	49
5671091	9.405398e-01	20
5671090	1.193067e-05	40
5671089	2.230891e-10	46
5671088	3.245432e-02	32
5671095	1.000000e+00	0
5671094	3.359055e-01	27
5671093	3.245432e-02	32
5671092	9.998471e-01	13
5671048	9.923267e-01	17
5671049	1.000000e+00	7
5671050	9.999994e-01	9
5671052	1.000000e+00	3
5671053	9.999999e-01	8
5671054	1.000000e+00	3
5671055	8.881784e-16	50
5671040	1.000000e+00	7
5671041	9.999549e-01	12
5671042	9.923267e-01	17
5671043	9.999999e-01	8
5671044	5.561376e-01	25
5671045	1.000000e+00	5
5671046	1.000000e+00	2
5671047	1.000000e+00	1
5671065	9.999972e-01	10
5671064	1.000000e+00	3
5671066	9.998471e-01	13
5671069	9.999972e-01	10
5671071	1.000000e+00	0
[truncated: 4,956 more rows]
