# Supplementary material for: Translational Selection Is Ubiquitous in Prokaryotes
Source: PLoS Genet. 2010 Jun 24;6(6):e1001004. doi: 10.1371/journal.pgen.1001004 (PMC2891978; doi:10.1371/journal.pgen.1001004)
Supplement: Dataset S2 — Tests for enrichment or depletion of OCU genes in Gene Ontology functional categories and COG orthologous groups. (0.38 MB ZIP) [file pgen.1001004.s002.zip]

Archive with 9 entries (7 files):
- Dataset_S2_Archaea/
- Dataset_S2_Archaea/Database_S2_Archaea_p=1e-3_enrTreshold=1.5x_COG_exhaustive.txt
- Dataset_S2_Archaea/Database_S2_Archaea_p=1e-3_enrTreshold=1.5x_GO_exhaustive.txt
- Dataset_S2_Archaea/Database_S2_Archaea_p=1e-3_enrTreshold=1.5x_GO_filtered.txt
- Dataset_S2_Bacteria/
- Dataset_S2_Bacteria/Database_S2_Bacteria_p=1e-3_enrTreshold=1.5x_COG_exhaustive.txt
- Dataset_S2_Bacteria/Database_S2_Bacteria_p=1e-3_enrTreshold=1.5x_GO_exhaustive.txt
- Dataset_S2_Bacteria/Database_S2_Bacteria_p=1e-3_enrTreshold=1.5x_GO_filtered.txt
- Dataset_S2_README.txt
