# Supplementary material for: Translational Selection Is Ubiquitous in Prokaryotes
Source: PLoS Genet. 2010 Jun 24;6(6):e1001004. doi: 10.1371/journal.pgen.1001004 (PMC2891978; doi:10.1371/journal.pgen.1001004)
Supplement: Dataset S2 — Tests for enrichment or depletion of OCU genes in Gene Ontology functional categories and COG orthologous groups. (0.38 MB ZIP) [file pgen.1001004.s002.zip › Dataset_S2_Archaea/Database_S2_Archaea_p=1e-3_enrTreshold=1.5x_COG_exhaustive.txt]

OrgGroup	OrgsIn|Total	GeneGroup	testAorB	inGroupFlagged	inGroupNoFlag	outOfGroupFlagged	outOfGroupNoFlag	log_pValue	flagFreqHere	Enrichment	GeneGroupDescription
0000_all_organisms	46|46	COG:0011	A	17	10	16288	79083	-6.882728704	0.63	3.687	COG:11_Uncharacterized_conserved_protein
0000_all_organisms	46|46	COG:0012	A	1	53	16304	79040	-3.069560405	0.019	0.108	COG:12_Predicted_GTPase__probable_translation_factor
0000_all_organisms	46|46	COG:0016	A	0	51	16305	79042	-3.943095149	0	0	COG:16_Phenylalanyl-tRNA_synthetase_alpha_subunit
0000_all_organisms	46|46	COG:0018	A	0	46	16305	79047	-3.560667306	0	0	COG:18_Arginyl-tRNA_synthetase
0000_all_organisms	46|46	COG:0023	A	23	24	16282	79069	-6.297569464	0.489	2.866	COG:23_Translation_initiation_factor_1_(eIF-1/SUI1)_and_related_proteins
0000_all_organisms	46|46	COG:0028	A	6	118	16299	78975	-4.197226275	0.048	0.283	COG:28_Thiamine_pyrophosphate-requiring_enzymes_[acetolactate_synthase__pyruvate_dehydrogenase_(cytochrome)__glyoxylate_carboligase__phosphonopyruvate_decarboxylase]
0000_all_organisms	46|46	COG:0030	A	0	46	16305	79047	-3.560667306	0	0	COG:30_Dimethyladenosine_transferase_(rRNA_methylation)
0000_all_organisms	46|46	COG:0034	A	0	55	16305	79038	-4.32330639	0	0	COG:34_Glutamine_phosphoribosylpyrophosphate_amidotransferase
0000_all_organisms	46|46	COG:0037	A	0	108	16305	78985	-8.485452247	0	0	COG:37_Predicted_ATPase_of_the_PP-loop_superfamily_implicated_in_cell_cycle_control
0000_all_organisms	46|46	COG:0043	A	1	58	16304	79035	-3.424812155	0.017	0.099	COG:43_3-polyprenyl-4-hydroxybenzoate_decarboxylase_and_related_decarboxylases
0000_all_organisms	46|46	COG:0044	A	0	52	16305	79041	-3.920818754	0	0	COG:44_Dihydroorotase_and_related_cyclic_amidohydrolases
0000_all_organisms	46|46	COG:0046	A	0	43	16305	79050	-3.140261434	0	0	COG:46_Phosphoribosylformylglycinamidine_(FGAM)_synthase__synthetase_domain
0000_all_organisms	46|46	COG:0048	A	18	29	16287	79064	-3.228412519	0.383	2.242	COG:48_Ribosomal_protein_S12
0000_all_organisms	46|46	COG:0049	A	18	31	16287	79062	-3.048662481	0.367	2.151	COG:49_Ribosomal_protein_S7
0000_all_organisms	46|46	COG:0051	A	35	15	16270	79078	-15.69464863	0.7	4.102	COG:51_Ribosomal_protein_S10
0000_all_organisms	46|46	COG:0052	A	20	28	16285	79065	-4.266802735	0.417	2.44	COG:52_Ribosomal_protein_S2
0000_all_organisms	46|46	COG:0054	A	20	20	16285	79073	-5.742321425	0.5	2.928	COG:54_Riboflavin_synthase_beta-chain
0000_all_organisms	46|46	COG:0061	A	1	52	16304	79041	-3.07007044	0.019	0.11	COG:61_Predicted_sugar_kinase
0000_all_organisms	46|46	COG:0062	A	0	45	16305	79048	-3.345823458	0	0	COG:62_Uncharacterized_conserved_protein
0000_all_organisms	46|46	COG:0063	A	0	50	16305	79043	-3.716698771	0	0	COG:63_Predicted_sugar_kinase
0000_all_organisms	46|46	COG:0071	A	64	62	16241	79031	-17.30891851	0.508	2.98	COG:71_Molecular_chaperone_(small_heat_shock_protein)
0000_all_organisms	46|46	COG:0072	A	0	47	16305	79046	-3.548213564	0	0	COG:72_Phenylalanyl-tRNA_synthetase_beta_subunit
0000_all_organisms	46|46	COG:0079	A	1	77	16304	79016	-4.869666232	0.013	0.075	COG:79_Histidinol-phosphate/aromatic_aminotransferase_and_cobyric_acid_decarboxylase
0000_all_organisms	46|46	COG:0080	A	20	28	16285	79065	-4.266802735	0.417	2.44	COG:80_Ribosomal_protein_L11
0000_all_organisms	46|46	COG:0086	A	5	108	16300	78985	-4.099086932	0.044	0.259	COG:86_DNA-directed_RNA_polymerase__beta'_subunit/160_kD_subunit
0000_all_organisms	46|46	COG:0119	A	4	118	16301	78975	-5.298432015	0.033	0.192	COG:119_Isopropylmalate/homocitrate/citramalate_synthases
0000_all_organisms	46|46	COG:0123	A	0	55	16305	79038	-4.32330639	0	0	COG:123_Deacetylases__including_yeast_histone_deacetylase_and_acetoin_utilization_protein
0000_all_organisms	46|46	COG:0124	A	0	49	16305	79044	-3.747146969	0	0	COG:124_Histidyl-tRNA_synthetase
0000_all_organisms	46|46	COG:0126	A	0	54	16305	79039	-4.122628654	0	0	COG:126_3-phosphoglycerate_kinase
0000_all_organisms	46|46	COG:0128	A	0	42	16305	79051	-3.171340103	0	0	COG:128_5-enolpyruvylshikimate-3-phosphate_synthase
0000_all_organisms	46|46	COG:0139	A	20	18	16285	79075	-6.203425667	0.526	3.082	COG:139_Phosphoribosyl-AMP_cyclohydrolase
0000_all_organisms	46|46	COG:0140	A	21	12	16284	79081	-8.490797478	0.636	3.727	COG:140_Phosphoribosyl-ATP_pyrophosphohydrolase
0000_all_organisms	46|46	COG:0142	A	1	76	16304	79017	-4.872895202	0.013	0.076	COG:142_Geranylgeranyl_pyrophosphate_synthase
0000_all_organisms	46|46	COG:0144	A	2	90	16303	79003	-4.978810701	0.022	0.127	COG:144_tRNA_and_rRNA_cytosine-C5-methylases
0000_all_organisms	46|46	COG:0145	A	1	61	16304	79032	-3.591760035	0.016	0.094	COG:145_N-methylhydantoinase_A/acetone_carboxylase__beta_subunit
0000_all_organisms	46|46	COG:0147	A	0	51	16305	79042	-3.943095149	0	0	COG:147_Anthranilate/para-aminobenzoate_synthases_component_I
0000_all_organisms	46|46	COG:0168	A	0	48	16305	79045	-3.749579998	0	0	COG:168_Trk-type_K+_transport_systems__membrane_components
0000_all_organisms	46|46	COG:0169	A	0	41	16305	79052	-3.175874166	0	0	COG:169_Shikimate_5-dehydrogenase
0000_all_organisms	46|46	COG:0183	A	9	137	16296	78956	-3.815308569	0.062	0.36	COG:183_Acetyl-CoA_acetyltransferase
0000_all_organisms	46|46	COG:0184	A	34	12	16271	79081	-16.45099674	0.739	4.331	COG:184_Ribosomal_protein_S15P/S13E
0000_all_organisms	46|46	COG:0189	A	4	84	16301	79009	-3.232102384	0.045	0.266	COG:189_Glutathione_synthase/Ribosomal_protein_S6_modification_enzyme_(glutaminyl_transferase)
0000_all_organisms	46|46	COG:0197	A	36	12	16269	79081	-17.73518218	0.75	4.396	COG:197_Ribosomal_protein_L16/L10E
0000_all_organisms	46|46	COG:0201	A	0	46	16305	79047	-3.560667306	0	0	COG:201_Preprotein_translocase_subunit_SecY
0000_all_organisms	46|46	COG:0202	A	0	47	16305	79046	-3.548213564	0	0	COG:202_DNA-directed_RNA_polymerase__alpha_subunit/40_kD_subunit
0000_all_organisms	46|46	COG:0221	A	14	19	16291	79074	-3.249491605	0.424	2.483	COG:221_Inorganic_pyrophosphatase
0000_all_organisms	46|46	COG:0231	A	39	7	16266	79086	-22.7619539	0.848	4.97	COG:231_Translation_elongation_factor_P_(EF-P)/translation_initiation_factor_5A_(eIF-5A)
0000_all_organisms	46|46	COG:0256	A	0	44	16305	79049	-3.367542708	0	0	COG:256_Ribosomal_protein_L18
0000_all_organisms	46|46	COG:0287	A	0	43	16305	79050	-3.140261434	0	0	COG:287_Prephenate_dehydrogenase
0000_all_organisms	46|46	COG:0294	A	0	62	16305	79031	-4.896196279	0	0	COG:294_Dihydropteroate_synthase_and_related_enzymes
0000_all_organisms	46|46	COG:0298	A	12	7	16293	79086	-5.025488307	0.632	3.697	COG:298_Hydrogenase_maturation_factor
0000_all_organisms	46|46	COG:0301	A	0	54	16305	79039	-4.122628654	0	0	COG:301_Thiamine_biosynthesis_ATP_pyrophosphatase
0000_all_organisms	46|46	COG:0303	A	1	104	16304	78989	-6.847711656	0.01	0.056	COG:303_Molybdopterin_biosynthesis_enzyme
0000_all_organisms	46|46	COG:0310	A	24	48	16281	79045	-3.106238238	0.333	1.952	COG:310_ABC-type_Co2+_transport_system__permease_component
0000_all_organisms	46|46	COG:0312	A	3	117	16302	78976	-5.954677021	0.025	0.146	COG:312_Predicted_Zn-dependent_proteases_and_their_inactivated_homologs
0000_all_organisms	46|46	COG:0318	A	1	113	16304	78980	-7.596879479	0.009	0.051	COG:318_Acyl-CoA_synthetases_(AMP-forming)/AMP-acid_ligases_II
0000_all_organisms	46|46	COG:0343	A	1	56	16304	79037	-3.238072162	0.018	0.103	COG:343_Queuine/archaeosine_tRNA-ribosyltransferase
0000_all_organisms	46|46	COG:0347	A	37	43	16268	79050	-8.847711656	0.463	2.71	COG:347_Nitrogen_regulatory_protein_PII
0000_all_organisms	46|46	COG:0351	A	0	48	16305	79045	-3.749579998	0	0	COG:351_Hydroxymethylpyrimidine/phosphomethylpyrimidine_kinase
0000_all_organisms	46|46	COG:0361	A	47	10	16258	79083	-26.24108811	0.825	4.835	COG:361_Translation_initiation_factor_1_(IF-1)
0000_all_organisms	46|46	COG:0365	A	7	127	16298	78966	-4.140261434	0.052	0.305	COG:365_Acyl-coenzyme_A_synthetases/AMP-(fatty)_acid_ligases
0000_all_organisms	46|46	COG:0367	A	0	47	16305	79046	-3.548213564	0	0	COG:367_Asparagine_synthase_(glutamine-hydrolyzing)
0000_all_organisms	46|46	COG:0375	A	15	15	16290	79078	-4.449771647	0.5	2.927	COG:375_Zn_finger_protein_HypA/HybF_(possibly_regulating_hydrogenase_expression)
0000_all_organisms	46|46	COG:0377	A	17	20	16288	79073	-4.361510743	0.459	2.69	COG:377_NADH:ubiquinone_oxidoreductase_20_kD_subunit_and_related_Fe-S_oxidoreductases
0000_all_organisms	46|46	COG:0382	A	2	94	16303	78999	-5.120330794	0.021	0.122	COG:382_4-hydroxybenzoate_polyprenyltransferase_and_related_prenyltransferases
0000_all_organisms	46|46	COG:0388	A	3	79	16302	79014	-3.4710833	0.037	0.214	COG:388_Predicted_amidohydrolase
0000_all_organisms	46|46	COG:0392	A	0	76	16305	79017	-6.038578906	0	0	COG:392_Predicted_integral_membrane_protein
0000_all_organisms	46|46	COG:0393	A	18	15	16287	79078	-5.943095149	0.545	3.194	COG:393_Uncharacterized_conserved_protein
0000_all_organisms	46|46	COG:0402	A	0	105	16305	78988	-8.314258261	0	0	COG:402_Cytosine_deaminase_and_related_metal-dependent_hydrolases
0000_all_organisms	46|46	COG:0417	A	2	89	16303	79004	-4.779891912	0.022	0.128	COG:417_DNA_polymerase_elongation_subunit_(family_B)
0000_all_organisms	46|46	COG:0419	A	3	94	16302	78999	-4.459670525	0.031	0.181	COG:419_ATPase_involved_in_DNA_repair
0000_all_organisms	46|46	COG:0425	A	34	14	16271	79079	-15.51570016	0.708	4.151	COG:425_Predicted_redox_protein__regulator_of_disulfide_bond_formation
0000_all_organisms	46|46	COG:0432	A	20	32	16285	79061	-3.583359493	0.385	2.252	COG:432_Uncharacterized_conserved_protein
0000_all_organisms	46|46	COG:0433	A	6	155	16299	78938	-6.549750892	0.037	0.218	COG:433_Predicted_ATPase
0000_all_organisms	46|46	COG:0436	A	5	150	16300	78943	-6.826813732	0.032	0.188	COG:436_Aspartate/tyrosine/aromatic_aminotransferase
0000_all_organisms	46|46	COG:0438	A	21	447	16284	78646	-15.94309515	0.045	0.262	COG:438_Glycosyltransferase
0000_all_organisms	46|46	COG:0444	A	6	117	16299	78976	-4.024108864	0.049	0.285	COG:444_ABC-type_dipeptide/oligopeptide/nickel_transport_system__ATPase_component
0000_all_organisms	46|46	COG:0446	A	7	154	16298	78939	-5.815308569	0.043	0.254	COG:446_Uncharacterized_NAD(FAD)-dependent_dehydrogenases
0000_all_organisms	46|46	COG:0449	A	0	66	16305	79027	-5.066512712	0	0	COG:449_Glucosamine_6-phosphate_synthetase__contains_amidotransferase_and_phosphosugar_isomerase_domains
0000_all_organisms	46|46	COG:0451	A	8	172	16297	78921	-6.358525889	0.044	0.26	COG:451_Nucleoside-diphosphate-sugar_epimerases
0000_all_organisms	46|46	COG:0457	A	22	349	16283	78744	-9.728158393	0.059	0.346	COG:457_FOG:_TPR_repeat
0000_all_organisms	46|46	COG:0459	A	59	62	16246	79031	-14.96657624	0.488	2.86	COG:459_Chaperonin_GroEL_(HSP60_family)
0000_all_organisms	46|46	COG:0463	A	11	329	16294	78764	-14.64016452	0.032	0.189	COG:463_Glycosyltransferases_involved_in_cell_wall_biogenesis
0000_all_organisms	46|46	COG:0464	A	12	148	16293	78945	-3.163675884	0.075	0.438	COG:464_ATPases_of_the_AAA+_class
0000_all_organisms	46|46	COG:0467	A	14	180	16291	78913	-4.096367484	0.072	0.422	COG:467_RecA-superfamily_ATPases_implicated_in_signal_transduction
0000_all_organisms	46|46	COG:0470	A	4	105	16301	78988	-4.500312917	0.037	0.215	COG:470_ATPase_involved_in_DNA_replication
0000_all_organisms	46|46	COG:0475	A	1	92	16304	79001	-5.943095149	0.011	0.063	COG:475_Kef-type_K+_transport_systems__membrane_components
0000_all_organisms	46|46	COG:0477	A	32	748	16273	78345	-28.4698003	0.041	0.239	COG:477_Permeases_of_the_major_facilitator_superfamily
0000_all_organisms	46|46	COG:0483	A	0	57	16305	79036	-4.289882635	0	0	COG:483_Archaeal_fructose-1_6-bisphosphatase_and_related_enzymes_of_inositol_monophosphatase_family
0000_all_organisms	46|46	COG:0491	A	14	195	16291	78898	-4.886056648	0.067	0.391	COG:491_Zn-dependent_hydrolases__including_glyoxylases
0000_all_organisms	46|46	COG:0498	A	5	90	16300	79003	-3.033389013	0.053	0.308	COG:498_Threonine_synthase
0000_all_organisms	46|46	COG:0500	A	51	601	16254	78492	-11.12784373	0.078	0.456	COG:500_SAM-dependent_methyltransferases
0000_all_organisms	46|46	COG:0504	A	0	48	16305	79045	-3.749579998	0	0	COG:504_CTP_synthase_(UTP-ammonia_lyase)
0000_all_organisms	46|46	COG:0509	A	19	6	16286	79087	-9.793174124	0.76	4.451	COG:509_Glycine_cleavage_system_H_protein_(lipoate-binding)
0000_all_organisms	46|46	COG:0515	A	0	54	16305	79039	-4.122628654	0	0	COG:515_Serine/threonine_protein_kinase
0000_all_organisms	46|46	COG:0524	A	3	98	16302	78995	-4.798602876	0.03	0.174	COG:524_Sugar_kinases__ribokinase_family
0000_all_organisms	46|46	COG:0526	A	86	131	16219	78962	-14.27245874	0.396	2.326	COG:526_Thiol-disulfide_isomerase_and_thioredoxins
0000_all_organisms	46|46	COG:0530	A	1	52	16304	79041	-3.07007044	0.019	0.11	COG:530_Ca2+/Na+_antiporter
0000_all_organisms	46|46	COG:0531	A	5	184	16300	78909	-9.164309429	0.026	0.155	COG:531_Amino_acid_transporters
0000_all_organisms	46|46	COG:0534	A	1	73	16304	79020	-4.48945499	0.014	0.079	COG:534_Na+-driven_multidrug_efflux_pump
0000_all_organisms	46|46	COG:0535	A	9	197	16296	78896	-7.369572125	0.044	0.255	COG:535_Predicted_Fe-S_oxidoreductases
0000_all_organisms	46|46	COG:0537	A	26	49	16279	79044	-3.540607512	0.347	2.03	COG:537_Diadenosine_tetraphosphate_(Ap4A)_hydrolase_and_other_HIT_family_hydrolases
0000_all_organisms	46|46	COG:0552	A	0	47	16305	79046	-3.548213564	0	0	COG:552_Signal_recognition_particle_GTPase
0000_all_organisms	46|46	COG:0577	A	1	112	16304	78981	-7.614393726	0.009	0.052	COG:577_ABC-type_antimicrobial_peptide_transport_system__permease_component
0000_all_organisms	46|46	COG:0589	A	75	192	16230	78901	-5.048662481	0.281	1.646	COG:589_Universal_stress_protein_UspA_and_related_nucleotide-binding_proteins
0000_all_organisms	46|46	COG:0591	A	2	65	16303	79028	-3.058488567	0.03	0.175	COG:591_Na+/proline_symporter
0000_all_organisms	46|46	COG:0599	A	35	41	16270	79052	-8.346787486	0.461	2.698	COG:599_Uncharacterized_homolog_of_gamma-carboxymuconolactone_decarboxylase_subunit
0000_all_organisms	46|46	COG:0601	A	6	127	16299	78966	-4.812479279	0.045	0.264	COG:601_ABC-type_dipeptide/oligopeptide/nickel_transport_systems__permease_components
0000_all_organisms	46|46	COG:0608	A	1	80	16304	79013	-5.037630664	0.012	0.072	COG:608_Single-stranded_DNA-specific_exonuclease
0000_all_organisms	46|46	COG:0609	A	5	97	16300	78996	-3.4867824	0.049	0.287	COG:609_ABC-type_Fe3+-siderophore_transport_system__permease_component
0000_all_organisms	46|46	COG:0614	A	5	178	16300	78915	-8.844663963	0.027	0.16	COG:614_ABC-type_Fe3+-hydroxamate_transport_system__periplasmic_component
0000_all_organisms	46|46	COG:0624	A	0	98	16305	78995	-7.744727495	0	0	COG:624_Acetylornithine_deacetylase/Succinyl-diaminopimelate_desuccinylase_and_related_deacylases
0000_all_organisms	46|46	COG:0628	A	1	56	16304	79037	-3.238072162	0.018	0.103	COG:628_Predicted_permease
0000_all_organisms	46|46	COG:0630	A	3	124	16302	78969	-6.476253533	0.024	0.138	COG:630_Type_IV_secretory_pathway__VirB11_components__and_related_ATPases_involved_in_archaeal_flagella_biosynthesis
0000_all_organisms	46|46	COG:0633	A	11	9	16294	79084	-3.876148359	0.55	3.219	COG:633_Ferredoxin
0000_all_organisms	46|46	COG:0636	A	26	6	16279	79087	-14.46470588	0.813	4.76	COG:636_F0F1-type_ATP_synthase__subunit_c/Archaeal/vacuolar-type_H+-ATPase__subunit_K
0000_all_organisms	46|46	COG:0640	A	135	319	16170	78774	-10.52432881	0.297	1.746	COG:640_Predicted_transcriptional_regulators
0000_all_organisms	46|46	COG:0642	A	5	417	16300	78676	-26.46344156	0.012	0.069	COG:642_Signal_transduction_histidine_kinase
0000_all_organisms	46|46	COG:0644	A	1	179	16304	78914	-12.75448733	0.006	0.032	COG:644_Dehydrogenases_(flavoproteins)
0000_all_organisms	46|46	COG:0651	A	2	85	16303	79008	-4.628932138	0.023	0.134	COG:651_Formate_hydrogenlyase_subunit_3/Multisubunit_Na+/H+_antiporter__MnhD_subunit
0000_all_organisms	46|46	COG:0652	A	13	12	16292	79081	-4.153662888	0.52	3.044	COG:652_Peptidyl-prolyl_cis-trans_isomerase_(rotamase)_-_cyclophilin_family
0000_all_organisms	46|46	COG:0656	A	0	55	16305	79038	-4.32330639	0	0	COG:656_Aldo/keto_reductases__related_to_diketogulonate_reductase
0000_all_organisms	46|46	COG:0668	A	4	129	16301	78964	-6.152427341	0.03	0.176	COG:668_Small-conductance_mechanosensitive_channel
0000_all_organisms	46|46	COG:0675	A	31	280	16274	78813	-3.308034897	0.1	0.582	COG:675_Transposase_and_inactivated_derivatives
0000_all_organisms	46|46	COG:0695	A	20	16	16285	79077	-6.71219827	0.556	3.253	COG:695_Glutaredoxin_and_related_proteins
0000_all_organisms	46|46	COG:0697	A	10	161	16295	78932	-4.630784143	0.058	0.342	COG:697_Permeases_of_the_drug/metabolite_transporter_(DMT)_superfamily
0000_all_organisms	46|46	COG:0704	A	7	132	16298	78961	-4.437707136	0.05	0.294	COG:704_Phosphate_uptake_regulator
0000_all_organisms	46|46	COG:0713	A	10	9	16295	79084	-3.36251027	0.526	3.081	COG:713_NADH:ubiquinone_oxidoreductase_subunit_11_or_4L_(chain_K)
0000_all_organisms	46|46	COG:0714	A	2	114	16303	78979	-6.73754891	0.017	0.101	COG:714_MoxR-like_ATPases
0000_all_organisms	46|46	COG:0721	A	20	8	16285	79085	-9.4710833	0.714	4.183	COG:721_Asp-tRNAAsn/Glu-tRNAGln_amidotransferase_C_subunit
0000_all_organisms	46|46	COG:0731	A	1	63	16304	79030	-3.779891912	0.016	0.091	COG:731_Fe-S_oxidoreductases
0000_all_organisms	46|46	COG:0747	A	9	135	16296	78958	-3.671620397	0.063	0.365	COG:747_ABC-type_dipeptide_transport_system__periplasmic_component
0000_all_organisms	46|46	COG:0750	A	0	71	16305	79022	-5.434152181	0	0	COG:750_Predicted_membrane-associated_Zn-dependent_proteases_1
0000_all_organisms	46|46	COG:0823	A	2	66	16303	79027	-3.253365801	0.029	0.172	COG:823_Periplasmic_component_of_the_Tol_biopolymer_transport_system
0000_all_organisms	46|46	COG:0838	A	13	16	16292	79077	-3.333482019	0.448	2.624	COG:838_NADH:ubiquinone_oxidoreductase_subunit_3_(chain_A)
0000_all_organisms	46|46	COG:0842	A	12	149	16293	78944	-3.296708622	0.075	0.436	COG:842_ABC-type_multidrug_transport_system__permease_component
0000_all_organisms	46|46	COG:0864	A	26	47	16279	79046	-3.89279003	0.356	2.086	COG:864_Predicted_transcriptional_regulators_containing_the_CopG/Arc/MetJ_DNA-binding_domain_and_a_metal-binding_domain
0000_all_organisms	46|46	COG:1006	A	14	18	16291	79075	-3.415668776	0.438	2.561	COG:1006_Multisubunit_Na+/H+_antiporter__MnhC_subunit
0000_all_organisms	46|46	COG:1011	A	7	109	16298	78984	-3.131355562	0.06	0.353	COG:1011_Predicted_hydrolase_(HAD_superfamily)
0000_all_organisms	46|46	COG:1012	A	5	100	16300	78993	-3.640164518	0.048	0.278	COG:1012_NAD-dependent_aldehyde_dehydrogenases
0000_all_organisms	46|46	COG:1028	A	15	174	16290	78919	-3.353596274	0.079	0.464	COG:1028_Dehydrogenases_with_different_specificities_(related_to_short-chain_alcohol_dehydrogenases)
0000_all_organisms	46|46	COG:1032	A	1	135	16304	78958	-9.453457337	0.007	0.043	COG:1032_Fe-S_oxidoreductase
0000_all_organisms	46|46	COG:1033	A	0	43	16305	79050	-3.140261434	0	0	COG:1033_Predicted_exporters_of_the_RND_superfamily
0000_all_organisms	46|46	COG:1035	A	31	53	16274	79040	-4.860120914	0.369	2.161	COG:1035_Coenzyme_F420-reducing_hydrogenase__beta_subunit
0000_all_organisms	46|46	COG:1047	A	34	45	16271	79048	-7.220403509	0.43	2.521	COG:1047_FKBP-type_peptidyl-prolyl_cis-trans_isomerases_2
0000_all_organisms	46|46	COG:1060	A	0	77	16305	79016	-6.036212173	0	0	COG:1060_Thiamine_biosynthesis_enzyme_ThiH_and_related_uncharacterized_enzymes
0000_all_organisms	46|46	COG:1061	A	3	76	16302	79017	-3.308034897	0.038	0.222	COG:1061_DNA_or_RNA_helicases_of_superfamily_II
0000_all_organisms	46|46	COG:1064	A	2	63	16303	79030	-3.084600165	0.031	0.18	COG:1064_Zn-dependent_alcohol_dehydrogenases
0000_all_organisms	46|46	COG:1078	A	0	63	16305	79030	-4.89279003	0	0	COG:1078_HD_superfamily_phosphohydrolases
0000_all_organisms	46|46	COG:1082	A	0	81	16305	79012	-6.42136079	0	0	COG:1082_Sugar_phosphate_isomerases/epimerases
0000_all_organisms	46|46	COG:1084	A	0	45	16305	79048	-3.345823458	0	0	COG:1084_Predicted_GTPase
0000_all_organisms	46|46	COG:1109	A	1	94	16304	78999	-6.135488919	0.011	0.062	COG:1109_Phosphomannomutase
0000_all_organisms	46|46	COG:1120	A	4	105	16301	78988	-4.500312917	0.037	0.215	COG:1120_ABC-type_cobalamin/Fe3+-siderophores_transport_systems__ATPase_components
0000_all_organisms	46|46	COG:1122	A	2	130	16303	78963	-7.982966661	0.015	0.089	COG:1122_ABC-type_cobalt_transport_system__ATPase_component
0000_all_organisms	46|46	COG:1131	A	13	344	16292	78749	-14.39469495	0.036	0.212	COG:1131_ABC-type_multidrug_transport_system__ATPase_component
0000_all_organisms	46|46	COG:1143	A	27	38	16278	79055	-5.512861625	0.415	2.433	COG:1143_Formate_hydrogenlyase_subunit_6/NADH:ubiquinone_oxidoreductase_23_kD_subunit_(chain_I)
0000_all_organisms	46|46	COG:1144	A	49	15	16256	79078	-24.60730305	0.766	4.49	COG:1144_Pyruvate:ferredoxin_oxidoreductase_and_related_2-oxoacid:ferredoxin_oxidoreductases__delta_subunit
0000_all_organisms	46|46	COG:1146	A	38	45	16267	79048	-8.910094889	0.458	2.683	COG:1146_Ferredoxin
0000_all_organisms	46|46	COG:1149	A	0	42	16305	79051	-3.171340103	0	0	COG:1149_MinD_superfamily_P-loop_ATPase_containing_an_inserted_ferredoxin_domain
0000_all_organisms	46|46	COG:1150	A	15	22	16290	79071	-3.189767482	0.405	2.373	COG:1150_Heterodisulfide_reductase__subunit_C
0000_all_organisms	46|46	COG:1156	A	20	28	16285	79065	-4.266802735	0.417	2.44	COG:1156_Archaeal/vacuolar-type_H+-ATPase_subunit_B
0000_all_organisms	46|46	COG:1173	A	8	123	16297	78970	-3.548213564	0.061	0.357	COG:1173_ABC-type_dipeptide/oligopeptide/nickel_transport_systems__permease_components
0000_all_organisms	46|46	COG:1180	A	3	115	16302	78978	-5.987162775	0.025	0.149	COG:1180_Pyruvate-formate_lyase-activating_enzyme
0000_all_organisms	46|46	COG:1199	A	1	64	16304	79029	-3.966576245	0.015	0.09	COG:1199_Rad3-related_DNA_helicases
0000_all_organisms	46|46	COG:1201	A	0	86	16305	79007	-6.801342913	0	0	COG:1201_Lhr-like_helicases
0000_all_organisms	46|46	COG:1203	A	0	49	16305	79044	-3.747146969	0	0	COG:1203_Predicted_helicases
0000_all_organisms	46|46	COG:1208	A	8	162	16297	78931	-5.747146969	0.047	0.275	COG:1208_Nucleoside-diphosphate-sugar_pyrophosphorylase_involved_in_lipopolysaccharide_biosynthesis/translation_initiation_factor_2B__gamma/epsilon_subunits_(eIF-2Bgamma/eIF-2Bepsilon)
0000_all_organisms	46|46	COG:1215	A	0	93	16305	79000	-7.370590401	0	0	COG:1215_Glycosyltransferases__probably_involved_in_cell_wall_biogenesis
0000_all_organisms	46|46	COG:1226	A	6	133	16299	78960	-5.121478204	0.043	0.252	COG:1226_Kef-type_K+_transport_systems__predicted_NAD-binding_component
0000_all_organisms	46|46	COG:1233	A	0	53	16305	79040	-4.134896025	0	0	COG:1233_Phytoene_dehydrogenase_and_related_proteins
0000_all_organisms	46|46	COG:1235	A	0	45	16305	79048	-3.345823458	0	0	COG:1235_Metal-dependent_hydrolases_of_the_beta-lactamase_superfamily_I
0000_all_organisms	46|46	COG:1236	A	1	65	16304	79028	-3.966576245	0.015	0.089	COG:1236_Predicted_exonuclease_of_the_beta-lactamase_fold_involved_in_RNA_processing
0000_all_organisms	46|46	COG:1245	A	0	50	16305	79043	-3.716698771	0	0	COG:1245_Predicted_ATPase__RNase_L_inhibitor_(RLI)_homolog
0000_all_organisms	46|46	COG:1249	A	1	85	16304	79008	-5.392544977	0.012	0.068	COG:1249_Pyruvate/2-oxoglutarate_dehydrogenase_complex__dihydrolipoamide_dehydrogenase_(E3)_component__and_related_enzymes
0000_all_organisms	46|46	COG:1250	A	0	59	16305	79034	-4.494850022	0	0	COG:1250_3-hydroxyacyl-CoA_dehydrogenase
0000_all_organisms	46|46	COG:1254	A	23	32	16282	79061	-4.847711656	0.418	2.449	COG:1254_Acylphosphatases
0000_all_organisms	46|46	COG:1257	A	0	48	16305	79045	-3.749579998	0	0	COG:1257_Hydroxymethylglutaryl-CoA_reductase
0000_all_organisms	46|46	COG:1258	A	0	46	16305	79047	-3.560667306	0	0	COG:1258_Predicted_pseudouridylate_synthase
0000_all_organisms	46|46	COG:1266	A	2	78	16303	79015	-4.109578981	0.025	0.146	COG:1266_Predicted_metal-dependent_membrane_protease
0000_all_organisms	46|46	COG:1277	A	2	100	16303	78993	-5.675717545	0.02	0.115	COG:1277_ABC-type_transport_system_involved_in_multi-copper_enzyme_maturation__permease_component
0000_all_organisms	46|46	COG:1287	A	1	79	16304	79014	-5.055024092	0.013	0.073	COG:1287_Uncharacterized_membrane_protein__required_for_N-linked_glycosylation
0000_all_organisms	46|46	COG:1293	A	0	49	16305	79044	-3.747146969	0	0	COG:1293_Predicted_RNA-binding_protein_homologous_to_eukaryotic_snRNP
0000_all_organisms	46|46	COG:1304	A	0	51	16305	79042	-3.943095149	0	0	COG:1304_L-lactate_dehydrogenase_(FMN-dependent)_and_related_alpha-hydroxy_acid_dehydrogenases
0000_all_organisms	46|46	COG:1308	A	28	17	16277	79076	-10.77469072	0.622	3.645	COG:1308_Transcription_factor_homologous_to_NACalpha-BTF3
0000_all_organisms	46|46	COG:1324	A	20	13	16285	79080	-7.588380294	0.606	3.549	COG:1324_Uncharacterized_protein_involved_in_tolerance_to_divalent_cations
0000_all_organisms	46|46	COG:1340	A	23	28	16282	79065	-5.518557371	0.451	2.641	COG:1340_Uncharacterized_archaeal_coiled-coil_protein
0000_all_organisms	46|46	COG:1343	A	35	11	16270	79082	-17.60554832	0.761	4.459	COG:1343_Uncharacterized_protein_predicted_to_be_involved_in_DNA_repair
0000_all_organisms	46|46	COG:1358	A	40	6	16265	79087	-24.20830935	0.87	5.098	COG:1358_Ribosomal_protein_HS6-type_(S12/L30/L7a)
0000_all_organisms	46|46	COG:1361	A	5	142	16300	78951	-6.343901798	0.034	0.199	COG:1361_S-layer_domain
0000_all_organisms	46|46	COG:1372	A	1	111	16304	78982	-7.401209493	0.009	0.052	COG:1372_Intein/homing_endonuclease
0000_all_organisms	46|46	COG:1373	A	3	99	16302	78994	-4.793174124	0.029	0.172	COG:1373_Predicted_ATPase_(AAA+_superfamily)
0000_all_organisms	46|46	COG:1382	A	27	19	16278	79074	-9.585026652	0.587	3.438	COG:1382_Prefoldin__chaperonin_cofactor
0000_all_organisms	46|46	COG:1390	A	18	26	16287	79067	-3.777283529	0.409	2.395	COG:1390_Archaeal/vacuolar-type_H+-ATPase_subunit_E
0000_all_organisms	46|46	COG:1394	A	24	27	16281	79066	-6.14691047	0.471	2.756	COG:1394_Archaeal/vacuolar-type_H+-ATPase_subunit_D
0000_all_organisms	46|46	COG:1400	A	23	20	16282	79073	-7.214670165	0.535	3.133	COG:1400_Signal_recognition_particle_19_kDa_protein
0000_all_organisms	46|46	COG:1407	A	1	55	16304	79038	-3.251037139	0.018	0.104	COG:1407_Predicted_ICC-like_phosphoesterases
0000_all_organisms	46|46	COG:1429	A	1	64	16304	79029	-3.966576245	0.015	0.09	COG:1429_Cobalamin_biosynthesis_protein_CobN_and_related_Mg-chelatases
0000_all_organisms	46|46	COG:1433	A	28	45	16277	79048	-4.860120914	0.384	2.246	COG:1433_Uncharacterized_conserved_protein
0000_all_organisms	46|46	COG:1436	A	26	18	16279	79075	-9.341988603	0.591	3.461	COG:1436_Archaeal/vacuolar-type_H+-ATPase_subunit_F
0000_all_organisms	46|46	COG:1449	A	0	62	16305	79031	-4.896196279	0	0	COG:1449_Alpha-amylase/alpha-mannosidase
0000_all_organisms	46|46	COG:1467	A	0	49	16305	79044	-3.747146969	0	0	COG:1467_Eukaryotic-type_DNA_primase__catalytic_(small)_subunit
0000_all_organisms	46|46	COG:1471	A	0	45	16305	79048	-3.345823458	0	0	COG:1471_Ribosomal_protein_S4E
0000_all_organisms	46|46	COG:1474	A	6	118	16299	78975	-4.197226275	0.048	0.283	COG:1474_Cdc6-related_protein__AAA_superfamily_ATPase
0000_all_organisms	46|46	COG:1492	A	0	41	16305	79052	-3.175874166	0	0	COG:1492_Cobyric_acid_synthase
0000_all_organisms	46|46	COG:1506	A	1	54	16304	79039	-3.049148541	0.018	0.106	COG:1506_Dipeptidyl_aminopeptidases/acylaminoacyl-peptidases
0000_all_organisms	46|46	COG:1520	A	1	97	16304	78996	-6.296708622	0.01	0.06	COG:1520_FOG:_WD40-like_repeat
0000_all_organisms	46|46	COG:1522	A	117	221	16188	78872	-14.16241156	0.346	2.033	COG:1522_Transcriptional_regulators
0000_all_organisms	46|46	COG:1529	A	0	45	16305	79048	-3.345823458	0	0	COG:1529_Aerobic-type_carbon_monoxide_dehydrogenase__large_subunit_CoxL/CutL_homologs
0000_all_organisms	46|46	COG:1531	A	10	10	16295	79083	-3.133712661	0.5	2.927	COG:1531_Uncharacterized_protein_conserved_in_archaea
0000_all_organisms	46|46	COG:1545	A	55	53	16250	79040	-15.05158703	0.509	2.986	COG:1545_Predicted_nucleic-acid-binding_protein_containing_a_Zn-ribbon
0000_all_organisms	46|46	COG:1571	A	1	74	16304	79019	-4.692503962	0.013	0.078	COG:1571_Predicted_DNA-binding_protein_containing_a_Zn-ribbon_domain
0000_all_organisms	46|46	COG:1577	A	0	42	16305	79051	-3.171340103	0	0	COG:1577_Mevalonate_kinase
0000_all_organisms	46|46	COG:1581	A	40	11	16265	79082	-20.89619628	0.784	4.598	COG:1581_Archaeal_DNA-binding_protein
0000_all_organisms	46|46	COG:1586	A	22	21	16283	79072	-6.48148606	0.512	2.996	COG:1586_S-adenosylmethionine_decarboxylase
0000_all_organisms	46|46	COG:1592	A	36	32	16269	79061	-10.74714697	0.529	3.102	COG:1592_Rubrerythrin
0000_all_organisms	46|46	COG:1594	A	42	29	16263	79064	-14.69897	0.592	3.467	COG:1594_DNA-directed_RNA_polymerase__subunit_M/Transcription_elongation_factor_TFIIS
0000_all_organisms	46|46	COG:1598	A	11	12	16294	79081	-3.189767482	0.478	2.799	COG:1598_Uncharacterized_conserved_protein
0000_all_organisms	46|46	COG:1601	A	26	25	16279	79068	-7.503070352	0.51	2.986	COG:1601_Translation_initiation_factor_2__beta_subunit_(eIF-2beta)/eIF-5_N-terminal_domain
0000_all_organisms	46|46	COG:1602	A	0	58	16305	79035	-4.515700161	0	0	COG:1602_Uncharacterized_conserved_protein
0000_all_organisms	46|46	COG:1608	A	0	43	16305	79050	-3.140261434	0	0	COG:1608_Predicted_archaeal_kinase
0000_all_organisms	46|46	COG:1622	A	16	18	16289	79075	-4.295849483	0.471	2.755	COG:1622_Heme/copper-type_cytochrome/quinol_oxidases__subunit_2
0000_all_organisms	46|46	COG:1631	A	40	3	16265	79090	-26.85078089	0.93	5.454	COG:1631_Ribosomal_protein_L44E
0000_all_organisms	46|46	COG:1632	A	33	18	16272	79075	-13.29756946	0.647	3.791	COG:1632_Ribosomal_protein_L15E
0000_all_organisms	46|46	COG:1633	A	20	30	16285	79063	-3.970616222	0.4	2.342	COG:1633_Uncharacterized_conserved_protein
0000_all_organisms	46|46	COG:1672	A	11	153	16294	78940	-3.804100348	0.067	0.392	COG:1672_Predicted_ATPase_(AAA+_superfamily)
0000_all_organisms	46|46	COG:1681	A	33	42	16272	79051	-7.30980392	0.44	2.578	COG:1681_Archaeal_flagellins
0000_all_organisms	46|46	COG:1694	A	16	15	16289	79078	-4.935542011	0.516	3.022	COG:1694_Predicted_pyrophosphatase
0000_all_organisms	46|46	COG:1695	A	61	71	16244	79022	-14.07417243	0.462	2.71	COG:1695_Predicted_transcriptional_regulators
0000_all_organisms	46|46	COG:1698	A	29	8	16276	79085	-15.29756946	0.784	4.592	COG:1698_Uncharacterized_protein_conserved_in_archaea
0000_all_organisms	46|46	COG:1708	A	87	127	16218	78966	-15.28066871	0.407	2.386	COG:1708_Predicted_nucleotidyltransferases
0000_all_organisms	46|46	COG:1721	A	1	61	16304	79032	-3.591760035	0.016	0.094	COG:1721_Uncharacterized_conserved_protein_(some_members_contain_a_von_Willebrand_factor_type_A_(vWA)_domain)
0000_all_organisms	46|46	COG:1733	A	28	44	16277	79049	-4.970616222	0.389	2.278	COG:1733_Predicted_transcriptional_regulators
0000_all_organisms	46|46	COG:1736	A	0	46	16305	79047	-3.560667306	0	0	COG:1736_Diphthamide_synthase_subunit_DPH2
0000_all_organisms	46|46	COG:1745	A	17	10	16288	79083	-6.882728704	0.63	3.687	COG:1745_Predicted_metal-binding_protein
0000_all_organisms	46|46	COG:1746	A	0	46	16305	79047	-3.560667306	0	0	COG:1746_tRNA_nucleotidyltransferase_(CCA-adding_enzyme)
0000_all_organisms	46|46	COG:1758	A	13	4	16292	79089	-6.899629455	0.765	4.477	COG:1758_DNA-directed_RNA_polymerase__subunit_K/omega
0000_all_organisms	46|46	COG:1761	A	25	21	16280	79072	-7.974694135	0.543	3.183	COG:1761_DNA-directed_RNA_polymerase__subunit_L
0000_all_organisms	46|46	COG:1781	A	18	27	16287	79066	-3.630784143	0.4	2.342	COG:1781_Aspartate_carbamoyltransferase__regulatory_subunit
0000_all_organisms	46|46	COG:1782	A	0	52	16305	79041	-3.920818754	0	0	COG:1782_Predicted_metal-dependent_RNase__consists_of_a_metallo-beta-lactamase_domain_and_an_RNA-binding_KH_domain
0000_all_organisms	46|46	COG:1793	A	1	60	16304	79033	-3.609064893	0.016	0.096	COG:1793_ATP-dependent_DNA_ligase
0000_all_organisms	46|46	COG:1795	A	11	9	16294	79084	-3.876148359	0.55	3.219	COG:1795_Uncharacterized_conserved_protein
0000_all_organisms	46|46	COG:1797	A	0	50	16305	79043	-3.716698771	0	0	COG:1797_Cobyrinic_acid_a_c-diamide_synthase
0000_all_organisms	46|46	COG:1813	A	20	29	16285	79064	-4.115204636	0.408	2.39	COG:1813_Predicted_transcription_factor__homolog_of_eukaryotic_MBF1
0000_all_organisms	46|46	COG:1826	A	23	10	16282	79083	-10.45967053	0.697	4.082	COG:1826_Sec-independent_protein_secretion_pathway_components
0000_all_organisms	46|46	COG:1828	A	26	6	16279	79087	-14.46470588	0.813	4.76	COG:1828_Phosphoribosylformylglycinamidine_(FGAM)_synthase__PurS_component
0000_all_organisms	46|46	COG:1830	A	24	44	16281	79049	-3.557520231	0.353	2.067	COG:1830_DhnA-type_fructose-1_6-bisphosphate_aldolase_and_related_enzymes
0000_all_organisms	46|46	COG:1832	A	13	12	16292	79081	-4.153662888	0.52	3.044	COG:1832_Predicted_CoA-binding_protein
0000_all_organisms	46|46	COG:1839	A	12	11	16293	79082	-3.89279003	0.522	3.054	COG:1839_Uncharacterized_conserved_protein
0000_all_organisms	46|46	COG:1846	A	48	112	16257	78981	-4.27572413	0.3	1.757	COG:1846_Transcriptional_regulators
0000_all_organisms	46|46	COG:1873	A	35	24	16270	79069	-12.41793664	0.593	3.476	COG:1873_Uncharacterized_conserved_protein
0000_all_organisms	46|46	COG:1885	A	15	14	16290	79079	-4.675717545	0.517	3.028	COG:1885_Uncharacterized_protein_conserved_in_archaea
0000_all_organisms	46|46	COG:1888	A	17	14	16288	79079	-5.68613278	0.548	3.211	COG:1888_Uncharacterized_protein_conserved_in_archaea
0000_all_organisms	46|46	COG:1890	A	23	22	16282	79071	-6.73754891	0.511	2.993	COG:1890_Ribosomal_protein_S3AE
0000_all_organisms	46|46	COG:1908	A	17	18	16288	79075	-4.754487332	0.486	2.844	COG:1908_Coenzyme_F420-reducing_hydrogenase__delta_subunit
0000_all_organisms	46|46	COG:1917	A	30	35	16275	79058	-7.279840697	0.462	2.704	COG:1917_Uncharacterized_conserved_protein__contains_double-stranded_beta-helix_domain
0000_all_organisms	46|46	COG:1918	A	13	6	16292	79087	-5.991399828	0.684	4.006	COG:1918_Fe2+_transport_system_protein_A
0000_all_organisms	46|46	COG:1927	A	14	5	16291	79088	-7.054039296	0.737	4.314	COG:1927_Coenzyme_F420-dependent_N(5)_N(10)-methenyltetrahydromethanopterin_dehydrogenase
0000_all_organisms	46|46	COG:1930	A	14	4	16291	79089	-7.559090918	0.778	4.554	COG:1930_ABC-type_cobalt_transport_system__periplasmic_component
0000_all_organisms	46|46	COG:1941	A	19	25	16286	79068	-4.3400838	0.432	2.528	COG:1941_Coenzyme_F420-reducing_hydrogenase__gamma_subunit
0000_all_organisms	46|46	COG:1958	A	27	15	16278	79078	-10.89619628	0.643	3.766	COG:1958_Small_nuclear_ribonucleoprotein_(snRNP)_homolog
0000_all_organisms	46|46	COG:1962	A	16	8	16289	79085	-7.018634491	0.667	3.903	COG:1962_Tetrahydromethanopterin_S-methyltransferase__subunit_H
0000_all_organisms	46|46	COG:1976	A	0	46	16305	79047	-3.560667306	0	0	COG:1976_Translation_initiation_factor_6_(eIF-6)
0000_all_organisms	46|46	COG:1977	A	43	36	16262	79057	-13.25492521	0.544	3.19	COG:1977_Molybdopterin_converting_factor__small_subunit
0000_all_organisms	46|46	COG:1990	A	20	26	16285	79067	-4.590066877	0.435	2.546	COG:1990_Uncharacterized_conserved_protein
0000_all_organisms	46|46	COG:1997	A	40	6	16265	79087	-24.20830935	0.87	5.098	COG:1997_Ribosomal_protein_L37AE/L43A
0000_all_organisms	46|46	COG:2002	A	44	27	16261	79066	-16.44611697	0.62	3.633	COG:2002_Regulators_of_stationary/sporulation_gene_expression
0000_all_organisms	46|46	COG:2004	A	40	4	16265	79089	-25.88941029	0.909	5.33	COG:2004_Ribosomal_protein_S24E
0000_all_organisms	46|46	COG:2007	A	35	11	16270	79082	-17.60554832	0.761	4.459	COG:2007_Ribosomal_protein_S8E
0000_all_organisms	46|46	COG:2009	A	11	6	16294	79087	-4.790484985	0.647	3.788	COG:2009_Succinate_dehydrogenase/fumarate_reductase__cytochrome_b_subunit
0000_all_organisms	46|46	COG:2012	A	12	13	16293	79080	-3.453457337	0.48	2.81	COG:2012_DNA-directed_RNA_polymerase__subunit_H__RpoH/RPB5
0000_all_organisms	46|46	COG:2023	A	18	19	16287	79074	-5.013676223	0.486	2.848	COG:2023_RNase_P_subunit_RPR2
0000_all_organisms	46|46	COG:2026	A	22	30	16283	79063	-4.759450752	0.423	2.477	COG:2026_Cytotoxic_translational_repressor_of_toxin-antitoxin_stability_system
0000_all_organisms	46|46	COG:2033	A	16	11	16289	79082	-5.995678626	0.593	3.47	COG:2033_Desulfoferrodoxin
0000_all_organisms	46|46	COG:2037	A	14	11	16291	79082	-4.920818754	0.56	3.278	COG:2037_Formylmethanofuran:tetrahydromethanopterin_formyltransferase
0000_all_organisms	46|46	COG:2044	A	13	16	16292	79077	-3.333482019	0.448	2.624	COG:2044_Predicted_peroxiredoxins
0000_all_organisms	46|46	COG:2048	A	20	30	16285	79063	-3.970616222	0.4	2.342	COG:2048_Heterodisulfide_reductase__subunit_B
0000_all_organisms	46|46	COG:2058	A	30	14	16275	79079	-13.06148027	0.682	3.995	COG:2058_Ribosomal_protein_L12E/L44/L45/RPP1/RPP2
0000_all_organisms	46|46	COG:2064	A	3	104	16302	78989	-5.129011186	0.028	0.164	COG:2064_Flp_pilus_assembly_protein_TadC
0000_all_organisms	46|46	COG:2080	A	11	11	16294	79082	-3.399027104	0.5	2.927	COG:2080_Aerobic-type_carbon_monoxide_dehydrogenase__small_subunit_CoxS/CutS_homologs
0000_all_organisms	46|46	COG:2092	A	37	8	16268	79085	-20.69897	0.822	4.819	COG:2092_Translation_elongation_factor_EF-1beta
0000_all_organisms	46|46	COG:2097	A	33	13	16272	79080	-15.34294415	0.717	4.204	COG:2097_Ribosomal_protein_L31E
0000_all_organisms	46|46	COG:2101	A	23	44	16282	79049	-3.263603498	0.343	2.01	COG:2101_TATA-box_binding_protein_(TBP)__component_of_TFIID_and_TFIIIB
0000_all_organisms	46|46	COG:2125	A	33	12	16272	79081	-15.81247928	0.733	4.297	COG:2125_Ribosomal_protein_S6E_(S10)
0000_all_organisms	46|46	COG:2139	A	39	7	16266	79086	-22.7619539	0.848	4.97	COG:2139_Ribosomal_protein_L21E
0000_all_organisms	46|46	COG:2141	A	18	30	16287	79063	-3.143875556	0.375	2.195	COG:2141_Coenzyme_F420-dependent_N5_N10-methylene_tetrahydromethanopterin_reductase_and_related_flavin-dependent_oxidoreductases
0000_all_organisms	46|46	COG:2146	A	28	24	16277	79069	-8.732828272	0.538	3.154	COG:2146_Ferredoxin_subunits_of_nitrite_reductase_and_ring-hydroxylating_dioxygenases
0000_all_organisms	46|46	COG:2151	A	29	23	16276	79070	-9.507239611	0.558	3.267	COG:2151_Predicted_metal-sulfur_cluster_biosynthetic_enzyme
0000_all_organisms	46|46	COG:2163	A	19	3	16286	79090	-11.62342304	0.864	5.058	COG:2163_Ribosomal_protein_L14E/L6E/L27E
0000_all_organisms	46|46	COG:2174	A	18	8	16287	79085	-8.231361899	0.692	4.054	COG:2174_Ribosomal_protein_L34E
0000_all_organisms	46|46	COG:2185	A	13	10	16292	79083	-4.663540266	0.565	3.309	COG:2185_Methylmalonyl-CoA_mutase__C-terminal_domain/subunit_(cobalamin-binding)
0000_all_organisms	46|46	COG:2202	A	6	451	16299	78642	-28.07727454	0.013	0.076	COG:2202_FOG:_PAS/PAC_domain
0000_all_organisms	46|46	COG:2210	A	18	23	16287	79070	-4.258060922	0.439	2.57	COG:2210_Uncharacterized_conserved_protein
0000_all_organisms	46|46	COG:2212	A	15	9	16290	79084	-6.073657553	0.625	3.659	COG:2212_Multisubunit_Na+/H+_antiporter__MnhF_subunit
0000_all_organisms	46|46	COG:2218	A	17	25	16288	79068	-3.53165267	0.405	2.37	COG:2218_Formylmethanofuran_dehydrogenase_subunit_C
0000_all_organisms	46|46	COG:2219	A	0	48	16305	79045	-3.749579998	0	0	COG:2219_Eukaryotic-type_DNA_primase__large_subunit
0000_all_organisms	46|46	COG:2237	A	0	45	16305	79048	-3.345823458	0	0	COG:2237_Predicted_membrane_protein
0000_all_organisms	46|46	COG:2238	A	27	18	16278	79075	-9.88941029	0.6	3.515	COG:2238_Ribosomal_protein_S19E_(S16A)
0000_all_organisms	46|46	COG:2244	A	3	110	16302	78983	-5.645891561	0.027	0.155	COG:2244_Membrane_protein_involved_in_the_export_of_O-antigen_and_teichoic_acid
0000_all_organisms	46|46	COG:2250	A	61	62	16244	79031	-15.89279003	0.496	2.909	COG:2250_Uncharacterized_conserved_protein_related_to_C-terminal_domain_of_eukaryotic_chaperone__SACSIN
0000_all_organisms	46|46	COG:2259	A	11	4	16294	79089	-5.600326279	0.733	4.293	COG:2259_Predicted_membrane_protein
0000_all_organisms	46|46	COG:2412	A	17	16	16288	79077	-5.194499142	0.515	3.016	COG:2412_Uncharacterized_conserved_protein
0000_all_organisms	46|46	COG:2427	A	18	23	16287	79070	-4.258060922	0.439	2.57	COG:2427_Uncharacterized_conserved_protein
0000_all_organisms	46|46	COG:2440	A	11	8	16294	79085	-4.150580586	0.579	3.389	COG:2440_Ferredoxin-like_protein
0000_all_organisms	46|46	COG:2450	A	16	10	16289	79083	-6.311580178	0.615	3.603	COG:2450_Uncharacterized_conserved_protein
0000_all_organisms	46|46	COG:2511	A	0	47	16305	79046	-3.548213564	0	0	COG:2511_Archaeal_Glu-tRNAGln_amidotransferase_subunit_E_(contains_GAD_domain)
0000_all_organisms	46|46	COG:2520	A	2	90	16303	79003	-4.978810701	0.022	0.127	COG:2520_Predicted_methyltransferase
0000_all_organisms	46|46	COG:2710	A	4	87	16301	79006	-3.389339837	0.044	0.257	COG:2710_Nitrogenase_molybdenum-iron_protein__alpha_and_beta_chains
0000_all_organisms	46|46	COG:3252	A	12	14	16293	79079	-3.257274869	0.462	2.702	COG:3252_Methenyltetrahydromethanopterin_cyclohydrolase
0000_all_organisms	46|46	COG:3255	A	11	9	16294	79084	-3.876148359	0.55	3.219	COG:3255_Putative_sterol_carrier_protein
0000_all_organisms	46|46	COG:3291	A	11	219	16294	78874	-7.692503962	0.048	0.279	COG:3291_FOG:_PKD_repeat
0000_all_organisms	46|46	COG:3355	A	35	29	16270	79064	-11.00174066	0.547	3.204	COG:3355_Predicted_transcriptional_regulator
0000_all_organisms	46|46	COG:3357	A	14	9	16291	79084	-5.507239611	0.609	3.564	COG:3357_Predicted_transcriptional_regulator_containing_an_HTH_domain_fused_to_a_Zn-ribbon
0000_all_organisms	46|46	COG:3370	A	10	6	16295	79087	-4.207608311	0.625	3.658	COG:3370_Uncharacterized_protein_conserved_in_archaea
0000_all_organisms	46|46	COG:3385	A	8	166	16297	78927	-6.062482108	0.046	0.269	COG:3385_FOG:_Transposase_and_inactivated_derivatives
0000_all_organisms	46|46	COG:3388	A	14	8	16291	79085	-5.838631998	0.636	3.726	COG:3388_Uncharacterized_protein_conserved_in_archaea
0000_all_organisms	46|46	COG:3391	A	4	85	16301	79008	-3.229147988	0.045	0.263	COG:3391_Uncharacterized_conserved_protein
0000_all_organisms	46|46	COG:3420	A	2	97	16303	78996	-5.503070352	0.02	0.118	COG:3420_Nitrous_oxidase_accessory_protein
0000_all_organisms	46|46	COG:3427	A	11	11	16294	79082	-3.399027104	0.5	2.927	COG:3427_Uncharacterized_conserved_protein
0000_all_organisms	46|46	COG:3432	A	32	17	16273	79076	-13.08249449	0.653	3.827	COG:3432_Predicted_transcriptional_regulator
0000_all_organisms	46|46	COG:3576	A	16	20	16289	79073	-3.924453039	0.444	2.602	COG:3576_Predicted_flavin-nucleotide-binding_protein_structurally_related_to_pyridoxine_5'-phosphate_oxidase
0000_all_organisms	46|46	COG:3609	A	16	11	16289	79082	-5.995678626	0.593	3.47	COG:3609_Predicted_transcriptional_regulators_containing_the_CopG/Arc/MetJ_DNA-binding_domain
0000_all_organisms	46|46	COG:3635	A	1	54	16304	79039	-3.049148541	0.018	0.106	COG:3635_Predicted_phosphoglycerate_mutase__AP_superfamily
0000_all_organisms	46|46	COG:3642	A	1	59	16304	79034	-3.400116928	0.017	0.097	COG:3642_Mn2+-dependent_serine/threonine_protein_kinase
0000_all_organisms	46|46	COG:3666	A	1	59	16304	79034	-3.400116928	0.017	0.097	COG:3666_Transposase_and_inactivated_derivatives
0000_all_organisms	46|46	COG:3830	A	16	6	16289	79087	-7.860120914	0.727	4.258	COG:3830_ACT_domain-containing_protein
0000_all_organisms	46|46	COG:3839	A	9	140	16296	78953	-3.950781977	0.06	0.353	COG:3839_ABC-type_sugar_transport_systems__ATPase_components
0000_all_organisms	46|46	COG:3920	A	1	126	16304	78967	-8.716698771	0.008	0.046	COG:3920_Signal_transduction_histidine_kinase
0000_all_organisms	46|46	COG:4054	A	21	2	16284	79091	-13.86646109	0.913	5.348	COG:4054_Methyl_coenzyme_M_reductase__beta_subunit
0000_all_organisms	46|46	COG:4057	A	21	2	16284	79091	-13.86646109	0.913	5.348	COG:4057_Methyl_coenzyme_M_reductase__gamma_subunit
0000_all_organisms	46|46	COG:4058	A	21	2	16284	79091	-13.86646109	0.913	5.348	COG:4058_Methyl_coenzyme_M_reductase__alpha_subunit
0000_all_organisms	46|46	COG:4059	A	11	7	16294	79086	-4.453457337	0.611	3.577	COG:4059_Tetrahydromethanopterin_S-methyltransferase__subunit_E
0000_all_organisms	46|46	COG:4060	A	14	4	16291	79089	-7.559090918	0.778	4.554	COG:4060_Tetrahydromethanopterin_S-methyltransferase__subunit_D
0000_all_organisms	46|46	COG:4061	A	12	6	16293	79087	-5.385102784	0.667	3.903	COG:4061_Tetrahydromethanopterin_S-methyltransferase__subunit_C
0000_all_organisms	46|46	COG:4062	A	10	8	16295	79085	-3.614393726	0.556	3.252	COG:4062_Tetrahydromethanopterin_S-methyltransferase__subunit_B
0000_all_organisms	46|46	COG:4063	A	23	11	16282	79082	-10.04672366	0.676	3.962	COG:4063_Tetrahydromethanopterin_S-methyltransferase__subunit_A
0000_all_organisms	46|46	COG:4113	A	20	34	16285	79059	-3.392544977	0.37	2.168	COG:4113_Predicted_nucleic_acid-binding_protein__contains_PIN_domain
0000_all_organisms	46|46	COG:4177	A	0	48	16305	79045	-3.749579998	0	0	COG:4177_ABC-type_branched-chain_amino_acid_transport_system__permease_component
0000_all_organisms	46|46	COG:4608	A	6	104	16299	78989	-3.289882635	0.055	0.319	COG:4608_ABC-type_oligopeptide_transport_system__ATPase_component
0000_all_organisms	46|46	COG:4738	A	20	14	16285	79079	-7.280668713	0.588	3.445	COG:4738_Predicted_transcriptional_regulator
0000_all_organisms	46|46	COG:4742	A	2	91	16303	79002	-4.962573502	0.022	0.126	COG:4742_Predicted_transcriptional_regulator
0000_all_organisms	46|46	COG:4746	A	14	10	16291	79083	-5.201349355	0.583	3.415	COG:4746_Uncharacterized_protein_conserved_in_archaea
0000_all_organisms	46|46	COG:4802	A	11	10	16294	79083	-3.627087997	0.524	3.066	COG:4802_Ferredoxin-thioredoxin_reductase__catalytic_subunit
0000_all_organisms	46|46	COG:4830	A	13	2	16292	79091	-8.104025268	0.867	5.074	COG:4830_Ribosomal_protein_S26
0000_all_organisms	46|46	COG:4948	A	1	56	16304	79037	-3.238072162	0.018	0.103	COG:4948_L-alanine-DL-glutamate_epimerase_and_related_enzymes_of_enolase_superfamily
0000_all_organisms	46|46	COG:5012	A	37	28	16268	79065	-12.31247104	0.569	3.336	COG:5012_Predicted_cobalamin_binding_protein
0000_all_organisms	46|46	COG:5256	A	27	21	16278	79072	-9.009217308	0.563	3.295	COG:5256_Translation_elongation_factor_EF-1alpha_(GTPase)
0000_all_organisms	46|46	COG:5421	A	0	53	16305	79040	-4.134896025	0	0	COG:5421_Transposase
GC_content	21|46	COG:1622	B	3	15	13	3	-3.411168274	0.167	0.205	COG:1622_Heme/copper-type_cytochrome/quinol_oxidases__subunit_2
Genome_size	5|46	COG:0500	B	3	213	48	388	-5.490797478	0.014	0.126	COG:500_SAM-dependent_methyltransferases
Genome_size	5|46	COG:0864	B	0	16	26	31	-3.496209317	0	0	COG:864_Predicted_transcriptional_regulators_containing_the_CopG/Arc/MetJ_DNA-binding_domain_and_a_metal-binding_domain
Genome_size	5|46	COG:1708	B	2	21	85	106	-3.219682688	0.087	0.195	COG:1708_Predicted_nucleotidyltransferases
Habitat=Aquatic	20|45	COG:1941	B	4	20	15	5	-3.761953897	0.167	0.222	COG:1941_Coenzyme_F420-reducing_hydrogenase__gamma_subunit
Habitat=Multiple	4|45	COG:0500	B	1	134	50	454	-3.991399828	0.007	0.075	COG:500_SAM-dependent_methyltransferases
Habitat=Multiple	4|45	COG:1943	B	0	31	8	17	-3.118615343	0	0	COG:1943_Transposase_and_inactivated_derivatives
Habitat=Specialized	17|45	COG:0183	B	0	77	9	59	-3.089909454	0	0	COG:183_Acetyl-CoA_acetyltransferase
Habitat=Specialized	17|45	COG:0463	B	9	92	1	233	-3.924453039	0.089	20.851	COG:463_Glycosyltransferases_involved_in_cell_wall_biogenesis
Habitat=Specialized	17|45	COG:0500	B	29	147	22	441	-5.32330639	0.165	3.468	COG:500_SAM-dependent_methyltransferases
Habitat=Specialized	17|45	COG:0517	B	42	123	37	261	-3.320572103	0.255	2.05	COG:517_FOG:_CBS_domain
Habitat=Specialized	17|45	COG:0642	B	4	20	1	392	-4.386158178	0.167	65.5	COG:642_Signal_transduction_histidine_kinase
Habitat=Specialized	17|45	COG:1156	B	1	16	19	11	-3.847711656	0.059	0.093	COG:1156_Archaeal/vacuolar-type_H+-ATPase_subunit_B
Habitat=Specialized	17|45	COG:1321	B	18	20	7	56	-4.07007044	0.474	4.263	COG:1321_Mn-dependent_transcriptional_regulator
Habitat=Specialized	17|45	COG:1632	B	7	14	26	3	-4.294992041	0.333	0.372	COG:1632_Ribosomal_protein_L15E
Habitat=Specialized	17|45	COG:1846	B	31	32	17	80	-4.438898616	0.492	2.808	COG:1846_Transcriptional_regulators
Habitat=Specialized	17|45	COG:5256	B	4	14	23	6	-3.705533774	0.222	0.28	COG:5256_Translation_elongation_factor_EF-1alpha_(GTPase)
Motility	23|39	COG:0680	B	2	34	9	11	-3.121478204	0.056	0.123	COG:680_Ni_Fe-hydrogenase_maturation_factor
Motility	23|39	COG:3355	B	5	17	26	7	-4.171340103	0.227	0.288	COG:3355_Predicted_transcriptional_regulator
Oxygen_req=Aerobic	9|43	COG:1846	B	23	19	25	85	-3.46470588	0.548	2.41	COG:1846_Transcriptional_regulators
Oxygen_req=Aerobic	9|43	COG:1848	B	16	16	11	64	-3.632644079	0.5	3.409	COG:1848_Predicted_nucleic_acid-binding_protein__contains_PIN_domain
Oxygen_req=Aerobic	9|43	COG:3355	B	25	7	8	19	-3.617982957	0.781	2.637	COG:3355_Predicted_transcriptional_regulator
Oxygen_req=Anaerobic	29|43	COG:0500	B	20	420	22	141	-3.370590401	0.045	0.337	COG:500_SAM-dependent_methyltransferases
Oxygen_req=Anaerobic	29|43	COG:1846	B	13	81	35	23	-8.503070352	0.138	0.229	COG:1846_Transcriptional_regulators
Oxygen_req=Anaerobic	29|43	COG:1848	B	10	62	17	18	-3.607303047	0.139	0.286	COG:1848_Predicted_nucleic_acid-binding_protein__contains_PIN_domain
Oxygen_req=Anaerobic	29|43	COG:2138	B	14	10	1	18	-3.514278574	0.583	11.083	COG:2138_Uncharacterized_conserved_protein
Oxygen_req=Facultative	5|43	COG:0463	B	6	31	5	273	-3.276544328	0.162	9.016	COG:463_Glycosyltransferases_involved_in_cell_wall_biogenesis
Oxygen_req=Facultative	5|43	COG:0675	B	12	30	14	227	-4.277366077	0.286	4.918	COG:675_Transposase_and_inactivated_derivatives
Oxygen_req=Facultative	5|43	COG:1846	B	12	4	36	100	-3.679853714	0.75	2.833	COG:1846_Transcriptional_regulators
Oxygen_req=StrictAerobe(YES)_vs_StrictAnaerobe(NO)	9|38	COG:0500	B	16	97	20	420	-3.077274542	0.142	3.115	COG:500_SAM-dependent_methyltransferases
Oxygen_req=StrictAerobe(YES)_vs_StrictAnaerobe(NO)	9|38	COG:1846	B	23	19	13	81	-5.804100348	0.548	3.96	COG:1846_Transcriptional_regulators
Oxygen_req=StrictAerobe(YES)_vs_StrictAnaerobe(NO)	9|38	COG:1848	B	16	16	10	62	-3.747146969	0.5	3.6	COG:1848_Predicted_nucleic_acid-binding_protein__contains_PIN_domain
Shape=coccus	11|27	COG:0778	B	11	24	1	45	-3.548213564	0.314	14.457	COG:778_Nitroreductase
Shape=rod	11|40	COG:0438	B	10	76	7	306	-3.158015195	0.116	5.199	COG:438_Glycosyltransferase
Thermophilic	27|44	COG:0174	B	3	32	13	14	-3.064492734	0.086	0.178	COG:174_Glutamine_synthetase
Thermophilic	27|44	COG:0500	B	35	221	8	357	-7.27572413	0.137	6.238	COG:500_SAM-dependent_methyltransferases
Thermophilic	27|44	COG:0517	B	60	199	19	180	-3.982966661	0.232	2.426	COG:517_FOG:_CBS_domain
Thermophilic	27|44	COG:1155	B	4	27	12	6	-3.559090918	0.129	0.194	COG:1155_Archaeal/vacuolar-type_H+-ATPase_subunit_A
Thermophilic	27|44	COG:1156	B	5	22	14	5	-3.576754126	0.185	0.251	COG:1156_Archaeal/vacuolar-type_H+-ATPase_subunit_B
Thermophilic	27|44	COG:1708	B	82	91	4	33	-4.519993057	0.474	4.384	COG:1708_Predicted_nucleotidyltransferases
Thermophilic	27|44	COG:1846	B	34	47	13	65	-3.292429824	0.42	2.519	COG:1846_Transcriptional_regulators
Thermophilic	27|44	COG:1890	B	7	20	14	2	-3.920818754	0.259	0.296	COG:1890_Ribosomal_protein_S3AE
