# Supplementary material for: Translational Selection Is Ubiquitous in Prokaryotes
Source: PLoS Genet. 2010 Jun 24;6(6):e1001004. doi: 10.1371/journal.pgen.1001004 (PMC2891978; doi:10.1371/journal.pgen.1001004)
Supplement: Dataset S2 — Tests for enrichment or depletion of OCU genes in Gene Ontology functional categories and COG orthologous groups. (0.38 MB ZIP) [file pgen.1001004.s002.zip › Dataset_S2_Archaea/Database_S2_Archaea_p=1e-3_enrTreshold=1.5x_GO_exhaustive.txt]

OrgGroup	OrgsIn|Total	GeneGroup	testAorB	inGroupFlagged	inGroupNoFlag	outOfGroupFlagged	outOfGroupNoFlag	log_pValue	flagFreqHere	Enrichment	GeneGroupDescription
0000_all_organisms	46|46	GO:0000030	A	1	56	16304	79037	-3.238072162	0.018	0.103	GO:30_mannosyltransferase_activity
0000_all_organisms	46|46	GO:0000041	A	39	488	16266	78605	-9.946921557	0.074	0.432	GO:41_transition_metal_ion_transport
0000_all_organisms	46|46	GO:0000154	A	1	54	16304	79039	-3.049148541	0.018	0.106	GO:154_rRNA_modification
0000_all_organisms	46|46	GO:0000155	A	3	640	16302	78453	-46.71669877	0.005	0.027	GO:155_two-component_sensor_activity
0000_all_organisms	46|46	GO:0000160	A	55	684	16250	78409	-13.63827216	0.074	0.434	GO:160_two-component_signal_transduction_system_(phosphorelay)
0000_all_organisms	46|46	GO:0000162	A	9	215	16296	78878	-8.446116973	0.04	0.235	GO:162_tryptophan_biosynthetic_process
0000_all_organisms	46|46	GO:0000166	A	856	9898	15449	69195	-183.5512937	0.08	0.436	GO:166_nucleotide_binding
0000_all_organisms	46|46	GO:0000179	A	1	54	16304	79039	-3.049148541	0.018	0.106	GO:179_rRNA_(adenine-N6_N6-)-dimethyltransferase_activity
0000_all_organisms	46|46	GO:0000228	A	0	84	16305	79009	-6.605548319	0	0	GO:228_nuclear_chromosome
0000_all_organisms	46|46	GO:0000271	A	18	317	16287	78776	-9.853871964	0.054	0.314	GO:271_polysaccharide_biosynthetic_process
0000_all_organisms	46|46	GO:0000287	A	96	1100	16209	77993	-19.13608262	0.08	0.466	GO:287_magnesium_ion_binding
0000_all_organisms	46|46	GO:0001522	A	4	123	16301	78970	-5.821023053	0.031	0.184	GO:1522_pseudouridine_synthesis
0000_all_organisms	46|46	GO:0001680	A	0	47	16305	79046	-3.548213564	0	0	GO:1680_tRNA_3'-terminal_CCA_addition
0000_all_organisms	46|46	GO:0001882	A	0	71	16305	79022	-5.434152181	0	0	GO:1882_nucleoside_binding
0000_all_organisms	46|46	GO:0003678	A	4	113	16301	78980	-4.974694135	0.034	0.2	GO:3678_DNA_helicase_activity
0000_all_organisms	46|46	GO:0003689	A	4	99	16301	78994	-4.185086819	0.039	0.227	GO:3689_DNA_clamp_loader_activity
0000_all_organisms	46|46	GO:0003700	A	373	1026	15932	78067	-18.69250396	0.267	1.573	GO:3700_transcription_factor_activity
0000_all_organisms	46|46	GO:0003735	A	783	1360	15522	77733	-104.8477117	0.365	2.195	GO:3735_structural_constituent_of_ribosome
0000_all_organisms	46|46	GO:0003743	A	176	393	16129	78700	-15.29670862	0.309	1.819	GO:3743_translation_initiation_factor_activity
0000_all_organisms	46|46	GO:0003746	A	76	124	16229	78969	-11.66554625	0.38	2.229	GO:3746_translation_elongation_factor_activity
0000_all_organisms	46|46	GO:0003755	A	44	49	16261	79044	-10.79588002	0.473	2.773	GO:3755_peptidyl-prolyl_cis-trans_isomerase_activity
0000_all_organisms	46|46	GO:0003824	A	4169	36076	12136	43017	-300	0.104	0.471	GO:3824_catalytic_activity
0000_all_organisms	46|46	GO:0003852	A	1	82	16304	79011	-5.228412519	0.012	0.07	GO:3852_2-isopropylmalate_synthase_activity
0000_all_organisms	46|46	GO:0003856	A	2	63	16303	79030	-3.084600165	0.031	0.18	GO:3856_3-dehydroquinate_synthase_activity
0000_all_organisms	46|46	GO:0003866	A	0	42	16305	79051	-3.171340103	0	0	GO:3866_3-phosphoshikimate_1-carboxyvinyltransferase_activity
0000_all_organisms	46|46	GO:0003883	A	0	42	16305	79051	-3.171340103	0	0	GO:3883_CTP_synthase_activity
0000_all_organisms	46|46	GO:0003887	A	13	248	16292	78845	-8.327902142	0.05	0.291	GO:3887_DNA-directed_DNA_polymerase_activity
0000_all_organisms	46|46	GO:0003896	A	0	92	16305	79001	-7.143875556	0	0	GO:3896_DNA_primase_activity
0000_all_organisms	46|46	GO:0003909	A	1	77	16304	79016	-4.869666232	0.013	0.075	GO:3909_DNA_ligase_activity
0000_all_organisms	46|46	GO:0003910	A	1	74	16304	79019	-4.692503962	0.013	0.078	GO:3910_DNA_ligase_(ATP)_activity
0000_all_organisms	46|46	GO:0003916	A	7	208	16298	78885	-9.335358024	0.033	0.19	GO:3916_DNA_topoisomerase_activity
0000_all_organisms	46|46	GO:0003917	A	1	83	16304	79010	-5.416801226	0.012	0.07	GO:3917_DNA_topoisomerase_type_I_activity
0000_all_organisms	46|46	GO:0003918	A	5	137	16300	78956	-6.018634491	0.035	0.206	GO:3918_DNA_topoisomerase_(ATP-hydrolyzing)_activity
0000_all_organisms	46|46	GO:0003951	A	1	76	16304	79017	-4.872895202	0.013	0.076	GO:3951_NAD+_kinase_activity
0000_all_organisms	46|46	GO:0003995	A	6	125	16299	78968	-4.657577319	0.046	0.268	GO:3995_acyl-CoA_dehydrogenase_activity
0000_all_organisms	46|46	GO:0004003	A	1	89	16304	79004	-5.777283529	0.011	0.065	GO:4003_ATP-dependent_DNA_helicase_activity
0000_all_organisms	46|46	GO:0004014	A	22	21	16283	79072	-6.48148606	0.512	2.996	GO:4014_adenosylmethionine_decarboxylase_activity
0000_all_organisms	46|46	GO:0004044	A	0	70	16305	79023	-5.46470588	0	0	GO:4044_amidophosphoribosyltransferase_activity
0000_all_organisms	46|46	GO:0004045	A	19	24	16286	79069	-4.510041521	0.442	2.587	GO:4045_aminoacyl-tRNA_hydrolase_activity
0000_all_organisms	46|46	GO:0004049	A	3	88	16302	79005	-4.129011186	0.033	0.193	GO:4049_anthranilate_synthase_activity
0000_all_organisms	46|46	GO:0004066	A	0	53	16305	79040	-4.134896025	0	0	GO:4066_asparagine_synthase_(glutamine-hydrolyzing)_activity
0000_all_organisms	46|46	GO:0004067	A	1	64	16304	79029	-3.966576245	0.015	0.09	GO:4067_asparaginase_activity
0000_all_organisms	46|46	GO:0004133	A	0	47	16305	79046	-3.548213564	0	0	GO:4133_glycogen_debranching_enzyme_activity
0000_all_organisms	46|46	GO:0004151	A	0	44	16305	79049	-3.367542708	0	0	GO:4151_dihydroorotase_activity
0000_all_organisms	46|46	GO:0004156	A	0	67	16305	79026	-5.279014256	0	0	GO:4156_dihydropteroate_synthase_activity
0000_all_organisms	46|46	GO:0004175	A	75	668	16230	78425	-7.076755981	0.101	0.589	GO:4175_endopeptidase_activity
0000_all_organisms	46|46	GO:0004177	A	7	186	16298	78907	-7.872895202	0.036	0.212	GO:4177_aminopeptidase_activity
0000_all_organisms	46|46	GO:0004222	A	18	290	16287	78803	-8.279840697	0.058	0.341	GO:4222_metalloendopeptidase_activity
0000_all_organisms	46|46	GO:0004252	A	13	223	16292	78870	-6.8569852	0.055	0.322	GO:4252_serine-type_endopeptidase_activity
0000_all_organisms	46|46	GO:0004359	A	7	250	16298	78843	-12.35066514	0.027	0.159	GO:4359_glutaminase_activity
0000_all_organisms	46|46	GO:0004360	A	0	47	16305	79046	-3.548213564	0	0	GO:4360_glutamine-fructose-6-phosphate_transaminase_(isomerizing)_activity
0000_all_organisms	46|46	GO:0004386	A	16	697	16289	78396	-36.68613278	0.022	0.13	GO:4386_helicase_activity
0000_all_organisms	46|46	GO:0004412	A	0	43	16305	79050	-3.140261434	0	0	GO:4412_homoserine_dehydrogenase_activity
0000_all_organisms	46|46	GO:0004420	A	0	48	16305	79045	-3.749579998	0	0	GO:4420_hydroxymethylglutaryl-CoA_reductase_(NADPH)_activity
0000_all_organisms	46|46	GO:0004437	A	0	47	16305	79046	-3.548213564	0	0	GO:4437_inositol_or_phosphatidylinositol_phosphatase_activity
0000_all_organisms	46|46	GO:0004452	A	1	73	16304	79020	-4.48945499	0.014	0.079	GO:4452_isopentenyl-diphosphate_delta-isomerase_activity
0000_all_organisms	46|46	GO:0004455	A	16	23	16289	79070	-3.436518915	0.41	2.402	GO:4455_ketol-acid_reductoisomerase_activity
0000_all_organisms	46|46	GO:0004496	A	0	43	16305	79050	-3.140261434	0	0	GO:4496_mevalonate_kinase_activity
0000_all_organisms	46|46	GO:0004518	A	120	1247	16185	77846	-18.08884239	0.088	0.51	GO:4518_nuclease_activity
0000_all_organisms	46|46	GO:0004519	A	83	908	16222	78185	-14.59516628	0.084	0.487	GO:4519_endonuclease_activity
0000_all_organisms	46|46	GO:0004520	A	15	235	16290	78858	-6.511449283	0.06	0.35	GO:4520_endodeoxyribonuclease_activity
0000_all_organisms	46|46	GO:0004527	A	20	250	16285	78843	-5.319664487	0.074	0.433	GO:4527_exonuclease_activity
0000_all_organisms	46|46	GO:0004536	A	17	257	16288	78836	-6.903089987	0.062	0.362	GO:4536_deoxyribonuclease_activity
0000_all_organisms	46|46	GO:0004553	A	10	257	16295	78836	-10.57186521	0.037	0.219	GO:4553_hydrolase_activity__hydrolyzing_O-glycosyl_compounds
0000_all_organisms	46|46	GO:0004576	A	0	74	16305	79019	-5.850780887	0	0	GO:4576_oligosaccharyl_transferase_activity
0000_all_organisms	46|46	GO:0004618	A	0	49	16305	79044	-3.747146969	0	0	GO:4618_phosphoglycerate_kinase_activity
0000_all_organisms	46|46	GO:0004619	A	2	78	16303	79015	-4.109578981	0.025	0.146	GO:4619_phosphoglycerate_mutase_activity
0000_all_organisms	46|46	GO:0004632	A	0	43	16305	79050	-3.140261434	0	0	GO:4632_phosphopantothenate--cysteine_ligase_activity
0000_all_organisms	46|46	GO:0004633	A	0	44	16305	79049	-3.367542708	0	0	GO:4633_phosphopantothenoylcysteine_decarboxylase_activity
0000_all_organisms	46|46	GO:0004635	A	19	18	16286	79075	-5.709965389	0.514	3.007	GO:4635_phosphoribosyl-AMP_cyclohydrolase_activity
0000_all_organisms	46|46	GO:0004636	A	21	12	16284	79081	-8.490797478	0.636	3.727	GO:4636_phosphoribosyl-ATP_diphosphatase_activity
0000_all_organisms	46|46	GO:0004659	A	5	215	16300	78878	-11.39040559	0.023	0.133	GO:4659_prenyltransferase_activity
0000_all_organisms	46|46	GO:0004672	A	13	859	16292	78234	-51.53165267	0.015	0.086	GO:4672_protein_kinase_activity
0000_all_organisms	46|46	GO:0004673	A	3	640	16302	78453	-46.71669877	0.005	0.027	GO:4673_protein_histidine_kinase_activity
0000_all_organisms	46|46	GO:0004674	A	9	178	16296	78915	-6.132532512	0.048	0.281	GO:4674_protein_serine/threonine_kinase_activity
0000_all_organisms	46|46	GO:0004713	A	1	55	16304	79038	-3.251037139	0.018	0.104	GO:4713_protein_tyrosine_kinase_activity
0000_all_organisms	46|46	GO:0004746	A	32	41	16273	79052	-7.062983893	0.438	2.568	GO:4746_riboflavin_synthase_activity
0000_all_organisms	46|46	GO:0004747	A	0	59	16305	79034	-4.494850022	0	0	GO:4747_ribokinase_activity
0000_all_organisms	46|46	GO:0004748	A	0	41	16305	79052	-3.175874166	0	0	GO:4748_ribonucleoside-diphosphate_reductase_activity
0000_all_organisms	46|46	GO:0004764	A	1	81	16304	79012	-5.237321436	0.012	0.071	GO:4764_shikimate_5-dehydrogenase_activity
0000_all_organisms	46|46	GO:0004803	A	21	459	16284	78634	-16.71669877	0.044	0.255	GO:4803_transposase_activity
0000_all_organisms	46|46	GO:0004810	A	0	47	16305	79046	-3.548213564	0	0	GO:4810_tRNA_adenylyltransferase_activity
0000_all_organisms	46|46	GO:0004812	A	44	1019	16261	78074	-38.27002571	0.041	0.24	GO:4812_aminoacyl-tRNA_ligase_activity
0000_all_organisms	46|46	GO:0004814	A	0	46	16305	79047	-3.560667306	0	0	GO:4814_arginine-tRNA_ligase_activity
0000_all_organisms	46|46	GO:0004817	A	0	41	16305	79052	-3.175874166	0	0	GO:4817_cysteine-tRNA_ligase_activity
0000_all_organisms	46|46	GO:0004818	A	0	46	16305	79047	-3.560667306	0	0	GO:4818_glutamate-tRNA_ligase_activity
0000_all_organisms	46|46	GO:0004821	A	0	48	16305	79045	-3.749579998	0	0	GO:4821_histidine-tRNA_ligase_activity
0000_all_organisms	46|46	GO:0004823	A	0	50	16305	79043	-3.716698771	0	0	GO:4823_leucine-tRNA_ligase_activity
0000_all_organisms	46|46	GO:0004826	A	2	125	16303	78968	-7.415668776	0.016	0.092	GO:4826_phenylalanine-tRNA_ligase_activity
0000_all_organisms	46|46	GO:0004832	A	0	46	16305	79047	-3.560667306	0	0	GO:4832_valine-tRNA_ligase_activity
0000_all_organisms	46|46	GO:0004834	A	2	104	16303	78989	-6.031050319	0.019	0.11	GO:4834_tryptophan_synthase_activity
0000_all_organisms	46|46	GO:0004871	A	77	1086	16228	78007	-25.50031292	0.066	0.384	GO:4871_signal_transducer_activity
0000_all_organisms	46|46	GO:0005198	A	823	1411	15482	77682	-112.4921441	0.368	2.217	GO:5198_structural_molecule_activity
0000_all_organisms	46|46	GO:0005215	A	496	4969	15809	74124	-67.25963731	0.091	0.516	GO:5215_transporter_activity
0000_all_organisms	46|46	GO:0005216	A	10	167	16295	78926	-5.076755981	0.056	0.33	GO:5216_ion_channel_activity
0000_all_organisms	46|46	GO:0005244	A	5	93	16300	79000	-3.180456064	0.051	0.298	GO:5244_voltage-gated_ion_channel_activity
0000_all_organisms	46|46	GO:0005261	A	0	46	16305	79047	-3.560667306	0	0	GO:5261_cation_channel_activity
0000_all_organisms	46|46	GO:0005275	A	7	216	16298	78877	-10.01099538	0.031	0.183	GO:5275_amine_transmembrane_transporter_activity
0000_all_organisms	46|46	GO:0005315	A	13	169	16292	78924	-3.815308569	0.071	0.417	GO:5315_inorganic_phosphate_transmembrane_transporter_activity
0000_all_organisms	46|46	GO:0005342	A	11	346	16294	78747	-15.98716278	0.031	0.18	GO:5342_organic_acid_transmembrane_transporter_activity
0000_all_organisms	46|46	GO:0005381	A	4	203	16301	78890	-11.47886192	0.019	0.113	GO:5381_iron_ion_transmembrane_transporter_activity
0000_all_organisms	46|46	GO:0005488	A	3812	26235	12493	52858	-137.7212464	0.127	0.664	GO:5488_binding
0000_all_organisms	46|46	GO:0005524	A	600	7788	15705	71305	-169.3316141	0.072	0.396	GO:5524_ATP_binding
0000_all_organisms	46|46	GO:0005525	A	87	812	16218	78281	-9.552841969	0.097	0.564	GO:5525_GTP_binding
0000_all_organisms	46|46	GO:0005529	A	7	118	16298	78975	-3.71219827	0.056	0.327	GO:5529_sugar_binding
0000_all_organisms	46|46	GO:0005618	A	15	169	16290	78924	-3.110138279	0.082	0.476	GO:5618_cell_wall
0000_all_organisms	46|46	GO:0005657	A	4	140	16301	78953	-6.995678626	0.028	0.162	GO:5657_replication_fork
0000_all_organisms	46|46	GO:0005658	A	0	84	16305	79009	-6.605548319	0	0	GO:5658_alpha_DNA_polymerase:primase_complex
0000_all_organisms	46|46	GO:0005667	A	60	161	16245	78932	-3.665546249	0.271	1.591	GO:5667_transcription_factor_complex
0000_all_organisms	46|46	GO:0005694	A	15	455	16290	78638	-20.46344156	0.032	0.186	GO:5694_chromosome
0000_all_organisms	46|46	GO:0005840	A	855	1520	15450	77573	-110.6055483	0.36	2.168	GO:5840_ribosome
0000_all_organisms	46|46	GO:0005853	A	36	9	16269	79084	-19.39577395	0.8	4.689	GO:5853_eukaryotic_translation_elongation_factor_1_complex
0000_all_organisms	46|46	GO:0005960	A	19	6	16286	79087	-9.793174124	0.76	4.451	GO:5960_glycine_cleavage_complex
0000_all_organisms	46|46	GO:0005975	A	114	1809	16191	77284	-48.53165267	0.059	0.342	GO:5975_carbohydrate_metabolic_process
0000_all_organisms	46|46	GO:0005976	A	17	267	16288	78826	-7.459670525	0.06	0.35	GO:5976_polysaccharide_metabolic_process
0000_all_organisms	46|46	GO:0005977	A	0	45	16305	79048	-3.345823458	0	0	GO:5977_glycogen_metabolic_process
0000_all_organisms	46|46	GO:0005996	A	45	660	16260	78433	-16.49214413	0.064	0.372	GO:5996_monosaccharide_metabolic_process
0000_all_organisms	46|46	GO:0006006	A	43	510	16262	78583	-9.647817482	0.078	0.454	GO:6006_glucose_metabolic_process
0000_all_organisms	46|46	GO:0006007	A	37	425	16268	78668	-7.718966633	0.08	0.467	GO:6007_glucose_catabolic_process
0000_all_organisms	46|46	GO:0006014	A	0	56	16305	79037	-4.320572103	0	0	GO:6014_D-ribose_metabolic_process
0000_all_organisms	46|46	GO:0006066	A	56	792	16249	78301	-18.81815641	0.066	0.384	GO:6066_cellular_alcohol_metabolic_process
0000_all_organisms	46|46	GO:0006073	A	0	51	16305	79042	-3.943095149	0	0	GO:6073_glucan_metabolic_process
0000_all_organisms	46|46	GO:0006082	A	457	4651	15848	74442	-64.87614836	0.089	0.51	GO:6082_organic_acid_metabolic_process
0000_all_organisms	46|46	GO:0006091	A	614	1378	15691	77715	-51.30980392	0.308	1.835	GO:6091_generation_of_precursor_metabolites_and_energy
0000_all_organisms	46|46	GO:0006096	A	24	350	16281	78743	-8.869666232	0.064	0.375	GO:6096_glycolysis
0000_all_organisms	46|46	GO:0006112	A	0	45	16305	79048	-3.345823458	0	0	GO:6112_energy_reserve_metabolic_process
0000_all_organisms	46|46	GO:0006119	A	214	497	16091	78596	-16.9625735	0.301	1.771	GO:6119_oxidative_phosphorylation
0000_all_organisms	46|46	GO:0006120	A	81	150	16224	78943	-10.27083521	0.351	2.057	GO:6120_mitochondrial_electron_transport__NADH_to_ubiquinone
0000_all_organisms	46|46	GO:0006144	A	5	149	16300	78944	-6.838631998	0.032	0.19	GO:6144_purine_base_metabolic_process
0000_all_organisms	46|46	GO:0006188	A	24	279	16281	78814	-5.266802735	0.079	0.463	GO:6188_IMP_biosynthetic_process
0000_all_organisms	46|46	GO:0006189	A	19	199	16286	78894	-3.244125144	0.087	0.509	GO:6189_'de_novo'_IMP_biosynthetic_process
0000_all_organisms	46|46	GO:0006220	A	72	597	16233	78496	-5.276544328	0.108	0.628	GO:6220_pyrimidine_nucleotide_metabolic_process
0000_all_organisms	46|46	GO:0006221	A	63	546	16242	78547	-5.504455662	0.103	0.604	GO:6221_pyrimidine_nucleotide_biosynthetic_process
0000_all_organisms	46|46	GO:0006259	A	197	2895	16108	76198	-71.28903688	0.064	0.365	GO:6259_DNA_metabolic_process
0000_all_organisms	46|46	GO:0006260	A	35	918	16270	78175	-37.5214335	0.037	0.213	GO:6260_DNA_replication
0000_all_organisms	46|46	GO:0006261	A	4	319	16301	78774	-20.2069084	0.012	0.072	GO:6261_DNA-dependent_DNA_replication
0000_all_organisms	46|46	GO:0006265	A	7	207	16298	78886	-9.350665141	0.033	0.191	GO:6265_DNA_topological_change
0000_all_organisms	46|46	GO:0006268	A	3	112	16302	78981	-5.619788758	0.026	0.152	GO:6268_DNA_unwinding_during_replication
0000_all_organisms	46|46	GO:0006269	A	0	92	16305	79001	-7.143875556	0	0	GO:6269_DNA_replication__synthesis_of_RNA_primer
0000_all_organisms	46|46	GO:0006281	A	65	807	16240	78286	-16.01457353	0.075	0.434	GO:6281_DNA_repair
0000_all_organisms	46|46	GO:0006284	A	6	140	16299	78953	-5.595166283	0.041	0.24	GO:6284_base-excision_repair
0000_all_organisms	46|46	GO:0006289	A	2	79	16303	79014	-4.095825632	0.025	0.144	GO:6289_nucleotide-excision_repair
0000_all_organisms	46|46	GO:0006298	A	1	53	16304	79040	-3.069560405	0.019	0.108	GO:6298_mismatch_repair
0000_all_organisms	46|46	GO:0006304	A	19	258	16286	78835	-6.083546051	0.069	0.401	GO:6304_DNA_modification
0000_all_organisms	46|46	GO:0006305	A	11	140	16294	78953	-3.148741651	0.073	0.426	GO:6305_DNA_alkylation
0000_all_organisms	46|46	GO:0006306	A	11	140	16294	78953	-3.148741651	0.073	0.426	GO:6306_DNA_methylation
0000_all_organisms	46|46	GO:0006310	A	72	861	16233	78232	-16.12320502	0.077	0.449	GO:6310_DNA_recombination
0000_all_organisms	46|46	GO:0006313	A	23	497	16282	78596	-17.93930216	0.044	0.258	GO:6313_transposition__DNA-mediated
0000_all_organisms	46|46	GO:0006352	A	72	187	16233	78906	-4.681936665	0.278	1.629	GO:6352_transcription_initiation
0000_all_organisms	46|46	GO:0006364	A	12	170	16293	78923	-4.350665141	0.066	0.385	GO:6364_rRNA_processing
0000_all_organisms	46|46	GO:0006396	A	112	883	16193	78210	-6.554395797	0.113	0.656	GO:6396_RNA_processing
0000_all_organisms	46|46	GO:0006399	A	133	1579	16172	77514	-28.94309515	0.078	0.45	GO:6399_tRNA_metabolic_process
0000_all_organisms	46|46	GO:0006400	A	7	236	16298	78857	-11.34103516	0.029	0.168	GO:6400_tRNA_modification
0000_all_organisms	46|46	GO:0006401	A	3	90	16302	79003	-4.111259039	0.032	0.189	GO:6401_RNA_catabolic_process
0000_all_organisms	46|46	GO:0006412	A	1154	3029	15151	76064	-66.46470588	0.276	1.661	GO:6412_translation
0000_all_organisms	46|46	GO:0006413	A	165	247	16140	78846	-27.57839607	0.4	2.357	GO:6413_translational_initiation
0000_all_organisms	46|46	GO:0006414	A	102	93	16203	79000	-28.44490555	0.523	3.073	GO:6414_translational_elongation
0000_all_organisms	46|46	GO:0006418	A	39	941	16266	78152	-36.41907502	0.04	0.231	GO:6418_tRNA_aminoacylation_for_protein_translation
0000_all_organisms	46|46	GO:0006420	A	0	46	16305	79047	-3.560667306	0	0	GO:6420_arginyl-tRNA_aminoacylation
0000_all_organisms	46|46	GO:0006423	A	0	41	16305	79052	-3.175874166	0	0	GO:6423_cysteinyl-tRNA_aminoacylation
0000_all_organisms	46|46	GO:0006424	A	0	49	16305	79044	-3.747146969	0	0	GO:6424_glutamyl-tRNA_aminoacylation
0000_all_organisms	46|46	GO:0006427	A	0	48	16305	79045	-3.749579998	0	0	GO:6427_histidyl-tRNA_aminoacylation
0000_all_organisms	46|46	GO:0006429	A	0	49	16305	79044	-3.747146969	0	0	GO:6429_leucyl-tRNA_aminoacylation
0000_all_organisms	46|46	GO:0006432	A	1	110	16304	78983	-7.427128398	0.009	0.053	GO:6432_phenylalanyl-tRNA_aminoacylation
0000_all_organisms	46|46	GO:0006438	A	0	46	16305	79047	-3.560667306	0	0	GO:6438_valyl-tRNA_aminoacylation
0000_all_organisms	46|46	GO:0006457	A	155	249	16150	78844	-23.59687948	0.384	2.257	GO:6457_protein_folding
0000_all_organisms	46|46	GO:0006464	A	82	1438	16223	77655	-42.76955108	0.054	0.312	GO:6464_protein_modification_process
0000_all_organisms	46|46	GO:0006468	A	4	655	16301	78438	-46.4621809	0.006	0.035	GO:6468_protein_amino_acid_phosphorylation
0000_all_organisms	46|46	GO:0006486	A	1	114	16304	78979	-7.798602876	0.009	0.051	GO:6486_protein_amino_acid_glycosylation
0000_all_organisms	46|46	GO:0006508	A	104	1169	16201	77924	-19.67985371	0.082	0.475	GO:6508_proteolysis
0000_all_organisms	46|46	GO:0006519	A	445	4263	15860	74830	-52.00788851	0.095	0.54	GO:6519_cellular_amino_acid_and_derivative_metabolic_process
0000_all_organisms	46|46	GO:0006520	A	416	4093	15889	75000	-52.94309515	0.092	0.528	GO:6520_amino_acid_metabolic_process
0000_all_organisms	46|46	GO:0006526	A	20	237	16285	78856	-4.696803943	0.078	0.455	GO:6526_arginine_biosynthetic_process
0000_all_organisms	46|46	GO:0006528	A	0	53	16305	79040	-4.134896025	0	0	GO:6528_asparagine_metabolic_process
0000_all_organisms	46|46	GO:0006529	A	0	53	16305	79040	-4.134896025	0	0	GO:6529_asparagine_biosynthetic_process
0000_all_organisms	46|46	GO:0006537	A	1	56	16304	79037	-3.238072162	0.018	0.103	GO:6537_glutamate_biosynthetic_process
0000_all_organisms	46|46	GO:0006551	A	19	205	16286	78888	-3.468521083	0.085	0.496	GO:6551_leucine_metabolic_process
0000_all_organisms	46|46	GO:0006553	A	13	199	16292	78894	-5.432973634	0.061	0.358	GO:6553_lysine_metabolic_process
0000_all_organisms	46|46	GO:0006568	A	9	249	16296	78844	-10.68824614	0.035	0.204	GO:6568_tryptophan_metabolic_process
0000_all_organisms	46|46	GO:0006575	A	38	420	16267	78673	-7.15490196	0.083	0.484	GO:6575_amino_acid_derivative_metabolic_process
0000_all_organisms	46|46	GO:0006576	A	38	406	16267	78687	-6.457174573	0.086	0.5	GO:6576_biogenic_amine_metabolic_process
0000_all_organisms	46|46	GO:0006586	A	9	249	16296	78844	-10.68824614	0.035	0.204	GO:6586_indolalkylamine_metabolic_process
0000_all_organisms	46|46	GO:0006629	A	50	865	16255	78228	-25.45967053	0.055	0.318	GO:6629_lipid_metabolic_process
0000_all_organisms	46|46	GO:0006643	A	24	293	16281	78800	-6.005243055	0.076	0.442	GO:6643_membrane_lipid_metabolic_process
0000_all_organisms	46|46	GO:0006644	A	24	293	16281	78800	-6.005243055	0.076	0.442	GO:6644_phospholipid_metabolic_process
0000_all_organisms	46|46	GO:0006662	A	19	23	16286	79070	-4.688246139	0.452	2.649	GO:6662_glycerol_ether_metabolic_process
0000_all_organisms	46|46	GO:0006720	A	7	286	16298	78807	-14.89962945	0.024	0.139	GO:6720_isoprenoid_metabolic_process
0000_all_organisms	46|46	GO:0006725	A	136	1592	16169	77501	-28.51855737	0.079	0.456	GO:6725_cellular_aromatic_compound_metabolic_process
0000_all_organisms	46|46	GO:0006730	A	368	704	15937	78389	-42.02365002	0.343	2.032	GO:6730_one-carbon_compound_metabolic_process
0000_all_organisms	46|46	GO:0006752	A	11	281	16294	78812	-11.59176003	0.038	0.22	GO:6752_group_transfer_coenzyme_metabolic_process
0000_all_organisms	46|46	GO:0006754	A	105	128	16200	78965	-22.5559552	0.451	2.647	GO:6754_ATP_biosynthetic_process
0000_all_organisms	46|46	GO:0006760	A	2	133	16303	78960	-8.164309429	0.015	0.087	GO:6760_folic_acid_and_derivative_metabolic_process
0000_all_organisms	46|46	GO:0006772	A	17	270	16288	78823	-7.598599459	0.059	0.346	GO:6772_thiamin_metabolic_process
0000_all_organisms	46|46	GO:0006778	A	115	1089	16190	78004	-13.00043451	0.096	0.556	GO:6778_porphyrin_metabolic_process
0000_all_organisms	46|46	GO:0006779	A	115	1089	16190	78004	-13.00043451	0.096	0.556	GO:6779_porphyrin_biosynthetic_process
0000_all_organisms	46|46	GO:0006807	A	502	4513	15803	74580	-47.22548303	0.1	0.573	GO:6807_nitrogen_compound_metabolic_process
0000_all_organisms	46|46	GO:0006808	A	36	47	16269	79046	-7.709965389	0.434	2.541	GO:6808_regulation_of_nitrogen_utilization
0000_all_organisms	46|46	GO:0006810	A	648	5724	15657	73369	-57.7212464	0.102	0.578	GO:6810_transport
0000_all_organisms	46|46	GO:0006813	A	11	258	16294	78835	-9.987162775	0.041	0.239	GO:6813_potassium_ion_transport
0000_all_organisms	46|46	GO:0006817	A	13	178	16292	78915	-4.350665141	0.068	0.398	GO:6817_phosphate_transport
0000_all_organisms	46|46	GO:0006818	A	147	293	16158	78800	-15.98716278	0.334	1.963	GO:6818_hydrogen_transport
0000_all_organisms	46|46	GO:0006820	A	30	349	16275	78744	-6.480172006	0.079	0.462	GO:6820_anion_transport
0000_all_organisms	46|46	GO:0006825	A	3	129	16302	78964	-6.815308569	0.023	0.133	GO:6825_copper_ion_transport
0000_all_organisms	46|46	GO:0006826	A	14	212	16291	78881	-5.694648631	0.062	0.362	GO:6826_iron_ion_transport
0000_all_organisms	46|46	GO:0006827	A	4	159	16301	78934	-8.15864053	0.025	0.143	GO:6827_high-affinity_iron_ion_transport
0000_all_organisms	46|46	GO:0006842	A	0	49	16305	79044	-3.747146969	0	0	GO:6842_tricarboxylic_acid_transport
0000_all_organisms	46|46	GO:0006855	A	1	94	16304	78999	-6.135488919	0.011	0.062	GO:6855_multidrug_transport
0000_all_organisms	46|46	GO:0006865	A	9	257	16296	78836	-11.36051351	0.034	0.198	GO:6865_amino_acid_transport
0000_all_organisms	46|46	GO:0006879	A	16	23	16289	79070	-3.436518915	0.41	2.402	GO:6879_cellular_iron_ion_homeostasis
0000_all_organisms	46|46	GO:0006885	A	2	145	16303	78948	-9.059981845	0.014	0.079	GO:6885_regulation_of_pH
0000_all_organisms	46|46	GO:0006935	A	16	214	16289	78879	-5.023191663	0.07	0.406	GO:6935_chemotaxis
0000_all_organisms	46|46	GO:0006974	A	65	807	16240	78286	-16.01457353	0.075	0.434	GO:6974_response_to_DNA_damage_stimulus
0000_all_organisms	46|46	GO:0007154	A	109	1197	16196	77896	-19.21752738	0.083	0.485	GO:7154_cell_communication
0000_all_organisms	46|46	GO:0007165	A	97	1140	16208	77953	-20.58838029	0.078	0.456	GO:7165_signal_transduction
0000_all_organisms	46|46	GO:0007610	A	16	214	16289	78879	-5.023191663	0.07	0.406	GO:7610_behavior
0000_all_organisms	46|46	GO:0007626	A	16	214	16289	78879	-5.023191663	0.07	0.406	GO:7626_locomotory_behavior
0000_all_organisms	46|46	GO:0008026	A	2	431	16303	78662	-31.51427857	0.005	0.027	GO:8026_ATP-dependent_helicase_activity
0000_all_organisms	46|46	GO:0008094	A	24	315	16281	78778	-7.015922966	0.071	0.413	GO:8094_DNA-dependent_ATPase_activity
0000_all_organisms	46|46	GO:0008097	A	0	43	16305	79050	-3.140261434	0	0	GO:8097_5S_rRNA_binding
0000_all_organisms	46|46	GO:0008135	A	255	543	16050	78550	-24.07987667	0.32	1.883	GO:8135_translation_factor_activity__nucleic_acid_binding
0000_all_organisms	46|46	GO:0008170	A	13	203	16292	78890	-5.718966633	0.06	0.352	GO:8170_N-methyltransferase_activity
0000_all_organisms	46|46	GO:0008172	A	141	144	16164	78949	-35.47366072	0.495	2.911	GO:8172_S-methyltransferase_activity
0000_all_organisms	46|46	GO:0008173	A	10	203	16295	78890	-7.137868621	0.047	0.274	GO:8173_RNA_methyltransferase_activity
0000_all_organisms	46|46	GO:0008199	A	16	24	16289	79069	-3.289036881	0.4	2.342	GO:8199_ferric_iron_binding
0000_all_organisms	46|46	GO:0008233	A	135	1476	16170	77617	-23.52578374	0.084	0.486	GO:8233_peptidase_activity
0000_all_organisms	46|46	GO:0008235	A	5	148	16300	78945	-6.651695137	0.033	0.191	GO:8235_metalloexopeptidase_activity
0000_all_organisms	46|46	GO:0008236	A	15	275	16290	78818	-8.806875402	0.052	0.302	GO:8236_serine-type_peptidase_activity
0000_all_organisms	46|46	GO:0008237	A	32	639	16273	78454	-21.52724355	0.048	0.278	GO:8237_metallopeptidase_activity
0000_all_organisms	46|46	GO:0008238	A	14	304	16291	78789	-11.13312219	0.044	0.257	GO:8238_exopeptidase_activity
0000_all_organisms	46|46	GO:0008299	A	7	286	16298	78807	-14.89962945	0.024	0.139	GO:8299_isoprenoid_biosynthetic_process
0000_all_organisms	46|46	GO:0008408	A	7	121	16298	78972	-3.8569852	0.055	0.32	GO:8408_3'-5'_exonuclease_activity
0000_all_organisms	46|46	GO:0008479	A	0	86	16305	79007	-6.801342913	0	0	GO:8479_queuine_tRNA-ribosyltransferase_activity
0000_all_organisms	46|46	GO:0008483	A	30	551	16275	78542	-17.32975415	0.052	0.301	GO:8483_transaminase_activity
0000_all_organisms	46|46	GO:0008493	A	0	98	16305	78995	-7.744727495	0	0	GO:8493_tetracycline_transporter_activity
0000_all_organisms	46|46	GO:0008509	A	28	424	16277	78669	-11.13667714	0.062	0.361	GO:8509_anion_transmembrane_transporter_activity
0000_all_organisms	46|46	GO:0008610	A	46	709	16259	78384	-18.66554625	0.061	0.355	GO:8610_lipid_biosynthetic_process
0000_all_organisms	46|46	GO:0008616	A	1	118	16304	78975	-7.954677021	0.008	0.049	GO:8616_queuosine_biosynthetic_process
0000_all_organisms	46|46	GO:0008617	A	1	118	16304	78975	-7.954677021	0.008	0.049	GO:8617_guanosine_metabolic_process
0000_all_organisms	46|46	GO:0008618	A	1	118	16304	78975	-7.954677021	0.008	0.049	GO:8618_7-methylguanosine_metabolic_process
0000_all_organisms	46|46	GO:0008652	A	261	2351	16044	76742	-24.537602	0.1	0.578	GO:8652_amino_acid_biosynthetic_process
0000_all_organisms	46|46	GO:0008654	A	24	292	16281	78801	-5.879426069	0.076	0.444	GO:8654_phospholipid_biosynthetic_process
0000_all_organisms	46|46	GO:0008705	A	37	24	16268	79069	-13.51712642	0.607	3.555	GO:8705_methionine_synthase_activity
0000_all_organisms	46|46	GO:0008757	A	36	435	16269	78658	-8.548213564	0.076	0.446	GO:8757_S-adenosylmethionine-dependent_methyltransferase_activity
0000_all_organisms	46|46	GO:0008972	A	0	43	16305	79050	-3.140261434	0	0	GO:8972_phosphomethylpyrimidine_kinase_activity
0000_all_organisms	46|46	GO:0009057	A	85	770	16220	78323	-8.477555766	0.099	0.579	GO:9057_macromolecule_catabolic_process
0000_all_organisms	46|46	GO:0009061	A	287	167	16018	78926	-106.1518109	0.632	3.747	GO:9061_anaerobic_respiration
0000_all_organisms	46|46	GO:0009064	A	99	808	16206	78285	-6.705533774	0.109	0.636	GO:9064_glutamine_family_amino_acid_metabolic_process
0000_all_organisms	46|46	GO:0009072	A	25	610	16280	78483	-23.99567863	0.039	0.229	GO:9072_aromatic_amino_acid_family_metabolic_process
0000_all_organisms	46|46	GO:0009073	A	25	572	16280	78521	-21.48148606	0.042	0.244	GO:9073_aromatic_amino_acid_family_biosynthetic_process
0000_all_organisms	46|46	GO:0009084	A	39	395	16266	78698	-5.716698771	0.09	0.525	GO:9084_glutamine_family_amino_acid_biosynthetic_process
0000_all_organisms	46|46	GO:0009085	A	13	199	16292	78894	-5.432973634	0.061	0.358	GO:9085_lysine_biosynthetic_process
0000_all_organisms	46|46	GO:0009095	A	2	73	16303	79020	-3.76700389	0.027	0.156	GO:9095_aromatic_amino_acid_family_biosynthetic_process__prephenate_pathway
0000_all_organisms	46|46	GO:0009098	A	19	205	16286	78888	-3.468521083	0.085	0.496	GO:9098_leucine_biosynthetic_process
0000_all_organisms	46|46	GO:0009100	A	1	114	16304	78979	-7.798602876	0.009	0.051	GO:9100_glycoprotein_metabolic_process
0000_all_organisms	46|46	GO:0009101	A	1	114	16304	78979	-7.798602876	0.009	0.051	GO:9101_glycoprotein_biosynthetic_process
0000_all_organisms	46|46	GO:0009108	A	111	1012	16194	78081	-11.14206474	0.099	0.575	GO:9108_coenzyme_biosynthetic_process
0000_all_organisms	46|46	GO:0009112	A	46	386	16259	78707	-3.707743929	0.106	0.622	GO:9112_nucleobase_metabolic_process
0000_all_organisms	46|46	GO:0009113	A	2	126	16303	78967	-7.627087997	0.016	0.091	GO:9113_purine_base_biosynthetic_process
0000_all_organisms	46|46	GO:0009116	A	64	554	16241	78539	-5.549750892	0.104	0.604	GO:9116_nucleoside_metabolic_process
0000_all_organisms	46|46	GO:0009119	A	8	136	16297	78957	-4.266802735	0.056	0.325	GO:9119_ribonucleoside_metabolic_process
0000_all_organisms	46|46	GO:0009123	A	54	466	16251	78627	-4.725842151	0.104	0.606	GO:9123_nucleoside_monophosphate_metabolic_process
0000_all_organisms	46|46	GO:0009124	A	54	466	16251	78627	-4.725842151	0.104	0.606	GO:9124_nucleoside_monophosphate_biosynthetic_process
0000_all_organisms	46|46	GO:0009141	A	152	281	16153	78812	-18.85078089	0.351	2.064	GO:9141_nucleoside_triphosphate_metabolic_process
0000_all_organisms	46|46	GO:0009142	A	122	247	16183	78846	-12.95467702	0.331	1.941	GO:9142_nucleoside_triphosphate_biosynthetic_process
0000_all_organisms	46|46	GO:0009144	A	136	187	16169	78906	-25.34969248	0.421	2.476	GO:9144_purine_nucleoside_triphosphate_metabolic_process
0000_all_organisms	46|46	GO:0009145	A	112	164	16193	78929	-19.53165267	0.406	2.384	GO:9145_purine_nucleoside_triphosphate_biosynthetic_process
0000_all_organisms	46|46	GO:0009156	A	48	425	16257	78668	-4.543633967	0.101	0.593	GO:9156_ribonucleoside_monophosphate_biosynthetic_process
0000_all_organisms	46|46	GO:0009161	A	48	425	16257	78668	-4.543633967	0.101	0.593	GO:9161_ribonucleoside_monophosphate_metabolic_process
0000_all_organisms	46|46	GO:0009163	A	1	118	16304	78975	-7.954677021	0.008	0.049	GO:9163_nucleoside_biosynthetic_process
0000_all_organisms	46|46	GO:0009166	A	1	66	16304	79027	-3.943095149	0.015	0.087	GO:9166_nucleotide_catabolic_process
0000_all_organisms	46|46	GO:0009199	A	136	187	16169	78906	-25.34969248	0.421	2.476	GO:9199_ribonucleoside_triphosphate_metabolic_process
0000_all_organisms	46|46	GO:0009201	A	112	164	16193	78929	-19.53165267	0.406	2.384	GO:9201_ribonucleoside_triphosphate_biosynthetic_process
0000_all_organisms	46|46	GO:0009205	A	136	187	16169	78906	-25.34969248	0.421	2.476	GO:9205_purine_ribonucleoside_triphosphate_metabolic_process
0000_all_organisms	46|46	GO:0009206	A	112	164	16193	78929	-19.53165267	0.406	2.384	GO:9206_purine_ribonucleoside_triphosphate_biosynthetic_process
0000_all_organisms	46|46	GO:0009225	A	2	88	16303	79005	-4.801342913	0.022	0.13	GO:9225_nucleotide-sugar_metabolic_process
0000_all_organisms	46|46	GO:0009228	A	17	269	16288	78824	-7.598599459	0.059	0.347	GO:9228_thiamin_biosynthetic_process
0000_all_organisms	46|46	GO:0009235	A	92	798	16213	78295	-7.823908741	0.103	0.603	GO:9235_cobalamin_metabolic_process
0000_all_organisms	46|46	GO:0009236	A	92	798	16213	78295	-7.823908741	0.103	0.603	GO:9236_cobalamin_biosynthetic_process
0000_all_organisms	46|46	GO:0009250	A	0	46	16305	79047	-3.560667306	0	0	GO:9250_glucan_biosynthetic_process
0000_all_organisms	46|46	GO:0009274	A	7	155	16298	78938	-5.982966661	0.043	0.252	GO:9274_peptidoglycan-based_cell_wall
0000_all_organisms	46|46	GO:0009276	A	7	141	16298	78952	-5.053547735	0.047	0.276	GO:9276_Gram-negative-bacterium-type_cell_wall
0000_all_organisms	46|46	GO:0009288	A	18	17	16287	79076	-5.452225295	0.514	3.011	GO:9288_flagellin-based_flagellum
0000_all_organisms	46|46	GO:0009306	A	6	174	16299	78919	-7.850780887	0.033	0.195	GO:9306_protein_secretion
0000_all_organisms	46|46	GO:0009308	A	445	4254	15860	74839	-51.68613278	0.095	0.542	GO:9308_cellular_amine_metabolic_process
0000_all_organisms	46|46	GO:0009309	A	287	2469	16018	76624	-22.84771166	0.104	0.602	GO:9309_amine_biosynthetic_process
0000_all_organisms	46|46	GO:0009347	A	17	27	16288	79066	-3.085128182	0.386	2.262	GO:9347_aspartate_carbamoyltransferase_complex
0000_all_organisms	46|46	GO:0009349	A	31	39	16274	79054	-6.987162775	0.443	2.594	GO:9349_riboflavin_synthase_complex
0000_all_organisms	46|46	GO:0009380	A	1	54	16304	79039	-3.049148541	0.018	0.106	GO:9380_excinuclease_repair_complex
0000_all_organisms	46|46	GO:0009381	A	1	54	16304	79039	-3.049148541	0.018	0.106	GO:9381_excinuclease_ABC_activity
0000_all_organisms	46|46	GO:0009396	A	2	133	16303	78960	-8.164309429	0.015	0.087	GO:9396_folic_acid_and_derivative_biosynthetic_process
0000_all_organisms	46|46	GO:0009451	A	8	317	16297	78776	-16.21538271	0.025	0.144	GO:9451_RNA_modification
0000_all_organisms	46|46	GO:0009605	A	29	274	16276	78819	-3.519993057	0.096	0.559	GO:9605_response_to_external_stimulus
0000_all_organisms	46|46	GO:0009982	A	4	123	16301	78970	-5.821023053	0.031	0.184	GO:9982_pseudouridine_synthase_activity
0000_all_organisms	46|46	GO:0010035	A	24	36	16281	79057	-4.446116973	0.4	2.342	GO:10035_response_to_inorganic_substance
0000_all_organisms	46|46	GO:0010038	A	22	32	16283	79061	-4.450996738	0.407	2.386	GO:10038_response_to_metal_ion
0000_all_organisms	46|46	GO:0012505	A	55	34	16250	79059	-20.28819277	0.618	3.625	GO:12505_endomembrane_system
0000_all_organisms	46|46	GO:0012506	A	53	21	16252	79072	-24.18111459	0.716	4.201	GO:12506_vesicle_membrane
0000_all_organisms	46|46	GO:0015035	A	61	67	16244	79026	-14.85078089	0.477	2.795	GO:15035_protein_disulfide_oxidoreductase_activity
0000_all_organisms	46|46	GO:0015036	A	61	68	16244	79025	-14.65364703	0.473	2.773	GO:15036_disulfide_oxidoreductase_activity
0000_all_organisms	46|46	GO:0015074	A	15	208	16290	78885	-5.153662888	0.067	0.393	GO:15074_DNA_integration
0000_all_organisms	46|46	GO:0015077	A	170	327	16135	78766	-19.59006688	0.342	2.012	GO:15077_monovalent_inorganic_cation_transmembrane_transporter_activity
0000_all_organisms	46|46	GO:0015078	A	167	302	16138	78791	-21.36051351	0.356	2.095	GO:15078_hydrogen_ion_transmembrane_transporter_activity
0000_all_organisms	46|46	GO:0015082	A	29	395	16276	78698	-9.109020403	0.068	0.399	GO:15082_di-__tri-valent_inorganic_cation_transmembrane_transporter_activity
0000_all_organisms	46|46	GO:0015093	A	0	41	16305	79052	-3.175874166	0	0	GO:15093_ferrous_iron_transmembrane_transporter_activity
0000_all_organisms	46|46	GO:0015103	A	21	287	16284	78806	-6.73754891	0.068	0.398	GO:15103_inorganic_anion_transmembrane_transporter_activity
0000_all_organisms	46|46	GO:0015114	A	13	176	16292	78917	-4.214670165	0.069	0.402	GO:15114_phosphate_transmembrane_transporter_activity
0000_all_organisms	46|46	GO:0015137	A	0	49	16305	79044	-3.747146969	0	0	GO:15137_citrate_transmembrane_transporter_activity
0000_all_organisms	46|46	GO:0015142	A	0	49	16305	79044	-3.747146969	0	0	GO:15142_tricarboxylic_acid_transmembrane_transporter_activity
0000_all_organisms	46|46	GO:0015171	A	4	203	16301	78890	-11.47886192	0.019	0.113	GO:15171_amino_acid_transmembrane_transporter_activity
0000_all_organisms	46|46	GO:0015197	A	11	173	16294	78920	-4.906578315	0.06	0.349	GO:15197_peptide_transporter_activity
0000_all_organisms	46|46	GO:0015238	A	1	192	16304	78901	-13.89619628	0.005	0.03	GO:15238_drug_transporter_activity
0000_all_organisms	46|46	GO:0015267	A	10	167	16295	78926	-5.076755981	0.056	0.33	GO:15267_channel_activity
0000_all_organisms	46|46	GO:0015291	A	44	735	16261	78358	-20.94309515	0.056	0.329	GO:15291_secondary_active_transmembrane_transporter_activity
0000_all_organisms	46|46	GO:0015293	A	17	195	16288	78898	-3.642065153	0.08	0.469	GO:15293_symporter_activity
0000_all_organisms	46|46	GO:0015294	A	17	195	16288	78898	-3.642065153	0.08	0.469	GO:15294_solute:cation_symporter_activity
0000_all_organisms	46|46	GO:0015297	A	13	349	16292	78744	-14.71669877	0.036	0.209	GO:15297_antiporter_activity
0000_all_organisms	46|46	GO:0015298	A	12	255	16293	78838	-9.300162274	0.045	0.262	GO:15298_solute:cation_antiporter_activity
0000_all_organisms	46|46	GO:0015299	A	12	255	16293	78838	-9.300162274	0.045	0.262	GO:15299_solute:hydrogen_antiporter_activity
0000_all_organisms	46|46	GO:0015300	A	12	255	16293	78838	-9.300162274	0.045	0.262	GO:15300_solute:solute_antiporter_activity
0000_all_organisms	46|46	GO:0015307	A	0	98	16305	78995	-7.744727495	0	0	GO:15307_drug:hydrogen_antiporter_activity
0000_all_organisms	46|46	GO:0015520	A	0	98	16305	78995	-7.744727495	0	0	GO:15520_tetracycline:hydrogen_antiporter_activity
0000_all_organisms	46|46	GO:0015662	A	11	185	16294	78908	-5.623423043	0.056	0.328	GO:15662_ATPase_activity__coupled_to_transmembrane_movement_of_ions__phosphorylative_mechanism
0000_all_organisms	46|46	GO:0015674	A	38	374	16267	78719	-5.14327111	0.092	0.539	GO:15674_di-__tri-valent_inorganic_cation_transport
0000_all_organisms	46|46	GO:0015684	A	0	41	16305	79052	-3.175874166	0	0	GO:15684_ferrous_iron_transport
0000_all_organisms	46|46	GO:0015698	A	30	322	16275	78771	-5.312471039	0.085	0.498	GO:15698_inorganic_anion_transport
0000_all_organisms	46|46	GO:0015746	A	0	49	16305	79044	-3.747146969	0	0	GO:15746_citrate_transport
0000_all_organisms	46|46	GO:0015833	A	11	195	16294	78898	-6.204119983	0.053	0.312	GO:15833_peptide_transport
0000_all_organisms	46|46	GO:0015837	A	9	259	16296	78834	-11.33161408	0.034	0.196	GO:15837_amine_transport
0000_all_organisms	46|46	GO:0015849	A	11	361	16294	78732	-16.98716278	0.03	0.172	GO:15849_organic_acid_transport
0000_all_organisms	46|46	GO:0015893	A	1	192	16304	78901	-13.89619628	0.005	0.03	GO:15893_drug_transport
0000_all_organisms	46|46	GO:0015904	A	0	98	16305	78995	-7.744727495	0	0	GO:15904_tetracycline_transport
0000_all_organisms	46|46	GO:0015926	A	1	84	16304	79009	-5.416801226	0.012	0.069	GO:15926_glucosidase_activity
0000_all_organisms	46|46	GO:0015930	A	3	75	16302	79018	-3.134896025	0.038	0.225	GO:15930_glutamate_synthase_activity
0000_all_organisms	46|46	GO:0015935	A	109	250	16196	78843	-9.234331445	0.304	1.782	GO:15935_small_ribosomal_subunit
0000_all_organisms	46|46	GO:0015939	A	2	89	16303	79004	-4.779891912	0.022	0.128	GO:15939_pantothenate_metabolic_process
0000_all_organisms	46|46	GO:0015941	A	0	43	16305	79050	-3.140261434	0	0	GO:15941_pantothenate_catabolic_process
0000_all_organisms	46|46	GO:0015947	A	287	167	16018	78926	-106.1518109	0.632	3.747	GO:15947_methane_metabolic_process
0000_all_organisms	46|46	GO:0015948	A	287	167	16018	78926	-106.1518109	0.632	3.747	GO:15948_methanogenesis
0000_all_organisms	46|46	GO:0015975	A	287	167	16018	78926	-106.1518109	0.632	3.747	GO:15975_energy_derivation_by_oxidation_of_reduced_inorganic_compounds
0000_all_organisms	46|46	GO:0015980	A	318	398	15987	78695	-64.79588002	0.444	2.63	GO:15980_energy_derivation_by_oxidation_of_organic_compounds
0000_all_organisms	46|46	GO:0015985	A	105	128	16200	78965	-22.5559552	0.451	2.647	GO:15985_energy_coupled_proton_transport__down_electrochemical_gradient
0000_all_organisms	46|46	GO:0015986	A	105	128	16200	78965	-22.5559552	0.451	2.647	GO:15986_ATP_synthesis_coupled_proton_transport
0000_all_organisms	46|46	GO:0015992	A	147	293	16158	78800	-15.98716278	0.334	1.963	GO:15992_proton_transport
0000_all_organisms	46|46	GO:0016020	A	726	7190	15579	71903	-96.66154351	0.092	0.515	GO:16020_membrane
0000_all_organisms	46|46	GO:0016021	A	371	3668	15934	75425	-47.82102305	0.092	0.527	GO:16021_integral_to_membrane
0000_all_organisms	46|46	GO:0016051	A	41	526	16264	78567	-11.10734897	0.072	0.422	GO:16051_carbohydrate_biosynthetic_process
0000_all_organisms	46|46	GO:0016052	A	41	464	16264	78629	-8.167491087	0.081	0.474	GO:16052_carbohydrate_catabolic_process
0000_all_organisms	46|46	GO:0016072	A	12	173	16293	78920	-4.484126156	0.065	0.379	GO:16072_rRNA_metabolic_process
0000_all_organisms	46|46	GO:0016151	A	79	189	16226	78904	-6.278189385	0.295	1.728	GO:16151_nickel_ion_binding
0000_all_organisms	46|46	GO:0016272	A	39	58	16266	79035	-7.118615343	0.402	2.356	GO:16272_prefoldin_complex
0000_all_organisms	46|46	GO:0016301	A	112	2248	16193	76845	-75.59516628	0.047	0.273	GO:16301_kinase_activity
0000_all_organisms	46|46	GO:0016433	A	1	55	16304	79038	-3.251037139	0.018	0.104	GO:16433_rRNA_(adenine)_methyltransferase_activity
0000_all_organisms	46|46	GO:0016462	A	443	4396	15862	74697	-58.02181948	0.092	0.523	GO:16462_pyrophosphatase_activity
0000_all_organisms	46|46	GO:0016469	A	138	193	16167	78900	-25.24488773	0.417	2.452	GO:16469_proton-transporting_two-sector_ATPase_complex
0000_all_organisms	46|46	GO:0016485	A	12	147	16293	78946	-3.169411331	0.075	0.441	GO:16485_protein_processing
0000_all_organisms	46|46	GO:0016539	A	1	109	16304	78984	-7.428291168	0.009	0.053	GO:16539_intein-mediated_protein_splicing
0000_all_organisms	46|46	GO:0016614	A	64	943	16241	78150	-23.45593196	0.064	0.369	GO:16614_oxidoreductase_activity__acting_on_CH-OH_group_of_donors
0000_all_organisms	46|46	GO:0016616	A	63	886	16242	78207	-20.76955108	0.066	0.386	GO:16616_oxidoreductase_activity__acting_on_the_CH-OH_group_of_donors__NAD_or_NADP_as_acceptor
0000_all_organisms	46|46	GO:0016620	A	32	302	16273	78791	-3.853871964	0.096	0.56	GO:16620_oxidoreductase_activity__acting_on_the_aldehyde_or_oxo_group_of_donors__NAD_or_NADP_as_acceptor
0000_all_organisms	46|46	GO:0016625	A	108	275	16197	78818	-7.228412519	0.282	1.654	GO:16625_oxidoreductase_activity__acting_on_the_aldehyde_or_oxo_group_of_donors__iron-sulfur_protein_as_acceptor
0000_all_organisms	46|46	GO:0016627	A	35	378	16270	78715	-6.262807357	0.085	0.495	GO:16627_oxidoreductase_activity__acting_on_the_CH-CH_group_of_donors
0000_all_organisms	46|46	GO:0016638	A	15	174	16290	78919	-3.353596274	0.079	0.464	GO:16638_oxidoreductase_activity__acting_on_the_CH-NH2_group_of_donors
0000_all_organisms	46|46	GO:0016667	A	105	249	16200	78844	-8.341035157	0.297	1.74	GO:16667_oxidoreductase_activity__acting_on_sulfur_group_of_donors
0000_all_organisms	46|46	GO:0016695	A	71	117	16234	78976	-10.78515615	0.378	2.215	GO:16695_oxidoreductase_activity__acting_on_hydrogen_as_donor
0000_all_organisms	46|46	GO:0016721	A	17	21	16288	79072	-4.179142011	0.447	2.619	GO:16721_oxidoreductase_activity__acting_on_superoxide_radicals_as_acceptor
0000_all_organisms	46|46	GO:0016725	A	2	72	16303	79021	-3.575118363	0.027	0.158	GO:16725_oxidoreductase_activity__acting_on_CH_or_CH2_groups
0000_all_organisms	46|46	GO:0016728	A	2	68	16303	79025	-3.42365865	0.029	0.167	GO:16728_oxidoreductase_activity__acting_on_CH_or_CH2_groups__disulfide_as_acceptor
0000_all_organisms	46|46	GO:0016740	A	1255	10630	15050	68463	-99.82973828	0.106	0.586	GO:16740_transferase_activity
0000_all_organisms	46|46	GO:0016746	A	113	918	16192	78175	-7.443697499	0.11	0.639	GO:16746_transferase_activity__transferring_acyl_groups
0000_all_organisms	46|46	GO:0016747	A	101	796	16204	78297	-5.954677021	0.113	0.657	GO:16747_transferase_activity__transferring_groups_other_than_amino-acyl_groups
0000_all_organisms	46|46	GO:0016757	A	56	1014	16249	78079	-31.18508682	0.052	0.304	GO:16757_transferase_activity__transferring_glycosyl_groups
0000_all_organisms	46|46	GO:0016758	A	1	233	16304	78860	-17.01908806	0.004	0.025	GO:16758_transferase_activity__transferring_hexosyl_groups
0000_all_organisms	46|46	GO:0016763	A	41	582	16264	78511	-13.97061622	0.066	0.383	GO:16763_transferase_activity__transferring_pentosyl_groups
0000_all_organisms	46|46	GO:0016765	A	72	755	16233	78338	-11.33348202	0.087	0.507	GO:16765_transferase_activity__transferring_alkyl_or_aryl_(other_than_methyl)_groups
0000_all_organisms	46|46	GO:0016769	A	34	590	16271	78503	-17.59176003	0.054	0.317	GO:16769_transferase_activity__transferring_nitrogenous_groups
0000_all_organisms	46|46	GO:0016772	A	425	3892	15880	75201	-42.55129368	0.098	0.565	GO:16772_transferase_activity__transferring_phosphorus-containing_groups
0000_all_organisms	46|46	GO:0016773	A	36	1359	16269	77734	-67.05551733	0.026	0.149	GO:16773_phosphotransferase_activity__alcohol_group_as_acceptor
0000_all_organisms	46|46	GO:0016774	A	13	168	16292	78925	-3.823908741	0.072	0.42	GO:16774_phosphotransferase_activity__carboxyl_group_as_acceptor
0000_all_organisms	46|46	GO:0016775	A	3	643	16302	78450	-46.88941029	0.005	0.027	GO:16775_phosphotransferase_activity__nitrogenous_group_as_acceptor
0000_all_organisms	46|46	GO:0016776	A	27	279	16278	78814	-4.307153081	0.088	0.515	GO:16776_phosphotransferase_activity__phosphate_group_as_acceptor
0000_all_organisms	46|46	GO:0016780	A	15	197	16290	78896	-4.488116639	0.071	0.413	GO:16780_phosphotransferase_activity__for_other_substituted_phosphate_groups
0000_all_organisms	46|46	GO:0016782	A	113	122	16192	78971	-27.22040351	0.481	2.826	GO:16782_transferase_activity__transferring_sulfur-containing_groups
0000_all_organisms	46|46	GO:0016783	A	48	92	16257	79001	-6.100726813	0.343	2.009	GO:16783_sulfurtransferase_activity
0000_all_organisms	46|46	GO:0016787	A	1048	10762	15257	68331	-161.7447275	0.089	0.486	GO:16787_hydrolase_activity
0000_all_organisms	46|46	GO:0016788	A	193	1922	16112	77171	-25.44611697	0.091	0.528	GO:16788_hydrolase_activity__acting_on_ester_bonds
0000_all_organisms	46|46	GO:0016791	A	41	408	16264	78685	-5.679853714	0.091	0.533	GO:16791_phosphatase_activity
0000_all_organisms	46|46	GO:0016798	A	23	360	16282	78733	-9.844663963	0.06	0.35	GO:16798_hydrolase_activity__acting_on_glycosyl_bonds
0000_all_organisms	46|46	GO:0016810	A	92	1115	16213	77978	-21.23582387	0.076	0.443	GO:16810_hydrolase_activity__acting_on_carbon-nitrogen_(but_not_peptide)_bonds
0000_all_organisms	46|46	GO:0016811	A	18	495	16287	78598	-21.00392635	0.035	0.204	GO:16811_hydrolase_activity__acting_on_carbon-nitrogen_(but_not_peptide)_bonds__in_linear_amides
0000_all_organisms	46|46	GO:0016812	A	1	101	16304	78992	-6.68613278	0.01	0.057	GO:16812_hydrolase_activity__acting_on_carbon-nitrogen_(but_not_peptide)_bonds__in_cyclic_amides
0000_all_organisms	46|46	GO:0016813	A	3	78	16302	79015	-3.28567024	0.037	0.217	GO:16813_hydrolase_activity__acting_on_carbon-nitrogen_(but_not_peptide)_bonds__in_linear_amidines
0000_all_organisms	46|46	GO:0016817	A	469	4465	15836	74628	-53.80410035	0.095	0.543	GO:16817_hydrolase_activity__acting_on_acid_anhydrides
0000_all_organisms	46|46	GO:0016818	A	468	4460	15837	74633	-53.86966623	0.095	0.543	GO:16818_hydrolase_activity__acting_on_acid_anhydrides__in_phosphorus-containing_anhydrides
0000_all_organisms	46|46	GO:0016829	A	272	2617	16033	76476	-32.02502801	0.094	0.543	GO:16829_lyase_activity
0000_all_organisms	46|46	GO:0016833	A	5	112	16300	78981	-4.417936637	0.043	0.25	GO:16833_oxo-acid-lyase_activity
0000_all_organisms	46|46	GO:0016835	A	91	1094	16214	77999	-20.4710833	0.077	0.446	GO:16835_carbon-oxygen_lyase_activity
0000_all_organisms	46|46	GO:0016836	A	65	800	16240	78293	-15.63638802	0.075	0.437	GO:16836_hydro-lyase_activity
0000_all_organisms	46|46	GO:0016838	A	17	201	16288	78892	-4.019542108	0.078	0.456	GO:16838_carbon-oxygen_lyase_activity__acting_on_phosphates
0000_all_organisms	46|46	GO:0016841	A	1	55	16304	79038	-3.251037139	0.018	0.104	GO:16841_ammonia-lyase_activity
0000_all_organisms	46|46	GO:0016842	A	1	76	16304	79017	-4.872895202	0.013	0.076	GO:16842_amidine-lyase_activity
0000_all_organisms	46|46	GO:0016846	A	4	110	16301	78983	-4.823908741	0.035	0.205	GO:16846_carbon-sulfur_lyase_activity
0000_all_organisms	46|46	GO:0016847	A	1	81	16304	79012	-5.237321436	0.012	0.071	GO:16847_1-aminocyclopropane-1-carboxylate_synthase_activity
0000_all_organisms	46|46	GO:0016853	A	167	1398	16138	77695	-12.13076828	0.107	0.62	GO:16853_isomerase_activity
0000_all_organisms	46|46	GO:0016859	A	44	52	16261	79041	-10.22112553	0.458	2.686	GO:16859_cis-trans_isomerase_activity
0000_all_organisms	46|46	GO:0016860	A	28	297	16277	78796	-4.790484985	0.086	0.503	GO:16860_intramolecular_oxidoreductase_activity
0000_all_organisms	46|46	GO:0016863	A	1	85	16304	79008	-5.392544977	0.012	0.068	GO:16863_intramolecular_oxidoreductase_activity__transposing_C=C_bonds
0000_all_organisms	46|46	GO:0016866	A	31	452	16274	78641	-11.36957212	0.064	0.374	GO:16866_intramolecular_transferase_activity
0000_all_organisms	46|46	GO:0016868	A	3	179	16302	78914	-10.49620932	0.016	0.096	GO:16868_intramolecular_transferase_activity__phosphotransferases
0000_all_organisms	46|46	GO:0016869	A	1	53	16304	79040	-3.069560405	0.019	0.108	GO:16869_intramolecular_transferase_activity__transferring_amino_groups
0000_all_organisms	46|46	GO:0016874	A	205	2725	16100	76368	-58.94692156	0.07	0.402	GO:16874_ligase_activity
0000_all_organisms	46|46	GO:0016875	A	44	1019	16261	78074	-38.27002571	0.041	0.24	GO:16875_ligase_activity__forming_carbon-oxygen_bonds
0000_all_organisms	46|46	GO:0016876	A	44	1019	16261	78074	-38.27002571	0.041	0.24	GO:16876_ligase_activity__forming_aminoacyl-tRNA_and_related_compounds
0000_all_organisms	46|46	GO:0016877	A	15	193	16290	78900	-4.36552273	0.072	0.421	GO:16877_ligase_activity__forming_carbon-sulfur_bonds
0000_all_organisms	46|46	GO:0016878	A	15	175	16290	78918	-3.482804102	0.079	0.461	GO:16878_acid-thiol_ligase_activity
0000_all_organisms	46|46	GO:0016879	A	116	1072	16189	78021	-12.14026143	0.098	0.568	GO:16879_ligase_activity__forming_carbon-nitrogen_bonds
0000_all_organisms	46|46	GO:0016881	A	13	154	16292	78939	-3.189095719	0.078	0.455	GO:16881_acid-amino_acid_ligase_activity
0000_all_organisms	46|46	GO:0016882	A	2	71	16303	79022	-3.59345982	0.027	0.16	GO:16882_cyclo-ligase_activity
0000_all_organisms	46|46	GO:0016884	A	44	473	16261	78620	-7.54515514	0.085	0.497	GO:16884_carbon-nitrogen_ligase_activity__with_glutamine_as_amido-N-donor
0000_all_organisms	46|46	GO:0016886	A	10	146	16295	78947	-3.793174124	0.064	0.375	GO:16886_ligase_activity__forming_phosphoric_ester_bonds
0000_all_organisms	46|46	GO:0016887	A	286	3078	16019	76015	-47.52287875	0.085	0.488	GO:16887_ATPase_activity
0000_all_organisms	46|46	GO:0016888	A	12	163	16293	78930	-3.946921557	0.069	0.401	GO:16888_endodeoxyribonuclease_activity__producing_5'-phosphomonoesters
0000_all_organisms	46|46	GO:0016893	A	44	361	16261	78732	-3.252588192	0.109	0.635	GO:16893_endonuclease_activity__active_with_either_ribo-_or_deoxyribonucleic_acids_and_producing_5'-phosphomonoesters
0000_all_organisms	46|46	GO:0017076	A	729	9272	15576	69821	-198.4282912	0.073	0.4	GO:17076_purine_nucleotide_binding
0000_all_organisms	46|46	GO:0017111	A	394	4280	15911	74813	-67.66958623	0.084	0.481	GO:17111_nucleoside-triphosphatase_activity
0000_all_organisms	46|46	GO:0017171	A	15	275	16290	78818	-8.806875402	0.052	0.302	GO:17171_serine_hydrolase_activity
0000_all_organisms	46|46	GO:0018106	A	0	488	16305	78605	-39.5654311	0	0	GO:18106_peptidyl-histidine_phosphorylation
0000_all_organisms	46|46	GO:0018193	A	18	633	16287	78460	-30.43415218	0.028	0.161	GO:18193_peptidyl-amino_acid_modification
0000_all_organisms	46|46	GO:0018202	A	3	540	16302	78553	-38.69464863	0.006	0.032	GO:18202_peptidyl-histidine_modification
0000_all_organisms	46|46	GO:0018493	A	61	86	16244	79007	-11.39685563	0.415	2.433	GO:18493_formylmethanofuran_dehydrogenase_activity
0000_all_organisms	46|46	GO:0018537	A	21	14	16284	79079	-7.829738285	0.6	3.514	GO:18537_coenzyme_F420-dependent_N5_N10-methenyltetrahydromethanopterin_reductase_activity
0000_all_organisms	46|46	GO:0018759	A	12	14	16293	79079	-3.257274869	0.462	2.702	GO:18759_methenyltetrahydromethanopterin_cyclohydrolase_activity
0000_all_organisms	46|46	GO:0019001	A	87	812	16218	78281	-9.552841969	0.097	0.564	GO:19001_guanyl_nucleotide_binding
0000_all_organisms	46|46	GO:0019164	A	53	67	16252	79026	-11.37365963	0.442	2.589	GO:19164_pyruvate_synthase_activity
0000_all_organisms	46|46	GO:0019200	A	1	122	16304	78971	-8.341988603	0.008	0.048	GO:19200_carbohydrate_kinase_activity
0000_all_organisms	46|46	GO:0019202	A	4	110	16301	78983	-4.823908741	0.035	0.205	GO:19202_amino_acid_kinase_activity
0000_all_organisms	46|46	GO:0019213	A	1	60	16304	79033	-3.609064893	0.016	0.096	GO:19213_deacetylase_activity
0000_all_organisms	46|46	GO:0019318	A	44	588	16261	78505	-13.04383157	0.07	0.406	GO:19318_hexose_metabolic_process
0000_all_organisms	46|46	GO:0019320	A	37	425	16268	78668	-7.718966633	0.08	0.467	GO:19320_hexose_catabolic_process
0000_all_organisms	46|46	GO:0019438	A	81	925	16224	78168	-16.06752624	0.081	0.468	GO:19438_aromatic_compound_biosynthetic_process
0000_all_organisms	46|46	GO:0019725	A	148	418	16157	78675	-7.207608311	0.261	1.535	GO:19725_cellular_homeostasis
0000_all_organisms	46|46	GO:0019740	A	36	47	16269	79046	-7.709965389	0.434	2.541	GO:19740_nitrogen_utilization
0000_all_organisms	46|46	GO:0019751	A	10	132	16295	78961	-3.137272472	0.07	0.412	GO:19751_polyol_metabolic_process
0000_all_organisms	46|46	GO:0019752	A	454	4650	15851	74443	-65.66154351	0.089	0.507	GO:19752_carboxylic_acid_metabolic_process
0000_all_organisms	46|46	GO:0019753	A	287	167	16018	78926	-106.1518109	0.632	3.747	GO:19753_one-carbon_compound_biosynthetic_process
0000_all_organisms	46|46	GO:0019829	A	131	219	16174	78874	-19.05551733	0.374	2.2	GO:19829_cation-transporting_ATPase_activity
0000_all_organisms	46|46	GO:0019842	A	147	1472	16158	77621	-19.78515615	0.091	0.527	GO:19842_vitamin_binding
0000_all_organisms	46|46	GO:0019861	A	82	226	16223	78867	-4.571865206	0.266	1.561	GO:19861_flagellum
0000_all_organisms	46|46	GO:0022607	A	238	590	16067	78503	-16.13430394	0.287	1.692	GO:22607_cellular_component_assembly
0000_all_organisms	46|46	GO:0022613	A	226	483	16079	78610	-21.2313619	0.319	1.877	GO:22613_ribonucleoprotein_complex_biogenesis_and_assembly
0000_all_organisms	46|46	GO:0022618	A	165	255	16140	78838	-26.49349497	0.393	2.312	GO:22618_ribonucleoprotein_complex_assembly
0000_all_organisms	46|46	GO:0022803	A	10	167	16295	78926	-5.076755981	0.056	0.33	GO:22803_passive_transmembrane_transporter_activity
0000_all_organisms	46|46	GO:0022832	A	5	93	16300	79000	-3.180456064	0.051	0.298	GO:22832_voltage-gated_channel_activity
0000_all_organisms	46|46	GO:0022836	A	5	94	16300	78999	-3.165579296	0.051	0.295	GO:22836_gated_channel_activity
0000_all_organisms	46|46	GO:0022838	A	10	167	16295	78926	-5.076755981	0.056	0.33	GO:22838_substrate_specific_channel_activity
0000_all_organisms	46|46	GO:0022857	A	339	2817	15966	76276	-23.54363397	0.107	0.621	GO:22857_transmembrane_transporter_activity
0000_all_organisms	46|46	GO:0030001	A	115	1030	16190	78063	-10.82390874	0.1	0.585	GO:30001_metal_ion_transport
0000_all_organisms	46|46	GO:0030145	A	18	424	16287	78669	-16.37882372	0.041	0.237	GO:30145_manganese_ion_binding
0000_all_organisms	46|46	GO:0030170	A	55	976	16250	78117	-29.47625353	0.053	0.31	GO:30170_pyridoxal_phosphate_binding
0000_all_organisms	46|46	GO:0030234	A	59	161	16246	78932	-3.521433504	0.268	1.571	GO:30234_enzyme_regulator_activity
0000_all_organisms	46|46	GO:0030246	A	12	241	16293	78852	-8.377785977	0.047	0.277	GO:30246_carbohydrate_binding
0000_all_organisms	46|46	GO:0030268	A	15	5	16290	79088	-7.698970004	0.75	4.391	GO:30268_methylenetetrahydromethanopterin_dehydrogenase_activity
0000_all_organisms	46|46	GO:0030269	A	89	35	16216	79058	-40.22257318	0.718	4.217	GO:30269_tetrahydromethanopterin_S-methyltransferase_activity
0000_all_organisms	46|46	GO:0030270	A	14	8	16291	79085	-5.838631998	0.636	3.726	GO:30270_formylmethanofuran-tetrahydromethanopterin_N-formyltransferase_activity
0000_all_organisms	46|46	GO:0030312	A	34	321	16271	78772	-4.148130399	0.096	0.559	GO:30312_external_encapsulating_structure
0000_all_organisms	46|46	GO:0030313	A	24	293	16281	78800	-6.005243055	0.076	0.442	GO:30313_cell_envelope
0000_all_organisms	46|46	GO:0030529	A	896	1683	15409	77410	-106.0231917	0.347	2.093	GO:30529_ribonucleoprotein_complex
0000_all_organisms	46|46	GO:0030554	A	645	8498	15660	70595	-189.9746941	0.071	0.389	GO:30554_adenyl_nucleotide_binding
0000_all_organisms	46|46	GO:0030880	A	13	3	16292	79090	-7.452225295	0.813	4.757	GO:30880_RNA_polymerase_complex
0000_all_organisms	46|46	GO:0030894	A	0	84	16305	79009	-6.605548319	0	0	GO:30894_replisome
0000_all_organisms	46|46	GO:0030908	A	1	109	16304	78984	-7.428291168	0.009	0.053	GO:30908_protein_splicing
0000_all_organisms	46|46	GO:0030955	A	2	75	16303	79018	-3.935542011	0.026	0.152	GO:30955_potassium_ion_binding
0000_all_organisms	46|46	GO:0030983	A	0	51	16305	79042	-3.943095149	0	0	GO:30983_mismatched_DNA_binding
0000_all_organisms	46|46	GO:0031090	A	61	90	16244	79003	-10.91721463	0.404	2.369	GO:31090_organelle_membrane
0000_all_organisms	46|46	GO:0031119	A	4	96	16301	78997	-3.841637508	0.04	0.234	GO:31119_tRNA_pseudouridine_synthesis
0000_all_organisms	46|46	GO:0031123	A	2	83	16303	79010	-4.454692884	0.024	0.138	GO:31123_RNA_3'-end_processing
0000_all_organisms	46|46	GO:0031224	A	372	3675	15933	75418	-47.86327943	0.092	0.527	GO:31224_intrinsic_to_membrane
0000_all_organisms	46|46	GO:0031405	A	22	17	16283	79076	-7.488116639	0.564	3.304	GO:31405_lipoic_acid_binding
0000_all_organisms	46|46	GO:0031406	A	22	17	16283	79076	-7.488116639	0.564	3.304	GO:31406_carboxylic_acid_binding
0000_all_organisms	46|46	GO:0031420	A	2	82	16303	79011	-4.251811973	0.024	0.139	GO:31420_alkali_metal_ion_binding
0000_all_organisms	46|46	GO:0031975	A	30	352	16275	78741	-6.596879479	0.079	0.458	GO:31975_envelope
0000_all_organisms	46|46	GO:0031982	A	59	57	16246	79036	-16.05551733	0.509	2.983	GO:31982_vesicle
0000_all_organisms	46|46	GO:0031988	A	53	21	16252	79072	-24.18111459	0.716	4.201	GO:31988_membrane-bounded_vesicle
0000_all_organisms	46|46	GO:0032196	A	23	503	16282	78590	-18.40560745	0.044	0.255	GO:32196_transposition
0000_all_organisms	46|46	GO:0032259	A	21	298	16284	78795	-7.411168274	0.066	0.384	GO:32259_methylation
0000_all_organisms	46|46	GO:0032392	A	3	112	16302	78981	-5.619788758	0.026	0.152	GO:32392_DNA_geometric_change
0000_all_organisms	46|46	GO:0032508	A	3	112	16302	78981	-5.619788758	0.026	0.152	GO:32508_DNA_duplex_unwinding
0000_all_organisms	46|46	GO:0032553	A	685	8595	15620	70498	-179.2204035	0.074	0.407	GO:32553_ribonucleotide_binding
0000_all_organisms	46|46	GO:0032555	A	685	8595	15620	70498	-179.2204035	0.074	0.407	GO:32555_purine_ribonucleotide_binding
0000_all_organisms	46|46	GO:0032559	A	601	7821	15704	71272	-170.7619539	0.071	0.395	GO:32559_adenyl_ribonucleotide_binding
0000_all_organisms	46|46	GO:0032561	A	87	812	16218	78281	-9.552841969	0.097	0.564	GO:32561_guanyl_ribonucleotide_binding
0000_all_organisms	46|46	GO:0032787	A	35	453	16270	78640	-9.790484985	0.072	0.418	GO:32787_monocarboxylic_acid_metabolic_process
0000_all_organisms	46|46	GO:0032940	A	6	174	16299	78919	-7.850780887	0.033	0.195	GO:32940_secretion_by_cell
0000_all_organisms	46|46	GO:0032991	A	1404	3639	14901	75454	-84.48412616	0.278	1.688	GO:32991_macromolecular_complex
0000_all_organisms	46|46	GO:0032993	A	3	84	16302	79009	-3.798602876	0.034	0.202	GO:32993_protein-DNA_complex
0000_all_organisms	46|46	GO:0033013	A	123	1152	16182	77941	-13.42945706	0.096	0.561	GO:33013_tetrapyrrole_metabolic_process
0000_all_organisms	46|46	GO:0033014	A	123	1152	16182	77941	-13.42945706	0.096	0.561	GO:33014_tetrapyrrole_biosynthetic_process
0000_all_organisms	46|46	GO:0033170	A	4	99	16301	78994	-4.185086819	0.039	0.227	GO:33170_DNA-protein_loading_ATPase_activity
0000_all_organisms	46|46	GO:0033554	A	76	832	16229	78261	-13.49079748	0.084	0.487	GO:33554_cellular_response_to_stress
0000_all_organisms	46|46	GO:0033692	A	11	174	16294	78919	-4.89279003	0.059	0.347	GO:33692_cellular_polysaccharide_biosynthetic_process
0000_all_organisms	46|46	GO:0034061	A	13	272	16292	78821	-9.661543506	0.046	0.266	GO:34061_DNA_polymerase_activity
0000_all_organisms	46|46	GO:0034220	A	109	287	16196	78806	-6.684029655	0.275	1.615	GO:34220_transmembrane_ion_transport
0000_all_organisms	46|46	GO:0034404	A	39	441	16266	78652	-7.764471553	0.081	0.474	GO:34404_nucleobase__nucleoside_and_nucleotide_biosynthetic_process
0000_all_organisms	46|46	GO:0034621	A	237	584	16068	78509	-16.27901426	0.289	1.699	GO:34621_cellular_macromolecular_complex_subunit_organization
0000_all_organisms	46|46	GO:0034622	A	231	535	16074	78558	-18.39147397	0.302	1.775	GO:34622_cellular_macromolecular_complex_assembly
0000_all_organisms	46|46	GO:0034637	A	23	311	16282	78782	-7.274905479	0.069	0.402	GO:34637_cellular_carbohydrate_biosynthetic_process
0000_all_organisms	46|46	GO:0034641	A	447	4265	15858	74828	-51.56066731	0.095	0.542	GO:34641_cellular_nitrogen_compound_metabolic_process
0000_all_organisms	46|46	GO:0034654	A	39	441	16266	78652	-7.764471553	0.081	0.474	GO:34654_nucleobase__nucleoside__nucleotide_and_nucleic_acid_biosynthetic_process
0000_all_organisms	46|46	GO:0034660	A	141	1689	16164	77404	-31.29499204	0.077	0.446	GO:34660_ncRNA_metabolic_process
0000_all_organisms	46|46	GO:0034755	A	4	159	16301	78934	-8.15864053	0.025	0.143	GO:34755_transmembrane_iron_ion_transport
0000_all_organisms	46|46	GO:0034984	A	65	807	16240	78286	-16.01457353	0.075	0.434	GO:34984_cellular_response_to_DNA_damage_stimulus
0000_all_organisms	46|46	GO:0040011	A	19	233	16286	78860	-4.795880017	0.075	0.44	GO:40011_locomotion
0000_all_organisms	46|46	GO:0040029	A	12	165	16293	78928	-4.081445469	0.068	0.396	GO:40029_regulation_of_gene_expression__epigenetic
0000_all_organisms	46|46	GO:0042084	A	37	24	16268	79069	-13.51712642	0.607	3.555	GO:42084_5-methyltetrahydrofolate-dependent_methyltransferase_activity
0000_all_organisms	46|46	GO:0042086	A	89	35	16216	79058	-40.22257318	0.718	4.217	GO:42086_5-methyl-5_6_7_8-tetrahydromethanopterin-dependent_methyltransferase_activity
0000_all_organisms	46|46	GO:0042221	A	42	505	16263	78588	-9.752026734	0.077	0.448	GO:42221_response_to_chemical_stimulus
0000_all_organisms	46|46	GO:0042242	A	7	250	16298	78843	-12.35066514	0.027	0.159	GO:42242_cobyrinic_acid_a_c-diamide_synthase_activity
0000_all_organisms	46|46	GO:0042255	A	0	44	16305	79049	-3.367542708	0	0	GO:42255_ribosome_assembly
0000_all_organisms	46|46	GO:0042256	A	0	44	16305	79049	-3.367542708	0	0	GO:42256_mature_ribosome_assembly
0000_all_organisms	46|46	GO:0042262	A	10	6	16295	79087	-4.207608311	0.625	3.658	GO:42262_DNA_protection
0000_all_organisms	46|46	GO:0042278	A	4	126	16301	78967	-5.987162775	0.031	0.18	GO:42278_purine_nucleoside_metabolic_process
0000_all_organisms	46|46	GO:0042330	A	16	214	16289	78879	-5.023191663	0.07	0.406	GO:42330_taxis
0000_all_organisms	46|46	GO:0042398	A	35	333	16270	78760	-4.286509457	0.095	0.556	GO:42398_amino_acid_derivative_biosynthetic_process
0000_all_organisms	46|46	GO:0042401	A	35	333	16270	78760	-4.286509457	0.095	0.556	GO:42401_biogenic_amine_biosynthetic_process
0000_all_organisms	46|46	GO:0042430	A	9	249	16296	78844	-10.68824614	0.035	0.204	GO:42430_indole_and_derivative_metabolic_process
0000_all_organisms	46|46	GO:0042434	A	9	249	16296	78844	-10.68824614	0.035	0.204	GO:42434_indole_derivative_metabolic_process
0000_all_organisms	46|46	GO:0042435	A	9	215	16296	78878	-8.446116973	0.04	0.235	GO:42435_indole_derivative_biosynthetic_process
0000_all_organisms	46|46	GO:0042440	A	4	185	16301	78908	-10.06550155	0.021	0.124	GO:42440_pigment_metabolic_process
0000_all_organisms	46|46	GO:0042451	A	1	118	16304	78975	-7.954677021	0.008	0.049	GO:42451_purine_nucleoside_biosynthetic_process
0000_all_organisms	46|46	GO:0042455	A	1	118	16304	78975	-7.954677021	0.008	0.049	GO:42455_ribonucleoside_biosynthetic_process
0000_all_organisms	46|46	GO:0042493	A	1	192	16304	78901	-13.89619628	0.005	0.03	GO:42493_response_to_drug
0000_all_organisms	46|46	GO:0042578	A	43	453	16262	78640	-7.073143291	0.087	0.506	GO:42578_phosphoric_ester_hydrolase_activity
0000_all_organisms	46|46	GO:0042597	A	18	252	16287	78841	-6.218244625	0.067	0.389	GO:42597_periplasmic_space
0000_all_organisms	46|46	GO:0042723	A	17	295	16288	78798	-9.024108864	0.054	0.318	GO:42723_thiamin_and_derivative_metabolic_process
0000_all_organisms	46|46	GO:0042724	A	17	294	16288	78799	-9.024568191	0.055	0.319	GO:42724_thiamin_and_derivative_biosynthetic_process
0000_all_organisms	46|46	GO:0042775	A	81	164	16224	78929	-8.899629455	0.331	1.939	GO:42775_mitochondrial_ATP_synthesis_coupled_electron_transport
0000_all_organisms	46|46	GO:0042777	A	88	114	16217	78979	-17.87614836	0.436	2.557	GO:42777_plasma_membrane_ATP_synthesis_coupled_proton_transport
0000_all_organisms	46|46	GO:0042780	A	2	83	16303	79010	-4.454692884	0.024	0.138	GO:42780_tRNA_3'-end_processing
0000_all_organisms	46|46	GO:0042822	A	24	48	16281	79045	-3.106238238	0.333	1.952	GO:42822_pyridoxal_phosphate_metabolic_process
0000_all_organisms	46|46	GO:0042823	A	24	48	16281	79045	-3.106238238	0.333	1.952	GO:42823_pyridoxal_phosphate_biosynthetic_process
0000_all_organisms	46|46	GO:0042895	A	0	98	16305	78995	-7.744727495	0	0	GO:42895_antibiotic_transporter_activity
0000_all_organisms	46|46	GO:0042995	A	83	227	16222	78866	-4.698970004	0.268	1.569	GO:42995_cell_projection
0000_all_organisms	46|46	GO:0043021	A	0	44	16305	79049	-3.367542708	0	0	GO:43021_ribonucleoprotein_binding
0000_all_organisms	46|46	GO:0043022	A	0	44	16305	79049	-3.367542708	0	0	GO:43022_ribosome_binding
0000_all_organisms	46|46	GO:0043038	A	40	943	16265	78150	-35.82102305	0.041	0.236	GO:43038_amino_acid_activation
0000_all_organisms	46|46	GO:0043039	A	40	943	16265	78150	-35.82102305	0.041	0.236	GO:43039_tRNA_aminoacylation
0000_all_organisms	46|46	GO:0043190	A	4	132	16301	78961	-6.30980392	0.029	0.172	GO:43190_ATP-binding_cassette_(ABC)_transporter_complex
0000_all_organisms	46|46	GO:0043226	A	1075	2894	15230	76199	-57.5214335	0.271	1.626	GO:43226_organelle
0000_all_organisms	46|46	GO:0043228	A	883	2054	15422	77039	-68.5543958	0.301	1.802	GO:43228_non-membrane-bounded_organelle
0000_all_organisms	46|46	GO:0043229	A	1027	2879	15278	76214	-48.51570016	0.263	1.575	GO:43229_intracellular_organelle
0000_all_organisms	46|46	GO:0043232	A	883	2054	15422	77039	-68.5543958	0.301	1.802	GO:43232_intracellular_non-membrane-bounded_organelle
0000_all_organisms	46|46	GO:0043412	A	109	2012	16196	77081	-62.85387196	0.051	0.296	GO:43412_biopolymer_modification
0000_all_organisms	46|46	GO:0043413	A	1	114	16304	78979	-7.798602876	0.009	0.051	GO:43413_biopolymer_glycosylation
0000_all_organisms	46|46	GO:0043414	A	14	184	16291	78909	-4.219682688	0.071	0.413	GO:43414_biopolymer_methylation
0000_all_organisms	46|46	GO:0043446	A	287	167	16018	78926	-106.1518109	0.632	3.747	GO:43446_cellular_alkane_metabolic_process
0000_all_organisms	46|46	GO:0043447	A	287	167	16018	78926	-106.1518109	0.632	3.747	GO:43447_alkane_biosynthetic_process
0000_all_organisms	46|46	GO:0043596	A	0	84	16305	79009	-6.605548319	0	0	GO:43596_nuclear_replication_fork
0000_all_organisms	46|46	GO:0043601	A	0	84	16305	79009	-6.605548319	0	0	GO:43601_nuclear_replisome
0000_all_organisms	46|46	GO:0043628	A	2	83	16303	79010	-4.454692884	0.024	0.138	GO:43628_ncRNA_3'-end_processing
0000_all_organisms	46|46	GO:0043648	A	36	679	16269	78414	-21.89279003	0.05	0.293	GO:43648_dicarboxylic_acid_metabolic_process
0000_all_organisms	46|46	GO:0043687	A	32	943	16273	78150	-41.1713401	0.033	0.19	GO:43687_post-translational_protein_modification
0000_all_organisms	46|46	GO:0043933	A	243	614	16062	78479	-15.61083392	0.284	1.669	GO:43933_macromolecular_complex_subunit_organization
0000_all_organisms	46|46	GO:0044255	A	46	795	16259	78298	-23.46470588	0.055	0.318	GO:44255_cellular_lipid_metabolic_process
0000_all_organisms	46|46	GO:0044262	A	62	921	16243	78172	-23.06803389	0.063	0.367	GO:44262_cellular_carbohydrate_metabolic_process
0000_all_organisms	46|46	GO:0044264	A	13	185	16292	78908	-4.754487332	0.066	0.384	GO:44264_cellular_polysaccharide_metabolic_process
0000_all_organisms	46|46	GO:0044265	A	75	661	16230	78432	-6.886056648	0.102	0.594	GO:44265_cellular_macromolecule_catabolic_process
0000_all_organisms	46|46	GO:0044271	A	287	2470	16018	76623	-22.84466396	0.104	0.602	GO:44271_nitrogen_compound_biosynthetic_process
0000_all_organisms	46|46	GO:0044275	A	38	435	16267	78658	-7.860120914	0.08	0.469	GO:44275_cellular_carbohydrate_catabolic_process
0000_all_organisms	46|46	GO:0044425	A	466	3979	15839	75114	-36.14935376	0.105	0.602	GO:44425_membrane_part
0000_all_organisms	46|46	GO:0044427	A	7	140	16298	78953	-5.055024092	0.048	0.278	GO:44427_chromosomal_part
0000_all_organisms	46|46	GO:0044444	A	1068	2368	15237	76725	-92.64589156	0.311	1.876	GO:44444_cytoplasmic_part
0000_all_organisms	46|46	GO:0044454	A	0	84	16305	79009	-6.605548319	0	0	GO:44454_nuclear_chromosome_part
0000_all_organisms	46|46	GO:0044462	A	24	293	16281	78800	-6.005243055	0.076	0.442	GO:44462_external_encapsulating_structure_part
0000_all_organisms	46|46	GO:0045005	A	1	53	16304	79040	-3.069560405	0.019	0.108	GO:45005_maintenance_of_fidelity_during_DNA-dependent_DNA_replication
0000_all_organisms	46|46	GO:0045182	A	255	543	16050	78550	-24.07987667	0.32	1.883	GO:45182_translation_regulator_activity
0000_all_organisms	46|46	GO:0045333	A	316	348	15989	78745	-73.28149831	0.476	2.82	GO:45333_cellular_respiration
0000_all_organisms	46|46	GO:0045454	A	131	359	16174	78734	-7.021363052	0.267	1.569	GO:45454_cell_redox_homeostasis
0000_all_organisms	46|46	GO:0046034	A	129	150	16176	78943	-28.84466396	0.462	2.719	GO:46034_ATP_metabolic_process
0000_all_organisms	46|46	GO:0046040	A	24	279	16281	78814	-5.266802735	0.079	0.463	GO:46040_IMP_metabolic_process
0000_all_organisms	46|46	GO:0046112	A	38	323	16267	78770	-3.242603971	0.105	0.615	GO:46112_nucleobase_biosynthetic_process
0000_all_organisms	46|46	GO:0046114	A	1	118	16304	78975	-7.954677021	0.008	0.049	GO:46114_guanosine_biosynthetic_process
0000_all_organisms	46|46	GO:0046116	A	1	118	16304	78975	-7.954677021	0.008	0.049	GO:46116_queuosine_metabolic_process
0000_all_organisms	46|46	GO:0046118	A	1	118	16304	78975	-7.954677021	0.008	0.049	GO:46118_7-methylguanosine_biosynthetic_process
0000_all_organisms	46|46	GO:0046128	A	4	126	16301	78967	-5.987162775	0.031	0.18	GO:46128_purine_ribonucleoside_metabolic_process
0000_all_organisms	46|46	GO:0046129	A	1	118	16304	78975	-7.954677021	0.008	0.049	GO:46129_purine_ribonucleoside_biosynthetic_process
0000_all_organisms	46|46	GO:0046148	A	4	185	16301	78908	-10.06550155	0.021	0.124	GO:46148_pigment_biosynthetic_process
0000_all_organisms	46|46	GO:0046164	A	37	429	16268	78664	-7.832682665	0.079	0.463	GO:46164_alcohol_catabolic_process
0000_all_organisms	46|46	GO:0046219	A	9	215	16296	78878	-8.446116973	0.04	0.235	GO:46219_indolalkylamine_biosynthetic_process
0000_all_organisms	46|46	GO:0046365	A	37	425	16268	78668	-7.718966633	0.08	0.467	GO:46365_monosaccharide_catabolic_process
0000_all_organisms	46|46	GO:0046417	A	25	572	16280	78521	-21.48148606	0.042	0.244	GO:46417_chorismate_metabolic_process
0000_all_organisms	46|46	GO:0046467	A	24	292	16281	78801	-5.879426069	0.076	0.444	GO:46467_membrane_lipid_biosynthetic_process
0000_all_organisms	46|46	GO:0046483	A	183	1971	16122	77122	-30.44855	0.085	0.491	GO:46483_heterocycle_metabolic_process
0000_all_organisms	46|46	GO:0046677	A	0	124	16305	78969	-9.821023053	0	0	GO:46677_response_to_antibiotic
0000_all_organisms	46|46	GO:0046873	A	32	509	16273	78584	-13.9625735	0.059	0.345	GO:46873_metal_ion_transmembrane_transporter_activity
0000_all_organisms	46|46	GO:0046903	A	6	174	16299	78919	-7.850780887	0.033	0.195	GO:46903_secretion
0000_all_organisms	46|46	GO:0046912	A	19	201	16286	78892	-3.360513511	0.086	0.505	GO:46912_transferase_activity__transferring_acyl_groups__acyl_groups_converted_into_alkyl_on_transfer
0000_all_organisms	46|46	GO:0046915	A	28	380	16277	78713	-8.709965389	0.069	0.4	GO:46915_transition_metal_ion_transmembrane_transporter_activity
0000_all_organisms	46|46	GO:0046933	A	112	138	16193	78955	-23.73992861	0.448	2.632	GO:46933_hydrogen_ion_transporting_ATP_synthase_activity__rotational_mechanism
0000_all_organisms	46|46	GO:0046942	A	11	361	16294	78732	-16.98716278	0.03	0.172	GO:46942_carboxylic_acid_transport
0000_all_organisms	46|46	GO:0046943	A	8	335	16297	78758	-17.38299966	0.023	0.136	GO:46943_carboxylic_acid_transmembrane_transporter_activity
0000_all_organisms	46|46	GO:0046961	A	130	185	16175	78908	-23.23807216	0.413	2.426	GO:46961_hydrogen_ion_transporting_ATPase_activity__rotational_mechanism
0000_all_organisms	46|46	GO:0046995	A	42	33	16263	79060	-13.54060751	0.56	3.282	GO:46995_oxidoreductase_activity__acting_on_hydrogen_as_donor__with_other_known_acceptors
0000_all_organisms	46|46	GO:0048037	A	237	3282	16068	75811	-75.18243463	0.067	0.385	GO:48037_cofactor_binding
0000_all_organisms	46|46	GO:0048878	A	19	204	16286	78889	-3.474955193	0.085	0.498	GO:48878_chemical_homeostasis
0000_all_organisms	46|46	GO:0050454	A	32	29	16273	79064	-9.494850022	0.525	3.073	GO:50454_coenzyme_F420_hydrogenase_activity
0000_all_organisms	46|46	GO:0050497	A	64	10	16241	79083	-38.0872467	0.865	5.076	GO:50497_transferase_activity__transferring_alkylthio_groups
0000_all_organisms	46|46	GO:0050524	A	64	10	16241	79083	-38.0872467	0.865	5.076	GO:50524_coenzyme-B_sulfoethylthiotransferase_activity
0000_all_organisms	46|46	GO:0050660	A	34	662	16271	78431	-21.8569852	0.049	0.284	GO:50660_FAD_binding
0000_all_organisms	46|46	GO:0050661	A	18	287	16287	78806	-8.138465589	0.059	0.345	GO:50661_NADP_binding
0000_all_organisms	46|46	GO:0050662	A	181	2276	16124	76817	-45.45967053	0.074	0.425	GO:50662_coenzyme_binding
0000_all_organisms	46|46	GO:0050801	A	19	204	16286	78889	-3.474955193	0.085	0.498	GO:50801_ion_homeostasis
0000_all_organisms	46|46	GO:0050897	A	57	104	16248	78989	-7.661543506	0.354	2.075	GO:50897_cobalt_ion_binding
0000_all_organisms	46|46	GO:0051002	A	1	58	16304	79035	-3.424812155	0.017	0.099	GO:51002_ligase_activity__forming_nitrogen-metal_bonds
0000_all_organisms	46|46	GO:0051003	A	1	58	16304	79035	-3.424812155	0.017	0.099	GO:51003_ligase_activity__forming_nitrogen-metal_bonds__forming_coordination_complexes
0000_all_organisms	46|46	GO:0051082	A	106	183	16199	78910	-14.85078089	0.367	2.153	GO:51082_unfolded_protein_binding
0000_all_organisms	46|46	GO:0051171	A	36	47	16269	79046	-7.709965389	0.434	2.541	GO:51171_regulation_of_nitrogen_compound_metabolic_process
0000_all_organisms	46|46	GO:0051179	A	680	5799	15625	73294	-53.03574037	0.105	0.597	GO:51179_localization
0000_all_organisms	46|46	GO:0051186	A	326	2620	15979	76473	-19.7721133	0.111	0.64	GO:51186_cofactor_metabolic_process
0000_all_organisms	46|46	GO:0051188	A	255	2267	16050	76826	-22.91364017	0.101	0.585	GO:51188_cofactor_biosynthetic_process
0000_all_organisms	46|46	GO:0051234	A	648	5724	15657	73369	-57.7212464	0.102	0.578	GO:51234_establishment_of_localization
0000_all_organisms	46|46	GO:0051287	A	33	532	16272	78561	-14.77728353	0.058	0.34	GO:51287_NAD_binding
0000_all_organisms	46|46	GO:0051301	A	22	237	16283	78856	-4.032920266	0.085	0.496	GO:51301_cell_division
0000_all_organisms	46|46	GO:0051641	A	29	333	16276	78760	-6.102372909	0.08	0.468	GO:51641_cellular_localization
0000_all_organisms	46|46	GO:0051649	A	29	333	16276	78760	-6.102372909	0.08	0.468	GO:51649_establishment_of_localization_in_cell
0000_all_organisms	46|46	GO:0051716	A	76	832	16229	78261	-13.49079748	0.084	0.487	GO:51716_cellular_response_to_stimulus
0000_all_organisms	46|46	GO:0051912	A	30	30	16275	79063	-8.296708622	0.5	2.929	GO:51912_CoB--CoM_heterodisulfide_reductase_activity
0000_all_organisms	46|46	GO:0055067	A	2	145	16303	78948	-9.059981845	0.014	0.079	GO:55067_monovalent_inorganic_cation_homeostasis
0000_all_organisms	46|46	GO:0055072	A	16	23	16289	79070	-3.436518915	0.41	2.402	GO:55072_iron_ion_homeostasis
0000_all_organisms	46|46	GO:0055080	A	19	204	16286	78889	-3.474955193	0.085	0.498	GO:55080_cation_homeostasis
0000_all_organisms	46|46	GO:0055085	A	109	305	16196	78788	-5.66756154	0.263	1.544	GO:55085_transmembrane_transport
0000_all_organisms	46|46	GO:0060089	A	77	1086	16228	78007	-25.50031292	0.066	0.384	GO:60089_molecular_transducer_activity
0000_all_organisms	46|46	GO:0065002	A	0	41	16305	79052	-3.175874166	0	0	GO:65002_intracellular_protein_transmembrane_transport
0000_all_organisms	46|46	GO:0065003	A	237	565	16068	78528	-17.59006688	0.296	1.74	GO:65003_macromolecular_complex_assembly
0000_all_organisms	46|46	GO:0065004	A	75	187	16230	78906	-5.472370099	0.286	1.678	GO:65004_protein-DNA_complex_assembly
0000_all_organisms	46|46	GO:0070011	A	101	1183	16204	77910	-21.27654433	0.079	0.457	GO:70011_peptidase_activity__acting_on_L-amino_acid_peptides
0000_all_organisms	46|46	GO:0070035	A	2	431	16303	78662	-31.51427857	0.005	0.027	GO:70035_purine_NTP-dependent_helicase_activity
GC_content	21|46	GO:0000096	B	9	103	45	124	-4.057000407	0.08	0.302	GO:96_sulfur_amino_acid_metabolic_process
GC_content	21|46	GO:0000097	B	8	95	44	116	-4.226213555	0.078	0.282	GO:97_sulfur_amino_acid_biosynthetic_process
GC_content	21|46	GO:0005451	B	1	24	10	10	-3.040481623	0.04	0.08	GO:5451_monovalent_cation:proton_antiporter_activity
GC_content	21|46	GO:0006508	B	62	496	42	673	-3.04431225	0.111	1.892	GO:6508_proteolysis
GC_content	21|46	GO:0006555	B	6	63	40	84	-3.756961951	0.087	0.27	GO:6555_methionine_metabolic_process
GC_content	21|46	GO:0009066	B	14	222	50	264	-3.598599459	0.059	0.373	GO:9066_aspartate_family_amino_acid_metabolic_process
GC_content	21|46	GO:0009067	B	13	210	50	248	-3.920818754	0.058	0.347	GO:9067_aspartate_family_amino_acid_biosynthetic_process
GC_content	21|46	GO:0009086	B	6	59	40	77	-3.812479279	0.092	0.27	GO:9086_methionine_biosynthetic_process
GC_content	21|46	GO:0015491	B	1	24	10	10	-3.040481623	0.04	0.08	GO:15491_cation:cation_antiporter_activity
GC_content	21|46	GO:0031419	B	8	64	45	89	-3.408935393	0.111	0.331	GO:31419_cobalamin_binding
Genome_size	5|46	GO:0000096	B	29	42	25	185	-6.338187314	0.408	3.431	GO:96_sulfur_amino_acid_metabolic_process
Genome_size	5|46	GO:0000097	B	28	38	24	173	-6.289036881	0.424	3.482	GO:97_sulfur_amino_acid_biosynthetic_process
Genome_size	5|46	GO:0003676	B	161	1433	1333	6452	-12.47755577	0.101	0.59	GO:3676_nucleic_acid_binding
Genome_size	5|46	GO:0003677	B	75	941	736	3362	-17.95467702	0.074	0.411	GO:3677_DNA_binding
Genome_size	5|46	GO:0003700	B	32	247	341	779	-10.82390874	0.115	0.377	GO:3700_transcription_factor_activity
Genome_size	5|46	GO:0005507	B	7	105	33	105	-3.943095149	0.063	0.261	GO:5507_copper_ion_binding
Genome_size	5|46	GO:0006082	B	103	597	354	4054	-7.168130226	0.147	1.832	GO:6082_organic_acid_metabolic_process
Genome_size	5|46	GO:0006084	B	23	17	28	164	-7.316052869	0.575	3.943	GO:6084_acetyl-CoA_metabolic_process
Genome_size	5|46	GO:0006139	B	178	1962	1221	7525	-12.45099674	0.083	0.596	GO:6139_nucleobase__nucleoside__nucleotide_and_nucleic_acid_metabolic_process
Genome_size	5|46	GO:0006310	B	9	306	63	555	-4.57024772	0.029	0.28	GO:6310_DNA_recombination
Genome_size	5|46	GO:0006350	B	75	713	597	1760	-22.63451202	0.095	0.376	GO:6350_transcription
Genome_size	5|46	GO:0006351	B	68	668	504	1451	-22.4225082	0.092	0.358	GO:6351_transcription__DNA-dependent
Genome_size	5|46	GO:0006355	B	64	656	466	1358	-22.33161408	0.089	0.348	GO:6355_regulation_of_transcription__DNA-dependent
Genome_size	5|46	GO:0006464	B	7	375	75	1063	-3.896196279	0.018	0.278	GO:6464_protein_modification_process
Genome_size	5|46	GO:0006519	B	96	555	349	3708	-5.623423043	0.147	1.714	GO:6519_cellular_amino_acid_and_derivative_metabolic_process
Genome_size	5|46	GO:0006520	B	93	525	323	3568	-6.372634143	0.15	1.813	GO:6520_amino_acid_metabolic_process
Genome_size	5|46	GO:0006555	B	28	28	18	119	-6.73754891	0.5	3.806	GO:6555_methionine_metabolic_process
Genome_size	5|46	GO:0006790	B	34	53	69	277	-3.432973634	0.391	1.96	GO:6790_sulfur_metabolic_process
Genome_size	5|46	GO:0006793	B	41	419	217	1101	-4.359518563	0.089	0.541	GO:6793_phosphorus_metabolic_process
Genome_size	5|46	GO:0006796	B	41	419	217	1100	-4.361510743	0.089	0.541	GO:6796_phosphate_metabolic_process
Genome_size	5|46	GO:0006807	B	108	627	394	3886	-4.863279433	0.147	1.596	GO:6807_nitrogen_compound_metabolic_process
Genome_size	5|46	GO:0006811	B	59	505	265	1358	-3.242603971	0.105	0.641	GO:6811_ion_transport
Genome_size	5|46	GO:0008652	B	75	307	186	2044	-9.341035157	0.196	2.354	GO:8652_amino_acid_biosynthetic_process
Genome_size	5|46	GO:0009059	B	213	1297	1638	5395	-15.4609239	0.141	0.606	GO:9059_macromolecule_biosynthetic_process
Genome_size	5|46	GO:0009066	B	32	57	32	429	-11.03385827	0.36	5.18	GO:9066_aspartate_family_amino_acid_metabolic_process
Genome_size	5|46	GO:0009067	B	32	53	31	405	-11.27654433	0.376	5.295	GO:9067_aspartate_family_amino_acid_biosynthetic_process
Genome_size	5|46	GO:0009084	B	14	47	25	348	-3.585026652	0.23	3.424	GO:9084_glutamine_family_amino_acid_biosynthetic_process
Genome_size	5|46	GO:0009086	B	28	24	18	112	-7.060480747	0.538	3.889	GO:9086_methionine_biosynthetic_process
Genome_size	5|46	GO:0009308	B	96	552	349	3702	-5.647817482	0.148	1.72	GO:9308_cellular_amine_metabolic_process
Genome_size	5|46	GO:0009309	B	78	328	209	2141	-8.22475374	0.192	2.16	GO:9309_amine_biosynthetic_process
Genome_size	5|46	GO:0009889	B	76	676	538	1510	-21.30715308	0.101	0.385	GO:9889_regulation_of_biosynthetic_process
Genome_size	5|46	GO:0010467	B	217	1173	1701	5249	-12.84163751	0.156	0.638	GO:10467_gene_expression
Genome_size	5|46	GO:0010468	B	78	701	547	1625	-20.08884239	0.1	0.398	GO:10468_regulation_of_gene_expression
Genome_size	5|46	GO:0010556	B	76	676	538	1510	-21.30715308	0.101	0.385	GO:10556_regulation_of_macromolecule_biosynthetic_process
Genome_size	5|46	GO:0016070	B	86	902	650	3256	-10.14026143	0.087	0.523	GO:16070_RNA_metabolic_process
Genome_size	5|46	GO:0016310	B	40	397	192	1035	-3.15739076	0.092	0.585	GO:16310_phosphorylation
Genome_size	5|46	GO:0016772	B	43	773	382	3119	-6.525783736	0.053	0.483	GO:16772_transferase_activity__transferring_phosphorus-containing_groups
Genome_size	5|46	GO:0016779	B	19	229	271	1171	-5.197910742	0.077	0.408	GO:16779_nucleotidyltransferase_activity
Genome_size	5|46	GO:0016903	B	58	112	168	646	-3.552841969	0.341	1.653	GO:16903_oxidoreductase_activity__acting_on_the_aldehyde_or_oxo_group_of_donors
Genome_size	5|46	GO:0018193	B	0	260	18	373	-3.966576245	0	0	GO:18193_peptidyl-amino_acid_modification
Genome_size	5|46	GO:0018492	B	13	9	11	58	-3.764471553	0.591	3.707	GO:18492_carbon-monoxide_dehydrogenase_(acceptor)_activity
Genome_size	5|46	GO:0019219	B	71	671	523	1487	-22.11633856	0.096	0.368	GO:19219_regulation_of_nucleobase__nucleoside__nucleotide_and_nucleic_acid_metabolic_process
Genome_size	5|46	GO:0019222	B	79	688	552	1591	-20.24641694	0.103	0.4	GO:19222_regulation_of_metabolic_process
Genome_size	5|46	GO:0019752	B	100	597	354	4053	-6.524328812	0.143	1.786	GO:19752_carboxylic_acid_metabolic_process
Genome_size	5|46	GO:0019842	B	39	225	108	1247	-3.028724151	0.148	1.853	GO:19842_vitamin_binding
Genome_size	5|46	GO:0030528	B	59	439	421	1101	-13.30627305	0.118	0.428	GO:30528_transcription_regulator_activity
Genome_size	5|46	GO:0031323	B	79	683	551	1587	-19.90657831	0.104	0.402	GO:31323_regulation_of_cellular_metabolic_process
Genome_size	5|46	GO:0031419	B	26	28	27	125	-4.370590401	0.481	2.711	GO:31419_cobalamin_binding
Genome_size	5|46	GO:0032774	B	68	678	504	1533	-21.06651271	0.091	0.368	GO:32774_RNA_biosynthetic_process
Genome_size	5|46	GO:0034641	B	96	554	351	3711	-5.477555766	0.148	1.709	GO:34641_cellular_nitrogen_compound_metabolic_process
Genome_size	5|46	GO:0034645	B	211	1262	1631	5282	-15.17198494	0.143	0.607	GO:34645_cellular_macromolecule_biosynthetic_process
Genome_size	5|46	GO:0034960	B	247	1890	1873	7498	-20.44977165	0.116	0.578	GO:34960_cellular_biopolymer_metabolic_process
Genome_size	5|46	GO:0034961	B	211	1236	1630	5193	-14.90308999	0.146	0.61	GO:34961_cellular_biopolymer_biosynthetic_process
Genome_size	5|46	GO:0043170	B	307	2438	2194	9987	-18.53461715	0.112	0.621	GO:43170_macromolecule_metabolic_process
Genome_size	5|46	GO:0043283	B	263	2133	1987	8595	-20.6216021	0.11	0.585	GO:43283_biopolymer_metabolic_process
Genome_size	5|46	GO:0043284	B	211	1268	1637	5304	-15.48148606	0.143	0.605	GO:43284_biopolymer_biosynthetic_process
Genome_size	5|46	GO:0043687	B	1	297	31	646	-3.850780887	0.003	0.073	GO:43687_post-translational_protein_modification
Genome_size	5|46	GO:0044260	B	302	2366	2180	9745	-18.57839607	0.113	0.619	GO:44260_cellular_macromolecule_metabolic_process
Genome_size	5|46	GO:0044271	B	78	328	209	2142	-8.228412519	0.192	2.161	GO:44271_nitrogen_compound_biosynthetic_process
Genome_size	5|46	GO:0044272	B	29	39	25	209	-7.692503962	0.426	3.992	GO:44272_sulfur_compound_biosynthetic_process
Genome_size	5|46	GO:0045449	B	68	664	510	1410	-23.85078089	0.093	0.35	GO:45449_regulation_of_transcription
Genome_size	5|46	GO:0050789	B	112	917	704	2285	-19.07262964	0.109	0.462	GO:50789_regulation_of_biological_process
Genome_size	5|46	GO:0050794	B	112	912	703	2282	-18.92445304	0.109	0.464	GO:50794_regulation_of_cellular_process
Genome_size	5|46	GO:0050897	B	35	18	22	86	-7.63638802	0.66	3.242	GO:50897_cobalt_ion_binding
Genome_size	5|46	GO:0051186	B	75	400	251	2220	-3.244125144	0.158	1.554	GO:51186_cofactor_metabolic_process
Genome_size	5|46	GO:0051252	B	66	659	469	1386	-21.24795155	0.091	0.36	GO:51252_regulation_of_RNA_metabolic_process
Genome_size	5|46	GO:0060255	B	76	676	538	1510	-21.30715308	0.101	0.385	GO:60255_regulation_of_macromolecule_metabolic_process
Genome_size	5|46	GO:0065007	B	117	954	719	2456	-17.58335949	0.109	0.482	GO:65007_biological_regulation
Growth_in_groups	3|19	GO:0000166	B	69	464	252	3421	-5.354577731	0.129	1.887	GO:166_nucleotide_binding
Growth_in_groups	3|19	GO:0005215	B	37	216	138	1911	-4.370590401	0.146	2.171	GO:5215_transporter_activity
Growth_in_groups	3|19	GO:0005524	B	51	374	180	2636	-3.991399828	0.12	1.877	GO:5524_ATP_binding
Growth_in_groups	3|19	GO:0006082	B	41	244	136	1736	-3.769551079	0.144	1.98	GO:6082_organic_acid_metabolic_process
Growth_in_groups	3|19	GO:0006091	B	41	54	125	453	-4.749579998	0.432	1.996	GO:6091_generation_of_precursor_metabolites_and_energy
Growth_in_groups	3|19	GO:0006163	B	20	30	52	257	-3.356547324	0.4	2.377	GO:6163_purine_nucleotide_metabolic_process
Growth_in_groups	3|19	GO:0006164	B	18	30	43	245	-3.316052869	0.375	2.512	GO:6164_purine_nucleotide_biosynthetic_process
Growth_in_groups	3|19	GO:0006793	B	22	51	71	513	-3.8569852	0.301	2.479	GO:6793_phosphorus_metabolic_process
Growth_in_groups	3|19	GO:0006796	B	22	51	71	512	-3.847711656	0.301	2.475	GO:6796_phosphate_metabolic_process
Growth_in_groups	3|19	GO:0006810	B	44	243	181	2121	-4.079354999	0.153	1.95	GO:6810_transport
Growth_in_groups	3|19	GO:0008652	B	27	118	77	837	-3.368556231	0.186	2.21	GO:8652_amino_acid_biosynthetic_process
Growth_in_groups	3|19	GO:0009309	B	28	124	86	877	-3.094743951	0.184	2.063	GO:9309_amine_biosynthetic_process
Growth_in_groups	3|19	GO:0015077	B	16	7	54	139	-3.716698771	0.696	2.486	GO:15077_monovalent_inorganic_cation_transmembrane_transporter_activity
Growth_in_groups	3|19	GO:0015078	B	16	6	52	127	-3.818156412	0.727	2.503	GO:15078_hydrogen_ion_transmembrane_transporter_activity
Growth_in_groups	3|19	GO:0016020	B	49	272	218	2510	-4.231361899	0.153	1.91	GO:16020_membrane
Growth_in_groups	3|19	GO:0016021	B	26	125	90	1361	-4.777283529	0.172	2.776	GO:16021_integral_to_membrane
Growth_in_groups	3|19	GO:0016310	B	21	44	60	483	-4.707743929	0.323	2.924	GO:16310_phosphorylation
Growth_in_groups	3|19	GO:0016491	B	78	254	344	2484	-7.060480747	0.235	1.931	GO:16491_oxidoreductase_activity
Growth_in_groups	3|19	GO:0016741	B	31	116	79	664	-3.047207557	0.211	1.983	GO:16741_transferase_activity__transferring_one-carbon_groups
Growth_in_groups	3|19	GO:0017076	B	56	433	215	3214	-4.095284455	0.115	1.826	GO:17076_purine_nucleotide_binding
Growth_in_groups	3|19	GO:0019752	B	41	244	136	1735	-3.76700389	0.144	1.979	GO:19752_carboxylic_acid_metabolic_process
Growth_in_groups	3|19	GO:0019842	B	16	77	25	563	-4.607303047	0.172	4.046	GO:19842_vitamin_binding
Growth_in_groups	3|19	GO:0022891	B	29	111	89	873	-3.732828272	0.207	2.239	GO:22891_substrate-specific_transmembrane_transporter_activity
Growth_in_groups	3|19	GO:0022892	B	29	122	99	964	-3.241088108	0.192	2.062	GO:22892_substrate-specific_transporter_activity
Growth_in_groups	3|19	GO:0030170	B	8	50	10	376	-3.090443971	0.138	5.324	GO:30170_pyridoxal_phosphate_binding
Growth_in_groups	3|19	GO:0030554	B	53	399	194	2955	-4.249491605	0.117	1.903	GO:30554_adenyl_nucleotide_binding
Growth_in_groups	3|19	GO:0031224	B	26	125	90	1362	-4.779891912	0.172	2.778	GO:31224_intrinsic_to_membrane
Growth_in_groups	3|19	GO:0032553	B	54	408	201	2911	-3.860120914	0.117	1.81	GO:32553_ribonucleotide_binding
Growth_in_groups	3|19	GO:0032555	B	54	408	201	2911	-3.860120914	0.117	1.81	GO:32555_purine_ribonucleotide_binding
Growth_in_groups	3|19	GO:0032559	B	51	374	180	2652	-4.007888512	0.12	1.888	GO:32559_adenyl_ribonucleotide_binding
Growth_in_groups	3|19	GO:0043412	B	14	74	35	639	-3.208309351	0.159	3.064	GO:43412_biopolymer_modification
Growth_in_groups	3|19	GO:0044271	B	28	124	86	877	-3.094743951	0.184	2.063	GO:44271_nitrogen_compound_biosynthetic_process
Growth_in_groups	3|19	GO:0044425	B	35	136	118	1468	-6.401209493	0.205	2.751	GO:44425_membrane_part
Growth_in_groups	3|19	GO:0048037	B	24	157	72	1280	-3.673664139	0.133	2.49	GO:48037_cofactor_binding
Growth_in_groups	3|19	GO:0051179	B	44	243	191	2150	-3.769551079	0.153	1.879	GO:51179_localization
Growth_in_groups	3|19	GO:0051234	B	44	243	181	2121	-4.079354999	0.153	1.95	GO:51234_establishment_of_localization
Growth_in_groups	3|19	GO:0055085	B	11	7	26	96	-3.028724151	0.611	2.868	GO:55085_transmembrane_transport
Growth_in_groups	3|19	GO:0055114	B	56	150	179	1360	-7.614393726	0.272	2.337	GO:55114_oxidation_reduction
Habitat=Aquatic	20|45	GO:0031982	B	27	7	31	43	-3.453457337	0.794	1.896	GO:31982_vesicle
Habitat=Host-associated	3|45	GO:0009152	B	17	20	137	524	-3.069560405	0.459	2.217	GO:9152_purine_ribonucleotide_biosynthetic_process
Habitat=Host-associated	3|45	GO:0019222	B	17	139	602	2119	-3.224025669	0.109	0.493	GO:19222_regulation_of_metabolic_process
Habitat=Host-associated	3|45	GO:0031323	B	17	138	601	2111	-3.228412519	0.11	0.495	GO:31323_regulation_of_cellular_metabolic_process
Habitat=Multiple	4|45	GO:0000096	B	19	26	35	198	-3.950781977	0.422	2.811	GO:96_sulfur_amino_acid_metabolic_process
Habitat=Multiple	4|45	GO:0000097	B	19	24	33	184	-4.081445469	0.442	2.906	GO:97_sulfur_amino_acid_biosynthetic_process
Habitat=Multiple	4|45	GO:0003676	B	112	957	1359	6791	-7.161150909	0.105	0.628	GO:3676_nucleic_acid_binding
Habitat=Multiple	4|45	GO:0003677	B	56	594	743	3648	-7.995678626	0.086	0.509	GO:3677_DNA_binding
Habitat=Multiple	4|45	GO:0003700	B	22	143	346	875	-4.692503962	0.133	0.471	GO:3700_transcription_factor_activity
Habitat=Multiple	4|45	GO:0005507	B	1	55	39	150	-3.512861625	0.018	0.087	GO:5507_copper_ion_binding
Habitat=Multiple	4|45	GO:0006082	B	75	434	373	4117	-5.093664958	0.147	1.774	GO:6082_organic_acid_metabolic_process
Habitat=Multiple	4|45	GO:0006350	B	54	431	605	2018	-9.289882635	0.111	0.483	GO:6350_transcription
Habitat=Multiple	4|45	GO:0006351	B	45	396	516	1706	-10.11804503	0.102	0.439	GO:6351_transcription__DNA-dependent
Habitat=Multiple	4|45	GO:0006355	B	44	386	476	1612	-9.248720896	0.102	0.449	GO:6355_regulation_of_transcription__DNA-dependent
Habitat=Multiple	4|45	GO:0006519	B	69	408	367	3764	-3.730487056	0.145	1.628	GO:6519_cellular_amino_acid_and_derivative_metabolic_process
Habitat=Multiple	4|45	GO:0006520	B	66	386	341	3619	-4.002176919	0.146	1.696	GO:6520_amino_acid_metabolic_process
Habitat=Multiple	4|45	GO:0006555	B	18	18	28	127	-3.806875402	0.5	2.768	GO:6555_methionine_metabolic_process
Habitat=Multiple	4|45	GO:0006807	B	76	447	416	3972	-3.298432015	0.145	1.533	GO:6807_nitrogen_compound_metabolic_process
Habitat=Multiple	4|45	GO:0008652	B	55	232	198	2063	-6.484126156	0.192	2.188	GO:8652_amino_acid_biosynthetic_process
Habitat=Multiple	4|45	GO:0009066	B	21	39	43	439	-6.455931956	0.35	3.923	GO:9066_aspartate_family_amino_acid_metabolic_process
Habitat=Multiple	4|45	GO:0009067	B	21	37	42	413	-6.4710833	0.362	3.922	GO:9067_aspartate_family_amino_acid_biosynthetic_process
Habitat=Multiple	4|45	GO:0009086	B	18	16	28	118	-3.869666232	0.529	2.761	GO:9086_methionine_biosynthetic_process
Habitat=Multiple	4|45	GO:0009308	B	69	404	367	3760	-3.761953897	0.146	1.64	GO:9308_cellular_amine_metabolic_process
Habitat=Multiple	4|45	GO:0009309	B	58	247	221	2164	-5.928117993	0.19	2.052	GO:9309_amine_biosynthetic_process
Habitat=Multiple	4|45	GO:0009889	B	51	401	551	1766	-9.290730039	0.113	0.474	GO:9889_regulation_of_biosynthetic_process
Habitat=Multiple	4|45	GO:0010468	B	52	421	560	1886	-8.962573502	0.11	0.48	GO:10468_regulation_of_gene_expression
Habitat=Multiple	4|45	GO:0010556	B	51	401	551	1766	-9.290730039	0.113	0.474	GO:10556_regulation_of_macromolecule_biosynthetic_process
Habitat=Multiple	4|45	GO:0016070	B	58	582	666	3512	-5.616184634	0.091	0.569	GO:16070_RNA_metabolic_process
Habitat=Multiple	4|45	GO:0016772	B	30	544	384	3283	-4.403402904	0.052	0.499	GO:16772_transferase_activity__transferring_phosphorus-containing_groups
Habitat=Multiple	4|45	GO:0016779	B	16	177	268	1199	-3.478861916	0.083	0.454	GO:16779_nucleotidyltransferase_activity
Habitat=Multiple	4|45	GO:0016903	B	57	91	164	643	-5.384049948	0.385	1.895	GO:16903_oxidoreductase_activity__acting_on_the_aldehyde_or_oxo_group_of_donors
Habitat=Multiple	4|45	GO:0019219	B	49	397	534	1743	-9.177178355	0.11	0.468	GO:19219_regulation_of_nucleobase__nucleoside__nucleotide_and_nucleic_acid_metabolic_process
Habitat=Multiple	4|45	GO:0019222	B	53	411	566	1847	-8.935542011	0.114	0.487	GO:19222_regulation_of_metabolic_process
Habitat=Multiple	4|45	GO:0019752	B	73	434	372	4116	-4.779891912	0.144	1.737	GO:19752_carboxylic_acid_metabolic_process
Habitat=Multiple	4|45	GO:0030528	B	40	267	432	1260	-6.080398976	0.13	0.51	GO:30528_transcription_regulator_activity
Habitat=Multiple	4|45	GO:0031323	B	53	407	565	1842	-8.665546249	0.115	0.491	GO:31323_regulation_of_cellular_metabolic_process
Habitat=Multiple	4|45	GO:0032774	B	45	404	516	1788	-9.59345982	0.1	0.448	GO:32774_RNA_biosynthetic_process
Habitat=Multiple	4|45	GO:0034641	B	69	404	369	3771	-3.754487332	0.146	1.637	GO:34641_cellular_nitrogen_compound_metabolic_process
Habitat=Multiple	4|45	GO:0044271	B	58	247	221	2165	-5.931814138	0.19	2.053	GO:44271_nitrogen_compound_biosynthetic_process
Habitat=Multiple	4|45	GO:0044272	B	19	24	35	220	-4.876148359	0.442	3.219	GO:44272_sulfur_compound_biosynthetic_process
Habitat=Multiple	4|45	GO:0045449	B	47	391	520	1667	-9.841637508	0.107	0.451	GO:45449_regulation_of_transcription
Habitat=Multiple	4|45	GO:0050789	B	72	543	727	2627	-8.537602002	0.117	0.54	GO:50789_regulation_of_biological_process
Habitat=Multiple	4|45	GO:0050794	B	72	539	726	2623	-8.299296283	0.118	0.544	GO:50794_regulation_of_cellular_process
Habitat=Multiple	4|45	GO:0050897	B	21	10	36	93	-4.245651664	0.677	2.427	GO:50897_cobalt_ion_binding
Habitat=Multiple	4|45	GO:0051252	B	45	389	480	1639	-8.987162775	0.104	0.458	GO:51252_regulation_of_RNA_metabolic_process
Habitat=Multiple	4|45	GO:0055114	B	125	367	545	2941	-6.649751982	0.254	1.625	GO:55114_oxidation_reduction
Habitat=Multiple	4|45	GO:0060255	B	51	401	551	1766	-9.290730039	0.113	0.474	GO:60255_regulation_of_macromolecule_metabolic_process
Habitat=Multiple	4|45	GO:0065007	B	76	565	742	2812	-7.416801226	0.119	0.568	GO:65007_biological_regulation
Habitat=Specialized	17|45	GO:0000096	B	5	77	49	147	-3.71219827	0.061	0.244	GO:96_sulfur_amino_acid_metabolic_process
Habitat=Specialized	17|45	GO:0000097	B	5	71	47	137	-3.53165267	0.066	0.258	GO:97_sulfur_amino_acid_biosynthetic_process
Habitat=Specialized	17|45	GO:0003677	B	376	1366	423	2876	-14.7235382	0.216	1.683	GO:3677_DNA_binding
Habitat=Specialized	17|45	GO:0003700	B	183	313	185	705	-9.761953897	0.369	1.775	GO:3700_transcription_factor_activity
Habitat=Specialized	17|45	GO:0005507	B	19	40	21	165	-3.379863945	0.322	2.852	GO:5507_copper_ion_binding
Habitat=Specialized	17|45	GO:0006091	B	138	466	466	884	-6.709965389	0.228	0.662	GO:6091_generation_of_precursor_metabolites_and_energy
Habitat=Specialized	17|45	GO:0006163	B	44	251	150	441	-3.410050399	0.149	0.588	GO:6163_purine_nucleotide_metabolic_process
Habitat=Specialized	17|45	GO:0006164	B	36	240	135	429	-3.749579998	0.13	0.545	GO:6164_purine_nucleotide_biosynthetic_process
Habitat=Specialized	17|45	GO:0006350	B	281	586	378	1863	-19.58004425	0.324	1.921	GO:6350_transcription
Habitat=Specialized	17|45	GO:0006351	B	237	466	324	1636	-19.54668166	0.337	2.039	GO:6351_transcription__DNA-dependent
Habitat=Specialized	17|45	GO:0006355	B	215	421	305	1577	-19.14569396	0.338	2.086	GO:6355_regulation_of_transcription__DNA-dependent
Habitat=Specialized	17|45	GO:0006464	B	37	352	44	1063	-4.103473783	0.095	2.393	GO:6464_protein_modification_process
Habitat=Specialized	17|45	GO:0006555	B	2	47	44	98	-4.181114585	0.041	0.132	GO:6555_methionine_metabolic_process
Habitat=Specialized	17|45	GO:0006730	B	46	200	320	478	-9.591760035	0.187	0.466	GO:6730_one-carbon_compound_metabolic_process
Habitat=Specialized	17|45	GO:0006733	B	31	123	21	241	-3.218244625	0.201	2.511	GO:6733_oxidoreduction_coenzyme_metabolic_process
Habitat=Specialized	17|45	GO:0006754	B	20	52	84	72	-3.498940738	0.278	0.516	GO:6754_ATP_biosynthetic_process
Habitat=Specialized	17|45	GO:0008172	B	14	42	125	96	-4.630784143	0.25	0.442	GO:8172_S-methyltransferase_activity
Habitat=Specialized	17|45	GO:0008652	B	57	800	196	1495	-4.218244625	0.067	0.574	GO:8652_amino_acid_biosynthetic_process
Habitat=Specialized	17|45	GO:0009066	B	6	164	58	314	-4.669586227	0.035	0.226	GO:9066_aspartate_family_amino_acid_metabolic_process
Habitat=Specialized	17|45	GO:0009067	B	5	154	58	296	-5.119186408	0.031	0.192	GO:9067_aspartate_family_amino_acid_biosynthetic_process
Habitat=Specialized	17|45	GO:0009086	B	2	44	44	90	-4.256490235	0.043	0.132	GO:9086_methionine_biosynthetic_process
Habitat=Specialized	17|45	GO:0009141	B	38	115	111	160	-3.004364805	0.248	0.606	GO:9141_nucleoside_triphosphate_metabolic_process
Habitat=Specialized	17|45	GO:0009142	B	26	101	94	141	-3.772113295	0.205	0.512	GO:9142_nucleoside_triphosphate_biosynthetic_process
Habitat=Specialized	17|45	GO:0009144	B	30	77	103	106	-3.522878745	0.28	0.569	GO:9144_purine_nucleoside_triphosphate_metabolic_process
Habitat=Specialized	17|45	GO:0009145	B	22	66	88	94	-3.48148606	0.25	0.517	GO:9145_purine_nucleoside_triphosphate_biosynthetic_process
Habitat=Specialized	17|45	GO:0009152	B	34	200	120	344	-3.168770306	0.145	0.562	GO:9152_purine_ribonucleotide_biosynthetic_process
Habitat=Specialized	17|45	GO:0009199	B	30	77	103	106	-3.522878745	0.28	0.569	GO:9199_ribonucleoside_triphosphate_metabolic_process
Habitat=Specialized	17|45	GO:0009201	B	22	66	88	94	-3.48148606	0.25	0.517	GO:9201_ribonucleoside_triphosphate_biosynthetic_process
Habitat=Specialized	17|45	GO:0009205	B	30	77	103	106	-3.522878745	0.28	0.569	GO:9205_purine_ribonucleoside_triphosphate_metabolic_process
Habitat=Specialized	17|45	GO:0009206	B	22	66	88	94	-3.48148606	0.25	0.517	GO:9206_purine_ribonucleoside_triphosphate_biosynthetic_process
Habitat=Specialized	17|45	GO:0009259	B	43	248	140	401	-3.665546249	0.148	0.571	GO:9259_ribonucleotide_metabolic_process
Habitat=Specialized	17|45	GO:0009260	B	35	237	125	389	-3.899629455	0.129	0.529	GO:9260_ribonucleotide_biosynthetic_process
Habitat=Specialized	17|45	GO:0009309	B	69	849	210	1562	-3.400116928	0.075	0.634	GO:9309_amine_biosynthetic_process
Habitat=Specialized	17|45	GO:0009889	B	245	481	357	1686	-18.00305075	0.337	1.931	GO:9889_regulation_of_biosynthetic_process
Habitat=Specialized	17|45	GO:0010468	B	246	524	366	1783	-16.48545225	0.319	1.876	GO:10468_regulation_of_gene_expression
Habitat=Specialized	17|45	GO:0010556	B	245	481	357	1686	-18.00305075	0.337	1.931	GO:10556_regulation_of_macromolecule_biosynthetic_process
Habitat=Specialized	17|45	GO:0015980	B	47	135	270	250	-9.024568191	0.258	0.497	GO:15980_energy_derivation_by_oxidation_of_organic_compounds
Habitat=Specialized	17|45	GO:0015985	B	20	52	84	72	-3.498940738	0.278	0.516	GO:15985_energy_coupled_proton_transport__down_electrochemical_gradient
Habitat=Specialized	17|45	GO:0015986	B	20	52	84	72	-3.498940738	0.278	0.516	GO:15986_ATP_synthesis_coupled_proton_transport
Habitat=Specialized	17|45	GO:0016070	B	318	1198	406	2896	-13.66554625	0.21	1.706	GO:16070_RNA_metabolic_process
Habitat=Specialized	17|45	GO:0016226	B	0	37	27	52	-5.091514981	0	0	GO:16226_iron-sulfur_cluster_assembly
Habitat=Specialized	17|45	GO:0016301	B	49	636	59	1578	-3.469800302	0.072	1.985	GO:16301_kinase_activity
Habitat=Specialized	17|45	GO:0016772	B	196	1166	218	2661	-10.86966623	0.144	1.9	GO:16772_transferase_activity__transferring_phosphorus-containing_groups
Habitat=Specialized	17|45	GO:0016773	B	18	308	17	1031	-3.444905551	0.055	3.404	GO:16773_phosphotransferase_activity__alcohol_group_as_acceptor
Habitat=Specialized	17|45	GO:0016779	B	141	457	143	919	-6.518557371	0.236	1.751	GO:16779_nucleotidyltransferase_activity
Habitat=Specialized	17|45	GO:0016903	B	48	246	173	488	-3.067019178	0.163	0.624	GO:16903_oxidoreductase_activity__acting_on_the_aldehyde_or_oxo_group_of_donors
Habitat=Specialized	17|45	GO:0019219	B	243	477	340	1663	-19.05601112	0.338	1.988	GO:19219_regulation_of_nucleobase__nucleoside__nucleotide_and_nucleic_acid_metabolic_process
Habitat=Specialized	17|45	GO:0019222	B	252	517	367	1741	-17.06048075	0.328	1.882	GO:19222_regulation_of_metabolic_process
Habitat=Specialized	17|45	GO:0019842	B	26	542	120	905	-5.935542011	0.046	0.391	GO:19842_vitamin_binding
Habitat=Specialized	17|45	GO:0030528	B	204	387	268	1140	-12.4225082	0.345	1.813	GO:30528_transcription_regulator_activity
Habitat=Specialized	17|45	GO:0031090	B	9	39	51	46	-3.863279433	0.188	0.357	GO:31090_organelle_membrane
Habitat=Specialized	17|45	GO:0031163	B	0	37	27	52	-5.091514981	0	0	GO:31163_metallo-sulfur_cluster_assembly
Habitat=Specialized	17|45	GO:0031323	B	252	515	366	1734	-17.09151498	0.329	1.885	GO:31323_regulation_of_cellular_metabolic_process
Habitat=Specialized	17|45	GO:0031419	B	7	61	46	89	-3.739928612	0.103	0.302	GO:31419_cobalamin_binding
Habitat=Specialized	17|45	GO:0031982	B	13	32	45	18	-4.826813732	0.289	0.404	GO:31982_vesicle
Habitat=Specialized	17|45	GO:0032774	B	237	499	324	1693	-18.5559552	0.322	2.005	GO:32774_RNA_biosynthetic_process
Habitat=Specialized	17|45	GO:0042777	B	16	51	71	59	-4.406713933	0.239	0.437	GO:42777_plasma_membrane_ATP_synthesis_coupled_proton_transport
Habitat=Specialized	17|45	GO:0043565	B	82	218	91	459	-3.603800653	0.273	1.652	GO:43565_sequence-specific_DNA_binding
Habitat=Specialized	17|45	GO:0043687	B	15	183	16	748	-3.396855627	0.076	3.617	GO:43687_post-translational_protein_modification
Habitat=Specialized	17|45	GO:0044271	B	69	849	210	1563	-3.399027104	0.075	0.635	GO:44271_nitrogen_compound_biosynthetic_process
Habitat=Specialized	17|45	GO:0045333	B	47	117	268	220	-8.27083521	0.287	0.522	GO:45333_cellular_respiration
Habitat=Specialized	17|45	GO:0045449	B	236	443	331	1615	-19.95467702	0.348	2.043	GO:45449_regulation_of_transcription
Habitat=Specialized	17|45	GO:0046034	B	28	63	99	83	-3.534617149	0.308	0.566	GO:46034_ATP_metabolic_process
Habitat=Specialized	17|45	GO:0046933	B	22	60	89	74	-4.389339837	0.268	0.491	GO:46933_hydrogen_ion_transporting_ATP_synthase_activity__rotational_mechanism
Habitat=Specialized	17|45	GO:0046961	B	28	72	101	108	-3.078833949	0.28	0.579	GO:46961_hydrogen_ion_transporting_ATPase_activity__rotational_mechanism
Habitat=Specialized	17|45	GO:0050789	B	311	783	488	2387	-14.3400838	0.284	1.675	GO:50789_regulation_of_biological_process
Habitat=Specialized	17|45	GO:0050794	B	311	782	487	2380	-14.34775366	0.285	1.675	GO:50794_regulation_of_cellular_process
Habitat=Specialized	17|45	GO:0050897	B	4	37	53	66	-4.319664487	0.098	0.219	GO:50897_cobalt_ion_binding
Habitat=Specialized	17|45	GO:0051252	B	216	432	309	1596	-18.44733178	0.333	2.055	GO:51252_regulation_of_RNA_metabolic_process
Habitat=Specialized	17|45	GO:0060255	B	245	481	357	1686	-18.00305075	0.337	1.931	GO:60255_regulation_of_macromolecule_metabolic_process
Habitat=Specialized	17|45	GO:0065007	B	315	848	503	2529	-13.13489603	0.271	1.633	GO:65007_biological_regulation
Halophilic	8|13	GO:0006950	B	75	301	7	117	-4.119758224	0.199	3.533	GO:6950_response_to_stress
Halophilic	8|13	GO:0008652	B	62	423	14	273	-3.586700236	0.128	2.621	GO:8652_amino_acid_biosynthetic_process
Halophilic	8|13	GO:0050896	B	84	420	11	181	-3.978810701	0.167	2.909	GO:50896_response_to_stimulus
Motility	23|39	GO:0008047	B	2	34	9	11	-3.121478204	0.056	0.123	GO:8047_enzyme_activator_activity
Motility	23|39	GO:0008652	B	99	1155	125	842	-3.931814138	0.079	0.611	GO:8652_amino_acid_biosynthetic_process
Motility	23|39	GO:0009066	B	19	255	40	158	-4.515700161	0.069	0.343	GO:9066_aspartate_family_amino_acid_metabolic_process
Motility	23|39	GO:0009067	B	18	237	40	150	-4.59345982	0.071	0.335	GO:9067_aspartate_family_amino_acid_biosynthetic_process
Motility	23|39	GO:0009309	B	113	1214	137	893	-3.692503962	0.085	0.64	GO:9309_amine_biosynthetic_process
Motility	23|39	GO:0030269	B	43	6	30	26	-3.630784143	0.878	1.638	GO:30269_tetrahydromethanopterin_S-methyltransferase_activity
Motility	23|39	GO:0042086	B	43	6	30	26	-3.630784143	0.878	1.638	GO:42086_5-methyl-5_6_7_8-tetrahydromethanopterin-dependent_methyltransferase_activity
Motility	23|39	GO:0044271	B	113	1214	137	893	-3.692503962	0.085	0.64	GO:44271_nitrogen_compound_biosynthetic_process
Motility	23|39	GO:0044272	B	16	121	35	87	-3.050122296	0.117	0.407	GO:44272_sulfur_compound_biosynthetic_process
Oxygen_req=Aerobic	9|43	GO:0005215	B	74	1185	397	3392	-6.35753548	0.059	0.561	GO:5215_transporter_activity
Oxygen_req=Aerobic	9|43	GO:0005507	B	28	63	10	135	-5.630784143	0.308	4.462	GO:5507_copper_ion_binding
Oxygen_req=Aerobic	9|43	GO:0006091	B	48	258	542	1033	-10.79048499	0.157	0.456	GO:6091_generation_of_precursor_metabolites_and_energy
Oxygen_req=Aerobic	9|43	GO:0006119	B	20	111	185	353	-4.913640169	0.153	0.444	GO:6119_oxidative_phosphorylation
Oxygen_req=Aerobic	9|43	GO:0006396	B	35	156	70	680	-3.1123827	0.183	1.963	GO:6396_RNA_processing
Oxygen_req=Aerobic	9|43	GO:0006399	B	41	296	80	1192	-3.180456064	0.122	1.934	GO:6399_tRNA_metabolic_process
Oxygen_req=Aerobic	9|43	GO:0006730	B	7	91	343	569	-10.36754271	0.071	0.19	GO:6730_one-carbon_compound_metabolic_process
Oxygen_req=Aerobic	9|43	GO:0006754	B	5	26	95	98	-3.145693958	0.161	0.328	GO:6754_ATP_biosynthetic_process
Oxygen_req=Aerobic	9|43	GO:0006793	B	32	341	214	1061	-4.314258261	0.086	0.511	GO:6793_phosphorus_metabolic_process
Oxygen_req=Aerobic	9|43	GO:0006796	B	32	341	214	1061	-4.314258261	0.086	0.511	GO:6796_phosphate_metabolic_process
Oxygen_req=Aerobic	9|43	GO:0006810	B	94	1310	520	3969	-7.239577517	0.067	0.578	GO:6810_transport
Oxygen_req=Aerobic	9|43	GO:0006811	B	28	315	279	1420	-4.345823458	0.082	0.497	GO:6811_ion_transport
Oxygen_req=Aerobic	9|43	GO:0006812	B	20	228	244	1169	-3.829738285	0.081	0.467	GO:6812_cation_transport
Oxygen_req=Aerobic	9|43	GO:0008033	B	32	115	55	491	-3.428291168	0.218	2.161	GO:8033_tRNA_processing
Oxygen_req=Aerobic	9|43	GO:0008172	B	3	23	131	110	-4.690369833	0.115	0.212	GO:8172_S-methyltransferase_activity
Oxygen_req=Aerobic	9|43	GO:0009056	B	61	260	107	995	-4.714442691	0.19	1.957	GO:9056_catabolic_process
Oxygen_req=Aerobic	9|43	GO:0009057	B	27	130	49	591	-3.159266765	0.172	2.246	GO:9057_macromolecule_catabolic_process
Oxygen_req=Aerobic	9|43	GO:0009142	B	9	51	107	184	-3.073657553	0.15	0.408	GO:9142_nucleoside_triphosphate_biosynthetic_process
Oxygen_req=Aerobic	9|43	GO:0009145	B	6	34	101	123	-3.440093375	0.15	0.333	GO:9145_purine_nucleoside_triphosphate_biosynthetic_process
Oxygen_req=Aerobic	9|43	GO:0009201	B	6	34	101	123	-3.440093375	0.15	0.333	GO:9201_ribonucleoside_triphosphate_biosynthetic_process
Oxygen_req=Aerobic	9|43	GO:0009206	B	6	34	101	123	-3.440093375	0.15	0.333	GO:9206_purine_ribonucleoside_triphosphate_biosynthetic_process
Oxygen_req=Aerobic	9|43	GO:0015077	B	27	95	136	213	-3.065501549	0.221	0.568	GO:15077_monovalent_inorganic_cation_transmembrane_transporter_activity
Oxygen_req=Aerobic	9|43	GO:0015078	B	27	92	133	191	-3.468521083	0.227	0.553	GO:15078_hydrogen_ion_transmembrane_transporter_activity
Oxygen_req=Aerobic	9|43	GO:0015672	B	14	131	189	543	-5.088309841	0.097	0.374	GO:15672_monovalent_inorganic_cation_transport
Oxygen_req=Aerobic	9|43	GO:0015980	B	17	71	288	306	-6.847711656	0.193	0.398	GO:15980_energy_derivation_by_oxidation_of_organic_compounds
Oxygen_req=Aerobic	9|43	GO:0015985	B	5	26	95	98	-3.145693958	0.161	0.328	GO:15985_energy_coupled_proton_transport__down_electrochemical_gradient
Oxygen_req=Aerobic	9|43	GO:0015986	B	5	26	95	98	-3.145693958	0.161	0.328	GO:15986_ATP_synthesis_coupled_proton_transport
Oxygen_req=Aerobic	9|43	GO:0016020	B	111	1578	584	5070	-5.692503962	0.066	0.636	GO:16020_membrane
Oxygen_req=Aerobic	9|43	GO:0016021	B	41	883	316	2520	-9.815308569	0.044	0.398	GO:16021_integral_to_membrane
Oxygen_req=Aerobic	9|43	GO:0016070	B	206	807	479	3063	-6.698970004	0.203	1.504	GO:16070_RNA_metabolic_process
Oxygen_req=Aerobic	9|43	GO:0016310	B	25	325	198	994	-5.420216403	0.071	0.43	GO:16310_phosphorylation
Oxygen_req=Aerobic	9|43	GO:0022804	B	30	399	189	1221	-3.632644079	0.07	0.522	GO:22804_active_transmembrane_transporter_activity
Oxygen_req=Aerobic	9|43	GO:0022857	B	48	612	276	2007	-3.402304814	0.073	0.602	GO:22857_transmembrane_transporter_activity
Oxygen_req=Aerobic	9|43	GO:0022891	B	44	541	253	1671	-3.8569852	0.075	0.572	GO:22891_substrate-specific_transmembrane_transporter_activity
Oxygen_req=Aerobic	9|43	GO:0022892	B	51	596	279	1857	-3.534617149	0.079	0.603	GO:22892_substrate-specific_transporter_activity
Oxygen_req=Aerobic	9|43	GO:0022900	B	22	137	147	357	-4.167491087	0.138	0.474	GO:22900_electron_transport_chain
Oxygen_req=Aerobic	9|43	GO:0031090	B	3	35	54	48	-6.244887734	0.079	0.149	GO:31090_organelle_membrane
Oxygen_req=Aerobic	9|43	GO:0031224	B	41	883	317	2527	-9.954677021	0.044	0.398	GO:31224_intrinsic_to_membrane
Oxygen_req=Aerobic	9|43	GO:0034470	B	34	133	60	573	-3.632644079	0.204	2.148	GO:34470_ncRNA_processing
Oxygen_req=Aerobic	9|43	GO:0034660	B	43	314	85	1277	-3.391473966	0.12	1.93	GO:34660_ncRNA_metabolic_process
Oxygen_req=Aerobic	9|43	GO:0044248	B	59	240	98	893	-4.744727495	0.197	1.995	GO:44248_cellular_catabolic_process
Oxygen_req=Aerobic	9|43	GO:0044265	B	25	112	43	506	-3.186419011	0.182	2.33	GO:44265_cellular_macromolecule_catabolic_process
Oxygen_req=Aerobic	9|43	GO:0044425	B	51	947	395	2749	-11.73282827	0.051	0.407	GO:44425_membrane_part
Oxygen_req=Aerobic	9|43	GO:0045333	B	15	60	288	271	-6.625251654	0.2	0.388	GO:45333_cellular_respiration
Oxygen_req=Aerobic	9|43	GO:0051179	B	96	1321	548	4031	-7.974694135	0.068	0.566	GO:51179_localization
Oxygen_req=Aerobic	9|43	GO:0051234	B	94	1310	520	3969	-7.239577517	0.067	0.578	GO:51234_establishment_of_localization
Oxygen_req=Aerobic	9|43	GO:0055085	B	5	58	97	236	-3.628932138	0.079	0.272	GO:55085_transmembrane_transport
Oxygen_req=Aerobic	9|43	GO:0055114	B	130	1032	500	1996	-10.8569852	0.112	0.558	GO:55114_oxidation_reduction
Oxygen_req=Anaerobic	29|43	GO:0003700	B	182	648	165	306	-6.336299075	0.219	0.626	GO:3700_transcription_factor_activity
Oxygen_req=Anaerobic	29|43	GO:0005215	B	354	2849	117	1728	-7.801342913	0.111	1.743	GO:5215_transporter_activity
Oxygen_req=Anaerobic	29|43	GO:0005507	B	7	116	31	82	-5.287350298	0.057	0.207	GO:5507_copper_ion_binding
Oxygen_req=Anaerobic	29|43	GO:0006091	B	508	896	82	395	-14.89962945	0.362	2.105	GO:6091_generation_of_precursor_metabolites_and_energy
Oxygen_req=Anaerobic	29|43	GO:0006099	B	5	78	21	51	-3.795880017	0.06	0.207	GO:6099_tricarboxylic_acid_cycle
Oxygen_req=Anaerobic	29|43	GO:0006119	B	162	300	43	164	-3.716698771	0.351	1.688	GO:6119_oxidative_phosphorylation
Oxygen_req=Anaerobic	29|43	GO:0006164	B	134	431	31	210	-3.400116928	0.237	1.844	GO:6164_purine_nucleotide_biosynthetic_process
Oxygen_req=Anaerobic	29|43	GO:0006310	B	24	475	40	331	-3.009217308	0.048	0.446	GO:6310_DNA_recombination
Oxygen_req=Anaerobic	29|43	GO:0006313	B	3	255	16	211	-3.084600165	0.012	0.165	GO:6313_transposition__DNA-mediated
Oxygen_req=Anaerobic	29|43	GO:0006350	B	362	1619	263	664	-8.903089987	0.183	0.644	GO:6350_transcription
Oxygen_req=Anaerobic	29|43	GO:0006351	B	307	1388	228	566	-8.401209493	0.181	0.631	GO:6351_transcription__DNA-dependent
Oxygen_req=Anaerobic	29|43	GO:0006355	B	287	1326	209	526	-8.037157319	0.178	0.626	GO:6355_regulation_of_transcription__DNA-dependent
Oxygen_req=Anaerobic	29|43	GO:0006730	B	339	508	11	152	-18.45842076	0.4	5.931	GO:6730_one-carbon_compound_metabolic_process
Oxygen_req=Anaerobic	29|43	GO:0006754	B	87	83	13	41	-3.295849483	0.512	2.126	GO:6754_ATP_biosynthetic_process
Oxygen_req=Anaerobic	29|43	GO:0006810	B	469	3377	145	1902	-9.391473966	0.122	1.722	GO:6810_transport
Oxygen_req=Anaerobic	29|43	GO:0006811	B	263	1286	44	449	-5.183096161	0.17	1.902	GO:6811_ion_transport
Oxygen_req=Anaerobic	29|43	GO:0006812	B	230	1070	34	327	-4.057991947	0.177	1.879	GO:6812_cation_transport
Oxygen_req=Anaerobic	29|43	GO:0006814	B	54	135	1	34	-3.342944147	0.286	10	GO:6814_sodium_ion_transport
Oxygen_req=Anaerobic	29|43	GO:0008033	B	43	424	44	182	-3.661543506	0.092	0.473	GO:8033_tRNA_processing
Oxygen_req=Anaerobic	29|43	GO:0008168	B	248	1369	56	527	-3.341988603	0.153	1.597	GO:8168_methyltransferase_activity
Oxygen_req=Anaerobic	29|43	GO:0008172	B	130	103	4	30	-6.120330794	0.558	4.742	GO:8172_S-methyltransferase_activity
Oxygen_req=Anaerobic	29|43	GO:0009066	B	55	295	8	147	-3.168130226	0.157	3.045	GO:9066_aspartate_family_amino_acid_metabolic_process
Oxygen_req=Anaerobic	29|43	GO:0009067	B	54	276	8	141	-3.19859629	0.164	3.048	GO:9067_aspartate_family_amino_acid_biosynthetic_process
Oxygen_req=Anaerobic	29|43	GO:0009141	B	116	169	29	96	-3.139661993	0.407	1.754	GO:9141_nucleoside_triphosphate_metabolic_process
Oxygen_req=Anaerobic	29|43	GO:0009142	B	99	155	17	80	-3.906578315	0.39	2.224	GO:9142_nucleoside_triphosphate_biosynthetic_process
Oxygen_req=Anaerobic	29|43	GO:0009144	B	107	111	23	65	-3.669586227	0.491	1.878	GO:9144_purine_nucleoside_triphosphate_metabolic_process
Oxygen_req=Anaerobic	29|43	GO:0009145	B	93	104	14	53	-3.806875402	0.472	2.259	GO:9145_purine_nucleoside_triphosphate_biosynthetic_process
Oxygen_req=Anaerobic	29|43	GO:0009152	B	120	347	28	176	-3.263603498	0.257	1.872	GO:9152_purine_ribonucleotide_biosynthetic_process
Oxygen_req=Anaerobic	29|43	GO:0009199	B	107	111	23	65	-3.669586227	0.491	1.878	GO:9199_ribonucleoside_triphosphate_metabolic_process
Oxygen_req=Anaerobic	29|43	GO:0009201	B	93	104	14	53	-3.806875402	0.472	2.259	GO:9201_ribonucleoside_triphosphate_biosynthetic_process
Oxygen_req=Anaerobic	29|43	GO:0009205	B	107	111	23	65	-3.669586227	0.491	1.878	GO:9205_purine_ribonucleoside_triphosphate_metabolic_process
Oxygen_req=Anaerobic	29|43	GO:0009206	B	93	104	14	53	-3.806875402	0.472	2.259	GO:9206_purine_ribonucleoside_triphosphate_biosynthetic_process
Oxygen_req=Anaerobic	29|43	GO:0009259	B	138	405	38	217	-3.153662888	0.254	1.705	GO:9259_ribonucleotide_metabolic_process
Oxygen_req=Anaerobic	29|43	GO:0009260	B	124	398	29	205	-3.563837353	0.238	1.917	GO:9260_ribonucleotide_biosynthetic_process
Oxygen_req=Anaerobic	29|43	GO:0009889	B	333	1438	240	576	-8.518557371	0.188	0.639	GO:9889_regulation_of_biosynthetic_process
Oxygen_req=Anaerobic	29|43	GO:0010468	B	343	1523	241	618	-7.659555885	0.184	0.655	GO:10468_regulation_of_gene_expression
Oxygen_req=Anaerobic	29|43	GO:0010556	B	333	1438	240	576	-8.518557371	0.188	0.639	GO:10556_regulation_of_macromolecule_biosynthetic_process
Oxygen_req=Anaerobic	29|43	GO:0015075	B	224	1310	61	611	-3.492144128	0.146	1.609	GO:15075_ion_transmembrane_transporter_activity
Oxygen_req=Anaerobic	29|43	GO:0015077	B	121	166	42	142	-4.744727495	0.422	1.847	GO:15077_monovalent_inorganic_cation_transmembrane_transporter_activity
Oxygen_req=Anaerobic	29|43	GO:0015078	B	119	152	41	131	-4.728158393	0.439	1.842	GO:15078_hydrogen_ion_transmembrane_transporter_activity
Oxygen_req=Anaerobic	29|43	GO:0015672	B	177	477	26	197	-6.029653124	0.271	2.321	GO:15672_monovalent_inorganic_cation_transport
Oxygen_req=Anaerobic	29|43	GO:0015980	B	281	267	24	110	-12.01010544	0.513	2.863	GO:15980_energy_derivation_by_oxidation_of_organic_compounds
Oxygen_req=Anaerobic	29|43	GO:0015985	B	87	83	13	41	-3.295849483	0.512	2.126	GO:15985_energy_coupled_proton_transport__down_electrochemical_gradient
Oxygen_req=Anaerobic	29|43	GO:0015986	B	87	83	13	41	-3.295849483	0.512	2.126	GO:15986_ATP_synthesis_coupled_proton_transport
Oxygen_req=Anaerobic	29|43	GO:0016020	B	526	4338	169	2310	-7.732828272	0.108	1.586	GO:16020_membrane
Oxygen_req=Anaerobic	29|43	GO:0016021	B	286	2119	71	1284	-11.29929628	0.119	2.27	GO:16021_integral_to_membrane
Oxygen_req=Anaerobic	29|43	GO:0016070	B	394	2706	291	1164	-9.500312917	0.127	0.635	GO:16070_RNA_metabolic_process
Oxygen_req=Anaerobic	29|43	GO:0016645	B	35	53	2	40	-4.749579998	0.398	8.352	GO:16645_oxidoreductase_activity__acting_on_the_CH-NH_group_of_donors
Oxygen_req=Anaerobic	29|43	GO:0016741	B	252	1422	57	553	-3.500312917	0.151	1.611	GO:16741_transferase_activity__transferring_one-carbon_groups
Oxygen_req=Anaerobic	29|43	GO:0016903	B	176	481	34	206	-4.248720896	0.268	1.891	GO:16903_oxidoreductase_activity__acting_on_the_aldehyde_or_oxo_group_of_donors
Oxygen_req=Anaerobic	29|43	GO:0019219	B	318	1415	233	574	-8.349692477	0.183	0.636	GO:19219_regulation_of_nucleobase__nucleoside__nucleotide_and_nucleic_acid_metabolic_process
Oxygen_req=Anaerobic	29|43	GO:0019222	B	342	1497	245	606	-8.287350298	0.186	0.646	GO:19222_regulation_of_metabolic_process
Oxygen_req=Anaerobic	29|43	GO:0019842	B	123	879	21	490	-7.076755981	0.123	2.987	GO:19842_vitamin_binding
Oxygen_req=Anaerobic	29|43	GO:0022804	B	173	1032	46	588	-5.315154638	0.144	1.979	GO:22804_active_transmembrane_transporter_activity
Oxygen_req=Anaerobic	29|43	GO:0022857	B	252	1733	72	886	-4.744727495	0.127	1.689	GO:22857_transmembrane_transporter_activity
Oxygen_req=Anaerobic	29|43	GO:0022891	B	231	1437	66	775	-5.108462542	0.138	1.765	GO:22891_substrate-specific_transmembrane_transporter_activity
Oxygen_req=Anaerobic	29|43	GO:0022892	B	252	1601	78	852	-4.297569464	0.136	1.621	GO:22892_substrate-specific_transporter_activity
Oxygen_req=Anaerobic	29|43	GO:0030001	B	98	753	9	212	-3.231361899	0.115	2.828	GO:30001_metal_ion_transport
Oxygen_req=Anaerobic	29|43	GO:0030151	B	28	95	1	43	-3.001304842	0.228	10.016	GO:30151_molybdenum_ion_binding
Oxygen_req=Anaerobic	29|43	GO:0030528	B	244	998	199	435	-7.518557371	0.196	0.626	GO:30528_transcription_regulator_activity
Oxygen_req=Anaerobic	29|43	GO:0031090	B	50	37	7	46	-6.821023053	0.575	4.351	GO:31090_organelle_membrane
Oxygen_req=Anaerobic	29|43	GO:0031224	B	287	2125	71	1285	-11.43533394	0.119	2.273	GO:31224_intrinsic_to_membrane
Oxygen_req=Anaerobic	29|43	GO:0031323	B	341	1491	245	604	-8.304518324	0.186	0.645	GO:31323_regulation_of_cellular_metabolic_process
Oxygen_req=Anaerobic	29|43	GO:0031419	B	45	89	7	57	-3.274088368	0.336	3.07	GO:31419_cobalamin_binding
Oxygen_req=Anaerobic	29|43	GO:0031982	B	46	23	9	29	-4.661543506	0.667	2.815	GO:31982_vesicle
Oxygen_req=Anaerobic	29|43	GO:0032196	B	3	261	16	211	-3.140261434	0.011	0.161	GO:32196_transposition
Oxygen_req=Anaerobic	29|43	GO:0032774	B	307	1447	228	592	-8.343901798	0.175	0.629	GO:32774_RNA_biosynthetic_process
Oxygen_req=Anaerobic	29|43	GO:0034470	B	47	494	47	212	-3.798602876	0.087	0.479	GO:34470_ncRNA_processing
Oxygen_req=Anaerobic	29|43	GO:0042777	B	71	70	12	40	-3.027797162	0.504	2.182	GO:42777_plasma_membrane_ATP_synthesis_coupled_proton_transport
Oxygen_req=Anaerobic	29|43	GO:0044425	B	356	2313	90	1383	-13.01322827	0.133	2.183	GO:44425_membrane_part
Oxygen_req=Anaerobic	29|43	GO:0045333	B	281	239	22	92	-11.23657201	0.54	2.8	GO:45333_cellular_respiration
Oxygen_req=Anaerobic	29|43	GO:0045449	B	310	1362	228	546	-8.576754126	0.185	0.629	GO:45449_regulation_of_transcription
Oxygen_req=Anaerobic	29|43	GO:0046034	B	101	90	22	53	-3.219682688	0.529	1.803	GO:46034_ATP_metabolic_process
Oxygen_req=Anaerobic	29|43	GO:0046933	B	89	84	17	48	-3.347753659	0.514	1.967	GO:46933_hydrogen_ion_transporting_ATP_synthase_activity__rotational_mechanism
Oxygen_req=Anaerobic	29|43	GO:0050897	B	53	68	4	30	-3.2915791	0.438	3.723	GO:50897_cobalt_ion_binding
Oxygen_req=Anaerobic	29|43	GO:0051179	B	492	3429	152	1923	-9.643974143	0.125	1.713	GO:51179_localization
Oxygen_req=Anaerobic	29|43	GO:0051234	B	469	3377	145	1902	-9.391473966	0.122	1.722	GO:51234_establishment_of_localization
Oxygen_req=Anaerobic	29|43	GO:0051252	B	289	1348	211	534	-8.12090412	0.177	0.623	GO:51252_regulation_of_RNA_metabolic_process
Oxygen_req=Anaerobic	29|43	GO:0055085	B	89	205	13	89	-3.444905551	0.303	2.375	GO:55085_transmembrane_transport
Oxygen_req=Anaerobic	29|43	GO:0055114	B	462	1737	168	1291	-13.50168945	0.21	1.825	GO:55114_oxidation_reduction
Oxygen_req=Anaerobic	29|43	GO:0060255	B	333	1438	240	576	-8.518557371	0.188	0.639	GO:60255_regulation_of_macromolecule_metabolic_process
Oxygen_req=Facultative	5|43	GO:0006082	B	25	512	400	3811	-3.978810701	0.047	0.49	GO:6082_organic_acid_metabolic_process
Oxygen_req=Facultative	5|43	GO:0006091	B	34	137	556	1154	-3.280668713	0.199	0.612	GO:6091_generation_of_precursor_metabolites_and_energy
Oxygen_req=Facultative	5|43	GO:0006350	B	79	169	546	2114	-4.164943898	0.319	1.552	GO:6350_transcription
Oxygen_req=Facultative	5|43	GO:0006351	B	69	134	466	1820	-4.787812396	0.34	1.667	GO:6351_transcription__DNA-dependent
Oxygen_req=Facultative	5|43	GO:0006355	B	62	121	434	1731	-4.542118103	0.339	1.69	GO:6355_regulation_of_transcription__DNA-dependent
Oxygen_req=Facultative	5|43	GO:0006457	B	5	32	140	191	-3.236572006	0.135	0.319	GO:6457_protein_folding
Oxygen_req=Facultative	5|43	GO:0006519	B	26	467	388	3496	-3.37675071	0.053	0.528	GO:6519_cellular_amino_acid_and_derivative_metabolic_process
Oxygen_req=Facultative	5|43	GO:0006730	B	4	61	346	599	-7.325138859	0.062	0.168	GO:6730_one-carbon_compound_metabolic_process
Oxygen_req=Facultative	5|43	GO:0006807	B	26	482	440	3713	-4.385102784	0.051	0.483	GO:6807_nitrogen_compound_metabolic_process
Oxygen_req=Facultative	5|43	GO:0009308	B	26	466	388	3488	-3.377785977	0.053	0.528	GO:9308_cellular_amine_metabolic_process
Oxygen_req=Facultative	5|43	GO:0009889	B	68	143	505	1871	-3.42365865	0.322	1.516	GO:9889_regulation_of_biosynthetic_process
Oxygen_req=Facultative	5|43	GO:0010556	B	68	143	505	1871	-3.42365865	0.322	1.516	GO:10556_regulation_of_macromolecule_biosynthetic_process
Oxygen_req=Facultative	5|43	GO:0015980	B	7	39	298	338	-4.692503962	0.152	0.325	GO:15980_energy_derivation_by_oxidation_of_organic_compounds
Oxygen_req=Facultative	5|43	GO:0016491	B	76	676	925	4860	-4.906578315	0.101	0.632	GO:16491_oxidoreductase_activity
Oxygen_req=Facultative	5|43	GO:0019219	B	70	137	481	1852	-4.521433504	0.338	1.64	GO:19219_regulation_of_nucleobase__nucleoside__nucleotide_and_nucleic_acid_metabolic_process
Oxygen_req=Facultative	5|43	GO:0019222	B	70	151	517	1952	-3.341988603	0.317	1.513	GO:19222_regulation_of_metabolic_process
Oxygen_req=Facultative	5|43	GO:0019752	B	25	512	397	3810	-3.982966661	0.047	0.493	GO:19752_carboxylic_acid_metabolic_process
Oxygen_req=Facultative	5|43	GO:0019842	B	3	166	141	1203	-4.399027104	0.018	0.169	GO:19842_vitamin_binding
Oxygen_req=Facultative	5|43	GO:0030528	B	59	107	384	1326	-3.585026652	0.355	1.583	GO:30528_transcription_regulator_activity
Oxygen_req=Facultative	5|43	GO:0031323	B	70	151	516	1944	-3.339134522	0.317	1.51	GO:31323_regulation_of_cellular_metabolic_process
Oxygen_req=Facultative	5|43	GO:0031982	B	9	29	46	23	-4.661543506	0.237	0.355	GO:31982_vesicle
Oxygen_req=Facultative	5|43	GO:0032774	B	69	143	466	1896	-4.548213564	0.325	1.65	GO:32774_RNA_biosynthetic_process
Oxygen_req=Facultative	5|43	GO:0034641	B	26	466	389	3497	-3.37675071	0.053	0.528	GO:34641_cellular_nitrogen_compound_metabolic_process
Oxygen_req=Facultative	5|43	GO:0045333	B	7	32	296	299	-4.013228266	0.179	0.361	GO:45333_cellular_respiration
Oxygen_req=Facultative	5|43	GO:0045449	B	68	129	470	1779	-4.507239611	0.345	1.652	GO:45449_regulation_of_transcription
Oxygen_req=Facultative	5|43	GO:0051252	B	63	123	437	1759	-4.68613278	0.339	1.702	GO:51252_regulation_of_RNA_metabolic_process
Oxygen_req=Facultative	5|43	GO:0060255	B	68	143	505	1871	-3.42365865	0.322	1.516	GO:60255_regulation_of_macromolecule_metabolic_process
Oxygen_req=StrictAerobe(YES)_vs_StrictAnaerobe(NO)	9|38	GO:0003700	B	114	218	182	648	-4.698970004	0.343	1.566	GO:3700_transcription_factor_activity
Oxygen_req=StrictAerobe(YES)_vs_StrictAnaerobe(NO)	9|38	GO:0005215	B	74	1185	354	2849	-7.307153081	0.059	0.532	GO:5215_transporter_activity
Oxygen_req=StrictAerobe(YES)_vs_StrictAnaerobe(NO)	9|38	GO:0005507	B	28	63	7	116	-5.924453039	0.308	5.407	GO:5507_copper_ion_binding
Oxygen_req=StrictAerobe(YES)_vs_StrictAnaerobe(NO)	9|38	GO:0006091	B	48	258	508	896	-12.29756946	0.157	0.434	GO:6091_generation_of_precursor_metabolites_and_energy
Oxygen_req=StrictAerobe(YES)_vs_StrictAnaerobe(NO)	9|38	GO:0006099	B	14	27	5	78	-4	0.341	5.668	GO:6099_tricarboxylic_acid_cycle
Oxygen_req=StrictAerobe(YES)_vs_StrictAnaerobe(NO)	9|38	GO:0006119	B	20	111	162	300	-5.050609993	0.153	0.435	GO:6119_oxidative_phosphorylation
Oxygen_req=StrictAerobe(YES)_vs_StrictAnaerobe(NO)	9|38	GO:0006396	B	35	156	57	589	-3.279014256	0.183	2.077	GO:6396_RNA_processing
Oxygen_req=StrictAerobe(YES)_vs_StrictAnaerobe(NO)	9|38	GO:0006399	B	41	296	66	1016	-3.274905479	0.122	1.995	GO:6399_tRNA_metabolic_process
Oxygen_req=StrictAerobe(YES)_vs_StrictAnaerobe(NO)	9|38	GO:0006730	B	7	91	339	508	-11.62342304	0.071	0.178	GO:6730_one-carbon_compound_metabolic_process
Oxygen_req=StrictAerobe(YES)_vs_StrictAnaerobe(NO)	9|38	GO:0006754	B	5	26	87	83	-3.505845406	0.161	0.315	GO:6754_ATP_biosynthetic_process
Oxygen_req=StrictAerobe(YES)_vs_StrictAnaerobe(NO)	9|38	GO:0006793	B	32	341	188	947	-4.028724151	0.086	0.518	GO:6793_phosphorus_metabolic_process
Oxygen_req=StrictAerobe(YES)_vs_StrictAnaerobe(NO)	9|38	GO:0006796	B	32	341	188	947	-4.028724151	0.086	0.518	GO:6796_phosphate_metabolic_process
Oxygen_req=StrictAerobe(YES)_vs_StrictAnaerobe(NO)	9|38	GO:0006810	B	94	1310	469	3377	-8.494850022	0.067	0.549	GO:6810_transport
Oxygen_req=StrictAerobe(YES)_vs_StrictAnaerobe(NO)	9|38	GO:0006811	B	28	315	263	1286	-4.66756154	0.082	0.481	GO:6811_ion_transport
Oxygen_req=StrictAerobe(YES)_vs_StrictAnaerobe(NO)	9|38	GO:0006812	B	20	228	230	1070	-4.152427341	0.081	0.456	GO:6812_cation_transport
Oxygen_req=StrictAerobe(YES)_vs_StrictAnaerobe(NO)	9|38	GO:0006950	B	71	251	110	701	-3.211831629	0.22	1.626	GO:6950_response_to_stress
Oxygen_req=StrictAerobe(YES)_vs_StrictAnaerobe(NO)	9|38	GO:0008033	B	32	115	43	424	-3.869666232	0.218	2.364	GO:8033_tRNA_processing
Oxygen_req=StrictAerobe(YES)_vs_StrictAnaerobe(NO)	9|38	GO:0008172	B	3	23	130	103	-4.850780887	0.115	0.207	GO:8172_S-methyltransferase_activity
Oxygen_req=StrictAerobe(YES)_vs_StrictAnaerobe(NO)	9|38	GO:0009056	B	61	260	90	812	-4.331614083	0.19	1.905	GO:9056_catabolic_process
Oxygen_req=StrictAerobe(YES)_vs_StrictAnaerobe(NO)	9|38	GO:0009142	B	9	51	99	155	-3.366531544	0.15	0.385	GO:9142_nucleoside_triphosphate_biosynthetic_process
Oxygen_req=StrictAerobe(YES)_vs_StrictAnaerobe(NO)	9|38	GO:0009144	B	14	44	107	111	-3.215382707	0.241	0.492	GO:9144_purine_nucleoside_triphosphate_metabolic_process
Oxygen_req=StrictAerobe(YES)_vs_StrictAnaerobe(NO)	9|38	GO:0009145	B	6	34	93	104	-3.787812396	0.15	0.318	GO:9145_purine_nucleoside_triphosphate_biosynthetic_process
Oxygen_req=StrictAerobe(YES)_vs_StrictAnaerobe(NO)	9|38	GO:0009152	B	15	114	120	347	-3.278189385	0.116	0.453	GO:9152_purine_ribonucleotide_biosynthetic_process
Oxygen_req=StrictAerobe(YES)_vs_StrictAnaerobe(NO)	9|38	GO:0009199	B	14	44	107	111	-3.215382707	0.241	0.492	GO:9199_ribonucleoside_triphosphate_metabolic_process
Oxygen_req=StrictAerobe(YES)_vs_StrictAnaerobe(NO)	9|38	GO:0009201	B	6	34	93	104	-3.787812396	0.15	0.318	GO:9201_ribonucleoside_triphosphate_biosynthetic_process
Oxygen_req=StrictAerobe(YES)_vs_StrictAnaerobe(NO)	9|38	GO:0009205	B	14	44	107	111	-3.215382707	0.241	0.492	GO:9205_purine_ribonucleoside_triphosphate_metabolic_process
Oxygen_req=StrictAerobe(YES)_vs_StrictAnaerobe(NO)	9|38	GO:0009206	B	6	34	93	104	-3.787812396	0.15	0.318	GO:9206_purine_ribonucleoside_triphosphate_biosynthetic_process
Oxygen_req=StrictAerobe(YES)_vs_StrictAnaerobe(NO)	9|38	GO:0009260	B	16	131	124	398	-3.278189385	0.109	0.458	GO:9260_ribonucleotide_biosynthetic_process
Oxygen_req=StrictAerobe(YES)_vs_StrictAnaerobe(NO)	9|38	GO:0009889	B	172	433	333	1438	-5.913640169	0.284	1.512	GO:9889_regulation_of_biosynthetic_process
Oxygen_req=StrictAerobe(YES)_vs_StrictAnaerobe(NO)	9|38	GO:0010556	B	172	433	333	1438	-5.913640169	0.284	1.512	GO:10556_regulation_of_macromolecule_biosynthetic_process
Oxygen_req=StrictAerobe(YES)_vs_StrictAnaerobe(NO)	9|38	GO:0015075	B	40	427	224	1310	-3.246416941	0.086	0.587	GO:15075_ion_transmembrane_transporter_activity
Oxygen_req=StrictAerobe(YES)_vs_StrictAnaerobe(NO)	9|38	GO:0015077	B	27	95	121	166	-3.920818754	0.221	0.525	GO:15077_monovalent_inorganic_cation_transmembrane_transporter_activity
Oxygen_req=StrictAerobe(YES)_vs_StrictAnaerobe(NO)	9|38	GO:0015078	B	27	92	119	152	-4.193820026	0.227	0.517	GO:15078_hydrogen_ion_transmembrane_transporter_activity
Oxygen_req=StrictAerobe(YES)_vs_StrictAnaerobe(NO)	9|38	GO:0015672	B	14	131	177	477	-5.554395797	0.097	0.357	GO:15672_monovalent_inorganic_cation_transport
Oxygen_req=StrictAerobe(YES)_vs_StrictAnaerobe(NO)	9|38	GO:0015980	B	17	71	281	267	-7.804100348	0.193	0.377	GO:15980_energy_derivation_by_oxidation_of_organic_compounds
Oxygen_req=StrictAerobe(YES)_vs_StrictAnaerobe(NO)	9|38	GO:0015985	B	5	26	87	83	-3.505845406	0.161	0.315	GO:15985_energy_coupled_proton_transport__down_electrochemical_gradient
Oxygen_req=StrictAerobe(YES)_vs_StrictAnaerobe(NO)	9|38	GO:0015986	B	5	26	87	83	-3.505845406	0.161	0.315	GO:15986_ATP_synthesis_coupled_proton_transport
Oxygen_req=StrictAerobe(YES)_vs_StrictAnaerobe(NO)	9|38	GO:0016020	B	111	1578	526	4338	-6.735182177	0.066	0.608	GO:16020_membrane
Oxygen_req=StrictAerobe(YES)_vs_StrictAnaerobe(NO)	9|38	GO:0016021	B	41	883	286	2119	-11.12842706	0.044	0.373	GO:16021_integral_to_membrane
Oxygen_req=StrictAerobe(YES)_vs_StrictAnaerobe(NO)	9|38	GO:0016070	B	206	807	394	2706	-8.100726813	0.203	1.6	GO:16070_RNA_metabolic_process
Oxygen_req=StrictAerobe(YES)_vs_StrictAnaerobe(NO)	9|38	GO:0016310	B	25	325	174	886	-5.101274818	0.071	0.435	GO:16310_phosphorylation
Oxygen_req=StrictAerobe(YES)_vs_StrictAnaerobe(NO)	9|38	GO:0016645	B	2	28	35	53	-3.300162274	0.067	0.168	GO:16645_oxidoreductase_activity__acting_on_the_CH-NH_group_of_donors
Oxygen_req=StrictAerobe(YES)_vs_StrictAnaerobe(NO)	9|38	GO:0019842	B	18	324	123	879	-3.850780887	0.053	0.429	GO:19842_vitamin_binding
Oxygen_req=StrictAerobe(YES)_vs_StrictAnaerobe(NO)	9|38	GO:0022804	B	30	399	173	1032	-4.407823243	0.07	0.487	GO:22804_active_transmembrane_transporter_activity
Oxygen_req=StrictAerobe(YES)_vs_StrictAnaerobe(NO)	9|38	GO:0022857	B	48	612	252	1733	-4.035269079	0.073	0.573	GO:22857_transmembrane_transporter_activity
Oxygen_req=StrictAerobe(YES)_vs_StrictAnaerobe(NO)	9|38	GO:0022891	B	44	541	231	1437	-4.440093375	0.075	0.543	GO:22891_substrate-specific_transmembrane_transporter_activity
Oxygen_req=StrictAerobe(YES)_vs_StrictAnaerobe(NO)	9|38	GO:0022892	B	51	596	252	1601	-4.073657553	0.079	0.58	GO:22892_substrate-specific_transporter_activity
Oxygen_req=StrictAerobe(YES)_vs_StrictAnaerobe(NO)	9|38	GO:0022900	B	22	137	126	302	-4.148741651	0.138	0.47	GO:22900_electron_transport_chain
Oxygen_req=StrictAerobe(YES)_vs_StrictAnaerobe(NO)	9|38	GO:0030528	B	140	328	244	998	-5.031984286	0.299	1.523	GO:30528_transcription_regulator_activity
Oxygen_req=StrictAerobe(YES)_vs_StrictAnaerobe(NO)	9|38	GO:0031090	B	3	35	50	37	-6.954677021	0.079	0.137	GO:31090_organelle_membrane
Oxygen_req=StrictAerobe(YES)_vs_StrictAnaerobe(NO)	9|38	GO:0031224	B	41	883	287	2125	-11.28399666	0.044	0.373	GO:31224_intrinsic_to_membrane
Oxygen_req=StrictAerobe(YES)_vs_StrictAnaerobe(NO)	9|38	GO:0034470	B	34	133	47	494	-4.073657553	0.204	2.343	GO:34470_ncRNA_processing
Oxygen_req=StrictAerobe(YES)_vs_StrictAnaerobe(NO)	9|38	GO:0034660	B	43	314	70	1089	-3.498940738	0.12	1.994	GO:34660_ncRNA_metabolic_process
Oxygen_req=StrictAerobe(YES)_vs_StrictAnaerobe(NO)	9|38	GO:0042777	B	5	25	71	70	-3.019088062	0.167	0.331	GO:42777_plasma_membrane_ATP_synthesis_coupled_proton_transport
Oxygen_req=StrictAerobe(YES)_vs_StrictAnaerobe(NO)	9|38	GO:0044248	B	59	240	81	721	-4.385102784	0.197	1.954	GO:44248_cellular_catabolic_process
Oxygen_req=StrictAerobe(YES)_vs_StrictAnaerobe(NO)	9|38	GO:0044425	B	51	947	356	2313	-13.26520017	0.051	0.383	GO:44425_membrane_part
Oxygen_req=StrictAerobe(YES)_vs_StrictAnaerobe(NO)	9|38	GO:0045333	B	15	60	281	239	-7.621602099	0.2	0.37	GO:45333_cellular_respiration
Oxygen_req=StrictAerobe(YES)_vs_StrictAnaerobe(NO)	9|38	GO:0046933	B	9	32	89	84	-3.101823517	0.22	0.427	GO:46933_hydrogen_ion_transporting_ATP_synthase_activity__rotational_mechanism
Oxygen_req=StrictAerobe(YES)_vs_StrictAnaerobe(NO)	9|38	GO:0051179	B	96	1321	492	3429	-9.170053304	0.068	0.54	GO:51179_localization
Oxygen_req=StrictAerobe(YES)_vs_StrictAnaerobe(NO)	9|38	GO:0051234	B	94	1310	469	3377	-8.494850022	0.067	0.549	GO:51234_establishment_of_localization
Oxygen_req=StrictAerobe(YES)_vs_StrictAnaerobe(NO)	9|38	GO:0055085	B	5	58	89	205	-3.91721463	0.079	0.262	GO:55085_transmembrane_transport
Oxygen_req=StrictAerobe(YES)_vs_StrictAnaerobe(NO)	9|38	GO:0055114	B	130	1032	462	1737	-12.4710833	0.112	0.533	GO:55114_oxidation_reduction
Oxygen_req=StrictAerobe(YES)_vs_StrictAnaerobe(NO)	9|38	GO:0060255	B	172	433	333	1438	-5.913640169	0.284	1.512	GO:60255_regulation_of_macromolecule_metabolic_process
Shape=coccus	11|27	GO:0055085	B	15	94	36	68	-3.401209493	0.138	0.398	GO:55085_transmembrane_transport
Shape=rod	11|40	GO:0016779	B	94	307	167	920	-3.402304814	0.234	1.526	GO:16779_nucleotidyltransferase_activity
Shape=rod	11|40	GO:0019842	B	17	346	122	933	-4.067526235	0.047	0.405	GO:19842_vitamin_binding
Shape=rod	11|40	GO:0031419	B	1	37	51	93	-4.89279003	0.026	0.074	GO:31419_cobalamin_binding
Shape=rod	11|40	GO:0050897	B	1	23	53	72	-3.841637508	0.042	0.098	GO:50897_cobalt_ion_binding
Thermophilic	27|44	GO:0000096	B	7	106	46	105	-6.377785977	0.062	0.203	GO:96_sulfur_amino_acid_metabolic_process
Thermophilic	27|44	GO:0000097	B	7	99	44	99	-5.886056648	0.066	0.215	GO:97_sulfur_amino_acid_biosynthetic_process
Thermophilic	27|44	GO:0000156	B	13	27	35	286	-3.175874166	0.325	2.981	GO:156_two-component_response_regulator_activity
Thermophilic	27|44	GO:0000160	B	14	52	37	587	-3.966576245	0.212	3.577	GO:160_two-component_signal_transduction_system_(phosphorelay)
Thermophilic	27|44	GO:0003676	B	922	3971	492	3522	-16.838632	0.188	1.537	GO:3676_nucleic_acid_binding
Thermophilic	27|44	GO:0003677	B	528	2012	232	2081	-24.64589156	0.208	2.072	GO:3677_DNA_binding
Thermophilic	27|44	GO:0003690	B	23	13	2	34	-6.705533774	0.639	11.5	GO:3690_double-stranded_DNA_binding
Thermophilic	27|44	GO:0003700	B	259	472	95	518	-16.1580152	0.354	2.286	GO:3700_transcription_factor_activity
Thermophilic	27|44	GO:0004356	B	3	32	13	13	-3.41453927	0.086	0.171	GO:4356_glutamate-ammonia_ligase_activity
Thermophilic	27|44	GO:0004455	B	3	17	12	5	-3.057991947	0.15	0.212	GO:4455_ketol-acid_reductoisomerase_activity
Thermophilic	27|44	GO:0004871	B	21	133	52	873	-3.111259039	0.136	2.426	GO:4871_signal_transducer_activity
Thermophilic	27|44	GO:0005507	B	20	46	13	155	-4.494850022	0.303	3.916	GO:5507_copper_ion_binding
Thermophilic	27|44	GO:0006091	B	231	726	372	590	-11.14874165	0.241	0.624	GO:6091_generation_of_precursor_metabolites_and_energy
Thermophilic	27|44	GO:0006163	B	81	383	109	291	-3.150580586	0.175	0.641	GO:6163_purine_nucleotide_metabolic_process
Thermophilic	27|44	GO:0006164	B	67	369	99	284	-3.617982957	0.154	0.595	GO:6164_purine_nucleotide_biosynthetic_process
Thermophilic	27|44	GO:0006310	B	40	320	24	511	-3.539102157	0.111	2.477	GO:6310_DNA_recombination
Thermophilic	27|44	GO:0006313	B	13	154	5	335	-3.218963061	0.078	5.293	GO:6313_transposition__DNA-mediated
Thermophilic	27|44	GO:0006350	B	412	930	222	1405	-28.77469072	0.307	2.25	GO:6350_transcription
Thermophilic	27|44	GO:0006351	B	352	735	189	1264	-31.21681131	0.324	2.49	GO:6351_transcription__DNA-dependent
Thermophilic	27|44	GO:0006355	B	322	664	179	1232	-31.00833099	0.327	2.574	GO:6355_regulation_of_transcription__DNA-dependent
Thermophilic	27|44	GO:0006464	B	57	578	20	777	-7.027797162	0.09	3.577	GO:6464_protein_modification_process
Thermophilic	27|44	GO:0006542	B	3	32	13	13	-3.41453927	0.086	0.171	GO:6542_glutamine_biosynthetic_process
Thermophilic	27|44	GO:0006555	B	4	68	41	70	-6.347753659	0.056	0.15	GO:6555_methionine_metabolic_process
Thermophilic	27|44	GO:0006730	B	80	320	286	359	-15.40782324	0.2	0.451	GO:6730_one-carbon_compound_metabolic_process
Thermophilic	27|44	GO:0006754	B	33	82	69	40	-6.578396073	0.287	0.453	GO:6754_ATP_biosynthetic_process
Thermophilic	27|44	GO:0007154	B	36	187	66	921	-4.630784143	0.161	2.414	GO:7154_cell_communication
Thermophilic	27|44	GO:0007165	B	34	176	57	882	-5.175223538	0.162	2.667	GO:7165_signal_transduction
Thermophilic	27|44	GO:0008168	B	113	947	196	995	-4.189767482	0.107	0.648	GO:8168_methyltransferase_activity
Thermophilic	27|44	GO:0008172	B	28	68	112	71	-6.419075024	0.292	0.477	GO:8172_S-methyltransferase_activity
Thermophilic	27|44	GO:0008652	B	89	1242	156	995	-7.946921557	0.067	0.493	GO:8652_amino_acid_biosynthetic_process
Thermophilic	27|44	GO:0009066	B	10	272	52	187	-10.14874165	0.035	0.163	GO:9066_aspartate_family_amino_acid_metabolic_process
Thermophilic	27|44	GO:0009067	B	9	253	52	179	-10.32882716	0.034	0.153	GO:9067_aspartate_family_amino_acid_biosynthetic_process
Thermophilic	27|44	GO:0009084	B	9	225	29	151	-4.645891561	0.038	0.239	GO:9084_glutamine_family_amino_acid_biosynthetic_process
Thermophilic	27|44	GO:0009086	B	4	63	41	65	-6.124938737	0.06	0.154	GO:9086_methionine_biosynthetic_process
Thermophilic	27|44	GO:0009108	B	81	525	24	425	-4.966576245	0.134	2.501	GO:9108_coenzyme_biosynthetic_process
Thermophilic	27|44	GO:0009141	B	63	170	85	97	-4.437707136	0.27	0.579	GO:9141_nucleoside_triphosphate_metabolic_process
Thermophilic	27|44	GO:0009142	B	45	151	73	85	-5.292429824	0.23	0.497	GO:9142_nucleoside_triphosphate_biosynthetic_process
Thermophilic	27|44	GO:0009144	B	52	116	81	61	-5.393618635	0.31	0.543	GO:9144_purine_nucleoside_triphosphate_metabolic_process
Thermophilic	27|44	GO:0009145	B	38	102	71	54	-5.991399828	0.271	0.478	GO:9145_purine_nucleoside_triphosphate_biosynthetic_process
Thermophilic	27|44	GO:0009150	B	74	315	100	237	-3.040481623	0.19	0.641	GO:9150_purine_ribonucleotide_metabolic_process
Thermophilic	27|44	GO:0009152	B	60	301	90	230	-3.388276692	0.166	0.591	GO:9152_purine_ribonucleotide_biosynthetic_process
Thermophilic	27|44	GO:0009199	B	52	116	81	61	-5.393618635	0.31	0.543	GO:9199_ribonucleoside_triphosphate_metabolic_process
Thermophilic	27|44	GO:0009201	B	38	102	71	54	-5.991399828	0.271	0.478	GO:9201_ribonucleoside_triphosphate_biosynthetic_process
Thermophilic	27|44	GO:0009205	B	52	116	81	61	-5.393618635	0.31	0.543	GO:9205_purine_ribonucleoside_triphosphate_metabolic_process
Thermophilic	27|44	GO:0009206	B	38	102	71	54	-5.991399828	0.271	0.478	GO:9206_purine_ribonucleoside_triphosphate_biosynthetic_process
Thermophilic	27|44	GO:0009259	B	79	370	100	262	-3.180456064	0.176	0.637	GO:9259_ribonucleotide_metabolic_process
Thermophilic	27|44	GO:0009260	B	65	356	90	255	-3.53165267	0.154	0.592	GO:9260_ribonucleotide_biosynthetic_process
Thermophilic	27|44	GO:0009309	B	107	1319	164	1036	-6.511449283	0.075	0.549	GO:9309_amine_biosynthetic_process
Thermophilic	27|44	GO:0009889	B	365	767	211	1293	-28.04672366	0.322	2.298	GO:9889_regulation_of_biosynthetic_process
Thermophilic	27|44	GO:0010468	B	368	833	219	1361	-25.84771166	0.306	2.211	GO:10468_regulation_of_gene_expression
Thermophilic	27|44	GO:0010556	B	365	767	211	1293	-28.04672366	0.322	2.298	GO:10556_regulation_of_macromolecule_biosynthetic_process
Thermophilic	27|44	GO:0015077	B	75	187	92	116	-3.314258261	0.286	0.647	GO:15077_monovalent_inorganic_cation_transmembrane_transporter_activity
Thermophilic	27|44	GO:0015672	B	71	317	139	355	-3.097453221	0.183	0.65	GO:15672_monovalent_inorganic_cation_transport
Thermophilic	27|44	GO:0015980	B	71	199	240	190	-13.93181414	0.263	0.471	GO:15980_energy_derivation_by_oxidation_of_organic_compounds
Thermophilic	27|44	GO:0015985	B	33	82	69	40	-6.578396073	0.287	0.453	GO:15985_energy_coupled_proton_transport__down_electrochemical_gradient
Thermophilic	27|44	GO:0015986	B	33	82	69	40	-6.578396073	0.287	0.453	GO:15986_ATP_synthesis_coupled_proton_transport
Thermophilic	27|44	GO:0016070	B	465	1920	235	2038	-17.838632	0.195	1.886	GO:16070_RNA_metabolic_process
Thermophilic	27|44	GO:0016211	B	3	43	13	16	-3.609064893	0.065	0.145	GO:16211_ammonia_ligase_activity
Thermophilic	27|44	GO:0016226	B	1	52	20	34	-5.536107011	0.019	0.051	GO:16226_iron-sulfur_cluster_assembly
Thermophilic	27|44	GO:0016301	B	74	942	30	1173	-7.007004902	0.073	2.921	GO:16301_kinase_activity
Thermophilic	27|44	GO:0016469	B	51	116	84	67	-5.07211659	0.305	0.549	GO:16469_proton-transporting_two-sector_ATPase_complex
Thermophilic	27|44	GO:0016616	B	21	484	38	348	-3.013228266	0.042	0.422	GO:16616_oxidoreductase_activity__acting_on_the_CH-OH_group_of_donors__NAD_or_NADP_as_acceptor
Thermophilic	27|44	GO:0016620	B	6	158	23	126	-3.46470588	0.037	0.237	GO:16620_oxidoreductase_activity__acting_on_the_aldehyde_or_oxo_group_of_donors__NAD_or_NADP_as_acceptor
Thermophilic	27|44	GO:0016741	B	117	996	197	1027	-4.115204636	0.105	0.653	GO:16741_transferase_activity__transferring_one-carbon_groups
Thermophilic	27|44	GO:0016772	B	294	1797	112	1880	-19.14508698	0.141	2.501	GO:16772_transferase_activity__transferring_phosphorus-containing_groups
Thermophilic	27|44	GO:0016773	B	24	457	10	818	-4.088842391	0.05	4.131	GO:16773_phosphotransferase_activity__alcohol_group_as_acceptor
Thermophilic	27|44	GO:0016779	B	210	735	70	599	-9.395773947	0.222	2.124	GO:16779_nucleotidyltransferase_activity
Thermophilic	27|44	GO:0016788	B	122	953	58	836	-3.679853714	0.113	1.749	GO:16788_hydrolase_activity__acting_on_ester_bonds
Thermophilic	27|44	GO:0016903	B	87	391	135	332	-3.920818754	0.182	0.63	GO:16903_oxidoreductase_activity__acting_on_the_aldehyde_or_oxo_group_of_donors
Thermophilic	27|44	GO:0018193	B	13	120	3	470	-6.2915791	0.098	15.411	GO:18193_peptidyl-amino_acid_modification
Thermophilic	27|44	GO:0019219	B	357	761	199	1275	-28.65364703	0.319	2.365	GO:19219_regulation_of_nucleobase__nucleoside__nucleotide_and_nucleic_acid_metabolic_process
Thermophilic	27|44	GO:0019222	B	372	827	218	1326	-25.74958	0.31	2.197	GO:19222_regulation_of_metabolic_process
Thermophilic	27|44	GO:0019829	B	45	127	83	79	-5.468521083	0.262	0.511	GO:19829_cation-transporting_ATPase_activity
Thermophilic	27|44	GO:0030151	B	9	88	22	50	-3.260427656	0.093	0.304	GO:30151_molybdenum_ion_binding
Thermophilic	27|44	GO:0030528	B	291	592	158	872	-18.89279003	0.33	2.148	GO:30528_transcription_regulator_activity
Thermophilic	27|44	GO:0031090	B	11	40	49	45	-3.408935393	0.216	0.414	GO:31090_organelle_membrane
Thermophilic	27|44	GO:0031163	B	1	52	20	34	-5.536107011	0.019	0.051	GO:31163_metallo-sulfur_cluster_assembly
Thermophilic	27|44	GO:0031323	B	372	825	217	1319	-25.7878124	0.311	2.2	GO:31323_regulation_of_cellular_metabolic_process
Thermophilic	27|44	GO:0031419	B	14	82	38	65	-3.436518915	0.146	0.395	GO:31419_cobalamin_binding
Thermophilic	27|44	GO:0032774	B	352	788	189	1299	-29.32422166	0.309	2.431	GO:32774_RNA_biosynthetic_process
Thermophilic	27|44	GO:0034220	B	34	143	72	133	-3.241088108	0.192	0.547	GO:34220_transmembrane_ion_transport
Thermophilic	27|44	GO:0042777	B	27	81	58	27	-8.552841969	0.25	0.366	GO:42777_plasma_membrane_ATP_synthesis_coupled_proton_transport
Thermophilic	27|44	GO:0043412	B	66	854	37	1051	-3.812479279	0.072	2.11	GO:43412_biopolymer_modification
Thermophilic	27|44	GO:0043565	B	118	363	44	283	-3.954677021	0.245	1.823	GO:43565_sequence-specific_DNA_binding
Thermophilic	27|44	GO:0043566	B	23	13	2	35	-7.131355562	0.639	11.819	GO:43566_structure-specific_DNA_binding
Thermophilic	27|44	GO:0043687	B	24	303	6	573	-6.13430394	0.073	7.083	GO:43687_post-translational_protein_modification
Thermophilic	27|44	GO:0044271	B	107	1319	164	1036	-6.511449283	0.075	0.549	GO:44271_nitrogen_compound_biosynthetic_process
Thermophilic	27|44	GO:0044272	B	8	107	45	123	-4.709965389	0.07	0.26	GO:44272_sulfur_compound_biosynthetic_process
Thermophilic	27|44	GO:0044422	B	123	535	146	360	-4.215382707	0.187	0.648	GO:44422_organelle_part
Thermophilic	27|44	GO:0045333	B	71	175	238	164	-13.27245874	0.289	0.487	GO:45333_cellular_respiration
Thermophilic	27|44	GO:0045449	B	350	703	193	1249	-31.44129143	0.332	2.483	GO:45449_regulation_of_transcription
Thermophilic	27|44	GO:0046034	B	47	96	79	46	-6.089375595	0.329	0.52	GO:46034_ATP_metabolic_process
Thermophilic	27|44	GO:0046933	B	37	92	72	39	-7.714442691	0.287	0.442	GO:46933_hydrogen_ion_transporting_ATP_synthase_activity__rotational_mechanism
Thermophilic	27|44	GO:0046961	B	45	114	82	62	-6.30980392	0.283	0.497	GO:46961_hydrogen_ion_transporting_ATPase_activity__rotational_mechanism
Thermophilic	27|44	GO:0050789	B	459	1191	296	1821	-24.88941029	0.278	1.99	GO:50789_regulation_of_biological_process
Thermophilic	27|44	GO:0050794	B	459	1190	295	1814	-24.91364017	0.278	1.99	GO:50794_regulation_of_cellular_process
Thermophilic	27|44	GO:0050897	B	10	59	46	42	-6.109578981	0.145	0.277	GO:50897_cobalt_ion_binding
Thermophilic	27|44	GO:0051252	B	322	684	183	1243	-29.30103	0.32	2.494	GO:51252_regulation_of_RNA_metabolic_process
Thermophilic	27|44	GO:0051537	B	40	77	7	60	-3.43062609	0.342	3.272	GO:51537_2_iron__2_sulfur_cluster_binding
Thermophilic	27|44	GO:0055085	B	34	160	72	134	-3.978810701	0.175	0.501	GO:55085_transmembrane_transport
Thermophilic	27|44	GO:0060089	B	21	133	52	873	-3.111259039	0.136	2.426	GO:60089_molecular_transducer_activity
Thermophilic	27|44	GO:0060255	B	365	767	211	1293	-28.04672366	0.322	2.298	GO:60255_regulation_of_macromolecule_metabolic_process
Thermophilic	27|44	GO:0065007	B	466	1286	308	1917	-22.9788107	0.266	1.921	GO:65007_biological_regulation
