# Supplementary material for: Translational Selection Is Ubiquitous in Prokaryotes
Source: PLoS Genet. 2010 Jun 24;6(6):e1001004. doi: 10.1371/journal.pgen.1001004 (PMC2891978; doi:10.1371/journal.pgen.1001004)
Supplement: Dataset S2 — Tests for enrichment or depletion of OCU genes in Gene Ontology functional categories and COG orthologous groups. (0.38 MB ZIP) [file pgen.1001004.s002.zip › Dataset_S2_Archaea/Database_S2_Archaea_p=1e-3_enrTreshold=1.5x_GO_filtered.txt]

OrgGroup	OrgsIn|Total	GeneGroup	testAorB	inGroupFlagged	inGroupNoFlag	outOfGroupFlagged	outOfGroupNoFlag	log_pValue	flagFreqHere	enrichment	GeneGroupDescription
0000_all_organisms	46|46	GO:0032259	A	21	298	16284	78795	-7.411168	0.066	0.384	GO:32259_methylation
0000_all_organisms	46|46	GO:0034404	A	39	441	16266	78652	-7.764472	0.081	0.474	GO:34404_nucleobase__nucleoside_and_nucleotide_biosynthetic_process
0000_all_organisms	46|46	GO:0006810	A	648	5724	15657	73369	-57.721246	0.102	0.578	GO:6810_transport
0000_all_organisms	46|46	GO:0006808	A	36	47	16269	79046	-7.709965	0.434	2.541	GO:6808_regulation_of_nitrogen_utilization
0000_all_organisms	46|46	GO:0022618	A	165	255	16140	78838	-26.493495	0.393	2.312	GO:22618_ribonucleoprotein_complex_assembly
0000_all_organisms	46|46	GO:0019740	A	36	47	16269	79046	-7.709965	0.434	2.541	GO:19740_nitrogen_utilization
0000_all_organisms	46|46	GO:0009057	A	85	770	16220	78323	-8.477556	0.099	0.579	GO:9057_macromolecule_catabolic_process
0000_all_organisms	46|46	GO:0044255	A	46	795	16259	78298	-23.464706	0.055	0.318	GO:44255_cellular_lipid_metabolic_process
0000_all_organisms	46|46	GO:0051301	A	22	237	16283	78856	-4.03292	0.085	0.496	GO:51301_cell_division
0000_all_organisms	46|46	GO:0006885	A	2	145	16303	78948	-9.059982	0.014	0.079	GO:6885_regulation_of_pH
0000_all_organisms	46|46	GO:0009085	A	13	199	16292	78894	-5.432974	0.061	0.358	GO:9085_lysine_biosynthetic_process
0000_all_organisms	46|46	GO:0046483	A	183	1971	16122	77122	-30.44855	0.085	0.491	GO:46483_heterocycle_metabolic_process
0000_all_organisms	46|46	GO:0046942	A	11	361	16294	78732	-16.987163	0.03	0.172	GO:46942_carboxylic_acid_transport
0000_all_organisms	46|46	GO:0006662	A	19	23	16286	79070	-4.688246	0.452	2.649	GO:6662_glycerol_ether_metabolic_process
0000_all_organisms	46|46	GO:0009098	A	19	205	16286	78888	-3.468521	0.085	0.496	GO:9098_leucine_biosynthetic_process
0000_all_organisms	46|46	GO:0006188	A	24	279	16281	78814	-5.266803	0.079	0.463	GO:6188_IMP_biosynthetic_process
0000_all_organisms	46|46	GO:0010038	A	22	32	16283	79061	-4.450997	0.407	2.386	GO:10038_response_to_metal_ion
0000_all_organisms	46|46	GO:0009116	A	64	554	16241	78539	-5.549751	0.104	0.604	GO:9116_nucleoside_metabolic_process
0000_all_organisms	46|46	GO:0015893	A	1	192	16304	78901	-13.896196	0.005	0.03	GO:15893_drug_transport
0000_all_organisms	46|46	GO:0006725	A	136	1592	16169	77501	-28.518557	0.079	0.456	GO:6725_cellular_aromatic_compound_metabolic_process
0000_all_organisms	46|46	GO:0042724	A	17	294	16288	78799	-9.024568	0.055	0.319	GO:42724_thiamin_and_derivative_biosynthetic_process
0000_all_organisms	46|46	GO:0006259	A	197	2895	16108	76198	-71.289037	0.064	0.365	GO:6259_DNA_metabolic_process
0000_all_organisms	46|46	GO:0045454	A	131	359	16174	78734	-7.021363	0.267	1.569	GO:45454_cell_redox_homeostasis
0000_all_organisms	46|46	GO:0015948	A	287	167	16018	78926	-106.151811	0.632	3.747	GO:15948_methanogenesis
0000_all_organisms	46|46	GO:0009166	A	1	66	16304	79027	-3.943095	0.015	0.087	GO:9166_nucleotide_catabolic_process
0000_all_organisms	46|46	GO:0007165	A	97	1140	16208	77953	-20.58838	0.078	0.456	GO:7165_signal_transduction
0000_all_organisms	46|46	GO:0046034	A	129	150	16176	78943	-28.844664	0.462	2.719	GO:46034_ATP_metabolic_process
0000_all_organisms	46|46	GO:0006221	A	63	546	16242	78547	-5.504456	0.103	0.604	GO:6221_pyrimidine_nucleotide_biosynthetic_process
0000_all_organisms	46|46	GO:0042262	A	10	6	16295	79087	-4.207608	0.625	3.658	GO:42262_DNA_protection
0000_all_organisms	46|46	GO:0006066	A	56	792	16249	78301	-18.818156	0.066	0.384	GO:6066_cellular_alcohol_metabolic_process
0000_all_organisms	46|46	GO:0009225	A	2	88	16303	79005	-4.801343	0.022	0.13	GO:9225_nucleotide-sugar_metabolic_process
0000_all_organisms	46|46	GO:0006520	A	416	4093	15889	75000	-52.943095	0.092	0.528	GO:6520_amino_acid_metabolic_process
0000_all_organisms	46|46	GO:0006014	A	0	56	16305	79037	-4.320572	0	0	GO:6014_D-ribose_metabolic_process
0000_all_organisms	46|46	GO:0016539	A	1	109	16304	78984	-7.428291	0.009	0.053	GO:16539_intein-mediated_protein_splicing
0000_all_organisms	46|46	GO:0042256	A	0	44	16305	79049	-3.367543	0	0	GO:42256_mature_ribosome_assembly
0000_all_organisms	46|46	GO:0043412	A	109	2012	16196	77081	-62.853872	0.051	0.296	GO:43412_biopolymer_modification
0000_all_organisms	46|46	GO:0015833	A	11	195	16294	78898	-6.20412	0.053	0.312	GO:15833_peptide_transport
0000_all_organisms	46|46	GO:0046148	A	4	185	16301	78908	-10.065502	0.021	0.124	GO:46148_pigment_biosynthetic_process
0000_all_organisms	46|46	GO:0009306	A	6	174	16299	78919	-7.850781	0.033	0.195	GO:9306_protein_secretion
0000_all_organisms	46|46	GO:0006412	A	1154	3029	15151	76064	-66.464706	0.276	1.661	GO:6412_translation
0000_all_organisms	46|46	GO:0042823	A	24	48	16281	79045	-3.106238	0.333	1.952	GO:42823_pyridoxal_phosphate_biosynthetic_process
0000_all_organisms	46|46	GO:0040029	A	12	165	16293	78928	-4.081445	0.068	0.396	GO:40029_regulation_of_gene_expression__epigenetic
0000_all_organisms	46|46	GO:0006396	A	112	883	16193	78210	-6.554396	0.113	0.656	GO:6396_RNA_processing
0000_all_organisms	46|46	GO:0006438	A	0	46	16305	79047	-3.560667	0	0	GO:6438_valyl-tRNA_aminoacylation
0000_all_organisms	46|46	GO:0040011	A	19	233	16286	78860	-4.79588	0.075	0.44	GO:40011_locomotion
0000_all_organisms	46|46	GO:0030001	A	115	1030	16190	78063	-10.823909	0.1	0.585	GO:30001_metal_ion_transport
0000_all_organisms	46|46	GO:0006423	A	0	41	16305	79052	-3.175874	0	0	GO:6423_cysteinyl-tRNA_aminoacylation
0000_all_organisms	46|46	GO:0006429	A	0	49	16305	79044	-3.747147	0	0	GO:6429_leucyl-tRNA_aminoacylation
0000_all_organisms	46|46	GO:0005975	A	114	1809	16191	77284	-48.531653	0.059	0.342	GO:5975_carbohydrate_metabolic_process
0000_all_organisms	46|46	GO:0006457	A	155	249	16150	78844	-23.596879	0.384	2.257	GO:6457_protein_folding
0000_all_organisms	46|46	GO:0006508	A	104	1169	16201	77924	-19.679854	0.082	0.475	GO:6508_proteolysis
0000_all_organisms	46|46	GO:0051188	A	255	2267	16050	76826	-22.91364	0.101	0.585	GO:51188_cofactor_biosynthetic_process
0000_all_organisms	46|46	GO:0042780	A	2	83	16303	79010	-4.454693	0.024	0.138	'GO:42780_tRNA_3\'-end_processing'
0000_all_organisms	46|46	GO:0009349	A	31	39	16274	79054	-6.987163	0.443	2.594	GO:9349_riboflavin_synthase_complex
0000_all_organisms	46|46	GO:0043190	A	4	132	16301	78961	-6.309804	0.029	0.172	GO:43190_ATP-binding_cassette_(ABC)_transporter_complex
0000_all_organisms	46|46	GO:0005840	A	855	1520	15450	77573	-110.605548	0.36	2.168	GO:5840_ribosome
0000_all_organisms	46|46	GO:0005694	A	15	455	16290	78638	-20.463442	0.032	0.186	GO:5694_chromosome
0000_all_organisms	46|46	GO:0016272	A	39	58	16266	79035	-7.118615	0.402	2.356	GO:16272_prefoldin_complex
0000_all_organisms	46|46	GO:0044444	A	1068	2368	15237	76725	-92.645892	0.311	1.876	GO:44444_cytoplasmic_part
0000_all_organisms	46|46	GO:0012506	A	53	21	16252	79072	-24.181115	0.716	4.201	GO:12506_vesicle_membrane
0000_all_organisms	46|46	GO:0009347	A	17	27	16288	79066	-3.085128	0.386	2.262	GO:9347_aspartate_carbamoyltransferase_complex
0000_all_organisms	46|46	GO:0043226	A	1075	2894	15230	76199	-57.521434	0.271	1.626	GO:43226_organelle
0000_all_organisms	46|46	GO:0016021	A	371	3668	15934	75425	-47.821023	0.092	0.527	GO:16021_integral_to_membrane
0000_all_organisms	46|46	GO:0005853	A	36	9	16269	79084	-19.395774	0.8	4.689	GO:5853_eukaryotic_translation_elongation_factor_1_complex
0000_all_organisms	46|46	GO:0009380	A	1	54	16304	79039	-3.049149	0.018	0.106	GO:9380_excinuclease_repair_complex
0000_all_organisms	46|46	GO:0042597	A	18	252	16287	78841	-6.218245	0.067	0.389	GO:42597_periplasmic_space
0000_all_organisms	46|46	GO:0030880	A	13	3	16292	79090	-7.452225	0.813	4.757	GO:30880_RNA_polymerase_complex
0000_all_organisms	46|46	GO:0009288	A	18	17	16287	79076	-5.452225	0.514	3.011	GO:9288_flagellin-based_flagellum
0000_all_organisms	46|46	GO:0005960	A	19	6	16286	79087	-9.793174	0.76	4.451	GO:5960_glycine_cleavage_complex
0000_all_organisms	46|46	GO:0030313	A	24	293	16281	78800	-6.005243	0.076	0.442	GO:30313_cell_envelope
0000_all_organisms	46|46	GO:0005667	A	60	161	16245	78932	-3.665546	0.271	1.591	GO:5667_transcription_factor_complex
0000_all_organisms	46|46	GO:0032993	A	3	84	16302	79009	-3.798603	0.034	0.202	GO:32993_protein-DNA_complex
0000_all_organisms	46|46	GO:0004133	A	0	47	16305	79046	-3.548214	0	0	GO:4133_glycogen_debranching_enzyme_activity
0000_all_organisms	46|46	GO:0016798	A	23	360	16282	78733	-9.844664	0.06	0.35	GO:16798_hydrolase_activity__acting_on_glycosyl_bonds
0000_all_organisms	46|46	GO:0048037	A	237	3282	16068	75811	-75.182435	0.067	0.385	GO:48037_cofactor_binding
0000_all_organisms	46|46	GO:0000287	A	96	1100	16209	77993	-19.136083	0.08	0.466	GO:287_magnesium_ion_binding
0000_all_organisms	46|46	GO:0015035	A	61	67	16244	79026	-14.850781	0.477	2.795	GO:15035_protein_disulfide_oxidoreductase_activity
0000_all_organisms	46|46	GO:0005216	A	10	167	16295	78926	-5.076756	0.056	0.33	GO:5216_ion_channel_activity
0000_all_organisms	46|46	GO:0016810	A	92	1115	16213	77978	-21.235824	0.076	0.443	GO:16810_hydrolase_activity__acting_on_carbon-nitrogen_(but_not_peptide)_bonds
0000_all_organisms	46|46	GO:0016765	A	72	755	16233	78338	-11.333482	0.087	0.507	GO:16765_transferase_activity__transferring_alkyl_or_aryl_(other_than_methyl)_groups
0000_all_organisms	46|46	GO:0050897	A	57	104	16248	78989	-7.661544	0.354	2.075	GO:50897_cobalt_ion_binding
0000_all_organisms	46|46	GO:0016757	A	56	1014	16249	78079	-31.185087	0.052	0.304	GO:16757_transferase_activity__transferring_glycosyl_groups
0000_all_organisms	46|46	GO:0008509	A	28	424	16277	78669	-11.136677	0.062	0.361	GO:8509_anion_transmembrane_transporter_activity
0000_all_organisms	46|46	GO:0004633	A	0	44	16305	79049	-3.367543	0	0	GO:4633_phosphopantothenoylcysteine_decarboxylase_activity
0000_all_organisms	46|46	GO:0004636	A	21	12	16284	79081	-8.490797	0.636	3.727	GO:4636_phosphoribosyl-ATP_diphosphatase_activity
0000_all_organisms	46|46	GO:0004635	A	19	18	16286	79075	-5.709965	0.514	3.007	GO:4635_phosphoribosyl-AMP_cyclohydrolase_activity
0000_all_organisms	46|46	GO:0016787	A	1048	10762	15257	68331	-161.744727	0.089	0.486	GO:16787_hydrolase_activity
0000_all_organisms	46|46	GO:0016301	A	112	2248	16193	76845	-75.595166	0.047	0.273	GO:16301_kinase_activity
0000_all_organisms	46|46	GO:0004632	A	0	43	16305	79050	-3.140261	0	0	GO:4632_phosphopantothenate--cysteine_ligase_activity
0000_all_organisms	46|46	GO:0016788	A	193	1922	16112	77171	-25.446117	0.091	0.528	GO:16788_hydrolase_activity__acting_on_ester_bonds
0000_all_organisms	46|46	GO:0016773	A	36	1359	16269	77734	-67.055517	0.026	0.149	GO:16773_phosphotransferase_activity__alcohol_group_as_acceptor
0000_all_organisms	46|46	GO:0016774	A	13	168	16292	78925	-3.823909	0.072	0.42	GO:16774_phosphotransferase_activity__carboxyl_group_as_acceptor
0000_all_organisms	46|46	GO:0016776	A	27	279	16278	78814	-4.307153	0.088	0.515	GO:16776_phosphotransferase_activity__phosphate_group_as_acceptor
0000_all_organisms	46|46	GO:0016780	A	15	197	16290	78896	-4.488117	0.071	0.413	GO:16780_phosphotransferase_activity__for_other_substituted_phosphate_groups
0000_all_organisms	46|46	GO:0019213	A	1	60	16304	79033	-3.609065	0.016	0.096	GO:19213_deacetylase_activity
0000_all_organisms	46|46	GO:0016863	A	1	85	16304	79008	-5.392545	0.012	0.068	GO:16863_intramolecular_oxidoreductase_activity__transposing_C=C_bonds
0000_all_organisms	46|46	GO:0008483	A	30	551	16275	78542	-17.329754	0.052	0.301	GO:8483_transaminase_activity
0000_all_organisms	46|46	GO:0008479	A	0	86	16305	79007	-6.801343	0	0	GO:8479_queuine_tRNA-ribosyltransferase_activity
0000_all_organisms	46|46	GO:0016853	A	167	1398	16138	77695	-12.130768	0.107	0.62	GO:16853_isomerase_activity
0000_all_organisms	46|46	GO:0019202	A	4	110	16301	78983	-4.823909	0.035	0.205	GO:19202_amino_acid_kinase_activity
0000_all_organisms	46|46	GO:0016882	A	2	71	16303	79022	-3.59346	0.027	0.16	GO:16882_cyclo-ligase_activity
0000_all_organisms	46|46	GO:0019200	A	1	122	16304	78971	-8.341989	0.008	0.048	GO:19200_carbohydrate_kinase_activity
0000_all_organisms	46|46	GO:0016874	A	205	2725	16100	76368	-58.946922	0.07	0.402	GO:16874_ligase_activity
0000_all_organisms	46|46	GO:0016869	A	1	53	16304	79040	-3.06956	0.019	0.108	GO:16869_intramolecular_transferase_activity__transferring_amino_groups
0000_all_organisms	46|46	GO:0016829	A	272	2617	16033	76476	-32.025028	0.094	0.543	GO:16829_lyase_activity
0000_all_organisms	46|46	GO:0046995	A	42	33	16263	79060	-13.540608	0.56	3.282	GO:46995_oxidoreductase_activity__acting_on_hydrogen_as_donor__with_other_known_acceptors
0000_all_organisms	46|46	GO:0016846	A	4	110	16301	78983	-4.823909	0.035	0.205	GO:16846_carbon-sulfur_lyase_activity
0000_all_organisms	46|46	GO:0016842	A	1	76	16304	79017	-4.872895	0.013	0.076	GO:16842_amidine-lyase_activity
0000_all_organisms	46|46	GO:0046961	A	130	185	16175	78908	-23.238072	0.413	2.426	GO:46961_hydrogen_ion_transporting_ATPase_activity__rotational_mechanism
0000_all_organisms	46|46	GO:0004746	A	32	41	16273	79052	-7.062984	0.438	2.568	GO:4746_riboflavin_synthase_activity
0000_all_organisms	46|46	GO:0046943	A	8	335	16297	78758	-17.383	0.023	0.136	GO:46943_carboxylic_acid_transmembrane_transporter_activity
0000_all_organisms	46|46	GO:0008135	A	255	543	16050	78550	-24.079877	0.32	1.883	GO:8135_translation_factor_activity__nucleic_acid_binding
0000_all_organisms	46|46	GO:0046933	A	112	138	16193	78955	-23.739929	0.448	2.632	GO:46933_hydrogen_ion_transporting_ATP_synthase_activity__rotational_mechanism
0000_all_organisms	46|46	GO:0030955	A	2	75	16303	79018	-3.935542	0.026	0.152	GO:30955_potassium_ion_binding
0000_all_organisms	46|46	GO:0016151	A	79	189	16226	78904	-6.278189	0.295	1.728	GO:16151_nickel_ion_binding
0000_all_organisms	46|46	GO:0016638	A	15	174	16290	78919	-3.353596	0.079	0.464	GO:16638_oxidoreductase_activity__acting_on_the_CH-NH2_group_of_donors
0000_all_organisms	46|46	GO:0030246	A	12	241	16293	78852	-8.377786	0.047	0.277	GO:30246_carbohydrate_binding
0000_all_organisms	46|46	GO:0008173	A	10	203	16295	78890	-7.137869	0.047	0.274	GO:8173_RNA_methyltransferase_activity
0000_all_organisms	46|46	GO:0008170	A	13	203	16292	78890	-5.718967	0.06	0.352	GO:8170_N-methyltransferase_activity
0000_all_organisms	46|46	GO:0030234	A	59	161	16246	78932	-3.521434	0.268	1.571	GO:30234_enzyme_regulator_activity
0000_all_organisms	46|46	GO:0004814	A	0	46	16305	79047	-3.560667	0	0	GO:4814_arginine-tRNA_ligase_activity
0000_all_organisms	46|46	GO:0016728	A	2	68	16303	79025	-3.423659	0.029	0.167	GO:16728_oxidoreductase_activity__acting_on_CH_or_CH2_groups__disulfide_as_acceptor
0000_all_organisms	46|46	GO:0004818	A	0	46	16305	79047	-3.560667	0	0	GO:4818_glutamate-tRNA_ligase_activity
0000_all_organisms	46|46	GO:0004817	A	0	41	16305	79052	-3.175874	0	0	GO:4817_cysteine-tRNA_ligase_activity
0000_all_organisms	46|46	GO:0016740	A	1255	10630	15050	68463	-99.829738	0.106	0.586	GO:16740_transferase_activity
0000_all_organisms	46|46	GO:0004810	A	0	47	16305	79046	-3.548214	0	0	GO:4810_tRNA_adenylyltransferase_activity
0000_all_organisms	46|46	GO:0043022	A	0	44	16305	79049	-3.367543	0	0	GO:43022_ribosome_binding
0000_all_organisms	46|46	GO:0016746	A	113	918	16192	78175	-7.443697	0.11	0.639	GO:16746_transferase_activity__transferring_acyl_groups
0000_all_organisms	46|46	GO:0030270	A	14	8	16291	79085	-5.838632	0.636	3.726	GO:30270_formylmethanofuran-tetrahydromethanopterin_N-formyltransferase_activity
0000_all_organisms	46|46	GO:0004803	A	21	459	16284	78634	-16.716699	0.044	0.255	GO:4803_transposase_activity
0000_all_organisms	46|46	GO:0030269	A	89	35	16216	79058	-40.222573	0.718	4.217	GO:30269_tetrahydromethanopterin_S-methyltransferase_activity
0000_all_organisms	46|46	GO:0030268	A	15	5	16290	79088	-7.69897	0.75	4.391	GO:30268_methylenetetrahydromethanopterin_dehydrogenase_activity
0000_all_organisms	46|46	GO:0046873	A	32	509	16273	78584	-13.962574	0.059	0.345	GO:46873_metal_ion_transmembrane_transporter_activity
0000_all_organisms	46|46	GO:0008094	A	24	315	16281	78778	-7.015923	0.071	0.413	GO:8094_DNA-dependent_ATPase_activity
0000_all_organisms	46|46	GO:0008097	A	0	43	16305	79050	-3.140261	0	0	GO:8097_5S_rRNA_binding
0000_all_organisms	46|46	GO:0031405	A	22	17	16283	79076	-7.488117	0.564	3.304	GO:31405_lipoic_acid_binding
0000_all_organisms	46|46	GO:0004832	A	0	46	16305	79047	-3.560667	0	0	GO:4832_valine-tRNA_ligase_activity
0000_all_organisms	46|46	GO:0001882	A	0	71	16305	79022	-5.434152	0	0	GO:1882_nucleoside_binding
0000_all_organisms	46|46	GO:0051912	A	30	30	16275	79063	-8.296709	0.5	2.929	GO:51912_CoB--CoM_heterodisulfide_reductase_activity
0000_all_organisms	46|46	GO:0004834	A	2	104	16303	78989	-6.03105	0.019	0.11	GO:4834_tryptophan_synthase_activity
0000_all_organisms	46|46	GO:0004821	A	0	48	16305	79045	-3.74958	0	0	GO:4821_histidine-tRNA_ligase_activity
0000_all_organisms	46|46	GO:0016721	A	17	21	16288	79072	-4.179142	0.447	2.619	GO:16721_oxidoreductase_activity__acting_on_superoxide_radicals_as_acceptor
0000_all_organisms	46|46	GO:0004823	A	0	50	16305	79043	-3.716699	0	0	GO:4823_leucine-tRNA_ligase_activity
0000_all_organisms	46|46	GO:0004826	A	2	125	16303	78968	-7.415669	0.016	0.092	GO:4826_phenylalanine-tRNA_ligase_activity
0000_all_organisms	46|46	GO:0030554	A	645	8498	15660	70595	-189.974694	0.071	0.389	GO:30554_adenyl_nucleotide_binding
0000_all_organisms	46|46	GO:0003883	A	0	42	16305	79051	-3.17134	0	0	GO:3883_CTP_synthase_activity
0000_all_organisms	46|46	GO:0003824	A	4169	36076	12136	43017	-300	0.104	0.471	GO:3824_catalytic_activity
0000_all_organisms	46|46	GO:0015238	A	1	192	16304	78901	-13.896196	0.005	0.03	GO:15238_drug_transporter_activity
0000_all_organisms	46|46	GO:0008757	A	36	435	16269	78658	-8.548214	0.076	0.446	GO:8757_S-adenosylmethionine-dependent_methyltransferase_activity
0000_all_organisms	46|46	GO:0005488	A	3812	26235	12493	52858	-137.721246	0.127	0.664	GO:5488_binding
0000_all_organisms	46|46	GO:0003852	A	1	82	16304	79011	-5.228413	0.012	0.07	GO:3852_2-isopropylmalate_synthase_activity
0000_all_organisms	46|46	GO:0022857	A	339	2817	15966	76276	-23.543634	0.107	0.621	GO:22857_transmembrane_transporter_activity
0000_all_organisms	46|46	GO:0030983	A	0	51	16305	79042	-3.943095	0	0	GO:30983_mismatched_DNA_binding
0000_all_organisms	46|46	GO:0008199	A	16	24	16289	79069	-3.289037	0.4	2.342	GO:8199_ferric_iron_binding
0000_all_organisms	46|46	GO:0003735	A	783	1360	15522	77733	-104.847712	0.365	2.195	GO:3735_structural_constituent_of_ribosome
0000_all_organisms	46|46	GO:0030145	A	18	424	16287	78669	-16.378824	0.041	0.237	GO:30145_manganese_ion_binding
0000_all_organisms	46|46	GO:0018493	A	61	86	16244	79007	-11.396856	0.415	2.433	GO:18493_formylmethanofuran_dehydrogenase_activity
0000_all_organisms	46|46	GO:0004420	A	0	48	16305	79045	-3.74958	0	0	GO:4420_hydroxymethylglutaryl-CoA_reductase_(NADPH)_activity
0000_all_organisms	46|46	GO:0003755	A	44	49	16261	79044	-10.79588	0.473	2.773	GO:3755_peptidyl-prolyl_cis-trans_isomerase_activity
0000_all_organisms	46|46	GO:0003951	A	1	76	16304	79017	-4.872895	0.013	0.076	GO:3951_NAD+_kinase_activity
0000_all_organisms	46|46	GO:0051003	A	1	58	16304	79035	-3.424812	0.017	0.099	GO:51003_ligase_activity__forming_nitrogen-metal_bonds__forming_coordination_complexes
0000_all_organisms	46|46	GO:0017111	A	394	4280	15911	74813	-67.669586	0.084	0.481	GO:17111_nucleoside-triphosphatase_activity
0000_all_organisms	46|46	GO:0003896	A	0	92	16305	79001	-7.143876	0	0	GO:3896_DNA_primase_activity
0000_all_organisms	46|46	GO:0016627	A	35	378	16270	78715	-6.262807	0.085	0.495	GO:16627_oxidoreductase_activity__acting_on_the_CH-CH_group_of_donors
0000_all_organisms	46|46	GO:0008233	A	135	1476	16170	77617	-23.525784	0.084	0.486	GO:8233_peptidase_activity
0000_all_organisms	46|46	GO:0016614	A	64	943	16241	78150	-23.455932	0.064	0.369	GO:16614_oxidoreductase_activity__acting_on_CH-OH_group_of_donors
0000_all_organisms	46|46	GO:0016620	A	32	302	16273	78791	-3.853872	0.096	0.56	GO:16620_oxidoreductase_activity__acting_on_the_aldehyde_or_oxo_group_of_donors__NAD_or_NADP_as_acceptor
0000_all_organisms	46|46	GO:0015291	A	44	735	16261	78358	-20.943095	0.056	0.329	GO:15291_secondary_active_transmembrane_transporter_activity
0000_all_organisms	46|46	GO:0004455	A	16	23	16289	79070	-3.436519	0.41	2.402	GO:4455_ketol-acid_reductoisomerase_activity
0000_all_organisms	46|46	GO:0018537	A	21	14	16284	79079	-7.829738	0.6	3.514	GO:18537_coenzyme_F420-dependent_N5_N10-methenyltetrahydromethanopterin_reductase_activity
0000_all_organisms	46|46	GO:0003910	A	1	74	16304	79019	-4.692504	0.013	0.078	GO:3910_DNA_ligase_(ATP)_activity
0000_all_organisms	46|46	GO:0004871	A	77	1086	16228	78007	-25.500313	0.066	0.384	GO:4871_signal_transducer_activity
0000_all_organisms	46|46	GO:0034061	A	13	272	16292	78821	-9.661544	0.046	0.266	GO:34061_DNA_polymerase_activity
0000_all_organisms	46|46	GO:0051082	A	106	183	16199	78910	-14.850781	0.367	2.153	GO:51082_unfolded_protein_binding
0000_all_organisms	46|46	GO:0050524	A	64	10	16241	79083	-38.087247	0.865	5.076	GO:50524_coenzyme-B_sulfoethylthiotransferase_activity
0000_all_organisms	46|46	GO:0004014	A	22	21	16283	79072	-6.481486	0.512	2.996	GO:4014_adenosylmethionine_decarboxylase_activity
0000_all_organisms	46|46	GO:0003700	A	373	1026	15932	78067	-18.692504	0.267	1.573	GO:3700_transcription_factor_activity
0000_all_organisms	46|46	GO:0004496	A	0	43	16305	79050	-3.140261	0	0	GO:4496_mevalonate_kinase_activity
0000_all_organisms	46|46	GO:0000166	A	856	9898	15449	69195	-183.551294	0.08	0.436	GO:166_nucleotide_binding
0000_all_organisms	46|46	GO:0004066	A	0	53	16305	79040	-4.134896	0	0	GO:4066_asparagine_synthase_(glutamine-hydrolyzing)_activity
0000_all_organisms	46|46	GO:0019164	A	53	67	16252	79026	-11.37366	0.442	2.589	GO:19164_pyruvate_synthase_activity
0000_all_organisms	46|46	GO:0015197	A	11	173	16294	78920	-4.906578	0.06	0.349	GO:15197_peptide_transporter_activity
0000_all_organisms	46|46	GO:0004576	A	0	74	16305	79019	-5.850781	0	0	GO:4576_oligosaccharyl_transferase_activity
0000_all_organisms	46|46	GO:0005525	A	87	812	16218	78281	-9.552842	0.097	0.564	GO:5525_GTP_binding
0000_all_organisms	46|46	GO:0004049	A	3	88	16302	79005	-4.129011	0.033	0.193	GO:4049_anthranilate_synthase_activity
0000_all_organisms	46|46	GO:0004045	A	19	24	16286	79069	-4.510042	0.442	2.587	GO:4045_aminoacyl-tRNA_hydrolase_activity
GC_content	21|46	GO:0006508	B	62	496	42	673	-3.044312	0.111	1.892	GO:6508_proteolysis
GC_content	21|46	GO:0000097	B	8	95	44	116	-4.226214	0.078	0.282	GO:97_sulfur_amino_acid_biosynthetic_process
GC_content	21|46	GO:0031419	B	8	64	45	89	-3.408935	0.111	0.331	GO:31419_cobalamin_binding
GC_content	21|46	GO:0005451	B	1	24	10	10	-3.040482	0.04	0.08	GO:5451_monovalent_cation_proton_antiporter_activity
Genome_size	5|46	GO:0050789	B	112	917	704	2285	-19.07263	0.109	0.462	GO:50789_regulation_of_biological_process
Genome_size	5|46	GO:0018193	B	0	260	18	373	-3.966576	0	0	GO:18193_peptidyl-amino_acid_modification
Genome_size	5|46	GO:0006310	B	9	306	63	555	-4.570248	0.029	0.28	GO:6310_DNA_recombination
Genome_size	5|46	GO:0006796	B	41	419	217	1100	-4.361511	0.089	0.541	GO:6796_phosphate_metabolic_process
Genome_size	5|46	GO:0034960	B	247	1890	1873	7498	-20.449772	0.116	0.578	GO:34960_cellular_biopolymer_metabolic_process
Genome_size	5|46	GO:0006139	B	178	1962	1221	7525	-12.450997	0.083	0.596	GO:6139_nucleobase__nucleoside__nucleotide_and_nucleic_acid_metabolic_process
Genome_size	5|46	GO:0006811	B	59	505	265	1358	-3.242604	0.105	0.641	GO:6811_ion_transport
Genome_size	5|46	GO:0009059	B	213	1297	1638	5395	-15.460924	0.141	0.606	GO:9059_macromolecule_biosynthetic_process
Genome_size	5|46	GO:0043170	B	307	2438	2194	9987	-18.534617	0.112	0.621	GO:43170_macromolecule_metabolic_process
Genome_size	5|46	GO:0006355	B	64	656	466	1358	-22.331614	0.089	0.348	GO:6355_regulation_of_transcription__DNA-dependent
Genome_size	5|46	GO:0006084	B	23	17	28	164	-7.316053	0.575	3.943	GO:6084_acetyl-CoA_metabolic_process
Genome_size	5|46	GO:0006351	B	68	668	504	1451	-22.422508	0.092	0.358	GO:6351_transcription__DNA-dependent
Genome_size	5|46	GO:0009067	B	32	53	31	405	-11.276544	0.376	5.295	GO:9067_aspartate_family_amino_acid_biosynthetic_process
Genome_size	5|46	GO:0000096	B	29	42	25	185	-6.338187	0.408	3.431	GO:96_sulfur_amino_acid_metabolic_process
Genome_size	5|46	GO:0003677	B	75	941	736	3362	-17.954677	0.074	0.411	GO:3677_DNA_binding
Genome_size	5|46	GO:0016903	B	58	112	168	646	-3.552842	0.341	1.653	GO:16903_oxidoreductase_activity__acting_on_the_aldehyde_or_oxo_group_of_donors
Genome_size	5|46	GO:0050897	B	35	18	22	86	-7.636388	0.66	3.242	GO:50897_cobalt_ion_binding
Genome_size	5|46	GO:0016772	B	43	773	382	3119	-6.525784	0.053	0.483	GO:16772_transferase_activity__transferring_phosphorus-containing_groups
Genome_size	5|46	GO:0030528	B	59	439	421	1101	-13.306273	0.118	0.428	GO:30528_transcription_regulator_activity
Genome_size	5|46	GO:0005507	B	7	105	33	105	-3.943095	0.063	0.261	GO:5507_copper_ion_binding
Genome_size	5|46	GO:0031419	B	26	28	27	125	-4.37059	0.481	2.711	GO:31419_cobalamin_binding
Growth_in_groups	3|19	GO:0016310	B	21	44	60	483	-4.707744	0.323	2.924	GO:16310_phosphorylation
Growth_in_groups	3|19	GO:0019752	B	41	244	136	1735	-3.767004	0.144	1.979	GO:19752_carboxylic_acid_metabolic_process
Growth_in_groups	3|19	GO:0006810	B	44	243	181	2121	-4.079355	0.153	1.95	GO:6810_transport
Growth_in_groups	3|19	GO:0043412	B	14	74	35	639	-3.208309	0.159	3.064	GO:43412_biopolymer_modification
Growth_in_groups	3|19	GO:0006091	B	41	54	125	453	-4.74958	0.432	1.996	GO:6091_generation_of_precursor_metabolites_and_energy
Growth_in_groups	3|19	GO:0055114	B	56	150	179	1360	-7.614394	0.272	2.337	GO:55114_oxidation_reduction
Growth_in_groups	3|19	GO:0006164	B	18	30	43	245	-3.316053	0.375	2.512	GO:6164_purine_nucleotide_biosynthetic_process
Growth_in_groups	3|19	GO:0044425	B	35	136	118	1468	-6.401209	0.205	2.751	GO:44425_membrane_part
Growth_in_groups	3|19	GO:0016491	B	78	254	344	2484	-7.060481	0.235	1.931	GO:16491_oxidoreductase_activity
Growth_in_groups	3|19	GO:0000166	B	69	464	252	3421	-5.354578	0.129	1.887	GO:166_nucleotide_binding
Growth_in_groups	3|19	GO:0048037	B	24	157	72	1280	-3.673664	0.133	2.49	GO:48037_cofactor_binding
Growth_in_groups	3|19	GO:0005215	B	37	216	138	1911	-4.37059	0.146	2.171	GO:5215_transporter_activity
Growth_in_groups	3|19	GO:0016741	B	31	116	79	664	-3.047208	0.211	1.983	GO:16741_transferase_activity__transferring_one-carbon_groups
Growth_in_groups	3|19	GO:0005524	B	51	374	180	2636	-3.9914	0.12	1.877	GO:5524_ATP_binding
Growth_in_groups	3|19	GO:0019842	B	16	77	25	563	-4.607303	0.172	4.046	GO:19842_vitamin_binding
Habitat=Aquatic	20|45	GO:0031982	B	27	7	31	43	-3.453457	0.794	1.896	GO:31982_vesicle
Habitat=Host-associated	3|45	GO:0031323	B	17	138	601	2111	-3.228413	0.11	0.495	GO:31323_regulation_of_cellular_metabolic_process
Habitat=Host-associated	3|45	GO:0009152	B	17	20	137	524	-3.06956	0.459	2.217	GO:9152_purine_ribonucleotide_biosynthetic_process
Habitat=Multiple	4|45	GO:0055114	B	125	367	545	2941	-6.649752	0.254	1.625	GO:55114_oxidation_reduction
Habitat=Multiple	4|45	GO:0006355	B	44	386	476	1612	-9.248721	0.102	0.449	GO:6355_regulation_of_transcription__DNA-dependent
Habitat=Multiple	4|45	GO:0006351	B	45	396	516	1706	-10.118045	0.102	0.439	GO:6351_transcription__DNA-dependent
Habitat=Multiple	4|45	GO:0044272	B	19	24	35	220	-4.876148	0.442	3.219	GO:44272_sulfur_compound_biosynthetic_process
Habitat=Multiple	4|45	GO:0008652	B	55	232	198	2063	-6.484126	0.192	2.188	GO:8652_amino_acid_biosynthetic_process
Habitat=Multiple	4|45	GO:0019222	B	53	411	566	1847	-8.935542	0.114	0.487	GO:19222_regulation_of_metabolic_process
Habitat=Multiple	4|45	GO:0003677	B	56	594	743	3648	-7.995679	0.086	0.509	GO:3677_DNA_binding
Habitat=Multiple	4|45	GO:0016903	B	57	91	164	643	-5.38405	0.385	1.895	GO:16903_oxidoreductase_activity__acting_on_the_aldehyde_or_oxo_group_of_donors
Habitat=Multiple	4|45	GO:0050897	B	21	10	36	93	-4.245652	0.677	2.427	GO:50897_cobalt_ion_binding
Habitat=Multiple	4|45	GO:0016772	B	30	544	384	3283	-4.403403	0.052	0.499	GO:16772_transferase_activity__transferring_phosphorus-containing_groups
Habitat=Multiple	4|45	GO:0030528	B	40	267	432	1260	-6.080399	0.13	0.51	GO:30528_transcription_regulator_activity
Habitat=Multiple	4|45	GO:0005507	B	1	55	39	150	-3.512862	0.018	0.087	GO:5507_copper_ion_binding
Habitat=Specialized	17|45	GO:0006730	B	46	200	320	478	-9.59176	0.187	0.466	GO:6730_one-carbon_compound_metabolic_process
Habitat=Specialized	17|45	GO:0006464	B	37	352	44	1063	-4.103474	0.095	2.393	GO:6464_protein_modification_process
Habitat=Specialized	17|45	GO:0006733	B	31	123	21	241	-3.218245	0.201	2.511	GO:6733_oxidoreduction_coenzyme_metabolic_process
Habitat=Specialized	17|45	GO:0045333	B	47	117	268	220	-8.270835	0.287	0.522	GO:45333_cellular_respiration
Habitat=Specialized	17|45	GO:0016226	B	0	37	27	52	-5.091515	0	0	GO:16226_iron-sulfur_cluster_assembly
Habitat=Specialized	17|45	GO:0006355	B	215	421	305	1577	-19.145694	0.338	2.086	GO:6355_regulation_of_transcription__DNA-dependent
Habitat=Specialized	17|45	GO:0006351	B	237	466	324	1636	-19.546682	0.337	2.039	GO:6351_transcription__DNA-dependent
Habitat=Specialized	17|45	GO:0009067	B	5	154	58	296	-5.119186	0.031	0.192	GO:9067_aspartate_family_amino_acid_biosynthetic_process
Habitat=Specialized	17|45	GO:0042777	B	16	51	71	59	-4.406714	0.239	0.437	GO:42777_plasma_membrane_ATP_synthesis_coupled_proton_transport
Habitat=Specialized	17|45	GO:0019222	B	252	517	367	1741	-17.060481	0.328	1.882	GO:19222_regulation_of_metabolic_process
Habitat=Specialized	17|45	GO:0000096	B	5	77	49	147	-3.712198	0.061	0.244	GO:96_sulfur_amino_acid_metabolic_process
Habitat=Specialized	17|45	GO:0031090	B	9	39	51	46	-3.863279	0.188	0.357	GO:31090_organelle_membrane
Habitat=Specialized	17|45	GO:0031982	B	13	32	45	18	-4.826814	0.289	0.404	GO:31982_vesicle
Habitat=Specialized	17|45	GO:0003677	B	376	1366	423	2876	-14.723538	0.216	1.683	GO:3677_DNA_binding
Habitat=Specialized	17|45	GO:0046961	B	28	72	101	108	-3.078834	0.28	0.579	GO:46961_hydrogen_ion_transporting_ATPase_activity__rotational_mechanism
Habitat=Specialized	17|45	GO:0016903	B	48	246	173	488	-3.067019	0.163	0.624	GO:16903_oxidoreductase_activity__acting_on_the_aldehyde_or_oxo_group_of_donors
Habitat=Specialized	17|45	GO:0050897	B	4	37	53	66	-4.319664	0.098	0.219	GO:50897_cobalt_ion_binding
Habitat=Specialized	17|45	GO:0016772	B	196	1166	218	2661	-10.869666	0.144	1.9	GO:16772_transferase_activity__transferring_phosphorus-containing_groups
Habitat=Specialized	17|45	GO:0005507	B	19	40	21	165	-3.379864	0.322	2.852	GO:5507_copper_ion_binding
Habitat=Specialized	17|45	GO:0043565	B	82	218	91	459	-3.603801	0.273	1.652	GO:43565_sequence-specific_DNA_binding
Habitat=Specialized	17|45	GO:0030528	B	204	387	268	1140	-12.422508	0.345	1.813	GO:30528_transcription_regulator_activity
Habitat=Specialized	17|45	GO:0008172	B	14	42	125	96	-4.630784	0.25	0.442	GO:8172_S-methyltransferase_activity
Habitat=Specialized	17|45	GO:0019842	B	26	542	120	905	-5.935542	0.046	0.391	GO:19842_vitamin_binding
Habitat=Specialized	17|45	GO:0046933	B	22	60	89	74	-4.38934	0.268	0.491	GO:46933_hydrogen_ion_transporting_ATP_synthase_activity__rotational_mechanism
Halophilic	8|13	GO:0050896	B	84	420	11	181	-3.978811	0.167	2.909	GO:50896_response_to_stimulus
Halophilic	8|13	GO:0008652	B	62	423	14	273	-3.5867	0.128	2.621	GO:8652_amino_acid_biosynthetic_process
Motility	23|39	GO:0044272	B	16	121	35	87	-3.050122	0.117	0.407	GO:44272_sulfur_compound_biosynthetic_process
Motility	23|39	GO:0009067	B	18	237	40	150	-4.59346	0.071	0.335	GO:9067_aspartate_family_amino_acid_biosynthetic_process
Motility	23|39	GO:0030269	B	43	6	30	26	-3.630784	0.878	1.638	GO:30269_tetrahydromethanopterin_S-methyltransferase_activity
Motility	23|39	GO:0008047	B	2	34	9	11	-3.121478	0.056	0.123	GO:8047_enzyme_activator_activity
Oxygen_req=Aerobic	9|43	GO:0009142	B	9	51	107	184	-3.073658	0.15	0.408	GO:9142_nucleoside_triphosphate_biosynthetic_process
Oxygen_req=Aerobic	9|43	GO:0016310	B	25	325	198	994	-5.420216	0.071	0.43	GO:16310_phosphorylation
Oxygen_req=Aerobic	9|43	GO:0016070	B	206	807	479	3063	-6.69897	0.203	1.504	GO:16070_RNA_metabolic_process
Oxygen_req=Aerobic	9|43	GO:0006730	B	7	91	343	569	-10.367543	0.071	0.19	GO:6730_one-carbon_compound_metabolic_process
Oxygen_req=Aerobic	9|43	GO:0006810	B	94	1310	520	3969	-7.239578	0.067	0.578	GO:6810_transport
Oxygen_req=Aerobic	9|43	GO:0006091	B	48	258	542	1033	-10.790485	0.157	0.456	GO:6091_generation_of_precursor_metabolites_and_energy
Oxygen_req=Aerobic	9|43	GO:0044248	B	59	240	98	893	-4.744727	0.197	1.995	GO:44248_cellular_catabolic_process
Oxygen_req=Aerobic	9|43	GO:0055114	B	130	1032	500	1996	-10.856985	0.112	0.558	GO:55114_oxidation_reduction
Oxygen_req=Aerobic	9|43	GO:0031090	B	3	35	54	48	-6.244888	0.079	0.149	GO:31090_organelle_membrane
Oxygen_req=Aerobic	9|43	GO:0044425	B	51	947	395	2749	-11.732828	0.051	0.407	GO:44425_membrane_part
Oxygen_req=Aerobic	9|43	GO:0005215	B	74	1185	397	3392	-6.357535	0.059	0.561	GO:5215_transporter_activity
Oxygen_req=Aerobic	9|43	GO:0005507	B	28	63	10	135	-5.630784	0.308	4.462	GO:5507_copper_ion_binding
Oxygen_req=Aerobic	9|43	GO:0008172	B	3	23	131	110	-4.69037	0.115	0.212	GO:8172_S-methyltransferase_activity
Oxygen_req=Aerobic	9|43	GO:0022804	B	30	399	189	1221	-3.632644	0.07	0.522	GO:22804_active_transmembrane_transporter_activity
Oxygen_req=Anaerobic	29|43	GO:0006310	B	24	475	40	331	-3.009217	0.048	0.446	GO:6310_DNA_recombination
Oxygen_req=Anaerobic	29|43	GO:0006810	B	469	3377	145	1902	-9.391474	0.122	1.722	GO:6810_transport
Oxygen_req=Anaerobic	29|43	GO:0009260	B	124	398	29	205	-3.563837	0.238	1.917	GO:9260_ribonucleotide_biosynthetic_process
Oxygen_req=Anaerobic	29|43	GO:0009141	B	116	169	29	96	-3.139662	0.407	1.754	GO:9141_nucleoside_triphosphate_metabolic_process
Oxygen_req=Anaerobic	29|43	GO:0016070	B	394	2706	291	1164	-9.500313	0.127	0.635	GO:16070_RNA_metabolic_process
Oxygen_req=Anaerobic	29|43	GO:0006730	B	339	508	11	152	-18.458421	0.4	5.931	GO:6730_one-carbon_compound_metabolic_process
Oxygen_req=Anaerobic	29|43	GO:0006099	B	5	78	21	51	-3.79588	0.06	0.207	GO:6099_tricarboxylic_acid_cycle
Oxygen_req=Anaerobic	29|43	GO:0006091	B	508	896	82	395	-14.899629	0.362	2.105	GO:6091_generation_of_precursor_metabolites_and_energy
Oxygen_req=Anaerobic	29|43	GO:0055114	B	462	1737	168	1291	-13.501689	0.21	1.825	GO:55114_oxidation_reduction
Oxygen_req=Anaerobic	29|43	GO:0006355	B	287	1326	209	526	-8.037157	0.178	0.626	GO:6355_regulation_of_transcription__DNA-dependent
Oxygen_req=Anaerobic	29|43	GO:0009067	B	54	276	8	141	-3.198596	0.164	3.048	GO:9067_aspartate_family_amino_acid_biosynthetic_process
Oxygen_req=Anaerobic	29|43	GO:0019222	B	342	1497	245	606	-8.28735	0.186	0.646	GO:19222_regulation_of_metabolic_process
Oxygen_req=Anaerobic	29|43	GO:0031090	B	50	37	7	46	-6.821023	0.575	4.351	GO:31090_organelle_membrane
Oxygen_req=Anaerobic	29|43	GO:0044425	B	356	2313	90	1383	-13.013228	0.133	2.183	GO:44425_membrane_part
Oxygen_req=Anaerobic	29|43	GO:0031982	B	46	23	9	29	-4.661544	0.667	2.815	GO:31982_vesicle
Oxygen_req=Anaerobic	29|43	GO:0016903	B	176	481	34	206	-4.248721	0.268	1.891	GO:16903_oxidoreductase_activity__acting_on_the_aldehyde_or_oxo_group_of_donors
Oxygen_req=Anaerobic	29|43	GO:0050897	B	53	68	4	30	-3.291579	0.438	3.723	GO:50897_cobalt_ion_binding
Oxygen_req=Anaerobic	29|43	GO:0005507	B	7	116	31	82	-5.28735	0.057	0.207	GO:5507_copper_ion_binding
Oxygen_req=Anaerobic	29|43	GO:0022804	B	173	1032	46	588	-5.315155	0.144	1.979	GO:22804_active_transmembrane_transporter_activity
Oxygen_req=Anaerobic	29|43	GO:0016645	B	35	53	2	40	-4.74958	0.398	8.352	GO:16645_oxidoreductase_activity__acting_on_the_CH-NH_group_of_donors
Oxygen_req=Anaerobic	29|43	GO:0030151	B	28	95	1	43	-3.001305	0.228	10.016	GO:30151_molybdenum_ion_binding
Oxygen_req=Anaerobic	29|43	GO:0005215	B	354	2849	117	1728	-7.801343	0.111	1.743	GO:5215_transporter_activity
Oxygen_req=Anaerobic	29|43	GO:0030528	B	244	998	199	435	-7.518557	0.196	0.626	GO:30528_transcription_regulator_activity
Oxygen_req=Anaerobic	29|43	GO:0008172	B	130	103	4	30	-6.120331	0.558	4.742	GO:8172_S-methyltransferase_activity
Oxygen_req=Anaerobic	29|43	GO:0019842	B	123	879	21	490	-7.076756	0.123	2.987	GO:19842_vitamin_binding
Oxygen_req=Anaerobic	29|43	GO:0046933	B	89	84	17	48	-3.347754	0.514	1.967	GO:46933_hydrogen_ion_transporting_ATP_synthase_activity__rotational_mechanism
Oxygen_req=Facultative	5|43	GO:0019752	B	25	512	397	3810	-3.982967	0.047	0.493	GO:19752_carboxylic_acid_metabolic_process
Oxygen_req=Facultative	5|43	GO:0006807	B	26	482	440	3713	-4.385103	0.051	0.483	GO:6807_nitrogen_compound_metabolic_process
Oxygen_req=Facultative	5|43	GO:0006355	B	62	121	434	1731	-4.542118	0.339	1.69	GO:6355_regulation_of_transcription__DNA-dependent
Oxygen_req=Facultative	5|43	GO:0006351	B	69	134	466	1820	-4.787812	0.34	1.667	GO:6351_transcription__DNA-dependent
Oxygen_req=Facultative	5|43	GO:0006457	B	5	32	140	191	-3.236572	0.135	0.319	GO:6457_protein_folding
Oxygen_req=Facultative	5|43	GO:0006730	B	4	61	346	599	-7.325139	0.062	0.168	GO:6730_one-carbon_compound_metabolic_process
Oxygen_req=Facultative	5|43	GO:0015980	B	7	39	298	338	-4.692504	0.152	0.325	GO:15980_energy_derivation_by_oxidation_of_organic_compounds
Oxygen_req=Facultative	5|43	GO:0006519	B	26	467	388	3496	-3.376751	0.053	0.528	GO:6519_cellular_amino_acid_and_derivative_metabolic_process
Oxygen_req=Facultative	5|43	GO:0019222	B	70	151	517	1952	-3.341989	0.317	1.513	GO:19222_regulation_of_metabolic_process
Oxygen_req=Facultative	5|43	GO:0031982	B	9	29	46	23	-4.661544	0.237	0.355	GO:31982_vesicle
Oxygen_req=Facultative	5|43	GO:0016491	B	76	676	925	4860	-4.906578	0.101	0.632	GO:16491_oxidoreductase_activity
Oxygen_req=Facultative	5|43	GO:0030528	B	59	107	384	1326	-3.585027	0.355	1.583	GO:30528_transcription_regulator_activity
Oxygen_req=Facultative	5|43	GO:0019842	B	3	166	141	1203	-4.399027	0.018	0.169	GO:19842_vitamin_binding
Oxygen_req=StrictAerobe(YES)_vs_StrictAnaerobe(NO)	9|38	GO:0009142	B	9	51	99	155	-3.366532	0.15	0.385	GO:9142_nucleoside_triphosphate_biosynthetic_process
Oxygen_req=StrictAerobe(YES)_vs_StrictAnaerobe(NO)	9|38	GO:0016310	B	25	325	174	886	-5.101275	0.071	0.435	GO:16310_phosphorylation
Oxygen_req=StrictAerobe(YES)_vs_StrictAnaerobe(NO)	9|38	GO:0006950	B	71	251	110	701	-3.211832	0.22	1.626	GO:6950_response_to_stress
Oxygen_req=StrictAerobe(YES)_vs_StrictAnaerobe(NO)	9|38	GO:0016070	B	206	807	394	2706	-8.100727	0.203	1.6	GO:16070_RNA_metabolic_process
Oxygen_req=StrictAerobe(YES)_vs_StrictAnaerobe(NO)	9|38	GO:0006730	B	7	91	339	508	-11.623423	0.071	0.178	GO:6730_one-carbon_compound_metabolic_process
Oxygen_req=StrictAerobe(YES)_vs_StrictAnaerobe(NO)	9|38	GO:0006810	B	94	1310	469	3377	-8.49485	0.067	0.549	GO:6810_transport
Oxygen_req=StrictAerobe(YES)_vs_StrictAnaerobe(NO)	9|38	GO:0006091	B	48	258	508	896	-12.297569	0.157	0.434	GO:6091_generation_of_precursor_metabolites_and_energy
Oxygen_req=StrictAerobe(YES)_vs_StrictAnaerobe(NO)	9|38	GO:0044248	B	59	240	81	721	-4.385103	0.197	1.954	GO:44248_cellular_catabolic_process
Oxygen_req=StrictAerobe(YES)_vs_StrictAnaerobe(NO)	9|38	GO:0055114	B	130	1032	462	1737	-12.471083	0.112	0.533	GO:55114_oxidation_reduction
Oxygen_req=StrictAerobe(YES)_vs_StrictAnaerobe(NO)	9|38	GO:0010556	B	172	433	333	1438	-5.91364	0.284	1.512	GO:10556_regulation_of_macromolecule_biosynthetic_process
Oxygen_req=StrictAerobe(YES)_vs_StrictAnaerobe(NO)	9|38	GO:0031090	B	3	35	50	37	-6.954677	0.079	0.137	GO:31090_organelle_membrane
Oxygen_req=StrictAerobe(YES)_vs_StrictAnaerobe(NO)	9|38	GO:0044425	B	51	947	356	2313	-13.2652	0.051	0.383	GO:44425_membrane_part
Oxygen_req=StrictAerobe(YES)_vs_StrictAnaerobe(NO)	9|38	GO:0005507	B	28	63	7	116	-5.924453	0.308	5.407	GO:5507_copper_ion_binding
Oxygen_req=StrictAerobe(YES)_vs_StrictAnaerobe(NO)	9|38	GO:0022804	B	30	399	173	1032	-4.407823	0.07	0.487	GO:22804_active_transmembrane_transporter_activity
Oxygen_req=StrictAerobe(YES)_vs_StrictAnaerobe(NO)	9|38	GO:0016645	B	2	28	35	53	-3.300162	0.067	0.168	GO:16645_oxidoreductase_activity__acting_on_the_CH-NH_group_of_donors
Oxygen_req=StrictAerobe(YES)_vs_StrictAnaerobe(NO)	9|38	GO:0005215	B	74	1185	354	2849	-7.307153	0.059	0.532	GO:5215_transporter_activity
Oxygen_req=StrictAerobe(YES)_vs_StrictAnaerobe(NO)	9|38	GO:0030528	B	140	328	244	998	-5.031984	0.299	1.523	GO:30528_transcription_regulator_activity
Oxygen_req=StrictAerobe(YES)_vs_StrictAnaerobe(NO)	9|38	GO:0008172	B	3	23	130	103	-4.850781	0.115	0.207	GO:8172_S-methyltransferase_activity
Oxygen_req=StrictAerobe(YES)_vs_StrictAnaerobe(NO)	9|38	GO:0019842	B	18	324	123	879	-3.850781	0.053	0.429	GO:19842_vitamin_binding
Oxygen_req=StrictAerobe(YES)_vs_StrictAnaerobe(NO)	9|38	GO:0046933	B	9	32	89	84	-3.101824	0.22	0.427	GO:46933_hydrogen_ion_transporting_ATP_synthase_activity__rotational_mechanism
Shape=coccus	11|27	GO:0055085	B	15	94	36	68	-3.401209	0.138	0.398	GO:55085_transmembrane_transport
Shape=rod	11|40	GO:0050897	B	1	23	53	72	-3.841638	0.042	0.098	GO:50897_cobalt_ion_binding
Shape=rod	11|40	GO:0031419	B	1	37	51	93	-4.89279	0.026	0.074	GO:31419_cobalamin_binding
Shape=rod	11|40	GO:0016779	B	94	307	167	920	-3.402305	0.234	1.526	GO:16779_nucleotidyltransferase_activity
Thermophilic	27|44	GO:0050789	B	459	1191	296	1821	-24.88941	0.278	1.99	GO:50789_regulation_of_biological_process
Thermophilic	27|44	GO:0006310	B	40	320	24	511	-3.539102	0.111	2.477	GO:6310_DNA_recombination
Thermophilic	27|44	GO:0009108	B	81	525	24	425	-4.966576	0.134	2.501	GO:9108_coenzyme_biosynthetic_process
Thermophilic	27|44	GO:0009259	B	79	370	100	262	-3.180456	0.176	0.637	GO:9259_ribonucleotide_metabolic_process
Thermophilic	27|44	GO:0006163	B	81	383	109	291	-3.150581	0.175	0.641	GO:6163_purine_nucleotide_metabolic_process
Thermophilic	27|44	GO:0009141	B	63	170	85	97	-4.437707	0.27	0.579	GO:9141_nucleoside_triphosphate_metabolic_process
Thermophilic	27|44	GO:0006730	B	80	320	286	359	-15.407823	0.2	0.451	GO:6730_one-carbon_compound_metabolic_process
Thermophilic	27|44	GO:0006464	B	57	578	20	777	-7.027797	0.09	3.577	GO:6464_protein_modification_process
Thermophilic	27|44	GO:0007165	B	34	176	57	882	-5.175224	0.162	2.667	GO:7165_signal_transduction
Thermophilic	27|44	GO:0045333	B	71	175	238	164	-13.272459	0.289	0.487	GO:45333_cellular_respiration
Thermophilic	27|44	GO:0016226	B	1	52	20	34	-5.536107	0.019	0.051	GO:16226_iron-sulfur_cluster_assembly
Thermophilic	27|44	GO:0006355	B	322	664	179	1232	-31.008331	0.327	2.574	GO:6355_regulation_of_transcription__DNA-dependent
Thermophilic	27|44	GO:0006351	B	352	735	189	1264	-31.216811	0.324	2.49	GO:6351_transcription__DNA-dependent
Thermophilic	27|44	GO:0009067	B	9	253	52	179	-10.328827	0.034	0.153	GO:9067_aspartate_family_amino_acid_biosynthetic_process
Thermophilic	27|44	GO:0042777	B	27	81	58	27	-8.552842	0.25	0.366	GO:42777_plasma_membrane_ATP_synthesis_coupled_proton_transport
Thermophilic	27|44	GO:0016469	B	51	116	84	67	-5.072117	0.305	0.549	GO:16469_proton-transporting_two-sector_ATPase_complex
Thermophilic	27|44	GO:0044422	B	123	535	146	360	-4.215383	0.187	0.648	GO:44422_organelle_part
Thermophilic	27|44	GO:0003677	B	528	2012	232	2081	-24.645892	0.208	2.072	GO:3677_DNA_binding
Thermophilic	27|44	GO:0046961	B	45	114	82	62	-6.309804	0.283	0.497	GO:46961_hydrogen_ion_transporting_ATPase_activity__rotational_mechanism
Thermophilic	27|44	GO:0031419	B	14	82	38	65	-3.436519	0.146	0.395	GO:31419_cobalamin_binding
Thermophilic	27|44	GO:0004356	B	3	32	13	13	-3.414539	0.086	0.171	GO:4356_glutamate-ammonia_ligase_activity
Thermophilic	27|44	GO:0005507	B	20	46	13	155	-4.49485	0.303	3.916	GO:5507_copper_ion_binding
Thermophilic	27|44	GO:0030151	B	9	88	22	50	-3.260428	0.093	0.304	GO:30151_molybdenum_ion_binding
Thermophilic	27|44	GO:0043565	B	118	363	44	283	-3.954677	0.245	1.823	GO:43565_sequence-specific_DNA_binding
Thermophilic	27|44	GO:0003690	B	23	13	2	34	-6.705534	0.639	11.5	GO:3690_double-stranded_DNA_binding
Thermophilic	27|44	GO:0046933	B	37	92	72	39	-7.714443	0.287	0.442	GO:46933_hydrogen_ion_transporting_ATP_synthase_activity__rotational_mechanism
Thermophilic	27|44	GO:0051537	B	40	77	7	60	-3.430626	0.342	3.272	GO:51537_2_iron__2_sulfur_cluster_binding
Thermophilic	27|44	GO:0016903	B	87	391	135	332	-3.920819	0.182	0.63	GO:16903_oxidoreductase_activity__acting_on_the_aldehyde_or_oxo_group_of_donors
Thermophilic	27|44	GO:0050897	B	10	59	46	42	-6.109579	0.145	0.277	GO:50897_cobalt_ion_binding
Thermophilic	27|44	GO:0016772	B	294	1797	112	1880	-19.145087	0.141	2.501	GO:16772_transferase_activity__transferring_phosphorus-containing_groups
Thermophilic	27|44	GO:0016616	B	21	484	38	348	-3.013228	0.042	0.422	GO:16616_oxidoreductase_activity__acting_on_the_CH-OH_group_of_donors__NAD_or_NADP_as_acceptor
Thermophilic	27|44	GO:0016788	B	122	953	58	836	-3.679854	0.113	1.749	GO:16788_hydrolase_activity__acting_on_ester_bonds
Thermophilic	27|44	GO:0030528	B	291	592	158	872	-18.89279	0.33	2.148	GO:30528_transcription_regulator_activity
Thermophilic	27|44	GO:0004871	B	21	133	52	873	-3.111259	0.136	2.426	GO:4871_signal_transducer_activity
Thermophilic	27|44	GO:0008172	B	28	68	112	71	-6.419075	0.292	0.477	GO:8172_S-methyltransferase_activity
