# Supplementary material for: Translational Selection Is Ubiquitous in Prokaryotes
Source: PLoS Genet. 2010 Jun 24;6(6):e1001004. doi: 10.1371/journal.pgen.1001004 (PMC2891978; doi:10.1371/journal.pgen.1001004)
Supplement: Dataset S2 — Tests for enrichment or depletion of OCU genes in Gene Ontology functional categories and COG orthologous groups. (0.38 MB ZIP) [file pgen.1001004.s002.zip › Dataset_S2_Bacteria/Database_S2_Bacteria_p=1e-3_enrTreshold=1.5x_COG_exhaustive.txt]

%OrgGroup	OrgsIn|Total	GeneGroup	testAorB	inGroupFlagged	inGroupNoFlag	outOfGroupFlagged	outOfGroupNoFlag	log_pValue	flagFreqHere	Enrichment	GeneGroupDescription
0000_all_organisms	415|415	COG:0001	A	15	408	146532	1175045	-7.583359493	0.035	0.32	COG:1_Glutamate-1-semialdehyde_aminotransferase
0000_all_organisms	415|415	COG:0002	A	2	353	146545	1175100	-14.82390874	0.006	0.051	COG:2_Acetylglutamate_semialdehyde_dehydrogenase
0000_all_organisms	415|415	COG:0003	A	6	227	146541	1175226	-5.539102157	0.026	0.232	COG:3_Oxyanion-translocating_ATPase
0000_all_organisms	415|415	COG:0006	A	10	909	146537	1174544	-32.60205999	0.011	0.098	COG:6_Xaa-Pro_aminopeptidase
0000_all_organisms	415|415	COG:0007	A	4	514	146543	1174939	-20.30364361	0.008	0.07	COG:7_Uroporphyrinogen-III_methylase
0000_all_organisms	415|415	COG:0008	A	25	880	146522	1174573	-19.73992861	0.028	0.249	COG:8_Glutamyl-_and_glutaminyl-tRNA_synthetases
0000_all_organisms	415|415	COG:0009	A	18	576	146529	1174877	-12.13548892	0.03	0.273	COG:9_Putative_translation_factor_(SUA5)
0000_all_organisms	415|415	COG:0010	A	8	495	146539	1174958	-15.48945499	0.016	0.143	COG:10_Arginase/agmatinase/formimionoglutamate_hydrolase__arginase_family
0000_all_organisms	415|415	COG:0011	A	56	58	146491	1175395	-23.21609642	0.491	4.433	COG:11_Uncharacterized_conserved_protein
0000_all_organisms	415|415	COG:0013	A	8	472	146539	1174981	-14.5543958	0.017	0.15	COG:13_Alanyl-tRNA_synthetase
0000_all_organisms	415|415	COG:0014	A	3	353	146544	1175100	-13.75202673	0.008	0.076	COG:14_Gamma-glutamyl_phosphate_reductase
0000_all_organisms	415|415	COG:0015	A	21	499	146526	1174954	-7.962573502	0.04	0.364	COG:15_Adenylosuccinate_lyase
0000_all_organisms	415|415	COG:0016	A	15	406	146532	1175047	-7.440093375	0.036	0.321	COG:16_Phenylalanyl-tRNA_synthetase_alpha_subunit
0000_all_organisms	415|415	COG:0018	A	14	440	146533	1175013	-9.297569464	0.031	0.278	COG:18_Arginyl-tRNA_synthetase
0000_all_organisms	415|415	COG:0019	A	22	649	146525	1174804	-12.74232143	0.033	0.296	COG:19_Diaminopimelate_decarboxylase
0000_all_organisms	415|415	COG:0020	A	12	454	146535	1174999	-10.8827287	0.026	0.232	COG:20_Undecaprenyl_pyrophosphate_synthase
0000_all_organisms	415|415	COG:0023	A	45	64	146502	1175389	-15.19382003	0.413	3.725	COG:23_Translation_initiation_factor_1_(eIF-1/SUI1)_and_related_proteins
0000_all_organisms	415|415	COG:0024	A	31	565	146516	1174888	-6.088842391	0.052	0.469	COG:24_Methionine_aminopeptidase
0000_all_organisms	415|415	COG:0025	A	1	431	146546	1175022	-20.05848857	0.002	0.021	COG:25_NhaP-type_Na+/H+_and_K+/H+_antiporters
0000_all_organisms	415|415	COG:0026	A	3	314	146544	1175139	-11.89962945	0.009	0.085	COG:26_Phosphoribosylaminoimidazole_carboxylase_(NCAIR_synthetase)
0000_all_organisms	415|415	COG:0027	A	1	159	146546	1175294	-6.655607726	0.006	0.056	COG:27_Formate-dependent_phosphoribosylglycinamide_formyltransferase_(GAR_transformylase)
0000_all_organisms	415|415	COG:0028	A	35	1144	146512	1174309	-24.08512818	0.03	0.268	COG:28_Thiamine_pyrophosphate-requiring_enzymes_[acetolactate_synthase__pyruvate_dehydrogenase_(cytochrome)__glyoxylate_carboligase__phosphonopyruvate_decarboxylase]
0000_all_organisms	415|415	COG:0029	A	2	282	146545	1175171	-11.4034029	0.007	0.064	COG:29_Aspartate_oxidase
0000_all_organisms	415|415	COG:0030	A	10	442	146537	1175011	-11.71669877	0.022	0.2	COG:30_Dimethyladenosine_transferase_(rRNA_methylation)
0000_all_organisms	415|415	COG:0031	A	35	809	146512	1174644	-12.07417243	0.041	0.374	COG:31_Cysteine_synthase
0000_all_organisms	415|415	COG:0033	A	4	162	146543	1175291	-4.242603971	0.024	0.217	COG:33_Phosphoglucomutase
0000_all_organisms	415|415	COG:0034	A	7	410	146540	1175043	-12.69464863	0.017	0.151	COG:34_Glutamine_phosphoribosylpyrophosphate_amidotransferase
0000_all_organisms	415|415	COG:0035	A	57	274	146490	1175179	-3.088309841	0.172	1.554	COG:35_Uracil_phosphoribosyltransferase
0000_all_organisms	415|415	COG:0037	A	13	676	146534	1174777	-19.43179828	0.019	0.17	COG:37_Predicted_ATPase_of_the_PP-loop_superfamily_implicated_in_cell_cycle_control
0000_all_organisms	415|415	COG:0038	A	3	430	146544	1175023	-17.27083521	0.007	0.062	COG:38_Chloride_channel_protein_EriC
0000_all_organisms	415|415	COG:0039	A	163	320	146384	1175133	-39.23807216	0.337	3.047	COG:39_Malate/lactate_dehydrogenases
0000_all_organisms	415|415	COG:0040	A	15	322	146532	1175131	-4.585026652	0.045	0.401	COG:40_ATP_phosphoribosyltransferase
0000_all_organisms	415|415	COG:0041	A	74	306	146473	1175147	-5.782516056	0.195	1.757	COG:41_Phosphoribosylcarboxyaminoimidazole_(NCAIR)_mutase
0000_all_organisms	415|415	COG:0042	A	7	668	146540	1174785	-24.44490555	0.01	0.094	COG:42_tRNA-dihydrouridine_synthase
0000_all_organisms	415|415	COG:0043	A	1	272	146546	1175181	-12.20204036	0.004	0.033	COG:43_3-polyprenyl-4-hydroxybenzoate_decarboxylase_and_related_decarboxylases
0000_all_organisms	415|415	COG:0044	A	9	559	146538	1174894	-17.52287875	0.016	0.143	COG:44_Dihydroorotase_and_related_cyclic_amidohydrolases
0000_all_organisms	415|415	COG:0045	A	136	235	146411	1175218	-37.3080349	0.367	3.309	COG:45_Succinyl-CoA_synthetase__beta_subunit
0000_all_organisms	415|415	COG:0046	A	12	386	146535	1175067	-8.284832642	0.03	0.272	COG:46_Phosphoribosylformylglycinamidine_(FGAM)_synthase__synthetase_domain
0000_all_organisms	415|415	COG:0048	A	201	200	146346	1175253	-82.8827287	0.501	4.527	COG:48_Ribosomal_protein_S12
0000_all_organisms	415|415	COG:0049	A	199	222	146348	1175231	-76.34678749	0.473	4.269	COG:49_Ribosomal_protein_S7
0000_all_organisms	415|415	COG:0050	A	320	320	146227	1175133	-130.8961963	0.5	4.518	COG:50_GTPases_-_translation_elongation_factors
0000_all_organisms	415|415	COG:0051	A	86	330	146461	1175123	-7.73754891	0.207	1.865	COG:51_Ribosomal_protein_S10
0000_all_organisms	415|415	COG:0052	A	315	106	146232	1175347	-204.59176	0.748	6.762	COG:52_Ribosomal_protein_S2
0000_all_organisms	415|415	COG:0053	A	4	469	146543	1174984	-18.09312647	0.008	0.076	COG:53_Predicted_Co/Zn/Cd_cation_transporters
0000_all_organisms	415|415	COG:0054	A	150	235	146397	1175218	-44.79860288	0.39	3.517	COG:54_Riboflavin_synthase_beta-chain
0000_all_organisms	415|415	COG:0055	A	265	228	146282	1175225	-118.4400934	0.538	4.856	COG:55_F0F1-type_ATP_synthase__beta_subunit
0000_all_organisms	415|415	COG:0056	A	244	246	146303	1175207	-99.57675413	0.498	4.498	COG:56_F0F1-type_ATP_synthase__alpha_subunit
0000_all_organisms	415|415	COG:0057	A	253	482	146294	1174971	-62.21183163	0.344	3.109	COG:57_Glyceraldehyde-3-phosphate_dehydrogenase/erythrose-4-phosphate_dehydrogenase
0000_all_organisms	415|415	COG:0058	A	9	321	146538	1175132	-7.498940738	0.027	0.246	COG:58_Glucan_phosphorylase
0000_all_organisms	415|415	COG:0059	A	174	209	146373	1175244	-63.627088	0.454	4.102	COG:59_Ketol-acid_reductoisomerase
0000_all_organisms	415|415	COG:0060	A	10	469	146537	1174984	-12.96657624	0.021	0.188	COG:60_Isoleucyl-tRNA_synthetase
0000_all_organisms	415|415	COG:0061	A	11	432	146536	1175021	-10.70774393	0.025	0.224	COG:61_Predicted_sugar_kinase
0000_all_organisms	415|415	COG:0062	A	3	290	146544	1175163	-10.71896663	0.01	0.092	COG:62_Uncharacterized_conserved_protein
0000_all_organisms	415|415	COG:0063	A	2	347	146545	1175106	-14.45842076	0.006	0.052	COG:63_Predicted_sugar_kinase
0000_all_organisms	415|415	COG:0065	A	11	401	146536	1175052	-9.530177984	0.027	0.241	COG:65_3-isopropylmalate_dehydratase_large_subunit
0000_all_organisms	415|415	COG:0067	A	7	366	146540	1175087	-10.79860288	0.019	0.169	COG:67_Glutamate_synthase_domain_1
0000_all_organisms	415|415	COG:0068	A	0	149	146547	1175304	-7.289882635	0	0	COG:68_Hydrogenase_maturation_factor
0000_all_organisms	415|415	COG:0069	A	11	535	146536	1174918	-14.9625735	0.02	0.182	COG:69_Glutamate_synthase_domain_2
0000_all_organisms	415|415	COG:0070	A	15	357	146532	1175096	-5.718966633	0.04	0.364	COG:70_Glutamate_synthase_domain_3
0000_all_organisms	415|415	COG:0071	A	264	467	146283	1174986	-69.82681373	0.361	3.262	COG:71_Molecular_chaperone_(small_heat_shock_protein)
0000_all_organisms	415|415	COG:0072	A	7	424	146540	1175029	-13.33254705	0.016	0.146	COG:72_Phenylalanyl-tRNA_synthetase_beta_subunit
0000_all_organisms	415|415	COG:0073	A	42	752	146505	1174701	-7.764471553	0.053	0.477	COG:73_EMAP_domain
0000_all_organisms	415|415	COG:0074	A	173	216	146374	1175237	-61.56066731	0.445	4.015	COG:74_Succinyl-CoA_synthetase__alpha_subunit
0000_all_organisms	415|415	COG:0075	A	9	348	146538	1175105	-8.517126416	0.025	0.227	COG:75_Serine-pyruvate_aminotransferase/archaeal_aspartate_aminotransferase
0000_all_organisms	415|415	COG:0076	A	4	302	146543	1175151	-10.2588484	0.013	0.118	COG:76_Glutamate_decarboxylase_and_related_PLP-dependent_proteins
0000_all_organisms	415|415	COG:0077	A	8	356	146539	1175097	-9.549750892	0.022	0.198	COG:77_Prephenate_dehydratase
0000_all_organisms	415|415	COG:0079	A	9	727	146538	1174726	-25.15366289	0.012	0.11	COG:79_Histidinol-phosphate/aromatic_aminotransferase_and_cobyric_acid_decarboxylase
0000_all_organisms	415|415	COG:0080	A	208	221	146339	1175232	-82.30891851	0.485	4.379	COG:80_Ribosomal_protein_L11
0000_all_organisms	415|415	COG:0081	A	178	261	146369	1175192	-55.98296666	0.405	3.661	COG:81_Ribosomal_protein_L1
0000_all_organisms	415|415	COG:0082	A	3	365	146544	1175088	-14.24488773	0.008	0.074	COG:82_Chorismate_synthase
0000_all_organisms	415|415	COG:0083	A	2	200	146545	1175253	-7.511449283	0.01	0.089	COG:83_Homoserine_kinase
0000_all_organisms	415|415	COG:0084	A	13	618	146534	1174835	-16.94692156	0.021	0.186	COG:84_Mg-dependent_DNase
0000_all_organisms	415|415	COG:0091	A	10	409	146537	1175044	-10.35457773	0.024	0.215	COG:91_Ribosomal_protein_L22
0000_all_organisms	415|415	COG:0093	A	15	406	146532	1175047	-7.440093375	0.036	0.321	COG:93_Ribosomal_protein_L14
0000_all_organisms	415|415	COG:0094	A	13	417	146534	1175036	-8.935542011	0.03	0.273	COG:94_Ribosomal_protein_L5
0000_all_organisms	415|415	COG:0095	A	4	287	146543	1175166	-9.617982957	0.014	0.124	COG:95_Lipoate-protein_ligase_A
0000_all_organisms	415|415	COG:0096	A	7	408	146540	1175045	-12.5214335	0.017	0.152	COG:96_Ribosomal_protein_S8
0000_all_organisms	415|415	COG:0097	A	19	398	146528	1175055	-5.463441557	0.046	0.411	COG:97_Ribosomal_protein_L6P/L9E
0000_all_organisms	415|415	COG:0098	A	25	399	146522	1175054	-3.462180905	0.059	0.532	COG:98_Ribosomal_protein_S5
0000_all_organisms	415|415	COG:0099	A	109	319	146438	1175134	-15.8827287	0.255	2.298	COG:99_Ribosomal_protein_S13
0000_all_organisms	415|415	COG:0100	A	108	307	146439	1175146	-16.65560773	0.26	2.349	COG:100_Ribosomal_protein_S11
0000_all_organisms	415|415	COG:0101	A	9	416	146538	1175037	-11.41566878	0.021	0.191	COG:101_Pseudouridylate_synthase
0000_all_organisms	415|415	COG:0102	A	203	196	146344	1175257	-85.21896306	0.509	4.595	COG:102_Ribosomal_protein_L13
0000_all_organisms	415|415	COG:0103	A	256	161	146291	1175292	-133.4067139	0.614	5.546	COG:103_Ribosomal_protein_S9
0000_all_organisms	415|415	COG:0105	A	250	128	146297	1175325	-141.6675615	0.661	5.975	COG:105_Nucleoside_diphosphate_kinase
0000_all_organisms	415|415	COG:0107	A	16	351	146531	1175102	-5.074172425	0.044	0.393	COG:107_Imidazoleglycerol-phosphate_synthase
0000_all_organisms	415|415	COG:0108	A	21	439	146526	1175014	-5.954677021	0.046	0.412	COG:108_3_4-dihydroxy-2-butanone_4-phosphate_synthase
0000_all_organisms	415|415	COG:0109	A	13	291	146534	1175162	-4.468521083	0.043	0.386	COG:109_Polyprenyltransferase_(cytochrome_oxidase_assembly_factor)
0000_all_organisms	415|415	COG:0111	A	22	969	146525	1174484	-25.27327279	0.022	0.2	COG:111_Phosphoglycerate_dehydrogenase_and_related_dehydrogenases
0000_all_organisms	415|415	COG:0113	A	17	367	146530	1175086	-5.202040356	0.044	0.399	COG:113_Delta-aminolevulinic_acid_dehydratase
0000_all_organisms	415|415	COG:0114	A	16	297	146531	1175156	-3.528708289	0.051	0.461	COG:114_Fumarase
0000_all_organisms	415|415	COG:0115	A	33	859	146514	1174594	-14.70774393	0.037	0.334	COG:115_Branched-chain_amino_acid_aminotransferase/4-amino-4-deoxychorismate_lyase
0000_all_organisms	415|415	COG:0116	A	3	252	146544	1175201	-8.866461092	0.012	0.106	COG:116_Predicted_N6-adenine-specific_DNA_methylase
0000_all_organisms	415|415	COG:0117	A	8	367	146539	1175086	-10.00966115	0.021	0.192	COG:117_Pyrimidine_deaminase
0000_all_organisms	415|415	COG:0118	A	18	325	146529	1175128	-3.565431096	0.052	0.473	COG:118_Glutamine_amidotransferase
0000_all_organisms	415|415	COG:0119	A	29	906	146518	1174547	-18.43533394	0.031	0.28	COG:119_Isopropylmalate/homocitrate/citramalate_synthases
0000_all_organisms	415|415	COG:0121	A	2	216	146545	1175237	-8.15490196	0.009	0.083	COG:121_Predicted_glutamine_amidotransferase
0000_all_organisms	415|415	COG:0122	A	6	291	146541	1175162	-8.303643611	0.02	0.182	COG:122_3-methyladenine_DNA_glycosylase/8-oxoguanine_DNA_glycosylase
0000_all_organisms	415|415	COG:0123	A	2	383	146545	1175070	-16.3819519	0.005	0.047	COG:123_Deacetylases__including_yeast_histone_deacetylase_and_acetoin_utilization_protein
0000_all_organisms	415|415	COG:0124	A	3	482	146544	1174971	-19.85387196	0.006	0.056	COG:124_Histidyl-tRNA_synthetase
0000_all_organisms	415|415	COG:0126	A	116	309	146431	1175144	-19.43062609	0.273	2.463	COG:126_3-phosphoglycerate_kinase
0000_all_organisms	415|415	COG:0128	A	1	398	146546	1175055	-18.4867824	0.003	0.023	COG:128_5-enolpyruvylshikimate-3-phosphate_synthase
0000_all_organisms	415|415	COG:0129	A	8	731	146539	1174722	-26.26520017	0.011	0.098	COG:129_Dihydroxyacid_dehydratase/phosphogluconate_dehydratase
0000_all_organisms	415|415	COG:0130	A	2	404	146545	1175049	-17.41566878	0.005	0.044	COG:130_Pseudouridine_synthase
0000_all_organisms	415|415	COG:0132	A	6	288	146541	1175165	-8.144480844	0.02	0.184	COG:132_Dethiobiotin_synthetase
0000_all_organisms	415|415	COG:0133	A	5	389	146542	1175064	-13.47366072	0.013	0.114	COG:133_Tryptophan_synthase_beta_chain
0000_all_organisms	415|415	COG:0134	A	14	332	146533	1175121	-5.351639989	0.04	0.365	COG:134_Indole-3-glycerol_phosphate_synthase
0000_all_organisms	415|415	COG:0135	A	7	308	146540	1175145	-8.318758763	0.022	0.2	COG:135_Phosphoribosylanthranilate_isomerase
0000_all_organisms	415|415	COG:0136	A	30	449	146517	1175004	-3.350665141	0.063	0.565	COG:136_Aspartate-semialdehyde_dehydrogenase
0000_all_organisms	415|415	COG:0138	A	13	395	146534	1175058	-8.083546051	0.032	0.287	COG:138_AICAR_transformylase/IMP_cyclohydrolase_PurH_(only_IMP_cyclohydrolase_domain_in_Aful)
0000_all_organisms	415|415	COG:0139	A	59	270	146488	1175183	-3.68613278	0.179	1.618	COG:139_Phosphoribosyl-AMP_cyclohydrolase
0000_all_organisms	415|415	COG:0140	A	75	231	146472	1175222	-10.46724562	0.245	2.212	COG:140_Phosphoribosyl-ATP_pyrophosphohydrolase
0000_all_organisms	415|415	COG:0141	A	4	375	146543	1175078	-13.75696195	0.011	0.095	COG:141_Histidinol_dehydrogenase
0000_all_organisms	415|415	COG:0142	A	24	833	146523	1174620	-18.53313238	0.028	0.253	COG:142_Geranylgeranyl_pyrophosphate_synthase
0000_all_organisms	415|415	COG:0143	A	22	481	146525	1174972	-6.943095149	0.044	0.394	COG:143_Methionyl-tRNA_synthetase
0000_all_organisms	415|415	COG:0144	A	3	550	146544	1174903	-23.08512818	0.005	0.049	COG:144_tRNA_and_rRNA_cytosine-C5-methylases
0000_all_organisms	415|415	COG:0145	A	2	281	146545	1175172	-11.4100504	0.007	0.064	COG:145_N-methylhydantoinase_A/acetone_carboxylase__beta_subunit
0000_all_organisms	415|415	COG:0146	A	2	203	146545	1175250	-7.681936665	0.01	0.088	COG:146_N-methylhydantoinase_B/acetone_carboxylase__alpha_subunit
0000_all_organisms	415|415	COG:0147	A	6	686	146541	1174767	-26.29073004	0.009	0.078	COG:147_Anthranilate/para-aminobenzoate_synthases_component_I
0000_all_organisms	415|415	COG:0148	A	184	277	146363	1175176	-56.59006688	0.399	3.604	COG:148_Enolase
0000_all_organisms	415|415	COG:0149	A	124	323	146423	1175130	-21.49757288	0.277	2.504	COG:149_Triosephosphate_isomerase
0000_all_organisms	415|415	COG:0150	A	21	355	146526	1175098	-3.54515514	0.056	0.504	COG:150_Phosphoribosylaminoimidazole_(AIR)_synthetase
0000_all_organisms	415|415	COG:0151	A	3	398	146544	1175055	-15.74472749	0.007	0.067	COG:151_Phosphoribosylamine-glycine_ligase
0000_all_organisms	415|415	COG:0154	A	14	1194	146533	1174259	-41.73992861	0.012	0.104	COG:154_Asp-tRNAAsn/Glu-tRNAGln_amidotransferase_A_subunit_and_related_amidases
0000_all_organisms	415|415	COG:0155	A	8	364	146539	1175089	-9.847711656	0.022	0.194	COG:155_Sulfite_reductase__beta_subunit_(hemoprotein)
0000_all_organisms	415|415	COG:0156	A	7	596	146540	1174857	-20.93181414	0.012	0.105	COG:156_7-keto-8-aminopelargonate_synthetase_and_related_enzymes
0000_all_organisms	415|415	COG:0157	A	7	344	146540	1175109	-9.863279433	0.02	0.18	COG:157_Nicotinate-nucleotide_pyrophosphorylase
0000_all_organisms	415|415	COG:0158	A	3	201	146544	1175252	-6.586700236	0.015	0.133	COG:158_Fructose-1_6-bisphosphatase
0000_all_organisms	415|415	COG:0159	A	8	333	146539	1175120	-8.647817482	0.023	0.212	COG:159_Tryptophan_synthase_alpha_chain
0000_all_organisms	415|415	COG:0160	A	16	472	146531	1174981	-9.308034897	0.033	0.296	COG:160_4-aminobutyrate_aminotransferase_and_related_aminotransferases
0000_all_organisms	415|415	COG:0161	A	11	670	146536	1174783	-20.76447155	0.016	0.146	COG:161_Adenosylmethionine-8-amino-7-oxononanoate_aminotransferase
0000_all_organisms	415|415	COG:0162	A	15	443	146532	1175010	-8.815308569	0.033	0.295	COG:162_Tyrosyl-tRNA_synthetase
0000_all_organisms	415|415	COG:0164	A	14	391	146533	1175062	-7.488116639	0.035	0.312	COG:164_Ribonuclease_HII
0000_all_organisms	415|415	COG:0165	A	5	399	146542	1175054	-13.96657624	0.012	0.112	COG:165_Argininosuccinate_lyase
0000_all_organisms	415|415	COG:0167	A	7	493	146540	1174960	-16.39040559	0.014	0.126	COG:167_Dihydroorotate_dehydrogenase
0000_all_organisms	415|415	COG:0168	A	1	413	146546	1175040	-19.18708664	0.002	0.022	COG:168_Trk-type_K+_transport_systems__membrane_components
0000_all_organisms	415|415	COG:0169	A	9	526	146538	1174927	-16.09745322	0.017	0.152	COG:169_Shikimate_5-dehydrogenase
0000_all_organisms	415|415	COG:0171	A	10	421	146537	1175032	-10.98296666	0.023	0.209	COG:171_NAD_synthase
0000_all_organisms	415|415	COG:0172	A	24	445	146523	1175008	-5.056505484	0.051	0.462	COG:172_Seryl-tRNA_synthetase
0000_all_organisms	415|415	COG:0173	A	22	420	146525	1175033	-5.020907099	0.05	0.449	COG:173_Aspartyl-tRNA_synthetase
0000_all_organisms	415|415	COG:0174	A	201	657	146346	1174796	-23.8827287	0.234	2.115	COG:174_Glutamine_synthetase
0000_all_organisms	415|415	COG:0175	A	39	544	146508	1174909	-3.350665141	0.067	0.603	COG:175_3'-phosphoadenosine_5'-phosphosulfate_sulfotransferase_(PAPS_reductase)/FAD_synthetase_and_related_enzymes
0000_all_organisms	415|415	COG:0177	A	21	456	146526	1174997	-6.434152181	0.044	0.397	COG:177_Predicted_EndoIII-related_endonuclease
0000_all_organisms	415|415	COG:0178	A	28	674	146519	1174779	-10.65757732	0.04	0.36	COG:178_Excinuclease_ATPase_subunit
0000_all_organisms	415|415	COG:0179	A	30	808	146517	1174645	-14.42136079	0.036	0.323	COG:179_2-keto-4-pentenoate_hydratase/2-oxohepta-3-ene-1_7-dioic_acid_hydratase_(catechol_pathway)
0000_all_organisms	415|415	COG:0180	A	16	445	146531	1175008	-8.35261703	0.035	0.313	COG:180_Tryptophanyl-tRNA_synthetase
0000_all_organisms	415|415	COG:0181	A	10	343	146537	1175110	-7.863279433	0.028	0.256	COG:181_Porphobilinogen_deaminase
0000_all_organisms	415|415	COG:0182	A	3	152	146544	1175301	-4.519993057	0.019	0.175	COG:182_Predicted_translation_initiation_factor_2B_subunit__eIF-2B_alpha/beta/delta_family
0000_all_organisms	415|415	COG:0183	A	122	1733	146425	1173720	-10.31966449	0.066	0.593	COG:183_Acetyl-CoA_acetyltransferase
0000_all_organisms	415|415	COG:0184	A	392	13	146155	1175440	-300	0.968	8.752	COG:184_Ribosomal_protein_S15P/S13E
0000_all_organisms	415|415	COG:0185	A	9	404	146538	1175049	-10.95860731	0.022	0.197	COG:185_Ribosomal_protein_S19
0000_all_organisms	415|415	COG:0187	A	21	754	146526	1174699	-17.36855623	0.027	0.244	COG:187_Type_IIA_topoisomerase_(DNA_gyrase/topo_II__topoisomerase_IV)__B_subunit
0000_all_organisms	415|415	COG:0188	A	25	805	146522	1174648	-16.8827287	0.03	0.272	COG:188_Type_IIA_topoisomerase_(DNA_gyrase/topo_II__topoisomerase_IV)__A_subunit
0000_all_organisms	415|415	COG:0189	A	10	517	146537	1174936	-14.9788107	0.019	0.171	COG:189_Glutathione_synthase/Ribosomal_protein_S6_modification_enzyme_(glutaminyl_transferase)
0000_all_organisms	415|415	COG:0190	A	23	439	146524	1175014	-5.270025714	0.05	0.449	COG:190_5_10-methylene-tetrahydrofolate_dehydrogenase/Methenyl_tetrahydrofolate_cyclohydrolase
0000_all_organisms	415|415	COG:0191	A	155	322	146392	1175131	-35.17069623	0.325	2.933	COG:191_Fructose/tagatose_bisphosphate_aldolase
0000_all_organisms	415|415	COG:0193	A	17	408	146530	1175045	-6.600326279	0.04	0.361	COG:193_Peptidyl-tRNA_hydrolase
0000_all_organisms	415|415	COG:0196	A	5	406	146542	1175047	-14.09636748	0.012	0.11	COG:196_FAD_synthase
0000_all_organisms	415|415	COG:0198	A	21	384	146526	1175069	-4.316952962	0.052	0.468	COG:198_Ribosomal_protein_L24
0000_all_organisms	415|415	COG:0199	A	64	237	146483	1175216	-6.511449283	0.213	1.918	COG:199_Ribosomal_protein_S14
0000_all_organisms	415|415	COG:0201	A	3	434	146544	1175019	-17.65364703	0.007	0.062	COG:201_Preprotein_translocase_subunit_SecY
0000_all_organisms	415|415	COG:0203	A	246	174	146301	1175279	-121.5622494	0.586	5.291	COG:203_Ribosomal_protein_L17
0000_all_organisms	415|415	COG:0204	A	44	1218	146503	1174235	-22.04817696	0.035	0.314	COG:204_1-acyl-sn-glycerol-3-phosphate_acyltransferase
0000_all_organisms	415|415	COG:0206	A	76	371	146471	1175082	-3.692503962	0.17	1.534	COG:206_Cell_division_GTPase
0000_all_organisms	415|415	COG:0207	A	8	291	146539	1175162	-7.008773924	0.027	0.241	COG:207_Thymidylate_synthase
0000_all_organisms	415|415	COG:0209	A	30	574	146517	1174879	-6.759450752	0.05	0.448	COG:209_Ribonucleotide_reductase__alpha_subunit
0000_all_organisms	415|415	COG:0210	A	18	1189	146529	1174264	-37.92811799	0.015	0.134	COG:210_Superfamily_I_DNA_and_RNA_helicases
0000_all_organisms	415|415	COG:0211	A	283	133	146264	1175320	-165.3535963	0.68	6.147	COG:211_Ribosomal_protein_L27
0000_all_organisms	415|415	COG:0213	A	1	203	146546	1175250	-8.721246399	0.005	0.044	COG:213_Thymidine_phosphorylase
0000_all_organisms	415|415	COG:0214	A	30	103	146517	1175350	-3.850780887	0.226	2.035	COG:214_Pyridoxine_biosynthesis_enzyme
0000_all_organisms	415|415	COG:0215	A	7	478	146540	1174975	-15.74472749	0.014	0.13	COG:215_Cysteinyl-tRNA_synthetase
0000_all_organisms	415|415	COG:0216	A	12	427	146535	1175026	-9.869666232	0.027	0.247	COG:216_Protein_chain_release_factor_A
0000_all_organisms	415|415	COG:0217	A	142	307	146405	1175146	-30.90308999	0.316	2.855	COG:217_Uncharacterized_conserved_protein
0000_all_organisms	415|415	COG:0220	A	16	364	146531	1175089	-5.591760035	0.042	0.38	COG:220_Predicted_S-adenosylmethionine-dependent_methyltransferase
0000_all_organisms	415|415	COG:0221	A	181	159	146366	1175294	-80.3205721	0.532	4.807	COG:221_Inorganic_pyrophosphatase
0000_all_organisms	415|415	COG:0222	A	277	164	146270	1175289	-148.0366845	0.628	5.675	COG:222_Ribosomal_protein_L7/L12
0000_all_organisms	415|415	COG:0223	A	7	565	146540	1174888	-19.65364703	0.012	0.11	COG:223_Methionyl-tRNA_formyltransferase
0000_all_organisms	415|415	COG:0226	A	183	451	146364	1175002	-33.68193667	0.289	2.606	COG:226_ABC-type_phosphate_transport_system__periplasmic_component
0000_all_organisms	415|415	COG:0227	A	93	11	146454	1175442	-75.05601112	0.894	8.071	COG:227_Ribosomal_protein_L28
0000_all_organisms	415|415	COG:0228	A	344	53	146203	1175400	-264.928118	0.866	7.833	COG:228_Ribosomal_protein_S16
0000_all_organisms	415|415	COG:0229	A	92	343	146455	1175110	-8.847711656	0.211	1.908	COG:229_Conserved_domain_frequently_associated_with_peptide_methionine_sulfoxide_reductase
0000_all_organisms	415|415	COG:0231	A	281	194	146266	1175259	-140.2932822	0.592	5.345	COG:231_Translation_elongation_factor_P_(EF-P)/translation_initiation_factor_5A_(eIF-5A)
0000_all_organisms	415|415	COG:0232	A	5	304	146542	1175149	-9.571865206	0.016	0.146	COG:232_dGTP_triphosphohydrolase
0000_all_organisms	415|415	COG:0233	A	156	267	146391	1175186	-43.02045163	0.369	3.329	COG:233_Ribosome_recycling_factor
0000_all_organisms	415|415	COG:0234	A	434	58	146113	1175395	-300	0.882	7.978	COG:234_Co-chaperonin_GroES_(HSP10)
0000_all_organisms	415|415	COG:0235	A	22	591	146525	1174862	-10.69680394	0.036	0.324	COG:235_Ribulose-5-phosphate_4-epimerase_and_related_epimerases_and_aldolases
0000_all_organisms	415|415	COG:0236	A	494	248	146053	1175205	-281	0.666	6.023	COG:236_Acyl_carrier_protein
0000_all_organisms	415|415	COG:0237	A	23	410	146524	1175043	-4.358525889	0.053	0.479	COG:237_Dephospho-CoA_kinase
0000_all_organisms	415|415	COG:0238	A	135	112	146412	1175341	-62.05060999	0.547	4.934	COG:238_Ribosomal_protein_S18
0000_all_organisms	415|415	COG:0239	A	97	317	146450	1175136	-11.99139983	0.234	2.114	COG:239_Integral_membrane_protein_possibly_involved_in_chromosome_condensation
0000_all_organisms	415|415	COG:0240	A	5	444	146542	1175009	-15.93554201	0.011	0.1	COG:240_Glycerol-3-phosphate_dehydrogenase
0000_all_organisms	415|415	COG:0241	A	14	267	146533	1175186	-3.250263684	0.05	0.449	COG:241_Histidinol_phosphatase_and_related_phosphatases
0000_all_organisms	415|415	COG:0243	A	32	1324	146515	1174129	-33.17198494	0.024	0.213	COG:243_Anaerobic_dehydrogenases__typically_selenocysteine-containing
0000_all_organisms	415|415	COG:0244	A	126	278	146421	1175175	-26.90308999	0.312	2.815	COG:244_Ribosomal_protein_L10
0000_all_organisms	415|415	COG:0246	A	6	274	146541	1175179	-7.519993057	0.021	0.193	COG:246_Mannitol-1-phosphate/altronate_dehydrogenases
0000_all_organisms	415|415	COG:0247	A	15	881	146532	1174572	-26.76447155	0.017	0.151	COG:247_Fe-S_oxidoreductase
0000_all_organisms	415|415	COG:0248	A	2	478	146545	1174975	-21.04527521	0.004	0.038	COG:248_Exopolyphosphatase
0000_all_organisms	415|415	COG:0249	A	8	422	146539	1175031	-12.33348202	0.019	0.168	COG:249_Mismatch_repair_ATPase_(MutS_family)
0000_all_organisms	415|415	COG:0251	A	381	880	146166	1174573	-74.89279003	0.302	2.73	COG:251_Putative_translation_initiation_inhibitor__yjgF_family
0000_all_organisms	415|415	COG:0252	A	12	329	146535	1175124	-6.197226275	0.035	0.317	COG:252_L-asparaginase/archaeal_Glu-tRNAGln_amidotransferase_subunit_D
0000_all_organisms	415|415	COG:0253	A	9	369	146538	1175084	-9.43062609	0.024	0.215	COG:253_Diaminopimelate_epimerase
0000_all_organisms	415|415	COG:0254	A	155	45	146392	1175408	-105.235077	0.775	6.998	COG:254_Ribosomal_protein_L31
0000_all_organisms	415|415	COG:0256	A	11	405	146536	1175048	-9.677780705	0.026	0.238	COG:256_Ribosomal_protein_L18
0000_all_organisms	415|415	COG:0258	A	6	539	146541	1174914	-19.45099674	0.011	0.099	COG:258_5'-3'_exonuclease_(including_N-terminal_domain_of_PolI)
0000_all_organisms	415|415	COG:0260	A	14	515	146533	1174938	-12.18243463	0.026	0.239	COG:260_Leucyl_aminopeptidase
0000_all_organisms	415|415	COG:0261	A	252	145	146295	1175308	-136.3757179	0.635	5.734	COG:261_Ribosomal_protein_L21
0000_all_organisms	415|415	COG:0263	A	2	349	146545	1175104	-14.65757732	0.006	0.051	COG:263_Glutamate_5-kinase
0000_all_organisms	415|415	COG:0264	A	255	166	146292	1175287	-130.8794261	0.606	5.472	COG:264_Translation_elongation_factor_Ts
0000_all_organisms	415|415	COG:0265	A	32	1438	146515	1174015	-37.85387196	0.022	0.196	COG:265_Trypsin-like_serine_proteases__typically_periplasmic__contain_C-terminal_PDZ_domain
0000_all_organisms	415|415	COG:0266	A	4	460	146543	1174993	-17.77469072	0.009	0.078	COG:266_Formamidopyrimidine-DNA_glycosylase
0000_all_organisms	415|415	COG:0268	A	362	21	146185	1175432	-300	0.945	8.545	COG:268_Ribosomal_protein_S20
0000_all_organisms	415|415	COG:0269	A	23	50	146524	1175403	-5.640164518	0.315	2.843	COG:269_3-hexulose-6-phosphate_synthase_and_related_proteins
0000_all_organisms	415|415	COG:0271	A	88	130	146459	1175323	-28.01863449	0.404	3.643	COG:271_Stress-induced_morphogen_(activity_unknown)
0000_all_organisms	415|415	COG:0272	A	7	472	146540	1174981	-15.41566878	0.015	0.132	COG:272_NAD-dependent_DNA_ligase_(contains_BRCT_domain_type_II)
0000_all_organisms	415|415	COG:0275	A	3	419	146544	1175034	-16.76955108	0.007	0.064	COG:275_Predicted_S-adenosylmethionine-dependent_methyltransferase_involved_in_cell_envelope_biogenesis
0000_all_organisms	415|415	COG:0276	A	7	346	146540	1175107	-9.850780887	0.02	0.179	COG:276_Protoheme_ferro-lyase_(ferrochelatase)
0000_all_organisms	415|415	COG:0277	A	17	1397	146530	1174056	-48.26600071	0.012	0.108	COG:277_FAD/FMN-containing_dehydrogenases
0000_all_organisms	415|415	COG:0278	A	172	64	146375	1175389	-108.9172146	0.729	6.581	COG:278_Glutaredoxin-related_protein
0000_all_organisms	415|415	COG:0281	A	25	524	146522	1174929	-7.061480275	0.046	0.411	COG:281_Malic_enzyme
0000_all_organisms	415|415	COG:0283	A	12	395	146535	1175058	-8.721246399	0.029	0.266	COG:283_Cytidylate_kinase
0000_all_organisms	415|415	COG:0284	A	11	372	146536	1175081	-8.363512104	0.029	0.259	COG:284_Orotidine-5'-phosphate_decarboxylase
0000_all_organisms	415|415	COG:0285	A	0	420	146547	1175033	-21.1739252	0	0	COG:285_Folylpolyglutamate_synthase
0000_all_organisms	415|415	COG:0286	A	26	531	146521	1174922	-6.950781977	0.047	0.421	COG:286_Type_I_restriction-modification_system_methyltransferase_subunit
0000_all_organisms	415|415	COG:0287	A	5	345	146542	1175108	-11.3205721	0.014	0.129	COG:287_Prephenate_dehydrogenase
0000_all_organisms	415|415	COG:0288	A	28	468	146519	1174985	-4.389339837	0.056	0.509	COG:288_Carbonic_anhydrase
0000_all_organisms	415|415	COG:0289	A	12	415	146535	1175038	-9.440093375	0.028	0.253	COG:289_Dihydrodipicolinate_reductase
0000_all_organisms	415|415	COG:0290	A	127	290	146420	1175163	-26.03668449	0.305	2.749	COG:290_Translation_initiation_factor_3_(IF-3)
0000_all_organisms	415|415	COG:0292	A	380	36	146167	1175417	-300	0.913	8.259	COG:292_Ribosomal_protein_L20
0000_all_organisms	415|415	COG:0293	A	2	211	146545	1175242	-8.012333735	0.009	0.085	COG:293_23S_rRNA_methylase
0000_all_organisms	415|415	COG:0294	A	21	426	146526	1175027	-5.598599459	0.047	0.424	COG:294_Dihydropteroate_synthase_and_related_enzymes
0000_all_organisms	415|415	COG:0296	A	11	413	146536	1175040	-9.970616222	0.026	0.234	COG:296_1_4-alpha-glucan_branching_enzyme
0000_all_organisms	415|415	COG:0297	A	3	244	146544	1175209	-8.554395797	0.012	0.11	COG:297_Glycogen_synthase
0000_all_organisms	415|415	COG:0298	A	57	73	146490	1175380	-20.55129368	0.438	3.957	COG:298_Hydrogenase_maturation_factor
0000_all_organisms	415|415	COG:0299	A	18	373	146529	1175080	-5.095825632	0.046	0.415	COG:299_Folate-dependent_phosphoribosylglycinamide_formyltransferase_PurN
0000_all_organisms	415|415	COG:0300	A	11	355	146536	1175098	-7.632644079	0.03	0.271	COG:300_Short-chain_dehydrogenases_of_various_substrate_specificities
0000_all_organisms	415|415	COG:0301	A	2	153	146545	1175300	-5.347753659	0.013	0.116	COG:301_Thiamine_biosynthesis_ATP_pyrophosphatase
0000_all_organisms	415|415	COG:0303	A	1	540	146546	1174913	-25.48545225	0.002	0.017	COG:303_Molybdopterin_biosynthesis_enzyme
0000_all_organisms	415|415	COG:0304	A	34	975	146513	1174478	-18.44733178	0.034	0.304	COG:304_3-oxoacyl-(acyl-carrier-protein)_synthase
0000_all_organisms	415|415	COG:0305	A	14	555	146533	1174898	-13.81247928	0.025	0.222	COG:305_Replicative_DNA_helicase
0000_all_organisms	415|415	COG:0306	A	13	366	146534	1175087	-6.966576245	0.034	0.309	COG:306_Phosphate/sulphate_permeases
0000_all_organisms	415|415	COG:0308	A	7	502	146540	1174951	-16.69680394	0.014	0.124	COG:308_Aminopeptidase_N
0000_all_organisms	415|415	COG:0309	A	2	157	146545	1175296	-5.510041521	0.013	0.113	COG:309_Hydrogenase_maturation_factor
0000_all_organisms	415|415	COG:0312	A	2	622	146545	1174831	-28.1655793	0.003	0.029	COG:312_Predicted_Zn-dependent_proteases_and_their_inactivated_homologs
0000_all_organisms	415|415	COG:0313	A	11	449	146536	1175004	-11.46344156	0.024	0.216	COG:313_Predicted_methyltransferases
0000_all_organisms	415|415	COG:0316	A	306	371	146241	1175082	-110.3279021	0.452	4.084	COG:316_Uncharacterized_conserved_protein
0000_all_organisms	415|415	COG:0317	A	26	711	146521	1174742	-12.96657624	0.035	0.318	COG:317_Guanosine_polyphosphate_pyrophosphohydrolases/synthetases
0000_all_organisms	415|415	COG:0318	A	16	2659	146531	1172794	-109.2418454	0.006	0.054	COG:318_Acyl-CoA_synthetases_(AMP-forming)/AMP-acid_ligases_II
0000_all_organisms	415|415	COG:0320	A	11	361	146536	1175092	-7.931814138	0.03	0.267	COG:320_Lipoate_synthase
0000_all_organisms	415|415	COG:0322	A	17	519	146530	1174934	-10.50031292	0.032	0.286	COG:322_Nuclease_subunit_of_the_excinuclease_complex
0000_all_organisms	415|415	COG:0323	A	3	392	146544	1175061	-15.61261017	0.008	0.068	COG:323_DNA_mismatch_repair_enzyme_(predicted_ATPase)
0000_all_organisms	415|415	COG:0324	A	8	426	146539	1175027	-12.48412616	0.018	0.166	COG:324_tRNA_delta(2)-isopentenylpyrophosphate_transferase
0000_all_organisms	415|415	COG:0325	A	13	359	146534	1175094	-6.844663963	0.035	0.315	COG:325_Predicted_enzyme_with_a_TIM-barrel_fold
0000_all_organisms	415|415	COG:0326	A	7	356	146540	1175097	-10.32697909	0.019	0.174	COG:326_Molecular_chaperone__HSP90_family
0000_all_organisms	415|415	COG:0327	A	5	300	146542	1175153	-9.415668776	0.016	0.148	COG:327_Uncharacterized_conserved_protein
0000_all_organisms	415|415	COG:0329	A	42	888	146505	1174565	-11.80410035	0.045	0.407	COG:329_Dihydrodipicolinate_synthase/N-acetylneuraminate_lyase
0000_all_organisms	415|415	COG:0331	A	22	481	146525	1174972	-6.943095149	0.044	0.394	COG:331_(acyl-carrier-protein)_S-malonyltransferase
0000_all_organisms	415|415	COG:0332	A	23	692	146524	1174761	-13.79317412	0.032	0.29	COG:332_3-oxoacyl-[acyl-carrier-protein]_synthase_III
0000_all_organisms	415|415	COG:0335	A	367	54	146180	1175399	-284.692504	0.872	7.881	COG:335_Ribosomal_protein_L19
0000_all_organisms	415|415	COG:0336	A	7	418	146540	1175035	-13.00833099	0.016	0.149	COG:336_tRNA-(guanine-N1)-methyltransferase
0000_all_organisms	415|415	COG:0337	A	4	393	146543	1175060	-14.58838029	0.01	0.091	COG:337_3-dehydroquinate_synthetase
0000_all_organisms	415|415	COG:0338	A	13	245	146534	1175208	-3.003926346	0.05	0.454	COG:338_Site-specific_DNA_methylase
0000_all_organisms	415|415	COG:0339	A	1	317	146546	1175136	-14.25806092	0.003	0.028	COG:339_Zn-dependent_oligopeptidases
0000_all_organisms	415|415	COG:0340	A	7	395	146540	1175058	-12.06048075	0.017	0.157	COG:340_Biotin-(acetyl-CoA_carboxylase)_ligase
0000_all_organisms	415|415	COG:0341	A	16	390	146531	1175063	-6.493494968	0.039	0.355	COG:341_Preprotein_translocase_subunit_SecF
0000_all_organisms	415|415	COG:0342	A	13	413	146534	1175040	-8.793174124	0.031	0.275	COG:342_Preprotein_translocase_subunit_SecD
0000_all_organisms	415|415	COG:0343	A	8	404	146539	1175049	-11.54975089	0.019	0.175	COG:343_Queuine/archaeosine_tRNA-ribosyltransferase
0000_all_organisms	415|415	COG:0345	A	7	427	146540	1175026	-13.30016227	0.016	0.145	COG:345_Pyrroline-5-carboxylate_reductase
0000_all_organisms	415|415	COG:0346	A	515	2174	146032	1173279	-33.84163751	0.192	1.73	COG:346_Lactoylglutathione_lyase_and_related_lyases
0000_all_organisms	415|415	COG:0347	A	323	244	146224	1175209	-154.251812	0.57	5.148	COG:347_Nitrogen_regulatory_protein_PII
0000_all_organisms	415|415	COG:0348	A	8	447	146539	1175006	-13.44129143	0.018	0.159	COG:348_Polyferredoxin
0000_all_organisms	415|415	COG:0349	A	12	300	146535	1175153	-5.11463878	0.038	0.347	COG:349_Ribonuclease_D
0000_all_organisms	415|415	COG:0350	A	27	534	146520	1174919	-6.598599459	0.048	0.434	COG:350_Methylated_DNA-protein_cysteine_methyltransferase
0000_all_organisms	415|415	COG:0351	A	11	432	146536	1175021	-10.70774393	0.025	0.224	COG:351_Hydroxymethylpyrimidine/phosphomethylpyrimidine_kinase
0000_all_organisms	415|415	COG:0352	A	16	521	146531	1174932	-11.12901119	0.03	0.269	COG:352_Thiamine_monophosphate_synthase
0000_all_organisms	415|415	COG:0354	A	3	260	146544	1175193	-9.399027104	0.011	0.103	COG:354_Predicted_aminomethyltransferase_related_to_GcvT
0000_all_organisms	415|415	COG:0355	A	240	190	146307	1175263	-112.2069084	0.558	5.042	COG:355_F0F1-type_ATP_synthase__epsilon_subunit_(mitochondrial_delta_subunit)
0000_all_organisms	415|415	COG:0356	A	116	313	146431	1175140	-19.1857524	0.27	2.44	COG:356_F0F1-type_ATP_synthase__subunit_a
0000_all_organisms	415|415	COG:0357	A	14	383	146533	1175070	-7.21395879	0.035	0.318	COG:357_Predicted_S-adenosylmethionine-dependent_methyltransferase_involved_in_bacterial_cell_division
0000_all_organisms	415|415	COG:0358	A	16	609	146531	1174844	-14.62525165	0.026	0.231	COG:358_DNA_primase_(bacterial_type)
0000_all_organisms	415|415	COG:0359	A	221	188	146326	1175265	-99.56703071	0.54	4.88	COG:359_Ribosomal_protein_L9
0000_all_organisms	415|415	COG:0360	A	276	126	146271	1175327	-162.950782	0.687	6.203	COG:360_Ribosomal_protein_S6
0000_all_organisms	415|415	COG:0361	A	58	30	146489	1175423	-33.43770714	0.659	5.948	COG:361_Translation_initiation_factor_1_(IF-1)
0000_all_organisms	415|415	COG:0364	A	10	380	146537	1175073	-9.332547047	0.026	0.231	COG:364_Glucose-6-phosphate_1-dehydrogenase
0000_all_organisms	415|415	COG:0365	A	21	947	146526	1174506	-25.1260984	0.022	0.196	COG:365_Acyl-coenzyme_A_synthetases/AMP-(fatty)_acid_ligases
0000_all_organisms	415|415	COG:0366	A	15	1076	146532	1174377	-35.41453927	0.014	0.124	COG:366_Glycosidases
0000_all_organisms	415|415	COG:0367	A	6	482	146541	1174971	-16.81247928	0.012	0.111	COG:367_Asparagine_synthase_(glutamine-hydrolyzing)
0000_all_organisms	415|415	COG:0368	A	6	223	146541	1175230	-5.393618635	0.026	0.236	COG:368_Cobalamin-5-phosphate_synthase
0000_all_organisms	415|415	COG:0369	A	11	238	146536	1175215	-3.448550002	0.044	0.398	COG:369_Sulfite_reductase__alpha_subunit_(flavoprotein)
0000_all_organisms	415|415	COG:0370	A	6	296	146541	1175157	-8.448550002	0.02	0.179	COG:370_Fe2+_transport_system_protein_B
0000_all_organisms	415|415	COG:0371	A	4	153	146543	1175300	-3.943095149	0.025	0.23	COG:371_Glycerol_dehydrogenase_and_related_enzymes
0000_all_organisms	415|415	COG:0373	A	1	284	146546	1175169	-12.71669877	0.004	0.032	COG:373_Glutamyl-tRNA_reductase
0000_all_organisms	415|415	COG:0374	A	6	177	146541	1175276	-3.665546249	0.033	0.296	COG:374_Ni_Fe-hydrogenase_I_large_subunit
0000_all_organisms	415|415	COG:0375	A	48	115	146499	1175338	-9.832682665	0.294	2.657	COG:375_Zn_finger_protein_HypA/HybF_(possibly_regulating_hydrogenase_expression)
0000_all_organisms	415|415	COG:0377	A	102	217	146445	1175236	-22.8827287	0.32	2.886	COG:377_NADH:ubiquinone_oxidoreductase_20_kD_subunit_and_related_Fe-S_oxidoreductases
0000_all_organisms	415|415	COG:0379	A	8	298	146539	1175155	-7.129596095	0.026	0.236	COG:379_Quinolinate_synthase
0000_all_organisms	415|415	COG:0380	A	2	172	146545	1175281	-6.166215625	0.011	0.104	COG:380_Trehalose-6-phosphate_synthase
0000_all_organisms	415|415	COG:0381	A	6	362	146541	1175091	-11.27901426	0.016	0.147	COG:381_UDP-N-acetylglucosamine_2-epimerase
0000_all_organisms	415|415	COG:0382	A	15	444	146532	1175009	-8.806875402	0.033	0.295	COG:382_4-hydroxybenzoate_polyprenyltransferase_and_related_prenyltransferases
0000_all_organisms	415|415	COG:0383	A	0	118	146547	1175335	-5.669586227	0	0	COG:383_Alpha-mannosidase
0000_all_organisms	415|415	COG:0384	A	5	301	146542	1175152	-9.403402904	0.016	0.147	COG:384_Predicted_epimerase__PhzC/PhzF_homolog
0000_all_organisms	415|415	COG:0385	A	4	256	146543	1175197	-8.3400838	0.015	0.139	COG:385_Predicted_Na+-dependent_transporter
0000_all_organisms	415|415	COG:0387	A	1	121	146546	1175332	-4.764471553	0.008	0.074	COG:387_Ca2+/H+_antiporter
0000_all_organisms	415|415	COG:0388	A	18	1064	146529	1174389	-32.31875876	0.017	0.15	COG:388_Predicted_amidohydrolase
0000_all_organisms	415|415	COG:0389	A	6	675	146541	1174778	-25.79048499	0.009	0.079	COG:389_Nucleotidyltransferase/DNA_polymerase_involved_in_DNA_repair
0000_all_organisms	415|415	COG:0391	A	2	226	146545	1175227	-8.675717545	0.009	0.079	COG:391_Uncharacterized_conserved_protein
0000_all_organisms	415|415	COG:0392	A	0	372	146547	1175081	-18.67571754	0	0	COG:392_Predicted_integral_membrane_protein
0000_all_organisms	415|415	COG:0393	A	82	88	146465	1175365	-32.85078089	0.482	4.353	COG:393_Uncharacterized_conserved_protein
0000_all_organisms	415|415	COG:0395	A	55	1331	146492	1174122	-20.7878124	0.04	0.358	COG:395_ABC-type_sugar_transport_system__permease_component
0000_all_organisms	415|415	COG:0396	A	62	226	146485	1175227	-6.387216143	0.215	1.942	COG:396_ABC-type_transport_system_involved_in_Fe-S_cluster_assembly__ATPase_component
0000_all_organisms	415|415	COG:0397	A	1	208	146546	1175245	-8.866461092	0.005	0.043	COG:397_Uncharacterized_conserved_protein
0000_all_organisms	415|415	COG:0399	A	21	761	146526	1174692	-17.48945499	0.027	0.242	COG:399_Predicted_pyridoxal_phosphate-dependent_enzyme_apparently_involved_in_regulation_of_cell_wall_biogenesis
0000_all_organisms	415|415	COG:0400	A	5	306	146542	1175147	-9.742321425	0.016	0.145	COG:400_Predicted_esterase
0000_all_organisms	415|415	COG:0402	A	6	663	146541	1174790	-25.08618615	0.009	0.081	COG:402_Cytosine_deaminase_and_related_metal-dependent_hydrolases
0000_all_organisms	415|415	COG:0403	A	6	304	146541	1175149	-8.749579998	0.019	0.175	COG:403_Glycine_cleavage_system_protein_P_(pyridoxal-binding)__N-terminal_domain
0000_all_organisms	415|415	COG:0404	A	11	531	146536	1174922	-14.81247928	0.02	0.183	COG:404_Glycine_cleavage_system_T_protein_(aminomethyltransferase)
0000_all_organisms	415|415	COG:0405	A	2	451	146545	1175002	-19.65757732	0.004	0.04	COG:405_Gamma-glutamyltransferase
0000_all_organisms	415|415	COG:0406	A	37	1064	146510	1174389	-20.06854213	0.034	0.303	COG:406_Fructose-2_6-bisphosphatase
0000_all_organisms	415|415	COG:0407	A	12	353	146535	1175100	-7.011441043	0.033	0.297	COG:407_Uroporphyrinogen-III_decarboxylase
0000_all_organisms	415|415	COG:0408	A	7	197	146540	1175256	-3.906578315	0.034	0.31	COG:408_Coproporphyrinogen_III_oxidase
0000_all_organisms	415|415	COG:0409	A	0	145	146547	1175308	-7.120330794	0	0	COG:409_Hydrogenase_maturation_factor
0000_all_organisms	415|415	COG:0410	A	31	1024	146516	1174429	-21.84163751	0.029	0.265	COG:410_ABC-type_branched-chain_amino_acid_transport_systems__ATPase_component
0000_all_organisms	415|415	COG:0411	A	14	884	146533	1174569	-27.79048499	0.016	0.141	COG:411_ABC-type_branched-chain_amino_acid_transport_systems__ATPase_component
0000_all_organisms	415|415	COG:0412	A	16	486	146531	1174967	-9.872895202	0.032	0.287	COG:412_Dienelactone_hydrolase_and_related_enzymes
0000_all_organisms	415|415	COG:0413	A	11	333	146536	1175120	-6.777283529	0.032	0.288	COG:413_Ketopantoate_hydroxymethyltransferase
0000_all_organisms	415|415	COG:0414	A	2	333	146545	1175120	-13.76955108	0.006	0.054	COG:414_Panthothenate_synthetase
0000_all_organisms	415|415	COG:0415	A	1	295	146546	1175158	-13.23284413	0.003	0.03	COG:415_Deoxyribodipyrimidine_photolyase
0000_all_organisms	415|415	COG:0416	A	9	331	146538	1175122	-7.946921557	0.026	0.239	COG:416_Fatty_acid/phospholipid_biosynthesis_enzyme
0000_all_organisms	415|415	COG:0418	A	1	148	146546	1175305	-5.928117993	0.007	0.061	COG:418_Dihydroorotase
0000_all_organisms	415|415	COG:0419	A	14	458	146533	1174995	-9.841637508	0.03	0.268	COG:419_ATPase_involved_in_DNA_repair
0000_all_organisms	415|415	COG:0420	A	2	321	146545	1175132	-13.2823295	0.006	0.056	COG:420_DNA_repair_exonuclease
0000_all_organisms	415|415	COG:0421	A	12	396	146535	1175057	-8.721246399	0.029	0.265	COG:421_Spermidine_synthase
0000_all_organisms	415|415	COG:0422	A	14	319	146533	1175134	-4.970616222	0.042	0.379	COG:422_Thiamine_biosynthesis_protein_ThiC
0000_all_organisms	415|415	COG:0424	A	28	476	146519	1174977	-4.600326279	0.056	0.501	COG:424_Nucleotide-binding_protein_implicated_in_inhibition_of_septum_formation
0000_all_organisms	415|415	COG:0425	A	89	169	146458	1175284	-22.62525165	0.345	3.113	COG:425_Predicted_redox_protein__regulator_of_disulfide_bond_formation
0000_all_organisms	415|415	COG:0426	A	7	204	146540	1175249	-4.189095719	0.033	0.299	COG:426_Uncharacterized_flavoproteins
0000_all_organisms	415|415	COG:0427	A	7	239	146540	1175214	-5.469800302	0.028	0.257	COG:427_Acetyl-CoA_hydrolase
0000_all_organisms	415|415	COG:0429	A	2	137	146545	1175316	-4.498940738	0.014	0.13	COG:429_Predicted_hydrolase_of_the_alpha/beta-hydrolase_fold
0000_all_organisms	415|415	COG:0432	A	51	179	146496	1175274	-5.844663963	0.222	2.001	COG:432_Uncharacterized_conserved_protein
0000_all_organisms	415|415	COG:0433	A	6	429	146541	1175024	-14.35951856	0.014	0.124	COG:433_Predicted_ATPase
0000_all_organisms	415|415	COG:0435	A	1	143	146546	1175310	-5.785156152	0.007	0.063	COG:435_Predicted_glutathione_S-transferase
0000_all_organisms	415|415	COG:0436	A	38	1466	146509	1173987	-34.99139983	0.025	0.228	COG:436_Aspartate/tyrosine/aromatic_aminotransferase
0000_all_organisms	415|415	COG:0438	A	63	4552	146484	1170901	-149.102923	0.014	0.123	COG:438_Glycosyltransferase
0000_all_organisms	415|415	COG:0439	A	14	720	146533	1174733	-20.68824614	0.019	0.172	COG:439_Biotin_carboxylase
0000_all_organisms	415|415	COG:0440	A	98	253	146449	1175200	-17.29584948	0.279	2.52	COG:440_Acetolactate_synthase__small_(regulatory)_subunit
0000_all_organisms	415|415	COG:0441	A	34	502	146513	1174951	-3.603800653	0.063	0.572	COG:441_Threonyl-tRNA_synthetase
0000_all_organisms	415|415	COG:0442	A	7	443	146540	1175010	-14.12959609	0.016	0.14	COG:442_Prolyl-tRNA_synthetase
0000_all_organisms	415|415	COG:0443	A	225	872	146322	1174581	-18.73518218	0.205	1.852	COG:443_Molecular_chaperone
0000_all_organisms	415|415	COG:0444	A	10	920	146537	1174533	-33.09636748	0.011	0.097	COG:444_ABC-type_dipeptide/oligopeptide/nickel_transport_system__ATPase_component
0000_all_organisms	415|415	COG:0445	A	7	411	146540	1175042	-12.68824614	0.017	0.151	COG:445_NAD/FAD-utilizing_enzyme_apparently_involved_in_cell_division
0000_all_organisms	415|415	COG:0446	A	64	1329	146483	1174124	-17.00261362	0.046	0.414	COG:446_Uncharacterized_NAD(FAD)-dependent_dehydrogenases
0000_all_organisms	415|415	COG:0448	A	2	263	146545	1175190	-10.55909092	0.008	0.068	COG:448_ADP-glucose_pyrophosphorylase
0000_all_organisms	415|415	COG:0449	A	23	469	146524	1174984	-6.083019953	0.047	0.422	COG:449_Glucosamine_6-phosphate_synthetase__contains_amidotransferase_and_phosphosugar_isomerase_domains
0000_all_organisms	415|415	COG:0450	A	308	223	146239	1175230	-150.235077	0.58	5.241	COG:450_Peroxiredoxin
0000_all_organisms	415|415	COG:0451	A	52	2555	146495	1172898	-70.31875876	0.02	0.18	COG:451_Nucleoside-diphosphate-sugar_epimerases
0000_all_organisms	415|415	COG:0452	A	5	447	146542	1175006	-16.10679325	0.011	0.1	COG:452_Phosphopantothenoylcysteine_synthetase/decarboxylase
0000_all_organisms	415|415	COG:0455	A	7	244	146540	1175209	-5.600326279	0.028	0.252	COG:455_ATPases_involved_in_chromosome_partitioning
0000_all_organisms	415|415	COG:0456	A	69	883	146478	1174570	-4.078833949	0.072	0.654	COG:456_Acetyltransferases
0000_all_organisms	415|415	COG:0457	A	277	5415	146270	1170038	-61.29328222	0.049	0.438	COG:457_FOG:_TPR_repeat
0000_all_organisms	415|415	COG:0458	A	30	668	146517	1174785	-9.628932138	0.043	0.388	COG:458_Carbamoylphosphate_synthase_large_subunit_(split_gene_in_MJ)
0000_all_organisms	415|415	COG:0459	A	393	287	146154	1175166	-190.5968795	0.578	5.225	COG:459_Chaperonin_GroEL_(HSP60_family)
0000_all_organisms	415|415	COG:0460	A	4	452	146543	1175001	-17.23507702	0.009	0.079	COG:460_Homoserine_dehydrogenase
0000_all_organisms	415|415	COG:0463	A	89	3277	146458	1172176	-74.82390874	0.026	0.238	COG:463_Glycosyltransferases_involved_in_cell_wall_biogenesis
0000_all_organisms	415|415	COG:0464	A	23	574	146524	1174879	-9.607303047	0.039	0.347	COG:464_ATPases_of_the_AAA+_class
0000_all_organisms	415|415	COG:0465	A	29	750	146518	1174703	-12.8569852	0.037	0.336	COG:465_ATP-dependent_Zn_proteases
0000_all_organisms	415|415	COG:0466	A	15	536	146532	1174917	-12.37986395	0.027	0.246	COG:466_ATP-dependent_Lon_protease__bacterial_type
0000_all_organisms	415|415	COG:0470	A	9	418	146538	1175035	-11.57186521	0.021	0.19	COG:470_ATPase_involved_in_DNA_replication
0000_all_organisms	415|415	COG:0471	A	6	549	146541	1174904	-19.75202673	0.011	0.097	COG:471_Di-_and_tricarboxylate_transporters
0000_all_organisms	415|415	COG:0472	A	7	750	146540	1174703	-28.28149831	0.009	0.083	COG:472_UDP-N-acetylmuramyl_pentapeptide_phosphotransferase/UDP-N-acetylglucosamine-1-phosphate_transferase
0000_all_organisms	415|415	COG:0473	A	24	573	146523	1174880	-9.062983893	0.04	0.363	COG:473_Isocitrate/isopropylmalate_dehydrogenase
0000_all_organisms	415|415	COG:0474	A	14	602	146533	1174851	-15.59006688	0.023	0.205	COG:474_Cation_transport_ATPase
0000_all_organisms	415|415	COG:0475	A	7	670	146540	1174783	-24.4271284	0.01	0.093	COG:475_Kef-type_K+_transport_systems__membrane_components
0000_all_organisms	415|415	COG:0476	A	11	585	146536	1174868	-17.15058059	0.018	0.166	COG:476_Dinucleotide-utilizing_enzymes_involved_in_molybdopterin_and_thiamine_biosynthesis_family_2
0000_all_organisms	415|415	COG:0477	A	178	10944	146369	1164509	-300	0.016	0.143	COG:477_Permeases_of_the_major_facilitator_superfamily
0000_all_organisms	415|415	COG:0479	A	132	332	146415	1175121	-23.93930216	0.284	2.568	COG:479_Succinate_dehydrogenase/fumarate_reductase__Fe-S_protein_subunit
0000_all_organisms	415|415	COG:0480	A	141	630	146406	1174823	-8.442492798	0.183	1.65	COG:480_Translation_elongation_factors_(GTPases)
0000_all_organisms	415|415	COG:0481	A	8	460	146539	1174993	-14.0867161	0.017	0.154	COG:481_Membrane_GTPase_LepA
0000_all_organisms	415|415	COG:0482	A	10	458	146537	1174995	-12.50445566	0.021	0.193	COG:482_Predicted_tRNA(5-methylaminomethyl-2-thiouridylate)_methyltransferase__contains_the_PP-loop_ATPase_domain
0000_all_organisms	415|415	COG:0483	A	48	636	146499	1174817	-3.400116928	0.07	0.633	COG:483_Archaeal_fructose-1_6-bisphosphatase_and_related_enzymes_of_inositol_monophosphatase_family
0000_all_organisms	415|415	COG:0486	A	4	406	146543	1175047	-15.25727487	0.01	0.088	COG:486_Predicted_GTPase
0000_all_organisms	415|415	COG:0488	A	43	1571	146504	1173882	-35.92445304	0.027	0.24	COG:488_ATPase_components_of_ABC_transporters_with_duplicated_ATPase_domains
0000_all_organisms	415|415	COG:0489	A	27	869	146520	1174584	-18.14752001	0.03	0.272	COG:489_ATPases_involved_in_chromosome_partitioning
0000_all_organisms	415|415	COG:0491	A	47	1931	146500	1173522	-47.90657831	0.024	0.214	COG:491_Zn-dependent_hydrolases__including_glyoxylases
0000_all_organisms	415|415	COG:0492	A	58	858	146489	1174595	-5.93930216	0.063	0.571	COG:492_Thioredoxin_reductase
0000_all_organisms	415|415	COG:0493	A	17	643	146530	1174810	-15.41566878	0.026	0.232	COG:493_NADPH-dependent_glutamate_synthase_beta_chain_and_related_oxidoreductases
0000_all_organisms	415|415	COG:0495	A	14	471	146533	1174982	-10.43533394	0.029	0.26	COG:495_Leucyl-tRNA_synthetase
0000_all_organisms	415|415	COG:0496	A	7	285	146540	1175168	-7.407823243	0.024	0.216	COG:496_Predicted_acid_phosphatase
0000_all_organisms	415|415	COG:0497	A	4	395	146543	1175058	-14.55752023	0.01	0.09	COG:497_ATPase_involved_in_DNA_repair
0000_all_organisms	415|415	COG:0498	A	12	419	146535	1175034	-9.583359493	0.028	0.251	COG:498_Threonine_synthase
0000_all_organisms	415|415	COG:0499	A	60	203	146487	1175250	-7.228412519	0.228	2.058	COG:499_S-adenosylhomocysteine_hydrolase
0000_all_organisms	415|415	COG:0500	A	194	6135	146353	1169318	-123.392545	0.031	0.276	COG:500_SAM-dependent_methyltransferases
0000_all_organisms	415|415	COG:0501	A	14	859	146533	1174594	-26.66958623	0.016	0.145	COG:501_Zn-dependent_protease_with_chaperone_function
0000_all_organisms	415|415	COG:0502	A	14	353	146533	1175100	-6.140861703	0.038	0.344	COG:502_Biotin_synthase_and_related_enzymes
0000_all_organisms	415|415	COG:0504	A	20	454	146527	1174999	-6.818156412	0.042	0.381	COG:504_CTP_synthase_(UTP-ammonia_lyase)
0000_all_organisms	415|415	COG:0505	A	7	396	146540	1175057	-12.05700041	0.017	0.157	COG:505_Carbamoylphosphate_synthase_small_subunit
0000_all_organisms	415|415	COG:0506	A	6	240	146541	1175213	-6.156144577	0.024	0.22	COG:506_Proline_dehydrogenase
0000_all_organisms	415|415	COG:0507	A	9	533	146538	1174920	-16.41793664	0.017	0.15	COG:507_ATP-dependent_exoDNAse_(exonuclease_V)__alpha_subunit_-_helicase_superfamily_I_member
0000_all_organisms	415|415	COG:0508	A	203	829	146344	1174624	-15.00174066	0.197	1.776	COG:508_Pyruvate/2-oxoglutarate_dehydrogenase_complex__dihydrolipoamide_acyltransferase_(E2)_component__and_related_enzymes
0000_all_organisms	415|415	COG:0509	A	255	132	146292	1175321	-143.8794261	0.659	5.953	COG:509_Glycine_cleavage_system_H_protein_(lipoate-binding)
0000_all_organisms	415|415	COG:0510	A	4	243	146543	1175210	-7.688246139	0.016	0.146	COG:510_Predicted_choline_kinase_involved_in_LPS_biosynthesis
0000_all_organisms	415|415	COG:0511	A	222	244	146325	1175209	-85.87942607	0.476	4.303	COG:511_Biotin_carboxyl_carrier_protein
0000_all_organisms	415|415	COG:0512	A	25	454	146522	1174999	-4.962573502	0.052	0.471	COG:512_Anthranilate/para-aminobenzoate_synthases_component_II
0000_all_organisms	415|415	COG:0513	A	86	1384	146461	1174069	-11.27490548	0.059	0.527	COG:513_Superfamily_II_DNA_and_RNA_helicases
0000_all_organisms	415|415	COG:0514	A	0	452	146547	1175001	-22.75696195	0	0	COG:514_Superfamily_II_DNA_helicase
0000_all_organisms	415|415	COG:0515	A	15	2414	146532	1173039	-98.60730305	0.006	0.056	COG:515_Serine/threonine_protein_kinase
0000_all_organisms	415|415	COG:0518	A	40	597	146507	1174856	-4.308918508	0.063	0.566	COG:518_GMP_synthase_-_Glutamine_amidotransferase_domain
0000_all_organisms	415|415	COG:0520	A	3	705	146544	1174748	-30.8827287	0.004	0.038	COG:520_Selenocysteine_lyase
0000_all_organisms	415|415	COG:0522	A	189	254	146358	1175199	-63.59687948	0.427	3.852	COG:522_Ribosomal_protein_S4_and_related_proteins
0000_all_organisms	415|415	COG:0523	A	5	555	146542	1174898	-21.09582563	0.009	0.081	COG:523_Putative_GTPases_(G3E_family)
0000_all_organisms	415|415	COG:0524	A	25	1291	146522	1174162	-36.82102305	0.019	0.171	COG:524_Sugar_kinases__ribokinase_family
0000_all_organisms	415|415	COG:0525	A	19	485	146528	1174968	-8.393618635	0.038	0.34	COG:525_Valyl-tRNA_synthetase
0000_all_organisms	415|415	COG:0526	A	855	2196	145692	1173257	-144.8860566	0.28	2.537	COG:526_Thiol-disulfide_isomerase_and_thioredoxins
0000_all_organisms	415|415	COG:0527	A	7	618	146540	1174835	-22.12493874	0.011	0.101	COG:527_Aspartokinases
0000_all_organisms	415|415	COG:0528	A	25	413	146522	1175040	-3.879426069	0.057	0.515	COG:528_Uridylate_kinase
0000_all_organisms	415|415	COG:0530	A	4	217	146543	1175236	-6.576754126	0.018	0.163	COG:530_Ca2+/Na+_antiporter
0000_all_organisms	415|415	COG:0531	A	19	1547	146528	1173906	-53.26280736	0.012	0.109	COG:531_Amino_acid_transporters
0000_all_organisms	415|415	COG:0533	A	9	420	146538	1175033	-11.5654311	0.021	0.189	COG:533_Metal-dependent_proteases_with_possible_chaperone_activity
0000_all_organisms	415|415	COG:0534	A	3	1003	146544	1174450	-45.64397414	0.003	0.027	COG:534_Na+-driven_multidrug_efflux_pump
0000_all_organisms	415|415	COG:0535	A	41	735	146506	1174718	-7.634512015	0.053	0.476	COG:535_Predicted_Fe-S_oxidoreductases
0000_all_organisms	415|415	COG:0536	A	2	409	146545	1175044	-17.58335949	0.005	0.044	COG:536_Predicted_GTPase
0000_all_organisms	415|415	COG:0537	A	202	558	146345	1174895	-31.54821356	0.266	2.4	COG:537_Diadenosine_tetraphosphate_(Ap4A)_hydrolase_and_other_HIT_family_hydrolases
0000_all_organisms	415|415	COG:0538	A	75	163	146472	1175290	-16.67778071	0.315	2.844	COG:538_Isocitrate_dehydrogenases
0000_all_organisms	415|415	COG:0539	A	243	232	146304	1175221	-102.4723701	0.512	4.621	COG:539_Ribosomal_protein_S1
0000_all_organisms	415|415	COG:0540	A	8	386	146539	1175067	-10.76955108	0.02	0.183	COG:540_Aspartate_carbamoyltransferase__catalytic_chain
0000_all_organisms	415|415	COG:0541	A	14	468	146533	1174985	-10.28567024	0.029	0.262	COG:541_Signal_recognition_particle_GTPase
0000_all_organisms	415|415	COG:0542	A	68	1368	146479	1174085	-16.66554625	0.047	0.427	COG:542_ATPases_with_chaperone_activity__ATP-binding_subunit
0000_all_organisms	415|415	COG:0543	A	19	549	146528	1174904	-10.69036983	0.033	0.302	COG:543_2-polyprenylphenol_hydroxylase_and_related_flavodoxin_oxidoreductases
0000_all_organisms	415|415	COG:0544	A	200	229	146347	1175224	-75.40560745	0.466	4.21	COG:544_FKBP-type_peptidyl-prolyl_cis-trans_isomerase_(trigger_factor)
0000_all_organisms	415|415	COG:0545	A	186	295	146361	1175158	-54.70774393	0.387	3.492	COG:545_FKBP-type_peptidyl-prolyl_cis-trans_isomerases_1
0000_all_organisms	415|415	COG:0546	A	28	902	146519	1174551	-18.94692156	0.03	0.271	COG:546_Predicted_phosphatases
0000_all_organisms	415|415	COG:0547	A	3	432	146544	1175021	-17.47366072	0.007	0.062	COG:547_Anthranilate_phosphoribosyltransferase
0000_all_organisms	415|415	COG:0548	A	10	451	146537	1175002	-12.19654288	0.022	0.196	COG:548_Acetylglutamate_kinase
0000_all_organisms	415|415	COG:0550	A	14	649	146533	1174804	-17.57839607	0.021	0.19	COG:550_Topoisomerase_IA
0000_all_organisms	415|415	COG:0551	A	7	361	146540	1175092	-10.46852108	0.019	0.172	COG:551_Zn-finger_domain_associated_with_topoisomerase_type_I
0000_all_organisms	415|415	COG:0552	A	9	453	146538	1175000	-12.95860731	0.019	0.176	COG:552_Signal_recognition_particle_GTPase
0000_all_organisms	415|415	COG:0553	A	9	653	146538	1174800	-21.70553377	0.014	0.123	COG:553_Superfamily_II_DNA/RNA_helicases__SNF2_family
0000_all_organisms	415|415	COG:0554	A	9	384	146538	1175069	-10.03151705	0.023	0.207	COG:554_Glycerol_kinase
0000_all_organisms	415|415	COG:0555	A	1	262	146546	1175191	-11.67985371	0.004	0.034	COG:555_ABC-type_sulfate_transport_system__permease_component
0000_all_organisms	415|415	COG:0556	A	9	493	146538	1174960	-14.67985371	0.018	0.162	COG:556_Helicase_subunit_of_the_DNA_excision_repair_complex
0000_all_organisms	415|415	COG:0557	A	4	443	146543	1175010	-16.93181414	0.009	0.081	COG:557_Exoribonuclease_R
0000_all_organisms	415|415	COG:0559	A	25	1002	146522	1174451	-24.58502665	0.024	0.219	COG:559_Branched-chain_amino_acid_ABC-type_transport_system__permease_components
0000_all_organisms	415|415	COG:0560	A	19	549	146528	1174904	-10.69036983	0.033	0.302	COG:560_Phosphoserine_phosphatase
0000_all_organisms	415|415	COG:0561	A	24	977	146523	1174476	-24.26760624	0.024	0.216	COG:561_Predicted_hydrolases_of_the_HAD_superfamily
0000_all_organisms	415|415	COG:0564	A	13	1243	146534	1174210	-45.04191415	0.01	0.093	COG:564_Pseudouridylate_synthases__23S_RNA-specific
0000_all_organisms	415|415	COG:0565	A	5	238	146542	1175215	-6.735182177	0.021	0.186	COG:565_rRNA_methylase
0000_all_organisms	415|415	COG:0566	A	23	883	146524	1174570	-21.10957898	0.025	0.229	COG:566_rRNA_methylases
0000_all_organisms	415|415	COG:0567	A	12	299	146535	1175154	-5.122628654	0.039	0.348	COG:567_2-oxoglutarate_dehydrogenase_complex__dehydrogenase_(E1)_component__and_related_enzymes
0000_all_organisms	415|415	COG:0569	A	21	478	146526	1174975	-7.190440285	0.042	0.38	COG:569_K+_transport_systems__NAD-binding_component
0000_all_organisms	415|415	COG:0571	A	21	399	146526	1175054	-4.774690718	0.05	0.451	COG:571_dsRNA-specific_ribonuclease
0000_all_organisms	415|415	COG:0572	A	13	244	146534	1175209	-3.004364805	0.051	0.456	COG:572_Uridine_kinase
0000_all_organisms	415|415	COG:0573	A	11	363	146536	1175090	-7.910094889	0.029	0.265	COG:573_ABC-type_phosphate_transport_system__permease_component
0000_all_organisms	415|415	COG:0574	A	25	554	146522	1174899	-8.046240308	0.043	0.389	COG:574_Phosphoenolpyruvate_synthase/pyruvate_phosphate_dikinase
0000_all_organisms	415|415	COG:0575	A	13	407	146534	1175046	-8.49757288	0.031	0.279	COG:575_CDP-diglyceride_synthetase
0000_all_organisms	415|415	COG:0576	A	103	351	146444	1175102	-11.6716204	0.227	2.047	COG:576_Molecular_chaperone_GrpE_(heat_shock_protein)
0000_all_organisms	415|415	COG:0577	A	16	1637	146531	1173816	-60.30980392	0.01	0.087	COG:577_ABC-type_antimicrobial_peptide_transport_system__permease_component
0000_all_organisms	415|415	COG:0578	A	6	382	146541	1175071	-12.25963731	0.015	0.139	COG:578_Glycerol-3-phosphate_dehydrogenase
0000_all_organisms	415|415	COG:0579	A	17	294	146530	1175159	-3.103473783	0.055	0.493	COG:579_Predicted_dehydrogenase
0000_all_organisms	415|415	COG:0580	A	64	312	146483	1175141	-3.279014256	0.17	1.536	COG:580_Glycerol_uptake_facilitator_and_related_permeases_(Major_Intrinsic_Protein_Family)
0000_all_organisms	415|415	COG:0581	A	24	403	146523	1175050	-3.844663963	0.056	0.507	COG:581_ABC-type_phosphate_transport_system__permease_component
0000_all_organisms	415|415	COG:0582	A	131	2834	146416	1172619	-37.65560773	0.044	0.398	COG:582_Integrase
0000_all_organisms	415|415	COG:0583	A	66	9803	146481	1165650	-300	0.007	0.06	COG:583_Transcriptional_regulator
0000_all_organisms	415|415	COG:0584	A	8	658	146539	1174795	-22.98296666	0.012	0.108	COG:584_Glycerophosphoryl_diester_phosphodiesterase
0000_all_organisms	415|415	COG:0585	A	0	115	146547	1175338	-5.474955193	0	0	COG:585_Uncharacterized_conserved_protein
0000_all_organisms	415|415	COG:0586	A	41	674	146506	1174779	-6.037630664	0.057	0.517	COG:586_Uncharacterized_membrane-associated_protein
0000_all_organisms	415|415	COG:0587	A	9	634	146538	1174819	-20.91364017	0.014	0.126	COG:587_DNA_polymerase_III__alpha_subunit
0000_all_organisms	415|415	COG:0588	A	78	182	146469	1175271	-15.94692156	0.3	2.707	COG:588_Phosphoglycerate_mutase_1
0000_all_organisms	415|415	COG:0591	A	7	619	146540	1174834	-22.12033079	0.011	0.101	COG:591_Na+/proline_symporter
0000_all_organisms	415|415	COG:0592	A	13	440	146534	1175013	-9.787812396	0.029	0.259	COG:592_DNA_polymerase_sliding_clamp_subunit_(PCNA_homolog)
0000_all_organisms	415|415	COG:0593	A	19	673	146528	1174780	-15.36855623	0.027	0.248	COG:593_ATPase_involved_in_DNA_replication_initiation
0000_all_organisms	415|415	COG:0594	A	101	254	146446	1175199	-18.54975089	0.285	2.568	COG:594_RNase_P_protein_component
0000_all_organisms	415|415	COG:0595	A	5	355	146542	1175098	-11.82390874	0.014	0.125	COG:595_Predicted_hydrolase_of_the_metallo-beta-lactamase_superfamily
0000_all_organisms	415|415	COG:0596	A	91	4939	146456	1170514	-142.6635403	0.018	0.163	COG:596_Predicted_hydrolases_or_acyltransferases_(alpha/beta_hydrolase_superfamily)_
0000_all_organisms	415|415	COG:0598	A	11	555	146536	1174898	-15.90308999	0.019	0.175	COG:598_Mg2+_and_Co2+_transporters
0000_all_organisms	415|415	COG:0599	A	155	364	146392	1175089	-30.49349497	0.299	2.696	COG:599_Uncharacterized_homolog_of_gamma-carboxymuconolactone_decarboxylase_subunit
0000_all_organisms	415|415	COG:0600	A	17	1068	146530	1174385	-33.33254705	0.016	0.141	COG:600_ABC-type_nitrate/sulfonate/bicarbonate_transport_system__permease_component
0000_all_organisms	415|415	COG:0601	A	30	1460	146517	1173993	-40.13966199	0.02	0.181	COG:601_ABC-type_dipeptide/oligopeptide/nickel_transport_systems__permease_components
0000_all_organisms	415|415	COG:0602	A	20	395	146527	1175058	-4.991399828	0.048	0.435	COG:602_Organic_radical_activating_enzymes
0000_all_organisms	415|415	COG:0603	A	14	279	146533	1175174	-3.602059991	0.048	0.431	COG:603_Predicted_PP-loop_superfamily_ATPase
0000_all_organisms	415|415	COG:0604	A	36	1503	146511	1173950	-37.75945075	0.023	0.211	COG:604_NADPH:quinone_reductase_and_related_Zn-dependent_oxidoreductases
0000_all_organisms	415|415	COG:0605	A	250	215	146297	1175238	-111.8239087	0.538	4.857	COG:605_Superoxide_dismutase
0000_all_organisms	415|415	COG:0606	A	3	388	146544	1175065	-15.4436975	0.008	0.069	COG:606_Predicted_ATPase_with_chaperone_activity
0000_all_organisms	415|415	COG:0607	A	269	1293	146278	1174160	-12.28650946	0.172	1.555	COG:607_Rhodanese-related_sulfurtransferase
0000_all_organisms	415|415	COG:0608	A	1	394	146546	1175059	-18.10513034	0.003	0.023	COG:608_Single-stranded_DNA-specific_exonuclease
0000_all_organisms	415|415	COG:0609	A	10	947	146537	1174506	-34.42945706	0.01	0.094	COG:609_ABC-type_Fe3+-siderophore_transport_system__permease_component
0000_all_organisms	415|415	COG:0610	A	16	301	146531	1175152	-3.645891561	0.05	0.455	COG:610_Type_I_site-specific_restriction-modification_system__R_(restriction)_subunit_and_related_helicases
0000_all_organisms	415|415	COG:0611	A	3	273	146544	1175180	-9.872895202	0.011	0.098	COG:611_Thiamine_monophosphate_kinase
0000_all_organisms	415|415	COG:0612	A	7	872	146540	1174581	-33.98716278	0.008	0.072	COG:612_Predicted_Zn-dependent_peptidases
0000_all_organisms	415|415	COG:0613	A	5	324	146542	1175129	-10.54668166	0.015	0.137	COG:613_Predicted_metal-dependent_phosphoesterases_(PHP_family)
0000_all_organisms	415|415	COG:0614	A	30	916	146517	1174537	-18.39254498	0.032	0.286	COG:614_ABC-type_Fe3+-hydroxamate_transport_system__periplasmic_component
0000_all_organisms	415|415	COG:0616	A	11	527	146536	1174926	-14.65955589	0.02	0.184	COG:616_Periplasmic_serine_proteases_(ClpP_class)
0000_all_organisms	415|415	COG:0617	A	5	641	146542	1174812	-25.12033079	0.008	0.07	COG:617_tRNA_nucleotidyltransferase/poly(A)_polymerase
0000_all_organisms	415|415	COG:0618	A	4	247	146543	1175206	-7.844663963	0.016	0.144	COG:618_Exopolyphosphatase-related_proteins
0000_all_organisms	415|415	COG:0619	A	10	445	146537	1175008	-11.87942607	0.022	0.198	COG:619_ABC-type_cobalt_transport_system__permease_component_CbiQ_and_related_transporters
0000_all_organisms	415|415	COG:0620	A	20	347	146527	1175106	-3.625251654	0.054	0.492	COG:620_Methionine_synthase_II_(cobalamin-independent)
0000_all_organisms	415|415	COG:0621	A	8	797	146539	1174656	-29.43889862	0.01	0.09	COG:621_2-methylthioadenine_synthetase
0000_all_organisms	415|415	COG:0623	A	62	302	146485	1175151	-3.110698297	0.17	1.537	COG:623_Enoyl-[acyl-carrier-protein]_reductase_(NADH)
0000_all_organisms	415|415	COG:0624	A	14	1305	146533	1174148	-47.05502409	0.011	0.096	COG:624_Acetylornithine_deacetylase/Succinyl-diaminopimelate_desuccinylase_and_related_deacylases
0000_all_organisms	415|415	COG:0625	A	116	1823	146431	1173630	-13.91721463	0.06	0.539	COG:625_Glutathione_S-transferase
0000_all_organisms	415|415	COG:0626	A	10	761	146537	1174692	-25.86646109	0.013	0.117	COG:626_Cystathionine_beta-lyases/cystathionine_gamma-synthases
0000_all_organisms	415|415	COG:0627	A	19	421	146528	1175032	-6.204119983	0.043	0.389	COG:627_Predicted_esterase
0000_all_organisms	415|415	COG:0628	A	6	1055	146541	1174398	-43.93930216	0.006	0.051	COG:628_Predicted_permease
0000_all_organisms	415|415	COG:0629	A	271	477	146276	1174976	-71.99139983	0.362	3.273	COG:629_Single-stranded_DNA-binding_protein
0000_all_organisms	415|415	COG:0630	A	1	105	146546	1175348	-3.886056648	0.009	0.085	COG:630_Type_IV_secretory_pathway__VirB11_components__and_related_ATPases_involved_in_archaeal_flagella_biosynthesis
0000_all_organisms	415|415	COG:0631	A	8	442	146539	1175011	-13.29499204	0.018	0.16	COG:631_Serine/threonine_protein_phosphatase
0000_all_organisms	415|415	COG:0633	A	247	304	146300	1175149	-88.32697909	0.448	4.049	COG:633_Ferredoxin
0000_all_organisms	415|415	COG:0634	A	64	259	146483	1175194	-5.326058001	0.198	1.788	COG:634_Hypoxanthine-guanine_phosphoribosyltransferase
0000_all_organisms	415|415	COG:0635	A	5	681	146542	1174772	-27.19044029	0.007	0.066	COG:635_Coproporphyrinogen_III_oxidase_and_related_Fe-S_oxidoreductases
0000_all_organisms	415|415	COG:0636	A	253	33	146294	1175420	-200.1499667	0.885	7.992	COG:636_F0F1-type_ATP_synthase__subunit_c/Archaeal/vacuolar-type_H+-ATPase__subunit_K
0000_all_organisms	415|415	COG:0637	A	23	753	146524	1174700	-16.0347983	0.03	0.267	COG:637_Predicted_phosphatase/phosphohexomutase
0000_all_organisms	415|415	COG:0639	A	13	574	146534	1174879	-15.11463878	0.022	0.2	COG:639_Diadenosine_tetraphosphatase_and_related_serine/threonine_protein_phosphatases
0000_all_organisms	415|415	COG:0640	A	539	1461	146008	1173992	-84.91009489	0.27	2.436	COG:640_Predicted_transcriptional_regulators
0000_all_organisms	415|415	COG:0641	A	4	222	146543	1175231	-6.718966633	0.018	0.16	COG:641_Arylsulfatase_regulator_(Fe-S_oxidoreductase)
0000_all_organisms	415|415	COG:0642	A	58	9843	146489	1165610	-300	0.006	0.052	COG:642_Signal_transduction_histidine_kinase
0000_all_organisms	415|415	COG:0643	A	11	517	146536	1174936	-14.1877553	0.021	0.188	COG:643_Chemotaxis_protein_histidine_kinase_and_related_kinases
0000_all_organisms	415|415	COG:0644	A	9	579	146538	1174874	-18.50307035	0.015	0.138	COG:644_Dehydrogenases_(flavoproteins)
0000_all_organisms	415|415	COG:0645	A	3	155	146544	1175298	-4.679853714	0.019	0.171	COG:645_Predicted_kinase
0000_all_organisms	415|415	COG:0646	A	1	333	146546	1175120	-15.16052195	0.003	0.027	COG:646_Methionine_synthase_I_(cobalamin-dependent)__methyltransferase_domain
0000_all_organisms	415|415	COG:0647	A	6	292	146541	1175161	-8.296708622	0.02	0.182	COG:647_Predicted_sugar_phosphatases_of_the_HAD_superfamily
0000_all_organisms	415|415	COG:0648	A	7	177	146540	1175276	-3.225483034	0.038	0.343	COG:648_Endonuclease_IV
0000_all_organisms	415|415	COG:0651	A	2	422	146545	1175031	-18.27901426	0.005	0.043	COG:651_Formate_hydrogenlyase_subunit_3/Multisubunit_Na+/H+_antiporter__MnhD_subunit
0000_all_organisms	415|415	COG:0652	A	255	449	146292	1175004	-67.78515615	0.362	3.272	COG:652_Peptidyl-prolyl_cis-trans_isomerase_(rotamase)_-_cyclophilin_family
0000_all_organisms	415|415	COG:0653	A	22	545	146525	1174908	-8.962573502	0.039	0.35	COG:653_Preprotein_translocase_subunit_SecA_(ATPase__RNA_helicase)
0000_all_organisms	415|415	COG:0654	A	6	1357	146541	1174096	-58.74472749	0.004	0.04	COG:654_2-polyprenyl-6-methoxyphenol_hydroxylase_and_related_FAD-dependent_oxidoreductases
0000_all_organisms	415|415	COG:0656	A	22	483	146525	1174970	-6.935542011	0.044	0.393	COG:656_Aldo/keto_reductases__related_to_diketogulonate_reductase
0000_all_organisms	415|415	COG:0657	A	19	925	146528	1174528	-25.56703071	0.02	0.181	COG:657_Esterase/lipase
0000_all_organisms	415|415	COG:0658	A	2	373	146545	1175080	-15.86646109	0.005	0.048	COG:658_Predicted_membrane_metal-binding_protein
0000_all_organisms	415|415	COG:0659	A	7	632	146540	1174821	-22.78515615	0.011	0.099	COG:659_Sulfate_permease_and_related_transporters_(MFS_superfamily)
0000_all_organisms	415|415	COG:0661	A	5	502	146542	1174951	-18.57839607	0.01	0.089	COG:661_Predicted_unusual_protein_kinase
0000_all_organisms	415|415	COG:0662	A	113	481	146434	1174972	-7.863279433	0.19	1.717	COG:662_Mannose-6-phosphate_isomerase
0000_all_organisms	415|415	COG:0664	A	121	1825	146426	1173628	-12.65169514	0.062	0.561	COG:664_cAMP-binding_proteins_-_catabolite_gene_activator_and_regulatory_subunit_of_cAMP-dependent_protein_kinases
0000_all_organisms	415|415	COG:0665	A	4	1830	146543	1173623	-85.27901426	0.002	0.02	COG:665_Glycine/D-amino_acid_oxidases_(deaminating)
0000_all_organisms	415|415	COG:0666	A	49	644	146498	1174809	-3.360513511	0.071	0.638	COG:666_FOG:_Ankyrin_repeat
0000_all_organisms	415|415	COG:0667	A	28	1292	146519	1174161	-34.63264408	0.021	0.191	COG:667_Predicted_oxidoreductases_(related_to_aryl-alcohol_dehydrogenases)
0000_all_organisms	415|415	COG:0668	A	24	984	146523	1174469	-24.57024772	0.024	0.215	COG:668_Small-conductance_mechanosensitive_channel
0000_all_organisms	415|415	COG:0670	A	82	234	146465	1175219	-12.66354027	0.259	2.342	COG:670_Integral_membrane_protein__interacts_with_FtsH
0000_all_organisms	415|415	COG:0671	A	28	865	146519	1174588	-17.537602	0.031	0.283	COG:671_Membrane-associated_phospholipid_phosphatase
0000_all_organisms	415|415	COG:0672	A	6	167	146541	1175286	-3.234331445	0.035	0.313	COG:672_High-affinity_Fe2+/Pb2+_permease
0000_all_organisms	415|415	COG:0673	A	31	1664	146516	1173789	-48.21681131	0.018	0.165	COG:673_Predicted_dehydrogenases_and_related_proteins
0000_all_organisms	415|415	COG:0675	A	43	652	146504	1174801	-4.906578315	0.062	0.558	COG:675_Transposase_and_inactivated_derivatives
0000_all_organisms	415|415	COG:0676	A	0	100	146547	1175353	-4.785156152	0	0	COG:676_Uncharacterized_enzymes_related_to_aldose_1-epimerase
0000_all_organisms	415|415	COG:0677	A	7	249	146540	1175204	-5.91721463	0.027	0.247	COG:677_UDP-N-acetyl-D-mannosaminuronate_dehydrogenase
0000_all_organisms	415|415	COG:0678	A	60	103	146487	1175350	-17.08618615	0.368	3.322	COG:678_Peroxiredoxin
0000_all_organisms	415|415	COG:0679	A	14	470	146533	1174983	-10.43889862	0.029	0.261	COG:679_Predicted_permeases
0000_all_organisms	415|415	COG:0681	A	47	656	146500	1174797	-4.046240308	0.067	0.603	COG:681_Signal_peptidase_I
0000_all_organisms	415|415	COG:0682	A	11	473	146536	1174980	-12.35654732	0.023	0.205	COG:682_Prolipoprotein_diacylglyceryltransferase
0000_all_organisms	415|415	COG:0685	A	4	375	146543	1175078	-13.75696195	0.011	0.095	COG:685_5_10-methylenetetrahydrofolate_reductase
0000_all_organisms	415|415	COG:0687	A	47	651	146500	1174802	-3.863279433	0.067	0.607	COG:687_Spermidine/putrescine-binding_periplasmic_protein
0000_all_organisms	415|415	COG:0688	A	18	324	146529	1175129	-3.57024772	0.053	0.475	COG:688_Phosphatidylserine_decarboxylase
0000_all_organisms	415|415	COG:0691	A	118	299	146429	1175154	-21.29756946	0.283	2.554	COG:691_tmRNA-binding_protein
0000_all_organisms	415|415	COG:0692	A	12	281	146535	1175172	-4.462180905	0.041	0.369	COG:692_Uracil_DNA_glycosylase
0000_all_organisms	415|415	COG:0694	A	79	228	146468	1175225	-12.07314329	0.257	2.322	COG:694_Thioredoxin-like_proteins_and_domains
0000_all_organisms	415|415	COG:0695	A	292	246	146255	1175207	-131.89279	0.543	4.904	COG:695_Glutaredoxin_and_related_proteins
0000_all_organisms	415|415	COG:0697	A	65	2923	146482	1172530	-76.24184538	0.022	0.196	COG:697_Permeases_of_the_drug/metabolite_transporter_(DMT)_superfamily
0000_all_organisms	415|415	COG:0698	A	138	199	146409	1175254	-44.22988471	0.409	3.697	COG:698_Ribose_5-phosphate_isomerase_RpiB
0000_all_organisms	415|415	COG:0699	A	1	214	146546	1175239	-9.235077015	0.005	0.042	COG:699_Predicted_GTPases_(dynamin-related)
0000_all_organisms	415|415	COG:0701	A	8	265	146539	1175188	-5.987162775	0.029	0.264	COG:701_Predicted_permeases
0000_all_organisms	415|415	COG:0702	A	33	1019	146514	1174434	-20.57675413	0.031	0.283	COG:702_Predicted_nucleoside-diphosphate-sugar_epimerases
0000_all_organisms	415|415	COG:0705	A	14	545	146533	1174908	-13.36251027	0.025	0.226	COG:705_Uncharacterized_membrane_protein_(homolog_of_Drosophila_rhomboid)
0000_all_organisms	415|415	COG:0706	A	21	456	146526	1174997	-6.434152181	0.044	0.397	COG:706_Preprotein_translocase_subunit_YidC
0000_all_organisms	415|415	COG:0707	A	6	497	146541	1174956	-17.46852108	0.012	0.108	COG:707_UDP-N-acetylglucosamine:LPS_N-acetylglucosamine_transferase
0000_all_organisms	415|415	COG:0708	A	22	553	146525	1174900	-9.218244625	0.038	0.345	COG:708_Exonuclease_III
0000_all_organisms	415|415	COG:0709	A	2	169	146545	1175284	-5.991399828	0.012	0.105	COG:709_Selenophosphate_synthase
0000_all_organisms	415|415	COG:0711	A	276	227	146271	1175226	-126.334419	0.549	4.957	COG:711_F0F1-type_ATP_synthase__subunit_b
0000_all_organisms	415|415	COG:0712	A	114	289	146433	1175164	-20.59516628	0.283	2.553	COG:712_F0F1-type_ATP_synthase__delta_subunit_(mitochondrial_oligomycin_sensitivity_protein)
0000_all_organisms	415|415	COG:0713	A	153	141	146394	1175312	-66.25570702	0.52	4.698	COG:713_NADH:ubiquinone_oxidoreductase_subunit_11_or_4L_(chain_K)
0000_all_organisms	415|415	COG:0714	A	34	1060	146513	1174393	-21.47755577	0.031	0.28	COG:714_MoxR-like_ATPases
0000_all_organisms	415|415	COG:0715	A	35	1251	146512	1174202	-28.25727487	0.027	0.245	COG:715_ABC-type_nitrate/sulfonate/bicarbonate_transport_systems__periplasmic_components
0000_all_organisms	415|415	COG:0716	A	96	336	146451	1175117	-10.48412616	0.222	2.005	COG:716_Flavodoxins
0000_all_organisms	415|415	COG:0718	A	292	110	146255	1175343	-183.5243288	0.726	6.564	COG:718_Uncharacterized_protein_conserved_in_bacteria
0000_all_organisms	415|415	COG:0719	A	37	529	146510	1174924	-3.542118103	0.065	0.59	COG:719_ABC-type_transport_system_involved_in_Fe-S_cluster_assembly__permease_component
0000_all_organisms	415|415	COG:0720	A	74	288	146473	1175165	-6.643974143	0.204	1.844	COG:720_6-pyruvoyl-tetrahydropterin_synthase
0000_all_organisms	415|415	COG:0721	A	192	137	146355	1175316	-94.71669877	0.584	5.27	COG:721_Asp-tRNAAsn/Glu-tRNAGln_amidotransferase_C_subunit
0000_all_organisms	415|415	COG:0722	A	9	347	146538	1175106	-8.53165267	0.025	0.228	COG:722_3-deoxy-D-arabino-heptulosonate_7-phosphate_(DAHP)_synthase
0000_all_organisms	415|415	COG:0723	A	111	285	146436	1175168	-19.61618463	0.28	2.53	COG:723_Rieske_Fe-S_protein
0000_all_organisms	415|415	COG:0724	A	177	45	146370	1175408	-123.9746941	0.797	7.2	COG:724_RNA-binding_proteins_(RRM_domain)
0000_all_organisms	415|415	COG:0725	A	15	380	146532	1175073	-6.500312917	0.038	0.343	COG:725_ABC-type_molybdate_transport_system__periplasmic_component
0000_all_organisms	415|415	COG:0726	A	20	1155	146527	1174298	-34.78515615	0.017	0.153	COG:726_Predicted_xylanase/chitin_deacetylase
0000_all_organisms	415|415	COG:0727	A	94	240	146453	1175213	-16.99139983	0.281	2.54	COG:727_Predicted_Fe-S-cluster_oxidoreductase
0000_all_organisms	415|415	COG:0728	A	3	395	146544	1175058	-15.78251606	0.008	0.068	COG:728_Uncharacterized_membrane_protein__putative_virulence_factor
0000_all_organisms	415|415	COG:0729	A	0	260	146547	1175193	-13.00130484	0	0	COG:729_Outer_membrane_protein
0000_all_organisms	415|415	COG:0730	A	44	1173	146503	1174280	-20.43770714	0.036	0.326	COG:730_Predicted_permeases
0000_all_organisms	415|415	COG:0732	A	20	466	146527	1174987	-7.195179321	0.041	0.371	COG:732_Restriction_endonuclease_S_subunits
0000_all_organisms	415|415	COG:0733	A	3	245	146544	1175208	-8.73754891	0.012	0.109	COG:733_Na+-dependent_transporters_of_the_SNF_family
0000_all_organisms	415|415	COG:0735	A	214	695	146333	1174758	-25.55909092	0.235	2.125	COG:735_Fe2+/Zn2+_uptake_regulation_proteins
0000_all_organisms	415|415	COG:0736	A	78	275	146469	1175178	-8.562249437	0.221	1.994	COG:736_Phosphopantetheinyl_transferase_(holo-ACP_synthase)
0000_all_organisms	415|415	COG:0737	A	10	509	146537	1174944	-14.66958623	0.019	0.174	COG:737_5'-nucleotidase/2'_3'-cyclic_phosphodiesterase_and_related_esterases
0000_all_organisms	415|415	COG:0738	A	5	189	146542	1175264	-4.754487332	0.026	0.232	COG:738_Fucose_permease
0000_all_organisms	415|415	COG:0739	A	58	1522	146489	1173931	-25.91009489	0.037	0.331	COG:739_Membrane_proteins_related_to_metalloendopeptidases
0000_all_organisms	415|415	COG:0740	A	183	502	146364	1174951	-29.00788851	0.267	2.412	COG:740_Protease_subunit_of_ATP-dependent_Clp_proteases
0000_all_organisms	415|415	COG:0741	A	66	1244	146481	1174209	-13.7721133	0.05	0.454	COG:741_Soluble_lytic_murein_transglycosylase_and_related_regulatory_proteins_(some_contain_LysM/invasin_domains)
0000_all_organisms	415|415	COG:0742	A	25	382	146522	1175071	-3.062482108	0.061	0.554	COG:742_N6-adenine-specific_methylase
0000_all_organisms	415|415	COG:0743	A	0	339	146547	1175114	-17.09854168	0	0	COG:743_1-deoxy-D-xylulose_5-phosphate_reductoisomerase
0000_all_organisms	415|415	COG:0744	A	6	796	146541	1174657	-31.5214335	0.007	0.067	COG:744_Membrane_carboxypeptidase_(penicillin-binding_protein)
0000_all_organisms	415|415	COG:0745	A	305	5138	146242	1170315	-44.32697909	0.056	0.504	COG:745_Response_regulators_consisting_of_a_CheY-like_receiver_domain_and_a_winged-helix_DNA-binding_domain
0000_all_organisms	415|415	COG:0746	A	10	275	146537	1175178	-5.162411562	0.035	0.316	COG:746_Molybdopterin-guanine_dinucleotide_biosynthesis_protein_A
0000_all_organisms	415|415	COG:0747	A	83	1522	146464	1173931	-15.95467702	0.052	0.466	COG:747_ABC-type_dipeptide_transport_system__periplasmic_component
0000_all_organisms	415|415	COG:0749	A	2	456	146545	1174997	-19.8068754	0.004	0.039	COG:749_DNA_polymerase_I_-_3'-5'_exonuclease_and_polymerase_domains
0000_all_organisms	415|415	COG:0750	A	1	548	146546	1174905	-25.81247928	0.002	0.016	COG:750_Predicted_membrane-associated_Zn-dependent_proteases_1
0000_all_organisms	415|415	COG:0751	A	7	306	146540	1175147	-8.152427341	0.022	0.202	COG:751_Glycyl-tRNA_synthetase__beta_subunit
0000_all_organisms	415|415	COG:0753	A	21	371	146526	1175082	-3.982966661	0.054	0.483	COG:753_Catalase
0000_all_organisms	415|415	COG:0754	A	1	97	146546	1175356	-3.562249437	0.01	0.092	COG:754_Glutathionylspermidine_synthase
0000_all_organisms	415|415	COG:0755	A	8	422	146539	1175031	-12.33348202	0.019	0.168	COG:755_ABC-type_transport_system_involved_in_cytochrome_c_biogenesis__permease_component
0000_all_organisms	415|415	COG:0757	A	60	282	146487	1175171	-3.425968732	0.175	1.583	COG:757_3-dehydroquinate_dehydratase_II
0000_all_organisms	415|415	COG:0758	A	9	427	146538	1175026	-11.87614836	0.021	0.186	COG:758_Predicted_Rossmann_fold_nucleotide-binding_protein_involved_in_DNA_uptake
0000_all_organisms	415|415	COG:0759	A	116	158	146431	1175295	-39.03763066	0.423	3.821	COG:759_Uncharacterized_conserved_protein
0000_all_organisms	415|415	COG:0761	A	17	347	146530	1175106	-4.598599459	0.047	0.421	COG:761_Penicillin_tolerance_protein
0000_all_organisms	415|415	COG:0762	A	134	206	146413	1175247	-40.77989191	0.394	3.558	COG:762_Predicted_integral_membrane_protein
0000_all_organisms	415|415	COG:0763	A	0	269	146547	1175184	-13.54515514	0	0	COG:763_Lipid_A_disaccharide_synthetase
0000_all_organisms	415|415	COG:0764	A	128	534	146419	1174919	-9.240332155	0.193	1.745	COG:764_3-hydroxymyristoyl/3-hydroxydecanoyl-(acyl_carrier_protein)_dehydratases
0000_all_organisms	415|415	COG:0765	A	54	1513	146493	1173940	-27.53610701	0.034	0.311	COG:765_ABC-type_amino_acid_transport_system__permease_component
0000_all_organisms	415|415	COG:0766	A	5	502	146542	1174951	-18.57839607	0.01	0.089	COG:766_UDP-N-acetylglucosamine_enolpyruvyl_transferase
0000_all_organisms	415|415	COG:0767	A	21	523	146526	1174930	-8.735182177	0.039	0.348	COG:767_ABC-type_transport_system_involved_in_resistance_to_organic_solvents__permease_component
0000_all_organisms	415|415	COG:0768	A	5	983	146542	1174470	-41.68613278	0.005	0.046	COG:768_Cell_division_protein_FtsI/penicillin-binding_protein_2
0000_all_organisms	415|415	COG:0769	A	1	575	146546	1174878	-27.23882419	0.002	0.016	COG:769_UDP-N-acetylmuramyl_tripeptide_synthase
0000_all_organisms	415|415	COG:0770	A	2	424	146545	1175029	-18.2588484	0.005	0.042	COG:770_UDP-N-acetylmuramyl_pentapeptide_synthase
0000_all_organisms	415|415	COG:0771	A	2	390	146545	1175063	-16.72584215	0.005	0.046	COG:771_UDP-N-acetylmuramoylalanine-D-glutamate_ligase
0000_all_organisms	415|415	COG:0772	A	11	846	146536	1174607	-28.67778071	0.013	0.116	COG:772_Bacterial_cell_division_membrane_protein
0000_all_organisms	415|415	COG:0773	A	0	544	146547	1174909	-27.57024772	0	0	COG:773_UDP-N-acetylmuramate-alanine_ligase
0000_all_organisms	415|415	COG:0774	A	6	251	146541	1175202	-6.610833916	0.023	0.211	COG:774_UDP-3-O-acyl-N-acetylglucosamine_deacetylase
0000_all_organisms	415|415	COG:0775	A	23	455	146524	1174998	-5.73754891	0.048	0.434	COG:775_Nucleoside_phosphorylase
0000_all_organisms	415|415	COG:0776	A	800	368	145747	1175085	-300	0.685	6.207	COG:776_Bacterial_nucleoid_DNA-binding_protein
0000_all_organisms	415|415	COG:0777	A	20	396	146527	1175057	-4.987162775	0.048	0.434	COG:777_Acetyl-CoA_carboxylase_beta_subunit
0000_all_organisms	415|415	COG:0778	A	96	1250	146451	1174203	-5.879426069	0.071	0.643	COG:778_Nitroreductase
0000_all_organisms	415|415	COG:0781	A	126	280	146421	1175173	-26.67985371	0.31	2.801	COG:781_Transcription_termination_factor
0000_all_organisms	415|415	COG:0782	A	218	559	146329	1174894	-37.85078089	0.281	2.533	COG:782_Transcription_elongation_factor
0000_all_organisms	415|415	COG:0783	A	146	199	146401	1175254	-48.84163751	0.423	3.82	COG:783_DNA-binding_ferritin-like_protein_(oxidative_damage_protectant)
0000_all_organisms	415|415	COG:0786	A	0	116	146547	1175337	-5.701146924	0	0	COG:786_Na+/glutamate_symporter
0000_all_organisms	415|415	COG:0787	A	2	470	146545	1174983	-20.49894074	0.004	0.038	COG:787_Alanine_racemase
0000_all_organisms	415|415	COG:0788	A	10	272	146537	1175181	-5.180456064	0.035	0.32	COG:788_Formyltetrahydrofolate_hydrolase
0000_all_organisms	415|415	COG:0792	A	61	256	146486	1175197	-4.675717545	0.192	1.736	COG:792_Predicted_endonuclease_distantly_related_to_archaeal_Holliday_junction_resolvase
0000_all_organisms	415|415	COG:0793	A	8	703	146539	1174750	-24.93181414	0.011	0.101	COG:793_Periplasmic_protease
0000_all_organisms	415|415	COG:0794	A	11	306	146536	1175147	-5.815308569	0.035	0.313	COG:794_Predicted_sugar_phosphate_isomerase_involved_in_capsule_formation
0000_all_organisms	415|415	COG:0795	A	9	543	146538	1174910	-16.90308999	0.016	0.147	COG:795_Predicted_permeases
0000_all_organisms	415|415	COG:0796	A	7	357	146540	1175096	-10.31695296	0.019	0.173	COG:796_Glutamate_racemase
0000_all_organisms	415|415	COG:0799	A	176	202	146371	1175251	-66.38090667	0.466	4.204	COG:799_Uncharacterized_homolog_of_plant_Iojap_protein
0000_all_organisms	415|415	COG:0803	A	15	491	146532	1174962	-10.64975198	0.03	0.267	COG:803_ABC-type_metal_ion_transport_system__periplasmic_component/surface_adhesin
0000_all_organisms	415|415	COG:0804	A	2	180	146545	1175273	-6.485452247	0.011	0.099	COG:804_Urea_amidohydrolase_(urease)_alpha_subunit
0000_all_organisms	415|415	COG:0805	A	12	335	146535	1175118	-6.473660723	0.035	0.312	COG:805_Sec-independent_protein_secretion_pathway_component_TatC
0000_all_organisms	415|415	COG:0806	A	19	367	146528	1175086	-4.508638306	0.049	0.444	COG:806_RimM_protein__required_for_16S_rRNA_processing
0000_all_organisms	415|415	COG:0807	A	15	515	146532	1174938	-11.49757288	0.028	0.255	COG:807_GTP_cyclohydrolase_II
0000_all_organisms	415|415	COG:0809	A	6	354	146541	1175099	-10.97061622	0.017	0.15	COG:809_S-adenosylmethionine:tRNA-ribosyltransferase-isomerase_(queuine_synthetase)
0000_all_organisms	415|415	COG:0812	A	0	406	146547	1175047	-20.46470588	0	0	COG:812_UDP-N-acetylmuramate_dehydrogenase
0000_all_organisms	415|415	COG:0813	A	50	121	146497	1175332	-10.08565684	0.292	2.638	COG:813_Purine-nucleoside_phosphorylase
0000_all_organisms	415|415	COG:0814	A	14	288	146533	1175165	-3.974694135	0.046	0.418	COG:814_Amino_acid_permeases
0000_all_organisms	415|415	COG:0815	A	1	328	146546	1175125	-14.99139983	0.003	0.027	COG:815_Apolipoprotein_N-acyltransferase
0000_all_organisms	415|415	COG:0820	A	4	378	146543	1175075	-13.92445304	0.01	0.094	COG:820_Predicted_Fe-S-cluster_redox_enzyme
0000_all_organisms	415|415	COG:0821	A	8	350	146539	1175103	-9.412289035	0.022	0.202	COG:821_Enzyme_involved_in_the_deoxyxylulose_pathway_of_isoprenoid_biosynthesis
0000_all_organisms	415|415	COG:0822	A	183	269	146364	1175184	-57.40671393	0.405	3.656	COG:822_NifU_homolog_involved_in_Fe-S_cluster_formation
0000_all_organisms	415|415	COG:0823	A	5	605	146542	1174848	-23.44490555	0.008	0.074	COG:823_Periplasmic_component_of_the_Tol_biopolymer_transport_system
0000_all_organisms	415|415	COG:0825	A	7	351	146540	1175102	-10.1739252	0.02	0.176	COG:825_Acetyl-CoA_carboxylase_alpha_subunit
0000_all_organisms	415|415	COG:0826	A	6	504	146541	1174949	-17.79860288	0.012	0.106	COG:826_Collagenase_and_related_proteases
0000_all_organisms	415|415	COG:0827	A	5	170	146542	1175283	-4.01278077	0.029	0.258	COG:827_Adenine-specific_DNA_methylase
0000_all_organisms	415|415	COG:0828	A	22	3	146525	1175450	-17.80134291	0.88	7.94	COG:828_Ribosomal_protein_S21
0000_all_organisms	415|415	COG:0829	A	2	152	146545	1175301	-5.349692477	0.013	0.117	COG:829_Urease_accessory_protein_UreH
0000_all_organisms	415|415	COG:0830	A	3	155	146544	1175298	-4.679853714	0.019	0.171	COG:830_Urease_accessory_protein_UreF
0000_all_organisms	415|415	COG:0831	A	65	105	146482	1175348	-19.44733178	0.382	3.45	COG:831_Urea_amidohydrolase_(urease)_gamma_subunit
0000_all_organisms	415|415	COG:0832	A	60	109	146487	1175344	-16.22040351	0.355	3.204	COG:832_Urea_amidohydrolase_(urease)_beta_subunit
0000_all_organisms	415|415	COG:0833	A	2	168	146545	1175285	-6.005243055	0.012	0.106	COG:833_Amino_acid_transporters
0000_all_organisms	415|415	COG:0836	A	9	293	146538	1175160	-6.493494968	0.03	0.269	COG:836_Mannose-1-phosphate_guanylyltransferase
0000_all_organisms	415|415	COG:0837	A	3	157	146544	1175296	-4.66756154	0.019	0.169	COG:837_Glucokinase
0000_all_organisms	415|415	COG:0838	A	149	155	146398	1175298	-60.05650548	0.49	4.425	COG:838_NADH:ubiquinone_oxidoreductase_subunit_3_(chain_A)
0000_all_organisms	415|415	COG:0840	A	103	4492	146444	1170961	-114.7121983	0.022	0.202	COG:840_Methyl-accepting_chemotaxis_protein
0000_all_organisms	415|415	COG:0841	A	26	1829	146521	1173624	-59.66756154	0.014	0.126	COG:841_Cation/multidrug_efflux_pump
0000_all_organisms	415|415	COG:0842	A	25	1344	146522	1174109	-39	0.018	0.165	COG:842_ABC-type_multidrug_transport_system__permease_component
0000_all_organisms	415|415	COG:0845	A	38	3433	146509	1172020	-121.552842	0.011	0.099	COG:845_Membrane-fusion_protein
0000_all_organisms	415|415	COG:0846	A	6	362	146541	1175091	-11.27901426	0.016	0.147	COG:846_NAD-dependent_protein_deacetylases__SIR2_family
0000_all_organisms	415|415	COG:0847	A	35	785	146512	1174668	-11.33254705	0.043	0.385	COG:847_DNA_polymerase_III__epsilon_subunit_and_related_3'-5'_exonucleases
0000_all_organisms	415|415	COG:0848	A	258	538	146289	1174915	-57.57839607	0.324	2.927	COG:848_Biopolymer_transport_protein
0000_all_organisms	415|415	COG:0849	A	2	371	146545	1175082	-15.67571754	0.005	0.048	COG:849_Actin-like_ATPase_involved_in_cell_division
0000_all_organisms	415|415	COG:0851	A	110	77	146437	1175376	-55.18708664	0.588	5.31	COG:851_Septum_formation_topological_specificity_factor
0000_all_organisms	415|415	COG:0852	A	58	272	146489	1175181	-3.379863945	0.176	1.586	COG:852_NADH:ubiquinone_oxidoreductase_27_kD_subunit
0000_all_organisms	415|415	COG:0853	A	84	135	146463	1175318	-24.97469413	0.384	3.462	COG:853_Aspartate_1-decarboxylase
0000_all_organisms	415|415	COG:0854	A	7	231	146540	1175222	-5.1837587	0.029	0.265	COG:854_Pyridoxal_phosphate_biosynthesis_protein
0000_all_organisms	415|415	COG:0855	A	2	279	146545	1175174	-11.22548303	0.007	0.064	COG:855_Polyphosphate_kinase
0000_all_organisms	415|415	COG:0858	A	94	316	146453	1175137	-11.07007044	0.229	2.069	COG:858_Ribosome-binding_factor_A
0000_all_organisms	415|415	COG:0859	A	2	612	146545	1174841	-27.64206515	0.003	0.029	COG:859_ADP-heptose:LPS_heptosyltransferase
0000_all_organisms	415|415	COG:0860	A	10	608	146537	1174845	-18.92081875	0.016	0.146	COG:860_N-acetylmuramoyl-L-alanine_amidase
0000_all_organisms	415|415	COG:0861	A	30	568	146517	1174885	-6.521433504	0.05	0.452	COG:861_Membrane_protein_TerC__possibly_involved_in_tellurium_resistance
0000_all_organisms	415|415	COG:0863	A	17	384	146530	1175069	-5.838631998	0.042	0.382	COG:863_DNA_modification_methylase
0000_all_organisms	415|415	COG:0864	A	53	59	146494	1175394	-21.05601112	0.473	4.27	COG:864_Predicted_transcriptional_regulators_containing_the_CopG/Arc/MetJ_DNA-binding_domain_and_a_metal-binding_domain
0000_all_organisms	415|415	COG:1001	A	1	140	146546	1175313	-5.605548319	0.007	0.064	COG:1001_Adenine_deaminase
0000_all_organisms	415|415	COG:1002	A	10	231	146537	1175222	-3.716698771	0.041	0.374	COG:1002_Type_II_restriction_enzyme__methylase_subunits
0000_all_organisms	415|415	COG:1003	A	6	304	146541	1175149	-8.749579998	0.019	0.175	COG:1003_Glycine_cleavage_system_protein_P_(pyridoxal-binding)__C-terminal_domain
0000_all_organisms	415|415	COG:1004	A	4	401	146543	1175052	-14.91364017	0.01	0.089	COG:1004_Predicted_UDP-glucose_6-dehydrogenase
0000_all_organisms	415|415	COG:1006	A	54	149	146493	1175304	-9.117475462	0.266	2.4	COG:1006_Multisubunit_Na+/H+_antiporter__MnhC_subunit
0000_all_organisms	415|415	COG:1007	A	8	297	146539	1175156	-7.143875556	0.026	0.237	COG:1007_NADH:ubiquinone_oxidoreductase_subunit_2_(chain_N)
0000_all_organisms	415|415	COG:1008	A	10	378	146537	1175075	-9.179142011	0.026	0.232	COG:1008_NADH:ubiquinone_oxidoreductase_subunit_4_(chain_M)
0000_all_organisms	415|415	COG:1009	A	3	588	146544	1174865	-24.99567863	0.005	0.046	COG:1009_NADH:ubiquinone_oxidoreductase_subunit_5_(chain_L)/Multisubunit_Na+/H+_antiporter__MnhA_subunit
0000_all_organisms	415|415	COG:1010	A	2	163	146545	1175290	-5.847711656	0.012	0.109	COG:1010_Precorrin-3B_methylase
0000_all_organisms	415|415	COG:1011	A	34	916	146513	1174537	-16.27736608	0.036	0.323	COG:1011_Predicted_hydrolase_(HAD_superfamily)
0000_all_organisms	415|415	COG:1012	A	124	3511	146423	1171942	-63.95467702	0.034	0.307	COG:1012_NAD-dependent_aldehyde_dehydrogenases
0000_all_organisms	415|415	COG:1015	A	4	173	146543	1175280	-4.701146924	0.023	0.204	COG:1015_Phosphopentomutase
0000_all_organisms	415|415	COG:1018	A	35	877	146512	1174576	-14.38721614	0.038	0.346	COG:1018_Flavodoxin_reductases_(ferredoxin-NADPH_reductases)_family_1
0000_all_organisms	415|415	COG:1020	A	15	1180	146532	1174273	-40.13371266	0.013	0.113	COG:1020_Non-ribosomal_peptide_synthetase_modules_and_related_proteins
0000_all_organisms	415|415	COG:1021	A	0	105	146547	1175348	-5.164309429	0	0	COG:1021_Peptide_arylation_enzymes
0000_all_organisms	415|415	COG:1022	A	1	416	146546	1175037	-19.3635121	0.002	0.022	COG:1022_Long-chain_acyl-CoA_synthetases_(AMP-forming)
0000_all_organisms	415|415	COG:1024	A	88	2819	146459	1172634	-57.65560773	0.03	0.273	COG:1024_Enoyl-CoA_hydratase/carnithine_racemase
0000_all_organisms	415|415	COG:1025	A	0	73	146547	1175380	-3.54668166	0	0	COG:1025_Secreted/periplasmic_Zn-dependent_peptidases__insulinase-like
0000_all_organisms	415|415	COG:1028	A	422	8645	146125	1166808	-104.950782	0.047	0.418	COG:1028_Dehydrogenases_with_different_specificities_(related_to_short-chain_alcohol_dehydrogenases)
0000_all_organisms	415|415	COG:1032	A	8	740	146539	1174713	-26.77989191	0.011	0.096	COG:1032_Fe-S_oxidoreductase
0000_all_organisms	415|415	COG:1033	A	1	233	146546	1175220	-10.28819277	0.004	0.039	COG:1033_Predicted_exporters_of_the_RND_superfamily
0000_all_organisms	415|415	COG:1034	A	12	298	146535	1175155	-5.126679398	0.039	0.349	COG:1034_NADH_dehydrogenase/NADH:ubiquinone_oxidoreductase_75_kD_subunit_(chain_G)
0000_all_organisms	415|415	COG:1038	A	12	275	146535	1175178	-4.345823458	0.042	0.377	COG:1038_Pyruvate_carboxylase
0000_all_organisms	415|415	COG:1040	A	16	349	146531	1175104	-5.087777943	0.044	0.395	COG:1040_Predicted_amidophosphoribosyltransferases
0000_all_organisms	415|415	COG:1042	A	5	300	146542	1175153	-9.415668776	0.016	0.148	COG:1042_Acyl-CoA_synthetase_(NDP_forming)
0000_all_organisms	415|415	COG:1043	A	11	268	146536	1175185	-4.477555766	0.039	0.356	COG:1043_Acyl-[acyl_carrier_protein]--UDP-N-acetylglucosamine_O-acyltransferase
0000_all_organisms	415|415	COG:1044	A	6	315	146541	1175138	-9.217527376	0.019	0.169	COG:1044_UDP-3-O-[3-hydroxymyristoyl]_glucosamine_N-acyltransferase
0000_all_organisms	415|415	COG:1045	A	29	451	146518	1175002	-3.707743929	0.06	0.545	COG:1045_Serine_acetyltransferase
0000_all_organisms	415|415	COG:1047	A	132	211	146415	1175242	-38.86646109	0.385	3.474	COG:1047_FKBP-type_peptidyl-prolyl_cis-trans_isomerases_2
0000_all_organisms	415|415	COG:1049	A	37	130	146510	1175323	-4.448550002	0.222	1.999	COG:1049_Aconitase_B
0000_all_organisms	415|415	COG:1052	A	24	626	146523	1174827	-10.89279003	0.037	0.333	COG:1052_Lactate_dehydrogenase_and_related_dehydrogenases
0000_all_organisms	415|415	COG:1054	A	8	221	146539	1175232	-4.287350298	0.035	0.315	COG:1054_Predicted_sulfurtransferase
0000_all_organisms	415|415	COG:1055	A	9	354	146538	1175099	-8.832682665	0.025	0.224	COG:1055_Na+/H+_antiporter_NhaD_and_related_arsenite_permeases
0000_all_organisms	415|415	COG:1057	A	13	370	146534	1175083	-7.099086932	0.034	0.306	COG:1057_Nicotinic_acid_mononucleotide_adenylyltransferase
0000_all_organisms	415|415	COG:1058	A	0	273	146547	1175180	-13.7212464	0	0	COG:1058_Predicted_nucleotide-utilizing_enzyme_related_to_molybdopterin-biosynthesis_enzyme_MoeA
0000_all_organisms	415|415	COG:1060	A	3	295	146544	1175158	-10.86012091	0.01	0.091	COG:1060_Thiamine_biosynthesis_enzyme_ThiH_and_related_uncharacterized_enzymes
0000_all_organisms	415|415	COG:1061	A	3	402	146544	1175051	-16.12262865	0.007	0.067	COG:1061_DNA_or_RNA_helicases_of_superfamily_II
0000_all_organisms	415|415	COG:1063	A	38	1109	146509	1174344	-21.25649024	0.033	0.299	COG:1063_Threonine_dehydrogenase_and_related_Zn-dependent_dehydrogenases
0000_all_organisms	415|415	COG:1064	A	26	458	146521	1174995	-4.76700389	0.054	0.485	COG:1064_Zn-dependent_alcohol_dehydrogenases
0000_all_organisms	415|415	COG:1066	A	6	437	146541	1175016	-14.67571754	0.014	0.122	COG:1066_Predicted_ATP-dependent_serine_protease
0000_all_organisms	415|415	COG:1067	A	2	200	146545	1175253	-7.511449283	0.01	0.089	COG:1067_Predicted_ATP-dependent_protease
0000_all_organisms	415|415	COG:1069	A	1	91	146546	1175362	-3.407823243	0.011	0.098	COG:1069_Ribulose_kinase
0000_all_organisms	415|415	COG:1070	A	3	561	146544	1174892	-23.81530857	0.005	0.048	COG:1070_Sugar_(pentulose_and_hexulose)_kinases
0000_all_organisms	415|415	COG:1072	A	2	202	146545	1175251	-7.684029655	0.01	0.088	COG:1072_Panthothenate_kinase
0000_all_organisms	415|415	COG:1073	A	11	879	146536	1174574	-30.13371266	0.012	0.111	COG:1073_Hydrolases_of_the_alpha/beta_superfamily
0000_all_organisms	415|415	COG:1074	A	2	375	146545	1175078	-15.838632	0.005	0.048	COG:1074_ATP-dependent_exoDNAse_(exonuclease_V)_beta_subunit_(contains_helicase_and_exonuclease_domains)
0000_all_organisms	415|415	COG:1075	A	1	346	146546	1175107	-15.86646109	0.003	0.026	COG:1075_Predicted_acetyltransferases_and_hydrolases_with_the_alpha/beta_hydrolase_fold
0000_all_organisms	415|415	COG:1078	A	2	123	146545	1175330	-4.038104526	0.016	0.144	COG:1078_HD_superfamily_phosphohydrolases
0000_all_organisms	415|415	COG:1082	A	23	750	146524	1174703	-15.8827287	0.03	0.268	COG:1082_Sugar_phosphate_isomerases/epimerases
0000_all_organisms	415|415	COG:1085	A	2	134	146545	1175319	-4.527243551	0.015	0.133	COG:1085_Galactose-1-phosphate_uridylyltransferase
0000_all_organisms	415|415	COG:1086	A	15	353	146532	1175100	-5.591760035	0.041	0.368	COG:1086_Predicted_nucleoside-diphosphate_sugar_epimerases
0000_all_organisms	415|415	COG:1087	A	19	424	146528	1175029	-6.330683119	0.043	0.387	COG:1087_UDP-glucose_4-epimerase
0000_all_organisms	415|415	COG:1090	A	2	220	146545	1175233	-8.525783736	0.009	0.081	COG:1090_Predicted_nucleoside-diphosphate_sugar_epimerase
0000_all_organisms	415|415	COG:1091	A	10	349	146537	1175104	-8	0.028	0.251	COG:1091_dTDP-4-dehydrorhamnose_reductase
0000_all_organisms	415|415	COG:1092	A	3	405	146544	1175048	-16.0872467	0.007	0.066	COG:1092_Predicted_SAM-dependent_methyltransferases
0000_all_organisms	415|415	COG:1098	A	41	60	146506	1175393	-13.61439373	0.406	3.663	COG:1098_Predicted_RNA_binding_protein_(contains_ribosomal_protein_S1_domain)
0000_all_organisms	415|415	COG:1104	A	17	632	146530	1174821	-14.97469413	0.026	0.236	COG:1104_Cysteine_sulfinate_desulfinase/cysteine_desulfurase_and_related_enzymes
0000_all_organisms	415|415	COG:1105	A	3	265	146544	1175188	-9.554395797	0.011	0.101	COG:1105_Fructose-1-phosphate_kinase_and_related_fructose-6-phosphate_kinase_(PfkB)
0000_all_organisms	415|415	COG:1106	A	1	89	146546	1175364	-3.233587153	0.011	0.1	COG:1106_Predicted_ATPases
0000_all_organisms	415|415	COG:1108	A	23	581	146524	1174872	-9.869666232	0.038	0.343	COG:1108_ABC-type_Mn2+/Zn2+_transport_systems__permease_components
0000_all_organisms	415|415	COG:1109	A	16	948	146531	1174505	-28.95078198	0.017	0.15	COG:1109_Phosphomannomutase
0000_all_organisms	415|415	COG:1112	A	4	293	146543	1175160	-9.958607315	0.013	0.121	COG:1112_Superfamily_I_DNA_and_RNA_helicases_and_helicase_subunits
0000_all_organisms	415|415	COG:1113	A	6	526	146541	1174927	-18.78515615	0.011	0.102	COG:1113_Gamma-aminobutyrate_permease_and_related_permeases
0000_all_organisms	415|415	COG:1114	A	3	183	146544	1175270	-5.777283529	0.016	0.145	COG:1114_Branched-chain_amino_acid_permeases
0000_all_organisms	415|415	COG:1115	A	12	390	146535	1175063	-8.424812155	0.03	0.269	COG:1115_Na+/alanine_symporter
0000_all_organisms	415|415	COG:1116	A	16	1015	146531	1174438	-31.98716278	0.016	0.14	COG:1116_ABC-type_nitrate/sulfonate/bicarbonate_transport_system__ATPase_component
0000_all_organisms	415|415	COG:1118	A	5	259	146542	1175194	-7.677780705	0.019	0.171	COG:1118_ABC-type_sulfate/molybdate_transport_systems__ATPase_component
0000_all_organisms	415|415	COG:1119	A	0	150	146547	1175303	-7.262807357	0	0	COG:1119_ABC-type_molybdenum_transport_system__ATPase_component/photorepair_protein_PhrA
0000_all_organisms	415|415	COG:1120	A	12	727	146535	1174726	-22.4698003	0.016	0.146	COG:1120_ABC-type_cobalamin/Fe3+-siderophores_transport_systems__ATPase_components
0000_all_organisms	415|415	COG:1121	A	11	514	146536	1174939	-14.02410886	0.021	0.189	COG:1121_ABC-type_Mn/Zn_transport_systems__ATPase_component
0000_all_organisms	415|415	COG:1122	A	14	663	146533	1174790	-18.20065945	0.021	0.186	COG:1122_ABC-type_cobalt_transport_system__ATPase_component
0000_all_organisms	415|415	COG:1123	A	11	532	146536	1174921	-14.79860288	0.02	0.183	COG:1123_ATPase_components_of_various_ABC-type_transport_systems__contain_duplicated_ATPase
0000_all_organisms	415|415	COG:1124	A	0	115	146547	1175338	-5.474955193	0	0	COG:1124_ABC-type_dipeptide/oligopeptide/nickel_transport_system__ATPase_component
0000_all_organisms	415|415	COG:1125	A	3	237	146544	1175216	-8.221125528	0.013	0.113	COG:1125_ABC-type_proline/glycine_betaine_transport_systems__ATPase_components
0000_all_organisms	415|415	COG:1126	A	56	1119	146491	1174334	-13.65560773	0.048	0.43	COG:1126_ABC-type_polar_amino_acid_transport_system__ATPase_component
0000_all_organisms	415|415	COG:1127	A	9	389	146538	1175064	-10.34872199	0.023	0.204	COG:1127_ABC-type_transport_system_involved_in_resistance_to_organic_solvents__ATPase_component
0000_all_organisms	415|415	COG:1129	A	15	987	146532	1174466	-31.57511836	0.015	0.135	COG:1129_ABC-type_sugar_transport_system__ATPase_component
0000_all_organisms	415|415	COG:1131	A	42	2428	146505	1173025	-72.64589156	0.017	0.153	COG:1131_ABC-type_multidrug_transport_system__ATPase_component
0000_all_organisms	415|415	COG:1132	A	40	2603	146507	1172850	-82.00921731	0.015	0.136	COG:1132_ABC-type_multidrug_transport_system__ATPase_and_permease_components
0000_all_organisms	415|415	COG:1134	A	6	296	146541	1175157	-8.448550002	0.02	0.179	COG:1134_ABC-type_polysaccharide/polyol_phosphate_transport_system__ATPase_component
0000_all_organisms	415|415	COG:1135	A	6	314	146541	1175139	-9.232102384	0.019	0.169	COG:1135_ABC-type_metal_ion_transport_system__ATPase_component
0000_all_organisms	415|415	COG:1136	A	55	1787	146492	1173666	-37.19178903	0.03	0.269	COG:1136_ABC-type_antimicrobial_peptide_transport_system__ATPase_component
0000_all_organisms	415|415	COG:1137	A	5	284	146542	1175169	-8.785156152	0.017	0.156	COG:1137_ABC-type_(unclassified)_transport_system__ATPase_component
0000_all_organisms	415|415	COG:1138	A	1	238	146546	1175215	-10.45842076	0.004	0.038	COG:1138_Cytochrome_c_biogenesis_factor
0000_all_organisms	415|415	COG:1139	A	6	184	146541	1175269	-3.950781977	0.032	0.285	COG:1139_Uncharacterized_conserved_protein_containing_a_ferredoxin-like_domain
0000_all_organisms	415|415	COG:1141	A	43	31	146504	1175422	-21.79588002	0.581	5.243	COG:1141_Ferredoxin
0000_all_organisms	415|415	COG:1143	A	91	281	146456	1175172	-12.28567024	0.245	2.207	COG:1143_Formate_hydrogenlyase_subunit_6/NADH:ubiquinone_oxidoreductase_23_kD_subunit_(chain_I)
0000_all_organisms	415|415	COG:1144	A	31	18	146516	1175435	-17.43770714	0.633	5.708	COG:1144_Pyruvate:ferredoxin_oxidoreductase_and_related_2-oxoacid:ferredoxin_oxidoreductases__delta_subunit
0000_all_organisms	415|415	COG:1145	A	243	806	146304	1174647	-27.93930216	0.232	2.092	COG:1145_Ferredoxin
0000_all_organisms	415|415	COG:1146	A	248	210	146299	1175243	-111.8761484	0.541	4.891	COG:1146_Ferredoxin
0000_all_organisms	415|415	COG:1154	A	8	384	146539	1175069	-10.79317412	0.02	0.184	COG:1154_Deoxyxylulose-5-phosphate_synthase
0000_all_organisms	415|415	COG:1157	A	4	325	146543	1175128	-11.43770714	0.012	0.11	COG:1157_Flagellar_biosynthesis/type_III_secretory_pathway_ATPase
0000_all_organisms	415|415	COG:1159	A	11	423	146536	1175030	-10.41793664	0.025	0.229	COG:1159_GTPase
0000_all_organisms	415|415	COG:1160	A	5	517	146542	1174936	-19.43889862	0.01	0.086	COG:1160_Predicted_GTPases
0000_all_organisms	415|415	COG:1161	A	3	233	146544	1175220	-8.063486258	0.013	0.115	COG:1161_Predicted_GTPases
0000_all_organisms	415|415	COG:1162	A	5	362	146542	1175091	-12.15181088	0.014	0.123	COG:1162_Predicted_GTPases
0000_all_organisms	415|415	COG:1164	A	2	302	146545	1175151	-12.43533394	0.007	0.059	COG:1164_Oligoendopeptidase_F
0000_all_organisms	415|415	COG:1165	A	2	139	146545	1175314	-4.68613278	0.014	0.128	COG:1165_2-succinyl-6-hydroxy-2_4-cyclohexadiene-1-carboxylate_synthase
0000_all_organisms	415|415	COG:1167	A	6	1108	146541	1174345	-46.50863831	0.005	0.049	COG:1167_Transcriptional_regulators_containing_a_DNA-binding_HTH_domain_and_an_aminotransferase_domain_(MocR_family)_and_their_eukaryotic_orthologs
0000_all_organisms	415|415	COG:1168	A	0	176	146547	1175277	-8.732828272	0	0	COG:1168_Bifunctional_PLP-dependent_enzyme_with_beta-cystathionase_and_maltose_regulon_repressor_activities
0000_all_organisms	415|415	COG:1169	A	2	186	146545	1175267	-6.838631998	0.011	0.096	COG:1169_Isochorismate_synthase
0000_all_organisms	415|415	COG:1171	A	7	621	146540	1174832	-22.0867161	0.011	0.101	COG:1171_Threonine_dehydratase
0000_all_organisms	415|415	COG:1172	A	17	959	146530	1174494	-28.58169871	0.017	0.157	COG:1172_Ribose/xylose/arabinose/galactoside_ABC-type_transport_systems__permease_components
0000_all_organisms	415|415	COG:1173	A	30	1451	146517	1174002	-39.84466396	0.02	0.183	COG:1173_ABC-type_dipeptide/oligopeptide/nickel_transport_systems__permease_components
0000_all_organisms	415|415	COG:1174	A	14	367	146533	1175086	-6.528708289	0.037	0.331	COG:1174_ABC-type_proline/glycine_betaine_transport_systems__permease_component
0000_all_organisms	415|415	COG:1175	A	37	1384	146510	1174069	-32.29756946	0.026	0.235	COG:1175_ABC-type_sugar_transport_systems__permease_components
0000_all_organisms	415|415	COG:1176	A	15	555	146532	1174898	-13.10734897	0.026	0.237	COG:1176_ABC-type_spermidine/putrescine_transport_system__permease_component_I
0000_all_organisms	415|415	COG:1177	A	21	653	146526	1174800	-13.33913452	0.031	0.281	COG:1177_ABC-type_spermidine/putrescine_transport_system__permease_component_II
0000_all_organisms	415|415	COG:1178	A	1	430	146546	1175023	-20.0639892	0.002	0.021	COG:1178_ABC-type_Fe3+_transport_system__permease_component
0000_all_organisms	415|415	COG:1179	A	1	185	146546	1175268	-7.860120914	0.005	0.048	COG:1179_Dinucleotide-utilizing_enzymes_involved_in_molybdopterin_and_thiamine_biosynthesis_family_1
0000_all_organisms	415|415	COG:1180	A	9	364	146538	1175089	-9.289882635	0.024	0.218	COG:1180_Pyruvate-formate_lyase-activating_enzyme
0000_all_organisms	415|415	COG:1181	A	7	670	146540	1174783	-24.4271284	0.01	0.093	COG:1181_D-alanine-D-alanine_ligase_and_related_ATP-grasp_enzymes
0000_all_organisms	415|415	COG:1182	A	58	211	146489	1175242	-6.113509275	0.216	1.945	COG:1182_Acyl_carrier_protein_phosphodiesterase
0000_all_organisms	415|415	COG:1183	A	9	332	146538	1175121	-7.93930216	0.026	0.238	COG:1183_Phosphatidylserine_synthase
0000_all_organisms	415|415	COG:1185	A	102	323	146445	1175130	-13.27736608	0.24	2.166	COG:1185_Polyribonucleotide_nucleotidyltransferase_(polynucleotide_phosphorylase)
0000_all_organisms	415|415	COG:1187	A	21	857	146526	1174596	-21.32882716	0.024	0.216	COG:1187_16S_rRNA_uridine-516_pseudouridylate_synthase_and_related_pseudouridylate_synthases
0000_all_organisms	415|415	COG:1188	A	64	202	146483	1175251	-8.696803943	0.241	2.171	COG:1188_Ribosome-associated_heat_shock_protein_implicated_in_the_recycling_of_the_50S_subunit_(S4_paralog)
0000_all_organisms	415|415	COG:1189	A	3	237	146544	1175216	-8.221125528	0.013	0.113	COG:1189_Predicted_rRNA_methylase
0000_all_organisms	415|415	COG:1190	A	23	366	146524	1175087	-3.188424994	0.059	0.533	COG:1190_Lysyl-tRNA_synthetase_(class_II)
0000_all_organisms	415|415	COG:1191	A	37	563	146510	1174890	-4.294992041	0.062	0.556	COG:1191_DNA-directed_RNA_polymerase_specialized_sigma_subunit
0000_all_organisms	415|415	COG:1192	A	77	1248	146470	1174205	-10.39577395	0.058	0.524	COG:1192_ATPases_involved_in_chromosome_partitioning
0000_all_organisms	415|415	COG:1194	A	7	325	146540	1175128	-8.906578315	0.021	0.19	COG:1194_A/G-specific_DNA_glycosylase
0000_all_organisms	415|415	COG:1195	A	5	359	146542	1175094	-11.9788107	0.014	0.124	COG:1195_Recombinational_DNA_repair_ATPase_(RecF_pathway)
0000_all_organisms	415|415	COG:1196	A	42	637	146505	1174816	-4.769551079	0.062	0.558	COG:1196_Chromosome_segregation_ATPases
0000_all_organisms	415|415	COG:1197	A	10	436	146537	1175017	-11.58670024	0.022	0.202	COG:1197_Transcription-repair_coupling_factor_(superfamily_II_helicase)
0000_all_organisms	415|415	COG:1198	A	8	451	146539	1175002	-13.59345982	0.017	0.157	COG:1198_Primosomal_protein_N'_(replication_factor_Y)_-_superfamily_II_helicase
0000_all_organisms	415|415	COG:1199	A	1	392	146546	1175061	-18.13727247	0.003	0.023	COG:1199_Rad3-related_DNA_helicases
0000_all_organisms	415|415	COG:1200	A	7	404	146540	1175049	-12.36754271	0.017	0.154	COG:1200_RecG-like_helicase
0000_all_organisms	415|415	COG:1201	A	3	188	146544	1175265	-6.120330794	0.016	0.142	COG:1201_Lhr-like_helicases
0000_all_organisms	415|415	COG:1203	A	3	168	146544	1175285	-5.142667504	0.018	0.158	COG:1203_Predicted_helicases
0000_all_organisms	415|415	COG:1205	A	0	165	146547	1175288	-8.202040356	0	0	COG:1205_Distinct_helicase_family_with_a_unique_C-terminal_domain_including_a_metal-binding_cysteine_cluster
0000_all_organisms	415|415	COG:1206	A	3	150	146544	1175303	-4.346787486	0.02	0.177	COG:1206_NAD(FAD)-utilizing_enzyme_possibly_involved_in_translation
0000_all_organisms	415|415	COG:1207	A	5	406	146542	1175047	-14.09636748	0.012	0.11	COG:1207_N-acetylglucosamine-1-phosphate_uridyltransferase_(contains_nucleotidyltransferase_and_I-patch_acetyltransferase_domains)
0000_all_organisms	415|415	COG:1208	A	23	543	146524	1174910	-8.571865206	0.041	0.366	COG:1208_Nucleoside-diphosphate-sugar_pyrophosphorylase_involved_in_lipopolysaccharide_biosynthesis/translation_initiation_factor_2B__gamma/epsilon_subunits_(eIF-2Bgamma/eIF-2Bepsilon)
0000_all_organisms	415|415	COG:1209	A	13	363	146534	1175090	-6.982966661	0.035	0.312	COG:1209_dTDP-glucose_pyrophosphorylase
0000_all_organisms	415|415	COG:1211	A	12	371	146535	1175082	-7.718966633	0.031	0.283	COG:1211_4-diphosphocytidyl-2-methyl-D-erithritol_synthase
0000_all_organisms	415|415	COG:1212	A	9	256	146538	1175197	-5.080398976	0.034	0.306	COG:1212_CMP-2-keto-3-deoxyoctulosonic_acid_synthetase
0000_all_organisms	415|415	COG:1214	A	25	393	146522	1175060	-3.363512104	0.06	0.539	COG:1214_Inactive_homolog_of_metal-dependent_proteases__putative_molecular_chaperone
0000_all_organisms	415|415	COG:1215	A	4	656	146543	1174797	-27.10402527	0.006	0.055	COG:1215_Glycosyltransferases__probably_involved_in_cell_wall_biogenesis
0000_all_organisms	415|415	COG:1216	A	16	627	146531	1174826	-15.36957212	0.025	0.224	COG:1216_Predicted_glycosyltransferases
0000_all_organisms	415|415	COG:1217	A	119	285	146428	1175168	-23.079355	0.295	2.659	COG:1217_Predicted_membrane_GTPase_involved_in_stress_response
0000_all_organisms	415|415	COG:1218	A	6	237	146541	1175216	-6.000434512	0.025	0.223	COG:1218_3'-Phosphoadenosine_5'-phosphosulfate_(PAPS)_3'-phosphatase
0000_all_organisms	415|415	COG:1220	A	3	285	146544	1175168	-10.56383735	0.01	0.094	COG:1220_ATP-dependent_protease_HslVU_(ClpYQ)__ATPase_subunit
0000_all_organisms	415|415	COG:1221	A	1	242	146546	1175211	-10.627088	0.004	0.037	COG:1221_Transcriptional_regulators_containing_an_AAA-type_ATPase_domain_and_a_DNA-binding_domain
0000_all_organisms	415|415	COG:1225	A	137	470	146410	1174983	-15.08990945	0.226	2.037	COG:1225_Peroxiredoxin
0000_all_organisms	415|415	COG:1226	A	14	1036	146533	1174417	-34.55129368	0.013	0.12	COG:1226_Kef-type_K+_transport_systems__predicted_NAD-binding_component
0000_all_organisms	415|415	COG:1227	A	35	78	146512	1175375	-8	0.31	2.795	COG:1227_Inorganic_pyrophosphatase/exopolyphosphatase
0000_all_organisms	415|415	COG:1228	A	1	570	146546	1174883	-27.07987667	0.002	0.016	COG:1228_Imidazolonepropionase_and_related_amidohydrolases
0000_all_organisms	415|415	COG:1230	A	18	428	146529	1175025	-6.844663963	0.04	0.364	COG:1230_Co/Zn/Cd_efflux_system_component
0000_all_organisms	415|415	COG:1231	A	2	200	146545	1175253	-7.511449283	0.01	0.089	COG:1231_Monoamine_oxidase
0000_all_organisms	415|415	COG:1232	A	3	210	146544	1175243	-7.093664958	0.014	0.127	COG:1232_Protoporphyrinogen_oxidase
0000_all_organisms	415|415	COG:1233	A	5	428	146542	1175025	-15.28316228	0.012	0.104	COG:1233_Phytoene_dehydrogenase_and_related_proteins
0000_all_organisms	415|415	COG:1234	A	3	354	146544	1175099	-13.74232143	0.008	0.076	COG:1234_Metal-dependent_hydrolases_of_the_beta-lactamase_superfamily_III
0000_all_organisms	415|415	COG:1235	A	11	385	146536	1175068	-8.779891912	0.028	0.251	COG:1235_Metal-dependent_hydrolases_of_the_beta-lactamase_superfamily_I
0000_all_organisms	415|415	COG:1236	A	2	234	146545	1175219	-8.995678626	0.008	0.076	COG:1236_Predicted_exonuclease_of_the_beta-lactamase_fold_involved_in_RNA_processing
0000_all_organisms	415|415	COG:1240	A	1	111	146546	1175342	-4.245651664	0.009	0.081	COG:1240_Mg-chelatase_subunit_ChlD
0000_all_organisms	415|415	COG:1242	A	1	115	146546	1175338	-4.410050399	0.009	0.078	COG:1242_Predicted_Fe-S_oxidoreductase
0000_all_organisms	415|415	COG:1250	A	49	799	146498	1174654	-6.896196279	0.058	0.521	COG:1250_3-hydroxyacyl-CoA_dehydrogenase
0000_all_organisms	415|415	COG:1251	A	7	303	146540	1175150	-7.991399828	0.023	0.204	COG:1251_NAD(P)H-nitrite_reductase
0000_all_organisms	415|415	COG:1252	A	28	471	146519	1174982	-4.49757288	0.056	0.506	COG:1252_NADH_dehydrogenase__FAD-containing_subunit
0000_all_organisms	415|415	COG:1253	A	7	793	146540	1174660	-30.2915791	0.009	0.079	COG:1253_Hemolysins_and_related_proteins_containing_CBS_domains
0000_all_organisms	415|415	COG:1254	A	88	142	146459	1175311	-26.02779716	0.383	3.453	COG:1254_Acylphosphatases
0000_all_organisms	415|415	COG:1256	A	3	250	146544	1175203	-8.899629455	0.012	0.107	COG:1256_Flagellar_hook-associated_protein
0000_all_organisms	415|415	COG:1259	A	29	80	146518	1175373	-5.081445469	0.266	2.4	COG:1259_Uncharacterized_conserved_protein
0000_all_organisms	415|415	COG:1260	A	30	50	146517	1175403	-9.165579296	0.375	3.383	COG:1260_Myo-inositol-1-phosphate_synthase
0000_all_organisms	415|415	COG:1262	A	19	550	146528	1174903	-10.69036983	0.033	0.301	COG:1262_Uncharacterized_conserved_protein
0000_all_organisms	415|415	COG:1266	A	34	722	146513	1174731	-9.742321425	0.045	0.406	COG:1266_Predicted_metal-dependent_membrane_protease
0000_all_organisms	415|415	COG:1268	A	49	181	146498	1175272	-5.133122186	0.213	1.922	COG:1268_Uncharacterized_conserved_protein
0000_all_organisms	415|415	COG:1270	A	0	273	146547	1175180	-13.7212464	0	0	COG:1270_Cobalamin_biosynthesis_protein_CobD/CbiB
0000_all_organisms	415|415	COG:1271	A	6	417	146541	1175036	-13.87614836	0.014	0.128	COG:1271_Cytochrome_bd-type_quinol_oxidase__subunit_1
0000_all_organisms	415|415	COG:1272	A	13	251	146534	1175202	-3.111820506	0.049	0.444	COG:1272_Predicted_membrane_protein__hemolysin_III_homolog
0000_all_organisms	415|415	COG:1273	A	3	149	146544	1175304	-4.358525889	0.02	0.178	COG:1273_Uncharacterized_conserved_protein
0000_all_organisms	415|415	COG:1275	A	4	141	146543	1175312	-3.329754147	0.028	0.249	COG:1275_Tellurite_resistance_protein_and_related_permeases
0000_all_organisms	415|415	COG:1276	A	2	107	146545	1175346	-3.218963061	0.018	0.166	COG:1276_Putative_copper_export_protein
0000_all_organisms	415|415	COG:1277	A	7	352	146540	1175101	-10.17263073	0.019	0.176	COG:1277_ABC-type_transport_system_involved_in_multi-copper_enzyme_maturation__permease_component
0000_all_organisms	415|415	COG:1278	A	125	185	146422	1175268	-39.32697909	0.403	3.64	COG:1278_Cold_shock_proteins
0000_all_organisms	415|415	COG:1280	A	47	1170	146500	1174283	-18.89619628	0.039	0.348	COG:1280_Putative_threonine_efflux_protein
0000_all_organisms	415|415	COG:1281	A	1	270	146546	1175183	-12.01999663	0.004	0.033	COG:1281_Disulfide_bond_chaperones_of_the_HSP33_family
0000_all_organisms	415|415	COG:1282	A	11	236	146536	1175217	-3.460923901	0.045	0.402	COG:1282_NAD/NADP_transhydrogenase_beta_subunit
0000_all_organisms	415|415	COG:1283	A	1	200	146546	1175253	-8.540607512	0.005	0.045	COG:1283_Na+/phosphate_symporter
0000_all_organisms	415|415	COG:1284	A	15	343	146532	1175110	-5.345823458	0.042	0.378	COG:1284_Uncharacterized_conserved_protein
0000_all_organisms	415|415	COG:1285	A	8	285	146539	1175168	-6.709965389	0.027	0.246	COG:1285_Uncharacterized_membrane_protein
0000_all_organisms	415|415	COG:1289	A	2	438	146545	1175015	-18.95078198	0.005	0.041	COG:1289_Predicted_membrane_protein
0000_all_organisms	415|415	COG:1290	A	89	233	146458	1175220	-15.54668166	0.276	2.494	COG:1290_Cytochrome_b_subunit_of_the_bc_complex
0000_all_organisms	415|415	COG:1291	A	18	321	146529	1175132	-3.453457337	0.053	0.479	COG:1291_Flagellar_motor_component
0000_all_organisms	415|415	COG:1292	A	2	349	146545	1175104	-14.65757732	0.006	0.051	COG:1292_Choline-glycine_betaine_transporter
0000_all_organisms	415|415	COG:1293	A	2	132	146545	1175321	-4.356547324	0.015	0.135	COG:1293_Predicted_RNA-binding_protein_homologous_to_eukaryotic_snRNP
0000_all_organisms	415|415	COG:1294	A	13	404	146534	1175049	-8.512861625	0.031	0.281	COG:1294_Cytochrome_bd-type_quinol_oxidase__subunit_2
0000_all_organisms	415|415	COG:1295	A	2	522	146545	1174931	-23.1123827	0.004	0.034	COG:1295_Predicted_membrane_protein
0000_all_organisms	415|415	COG:1296	A	6	261	146541	1175192	-7.070581074	0.022	0.203	COG:1296_Predicted_branched-chain_amino_acid_permease_(azaleucine_resistance)
0000_all_organisms	415|415	COG:1297	A	0	78	146547	1175375	-3.721246399	0	0	COG:1297_Predicted_membrane_protein
0000_all_organisms	415|415	COG:1298	A	3	253	146544	1175200	-9.067019178	0.012	0.106	COG:1298_Flagellar_biosynthesis_pathway__component_FlhA
0000_all_organisms	415|415	COG:1299	A	13	263	146534	1175190	-3.465973894	0.047	0.425	COG:1299_Phosphotransferase_system__fructose-specific_IIC_component
0000_all_organisms	415|415	COG:1301	A	10	632	146537	1174821	-20.04672366	0.016	0.14	COG:1301_Na+/H+-dicarboxylate_symporters
0000_all_organisms	415|415	COG:1302	A	80	157	146467	1175296	-19.76700389	0.338	3.046	COG:1302_Uncharacterized_protein_conserved_in_bacteria
0000_all_organisms	415|415	COG:1304	A	6	420	146541	1175033	-13.84771166	0.014	0.127	COG:1304_L-lactate_dehydrogenase_(FMN-dependent)_and_related_alpha-hydroxy_acid_dehydrogenases
0000_all_organisms	415|415	COG:1305	A	12	686	146535	1174767	-20.73992861	0.017	0.155	COG:1305_Transglutaminase-like_enzymes__putative_cysteine_proteases
0000_all_organisms	415|415	COG:1307	A	5	341	146542	1175112	-11.16749109	0.014	0.13	COG:1307_Uncharacterized_protein_conserved_in_bacteria
0000_all_organisms	415|415	COG:1309	A	313	6715	146234	1168738	-87.32697909	0.045	0.4	COG:1309_Transcriptional_regulator
0000_all_organisms	415|415	COG:1314	A	133	66	146414	1175387	-76.7212464	0.668	6.034	COG:1314_Preprotein_translocase_subunit_SecG
0000_all_organisms	415|415	COG:1315	A	1	102	146546	1175351	-3.91721463	0.01	0.088	COG:1315_Predicted_polymerase__most_proteins_contain_PALM_domain__HD_hydrolase_domain_and_Zn-ribbon_domain
0000_all_organisms	415|415	COG:1316	A	7	402	146540	1175051	-12.37778598	0.017	0.154	COG:1316_Transcriptional_regulator
0000_all_organisms	415|415	COG:1319	A	4	307	146543	1175146	-10.61618463	0.013	0.116	COG:1319_Aerobic-type_carbon_monoxide_dehydrogenase__middle_subunit_CoxM/CutM_homologs
0000_all_organisms	415|415	COG:1320	A	51	133	146496	1175320	-9.356547324	0.277	2.501	COG:1320_Multisubunit_Na+/H+_antiporter__MnhG_subunit
0000_all_organisms	415|415	COG:1322	A	0	265	146547	1175188	-13.14327111	0	0	COG:1322_Uncharacterized_protein_conserved_in_bacteria
0000_all_organisms	415|415	COG:1324	A	70	99	146477	1175354	-23.25963731	0.414	3.738	COG:1324_Uncharacterized_protein_involved_in_tolerance_to_divalent_cations
0000_all_organisms	415|415	COG:1327	A	66	264	146481	1175189	-5.603800653	0.2	1.805	COG:1327_Predicted_transcriptional_regulator__consists_of_a_Zn-ribbon_and_ATP-cone_domains
0000_all_organisms	415|415	COG:1328	A	8	194	146539	1175259	-3.342944147	0.04	0.357	COG:1328_Oxygen-sensitive_ribonucleoside-triphosphate_reductase
0000_all_organisms	415|415	COG:1329	A	74	90	146473	1175363	-27.39040559	0.451	4.072	COG:1329_Transcriptional_regulators__similar_to_M._xanthus_CarD
0000_all_organisms	415|415	COG:1330	A	1	149	146546	1175304	-6.139063379	0.007	0.06	COG:1330_Exonuclease_V_gamma_subunit
0000_all_organisms	415|415	COG:1333	A	0	162	146547	1175291	-8.019542108	0	0	COG:1333_ResB_protein_required_for_cytochrome_c_biosynthesis
0000_all_organisms	415|415	COG:1334	A	31	84	146516	1175369	-5.701146924	0.27	2.432	COG:1334_Uncharacterized_flagellar_protein_FlaG
0000_all_organisms	415|415	COG:1343	A	93	40	146454	1175413	-56.66958623	0.699	6.311	COG:1343_Uncharacterized_protein_predicted_to_be_involved_in_DNA_repair
0000_all_organisms	415|415	COG:1344	A	261	450	146286	1175003	-70.75202673	0.367	3.316	COG:1344_Flagellin_and_related_hook-associated_proteins
0000_all_organisms	415|415	COG:1345	A	2	213	146545	1175240	-8.188424994	0.009	0.084	COG:1345_Flagellar_capping_protein
0000_all_organisms	415|415	COG:1346	A	10	213	146537	1175240	-3.075204004	0.045	0.404	COG:1346_Putative_effector_of_murein_hydrolase
0000_all_organisms	415|415	COG:1347	A	41	51	146506	1175402	-15.31875876	0.446	4.021	COG:1347_Na+-transporting_NADH:ubiquinone_oxidoreductase__subunit_NqrD
0000_all_organisms	415|415	COG:1348	A	44	104	146503	1175349	-9.223298816	0.297	2.682	COG:1348_Nitrogenase_subunit_NifH_(ATPase)
0000_all_organisms	415|415	COG:1349	A	13	823	146534	1174630	-25.93554201	0.016	0.14	COG:1349_Transcriptional_regulators_of_sugar_metabolism
0000_all_organisms	415|415	COG:1352	A	3	509	146544	1174944	-21.23807216	0.006	0.053	COG:1352_Methylase_of_chemotaxis_methyl-accepting_proteins
0000_all_organisms	415|415	COG:1354	A	3	300	146544	1175153	-11.22841252	0.01	0.089	COG:1354_Uncharacterized_conserved_protein
0000_all_organisms	415|415	COG:1355	A	0	68	146547	1175385	-3.171340103	0	0	COG:1355_Predicted_dioxygenase
0000_all_organisms	415|415	COG:1359	A	180	254	146367	1175199	-58.36855623	0.415	3.745	COG:1359_Uncharacterized_conserved_protein
0000_all_organisms	415|415	COG:1360	A	17	504	146530	1174949	-9.943095149	0.033	0.294	COG:1360_Flagellar_motor_protein
0000_all_organisms	415|415	COG:1362	A	0	93	146547	1175360	-4.424812155	0	0	COG:1362_Aspartyl_aminopeptidase
0000_all_organisms	415|415	COG:1363	A	5	240	146542	1175213	-6.896196279	0.02	0.184	COG:1363_Cellulase_M_and_related_proteins
0000_all_organisms	415|415	COG:1364	A	7	270	146540	1175183	-6.630784143	0.025	0.228	COG:1364_N-acetylglutamate_synthase_(N-acetylornithine_aminotransferase)
0000_all_organisms	415|415	COG:1366	A	230	658	146317	1174795	-33.95078198	0.259	2.339	COG:1366_Anti-anti-sigma_regulatory_factor_(antagonist_of_anti-sigma_factor)
0000_all_organisms	415|415	COG:1368	A	1	323	146546	1175130	-14.62893214	0.003	0.028	COG:1368_Phosphoglycerol_transferase_and_related_proteins__alkaline_phosphatase_superfamily
0000_all_organisms	415|415	COG:1371	A	13	23	146534	1175430	-4.131355562	0.361	3.258	COG:1371_Uncharacterized_conserved_protein
0000_all_organisms	415|415	COG:1372	A	0	128	146547	1175325	-6.217527376	0	0	COG:1372_Intein/homing_endonuclease
0000_all_organisms	415|415	COG:1376	A	55	750	146492	1174703	-4.202732459	0.068	0.616	COG:1376_Uncharacterized_protein_conserved_in_bacteria
0000_all_organisms	415|415	COG:1377	A	5	282	146542	1175171	-8.617982957	0.017	0.157	COG:1377_Flagellar_biosynthesis_pathway__component_FlhB
0000_all_organisms	415|415	COG:1380	A	49	153	146498	1175300	-6.924453039	0.243	2.189	COG:1380_Putative_effector_of_murein_hydrolase_LrgA
0000_all_organisms	415|415	COG:1381	A	2	357	146545	1175096	-14.98716278	0.006	0.05	COG:1381_Recombinational_DNA_repair_protein_(RecF_pathway)
0000_all_organisms	415|415	COG:1385	A	13	407	146534	1175046	-8.49757288	0.031	0.279	COG:1385_Uncharacterized_protein_conserved_in_bacteria
0000_all_organisms	415|415	COG:1386	A	17	300	146530	1175153	-3.209011525	0.054	0.484	COG:1386_Predicted_transcriptional_regulator_containing_the_HTH_domain
0000_all_organisms	415|415	COG:1387	A	3	270	146544	1175183	-9.692503962	0.011	0.099	COG:1387_Histidinol_phosphatase_and_related_hydrolases_of_the_PHP_family
0000_all_organisms	415|415	COG:1391	A	1	224	146546	1175229	-9.761953897	0.004	0.04	COG:1391_Glutamine_synthetase_adenylyltransferase
0000_all_organisms	415|415	COG:1393	A	181	410	146366	1175043	-37.02319166	0.306	2.765	COG:1393_Arsenate_reductase_and_related_proteins__glutaredoxin_family
0000_all_organisms	415|415	COG:1396	A	794	3132	145753	1172321	-61.36151074	0.202	1.829	COG:1396_Predicted_transcriptional_regulators
0000_all_organisms	415|415	COG:1397	A	4	167	146543	1175286	-4.382999659	0.023	0.211	COG:1397_ADP-ribosylglycohydrolase
0000_all_organisms	415|415	COG:1398	A	2	205	146545	1175248	-7.657577319	0.01	0.087	COG:1398_Fatty-acid_desaturase
0000_all_organisms	415|415	COG:1399	A	53	234	146494	1175219	-3.66756154	0.185	1.666	COG:1399_Predicted_metal-binding__possibly_nucleic_acid-binding_protein
0000_all_organisms	415|415	COG:1401	A	0	106	146547	1175347	-5.15864053	0	0	COG:1401_GTPase_subunit_of_restriction_endonuclease
0000_all_organisms	415|415	COG:1402	A	4	161	146543	1175292	-4.246416941	0.024	0.219	COG:1402_Uncharacterized_protein__putative_amidase
0000_all_organisms	415|415	COG:1403	A	128	550	146419	1174903	-8.659555885	0.189	1.704	COG:1403_Restriction_endonuclease
0000_all_organisms	415|415	COG:1404	A	27	959	146520	1174494	-21.75448733	0.027	0.247	COG:1404_Subtilisin-like_serine_proteases
0000_all_organisms	415|415	COG:1406	A	27	66	146520	1175387	-5.721246399	0.29	2.619	COG:1406_Predicted_inhibitor_of_MCP_methylation__homolog_of_CheC
0000_all_organisms	415|415	COG:1407	A	0	69	146547	1175384	-3.149966742	0	0	COG:1407_Predicted_ICC-like_phosphoesterases
0000_all_organisms	415|415	COG:1408	A	1	285	146546	1175168	-12.69897	0.003	0.032	COG:1408_Predicted_phosphohydrolases
0000_all_organisms	415|415	COG:1409	A	12	680	146535	1174773	-20.40782324	0.017	0.156	COG:1409_Predicted_phosphohydrolases
0000_all_organisms	415|415	COG:1410	A	8	337	146539	1175116	-8.795880017	0.023	0.209	COG:1410_Methionine_synthase_I__cobalamin-binding_domain
0000_all_organisms	415|415	COG:1413	A	16	430	146531	1175023	-7.809668302	0.036	0.324	COG:1413_FOG:_HEAT_repeat
0000_all_organisms	415|415	COG:1414	A	15	1360	146532	1174093	-48.55284197	0.011	0.098	COG:1414_Transcriptional_regulator
0000_all_organisms	415|415	COG:1418	A	16	392	146531	1175061	-6.485452247	0.039	0.354	COG:1418_Predicted_HD_superfamily_hydrolase
0000_all_organisms	415|415	COG:1419	A	1	163	146546	1175290	-6.826813732	0.006	0.055	COG:1419_Flagellar_GTP-binding_protein
0000_all_organisms	415|415	COG:1420	A	5	287	146542	1175166	-8.756961951	0.017	0.154	COG:1420_Transcriptional_regulator_of_heat_shock_gene
0000_all_organisms	415|415	COG:1429	A	4	193	146543	1175260	-5.458420756	0.02	0.183	COG:1429_Cobalamin_biosynthesis_protein_CobN_and_related_Mg-chelatases
0000_all_organisms	415|415	COG:1433	A	49	75	146498	1175378	-15.54821356	0.395	3.566	COG:1433_Uncharacterized_conserved_protein
0000_all_organisms	415|415	COG:1434	A	13	479	146534	1174974	-11.3990271	0.026	0.238	COG:1434_Uncharacterized_conserved_protein
0000_all_organisms	415|415	COG:1436	A	8	10	146539	1175443	-3.448550002	0.444	4.009	COG:1436_Archaeal/vacuolar-type_H+-ATPase_subunit_F
0000_all_organisms	415|415	COG:1440	A	78	97	146469	1175356	-28.37986395	0.446	4.022	COG:1440_Phosphotransferase_system_cellobiose-specific_component_IIB
0000_all_organisms	415|415	COG:1442	A	2	123	146545	1175330	-4.038104526	0.016	0.144	COG:1442_Lipopolysaccharide_biosynthesis_proteins__LPS:glycosyltransferases
0000_all_organisms	415|415	COG:1446	A	2	133	146545	1175320	-4.342944147	0.015	0.134	COG:1446_Asparaginase
0000_all_organisms	415|415	COG:1447	A	54	114	146493	1175339	-12.64016452	0.321	2.9	COG:1447_Phosphotransferase_system_cellobiose-specific_component_IIA
0000_all_organisms	415|415	COG:1449	A	0	78	146547	1175375	-3.721246399	0	0	COG:1449_Alpha-amylase/alpha-mannosidase
0000_all_organisms	415|415	COG:1450	A	6	329	146541	1175124	-9.8569852	0.018	0.162	COG:1450_Type_II_secretory_pathway__component_PulD
0000_all_organisms	415|415	COG:1452	A	0	260	146547	1175193	-13.00130484	0	0	COG:1452_Organic_solvent_tolerance_protein_OstA
0000_all_organisms	415|415	COG:1453	A	0	91	146547	1175362	-4.446116973	0	0	COG:1453_Predicted_oxidoreductases_of_the_aldo/keto_reductase_family
0000_all_organisms	415|415	COG:1457	A	4	185	146543	1175268	-5.156767222	0.021	0.191	COG:1457_Purine-cytosine_permease_and_related_proteins
0000_all_organisms	415|415	COG:1459	A	7	504	146540	1174949	-16.87614836	0.014	0.124	COG:1459_Type_II_secretory_pathway__component_PulF
0000_all_organisms	415|415	COG:1461	A	3	126	146544	1175327	-3.427128398	0.023	0.21	COG:1461_Predicted_kinase_related_to_dihydroxyacetone_kinase
0000_all_organisms	415|415	COG:1463	A	36	826	146511	1174627	-12.33254705	0.042	0.377	COG:1463_ABC-type_transport_system_involved_in_resistance_to_organic_solvents__periplasmic_component
0000_all_organisms	415|415	COG:1464	A	75	341	146472	1175112	-4.524328812	0.18	1.627	COG:1464_ABC-type_metal_ion_transport_system__periplasmic_component/surface_antigen
0000_all_organisms	415|415	COG:1466	A	1	388	146546	1175065	-17.9625735	0.003	0.023	COG:1466_DNA_polymerase_III__delta_subunit
0000_all_organisms	415|415	COG:1469	A	1	103	146546	1175350	-3.913640169	0.01	0.087	COG:1469_Uncharacterized_conserved_protein
0000_all_organisms	415|415	COG:1472	A	6	673	146541	1174780	-25.60380065	0.009	0.08	COG:1472_Beta-glucosidase-related_glycosidases
0000_all_organisms	415|415	COG:1473	A	4	709	146543	1174744	-29.66958623	0.006	0.051	COG:1473_Metal-dependent_amidase/aminoacylase/carboxypeptidase
0000_all_organisms	415|415	COG:1475	A	54	955	146493	1174498	-9.560667306	0.054	0.483	COG:1475_Predicted_transcriptional_regulators
0000_all_organisms	415|415	COG:1476	A	37	80	146510	1175373	-8.692503962	0.316	2.853	COG:1476_Predicted_transcriptional_regulators
0000_all_organisms	415|415	COG:1477	A	3	348	146544	1175105	-13.38615818	0.009	0.077	COG:1477_Membrane-associated_lipoprotein_involved_in_thiamine_biosynthesis
0000_all_organisms	415|415	COG:1480	A	0	100	146547	1175353	-4.785156152	0	0	COG:1480_Predicted_membrane-associated_HD_superfamily_hydrolase
0000_all_organisms	415|415	COG:1481	A	3	129	146544	1175324	-3.581698709	0.023	0.205	COG:1481_Uncharacterized_protein_conserved_in_bacteria
0000_all_organisms	415|415	COG:1482	A	4	201	146543	1175252	-5.950781977	0.02	0.176	COG:1482_Phosphomannose_isomerase
0000_all_organisms	415|415	COG:1484	A	60	846	146487	1174607	-5.201349355	0.066	0.597	COG:1484_DNA_replication_protein
0000_all_organisms	415|415	COG:1485	A	0	240	146547	1175213	-11.91721463	0	0	COG:1485_Predicted_ATPase
0000_all_organisms	415|415	COG:1487	A	82	286	146465	1175167	-9.150580586	0.223	2.011	COG:1487_Predicted_nucleic_acid-binding_protein__contains_PIN_domain
0000_all_organisms	415|415	COG:1488	A	4	354	146543	1175099	-12.75696195	0.011	0.101	COG:1488_Nicotinic_acid_phosphoribosyltransferase
0000_all_organisms	415|415	COG:1489	A	2	150	146545	1175303	-5.177831921	0.013	0.119	COG:1489_DNA-binding_protein__stimulates_sugar_fermentation
0000_all_organisms	415|415	COG:1492	A	1	226	146546	1175227	-9.93930216	0.004	0.04	COG:1492_Cobyric_acid_synthase
0000_all_organisms	415|415	COG:1493	A	7	214	146540	1175239	-4.450996738	0.032	0.286	COG:1493_Serine_kinase_of_the_HPr_protein__regulates_carbohydrate_metabolism
0000_all_organisms	415|415	COG:1496	A	11	328	146536	1175125	-6.651695137	0.032	0.293	COG:1496_Uncharacterized_conserved_protein
0000_all_organisms	415|415	COG:1501	A	3	193	146544	1175260	-6.273272791	0.015	0.138	COG:1501_Alpha-glucosidases__family_31_of_glycosyl_hydrolases
0000_all_organisms	415|415	COG:1502	A	22	897	146525	1174556	-22.43179828	0.024	0.216	COG:1502_Phosphatidylserine/phosphatidylglycerophosphate/cardiolipin_synthases_and_related_enzymes
0000_all_organisms	415|415	COG:1505	A	3	135	146544	1175318	-3.725842151	0.022	0.196	COG:1505_Serine_proteases_of_the_peptidase_family_S9A
0000_all_organisms	415|415	COG:1506	A	7	639	146540	1174814	-23.11690664	0.011	0.098	COG:1506_Dipeptidyl_aminopeptidases/acylaminoacyl-peptidases
0000_all_organisms	415|415	COG:1508	A	0	281	146547	1175172	-14.06651271	0	0	COG:1508_DNA-directed_RNA_polymerase_specialized_sigma_subunit__sigma54_homolog
0000_all_organisms	415|415	COG:1509	A	6	204	146541	1175249	-4.663540266	0.029	0.258	COG:1509_Lysine_2_3-aminomutase
0000_all_organisms	415|415	COG:1512	A	2	190	146545	1175263	-7	0.01	0.094	COG:1512_Beta-propeller_domains_of_methanol_dehydrogenase_type
0000_all_organisms	415|415	COG:1516	A	71	139	146476	1175314	-17.68824614	0.338	3.051	COG:1516_Flagellin-specific_chaperone_FliS
0000_all_organisms	415|415	COG:1518	A	9	215	146538	1175238	-3.591760035	0.04	0.362	COG:1518_Uncharacterized_protein_predicted_to_be_involved_in_DNA_repair
0000_all_organisms	415|415	COG:1519	A	0	245	146547	1175208	-12.29929628	0	0	COG:1519_3-deoxy-D-manno-octulosonic-acid_transferase
0000_all_organisms	415|415	COG:1520	A	6	354	146541	1175099	-10.97061622	0.017	0.15	COG:1520_FOG:_WD40-like_repeat
0000_all_organisms	415|415	COG:1521	A	7	253	146540	1175200	-6.061980903	0.027	0.243	COG:1521_Putative_transcriptional_regulator__homolog_of_Bvg_accessory_factor
0000_all_organisms	415|415	COG:1523	A	3	342	146544	1175111	-13.24641694	0.009	0.078	COG:1523_Type_II_secretory_pathway__pullulanase_PulA_and_related_glycosidases
0000_all_organisms	415|415	COG:1524	A	3	212	146544	1175241	-7.07109231	0.014	0.126	COG:1524_Uncharacterized_proteins_of_the_AP_superfamily
0000_all_organisms	415|415	COG:1526	A	1	286	146546	1175167	-12.89962945	0.003	0.031	COG:1526_Uncharacterized_protein_required_for_formate_dehydrogenase_activity
0000_all_organisms	415|415	COG:1528	A	66	107	146481	1175346	-19.6716204	0.382	3.443	COG:1528_Ferritin-like_protein
0000_all_organisms	415|415	COG:1529	A	8	595	146539	1174858	-20.02319166	0.013	0.12	COG:1529_Aerobic-type_carbon_monoxide_dehydrogenase__large_subunit_CoxL/CutL_homologs
0000_all_organisms	415|415	COG:1530	A	6	492	146541	1174961	-17.10734897	0.012	0.109	COG:1530_Ribonucleases_G_and_E
0000_all_organisms	415|415	COG:1533	A	2	212	146545	1175241	-7.995678626	0.009	0.084	COG:1533_DNA_repair_photolyase
0000_all_organisms	415|415	COG:1534	A	85	108	146462	1175345	-30.37675071	0.44	3.975	COG:1534_Predicted_RNA-binding_protein_containing_KH_domain__possibly_ribosomal_protein
0000_all_organisms	415|415	COG:1536	A	7	255	146540	1175198	-6.041914151	0.027	0.241	COG:1536_Flagellar_motor_switch_protein
0000_all_organisms	415|415	COG:1538	A	10	1851	146537	1173602	-77.61798296	0.005	0.048	COG:1538_Outer_membrane_protein
0000_all_organisms	415|415	COG:1539	A	84	295	146463	1175158	-9.171984936	0.222	2	COG:1539_Dihydroneopterin_aldolase
0000_all_organisms	415|415	COG:1540	A	3	203	146544	1175250	-6.76700389	0.015	0.131	COG:1540_Uncharacterized_proteins__homologs_of_lactam_utilization_protein_B
0000_all_organisms	415|415	COG:1541	A	4	365	146543	1175088	-13.25103714	0.011	0.098	COG:1541_Coenzyme_F390_synthetase
0000_all_organisms	415|415	COG:1544	A	166	298	146381	1175155	-43.69464863	0.358	3.23	COG:1544_Ribosome-associated_protein_Y_(PSrp-1)
0000_all_organisms	415|415	COG:1546	A	17	352	146530	1175101	-4.709965389	0.046	0.416	COG:1546_Uncharacterized_protein_(competence-_and_mitomycin-induced)
0000_all_organisms	415|415	COG:1550	A	35	59	146512	1175394	-10.46724562	0.372	3.359	COG:1550_Uncharacterized_protein_conserved_in_bacteria
0000_all_organisms	415|415	COG:1551	A	23	12	146524	1175441	-13.63451202	0.657	5.929	COG:1551_Carbon_storage_regulator_(could_also_regulate_swarming_and_quorum_sensing)
0000_all_organisms	415|415	COG:1554	A	2	134	146545	1175319	-4.527243551	0.015	0.133	COG:1554_Trehalose_and_maltose_hydrolases_(possible_phosphorylases)
0000_all_organisms	415|415	COG:1555	A	70	321	146477	1175132	-4.161150909	0.179	1.615	COG:1555_DNA_uptake_protein_and_related_DNA-binding_proteins
0000_all_organisms	415|415	COG:1558	A	50	195	146497	1175258	-4.638272164	0.204	1.841	COG:1558_Flagellar_basal_body_rod_protein
0000_all_organisms	415|415	COG:1559	A	7	353	146540	1175100	-10.1649439	0.019	0.175	COG:1559_Predicted_periplasmic_solute-binding_protein
0000_all_organisms	415|415	COG:1560	A	4	406	146543	1175047	-15.25727487	0.01	0.088	COG:1560_Lauroyl/myristoyl_acyltransferase
0000_all_organisms	415|415	COG:1561	A	9	227	146538	1175226	-3.987162775	0.038	0.344	COG:1561_Uncharacterized_stress-induced_protein
0000_all_organisms	415|415	COG:1562	A	3	297	146544	1175156	-11.05551733	0.01	0.09	COG:1562_Phytoene/squalene_synthetase
0000_all_organisms	415|415	COG:1565	A	0	163	146547	1175290	-8.003050752	0	0	COG:1565_Uncharacterized_conserved_protein
0000_all_organisms	415|415	COG:1566	A	13	635	146534	1174818	-17.73754891	0.02	0.181	COG:1566_Multidrug_resistance_efflux_pump
0000_all_organisms	415|415	COG:1569	A	22	65	146525	1175388	-3.705533774	0.253	2.281	COG:1569_Predicted_nucleic_acid-binding_protein__contains_PIN_domain
0000_all_organisms	415|415	COG:1570	A	2	383	146545	1175070	-16.3819519	0.005	0.047	COG:1570_Exonuclease_VII__large_subunit
0000_all_organisms	415|415	COG:1573	A	24	485	146523	1174968	-6.213248578	0.047	0.425	COG:1573_Uracil-DNA_glycosylase
0000_all_organisms	415|415	COG:1574	A	3	333	146544	1175120	-12.72815839	0.009	0.081	COG:1574_Predicted_metal-dependent_hydrolase_with_the_TIM-barrel_fold
0000_all_organisms	415|415	COG:1575	A	5	204	146542	1175249	-5.35753548	0.024	0.216	COG:1575_1_4-dihydroxy-2-naphthoate_octaprenyltransferase
0000_all_organisms	415|415	COG:1577	A	1	91	146546	1175362	-3.407823243	0.011	0.098	COG:1577_Mevalonate_kinase
0000_all_organisms	415|415	COG:1579	A	30	79	146517	1175374	-5.742321425	0.275	2.483	COG:1579_Zn-ribbon_protein__possibly_nucleic_acid-binding
0000_all_organisms	415|415	COG:1586	A	36	110	146511	1175343	-5.42136079	0.247	2.225	COG:1586_S-adenosylmethionine_decarboxylase
0000_all_organisms	415|415	COG:1587	A	8	397	146539	1175056	-11.23284413	0.02	0.178	COG:1587_Uroporphyrinogen-III_synthase
0000_all_organisms	415|415	COG:1589	A	9	332	146538	1175121	-7.93930216	0.026	0.238	COG:1589_Cell_division_septal_protein
0000_all_organisms	415|415	COG:1592	A	102	103	146445	1175350	-42.18842499	0.498	4.491	COG:1592_Rubrerythrin
0000_all_organisms	415|415	COG:1593	A	16	584	146531	1174869	-13.58502665	0.027	0.24	COG:1593_TRAP-type_C4-dicarboxylate_transport_system__large_permease_component
0000_all_organisms	415|415	COG:1595	A	195	2648	146352	1172805	-13.60380065	0.069	0.618	COG:1595_DNA-directed_RNA_polymerase_specialized_sigma_subunit__sigma24_homolog
0000_all_organisms	415|415	COG:1596	A	14	431	146533	1175022	-8.863279433	0.031	0.284	COG:1596_Periplasmic_protein_involved_in_polysaccharide_export
0000_all_organisms	415|415	COG:1597	A	2	421	146545	1175032	-18.07417243	0.005	0.043	COG:1597_Sphingosine_kinase_and_enzymes_related_to_eukaryotic_diacylglycerol_kinase
0000_all_organisms	415|415	COG:1598	A	60	84	146487	1175369	-20.21968269	0.417	3.76	COG:1598_Uncharacterized_conserved_protein
0000_all_organisms	415|415	COG:1600	A	14	334	146533	1175119	-5.485452247	0.04	0.363	COG:1600_Uncharacterized_Fe-S_protein
0000_all_organisms	415|415	COG:1607	A	72	335	146475	1175118	-4.151810883	0.177	1.596	COG:1607_Acyl-CoA_hydrolase
0000_all_organisms	415|415	COG:1609	A	19	2229	146528	1173224	-85.00086946	0.008	0.076	COG:1609_Transcriptional_regulators
0000_all_organisms	415|415	COG:1610	A	130	143	146417	1175310	-50.70333481	0.476	4.299	COG:1610_Uncharacterized_conserved_protein
0000_all_organisms	415|415	COG:1611	A	21	488	146526	1174965	-7.576754126	0.041	0.372	COG:1611_Predicted_Rossmann_fold_nucleotide-binding_protein
0000_all_organisms	415|415	COG:1612	A	3	244	146544	1175209	-8.554395797	0.012	0.11	COG:1612_Uncharacterized_protein_required_for_cytochrome_oxidase_assembly
0000_all_organisms	415|415	COG:1615	A	0	84	146547	1175369	-4.086716098	0	0	COG:1615_Uncharacterized_conserved_protein
0000_all_organisms	415|415	COG:1619	A	3	220	146544	1175233	-7.585026652	0.013	0.121	COG:1619_Uncharacterized_proteins__homologs_of_microcin_C7_resistance_protein_MccF
0000_all_organisms	415|415	COG:1620	A	11	224	146536	1175229	-3.090979146	0.047	0.422	COG:1620_L-lactate_permease
0000_all_organisms	415|415	COG:1621	A	1	165	146546	1175288	-6.806875402	0.006	0.054	COG:1621_Beta-fructosidases_(levanase/invertase)
0000_all_organisms	415|415	COG:1623	A	0	63	146547	1175390	-3.004364805	0	0	COG:1623_Predicted_nucleic-acid-binding_protein_(contains_the_HHH_domain)
0000_all_organisms	415|415	COG:1624	A	3	160	146544	1175293	-4.832682665	0.018	0.166	COG:1624_Uncharacterized_conserved_protein
0000_all_organisms	415|415	COG:1626	A	0	77	146547	1175376	-3.725842151	0	0	COG:1626_Neutral_trehalase
0000_all_organisms	415|415	COG:1629	A	92	3318	146455	1172135	-74.51286162	0.027	0.243	COG:1629_Outer_membrane_receptor_proteins__mostly_Fe_transport
0000_all_organisms	415|415	COG:1633	A	40	122	146507	1175331	-6.002613616	0.247	2.228	COG:1633_Uncharacterized_conserved_protein
0000_all_organisms	415|415	COG:1639	A	4	315	146543	1175138	-10.93930216	0.013	0.113	COG:1639_Predicted_signal_transduction_protein
0000_all_organisms	415|415	COG:1640	A	1	232	146546	1175221	-10.09582563	0.004	0.039	COG:1640_4-alpha-glucanotransferase
0000_all_organisms	415|415	COG:1641	A	0	73	146547	1175380	-3.54668166	0	0	COG:1641_Uncharacterized_conserved_protein
0000_all_organisms	415|415	COG:1643	A	4	341	146543	1175112	-12.07623804	0.012	0.105	COG:1643_HrpA-like_helicases
0000_all_organisms	415|415	COG:1648	A	6	261	146541	1175192	-7.070581074	0.022	0.203	COG:1648_Siroheme_synthase_(precorrin-2_oxidase/ferrochelatase_domain)
0000_all_organisms	415|415	COG:1649	A	1	127	146546	1175326	-5.110138279	0.008	0.07	COG:1649_Uncharacterized_protein_conserved_in_bacteria
0000_all_organisms	415|415	COG:1654	A	1	158	146546	1175295	-6.459670525	0.006	0.057	COG:1654_Biotin_operon_repressor
0000_all_organisms	415|415	COG:1657	A	0	110	146547	1175343	-5.331614083	0	0	COG:1657_Squalene_cyclase
0000_all_organisms	415|415	COG:1660	A	1	272	146546	1175181	-12.20204036	0.004	0.033	COG:1660_Predicted_P-loop-containing_kinase
0000_all_organisms	415|415	COG:1662	A	16	933	146531	1174520	-28.32239305	0.017	0.152	COG:1662_Transposase_and_inactivated_derivatives__IS1_family
0000_all_organisms	415|415	COG:1663	A	2	235	146545	1175218	-9.201349355	0.008	0.076	COG:1663_Tetraacyldisaccharide-1-P_4'-kinase
0000_all_organisms	415|415	COG:1664	A	81	156	146466	1175297	-20.38615818	0.342	3.084	COG:1664_Integral_membrane_protein_CcmA_involved_in_cell_shape_determination
0000_all_organisms	415|415	COG:1666	A	83	123	146464	1175330	-26.4134127	0.403	3.636	COG:1666_Uncharacterized_protein_conserved_in_bacteria
0000_all_organisms	415|415	COG:1668	A	2	136	146545	1175317	-4.515700161	0.014	0.131	COG:1668_ABC-type_Na+_efflux_pump__permease_component
0000_all_organisms	415|415	COG:1669	A	67	77	146480	1175376	-25.84771166	0.465	4.199	COG:1669_Predicted_nucleotidyltransferases
0000_all_organisms	415|415	COG:1670	A	86	1612	146461	1173841	-17.44855	0.051	0.457	COG:1670_Acetyltransferases__including_N-acetylases_of_ribosomal_proteins
0000_all_organisms	415|415	COG:1674	A	13	741	146534	1174712	-22.2636035	0.017	0.155	COG:1674_DNA_segregation_ATPase_FtsK/SpoIIIE_and_related_proteins
0000_all_organisms	415|415	COG:1677	A	112	129	146435	1175324	-42.51712642	0.465	4.195	COG:1677_Flagellar_hook-basal_body_protein
0000_all_organisms	415|415	COG:1680	A	9	1098	146538	1174355	-42.46344156	0.008	0.073	COG:1680_Beta-lactamase_class_C_and_other_penicillin_binding_proteins
0000_all_organisms	415|415	COG:1682	A	9	281	146538	1175172	-5.903089987	0.031	0.28	COG:1682_ABC-type_polysaccharide/polyol_phosphate_export_systems__permease_component
0000_all_organisms	415|415	COG:1684	A	8	232	146539	1175221	-4.705533774	0.033	0.301	COG:1684_Flagellar_biosynthesis_pathway__component_FliR
0000_all_organisms	415|415	COG:1686	A	9	694	146538	1174759	-23.68824614	0.013	0.115	COG:1686_D-alanyl-D-alanine_carboxypeptidase
0000_all_organisms	415|415	COG:1687	A	14	20	146533	1175433	-5.17327748	0.412	3.715	COG:1687_Predicted_branched-chain_amino_acid_permeases_(azaleucine_resistance)
0000_all_organisms	415|415	COG:1694	A	82	359	146465	1175094	-5.510041521	0.186	1.678	COG:1694_Predicted_pyrophosphatase
0000_all_organisms	415|415	COG:1695	A	127	579	146420	1174874	-7.26520017	0.18	1.623	COG:1695_Predicted_transcriptional_regulators
0000_all_organisms	415|415	COG:1696	A	3	218	146544	1175235	-7.41453927	0.014	0.122	COG:1696_Predicted_membrane_protein_involved_in_D-alanine_export
0000_all_organisms	415|415	COG:1699	A	20	57	146527	1175396	-3.48148606	0.26	2.343	COG:1699_Uncharacterized_protein_conserved_in_bacteria
0000_all_organisms	415|415	COG:1702	A	9	362	146538	1175091	-9.126098402	0.024	0.219	COG:1702_Phosphate_starvation-inducible_protein_PhoH__predicted_ATPase
0000_all_organisms	415|415	COG:1703	A	2	198	146545	1175255	-7.318758763	0.01	0.09	COG:1703_Putative_periplasmic_protein_kinase_ArgK_and_related_GTPases_of_G3E_family
0000_all_organisms	415|415	COG:1704	A	51	227	146496	1175226	-3.444905551	0.183	1.655	COG:1704_Uncharacterized_conserved_protein
0000_all_organisms	415|415	COG:1705	A	2	208	146545	1175245	-7.835647144	0.01	0.086	COG:1705_Muramidase_(flagellum-specific)
0000_all_organisms	415|415	COG:1706	A	2	196	146545	1175257	-7.346787486	0.01	0.091	COG:1706_Flagellar_basal-body_P-ring_protein
0000_all_organisms	415|415	COG:1708	A	82	266	146465	1175187	-10.28483264	0.236	2.126	COG:1708_Predicted_nucleotidyltransferases
0000_all_organisms	415|415	COG:1716	A	41	589	146506	1174864	-3.882728704	0.065	0.587	COG:1716_FOG:_FHA_domain
0000_all_organisms	415|415	COG:1721	A	1	497	146546	1174956	-23.39254498	0.002	0.018	COG:1721_Uncharacterized_conserved_protein_(some_members_contain_a_von_Willebrand_factor_type_A_(vWA)_domain)
0000_all_organisms	415|415	COG:1722	A	132	94	146415	1175359	-65.50031292	0.584	5.273	COG:1722_Exonuclease_VII_small_subunit
0000_all_organisms	415|415	COG:1732	A	5	235	146542	1175218	-6.573488739	0.021	0.188	COG:1732_Periplasmic_glycine_betaine/choline-binding_(lipo)protein_of_an_ABC-type_transport_system_(osmoprotectant_binding_protein)
0000_all_organisms	415|415	COG:1733	A	169	612	146378	1174841	-16.59516628	0.216	1.953	COG:1733_Predicted_transcriptional_regulators
0000_all_organisms	415|415	COG:1734	A	227	294	146320	1175159	-78.30891851	0.436	3.935	COG:1734_DnaK_suppressor_protein
0000_all_organisms	415|415	COG:1737	A	9	688	146538	1174765	-23.34872199	0.013	0.116	COG:1737_Transcriptional_regulators
0000_all_organisms	415|415	COG:1739	A	5	251	146542	1175202	-7.364516253	0.02	0.176	COG:1739_Uncharacterized_conserved_protein
0000_all_organisms	415|415	COG:1741	A	15	521	146532	1174932	-11.79860288	0.028	0.252	COG:1741_Pirin-related_protein
0000_all_organisms	415|415	COG:1742	A	49	79	146498	1175374	-14.89619628	0.383	3.454	COG:1742_Uncharacterized_conserved_protein
0000_all_organisms	415|415	COG:1744	A	63	253	146484	1175200	-5.406713933	0.199	1.799	COG:1744_Uncharacterized_ABC-type_transport_system__periplasmic_component/surface_lipoprotein
0000_all_organisms	415|415	COG:1748	A	2	193	146545	1175260	-7.173925197	0.01	0.093	COG:1748_Saccharopine_dehydrogenase_and_related_proteins
0000_all_organisms	415|415	COG:1752	A	3	682	146544	1174771	-29.66756154	0.004	0.039	COG:1752_Predicted_esterase_of_the_alpha-beta_hydrolase_superfamily
0000_all_organisms	415|415	COG:1754	A	0	155	146547	1175298	-7.661543506	0	0	COG:1754_Uncharacterized_C-terminal_domain_of_topoisomerase_IA
0000_all_organisms	415|415	COG:1757	A	11	305	146536	1175148	-5.823908741	0.035	0.314	COG:1757_Na+/H+_antiporter
0000_all_organisms	415|415	COG:1758	A	185	32	146362	1175421	-140.0867161	0.853	7.699	COG:1758_DNA-directed_RNA_polymerase__subunit_K/omega
0000_all_organisms	415|415	COG:1760	A	12	385	146535	1175068	-8.2915791	0.03	0.273	COG:1760_L-serine_deaminase
0000_all_organisms	415|415	COG:1764	A	134	271	146413	1175182	-31.4436975	0.331	2.987	COG:1764_Predicted_redox_protein__regulator_of_disulfide_bond_formation
0000_all_organisms	415|415	COG:1765	A	77	324	146470	1175129	-5.681936665	0.192	1.733	COG:1765_Predicted_redox_protein__regulator_of_disulfide_bond_formation
0000_all_organisms	415|415	COG:1766	A	4	241	146543	1175212	-7.696803943	0.016	0.147	COG:1766_Flagellar_biosynthesis/type_III_secretory_pathway_lipoprotein
0000_all_organisms	415|415	COG:1767	A	0	89	146547	1175364	-4.254144805	0	0	COG:1767_Triphosphoribosyl-dephospho-CoA_synthetase
0000_all_organisms	415|415	COG:1770	A	1	160	146546	1175293	-6.653647026	0.006	0.056	COG:1770_Protease_II
0000_all_organisms	415|415	COG:1773	A	21	57	146526	1175396	-4.067019178	0.269	2.429	COG:1773_Rubredoxin
0000_all_organisms	415|415	COG:1788	A	20	329	146527	1175124	-3.085128182	0.057	0.517	COG:1788_Acyl_CoA:acetate/3-ketoacid_CoA_transferase__alpha_subunit
0000_all_organisms	415|415	COG:1792	A	8	308	146539	1175145	-7.590066877	0.025	0.228	COG:1792_Cell_shape-determining_protein
0000_all_organisms	415|415	COG:1793	A	5	355	146542	1175098	-11.82390874	0.014	0.125	COG:1793_ATP-dependent_DNA_ligase
0000_all_organisms	415|415	COG:1794	A	4	167	146543	1175286	-4.382999659	0.023	0.211	COG:1794_Aspartate_racemase
0000_all_organisms	415|415	COG:1795	A	13	13	146534	1175440	-6.012333735	0.5	4.511	COG:1795_Uncharacterized_conserved_protein
0000_all_organisms	415|415	COG:1796	A	0	88	146547	1175365	-4.26520017	0	0	COG:1796_DNA_polymerase_IV_(family_X)
0000_all_organisms	415|415	COG:1797	A	0	202	146547	1175251	-9.946921557	0	0	COG:1797_Cobyrinic_acid_a_c-diamide_synthase
0000_all_organisms	415|415	COG:1799	A	40	105	146507	1175348	-7.444905551	0.276	2.489	COG:1799_Uncharacterized_protein_conserved_in_bacteria
0000_all_organisms	415|415	COG:1801	A	7	257	146540	1175196	-6.207608311	0.027	0.239	COG:1801_Uncharacterized_conserved_protein
0000_all_organisms	415|415	COG:1802	A	23	1392	146524	1174061	-42.71669877	0.016	0.146	COG:1802_Transcriptional_regulators
0000_all_organisms	415|415	COG:1804	A	28	1193	146519	1174260	-30.53165267	0.023	0.207	COG:1804_Predicted_acyl-CoA_transferases/carnitine_dehydratase
0000_all_organisms	415|415	COG:1806	A	3	233	146544	1175220	-8.063486258	0.013	0.115	COG:1806_Uncharacterized_protein_conserved_in_bacteria
0000_all_organisms	415|415	COG:1807	A	1	412	146546	1175041	-19.1877553	0.002	0.022	COG:1807_4-amino-4-deoxy-L-arabinose_transferase_and_related_glycosyltransferases_of_PMT_family
0000_all_organisms	415|415	COG:1814	A	7	181	146540	1175272	-3.360513511	0.037	0.336	COG:1814_Uncharacterized_membrane_protein
0000_all_organisms	415|415	COG:1815	A	59	185	146488	1175268	-8.092588639	0.242	2.182	COG:1815_Flagellar_basal_body_protein
0000_all_organisms	415|415	COG:1816	A	3	264	146544	1175189	-9.563837353	0.011	0.101	COG:1816_Adenosine_deaminase
0000_all_organisms	415|415	COG:1819	A	4	312	146543	1175141	-10.76447155	0.013	0.114	COG:1819_Glycosyl_transferases__related_to_UDP-glucuronosyltransferase
0000_all_organisms	415|415	COG:1820	A	2	274	146545	1175179	-11.06905097	0.007	0.065	COG:1820_N-acetylglucosamine-6-phosphate_deacetylase
0000_all_organisms	415|415	COG:1823	A	0	77	146547	1175376	-3.725842151	0	0	COG:1823_Predicted_Na+/dicarboxylate_symporter
0000_all_organisms	415|415	COG:1825	A	253	103	146294	1175350	-155.3151546	0.711	6.42	COG:1825_Ribosomal_protein_L25_(general_stress_protein_Ctc)
0000_all_organisms	415|415	COG:1826	A	174	231	146373	1175222	-59.17914201	0.43	3.879	COG:1826_Sec-independent_protein_secretion_pathway_components
0000_all_organisms	415|415	COG:1828	A	114	45	146433	1175408	-71.20273246	0.717	6.472	COG:1828_Phosphoribosylformylglycinamidine_(FGAM)_synthase__PurS_component
0000_all_organisms	415|415	COG:1834	A	2	107	146545	1175346	-3.218963061	0.018	0.166	COG:1834_N-Dimethylarginine_dimethylaminohydrolase
0000_all_organisms	415|415	COG:1835	A	15	707	146532	1174746	-19.2588484	0.021	0.187	COG:1835_Predicted_acyltransferases
0000_all_organisms	415|415	COG:1837	A	30	62	146517	1175391	-7.525783736	0.326	2.942	COG:1837_Predicted_RNA-binding_protein_(contains_KH_domain)
0000_all_organisms	415|415	COG:1838	A	13	251	146534	1175202	-3.111820506	0.049	0.444	COG:1838_Tartrate_dehydratase_beta_subunit/Fumarate_hydratase_class_I__C-terminal_domain
0000_all_organisms	415|415	COG:1842	A	60	196	146487	1175257	-7.692503962	0.234	2.115	COG:1842_Phage_shock_protein_A_(IM30)__suppresses_sigma54-dependent_transcription
0000_all_organisms	415|415	COG:1845	A	100	423	146447	1175030	-7.202040356	0.191	1.725	COG:1845_Heme/copper-type_cytochrome/quinol_oxidase__subunit_3
0000_all_organisms	415|415	COG:1848	A	26	48	146521	1175405	-7.359518563	0.351	3.17	COG:1848_Predicted_nucleic_acid-binding_protein__contains_PIN_domain
0000_all_organisms	415|415	COG:1850	A	28	74	146519	1175379	-5.381951903	0.275	2.477	COG:1850_Ribulose_1_5-bisphosphate_carboxylase__large_subunit
0000_all_organisms	415|415	COG:1858	A	15	307	146532	1175146	-4.09420412	0.047	0.42	COG:1858_Cytochrome_c_peroxidase
0000_all_organisms	415|415	COG:1862	A	298	75	146249	1175378	-208.5751184	0.799	7.22	COG:1862_Preprotein_translocase_subunit_YajC
0000_all_organisms	415|415	COG:1868	A	4	224	146543	1175229	-6.896196279	0.018	0.158	COG:1868_Flagellar_motor_switch_protein
0000_all_organisms	415|415	COG:1872	A	42	100	146505	1175353	-8.764471553	0.296	2.669	COG:1872_Uncharacterized_conserved_protein
0000_all_organisms	415|415	COG:1873	A	25	61	146522	1175392	-5.359518563	0.291	2.623	COG:1873_Uncharacterized_conserved_protein
0000_all_organisms	415|415	COG:1874	A	1	159	146546	1175294	-6.655607726	0.006	0.056	COG:1874_Beta-galactosidase
0000_all_organisms	415|415	COG:1875	A	4	175	146543	1175278	-4.679853714	0.022	0.202	COG:1875_Predicted_ATPase_related_to_phosphate_starvation-inducible_protein_PhoH
0000_all_organisms	415|415	COG:1876	A	6	171	146541	1175282	-3.370590401	0.034	0.306	COG:1876_D-alanyl-D-alanine_carboxypeptidase
0000_all_organisms	415|415	COG:1877	A	0	148	146547	1175305	-7.305394801	0	0	COG:1877_Trehalose-6-phosphatase
0000_all_organisms	415|415	COG:1882	A	68	171	146479	1175282	-12.78515615	0.285	2.567	COG:1882_Pyruvate-formate_lyase
0000_all_organisms	415|415	COG:1884	A	8	304	146539	1175149	-7.444905551	0.026	0.231	COG:1884_Methylmalonyl-CoA_mutase__N-terminal_domain/subunit
0000_all_organisms	415|415	COG:1886	A	79	271	146468	1175182	-9.12090412	0.226	2.037	COG:1886_Flagellar_motor_switch/type_III_secretory_pathway_protein
0000_all_organisms	415|415	COG:1887	A	0	157	146547	1175296	-7.844663963	0	0	COG:1887_Putative_glycosyl/glycerophosphate_transferases_involved_in_teichoic_acid_biosynthesis_TagF/TagB/EpsJ/RodC
0000_all_organisms	415|415	COG:1893	A	1	384	146546	1175069	-17.7878124	0.003	0.023	COG:1893_Ketopantoate_reductase
0000_all_organisms	415|415	COG:1894	A	9	454	146538	1174999	-12.94309515	0.019	0.175	COG:1894_NADH:ubiquinone_oxidoreductase__NADH-binding_(51_kD)_subunit
0000_all_organisms	415|415	COG:1896	A	7	194	146540	1175259	-3.764471553	0.035	0.314	COG:1896_Predicted_hydrolases_of_HD_superfamily
0000_all_organisms	415|415	COG:1897	A	3	133	146544	1175320	-3.73754891	0.022	0.199	COG:1897_Homoserine_trans-succinylase
0000_all_organisms	415|415	COG:1902	A	16	954	146531	1174499	-29.27736608	0.016	0.149	COG:1902_NADH:flavin_oxidoreductases__Old_Yellow_Enzyme_family
0000_all_organisms	415|415	COG:1903	A	0	121	146547	1175332	-5.860120914	0	0	COG:1903_Cobalamin_biosynthesis_protein_CbiD
0000_all_organisms	415|415	COG:1905	A	99	332	146448	1175121	-11.53461715	0.23	2.073	COG:1905_NADH:ubiquinone_oxidoreductase_24_kD_subunit
0000_all_organisms	415|415	COG:1914	A	3	364	146544	1175089	-14.25649024	0.008	0.074	COG:1914_Mn2+_and_Fe2+_transporters_of_the_NRAMP_family
0000_all_organisms	415|415	COG:1917	A	204	488	146343	1174965	-38.88605665	0.295	2.662	COG:1917_Uncharacterized_conserved_protein__contains_double-stranded_beta-helix_domain
0000_all_organisms	415|415	COG:1918	A	70	77	146477	1175376	-27.74232143	0.476	4.297	COG:1918_Fe2+_transport_system_protein_A
0000_all_organisms	415|415	COG:1921	A	1	134	146546	1175319	-5.452225295	0.007	0.067	COG:1921_Selenocysteine_synthase_[seryl-tRNASer_selenium_transferase]
0000_all_organisms	415|415	COG:1922	A	5	209	146542	1175244	-5.501689446	0.023	0.211	COG:1922_Teichoic_acid_biosynthesis_proteins
0000_all_organisms	415|415	COG:1923	A	153	48	146394	1175405	-101.8096683	0.761	6.873	COG:1923_Uncharacterized_host_factor_I_protein
0000_all_organisms	415|415	COG:1924	A	4	152	146543	1175301	-3.779891912	0.026	0.231	COG:1924_Activator_of_2-hydroxyglutaryl-CoA_dehydratase_(HSP70-class_ATPase_domain)
0000_all_organisms	415|415	COG:1925	A	242	273	146305	1175180	-91.92081875	0.47	4.244	COG:1925_Phosphotransferase_system__HPr-related_proteins
0000_all_organisms	415|415	COG:1929	A	3	213	146544	1175240	-7.258060922	0.014	0.125	COG:1929_Glycerate_kinase
0000_all_organisms	415|415	COG:1930	A	13	24	146534	1175429	-3.991399828	0.351	3.17	COG:1930_ABC-type_cobalt_transport_system__periplasmic_component
0000_all_organisms	415|415	COG:1937	A	177	171	146370	1175282	-74.41566878	0.509	4.593	COG:1937_Uncharacterized_protein_conserved_in_bacteria
0000_all_organisms	415|415	COG:1940	A	25	1023	146522	1174430	-25.49620932	0.024	0.215	COG:1940_Transcriptional_regulator/sugar_kinase
0000_all_organisms	415|415	COG:1944	A	1	146	146546	1175307	-5.962573502	0.007	0.061	COG:1944_Uncharacterized_conserved_protein
0000_all_organisms	415|415	COG:1945	A	12	14	146535	1175439	-5.131355562	0.462	4.164	COG:1945_Uncharacterized_conserved_protein
0000_all_organisms	415|415	COG:1946	A	1	227	146546	1175226	-9.93930216	0.004	0.04	COG:1946_Acyl-CoA_thioesterase
0000_all_organisms	415|415	COG:1947	A	3	356	146544	1175097	-13.92081875	0.008	0.075	COG:1947_4-diphosphocytidyl-2C-methyl-D-erythritol_2-phosphate_synthase
0000_all_organisms	415|415	COG:1950	A	48	83	146499	1175370	-13.74958	0.366	3.306	COG:1950_Predicted_membrane_protein
0000_all_organisms	415|415	COG:1951	A	9	249	146538	1175204	-4.801342913	0.035	0.315	COG:1951_Tartrate_dehydratase_alpha_subunit/Fumarate_hydratase_class_I__N-terminal_domain
0000_all_organisms	415|415	COG:1952	A	141	65	146406	1175388	-83.45222529	0.684	6.18	COG:1952_Preprotein_translocase_subunit_SecB
0000_all_organisms	415|415	COG:1953	A	1	107	146546	1175346	-4.080398976	0.009	0.084	COG:1953_Cytosine/uracil/thiamine/allantoin_permeases
0000_all_organisms	415|415	COG:1957	A	6	296	146541	1175157	-8.448550002	0.02	0.179	COG:1957_Inosine-uridine_nucleoside_N-ribohydrolase
0000_all_organisms	415|415	COG:1960	A	107	3860	146440	1171593	-86.58004425	0.027	0.243	COG:1960_Acyl-CoA_dehydrogenases
0000_all_organisms	415|415	COG:1965	A	44	66	146503	1175387	-14.27327279	0.4	3.609	COG:1965_Protein_implicated_in_iron_transport__frataxin_homolog
0000_all_organisms	415|415	COG:1966	A	7	218	146540	1175235	-4.754487332	0.031	0.281	COG:1966_Carbon_starvation_protein__predicted_membrane_protein
0000_all_organisms	415|415	COG:1968	A	17	372	146530	1175081	-5.462180905	0.044	0.394	COG:1968_Uncharacterized_bacitracin_resistance_protein
0000_all_organisms	415|415	COG:1970	A	100	175	146447	1175278	-27.37468755	0.364	3.282	COG:1970_Large-conductance_mechanosensitive_channel
0000_all_organisms	415|415	COG:1975	A	18	312	146529	1175141	-3.238824187	0.055	0.492	COG:1975_Xanthine_and_CO_dehydrogenases_maturation_factor__XdhC/CoxF_family
0000_all_organisms	415|415	COG:1977	A	134	185	146413	1175268	-44.47366072	0.42	3.792	COG:1977_Molybdopterin_converting_factor__small_subunit
0000_all_organisms	415|415	COG:1979	A	2	148	146545	1175305	-4.987162775	0.013	0.12	COG:1979_Uncharacterized_oxidoreductases__Fe-dependent_alcohol_dehydrogenase_family
0000_all_organisms	415|415	COG:1982	A	5	267	146542	1175186	-7.991399828	0.018	0.166	COG:1982_Arginine/lysine/ornithine_decarboxylases
0000_all_organisms	415|415	COG:1983	A	37	115	146510	1175338	-5.453457337	0.243	2.196	COG:1983_Putative_stress-responsive_transcriptional_regulator
0000_all_organisms	415|415	COG:1984	A	0	263	146547	1175190	-13.18508682	0	0	COG:1984_Allophanate_hydrolase_subunit_2
0000_all_organisms	415|415	COG:1985	A	3	448	146544	1175005	-18.33441901	0.007	0.06	COG:1985_Pyrimidine_reductase__riboflavin_biosynthesis
0000_all_organisms	415|415	COG:1987	A	119	128	146428	1175325	-47.1700533	0.482	4.349	COG:1987_Flagellar_biosynthesis_pathway__component_FliQ
0000_all_organisms	415|415	COG:1989	A	13	313	146534	1175140	-5.094743951	0.04	0.36	COG:1989_Type_II_secretory_pathway__prepilin_signal_peptidase_PulO_and_related_peptidases
0000_all_organisms	415|415	COG:1993	A	29	77	146518	1175376	-5.517126416	0.274	2.468	COG:1993_Uncharacterized_conserved_protein
0000_all_organisms	415|415	COG:1994	A	15	314	146532	1175139	-4.341988603	0.046	0.411	COG:1994_Zn-dependent_proteases
0000_all_organisms	415|415	COG:1995	A	4	307	146543	1175146	-10.61618463	0.013	0.116	COG:1995_Pyridoxal_phosphate_biosynthesis_protein
0000_all_organisms	415|415	COG:2001	A	64	219	146483	1175234	-7.458420756	0.226	2.041	COG:2001_Uncharacterized_protein_conserved_in_bacteria
0000_all_organisms	415|415	COG:2002	A	128	100	146419	1175353	-60.73754891	0.561	5.068	COG:2002_Regulators_of_stationary/sporulation_gene_expression
0000_all_organisms	415|415	COG:2006	A	0	67	146547	1175386	-3.183096161	0	0	COG:2006_Uncharacterized_conserved_protein
0000_all_organisms	415|415	COG:2008	A	2	246	146545	1175207	-9.707743929	0.008	0.073	COG:2008_Threonine_aldolase
0000_all_organisms	415|415	COG:2009	A	111	182	146436	1175271	-32.12262865	0.379	3.419	COG:2009_Succinate_dehydrogenase/fumarate_reductase__cytochrome_b_subunit
0000_all_organisms	415|415	COG:2010	A	246	1024	146301	1174429	-17.21538271	0.194	1.749	COG:2010_Cytochrome_c__mono-_and_diheme_variants
0000_all_organisms	415|415	COG:2015	A	1	99	146546	1175354	-3.747146969	0.01	0.09	COG:2015_Alkyl_sulfatase_and_related_hydrolases
0000_all_organisms	415|415	COG:2017	A	5	381	146542	1175072	-12.94692156	0.013	0.117	COG:2017_Galactose_mutarotase_and_related_enzymes
0000_all_organisms	415|415	COG:2018	A	44	93	146503	1175360	-10.43770714	0.321	2.898	COG:2018_Uncharacterized_distant_relative_of_homeotic_protein_bithoraxoid
0000_all_organisms	415|415	COG:2021	A	2	242	146545	1175211	-9.540607512	0.008	0.074	COG:2021_Homoserine_acetyltransferase
0000_all_organisms	415|415	COG:2022	A	8	289	146539	1175164	-6.853871964	0.027	0.243	COG:2022_Uncharacterized_enzyme_of_thiazole_biosynthesis
0000_all_organisms	415|415	COG:2025	A	105	333	146442	1175120	-13.45099674	0.24	2.163	COG:2025_Electron_transfer_flavoprotein__alpha_subunit
0000_all_organisms	415|415	COG:2026	A	97	69	146450	1175384	-48.4134127	0.584	5.274	COG:2026_Cytotoxic_translational_repressor_of_toxin-antitoxin_stability_system
0000_all_organisms	415|415	COG:2027	A	0	218	146547	1175235	-10.86966623	0	0	COG:2027_D-alanyl-D-alanine_carboxypeptidase_(penicillin-binding_protein_4)
0000_all_organisms	415|415	COG:2032	A	38	144	146509	1175309	-3.906578315	0.209	1.884	COG:2032_Cu/Zn_superoxide_dismutase
0000_all_organisms	415|415	COG:2033	A	29	12	146518	1175441	-18.39577395	0.707	6.382	COG:2033_Desulfoferrodoxin
0000_all_organisms	415|415	COG:2038	A	2	246	146545	1175207	-9.707743929	0.008	0.073	COG:2038_NaMN:DMB_phosphoribosyltransferase
0000_all_organisms	415|415	COG:2040	A	0	91	146547	1175362	-4.446116973	0	0	COG:2040_Homocysteine/selenocysteine_methylase_(S-methylmethionine-dependent)
0000_all_organisms	415|415	COG:2041	A	4	410	146543	1175043	-15.42596873	0.01	0.087	COG:2041_Sulfite_oxidase_and_related_enzymes
0000_all_organisms	415|415	COG:2044	A	15	20	146532	1175433	-5.76700389	0.429	3.866	COG:2044_Predicted_peroxiredoxins
0000_all_organisms	415|415	COG:2049	A	3	259	146544	1175194	-9.202040356	0.011	0.103	COG:2049_Allophanate_hydrolase_subunit_1
0000_all_organisms	415|415	COG:2052	A	33	26	146514	1175427	-16.21041929	0.559	5.047	COG:2052_Uncharacterized_protein_conserved_in_bacteria
0000_all_organisms	415|415	COG:2055	A	2	177	146545	1175276	-6.511449283	0.011	0.101	COG:2055_Malate/L-lactate_dehydrogenases
0000_all_organisms	415|415	COG:2056	A	0	86	146547	1175367	-4.064492734	0	0	COG:2056_Predicted_permease
0000_all_organisms	415|415	COG:2059	A	9	383	146538	1175070	-10.04143612	0.023	0.207	COG:2059_Chromate_transport_protein_ChrA
0000_all_organisms	415|415	COG:2060	A	2	164	146545	1175289	-5.841637508	0.012	0.109	COG:2060_K+-transporting_ATPase__A_chain
0000_all_organisms	415|415	COG:2064	A	5	212	146542	1175241	-5.659555885	0.023	0.208	COG:2064_Flp_pilus_assembly_protein_TadC
0000_all_organisms	415|415	COG:2066	A	1	167	146546	1175286	-7	0.006	0.054	COG:2066_Glutaminase
0000_all_organisms	415|415	COG:2068	A	7	178	146540	1175275	-3.223298816	0.038	0.341	COG:2068_Uncharacterized_MobA-related_protein
0000_all_organisms	415|415	COG:2070	A	21	623	146526	1174830	-12.22475374	0.033	0.294	COG:2070_Dioxygenases_related_to_2-nitropropane_dioxygenase
0000_all_organisms	415|415	COG:2071	A	10	275	146537	1175178	-5.162411562	0.035	0.316	COG:2071_Predicted_glutamine_amidotransferases
0000_all_organisms	415|415	COG:2072	A	8	622	146539	1174831	-21.34486157	0.013	0.115	COG:2072_Predicted_flavoprotein_involved_in_K+_transport
0000_all_organisms	415|415	COG:2076	A	200	326	146347	1175127	-57.34294415	0.38	3.433	COG:2076_Membrane_transporters_of_cations_and_cationic_drugs
0000_all_organisms	415|415	COG:2077	A	78	111	146469	1175342	-25.68824614	0.413	3.724	COG:2077_Peroxiredoxin
0000_all_organisms	415|415	COG:2079	A	2	265	146545	1175188	-10.54060751	0.007	0.068	COG:2079_Uncharacterized_protein_involved_in_propionate_catabolism
0000_all_organisms	415|415	COG:2081	A	1	338	146546	1175115	-15.30715308	0.003	0.027	COG:2081_Predicted_flavoproteins
0000_all_organisms	415|415	COG:2082	A	5	165	146542	1175288	-3.707743929	0.029	0.265	COG:2082_Precorrin_isomerase
0000_all_organisms	415|415	COG:2084	A	33	804	146514	1174649	-12.88941029	0.039	0.356	COG:2084_3-hydroxyisobutyrate_dehydrogenase_and_related_beta-hydroxyacid_dehydrogenases
0000_all_organisms	415|415	COG:2086	A	106	314	146441	1175139	-15.27654433	0.252	2.278	COG:2086_Electron_transfer_flavoprotein__beta_subunit
0000_all_organisms	415|415	COG:2088	A	30	26	146517	1175427	-14.11520464	0.536	4.833	COG:2088_Uncharacterized_protein__involved_in_the_regulation_of_septum_location
0000_all_organisms	415|415	COG:2091	A	3	209	146544	1175244	-7.09420412	0.014	0.128	COG:2091_Phosphopantetheinyl_transferase
0000_all_organisms	415|415	COG:2095	A	19	352	146528	1175101	-4.045757491	0.051	0.462	COG:2095_Multiple_antibiotic_transporter
0000_all_organisms	415|415	COG:2099	A	0	129	146547	1175324	-6.191114133	0	0	COG:2099_Precorrin-6x_reductase
0000_all_organisms	415|415	COG:2103	A	1	149	146546	1175304	-6.139063379	0.007	0.06	COG:2103_Predicted_sugar_phosphate_isomerase
0000_all_organisms	415|415	COG:2114	A	6	710	146541	1174743	-27.4723701	0.008	0.076	COG:2114_Adenylate_cyclase__family_3_(some_proteins_contain_HAMP_domain)
0000_all_organisms	415|415	COG:2120	A	11	342	146536	1175111	-7.219682688	0.031	0.281	COG:2120_Uncharacterized_proteins__LmbE_homologs
0000_all_organisms	415|415	COG:2124	A	13	1170	146534	1174283	-41.74714697	0.011	0.099	COG:2124_Cytochrome_P450
0000_all_organisms	415|415	COG:2127	A	127	165	146420	1175288	-44.17914201	0.435	3.926	COG:2127_Uncharacterized_conserved_protein
0000_all_organisms	415|415	COG:2128	A	115	563	146432	1174890	-5.279014256	0.17	1.531	COG:2128_Uncharacterized_conserved_protein
0000_all_organisms	415|415	COG:2130	A	3	182	146544	1175271	-5.790484985	0.016	0.146	COG:2130_Putative_NADP-dependent_oxidoreductases
0000_all_organisms	415|415	COG:2132	A	9	489	146538	1174964	-14.52578374	0.018	0.163	COG:2132_Putative_multicopper_oxidases
0000_all_organisms	415|415	COG:2133	A	0	403	146547	1175050	-20.2798407	0	0	COG:2133_Glucose/sorbosone_dehydrogenases
0000_all_organisms	415|415	COG:2141	A	23	1832	146524	1173621	-62.40011693	0.012	0.112	COG:2141_Coenzyme_F420-dependent_N5_N10-methylene_tetrahydromethanopterin_reductase_and_related_flavin-dependent_oxidoreductases
0000_all_organisms	415|415	COG:2142	A	121	92	146426	1175361	-58.25258819	0.568	5.128	COG:2142_Succinate_dehydrogenase__hydrophobic_anchor_subunit
0000_all_organisms	415|415	COG:2145	A	2	110	146545	1175343	-3.386158178	0.018	0.161	COG:2145_Hydroxyethylthiazole_kinase__sugar_kinase_family
0000_all_organisms	415|415	COG:2146	A	153	393	146394	1175060	-26.78515615	0.28	2.529	COG:2146_Ferredoxin_subunits_of_nitrite_reductase_and_ring-hydroxylating_dioxygenases
0000_all_organisms	415|415	COG:2148	A	24	630	146523	1174823	-11.02410886	0.037	0.331	COG:2148_Sugar_transferases_involved_in_lipopolysaccharide_synthesis
0000_all_organisms	415|415	COG:2151	A	125	211	146422	1175242	-35.11918641	0.372	3.358	COG:2151_Predicted_metal-sulfur_cluster_biosynthetic_enzyme
0000_all_organisms	415|415	COG:2154	A	112	132	146435	1175321	-41.86327943	0.459	4.143	COG:2154_Pterin-4a-carbinolamine_dehydratase
0000_all_organisms	415|415	COG:2155	A	14	5	146533	1175448	-9.54515514	0.737	6.648	COG:2155_Uncharacterized_conserved_protein
0000_all_organisms	415|415	COG:2156	A	2	154	146545	1175299	-5.338187314	0.013	0.116	COG:2156_K+-transporting_ATPase__c_chain
0000_all_organisms	415|415	COG:2159	A	21	451	146526	1175002	-6.320572103	0.044	0.401	COG:2159_Predicted_metal-dependent_hydrolase_of_the_TIM-barrel_fold
0000_all_organisms	415|415	COG:2161	A	158	104	146389	1175349	-81.08990945	0.603	5.445	COG:2161_Antitoxin_of_toxin-antitoxin_stability_system
0000_all_organisms	415|415	COG:2168	A	22	50	146525	1175403	-5.180456064	0.306	2.757	COG:2168_Uncharacterized_conserved_protein_involved_in_oxidation_of_intracellular_sulfur
0000_all_organisms	415|415	COG:2170	A	2	148	146545	1175305	-4.987162775	0.013	0.12	COG:2170_Uncharacterized_conserved_protein
0000_all_organisms	415|415	COG:2171	A	69	254	146478	1175199	-6.978810701	0.214	1.928	COG:2171_Tetrahydrodipicolinate_N-succinyltransferase
0000_all_organisms	415|415	COG:2172	A	69	317	146478	1175136	-4.185086819	0.179	1.613	COG:2172_Anti-sigma_regulatory_factor_(Ser/Thr_protein_kinase)
0000_all_organisms	415|415	COG:2173	A	0	101	146547	1175352	-4.982966661	0	0	COG:2173_D-alanyl-D-alanine_dipeptidase
0000_all_organisms	415|415	COG:2175	A	5	283	146542	1175170	-8.605548319	0.017	0.157	COG:2175_Probable_taurine_catabolism_dioxygenase
0000_all_organisms	415|415	COG:2176	A	8	229	146539	1175224	-4.562249437	0.034	0.304	COG:2176_DNA_polymerase_III__alpha_subunit_(gram-positive_type)
0000_all_organisms	415|415	COG:2177	A	7	256	146540	1175197	-6.211831629	0.027	0.24	COG:2177_Cell_division_protein
0000_all_organisms	415|415	COG:2180	A	1	116	146546	1175337	-4.389339837	0.009	0.077	COG:2180_Nitrate_reductase_delta_subunit
0000_all_organisms	415|415	COG:2182	A	34	111	146513	1175342	-4.595166283	0.234	2.116	COG:2182_Maltose-binding_periplasmic_proteins/domains
0000_all_organisms	415|415	COG:2183	A	11	285	146536	1175168	-5.149966742	0.037	0.335	COG:2183_Transcriptional_accessory_protein
0000_all_organisms	415|415	COG:2186	A	34	994	146513	1174459	-19.13253251	0.033	0.298	COG:2186_Transcriptional_regulators
0000_all_organisms	415|415	COG:2188	A	16	1017	146531	1174436	-31.97469413	0.015	0.14	COG:2188_Transcriptional_regulators
0000_all_organisms	415|415	COG:2189	A	5	184	146542	1175269	-4.438898616	0.026	0.239	COG:2189_Adenine_specific_DNA_methylase_Mod
0000_all_organisms	415|415	COG:2193	A	95	212	146452	1175241	-20.25727487	0.309	2.793	COG:2193_Bacterioferritin_(cytochrome_b1)
0000_all_organisms	415|415	COG:2194	A	1	216	146546	1175237	-9.42136079	0.005	0.042	COG:2194_Predicted_membrane-associated__metal-dependent_hydrolase
0000_all_organisms	415|415	COG:2195	A	9	303	146538	1175150	-6.764471553	0.029	0.26	COG:2195_Di-_and_tripeptidases
0000_all_organisms	415|415	COG:2197	A	142	2568	146405	1172885	-25.73048706	0.052	0.472	COG:2197_Response_regulator_containing_a_CheY-like_receiver_domain_and_an_HTH_DNA-binding_domain
0000_all_organisms	415|415	COG:2199	A	28	3983	146519	1171470	-158.6516951	0.007	0.063	COG:2199_FOG:_GGDEF_domain
0000_all_organisms	415|415	COG:2200	A	10	2043	146537	1173410	-87.09044397	0.005	0.044	COG:2200_FOG:_EAL_domain
0000_all_organisms	415|415	COG:2201	A	6	494	146541	1174959	-17.29843201	0.012	0.108	COG:2201_Chemotaxis_response_regulator_containing_a_CheY-like_receiver_domain_and_a_methylesterase_domain
0000_all_organisms	415|415	COG:2202	A	45	3061	146502	1172392	-97.98716278	0.014	0.13	COG:2202_FOG:_PAS/PAC_domain
0000_all_organisms	415|415	COG:2203	A	6	889	146541	1174564	-35.92081875	0.007	0.06	COG:2203_FOG:_GAF_domain
0000_all_organisms	415|415	COG:2204	A	51	2063	146496	1173390	-50.54668166	0.024	0.217	COG:2204_Response_regulator_containing_CheY-like_receiver__AAA-type_ATPase__and_DNA-binding_domains
0000_all_organisms	415|415	COG:2205	A	4	288	146543	1175165	-9.801342913	0.014	0.124	COG:2205_Osmosensitive_K+_channel_histidine_kinase
0000_all_organisms	415|415	COG:2206	A	7	714	146540	1174739	-26.60906489	0.01	0.088	COG:2206_HD-GYP_domain
0000_all_organisms	415|415	COG:2207	A	48	3924	146499	1171529	-134.4921441	0.012	0.109	COG:2207_AraC-type_DNA-binding_domain-containing_proteins
0000_all_organisms	415|415	COG:2208	A	0	692	146547	1174761	-34.99139983	0	0	COG:2208_Serine_phosphatase_RsbU__regulator_of_sigma_subunit
0000_all_organisms	415|415	COG:2209	A	41	53	146506	1175400	-14.91721463	0.436	3.936	COG:2209_Na+-transporting_NADH:ubiquinone_oxidoreductase__subunit_NqrE
0000_all_organisms	415|415	COG:2210	A	20	48	146527	1175405	-4.498940738	0.294	2.653	COG:2210_Uncharacterized_conserved_protein
0000_all_organisms	415|415	COG:2211	A	4	255	146543	1175198	-8.151810883	0.015	0.139	COG:2211_Na+/melibiose_symporter_and_related_transporters
0000_all_organisms	415|415	COG:2212	A	82	82	146465	1175371	-34.30189945	0.5	4.512	COG:2212_Multisubunit_Na+/H+_antiporter__MnhF_subunit
0000_all_organisms	415|415	COG:2214	A	37	553	146510	1174900	-4.104577454	0.063	0.566	COG:2214_DnaJ-class_molecular_chaperone
0000_all_organisms	415|415	COG:2215	A	2	101	146545	1175352	-3.07109231	0.019	0.175	COG:2215_ABC-type_uncharacterized_transport_system__permease_component
0000_all_organisms	415|415	COG:2216	A	5	186	146542	1175267	-4.603800653	0.026	0.236	COG:2216_High-affinity_K+_transport_system__ATPase_chain_B
0000_all_organisms	415|415	COG:2217	A	48	1340	146499	1174113	-24.4424928	0.035	0.312	COG:2217_Cation_transport_ATPase
0000_all_organisms	415|415	COG:2220	A	18	476	146529	1174977	-8.557520231	0.036	0.329	COG:2220_Predicted_Zn-dependent_hydrolases_of_the_beta-lactamase_fold
0000_all_organisms	415|415	COG:2221	A	22	67	146525	1175386	-3.588380294	0.247	2.23	COG:2221_Dissimilatory_sulfite_reductase_(desulfoviridin)__alpha_and_beta_subunits
0000_all_organisms	415|415	COG:2222	A	0	148	146547	1175305	-7.305394801	0	0	COG:2222_Predicted_phosphosugar_isomerases
0000_all_organisms	415|415	COG:2223	A	13	275	146534	1175178	-3.966576245	0.045	0.407	COG:2223_Nitrate/nitrite_transporter
0000_all_organisms	415|415	COG:2224	A	61	146	146486	1175307	-12.28483264	0.295	2.659	COG:2224_Isocitrate_lyase
0000_all_organisms	415|415	COG:2225	A	8	242	146539	1175211	-4.966576245	0.032	0.289	COG:2225_Malate_synthase
0000_all_organisms	415|415	COG:2226	A	21	548	146526	1174905	-9.661543506	0.037	0.333	COG:2226_Methylase_involved_in_ubiquinone/menaquinone_biosynthesis
0000_all_organisms	415|415	COG:2227	A	24	389	146523	1175064	-3.534617149	0.058	0.524	COG:2227_2-polyprenyl-3-methyl-5-hydroxy-6-metoxy-1_4-benzoquinol_methylase
0000_all_organisms	415|415	COG:2230	A	12	458	146535	1174995	-11.20342567	0.026	0.23	COG:2230_Cyclopropane_fatty_acid_synthase_and_related_methyltransferases
0000_all_organisms	415|415	COG:2233	A	6	485	146541	1174968	-16.97469413	0.012	0.11	COG:2233_Xanthine/uracil_permeases
0000_all_organisms	415|415	COG:2234	A	3	343	146544	1175110	-13.24108811	0.009	0.078	COG:2234_Predicted_aminopeptidases
0000_all_organisms	415|415	COG:2239	A	2	405	146545	1175048	-17.41453927	0.005	0.044	COG:2239_Mg/Co/Ni_transporter_MgtE_(contains_CBS_domain)
0000_all_organisms	415|415	COG:2240	A	0	149	146547	1175304	-7.289882635	0	0	COG:2240_Pyridoxal/pyridoxine/pyridoxamine_kinase
0000_all_organisms	415|415	COG:2241	A	2	167	146545	1175286	-6.012333735	0.012	0.107	COG:2241_Precorrin-6B_methylase_1
0000_all_organisms	415|415	COG:2242	A	1	175	146546	1175278	-7.334419009	0.006	0.051	COG:2242_Precorrin-6B_methylase_2
0000_all_organisms	415|415	COG:2243	A	4	202	146543	1175251	-5.946921557	0.019	0.175	COG:2243_Precorrin-2_methylase
0000_all_organisms	415|415	COG:2244	A	11	797	146536	1174656	-26.58169871	0.014	0.123	COG:2244_Membrane_protein_involved_in_the_export_of_O-antigen_and_teichoic_acid
0000_all_organisms	415|415	COG:2246	A	48	207	146499	1175246	-3.54668166	0.188	1.698	COG:2246_Predicted_membrane_protein
0000_all_organisms	415|415	COG:2249	A	14	327	146533	1175126	-5.226945307	0.041	0.37	COG:2249_Putative_NADPH-quinone_reductase_(modulator_of_drug_activity_B)
0000_all_organisms	415|415	COG:2250	A	26	54	146521	1175399	-6.585026652	0.325	2.932	COG:2250_Uncharacterized_conserved_protein_related_to_C-terminal_domain_of_eukaryotic_chaperone__SACSIN
0000_all_organisms	415|415	COG:2251	A	0	63	146547	1175390	-3.004364805	0	0	COG:2251_Predicted_nuclease_(RecB_family)
0000_all_organisms	415|415	COG:2252	A	20	421	146527	1175032	-5.835647144	0.045	0.409	COG:2252_Permeases
0000_all_organisms	415|415	COG:2255	A	12	453	146535	1175000	-10.89619628	0.026	0.233	COG:2255_Holliday_junction_resolvasome__helicase_subunit
0000_all_organisms	415|415	COG:2256	A	6	403	146541	1175050	-13.22841252	0.015	0.132	COG:2256_ATPase_related_to_the_helicase_subunit_of_the_Holliday_junction_resolvase
0000_all_organisms	415|415	COG:2257	A	35	82	146512	1175371	-7.568636236	0.299	2.699	COG:2257_Uncharacterized_homolog_of_the_cytoplasmic_domain_of_flagellar_protein_FhlB
0000_all_organisms	415|415	COG:2259	A	154	452	146393	1175001	-22.04817696	0.254	2.294	COG:2259_Predicted_membrane_protein
0000_all_organisms	415|415	COG:2261	A	153	76	146394	1175377	-88.08092191	0.668	6.032	COG:2261_Predicted_membrane_protein
0000_all_organisms	415|415	COG:2262	A	7	394	146540	1175059	-11.87942607	0.017	0.157	COG:2262_GTPases
0000_all_organisms	415|415	COG:2264	A	3	346	146544	1175107	-13.4134127	0.009	0.078	COG:2264_Ribosomal_protein_L11_methylase
0000_all_organisms	415|415	COG:2265	A	4	534	146543	1174919	-21.32330639	0.007	0.067	COG:2265_SAM-dependent_methyltransferases_related_to_tRNA_(uracil-5-)-methyltransferase
0000_all_organisms	415|415	COG:2267	A	3	492	146544	1174961	-20.3757179	0.006	0.055	COG:2267_Lysophospholipase
0000_all_organisms	415|415	COG:2268	A	1	114	146546	1175339	-4.4225082	0.009	0.078	COG:2268_Uncharacterized_protein_conserved_in_bacteria
0000_all_organisms	415|415	COG:2269	A	2	108	146545	1175345	-3.203425667	0.018	0.164	COG:2269_Truncated__possibly_inactive__lysyl-tRNA_synthetase_(class_II)
0000_all_organisms	415|415	COG:2270	A	0	119	146547	1175334	-5.879426069	0	0	COG:2270_Permeases_of_the_major_facilitator_superfamily
0000_all_organisms	415|415	COG:2271	A	4	172	146543	1175281	-4.705533774	0.023	0.205	COG:2271_Sugar_phosphate_permease
0000_all_organisms	415|415	COG:2272	A	0	164	146547	1175289	-8.202040356	0	0	COG:2272_Carboxylesterase_type_B
0000_all_organisms	415|415	COG:2273	A	3	153	146544	1175300	-4.512861625	0.019	0.173	COG:2273_Beta-glucanase/Beta-glucan_synthetase
0000_all_organisms	415|415	COG:2274	A	6	429	146541	1175024	-14.35951856	0.014	0.124	COG:2274_ABC-type_bacteriocin/lantibiotic_exporters__contain_an_N-terminal_double-glycine_peptidase_domain
0000_all_organisms	415|415	COG:2301	A	12	376	146535	1175077	-7.844663963	0.031	0.279	COG:2301_Citrate_lyase_beta_subunit
0000_all_organisms	415|415	COG:2302	A	0	81	146547	1175372	-3.906578315	0	0	COG:2302_Uncharacterized_conserved_protein__contains_S4-like_domain
0000_all_organisms	415|415	COG:2303	A	4	740	146543	1174713	-31.22257318	0.005	0.048	COG:2303_Choline_dehydrogenase_and_related_flavoproteins
0000_all_organisms	415|415	COG:2304	A	7	624	146540	1174829	-22.26520017	0.011	0.1	COG:2304_Uncharacterized_protein_containing_a_von_Willebrand_factor_type_A_(vWA)_domain
0000_all_organisms	415|415	COG:2307	A	3	189	146544	1175264	-6.115204636	0.016	0.141	COG:2307_Uncharacterized_protein_conserved_in_bacteria
0000_all_organisms	415|415	COG:2308	A	0	216	146547	1175237	-10.65955589	0	0	COG:2308_Uncharacterized_conserved_protein
0000_all_organisms	415|415	COG:2309	A	5	157	146542	1175296	-3.42365865	0.031	0.278	COG:2309_Leucyl_aminopeptidase_(aminopeptidase_T)
0000_all_organisms	415|415	COG:2310	A	58	167	146489	1175286	-9.129596095	0.258	2.326	COG:2310_Uncharacterized_proteins_involved_in_stress_response__homologs_of_TerZ_and_putative_cAMP-binding_protein_CABP1
0000_all_organisms	415|415	COG:2311	A	0	135	146547	1175318	-6.575118363	0	0	COG:2311_Predicted_membrane_protein
0000_all_organisms	415|415	COG:2314	A	42	100	146505	1175353	-8.764471553	0.296	2.669	COG:2314_Predicted_membrane_protein
0000_all_organisms	415|415	COG:2319	A	15	594	146532	1174859	-14.74232143	0.025	0.222	COG:2319_FOG:_WD40_repeat
0000_all_organisms	415|415	COG:2321	A	3	177	146544	1175276	-5.63638802	0.017	0.15	COG:2321_Predicted_metalloprotease
0000_all_organisms	415|415	COG:2326	A	6	313	146541	1175140	-9.240332155	0.019	0.17	COG:2326_Uncharacterized_conserved_protein
0000_all_organisms	415|415	COG:2327	A	1	99	146546	1175354	-3.747146969	0.01	0.09	COG:2327_Uncharacterized_conserved_protein
0000_all_organisms	415|415	COG:2329	A	110	196	146437	1175257	-29.50863831	0.359	3.245	COG:2329_Uncharacterized_enzyme_involved_in_biosynthesis_of_extracellular_polysaccharides
0000_all_organisms	415|415	COG:2331	A	98	43	146449	1175410	-59.27327279	0.695	6.273	COG:2331_Uncharacterized_protein_conserved_in_bacteria
0000_all_organisms	415|415	COG:2332	A	46	145	146501	1175308	-6.442492798	0.241	2.173	COG:2332_Cytochrome_c-type_biogenesis_protein_CcmE
0000_all_organisms	415|415	COG:2333	A	1	339	146546	1175114	-15.51570016	0.003	0.027	COG:2333_Predicted_hydrolase_(metallo-beta-lactamase_superfamily)
0000_all_organisms	415|415	COG:2334	A	0	314	146547	1175139	-15.85387196	0	0	COG:2334_Putative_homoserine_kinase_type_II_(protein_kinase_fold)
0000_all_organisms	415|415	COG:2335	A	68	92	146479	1175361	-23.39361863	0.425	3.835	COG:2335_Secreted_and_surface_protein_containing_fasciclin-like_repeats
0000_all_organisms	415|415	COG:2336	A	40	23	146507	1175430	-22.38090667	0.635	5.729	COG:2336_Growth_regulator
0000_all_organisms	415|415	COG:2337	A	69	162	146478	1175291	-14.10513034	0.299	2.695	COG:2337_Growth_inhibitor
0000_all_organisms	415|415	COG:2343	A	57	98	146490	1175355	-16.25258819	0.368	3.318	COG:2343_Uncharacterized_protein_conserved_in_bacteria
0000_all_organisms	415|415	COG:2346	A	60	222	146487	1175231	-6.066006836	0.213	1.92	COG:2346_Truncated_hemoglobins
0000_all_organisms	415|415	COG:2348	A	0	126	146547	1175327	-6.238824187	0	0	COG:2348_Uncharacterized_protein_involved_in_methicillin_resistance
0000_all_organisms	415|415	COG:2350	A	128	186	146419	1175267	-40.84771166	0.408	3.68	COG:2350_Uncharacterized_protein_conserved_in_bacteria
0000_all_organisms	415|415	COG:2351	A	30	98	146517	1175355	-4.22184875	0.234	2.115	COG:2351_Transthyretin-like_protein
0000_all_organisms	415|415	COG:2352	A	2	222	146545	1175231	-8.514278574	0.009	0.081	COG:2352_Phosphoenolpyruvate_carboxylase
0000_all_organisms	415|415	COG:2353	A	119	276	146428	1175177	-24.00656377	0.301	2.719	COG:2353_Uncharacterized_conserved_protein
0000_all_organisms	415|415	COG:2354	A	3	120	146544	1175333	-3.111820506	0.024	0.22	COG:2354_Uncharacterized_protein_conserved_in_bacteria
0000_all_organisms	415|415	COG:2355	A	4	221	146543	1175232	-6.732828272	0.018	0.16	COG:2355_Zn-dependent_dipeptidase__microsomal_dipeptidase_homolog
0000_all_organisms	415|415	COG:2356	A	2	105	146545	1175348	-3.231361899	0.019	0.169	COG:2356_Endonuclease_I
0000_all_organisms	415|415	COG:2359	A	39	27	146508	1175426	-20.2069084	0.591	5.332	COG:2359_Uncharacterized_protein_conserved_in_bacteria
0000_all_organisms	415|415	COG:2360	A	4	207	146543	1175246	-6.093664958	0.019	0.171	COG:2360_Leu/Phe-tRNA-protein_transferase
0000_all_organisms	415|415	COG:2361	A	42	50	146505	1175403	-16.14206474	0.457	4.119	COG:2361_Uncharacterized_conserved_protein
0000_all_organisms	415|415	COG:2363	A	44	102	146503	1175351	-9.432973634	0.301	2.719	COG:2363_Uncharacterized_small_membrane_protein
0000_all_organisms	415|415	COG:2365	A	4	172	146543	1175281	-4.705533774	0.023	0.205	COG:2365_Protein_tyrosine/serine_phosphatase
0000_all_organisms	415|415	COG:2366	A	1	165	146546	1175288	-6.806875402	0.006	0.054	COG:2366_Protein_related_to_penicillin_acylase
0000_all_organisms	415|415	COG:2367	A	1	248	146546	1175205	-10.98296666	0.004	0.036	COG:2367_Beta-lactamase_class_A
0000_all_organisms	415|415	COG:2369	A	0	70	146547	1175383	-3.366531544	0	0	COG:2369_Uncharacterized_protein__homolog_of_phage_Mu_protein_gp30
0000_all_organisms	415|415	COG:2373	A	2	171	146545	1175282	-6.176525771	0.012	0.104	COG:2373_Large_extracellular_alpha-helical_protein
0000_all_organisms	415|415	COG:2374	A	1	155	146546	1175298	-6.27572413	0.006	0.058	COG:2374_Predicted_extracellular_nuclease
0000_all_organisms	415|415	COG:2375	A	6	185	146541	1175268	-3.946921557	0.031	0.283	COG:2375_Siderophore-interacting_protein
0000_all_organisms	415|415	COG:2376	A	8	301	146539	1175152	-7.288192771	0.026	0.234	COG:2376_Dihydroxyacetone_kinase
0000_all_organisms	415|415	COG:2377	A	0	201	146547	1175252	-9.970616222	0	0	COG:2377_Predicted_molecular_chaperone_distantly_related_to_HSP70-fold_metalloproteases
0000_all_organisms	415|415	COG:2378	A	11	578	146536	1174875	-16.83564714	0.019	0.168	COG:2378_Predicted_transcriptional_regulator
0000_all_organisms	415|415	COG:2379	A	1	114	146546	1175339	-4.4225082	0.009	0.078	COG:2379_Putative_glycerate_kinase
0000_all_organisms	415|415	COG:2382	A	1	110	146546	1175343	-4.254925208	0.009	0.081	COG:2382_Enterochelin_esterase_and_related_enzymes
0000_all_organisms	415|415	COG:2385	A	5	145	146542	1175308	-3	0.033	0.301	COG:2385_Sporulation_protein_and_related_proteins
0000_all_organisms	415|415	COG:2386	A	5	167	146542	1175286	-3.866461092	0.029	0.262	COG:2386_ABC-type_transport_system_involved_in_cytochrome_c_biogenesis__permease_component
0000_all_organisms	415|415	COG:2388	A	79	100	146468	1175353	-28.37468755	0.441	3.983	COG:2388_Predicted_acetyltransferase
0000_all_organisms	415|415	COG:2390	A	4	279	146543	1175174	-9.303643611	0.014	0.127	COG:2390_Transcriptional_regulator__contains_sigma_factor-related_N-terminal_domain
0000_all_organisms	415|415	COG:2409	A	3	360	146544	1175093	-14.08990945	0.008	0.075	COG:2409_Predicted_drug_exporters_of_the_RND_superfamily
0000_all_organisms	415|415	COG:2423	A	6	254	146541	1175199	-6.764471553	0.023	0.208	COG:2423_Predicted_ornithine_cyclodeaminase__mu-crystallin_homolog
0000_all_organisms	415|415	COG:2440	A	26	33	146521	1175420	-9.853871964	0.441	3.976	COG:2440_Ferredoxin-like_protein
0000_all_organisms	415|415	COG:2442	A	26	39	146521	1175414	-8.739928612	0.4	3.609	COG:2442_Uncharacterized_conserved_protein
0000_all_organisms	415|415	COG:2445	A	24	48	146523	1175405	-6.358525889	0.333	3.007	COG:2445_Uncharacterized_conserved_protein
0000_all_organisms	415|415	COG:2452	A	27	96	146520	1175357	-3.335358024	0.22	1.98	COG:2452_Predicted_site-specific_integrase-resolvase
0000_all_organisms	415|415	COG:2501	A	21	30	146526	1175423	-7.453457337	0.412	3.715	COG:2501_Uncharacterized_conserved_protein
0000_all_organisms	415|415	COG:2508	A	0	399	146547	1175054	-20.1106983	0	0	COG:2508_Regulator_of_polyketide_synthase_expression
0000_all_organisms	415|415	COG:2509	A	0	141	146547	1175312	-6.946921557	0	0	COG:2509_Uncharacterized_FAD-dependent_dehydrogenases
0000_all_organisms	415|415	COG:2513	A	8	313	146539	1175140	-7.899629455	0.025	0.225	COG:2513_PEP_phosphonomutase_and_related_enzymes
0000_all_organisms	415|415	COG:2515	A	6	163	146541	1175290	-3.097997109	0.036	0.32	COG:2515_1-aminocyclopropane-1-carboxylate_deaminase
0000_all_organisms	415|415	COG:2518	A	16	376	146531	1175077	-5.970616222	0.041	0.368	COG:2518_Protein-L-isoaspartate_carboxylmethyltransferase
0000_all_organisms	415|415	COG:2603	A	0	114	146547	1175339	-5.501689446	0	0	COG:2603_Predicted_ATPase
0000_all_organisms	415|415	COG:2604	A	1	88	146546	1175365	-3.239577517	0.011	0.101	COG:2604_Uncharacterized_protein_conserved_in_bacteria
0000_all_organisms	415|415	COG:2606	A	22	435	146525	1175018	-5.48945499	0.048	0.434	COG:2606_Uncharacterized_conserved_protein
0000_all_organisms	415|415	COG:2607	A	3	150	146544	1175303	-4.346787486	0.02	0.177	COG:2607_Predicted_ATPase_(AAA+_superfamily)
0000_all_organisms	415|415	COG:2608	A	55	63	146492	1175390	-21.42136079	0.466	4.206	COG:2608_Copper_chaperone
0000_all_organisms	415|415	COG:2610	A	11	360	146536	1175093	-7.931814138	0.03	0.267	COG:2610_H+/gluconate_symporter_and_related_permeases
0000_all_organisms	415|415	COG:2703	A	47	144	146500	1175309	-6.76700389	0.246	2.22	COG:2703_Hemerythrin
0000_all_organisms	415|415	COG:2718	A	1	133	146546	1175320	-5.261219442	0.007	0.067	COG:2718_Uncharacterized_conserved_protein
0000_all_organisms	415|415	COG:2719	A	0	139	146547	1175314	-6.742321425	0	0	COG:2719_Uncharacterized_conserved_protein
0000_all_organisms	415|415	COG:2720	A	0	102	146547	1175351	-4.982966661	0	0	COG:2720_Uncharacterized_vancomycin_resistance_protein
0000_all_organisms	415|415	COG:2723	A	18	447	146529	1175006	-7.494850022	0.039	0.349	COG:2723_Beta-glucosidase/6-phospho-beta-glucosidase/beta-galactosidase
0000_all_organisms	415|415	COG:2730	A	4	182	146543	1175271	-4.991399828	0.022	0.194	COG:2730_Endoglucanase
0000_all_organisms	415|415	COG:2733	A	1	88	146546	1175365	-3.239577517	0.011	0.101	COG:2733_Predicted_membrane_protein
0000_all_organisms	415|415	COG:2740	A	44	157	146503	1175296	-4.872895202	0.219	1.975	COG:2740_Predicted_nucleic-acid-binding_protein_implicated_in_transcription_termination
0000_all_organisms	415|415	COG:2747	A	92	61	146455	1175392	-47.46597389	0.601	5.427	COG:2747_Negative_regulator_of_flagellin_synthesis_(anti-sigma28_factor)
0000_all_organisms	415|415	COG:2755	A	14	733	146533	1174720	-21.13489603	0.019	0.169	COG:2755_Lysophospholipase_L1_and_related_esterases
0000_all_organisms	415|415	COG:2759	A	7	173	146540	1175280	-3.090979146	0.039	0.351	COG:2759_Formyltetrahydrofolate_synthetase
0000_all_organisms	415|415	COG:2761	A	9	215	146538	1175238	-3.591760035	0.04	0.362	COG:2761_Predicted_dithiol-disulfide_isomerase_involved_in_polyketide_biosynthesis
0000_all_organisms	415|415	COG:2764	A	56	256	146491	1175197	-3.543633967	0.179	1.619	COG:2764_Uncharacterized_protein_conserved_in_bacteria
0000_all_organisms	415|415	COG:2766	A	2	146	146545	1175307	-5.016373713	0.014	0.122	COG:2766_Putative_Ser_protein_kinase
0000_all_organisms	415|415	COG:2771	A	37	1074	146510	1174379	-20.48545225	0.033	0.3	COG:2771_DNA-binding_HTH_domain-containing_proteins
0000_all_organisms	415|415	COG:2802	A	6	186	146541	1175267	-3.935542011	0.031	0.282	COG:2802_Uncharacterized_protein__similar_to_the_N-terminal_domain_of_Lon_protease
0000_all_organisms	415|415	COG:2804	A	6	709	146541	1174744	-27.27408837	0.008	0.076	COG:2804_Type_II_secretory_pathway__ATPase_PulE/Tfp_pilus_assembly_pathway__ATPase_PilB
0000_all_organisms	415|415	COG:2805	A	12	288	146535	1175165	-4.725842151	0.04	0.361	COG:2805_Tfp_pilus_assembly_protein__pilus_retraction_ATPase_PilT
0000_all_organisms	415|415	COG:2807	A	1	187	146546	1175266	-7.823908741	0.005	0.048	COG:2807_Cyanate_permease
0000_all_organisms	415|415	COG:2812	A	4	497	146543	1174956	-19.44977165	0.008	0.072	COG:2812_DNA_polymerase_III__gamma/tau_subunits
0000_all_organisms	415|415	COG:2813	A	2	242	146545	1175211	-9.540607512	0.008	0.074	COG:2813_16S_RNA_G1207_methylase_RsmC
0000_all_organisms	415|415	COG:2814	A	11	559	146536	1174894	-16.05948352	0.019	0.174	COG:2814_Arabinose_efflux_permease
0000_all_organisms	415|415	COG:2815	A	4	133	146543	1175320	-3.040958608	0.029	0.263	COG:2815_Uncharacterized_protein_conserved_in_bacteria
0000_all_organisms	415|415	COG:2816	A	3	177	146544	1175276	-5.63638802	0.017	0.15	COG:2816_NTP_pyrophosphohydrolases_containing_a_Zn-finger__probably_nucleic-acid-binding
0000_all_organisms	415|415	COG:2818	A	9	289	146538	1175164	-6.349692477	0.03	0.272	COG:2818_3-methyladenine_DNA_glycosylase
0000_all_organisms	415|415	COG:2819	A	2	123	146545	1175330	-4.038104526	0.016	0.144	COG:2819_Predicted_hydrolase_of_the_alpha/beta_superfamily
0000_all_organisms	415|415	COG:2821	A	1	148	146546	1175305	-5.928117993	0.007	0.061	COG:2821_Membrane-bound_lytic_murein_transglycosylase
0000_all_organisms	415|415	COG:2823	A	125	339	146422	1175114	-20.48811664	0.269	2.431	COG:2823_Predicted_periplasmic_or_secreted_lipoprotein
0000_all_organisms	415|415	COG:2824	A	109	79	146438	1175374	-53.8068754	0.58	5.233	COG:2824_Uncharacterized_Zn-ribbon-containing_protein_involved_in_phosphonate_metabolism
0000_all_organisms	415|415	COG:2825	A	107	111	146440	1175342	-43.4867824	0.491	4.43	COG:2825_Outer_membrane_protein
0000_all_organisms	415|415	COG:2826	A	15	536	146532	1174917	-12.37986395	0.027	0.246	COG:2826_Transposase_and_inactivated_derivatives__IS30_family
0000_all_organisms	415|415	COG:2827	A	80	191	146467	1175262	-15.88605665	0.295	2.664	COG:2827_Predicted_endonuclease_containing_a_URI_domain
0000_all_organisms	415|415	COG:2828	A	0	122	146547	1175331	-5.832682665	0	0	COG:2828_Uncharacterized_protein_conserved_in_bacteria
0000_all_organisms	415|415	COG:2829	A	0	98	146547	1175355	-4.804100348	0	0	COG:2829_Outer_membrane_phospholipase_A
0000_all_organisms	415|415	COG:2831	A	4	232	146543	1175221	-7.209011525	0.017	0.153	COG:2831_Hemolysin_activation/secretion_protein
0000_all_organisms	415|415	COG:2835	A	15	19	146532	1175434	-5.962573502	0.441	3.98	COG:2835_Uncharacterized_conserved_protein
0000_all_organisms	415|415	COG:2837	A	1	220	146546	1175233	-9.59345982	0.005	0.041	COG:2837_Predicted_iron-dependent_peroxidase
0000_all_organisms	415|415	COG:2841	A	29	17	146518	1175436	-16.29584948	0.63	5.688	COG:2841_Uncharacterized_protein_conserved_in_bacteria
0000_all_organisms	415|415	COG:2843	A	1	158	146546	1175295	-6.459670525	0.006	0.057	COG:2843_Putative_enzyme_of_poly-gamma-glutamate_biosynthesis_(capsule_formation)
0000_all_organisms	415|415	COG:2844	A	0	239	146547	1175214	-11.93554201	0	0	COG:2844_UTP:GlnB_(protein_PII)_uridylyltransferase
0000_all_organisms	415|415	COG:2847	A	46	172	146501	1175281	-4.723538196	0.211	1.904	COG:2847_Uncharacterized_protein_conserved_in_bacteria
0000_all_organisms	415|415	COG:2850	A	1	170	146546	1175283	-7.172630727	0.006	0.053	COG:2850_Uncharacterized_conserved_protein
0000_all_organisms	415|415	COG:2853	A	5	200	146542	1175253	-5.2069084	0.024	0.22	COG:2853_Surface_lipoprotein
0000_all_organisms	415|415	COG:2855	A	7	238	146540	1175215	-5.476253533	0.029	0.258	COG:2855_Predicted_membrane_protein
0000_all_organisms	415|415	COG:2860	A	8	279	146539	1175174	-6.403402904	0.028	0.251	COG:2860_Predicted_membrane_protein
0000_all_organisms	415|415	COG:2861	A	0	119	146547	1175334	-5.879426069	0	0	COG:2861_Uncharacterized_protein_conserved_in_bacteria
0000_all_organisms	415|415	COG:2863	A	143	305	146404	1175148	-31.59176003	0.319	2.881	COG:2863_Cytochrome_c553
0000_all_organisms	415|415	COG:2866	A	2	232	146545	1175221	-9.028724151	0.009	0.077	COG:2866_Predicted_carboxypeptidase
0000_all_organisms	415|415	COG:2869	A	25	78	146522	1175375	-3.701146924	0.243	2.19	COG:2869_Na+-transporting_NADH:ubiquinone_oxidoreductase__subunit_NqrC
0000_all_organisms	415|415	COG:2870	A	8	255	146539	1175198	-5.55129368	0.03	0.274	COG:2870_ADP-heptose_synthase__bifunctional_sugar_kinase/adenylyltransferase
0000_all_organisms	415|415	COG:2871	A	27	83	146520	1175370	-4.045275209	0.245	2.214	COG:2871_Na+-transporting_NADH:ubiquinone_oxidoreductase__subunit_NqrF
0000_all_organisms	415|415	COG:2873	A	7	338	146540	1175115	-9.54668166	0.02	0.183	COG:2873_O-acetylhomoserine_sulfhydrylase
0000_all_organisms	415|415	COG:2875	A	2	187	146545	1175266	-6.821023053	0.011	0.095	COG:2875_Precorrin-4_methylase
0000_all_organisms	415|415	COG:2877	A	12	244	146535	1175209	-3.346787486	0.047	0.423	COG:2877_3-deoxy-D-manno-octulosonic_acid_(KDO)_8-phosphate_synthase
0000_all_organisms	415|415	COG:2884	A	12	268	146535	1175185	-4.089375595	0.043	0.387	COG:2884_Predicted_ATPase_involved_in_cell_division
0000_all_organisms	415|415	COG:2885	A	433	1055	146114	1174398	-79.36151074	0.291	2.63	COG:2885_Outer_membrane_protein_and_related_peptidoglycan-associated_(lipo)proteins
0000_all_organisms	415|415	COG:2886	A	18	6	146529	1175447	-12.35457773	0.75	6.766	COG:2886_Uncharacterized_small_protein
0000_all_organisms	415|415	COG:2887	A	4	270	146543	1175183	-8.987162775	0.015	0.132	COG:2887_RecB_family_exonuclease
0000_all_organisms	415|415	COG:2890	A	11	696	146536	1174757	-22.06600684	0.016	0.14	COG:2890_Methylase_of_polypeptide_chain_release_factors
0000_all_organisms	415|415	COG:2895	A	5	246	146542	1175207	-7.040005162	0.02	0.18	COG:2895_GTPases_-_Sulfate_adenylate_transferase_subunit_1
0000_all_organisms	415|415	COG:2896	A	7	400	146540	1175053	-12.21253953	0.017	0.155	COG:2896_Molybdenum_cofactor_biosynthesis_enzyme
0000_all_organisms	415|415	COG:2898	A	0	151	146547	1175302	-7.488116639	0	0	COG:2898_Uncharacterized_conserved_protein
0000_all_organisms	415|415	COG:2901	A	77	31	146470	1175422	-48.07623804	0.713	6.434	COG:2901_Factor_for_inversion_stimulation_Fis__transcriptional_activator
0000_all_organisms	415|415	COG:2902	A	0	171	146547	1175282	-8.559090918	0	0	COG:2902_NAD-specific_glutamate_dehydrogenase
0000_all_organisms	415|415	COG:2904	A	2	118	146545	1175335	-3.701146924	0.017	0.15	COG:2904_Uncharacterized_protein_conserved_in_bacteria
0000_all_organisms	415|415	COG:2905	A	0	155	146547	1175298	-7.661543506	0	0	COG:2905_Predicted_signal-transduction_protein_containing_cAMP-binding_and_CBS_domains
0000_all_organisms	415|415	COG:2906	A	20	15	146527	1175438	-10.31966449	0.571	5.155	COG:2906_Bacterioferritin-associated_ferredoxin
0000_all_organisms	415|415	COG:2907	A	0	130	146547	1175323	-6.415668776	0	0	COG:2907_Predicted_NAD/FAD-binding_protein
0000_all_organisms	415|415	COG:2908	A	4	271	146543	1175182	-8.987162775	0.015	0.131	COG:2908_Uncharacterized_protein_conserved_in_bacteria
0000_all_organisms	415|415	COG:2909	A	0	184	146547	1175269	-9.071604148	0	0	COG:2909_ATP-dependent_transcriptional_regulator
0000_all_organisms	415|415	COG:2911	A	1	207	146546	1175246	-8.886056648	0.005	0.043	COG:2911_Uncharacterized_protein_conserved_in_bacteria
0000_all_organisms	415|415	COG:2912	A	1	117	146546	1175336	-4.596879479	0.008	0.076	COG:2912_Uncharacterized_conserved_protein
0000_all_organisms	415|415	COG:2913	A	61	163	146486	1175290	-10.60906489	0.272	2.457	COG:2913_Small_protein_A_(tmRNA-binding)
0000_all_organisms	415|415	COG:2914	A	39	90	146508	1175363	-8.492144128	0.302	2.728	COG:2914_Uncharacterized_protein_conserved_in_bacteria
0000_all_organisms	415|415	COG:2916	A	172	100	146375	1175353	-93.01547269	0.632	5.71	COG:2916_DNA-binding_protein_H-NS
0000_all_organisms	415|415	COG:2918	A	0	125	146547	1175328	-6.026872146	0	0	COG:2918_Gamma-glutamylcysteine_synthetase
0000_all_organisms	415|415	COG:2919	A	89	209	146458	1175244	-17.92811799	0.299	2.695	COG:2919_Septum_formation_initiator
0000_all_organisms	415|415	COG:2920	A	52	65	146495	1175388	-19.14508698	0.444	4.01	COG:2920_Dissimilatory_sulfite_reductase_(desulfoviridin)__gamma_subunit
0000_all_organisms	415|415	COG:2921	A	64	66	146483	1175387	-26.47755577	0.492	4.443	COG:2921_Uncharacterized_conserved_protein
0000_all_organisms	415|415	COG:2924	A	88	43	146459	1175410	-51.35951856	0.672	6.063	COG:2924_Fe-S_cluster_protector_protein
0000_all_organisms	415|415	COG:2926	A	31	5	146516	1175448	-24.28399666	0.861	7.77	COG:2926_Uncharacterized_protein_conserved_in_bacteria
0000_all_organisms	415|415	COG:2929	A	62	33	146485	1175420	-35.30715308	0.653	5.889	COG:2929_Uncharacterized_protein_conserved_in_bacteria
0000_all_organisms	415|415	COG:2931	A	52	698	146495	1174755	-3.826813732	0.069	0.625	COG:2931_RTX_toxins_and_related_Ca2+-binding_proteins
0000_all_organisms	415|415	COG:2933	A	0	87	146547	1175366	-4.266000713	0	0	COG:2933_Predicted_SAM-dependent_methyltransferase
0000_all_organisms	415|415	COG:2935	A	3	141	146544	1175312	-4.048176965	0.021	0.188	COG:2935_Putative_arginyl-tRNA:protein_arginylyltransferase
0000_all_organisms	415|415	COG:2936	A	1	181	146546	1175272	-7.690369833	0.005	0.05	COG:2936_Predicted_acyl_esterases
0000_all_organisms	415|415	COG:2937	A	0	111	146547	1175342	-5.310691141	0	0	COG:2937_Glycerol-3-phosphate_O-acyltransferase
0000_all_organisms	415|415	COG:2938	A	81	81	146466	1175372	-33.89619628	0.5	4.512	COG:2938_Uncharacterized_conserved_protein
0000_all_organisms	415|415	COG:2939	A	0	98	146547	1175355	-4.804100348	0	0	COG:2939_Carboxypeptidase_C_(cathepsin_A)
0000_all_organisms	415|415	COG:2942	A	0	116	146547	1175337	-5.701146924	0	0	COG:2942_N-acyl-D-glucosamine_2-epimerase
0000_all_organisms	415|415	COG:2943	A	0	88	146547	1175365	-4.26520017	0	0	COG:2943_Membrane_glycosyltransferase
0000_all_organisms	415|415	COG:2944	A	83	83	146464	1175370	-34.70996539	0.5	4.512	COG:2944_Predicted_transcriptional_regulator
0000_all_organisms	415|415	COG:2951	A	5	450	146542	1175003	-16.27572413	0.011	0.099	COG:2951_Membrane-bound_lytic_murein_transglycosylase_B
0000_all_organisms	415|415	COG:2956	A	0	131	146547	1175322	-6.40560745	0	0	COG:2956_Predicted_N-acetylglucosaminyl_transferase
0000_all_organisms	415|415	COG:2957	A	2	150	146545	1175303	-5.177831921	0.013	0.119	COG:2957_Peptidylarginine_deiminase_and_related_enzymes
0000_all_organisms	415|415	COG:2959	A	0	104	146547	1175349	-4.950781977	0	0	COG:2959_Uncharacterized_enzyme_of_heme_biosynthesis
0000_all_organisms	415|415	COG:2960	A	60	80	146487	1175373	-20.97061622	0.429	3.867	COG:2960_Uncharacterized_protein_conserved_in_bacteria
0000_all_organisms	415|415	COG:2962	A	3	225	146544	1175228	-7.744727495	0.013	0.119	COG:2962_Predicted_permeases
0000_all_organisms	415|415	COG:2964	A	3	126	146544	1175327	-3.427128398	0.023	0.21	COG:2964_Uncharacterized_protein_conserved_in_bacteria
0000_all_organisms	415|415	COG:2966	A	3	189	146544	1175264	-6.115204636	0.016	0.141	COG:2966_Uncharacterized_conserved_protein
0000_all_organisms	415|415	COG:2971	A	3	146	146544	1175307	-4.194499142	0.02	0.182	COG:2971_Predicted_N-acetylglucosamine_kinase
0000_all_organisms	415|415	COG:2972	A	0	310	146547	1175143	-15.4621809	0	0	COG:2972_Predicted_signal_transduction_protein_with_a_C-terminal_ATPase_domain
0000_all_organisms	415|415	COG:2973	A	17	36	146530	1175417	-4.446116973	0.321	2.894	COG:2973_Trp_operon_repressor
0000_all_organisms	415|415	COG:2974	A	2	112	146545	1175341	-3.552841969	0.018	0.158	COG:2974_DNA_recombination-dependent_growth_factor_C
0000_all_organisms	415|415	COG:2981	A	1	100	146546	1175353	-3.739928612	0.01	0.089	COG:2981_Uncharacterized_protein_involved_in_cysteine_biosynthesis
0000_all_organisms	415|415	COG:2982	A	2	233	146545	1175220	-9.015472687	0.009	0.077	COG:2982_Uncharacterized_protein_involved_in_outer_membrane_biogenesis
0000_all_organisms	415|415	COG:2985	A	0	134	146547	1175319	-6.591760035	0	0	COG:2985_Predicted_permease
0000_all_organisms	415|415	COG:2986	A	5	284	146542	1175169	-8.785156152	0.017	0.156	COG:2986_Histidine_ammonia-lyase
0000_all_organisms	415|415	COG:2987	A	6	191	146541	1175262	-4.239577517	0.03	0.275	COG:2987_Urocanate_hydratase
0000_all_organisms	415|415	COG:2988	A	0	100	146547	1175353	-4.785156152	0	0	COG:2988_Succinylglutamate_desuccinylase
0000_all_organisms	415|415	COG:2989	A	1	153	146546	1175300	-6.308034897	0.006	0.059	COG:2989_Uncharacterized_protein_conserved_in_bacteria
0000_all_organisms	415|415	COG:2993	A	45	131	146502	1175322	-7.056011125	0.256	2.307	COG:2993_Cbb3-type_cytochrome_oxidase__cytochrome_c_subunit
0000_all_organisms	415|415	COG:2995	A	0	199	146547	1175254	-9.982966661	0	0	COG:2995_Uncharacterized_paraquat-inducible_protein_A
0000_all_organisms	415|415	COG:2996	A	2	114	146545	1175339	-3.543633967	0.017	0.156	COG:2996_Uncharacterized_protein_conserved_in_bacteria
0000_all_organisms	415|415	COG:3000	A	4	271	146543	1175182	-8.987162775	0.015	0.131	COG:3000_Sterol_desaturase
0000_all_organisms	415|415	COG:3001	A	0	107	146547	1175346	-5.14327111	0	0	COG:3001_Fructosamine-3-kinase
0000_all_organisms	415|415	COG:3004	A	2	227	146545	1175226	-8.863279433	0.009	0.079	COG:3004_Na+/H+_antiporter
0000_all_organisms	415|415	COG:3008	A	0	166	146547	1175287	-8.191114133	0	0	COG:3008_Paraquat-inducible_protein_B
0000_all_organisms	415|415	COG:3017	A	0	123	146547	1175330	-6.058488567	0	0	COG:3017_Outer_membrane_lipoprotein_involved_in_outer_membrane_biogenesis
0000_all_organisms	415|415	COG:3021	A	1	132	146546	1175321	-5.27572413	0.008	0.068	COG:3021_Uncharacterized_protein_conserved_in_bacteria
0000_all_organisms	415|415	COG:3022	A	7	191	146540	1175262	-3.619788758	0.035	0.319	COG:3022_Uncharacterized_protein_conserved_in_bacteria
0000_all_organisms	415|415	COG:3023	A	11	358	146536	1175095	-7.782516056	0.03	0.269	COG:3023_Negative_regulator_of_beta-lactamase_expression
0000_all_organisms	415|415	COG:3025	A	0	123	146547	1175330	-6.058488567	0	0	COG:3025_Uncharacterized_conserved_protein
0000_all_organisms	415|415	COG:3026	A	1	99	146546	1175354	-3.747146969	0.01	0.09	COG:3026_Negative_regulator_of_sigma_E_activity
0000_all_organisms	415|415	COG:3027	A	85	140	146462	1175313	-24.72815839	0.378	3.409	COG:3027_Uncharacterized_protein_conserved_in_bacteria
0000_all_organisms	415|415	COG:3029	A	18	20	146529	1175433	-7.628932138	0.474	4.274	COG:3029_Fumarate_reductase_subunit_C
0000_all_organisms	415|415	COG:3039	A	39	702	146508	1174751	-7.372634143	0.053	0.475	COG:3039_Transposase_and_inactivated_derivatives__IS5_family
0000_all_organisms	415|415	COG:3041	A	42	26	146505	1175427	-22.77469072	0.618	5.573	COG:3041_Uncharacterized_protein_conserved_in_bacteria
0000_all_organisms	415|415	COG:3047	A	59	167	146488	1175286	-9.447331784	0.261	2.356	COG:3047_Outer_membrane_protein_W
0000_all_organisms	415|415	COG:3060	A	17	33	146530	1175420	-4.821023053	0.34	3.067	COG:3060_Transcriptional_regulator_of_met_regulon
0000_all_organisms	415|415	COG:3062	A	31	54	146516	1175399	-9.096367484	0.365	3.29	COG:3062_Uncharacterized_protein_involved_in_formation_of_periplasmic_nitrate_reductase
0000_all_organisms	415|415	COG:3063	A	1	104	146546	1175349	-3.903089987	0.01	0.086	COG:3063_Tfp_pilus_assembly_protein_PilF
0000_all_organisms	415|415	COG:3071	A	0	114	146547	1175339	-5.501689446	0	0	COG:3071_Uncharacterized_enzyme_of_heme_biosynthesis
0000_all_organisms	415|415	COG:3074	A	22	2	146525	1175451	-18.6716204	0.917	8.27	COG:3074_Uncharacterized_protein_conserved_in_bacteria
0000_all_organisms	415|415	COG:3076	A	29	24	146518	1175429	-13.99139983	0.547	4.937	COG:3076_Uncharacterized_protein_conserved_in_bacteria
0000_all_organisms	415|415	COG:3077	A	66	38	146481	1175415	-36.40011693	0.635	5.727	COG:3077_DNA-damage-inducible_protein_J
0000_all_organisms	415|415	COG:3080	A	19	17	146528	1175436	-9.035269079	0.528	4.762	COG:3080_Fumarate_reductase_subunit_D
0000_all_organisms	415|415	COG:3083	A	0	71	146547	1175382	-3.359518563	0	0	COG:3083_Predicted_hydrolase_of_alkaline_phosphatase_superfamily
0000_all_organisms	415|415	COG:3084	A	13	18	146534	1175435	-4.946921557	0.419	3.783	COG:3084_Uncharacterized_protein_conserved_in_bacteria
0000_all_organisms	415|415	COG:3085	A	23	25	146524	1175428	-9.696803943	0.479	4.323	COG:3085_Uncharacterized_protein_conserved_in_bacteria
0000_all_organisms	415|415	COG:3093	A	86	126	146461	1175327	-27.58502665	0.406	3.661	COG:3093_Plasmid_maintenance_system_antidote_protein
0000_all_organisms	415|415	COG:3099	A	16	14	146531	1175439	-7.790484985	0.533	4.812	COG:3099_Uncharacterized_protein_conserved_in_bacteria
0000_all_organisms	415|415	COG:3100	A	22	53	146525	1175400	-4.863279433	0.293	2.646	COG:3100_Uncharacterized_protein_conserved_in_bacteria
0000_all_organisms	415|415	COG:3104	A	15	285	146532	1175168	-3.510041521	0.05	0.451	COG:3104_Dipeptide/tripeptide_permease
0000_all_organisms	415|415	COG:3106	A	0	80	146547	1175373	-3.906578315	0	0	COG:3106_Predicted_ATPase
0000_all_organisms	415|415	COG:3107	A	0	94	146547	1175359	-4.625251654	0	0	COG:3107_Putative_lipoprotein
0000_all_organisms	415|415	COG:3111	A	25	49	146522	1175404	-6.723538196	0.338	3.048	COG:3111_Uncharacterized_conserved_protein
0000_all_organisms	415|415	COG:3113	A	23	60	146524	1175393	-4.610833916	0.277	2.5	COG:3113_Predicted_NTP_binding_protein_(contains_STAS_domain)
0000_all_organisms	415|415	COG:3116	A	36	88	146511	1175365	-7.391473966	0.29	2.619	COG:3116_Cell_division_protein
0000_all_organisms	415|415	COG:3118	A	3	189	146544	1175264	-6.115204636	0.016	0.141	COG:3118_Thioredoxin_domain-containing_protein
0000_all_organisms	415|415	COG:3119	A	3	644	146544	1174809	-27.75696195	0.005	0.042	COG:3119_Arylsulfatase_A_and_related_enzymes
0000_all_organisms	415|415	COG:3121	A	6	273	146541	1175180	-7.528708289	0.022	0.194	COG:3121_P_pilus_assembly_protein__chaperone_PapD
0000_all_organisms	415|415	COG:3123	A	53	52	146494	1175401	-22.73282827	0.505	4.555	COG:3123_Uncharacterized_protein_conserved_in_bacteria
0000_all_organisms	415|415	COG:3125	A	91	62	146456	1175391	-46.38933984	0.595	5.368	COG:3125_Heme/copper-type_cytochrome/quinol_oxidase__subunit_4
0000_all_organisms	415|415	COG:3127	A	0	152	146547	1175301	-7.477555766	0	0	COG:3127_Predicted_ABC-type_transport_system_involved_in_lysophospholipase_L1_biosynthesis__permease_component
0000_all_organisms	415|415	COG:3131	A	0	131	146547	1175322	-6.40560745	0	0	COG:3131_Periplasmic_glucans_biosynthesis_protein
0000_all_organisms	415|415	COG:3132	A	1	86	146546	1175367	-3.058488567	0.011	0.104	COG:3132_Uncharacterized_protein_conserved_in_bacteria
0000_all_organisms	415|415	COG:3133	A	29	67	146518	1175386	-6.494850022	0.302	2.725	COG:3133_Outer_membrane_lipoprotein
0000_all_organisms	415|415	COG:3135	A	0	123	146547	1175330	-6.058488567	0	0	COG:3135_Uncharacterized_protein_involved_in_benzoate_metabolism
0000_all_organisms	415|415	COG:3138	A	0	112	146547	1175341	-5.522878745	0	0	COG:3138_Arginine/ornithine_N-succinyltransferase_beta_subunit
0000_all_organisms	415|415	COG:3139	A	31	31	146516	1175422	-13.4723701	0.5	4.511	COG:3139_Uncharacterized_protein_conserved_in_bacteria
0000_all_organisms	415|415	COG:3141	A	20	29	146527	1175424	-7.053056729	0.408	3.682	COG:3141_Uncharacterized_protein_conserved_in_bacteria
0000_all_organisms	415|415	COG:3144	A	1	183	146546	1175270	-7.661543506	0.005	0.049	COG:3144_Flagellar_hook-length_control_protein
0000_all_organisms	415|415	COG:3145	A	6	195	146541	1175258	-4.382999659	0.03	0.269	COG:3145_Alkylated_DNA_repair_protein
0000_all_organisms	415|415	COG:3146	A	0	148	146547	1175305	-7.305394801	0	0	COG:3146_Uncharacterized_protein_conserved_in_bacteria
0000_all_organisms	415|415	COG:3148	A	1	140	146546	1175313	-5.605548319	0.007	0.064	COG:3148_Uncharacterized_conserved_protein
0000_all_organisms	415|415	COG:3150	A	4	141	146543	1175312	-3.329754147	0.028	0.249	COG:3150_Predicted_esterase
0000_all_organisms	415|415	COG:3152	A	36	143	146511	1175310	-3.339134522	0.201	1.814	COG:3152_Predicted_membrane_protein
0000_all_organisms	415|415	COG:3156	A	0	121	146547	1175332	-5.860120914	0	0	COG:3156_Type_II_secretory_pathway__component_PulK
0000_all_organisms	415|415	COG:3157	A	103	87	146444	1175366	-47.12784373	0.542	4.893	COG:3157_Hemolysin-coregulated_protein_(uncharacterized)
0000_all_organisms	415|415	COG:3158	A	2	194	146545	1175259	-7.159893906	0.01	0.092	COG:3158_K+_transporter
0000_all_organisms	415|415	COG:3162	A	46	87	146501	1175366	-12.16178078	0.346	3.121	COG:3162_Predicted_membrane_protein
0000_all_organisms	415|415	COG:3164	A	0	115	146547	1175338	-5.474955193	0	0	COG:3164_Predicted_membrane_protein
0000_all_organisms	415|415	COG:3169	A	20	58	146527	1175395	-3.442492798	0.256	2.313	COG:3169_Uncharacterized_protein_conserved_in_bacteria
0000_all_organisms	415|415	COG:3170	A	0	128	146547	1175325	-6.217527376	0	0	COG:3170_Tfp_pilus_assembly_protein_FimV
0000_all_organisms	415|415	COG:3171	A	50	15	146497	1175438	-34.19791074	0.769	6.941	COG:3171_Uncharacterized_protein_conserved_in_bacteria
0000_all_organisms	415|415	COG:3173	A	7	412	146540	1175041	-12.67366414	0.017	0.151	COG:3173_Predicted_aminoglycoside_phosphotransferase
0000_all_organisms	415|415	COG:3176	A	5	205	146542	1175248	-5.35261703	0.024	0.215	COG:3176_Putative_hemolysin
0000_all_organisms	415|415	COG:3177	A	17	337	146530	1175116	-4.36552273	0.048	0.433	COG:3177_Uncharacterized_conserved_protein
0000_all_organisms	415|415	COG:3178	A	2	157	146545	1175296	-5.510041521	0.013	0.113	COG:3178_Predicted_phosphotransferase_related_to_Ser/Thr_protein_kinases
0000_all_organisms	415|415	COG:3180	A	2	101	146545	1175352	-3.07109231	0.019	0.175	COG:3180_Putative_ammonia_monooxygenase
0000_all_organisms	415|415	COG:3181	A	86	1536	146461	1173917	-15.35457773	0.053	0.478	COG:3181_Uncharacterized_protein_conserved_in_bacteria
0000_all_organisms	415|415	COG:3182	A	2	332	146545	1175121	-13.79048499	0.006	0.054	COG:3182_Uncharacterized_iron-regulated_membrane_protein
0000_all_organisms	415|415	COG:3184	A	27	47	146520	1175406	-8.020451625	0.365	3.292	COG:3184_Uncharacterized_protein_conserved_in_bacteria
0000_all_organisms	415|415	COG:3185	A	3	193	146544	1175260	-6.273272791	0.015	0.138	COG:3185_4-hydroxyphenylpyruvate_dioxygenase_and_related_hemolysins
0000_all_organisms	415|415	COG:3186	A	0	97	146547	1175356	-4.59345982	0	0	COG:3186_Phenylalanine-4-hydroxylase
0000_all_organisms	415|415	COG:3188	A	4	228	146543	1175225	-7.052566278	0.017	0.156	COG:3188_P_pilus_assembly_protein__porin_PapC
0000_all_organisms	415|415	COG:3191	A	2	156	146545	1175297	-5.515700161	0.013	0.114	COG:3191_L-aminopeptidase/D-esterase
0000_all_organisms	415|415	COG:3193	A	55	164	146492	1175289	-8.127261173	0.251	2.266	COG:3193_Uncharacterized_protein__possibly_involved_in_utilization_of_glycolate_and_propanediol
0000_all_organisms	415|415	COG:3201	A	4	142	146543	1175311	-3.492144128	0.027	0.247	COG:3201_Nicotinamide_mononucleotide_transporter
0000_all_organisms	415|415	COG:3203	A	239	618	146308	1174835	-40.86012091	0.279	2.518	COG:3203_Outer_membrane_protein_(porin)
0000_all_organisms	415|415	COG:3206	A	4	436	146543	1175017	-16.59345982	0.009	0.082	COG:3206_Uncharacterized_protein_involved_in_exopolysaccharide_biosynthesis
0000_all_organisms	415|415	COG:3208	A	1	177	146546	1175276	-7.518557371	0.006	0.051	COG:3208_Predicted_thioesterase_involved_in_non-ribosomal_peptide_biosynthesis
0000_all_organisms	415|415	COG:3209	A	17	567	146530	1174886	-12.34678749	0.029	0.263	COG:3209_Rhs_family_protein
0000_all_organisms	415|415	COG:3210	A	4	387	146543	1175066	-14.24108811	0.01	0.092	COG:3210_Large_exoproteins_involved_in_heme_utilization_or_adhesion
0000_all_organisms	415|415	COG:3211	A	5	181	146542	1175272	-4.455931956	0.027	0.242	COG:3211_Predicted_phosphatase
0000_all_organisms	415|415	COG:3212	A	50	104	146497	1175349	-11.95078198	0.325	2.93	COG:3212_Predicted_membrane_protein
0000_all_organisms	415|415	COG:3213	A	1	136	146546	1175317	-5.441291429	0.007	0.066	COG:3213_Uncharacterized_protein_involved_in_response_to_NO
0000_all_organisms	415|415	COG:3214	A	1	106	146546	1175347	-4.086186148	0.009	0.084	COG:3214_Uncharacterized_protein_conserved_in_bacteria
0000_all_organisms	415|415	COG:3217	A	2	131	146545	1175322	-4.363512104	0.015	0.136	COG:3217_Uncharacterized_Fe-S_protein
0000_all_organisms	415|415	COG:3228	A	0	113	146547	1175340	-5.517126416	0	0	COG:3228_Uncharacterized_protein_conserved_in_bacteria
0000_all_organisms	415|415	COG:3237	A	31	14	146516	1175439	-19.08196966	0.689	6.216	COG:3237_Uncharacterized_protein_conserved_in_bacteria
0000_all_organisms	415|415	COG:3239	A	3	341	146544	1175112	-13.04672366	0.009	0.079	COG:3239_Fatty_acid_desaturase
0000_all_organisms	415|415	COG:3241	A	26	22	146521	1175431	-12.47625353	0.542	4.887	COG:3241_Azurin
0000_all_organisms	415|415	COG:3243	A	1	260	146546	1175193	-11.48945499	0.004	0.035	COG:3243_Poly(3-hydroxyalkanoate)_synthetase
0000_all_organisms	415|415	COG:3245	A	82	62	146465	1175391	-39.88941029	0.569	5.139	COG:3245_Cytochrome_c5
0000_all_organisms	415|415	COG:3246	A	6	194	146541	1175259	-4.384049948	0.03	0.271	COG:3246_Uncharacterized_conserved_protein
0000_all_organisms	415|415	COG:3248	A	27	47	146520	1175406	-8.020451625	0.365	3.292	COG:3248_Nucleoside-binding_outer_membrane_protein
0000_all_organisms	415|415	COG:3250	A	0	397	146547	1175056	-19.90308999	0	0	COG:3250_Beta-galactosidase/beta-glucuronidase
0000_all_organisms	415|415	COG:3251	A	11	14	146536	1175439	-4.507239611	0.44	3.969	COG:3251_Uncharacterized_protein_conserved_in_bacteria
0000_all_organisms	415|415	COG:3254	A	35	66	146512	1175387	-9.467245621	0.347	3.127	COG:3254_Uncharacterized_conserved_protein
0000_all_organisms	415|415	COG:3255	A	44	33	146503	1175420	-21.87614836	0.571	5.156	COG:3255_Putative_sterol_carrier_protein
0000_all_organisms	415|415	COG:3263	A	0	132	146547	1175321	-6.384049948	0	0	COG:3263_NhaP-type_Na+/H+_and_K+/H+_antiporters_with_a_unique_C-terminal_domain
0000_all_organisms	415|415	COG:3264	A	2	270	146545	1175183	-10.89962945	0.007	0.066	COG:3264_Small-conductance_mechanosensitive_channel
0000_all_organisms	415|415	COG:3267	A	7	233	146540	1175220	-5.331614083	0.029	0.263	COG:3267_Type_II_secretory_pathway__component_ExeA_(predicted_ATPase)
0000_all_organisms	415|415	COG:3268	A	0	97	146547	1175356	-4.59345982	0	0	COG:3268_Uncharacterized_conserved_protein
0000_all_organisms	415|415	COG:3274	A	0	75	146547	1175378	-3.53313238	0	0	COG:3274_Uncharacterized_protein_conserved_in_bacteria
0000_all_organisms	415|415	COG:3275	A	1	204	146546	1175249	-8.70333481	0.005	0.044	COG:3275_Putative_regulator_of_cell_autolysis
0000_all_organisms	415|415	COG:3276	A	0	101	146547	1175352	-4.982966661	0	0	COG:3276_Selenocysteine-specific_translation_elongation_factor
0000_all_organisms	415|415	COG:3279	A	11	562	146536	1174891	-16.21538271	0.019	0.173	COG:3279_Response_regulator_of_the_LytR/AlgR_family
0000_all_organisms	415|415	COG:3280	A	1	106	146546	1175347	-4.086186148	0.009	0.084	COG:3280_Maltooligosyl_trehalose_synthase
0000_all_organisms	415|415	COG:3281	A	0	100	146547	1175353	-4.785156152	0	0	COG:3281_Uncharacterized_protein__probably_involved_in_trehalose_biosynthesis
0000_all_organisms	415|415	COG:3283	A	0	83	146547	1175370	-3.872895202	0	0	COG:3283_Transcriptional_regulator_of_aromatic_amino_acids_metabolism
0000_all_organisms	415|415	COG:3284	A	1	317	146546	1175136	-14.25806092	0.003	0.028	COG:3284_Transcriptional_activator_of_acetoin/glycerol_metabolism
0000_all_organisms	415|415	COG:3285	A	0	180	146547	1175273	-8.903089987	0	0	COG:3285_Predicted_eukaryotic-type_DNA_primase
0000_all_organisms	415|415	COG:3287	A	0	92	146547	1175361	-4.440093375	0	0	COG:3287_Uncharacterized_conserved_protein
0000_all_organisms	415|415	COG:3288	A	76	306	146471	1175147	-6.310691141	0.199	1.795	COG:3288_NAD/NADP_transhydrogenase_alpha_subunit
0000_all_organisms	415|415	COG:3290	A	0	182	146547	1175271	-9.094743951	0	0	COG:3290_Signal_transduction_histidine_kinase_regulating_citrate/malate_metabolism
0000_all_organisms	415|415	COG:3291	A	1	215	146546	1175238	-9.21395879	0.005	0.042	COG:3291_FOG:_PKD_repeat
0000_all_organisms	415|415	COG:3292	A	1	100	146546	1175353	-3.739928612	0.01	0.089	COG:3292_Predicted_periplasmic_ligand-binding_sensor_domain
0000_all_organisms	415|415	COG:3297	A	0	70	146547	1175383	-3.366531544	0	0	COG:3297_Type_II_secretory_pathway__component_PulL
0000_all_organisms	415|415	COG:3299	A	1	88	146546	1175365	-3.239577517	0.011	0.101	COG:3299_Uncharacterized_homolog_of_phage_Mu_protein_gp47
0000_all_organisms	415|415	COG:3301	A	1	98	146546	1175355	-3.542118103	0.01	0.091	COG:3301_Formate-dependent_nitrite_reductase__membrane_component
0000_all_organisms	415|415	COG:3302	A	1	91	146546	1175362	-3.407823243	0.011	0.098	COG:3302_DMSO_reductase_anchor_subunit
0000_all_organisms	415|415	COG:3304	A	27	62	146520	1175391	-6.136082623	0.303	2.737	COG:3304_Predicted_membrane_protein
0000_all_organisms	415|415	COG:3306	A	0	112	146547	1175341	-5.522878745	0	0	COG:3306_Glycosyltransferase_involved_in_LPS_biosynthesis
0000_all_organisms	415|415	COG:3307	A	2	444	146545	1175009	-19.31158018	0.004	0.04	COG:3307_Lipid_A_core_-_O-antigen_ligase_and_related_enzymes
0000_all_organisms	415|415	COG:3311	A	47	36	146500	1175417	-23.08092191	0.566	5.11	COG:3311_Predicted_transcriptional_regulator
0000_all_organisms	415|415	COG:3313	A	33	81	146514	1175372	-6.804100348	0.289	2.612	COG:3313_Predicted_Fe-S_protein
0000_all_organisms	415|415	COG:3314	A	1	131	146546	1175322	-5.281498311	0.008	0.068	COG:3314_Uncharacterized_protein_conserved_in_bacteria
0000_all_organisms	415|415	COG:3315	A	2	266	146545	1175187	-10.51855737	0.007	0.067	COG:3315_O-Methyltransferase_involved_in_polyketide_biosynthesis
0000_all_organisms	415|415	COG:3319	A	0	160	146547	1175293	-7.812479279	0	0	COG:3319_Thioesterase_domains_of_type_I_polyketide_synthases_or_non-ribosomal_peptide_synthetases
0000_all_organisms	415|415	COG:3320	A	0	126	146547	1175327	-6.238824187	0	0	COG:3320_Putative_dehydrogenase_domain_of_multifunctional_non-ribosomal_peptide_synthetases_and_related_enzymes
0000_all_organisms	415|415	COG:3321	A	13	715	146534	1174738	-21.1700533	0.018	0.161	COG:3321_Polyketide_synthase_modules_and_related_proteins
0000_all_organisms	415|415	COG:3326	A	26	87	146521	1175366	-3.595166283	0.23	2.076	COG:3326_Predicted_membrane_protein
0000_all_organisms	415|415	COG:3328	A	63	971	146484	1174482	-7.36251027	0.061	0.549	COG:3328_Transposase_and_inactivated_derivatives
0000_all_organisms	415|415	COG:3332	A	1	86	146546	1175367	-3.058488567	0.011	0.104	COG:3332_Uncharacterized_conserved_protein
0000_all_organisms	415|415	COG:3333	A	11	247	146536	1175206	-3.841637508	0.043	0.385	COG:3333_Uncharacterized_protein_conserved_in_bacteria
0000_all_organisms	415|415	COG:3335	A	59	1007	146488	1174446	-9.355561411	0.055	0.499	COG:3335_Transposase_and_inactivated_derivatives
0000_all_organisms	415|415	COG:3336	A	0	112	146547	1175341	-5.522878745	0	0	COG:3336_Predicted_membrane_protein
0000_all_organisms	415|415	COG:3339	A	49	132	146498	1175321	-8.54668166	0.271	2.443	COG:3339_Uncharacterized_conserved_protein
0000_all_organisms	415|415	COG:3343	A	19	32	146528	1175421	-6.003050752	0.373	3.361	COG:3343_DNA-directed_RNA_polymerase__delta_subunit
0000_all_organisms	415|415	COG:3344	A	34	557	146513	1174896	-4.995678626	0.058	0.519	COG:3344_Retron-type_reverse_transcriptase
0000_all_organisms	415|415	COG:3345	A	0	108	146547	1175345	-5.341988603	0	0	COG:3345_Alpha-galactosidase
0000_all_organisms	415|415	COG:3346	A	4	203	146543	1175250	-5.93930216	0.019	0.174	COG:3346_Uncharacterized_conserved_protein
0000_all_organisms	415|415	COG:3349	A	0	114	146547	1175339	-5.501689446	0	0	COG:3349_Uncharacterized_conserved_protein
0000_all_organisms	415|415	COG:3369	A	12	22	146535	1175431	-3.747146969	0.353	3.184	COG:3369_Uncharacterized_conserved_protein
0000_all_organisms	415|415	COG:3378	A	0	90	146547	1175363	-4.232844134	0	0	COG:3378_Predicted_ATPase
0000_all_organisms	415|415	COG:3383	A	6	222	146541	1175231	-5.404503778	0.026	0.237	COG:3383_Uncharacterized_anaerobic_dehydrogenase
0000_all_organisms	415|415	COG:3384	A	7	218	146540	1175235	-4.754487332	0.031	0.281	COG:3384_Uncharacterized_conserved_protein
0000_all_organisms	415|415	COG:3385	A	10	681	146537	1174772	-22.11690664	0.014	0.13	COG:3385_FOG:_Transposase_and_inactivated_derivatives
0000_all_organisms	415|415	COG:3386	A	7	413	146540	1175040	-12.85387196	0.017	0.15	COG:3386_Gluconolactonase
0000_all_organisms	415|415	COG:3387	A	1	230	146546	1175223	-10.11577123	0.004	0.039	COG:3387_Glucoamylase_and_related_glycosyl_hydrolases
0000_all_organisms	415|415	COG:3391	A	24	778	146523	1174675	-16.54363397	0.03	0.27	COG:3391_Uncharacterized_conserved_protein
0000_all_organisms	415|415	COG:3393	A	0	86	146547	1175367	-4.064492734	0	0	COG:3393_Predicted_acetyltransferase
0000_all_organisms	415|415	COG:3394	A	1	130	146546	1175323	-5.077793723	0.008	0.069	COG:3394_Uncharacterized_protein_conserved_in_bacteria
0000_all_organisms	415|415	COG:3395	A	0	162	146547	1175291	-8.019542108	0	0	COG:3395_Uncharacterized_protein_conserved_in_bacteria
0000_all_organisms	415|415	COG:3396	A	6	166	146541	1175287	-3.243363892	0.035	0.315	COG:3396_Uncharacterized_conserved_protein
0000_all_organisms	415|415	COG:3397	A	2	111	146545	1175342	-3.374687549	0.018	0.16	COG:3397_Uncharacterized_protein_conserved_in_bacteria
0000_all_organisms	415|415	COG:3405	A	0	76	146547	1175377	-3.511449283	0	0	COG:3405_Endoglucanase_Y
0000_all_organisms	415|415	COG:3408	A	3	171	146544	1175282	-5.30980392	0.017	0.156	COG:3408_Glycogen_debranching_enzyme
0000_all_organisms	415|415	COG:3409	A	24	506	146523	1174947	-6.943095149	0.045	0.408	COG:3409_Putative_peptidoglycan-binding_domain-containing_protein
0000_all_organisms	415|415	COG:3411	A	68	96	146479	1175357	-22.65169514	0.415	3.742	COG:3411_Ferredoxin
0000_all_organisms	415|415	COG:3412	A	19	53	146528	1175400	-3.616184634	0.264	2.381	COG:3412_Uncharacterized_protein_conserved_in_bacteria
0000_all_organisms	415|415	COG:3414	A	76	77	146471	1175376	-31.61083392	0.497	4.483	COG:3414_Phosphotransferase_system__galactitol-specific_IIB_component
0000_all_organisms	415|415	COG:3415	A	22	452	146525	1175001	-5.958607315	0.046	0.419	COG:3415_Transposase_and_inactivated_derivatives
0000_all_organisms	415|415	COG:3417	A	18	46	146529	1175407	-3.835647144	0.281	2.537	COG:3417_Collagen-binding_surface_adhesin_SpaP_(antigen_I/II_family)
0000_all_organisms	415|415	COG:3419	A	0	107	146547	1175346	-5.14327111	0	0	COG:3419_Tfp_pilus_assembly_protein__tip-associated_adhesin_PilY1
0000_all_organisms	415|415	COG:3420	A	0	86	146547	1175367	-4.064492734	0	0	COG:3420_Nitrous_oxidase_accessory_protein
0000_all_organisms	415|415	COG:3423	A	17	32	146530	1175421	-4.954677021	0.347	3.13	COG:3423_Predicted_transcriptional_regulator
0000_all_organisms	415|415	COG:3424	A	0	80	146547	1175373	-3.906578315	0	0	COG:3424_Predicted_naringenin-chalcone_synthase
0000_all_organisms	415|415	COG:3429	A	0	67	146547	1175386	-3.183096161	0	0	COG:3429_Glucose-6-P_dehydrogenase_subunit
0000_all_organisms	415|415	COG:3431	A	8	12	146539	1175441	-3.077793723	0.4	3.609	COG:3431_Predicted_membrane_protein
0000_all_organisms	415|415	COG:3434	A	0	105	146547	1175348	-5.164309429	0	0	COG:3434_Predicted_signal_transduction_protein_containing_EAL_and_modified_HD-GYP_domains
0000_all_organisms	415|415	COG:3437	A	2	401	146545	1175052	-17.24336389	0.005	0.045	COG:3437_Response_regulator_containing_a_CheY-like_receiver_domain_and_an_HD-GYP_domain
0000_all_organisms	415|415	COG:3439	A	35	94	146512	1175359	-6.417936637	0.271	2.448	COG:3439_Uncharacterized_conserved_protein
0000_all_organisms	415|415	COG:3445	A	29	4	146518	1175449	-23.28819277	0.879	7.929	COG:3445_Acid-induced_glycyl_radical_enzyme
0000_all_organisms	415|415	COG:3449	A	2	119	146545	1175334	-3.684029655	0.017	0.149	COG:3449_DNA_gyrase_inhibitor
0000_all_organisms	415|415	COG:3450	A	46	116	146501	1175337	-8.886056648	0.284	2.562	COG:3450_Predicted_enzyme_of_the_cupin_superfamily
0000_all_organisms	415|415	COG:3451	A	2	353	146545	1175100	-14.82390874	0.006	0.051	COG:3451_Type_IV_secretory_pathway__VirB4_components
0000_all_organisms	415|415	COG:3454	A	1	95	146546	1175358	-3.576754126	0.01	0.094	COG:3454_Metal-dependent_hydrolase_involved_in_phosphonate_metabolism
0000_all_organisms	415|415	COG:3455	A	2	129	146545	1175324	-4.185752404	0.015	0.138	COG:3455_Uncharacterized_protein_conserved_in_bacteria
0000_all_organisms	415|415	COG:3459	A	0	100	146547	1175353	-4.785156152	0	0	COG:3459_Cellobiose_phosphorylase
0000_all_organisms	415|415	COG:3460	A	37	30	146510	1175423	-17.83268267	0.552	4.983	COG:3460_Uncharacterized_enzyme_of_phenylacetate_metabolism
0000_all_organisms	415|415	COG:3461	A	14	10	146533	1175443	-7.554395797	0.583	5.263	COG:3461_Uncharacterized_conserved_protein
0000_all_organisms	415|415	COG:3462	A	19	20	146528	1175433	-8.274905479	0.487	4.395	COG:3462_Predicted_membrane_protein
0000_all_organisms	415|415	COG:3464	A	36	636	146511	1174817	-6.539102157	0.054	0.483	COG:3464_Transposase_and_inactivated_derivatives
0000_all_organisms	415|415	COG:3468	A	9	226	146538	1175227	-3.991399828	0.038	0.345	COG:3468_Type_V_secretory_pathway__adhesin_AidA
0000_all_organisms	415|415	COG:3470	A	28	21	146519	1175432	-14.18708664	0.571	5.156	COG:3470_Uncharacterized_protein_probably_involved_in_high-affinity_Fe2+_transport
0000_all_organisms	415|415	COG:3473	A	1	97	146546	1175356	-3.562249437	0.01	0.092	COG:3473_Maleate_cis-trans_isomerase
0000_all_organisms	415|415	COG:3474	A	84	134	146463	1175319	-25.13430394	0.385	3.477	COG:3474_Cytochrome_c2
0000_all_organisms	415|415	COG:3479	A	9	7	146538	1175446	-4.8569852	0.563	5.075	COG:3479_Phenolic_acid_decarboxylase
0000_all_organisms	415|415	COG:3481	A	0	128	146547	1175325	-6.217527376	0	0	COG:3481_Predicted_HD-superfamily_hydrolase
0000_all_organisms	415|415	COG:3485	A	18	326	146529	1175127	-3.68613278	0.052	0.472	COG:3485_Protocatechuate_3_4-dioxygenase_beta_subunit
0000_all_organisms	415|415	COG:3486	A	0	127	146547	1175326	-6.233587153	0	0	COG:3486_Lysine/ornithine_N-monooxygenase
0000_all_organisms	415|415	COG:3488	A	1	92	146546	1175361	-3.406713933	0.011	0.097	COG:3488_Predicted_thiol_oxidoreductase
0000_all_organisms	415|415	COG:3491	A	2	144	146545	1175309	-4.829738285	0.014	0.124	COG:3491_Isopenicillin_N_synthase_and_related_dioxygenases
0000_all_organisms	415|415	COG:3492	A	30	29	146517	1175424	-13.31336373	0.508	4.588	COG:3492_Uncharacterized_protein_conserved_in_bacteria
0000_all_organisms	415|415	COG:3496	A	0	102	146547	1175351	-4.982966661	0	0	COG:3496_Uncharacterized_conserved_protein
0000_all_organisms	415|415	COG:3500	A	2	109	146545	1175344	-3.391473966	0.018	0.163	COG:3500_Phage_protein_D
0000_all_organisms	415|415	COG:3501	A	9	421	146538	1175032	-11.5543958	0.021	0.189	COG:3501_Uncharacterized_protein_conserved_in_bacteria
0000_all_organisms	415|415	COG:3505	A	7	282	146540	1175171	-7.257274869	0.024	0.218	COG:3505_Type_IV_secretory_pathway__VirD4_components
0000_all_organisms	415|415	COG:3507	A	1	231	146546	1175222	-10.1106983	0.004	0.039	COG:3507_Beta-xylosidase
0000_all_organisms	415|415	COG:3508	A	0	117	146547	1175336	-5.690369833	0	0	COG:3508_Homogentisate_1_2-dioxygenase
0000_all_organisms	415|415	COG:3509	A	1	168	146546	1175285	-6.987162775	0.006	0.053	COG:3509_Poly(3-hydroxybutyrate)_depolymerase
0000_all_organisms	415|415	COG:3511	A	5	158	146542	1175295	-3.413412695	0.031	0.277	COG:3511_Phospholipase_C
0000_all_organisms	415|415	COG:3514	A	47	34	146500	1175419	-23.71444269	0.58	5.236	COG:3514_Uncharacterized_protein_conserved_in_bacteria
0000_all_organisms	415|415	COG:3515	A	3	132	146544	1175321	-3.562249437	0.022	0.2	COG:3515_Uncharacterized_protein_conserved_in_bacteria
0000_all_organisms	415|415	COG:3516	A	32	95	146515	1175358	-5.161780778	0.252	2.273	COG:3516_Uncharacterized_protein_conserved_in_bacteria
0000_all_organisms	415|415	COG:3519	A	0	139	146547	1175314	-6.742321425	0	0	COG:3519_Uncharacterized_protein_conserved_in_bacteria
0000_all_organisms	415|415	COG:3520	A	0	122	146547	1175331	-5.832682665	0	0	COG:3520_Uncharacterized_protein_conserved_in_bacteria
0000_all_organisms	415|415	COG:3522	A	0	125	146547	1175328	-6.026872146	0	0	COG:3522_Uncharacterized_protein_conserved_in_bacteria
0000_all_organisms	415|415	COG:3523	A	1	140	146546	1175313	-5.605548319	0.007	0.064	COG:3523_Uncharacterized_protein_conserved_in_bacteria
0000_all_organisms	415|415	COG:3525	A	0	186	146547	1175267	-9.271646218	0	0	COG:3525_N-acetyl-beta-hexosaminidase
0000_all_organisms	415|415	COG:3530	A	9	13	146538	1175440	-3.48945499	0.409	3.691	COG:3530_Uncharacterized_protein_conserved_in_bacteria
0000_all_organisms	415|415	COG:3533	A	0	72	146547	1175381	-3.342944147	0	0	COG:3533_Uncharacterized_protein_conserved_in_bacteria
0000_all_organisms	415|415	COG:3534	A	1	90	146546	1175363	-3.221125528	0.011	0.099	COG:3534_Alpha-L-arabinofuranosidase
0000_all_organisms	415|415	COG:3537	A	0	138	146547	1175315	-6.761953897	0	0	COG:3537_Putative_alpha-1_2-mannosidase
0000_all_organisms	415|415	COG:3539	A	70	194	146477	1175259	-11.39040559	0.265	2.393	COG:3539_P_pilus_assembly_protein__pilin_FimA
0000_all_organisms	415|415	COG:3540	A	0	195	146547	1175258	-9.59345982	0	0	COG:3540_Phosphodiesterase/alkaline_phosphatase_D
0000_all_organisms	415|415	COG:3544	A	42	146	146505	1175307	-4.950781977	0.223	2.016	COG:3544_Uncharacterized_protein_conserved_in_bacteria
0000_all_organisms	415|415	COG:3547	A	59	1402	146488	1174051	-21.3419886	0.04	0.364	COG:3547_Transposase_and_inactivated_derivatives
0000_all_organisms	415|415	COG:3549	A	66	46	146481	1175407	-33.54060751	0.589	5.318	COG:3549_Plasmid_maintenance_system_killer_protein
0000_all_organisms	415|415	COG:3550	A	6	236	146541	1175217	-6.007446482	0.025	0.224	COG:3550_Uncharacterized_protein_related_to_capsule_biosynthesis_enzymes
0000_all_organisms	415|415	COG:3552	A	0	108	146547	1175345	-5.341988603	0	0	COG:3552_Protein_containing_von_Willebrand_factor_type_A_(vWA)_domain
0000_all_organisms	415|415	COG:3553	A	16	19	146531	1175434	-6.581698709	0.457	4.124	COG:3553_Uncharacterized_protein_conserved_in_bacteria
0000_all_organisms	415|415	COG:3568	A	3	303	146544	1175150	-11.3990271	0.01	0.088	COG:3568_Metal-dependent_hydrolase
0000_all_organisms	415|415	COG:3571	A	0	84	146547	1175369	-4.086716098	0	0	COG:3571_Predicted_hydrolase_of_the_alpha/beta-hydrolase_fold
0000_all_organisms	415|415	COG:3572	A	0	95	146547	1175358	-4.625251654	0	0	COG:3572_Gamma-glutamylcysteine_synthetase
0000_all_organisms	415|415	COG:3580	A	0	74	146547	1175379	-3.54515514	0	0	COG:3580_Uncharacterized_protein_conserved_in_bacteria
0000_all_organisms	415|415	COG:3581	A	0	73	146547	1175380	-3.54668166	0	0	COG:3581_Uncharacterized_protein_conserved_in_bacteria
0000_all_organisms	415|415	COG:3585	A	10	18	146537	1175435	-3.257274869	0.357	3.222	COG:3585_Molybdopterin-binding_protein
0000_all_organisms	415|415	COG:3590	A	2	178	146545	1175275	-6.510041521	0.011	0.1	COG:3590_Predicted_metalloendopeptidase
0000_all_organisms	415|415	COG:3591	A	1	98	146546	1175355	-3.542118103	0.01	0.091	COG:3591_V8-like_Glu-specific_endopeptidase
0000_all_organisms	415|415	COG:3593	A	5	183	146542	1175270	-4.449771647	0.027	0.24	COG:3593_Predicted_ATP-dependent_endonuclease_of_the_OLD_family
0000_all_organisms	415|415	COG:3594	A	0	94	146547	1175359	-4.625251654	0	0	COG:3594_Fucose_4-O-acetylase_and_related_acetyltransferases
0000_all_organisms	415|415	COG:3595	A	6	162	146541	1175291	-3.106238238	0.036	0.322	COG:3595_Uncharacterized_conserved_protein
0000_all_organisms	415|415	COG:3599	A	86	181	146461	1175272	-19.67366414	0.322	2.907	COG:3599_Cell_division_initiation_protein
0000_all_organisms	415|415	COG:3600	A	14	33	146533	1175420	-3.389339837	0.298	2.687	COG:3600_Uncharacterized_phage-associated_protein
0000_all_organisms	415|415	COG:3604	A	1	297	146546	1175156	-13.42136079	0.003	0.03	COG:3604_Transcriptional_regulator_containing_GAF__AAA-type_ATPase__and_DNA_binding_domains
0000_all_organisms	415|415	COG:3605	A	0	187	146547	1175266	-9.259637311	0	0	COG:3605_Signal_transduction_protein_containing_GAF_and_PtsI_domains
0000_all_organisms	415|415	COG:3608	A	0	209	146547	1175244	-10.30364361	0	0	COG:3608_Predicted_deacylase
0000_all_organisms	415|415	COG:3609	A	63	63	146484	1175390	-26.56224944	0.5	4.512	COG:3609_Predicted_transcriptional_regulators_containing_the_CopG/Arc/MetJ_DNA-binding_domain
0000_all_organisms	415|415	COG:3616	A	4	168	146543	1175285	-4.55129368	0.023	0.21	COG:3616_Predicted_amino_acid_aldolase_or_racemase
0000_all_organisms	415|415	COG:3618	A	1	246	146546	1175207	-10.79317412	0.004	0.037	COG:3618_Predicted_metal-dependent_hydrolase_of_the_TIM-barrel_fold
0000_all_organisms	415|415	COG:3619	A	4	147	146543	1175306	-3.640164518	0.026	0.239	COG:3619_Predicted_membrane_protein
0000_all_organisms	415|415	COG:3627	A	0	68	146547	1175385	-3.171340103	0	0	COG:3627_Uncharacterized_enzyme_of_phosphonate_metabolism
0000_all_organisms	415|415	COG:3629	A	1	151	146546	1175302	-6.11407366	0.007	0.059	COG:3629_DNA-binding_transcriptional_activator_of_the_SARP_family
0000_all_organisms	415|415	COG:3630	A	20	15	146527	1175438	-10.31966449	0.571	5.155	COG:3630_Na+-transporting_methylmalonyl-CoA/oxaloacetate_decarboxylase__gamma_subunit
0000_all_organisms	415|415	COG:3631	A	44	110	146503	1175343	-8.625251654	0.286	2.578	COG:3631_Ketosteroid_isomerase-related_protein
0000_all_organisms	415|415	COG:3636	A	43	57	146504	1175396	-15.32882716	0.43	3.88	COG:3636_Predicted_transcriptional_regulator
0000_all_organisms	415|415	COG:3637	A	100	146	146447	1175307	-32.00966115	0.407	3.669	COG:3637_Opacity_protein_and_related_surface_antigens
0000_all_organisms	415|415	COG:3638	A	2	191	146545	1175262	-6.978810701	0.01	0.093	COG:3638_ABC-type_phosphate/phosphonate_transport_system__ATPase_component
0000_all_organisms	415|415	COG:3639	A	6	263	146541	1175190	-7.059483515	0.022	0.201	COG:3639_ABC-type_phosphate/phosphonate_transport_system__permease_component
0000_all_organisms	415|415	COG:3651	A	17	42	146530	1175411	-3.795880017	0.288	2.599	COG:3651_Uncharacterized_protein_conserved_in_bacteria
0000_all_organisms	415|415	COG:3653	A	4	158	146543	1175295	-4.092588639	0.025	0.223	COG:3653_N-acyl-D-aspartate/D-glutamate_deacylase
0000_all_organisms	415|415	COG:3654	A	38	87	146509	1175366	-8.368556231	0.304	2.743	COG:3654_Prophage_maintenance_system_killer_protein
0000_all_organisms	415|415	COG:3655	A	25	40	146522	1175413	-8.017728767	0.385	3.47	COG:3655_Predicted_transcriptional_regulator
0000_all_organisms	415|415	COG:3657	A	36	39	146511	1175414	-14.80410035	0.48	4.331	COG:3657_Uncharacterized_protein_conserved_in_bacteria
0000_all_organisms	415|415	COG:3658	A	1	120	146546	1175333	-4.769551079	0.008	0.075	COG:3658_Cytochrome_b
0000_all_organisms	415|415	COG:3659	A	0	81	146547	1175372	-3.906578315	0	0	COG:3659_Carbohydrate-selective_porin
0000_all_organisms	415|415	COG:3662	A	2	141	146545	1175312	-4.853871964	0.014	0.126	COG:3662_Uncharacterized_protein_conserved_in_bacteria
0000_all_organisms	415|415	COG:3664	A	0	84	146547	1175369	-4.086716098	0	0	COG:3664_Beta-xylosidase
0000_all_organisms	415|415	COG:3666	A	21	618	146526	1174835	-12.09963287	0.033	0.296	COG:3666_Transposase_and_inactivated_derivatives
0000_all_organisms	415|415	COG:3668	A	169	177	146378	1175276	-67.68824614	0.488	4.41	COG:3668_Plasmid_stabilization_system_protein
0000_all_organisms	415|415	COG:3670	A	0	96	146547	1175357	-4.614393726	0	0	COG:3670_Lignostilbene-alpha_beta-dioxygenase_and_related_enzymes
0000_all_organisms	415|415	COG:3671	A	25	43	146522	1175410	-7.554395797	0.368	3.317	COG:3671_Predicted_membrane_protein
0000_all_organisms	415|415	COG:3678	A	47	59	146500	1175394	-17.33348202	0.443	4.001	COG:3678_P_pilus_assembly/Cpx_signaling_pathway__periplasmic_inhibitor/zinc-resistance_associated_protein
0000_all_organisms	415|415	COG:3679	A	35	44	146512	1175409	-13.09636748	0.443	3.997	COG:3679_Uncharacterized_conserved_protein
0000_all_organisms	415|415	COG:3682	A	58	193	146489	1175260	-7.269217724	0.231	2.085	COG:3682_Predicted_transcriptional_regulator
0000_all_organisms	415|415	COG:3685	A	27	88	146520	1175365	-3.844663963	0.235	2.118	COG:3685_Uncharacterized_protein_conserved_in_bacteria
0000_all_organisms	415|415	COG:3686	A	27	93	146520	1175360	-3.452225295	0.225	2.03	COG:3686_Predicted_membrane_protein
0000_all_organisms	415|415	COG:3691	A	27	23	146520	1175430	-12.88605665	0.54	4.872	COG:3691_Uncharacterized_protein_conserved_in_bacteria
0000_all_organisms	415|415	COG:3694	A	0	81	146547	1175372	-3.906578315	0	0	COG:3694_ABC-type_uncharacterized_transport_system__permease_component
0000_all_organisms	415|415	COG:3695	A	43	103	146504	1175350	-8.89279003	0.295	2.657	COG:3695_Predicted_methylated_DNA-protein_cysteine_methyltransferase
0000_all_organisms	415|415	COG:3696	A	6	443	146541	1175010	-15.01278077	0.013	0.121	COG:3696_Putative_silver_efflux_pump
0000_all_organisms	415|415	COG:3702	A	25	37	146522	1175416	-8.517126416	0.403	3.638	COG:3702_Type_IV_secretory_pathway__VirB3_components
0000_all_organisms	415|415	COG:3704	A	1	142	146546	1175311	-5.795880017	0.007	0.063	COG:3704_Type_IV_secretory_pathway__VirB6_components
0000_all_organisms	415|415	COG:3705	A	2	178	146545	1175275	-6.510041521	0.011	0.1	COG:3705_ATP_phosphoribosyltransferase_involved_in_histidine_biosynthesis
0000_all_organisms	415|415	COG:3706	A	4	868	146543	1174585	-37.39685563	0.005	0.041	COG:3706_Response_regulator_containing_a_CheY-like_receiver_domain_and_a_GGDEF_domain
0000_all_organisms	415|415	COG:3710	A	2	213	146545	1175240	-8.188424994	0.009	0.084	COG:3710_DNA-binding_winged-HTH_domains
0000_all_organisms	415|415	COG:3711	A	3	339	146544	1175114	-13.07623804	0.009	0.079	COG:3711_Transcriptional_antiterminator
0000_all_organisms	415|415	COG:3712	A	2	378	146545	1175075	-16.02136305	0.005	0.047	COG:3712_Fe2+-dicitrate_sensor__membrane_component
0000_all_organisms	415|415	COG:3713	A	2	155	146545	1175298	-5.320572103	0.013	0.115	COG:3713_Outer_membrane_protein_V
0000_all_organisms	415|415	COG:3715	A	50	126	146497	1175327	-9.596879479	0.284	2.563	COG:3715_Phosphotransferase_system__mannose/fructose/N-acetylgalactosamine-specific_component_IIC
0000_all_organisms	415|415	COG:3716	A	45	140	146502	1175313	-6.390405591	0.243	2.195	COG:3716_Phosphotransferase_system__mannose/fructose/N-acetylgalactosamine-specific_component_IID
0000_all_organisms	415|415	COG:3718	A	1	92	146546	1175361	-3.406713933	0.011	0.097	COG:3718_Uncharacterized_enzyme_involved_in_inositol_metabolism
0000_all_organisms	415|415	COG:3724	A	0	68	146547	1175385	-3.171340103	0	0	COG:3724_Succinylarginine_dihydrolase
0000_all_organisms	415|415	COG:3729	A	18	8	146529	1175445	-11.38615818	0.692	6.246	COG:3729_General_stress_protein
0000_all_organisms	415|415	COG:3734	A	0	72	146547	1175381	-3.342944147	0	0	COG:3734_2-keto-3-deoxy-galactonokinase
0000_all_organisms	415|415	COG:3735	A	0	107	146547	1175346	-5.14327111	0	0	COG:3735_Uncharacterized_protein_conserved_in_bacteria
0000_all_organisms	415|415	COG:3737	A	24	74	146523	1175379	-3.818156412	0.245	2.209	COG:3737_Uncharacterized_conserved_protein
0000_all_organisms	415|415	COG:3741	A	3	141	146544	1175312	-4.048176965	0.021	0.188	COG:3741_N-formylglutamate_amidohydrolase
0000_all_organisms	415|415	COG:3742	A	17	26	146530	1175427	-5.8569852	0.395	3.567	COG:3742_Uncharacterized_protein_conserved_in_bacteria
0000_all_organisms	415|415	COG:3747	A	16	31	146531	1175422	-4.580044252	0.34	3.071	COG:3747_Phage_terminase__small_subunit
0000_all_organisms	415|415	COG:3750	A	53	15	146494	1175438	-36.73518218	0.779	7.033	COG:3750_Uncharacterized_protein_conserved_in_bacteria
0000_all_organisms	415|415	COG:3755	A	31	92	146516	1175361	-5.020451625	0.252	2.274	COG:3755_Uncharacterized_protein_conserved_in_bacteria
0000_all_organisms	415|415	COG:3758	A	1	86	146546	1175367	-3.058488567	0.011	0.104	COG:3758_Uncharacterized_protein_conserved_in_bacteria
0000_all_organisms	415|415	COG:3761	A	35	27	146512	1175426	-17.32422166	0.565	5.093	COG:3761_NADH:ubiquinone_oxidoreductase_17.2_kD_subunit
0000_all_organisms	415|415	COG:3763	A	13	7	146534	1175446	-7.860120914	0.65	5.864	COG:3763_Uncharacterized_protein_conserved_in_bacteria
0000_all_organisms	415|415	COG:3764	A	5	217	146542	1175236	-5.798602876	0.023	0.203	COG:3764_Sortase_(surface_protein_transpeptidase)
0000_all_organisms	415|415	COG:3768	A	0	86	146547	1175367	-4.064492734	0	0	COG:3768_Predicted_membrane_protein
0000_all_organisms	415|415	COG:3770	A	0	70	146547	1175383	-3.366531544	0	0	COG:3770_Murein_endopeptidase
0000_all_organisms	415|415	COG:3781	A	1	107	146546	1175346	-4.080398976	0.009	0.084	COG:3781_Predicted_membrane_protein
0000_all_organisms	415|415	COG:3785	A	23	42	146524	1175411	-6.653647026	0.354	3.192	COG:3785_Uncharacterized_conserved_protein
0000_all_organisms	415|415	COG:3790	A	10	19	146537	1175434	-3.119186408	0.345	3.111	COG:3790_Predicted_membrane_protein
0000_all_organisms	415|415	COG:3791	A	82	399	146465	1175054	-4.086186148	0.17	1.538	COG:3791_Uncharacterized_conserved_protein
0000_all_organisms	415|415	COG:3792	A	9	12	146538	1175441	-3.673664139	0.429	3.866	COG:3792_Uncharacterized_protein_conserved_in_bacteria
0000_all_organisms	415|415	COG:3793	A	12	25	146535	1175428	-3.356547324	0.324	2.926	COG:3793_Tellurite_resistance_protein
0000_all_organisms	415|415	COG:3794	A	45	80	146502	1175373	-12.62342304	0.36	3.248	COG:3794_Plastocyanin
0000_all_organisms	415|415	COG:3800	A	0	122	146547	1175331	-5.832682665	0	0	COG:3800_Predicted_transcriptional_regulator
0000_all_organisms	415|415	COG:3804	A	1	108	146546	1175345	-4.066512712	0.009	0.083	COG:3804_Uncharacterized_conserved_protein_related_to_dihydrodipicolinate_reductase
0000_all_organisms	415|415	COG:3809	A	29	49	146518	1175404	-8.782516056	0.372	3.354	COG:3809_Uncharacterized_protein_conserved_in_bacteria
0000_all_organisms	415|415	COG:3811	A	14	8	146533	1175445	-8.247951552	0.636	5.741	COG:3811_Uncharacterized_protein_conserved_in_bacteria
0000_all_organisms	415|415	COG:3813	A	11	16	146536	1175437	-4.132532512	0.407	3.675	COG:3813_Uncharacterized_protein_conserved_in_bacteria
0000_all_organisms	415|415	COG:3814	A	21	45	146526	1175408	-5.282329497	0.318	2.871	COG:3814_Uncharacterized_protein_conserved_in_bacteria
0000_all_organisms	415|415	COG:3820	A	23	44	146524	1175409	-6.380906669	0.343	3.097	COG:3820_Uncharacterized_protein_conserved_in_bacteria
0000_all_organisms	415|415	COG:3824	A	25	56	146522	1175397	-5.886056648	0.309	2.785	COG:3824_Uncharacterized_protein_conserved_in_bacteria
0000_all_organisms	415|415	COG:3825	A	0	96	146547	1175357	-4.614393726	0	0	COG:3825_Uncharacterized_protein_conserved_in_bacteria
0000_all_organisms	415|415	COG:3829	A	2	465	146545	1174988	-20.34969248	0.004	0.039	COG:3829_Transcriptional_regulator_containing_PAS__AAA-type_ATPase__and_DNA-binding_domains
0000_all_organisms	415|415	COG:3830	A	28	84	146519	1175369	-4.524328812	0.25	2.255	COG:3830_ACT_domain-containing_protein
0000_all_organisms	415|415	COG:3835	A	1	104	146546	1175349	-3.903089987	0.01	0.086	COG:3835_Sugar_diacid_utilization_regulator
0000_all_organisms	415|415	COG:3836	A	8	227	146539	1175226	-4.406713933	0.034	0.307	COG:3836_2_4-dihydroxyhept-2-ene-1_7-dioic_acid_aldolase
0000_all_organisms	415|415	COG:3838	A	50	20	146497	1175433	-31.5559552	0.714	6.445	COG:3838_Type_IV_secretory_pathway__VirB2_components_(pilins)
0000_all_organisms	415|415	COG:3839	A	50	1159	146497	1174294	-17.17263073	0.041	0.373	COG:3839_ABC-type_sugar_transport_systems__ATPase_components
0000_all_organisms	415|415	COG:3842	A	11	1096	146536	1174357	-40.22548303	0.01	0.09	COG:3842_ABC-type_spermidine/putrescine_transport_systems__ATPase_components
0000_all_organisms	415|415	COG:3843	A	1	124	146546	1175329	-4.93930216	0.008	0.072	COG:3843_Type_IV_secretory_pathway__VirD2_components_(relaxase)
0000_all_organisms	415|415	COG:3844	A	1	95	146546	1175358	-3.576754126	0.01	0.094	COG:3844_Kynureninase
0000_all_organisms	415|415	COG:3845	A	7	278	146540	1175175	-7.106793247	0.025	0.222	COG:3845_ABC-type_uncharacterized_transport_systems__ATPase_components
0000_all_organisms	415|415	COG:3848	A	19	43	146528	1175410	-4.580044252	0.306	2.765	COG:3848_Phosphohistidine_swiveling_domain
0000_all_organisms	415|415	COG:3850	A	0	137	146547	1175316	-6.774690718	0	0	COG:3850_Signal_transduction_histidine_kinase__nitrate/nitrite-specific
0000_all_organisms	415|415	COG:3852	A	1	174	146546	1175279	-7.343901798	0.006	0.052	COG:3852_Signal_transduction_histidine_kinase__nitrogen_specific
0000_all_organisms	415|415	COG:3856	A	21	29	146526	1175424	-7.63638802	0.42	3.789	COG:3856_Uncharacterized_conserved_protein_(small_basic_protein)
0000_all_organisms	415|415	COG:3857	A	1	84	146546	1175369	-3.070581074	0.012	0.106	COG:3857_ATP-dependent_nuclease__subunit_B
0000_all_organisms	415|415	COG:3858	A	0	96	146547	1175357	-4.614393726	0	0	COG:3858_Predicted_glycosyl_hydrolase
0000_all_organisms	415|415	COG:3861	A	34	67	146513	1175386	-8.838631998	0.337	3.037	COG:3861_Uncharacterized_protein_conserved_in_bacteria
0000_all_organisms	415|415	COG:3862	A	16	12	146531	1175441	-8.373659633	0.571	5.155	COG:3862_Uncharacterized_protein_with_conserved_CXXC_pairs
0000_all_organisms	415|415	COG:3870	A	25	30	146522	1175423	-9.8569852	0.455	4.101	COG:3870_Uncharacterized_protein_conserved_in_bacteria
0000_all_organisms	415|415	COG:3872	A	0	63	146547	1175390	-3.004364805	0	0	COG:3872_Predicted_metal-dependent_enzyme
0000_all_organisms	415|415	COG:3874	A	17	35	146530	1175418	-4.567030709	0.327	2.949	COG:3874_Uncharacterized_conserved_protein
0000_all_organisms	415|415	COG:3876	A	0	80	146547	1175373	-3.906578315	0	0	COG:3876_Uncharacterized_protein_conserved_in_bacteria
0000_all_organisms	415|415	COG:3877	A	19	20	146528	1175433	-8.274905479	0.487	4.395	COG:3877_Uncharacterized_protein_conserved_in_bacteria
0000_all_organisms	415|415	COG:3886	A	0	77	146547	1175376	-3.725842151	0	0	COG:3886_Predicted_HKD_family_nuclease
0000_all_organisms	415|415	COG:3887	A	0	67	146547	1175386	-3.183096161	0	0	COG:3887_Predicted_signaling_protein_consisting_of_a_modified_GGDEF_domain_and_a_DHH_domain
0000_all_organisms	415|415	COG:3893	A	0	77	146547	1175376	-3.725842151	0	0	COG:3893_Inactivated_superfamily_I_helicase
0000_all_organisms	415|415	COG:3895	A	20	56	146527	1175397	-3.756961951	0.263	2.374	COG:3895_Predicted_periplasmic_protein
0000_all_organisms	415|415	COG:3899	A	0	343	146547	1175110	-17.27327279	0	0	COG:3899_Predicted_ATPase
0000_all_organisms	415|415	COG:3903	A	1	215	146546	1175238	-9.21395879	0.005	0.042	COG:3903_Predicted_ATPase
0000_all_organisms	415|415	COG:3905	A	31	20	146516	1175433	-16.70996539	0.608	5.484	COG:3905_Predicted_transcriptional_regulator
0000_all_organisms	415|415	COG:3906	A	53	16	146494	1175437	-36.14996674	0.768	6.931	COG:3906_Uncharacterized_protein_conserved_in_bacteria
0000_all_organisms	415|415	COG:3909	A	30	54	146517	1175399	-8.575118363	0.357	3.222	COG:3909_Cytochrome_c556
0000_all_organisms	415|415	COG:3914	A	0	134	146547	1175319	-6.591760035	0	0	COG:3914_Predicted_O-linked_N-acetylglucosamine_transferase__SPINDLY_family
0000_all_organisms	415|415	COG:3920	A	2	415	146545	1175038	-17.93554201	0.005	0.043	COG:3920_Signal_transduction_histidine_kinase
0000_all_organisms	415|415	COG:3921	A	0	77	146547	1175376	-3.725842151	0	0	COG:3921_Uncharacterized_protein_conserved_in_bacteria
0000_all_organisms	415|415	COG:3924	A	13	19	146534	1175434	-4.769551079	0.406	3.665	COG:3924_Predicted_membrane_protein
0000_all_organisms	415|415	COG:3937	A	39	33	146508	1175420	-18.35457773	0.542	4.887	COG:3937_Uncharacterized_conserved_protein
0000_all_organisms	415|415	COG:3938	A	2	120	146545	1175333	-3.876148359	0.016	0.148	COG:3938_Proline_racemase
0000_all_organisms	415|415	COG:3942	A	27	93	146520	1175360	-3.452225295	0.225	2.03	COG:3942_Surface_antigen
0000_all_organisms	415|415	COG:3949	A	0	68	146547	1175385	-3.171340103	0	0	COG:3949_Uncharacterized_membrane_protein
0000_all_organisms	415|415	COG:3952	A	15	22	146532	1175431	-5.400116928	0.405	3.657	COG:3952_Predicted_membrane_protein
0000_all_organisms	415|415	COG:3962	A	1	90	146546	1175363	-3.221125528	0.011	0.099	COG:3962_Acetolactate_synthase
0000_all_organisms	415|415	COG:3971	A	4	265	146543	1175188	-8.649751982	0.015	0.134	COG:3971_2-keto-4-pentenoate_hydratase
0000_all_organisms	415|415	COG:3973	A	1	132	146546	1175321	-5.27572413	0.008	0.068	COG:3973_Superfamily_I_DNA_and_RNA_helicases
0000_all_organisms	415|415	COG:3975	A	0	132	146547	1175321	-6.384049948	0	0	COG:3975_Predicted_protease_with_the_C-terminal_PDZ_domain
0000_all_organisms	415|415	COG:3978	A	19	26	146528	1175427	-7.014124643	0.422	3.809	COG:3978_Acetolactate_synthase_(isozyme_II)__small_(regulatory)_subunit
0000_all_organisms	415|415	COG:3979	A	5	275	146542	1175178	-8.298432015	0.018	0.161	COG:3979_Uncharacterized_protein_contain_chitin-binding_domain_type_3
0000_all_organisms	415|415	COG:4095	A	40	24	146507	1175429	-22.00480371	0.625	5.639	COG:4095_Uncharacterized_conserved_protein
0000_all_organisms	415|415	COG:4102	A	0	126	146547	1175327	-6.238824187	0	0	COG:4102_Uncharacterized_protein_conserved_in_bacteria
0000_all_organisms	415|415	COG:4104	A	64	111	146483	1175342	-18	0.366	3.3	COG:4104_Uncharacterized_conserved_protein
0000_all_organisms	415|415	COG:4106	A	0	83	146547	1175370	-3.872895202	0	0	COG:4106_Trans-aconitate_methyltransferase
0000_all_organisms	415|415	COG:4107	A	0	68	146547	1175385	-3.171340103	0	0	COG:4107_ABC-type_phosphonate_transport_system__ATPase_component
0000_all_organisms	415|415	COG:4108	A	2	309	146545	1175144	-12.77728353	0.006	0.058	COG:4108_Peptide_chain_release_factor_RF-3
0000_all_organisms	415|415	COG:4115	A	61	27	146486	1175426	-37.10237291	0.693	6.255	COG:4115_Uncharacterized_protein_conserved_in_bacteria
0000_all_organisms	415|415	COG:4118	A	64	46	146483	1175407	-32.09097915	0.582	5.25	COG:4118_Antitoxin_of_toxin-antitoxin_stability_system
0000_all_organisms	415|415	COG:4121	A	2	155	146545	1175298	-5.320572103	0.013	0.115	COG:4121_Uncharacterized_conserved_protein
0000_all_organisms	415|415	COG:4122	A	9	296	146538	1175157	-6.4710833	0.03	0.266	COG:4122_Predicted_O-methyltransferase
0000_all_organisms	415|415	COG:4123	A	6	206	146541	1175247	-4.821023053	0.028	0.255	COG:4123_Predicted_O-methyltransferase
0000_all_organisms	415|415	COG:4124	A	0	83	146547	1175370	-3.872895202	0	0	COG:4124_Beta-mannanase
0000_all_organisms	415|415	COG:4129	A	3	120	146544	1175333	-3.111820506	0.024	0.22	COG:4129_Predicted_membrane_protein
0000_all_organisms	415|415	COG:4133	A	3	164	146544	1175289	-4.987162775	0.018	0.162	COG:4133_ABC-type_transport_system_involved_in_cytochrome_c_biogenesis__ATPase_component
0000_all_organisms	415|415	COG:4137	A	0	122	146547	1175331	-5.832682665	0	0	COG:4137_ABC-type_uncharacterized_transport_system__permease_component
0000_all_organisms	415|415	COG:4146	A	0	69	146547	1175384	-3.149966742	0	0	COG:4146_Predicted_symporter
0000_all_organisms	415|415	COG:4148	A	1	141	146546	1175312	-5.795880017	0.007	0.064	COG:4148_ABC-type_molybdate_transport_system__ATPase_component
0000_all_organisms	415|415	COG:4149	A	4	279	146543	1175174	-9.303643611	0.014	0.127	COG:4149_ABC-type_molybdate_transport_system__permease_component
0000_all_organisms	415|415	COG:4152	A	1	86	146546	1175367	-3.058488567	0.011	0.104	COG:4152_ABC-type_uncharacterized_transport_system__ATPase_component
0000_all_organisms	415|415	COG:4166	A	39	628	146508	1174825	-5.355561411	0.058	0.527	COG:4166_ABC-type_oligopeptide_transport_system__periplasmic_component
0000_all_organisms	415|415	COG:4172	A	1	185	146546	1175268	-7.860120914	0.005	0.048	COG:4172_ABC-type_uncharacterized_transport_system__duplicated_ATPase_component
0000_all_organisms	415|415	COG:4174	A	0	134	146547	1175319	-6.591760035	0	0	COG:4174_ABC-type_uncharacterized_transport_system__permease_component
0000_all_organisms	415|415	COG:4175	A	1	211	146546	1175242	-9.05207638	0.005	0.043	COG:4175_ABC-type_proline/glycine_betaine_transport_system__ATPase_component
0000_all_organisms	415|415	COG:4176	A	7	206	146540	1175247	-4.175874166	0.033	0.296	COG:4176_ABC-type_proline/glycine_betaine_transport_system__permease_component
0000_all_organisms	415|415	COG:4177	A	13	973	146534	1174480	-32.7235382	0.013	0.119	COG:4177_ABC-type_branched-chain_amino_acid_transport_system__permease_component
0000_all_organisms	415|415	COG:4178	A	0	139	146547	1175314	-6.742321425	0	0	COG:4178_ABC-type_uncharacterized_transport_system__permease_and_ATPase_components
0000_all_organisms	415|415	COG:4181	A	1	154	146546	1175299	-6.296708622	0.006	0.058	COG:4181_Predicted_ABC-type_transport_system_involved_in_lysophospholipase_L1_biosynthesis__ATPase_component
0000_all_organisms	415|415	COG:4188	A	4	131	146543	1175322	-3.049148541	0.03	0.267	COG:4188_Predicted_dienelactone_hydrolase
0000_all_organisms	415|415	COG:4190	A	10	16	146537	1175437	-3.559090918	0.385	3.47	COG:4190_Predicted_transcriptional_regulator
0000_all_organisms	415|415	COG:4191	A	0	219	146547	1175234	-10.85078089	0	0	COG:4191_Signal_transduction_histidine_kinase_regulating_C4-dicarboxylate_transport_system
0000_all_organisms	415|415	COG:4197	A	9	10	146538	1175443	-4.085656843	0.474	4.273	COG:4197_Uncharacterized_protein_conserved_in_bacteria__prophage-related
0000_all_organisms	415|415	COG:4206	A	4	265	146543	1175188	-8.649751982	0.015	0.134	COG:4206_Outer_membrane_cobalamin_receptor_protein
0000_all_organisms	415|415	COG:4208	A	2	186	146545	1175267	-6.838631998	0.011	0.096	COG:4208_ABC-type_sulfate_transport_system__permease_component
0000_all_organisms	415|415	COG:4213	A	43	102	146504	1175351	-8.995678626	0.297	2.676	COG:4213_ABC-type_xylose_transport_system__periplasmic_component
0000_all_organisms	415|415	COG:4215	A	2	169	146545	1175284	-5.991399828	0.012	0.105	COG:4215_ABC-type_arginine_transport_system__permease_component
0000_all_organisms	415|415	COG:4219	A	0	125	146547	1175328	-6.026872146	0	0	COG:4219_Antirepressor_regulating_drug_resistance__predicted_signal_transduction_N-terminal_membrane_component
0000_all_organisms	415|415	COG:4222	A	2	103	146545	1175350	-3.062983893	0.019	0.172	COG:4222_Uncharacterized_protein_conserved_in_bacteria
0000_all_organisms	415|415	COG:4224	A	16	16	146531	1175437	-7.268411235	0.5	4.511	COG:4224_Uncharacterized_protein_conserved_in_bacteria
0000_all_organisms	415|415	COG:4226	A	31	34	146516	1175419	-12.75696195	0.477	4.303	COG:4226_Uncharacterized_protein_encoded_in_hypervariable_junctions_of_pilus_gene_clusters
0000_all_organisms	415|415	COG:4230	A	1	165	146546	1175288	-6.806875402	0.006	0.054	COG:4230_Delta_1-pyrroline-5-carboxylate_dehydrogenase
0000_all_organisms	415|415	COG:4231	A	0	182	146547	1175271	-9.094743951	0	0	COG:4231_Indolepyruvate_ferredoxin_oxidoreductase__alpha_and_beta_subunits
0000_all_organisms	415|415	COG:4232	A	4	276	146543	1175177	-9.133712661	0.014	0.129	COG:4232_Thiol:disulfide_interchange_protein
0000_all_organisms	415|415	COG:4235	A	5	174	146542	1175279	-4.159893906	0.028	0.252	COG:4235_Cytochrome_c_biogenesis_factor
0000_all_organisms	415|415	COG:4239	A	1	135	146546	1175318	-5.450996738	0.007	0.066	COG:4239_ABC-type_uncharacterized_transport_system__permease_component
0000_all_organisms	415|415	COG:4249	A	1	191	146546	1175262	-8.209011525	0.005	0.047	COG:4249_Uncharacterized_protein_containing_caspase_domain
0000_all_organisms	415|415	COG:4251	A	0	107	146547	1175346	-5.14327111	0	0	COG:4251_Bacteriophytochrome_(light-regulated_signal_transduction_histidine_kinase)
0000_all_organisms	415|415	COG:4252	A	0	140	146547	1175313	-6.954677021	0	0	COG:4252_Predicted_transmembrane_sensor_domain
0000_all_organisms	415|415	COG:4253	A	1	127	146546	1175326	-5.110138279	0.008	0.07	COG:4253_Uncharacterized_protein_conserved_in_bacteria
0000_all_organisms	415|415	COG:4256	A	18	4	146529	1175449	-13.52287875	0.818	7.382	COG:4256_Hemin_uptake_protein
0000_all_organisms	415|415	COG:4258	A	0	79	146547	1175374	-3.70333481	0	0	COG:4258_Predicted_exporter
0000_all_organisms	415|415	COG:4261	A	0	77	146547	1175376	-3.725842151	0	0	COG:4261_Predicted_acyltransferase
0000_all_organisms	415|415	COG:4262	A	0	81	146547	1175372	-3.906578315	0	0	COG:4262_Predicted_spermidine_synthase_with_an_N-terminal_membrane_domain
0000_all_organisms	415|415	COG:4264	A	1	159	146546	1175294	-6.655607726	0.006	0.056	COG:4264_Siderophore_synthetase_component
0000_all_organisms	415|415	COG:4277	A	0	71	146547	1175382	-3.359518563	0	0	COG:4277_Predicted_DNA-binding_protein_with_the_Helix-hairpin-helix_motif
0000_all_organisms	415|415	COG:4281	A	28	13	146519	1175440	-17.14026143	0.683	6.162	COG:4281_Acyl-CoA-binding_protein
0000_all_organisms	415|415	COG:4298	A	16	9	146531	1175444	-9.404503778	0.64	5.774	COG:4298_Uncharacterized_protein_conserved_in_bacteria
0000_all_organisms	415|415	COG:4301	A	2	106	146545	1175347	-3.228412519	0.019	0.167	COG:4301_Uncharacterized_conserved_protein
0000_all_organisms	415|415	COG:4308	A	13	24	146534	1175429	-3.991399828	0.351	3.17	COG:4308_Limonene-1_2-epoxide_hydrolase
0000_all_organisms	415|415	COG:4309	A	22	20	146525	1175433	-10.27654433	0.524	4.726	COG:4309_Uncharacterized_conserved_protein
0000_all_organisms	415|415	COG:4311	A	49	44	146498	1175409	-22.15058059	0.527	4.754	COG:4311_Sarcosine_oxidase_delta_subunit
0000_all_organisms	415|415	COG:4313	A	1	94	146546	1175359	-3.381951903	0.011	0.095	COG:4313_Protein_involved_in_meta-pathway_of_phenol_degradation
0000_all_organisms	415|415	COG:4315	A	34	44	146513	1175409	-12.49214413	0.436	3.933	COG:4315_Uncharacterized_protein_conserved_in_bacteria
0000_all_organisms	415|415	COG:4321	A	29	65	146518	1175388	-6.71219827	0.309	2.783	COG:4321_Uncharacterized_protein_related_to_arylsulfate_sulfotransferase_involved_in_siderophore_biosynthesis
0000_all_organisms	415|415	COG:4327	A	58	42	146489	1175411	-29.05998184	0.58	5.234	COG:4327_Predicted_membrane_protein
0000_all_organisms	415|415	COG:4357	A	9	11	146538	1175442	-3.869666232	0.45	4.06	COG:4357_Uncharacterized_conserved_protein
0000_all_organisms	415|415	COG:4374	A	8	7	146539	1175446	-4.147520006	0.533	4.811	COG:4374_Uncharacterized_protein_conserved_in_bacteria
0000_all_organisms	415|415	COG:4378	A	12	21	146535	1175432	-3.88941029	0.364	3.281	COG:4378_Uncharacterized_protein_conserved_in_bacteria
0000_all_organisms	415|415	COG:4391	A	24	7	146523	1175446	-16.84771166	0.774	6.985	COG:4391_Uncharacterized_protein_conserved_in_bacteria
0000_all_organisms	415|415	COG:4392	A	30	78	146517	1175375	-5.832682665	0.278	2.506	COG:4392_Predicted_membrane_protein
0000_all_organisms	415|415	COG:4399	A	0	82	146547	1175371	-3.89279003	0	0	COG:4399_Uncharacterized_protein_conserved_in_bacteria
0000_all_organisms	415|415	COG:4423	A	13	11	146534	1175442	-6.539102157	0.542	4.887	COG:4423_Uncharacterized_protein_conserved_in_bacteria
0000_all_organisms	415|415	COG:4447	A	4	166	146543	1175287	-4.393618635	0.024	0.212	COG:4447_Uncharacterized_protein_related_to_plant_photosystem_II_stability/assembly_factor
0000_all_organisms	415|415	COG:4448	A	0	73	146547	1175380	-3.54668166	0	0	COG:4448_L-asparaginase_II
0000_all_organisms	415|415	COG:4451	A	36	26	146511	1175427	-18.35556141	0.581	5.239	COG:4451_Ribulose_bisphosphate_carboxylase_small_subunit
0000_all_organisms	415|415	COG:4453	A	46	39	146501	1175414	-21.4867824	0.541	4.883	COG:4453_Uncharacterized_protein_conserved_in_bacteria
0000_all_organisms	415|415	COG:4454	A	20	61	146527	1175392	-3.290730039	0.247	2.228	COG:4454_Uncharacterized_copper-binding_protein
0000_all_organisms	415|415	COG:4456	A	25	20	146522	1175433	-12.35852589	0.556	5.012	COG:4456_Virulence-associated_protein_and_related_proteins
0000_all_organisms	415|415	COG:4466	A	26	29	146521	1175424	-10.70333481	0.473	4.265	COG:4466_Uncharacterized_protein_conserved_in_bacteria
0000_all_organisms	415|415	COG:4472	A	32	34	146515	1175419	-13.3990271	0.485	4.375	COG:4472_Uncharacterized_protein_conserved_in_bacteria
0000_all_organisms	415|415	COG:4476	A	13	24	146534	1175429	-3.991399828	0.351	3.17	COG:4476_Uncharacterized_protein_conserved_in_bacteria
0000_all_organisms	415|415	COG:4485	A	0	81	146547	1175372	-3.906578315	0	0	COG:4485_Predicted_membrane_protein
0000_all_organisms	415|415	COG:4495	A	10	17	146537	1175436	-3.404503778	0.37	3.341	COG:4495_Uncharacterized_protein_conserved_in_bacteria
0000_all_organisms	415|415	COG:4496	A	15	25	146532	1175428	-4.906578315	0.375	3.383	COG:4496_Uncharacterized_protein_conserved_in_bacteria
0000_all_organisms	415|415	COG:4520	A	17	38	146530	1175415	-4.215382707	0.309	2.789	COG:4520_Surface_antigen
0000_all_organisms	415|415	COG:4533	A	0	74	146547	1175379	-3.54515514	0	0	COG:4533_ABC-type_uncharacterized_transport_system__periplasmic_component
0000_all_organisms	415|415	COG:4535	A	2	130	146545	1175323	-4.167491087	0.015	0.137	COG:4535_Putative_Mg2+_and_Co2+_transporter_CorC
0000_all_organisms	415|415	COG:4536	A	1	153	146546	1175300	-6.308034897	0.006	0.059	COG:4536_Putative_Mg2+_and_Co2+_transporter_CorB
0000_all_organisms	415|415	COG:4547	A	0	68	146547	1175385	-3.171340103	0	0	COG:4547_Cobalamin_biosynthesis_protein_CobT_(nicotinate-mononucleotide:5__6-dimethylbenzimidazole_phosphoribosyltransferase)
0000_all_organisms	415|415	COG:4548	A	1	105	146546	1175348	-3.886056648	0.009	0.085	COG:4548_Nitric_oxide_reductase_activation_protein
0000_all_organisms	415|415	COG:4552	A	0	86	146547	1175367	-4.064492734	0	0	COG:4552_Predicted_acetyltransferase_involved_in_intracellular_survival_and_related_acetyltransferases
0000_all_organisms	415|415	COG:4553	A	0	102	146547	1175351	-4.982966661	0	0	COG:4553_Poly-beta-hydroxyalkanoate_depolymerase
0000_all_organisms	415|415	COG:4555	A	0	63	146547	1175390	-3.004364805	0	0	COG:4555_ABC-type_Na+_transport_system__ATPase_component
0000_all_organisms	415|415	COG:4558	A	0	94	146547	1175359	-4.625251654	0	0	COG:4558_ABC-type_hemin_transport_system__periplasmic_component
0000_all_organisms	415|415	COG:4559	A	0	94	146547	1175359	-4.625251654	0	0	COG:4559_ABC-type_hemin_transport_system__ATPase_component
0000_all_organisms	415|415	COG:4564	A	1	132	146546	1175321	-5.27572413	0.008	0.068	COG:4564_Signal_transduction_histidine_kinase
0000_all_organisms	415|415	COG:4565	A	0	154	146547	1175299	-7.66756154	0	0	COG:4565_Response_regulator_of_citrate/malate_metabolism
0000_all_organisms	415|415	COG:4566	A	12	268	146535	1175185	-4.089375595	0.043	0.387	COG:4566_Response_regulator
0000_all_organisms	415|415	COG:4568	A	14	25	146533	1175428	-4.372634143	0.359	3.239	COG:4568_Transcriptional_antiterminator
0000_all_organisms	415|415	COG:4575	A	67	64	146480	1175389	-28.95467702	0.511	4.615	COG:4575_Uncharacterized_conserved_protein
0000_all_organisms	415|415	COG:4576	A	54	50	146493	1175403	-23.92081875	0.519	4.685	COG:4576_Carbon_dioxide_concentrating_mechanism/carboxysome_shell_protein
0000_all_organisms	415|415	COG:4577	A	146	123	146401	1175330	-66.48017201	0.543	4.9	COG:4577_Carbon_dioxide_concentrating_mechanism/carboxysome_shell_protein
0000_all_organisms	415|415	COG:4581	A	0	109	146547	1175344	-5.341988603	0	0	COG:4581_Superfamily_II_RNA_helicase
0000_all_organisms	415|415	COG:4584	A	21	708	146526	1174745	-15.47886192	0.029	0.26	COG:4584_Transposase_and_inactivated_derivatives
0000_all_organisms	415|415	COG:4585	A	2	985	146545	1174468	-46.11633856	0.002	0.018	COG:4585_Signal_transduction_histidine_kinase
0000_all_organisms	415|415	COG:4586	A	0	84	146547	1175369	-4.086716098	0	0	COG:4586_ABC-type_uncharacterized_transport_system__ATPase_component
0000_all_organisms	415|415	COG:4591	A	3	479	146544	1174974	-19.6716204	0.006	0.056	COG:4591_ABC-type_transport_system__involved_in_lipoprotein_release__permease_component
0000_all_organisms	415|415	COG:4597	A	1	89	146546	1175364	-3.233587153	0.011	0.1	COG:4597_ABC-type_amino_acid_transport_system__permease_component
0000_all_organisms	415|415	COG:4598	A	1	119	146546	1175334	-4.571865206	0.008	0.075	COG:4598_ABC-type_histidine_transport_system__ATPase_component
0000_all_organisms	415|415	COG:4603	A	2	257	146545	1175196	-10.21395879	0.008	0.07	COG:4603_ABC-type_uncharacterized_transport_system__permease_component
0000_all_organisms	415|415	COG:4605	A	0	73	146547	1175380	-3.54668166	0	0	COG:4605_ABC-type_enterochelin_transport_system__permease_component
0000_all_organisms	415|415	COG:4606	A	0	74	146547	1175379	-3.54515514	0	0	COG:4606_ABC-type_enterochelin_transport_system__permease_component
0000_all_organisms	415|415	COG:4608	A	28	811	146519	1174642	-15.59859946	0.033	0.301	COG:4608_ABC-type_oligopeptide_transport_system__ATPase_component
0000_all_organisms	415|415	COG:4615	A	0	66	146547	1175387	-3.185086819	0	0	COG:4615_ABC-type_siderophore_export_system__fused_ATPase_and_permease_components
0000_all_organisms	415|415	COG:4618	A	2	125	146545	1175328	-4.027797162	0.016	0.142	COG:4618_ABC-type_protease/lipase_transport_system__ATPase_and_permease_components
0000_all_organisms	415|415	COG:4623	A	1	130	146546	1175323	-5.077793723	0.008	0.069	COG:4623_Predicted_soluble_lytic_transglycosylase_fused_to_an_ABC-type_amino_acid-binding_protein
0000_all_organisms	415|415	COG:4625	A	3	193	146544	1175260	-6.273272791	0.015	0.138	COG:4625_Uncharacterized_protein_with_a_C-terminal_OMP_(outer_membrane_protein)_domain
0000_all_organisms	415|415	COG:4626	A	1	97	146546	1175356	-3.562249437	0.01	0.092	COG:4626_Phage_terminase-like_protein__large_subunit
0000_all_organisms	415|415	COG:4630	A	0	91	146547	1175362	-4.446116973	0	0	COG:4630_Xanthine_dehydrogenase__iron-sulfur_cluster_and_FAD-binding_subunit_A
0000_all_organisms	415|415	COG:4631	A	0	76	146547	1175377	-3.511449283	0	0	COG:4631_Xanthine_dehydrogenase__molybdopterin-binding_subunit_B
0000_all_organisms	415|415	COG:4637	A	2	116	146545	1175337	-3.714442691	0.017	0.153	COG:4637_Predicted_ATPase
0000_all_organisms	415|415	COG:4638	A	17	859	146530	1174594	-24.37263414	0.019	0.175	COG:4638_Phenylpropionate_dioxygenase_and_related_ring-hydroxylating_dioxygenases__large_terminal_subunit
0000_all_organisms	415|415	COG:4641	A	0	90	146547	1175363	-4.232844134	0	0	COG:4641_Uncharacterized_protein_conserved_in_bacteria
0000_all_organisms	415|415	COG:4645	A	0	87	146547	1175366	-4.266000713	0	0	COG:4645_Uncharacterized_protein_conserved_in_bacteria
0000_all_organisms	415|415	COG:4647	A	14	16	146533	1175437	-5.966576245	0.467	4.21	COG:4647_Acetone_carboxylase__gamma_subunit
0000_all_organisms	415|415	COG:4651	A	3	126	146544	1175327	-3.427128398	0.023	0.21	COG:4651_Kef-type_K+_transport_system__predicted_NAD-binding_component
0000_all_organisms	415|415	COG:4654	A	43	59	146504	1175394	-14.95078198	0.422	3.804	COG:4654_Cytochrome_c551/c552
0000_all_organisms	415|415	COG:4664	A	1	170	146546	1175283	-7.172630727	0.006	0.053	COG:4664_TRAP-type_mannitol/chloroaromatic_compound_transport_system__large_permease_component
0000_all_organisms	415|415	COG:4666	A	2	154	146545	1175299	-5.338187314	0.013	0.116	COG:4666_TRAP-type_uncharacterized_transport_system__fused_permease_components
0000_all_organisms	415|415	COG:4667	A	0	101	146547	1175352	-4.982966661	0	0	COG:4667_Predicted_esterase_of_the_alpha-beta_hydrolase_superfamily
0000_all_organisms	415|415	COG:4670	A	2	108	146545	1175345	-3.203425667	0.018	0.164	COG:4670_Acyl_CoA:acetate/3-ketoacid_CoA_transferase
0000_all_organisms	415|415	COG:4674	A	3	143	146544	1175310	-4.028260409	0.021	0.185	COG:4674_Uncharacterized_ABC-type_transport_system__ATPase_component
[truncated: 982 more rows]
