# Supplementary material for: Translational Selection Is Ubiquitous in Prokaryotes
Source: PLoS Genet. 2010 Jun 24;6(6):e1001004. doi: 10.1371/journal.pgen.1001004 (PMC2891978; doi:10.1371/journal.pgen.1001004)
Supplement: Dataset S2 — Tests for enrichment or depletion of OCU genes in Gene Ontology functional categories and COG orthologous groups. (0.38 MB ZIP) [file pgen.1001004.s002.zip › Dataset_S2_Bacteria/Database_S2_Bacteria_p=1e-3_enrTreshold=1.5x_GO_exhaustive.txt]

OrgGroup	OrgsIn|Total	GeneGroup	testAorB	inGroupFlagged	inGroupNoFlag	outOfGroupFlagged	outOfGroupNoFlag	log_pValue	flagFreqHere	Enrichment	GeneGroupDescription
0000_all_organisms	415|415	GO:0000003	A	97	457	146450	1174996	-5.163043263	0.175	1.58	GO:3_reproduction
0000_all_organisms	415|415	GO:0000015	A	176	247	146371	1175206	-57.34294415	0.416	3.757	GO:15_phosphopyruvate_hydratase_complex
0000_all_organisms	415|415	GO:0000027	A	357	31	146190	1175422	-296.9625735	0.92	8.318	GO:27_ribosomal_large_subunit_assembly_and_maintenance
0000_all_organisms	415|415	GO:0000030	A	2	505	146545	1174948	-22.23433145	0.004	0.036	GO:30_mannosyltransferase_activity
0000_all_organisms	415|415	GO:0000034	A	0	123	146547	1175330	-6.058488567	0	0	GO:34_adenine_deaminase_activity
0000_all_organisms	415|415	GO:0000036	A	531	1661	146016	1173792	-66.32697909	0.242	2.19	GO:36_acyl_carrier_activity
0000_all_organisms	415|415	GO:0000041	A	307	3982	146240	1171471	-17.37778598	0.072	0.645	GO:41_transition_metal_ion_transport
0000_all_organisms	415|415	GO:0000049	A	908	3729	145639	1171724	-63.27164622	0.196	1.771	GO:49_tRNA_binding
0000_all_organisms	415|415	GO:0000062	A	28	65	146519	1175388	-6.262012674	0.301	2.716	GO:62_acyl-CoA_binding
0000_all_organisms	415|415	GO:0000070	A	62	78	146485	1175375	-22.55909092	0.443	3.996	GO:70_mitotic_sister_chromatid_segregation
0000_all_organisms	415|415	GO:0000087	A	63	83	146484	1175370	-22.16685289	0.432	3.894	GO:87_M_phase_of_mitotic_cell_cycle
0000_all_organisms	415|415	GO:0000096	A	203	4896	146344	1170557	-74.38827669	0.04	0.358	GO:96_sulfur_amino_acid_metabolic_process
0000_all_organisms	415|415	GO:0000097	A	158	3991	146389	1171462	-64.26280736	0.038	0.343	GO:97_sulfur_amino_acid_biosynthetic_process
0000_all_organisms	415|415	GO:0000101	A	1	256	146546	1175197	-11.32330639	0.004	0.035	GO:101_sulfur_amino_acid_transport
0000_all_organisms	415|415	GO:0000103	A	46	746	146501	1174707	-6.394694954	0.058	0.524	GO:103_sulfate_assimilation
0000_all_organisms	415|415	GO:0000104	A	249	570	146298	1174883	-49.8827287	0.304	2.746	GO:104_succinate_dehydrogenase_activity
0000_all_organisms	415|415	GO:0000105	A	260	3563	146287	1171890	-18.58335949	0.068	0.613	GO:105_histidine_biosynthetic_process
0000_all_organisms	415|415	GO:0000107	A	17	455	146530	1174998	-8.170696227	0.036	0.325	GO:107_imidazoleglycerol-phosphate_synthase_activity
0000_all_organisms	415|415	GO:0000154	A	11	484	146536	1174969	-12.81247928	0.022	0.2	GO:154_rRNA_modification
0000_all_organisms	415|415	GO:0000155	A	39	14283	146508	1161170	-300	0.003	0.024	GO:155_two-component_sensor_activity
0000_all_organisms	415|415	GO:0000156	A	1043	17748	145504	1157705	-155.2684112	0.056	0.497	GO:156_two-component_response_regulator_activity
0000_all_organisms	415|415	GO:0000160	A	1099	25583	145448	1149870	-300	0.041	0.367	GO:160_two-component_signal_transduction_system_(phosphorelay)
0000_all_organisms	415|415	GO:0000162	A	36	1914	146511	1173539	-55.10568394	0.018	0.166	GO:162_tryptophan_biosynthetic_process
0000_all_organisms	415|415	GO:0000166	A	7531	141461	139016	1033992	-300	0.051	0.427	GO:166_nucleotide_binding
0000_all_organisms	415|415	GO:0000175	A	122	601	146425	1174852	-5.474955193	0.169	1.523	GO:175_3'-5'-exoribonuclease_activity
0000_all_organisms	415|415	GO:0000179	A	11	484	146536	1174969	-12.81247928	0.022	0.2	GO:179_rRNA_(adenine-N6_N6-)-dimethyltransferase_activity
0000_all_organisms	415|415	GO:0000228	A	5	887	146542	1174566	-37.07109231	0.006	0.051	GO:228_nuclear_chromosome
0000_all_organisms	415|415	GO:0000255	A	9	222	146538	1175231	-3.8569852	0.039	0.351	GO:255_allantoin_metabolic_process
0000_all_organisms	415|415	GO:0000256	A	4	148	146543	1175305	-3.632644079	0.026	0.237	GO:256_allantoin_catabolic_process
0000_all_organisms	415|415	GO:0000267	A	1	143	146546	1175310	-5.785156152	0.007	0.063	GO:267_cell_fraction
0000_all_organisms	415|415	GO:0000270	A	114	8821	146433	1166632	-296.1797985	0.013	0.114	GO:270_peptidoglycan_metabolic_process
0000_all_organisms	415|415	GO:0000271	A	380	8542	146167	1166911	-118.3829997	0.043	0.383	GO:271_polysaccharide_biosynthetic_process
0000_all_organisms	415|415	GO:0000272	A	37	988	146510	1174465	-17.36957212	0.036	0.325	GO:272_polysaccharide_catabolic_process
0000_all_organisms	415|415	GO:0000273	A	28	617	146519	1174836	-8.764471553	0.043	0.391	GO:273_lipoic_acid_metabolic_process
0000_all_organisms	415|415	GO:0000278	A	63	83	146484	1175370	-22.16685289	0.432	3.894	GO:278_mitotic_cell_cycle
0000_all_organisms	415|415	GO:0000279	A	63	83	146484	1175370	-22.16685289	0.432	3.894	GO:279_M_phase
0000_all_organisms	415|415	GO:0000302	A	22	367	146525	1175086	-3.459670525	0.057	0.51	GO:302_response_to_reactive_oxygen_species
0000_all_organisms	415|415	GO:0000310	A	35	114	146512	1175339	-4.744727495	0.235	2.119	GO:310_xanthine_phosphoribosyltransferase_activity
0000_all_organisms	415|415	GO:0000702	A	1	310	146546	1175143	-13.91009489	0.003	0.029	GO:702_oxidized_base_lesion_DNA_N-glycosylase_activity
0000_all_organisms	415|415	GO:0000726	A	2	146	146545	1175307	-5.016373713	0.014	0.122	GO:726_non-recombinational_repair
0000_all_organisms	415|415	GO:0000747	A	3	201	146544	1175252	-6.586700236	0.015	0.133	GO:747_conjugation_with_cellular_fusion
0000_all_organisms	415|415	GO:0000774	A	100	341	146447	1175112	-11.45345734	0.227	2.046	GO:774_adenyl-nucleotide_exchange_factor_activity
0000_all_organisms	415|415	GO:0000785	A	46	16	146501	1175437	-30.3053948	0.742	6.695	GO:785_chromatin
0000_all_organisms	415|415	GO:0000786	A	46	15	146501	1175438	-30.84466396	0.754	6.805	GO:786_nucleosome
0000_all_organisms	415|415	GO:0000819	A	62	78	146485	1175375	-22.55909092	0.443	3.996	GO:819_sister_chromatid_segregation
0000_all_organisms	415|415	GO:0000902	A	362	9293	146185	1166160	-151.5199931	0.037	0.337	GO:902_cell_morphogenesis
0000_all_organisms	415|415	GO:0000907	A	2	107	146545	1175346	-3.218963061	0.018	0.166	GO:907_sulfonate_dioxygenase_activity
0000_all_organisms	415|415	GO:0000908	A	2	107	146545	1175346	-3.218963061	0.018	0.166	GO:908_taurine_dioxygenase_activity
0000_all_organisms	415|415	GO:0000918	A	24	390	146523	1175063	-3.53313238	0.058	0.523	GO:918_selection_of_site_for_barrier_septum_formation
0000_all_organisms	415|415	GO:0001514	A	1	209	146546	1175244	-9.074687909	0.005	0.043	GO:1514_selenocysteine_incorporation
0000_all_organisms	415|415	GO:0001522	A	39	2969	146508	1172484	-99.41907502	0.013	0.117	GO:1522_pseudouridine_synthesis
0000_all_organisms	415|415	GO:0001584	A	1	151	146546	1175302	-6.11407366	0.007	0.059	GO:1584_rhodopsin-like_receptor_activity
0000_all_organisms	415|415	GO:0001680	A	1	160	146546	1175293	-6.653647026	0.006	0.056	GO:1680_tRNA_3'-terminal_CCA_addition
0000_all_organisms	415|415	GO:0001682	A	60	162	146487	1175291	-10.326058	0.27	2.439	GO:1682_tRNA_5'-leader_removal
0000_all_organisms	415|415	GO:0001882	A	41	697	146506	1174756	-6.55129368	0.056	0.501	GO:1882_nucleoside_binding
0000_all_organisms	415|415	GO:0001897	A	3	222	146544	1175231	-7.573488739	0.013	0.12	GO:1897_cytolysis_by_symbiont_of_host_cells
0000_all_organisms	415|415	GO:0001907	A	3	222	146544	1175231	-7.573488739	0.013	0.12	GO:1907_killing_by_symbiont_of_host_cells
0000_all_organisms	415|415	GO:0002094	A	2	110	146545	1175343	-3.386158178	0.018	0.161	GO:2094_polyprenyltransferase_activity
0000_all_organisms	415|415	GO:0002097	A	5	642	146542	1174811	-25.32697909	0.008	0.07	GO:2097_tRNA_wobble_base_modification
0000_all_organisms	415|415	GO:0002098	A	5	540	146542	1174913	-20.43651891	0.009	0.083	GO:2098_tRNA_wobble_uridine_modification
0000_all_organisms	415|415	GO:0002250	A	11	13	146536	1175440	-4.71219827	0.458	4.135	GO:2250_adaptive_immune_response
0000_all_organisms	415|415	GO:0002252	A	11	13	146536	1175440	-4.71219827	0.458	4.135	GO:2252_immune_effector_process
0000_all_organisms	415|415	GO:0002437	A	11	13	146536	1175440	-4.71219827	0.458	4.135	GO:2437_inflammatory_response_to_antigenic_stimulus
0000_all_organisms	415|415	GO:0002438	A	11	13	146536	1175440	-4.71219827	0.458	4.135	GO:2438_acute_inflammatory_response_to_antigenic_stimulus
0000_all_organisms	415|415	GO:0002443	A	11	13	146536	1175440	-4.71219827	0.458	4.135	GO:2443_leukocyte_mediated_immunity
0000_all_organisms	415|415	GO:0002449	A	11	13	146536	1175440	-4.71219827	0.458	4.135	GO:2449_lymphocyte_mediated_immunity
0000_all_organisms	415|415	GO:0002460	A	11	13	146536	1175440	-4.71219827	0.458	4.135	GO:2460_adaptive_immune_response_based_on_somatic_recombination_of_immune_receptors_built_from_immunoglobulin_superfamily_domains
0000_all_organisms	415|415	GO:0002524	A	11	13	146536	1175440	-4.71219827	0.458	4.135	GO:2524_hypersensitivity
0000_all_organisms	415|415	GO:0002526	A	13	13	146534	1175440	-6.012333735	0.5	4.511	GO:2526_acute_inflammatory_response
0000_all_organisms	415|415	GO:0003008	A	14	766	146533	1174687	-22.537602	0.018	0.162	GO:3008_system_process
0000_all_organisms	415|415	GO:0003677	A	9052	111703	137495	1063750	-300	0.075	0.655	GO:3677_DNA_binding
0000_all_organisms	415|415	GO:0003678	A	61	3612	146486	1171841	-108.9065783	0.017	0.149	GO:3678_DNA_helicase_activity
0000_all_organisms	415|415	GO:0003684	A	45	1993	146502	1173460	-51.79317412	0.022	0.199	GO:3684_damaged_DNA_binding
0000_all_organisms	415|415	GO:0003688	A	8	488	146539	1174965	-15.35951856	0.016	0.145	GO:3688_DNA_replication_origin_binding
0000_all_organisms	415|415	GO:0003690	A	31	1046	146516	1174407	-22.70114692	0.029	0.26	GO:3690_double-stranded_DNA_binding
0000_all_organisms	415|415	GO:0003697	A	324	1102	146223	1174351	-35.08512818	0.227	2.052	GO:3697_single-stranded_DNA_binding
0000_all_organisms	415|415	GO:0003700	A	2928	51535	143619	1123918	-300	0.054	0.474	GO:3700_transcription_factor_activity
0000_all_organisms	415|415	GO:0003711	A	281	1005	146266	1174448	-27.7619539	0.219	1.973	GO:3711_transcription_elongation_regulator_activity
0000_all_organisms	415|415	GO:0003715	A	161	625	146386	1174828	-13.70114692	0.205	1.849	GO:3715_transcription_termination_factor_activity
0000_all_organisms	415|415	GO:0003723	A	5440	25042	141107	1150411	-273.8894103	0.178	1.633	GO:3723_RNA_binding
0000_all_organisms	415|415	GO:0003725	A	20	402	146527	1175051	-5.231361899	0.047	0.427	GO:3725_double-stranded_RNA_binding
0000_all_organisms	415|415	GO:0003735	A	6879	10736	139668	1164717	-300	0.391	3.647	GO:3735_structural_constituent_of_ribosome
0000_all_organisms	415|415	GO:0003743	A	269	932	146278	1174521	-28.36754271	0.224	2.022	GO:3743_translation_initiation_factor_activity
0000_all_organisms	415|415	GO:0003746	A	1109	1687	145438	1173766	-300	0.397	3.598	GO:3746_translation_elongation_factor_activity
0000_all_organisms	415|415	GO:0003747	A	41	1188	146506	1174265	-22.45222529	0.033	0.301	GO:3747_translation_release_factor_activity
0000_all_organisms	415|415	GO:0003755	A	864	1789	145683	1173664	-191.7144427	0.326	2.949	GO:3755_peptidyl-prolyl_cis-trans_isomerase_activity
0000_all_organisms	415|415	GO:0003824	A	34483	539162	112064	636291	-300	0.06	0.401	GO:3824_catalytic_activity
0000_all_organisms	415|415	GO:0003825	A	0	126	146547	1175327	-6.238824187	0	0	GO:3825_alpha_alpha-trehalose-phosphate_synthase_(UDP-forming)_activity
0000_all_organisms	415|415	GO:0003840	A	1	446	146546	1175007	-20.74232143	0.002	0.02	GO:3840_gamma-glutamyltransferase_activity
0000_all_organisms	415|415	GO:0003841	A	10	308	146537	1175145	-6.42136079	0.031	0.284	GO:3841_1-acylglycerol-3-phosphate_O-acyltransferase_activity
0000_all_organisms	415|415	GO:0003842	A	5	247	146542	1175206	-7.024568191	0.02	0.179	GO:3842_1-pyrroline-5-carboxylate_dehydrogenase_activity
0000_all_organisms	415|415	GO:0003844	A	1	234	146546	1175219	-10.28819277	0.004	0.038	GO:3844_1_4-alpha-glucan_branching_enzyme_activity
0000_all_organisms	415|415	GO:0003849	A	11	541	146536	1174912	-15.2823295	0.02	0.18	GO:3849_3-deoxy-7-phosphoheptulonate_synthase_activity
0000_all_organisms	415|415	GO:0003852	A	20	477	146527	1174976	-7.581698709	0.04	0.363	GO:3852_2-isopropylmalate_synthase_activity
0000_all_organisms	415|415	GO:0003856	A	3	450	146544	1175003	-18.3205721	0.007	0.06	GO:3856_3-dehydroquinate_synthase_activity
0000_all_organisms	415|415	GO:0003857	A	24	387	146523	1175066	-3.425968732	0.058	0.527	GO:3857_3-hydroxyacyl-CoA_dehydrogenase_activity
0000_all_organisms	415|415	GO:0003862	A	14	353	146533	1175100	-6.140861703	0.038	0.344	GO:3862_3-isopropylmalate_dehydrogenase_activity
0000_all_organisms	415|415	GO:0003863	A	0	122	146547	1175331	-5.832682665	0	0	GO:3863_3-methyl-2-oxobutanoate_dehydrogenase_(2-methylpropanoyl-transferring)_activity
0000_all_organisms	415|415	GO:0003864	A	11	329	146536	1175124	-6.642065153	0.032	0.292	GO:3864_3-methyl-2-oxobutanoate_hydroxymethyltransferase_activity
0000_all_organisms	415|415	GO:0003866	A	0	383	146547	1175070	-19.19382003	0	0	GO:3866_3-phosphoshikimate_1-carboxyvinyltransferase_activity
0000_all_organisms	415|415	GO:0003868	A	3	179	146544	1175274	-5.621602099	0.016	0.149	GO:3868_4-hydroxyphenylpyruvate_dioxygenase_activity
0000_all_organisms	415|415	GO:0003870	A	0	83	146547	1175370	-3.872895202	0	0	GO:3870_5-aminolevulinate_synthase_activity
0000_all_organisms	415|415	GO:0003871	A	13	332	146534	1175121	-5.752026734	0.038	0.34	GO:3871_5-methyltetrahydropteroyltriglutamate-homocysteine_S-methyltransferase_activity
0000_all_organisms	415|415	GO:0003874	A	69	252	146478	1175201	-7.029188389	0.215	1.94	GO:3874_6-pyruvoyltetrahydropterin_synthase_activity
0000_all_organisms	415|415	GO:0003878	A	169	176	146378	1175277	-67.92811799	0.49	4.423	GO:3878_ATP_citrate_synthase_activity
0000_all_organisms	415|415	GO:0003879	A	14	329	146533	1175124	-5.216811309	0.041	0.368	GO:3879_ATP_phosphoribosyltransferase_activity
0000_all_organisms	415|415	GO:0003882	A	6	253	146541	1175200	-6.588380294	0.023	0.209	GO:3882_CDP-diacylglycerol-serine_O-phosphatidyltransferase_activity
0000_all_organisms	415|415	GO:0003883	A	13	412	146534	1175041	-8.795880017	0.031	0.276	GO:3883_CTP_synthase_activity
0000_all_organisms	415|415	GO:0003886	A	12	253	146535	1175200	-3.588380294	0.045	0.408	GO:3886_DNA_(cytosine-5-)-methyltransferase_activity
0000_all_organisms	415|415	GO:0003887	A	88	4313	146459	1171140	-118.0942041	0.02	0.18	GO:3887_DNA-directed_DNA_polymerase_activity
0000_all_organisms	415|415	GO:0003896	A	7	678	146540	1174775	-24.73992861	0.01	0.092	GO:3896_DNA_primase_activity
0000_all_organisms	415|415	GO:0003904	A	1	200	146546	1175253	-8.540607512	0.005	0.045	GO:3904_deoxyribodipyrimidine_photo-lyase_activity
0000_all_organisms	415|415	GO:0003905	A	24	540	146523	1174913	-7.910094889	0.043	0.384	GO:3905_alkylbase_DNA_N-glycosylase_activity
0000_all_organisms	415|415	GO:0003906	A	22	905	146525	1174548	-22.72815839	0.024	0.214	GO:3906_DNA-(apurinic_or_apyrimidinic_site)_lyase_activity
0000_all_organisms	415|415	GO:0003908	A	37	603	146510	1174850	-5.292429824	0.058	0.521	GO:3908_methylated-DNA-[protein]-cysteine_S-methyltransferase_activity
0000_all_organisms	415|415	GO:0003909	A	5	789	146542	1174664	-32.26841123	0.006	0.057	GO:3909_DNA_ligase_activity
0000_all_organisms	415|415	GO:0003910	A	5	351	146542	1175102	-11.66756154	0.014	0.127	GO:3910_DNA_ligase_(ATP)_activity
0000_all_organisms	415|415	GO:0003911	A	0	438	146547	1175015	-22.05060999	0	0	GO:3911_DNA_ligase_(NAD+)_activity
0000_all_organisms	415|415	GO:0003913	A	4	391	146543	1175062	-14.40011693	0.01	0.091	GO:3913_DNA_photolyase_activity
0000_all_organisms	415|415	GO:0003916	A	32	2295	146515	1173158	-75.28316228	0.014	0.124	GO:3916_DNA_topoisomerase_activity
0000_all_organisms	415|415	GO:0003917	A	6	711	146541	1174742	-27.46724562	0.008	0.075	GO:3917_DNA_topoisomerase_type_I_activity
0000_all_organisms	415|415	GO:0003918	A	17	1508	146530	1173945	-53.36451625	0.011	0.1	GO:3918_DNA_topoisomerase_(ATP-hydrolyzing)_activity
0000_all_organisms	415|415	GO:0003919	A	4	401	146543	1175052	-14.91364017	0.01	0.089	GO:3919_FMN_adenylyltransferase_activity
0000_all_organisms	415|415	GO:0003935	A	15	497	146532	1174956	-10.76955108	0.029	0.264	GO:3935_GTP_cyclohydrolase_II_activity
0000_all_organisms	415|415	GO:0003937	A	10	382	146537	1175071	-9.325138859	0.026	0.23	GO:3937_IMP_cyclohydrolase_activity
0000_all_organisms	415|415	GO:0003938	A	24	384	146523	1175069	-3.317854924	0.059	0.531	GO:3938_IMP_dehydrogenase_activity
0000_all_organisms	415|415	GO:0003941	A	7	376	146540	1175077	-11.08777794	0.018	0.165	GO:3941_L-serine_ammonia-lyase_activity
0000_all_organisms	415|415	GO:0003942	A	2	345	146545	1175108	-14.48945499	0.006	0.052	GO:3942_N-acetyl-gamma-glutamyl-phosphate_reductase_activity
0000_all_organisms	415|415	GO:0003951	A	11	485	146536	1174968	-12.79588002	0.022	0.2	GO:3951_NAD+_kinase_activity
0000_all_organisms	415|415	GO:0003952	A	16	471	146531	1174982	-9.316952962	0.033	0.296	GO:3952_NAD+_synthase_(glutamine-hydrolyzing)_activity
0000_all_organisms	415|415	GO:0003960	A	3	205	146544	1175248	-6.739928612	0.014	0.13	GO:3960_NADPH:quinone_reductase_activity
0000_all_organisms	415|415	GO:0003961	A	3	188	146544	1175265	-6.120330794	0.016	0.142	GO:3961_O-acetylhomoserine_aminocarboxypropyltransferase_activity
0000_all_organisms	415|415	GO:0003962	A	3	205	146544	1175248	-6.739928612	0.014	0.13	GO:3962_cystathionine_gamma-synthase_activity
0000_all_organisms	415|415	GO:0003964	A	27	572	146520	1174881	-7.795880017	0.045	0.407	GO:3964_RNA-directed_DNA_polymerase_activity
0000_all_organisms	415|415	GO:0003973	A	0	161	146547	1175292	-8.024568191	0	0	GO:3973_(S)-2-hydroxy-acid_oxidase_activity
0000_all_organisms	415|415	GO:0003977	A	1	355	146546	1175098	-16.19314197	0.003	0.025	GO:3977_UDP-N-acetylglucosamine_diphosphorylase_activity
0000_all_organisms	415|415	GO:0003978	A	28	545	146519	1174908	-6.616184634	0.049	0.441	GO:3978_UDP-glucose_4-epimerase_activity
0000_all_organisms	415|415	GO:0003979	A	1	253	146546	1175200	-11.1408617	0.004	0.036	GO:3979_UDP-glucose_6-dehydrogenase_activity
0000_all_organisms	415|415	GO:0003985	A	28	428	146519	1175025	-3.37161107	0.061	0.554	GO:3985_acetyl-CoA_C-acetyltransferase_activity
0000_all_organisms	415|415	GO:0003987	A	8	355	146539	1175098	-9.560667306	0.022	0.199	GO:3987_acetate-CoA_ligase_activity
0000_all_organisms	415|415	GO:0003989	A	211	959	146336	1174494	-11.71219827	0.18	1.628	GO:3989_acetyl-CoA_carboxylase_activity
0000_all_organisms	415|415	GO:0003991	A	11	341	146536	1175112	-7.221125528	0.031	0.282	GO:3991_acetylglutamate_kinase_activity
0000_all_organisms	415|415	GO:0003992	A	1	311	146546	1175142	-14.11918641	0.003	0.029	GO:3992_acetylornithine_transaminase_activity
0000_all_organisms	415|415	GO:0003993	A	8	260	146539	1175193	-5.684029655	0.03	0.269	GO:3993_acid_phosphatase_activity
0000_all_organisms	415|415	GO:0003995	A	94	3608	146453	1171845	-84.86966623	0.025	0.229	GO:3995_acyl-CoA_dehydrogenase_activity
0000_all_organisms	415|415	GO:0003998	A	90	289	146457	1175164	-11.48412616	0.237	2.143	GO:3998_acylphosphatase_activity
0000_all_organisms	415|415	GO:0004000	A	3	241	146544	1175212	-8.377785977	0.012	0.111	GO:4000_adenosine_deaminase_activity
0000_all_organisms	415|415	GO:0004003	A	6	2271	146541	1173182	-104.1135093	0.003	0.024	GO:4003_ATP-dependent_DNA_helicase_activity
0000_all_organisms	415|415	GO:0004008	A	1	700	146546	1174753	-33.57511836	0.001	0.013	GO:4008_copper-exporting_ATPase_activity
0000_all_organisms	415|415	GO:0004013	A	57	181	146490	1175272	-7.709965389	0.239	2.161	GO:4013_adenosylhomocysteinase_activity
0000_all_organisms	415|415	GO:0004014	A	35	122	146512	1175331	-4.244887734	0.223	2.011	GO:4014_adenosylmethionine_decarboxylase_activity
0000_all_organisms	415|415	GO:0004015	A	2	279	146545	1175174	-11.22548303	0.007	0.064	GO:4015_adenosylmethionine-8-amino-7-oxononanoate_transaminase_activity
0000_all_organisms	415|415	GO:0004016	A	13	468	146534	1174985	-10.95860731	0.027	0.244	GO:4016_adenylate_cyclase_activity
0000_all_organisms	415|415	GO:0004017	A	87	367	146460	1175086	-6.374687549	0.192	1.729	GO:4017_adenylate_kinase_activity
0000_all_organisms	415|415	GO:0004018	A	10	380	146537	1175073	-9.332547047	0.026	0.231	GO:4018_adenylosuccinate_lyase_activity
0000_all_organisms	415|415	GO:0004029	A	2	337	146545	1175116	-14.14691047	0.006	0.053	GO:4029_aldehyde_dehydrogenase_(NAD)_activity
0000_all_organisms	415|415	GO:0004030	A	1	202	146546	1175251	-8.728158393	0.005	0.044	GO:4030_aldehyde_dehydrogenase_[NAD(P)+]_activity
0000_all_organisms	415|415	GO:0004034	A	1	147	146546	1175306	-5.950781977	0.007	0.061	GO:4034_aldose_1-epimerase_activity
0000_all_organisms	415|415	GO:0004035	A	6	189	146541	1175264	-4.086186148	0.031	0.278	GO:4035_alkaline_phosphatase_activity
0000_all_organisms	415|415	GO:0004040	A	5	418	146542	1175035	-14.7878124	0.012	0.107	GO:4040_amidase_activity
0000_all_organisms	415|415	GO:0004042	A	16	327	146531	1175126	-4.346787486	0.047	0.421	GO:4042_amino-acid_N-acetyltransferase_activity
0000_all_organisms	415|415	GO:0004044	A	6	447	146541	1175006	-15.17327748	0.013	0.119	GO:4044_amidophosphoribosyltransferase_activity
0000_all_organisms	415|415	GO:0004045	A	16	404	146531	1175049	-6.872895202	0.038	0.344	GO:4045_aminoacyl-tRNA_hydrolase_activity
0000_all_organisms	415|415	GO:0004047	A	11	701	146536	1174752	-22.22257318	0.015	0.139	GO:4047_aminomethyltransferase_activity
0000_all_organisms	415|415	GO:0004048	A	3	345	146544	1175108	-13.41453927	0.009	0.078	GO:4048_anthranilate_phosphoribosyltransferase_activity
0000_all_organisms	415|415	GO:0004049	A	23	772	146524	1174681	-16.74232143	0.029	0.261	GO:4049_anthranilate_synthase_activity
0000_all_organisms	415|415	GO:0004056	A	2	384	146545	1175069	-16.37882372	0.005	0.047	GO:4056_argininosuccinate_lyase_activity
0000_all_organisms	415|415	GO:0004057	A	3	141	146544	1175312	-4.048176965	0.021	0.188	GO:4057_arginyltransferase_activity
0000_all_organisms	415|415	GO:0004066	A	3	486	146544	1174967	-20.01457353	0.006	0.055	GO:4066_asparagine_synthase_(glutamine-hydrolyzing)_activity
0000_all_organisms	415|415	GO:0004067	A	5	300	146542	1175153	-9.415668776	0.016	0.148	GO:4067_asparaginase_activity
0000_all_organisms	415|415	GO:0004068	A	84	130	146463	1175323	-25.78515615	0.393	3.542	GO:4068_aspartate_1-decarboxylase_activity
0000_all_organisms	415|415	GO:0004069	A	10	298	146537	1175155	-6.149966742	0.032	0.293	GO:4069_aspartate_transaminase_activity
0000_all_organisms	415|415	GO:0004070	A	11	407	146536	1175046	-9.661543506	0.026	0.237	GO:4070_aspartate_carbamoyltransferase_activity
0000_all_organisms	415|415	GO:0004072	A	4	588	146543	1174865	-23.86966623	0.007	0.061	GO:4072_aspartate_kinase_activity
0000_all_organisms	415|415	GO:0004073	A	27	431	146520	1175022	-3.73754891	0.059	0.532	GO:4073_aspartate-semialdehyde_dehydrogenase_activity
0000_all_organisms	415|415	GO:0004075	A	7	175	146540	1175278	-3.084072788	0.038	0.347	GO:4075_biotin_carboxylase_activity
0000_all_organisms	415|415	GO:0004076	A	9	446	146538	1175007	-12.64397414	0.02	0.178	GO:4076_biotin_synthase_activity
0000_all_organisms	415|415	GO:0004077	A	6	393	146541	1175060	-12.74232143	0.015	0.136	GO:4077_biotin-[acetyl-CoA-carboxylase]_ligase_activity
0000_all_organisms	415|415	GO:0004086	A	11	827	146536	1174626	-27.87614836	0.013	0.118	GO:4086_carbamoyl-phosphate_synthase_activity
0000_all_organisms	415|415	GO:0004088	A	3	408	146544	1175045	-16.26921772	0.007	0.066	GO:4088_carbamoyl-phosphate_synthase_(glutamine-hydrolyzing)_activity
0000_all_organisms	415|415	GO:0004089	A	34	637	146513	1174816	-7.159266765	0.051	0.457	GO:4089_carbonate_dehydratase_activity
0000_all_organisms	415|415	GO:0004091	A	58	2650	146489	1172803	-69.98296666	0.021	0.193	GO:4091_carboxylesterase_activity
0000_all_organisms	415|415	GO:0004096	A	32	562	146515	1174891	-5.669586227	0.054	0.486	GO:4096_catalase_activity
0000_all_organisms	415|415	GO:0004107	A	0	357	146547	1175096	-17.98296666	0	0	GO:4107_chorismate_synthase_activity
0000_all_organisms	415|415	GO:0004109	A	9	811	146538	1174642	-29.11463878	0.011	0.099	GO:4109_coproporphyrinogen_oxidase_activity
0000_all_organisms	415|415	GO:0004112	A	2	348	146545	1175105	-14.66154351	0.006	0.052	GO:4112_cyclic-nucleotide_phosphodiesterase_activity
0000_all_organisms	415|415	GO:0004121	A	0	201	146547	1175252	-9.970616222	0	0	GO:4121_cystathionine_beta-lyase_activity
0000_all_organisms	415|415	GO:0004124	A	27	632	146520	1174821	-9.790484985	0.041	0.369	GO:4124_cysteine_synthase_activity
0000_all_organisms	415|415	GO:0004125	A	1	115	146546	1175338	-4.410050399	0.009	0.078	GO:4125_L-seryl-tRNASec_selenium_transferase_activity
0000_all_organisms	415|415	GO:0004127	A	11	389	146536	1175064	-8.920818754	0.028	0.248	GO:4127_cytidylate_kinase_activity
0000_all_organisms	415|415	GO:0004133	A	3	563	146544	1174890	-23.79860288	0.005	0.048	GO:4133_glycogen_debranching_enzyme_activity
0000_all_organisms	415|415	GO:0004134	A	1	240	146546	1175213	-10.41907502	0.004	0.037	GO:4134_4-alpha-glucanotransferase_activity
0000_all_organisms	415|415	GO:0004135	A	1	106	146546	1175347	-4.086186148	0.009	0.084	GO:4135_amylo-alpha-1_6-glucosidase_activity
0000_all_organisms	415|415	GO:0004140	A	20	346	146527	1175107	-3.507239611	0.055	0.493	GO:4140_dephospho-CoA_kinase_activity
0000_all_organisms	415|415	GO:0004141	A	6	288	146541	1175165	-8.144480844	0.02	0.184	GO:4141_dethiobiotin_synthase_activity
0000_all_organisms	415|415	GO:0004143	A	45	653	146502	1174800	-4.415668776	0.064	0.581	GO:4143_diacylglycerol_kinase_activity
0000_all_organisms	415|415	GO:0004144	A	0	99	146547	1175354	-4.801342913	0	0	GO:4144_diacylglycerol_O-acyltransferase_activity
0000_all_organisms	415|415	GO:0004149	A	97	238	146450	1175215	-18.42481216	0.29	2.613	GO:4149_dihydrolipoyllysine-residue_succinyltransferase_activity
0000_all_organisms	415|415	GO:0004150	A	81	294	146466	1175159	-8.327902142	0.216	1.949	GO:4150_dihydroneopterin_aldolase_activity
0000_all_organisms	415|415	GO:0004151	A	4	468	146543	1174985	-18.10734897	0.008	0.076	GO:4151_dihydroorotase_activity
0000_all_organisms	415|415	GO:0004152	A	8	524	146539	1174929	-16.76955108	0.015	0.136	GO:4152_dihydroorotate_dehydrogenase_activity
0000_all_organisms	415|415	GO:0004156	A	14	713	146533	1174740	-20.37468755	0.019	0.174	GO:4156_dihydropteroate_synthase_activity
0000_all_organisms	415|415	GO:0004158	A	6	473	146541	1174980	-16.3080349	0.013	0.113	GO:4158_dihydroorotate_oxidase_activity
0000_all_organisms	415|415	GO:0004160	A	1	473	146546	1174980	-22.16115091	0.002	0.019	GO:4160_dihydroxy-acid_dehydratase_activity
0000_all_organisms	415|415	GO:0004174	A	4	163	146543	1175290	-4.234331445	0.024	0.216	GO:4174_electron-transferring-flavoprotein_dehydrogenase_activity
0000_all_organisms	415|415	GO:0004175	A	609	14017	145938	1161436	-200.4377071	0.042	0.373	GO:4175_endopeptidase_activity
0000_all_organisms	415|415	GO:0004176	A	15	1260	146532	1174193	-43.93554201	0.012	0.106	GO:4176_ATP-dependent_peptidase_activity
0000_all_organisms	415|415	GO:0004177	A	72	3316	146475	1172137	-87.7235382	0.021	0.191	GO:4177_aminopeptidase_activity
0000_all_organisms	415|415	GO:0004180	A	23	2279	146524	1173174	-83.24033216	0.01	0.09	GO:4180_carboxypeptidase_activity
0000_all_organisms	415|415	GO:0004181	A	4	406	146543	1175047	-15.25727487	0.01	0.088	GO:4181_metallocarboxypeptidase_activity
0000_all_organisms	415|415	GO:0004185	A	8	1053	146539	1174400	-41.53313238	0.008	0.068	GO:4185_serine-type_carboxypeptidase_activity
0000_all_organisms	415|415	GO:0004197	A	15	367	146532	1175086	-6.117475462	0.039	0.354	GO:4197_cysteine-type_endopeptidase_activity
0000_all_organisms	415|415	GO:0004222	A	136	6701	146411	1168752	-183.7851562	0.02	0.179	GO:4222_metalloendopeptidase_activity
0000_all_organisms	415|415	GO:0004252	A	290	5625	146257	1169828	-62.8068754	0.049	0.441	GO:4252_serine-type_endopeptidase_activity
0000_all_organisms	415|415	GO:0004300	A	31	986	146516	1174467	-20.42829117	0.03	0.275	GO:4300_enoyl-CoA_hydratase_activity
0000_all_organisms	415|415	GO:0004309	A	0	124	146547	1175329	-6.048176965	0	0	GO:4309_exopolyphosphatase_activity
0000_all_organisms	415|415	GO:0004311	A	14	354	146533	1175099	-6.139661993	0.038	0.343	GO:4311_farnesyltranstransferase_activity
0000_all_organisms	415|415	GO:0004312	A	174	2712	146373	1172741	-20.01233374	0.06	0.543	GO:4312_fatty-acid_synthase_activity
0000_all_organisms	415|415	GO:0004314	A	18	378	146529	1175075	-5.214670165	0.045	0.41	GO:4314_[acyl-carrier-protein]_S-malonyltransferase_activity
0000_all_organisms	415|415	GO:0004315	A	35	1039	146512	1174414	-20.16813023	0.033	0.294	GO:4315_3-oxoacyl-[acyl-carrier-protein]_synthase_activity
0000_all_organisms	415|415	GO:0004322	A	12	21	146535	1175432	-3.88941029	0.364	3.281	GO:4322_ferroxidase_activity
0000_all_organisms	415|415	GO:0004325	A	6	431	146541	1175022	-14.32975415	0.014	0.124	GO:4325_ferrochelatase_activity
0000_all_organisms	415|415	GO:0004326	A	0	535	146547	1174918	-27.02502801	0	0	GO:4326_tetrahydrofolylpolyglutamate_synthase_activity
0000_all_organisms	415|415	GO:0004329	A	5	156	146542	1175297	-3.42945706	0.031	0.28	GO:4329_formate-tetrahydrofolate_ligase_activity
0000_all_organisms	415|415	GO:0004332	A	169	411	146378	1175042	-31.72584215	0.291	2.63	GO:4332_fructose-bisphosphate_aldolase_activity
0000_all_organisms	415|415	GO:0004333	A	19	482	146528	1174971	-8.261219442	0.038	0.342	GO:4333_fumarate_hydratase_activity
0000_all_organisms	415|415	GO:0004335	A	5	154	146542	1175299	-3.273272791	0.031	0.284	GO:4335_galactokinase_activity
0000_all_organisms	415|415	GO:0004337	A	4	251	146543	1175202	-8	0.016	0.141	GO:4337_geranyltranstransferase_activity
0000_all_organisms	415|415	GO:0004339	A	1	202	146546	1175251	-8.728158393	0.005	0.044	GO:4339_glucan_1_4-alpha-glucosidase_activity
0000_all_organisms	415|415	GO:0004340	A	11	345	146536	1175108	-7.36251027	0.031	0.279	GO:4340_glucokinase_activity
0000_all_organisms	415|415	GO:0004341	A	4	134	146543	1175319	-3.029653124	0.029	0.261	GO:4341_gluconolactonase_activity
0000_all_organisms	415|415	GO:0004345	A	8	369	146539	1175084	-10.17717835	0.021	0.191	GO:4345_glucose-6-phosphate_dehydrogenase_activity
0000_all_organisms	415|415	GO:0004349	A	8	651	146539	1174802	-22.65364703	0.012	0.109	GO:4349_glutamate_5-kinase_activity
0000_all_organisms	415|415	GO:0004350	A	3	346	146544	1175107	-13.4134127	0.009	0.078	GO:4350_glutamate-5-semialdehyde_dehydrogenase_activity
0000_all_organisms	415|415	GO:0004355	A	11	326	146536	1175127	-6.657577319	0.033	0.294	GO:4355_glutamate_synthase_(NADPH)_activity
0000_all_organisms	415|415	GO:0004356	A	197	664	146350	1174789	-22.02456819	0.229	2.065	GO:4356_glutamate-ammonia_ligase_activity
0000_all_organisms	415|415	GO:0004357	A	1	380	146546	1175073	-17.40560745	0.003	0.024	GO:4357_glutamate-cysteine_ligase_activity
0000_all_organisms	415|415	GO:0004358	A	6	266	146541	1175187	-7.218963061	0.022	0.199	GO:4358_glutamate_N-acetyltransferase_activity
0000_all_organisms	415|415	GO:0004359	A	73	2036	146474	1173417	-36.82681373	0.035	0.312	GO:4359_glutaminase_activity
0000_all_organisms	415|415	GO:0004360	A	11	440	146536	1175013	-11	0.024	0.22	GO:4360_glutamine-fructose-6-phosphate_transaminase_(isomerizing)_activity
0000_all_organisms	415|415	GO:0004362	A	1	169	146546	1175284	-6.966576245	0.006	0.053	GO:4362_glutathione-disulfide_reductase_activity
0000_all_organisms	415|415	GO:0004363	A	3	230	146544	1175223	-7.88941029	0.013	0.116	GO:4363_glutathione_synthase_activity
0000_all_organisms	415|415	GO:0004364	A	15	377	146532	1175076	-6.514278574	0.038	0.345	GO:4364_glutathione_transferase_activity
0000_all_organisms	415|415	GO:0004365	A	245	443	146302	1175010	-63.51855737	0.356	3.216	GO:4365_glyceraldehyde-3-phosphate_dehydrogenase_(phosphorylating)_activity
0000_all_organisms	415|415	GO:0004366	A	0	80	146547	1175373	-3.906578315	0	0	GO:4366_glycerol-3-phosphate_O-acyltransferase_activity
0000_all_organisms	415|415	GO:0004367	A	3	426	146544	1175027	-17.11294562	0.007	0.063	GO:4367_glycerol-3-phosphate_dehydrogenase_(NAD+)_activity
0000_all_organisms	415|415	GO:0004368	A	5	542	146542	1174911	-20.61083392	0.009	0.082	GO:4368_glycerol-3-phosphate_dehydrogenase_activity
0000_all_organisms	415|415	GO:0004370	A	5	349	146542	1175104	-11.67985371	0.014	0.127	GO:4370_glycerol_kinase_activity
0000_all_organisms	415|415	GO:0004371	A	9	423	146538	1175030	-11.72584215	0.021	0.188	GO:4371_glycerone_kinase_activity
0000_all_organisms	415|415	GO:0004372	A	115	2494	146432	1172959	-33.34294415	0.044	0.397	GO:4372_glycine_hydroxymethyltransferase_activity
0000_all_organisms	415|415	GO:0004375	A	7	387	146540	1175066	-11.55752023	0.018	0.16	GO:4375_glycine_dehydrogenase_(decarboxylating)_activity
0000_all_organisms	415|415	GO:0004385	A	23	363	146524	1175090	-3.08249449	0.06	0.537	GO:4385_guanylate_kinase_activity
0000_all_organisms	415|415	GO:0004386	A	175	9569	146372	1165884	-277.1706962	0.018	0.161	GO:4386_helicase_activity
0000_all_organisms	415|415	GO:0004396	A	13	455	146534	1174998	-10.36552273	0.028	0.251	GO:4396_hexokinase_activity
0000_all_organisms	415|415	GO:0004397	A	1	231	146546	1175222	-10.1106983	0.004	0.039	GO:4397_histidine_ammonia-lyase_activity
0000_all_organisms	415|415	GO:0004399	A	0	364	146547	1175089	-18.33818731	0	0	GO:4399_histidinol_dehydrogenase_activity
0000_all_organisms	415|415	GO:0004400	A	4	472	146543	1174981	-18.27083521	0.008	0.076	GO:4400_histidinol-phosphate_transaminase_activity
0000_all_organisms	415|415	GO:0004401	A	16	368	146531	1175085	-5.718966633	0.042	0.376	GO:4401_histidinol-phosphatase_activity
0000_all_organisms	415|415	GO:0004407	A	5	367	146542	1175086	-12.49349497	0.013	0.121	GO:4407_histone_deacetylase_activity
0000_all_organisms	415|415	GO:0004411	A	1	116	146546	1175337	-4.389339837	0.009	0.077	GO:4411_homogentisate_1_2-dioxygenase_activity
0000_all_organisms	415|415	GO:0004412	A	1	438	146546	1175015	-20.40893539	0.002	0.021	GO:4412_homoserine_dehydrogenase_activity
0000_all_organisms	415|415	GO:0004413	A	5	333	146542	1175120	-10.8569852	0.015	0.133	GO:4413_homoserine_kinase_activity
0000_all_organisms	415|415	GO:0004414	A	1	198	146546	1175255	-8.554395797	0.005	0.045	GO:4414_homoserine_O-acetyltransferase_activity
0000_all_organisms	415|415	GO:0004416	A	6	218	146541	1175235	-5.258848401	0.027	0.242	GO:4416_hydroxyacylglutathione_hydrolase_activity
0000_all_organisms	415|415	GO:0004417	A	2	111	146545	1175342	-3.374687549	0.018	0.16	GO:4417_hydroxyethylthiazole_kinase_activity
0000_all_organisms	415|415	GO:0004418	A	8	340	146539	1175113	-8.954677021	0.023	0.207	GO:4418_hydroxymethylbilane_synthase_activity
0000_all_organisms	415|415	GO:0004419	A	1	152	146546	1175301	-6.311580178	0.007	0.059	GO:4419_hydroxymethylglutaryl-CoA_lyase_activity
0000_all_organisms	415|415	GO:0004420	A	0	75	146547	1175378	-3.53313238	0	0	GO:4420_hydroxymethylglutaryl-CoA_reductase_(NADPH)_activity
0000_all_organisms	415|415	GO:0004422	A	56	223	146491	1175230	-4.866461092	0.201	1.811	GO:4422_hypoxanthine_phosphoribosyltransferase_activity
0000_all_organisms	415|415	GO:0004425	A	12	321	146535	1175132	-5.928117993	0.036	0.325	GO:4425_indole-3-glycerol-phosphate_synthase_activity
0000_all_organisms	415|415	GO:0004427	A	216	351	146331	1175102	-62.01233374	0.381	3.44	GO:4427_inorganic_diphosphatase_activity
0000_all_organisms	415|415	GO:0004437	A	53	872	146494	1174581	-7.632644079	0.057	0.517	GO:4437_inositol_or_phosphatidylinositol_phosphatase_activity
0000_all_organisms	415|415	GO:0004448	A	88	320	146459	1175133	-8.958607315	0.216	1.946	GO:4448_isocitrate_dehydrogenase_activity
0000_all_organisms	415|415	GO:0004450	A	86	289	146461	1175164	-10.22621356	0.229	2.069	GO:4450_isocitrate_dehydrogenase_(NADP+)_activity
0000_all_organisms	415|415	GO:0004451	A	60	139	146487	1175314	-12.57348874	0.302	2.721	GO:4451_isocitrate_lyase_activity
0000_all_organisms	415|415	GO:0004452	A	2	163	146545	1175290	-5.847711656	0.012	0.109	GO:4452_isopentenyl-diphosphate_delta-isomerase_activity
0000_all_organisms	415|415	GO:0004455	A	172	177	146375	1175276	-69.63078414	0.493	4.45	GO:4455_ketol-acid_reductoisomerase_activity
0000_all_organisms	415|415	GO:0004456	A	1	131	146546	1175322	-5.281498311	0.008	0.068	GO:4456_phosphogluconate_dehydratase_activity
0000_all_organisms	415|415	GO:0004458	A	0	108	146547	1175345	-5.341988603	0	0	GO:4458_D-lactate_dehydrogenase_(cytochrome)_activity
0000_all_organisms	415|415	GO:0004459	A	40	124	146507	1175329	-5.879426069	0.244	2.201	GO:4459_L-lactate_dehydrogenase_activity
0000_all_organisms	415|415	GO:0004460	A	2	115	146545	1175338	-3.528708289	0.017	0.154	GO:4460_L-lactate_dehydrogenase_(cytochrome)_activity
0000_all_organisms	415|415	GO:0004462	A	122	295	146425	1175158	-23.35359627	0.293	2.641	GO:4462_lactoylglutathione_lyase_activity
0000_all_organisms	415|415	GO:0004467	A	1	264	146546	1175189	-11.65364703	0.004	0.034	GO:4467_long-chain-fatty-acid-CoA_ligase_activity
0000_all_organisms	415|415	GO:0004470	A	19	398	146528	1175055	-5.463441557	0.046	0.411	GO:4470_malic_enzyme_activity
0000_all_organisms	415|415	GO:0004474	A	7	231	146540	1175222	-5.1837587	0.029	0.265	GO:4474_malate_synthase_activity
0000_all_organisms	415|415	GO:0004476	A	8	334	146539	1175119	-8.638272164	0.023	0.211	GO:4476_mannose-6-phosphate_isomerase_activity
0000_all_organisms	415|415	GO:0004477	A	21	431	146526	1175022	-5.716698771	0.046	0.419	GO:4477_methenyltetrahydrofolate_cyclohydrolase_activity
0000_all_organisms	415|415	GO:0004478	A	72	360	146475	1175093	-3.281498311	0.167	1.504	GO:4478_methionine_adenosyltransferase_activity
0000_all_organisms	415|415	GO:0004479	A	2	424	146545	1175029	-18.2588484	0.005	0.042	GO:4479_methionyl-tRNA_formyltransferase_activity
0000_all_organisms	415|415	GO:0004486	A	18	429	146529	1175024	-6.838631998	0.04	0.363	GO:4486_methylenetetrahydrofolate_dehydrogenase_activity
0000_all_organisms	415|415	GO:0004488	A	18	427	146529	1175026	-6.847711656	0.04	0.365	GO:4488_methylenetetrahydrofolate_dehydrogenase_(NADP+)_activity
0000_all_organisms	415|415	GO:0004489	A	2	338	146545	1175115	-14.14569396	0.006	0.053	GO:4489_methylenetetrahydrofolate_reductase_(NADPH)_activity
0000_all_organisms	415|415	GO:0004491	A	16	287	146531	1175166	-3.185086819	0.053	0.476	GO:4491_methylmalonate-semialdehyde_dehydrogenase_(acylating)_activity
0000_all_organisms	415|415	GO:0004493	A	38	43	146509	1175410	-15.16813023	0.469	4.233	GO:4493_methylmalonyl-CoA_epimerase_activity
0000_all_organisms	415|415	GO:0004494	A	6	275	146541	1175178	-7.505845406	0.021	0.193	GO:4494_methylmalonyl-CoA_mutase_activity
0000_all_organisms	415|415	GO:0004497	A	303	4932	146244	1170521	-39.57348874	0.058	0.521	GO:4497_monooxygenase_activity
0000_all_organisms	415|415	GO:0004499	A	1	117	146546	1175336	-4.596879479	0.008	0.076	GO:4499_flavin-containing_monooxygenase_activity
0000_all_organisms	415|415	GO:0004505	A	0	82	146547	1175371	-3.89279003	0	0	GO:4505_phenylalanine_4-monooxygenase_activity
0000_all_organisms	415|415	GO:0004512	A	30	46	146517	1175407	-9.806875402	0.395	3.561	GO:4512_inositol-3-phosphate_synthase_activity
0000_all_organisms	415|415	GO:0004514	A	7	348	146540	1175105	-10.01772877	0.02	0.178	GO:4514_nicotinate-nucleotide_diphosphorylase_(carboxylating)_activity
0000_all_organisms	415|415	GO:0004515	A	6	295	146541	1175158	-8.457174573	0.02	0.18	GO:4515_nicotinate-nucleotide_adenylyltransferase_activity
0000_all_organisms	415|415	GO:0004516	A	4	302	146543	1175151	-10.2588484	0.013	0.118	GO:4516_nicotinate_phosphoribosyltransferase_activity
0000_all_organisms	415|415	GO:0004518	A	1226	17085	145321	1158368	-91.50307035	0.067	0.601	GO:4518_nuclease_activity
0000_all_organisms	415|415	GO:0004519	A	660	8826	145887	1166627	-41.79588002	0.07	0.626	GO:4519_endonuclease_activity
0000_all_organisms	415|415	GO:0004520	A	81	3125	146466	1172328	-73.75202673	0.025	0.227	GO:4520_endodeoxyribonuclease_activity
0000_all_organisms	415|415	GO:0004525	A	34	535	146513	1174918	-4.378823718	0.06	0.539	GO:4525_ribonuclease_III_activity
0000_all_organisms	415|415	GO:0004526	A	105	278	146442	1175175	-17.95467702	0.274	2.474	GO:4526_ribonuclease_P_activity
0000_all_organisms	415|415	GO:0004527	A	364	6936	146183	1168517	-74.9788107	0.05	0.448	GO:4527_exonuclease_activity
0000_all_organisms	415|415	GO:0004536	A	216	4532	146331	1170921	-57.30627305	0.045	0.41	GO:4536_deoxyribonuclease_activity
0000_all_organisms	415|415	GO:0004549	A	136	520	146411	1174933	-12.00480371	0.207	1.871	GO:4549_tRNA-specific_ribonuclease_activity
0000_all_organisms	415|415	GO:0004550	A	249	126	146298	1175327	-141.7304871	0.664	5.998	GO:4550_nucleoside_diphosphate_kinase_activity
0000_all_organisms	415|415	GO:0004551	A	4	207	146543	1175246	-6.093664958	0.019	0.171	GO:4551_nucleotide_diphosphatase_activity
0000_all_organisms	415|415	GO:0004553	A	130	6779	146417	1168674	-191.692504	0.019	0.169	GO:4553_hydrolase_activity__hydrolyzing_O-glycosyl_compounds
0000_all_organisms	415|415	GO:0004557	A	0	109	146547	1175344	-5.341988603	0	0	GO:4557_alpha-galactosidase_activity
0000_all_organisms	415|415	GO:0004558	A	1	87	146546	1175366	-3.041436117	0.011	0.103	GO:4558_alpha-glucosidase_activity
0000_all_organisms	415|415	GO:0004559	A	0	109	146547	1175344	-5.341988603	0	0	GO:4559_alpha-mannosidase_activity
0000_all_organisms	415|415	GO:0004563	A	0	328	146547	1175125	-16.5654311	0	0	GO:4563_beta-N-acetylhexosaminidase_activity
0000_all_organisms	415|415	GO:0004564	A	0	82	146547	1175371	-3.89279003	0	0	GO:4564_beta-fructofuranosidase_activity
0000_all_organisms	415|415	GO:0004565	A	1	228	146546	1175225	-9.931814138	0.004	0.039	GO:4565_beta-galactosidase_activity
0000_all_organisms	415|415	GO:0004568	A	8	268	146539	1175185	-5.966576245	0.029	0.261	GO:4568_chitinase_activity
0000_all_organisms	415|415	GO:0004591	A	5	269	146542	1175184	-7.962573502	0.018	0.165	GO:4591_oxoglutarate_dehydrogenase_(succinyl-transferring)_activity
0000_all_organisms	415|415	GO:0004592	A	2	331	146545	1175122	-13.80134291	0.006	0.054	GO:4592_pantoate-beta-alanine_ligase_activity
0000_all_organisms	415|415	GO:0004594	A	8	389	146539	1175064	-10.93554201	0.02	0.182	GO:4594_pantothenate_kinase_activity
0000_all_organisms	415|415	GO:0004605	A	16	488	146531	1174965	-10.01954211	0.032	0.286	GO:4605_phosphatidate_cytidylyltransferase_activity
0000_all_organisms	415|415	GO:0004609	A	17	329	146530	1175124	-4.129011186	0.049	0.443	GO:4609_phosphatidylserine_decarboxylase_activity
0000_all_organisms	415|415	GO:0004614	A	6	194	146541	1175259	-4.384049948	0.03	0.271	GO:4614_phosphoglucomutase_activity
0000_all_organisms	415|415	GO:0004615	A	2	238	146545	1175215	-9.37161107	0.008	0.075	GO:4615_phosphomannomutase_activity
0000_all_organisms	415|415	GO:0004616	A	67	1073	146480	1174380	-8.774690718	0.059	0.53	GO:4616_phosphogluconate_dehydrogenase_(decarboxylating)_activity
0000_all_organisms	415|415	GO:0004617	A	13	391	146534	1175062	-7.946921557	0.032	0.29	GO:4617_phosphoglycerate_dehydrogenase_activity
0000_all_organisms	415|415	GO:0004618	A	115	297	146432	1175156	-20.19246497	0.279	2.519	GO:4618_phosphoglycerate_kinase_activity
0000_all_organisms	415|415	GO:0004620	A	3	444	146544	1175009	-17.95467702	0.007	0.061	GO:4620_phospholipase_activity
0000_all_organisms	415|415	GO:0004629	A	2	232	146545	1175221	-9.028724151	0.009	0.077	GO:4629_phospholipase_C_activity
0000_all_organisms	415|415	GO:0004632	A	1	351	146546	1175102	-16.02779716	0.003	0.026	GO:4632_phosphopantothenate--cysteine_ligase_activity
0000_all_organisms	415|415	GO:0004633	A	1	357	146546	1175096	-16.38827669	0.003	0.025	GO:4633_phosphopantothenoylcysteine_decarboxylase_activity
0000_all_organisms	415|415	GO:0004634	A	177	248	146370	1175205	-57.73518218	0.416	3.76	GO:4634_phosphopyruvate_hydratase_activity
0000_all_organisms	415|415	GO:0004635	A	59	264	146488	1175189	-3.910094889	0.183	1.648	GO:4635_phosphoribosyl-AMP_cyclohydrolase_activity
0000_all_organisms	415|415	GO:0004636	A	75	229	146472	1175224	-10.59006688	0.247	2.226	GO:4636_phosphoribosyl-ATP_diphosphatase_activity
0000_all_organisms	415|415	GO:0004637	A	1	397	146546	1175056	-18.29242982	0.003	0.023	GO:4637_phosphoribosylamine-glycine_ligase_activity
0000_all_organisms	415|415	GO:0004640	A	10	339	146537	1175114	-7.718966633	0.029	0.258	GO:4640_phosphoribosylanthranilate_isomerase_activity
0000_all_organisms	415|415	GO:0004641	A	21	342	146526	1175111	-3.11577123	0.058	0.522	GO:4641_phosphoribosylformylglycinamidine_cyclo-ligase_activity
0000_all_organisms	415|415	GO:0004643	A	10	382	146537	1175071	-9.325138859	0.026	0.23	GO:4643_phosphoribosylaminoimidazolecarboxamide_formyltransferase_activity
0000_all_organisms	415|415	GO:0004644	A	17	338	146530	1175115	-4.364516253	0.048	0.432	GO:4644_phosphoribosylglycinamide_formyltransferase_activity
0000_all_organisms	415|415	GO:0004645	A	12	396	146535	1175057	-8.721246399	0.029	0.265	GO:4645_phosphorylase_activity
0000_all_organisms	415|415	GO:0004647	A	8	271	146539	1175182	-6.119186408	0.029	0.259	GO:4647_phosphoserine_phosphatase_activity
0000_all_organisms	415|415	GO:0004650	A	0	83	146547	1175370	-3.872895202	0	0	GO:4650_polygalacturonase_activity
0000_all_organisms	415|415	GO:0004652	A	0	177	146547	1175276	-8.716698771	0	0	GO:4652_polynucleotide_adenylyltransferase_activity
0000_all_organisms	415|415	GO:0004654	A	91	303	146456	1175150	-10.9625735	0.231	2.084	GO:4654_polyribonucleotide_nucleotidyltransferase_activity
0000_all_organisms	415|415	GO:0004655	A	13	349	146534	1175104	-6.435333936	0.036	0.324	GO:4655_porphobilinogen_synthase_activity
0000_all_organisms	415|415	GO:0004657	A	1	248	146546	1175205	-10.98296666	0.004	0.036	GO:4657_proline_dehydrogenase_activity
0000_all_organisms	415|415	GO:0004658	A	11	247	146536	1175206	-3.841637508	0.043	0.385	GO:4658_propionyl-CoA_carboxylase_activity
0000_all_organisms	415|415	GO:0004659	A	38	1632	146509	1173821	-41.71444269	0.023	0.205	GO:4659_prenyltransferase_activity
0000_all_organisms	415|415	GO:0004664	A	5	365	146542	1175088	-12.32239305	0.014	0.122	GO:4664_prephenate_dehydratase_activity
0000_all_organisms	415|415	GO:0004665	A	4	343	146543	1175110	-12.26201267	0.012	0.104	GO:4665_prephenate_dehydrogenase_(NADP+)_activity
0000_all_organisms	415|415	GO:0004672	A	114	17146	146433	1158307	-300	0.007	0.059	GO:4672_protein_kinase_activity
0000_all_organisms	415|415	GO:0004673	A	39	14290	146508	1161163	-300	0.003	0.024	GO:4673_protein_histidine_kinase_activity
0000_all_organisms	415|415	GO:0004674	A	68	2270	146479	1173183	-48.10402527	0.029	0.262	GO:4674_protein_serine/threonine_kinase_activity
0000_all_organisms	415|415	GO:0004683	A	13	27	146534	1175426	-3.600326279	0.325	2.932	GO:4683_calmodulin-dependent_protein_kinase_activity
0000_all_organisms	415|415	GO:0004712	A	0	103	146547	1175350	-4.974694135	0	0	GO:4712_protein_serine/threonine/tyrosine_kinase_activity
0000_all_organisms	415|415	GO:0004713	A	6	343	146541	1175110	-10.49620932	0.017	0.155	GO:4713_protein_tyrosine_kinase_activity
0000_all_organisms	415|415	GO:0004719	A	16	381	146531	1175072	-6.093126465	0.04	0.363	GO:4719_protein-L-isoaspartate_(D-aspartate)_O-methyltransferase_activity
0000_all_organisms	415|415	GO:0004721	A	137	1927	146410	1173526	-11.17979854	0.066	0.598	GO:4721_phosphoprotein_phosphatase_activity
0000_all_organisms	415|415	GO:0004729	A	0	160	146547	1175293	-7.812479279	0	0	GO:4729_protoporphyrinogen_oxidase_activity
0000_all_organisms	415|415	GO:0004730	A	18	962	146529	1174491	-27.91721463	0.018	0.166	GO:4730_pseudouridylate_synthase_activity
0000_all_organisms	415|415	GO:0004731	A	58	241	146489	1175212	-4.563837353	0.194	1.75	GO:4731_purine-nucleoside_phosphorylase_activity
0000_all_organisms	415|415	GO:0004735	A	7	419	146540	1175034	-12.99567863	0.016	0.148	GO:4735_pyrroline-5-carboxylate_reductase_activity
0000_all_organisms	415|415	GO:0004736	A	2	140	146545	1175313	-4.673664139	0.014	0.127	GO:4736_pyruvate_carboxylase_activity
0000_all_organisms	415|415	GO:0004742	A	55	249	146492	1175204	-3.488116639	0.181	1.632	GO:4742_dihydrolipoyllysine-residue_acetyltransferase_activity
0000_all_organisms	415|415	GO:0004746	A	162	376	146385	1175077	-32.28567024	0.301	2.718	GO:4746_riboflavin_synthase_activity
0000_all_organisms	415|415	GO:0004747	A	3	461	146544	1174992	-18.82390874	0.006	0.058	GO:4747_ribokinase_activity
0000_all_organisms	415|415	GO:0004748	A	65	854	146482	1174599	-4.305394801	0.071	0.638	GO:4748_ribonucleoside-diphosphate_reductase_activity
0000_all_organisms	415|415	GO:0004751	A	118	387	146429	1175066	-14.31425826	0.234	2.109	GO:4751_ribose-5-phosphate_isomerase_activity
0000_all_organisms	415|415	GO:0004756	A	0	160	146547	1175293	-7.812479279	0	0	GO:4756_selenide__water_dikinase_activity
0000_all_organisms	415|415	GO:0004764	A	10	785	146537	1174668	-26.82973828	0.013	0.113	GO:4764_shikimate_5-dehydrogenase_activity
0000_all_organisms	415|415	GO:0004774	A	288	376	146259	1175077	-98.4609239	0.434	3.918	GO:4774_succinate-CoA_ligase_activity
0000_all_organisms	415|415	GO:0004775	A	288	376	146259	1175077	-98.4609239	0.434	3.918	GO:4775_succinate-CoA_ligase_(ADP-forming)_activity
0000_all_organisms	415|415	GO:0004783	A	5	209	146542	1175244	-5.501689446	0.023	0.211	GO:4783_sulfite_reductase_(NADPH)_activity
0000_all_organisms	415|415	GO:0004784	A	300	336	146247	1175117	-114.2306227	0.472	4.262	GO:4784_superoxide_dismutase_activity
0000_all_organisms	415|415	GO:0004788	A	5	151	146542	1175302	-3.286509457	0.032	0.289	GO:4788_thiamin_diphosphokinase_activity
0000_all_organisms	415|415	GO:0004789	A	19	546	146528	1174907	-10.55284197	0.034	0.303	GO:4789_thiamin-phosphate_diphosphorylase_activity
0000_all_organisms	415|415	GO:0004793	A	2	141	146545	1175312	-4.853871964	0.014	0.126	GO:4793_threonine_aldolase_activity
0000_all_organisms	415|415	GO:0004794	A	2	408	146545	1175045	-17.58838029	0.005	0.044	GO:4794_L-threonine_ammonia-lyase_activity
0000_all_organisms	415|415	GO:0004795	A	9	381	146538	1175072	-9.869666232	0.023	0.208	GO:4795_threonine_synthase_activity
0000_all_organisms	415|415	GO:0004799	A	5	282	146542	1175171	-8.617982957	0.017	0.157	GO:4799_thymidylate_synthase_activity
0000_all_organisms	415|415	GO:0004801	A	66	304	146481	1175149	-3.910094889	0.178	1.609	GO:4801_transaldolase_activity
0000_all_organisms	415|415	GO:0004805	A	0	71	146547	1175382	-3.359518563	0	0	GO:4805_trehalose-phosphatase_activity
0000_all_organisms	415|415	GO:0004806	A	4	204	146543	1175249	-5.928117993	0.019	0.173	GO:4806_triacylglycerol_lipase_activity
0000_all_organisms	415|415	GO:0004807	A	122	324	146425	1175129	-20.48017201	0.274	2.469	GO:4807_triose-phosphate_isomerase_activity
0000_all_organisms	415|415	GO:0004808	A	27	730	146520	1174723	-13.04479346	0.036	0.322	GO:4808_tRNA_(5-methylaminomethyl-2-thiouridylate)-methyltransferase_activity
0000_all_organisms	415|415	GO:0004810	A	1	202	146546	1175251	-8.728158393	0.005	0.044	GO:4810_tRNA_adenylyltransferase_activity
0000_all_organisms	415|415	GO:0004811	A	6	408	146541	1175045	-13.38090667	0.014	0.131	GO:4811_tRNA_isopentenyltransferase_activity
0000_all_organisms	415|415	GO:0004812	A	284	9574	146263	1165879	-203.1313556	0.029	0.258	GO:4812_aminoacyl-tRNA_ligase_activity
0000_all_organisms	415|415	GO:0004813	A	4	490	146543	1174963	-19.11013828	0.008	0.073	GO:4813_alanine-tRNA_ligase_activity
0000_all_organisms	415|415	GO:0004814	A	10	695	146537	1174758	-22.76955108	0.014	0.128	GO:4814_arginine-tRNA_ligase_activity
0000_all_organisms	415|415	GO:0004815	A	38	590	146509	1174863	-4.725842151	0.061	0.546	GO:4815_aspartate-tRNA_ligase_activity
0000_all_organisms	415|415	GO:0004817	A	1	473	146546	1174980	-22.16115091	0.002	0.019	GO:4817_cysteine-tRNA_ligase_activity
0000_all_organisms	415|415	GO:0004818	A	14	534	146533	1174919	-12.91721463	0.026	0.23	GO:4818_glutamate-tRNA_ligase_activity
0000_all_organisms	415|415	GO:0004819	A	1	176	146546	1175277	-7.315154638	0.006	0.051	GO:4819_glutamine-tRNA_ligase_activity
0000_all_organisms	415|415	GO:0004820	A	46	680	146501	1174773	-4.829738285	0.063	0.571	GO:4820_glycine-tRNA_ligase_activity
0000_all_organisms	415|415	GO:0004821	A	5	615	146542	1174838	-23.9625735	0.008	0.073	GO:4821_histidine-tRNA_ligase_activity
0000_all_organisms	415|415	GO:0004822	A	2	418	146545	1175035	-18.10568394	0.005	0.043	GO:4822_isoleucine-tRNA_ligase_activity
0000_all_organisms	415|415	GO:0004823	A	7	415	146540	1175038	-12.84163751	0.017	0.15	GO:4823_leucine-tRNA_ligase_activity
0000_all_organisms	415|415	GO:0004824	A	24	514	146523	1174939	-7.185752404	0.045	0.402	GO:4824_lysine-tRNA_ligase_activity
0000_all_organisms	415|415	GO:0004825	A	7	433	146540	1175020	-13.64016452	0.016	0.143	GO:4825_methionine-tRNA_ligase_activity
0000_all_organisms	415|415	GO:0004826	A	22	861	146525	1174592	-20.93930216	0.025	0.225	GO:4826_phenylalanine-tRNA_ligase_activity
0000_all_organisms	415|415	GO:0004827	A	3	418	146544	1175035	-16.79048499	0.007	0.064	GO:4827_proline-tRNA_ligase_activity
0000_all_organisms	415|415	GO:0004828	A	20	404	146527	1175049	-5.224025669	0.047	0.425	GO:4828_serine-tRNA_ligase_activity
0000_all_organisms	415|415	GO:0004829	A	21	428	146526	1175025	-5.591760035	0.047	0.422	GO:4829_threonine-tRNA_ligase_activity
0000_all_organisms	415|415	GO:0004830	A	10	436	146537	1175017	-11.58670024	0.022	0.202	GO:4830_tryptophan-tRNA_ligase_activity
0000_all_organisms	415|415	GO:0004831	A	11	429	146536	1175024	-10.55129368	0.025	0.225	GO:4831_tyrosine-tRNA_ligase_activity
0000_all_organisms	415|415	GO:0004832	A	6	414	146541	1175039	-13.71444269	0.014	0.129	GO:4832_valine-tRNA_ligase_activity
0000_all_organisms	415|415	GO:0004834	A	15	754	146532	1174699	-21.27327279	0.02	0.176	GO:4834_tryptophan_synthase_activity
0000_all_organisms	415|415	GO:0004844	A	9	270	146538	1175183	-5.640164518	0.032	0.291	GO:4844_uracil_DNA_N-glycosylase_activity
0000_all_organisms	415|415	GO:0004851	A	5	341	146542	1175112	-11.16749109	0.014	0.13	GO:4851_uroporphyrin-III_C-methyltransferase_activity
0000_all_organisms	415|415	GO:0004852	A	9	417	146538	1175036	-11.40450378	0.021	0.191	GO:4852_uroporphyrinogen-III_synthase_activity
0000_all_organisms	415|415	GO:0004853	A	10	341	146537	1175112	-7.714442691	0.028	0.257	GO:4853_uroporphyrinogen_decarboxylase_activity
0000_all_organisms	415|415	GO:0004854	A	1	312	146546	1175141	-14.11294562	0.003	0.029	GO:4854_xanthine_dehydrogenase_activity
0000_all_organisms	415|415	GO:0004855	A	0	142	146547	1175311	-6.931814138	0	0	GO:4855_xanthine_oxidase_activity
0000_all_organisms	415|415	GO:0004856	A	0	203	146547	1175250	-10.16367588	0	0	GO:4856_xylulokinase_activity
0000_all_organisms	415|415	GO:0004866	A	12	259	146535	1175194	-3.841637508	0.044	0.399	GO:4866_endopeptidase_inhibitor_activity
0000_all_organisms	415|415	GO:0004871	A	1505	40897	145042	1134556	-300	0.035	0.313	GO:4871_signal_transducer_activity
0000_all_organisms	415|415	GO:0004872	A	208	5554	146339	1169899	-94.77469072	0.036	0.325	GO:4872_receptor_activity
0000_all_organisms	415|415	GO:0004888	A	9	559	146538	1174894	-17.52287875	0.016	0.143	GO:4888_transmembrane_receptor_activity
0000_all_organisms	415|415	GO:0004930	A	1	167	146546	1175286	-7	0.006	0.054	GO:4930_G-protein_coupled_receptor_activity
0000_all_organisms	415|415	GO:0005198	A	7782	13240	138765	1162213	-300	0.37	3.471	GO:5198_structural_molecule_activity
0000_all_organisms	415|415	GO:0005201	A	8	8	146539	1175445	-3.88941029	0.5	4.511	GO:5201_extracellular_matrix_structural_constituent
0000_all_organisms	415|415	GO:0005215	A	7550	103961	138997	1071492	-300	0.068	0.59	GO:5215_transporter_activity
0000_all_organisms	415|415	GO:0005244	A	4	700	146543	1174753	-29.33913452	0.006	0.051	GO:5244_voltage-gated_ion_channel_activity
0000_all_organisms	415|415	GO:0005247	A	1	482	146546	1174971	-22.69250396	0.002	0.019	GO:5247_voltage-gated_chloride_channel_activity
0000_all_organisms	415|415	GO:0005249	A	3	218	146544	1175235	-7.41453927	0.014	0.122	GO:5249_voltage-gated_potassium_channel_activity
0000_all_organisms	415|415	GO:0005253	A	1	482	146546	1174971	-22.69250396	0.002	0.019	GO:5253_anion_channel_activity
0000_all_organisms	415|415	GO:0005254	A	1	482	146546	1174971	-22.69250396	0.002	0.019	GO:5254_chloride_channel_activity
0000_all_organisms	415|415	GO:0005261	A	4	471	146543	1174982	-18.27901426	0.008	0.076	GO:5261_cation_channel_activity
0000_all_organisms	415|415	GO:0005267	A	3	220	146544	1175233	-7.585026652	0.013	0.121	GO:5267_potassium_channel_activity
0000_all_organisms	415|415	GO:0005275	A	40	3965	146507	1171488	-144.3160529	0.01	0.09	GO:5275_amine_transmembrane_transporter_activity
0000_all_organisms	415|415	GO:0005283	A	10	633	146537	1174820	-20.04191415	0.016	0.14	GO:5283_sodium:amino_acid_symporter_activity
0000_all_organisms	415|415	GO:0005298	A	0	133	146547	1175320	-6.596879479	0	0	GO:5298_proline:sodium_symporter_activity
0000_all_organisms	415|415	GO:0005310	A	37	1312	146510	1174141	-29.53165267	0.027	0.247	GO:5310_dicarboxylic_acid_transmembrane_transporter_activity
0000_all_organisms	415|415	GO:0005313	A	0	113	146547	1175340	-5.517126416	0	0	GO:5313_L-glutamate_transmembrane_transporter_activity
0000_all_organisms	415|415	GO:0005319	A	1	176	146546	1175277	-7.315154638	0.006	0.051	GO:5319_lipid_transporter_activity
0000_all_organisms	415|415	GO:0005326	A	4	245	146543	1175208	-7.8569852	0.016	0.145	GO:5326_neurotransmitter_transporter_activity
0000_all_organisms	415|415	GO:0005328	A	4	245	146543	1175208	-7.8569852	0.016	0.145	GO:5328_neurotransmitter:sodium_symporter_activity
0000_all_organisms	415|415	GO:0005337	A	55	260	146492	1175193	-3.086186148	0.175	1.575	GO:5337_nucleoside_transmembrane_transporter_activity
0000_all_organisms	415|415	GO:0005342	A	111	6405	146436	1169048	-190.4828041	0.017	0.153	GO:5342_organic_acid_transmembrane_transporter_activity
0000_all_organisms	415|415	GO:0005343	A	43	2145	146504	1173308	-59.61798296	0.02	0.177	GO:5343_organic_acid:sodium_symporter_activity
0000_all_organisms	415|415	GO:0005354	A	0	69	146547	1175384	-3.149966742	0	0	GO:5354_galactose_transmembrane_transporter_activity
0000_all_organisms	415|415	GO:0005375	A	10	706	146537	1174747	-23.25103714	0.014	0.126	GO:5375_copper_ion_transmembrane_transporter_activity
0000_all_organisms	415|415	GO:0005381	A	84	2802	146463	1172651	-59.22257318	0.029	0.262	GO:5381_iron_ion_transmembrane_transporter_activity
0000_all_organisms	415|415	GO:0005385	A	1	107	146546	1175346	-4.080398976	0.009	0.084	GO:5385_zinc_ion_transmembrane_transporter_activity
0000_all_organisms	415|415	GO:0005416	A	10	633	146537	1174820	-20.04191415	0.016	0.14	GO:5416_cation:amino_acid_symporter_activity
0000_all_organisms	415|415	GO:0005488	A	37459	421865	109088	753588	-300	0.082	0.645	GO:5488_binding
0000_all_organisms	415|415	GO:0005496	A	69	219	146478	1175234	-9.161150909	0.24	2.162	GO:5496_steroid_binding
0000_all_organisms	415|415	GO:0005498	A	38	98	146509	1175355	-7.270025714	0.279	2.521	GO:5498_sterol_carrier_activity
0000_all_organisms	415|415	GO:0005504	A	28	65	146519	1175388	-6.262012674	0.301	2.716	GO:5504_fatty_acid_binding
0000_all_organisms	415|415	GO:0005524	A	4967	109194	141580	1066259	-300	0.044	0.371	GO:5524_ATP_binding
0000_all_organisms	415|415	GO:0005529	A	46	2028	146501	1173425	-52.56066731	0.022	0.2	GO:5529_sugar_binding
0000_all_organisms	415|415	GO:0005576	A	474	2096	146073	1173357	-27.42596873	0.184	1.666	GO:5576_extracellular_region
0000_all_organisms	415|415	GO:0005618	A	359	9113	146188	1166340	-146.756962	0.038	0.34	GO:5618_cell_wall
0000_all_organisms	415|415	GO:0005624	A	1	143	146546	1175310	-5.785156152	0.007	0.063	GO:5624_membrane_fraction
0000_all_organisms	415|415	GO:0005626	A	1	143	146546	1175310	-5.785156152	0.007	0.063	GO:5626_insoluble_fraction
0000_all_organisms	415|415	GO:0005654	A	5	360	146542	1175093	-12.16685289	0.014	0.124	GO:5654_nucleoplasm
0000_all_organisms	415|415	GO:0005657	A	6	889	146541	1174564	-35.92081875	0.007	0.06	GO:5657_replication_fork
0000_all_organisms	415|415	GO:0005658	A	4	553	146543	1174900	-22.16813023	0.007	0.065	GO:5658_alpha_DNA_polymerase:primase_complex
0000_all_organisms	415|415	GO:0005677	A	5	358	146542	1175095	-11.99567863	0.014	0.124	GO:5677_chromatin_silencing_complex
0000_all_organisms	415|415	GO:0005694	A	212	4741	146335	1170712	-65.46470588	0.043	0.385	GO:5694_chromosome
0000_all_organisms	415|415	GO:0005739	A	298	1463	146249	1173990	-12.63638802	0.169	1.528	GO:5739_mitochondrion
0000_all_organisms	415|415	GO:0005740	A	266	1232	146281	1174221	-13.75696195	0.178	1.603	GO:5740_mitochondrial_envelope
0000_all_organisms	415|415	GO:0005743	A	252	1202	146295	1174251	-11.91364017	0.173	1.564	GO:5743_mitochondrial_inner_membrane
0000_all_organisms	415|415	GO:0005759	A	3	132	146544	1175321	-3.562249437	0.022	0.2	GO:5759_mitochondrial_matrix
0000_all_organisms	415|415	GO:0005783	A	6	331	146541	1175122	-10.02872415	0.018	0.161	GO:5783_endoplasmic_reticulum
0000_all_organisms	415|415	GO:0005789	A	6	279	146541	1175174	-7.838631998	0.021	0.19	GO:5789_endoplasmic_reticulum_membrane
0000_all_organisms	415|415	GO:0005792	A	1	96	146546	1175357	-3.573488739	0.01	0.093	GO:5792_microsome
0000_all_organisms	415|415	GO:0005829	A	319	1427	146228	1174026	-18.16052195	0.183	1.65	GO:5829_cytosol
0000_all_organisms	415|415	GO:0005840	A	7068	12194	139479	1163259	-300	0.367	3.427	GO:5840_ribosome
0000_all_organisms	415|415	GO:0005887	A	12	665	146535	1174788	-19.78515615	0.018	0.16	GO:5887_integral_to_plasma_membrane
0000_all_organisms	415|415	GO:0005960	A	253	128	146294	1175325	-144.0004345	0.664	5.999	GO:5960_glycine_cleavage_complex
0000_all_organisms	415|415	GO:0005971	A	13	522	146534	1174931	-13.01322827	0.024	0.219	GO:5971_ribonucleoside-diphosphate_reductase_complex
0000_all_organisms	415|415	GO:0005975	A	3028	47165	143519	1128288	-300	0.06	0.535	GO:5975_carbohydrate_metabolic_process
0000_all_organisms	415|415	GO:0005976	A	368	8700	146179	1166753	-128.7258422	0.041	0.364	GO:5976_polysaccharide_metabolic_process
0000_all_organisms	415|415	GO:0005977	A	5	1040	146542	1174413	-44.64589156	0.005	0.043	GO:5977_glycogen_metabolic_process
0000_all_organisms	415|415	GO:0005978	A	4	797	146543	1174656	-33.9625735	0.005	0.045	GO:5978_glycogen_biosynthetic_process
0000_all_organisms	415|415	GO:0005980	A	1	220	146546	1175233	-9.59345982	0.005	0.041	GO:5980_glycogen_catabolic_process
0000_all_organisms	415|415	GO:0005984	A	26	713	146521	1174740	-12.95467702	0.035	0.317	GO:5984_disaccharide_metabolic_process
0000_all_organisms	415|415	GO:0005990	A	23	75	146524	1175378	-3.294136288	0.235	2.117	GO:5990_lactose_catabolic_process
0000_all_organisms	415|415	GO:0005991	A	0	559	146547	1174894	-28.27164622	0	0	GO:5991_trehalose_metabolic_process
0000_all_organisms	415|415	GO:0005992	A	0	413	146547	1175040	-20.82102305	0	0	GO:5992_trehalose_biosynthetic_process
0000_all_organisms	415|415	GO:0005997	A	0	169	146547	1175284	-8.375717904	0	0	GO:5997_xylulose_metabolic_process
0000_all_organisms	415|415	GO:0006000	A	88	315	146459	1175138	-9.27572413	0.218	1.97	GO:6000_fructose_metabolic_process
0000_all_organisms	415|415	GO:0006006	A	1746	8652	144801	1166801	-67.56066731	0.168	1.521	GO:6006_glucose_metabolic_process
0000_all_organisms	415|415	GO:0006007	A	1375	6237	145172	1169216	-72.01908806	0.181	1.635	GO:6007_glucose_catabolic_process
0000_all_organisms	415|415	GO:0006011	A	28	442	146519	1175011	-3.774690718	0.06	0.537	GO:6011_UDP-glucose_metabolic_process
0000_all_organisms	415|415	GO:0006012	A	25	736	146522	1174717	-14.37778598	0.033	0.296	GO:6012_galactose_metabolic_process
0000_all_organisms	415|415	GO:0006013	A	12	416	146535	1175037	-9.432973634	0.028	0.253	GO:6013_mannose_metabolic_process
0000_all_organisms	415|415	GO:0006014	A	14	525	146533	1174928	-12.62525165	0.026	0.234	GO:6014_D-ribose_metabolic_process
0000_all_organisms	415|415	GO:0006021	A	30	46	146517	1175407	-9.806875402	0.395	3.561	GO:6021_inositol_biosynthetic_process
0000_all_organisms	415|415	GO:0006030	A	9	245	146538	1175208	-4.665546249	0.035	0.32	GO:6030_chitin_metabolic_process
0000_all_organisms	415|415	GO:0006032	A	8	242	146539	1175211	-4.966576245	0.032	0.289	GO:6032_chitin_catabolic_process
0000_all_organisms	415|415	GO:0006040	A	49	2178	146498	1173275	-56.68613278	0.022	0.198	GO:6040_amino_sugar_metabolic_process
0000_all_organisms	415|415	GO:0006041	A	38	1013	146509	1174440	-17.72815839	0.036	0.326	GO:6041_glucosamine_metabolic_process
0000_all_organisms	415|415	GO:0006043	A	8	242	146539	1175211	-4.966576245	0.032	0.289	GO:6043_glucosamine_catabolic_process
0000_all_organisms	415|415	GO:0006044	A	38	1013	146509	1174440	-17.72815839	0.036	0.326	GO:6044_N-acetylglucosamine_metabolic_process
0000_all_organisms	415|415	GO:0006046	A	8	242	146539	1175211	-4.966576245	0.032	0.289	GO:6046_N-acetylglucosamine_catabolic_process
0000_all_organisms	415|415	GO:0006047	A	4	345	146543	1175108	-12.23284413	0.011	0.103	GO:6047_UDP-N-acetylglucosamine_metabolic_process
0000_all_organisms	415|415	GO:0006063	A	5	187	146542	1175266	-4.595166283	0.026	0.235	GO:6063_uronic_acid_metabolic_process
0000_all_organisms	415|415	GO:0006064	A	5	187	146542	1175266	-4.595166283	0.026	0.235	GO:6064_glucuronate_catabolic_process
0000_all_organisms	415|415	GO:0006071	A	76	2563	146471	1172890	-54.74472749	0.029	0.259	GO:6071_glycerol_metabolic_process
0000_all_organisms	415|415	GO:0006072	A	13	1283	146534	1174170	-46.85078089	0.01	0.09	GO:6072_glycerol-3-phosphate_metabolic_process
0000_all_organisms	415|415	GO:0006073	A	9	1273	146538	1174180	-50.94692156	0.007	0.063	GO:6073_glucan_metabolic_process
0000_all_organisms	415|415	GO:0006082	A	4448	65827	142099	1109626	-300	0.063	0.558	GO:6082_organic_acid_metabolic_process
0000_all_organisms	415|415	GO:0006084	A	969	2839	145578	1172614	-134.5670307	0.254	2.304	GO:6084_acetyl-CoA_metabolic_process
0000_all_organisms	415|415	GO:0006091	A	5512	18713	141035	1156740	-300	0.228	2.094	GO:6091_generation_of_precursor_metabolites_and_energy
0000_all_organisms	415|415	GO:0006096	A	1128	4231	145419	1171222	-97.59687948	0.21	1.906	GO:6096_glycolysis
0000_all_organisms	415|415	GO:0006099	A	957	2509	145590	1172944	-157.4202164	0.276	2.501	GO:6099_tricarboxylic_acid_cycle
0000_all_organisms	415|415	GO:0006102	A	30	46	146517	1175407	-9.806875402	0.395	3.561	GO:6102_isocitrate_metabolic_process
0000_all_organisms	415|415	GO:0006108	A	131	350	146416	1175103	-21.84163751	0.272	2.458	GO:6108_malate_metabolic_process
0000_all_organisms	415|415	GO:0006112	A	5	1040	146542	1174413	-44.64589156	0.005	0.043	GO:6112_energy_reserve_metabolic_process
0000_all_organisms	415|415	GO:0006113	A	9	330	146538	1175123	-7.950781977	0.027	0.239	GO:6113_fermentation
0000_all_organisms	415|415	GO:0006114	A	1	297	146546	1175156	-13.42136079	0.003	0.03	GO:6114_glycerol_biosynthetic_process
0000_all_organisms	415|415	GO:0006119	A	2320	6143	144227	1169310	-300	0.274	2.497	GO:6119_oxidative_phosphorylation
0000_all_organisms	415|415	GO:0006120	A	369	1571	146178	1173882	-23.9788107	0.19	1.718	GO:6120_mitochondrial_electron_transport__NADH_to_ubiquinone
0000_all_organisms	415|415	GO:0006123	A	99	439	146448	1175014	-6.217527376	0.184	1.66	GO:6123_mitochondrial_electron_transport__cytochrome_c_to_oxygen
0000_all_organisms	415|415	GO:0006139	A	13965	181684	132582	993769	-300	0.071	0.606	GO:6139_nucleobase__nucleoside__nucleotide_and_nucleic_acid_metabolic_process
0000_all_organisms	415|415	GO:0006144	A	70	1613	146477	1173840	-23.58004425	0.042	0.375	GO:6144_purine_base_metabolic_process
0000_all_organisms	415|415	GO:0006145	A	0	101	146547	1175352	-4.982966661	0	0	GO:6145_purine_base_catabolic_process
0000_all_organisms	415|415	GO:0006146	A	0	74	146547	1175379	-3.54515514	0	0	GO:6146_adenine_catabolic_process
0000_all_organisms	415|415	GO:0006163	A	2237	8071	144310	1167382	-210.6382722	0.217	1.973	GO:6163_purine_nucleotide_metabolic_process
0000_all_organisms	415|415	GO:0006164	A	2181	7458	144366	1167995	-229.2588484	0.226	2.057	GO:6164_purine_nucleotide_biosynthetic_process
0000_all_organisms	415|415	GO:0006166	A	138	578	146409	1174875	-9.896196279	0.193	1.739	GO:6166_purine_ribonucleoside_salvage
0000_all_organisms	415|415	GO:0006171	A	11	344	146536	1175109	-7.203425667	0.031	0.279	GO:6171_cAMP_biosynthetic_process
0000_all_organisms	415|415	GO:0006177	A	48	724	146499	1174729	-5.276544328	0.062	0.561	GO:6177_GMP_biosynthetic_process
0000_all_organisms	415|415	GO:0006183	A	249	121	146298	1175332	-143.8696662	0.673	6.08	GO:6183_GTP_biosynthetic_process
0000_all_organisms	415|415	GO:0006188	A	164	2620	146383	1172833	-20.4723701	0.059	0.531	GO:6188_IMP_biosynthetic_process
0000_all_organisms	415|415	GO:0006189	A	150	2097	146397	1173356	-11.86966623	0.067	0.602	GO:6189_'de_novo'_IMP_biosynthetic_process
0000_all_organisms	415|415	GO:0006206	A	151	2482	146396	1172971	-20.68402965	0.057	0.517	GO:6206_pyrimidine_base_metabolic_process
0000_all_organisms	415|415	GO:0006207	A	78	1733	146469	1173720	-24.12205305	0.043	0.388	GO:6207_'de_novo'_pyrimidine_base_biosynthetic_process
0000_all_organisms	415|415	GO:0006222	A	3	442	146544	1175011	-17.99139983	0.007	0.061	GO:6222_UMP_biosynthetic_process
0000_all_organisms	415|415	GO:0006228	A	249	121	146298	1175332	-143.8696662	0.673	6.08	GO:6228_UTP_biosynthetic_process
0000_all_organisms	415|415	GO:0006231	A	16	425	146531	1175028	-7.681936665	0.036	0.327	GO:6231_dTMP_biosynthetic_process
0000_all_organisms	415|415	GO:0006241	A	249	121	146298	1175332	-143.8696662	0.673	6.08	GO:6241_CTP_biosynthetic_process
0000_all_organisms	415|415	GO:0006259	A	2829	50641	143718	1124812	-300	0.053	0.467	GO:6259_DNA_metabolic_process
0000_all_organisms	415|415	GO:0006260	A	508	11819	146039	1163634	-171.2510371	0.041	0.37	GO:6260_DNA_replication
0000_all_organisms	415|415	GO:0006261	A	56	3542	146491	1171911	-110.0118872	0.016	0.14	GO:6261_DNA-dependent_DNA_replication
0000_all_organisms	415|415	GO:0006265	A	44	2240	146503	1173213	-62.84771166	0.019	0.174	GO:6265_DNA_topological_change
0000_all_organisms	415|415	GO:0006268	A	2	928	146545	1174525	-43.34294415	0.002	0.019	GO:6268_DNA_unwinding_during_replication
0000_all_organisms	415|415	GO:0006269	A	6	753	146541	1174700	-29.49485002	0.008	0.071	GO:6269_DNA_replication__synthesis_of_RNA_primer
0000_all_organisms	415|415	GO:0006270	A	26	683	146521	1174770	-11.87942607	0.037	0.331	GO:6270_DNA_replication_initiation
0000_all_organisms	415|415	GO:0006275	A	17	583	146530	1174870	-13.08039898	0.028	0.256	GO:6275_regulation_of_DNA_replication
0000_all_organisms	415|415	GO:0006278	A	22	516	146525	1174937	-8.073657553	0.041	0.369	GO:6278_RNA-dependent_DNA_replication
0000_all_organisms	415|415	GO:0006281	A	743	16269	145804	1159184	-217.6289321	0.044	0.391	GO:6281_DNA_repair
0000_all_organisms	415|415	GO:0006284	A	64	2210	146483	1173243	-48.1580152	0.028	0.254	GO:6284_base-excision_repair
0000_all_organisms	415|415	GO:0006289	A	25	2104	146522	1173349	-72.97061622	0.012	0.106	GO:6289_nucleotide-excision_repair
0000_all_organisms	415|415	GO:0006298	A	21	1018	146526	1174435	-28.01592297	0.02	0.182	GO:6298_mismatch_repair
0000_all_organisms	415|415	GO:0006302	A	2	146	146545	1175307	-5.016373713	0.014	0.122	GO:6302_double-strand_break_repair
0000_all_organisms	415|415	GO:0006303	A	2	146	146545	1175307	-5.016373713	0.014	0.122	GO:6303_double-strand_break_repair_via_nonhomologous_end_joining
0000_all_organisms	415|415	GO:0006304	A	120	2779	146427	1172674	-40.4723701	0.041	0.373	GO:6304_DNA_modification
0000_all_organisms	415|415	GO:0006305	A	71	1637	146476	1173816	-23.94309515	0.042	0.375	GO:6305_DNA_alkylation
0000_all_organisms	415|415	GO:0006306	A	71	1637	146476	1173816	-23.94309515	0.042	0.375	GO:6306_DNA_methylation
0000_all_organisms	415|415	GO:0006308	A	123	515	146424	1174938	-8.853871964	0.193	1.74	GO:6308_DNA_catabolic_process
0000_all_organisms	415|415	GO:0006310	A	1475	19515	145072	1155938	-88.74958	0.07	0.63	GO:6310_DNA_recombination
0000_all_organisms	415|415	GO:0006323	A	135	620	146412	1174833	-7.534617149	0.179	1.614	GO:6323_DNA_packaging
0000_all_organisms	415|415	GO:0006334	A	46	15	146501	1175438	-30.84466396	0.754	6.805	GO:6334_nucleosome_assembly
0000_all_organisms	415|415	GO:0006338	A	5	359	146542	1175094	-11.9788107	0.014	0.124	GO:6338_chromatin_remodeling
0000_all_organisms	415|415	GO:0006342	A	5	358	146542	1175095	-11.99567863	0.014	0.124	GO:6342_chromatin_silencing
0000_all_organisms	415|415	GO:0006351	A	5941	76110	140606	1099343	-300	0.072	0.639	GO:6351_transcription__DNA-dependent
0000_all_organisms	415|415	GO:0006352	A	324	4794	146223	1170659	-30.75945075	0.063	0.57	GO:6352_transcription_initiation
0000_all_organisms	415|415	GO:0006355	A	5560	74309	140987	1101144	-300	0.07	0.613	GO:6355_regulation_of_transcription__DNA-dependent
0000_all_organisms	415|415	GO:0006364	A	168	3301	146379	1172152	-37.90657831	0.048	0.436	GO:6364_rRNA_processing
0000_all_organisms	415|415	GO:0006378	A	0	141	146547	1175312	-6.946921557	0	0	GO:6378_mRNA_polyadenylation
0000_all_organisms	415|415	GO:0006396	A	723	14713	145824	1160740	-176.6478175	0.047	0.42	GO:6396_RNA_processing
0000_all_organisms	415|415	GO:0006397	A	11	381	146536	1175072	-8.640164518	0.028	0.253	GO:6397_mRNA_processing
0000_all_organisms	415|415	GO:0006399	A	645	17159	145902	1158294	-291.6161846	0.036	0.324	GO:6399_tRNA_metabolic_process
0000_all_organisms	415|415	GO:0006400	A	98	4238	146449	1171215	-107.6819367	0.023	0.203	GO:6400_tRNA_modification
0000_all_organisms	415|415	GO:0006402	A	115	360	146432	1175093	-15.02965312	0.242	2.185	GO:6402_mRNA_catabolic_process
0000_all_organisms	415|415	GO:0006412	A	9321	27103	137226	1148350	-300	0.256	2.397	GO:6412_translation
0000_all_organisms	415|415	GO:0006413	A	261	765	146286	1174688	-36.98296666	0.254	2.297	GO:6413_translational_initiation
0000_all_organisms	415|415	GO:0006414	A	962	1270	145585	1174183	-300	0.431	3.907	GO:6414_translational_elongation
0000_all_organisms	415|415	GO:0006417	A	490	937	146057	1174516	-118.9586073	0.343	3.105	GO:6417_regulation_of_translation
0000_all_organisms	415|415	GO:0006418	A	261	9280	146286	1166173	-205.446117	0.027	0.245	GO:6418_tRNA_aminoacylation_for_protein_translation
0000_all_organisms	415|415	GO:0006419	A	4	488	146543	1174965	-19.12378216	0.008	0.073	GO:6419_alanyl-tRNA_aminoacylation
0000_all_organisms	415|415	GO:0006420	A	10	694	146537	1174759	-22.77989191	0.014	0.128	GO:6420_arginyl-tRNA_aminoacylation
0000_all_organisms	415|415	GO:0006422	A	38	586	146509	1174867	-4.627087997	0.061	0.549	GO:6422_aspartyl-tRNA_aminoacylation
0000_all_organisms	415|415	GO:0006423	A	1	472	146546	1174981	-22.16685289	0.002	0.019	GO:6423_cysteinyl-tRNA_aminoacylation
0000_all_organisms	415|415	GO:0006424	A	17	845	146530	1174608	-23.74958	0.02	0.178	GO:6424_glutamyl-tRNA_aminoacylation
0000_all_organisms	415|415	GO:0006425	A	1	176	146546	1175277	-7.315154638	0.006	0.051	GO:6425_glutaminyl-tRNA_aminoacylation
0000_all_organisms	415|415	GO:0006426	A	46	679	146501	1174774	-4.730487056	0.063	0.572	GO:6426_glycyl-tRNA_aminoacylation
0000_all_organisms	415|415	GO:0006427	A	5	615	146542	1174838	-23.9625735	0.008	0.073	GO:6427_histidyl-tRNA_aminoacylation
0000_all_organisms	415|415	GO:0006428	A	2	416	146545	1175037	-17.92811799	0.005	0.043	GO:6428_isoleucyl-tRNA_aminoacylation
0000_all_organisms	415|415	GO:0006429	A	7	413	146540	1175040	-12.85387196	0.017	0.15	GO:6429_leucyl-tRNA_aminoacylation
0000_all_organisms	415|415	GO:0006430	A	24	510	146523	1174943	-7.063486258	0.045	0.405	GO:6430_lysyl-tRNA_aminoacylation
0000_all_organisms	415|415	GO:0006431	A	5	417	146542	1175036	-14.7878124	0.012	0.107	GO:6431_methionyl-tRNA_aminoacylation
0000_all_organisms	415|415	GO:0006432	A	16	799	146531	1174654	-22.51855737	0.02	0.177	GO:6432_phenylalanyl-tRNA_aminoacylation
0000_all_organisms	415|415	GO:0006433	A	3	414	146544	1175039	-16.627088	0.007	0.065	GO:6433_prolyl-tRNA_aminoacylation
0000_all_organisms	415|415	GO:0006434	A	20	399	146527	1175054	-5.110698297	0.048	0.431	GO:6434_seryl-tRNA_aminoacylation
0000_all_organisms	415|415	GO:0006435	A	21	426	146526	1175027	-5.598599459	0.047	0.424	GO:6435_threonyl-tRNA_aminoacylation
0000_all_organisms	415|415	GO:0006436	A	10	436	146537	1175017	-11.58670024	0.022	0.202	GO:6436_tryptophanyl-tRNA_aminoacylation
0000_all_organisms	415|415	GO:0006437	A	11	428	146536	1175025	-10.56224944	0.025	0.226	GO:6437_tyrosyl-tRNA_aminoacylation
0000_all_organisms	415|415	GO:0006438	A	6	414	146541	1175039	-13.71444269	0.014	0.129	GO:6438_valyl-tRNA_aminoacylation
0000_all_organisms	415|415	GO:0006449	A	0	136	146547	1175317	-6.548213564	0	0	GO:6449_regulation_of_translational_termination
0000_all_organisms	415|415	GO:0006450	A	190	133	146357	1175320	-94.59345982	0.588	5.312	GO:6450_regulation_of_translational_fidelity
0000_all_organisms	415|415	GO:0006451	A	1	209	146546	1175244	-9.074687909	0.005	0.043	GO:6451_translational_readthrough
0000_all_organisms	415|415	GO:0006457	A	2227	4885	144320	1170568	-300	0.313	2.853	GO:6457_protein_folding
0000_all_organisms	415|415	GO:0006464	A	596	20387	145951	1155066	-300	0.028	0.253	GO:6464_protein_modification_process
0000_all_organisms	415|415	GO:0006465	A	1	150	146546	1175303	-6.13076828	0.007	0.06	GO:6465_signal_peptide_processing
0000_all_organisms	415|415	GO:0006468	A	54	13921	146493	1161532	-300	0.004	0.035	GO:6468_protein_amino_acid_phosphorylation
0000_all_organisms	415|415	GO:0006476	A	5	367	146542	1175086	-12.49349497	0.013	0.121	GO:6476_protein_amino_acid_deacetylation
0000_all_organisms	415|415	GO:0006479	A	24	1055	146523	1174398	-27.59516628	0.022	0.201	GO:6479_protein_amino_acid_methylation
0000_all_organisms	415|415	GO:0006486	A	0	477	146547	1174976	-23.98296666	0	0	GO:6486_protein_amino_acid_glycosylation
0000_all_organisms	415|415	GO:0006493	A	0	436	146547	1175017	-22.07058107	0	0	GO:6493_protein_amino_acid_O-linked_glycosylation
0000_all_organisms	415|415	GO:0006505	A	0	84	146547	1175369	-4.086716098	0	0	GO:6505_GPI_anchor_metabolic_process
0000_all_organisms	415|415	GO:0006508	A	875	24470	145672	1150983	-300	0.035	0.307	GO:6508_proteolysis
0000_all_organisms	415|415	GO:0006510	A	7	570	146540	1174883	-19.80134291	0.012	0.109	GO:6510_ATP-dependent_proteolysis
0000_all_organisms	415|415	GO:0006518	A	4	272	146543	1175181	-8.978810701	0.014	0.131	GO:6518_peptide_metabolic_process
0000_all_organisms	415|415	GO:0006519	A	2727	50510	143820	1124943	-300	0.051	0.452	GO:6519_cellular_amino_acid_and_derivative_metabolic_process
0000_all_organisms	415|415	GO:0006520	A	2607	49137	143940	1126316	-300	0.05	0.445	GO:6520_amino_acid_metabolic_process
0000_all_organisms	415|415	GO:0006523	A	84	130	146463	1175323	-25.78515615	0.393	3.542	GO:6523_alanine_biosynthetic_process
0000_all_organisms	415|415	GO:0006524	A	0	71	146547	1175382	-3.359518563	0	0	GO:6524_alanine_catabolic_process
0000_all_organisms	415|415	GO:0006525	A	119	3428	146428	1172025	-63.52432881	0.034	0.302	GO:6525_arginine_metabolic_process
0000_all_organisms	415|415	GO:0006526	A	79	2404	146468	1173049	-47.05601112	0.032	0.287	GO:6526_arginine_biosynthetic_process
0000_all_organisms	415|415	GO:0006527	A	18	533	146529	1174920	-10.60380065	0.033	0.295	GO:6527_arginine_catabolic_process
0000_all_organisms	415|415	GO:0006528	A	18	619	146529	1174834	-13.86327943	0.028	0.255	GO:6528_asparagine_metabolic_process
0000_all_organisms	415|415	GO:0006529	A	14	539	146533	1174914	-13.05109824	0.025	0.228	GO:6529_asparagine_biosynthetic_process
0000_all_organisms	415|415	GO:0006534	A	63	1798	146484	1173655	-33.21183163	0.034	0.305	GO:6534_cysteine_metabolic_process
0000_all_organisms	415|415	GO:0006535	A	45	902	146502	1174551	-11.10623824	0.048	0.428	GO:6535_cysteine_biosynthetic_process_from_serine
0000_all_organisms	415|415	GO:0006536	A	26	1471	146521	1173982	-43.66354027	0.017	0.157	GO:6536_glutamate_metabolic_process
0000_all_organisms	415|415	GO:0006537	A	16	1046	146531	1174407	-33.2541448	0.015	0.136	GO:6537_glutamate_biosynthetic_process
0000_all_organisms	415|415	GO:0006542	A	192	559	146355	1174894	-27.67778071	0.256	2.308	GO:6542_glutamine_biosynthetic_process
0000_all_organisms	415|415	GO:0006546	A	267	1057	146280	1174396	-21.01278077	0.202	1.821	GO:6546_glycine_catabolic_process
0000_all_organisms	415|415	GO:0006547	A	267	4269	146280	1171184	-33.09745322	0.059	0.53	GO:6547_histidine_metabolic_process
0000_all_organisms	415|415	GO:0006548	A	5	573	146542	1174880	-21.93181414	0.009	0.078	GO:6548_histidine_catabolic_process
0000_all_organisms	415|415	GO:0006551	A	95	1497	146452	1173956	-11.66554625	0.06	0.538	GO:6551_leucine_metabolic_process
0000_all_organisms	415|415	GO:0006553	A	89	2326	146458	1173127	-39.12033079	0.037	0.332	GO:6553_lysine_metabolic_process
0000_all_organisms	415|415	GO:0006555	A	122	2758	146425	1172695	-38.95078198	0.042	0.382	GO:6555_methionine_metabolic_process
0000_all_organisms	415|415	GO:0006558	A	10	576	146537	1174877	-17.48545225	0.017	0.154	GO:6558_L-phenylalanine_metabolic_process
0000_all_organisms	415|415	GO:0006559	A	0	197	146547	1175256	-9.801342913	0	0	GO:6559_L-phenylalanine_catabolic_process
0000_all_organisms	415|415	GO:0006560	A	23	1735	146524	1173718	-58	0.013	0.118	GO:6560_proline_metabolic_process
0000_all_organisms	415|415	GO:0006561	A	22	1644	146525	1173809	-54.8728952	0.013	0.119	GO:6561_proline_biosynthetic_process
0000_all_organisms	415|415	GO:0006562	A	1	247	146546	1175206	-10.76700389	0.004	0.036	GO:6562_proline_catabolic_process
0000_all_organisms	415|415	GO:0006563	A	127	1989	146420	1173464	-15.06499685	0.06	0.541	GO:6563_L-serine_metabolic_process
0000_all_organisms	415|415	GO:0006564	A	20	656	146527	1174797	-14.13548892	0.03	0.267	GO:6564_L-serine_biosynthetic_process
0000_all_organisms	415|415	GO:0006566	A	40	1330	146507	1174123	-28.4100504	0.029	0.263	GO:6566_threonine_metabolic_process
0000_all_organisms	415|415	GO:0006568	A	43	2120	146504	1173333	-58.53313238	0.02	0.179	GO:6568_tryptophan_metabolic_process
0000_all_organisms	415|415	GO:0006569	A	4	181	146543	1175272	-5.005682847	0.022	0.195	GO:6569_tryptophan_catabolic_process
0000_all_organisms	415|415	GO:0006570	A	4	466	146543	1174987	-17.91364017	0.009	0.077	GO:6570_tyrosine_metabolic_process
0000_all_organisms	415|415	GO:0006571	A	4	343	146543	1175110	-12.26201267	0.012	0.104	GO:6571_tyrosine_biosynthetic_process
0000_all_organisms	415|415	GO:0006575	A	163	3551	146384	1171902	-47.50445566	0.044	0.395	GO:6575_amino_acid_derivative_metabolic_process
0000_all_organisms	415|415	GO:0006576	A	149	3360	146398	1172093	-47.11013828	0.042	0.382	GO:6576_biogenic_amine_metabolic_process
0000_all_organisms	415|415	GO:0006577	A	0	180	146547	1175273	-8.903089987	0	0	GO:6577_betaine_metabolic_process
0000_all_organisms	415|415	GO:0006578	A	0	180	146547	1175273	-8.903089987	0	0	GO:6578_betaine_biosynthetic_process
0000_all_organisms	415|415	GO:0006586	A	43	2120	146504	1173333	-58.53313238	0.02	0.179	GO:6586_indolalkylamine_metabolic_process
0000_all_organisms	415|415	GO:0006591	A	1	383	146546	1175070	-17.59176003	0.003	0.023	GO:6591_ornithine_metabolic_process
0000_all_organisms	415|415	GO:0006605	A	64	1875	146483	1173578	-35.64397414	0.033	0.297	GO:6605_protein_targeting
0000_all_organisms	415|415	GO:0006612	A	13	963	146534	1174490	-32.2313619	0.013	0.12	GO:6612_protein_targeting_to_membrane
0000_all_organisms	415|415	GO:0006613	A	13	963	146534	1174490	-32.2313619	0.013	0.12	GO:6613_cotranslational_protein_targeting_to_membrane
0000_all_organisms	415|415	GO:0006614	A	13	963	146534	1174490	-32.2313619	0.013	0.12	GO:6614_SRP-dependent_cotranslational_protein_targeting_to_membrane
0000_all_organisms	415|415	GO:0006629	A	1449	22148	145098	1153305	-152.537602	0.061	0.549	GO:6629_lipid_metabolic_process
0000_all_organisms	415|415	GO:0006637	A	1	220	146546	1175233	-9.59345982	0.005	0.041	GO:6637_acyl-CoA_metabolic_process
0000_all_organisms	415|415	GO:0006638	A	6	206	146541	1175247	-4.821023053	0.028	0.255	GO:6638_neutral_lipid_metabolic_process
0000_all_organisms	415|415	GO:0006639	A	6	206	146541	1175247	-4.821023053	0.028	0.255	GO:6639_acylglycerol_metabolic_process
0000_all_organisms	415|415	GO:0006643	A	202	3306	146345	1172147	-27.13194364	0.058	0.519	GO:6643_membrane_lipid_metabolic_process
0000_all_organisms	415|415	GO:0006644	A	201	3245	146346	1172208	-25.7878124	0.058	0.526	GO:6644_phospholipid_metabolic_process
0000_all_organisms	415|415	GO:0006650	A	0	113	146547	1175340	-5.517126416	0	0	GO:6650_glycerophospholipid_metabolic_process
0000_all_organisms	415|415	GO:0006662	A	402	502	146145	1174951	-141.5559552	0.445	4.02	GO:6662_glycerol_ether_metabolic_process
0000_all_organisms	415|415	GO:0006720	A	95	3996	146452	1171457	-99.7878124	0.023	0.209	GO:6720_isoprenoid_metabolic_process
0000_all_organisms	415|415	GO:0006721	A	59	2222	146488	1173231	-51.69464863	0.026	0.233	GO:6721_terpenoid_metabolic_process
0000_all_organisms	415|415	GO:0006722	A	0	66	146547	1175387	-3.185086819	0	0	GO:6722_triterpenoid_metabolic_process
0000_all_organisms	415|415	GO:0006725	A	1238	21051	145309	1154402	-184.0798767	0.056	0.497	GO:6725_cellular_aromatic_compound_metabolic_process
0000_all_organisms	415|415	GO:0006729	A	69	250	146478	1175203	-7.261219442	0.216	1.952	GO:6729_tetrahydrobiopterin_biosynthetic_process
0000_all_organisms	415|415	GO:0006730	A	401	6154	146146	1169299	-43.0390538	0.061	0.551	GO:6730_one-carbon_compound_metabolic_process
0000_all_organisms	415|415	GO:0006733	A	452	5837	146095	1169616	-24.78251606	0.072	0.647	GO:6733_oxidoreduction_coenzyme_metabolic_process
0000_all_organisms	415|415	GO:0006743	A	45	1370	146502	1174083	-27.06550155	0.032	0.287	GO:6743_ubiquinone_metabolic_process
0000_all_organisms	415|415	GO:0006744	A	45	1370	146502	1174083	-27.06550155	0.032	0.287	GO:6744_ubiquinone_biosynthetic_process
0000_all_organisms	415|415	GO:0006749	A	5	708	146542	1174745	-28.34678749	0.007	0.063	GO:6749_glutathione_metabolic_process
0000_all_organisms	415|415	GO:0006750	A	4	580	146543	1174873	-23.53165267	0.007	0.062	GO:6750_glutathione_biosynthetic_process
0000_all_organisms	415|415	GO:0006752	A	415	5959	146132	1169494	-35.07779372	0.065	0.586	GO:6752_group_transfer_coenzyme_metabolic_process
0000_all_organisms	415|415	GO:0006754	A	1608	2116	144939	1173337	-300	0.432	3.927	GO:6754_ATP_biosynthetic_process
0000_all_organisms	415|415	GO:0006760	A	243	3425	146304	1172028	-19.44733178	0.066	0.597	GO:6760_folic_acid_and_derivative_metabolic_process
0000_all_organisms	415|415	GO:0006766	A	993	18077	145554	1157376	-180.1469105	0.052	0.466	GO:6766_vitamin_metabolic_process
0000_all_organisms	415|415	GO:0006767	A	967	17336	145580	1158117	-167.924453	0.053	0.473	GO:6767_water-soluble_vitamin_metabolic_process
0000_all_organisms	415|415	GO:0006768	A	20	1284	146527	1174169	-40.51855737	0.015	0.138	GO:6768_biotin_metabolic_process
0000_all_organisms	415|415	GO:0006772	A	59	2869	146488	1172584	-78.4202164	0.02	0.181	GO:6772_thiamin_metabolic_process
0000_all_organisms	415|415	GO:0006775	A	26	741	146521	1174712	-14.05305673	0.034	0.306	GO:6775_fat-soluble_vitamin_metabolic_process
0000_all_organisms	415|415	GO:0006777	A	176	2407	146371	1173046	-12.65757732	0.068	0.614	GO:6777_Mo-molybdopterin_cofactor_biosynthetic_process
0000_all_organisms	415|415	GO:0006778	A	332	10082	146215	1165371	-195.30103	0.032	0.286	GO:6778_porphyrin_metabolic_process
0000_all_organisms	415|415	GO:0006779	A	323	9980	146224	1165473	-196.4306261	0.031	0.281	GO:6779_porphyrin_biosynthetic_process
0000_all_organisms	415|415	GO:0006783	A	21	806	146526	1174647	-19.42365865	0.025	0.229	GO:6783_heme_biosynthetic_process
0000_all_organisms	415|415	GO:0006784	A	1	89	146546	1175364	-3.233587153	0.011	0.1	GO:6784_heme_a_biosynthetic_process
0000_all_organisms	415|415	GO:0006790	A	426	7970	146121	1167483	-83.43179828	0.051	0.456	GO:6790_sulfur_metabolic_process
0000_all_organisms	415|415	GO:0006791	A	63	867	146484	1174586	-4.974694135	0.068	0.611	GO:6791_sulfur_utilization
0000_all_organisms	415|415	GO:0006797	A	1	268	146546	1175185	-11.81530857	0.004	0.034	GO:6797_polyphosphate_metabolic_process
0000_all_organisms	415|415	GO:0006799	A	1	268	146546	1175185	-11.81530857	0.004	0.034	GO:6799_polyphosphate_biosynthetic_process
0000_all_organisms	415|415	GO:0006800	A	355	1358	146192	1174095	-29.98716278	0.207	1.872	GO:6800_oxygen_and_reactive_oxygen_species_metabolic_process
0000_all_organisms	415|415	GO:0006801	A	327	732	146220	1174721	-66.94309515	0.309	2.79	GO:6801_superoxide_metabolic_process
0000_all_organisms	415|415	GO:0006805	A	5	348	146542	1175105	-11.49485002	0.014	0.128	GO:6805_xenobiotic_metabolic_process
0000_all_organisms	415|415	GO:0006807	A	3472	55886	143075	1119567	-300	0.058	0.516	GO:6807_nitrogen_compound_metabolic_process
0000_all_organisms	415|415	GO:0006808	A	333	591	146214	1174862	-87.50168945	0.36	3.256	GO:6808_regulation_of_nitrogen_utilization
0000_all_organisms	415|415	GO:0006810	A	9287	117595	137260	1057858	-300	0.073	0.637	GO:6810_transport
0000_all_organisms	415|415	GO:0006813	A	41	2719	146506	1172734	-86.26042766	0.015	0.134	GO:6813_potassium_ion_transport
0000_all_organisms	415|415	GO:0006814	A	244	3361	146303	1172092	-17.8569852	0.068	0.61	GO:6814_sodium_ion_transport
0000_all_organisms	415|415	GO:0006818	A	1715	3259	144832	1172194	-300	0.345	3.135	GO:6818_hydrogen_transport
0000_all_organisms	415|415	GO:0006820	A	319	5942	146228	1169511	-61.84163751	0.051	0.458	GO:6820_anion_transport
0000_all_organisms	415|415	GO:0006821	A	1	482	146546	1174971	-22.69250396	0.002	0.019	GO:6821_chloride_transport
0000_all_organisms	415|415	GO:0006824	A	24	842	146523	1174611	-18.98296666	0.028	0.25	GO:6824_cobalt_ion_transport
0000_all_organisms	415|415	GO:0006825	A	11	648	146536	1174805	-19.81815641	0.017	0.151	GO:6825_copper_ion_transport
0000_all_organisms	415|415	GO:0006827	A	36	1096	146511	1174357	-21.77989191	0.032	0.287	GO:6827_high-affinity_iron_ion_transport
0000_all_organisms	415|415	GO:0006829	A	4	153	146543	1175300	-3.943095149	0.025	0.23	GO:6829_zinc_ion_transport
0000_all_organisms	415|415	GO:0006835	A	37	1312	146510	1174141	-29.53165267	0.027	0.247	GO:6835_dicarboxylic_acid_transport
0000_all_organisms	415|415	GO:0006836	A	4	249	146543	1175204	-8.017728767	0.016	0.143	GO:6836_neurotransmitter_transport
0000_all_organisms	415|415	GO:0006842	A	8	654	146539	1174799	-22.82102305	0.012	0.109	GO:6842_tricarboxylic_acid_transport
0000_all_organisms	415|415	GO:0006855	A	2	1128	146545	1174325	-53.30627305	0.002	0.016	GO:6855_multidrug_transport
0000_all_organisms	415|415	GO:0006857	A	13	389	146534	1175064	-7.950781977	0.032	0.292	GO:6857_oligopeptide_transport
0000_all_organisms	415|415	GO:0006865	A	163	5234	146384	1170219	-106.6882461	0.03	0.272	GO:6865_amino_acid_transport
0000_all_organisms	415|415	GO:0006869	A	1	231	146546	1175222	-10.1106983	0.004	0.039	GO:6869_lipid_transport
0000_all_organisms	415|415	GO:0006873	A	313	1029	146234	1174424	-36.13076828	0.233	2.106	GO:6873_cellular_ion_homeostasis
0000_all_organisms	415|415	GO:0006875	A	5	197	146542	1175256	-5.054039296	0.025	0.223	GO:6875_cellular_metal_ion_homeostasis
0000_all_organisms	415|415	GO:0006878	A	2	270	146545	1175183	-10.89962945	0.007	0.066	GO:6878_cellular_copper_ion_homeostasis
0000_all_organisms	415|415	GO:0006879	A	306	518	146241	1174935	-84.18442225	0.371	3.355	GO:6879_cellular_iron_ion_homeostasis
0000_all_organisms	415|415	GO:0006885	A	21	1914	146526	1173539	-68.09908693	0.011	0.098	GO:6885_regulation_of_pH
0000_all_organisms	415|415	GO:0006935	A	364	7043	146183	1168410	-78.1700533	0.049	0.442	GO:6935_chemotaxis
0000_all_organisms	415|415	GO:0006952	A	53	726	146494	1174727	-4.210419288	0.068	0.614	GO:6952_defense_response
0000_all_organisms	415|415	GO:0006954	A	13	13	146534	1175440	-6.012333735	0.5	4.511	GO:6954_inflammatory_response
0000_all_organisms	415|415	GO:0006974	A	743	16269	145804	1159184	-217.6289321	0.044	0.391	GO:6974_response_to_DNA_damage_stimulus
0000_all_organisms	415|415	GO:0007047	A	250	10756	146297	1164697	-272.1739252	0.023	0.204	GO:7047_cell_wall_organization
0000_all_organisms	415|415	GO:0007059	A	85	1890	146462	1173563	-26.28903688	0.043	0.388	GO:7059_chromosome_segregation
0000_all_organisms	415|415	GO:0007067	A	63	81	146484	1175372	-22.55909092	0.438	3.948	GO:7067_mitosis
0000_all_organisms	415|415	GO:0007076	A	62	78	146485	1175375	-22.55909092	0.443	3.996	GO:7076_mitotic_chromosome_condensation
0000_all_organisms	415|415	GO:0007154	A	2398	45421	144149	1130032	-300	0.05	0.443	GO:7154_cell_communication
0000_all_organisms	415|415	GO:0007156	A	2	116	146545	1175337	-3.714442691	0.017	0.153	GO:7156_homophilic_cell_adhesion
0000_all_organisms	415|415	GO:0007165	A	2238	41500	144309	1133953	-300	0.051	0.453	GO:7165_signal_transduction
0000_all_organisms	415|415	GO:0007166	A	4	552	146543	1174901	-22.17263073	0.007	0.065	GO:7166_cell_surface_receptor_linked_signal_transduction
0000_all_organisms	415|415	GO:0007186	A	2	468	146545	1174985	-20.52578374	0.004	0.038	GO:7186_G-protein_coupled_receptor_protein_signaling_pathway
0000_all_organisms	415|415	GO:0007200	A	2	432	146545	1175021	-18.58004425	0.005	0.042	GO:7200_G-protein_signaling__coupled_to_IP3_second_messenger_(phospholipase_C_activating)
0000_all_organisms	415|415	GO:0007205	A	2	432	146545	1175021	-18.58004425	0.005	0.042	GO:7205_activation_of_protein_kinase_C_activity
0000_all_organisms	415|415	GO:0007242	A	27	1828	146520	1173625	-58.58335949	0.015	0.131	GO:7242_intracellular_signaling_cascade
0000_all_organisms	415|415	GO:0007264	A	17	518	146530	1174935	-10.51144928	0.032	0.287	GO:7264_small_GTPase_mediated_signal_transduction
0000_all_organisms	415|415	GO:0007600	A	14	762	146533	1174691	-22.38827669	0.018	0.163	GO:7600_sensory_perception
0000_all_organisms	415|415	GO:0007606	A	3	175	146544	1175278	-5.465973894	0.017	0.152	GO:7606_sensory_perception_of_chemical_stimulus
0000_all_organisms	415|415	GO:0007610	A	364	7044	146183	1168409	-78.16749109	0.049	0.442	GO:7610_behavior
0000_all_organisms	415|415	GO:0007626	A	364	7043	146183	1168410	-78.1700533	0.049	0.442	GO:7626_locomotory_behavior
0000_all_organisms	415|415	GO:0008020	A	1	139	146546	1175314	-5.619788758	0.007	0.064	GO:8020_G-protein_coupled_photoreceptor_activity
0000_all_organisms	415|415	GO:0008026	A	81	5507	146466	1169946	-175.924453	0.014	0.13	GO:8026_ATP-dependent_helicase_activity
0000_all_organisms	415|415	GO:0008028	A	37	1023	146510	1174430	-18.57024772	0.035	0.315	GO:8028_monocarboxylic_acid_transmembrane_transporter_activity
0000_all_organisms	415|415	GO:0008033	A	388	8262	146159	1167191	-106.205512	0.045	0.403	GO:8033_tRNA_processing
0000_all_organisms	415|415	GO:0008076	A	2	186	146545	1175267	-6.838631998	0.011	0.096	GO:8076_voltage-gated_potassium_channel_complex
0000_all_organisms	415|415	GO:0008079	A	41	1188	146506	1174265	-22.45222529	0.033	0.301	GO:8079_translation_termination_factor_activity
0000_all_organisms	415|415	GO:0008080	A	605	8545	145942	1166908	-47.82681373	0.066	0.595	GO:8080_N-acetyltransferase_activity
0000_all_organisms	415|415	GO:0008081	A	20	1302	146527	1174151	-41.31966449	0.015	0.136	GO:8081_phosphoric_diester_hydrolase_activity
0000_all_organisms	415|415	GO:0008094	A	69	2765	146478	1172688	-67.14752001	0.024	0.219	GO:8094_DNA-dependent_ATPase_activity
0000_all_organisms	415|415	GO:0008097	A	252	102	146295	1175351	-154.9956786	0.712	6.431	GO:8097_5S_rRNA_binding
0000_all_organisms	415|415	GO:0008108	A	1	158	146546	1175295	-6.459670525	0.006	0.057	GO:8108_UDP-glucose:hexose-1-phosphate_uridylyltransferase_activity
0000_all_organisms	415|415	GO:0008121	A	130	300	146417	1175153	-26.29242982	0.302	2.729	GO:8121_ubiquinol-cytochrome-c_reductase_activity
0000_all_organisms	415|415	GO:0008124	A	90	106	146457	1175347	-33.84771166	0.459	4.144	GO:8124_4-alpha-hydroxytetrahydrobiopterin_dehydratase_activity
0000_all_organisms	415|415	GO:0008131	A	0	77	146547	1175376	-3.725842151	0	0	GO:8131_amine_oxidase_activity
0000_all_organisms	415|415	GO:0008134	A	10	2967	146537	1172486	-132.6326441	0.003	0.03	GO:8134_transcription_factor_binding
0000_all_organisms	415|415	GO:0008135	A	1418	3803	145129	1171650	-225.333482	0.272	2.464	GO:8135_translation_factor_activity__nucleic_acid_binding
0000_all_organisms	415|415	GO:0008144	A	16	2135	146531	1173318	-84.05898576	0.007	0.067	GO:8144_drug_binding
0000_all_organisms	415|415	GO:0008146	A	5	169	146542	1175284	-3.850780887	0.029	0.259	GO:8146_sulfotransferase_activity
0000_all_organisms	415|415	GO:0008152	A	44949	508315	101598	667138	-300	0.081	0.615	GO:8152_metabolic_process
0000_all_organisms	415|415	GO:0008168	A	834	26004	145713	1149449	-300	0.031	0.276	GO:8168_methyltransferase_activity
0000_all_organisms	415|415	GO:0008169	A	16	530	146531	1174923	-11.57675413	0.029	0.264	GO:8169_C-methyltransferase_activity
0000_all_organisms	415|415	GO:0008170	A	50	1813	146497	1173640	-41.22184875	0.027	0.242	GO:8170_N-methyltransferase_activity
0000_all_organisms	415|415	GO:0008171	A	52	1572	146495	1173881	-30.8096683	0.032	0.289	GO:8171_O-methyltransferase_activity
0000_all_organisms	415|415	GO:0008172	A	67	1567	146480	1173886	-23.37263414	0.041	0.37	GO:8172_S-methyltransferase_activity
0000_all_organisms	415|415	GO:0008173	A	132	5294	146415	1170159	-127.9586073	0.024	0.219	GO:8173_RNA_methyltransferase_activity
0000_all_organisms	415|415	GO:0008175	A	54	1989	146493	1173464	-45.62893214	0.026	0.238	GO:8175_tRNA_methyltransferase_activity
0000_all_organisms	415|415	GO:0008176	A	16	360	146531	1175093	-5.465973894	0.043	0.384	GO:8176_tRNA_(guanine-N7-)-methyltransferase_activity
0000_all_organisms	415|415	GO:0008177	A	145	313	146402	1175140	-31.58838029	0.317	2.858	GO:8177_succinate_dehydrogenase_(ubiquinone)_activity
0000_all_organisms	415|415	GO:0008194	A	19	1109	146528	1174344	-33.56066731	0.017	0.152	GO:8194_UDP-glycosyltransferase_activity
0000_all_organisms	415|415	GO:0008198	A	18	413	146529	1175040	-6.332547047	0.042	0.377	GO:8198_ferrous_iron_binding
0000_all_organisms	415|415	GO:0008199	A	321	834	146226	1174619	-54.14935376	0.278	2.51	GO:8199_ferric_iron_binding
0000_all_organisms	415|415	GO:0008202	A	0	73	146547	1175380	-3.54668166	0	0	GO:8202_steroid_metabolic_process
0000_all_organisms	415|415	GO:0008213	A	24	1055	146523	1174398	-27.59516628	0.022	0.201	GO:8213_protein_amino_acid_alkylation
0000_all_organisms	415|415	GO:0008233	A	1159	29020	145388	1146433	-300	0.038	0.341	GO:8233_peptidase_activity
0000_all_organisms	415|415	GO:0008234	A	22	541	146525	1174912	-8.832682665	0.039	0.352	GO:8234_cysteine-type_peptidase_activity
0000_all_organisms	415|415	GO:0008235	A	51	2093	146496	1173360	-51.73518218	0.024	0.214	GO:8235_metalloexopeptidase_activity
0000_all_organisms	415|415	GO:0008236	A	356	8103	146191	1167350	-114.1272612	0.042	0.378	GO:8236_serine-type_peptidase_activity
0000_all_organisms	415|415	GO:0008237	A	338	12465	146209	1162988	-283.7447275	0.026	0.236	GO:8237_metallopeptidase_activity
0000_all_organisms	415|415	GO:0008238	A	110	6435	146437	1169018	-192.5951663	0.017	0.151	GO:8238_exopeptidase_activity
0000_all_organisms	415|415	GO:0008239	A	4	410	146543	1175043	-15.42596873	0.01	0.087	GO:8239_dipeptidyl-peptidase_activity
0000_all_organisms	415|415	GO:0008252	A	10	427	146537	1175026	-11.11463878	0.023	0.206	GO:8252_nucleotidase_activity
0000_all_organisms	415|415	GO:0008253	A	8	392	146539	1175061	-11.09745322	0.02	0.18	GO:8253_5'-nucleotidase_activity
0000_all_organisms	415|415	GO:0008270	A	1346	23270	145201	1152183	-210.5934598	0.055	0.489	GO:8270_zinc_ion_binding
0000_all_organisms	415|415	GO:0008271	A	16	335	146531	1175118	-4.586700236	0.046	0.411	GO:8271_secondary_active_sulfate_transmembrane_transporter_activity
0000_all_organisms	415|415	GO:0008272	A	58	1268	146489	1174185	-17.49349497	0.044	0.394	GO:8272_sulfate_transport
0000_all_organisms	415|415	GO:0008276	A	41	1649	146506	1173804	-40.43179828	0.024	0.219	GO:8276_protein_methyltransferase_activity
0000_all_organisms	415|415	GO:0008289	A	357	1342	146190	1174111	-31.45222529	0.21	1.898	GO:8289_lipid_binding
0000_all_organisms	415|415	GO:0008299	A	95	3995	146452	1171458	-99.79860288	0.023	0.209	GO:8299_isoprenoid_biosynthetic_process
0000_all_organisms	415|415	GO:0008308	A	1	482	146546	1174971	-22.69250396	0.002	0.019	GO:8308_voltage-gated_anion_channel_activity
0000_all_organisms	415|415	GO:0008312	A	11	800	146536	1174653	-26.54975089	0.014	0.122	GO:8312_7S_RNA_binding
0000_all_organisms	415|415	GO:0008360	A	96	6953	146451	1168500	-227.7772835	0.014	0.122	GO:8360_regulation_of_cell_shape
0000_all_organisms	415|415	GO:0008374	A	51	1645	146496	1173808	-34.09799711	0.03	0.271	GO:8374_O-acyltransferase_activity
0000_all_organisms	415|415	GO:0008375	A	4	431	146543	1175022	-16.43062609	0.009	0.083	GO:8375_acetylglucosaminyltransferase_activity
0000_all_organisms	415|415	GO:0008379	A	78	110	146469	1175343	-25.86966623	0.415	3.744	GO:8379_thioredoxin_peroxidase_activity
0000_all_organisms	415|415	GO:0008408	A	153	2751	146394	1172702	-27.25806092	0.053	0.475	GO:8408_3'-5'_exonuclease_activity
0000_all_organisms	415|415	GO:0008409	A	2	883	146545	1174570	-41.05948352	0.002	0.02	GO:8409_5'-3'_exonuclease_activity
0000_all_organisms	415|415	GO:0008410	A	70	893	146477	1174560	-4.041436117	0.073	0.656	GO:8410_CoA-transferase_activity
0000_all_organisms	415|415	GO:0008412	A	2	110	146545	1175343	-3.386158178	0.018	0.161	GO:8412_4-hydroxybenzoate_octaprenyltransferase_activity
0000_all_organisms	415|415	GO:0008415	A	1398	21488	145149	1153965	-149.935542	0.061	0.547	GO:8415_acyltransferase_activity
0000_all_organisms	415|415	GO:0008422	A	7	283	146540	1175170	-7.252588192	0.024	0.218	GO:8422_beta-glucosidase_activity
0000_all_organisms	415|415	GO:0008442	A	21	539	146526	1174914	-9.256490235	0.038	0.338	GO:8442_3-hydroxyisobutyrate_dehydrogenase_activity
0000_all_organisms	415|415	GO:0008448	A	1	257	146546	1175196	-11.30451832	0.004	0.035	GO:8448_N-acetylglucosamine-6-phosphate_deacetylase_activity
0000_all_organisms	415|415	GO:0008460	A	20	366	146527	1175087	-4.057991947	0.052	0.467	GO:8460_dTDP-glucose_4_6-dehydratase_activity
0000_all_organisms	415|415	GO:0008470	A	2	113	146545	1175340	-3.55129368	0.017	0.157	GO:8470_isovaleryl-CoA_dehydrogenase_activity
0000_all_organisms	415|415	GO:0008473	A	1	153	146546	1175300	-6.308034897	0.006	0.059	GO:8473_ornithine_cyclodeaminase_activity
0000_all_organisms	415|415	GO:0008477	A	0	66	146547	1175387	-3.185086819	0	0	GO:8477_purine_nucleosidase_activity
0000_all_organisms	415|415	GO:0008478	A	0	115	146547	1175338	-5.474955193	0	0	GO:8478_pyridoxal_kinase_activity
0000_all_organisms	415|415	GO:0008479	A	5	386	146542	1175067	-13.30715308	0.013	0.115	GO:8479_queuine_tRNA-ribosyltransferase_activity
0000_all_organisms	415|415	GO:0008483	A	169	7672	146378	1167781	-200.6108339	0.022	0.194	GO:8483_transaminase_activity
0000_all_organisms	415|415	GO:0008484	A	2	1170	146545	1174283	-55.40782324	0.002	0.015	GO:8484_sulfuric_ester_hydrolase_activity
0000_all_organisms	415|415	GO:0008493	A	9	1784	146538	1173669	-75.74714697	0.005	0.045	GO:8493_tetracycline_transporter_activity
0000_all_organisms	415|415	GO:0008495	A	12	287	146535	1175166	-4.732828272	0.04	0.362	GO:8495_protoheme_IX_farnesyltransferase_activity
0000_all_organisms	415|415	GO:0008508	A	17	461	146530	1174992	-8.453457337	0.036	0.321	GO:8508_bile_acid:sodium_symporter_activity
0000_all_organisms	415|415	GO:0008509	A	322	7029	146225	1168424	-93.62342304	0.044	0.394	GO:8509_anion_transmembrane_transporter_activity
0000_all_organisms	415|415	GO:0008514	A	42	578	146505	1174875	-3.482804102	0.068	0.611	GO:8514_organic_anion_transmembrane_transporter_activity
0000_all_organisms	415|415	GO:0008531	A	4	397	146543	1175056	-14.75202673	0.01	0.09	GO:8531_riboflavin_kinase_activity
0000_all_organisms	415|415	GO:0008534	A	1	300	146546	1175153	-13.59516628	0.003	0.03	GO:8534_oxidized_purine_base_lesion_DNA_N-glycosylase_activity
0000_all_organisms	415|415	GO:0008535	A	7	769	146540	1174684	-29.11013828	0.009	0.081	GO:8535_respiratory_chain_complex_IV_assembly
0000_all_organisms	415|415	GO:0008553	A	258	191	146289	1175262	-124.6675615	0.575	5.191	GO:8553_hydrogen-exporting_ATPase_activity__phosphorylative_mechanism
0000_all_organisms	415|415	GO:0008556	A	5	465	146542	1174988	-16.93554201	0.011	0.096	GO:8556_potassium-transporting_ATPase_activity
0000_all_organisms	415|415	GO:0008610	A	1297	16803	145250	1158650	-71.102923	0.072	0.643	GO:8610_lipid_biosynthetic_process
0000_all_organisms	415|415	GO:0008614	A	47	1132	146500	1174321	-17.60730305	0.04	0.359	GO:8614_pyridoxine_metabolic_process
0000_all_organisms	415|415	GO:0008615	A	47	1132	146500	1174321	-17.60730305	0.04	0.359	GO:8615_pyridoxine_biosynthetic_process
0000_all_organisms	415|415	GO:0008616	A	61	1176	146486	1174277	-13.4710833	0.049	0.445	GO:8616_queuosine_biosynthetic_process
0000_all_organisms	415|415	GO:0008617	A	73	1830	146474	1173623	-29.52432881	0.038	0.346	GO:8617_guanosine_metabolic_process
0000_all_organisms	415|415	GO:0008618	A	61	1176	146486	1174277	-13.4710833	0.049	0.445	GO:8618_7-methylguanosine_metabolic_process
0000_all_organisms	415|415	GO:0008649	A	29	1547	146518	1173906	-44.67571754	0.018	0.166	GO:8649_rRNA_methyltransferase_activity
0000_all_organisms	415|415	GO:0008650	A	2	198	146545	1175255	-7.318758763	0.01	0.09	GO:8650_rRNA_(uridine-2'-O-)-methyltransferase_activity
0000_all_organisms	415|415	GO:0008652	A	1570	26410	144977	1149043	-226.4317983	0.056	0.501	GO:8652_amino_acid_biosynthetic_process
0000_all_organisms	415|415	GO:0008653	A	284	5591	146263	1169862	-63.8827287	0.048	0.435	GO:8653_lipopolysaccharide_metabolic_process
0000_all_organisms	415|415	GO:0008654	A	201	3130	146346	1172323	-23.04479346	0.06	0.544	GO:8654_phospholipid_biosynthetic_process
0000_all_organisms	415|415	GO:0008658	A	14	2130	146533	1173323	-86.10957898	0.007	0.059	GO:8658_penicillin_binding
0000_all_organisms	415|415	GO:0008661	A	4	349	146543	1175104	-12.59516628	0.011	0.102	GO:8661_1-deoxy-D-xylulose-5-phosphate_synthase_activity
0000_all_organisms	415|415	GO:0008662	A	1	89	146546	1175364	-3.233587153	0.011	0.1	GO:8662_1-phosphofructokinase_activity
0000_all_organisms	415|415	GO:0008663	A	2	214	146545	1175239	-8.185752404	0.009	0.084	GO:8663_2'_3'-cyclic-nucleotide_2'-phosphodiesterase_activity
0000_all_organisms	415|415	GO:0008666	A	46	167	146501	1175286	-5.039053804	0.216	1.948	GO:8666_2_3_4_5-tetrahydropyridine-2_6-dicarboxylate_N-succinyltransferase_activity
0000_all_organisms	415|415	GO:0008670	A	0	82	146547	1175371	-3.89279003	0	0	GO:8670_2_4-dienoyl-CoA_reductase_(NADPH)_activity
0000_all_organisms	415|415	GO:0008676	A	11	245	146536	1175208	-3.705533774	0.043	0.388	GO:8676_3-deoxy-8-phosphooctulonate_synthase_activity
0000_all_organisms	415|415	GO:0008677	A	1	226	146546	1175227	-9.93930216	0.004	0.04	GO:8677_2-dehydropantoate_2-reductase_activity
0000_all_organisms	415|415	GO:0008683	A	0	112	146547	1175341	-5.522878745	0	0	GO:8683_2-oxoglutarate_decarboxylase_activity
0000_all_organisms	415|415	GO:0008686	A	18	427	146529	1175026	-6.847711656	0.04	0.365	GO:8686_3_4-dihydroxy-2-butanone-4-phosphate_synthase_activity
0000_all_organisms	415|415	GO:0008690	A	8	247	146539	1175206	-5.268411235	0.031	0.283	GO:8690_3-deoxy-manno-octulosonate_cytidylyltransferase_activity
0000_all_organisms	415|415	GO:0008694	A	0	88	146547	1175365	-4.26520017	0	0	GO:8694_3-octaprenyl-4-hydroxybenzoate_carboxy-lyase_activity
0000_all_organisms	415|415	GO:0008703	A	24	703	146523	1174750	-13.58335949	0.033	0.298	GO:8703_5-amino-6-(5-phosphoribosylamino)uracil_reductase_activity
0000_all_organisms	415|415	GO:0008705	A	15	385	146532	1175068	-6.779891912	0.038	0.338	GO:8705_methionine_synthase_activity
0000_all_organisms	415|415	GO:0008710	A	2	248	146545	1175205	-9.675717545	0.008	0.072	GO:8710_8-amino-7-oxononanoate_synthase_activity
0000_all_organisms	415|415	GO:0008716	A	7	483	146540	1174970	-15.89962945	0.014	0.129	GO:8716_D-alanine-D-alanine_ligase_activity
0000_all_organisms	415|415	GO:0008718	A	0	227	146547	1175226	-11.4100504	0	0	GO:8718_D-amino-acid_dehydrogenase_activity
0000_all_organisms	415|415	GO:0008725	A	7	269	146540	1175184	-6.645891561	0.025	0.229	GO:8725_DNA-3-methyladenine_glycosylase_I_activity
0000_all_organisms	415|415	GO:0008726	A	0	158	146547	1175295	-7.844663963	0	0	GO:8726_alkanesulfonate_monooxygenase_activity
0000_all_organisms	415|415	GO:0008728	A	1	275	146546	1175178	-12.16304326	0.004	0.033	GO:8728_GTP_diphosphokinase_activity
0000_all_organisms	415|415	GO:0008734	A	0	275	146547	1175178	-13.69036983	0	0	GO:8734_L-aspartate_oxidase_activity
0000_all_organisms	415|415	GO:0008745	A	33	1134	146514	1174319	-24.9788107	0.028	0.255	GO:8745_N-acetylmuramoyl-L-alanine_amidase_activity
0000_all_organisms	415|415	GO:0008750	A	26	393	146521	1175060	-3.101823517	0.062	0.56	GO:8750_NAD(P)+_transhydrogenase_(AB-specific)_activity
0000_all_organisms	415|415	GO:0008756	A	0	173	146547	1175280	-8.54668166	0	0	GO:8756_o-succinylbenzoate-CoA_ligase_activity
0000_all_organisms	415|415	GO:0008757	A	192	8276	146355	1167177	-209.7011469	0.023	0.203	GO:8757_S-adenosylmethionine-dependent_methyltransferase_activity
0000_all_organisms	415|415	GO:0008760	A	2	412	146545	1175041	-17.75945075	0.005	0.044	GO:8760_UDP-N-acetylglucosamine_1-carboxyvinyltransferase_activity
0000_all_organisms	415|415	GO:0008761	A	4	345	146543	1175108	-12.23284413	0.011	0.103	GO:8761_UDP-N-acetylglucosamine_2-epimerase_activity
0000_all_organisms	415|415	GO:0008762	A	0	400	146547	1175053	-20.09205148	0	0	GO:8762_UDP-N-acetylmuramate_dehydrogenase_activity
0000_all_organisms	415|415	GO:0008763	A	0	399	146547	1175054	-20.1106983	0	0	GO:8763_UDP-N-acetylmuramate-L-alanine_ligase_activity
0000_all_organisms	415|415	GO:0008764	A	1	391	146546	1175062	-18.13727247	0.003	0.023	GO:8764_UDP-N-acetylmuramoylalanine-D-glutamate_ligase_activity
0000_all_organisms	415|415	GO:0008765	A	0	276	146547	1175177	-13.89962945	0	0	GO:8765_UDP-N-acetylmuramoylalanyl-D-glutamate-2_6-diaminopimelate_ligase_activity
0000_all_organisms	415|415	GO:0008766	A	0	413	146547	1175040	-20.82102305	0	0	GO:8766_UDP-N-acetylmuramoylalanyl-D-glutamyl-2_6-diaminopimelate-D-alanyl-D-alanine_ligase_activity
0000_all_organisms	415|415	GO:0008773	A	0	220	146547	1175233	-11.05354773	0	0	GO:8773_[protein-PII]_uridylyltransferase_activity
0000_all_organisms	415|415	GO:0008777	A	2	177	146545	1175276	-6.511449283	0.011	0.101	GO:8777_acetylornithine_deacetylase_activity
0000_all_organisms	415|415	GO:0008780	A	8	261	146539	1175192	-5.841637508	0.03	0.268	GO:8780_acyl-[acyl-carrier-protein]-UDP-N-acetylglucosamine_O-acyltransferase_activity
0000_all_organisms	415|415	GO:0008783	A	1	237	146546	1175216	-10.46344156	0.004	0.038	GO:8783_agmatinase_activity
0000_all_organisms	415|415	GO:0008784	A	2	580	146545	1174873	-26.07831352	0.003	0.031	GO:8784_alanine_racemase_activity
0000_all_organisms	415|415	GO:0008788	A	0	69	146547	1175384	-3.149966742	0	0	GO:8788_alpha_alpha-phosphotrehalase_activity
0000_all_organisms	415|415	GO:0008791	A	0	112	146547	1175341	-5.522878745	0	0	GO:8791_arginine_N-succinyltransferase_activity
0000_all_organisms	415|415	GO:0008794	A	78	199	146469	1175254	-14.26760624	0.282	2.541	GO:8794_arsenate_reductase_(glutaredoxin)_activity
0000_all_organisms	415|415	GO:0008795	A	8	226	146539	1175227	-4.417936637	0.034	0.308	GO:8795_NAD+_synthase_activity
0000_all_organisms	415|415	GO:0008796	A	3	162	146544	1175291	-4.995678626	0.018	0.164	GO:8796_bis(5'-nucleosyl)-tetraphosphatase_activity
0000_all_organisms	415|415	GO:0008800	A	8	336	146539	1175117	-8.804100348	0.023	0.21	GO:8800_beta-lactamase_activity
0000_all_organisms	415|415	GO:0008802	A	5	216	146542	1175237	-5.809668302	0.023	0.204	GO:8802_betaine-aldehyde_dehydrogenase_activity
0000_all_organisms	415|415	GO:0008803	A	1	138	146546	1175315	-5.623423043	0.007	0.065	GO:8803_bis(5'-nucleosyl)-tetraphosphatase_(symmetrical)_activity
0000_all_organisms	415|415	GO:0008806	A	6	161	146541	1175292	-3.110138279	0.036	0.324	GO:8806_carboxymethylenebutenolidase_activity
0000_all_organisms	415|415	GO:0008810	A	4	174	146543	1175279	-4.692503962	0.022	0.203	GO:8810_cellulase_activity
0000_all_organisms	415|415	GO:0008812	A	1	144	146546	1175309	-5.769551079	0.007	0.062	GO:8812_choline_dehydrogenase_activity
0000_all_organisms	415|415	GO:0008815	A	12	370	146535	1175083	-7.725842151	0.031	0.283	GO:8815_citrate_(pro-3S)-lyase_activity
0000_all_organisms	415|415	GO:0008816	A	0	76	146547	1175377	-3.511449283	0	0	GO:8816_citryl-CoA_lyase_activity
0000_all_organisms	415|415	GO:0008818	A	6	223	146541	1175230	-5.393618635	0.026	0.236	GO:8818_cobalamin_5'-phosphate_synthase_activity
0000_all_organisms	415|415	GO:0008825	A	10	386	146537	1175067	-9.469800302	0.025	0.228	GO:8825_cyclopropane-fatty-acyl-phospholipid_synthase_activity
0000_all_organisms	415|415	GO:0008831	A	10	330	146537	1175123	-7.279840697	0.029	0.265	GO:8831_dTDP-4-dehydrorhamnose_reductase_activity
0000_all_organisms	415|415	GO:0008832	A	3	296	146544	1175157	-11.06348626	0.01	0.09	GO:8832_dGTPase_activity
0000_all_organisms	415|415	GO:0008834	A	5	380	146542	1175073	-12.96657624	0.013	0.117	GO:8834_di-trans_poly-cis-decaprenylcistransferase_activity
0000_all_organisms	415|415	GO:0008835	A	9	391	146538	1175062	-10.33913452	0.023	0.203	GO:8835_diaminohydroxyphosphoribosylaminopyrimidine_deaminase_activity
0000_all_organisms	415|415	GO:0008836	A	6	399	146541	1175054	-13.06701918	0.015	0.134	GO:8836_diaminopimelate_decarboxylase_activity
0000_all_organisms	415|415	GO:0008837	A	7	358	146540	1175095	-10.30103	0.019	0.173	GO:8837_diaminopimelate_epimerase_activity
0000_all_organisms	415|415	GO:0008839	A	14	503	146533	1174950	-11.74472749	0.027	0.244	GO:8839_dihydrodipicolinate_reductase_activity
0000_all_organisms	415|415	GO:0008840	A	18	530	146529	1174923	-10.4621809	0.033	0.296	GO:8840_dihydrodipicolinate_synthase_activity
0000_all_organisms	415|415	GO:0008841	A	0	68	146547	1175385	-3.171340103	0	0	GO:8841_dihydrofolate_synthase_activity
0000_all_organisms	415|415	GO:0008851	A	6	174	146541	1175279	-3.518557371	0.033	0.301	GO:8851_ethanolamine_ammonia-lyase_activity
0000_all_organisms	415|415	GO:0008852	A	0	123	146547	1175330	-6.058488567	0	0	GO:8852_exodeoxyribonuclease_I_activity
0000_all_organisms	415|415	GO:0008853	A	7	258	146540	1175195	-6.199282922	0.026	0.238	GO:8853_exodeoxyribonuclease_III_activity
0000_all_organisms	415|415	GO:0008854	A	0	535	146547	1174918	-27.02502801	0	0	GO:8854_exodeoxyribonuclease_V_activity
0000_all_organisms	415|415	GO:0008855	A	128	475	146419	1174978	-12.16115091	0.212	1.916	GO:8855_exodeoxyribonuclease_VII_activity
0000_all_organisms	415|415	GO:0008859	A	0	138	146547	1175315	-6.761953897	0	0	GO:8859_exoribonuclease_II_activity
0000_all_organisms	415|415	GO:0008861	A	60	144	146487	1175309	-12.05749589	0.294	2.654	GO:8861_formate_C-acetyltransferase_activity
0000_all_organisms	415|415	GO:0008863	A	27	1042	146520	1174411	-24.97061622	0.025	0.228	GO:8863_formate_dehydrogenase_activity
0000_all_organisms	415|415	GO:0008864	A	9	271	146538	1175182	-5.640164518	0.032	0.29	GO:8864_formyltetrahydrofolate_deformylase_activity
0000_all_organisms	415|415	GO:0008875	A	0	108	146547	1175345	-5.341988603	0	0	GO:8875_gluconate_dehydrogenase_activity
0000_all_organisms	415|415	GO:0008878	A	1	236	146546	1175217	-10.2588484	0.004	0.038	GO:8878_glucose-1-phosphate_adenylyltransferase_activity
0000_all_organisms	415|415	GO:0008879	A	6	294	146541	1175159	-8.459670525	0.02	0.18	GO:8879_glucose-1-phosphate_thymidylyltransferase_activity
0000_all_organisms	415|415	GO:0008880	A	1	90	146546	1175363	-3.221125528	0.011	0.099	GO:8880_glucuronate_isomerase_activity
0000_all_organisms	415|415	GO:0008881	A	6	351	146541	1175102	-10.80410035	0.017	0.152	GO:8881_glutamate_racemase_activity
0000_all_organisms	415|415	GO:0008882	A	0	183	146547	1175270	-9.088842391	0	0	GO:8882_[glutamate-ammonia-ligase]_adenylyltransferase_activity
0000_all_organisms	415|415	GO:0008883	A	0	279	146547	1175174	-13.85078089	0	0	GO:8883_glutamyl-tRNA_reductase_activity
0000_all_organisms	415|415	GO:0008887	A	2	213	146545	1175240	-8.188424994	0.009	0.084	GO:8887_glycerate_kinase_activity
0000_all_organisms	415|415	GO:0008889	A	7	644	146540	1174809	-23.27901426	0.011	0.097	GO:8889_glycerophosphodiester_phosphodiesterase_activity
0000_all_organisms	415|415	GO:0008890	A	0	126	146547	1175327	-6.238824187	0	0	GO:8890_glycine_C-acetyltransferase_activity
0000_all_organisms	415|415	GO:0008892	A	1	130	146546	1175323	-5.077793723	0.008	0.069	GO:8892_guanine_deaminase_activity
0000_all_organisms	415|415	GO:0008898	A	0	416	146547	1175037	-21.00261362	0	0	GO:8898_homocysteine_S-methyltransferase_activity
0000_all_organisms	415|415	GO:0008899	A	3	120	146544	1175333	-3.111820506	0.024	0.22	GO:8899_homoserine_O-succinyltransferase_activity
0000_all_organisms	415|415	GO:0008901	A	23	503	146524	1174950	-7.181114585	0.044	0.394	GO:8901_ferredoxin_hydrogenase_activity
0000_all_organisms	415|415	GO:0008905	A	9	220	146538	1175233	-3.716698771	0.039	0.354	GO:8905_mannose-phosphate_guanylyltransferase_activity
0000_all_organisms	415|415	GO:0008907	A	2	186	146545	1175267	-6.838631998	0.011	0.096	GO:8907_integrase_activity
0000_all_organisms	415|415	GO:0008909	A	2	187	146545	1175266	-6.821023053	0.011	0.095	GO:8909_isochorismate_synthase_activity
0000_all_organisms	415|415	GO:0008914	A	4	193	146543	1175260	-5.458420756	0.02	0.183	GO:8914_leucyltransferase_activity
0000_all_organisms	415|415	GO:0008915	A	14	277	146533	1175176	-3.610833916	0.048	0.434	GO:8915_lipid-A-disaccharide_synthase_activity
0000_all_organisms	415|415	GO:0008928	A	7	180	146540	1175273	-3.207608311	0.037	0.338	GO:8928_mannose-1-phosphate_guanylyltransferase_(GDP)_activity
0000_all_organisms	415|415	GO:0008939	A	2	247	146545	1175206	-9.696803943	0.008	0.072	GO:8939_nicotinate-nucleotide-dimethylbenzimidazole_phosphoribosyltransferase_activity
0000_all_organisms	415|415	GO:0008940	A	24	729	146523	1174724	-14.5559552	0.032	0.287	GO:8940_nitrate_reductase_activity
0000_all_organisms	415|415	GO:0008943	A	250	461	146297	1174992	-63.54821356	0.352	3.176	GO:8943_glyceraldehyde-3-phosphate_dehydrogenase_activity
0000_all_organisms	415|415	GO:0008948	A	39	156	146508	1175297	-3.473660723	0.2	1.804	GO:8948_oxaloacetate_decarboxylase_activity
0000_all_organisms	415|415	GO:0008953	A	0	72	146547	1175381	-3.342944147	0	0	GO:8953_penicillin_amidase_activity
0000_all_organisms	415|415	GO:0008955	A	0	549	146547	1174904	-27.73282827	0	0	GO:8955_peptidoglycan_glycosyltransferase_activity
0000_all_organisms	415|415	GO:0008961	A	4	252	146543	1175201	-8.179142011	0.016	0.141	GO:8961_phosphatidylglycerol-prolipoprotein_diacylglyceryl_transferase_activity
0000_all_organisms	415|415	GO:0008963	A	7	743	146540	1174710	-27.94692156	0.009	0.084	GO:8963_phospho-N-acetylmuramoyl-pentapeptide-transferase_activity
0000_all_organisms	415|415	GO:0008964	A	0	220	146547	1175233	-11.05354773	0	0	GO:8964_phosphoenolpyruvate_carboxylase_activity
0000_all_organisms	415|415	GO:0008965	A	27	425	146520	1175028	-3.527243551	0.06	0.539	GO:8965_phosphoenolpyruvate-protein_phosphotransferase_activity
0000_all_organisms	415|415	GO:0008966	A	2	349	146545	1175104	-14.65757732	0.006	0.051	GO:8966_phosphoglucosamine_mutase_activity
0000_all_organisms	415|415	GO:0008967	A	34	1364	146513	1174089	-33.35556141	0.024	0.219	GO:8967_phosphoglycolate_phosphatase_activity
0000_all_organisms	415|415	GO:0008972	A	11	365	146536	1175088	-8.072629637	0.029	0.264	GO:8972_phosphomethylpyrimidine_kinase_activity
0000_all_organisms	415|415	GO:0008973	A	3	151	146544	1175302	-4.521433504	0.019	0.176	GO:8973_phosphopentomutase_activity
0000_all_organisms	415|415	GO:0008976	A	1	272	146546	1175181	-12.20204036	0.004	0.033	GO:8976_polyphosphate_kinase_activity
0000_all_organisms	415|415	GO:0008977	A	1	232	146546	1175221	-10.09582563	0.004	0.039	GO:8977_prephenate_dehydrogenase_activity
0000_all_organisms	415|415	GO:0008983	A	0	178	146547	1175275	-8.913640169	0	0	GO:8983_protein-glutamate_O-methyltransferase_activity
0000_all_organisms	415|415	GO:0008984	A	7	518	146540	1174935	-17.52870829	0.013	0.12	GO:8984_protein-glutamate_methylesterase_activity
0000_all_organisms	415|415	GO:0008986	A	2	223	146545	1175230	-8.494850022	0.009	0.08	GO:8986_pyruvate__water_dikinase_activity
0000_all_organisms	415|415	GO:0008987	A	7	287	146540	1175166	-7.400116928	0.024	0.215	GO:8987_quinolinate_synthetase_A_activity
0000_all_organisms	415|415	GO:0008988	A	0	78	146547	1175375	-3.721246399	0	0	GO:8988_rRNA_(adenine-N6-)-methyltransferase_activity
0000_all_organisms	415|415	GO:0008990	A	0	111	146547	1175342	-5.310691141	0	0	GO:8990_rRNA_(guanine-N2-)-methyltransferase_activity
0000_all_organisms	415|415	GO:0008998	A	0	206	146547	1175247	-10.34103516	0	0	GO:8998_ribonucleoside-triphosphate_reductase_activity
0000_all_organisms	415|415	GO:0009001	A	23	368	146524	1175085	-3.294136288	0.059	0.531	GO:9001_serine_O-acetyltransferase_activity
0000_all_organisms	415|415	GO:0009002	A	8	825	146539	1174628	-30.7721133	0.01	0.087	GO:9002_serine-type_D-Ala-D-Ala_carboxypeptidase_activity
0000_all_organisms	415|415	GO:0009007	A	26	658	146521	1174795	-11.102923	0.038	0.343	GO:9007_site-specific_DNA-methyltransferase_(adenine-specific)_activity
0000_all_organisms	415|415	GO:0009008	A	38	921	146509	1174532	-14.58838029	0.04	0.357	GO:9008_DNA-methyltransferase_activity
0000_all_organisms	415|415	GO:0009009	A	1	162	146546	1175291	-6.621602099	0.006	0.055	GO:9009_site-specific_recombinase_activity
0000_all_organisms	415|415	GO:0009011	A	1	242	146546	1175211	-10.627088	0.004	0.037	GO:9011_starch_synthase_activity
0000_all_organisms	415|415	GO:0009013	A	4	293	146543	1175160	-9.958607315	0.013	0.121	GO:9013_succinate-semialdehyde_dehydrogenase_[NAD(P)+]_activity
0000_all_organisms	415|415	GO:0009014	A	2	334	146545	1175119	-13.97469413	0.006	0.054	GO:9014_succinyl-diaminopimelate_desuccinylase_activity
0000_all_organisms	415|415	GO:0009015	A	0	68	146547	1175385	-3.171340103	0	0	GO:9015_N-succinylarginine_dihydrolase_activity
0000_all_organisms	415|415	GO:0009019	A	4	408	146543	1175045	-15.2487209	0.01	0.088	GO:9019_tRNA_(guanine-N1-)-methyltransferase_activity
0000_all_organisms	415|415	GO:0009021	A	1	228	146546	1175225	-9.931814138	0.004	0.039	GO:9021_tRNA_(uracil-5-)-methyltransferase_activity
0000_all_organisms	415|415	GO:0009027	A	1	120	146546	1175333	-4.769551079	0.008	0.075	GO:9027_tartrate_dehydrogenase_activity
0000_all_organisms	415|415	GO:0009029	A	2	235	146545	1175218	-9.201349355	0.008	0.076	GO:9029_tetraacyldisaccharide_4'-kinase_activity
0000_all_organisms	415|415	GO:0009030	A	2	272	146545	1175181	-10.8827287	0.007	0.066	GO:9030_thiamin_phosphate_kinase_activity
0000_all_organisms	415|415	GO:0009032	A	0	123	146547	1175330	-6.058488567	0	0	GO:9032_thymidine_phosphorylase_activity
0000_all_organisms	415|415	GO:0009035	A	6	268	146541	1175185	-7.37675071	0.022	0.198	GO:9035_Type_I_site-specific_deoxyribonuclease_activity
0000_all_organisms	415|415	GO:0009037	A	1	162	146546	1175291	-6.621602099	0.006	0.055	GO:9037_tyrosine-based_site-specific_recombinase_activity
0000_all_organisms	415|415	GO:0009039	A	122	359	146425	1175094	-17.71669877	0.254	2.289	GO:9039_urease_activity
0000_all_organisms	415|415	GO:0009041	A	22	385	146525	1175068	-4.006123085	0.054	0.488	GO:9041_uridylate_kinase_activity
0000_all_organisms	415|415	GO:0009060	A	1048	3261	145499	1172192	-131.3936186	0.243	2.203	GO:9060_aerobic_respiration
0000_all_organisms	415|415	GO:0009064	A	498	10118	146049	1165335	-121.1636759	0.047	0.421	GO:9064_glutamine_family_amino_acid_metabolic_process
0000_all_organisms	415|415	GO:0009065	A	35	878	146512	1174575	-14.53017798	0.038	0.346	GO:9065_glutamine_family_amino_acid_catabolic_process
0000_all_organisms	415|415	GO:0009066	A	256	6659	146291	1168794	-110.3187588	0.037	0.333	GO:9066_aspartate_family_amino_acid_metabolic_process
0000_all_organisms	415|415	GO:0009067	A	198	5926	146349	1169527	-113.3477537	0.032	0.291	GO:9067_aspartate_family_amino_acid_biosynthetic_process
0000_all_organisms	415|415	GO:0009070	A	120	2604	146427	1172849	-34.77469072	0.044	0.397	GO:9070_serine_family_amino_acid_biosynthetic_process
0000_all_organisms	415|415	GO:0009071	A	267	1057	146280	1174396	-21.01278077	0.202	1.821	GO:9071_serine_family_amino_acid_catabolic_process
0000_all_organisms	415|415	GO:0009072	A	256	6203	146291	1169250	-94.69036983	0.04	0.356	GO:9072_aromatic_amino_acid_family_metabolic_process
0000_all_organisms	415|415	GO:0009073	A	236	5393	146311	1170060	-76.5214335	0.042	0.377	GO:9073_aromatic_amino_acid_family_biosynthetic_process
0000_all_organisms	415|415	GO:0009074	A	4	378	146543	1175075	-13.92445304	0.01	0.094	GO:9074_aromatic_amino_acid_family_catabolic_process
0000_all_organisms	415|415	GO:0009075	A	267	4269	146280	1171184	-33.09745322	0.059	0.53	GO:9075_histidine_family_amino_acid_metabolic_process
0000_all_organisms	415|415	GO:0009076	A	260	3563	146287	1171890	-18.58335949	0.068	0.613	GO:9076_histidine_family_amino_acid_biosynthetic_process
0000_all_organisms	415|415	GO:0009077	A	5	573	146542	1174880	-21.93181414	0.009	0.078	GO:9077_histidine_family_amino_acid_catabolic_process
0000_all_organisms	415|415	GO:0009079	A	84	130	146463	1175323	-25.78515615	0.393	3.542	GO:9079_pyruvate_family_amino_acid_biosynthetic_process
0000_all_organisms	415|415	GO:0009080	A	0	71	146547	1175382	-3.359518563	0	0	GO:9080_pyruvate_family_amino_acid_catabolic_process
0000_all_organisms	415|415	GO:0009084	A	301	5285	146246	1170168	-49.48811664	0.054	0.485	GO:9084_glutamine_family_amino_acid_biosynthetic_process
0000_all_organisms	415|415	GO:0009085	A	89	2326	146458	1173127	-39.12033079	0.037	0.332	GO:9085_lysine_biosynthetic_process
0000_all_organisms	415|415	GO:0009086	A	86	2326	146461	1173127	-40.5543958	0.036	0.321	GO:9086_methionine_biosynthetic_process
0000_all_organisms	415|415	GO:0009088	A	37	1196	146510	1174257	-24.93181414	0.03	0.271	GO:9088_threonine_biosynthetic_process
0000_all_organisms	415|415	GO:0009089	A	87	2189	146460	1173264	-35.39147397	0.038	0.344	GO:9089_lysine_biosynthetic_process_via_diaminopimelate
0000_all_organisms	415|415	GO:0009092	A	3	133	146544	1175320	-3.73754891	0.022	0.199	GO:9092_homoserine_metabolic_process
0000_all_organisms	415|415	GO:0009094	A	10	379	146537	1175074	-9.168770306	0.026	0.232	GO:9094_L-phenylalanine_biosynthetic_process
0000_all_organisms	415|415	GO:0009095	A	14	721	146533	1174732	-20.68193667	0.019	0.172	GO:9095_aromatic_amino_acid_family_biosynthetic_process__prephenate_pathway
0000_all_organisms	415|415	GO:0009098	A	95	1497	146452	1173956	-11.66554625	0.06	0.538	GO:9098_leucine_biosynthetic_process
0000_all_organisms	415|415	GO:0009099	A	144	414	146403	1175039	-21.48945499	0.258	2.329	GO:9099_valine_biosynthetic_process
0000_all_organisms	415|415	GO:0009100	A	0	477	146547	1174976	-23.98296666	0	0	GO:9100_glycoprotein_metabolic_process
0000_all_organisms	415|415	GO:0009101	A	0	477	146547	1174976	-23.98296666	0	0	GO:9101_glycoprotein_biosynthetic_process
0000_all_organisms	415|415	GO:0009102	A	20	1284	146527	1174169	-40.51855737	0.015	0.138	GO:9102_biotin_biosynthetic_process
0000_all_organisms	415|415	GO:0009103	A	284	5591	146263	1169862	-63.8827287	0.048	0.435	GO:9103_lipopolysaccharide_biosynthetic_process
0000_all_organisms	415|415	GO:0009105	A	28	617	146519	1174836	-8.764471553	0.043	0.391	GO:9105_lipoic_acid_biosynthetic_process
0000_all_organisms	415|415	GO:0009106	A	28	617	146519	1174836	-8.764471553	0.043	0.391	GO:9106_lipoate_metabolic_process
0000_all_organisms	415|415	GO:0009107	A	28	617	146519	1174836	-8.764471553	0.043	0.391	GO:9107_lipoate_biosynthetic_process
0000_all_organisms	415|415	GO:0009108	A	672	13879	145875	1161574	-170.446117	0.046	0.414	GO:9108_coenzyme_biosynthetic_process
0000_all_organisms	415|415	GO:0009109	A	961	2909	145586	1172544	-126.4236586	0.248	2.248	GO:9109_coenzyme_catabolic_process
0000_all_organisms	415|415	GO:0009110	A	622	15534	145925	1159919	-245.79588	0.038	0.345	GO:9110_vitamin_biosynthetic_process
0000_all_organisms	415|415	GO:0009112	A	221	4087	146326	1171366	-42.23284413	0.051	0.462	GO:9112_nucleobase_metabolic_process
0000_all_organisms	415|415	GO:0009113	A	7	989	146540	1174464	-39.57024772	0.007	0.063	GO:9113_purine_base_biosynthetic_process
0000_all_organisms	415|415	GO:0009123	A	284	4812	146263	1170641	-42.00217692	0.056	0.502	GO:9123_nucleoside_monophosphate_metabolic_process
0000_all_organisms	415|415	GO:0009124	A	284	4812	146263	1170641	-42.00217692	0.056	0.502	GO:9124_nucleoside_monophosphate_biosynthetic_process
0000_all_organisms	415|415	GO:0009126	A	215	3605	146332	1171848	-30.95860731	0.056	0.507	GO:9126_purine_nucleoside_monophosphate_metabolic_process
0000_all_organisms	415|415	GO:0009127	A	215	3605	146332	1171848	-30.95860731	0.056	0.507	GO:9127_purine_nucleoside_monophosphate_biosynthetic_process
0000_all_organisms	415|415	GO:0009129	A	19	868	146528	1174585	-23.28567024	0.021	0.193	GO:9129_pyrimidine_nucleoside_monophosphate_metabolic_process
0000_all_organisms	415|415	GO:0009130	A	19	868	146528	1174585	-23.28567024	0.021	0.193	GO:9130_pyrimidine_nucleoside_monophosphate_biosynthetic_process
0000_all_organisms	415|415	GO:0009141	A	2013	3444	144534	1172009	-300	0.369	3.36	GO:9141_nucleoside_triphosphate_metabolic_process
0000_all_organisms	415|415	GO:0009142	A	1926	2836	144621	1172617	-300	0.404	3.684	GO:9142_nucleoside_triphosphate_biosynthetic_process
0000_all_organisms	415|415	GO:0009144	A	1888	2560	144659	1172893	-300	0.424	3.866	GO:9144_purine_nucleoside_triphosphate_metabolic_process
0000_all_organisms	415|415	GO:0009145	A	1857	2237	144690	1173216	-300	0.454	4.132	GO:9145_purine_nucleoside_triphosphate_biosynthetic_process
0000_all_organisms	415|415	GO:0009147	A	374	1005	146173	1174448	-60.01682493	0.271	2.45	GO:9147_pyrimidine_nucleoside_triphosphate_metabolic_process
0000_all_organisms	415|415	GO:0009150	A	2109	6396	144438	1169057	-276.1745739	0.248	2.255	GO:9150_purine_ribonucleotide_metabolic_process
0000_all_organisms	415|415	GO:0009152	A	2078	6073	144469	1169380	-289.3205721	0.255	2.318	GO:9152_purine_ribonucleotide_biosynthetic_process
0000_all_organisms	415|415	GO:0009156	A	268	4387	146279	1171066	-35.7235382	0.058	0.518	GO:9156_ribonucleoside_monophosphate_biosynthetic_process
0000_all_organisms	415|415	GO:0009157	A	16	425	146531	1175028	-7.681936665	0.036	0.327	GO:9157_deoxyribonucleoside_monophosphate_biosynthetic_process
0000_all_organisms	415|415	GO:0009161	A	268	4387	146279	1171066	-35.7235382	0.058	0.518	GO:9161_ribonucleoside_monophosphate_metabolic_process
0000_all_organisms	415|415	GO:0009162	A	16	425	146531	1175028	-7.681936665	0.036	0.327	GO:9162_deoxyribonucleoside_monophosphate_metabolic_process
0000_all_organisms	415|415	GO:0009163	A	61	1176	146486	1174277	-13.4710833	0.049	0.445	GO:9163_nucleoside_biosynthetic_process
0000_all_organisms	415|415	GO:0009166	A	67	955	146480	1174498	-6.019542108	0.066	0.591	GO:9166_nucleotide_catabolic_process
0000_all_organisms	415|415	GO:0009167	A	215	3605	146332	1171848	-30.95860731	0.056	0.507	GO:9167_purine_ribonucleoside_monophosphate_metabolic_process
0000_all_organisms	415|415	GO:0009168	A	215	3605	146332	1171848	-30.95860731	0.056	0.507	GO:9168_purine_ribonucleoside_monophosphate_biosynthetic_process
0000_all_organisms	415|415	GO:0009173	A	3	443	146544	1175010	-17.9788107	0.007	0.061	GO:9173_pyrimidine_ribonucleoside_monophosphate_metabolic_process
0000_all_organisms	415|415	GO:0009174	A	3	443	146544	1175010	-17.9788107	0.007	0.061	GO:9174_pyrimidine_ribonucleoside_monophosphate_biosynthetic_process
0000_all_organisms	415|415	GO:0009176	A	16	425	146531	1175028	-7.681936665	0.036	0.327	GO:9176_pyrimidine_deoxyribonucleoside_monophosphate_metabolic_process
0000_all_organisms	415|415	GO:0009177	A	16	425	146531	1175028	-7.681936665	0.036	0.327	GO:9177_pyrimidine_deoxyribonucleoside_monophosphate_biosynthetic_process
0000_all_organisms	415|415	GO:0009187	A	20	1166	146527	1174287	-35.25727487	0.017	0.152	GO:9187_cyclic_nucleotide_metabolic_process
0000_all_organisms	415|415	GO:0009190	A	20	1137	146527	1174316	-33.99567863	0.017	0.156	GO:9190_cyclic_nucleotide_biosynthetic_process
0000_all_organisms	415|415	GO:0009199	A	1888	2560	144659	1172893	-300	0.424	3.866	GO:9199_ribonucleoside_triphosphate_metabolic_process
0000_all_organisms	415|415	GO:0009201	A	1857	2237	144690	1173216	-300	0.454	4.132	GO:9201_ribonucleoside_triphosphate_biosynthetic_process
0000_all_organisms	415|415	GO:0009205	A	1888	2560	144659	1172893	-300	0.424	3.866	GO:9205_purine_ribonucleoside_triphosphate_metabolic_process
0000_all_organisms	415|415	GO:0009206	A	1857	2237	144690	1173216	-300	0.454	4.132	GO:9206_purine_ribonucleoside_triphosphate_biosynthetic_process
0000_all_organisms	415|415	GO:0009208	A	249	121	146298	1175332	-143.8696662	0.673	6.08	GO:9208_pyrimidine_ribonucleoside_triphosphate_metabolic_process
0000_all_organisms	415|415	GO:0009209	A	249	121	146298	1175332	-143.8696662	0.673	6.08	GO:9209_pyrimidine_ribonucleoside_triphosphate_biosynthetic_process
0000_all_organisms	415|415	GO:0009218	A	285	714	146262	1174739	-50.54060751	0.285	2.577	GO:9218_pyrimidine_ribonucleotide_metabolic_process
0000_all_organisms	415|415	GO:0009220	A	285	714	146262	1174739	-50.54060751	0.285	2.577	GO:9220_pyrimidine_ribonucleotide_biosynthetic_process
0000_all_organisms	415|415	GO:0009225	A	66	2105	146481	1173348	-43.02548831	0.03	0.274	GO:9225_nucleotide-sugar_metabolic_process
0000_all_organisms	415|415	GO:0009228	A	55	2746	146492	1172707	-76.15058059	0.02	0.177	GO:9228_thiamin_biosynthetic_process
0000_all_organisms	415|415	GO:0009229	A	5	149	146542	1175304	-3.140861703	0.032	0.293	GO:9229_thiamin_diphosphate_biosynthetic_process
0000_all_organisms	415|415	GO:0009233	A	26	741	146521	1174712	-14.05305673	0.034	0.306	GO:9233_menaquinone_metabolic_process
0000_all_organisms	415|415	GO:0009234	A	26	741	146521	1174712	-14.05305673	0.034	0.306	GO:9234_menaquinone_biosynthetic_process
0000_all_organisms	415|415	GO:0009235	A	195	5514	146352	1169939	-99.91721463	0.034	0.307	GO:9235_cobalamin_metabolic_process
0000_all_organisms	415|415	GO:0009236	A	195	5514	146352	1169939	-99.91721463	0.034	0.307	GO:9236_cobalamin_biosynthetic_process
0000_all_organisms	415|415	GO:0009237	A	2	331	146545	1175122	-13.80134291	0.006	0.054	GO:9237_siderophore_metabolic_process
0000_all_organisms	415|415	GO:0009238	A	1	133	146546	1175320	-5.261219442	0.007	0.067	GO:9238_enterobactin_metabolic_process
0000_all_organisms	415|415	GO:0009239	A	1	133	146546	1175320	-5.261219442	0.007	0.067	GO:9239_enterobactin_biosynthetic_process
0000_all_organisms	415|415	GO:0009240	A	17	339	146530	1175114	-4.360513511	0.048	0.431	GO:9240_isopentenyl_diphosphate_biosynthetic_process
0000_all_organisms	415|415	GO:0009244	A	23	637	146524	1174816	-11.7235382	0.035	0.314	GO:9244_lipopolysaccharide_core_region_biosynthetic_process
0000_all_organisms	415|415	GO:0009249	A	11	569	146536	1174884	-16.3400838	0.019	0.171	GO:9249_protein_lipoylation
0000_all_organisms	415|415	GO:0009250	A	4	981	146543	1174472	-42.90657831	0.004	0.037	GO:9250_glucan_biosynthetic_process
0000_all_organisms	415|415	GO:0009251	A	5	269	146542	1175184	-7.962573502	0.018	0.165	GO:9251_glucan_catabolic_process
0000_all_organisms	415|415	GO:0009252	A	38	6765	146509	1168688	-281.1830962	0.006	0.05	GO:9252_peptidoglycan_biosynthetic_process
0000_all_organisms	415|415	GO:0009253	A	67	1647	146480	1173806	-26.05305673	0.039	0.352	GO:9253_peptidoglycan_catabolic_process
0000_all_organisms	415|415	GO:0009254	A	9	444	146538	1175009	-12.65560773	0.02	0.179	GO:9254_peptidoglycan_turnover
0000_all_organisms	415|415	GO:0009255	A	1	129	146546	1175324	-5.096910013	0.008	0.069	GO:9255_Entner-Doudoroff_pathway
0000_all_organisms	415|415	GO:0009259	A	2195	7328	144352	1168125	-241.8013429	0.23	2.096	GO:9259_ribonucleotide_metabolic_process
0000_all_organisms	415|415	GO:0009260	A	2164	7005	144383	1168448	-252.5850267	0.236	2.146	GO:9260_ribonucleotide_biosynthetic_process
0000_all_organisms	415|415	GO:0009266	A	35	603	146512	1174850	-5.8569852	0.055	0.495	GO:9266_response_to_temperature_stimulus
0000_all_organisms	415|415	GO:0009267	A	16	285	146531	1175168	-3.187755303	0.053	0.479	GO:9267_cellular_response_to_starvation
0000_all_organisms	415|415	GO:0009268	A	15	0	146532	1175453	-14.32882716	1	9.022	GO:9268_response_to_pH
0000_all_organisms	415|415	GO:0009273	A	57	7990	146490	1167463	-300	0.007	0.064	GO:9273_peptidoglycan-based_cell_wall_biogenesis
0000_all_organisms	415|415	GO:0009274	A	295	7897	146252	1167556	-134.9829667	0.036	0.323	GO:9274_peptidoglycan-based_cell_wall
0000_all_organisms	415|415	GO:0009276	A	285	6751	146262	1168702	-100.1226287	0.041	0.364	GO:9276_Gram-negative-bacterium-type_cell_wall
0000_all_organisms	415|415	GO:0009289	A	195	618	146352	1174835	-24.48545225	0.24	2.165	GO:9289_fimbrium
0000_all_organisms	415|415	GO:0009291	A	13	410	146534	1175043	-8.647817482	0.031	0.277	GO:9291_unidirectional_conjugation
0000_all_organisms	415|415	GO:0009292	A	21	1063	146526	1174390	-30.05502409	0.019	0.175	GO:9292_genetic_transfer
0000_all_organisms	415|415	GO:0009294	A	8	653	146539	1174800	-22.627088	0.012	0.109	GO:9294_DNA_mediated_transformation
0000_all_organisms	415|415	GO:0009295	A	2	115	146545	1175338	-3.528708289	0.017	0.154	GO:9295_nucleoid
0000_all_organisms	415|415	GO:0009297	A	6	263	146541	1175190	-7.059483515	0.022	0.201	GO:9297_pilus_biogenesis
0000_all_organisms	415|415	GO:0009307	A	27	636	146520	1174817	-9.91721463	0.041	0.367	GO:9307_DNA_restriction-modification_system
0000_all_organisms	415|415	GO:0009308	A	2738	50935	143809	1124518	-300	0.051	0.45	GO:9308_cellular_amine_metabolic_process
0000_all_organisms	415|415	GO:0009309	A	1664	27525	144883	1147928	-227.8696662	0.057	0.509	GO:9309_amine_biosynthetic_process
0000_all_organisms	415|415	GO:0009311	A	23	645	146524	1174808	-11.99139983	0.034	0.31	GO:9311_oligosaccharide_metabolic_process
0000_all_organisms	415|415	GO:0009312	A	23	645	146524	1174808	-11.99139983	0.034	0.31	GO:9312_oligosaccharide_biosynthetic_process
0000_all_organisms	415|415	GO:0009314	A	12	14	146535	1175439	-5.131355562	0.462	4.164	GO:9314_response_to_radiation
0000_all_organisms	415|415	GO:0009317	A	208	862	146339	1174591	-14.82390874	0.194	1.755	GO:9317_acetyl-CoA_carboxylase_complex
0000_all_organisms	415|415	GO:0009318	A	123	467	146424	1174986	-11.14569396	0.208	1.881	GO:9318_exodeoxyribonuclease_VII_complex
0000_all_organisms	415|415	GO:0009325	A	16	465	146531	1174988	-9.025028006	0.033	0.3	GO:9325_nitrate_reductase_complex
0000_all_organisms	415|415	GO:0009326	A	13	546	146534	1174907	-14.07987667	0.023	0.21	GO:9326_formate_dehydrogenase_complex
0000_all_organisms	415|415	GO:0009331	A	8	912	146539	1174541	-34.77989191	0.009	0.078	GO:9331_glycerol-3-phosphate_dehydrogenase_complex
0000_all_organisms	415|415	GO:0009338	A	0	269	146547	1175184	-13.54515514	0	0	GO:9338_exodeoxyribonuclease_V_complex
0000_all_organisms	415|415	GO:0009341	A	0	162	146547	1175291	-8.019542108	0	0	GO:9341_beta-galactosidase_complex
0000_all_organisms	415|415	GO:0009346	A	13	389	146534	1175064	-7.950781977	0.032	0.292	GO:9346_citrate_lyase_complex
0000_all_organisms	415|415	GO:0009349	A	149	233	146398	1175220	-44.57675413	0.39	3.521	GO:9349_riboflavin_synthase_complex
0000_all_organisms	415|415	GO:0009358	A	1	268	146546	1175185	-11.81530857	0.004	0.034	GO:9358_polyphosphate_kinase_complex
0000_all_organisms	415|415	GO:0009360	A	3	841	146544	1174612	-37.44129143	0.004	0.032	GO:9360_DNA_polymerase_III_complex
0000_all_organisms	415|415	GO:0009376	A	0	266	146547	1175187	-13.36653154	0	0	GO:9376_HslUV_protease_complex
0000_all_organisms	415|415	GO:0009378	A	43	755	146504	1174698	-7.573488739	0.054	0.486	GO:9378_four-way_junction_helicase_activity
0000_all_organisms	415|415	GO:0009380	A	0	1285	146547	1174168	-65.3205721	0	0	GO:9380_excinuclease_repair_complex
0000_all_organisms	415|415	GO:0009381	A	0	1285	146547	1174168	-65.3205721	0	0	GO:9381_excinuclease_ABC_activity
0000_all_organisms	415|415	GO:0009382	A	11	311	146536	1175142	-6.102922997	0.034	0.308	GO:9382_imidazoleglycerol-phosphate_synthase_complex
0000_all_organisms	415|415	GO:0009396	A	119	2950	146428	1172503	-46.60554832	0.039	0.349	GO:9396_folic_acid_and_derivative_biosynthetic_process
0000_all_organisms	415|415	GO:0009399	A	333	891	146214	1174562	-53.88941029	0.272	2.458	GO:9399_nitrogen_fixation
0000_all_organisms	415|415	GO:0009401	A	897	3576	145650	1171877	-67.49894074	0.201	1.814	GO:9401_phosphoenolpyruvate-dependent_sugar_phosphotransferase_system
0000_all_organisms	415|415	GO:0009408	A	35	603	146512	1174850	-5.8569852	0.055	0.495	GO:9408_response_to_heat
0000_all_organisms	415|415	GO:0009410	A	5	348	146542	1175105	-11.49485002	0.014	0.128	GO:9410_response_to_xenobiotic_stimulus
0000_all_organisms	415|415	GO:0009416	A	12	14	146535	1175439	-5.131355562	0.462	4.164	GO:9416_response_to_light_stimulus
0000_all_organisms	415|415	GO:0009420	A	249	372	146298	1175081	-76.67778071	0.401	3.622	GO:9420_flagellin-based_flagellum_filament
0000_all_organisms	415|415	GO:0009424	A	3	625	146544	1174828	-26.91364017	0.005	0.043	GO:9424_flagellin-based_flagellum_hook
0000_all_organisms	415|415	GO:0009426	A	34	547	146513	1174906	-4.679853714	0.059	0.528	GO:9426_flagellin-based_flagellum_basal_body__distal_rod
0000_all_organisms	415|415	GO:0009428	A	2	191	146545	1175262	-6.978810701	0.01	0.093	GO:9428_flagellin-based_flagellum_basal_body__distal_rod__P_ring
0000_all_organisms	415|415	GO:0009431	A	6	238	146541	1175215	-5.987162775	0.025	0.222	GO:9431_flagellin-based_flagellum_basal_body__MS_ring
0000_all_organisms	415|415	GO:0009432	A	139	3318	146408	1172135	-50.01457353	0.04	0.362	GO:9432_SOS_response
0000_all_organisms	415|415	GO:0009435	A	39	1859	146508	1173594	-50.39040559	0.021	0.185	GO:9435_NAD_biosynthetic_process
0000_all_organisms	415|415	GO:0009451	A	140	6907	146407	1168546	-189.4571746	0.02	0.178	GO:9451_RNA_modification
0000_all_organisms	415|415	GO:0009496	A	15	12	146532	1175441	-7.659555885	0.556	5.012	GO:9496_plastoquinol-plastocyanin_reductase_activity
0000_all_organisms	415|415	GO:0009503	A	121	64	146426	1175389	-68.23507702	0.654	5.904	GO:9503_thylakoid_light-harvesting_complex
0000_all_organisms	415|415	GO:0009507	A	202	279	146345	1175174	-66.47886192	0.42	3.792	GO:9507_chloroplast
0000_all_organisms	415|415	GO:0009521	A	252	332	146295	1175121	-85.70774393	0.432	3.898	GO:9521_photosystem
0000_all_organisms	415|415	GO:0009522	A	93	58	146454	1175395	-49.27164622	0.616	5.559	GO:9522_photosystem_I
0000_all_organisms	415|415	GO:0009523	A	148	253	146399	1175200	-40.91364017	0.369	3.332	GO:9523_photosystem_II
0000_all_organisms	415|415	GO:0009532	A	64	106	146483	1175347	-18.75202673	0.376	3.397	GO:9532_plastid_stroma
0000_all_organisms	415|415	GO:0009534	A	121	64	146426	1175389	-68.23507702	0.654	5.904	GO:9534_chloroplast_thylakoid
0000_all_organisms	415|415	GO:0009535	A	121	64	146426	1175389	-68.23507702	0.654	5.904	GO:9535_chloroplast_thylakoid_membrane
0000_all_organisms	415|415	GO:0009536	A	281	430	146266	1175023	-84.65757732	0.395	3.57	GO:9536_plastid
0000_all_organisms	415|415	GO:0009538	A	33	24	146514	1175429	-16.83268267	0.579	5.224	GO:9538_photosystem_I_reaction_center
0000_all_organisms	415|415	GO:0009539	A	18	6	146529	1175447	-12.35457773	0.75	6.766	GO:9539_photosystem_II_reaction_center
0000_all_organisms	415|415	GO:0009570	A	64	106	146483	1175347	-18.75202673	0.376	3.397	GO:9570_chloroplast_stroma
0000_all_organisms	415|415	GO:0009573	A	64	106	146483	1175347	-18.75202673	0.376	3.397	GO:9573_chloroplast_ribulose_bisphosphate_carboxylase_complex
0000_all_organisms	415|415	GO:0009579	A	462	445	146085	1175008	-192.8096683	0.509	4.606	GO:9579_thylakoid
0000_all_organisms	415|415	GO:0009581	A	12	14	146535	1175439	-5.131355562	0.462	4.164	GO:9581_detection_of_external_stimulus
0000_all_organisms	415|415	GO:0009582	A	12	14	146535	1175439	-5.131355562	0.462	4.164	GO:9582_detection_of_abiotic_stimulus
0000_all_organisms	415|415	GO:0009583	A	12	14	146535	1175439	-5.131355562	0.462	4.164	GO:9583_detection_of_light_stimulus
0000_all_organisms	415|415	GO:0009595	A	15	11	146532	1175442	-7.962573502	0.577	5.205	GO:9595_detection_of_biotic_stimulus
0000_all_organisms	415|415	GO:0009597	A	15	11	146532	1175442	-7.962573502	0.577	5.205	GO:9597_detection_of_virus
0000_all_organisms	415|415	GO:0009605	A	551	10975	145996	1164478	-127.4056074	0.048	0.429	GO:9605_response_to_external_stimulus
0000_all_organisms	415|415	GO:0009611	A	13	18	146534	1175435	-4.946921557	0.419	3.783	GO:9611_response_to_wounding
0000_all_organisms	415|415	GO:0009615	A	15	11	146532	1175442	-7.962573502	0.577	5.205	GO:9615_response_to_virus
0000_all_organisms	415|415	GO:0009635	A	48	18	146499	1175435	-30.91721463	0.727	6.563	GO:9635_response_to_herbicide
0000_all_organisms	415|415	GO:0009636	A	136	640	146411	1174813	-7.057495894	0.175	1.582	GO:9636_response_to_toxin
0000_all_organisms	415|415	GO:0009654	A	33	36	146514	1175417	-13.57675413	0.478	4.315	GO:9654_oxygen_evolving_complex
0000_all_organisms	415|415	GO:0009712	A	12	687	146535	1174766	-20.72815839	0.017	0.155	GO:9712_catechol_metabolic_process
0000_all_organisms	415|415	GO:0009767	A	140	78	146407	1175375	-77.21395879	0.642	5.798	GO:9767_photosynthetic_electron_transport_chain
0000_all_organisms	415|415	GO:0009772	A	94	42	146453	1175411	-56.54363397	0.691	6.238	GO:9772_photosynthetic_electron_transport_in_photosystem_II
0000_all_organisms	415|415	GO:0009775	A	16	2	146531	1175451	-13.19517932	0.889	8.019	GO:9775_photosynthetic_electron_transport_in_cytochrome_b6/f
0000_all_organisms	415|415	GO:0009842	A	158	154	146389	1175299	-66.19314197	0.506	4.572	GO:9842_cyanelle
0000_all_organisms	415|415	GO:0009843	A	158	154	146389	1175299	-66.19314197	0.506	4.572	GO:9843_cyanelle_thylakoid
0000_all_organisms	415|415	GO:0009847	A	21	581	146526	1174872	-10.72584215	0.035	0.315	GO:9847_spore_germination
0000_all_organisms	415|415	GO:0009853	A	14	2	146533	1175451	-11.38933984	0.875	7.894	GO:9853_photorespiration
0000_all_organisms	415|415	GO:0009881	A	4	142	146543	1175311	-3.492144128	0.027	0.247	GO:9881_photoreceptor_activity
0000_all_organisms	415|415	GO:0009975	A	16	599	146531	1174854	-14.16877031	0.026	0.235	GO:9975_cyclase_activity
0000_all_organisms	415|415	GO:0009982	A	40	2953	146507	1172500	-97.6716204	0.013	0.12	GO:9982_pseudouridine_synthase_activity
0000_all_organisms	415|415	GO:0009986	A	211	909	146336	1174544	-13.64975198	0.188	1.7	GO:9986_cell_surface
0000_all_organisms	415|415	GO:0009991	A	159	3863	146388	1171590	-59.45345734	0.04	0.356	GO:9991_response_to_extracellular_stimulus
0000_all_organisms	415|415	GO:0010033	A	0	259	146547	1175194	-13.01055018	0	0	GO:10033_response_to_organic_substance
0000_all_organisms	415|415	GO:0010035	A	169	588	146378	1174865	-18.03432803	0.223	2.015	GO:10035_response_to_inorganic_substance
0000_all_organisms	415|415	GO:0010038	A	143	486	146404	1174967	-15.99567863	0.227	2.052	GO:10038_response_to_metal_ion
0000_all_organisms	415|415	GO:0010109	A	19	17	146528	1175436	-9.035269079	0.528	4.762	GO:10109_regulation_of_photosynthesis
0000_all_organisms	415|415	GO:0010124	A	3	177	146544	1175276	-5.63638802	0.017	0.15	GO:10124_phenylacetate_catabolic_process
0000_all_organisms	415|415	GO:0010382	A	168	2124	146379	1173329	-8.732828272	0.073	0.661	GO:10382_cell_wall_metabolic_process
0000_all_organisms	415|415	GO:0010383	A	10	275	146537	1175178	-5.162411562	0.035	0.316	GO:10383_cell_wall_polysaccharide_metabolic_process
0000_all_organisms	415|415	GO:0010410	A	10	275	146537	1175178	-5.162411562	0.035	0.316	GO:10410_hemicellulose_metabolic_process
0000_all_organisms	415|415	GO:0010447	A	15	0	146532	1175453	-14.32882716	1	9.022	GO:10447_response_to_acidity
0000_all_organisms	415|415	GO:0010608	A	502	945	146045	1174508	-123.8326827	0.347	3.137	GO:10608_posttranscriptional_regulation_of_gene_expression
0000_all_organisms	415|415	GO:0012505	A	20	327	146527	1175126	-3.088309841	0.058	0.52	GO:12505_endomembrane_system
0000_all_organisms	415|415	GO:0015009	A	0	79	146547	1175374	-3.70333481	0	0	GO:15009_corrin_metabolic_process
0000_all_organisms	415|415	GO:0015035	A	1002	1652	145545	1173801	-279.9829667	0.378	3.422	GO:15035_protein_disulfide_oxidoreductase_activity
0000_all_organisms	415|415	GO:0015036	A	1011	1989	145536	1173464	-237.1372725	0.337	3.054	GO:15036_disulfide_oxidoreductase_activity
0000_all_organisms	415|415	GO:0015037	A	1	169	146546	1175284	-6.966576245	0.006	0.053	GO:15037_peptide_disulfide_oxidoreductase_activity
0000_all_organisms	415|415	GO:0015038	A	1	169	146546	1175284	-6.966576245	0.006	0.053	GO:15038_glutathione_disulfide_oxidoreductase_activity
0000_all_organisms	415|415	GO:0015074	A	263	8809	146284	1166644	-185.8794261	0.029	0.26	GO:15074_DNA_integration
0000_all_organisms	415|415	GO:0015077	A	2141	6120	144406	1169333	-300	0.259	2.358	GO:15077_monovalent_inorganic_cation_transmembrane_transporter_activity
0000_all_organisms	415|415	GO:0015078	A	2099	5138	144448	1170315	-300	0.29	2.64	GO:15078_hydrogen_ion_transmembrane_transporter_activity
0000_all_organisms	415|415	GO:0015079	A	7	674	146540	1174779	-24.58502665	0.01	0.093	GO:15079_potassium_ion_transmembrane_transporter_activity
0000_all_organisms	415|415	GO:0015082	A	156	4782	146391	1170671	-93.69464863	0.032	0.284	GO:15082_di-__tri-valent_inorganic_cation_transmembrane_transporter_activity
0000_all_organisms	415|415	GO:0015087	A	23	789	146524	1174664	-17.47625353	0.028	0.255	GO:15087_cobalt_ion_transmembrane_transporter_activity
0000_all_organisms	415|415	GO:0015091	A	0	87	146547	1175366	-4.266000713	0	0	GO:15091_ferric_iron_transmembrane_transporter_activity
0000_all_organisms	415|415	GO:0015093	A	0	265	146547	1175188	-13.14327111	0	0	GO:15093_ferrous_iron_transmembrane_transporter_activity
0000_all_organisms	415|415	GO:0015095	A	2	324	146545	1175129	-13.45842076	0.006	0.055	GO:15095_magnesium_ion_transmembrane_transporter_activity
0000_all_organisms	415|415	GO:0015097	A	39	117	146508	1175336	-5.966576245	0.25	2.256	GO:15097_mercury_ion_transmembrane_transporter_activity
0000_all_organisms	415|415	GO:0015098	A	41	853	146506	1174600	-11.07675598	0.046	0.414	GO:15098_molybdate_ion_transmembrane_transporter_activity
0000_all_organisms	415|415	GO:0015103	A	264	4870	146283	1170583	-49.93181414	0.051	0.463	GO:15103_inorganic_anion_transmembrane_transporter_activity
0000_all_organisms	415|415	GO:0015105	A	7	339	146540	1175114	-9.536107011	0.02	0.182	GO:15105_arsenite_transmembrane_transporter_activity
0000_all_organisms	415|415	GO:0015109	A	8	368	146539	1175085	-10.17717835	0.021	0.192	GO:15109_chromate_transmembrane_transporter_activity
0000_all_organisms	415|415	GO:0015116	A	26	1171	146521	1174282	-30.95860731	0.022	0.196	GO:15116_sulfate_transmembrane_transporter_activity
0000_all_organisms	415|415	GO:0015125	A	17	461	146530	1174992	-8.453457337	0.036	0.321	GO:15125_bile_acid_transmembrane_transporter_activity
0000_all_organisms	415|415	GO:0015128	A	10	282	146537	1175171	-5.442492798	0.034	0.309	GO:15128_gluconate_transmembrane_transporter_activity
0000_all_organisms	415|415	GO:0015129	A	10	213	146537	1175240	-3.075204004	0.045	0.404	GO:15129_lactate_transmembrane_transporter_activity
0000_all_organisms	415|415	GO:0015137	A	8	654	146539	1174799	-22.82102305	0.012	0.109	GO:15137_citrate_transmembrane_transporter_activity
0000_all_organisms	415|415	GO:0015142	A	8	654	146539	1174799	-22.82102305	0.012	0.109	GO:15142_tricarboxylic_acid_transmembrane_transporter_activity
0000_all_organisms	415|415	GO:0015145	A	29	635	146518	1174818	-9.019996628	0.044	0.394	GO:15145_monosaccharide_transmembrane_transporter_activity
0000_all_organisms	415|415	GO:0015146	A	0	78	146547	1175375	-3.721246399	0	0	GO:15146_pentose_transmembrane_transporter_activity
0000_all_organisms	415|415	GO:0015159	A	15	458	146532	1174995	-9.372634143	0.032	0.286	GO:15159_polysaccharide_transmembrane_transporter_activity
0000_all_organisms	415|415	GO:0015171	A	21	3175	146526	1172278	-128.0731433	0.007	0.059	GO:15171_amino_acid_transmembrane_transporter_activity
0000_all_organisms	415|415	GO:0015172	A	0	113	146547	1175340	-5.517126416	0	0	GO:15172_acidic_amino_acid_transmembrane_transporter_activity
0000_all_organisms	415|415	GO:0015175	A	0	133	146547	1175320	-6.596879479	0	0	GO:15175_neutral_amino_acid_transmembrane_transporter_activity
0000_all_organisms	415|415	GO:0015179	A	0	290	146547	1175163	-14.61083392	0	0	GO:15179_L-amino_acid_transmembrane_transporter_activity
0000_all_organisms	415|415	GO:0015193	A	0	133	146547	1175320	-6.596879479	0	0	GO:15193_L-proline_transmembrane_transporter_activity
0000_all_organisms	415|415	GO:0015197	A	18	1506	146529	1173947	-52.21183163	0.012	0.106	GO:15197_peptide_transporter_activity
0000_all_organisms	415|415	GO:0015198	A	2	132	146545	1175321	-4.356547324	0.015	0.135	GO:15198_oligopeptide_transporter_activity
0000_all_organisms	415|415	GO:0015203	A	9	403	146538	1175050	-10.78251606	0.022	0.197	GO:15203_polyamine_transmembrane_transporter_activity
0000_all_organisms	415|415	GO:0015205	A	3	285	146544	1175168	-10.56383735	0.01	0.094	GO:15205_nucleobase_transmembrane_transporter_activity
0000_all_organisms	415|415	GO:0015232	A	11	814	146536	1174639	-27.20760831	0.013	0.12	GO:15232_heme_transporter_activity
0000_all_organisms	415|415	GO:0015235	A	1	531	146546	1174922	-25.14874165	0.002	0.017	GO:15235_cobalamin_transporter_activity
0000_all_organisms	415|415	GO:0015238	A	11	3009	146536	1172444	-133.2097148	0.004	0.033	GO:15238_drug_transporter_activity
0000_all_organisms	415|415	GO:0015288	A	127	275	146420	1175178	-27.69464863	0.316	2.852	GO:15288_porin_activity
0000_all_organisms	415|415	GO:0015291	A	1111	14285	145436	1161168	-58.92811799	0.072	0.648	GO:15291_secondary_active_transmembrane_transporter_activity
0000_all_organisms	415|415	GO:0015296	A	16	1099	146531	1174354	-35.67985371	0.014	0.129	GO:15296_anion:cation_symporter_activity
0000_all_organisms	415|415	GO:0015297	A	86	5091	146461	1170362	-153.316953	0.017	0.149	GO:15297_antiporter_activity
0000_all_organisms	415|415	GO:0015298	A	76	3663	146471	1171790	-99.36754271	0.02	0.183	GO:15298_solute:cation_antiporter_activity
0000_all_organisms	415|415	GO:0015299	A	76	3663	146471	1171790	-99.36754271	0.02	0.183	GO:15299_solute:hydrogen_antiporter_activity
0000_all_organisms	415|415	GO:0015300	A	79	3727	146468	1171726	-99.98296666	0.021	0.187	GO:15300_solute:solute_antiporter_activity
0000_all_organisms	415|415	GO:0015307	A	9	1784	146538	1173669	-75.74714697	0.005	0.045	GO:15307_drug:hydrogen_antiporter_activity
0000_all_organisms	415|415	GO:0015321	A	0	183	146547	1175270	-9.088842391	0	0	GO:15321_sodium-dependent_phosphate_transmembrane_transporter_activity
0000_all_organisms	415|415	GO:0015343	A	3	1016	146544	1174437	-46.13966199	0.003	0.027	GO:15343_siderophore-iron_transmembrane_transporter_activity
0000_all_organisms	415|415	GO:0015370	A	76	2582	146471	1172871	-55.45593196	0.029	0.258	GO:15370_solute:sodium_symporter_activity
0000_all_organisms	415|415	GO:0015385	A	10	434	146537	1175019	-11.4225082	0.023	0.203	GO:15385_sodium:hydrogen_antiporter_activity
0000_all_organisms	415|415	GO:0015407	A	13	455	146534	1174998	-10.36552273	0.028	0.251	GO:15407_monosaccharide-transporting_ATPase_activity
0000_all_organisms	415|415	GO:0015408	A	0	87	146547	1175366	-4.266000713	0	0	GO:15408_ferric-transporting_ATPase_activity
0000_all_organisms	415|415	GO:0015412	A	38	535	146509	1174918	-3.400116928	0.066	0.598	GO:15412_molybdate_transmembrane-transporting_ATPase_activity
0000_all_organisms	415|415	GO:0015416	A	2	154	146545	1175299	-5.338187314	0.013	0.116	GO:15416_phosphonate_transmembrane-transporting_ATPase_activity
0000_all_organisms	415|415	GO:0015417	A	3	379	146544	1175074	-14.92445304	0.008	0.071	GO:15417_polyamine-transporting_ATPase_activity
0000_all_organisms	415|415	GO:0015419	A	23	638	146524	1174815	-11.8728952	0.035	0.314	GO:15419_sulfate_transmembrane-transporting_ATPase_activity
0000_all_organisms	415|415	GO:0015420	A	1	498	146546	1174955	-23.38090667	0.002	0.018	GO:15420_cobalamin-transporting_ATPase_activity
0000_all_organisms	415|415	GO:0015424	A	1	321	146546	1175132	-14.64206515	0.003	0.028	GO:15424_amino_acid-transporting_ATPase_activity
0000_all_organisms	415|415	GO:0015439	A	1	181	146546	1175272	-7.690369833	0.005	0.05	GO:15439_heme-transporting_ATPase_activity
0000_all_organisms	415|415	GO:0015444	A	0	124	146547	1175329	-6.048176965	0	0	GO:15444_magnesium-importing_ATPase_activity
0000_all_organisms	415|415	GO:0015501	A	0	113	146547	1175340	-5.517126416	0	0	GO:15501_glutamate:sodium_symporter_activity
0000_all_organisms	415|415	GO:0015520	A	9	1784	146538	1173669	-75.74714697	0.005	0.045	GO:15520_tetracycline:hydrogen_antiporter_activity
0000_all_organisms	415|415	GO:0015563	A	3	355	146544	1175098	-13.72584215	0.008	0.076	GO:15563_uptake_transmembrane_transporter_activity
0000_all_organisms	415|415	GO:0015605	A	2	154	146545	1175299	-5.338187314	0.013	0.116	GO:15605_organophosphate_ester_transmembrane_transporter_activity
0000_all_organisms	415|415	GO:0015608	A	13	468	146534	1174985	-10.95860731	0.027	0.244	GO:15608_carbohydrate-importing_ATPase_activity
0000_all_organisms	415|415	GO:0015633	A	1	96	146546	1175357	-3.573488739	0.01	0.093	GO:15633_zinc_transporting_ATPase_activity
0000_all_organisms	415|415	GO:0015645	A	1	293	146546	1175160	-13.24718357	0.003	0.031	GO:15645_fatty-acid_ligase_activity
0000_all_organisms	415|415	GO:0015658	A	3	186	146544	1175267	-5.946921557	0.016	0.143	GO:15658_branched-chain_aliphatic_amino_acid_transmembrane_transporter_activity
0000_all_organisms	415|415	GO:0015666	A	12	375	146535	1175078	-7.8569852	0.031	0.28	GO:15666_restriction_endodeoxyribonuclease_activity
0000_all_organisms	415|415	GO:0015672	A	1997	9234	144550	1166219	-98.18842499	0.178	1.612	GO:15672_monovalent_inorganic_cation_transport
0000_all_organisms	415|415	GO:0015684	A	0	265	146547	1175188	-13.14327111	0	0	GO:15684_ferrous_iron_transport
0000_all_organisms	415|415	GO:0015689	A	19	756	146528	1174697	-18.59345982	0.025	0.221	GO:15689_molybdate_ion_transport
0000_all_organisms	415|415	GO:0015693	A	2	322	146545	1175131	-13.26520017	0.006	0.056	GO:15693_magnesium_ion_transport
0000_all_organisms	415|415	GO:0015694	A	39	117	146508	1175336	-5.966576245	0.25	2.256	GO:15694_mercury_ion_transport
0000_all_organisms	415|415	GO:0015698	A	276	5102	146271	1170351	-52.58502665	0.051	0.462	GO:15698_inorganic_anion_transport
0000_all_organisms	415|415	GO:0015703	A	8	368	146539	1175085	-10.17717835	0.021	0.192	GO:15703_chromate_transport
0000_all_organisms	415|415	GO:0015711	A	43	840	146504	1174613	-10.04143612	0.049	0.439	GO:15711_organic_anion_transport
0000_all_organisms	415|415	GO:0015716	A	42	785	146505	1174668	-8.769551079	0.051	0.458	GO:15716_phosphonate_transport
0000_all_organisms	415|415	GO:0015718	A	20	506	146527	1174947	-8.630784143	0.038	0.343	GO:15718_monocarboxylic_acid_transport
0000_all_organisms	415|415	GO:0015725	A	10	244	146537	1175209	-4.097453221	0.039	0.355	GO:15725_gluconate_transport
0000_all_organisms	415|415	GO:0015727	A	10	213	146537	1175240	-3.075204004	0.045	0.404	GO:15727_lactate_transport
0000_all_organisms	415|415	GO:0015746	A	8	654	146539	1174799	-22.82102305	0.012	0.109	GO:15746_citrate_transport
0000_all_organisms	415|415	GO:0015750	A	0	78	146547	1175375	-3.721246399	0	0	GO:15750_pentose_transport
0000_all_organisms	415|415	GO:0015757	A	0	69	146547	1175384	-3.149966742	0	0	GO:15757_galactose_transport
0000_all_organisms	415|415	GO:0015768	A	30	102	146517	1175351	-3.89279003	0.227	2.05	GO:15768_maltose_transport
0000_all_organisms	415|415	GO:0015774	A	15	530	146532	1174923	-12.07417243	0.028	0.248	GO:15774_polysaccharide_transport
0000_all_organisms	415|415	GO:0015797	A	15	4	146532	1175449	-10.93181414	0.789	7.122	GO:15797_mannitol_transport
0000_all_organisms	415|415	GO:0015800	A	0	113	146547	1175340	-5.517126416	0	0	GO:15800_acidic_amino_acid_transport
0000_all_organisms	415|415	GO:0015803	A	3	186	146544	1175267	-5.946921557	0.016	0.143	GO:15803_branched-chain_aliphatic_amino_acid_transport
0000_all_organisms	415|415	GO:0015804	A	0	133	146547	1175320	-6.596879479	0	0	GO:15804_neutral_amino_acid_transport
0000_all_organisms	415|415	GO:0015813	A	0	113	146547	1175340	-5.517126416	0	0	GO:15813_L-glutamate_transport
0000_all_organisms	415|415	GO:0015821	A	1	256	146546	1175197	-11.32330639	0.004	0.035	GO:15821_methionine_transport
0000_all_organisms	415|415	GO:0015824	A	0	133	146547	1175320	-6.596879479	0	0	GO:15824_proline_transport
0000_all_organisms	415|415	GO:0015833	A	36	2538	146511	1172915	-82.48148606	0.014	0.126	GO:15833_peptide_transport
0000_all_organisms	415|415	GO:0015837	A	172	5629	146375	1169824	-116.6556077	0.03	0.267	GO:15837_amine_transport
0000_all_organisms	415|415	GO:0015846	A	9	395	146538	1175058	-10.4867824	0.022	0.201	GO:15846_polyamine_transport
0000_all_organisms	415|415	GO:0015849	A	226	7611	146321	1167842	-161.3545777	0.029	0.259	GO:15849_organic_acid_transport
0000_all_organisms	415|415	GO:0015886	A	10	688	146537	1174765	-22.4424928	0.014	0.129	GO:15886_heme_transport
0000_all_organisms	415|415	GO:0015889	A	0	75	146547	1175378	-3.53313238	0	0	GO:15889_cobalamin_transport
0000_all_organisms	415|415	GO:0015891	A	2	869	146545	1174584	-40.36051351	0.002	0.021	GO:15891_siderophore_transport
0000_all_organisms	415|415	GO:0015893	A	11	3002	146536	1172451	-132.8632794	0.004	0.033	GO:15893_drug_transport
0000_all_organisms	415|415	GO:0015904	A	9	1784	146538	1173669	-75.74714697	0.005	0.045	GO:15904_tetracycline_transport
0000_all_organisms	415|415	GO:0015922	A	0	275	146547	1175178	-13.69036983	0	0	GO:15922_aspartate_oxidase_activity
0000_all_organisms	415|415	GO:0015923	A	2	204	146545	1175249	-7.673664139	0.01	0.088	GO:15923_mannosidase_activity
0000_all_organisms	415|415	GO:0015925	A	1	347	146546	1175106	-15.86012091	0.003	0.026	GO:15925_galactosidase_activity
0000_all_organisms	415|415	GO:0015926	A	11	766	146536	1174687	-25.11861534	0.014	0.128	GO:15926_glucosidase_activity
0000_all_organisms	415|415	GO:0015927	A	0	131	146547	1175322	-6.40560745	0	0	GO:15927_trehalase_activity
0000_all_organisms	415|415	GO:0015929	A	0	336	146547	1175117	-16.91721463	0	0	GO:15929_hexosaminidase_activity
0000_all_organisms	415|415	GO:0015930	A	18	751	146529	1174702	-19.17587417	0.023	0.211	GO:15930_glutamate_synthase_activity
0000_all_organisms	415|415	GO:0015931	A	3	326	146544	1175127	-12.38933984	0.009	0.082	GO:15931_nucleobase__nucleoside__nucleotide_and_nucleic_acid_transport
0000_all_organisms	415|415	GO:0015935	A	1039	2235	145508	1173218	-220.537602	0.317	2.876	GO:15935_small_ribosomal_subunit
0000_all_organisms	415|415	GO:0015936	A	74	1377	146473	1174076	-14.79317412	0.051	0.46	GO:15936_coenzyme_A_metabolic_process
0000_all_organisms	415|415	GO:0015937	A	74	1291	146473	1174162	-12.38721614	0.054	0.489	GO:15937_coenzyme_A_biosynthetic_process
0000_all_organisms	415|415	GO:0015939	A	99	1507	146448	1173946	-10.83268267	0.062	0.556	GO:15939_pantothenate_metabolic_process
0000_all_organisms	415|415	GO:0015941	A	1	349	146546	1175104	-16.0390538	0.003	0.026	GO:15941_pantothenate_catabolic_process
0000_all_organisms	415|415	GO:0015942	A	2	146	146545	1175307	-5.016373713	0.014	0.122	GO:15942_formate_metabolic_process
0000_all_organisms	415|415	GO:0015969	A	12	654	146535	1174799	-19.31425826	0.018	0.162	GO:15969_guanosine_tetraphosphate_metabolic_process
0000_all_organisms	415|415	GO:0015977	A	73	338	146474	1175115	-4.262012674	0.178	1.603	GO:15977_carbon_utilization_by_fixation_of_carbon_dioxide
0000_all_organisms	415|415	GO:0015979	A	675	1364	145872	1174089	-154.0985417	0.331	2.996	GO:15979_photosynthesis
0000_all_organisms	415|415	GO:0015980	A	1083	5036	145464	1170417	-52.57348874	0.177	1.601	GO:15980_energy_derivation_by_oxidation_of_organic_compounds
0000_all_organisms	415|415	GO:0015985	A	1604	1935	144943	1173518	-300	0.453	4.123	GO:15985_energy_coupled_proton_transport__down_electrochemical_gradient
0000_all_organisms	415|415	GO:0015986	A	1604	1935	144943	1173518	-300	0.453	4.123	GO:15986_ATP_synthesis_coupled_proton_transport
0000_all_organisms	415|415	GO:0015992	A	1715	3259	144832	1172194	-300	0.345	3.135	GO:15992_proton_transport
0000_all_organisms	415|415	GO:0015994	A	55	903	146492	1174550	-7.899629455	0.057	0.518	GO:15994_chlorophyll_metabolic_process
0000_all_organisms	415|415	GO:0015995	A	55	900	146492	1174553	-7.795880017	0.058	0.519	GO:15995_chlorophyll_biosynthetic_process
0000_all_organisms	415|415	GO:0016020	A	11439	166117	135108	1009336	-300	0.064	0.546	GO:16020_membrane
0000_all_organisms	415|415	GO:0016021	A	7091	98487	139456	1076966	-300	0.067	0.586	GO:16021_integral_to_membrane
0000_all_organisms	415|415	GO:0016032	A	44	172	146503	1175281	-4.124938737	0.204	1.838	GO:16032_viral_reproduction
0000_all_organisms	415|415	GO:0016037	A	9	11	146538	1175442	-3.869666232	0.45	4.06	GO:16037_absorption_of_light
0000_all_organisms	415|415	GO:0016042	A	14	355	146533	1175098	-6.134896025	0.038	0.342	GO:16042_lipid_catabolic_process
0000_all_organisms	415|415	GO:0016044	A	21	683	146526	1174770	-14.46597389	0.03	0.269	GO:16044_membrane_organization
0000_all_organisms	415|415	GO:0016051	A	711	17929	145836	1157524	-287.051587	0.038	0.341	GO:16051_carbohydrate_biosynthetic_process
0000_all_organisms	415|415	GO:0016054	A	18	709	146529	1174744	-17.37365963	0.025	0.223	GO:16054_organic_acid_catabolic_process
0000_all_organisms	415|415	GO:0016064	A	11	13	146536	1175440	-4.71219827	0.458	4.135	GO:16064_immunoglobulin_mediated_immune_response
0000_all_organisms	415|415	GO:0016068	A	11	13	146536	1175440	-4.71219827	0.458	4.135	GO:16068_type_I_hypersensitivity
0000_all_organisms	415|415	GO:0016070	A	7148	103631	139399	1071822	-300	0.065	0.561	GO:16070_RNA_metabolic_process
0000_all_organisms	415|415	GO:0016072	A	176	3447	146371	1172006	-39.36653154	0.049	0.438	GO:16072_rRNA_metabolic_process
0000_all_organisms	415|415	GO:0016075	A	19	384	146528	1175069	-4.974694135	0.047	0.425	GO:16075_rRNA_catabolic_process
0000_all_organisms	415|415	GO:0016104	A	0	66	146547	1175387	-3.185086819	0	0	GO:16104_triterpenoid_biosynthetic_process
0000_all_organisms	415|415	GO:0016108	A	0	189	146547	1175264	-9.450996738	0	0	GO:16108_tetraterpenoid_metabolic_process
0000_all_organisms	415|415	GO:0016109	A	0	188	146547	1175265	-9.237321436	0	0	GO:16109_tetraterpenoid_biosynthetic_process
0000_all_organisms	415|415	GO:0016114	A	59	2221	146488	1173232	-51.70553377	0.026	0.233	GO:16114_terpenoid_biosynthetic_process
0000_all_organisms	415|415	GO:0016116	A	0	189	146547	1175264	-9.450996738	0	0	GO:16116_carotenoid_metabolic_process
0000_all_organisms	415|415	GO:0016117	A	0	188	146547	1175265	-9.237321436	0	0	GO:16117_carotenoid_biosynthetic_process
0000_all_organisms	415|415	GO:0016149	A	18	999	146529	1174454	-29.66354027	0.018	0.16	GO:16149_translation_release_factor_activity__codon_specific
0000_all_organisms	415|415	GO:0016153	A	4	173	146543	1175280	-4.701146924	0.023	0.204	GO:16153_urocanate_hydratase_activity
0000_all_organisms	415|415	GO:0016159	A	26	15	146521	1175438	-14.76955108	0.634	5.721	GO:16159_muconolactone_delta-isomerase_activity
0000_all_organisms	415|415	GO:0016163	A	88	335	146459	1175118	-8.189095719	0.208	1.877	GO:16163_nitrogenase_activity
0000_all_organisms	415|415	GO:0016168	A	53	56	146494	1175397	-21.75202673	0.486	4.388	GO:16168_chlorophyll_binding
0000_all_organisms	415|415	GO:0016208	A	8	323	146539	1175130	-8.185752404	0.024	0.218	GO:16208_AMP_binding
0000_all_organisms	415|415	GO:0016209	A	850	3704	145697	1171749	-50.45967053	0.187	1.688	GO:16209_antioxidant_activity
0000_all_organisms	415|415	GO:0016211	A	209	1000	146338	1174453	-9.835647144	0.173	1.56	GO:16211_ammonia_ligase_activity
0000_all_organisms	415|415	GO:0016226	A	560	1294	145987	1174159	-109.4814861	0.302	2.731	GO:16226_iron-sulfur_cluster_assembly
0000_all_organisms	415|415	GO:0016229	A	1	121	146546	1175332	-4.764471553	0.008	0.074	GO:16229_steroid_dehydrogenase_activity
0000_all_organisms	415|415	GO:0016259	A	18	340	146529	1175113	-4.023650021	0.05	0.454	GO:16259_selenocysteine_metabolic_process
0000_all_organisms	415|415	GO:0016260	A	18	340	146529	1175113	-4.023650021	0.05	0.454	GO:16260_selenocysteine_biosynthetic_process
0000_all_organisms	415|415	GO:0016289	A	12	287	146535	1175166	-4.732828272	0.04	0.362	GO:16289_CoA_hydrolase_activity
0000_all_organisms	415|415	GO:0016291	A	2	221	146545	1175232	-8.524328812	0.009	0.081	GO:16291_acyl-CoA_thioesterase_activity
0000_all_organisms	415|415	GO:0016298	A	7	746	146540	1174707	-28.11350927	0.009	0.084	GO:16298_lipase_activity
0000_all_organisms	415|415	GO:0016300	A	5	404	146542	1175049	-14.12726117	0.012	0.11	GO:16300_tRNA_(uracil)_methyltransferase_activity
0000_all_organisms	415|415	GO:0016301	A	1691	37967	144856	1137486	-300	0.043	0.377	GO:16301_kinase_activity
0000_all_organisms	415|415	GO:0016337	A	3	118	146544	1175335	-3.12090412	0.025	0.224	GO:16337_cell-cell_adhesion
0000_all_organisms	415|415	GO:0016405	A	296	935	146251	1174518	-36.86012091	0.24	2.172	GO:16405_CoA-ligase_activity
0000_all_organisms	415|415	GO:0016407	A	814	10541	145733	1164912	-44.65364703	0.072	0.645	GO:16407_acetyltransferase_activity
0000_all_organisms	415|415	GO:0016410	A	651	9234	145896	1166219	-52.25258819	0.066	0.592	GO:16410_N-acyltransferase_activity
0000_all_organisms	415|415	GO:0016411	A	10	407	146537	1175046	-10.3757179	0.024	0.216	GO:16411_acylglycerol_O-acyltransferase_activity
0000_all_organisms	415|415	GO:0016412	A	23	368	146524	1175085	-3.294136288	0.059	0.531	GO:16412_serine_O-acyltransferase_activity
0000_all_organisms	415|415	GO:0016413	A	30	739	146517	1174714	-12.04914854	0.039	0.352	GO:16413_O-acetyltransferase_activity
0000_all_organisms	415|415	GO:0016418	A	55	250	146492	1175203	-3.477555766	0.18	1.627	GO:16418_S-acetyltransferase_activity
0000_all_organisms	415|415	GO:0016419	A	18	378	146529	1175075	-5.214670165	0.045	0.41	GO:16419_S-malonyltransferase_activity
0000_all_organisms	415|415	GO:0016420	A	18	378	146529	1175075	-5.214670165	0.045	0.41	GO:16420_malonyltransferase_activity
0000_all_organisms	415|415	GO:0016423	A	22	836	146525	1174617	-19.89619628	0.026	0.231	GO:16423_tRNA_(guanine)_methyltransferase_activity
0000_all_organisms	415|415	GO:0016433	A	11	547	146536	1174906	-15.4100504	0.02	0.178	GO:16433_rRNA_(adenine)_methyltransferase_activity
0000_all_organisms	415|415	GO:0016435	A	1	165	146546	1175288	-6.806875402	0.006	0.054	GO:16435_rRNA_(guanine)_methyltransferase_activity
0000_all_organisms	415|415	GO:0016436	A	2	233	146545	1175220	-9.015472687	0.009	0.077	GO:16436_rRNA_(uridine)_methyltransferase_activity
0000_all_organisms	415|415	GO:0016437	A	1	150	146546	1175303	-6.13076828	0.007	0.06	GO:16437_tRNA_cytidylyltransferase_activity
0000_all_organisms	415|415	GO:0016458	A	5	358	146542	1175095	-11.99567863	0.014	0.124	GO:16458_gene_silencing
0000_all_organisms	415|415	GO:0016462	A	3559	63102	142988	1112351	-300	0.053	0.469	GO:16462_pyrophosphatase_activity
0000_all_organisms	415|415	GO:0016469	A	1666	2675	144881	1172778	-300	0.384	3.49	GO:16469_proton-transporting_two-sector_ATPase_complex
0000_all_organisms	415|415	GO:0016485	A	8	385	146539	1175068	-10.78515615	0.02	0.184	GO:16485_protein_processing
0000_all_organisms	415|415	GO:0016539	A	1	176	146546	1175277	-7.315154638	0.006	0.051	GO:16539_intein-mediated_protein_splicing
0000_all_organisms	415|415	GO:0016568	A	5	368	146542	1175085	-12.49079748	0.013	0.121	GO:16568_chromatin_modification
0000_all_organisms	415|415	GO:0016585	A	5	358	146542	1175095	-11.99567863	0.014	0.124	GO:16585_chromatin_remodeling_complex
0000_all_organisms	415|415	GO:0016597	A	218	3487	146329	1171966	-27.10846254	0.059	0.53	GO:16597_amino_acid_binding
0000_all_organisms	415|415	GO:0016598	A	3	135	146544	1175318	-3.725842151	0.022	0.196	GO:16598_protein_arginylation
0000_all_organisms	415|415	GO:0016610	A	80	172	146467	1175281	-17.94309515	0.317	2.865	GO:16610_nitrogenase_complex
0000_all_organisms	415|415	GO:0016612	A	79	171	146468	1175282	-17.59687948	0.316	2.852	GO:16612_molybdenum-iron_nitrogenase_complex
0000_all_organisms	415|415	GO:0016614	A	956	16032	145591	1159421	-136.02365	0.056	0.504	GO:16614_oxidoreductase_activity__acting_on_CH-OH_group_of_donors
0000_all_organisms	415|415	GO:0016615	A	155	775	146392	1174678	-6.455931956	0.167	1.504	GO:16615_malate_dehydrogenase_activity
0000_all_organisms	415|415	GO:0016616	A	923	13969	145624	1161484	-93.70333481	0.062	0.556	GO:16616_oxidoreductase_activity__acting_on_the_CH-OH_group_of_donors__NAD_or_NADP_as_acceptor
0000_all_organisms	415|415	GO:0016618	A	0	88	146547	1175365	-4.26520017	0	0	GO:16618_hydroxypyruvate_reductase_activity
0000_all_organisms	415|415	GO:0016620	A	373	4777	146174	1170676	-19.84771166	0.072	0.652	GO:16620_oxidoreductase_activity__acting_on_the_aldehyde_or_oxo_group_of_donors__NAD_or_NADP_as_acceptor
0000_all_organisms	415|415	GO:0016625	A	96	354	146451	1175099	-9.413412695	0.213	1.925	GO:16625_oxidoreductase_activity__acting_on_the_aldehyde_or_oxo_group_of_donors__iron-sulfur_protein_as_acceptor
0000_all_organisms	415|415	GO:0016627	A	552	9103	145995	1166350	-74.59516628	0.057	0.514	GO:16627_oxidoreductase_activity__acting_on_the_CH-CH_group_of_donors
0000_all_organisms	415|415	GO:0016628	A	69	1861	146478	1173592	-32.56224944	0.036	0.322	GO:16628_oxidoreductase_activity__acting_on_the_CH-CH_group_of_donors__NAD_or_NADP_as_acceptor
0000_all_organisms	415|415	GO:0016634	A	16	1519	146531	1173934	-54.83268267	0.01	0.094	GO:16634_oxidoreductase_activity__acting_on_the_CH-CH_group_of_donors__oxygen_as_acceptor
0000_all_organisms	415|415	GO:0016635	A	145	313	146402	1175140	-31.58838029	0.317	2.858	GO:16635_oxidoreductase_activity__acting_on_the_CH-CH_group_of_donors__quinone_or_related_compound_as_acceptor
0000_all_organisms	415|415	GO:0016638	A	103	2680	146444	1172773	-44.8569852	0.037	0.333	GO:16638_oxidoreductase_activity__acting_on_the_CH-NH2_group_of_donors
0000_all_organisms	415|415	GO:0016639	A	37	854	146510	1174599	-12.82390874	0.042	0.374	GO:16639_oxidoreductase_activity__acting_on_the_CH-NH2_group_of_donors__NAD_or_NADP_as_acceptor
0000_all_organisms	415|415	GO:0016641	A	14	641	146533	1174812	-17.28066871	0.021	0.193	GO:16641_oxidoreductase_activity__acting_on_the_CH-NH2_group_of_donors__oxygen_as_acceptor
0000_all_organisms	415|415	GO:0016642	A	7	387	146540	1175066	-11.55752023	0.018	0.16	GO:16642_oxidoreductase_activity__acting_on_the_CH-NH2_group_of_donors__disulfide_as_acceptor
0000_all_organisms	415|415	GO:0016645	A	196	2794	146351	1172659	-16.4710833	0.066	0.591	GO:16645_oxidoreductase_activity__acting_on_the_CH-NH_group_of_donors
0000_all_organisms	415|415	GO:0016646	A	137	2183	146410	1173270	-17.04817696	0.059	0.532	GO:16646_oxidoreductase_activity__acting_on_the_CH-NH_group_of_donors__NAD_or_NADP_as_acceptor
0000_all_organisms	415|415	GO:0016649	A	4	163	146543	1175290	-4.234331445	0.024	0.216	GO:16649_oxidoreductase_activity__acting_on_the_CH-NH_group_of_donors__quinone_or_similar_compound_as_acceptor
0000_all_organisms	415|415	GO:0016667	A	1339	4617	145208	1170836	-138.5086383	0.225	2.038	GO:16667_oxidoreductase_activity__acting_on_sulfur_group_of_donors
0000_all_organisms	415|415	GO:0016679	A	205	558	146342	1174895	-32.75448733	0.269	2.426	GO:16679_oxidoreductase_activity__acting_on_diphenols_and_related_substances_as_donors
0000_all_organisms	415|415	GO:0016681	A	130	300	146417	1175153	-26.29242982	0.302	2.729	GO:16681_oxidoreductase_activity__acting_on_diphenols_and_related_substances_as_donors__cytochrome_as_acceptor
0000_all_organisms	415|415	GO:0016682	A	75	258	146472	1175195	-8.614393726	0.225	2.032	GO:16682_oxidoreductase_activity__acting_on_diphenols_and_related_substances_as_donors__oxygen_as_acceptor
0000_all_organisms	415|415	GO:0016695	A	24	539	146523	1174914	-7.920818754	0.043	0.384	GO:16695_oxidoreductase_activity__acting_on_hydrogen_as_donor
0000_all_organisms	415|415	GO:0016699	A	23	503	146524	1174950	-7.181114585	0.044	0.394	GO:16699_oxidoreductase_activity__acting_on_hydrogen_as_donor__iron-sulfur_protein_as_acceptor
0000_all_organisms	415|415	GO:0016705	A	80	2499	146467	1172954	-50.06148027	0.031	0.279	GO:16705_oxidoreductase_activity__acting_on_paired_donors__with_incorporation_or_reduction_of_molecular_oxygen
0000_all_organisms	415|415	GO:0016706	A	11	482	146536	1174971	-12.82390874	0.022	0.201	GO:16706_oxidoreductase_activity__acting_on_paired_donors__with_incorporation_or_reduction_of_molecular_oxygen__2-oxoglutarate_as_one_donor__and_incorporation_of_one_atom_each_of_oxygen_into_both_donors
0000_all_organisms	415|415	GO:0016709	A	21	1081	146526	1174372	-30.83268267	0.019	0.172	GO:16709_oxidoreductase_activity__acting_on_paired_donors__with_incorporation_or_reduction_of_molecular_oxygen__NADH_or_NADPH_as_one_donor__and_incorporation_of_one_atom_of_oxygen
0000_all_organisms	415|415	GO:0016712	A	2	298	146545	1175155	-12.26280736	0.007	0.06	GO:16712_oxidoreductase_activity__acting_on_paired_donors__with_incorporation_or_reduction_of_molecular_oxygen__reduced_flavin_or_flavoprotein_as_one_donor__and_incorporation_of_one_atom_of_oxygen
0000_all_organisms	415|415	GO:0016714	A	0	84	146547	1175369	-4.086716098	0	0	GO:16714_oxidoreductase_activity__acting_on_paired_donors__with_incorporation_or_reduction_of_molecular_oxygen__reduced_pteridine_as_one_donor__and_incorporation_of_one_atom_of_oxygen
0000_all_organisms	415|415	GO:0016721	A	304	336	146243	1175117	-116.756962	0.475	4.292	GO:16721_oxidoreductase_activity__acting_on_superoxide_radicals_as_acceptor
0000_all_organisms	415|415	GO:0016724	A	12	21	146535	1175432	-3.88941029	0.364	3.281	GO:16724_oxidoreductase_activity__oxidizing_metal_ions__oxygen_as_acceptor
0000_all_organisms	415|415	GO:0016725	A	90	2038	146457	1173415	-28.9625735	0.042	0.381	GO:16725_oxidoreductase_activity__acting_on_CH_or_CH2_groups
0000_all_organisms	415|415	GO:0016726	A	18	628	146529	1174825	-14.1414628	0.028	0.251	GO:16726_oxidoreductase_activity__acting_on_CH_or_CH2_groups__NAD_or_NADP_as_acceptor
0000_all_organisms	415|415	GO:0016727	A	0	142	146547	1175311	-6.931814138	0	0	GO:16727_oxidoreductase_activity__acting_on_CH_or_CH2_groups__oxygen_as_acceptor
0000_all_organisms	415|415	GO:0016728	A	71	1371	146476	1174082	-15.65169514	0.049	0.444	GO:16728_oxidoreductase_activity__acting_on_CH_or_CH2_groups__disulfide_as_acceptor
0000_all_organisms	415|415	GO:0016732	A	88	335	146459	1175118	-8.189095719	0.208	1.877	GO:16732_oxidoreductase_activity__acting_on_iron-sulfur_proteins_as_donors__dinitrogen_as_acceptor
0000_all_organisms	415|415	GO:0016740	A	8122	159205	138425	1016248	-300	0.049	0.405	GO:16740_transferase_activity
0000_all_organisms	415|415	GO:0016741	A	877	26826	145670	1148627	-300	0.032	0.281	GO:16741_transferase_activity__transferring_one-carbon_groups
0000_all_organisms	415|415	GO:0016742	A	52	2062	146495	1173391	-49.82681373	0.025	0.222	GO:16742_hydroxymethyl-__formyl-_and_related_transferase_activity
0000_all_organisms	415|415	GO:0016743	A	43	807	146504	1174646	-9.008773924	0.051	0.456	GO:16743_carboxyl-_or_carbamoyltransferase_activity
0000_all_organisms	415|415	GO:0016746	A	1605	23081	144942	1152372	-135.4698003	0.065	0.582	GO:16746_transferase_activity__transferring_acyl_groups
0000_all_organisms	415|415	GO:0016747	A	1408	22098	145139	1153355	-162.1972263	0.06	0.536	GO:16747_transferase_activity__transferring_groups_other_than_amino-acyl_groups
0000_all_organisms	415|415	GO:0016748	A	146	720	146401	1174733	-6.384049948	0.169	1.521	GO:16748_succinyltransferase_activity
0000_all_organisms	415|415	GO:0016750	A	3	120	146544	1175333	-3.111820506	0.024	0.22	GO:16750_O-succinyltransferase_activity
0000_all_organisms	415|415	GO:0016751	A	97	238	146450	1175215	-18.42481216	0.29	2.613	GO:16751_S-succinyltransferase_activity
0000_all_organisms	415|415	GO:0016755	A	8	812	146539	1174641	-30.10072681	0.01	0.088	GO:16755_transferase_activity__transferring_amino-acyl_groups
0000_all_organisms	415|415	GO:0016757	A	577	11858	145970	1163595	-144.543634	0.046	0.416	GO:16757_transferase_activity__transferring_glycosyl_groups
0000_all_organisms	415|415	GO:0016758	A	46	3910	146501	1171543	-135.7423214	0.012	0.105	GO:16758_transferase_activity__transferring_hexosyl_groups
0000_all_organisms	415|415	GO:0016759	A	2	114	146545	1175339	-3.543633967	0.017	0.156	GO:16759_cellulose_synthase_activity
0000_all_organisms	415|415	GO:0016763	A	419	5721	146128	1169732	-29.11975822	0.068	0.615	GO:16763_transferase_activity__transferring_pentosyl_groups
0000_all_organisms	415|415	GO:0016765	A	443	8062	146104	1167391	-80.40450378	0.052	0.468	GO:16765_transferase_activity__transferring_alkyl_or_aryl_(other_than_methyl)_groups
0000_all_organisms	415|415	GO:0016769	A	181	9242	146366	1166211	-258.2700257	0.019	0.172	GO:16769_transferase_activity__transferring_nitrogenous_groups
0000_all_organisms	415|415	GO:0016772	A	3215	57659	143332	1117794	-300	0.053	0.465	GO:16772_transferase_activity__transferring_phosphorus-containing_groups
0000_all_organisms	415|415	GO:0016773	A	889	28253	145658	1147200	-300	0.031	0.271	GO:16773_phosphotransferase_activity__alcohol_group_as_acceptor
0000_all_organisms	415|415	GO:0016775	A	66	14747	146481	1160706	-300	0.004	0.04	GO:16775_phosphotransferase_activity__nitrogenous_group_as_acceptor
0000_all_organisms	415|415	GO:0016778	A	98	1256	146449	1174197	-5.653647026	0.072	0.653	GO:16778_diphosphotransferase_activity
0000_all_organisms	415|415	GO:0016779	A	1016	15698	145531	1159755	-110.838632	0.061	0.545	GO:16779_nucleotidyltransferase_activity
0000_all_organisms	415|415	GO:0016780	A	177	3042	146370	1172411	-27.58169871	0.055	0.495	GO:16780_phosphotransferase_activity__for_other_substituted_phosphate_groups
0000_all_organisms	415|415	GO:0016781	A	11	540	146536	1174913	-15.2823295	0.02	0.18	GO:16781_phosphotransferase_activity__paired_acceptors
0000_all_organisms	415|415	GO:0016785	A	1	161	146546	1175292	-6.642065153	0.006	0.056	GO:16785_transferase_activity__transferring_selenium-containing_groups
0000_all_organisms	415|415	GO:0016786	A	1	115	146546	1175338	-4.410050399	0.009	0.078	GO:16786_selenotransferase_activity
0000_all_organisms	415|415	GO:0016787	A	8903	170806	137644	1004647	-300	0.05	0.411	GO:16787_hydrolase_activity
0000_all_organisms	415|415	GO:0016788	A	1829	33151	144718	1142302	-300	0.052	0.465	GO:16788_hydrolase_activity__acting_on_ester_bonds
0000_all_organisms	415|415	GO:0016790	A	36	824	146511	1174629	-12.20134935	0.042	0.377	GO:16790_thiolester_hydrolase_activity
0000_all_organisms	415|415	GO:0016791	A	392	7197	146155	1168256	-72.96657624	0.052	0.465	GO:16791_phosphatase_activity
0000_all_organisms	415|415	GO:0016793	A	3	296	146544	1175157	-11.06348626	0.01	0.09	GO:16793_triphosphoric_monoester_hydrolase_activity
0000_all_organisms	415|415	GO:0016798	A	243	9663	146304	1165790	-232.1694113	0.025	0.22	GO:16798_hydrolase_activity__acting_on_glycosyl_bonds
0000_all_organisms	415|415	GO:0016799	A	57	1911	146490	1173542	-40.71669877	0.029	0.261	GO:16799_hydrolase_activity__hydrolyzing_N-glycosyl_compounds
0000_all_organisms	415|415	GO:0016802	A	57	181	146490	1175272	-7.709965389	0.239	2.161	GO:16802_trialkylsulfonium_hydrolase_activity
0000_all_organisms	415|415	GO:0016803	A	7	212	146540	1175241	-4.469800302	0.032	0.288	GO:16803_ether_hydrolase_activity
0000_all_organisms	415|415	GO:0016805	A	12	727	146535	1174726	-22.4698003	0.016	0.146	GO:16805_dipeptidase_activity
0000_all_organisms	415|415	GO:0016810	A	779	17484	145768	1157969	-242.0570004	0.043	0.381	GO:16810_hydrolase_activity__acting_on_carbon-nitrogen_(but_not_peptide)_bonds
0000_all_organisms	415|415	GO:0016811	A	420	7624	146127	1167829	-75.68613278	0.052	0.469	GO:16811_hydrolase_activity__acting_on_carbon-nitrogen_(but_not_peptide)_bonds__in_linear_amides
0000_all_organisms	415|415	GO:0016812	A	19	1337	146528	1174116	-43.63451202	0.014	0.126	GO:16812_hydrolase_activity__acting_on_carbon-nitrogen_(but_not_peptide)_bonds__in_cyclic_amides
0000_all_organisms	415|415	GO:0016813	A	18	1216	146529	1174237	-39.22402567	0.015	0.131	GO:16813_hydrolase_activity__acting_on_carbon-nitrogen_(but_not_peptide)_bonds__in_linear_amidines
0000_all_organisms	415|415	GO:0016814	A	280	3560	146267	1171893	-14.54975089	0.073	0.657	GO:16814_hydrolase_activity__acting_on_carbon-nitrogen_(but_not_peptide)_bonds__in_cyclic_amidines
0000_all_organisms	415|415	GO:0016817	A	3793	63839	142754	1111614	-300	0.056	0.493	GO:16817_hydrolase_activity__acting_on_acid_anhydrides
0000_all_organisms	415|415	GO:0016818	A	3668	63694	142879	1111759	-300	0.054	0.478	GO:16818_hydrolase_activity__acting_on_acid_anhydrides__in_phosphorus-containing_anhydrides
0000_all_organisms	415|415	GO:0016822	A	3	195	146544	1175258	-6.443697499	0.015	0.137	GO:16822_hydrolase_activity__acting_on_acid_carbon-carbon_bonds
0000_all_organisms	415|415	GO:0016823	A	3	195	146544	1175258	-6.443697499	0.015	0.137	GO:16823_hydrolase_activity__acting_on_acid_carbon-carbon_bonds__in_ketonic_substances
0000_all_organisms	415|415	GO:0016829	A	2645	35106	143902	1140347	-162.2388242	0.07	0.625	GO:16829_lyase_activity
0000_all_organisms	415|415	GO:0016832	A	357	1673	146190	1173780	-17.43889862	0.176	1.588	GO:16832_aldehyde-lyase_activity
0000_all_organisms	415|415	GO:0016833	A	141	2058	146406	1173395	-13.11520464	0.064	0.578	GO:16833_oxo-acid-lyase_activity
0000_all_organisms	415|415	GO:0016835	A	1060	13875	145487	1161578	-60.91009489	0.071	0.638	GO:16835_carbon-oxygen_lyase_activity
0000_all_organisms	415|415	GO:0016838	A	108	1564	146439	1173889	-9.866461092	0.065	0.582	GO:16838_carbon-oxygen_lyase_activity__acting_on_phosphates
0000_all_organisms	415|415	GO:0016840	A	78	2416	146469	1173037	-48.10182352	0.031	0.282	GO:16840_carbon-nitrogen_lyase_activity
0000_all_organisms	415|415	GO:0016841	A	38	1547	146509	1173906	-38.26121944	0.024	0.216	GO:16841_ammonia-lyase_activity
0000_all_organisms	415|415	GO:0016842	A	12	764	146535	1174689	-24.24412514	0.015	0.139	GO:16842_amidine-lyase_activity
0000_all_organisms	415|415	GO:0016847	A	12	1098	146535	1174355	-39.41907502	0.011	0.097	GO:16847_1-aminocyclopropane-1-carboxylate_synthase_activity
0000_all_organisms	415|415	GO:0016849	A	47	1472	146500	1173981	-29.87942607	0.031	0.279	GO:16849_phosphorus-oxygen_lyase_activity
0000_all_organisms	415|415	GO:0016851	A	14	493	146533	1174960	-11.30451832	0.028	0.249	GO:16851_magnesium_chelatase_activity
0000_all_organisms	415|415	GO:0016854	A	243	4171	146304	1171282	-37.51999306	0.055	0.496	GO:16854_racemase_and_epimerase_activity
0000_all_organisms	415|415	GO:0016855	A	21	1546	146526	1173907	-51.40450378	0.013	0.121	GO:16855_racemase_and_epimerase_activity__acting_on_amino_acids_and_derivatives
0000_all_organisms	415|415	GO:0016856	A	3	145	146544	1175308	-4.203425667	0.02	0.183	GO:16856_racemase_and_epimerase_activity__acting_on_hydroxy_acids_and_derivatives
0000_all_organisms	415|415	GO:0016857	A	180	2397	146367	1173056	-11.6716204	0.07	0.63	GO:16857_racemase_and_epimerase_activity__acting_on_carbohydrates_and_derivatives
0000_all_organisms	415|415	GO:0016859	A	868	1889	145679	1173564	-181.8794261	0.315	2.851	GO:16859_cis-trans_isomerase_activity
0000_all_organisms	415|415	GO:0016866	A	295	6833	146252	1168620	-98.59176003	0.041	0.372	GO:16866_intramolecular_transferase_activity
0000_all_organisms	415|415	GO:0016867	A	5	165	146542	1175288	-3.707743929	0.029	0.265	GO:16867_intramolecular_transferase_activity__transferring_acyl_groups
0000_all_organisms	415|415	GO:0016868	A	131	2097	146416	1173356	-16.56066731	0.059	0.53	GO:16868_intramolecular_transferase_activity__phosphotransferases
0000_all_organisms	415|415	GO:0016869	A	19	428	146528	1175025	-6.455931956	0.043	0.383	GO:16869_intramolecular_transferase_activity__transferring_amino_groups
0000_all_organisms	415|415	GO:0016874	A	1907	32836	144640	1142617	-296.1771784	0.055	0.488	GO:16874_ligase_activity
0000_all_organisms	415|415	GO:0016875	A	303	9628	146244	1165825	-194.2564902	0.031	0.274	GO:16875_ligase_activity__forming_carbon-oxygen_bonds
0000_all_organisms	415|415	GO:0016876	A	303	9628	146244	1165825	-194.2564902	0.031	0.274	GO:16876_ligase_activity__forming_aminoacyl-tRNA_and_related_compounds
0000_all_organisms	415|415	GO:0016878	A	299	1305	146248	1174148	-18.2915791	0.186	1.683	GO:16878_acid-thiol_ligase_activity
0000_all_organisms	415|415	GO:0016879	A	946	13940	145601	1161513	-87.28316228	0.064	0.571	GO:16879_ligase_activity__forming_carbon-nitrogen_bonds
0000_all_organisms	415|415	GO:0016881	A	65	4206	146482	1171247	-131.8041003	0.015	0.137	GO:16881_acid-amino_acid_ligase_activity
0000_all_organisms	415|415	GO:0016882	A	55	996	146492	1174457	-10.3419886	0.052	0.472	GO:16882_cyclo-ligase_activity
0000_all_organisms	415|415	GO:0016886	A	16	1008	146531	1174445	-31.66756154	0.016	0.141	GO:16886_ligase_activity__forming_phosphoric_ester_bonds
0000_all_organisms	415|415	GO:0016887	A	2232	41167	144315	1134286	-300	0.051	0.456	GO:16887_ATPase_activity
0000_all_organisms	415|415	GO:0016888	A	32	1231	146515	1174222	-29.27901426	0.025	0.228	GO:16888_endodeoxyribonuclease_activity__producing_5'-phosphomonoesters
0000_all_organisms	415|415	GO:0016898	A	2	223	146545	1175230	-8.494850022	0.009	0.08	GO:16898_oxidoreductase_activity__acting_on_the_CH-OH_group_of_donors__cytochrome_as_acceptor
0000_all_organisms	415|415	GO:0016899	A	1	241	146546	1175212	-10.63638802	0.004	0.037	GO:16899_oxidoreductase_activity__acting_on_the_CH-OH_group_of_donors__oxygen_as_acceptor
0000_all_organisms	415|415	GO:0016901	A	1	209	146546	1175244	-9.074687909	0.005	0.043	GO:16901_oxidoreductase_activity__acting_on_the_CH-OH_group_of_donors__quinone_or_similar_compound_as_acceptor
0000_all_organisms	415|415	GO:0016960	A	4	188	146543	1175265	-5.318758763	0.021	0.188	GO:16960_class_II_ribonucleotide_reductase_activity
0000_all_organisms	415|415	GO:0016979	A	13	370	146534	1175083	-7.099086932	0.034	0.306	GO:16979_lipoate-protein_ligase_activity
0000_all_organisms	415|415	GO:0016984	A	64	106	146483	1175347	-18.75202673	0.376	3.397	GO:16984_ribulose-bisphosphate_carboxylase_activity
0000_all_organisms	415|415	GO:0016986	A	330	4808	146217	1170645	-29.61798296	0.064	0.578	GO:16986_transcription_initiation_factor_activity
0000_all_organisms	415|415	GO:0016987	A	330	4808	146217	1170645	-29.61798296	0.064	0.578	GO:16987_sigma_factor_activity
0000_all_organisms	415|415	GO:0016992	A	13	351	146534	1175102	-6.419075024	0.036	0.322	GO:16992_lipoate_synthase_activity
0000_all_organisms	415|415	GO:0016993	A	5	165	146542	1175288	-3.707743929	0.029	0.265	GO:16993_precorrin-8X_methylmutase_activity
0000_all_organisms	415|415	GO:0016994	A	0	129	146547	1175324	-6.191114133	0	0	GO:16994_precorrin-6A_reductase_activity
0000_all_organisms	415|415	GO:0016999	A	290	1094	146257	1174359	-25.53461715	0.21	1.892	GO:16999_antibiotic_metabolic_process
0000_all_organisms	415|415	GO:0017000	A	287	735	146260	1174718	-49.45469288	0.281	2.536	GO:17000_antibiotic_biosynthetic_process
0000_all_organisms	415|415	GO:0017001	A	3	268	146544	1175185	-9.725842151	0.011	0.1	GO:17001_antibiotic_catabolic_process
0000_all_organisms	415|415	GO:0017003	A	39	131	146508	1175322	-4.924453039	0.229	2.07	GO:17003_protein-heme_linkage
0000_all_organisms	415|415	GO:0017004	A	88	1631	146459	1173822	-17.37161107	0.051	0.461	GO:17004_cytochrome_complex_assembly
0000_all_organisms	415|415	GO:0017006	A	39	131	146508	1175322	-4.924453039	0.229	2.07	GO:17006_protein-tetrapyrrole_linkage
0000_all_organisms	415|415	GO:0017038	A	5	609	146542	1174844	-23.60380065	0.008	0.073	GO:17038_protein_import
0000_all_organisms	415|415	GO:0017057	A	7	247	146540	1175206	-5.756961951	0.028	0.249	GO:17057_6-phosphogluconolactonase_activity
0000_all_organisms	415|415	GO:0017076	A	6398	132203	140149	1043250	-300	0.046	0.39	GO:17076_purine_nucleotide_binding
0000_all_organisms	415|415	GO:0017111	A	3174	61167	143373	1114286	-300	0.049	0.433	GO:17111_nucleoside-triphosphatase_activity
0000_all_organisms	415|415	GO:0017136	A	5	358	146542	1175095	-11.99567863	0.014	0.124	GO:17136_NAD-dependent_histone_deacetylase_activity
0000_all_organisms	415|415	GO:0017144	A	290	1094	146257	1174359	-25.53461715	0.21	1.892	GO:17144_drug_metabolic_process
0000_all_organisms	415|415	GO:0017150	A	8	659	146539	1174794	-22.97469413	0.012	0.108	GO:17150_tRNA_dihydrouridine_synthase_activity
0000_all_organisms	415|415	GO:0017153	A	16	1061	146531	1174392	-33.88605665	0.015	0.134	GO:17153_sodium:dicarboxylate_symporter_activity
0000_all_organisms	415|415	GO:0017168	A	0	141	146547	1175312	-6.946921557	0	0	GO:17168_5-oxoprolinase_(ATP-hydrolyzing)_activity
0000_all_organisms	415|415	GO:0017171	A	356	8103	146191	1167350	-114.1272612	0.042	0.378	GO:17171_serine_hydrolase_activity
0000_all_organisms	415|415	GO:0018065	A	11	569	146536	1174884	-16.3400838	0.019	0.171	GO:18065_protein-cofactor_linkage
0000_all_organisms	415|415	GO:0018106	A	22	11385	146525	1164068	-300	0.002	0.017	GO:18106_peptidyl-histidine_phosphorylation
0000_all_organisms	415|415	GO:0018193	A	80	12012	146467	1163441	-300	0.007	0.059	GO:18193_peptidyl-amino_acid_modification
0000_all_organisms	415|415	GO:0018202	A	22	11385	146525	1164068	-300	0.002	0.017	GO:18202_peptidyl-histidine_modification
0000_all_organisms	415|415	GO:0018271	A	6	393	146541	1175060	-12.74232143	0.015	0.136	GO:18271_biotin-protein_ligase_activity
0000_all_organisms	415|415	GO:0018298	A	154	421	146393	1175032	-24.71669877	0.268	2.418	GO:18298_protein-chromophore_linkage
0000_all_organisms	415|415	GO:0018551	A	25	30	146522	1175423	-9.8569852	0.455	4.101	GO:18551_hydrogensulfite_reductase_activity
0000_all_organisms	415|415	GO:0018659	A	0	73	146547	1175380	-3.54668166	0	0	GO:18659_4-hydroxybenzoate_3-monooxygenase_activity
0000_all_organisms	415|415	GO:0018738	A	0	165	146547	1175288	-8.202040356	0	0	GO:18738_S-formylglutathione_hydrolase_activity
0000_all_organisms	415|415	GO:0018800	A	1	111	146546	1175342	-4.245651664	0.009	0.081	GO:18800_5-oxopent-3-ene-1_2_5-tricarboxylate_decarboxylase_activity
0000_all_organisms	415|415	GO:0018822	A	25	75	146522	1175378	-4.092051478	0.25	2.255	GO:18822_nitrile_hydratase_activity
0000_all_organisms	415|415	GO:0018958	A	12	691	146535	1174762	-20.87942607	0.017	0.154	GO:18958_phenol_metabolic_process
0000_all_organisms	415|415	GO:0019008	A	0	336	146547	1175117	-16.91721463	0	0	GO:19008_molybdopterin_synthase_complex
0000_all_organisms	415|415	GO:0019031	A	13	22	146534	1175431	-4.279840697	0.371	3.351	GO:19031_viral_envelope
0000_all_organisms	415|415	GO:0019059	A	15	11	146532	1175442	-7.962573502	0.577	5.205	GO:19059_initiation_of_viral_infection
0000_all_organisms	415|415	GO:0019104	A	37	1371	146510	1174082	-31.86327943	0.026	0.237	GO:19104_DNA_N-glycosylase_activity
0000_all_organisms	415|415	GO:0019134	A	0	322	146547	1175131	-16.20830935	0	0	GO:19134_glucosamine-1-phosphate_N-acetyltransferase_activity
0000_all_organisms	415|415	GO:0019146	A	0	118	146547	1175335	-5.669586227	0	0	GO:19146_arabinose-5-phosphate_isomerase_activity
0000_all_organisms	415|415	GO:0019164	A	29	82	146518	1175371	-4.987162775	0.261	2.357	GO:19164_pyruvate_synthase_activity
0000_all_organisms	415|415	GO:0019200	A	71	2127	146476	1173326	-41.17198494	0.032	0.291	GO:19200_carbohydrate_kinase_activity
0000_all_organisms	415|415	GO:0019202	A	16	1495	146531	1173958	-53.86012091	0.011	0.095	GO:19202_amino_acid_kinase_activity
0000_all_organisms	415|415	GO:0019213	A	35	1118	146512	1174335	-23.09366496	0.03	0.274	GO:19213_deacetylase_activity
0000_all_organisms	415|415	GO:0019216	A	0	95	146547	1175358	-4.625251654	0	0	GO:19216_regulation_of_lipid_metabolic_process
0000_all_organisms	415|415	GO:0019217	A	0	95	146547	1175358	-4.625251654	0	0	GO:19217_regulation_of_fatty_acid_metabolic_process
0000_all_organisms	415|415	GO:0019219	A	6113	77473	140434	1097980	-300	0.073	0.645	GO:19219_regulation_of_nucleobase__nucleoside__nucleotide_and_nucleic_acid_metabolic_process
0000_all_organisms	415|415	GO:0019239	A	128	1868	146419	1173585	-11.88941029	0.064	0.578	GO:19239_deaminase_activity
0000_all_organisms	415|415	GO:0019253	A	43	51	146504	1175402	-16.54821356	0.457	4.128	GO:19253_reductive_pentose-phosphate_cycle
0000_all_organisms	415|415	GO:0019276	A	5	823	146542	1174630	-34	0.006	0.054	GO:19276_UDP-N-acetylgalactosamine_metabolic_process
0000_all_organisms	415|415	GO:0019277	A	5	823	146542	1174630	-34	0.006	0.054	GO:19277_UDP-N-acetylgalactosamine_biosynthetic_process
0000_all_organisms	415|415	GO:0019279	A	3	133	146544	1175320	-3.73754891	0.022	0.199	GO:19279_methionine_biosynthetic_process_from_L-homoserine_via_cystathionine
0000_all_organisms	415|415	GO:0019281	A	3	133	146544	1175320	-3.73754891	0.022	0.199	GO:19281_methionine_biosynthetic_process_from_homoserine_via_O-succinyl-L-homoserine_and_cystathionine
0000_all_organisms	415|415	GO:0019285	A	0	150	146547	1175303	-7.262807357	0	0	GO:19285_glycine_betaine_biosynthetic_process_from_choline
0000_all_organisms	415|415	GO:0019288	A	17	339	146530	1175114	-4.360513511	0.048	0.431	GO:19288_isopentenyl_diphosphate_biosynthetic_process__mevalonate-independent_pathway
0000_all_organisms	415|415	GO:0019290	A	2	331	146545	1175122	-13.80134291	0.006	0.054	GO:19290_siderophore_biosynthetic_process
0000_all_organisms	415|415	GO:0019294	A	9	199	146538	1175254	-3.077793723	0.043	0.39	GO:19294_ketodeoxyoctanoate_biosynthetic_process
0000_all_organisms	415|415	GO:0019310	A	2	127	146545	1175326	-4.201349355	0.016	0.14	GO:19310_inositol_catabolic_process
0000_all_organisms	415|415	GO:0019320	A	1375	6283	145172	1169170	-70.4134127	0.18	1.626	GO:19320_hexose_catabolic_process
0000_all_organisms	415|415	GO:0019321	A	68	1492	146479	1173961	-20.49894074	0.044	0.393	GO:19321_pentose_metabolic_process
0000_all_organisms	415|415	GO:0019344	A	54	1325	146493	1174128	-21.07007044	0.039	0.353	GO:19344_cysteine_biosynthetic_process
0000_all_organisms	415|415	GO:0019354	A	0	74	146547	1175379	-3.54515514	0	0	GO:19354_siroheme_biosynthetic_process
0000_all_organisms	415|415	GO:0019357	A	1	108	146546	1175345	-4.066512712	0.009	0.083	GO:19357_nicotinate_nucleotide_biosynthetic_process
0000_all_organisms	415|415	GO:0019363	A	42	2122	146505	1173331	-59.31158018	0.019	0.175	GO:19363_pyridine_nucleotide_biosynthetic_process
0000_all_organisms	415|415	GO:0019400	A	12	278	146535	1175175	-4.474955193	0.041	0.373	GO:19400_alditol_metabolic_process
0000_all_organisms	415|415	GO:0019438	A	582	8759	145965	1166694	-58.07572071	0.062	0.56	GO:19438_aromatic_compound_biosynthetic_process
0000_all_organisms	415|415	GO:0019439	A	27	983	146520	1174470	-22.61798296	0.027	0.241	GO:19439_aromatic_compound_catabolic_process
0000_all_organisms	415|415	GO:0019464	A	139	428	146408	1175025	-18.64397414	0.245	2.213	GO:19464_glycine_decarboxylation_via_glycine_cleavage_system
0000_all_organisms	415|415	GO:0019540	A	1	133	146546	1175320	-5.261219442	0.007	0.067	GO:19540_siderophore_biosynthetic_process_from_catechol
0000_all_organisms	415|415	GO:0019541	A	4	342	146543	1175111	-12.2644011	0.012	0.104	GO:19541_propionate_metabolic_process
0000_all_organisms	415|415	GO:0019543	A	3	325	146544	1175128	-12.40120949	0.009	0.082	GO:19543_propionate_catabolic_process
0000_all_organisms	415|415	GO:0019544	A	0	182	146547	1175271	-9.094743951	0	0	GO:19544_arginine_catabolic_process_to_glutamate
0000_all_organisms	415|415	GO:0019556	A	0	163	146547	1175290	-8.003050752	0	0	GO:19556_histidine_catabolic_process_to_glutamate_and_formamide
0000_all_organisms	415|415	GO:0019563	A	3	428	146544	1175025	-17.3080349	0.007	0.063	GO:19563_glycerol_catabolic_process
0000_all_organisms	415|415	GO:0019566	A	11	226	146536	1175227	-3.081445469	0.046	0.419	GO:19566_arabinose_metabolic_process
0000_all_organisms	415|415	GO:0019585	A	5	187	146542	1175266	-4.595166283	0.026	0.235	GO:19585_glucuronate_metabolic_process
0000_all_organisms	415|415	GO:0019605	A	30	452	146517	1175001	-3.449771647	0.062	0.561	GO:19605_butyrate_metabolic_process
0000_all_organisms	415|415	GO:0019614	A	8	405	146539	1175048	-11.72815839	0.019	0.175	GO:19614_catechol_catabolic_process
0000_all_organisms	415|415	GO:0019619	A	5	279	146542	1175174	-8.452225295	0.018	0.159	GO:19619_protocatechuate_catabolic_process
0000_all_organisms	415|415	GO:0019627	A	77	366	146470	1175087	-4.125518182	0.174	1.568	GO:19627_urea_metabolic_process
0000_all_organisms	415|415	GO:0019629	A	1	121	146546	1175332	-4.764471553	0.008	0.074	GO:19629_propionate_catabolic_process__2-methylcitrate_cycle
0000_all_organisms	415|415	GO:0019634	A	2	120	146545	1175333	-3.876148359	0.016	0.148	GO:19634_phosphonate_metabolic_process
0000_all_organisms	415|415	GO:0019642	A	40	112	146507	1175341	-6.787812396	0.263	2.374	GO:19642_anaerobic_glycolysis
0000_all_organisms	415|415	GO:0019646	A	25	15	146522	1175438	-14.01099538	0.625	5.639	GO:19646_aerobic_electron_transport_chain
0000_all_organisms	415|415	GO:0019674	A	39	1859	146508	1173594	-50.39040559	0.021	0.185	GO:19674_NAD_metabolic_process
0000_all_organisms	415|415	GO:0019682	A	17	339	146530	1175114	-4.360513511	0.048	0.431	GO:19682_glyceraldehyde-3-phosphate_metabolic_process
0000_all_organisms	415|415	GO:0019684	A	243	304	146304	1175149	-85.90308999	0.444	4.012	GO:19684_photosynthesis__light_reaction
0000_all_organisms	415|415	GO:0019685	A	63	174	146484	1175279	-10.50445566	0.266	2.399	GO:19685_photosynthesis__dark_reaction
0000_all_organisms	415|415	GO:0019695	A	0	150	146547	1175303	-7.262807357	0	0	GO:19695_choline_metabolic_process
0000_all_organisms	415|415	GO:0019720	A	176	2407	146371	1173046	-12.65757732	0.068	0.614	GO:19720_Mo-molybdopterin_cofactor_metabolic_process
0000_all_organisms	415|415	GO:0019724	A	11	13	146536	1175440	-4.71219827	0.458	4.135	GO:19724_B_cell_mediated_immunity
0000_all_organisms	415|415	GO:0019725	A	2233	6829	144314	1168624	-288.2708352	0.246	2.242	GO:19725_cellular_homeostasis
0000_all_organisms	415|415	GO:0019740	A	333	591	146214	1174862	-87.50168945	0.36	3.256	GO:19740_nitrogen_utilization
0000_all_organisms	415|415	GO:0019742	A	0	66	146547	1175387	-3.185086819	0	0	GO:19742_pentacyclic_triterpenoid_metabolic_process
0000_all_organisms	415|415	GO:0019744	A	0	66	146547	1175387	-3.185086819	0	0	GO:19744_hopanoid_metabolic_process
0000_all_organisms	415|415	GO:0019745	A	0	66	146547	1175387	-3.185086819	0	0	GO:19745_pentacyclic_triterpenoid_biosynthetic_process
0000_all_organisms	415|415	GO:0019746	A	0	66	146547	1175387	-3.185086819	0	0	GO:19746_hopanoid_biosynthetic_process
0000_all_organisms	415|415	GO:0019748	A	102	2612	146445	1172841	-42.91364017	0.038	0.339	GO:19748_secondary_metabolic_process
0000_all_organisms	415|415	GO:0019751	A	123	3078	146424	1172375	-49.08092191	0.038	0.346	GO:19751_polyol_metabolic_process
0000_all_organisms	415|415	GO:0019752	A	4383	65211	142164	1110242	-300	0.063	0.555	GO:19752_carboxylic_acid_metabolic_process
0000_all_organisms	415|415	GO:0019794	A	1	385	146546	1175068	-17.7878124	0.003	0.023	GO:19794_nonprotein_amino_acid_metabolic_process
0000_all_organisms	415|415	GO:0019829	A	1370	1998	145177	1173455	-300	0.407	3.695	GO:19829_cation-transporting_ATPase_activity
0000_all_organisms	415|415	GO:0019836	A	3	222	146544	1175231	-7.573488739	0.013	0.12	GO:19836_hemolysis_by_symbiont_of_host_red_blood_cells
0000_all_organisms	415|415	GO:0019842	A	852	20538	145695	1154915	-300	0.04	0.356	GO:19842_vitamin_binding
0000_all_organisms	415|415	GO:0019843	A	3812	8905	142735	1166548	-300	0.3	2.75	GO:19843_rRNA_binding
0000_all_organisms	415|415	GO:0019856	A	95	1942	146452	1173511	-23.98716278	0.047	0.42	GO:19856_pyrimidine_base_biosynthetic_process
0000_all_organisms	415|415	GO:0019877	A	64	978	146483	1174475	-7.195860568	0.061	0.554	GO:19877_diaminopimelate_biosynthetic_process
0000_all_organisms	415|415	GO:0019898	A	17	31	146530	1175422	-5.090979146	0.354	3.195	GO:19898_extrinsic_to_membrane
0000_all_organisms	415|415	GO:0019932	A	2	432	146545	1175021	-18.58004425	0.005	0.042	GO:19932_second-messenger-mediated_signaling
0000_all_organisms	415|415	GO:0019953	A	4	203	146543	1175250	-5.93930216	0.019	0.174	GO:19953_sexual_reproduction
0000_all_organisms	415|415	GO:0019954	A	50	88	146497	1175365	-14.0619809	0.362	3.269	GO:19954_asexual_reproduction
0000_all_organisms	415|415	GO:0022402	A	63	83	146484	1175370	-22.16685289	0.432	3.894	GO:22402_cell_cycle_process
0000_all_organisms	415|415	GO:0022403	A	63	83	146484	1175370	-22.16685289	0.432	3.894	GO:22403_cell_cycle_phase
0000_all_organisms	415|415	GO:0022414	A	44	166	146503	1175287	-4.448550002	0.21	1.89	GO:22414_reproductive_process
0000_all_organisms	415|415	GO:0022415	A	43	165	146504	1175288	-4.254925208	0.207	1.865	GO:22415_viral_reproductive_process
0000_all_organisms	415|415	GO:0022603	A	112	7025	146435	1168428	-216.89279	0.016	0.141	GO:22603_regulation_of_anatomical_structure_morphogenesis
0000_all_organisms	415|415	GO:0022604	A	112	7025	146435	1168428	-216.89279	0.016	0.141	GO:22604_regulation_of_cell_morphogenesis
0000_all_organisms	415|415	GO:0022613	A	911	4374	145636	1171079	-39.85078089	0.172	1.558	GO:22613_ribonucleoprotein_complex_biogenesis_and_assembly
0000_all_organisms	415|415	GO:0022618	A	618	796	145929	1174657	-212.134896	0.437	3.955	GO:22618_ribonucleoprotein_complex_assembly
0000_all_organisms	415|415	GO:0022829	A	127	275	146420	1175178	-27.69464863	0.316	2.852	GO:22829_wide_pore_channel_activity
0000_all_organisms	415|415	GO:0022832	A	4	700	146543	1174753	-29.33913452	0.006	0.051	GO:22832_voltage-gated_channel_activity
0000_all_organisms	415|415	GO:0022836	A	4	711	146543	1174742	-29.85387196	0.006	0.05	GO:22836_gated_channel_activity
0000_all_organisms	415|415	GO:0022843	A	3	218	146544	1175235	-7.41453927	0.014	0.122	GO:22843_voltage-gated_cation_channel_activity
0000_all_organisms	415|415	GO:0022890	A	2349	11306	144198	1164147	-100.8860566	0.172	1.561	GO:22890_inorganic_cation_transmembrane_transporter_activity
0000_all_organisms	415|415	GO:0022900	A	1826	8051	144721	1167402	-104.0357404	0.185	1.676	GO:22900_electron_transport_chain
0000_all_organisms	415|415	GO:0030001	A	652	11676	145895	1163777	-112.8096683	0.053	0.475	GO:30001_metal_ion_transport
0000_all_organisms	415|415	GO:0030003	A	313	1029	146234	1174424	-36.13076828	0.233	2.106	GO:30003_cellular_cation_homeostasis
0000_all_organisms	415|415	GO:0030005	A	308	802	146239	1174651	-51.84466396	0.277	2.506	GO:30005_cellular_di-__tri-valent_inorganic_cation_homeostasis
0000_all_organisms	415|415	GO:0030060	A	125	252	146422	1175201	-29.49894074	0.332	2.993	GO:30060_L-malate_dehydrogenase_activity
0000_all_organisms	415|415	GO:0030075	A	175	161	146372	1175292	-75.70553377	0.521	4.703	GO:30075_plasma_membrane-derived_thylakoid
0000_all_organisms	415|415	GO:0030076	A	273	234	146274	1175219	-122.2335872	0.538	4.865	GO:30076_light-harvesting_complex
0000_all_organisms	415|415	GO:0030077	A	96	63	146451	1175390	-49.71669877	0.604	5.45	GO:30077_plasma_membrane_light-harvesting_complex
0000_all_organisms	415|415	GO:0030089	A	158	154	146389	1175299	-66.19314197	0.506	4.572	GO:30089_phycobilisome
0000_all_organisms	415|415	GO:0030096	A	12	6	146535	1175447	-7.474955193	0.667	6.014	GO:30096_plasma_membrane-derived_thylakoid_photosystem_II
0000_all_organisms	415|415	GO:0030115	A	8	11	146539	1175442	-3.255707017	0.421	3.798	GO:30115_S-layer
0000_all_organisms	415|415	GO:0030145	A	306	5144	146241	1170309	-44.13966199	0.056	0.505	GO:30145_manganese_ion_binding
0000_all_organisms	415|415	GO:0030151	A	62	2274	146485	1173179	-51.98716278	0.027	0.239	GO:30151_molybdenum_ion_binding
0000_all_organisms	415|415	GO:0030170	A	322	15055	146225	1160398	-300	0.021	0.187	GO:30170_pyridoxal_phosphate_binding
0000_all_organisms	415|415	GO:0030188	A	121	582	146426	1174871	-5.879426069	0.172	1.553	GO:30188_chaperone_regulator_activity
0000_all_organisms	415|415	GO:0030189	A	117	560	146430	1174893	-5.812479279	0.173	1.559	GO:30189_chaperone_activator_activity
0000_all_organisms	415|415	GO:0030234	A	416	1463	146131	1173990	-42.01502287	0.221	2	GO:30234_enzyme_regulator_activity
0000_all_organisms	415|415	GO:0030246	A	111	4873	146436	1170580	-124.9829667	0.022	0.2	GO:30246_carbohydrate_binding
0000_all_organisms	415|415	GO:0030254	A	0	152	146547	1175301	-7.477555766	0	0	GO:30254_protein_secretion_by_the_type_III_secretion_system
0000_all_organisms	415|415	GO:0030255	A	24	5	146523	1175448	-18.09636748	0.828	7.467	GO:30255_protein_secretion_by_the_type_IV_secretion_system
0000_all_organisms	415|415	GO:0030258	A	7	660	146540	1174793	-23.91364017	0.01	0.095	GO:30258_lipid_modification
0000_all_organisms	415|415	GO:0030259	A	7	599	146540	1174854	-21.10957898	0.012	0.104	GO:30259_lipid_glycosylation
0000_all_organisms	415|415	GO:0030260	A	15	11	146532	1175442	-7.962573502	0.577	5.205	GO:30260_entry_into_host_cell
0000_all_organisms	415|415	GO:0030261	A	71	122	146476	1175331	-20.03810453	0.368	3.32	GO:30261_chromosome_condensation
0000_all_organisms	415|415	GO:0030312	A	1929	25005	144618	1150448	-106.1694113	0.072	0.641	GO:30312_external_encapsulating_structure
0000_all_organisms	415|415	GO:0030384	A	0	84	146547	1175369	-4.086716098	0	0	GO:30384_phosphoinositide_metabolic_process
0000_all_organisms	415|415	GO:0030388	A	57	53	146490	1175400	-25.1426675	0.518	4.676	GO:30388_fructose_1_6-bisphosphate_metabolic_process
0000_all_organisms	415|415	GO:0030414	A	12	260	146535	1175193	-3.838631998	0.044	0.398	GO:30414_protease_inhibitor_activity
0000_all_organisms	415|415	GO:0030420	A	4	252	146543	1175201	-8.179142011	0.016	0.141	GO:30420_establishment_of_competence_for_transformation
0000_all_organisms	415|415	GO:0030429	A	1	86	146546	1175367	-3.058488567	0.011	0.104	GO:30429_kynureninase_activity
0000_all_organisms	415|415	GO:0030523	A	55	249	146492	1175204	-3.488116639	0.181	1.632	GO:30523_dihydrolipoamide_S-acyltransferase_activity
0000_all_organisms	415|415	GO:0030528	A	4635	68152	141912	1107301	-300	0.064	0.561	GO:30528_transcription_regulator_activity
0000_all_organisms	415|415	GO:0030529	A	7082	13019	139465	1162434	-300	0.352	3.289	GO:30529_ribonucleoprotein_complex
0000_all_organisms	415|415	GO:0030554	A	5570	123431	140977	1052022	-300	0.043	0.365	GO:30554_adenyl_nucleotide_binding
0000_all_organisms	415|415	GO:0030604	A	0	333	146547	1175120	-16.73518218	0	0	GO:30604_1-deoxy-D-xylulose-5-phosphate_reductoisomerase_activity
0000_all_organisms	415|415	GO:0030611	A	83	211	146464	1175242	-15.19517932	0.282	2.548	GO:30611_arsenate_reductase_activity
0000_all_organisms	415|415	GO:0030613	A	79	209	146468	1175244	-13.71219827	0.274	2.475	GO:30613_oxidoreductase_activity__acting_on_phosphorus_or_arsenic_in_donors
0000_all_organisms	415|415	GO:0030614	A	78	199	146469	1175254	-14.26760624	0.282	2.541	GO:30614_oxidoreductase_activity__acting_on_phosphorus_or_arsenic_in_donors__with_disulfide_as_acceptor
0000_all_organisms	415|415	GO:0030653	A	0	183	146547	1175270	-9.088842391	0	0	GO:30653_beta-lactam_antibiotic_metabolic_process
0000_all_organisms	415|415	GO:0030655	A	0	118	146547	1175335	-5.669586227	0	0	GO:30655_beta-lactam_antibiotic_catabolic_process
0000_all_organisms	415|415	GO:0030694	A	54	745	146493	1174708	-4.335358024	0.068	0.61	GO:30694_flagellin-based_flagellum_basal_body__rod
0000_all_organisms	415|415	GO:0030700	A	9	12	146538	1175441	-3.673664139	0.429	3.866	GO:30700_glycine_reductase_complex
0000_all_organisms	415|415	GO:0030729	A	0	96	146547	1175357	-4.614393726	0	0	GO:30729_acetoacetate-CoA_ligase_activity
0000_all_organisms	415|415	GO:0030788	A	0	101	146547	1175352	-4.982966661	0	0	GO:30788_precorrin-2_C20-methyltransferase_activity
0000_all_organisms	415|415	GO:0030798	A	0	68	146547	1175385	-3.171340103	0	0	GO:30798_trans-aconitate_2-methyltransferase_activity
0000_all_organisms	415|415	GO:0030880	A	20	2	146527	1175451	-16.838632	0.909	8.202	GO:30880_RNA_polymerase_complex
0000_all_organisms	415|415	GO:0030894	A	5	887	146542	1174566	-37.07109231	0.006	0.051	GO:30894_replisome
0000_all_organisms	415|415	GO:0030908	A	1	177	146546	1175276	-7.518557371	0.006	0.051	GO:30908_protein_splicing
0000_all_organisms	415|415	GO:0030976	A	91	2038	146456	1173415	-28.58838029	0.043	0.385	GO:30976_thiamin_pyrophosphate_binding
0000_all_organisms	415|415	GO:0030983	A	3	914	146544	1174539	-41.10182352	0.003	0.029	GO:30983_mismatched_DNA_binding
0000_all_organisms	415|415	GO:0031071	A	6	556	146541	1174897	-20.08618615	0.011	0.096	GO:31071_cysteine_desulfurase_activity
0000_all_organisms	415|415	GO:0031072	A	82	1461	146465	1173992	-14.50445566	0.053	0.479	GO:31072_heat_shock_protein_binding
0000_all_organisms	415|415	GO:0031090	A	702	2076	145845	1173377	-96.27327279	0.253	2.286	GO:31090_organelle_membrane
0000_all_organisms	415|415	GO:0031119	A	8	784	146539	1174669	-28.7619539	0.01	0.091	GO:31119_tRNA_pseudouridine_synthesis
0000_all_organisms	415|415	GO:0031123	A	1	408	146546	1175045	-18.80410035	0.002	0.022	GO:31123_RNA_3'-end_processing
0000_all_organisms	415|415	GO:0031124	A	0	141	146547	1175312	-6.946921557	0	0	GO:31124_mRNA_3'-end_processing
0000_all_organisms	415|415	GO:0031163	A	560	1294	145987	1174159	-109.4814861	0.302	2.731	GO:31163_metallo-sulfur_cluster_assembly
0000_all_organisms	415|415	GO:0031224	A	7097	98767	139450	1076686	-300	0.067	0.585	GO:31224_intrinsic_to_membrane
0000_all_organisms	415|415	GO:0031226	A	12	665	146535	1174788	-19.78515615	0.018	0.16	GO:31226_intrinsic_to_plasma_membrane
0000_all_organisms	415|415	GO:0031227	A	3	179	146544	1175274	-5.621602099	0.016	0.149	GO:31227_intrinsic_to_endoplasmic_reticulum_membrane
0000_all_organisms	415|415	GO:0031263	A	1	321	146546	1175132	-14.64206515	0.003	0.028	GO:31263_amine-transporting_ATPase_activity
0000_all_organisms	415|415	GO:0031326	A	490	980	146057	1174473	-113.4317983	0.333	3.014	GO:31326_regulation_of_cellular_biosynthetic_process
0000_all_organisms	415|415	GO:0031361	A	10	7	146537	1175446	-5.585026652	0.588	5.307	GO:31361_integral_to_thylakoid_membrane
0000_all_organisms	415|415	GO:0031388	A	2	210	146545	1175243	-8.019996628	0.009	0.085	GO:31388_organic_acid_phosphorylation
0000_all_organisms	415|415	GO:0031405	A	415	812	146132	1174641	-98.52870829	0.338	3.057	GO:31405_lipoic_acid_binding
0000_all_organisms	415|415	GO:0031406	A	415	812	146132	1174641	-98.52870829	0.338	3.057	GO:31406_carboxylic_acid_binding
0000_all_organisms	415|415	GO:0031410	A	269	337	146278	1175116	-94.87614836	0.444	4.01	GO:31410_cytoplasmic_vesicle
0000_all_organisms	415|415	GO:0031419	A	68	1288	146479	1174165	-14.23957752	0.05	0.452	GO:31419_cobalamin_binding
0000_all_organisms	415|415	GO:0031455	A	0	150	146547	1175303	-7.262807357	0	0	GO:31455_glycine_betaine_metabolic_process
0000_all_organisms	415|415	GO:0031456	A	0	150	146547	1175303	-7.262807357	0	0	GO:31456_glycine_betaine_biosynthetic_process
0000_all_organisms	415|415	GO:0031504	A	57	7990	146490	1167463	-300	0.007	0.064	GO:31504_peptidoglycan-based_cell_wall_organization
0000_all_organisms	415|415	GO:0031507	A	5	358	146542	1175095	-11.99567863	0.014	0.124	GO:31507_heterochromatin_formation
0000_all_organisms	415|415	GO:0031647	A	12	8	146535	1175445	-6.73754891	0.6	5.413	GO:31647_regulation_of_protein_stability
0000_all_organisms	415|415	GO:0031667	A	16	285	146531	1175168	-3.187755303	0.053	0.479	GO:31667_response_to_nutrient_levels
0000_all_organisms	415|415	GO:0031668	A	159	3863	146388	1171590	-59.45345734	0.04	0.356	GO:31668_cellular_response_to_extracellular_stimulus
0000_all_organisms	415|415	GO:0031669	A	16	285	146531	1175168	-3.187755303	0.053	0.479	GO:31669_cellular_response_to_nutrient_levels
0000_all_organisms	415|415	GO:0031966	A	265	1224	146282	1174229	-13.83564714	0.178	1.607	GO:31966_mitochondrial_membrane
0000_all_organisms	415|415	GO:0031974	A	15	497	146532	1174956	-10.76955108	0.029	0.264	GO:31974_membrane-enclosed_lumen
0000_all_organisms	415|415	GO:0031976	A	164	166	146383	1175287	-67.1214782	0.497	4.487	GO:31976_plastid_thylakoid
0000_all_organisms	415|415	GO:0031980	A	3	132	146544	1175321	-3.562249437	0.022	0.2	GO:31980_mitochondrial_lumen
0000_all_organisms	415|415	GO:0031981	A	5	360	146542	1175093	-12.16685289	0.014	0.124	GO:31981_nuclear_lumen
0000_all_organisms	415|415	GO:0031982	A	269	342	146278	1175111	-93.86327943	0.44	3.977	GO:31982_vesicle
0000_all_organisms	415|415	GO:0031984	A	164	166	146383	1175287	-67.1214782	0.497	4.487	GO:31984_organelle_subcompartment
0000_all_organisms	415|415	GO:0032101	A	1	91	146546	1175362	-3.407823243	0.011	0.098	GO:32101_regulation_of_response_to_external_stimulus
0000_all_organisms	415|415	GO:0032147	A	2	432	146545	1175021	-18.58004425	0.005	0.042	GO:32147_activation_of_protein_kinase_activity
0000_all_organisms	415|415	GO:0032196	A	858	11130	145689	1164323	-47.44611697	0.072	0.644	GO:32196_transposition
0000_all_organisms	415|415	GO:0032259	A	127	4046	146420	1171407	-82.0501223	0.03	0.274	GO:32259_methylation
0000_all_organisms	415|415	GO:0032268	A	587	1798	145960	1173655	-76.11804503	0.246	2.225	GO:32268_regulation_of_cellular_protein_metabolic_process
0000_all_organisms	415|415	GO:0032324	A	176	2408	146371	1173045	-12.74714697	0.068	0.614	GO:32324_molybdopterin_cofactor_biosynthetic_process
0000_all_organisms	415|415	GO:0032392	A	2	928	146545	1174525	-43.34294415	0.002	0.019	GO:32392_DNA_geometric_change
0000_all_organisms	415|415	GO:0032440	A	6	225	146541	1175228	-5.557520231	0.026	0.234	GO:32440_2-alkenal_reductase_activity
0000_all_organisms	415|415	GO:0032451	A	1	88	146546	1175365	-3.239577517	0.011	0.101	GO:32451_demethylase_activity
0000_all_organisms	415|415	GO:0032501	A	15	814	146532	1174639	-23.94692156	0.018	0.163	GO:32501_multicellular_organismal_process
0000_all_organisms	415|415	GO:0032505	A	50	88	146497	1175365	-14.0619809	0.362	3.269	GO:32505_reproduction_of_a_single-celled_organism
0000_all_organisms	415|415	GO:0032508	A	2	928	146545	1174525	-43.34294415	0.002	0.019	GO:32508_DNA_duplex_unwinding
0000_all_organisms	415|415	GO:0032553	A	5803	118278	140744	1057175	-300	0.047	0.398	GO:32553_ribonucleotide_binding
0000_all_organisms	415|415	GO:0032555	A	5803	118278	140744	1057175	-300	0.047	0.398	GO:32555_purine_ribonucleotide_binding
0000_all_organisms	415|415	GO:0032559	A	4975	109517	141572	1065936	-300	0.043	0.371	GO:32559_adenyl_ribonucleotide_binding
0000_all_organisms	415|415	GO:0032774	A	5947	76863	140600	1098590	-300	0.072	0.633	GO:32774_RNA_biosynthetic_process
0000_all_organisms	415|415	GO:0032934	A	39	117	146508	1175336	-5.966576245	0.25	2.256	GO:32934_sterol_binding
0000_all_organisms	415|415	GO:0032989	A	362	9293	146185	1166160	-151.5199931	0.037	0.337	GO:32989_cellular_structure_morphogenesis
0000_all_organisms	415|415	GO:0032991	A	11309	35316	135238	1140137	-300	0.243	2.287	GO:32991_macromolecular_complex
0000_all_organisms	415|415	GO:0032993	A	51	902	146496	1174551	-9.058985756	0.054	0.483	GO:32993_protein-DNA_complex
0000_all_organisms	415|415	GO:0033013	A	342	10539	146205	1164914	-206.8507809	0.031	0.282	GO:33013_tetrapyrrole_metabolic_process
0000_all_organisms	415|415	GO:0033014	A	333	10437	146214	1165016	-208.0105502	0.031	0.277	GO:33014_tetrapyrrole_biosynthetic_process
0000_all_organisms	415|415	GO:0033177	A	599	520	145948	1174933	-265.0385789	0.535	4.845	GO:33177_proton-transporting_two-sector_ATPase_complex__proton-transporting_domain
0000_all_organisms	415|415	GO:0033178	A	785	911	145762	1174542	-290.0856568	0.463	4.193	GO:33178_proton-transporting_two-sector_ATPase_complex__catalytic_domain
0000_all_organisms	415|415	GO:0033279	A	1330	4013	145217	1171440	-175.69897	0.249	2.257	GO:33279_ribosomal_subunit
0000_all_organisms	415|415	GO:0033554	A	760	16798	145787	1158655	-227.7099654	0.043	0.387	GO:33554_cellular_response_to_stress
0000_all_organisms	415|415	GO:0033558	A	5	367	146542	1175086	-12.49349497	0.013	0.121	GO:33558_protein_deacetylase_activity
0000_all_organisms	415|415	GO:0033674	A	2	432	146545	1175021	-18.58004425	0.005	0.042	GO:33674_positive_regulation_of_kinase_activity
0000_all_organisms	415|415	GO:0033692	A	315	7362	146232	1168091	-107.3788237	0.041	0.369	GO:33692_cellular_polysaccharide_biosynthetic_process
0000_all_organisms	415|415	GO:0033764	A	1	104	146546	1175349	-3.903089987	0.01	0.086	GO:33764_steroid_dehydrogenase_activity__acting_on_the_CH-OH_group_of_donors__NAD_or_NADP_as_acceptor
0000_all_organisms	415|415	GO:0033862	A	22	380	146525	1175073	-3.899629455	0.055	0.494	GO:33862_UMP_kinase_activity
0000_all_organisms	415|415	GO:0033990	A	11	18	146536	1175435	-3.801342913	0.379	3.422	GO:33990_ectoine_synthase_activity
0000_all_organisms	415|415	GO:0034061	A	115	4885	146432	1170568	-122.7772835	0.023	0.207	GO:34061_DNA_polymerase_activity
0000_all_organisms	415|415	GO:0034220	A	1640	3033	144907	1172420	-300	0.351	3.19	GO:34220_transmembrane_ion_transport
0000_all_organisms	415|415	GO:0034357	A	492	508	146055	1174945	-196.7121983	0.492	4.45	GO:34357_photosynthetic_membrane
0000_all_organisms	415|415	GO:0034404	A	163	4107	146384	1171346	-65.94692156	0.038	0.344	GO:34404_nucleobase__nucleoside_and_nucleotide_biosynthetic_process
0000_all_organisms	415|415	GO:0034470	A	556	11553	145991	1163900	-143.1555228	0.046	0.412	GO:34470_ncRNA_processing
0000_all_organisms	415|415	GO:0034480	A	0	82	146547	1175371	-3.89279003	0	0	GO:34480_phosphatidylcholine_phospholipase_C_activity
0000_all_organisms	415|415	GO:0034613	A	21	451	146526	1175002	-6.320572103	0.044	0.401	GO:34613_cellular_protein_localization
0000_all_organisms	415|415	GO:0034637	A	517	10161	146030	1165292	-115.4723701	0.048	0.435	GO:34637_cellular_carbohydrate_biosynthetic_process
0000_all_organisms	415|415	GO:0034641	A	2831	51377	143716	1124076	-300	0.052	0.461	GO:34641_cellular_nitrogen_compound_metabolic_process
0000_all_organisms	415|415	GO:0034654	A	163	4107	146384	1171346	-65.94692156	0.038	0.344	GO:34654_nucleobase__nucleoside__nucleotide_and_nucleic_acid_biosynthetic_process
0000_all_organisms	415|415	GO:0034655	A	11	295	146536	1175158	-5.40560745	0.036	0.324	GO:34655_nucleobase__nucleoside__nucleotide_and_nucleic_acid_catabolic_process
0000_all_organisms	415|415	GO:0034656	A	11	295	146536	1175158	-5.40560745	0.036	0.324	GO:34656_nucleobase__nucleoside_and_nucleotide_catabolic_process
0000_all_organisms	415|415	GO:0034660	A	821	20596	145726	1154857	-300	0.038	0.342	GO:34660_ncRNA_metabolic_process
0000_all_organisms	415|415	GO:0034661	A	19	384	146528	1175069	-4.974694135	0.047	0.425	GO:34661_ncRNA_catabolic_process
0000_all_organisms	415|415	GO:0034701	A	3	126	146544	1175327	-3.427128398	0.023	0.21	GO:34701_tripeptidase_activity
0000_all_organisms	415|415	GO:0034702	A	2	186	146545	1175267	-6.838631998	0.011	0.096	GO:34702_ion_channel_complex
0000_all_organisms	415|415	GO:0034703	A	2	186	146545	1175267	-6.838631998	0.011	0.096	GO:34703_cation_channel_complex
0000_all_organisms	415|415	GO:0034705	A	2	186	146545	1175267	-6.838631998	0.011	0.096	GO:34705_potassium_channel_complex
0000_all_organisms	415|415	GO:0034728	A	46	15	146501	1175438	-30.84466396	0.754	6.805	GO:34728_nucleosome_organization
0000_all_organisms	415|415	GO:0034755	A	36	1096	146511	1174357	-21.77989191	0.032	0.287	GO:34755_transmembrane_iron_ion_transport
0000_all_organisms	415|415	GO:0034979	A	5	358	146542	1175095	-11.99567863	0.014	0.124	GO:34979_NAD-dependent_protein_deacetylase_activity
0000_all_organisms	415|415	GO:0034984	A	743	16269	145804	1159184	-217.6289321	0.044	0.391	GO:34984_cellular_response_to_DNA_damage_stimulus
0000_all_organisms	415|415	GO:0035251	A	1	321	146546	1175132	-14.64206515	0.003	0.028	GO:35251_UDP-glucosyltransferase_activity
0000_all_organisms	415|415	GO:0040029	A	76	1995	146471	1173458	-33.89619628	0.037	0.331	GO:40029_regulation_of_gene_expression__epigenetic
0000_all_organisms	415|415	GO:0042026	A	356	175	146191	1175278	-204.3767507	0.67	6.06	GO:42026_protein_refolding
0000_all_organisms	415|415	GO:0042083	A	16	432	146531	1175021	-7.954677021	0.036	0.322	GO:42083_5_10-methylenetetrahydrofolate-dependent_methyltransferase_activity
0000_all_organisms	415|415	GO:0042084	A	15	385	146532	1175068	-6.779891912	0.038	0.338	GO:42084_5-methyltetrahydrofolate-dependent_methyltransferase_activity
0000_all_organisms	415|415	GO:0042085	A	13	332	146534	1175121	-5.752026734	0.038	0.34	GO:42085_5-methyltetrahydropteroyltri-L-glutamate-dependent_methyltransferase_activity
0000_all_organisms	415|415	GO:0042126	A	10	510	146537	1174943	-14.66354027	0.019	0.173	GO:42126_nitrate_metabolic_process
0000_all_organisms	415|415	GO:0042128	A	4	297	146543	1175156	-10.11918641	0.013	0.12	GO:42128_nitrate_assimilation
0000_all_organisms	415|415	GO:0042157	A	4	576	146543	1174877	-23.15676722	0.007	0.062	GO:42157_lipoprotein_metabolic_process
0000_all_organisms	415|415	GO:0042158	A	4	576	146543	1174877	-23.15676722	0.007	0.062	GO:42158_lipoprotein_biosynthetic_process
0000_all_organisms	415|415	GO:0042168	A	30	908	146517	1174545	-18.11407366	0.032	0.288	GO:42168_heme_metabolic_process
0000_all_organisms	415|415	GO:0042175	A	6	279	146541	1175174	-7.838631998	0.021	0.19	GO:42175_nuclear_envelope-endoplasmic_reticulum_network
0000_all_organisms	415|415	GO:0042178	A	4	266	146543	1175187	-8.632644079	0.015	0.134	GO:42178_xenobiotic_catabolic_process
0000_all_organisms	415|415	GO:0042219	A	7	205	146540	1175248	-4.184422252	0.033	0.298	GO:42219_amino_acid_derivative_catabolic_process
0000_all_organisms	415|415	GO:0042221	A	784	14749	145763	1160704	-155.7878124	0.05	0.452	GO:42221_response_to_chemical_stimulus
0000_all_organisms	415|415	GO:0042242	A	72	1871	146475	1173582	-31.37986395	0.037	0.334	GO:42242_cobyrinic_acid_a_c-diamide_synthase_activity
0000_all_organisms	415|415	GO:0042245	A	1	159	146546	1175294	-6.655607726	0.006	0.056	GO:42245_RNA_repair
0000_all_organisms	415|415	GO:0042255	A	357	31	146190	1175422	-296.9625735	0.92	8.318	GO:42255_ribosome_assembly
0000_all_organisms	415|415	GO:0042257	A	357	31	146190	1175422	-296.9625735	0.92	8.318	GO:42257_ribosomal_subunit_assembly
0000_all_organisms	415|415	GO:0042273	A	357	31	146190	1175422	-296.9625735	0.92	8.318	GO:42273_ribosomal_large_subunit_biogenesis
0000_all_organisms	415|415	GO:0042274	A	16	356	146531	1175097	-5.3400838	0.043	0.388	GO:42274_ribosomal_small_subunit_biogenesis
0000_all_organisms	415|415	GO:0042286	A	13	309	146534	1175144	-4.966576245	0.04	0.364	GO:42286_glutamate-1-semialdehyde_2_1-aminomutase_activity
0000_all_organisms	415|415	GO:0042330	A	364	7043	146183	1168410	-78.1700533	0.049	0.442	GO:42330_taxis
0000_all_organisms	415|415	GO:0042357	A	5	149	146542	1175304	-3.140861703	0.032	0.293	GO:42357_thiamin_diphosphate_metabolic_process
0000_all_organisms	415|415	GO:0042362	A	26	741	146521	1174712	-14.05305673	0.034	0.306	GO:42362_fat-soluble_vitamin_biosynthetic_process
0000_all_organisms	415|415	GO:0042364	A	596	14793	145951	1160660	-232.294992	0.039	0.347	GO:42364_water-soluble_vitamin_biosynthetic_process
0000_all_organisms	415|415	GO:0042371	A	26	741	146521	1174712	-14.05305673	0.034	0.306	GO:42371_vitamin_K_biosynthetic_process
0000_all_organisms	415|415	GO:0042373	A	26	741	146521	1174712	-14.05305673	0.034	0.306	GO:42373_vitamin_K_metabolic_process
0000_all_organisms	415|415	GO:0042375	A	64	2002	146483	1173451	-40.19928292	0.031	0.279	GO:42375_quinone_cofactor_metabolic_process
0000_all_organisms	415|415	GO:0042398	A	130	3031	146417	1172422	-44.47755577	0.041	0.37	GO:42398_amino_acid_derivative_biosynthetic_process
0000_all_organisms	415|415	GO:0042401	A	130	3029	146417	1172424	-44.34103516	0.041	0.371	GO:42401_biogenic_amine_biosynthetic_process
0000_all_organisms	415|415	GO:0042402	A	7	204	146540	1175249	-4.189095719	0.033	0.299	GO:42402_biogenic_amine_catabolic_process
0000_all_organisms	415|415	GO:0042430	A	43	2120	146504	1173333	-58.53313238	0.02	0.179	GO:42430_indole_and_derivative_metabolic_process
0000_all_organisms	415|415	GO:0042434	A	43	2120	146504	1173333	-58.53313238	0.02	0.179	GO:42434_indole_derivative_metabolic_process
0000_all_organisms	415|415	GO:0042435	A	36	1914	146511	1173539	-55.10568394	0.018	0.166	GO:42435_indole_derivative_biosynthetic_process
0000_all_organisms	415|415	GO:0042436	A	4	181	146543	1175272	-5.005682847	0.022	0.195	GO:42436_indole_derivative_catabolic_process
0000_all_organisms	415|415	GO:0042439	A	18	323	146529	1175130	-3.573488739	0.053	0.476	GO:42439_ethanolamine_and_derivative_metabolic_process
0000_all_organisms	415|415	GO:0042440	A	92	2970	146455	1172483	-61.17783192	0.03	0.271	GO:42440_pigment_metabolic_process
0000_all_organisms	415|415	GO:0042450	A	1	383	146546	1175070	-17.59176003	0.003	0.023	GO:42450_arginine_biosynthetic_process_via_ornithine
0000_all_organisms	415|415	GO:0042451	A	61	1176	146486	1174277	-13.4710833	0.049	0.445	GO:42451_purine_nucleoside_biosynthetic_process
0000_all_organisms	415|415	GO:0042455	A	61	1176	146486	1174277	-13.4710833	0.049	0.445	GO:42455_ribonucleoside_biosynthetic_process
0000_all_organisms	415|415	GO:0042493	A	11	3002	146536	1172451	-132.8632794	0.004	0.033	GO:42493_response_to_drug
0000_all_organisms	415|415	GO:0042537	A	1	98	146546	1175355	-3.542118103	0.01	0.091	GO:42537_benzene_and_derivative_metabolic_process
0000_all_organisms	415|415	GO:0042542	A	22	367	146525	1175086	-3.459670525	0.057	0.51	GO:42542_response_to_hydrogen_peroxide
0000_all_organisms	415|415	GO:0042546	A	57	7990	146490	1167463	-300	0.007	0.064	GO:42546_cell_wall_biogenesis
0000_all_organisms	415|415	GO:0042548	A	19	17	146528	1175436	-9.035269079	0.528	4.762	GO:42548_regulation_of_photosynthesis__light_reaction
0000_all_organisms	415|415	GO:0042549	A	19	17	146528	1175436	-9.035269079	0.528	4.762	GO:42549_photosystem_II_stabilization
0000_all_organisms	415|415	GO:0042575	A	3	851	146544	1174602	-37.97469413	0.004	0.032	GO:42575_DNA_polymerase_complex
0000_all_organisms	415|415	GO:0042578	A	416	8819	146131	1166634	-112.5833595	0.045	0.405	GO:42578_phosphoric_ester_hydrolase_activity
0000_all_organisms	415|415	GO:0042592	A	2281	8912	144266	1166541	-179.3279021	0.204	1.852	GO:42592_homeostatic_process
0000_all_organisms	415|415	GO:0042594	A	16	285	146531	1175168	-3.187755303	0.053	0.479	GO:42594_response_to_starvation
0000_all_organisms	415|415	GO:0042598	A	1	96	146546	1175357	-3.573488739	0.01	0.093	GO:42598_vesicular_fraction
0000_all_organisms	415|415	GO:0042625	A	1532	6070	145015	1169383	-116.3410352	0.202	1.827	GO:42625_ATPase_activity__coupled_to_transmembrane_movement_of_ions
0000_all_organisms	415|415	GO:0042651	A	397	318	146150	1175135	-183.7695511	0.555	5.02	GO:42651_thylakoid_membrane
0000_all_organisms	415|415	GO:0042716	A	267	224	146280	1175229	-120.9665762	0.544	4.913	GO:42716_chromatophore
0000_all_organisms	415|415	GO:0042723	A	60	2901	146487	1172552	-79.02687215	0.02	0.182	GO:42723_thiamin_and_derivative_metabolic_process
0000_all_organisms	415|415	GO:0042724	A	60	2895	146487	1172558	-78.70553377	0.02	0.183	GO:42724_thiamin_and_derivative_biosynthetic_process
0000_all_organisms	415|415	GO:0042743	A	22	367	146525	1175086	-3.459670525	0.057	0.51	GO:42743_hydrogen_peroxide_metabolic_process
0000_all_organisms	415|415	GO:0042744	A	22	367	146525	1175086	-3.459670525	0.057	0.51	GO:42744_hydrogen_peroxide_catabolic_process
0000_all_organisms	415|415	GO:0042775	A	472	2026	146075	1173427	-29.68402965	0.189	1.707	GO:42775_mitochondrial_ATP_synthesis_coupled_electron_transport
0000_all_organisms	415|415	GO:0042777	A	736	862	145811	1174591	-270.316953	0.461	4.171	GO:42777_plasma_membrane_ATP_synthesis_coupled_proton_transport
0000_all_organisms	415|415	GO:0042779	A	0	106	146547	1175347	-5.15864053	0	0	GO:42779_tRNA_3'-trailer_cleavage
0000_all_organisms	415|415	GO:0042780	A	1	266	146546	1175187	-11.85078089	0.004	0.034	GO:42780_tRNA_3'-end_processing
0000_all_organisms	415|415	GO:0042781	A	0	107	146547	1175346	-5.14327111	0	0	GO:42781_3'-tRNA_processing_endoribonuclease_activity
0000_all_organisms	415|415	GO:0042802	A	112	455	146435	1174998	-8.76700389	0.198	1.783	GO:42802_identical_protein_binding
0000_all_organisms	415|415	GO:0042803	A	100	341	146447	1175112	-11.45345734	0.227	2.046	GO:42803_protein_homodimerization_activity
0000_all_organisms	415|415	GO:0042816	A	74	1257	146473	1174196	-11.54515514	0.056	0.501	GO:42816_vitamin_B6_metabolic_process
0000_all_organisms	415|415	GO:0042819	A	74	1257	146473	1174196	-11.54515514	0.056	0.501	GO:42819_vitamin_B6_biosynthetic_process
0000_all_organisms	415|415	GO:0042888	A	0	102	146547	1175351	-4.982966661	0	0	GO:42888_molybdenum_ion_transmembrane_transporter_activity
0000_all_organisms	415|415	GO:0042891	A	0	74	146547	1175379	-3.54515514	0	0	GO:42891_antibiotic_transport
0000_all_organisms	415|415	GO:0042895	A	9	1858	146538	1173595	-79.36151074	0.005	0.043	GO:42895_antibiotic_transporter_activity
0000_all_organisms	415|415	GO:0042927	A	3	1016	146544	1174437	-46.13966199	0.003	0.027	GO:42927_siderophore_transporter_activity
0000_all_organisms	415|415	GO:0042953	A	8	238	146539	1175215	-4.826813732	0.033	0.293	GO:42953_lipoprotein_transport
0000_all_organisms	415|415	GO:0042954	A	8	238	146539	1175215	-4.826813732	0.033	0.293	GO:42954_lipoprotein_transporter_activity
0000_all_organisms	415|415	GO:0043021	A	18	364	146529	1175089	-4.723538196	0.047	0.425	GO:43021_ribonucleoprotein_binding
0000_all_organisms	415|415	GO:0043022	A	18	364	146529	1175089	-4.723538196	0.047	0.425	GO:43022_ribosome_binding
0000_all_organisms	415|415	GO:0043038	A	261	9296	146286	1166157	-206.0241089	0.027	0.245	GO:43038_amino_acid_activation
0000_all_organisms	415|415	GO:0043039	A	261	9296	146286	1166157	-206.0241089	0.027	0.245	GO:43039_tRNA_aminoacylation
0000_all_organisms	415|415	GO:0043085	A	2	438	146545	1175015	-18.95078198	0.005	0.041	GO:43085_positive_regulation_of_catalytic_activity
0000_all_organisms	415|415	GO:0043093	A	50	88	146497	1175365	-14.0619809	0.362	3.269	GO:43093_binary_fission
0000_all_organisms	415|415	GO:0043101	A	140	585	146407	1174868	-9.978810701	0.193	1.743	GO:43101_purine_salvage
0000_all_organisms	415|415	GO:0043115	A	1	101	146546	1175352	-3.723538196	0.01	0.088	GO:43115_precorrin-2_dehydrogenase_activity
0000_all_organisms	415|415	GO:0043163	A	0	104	146547	1175349	-4.950781977	0	0	GO:43163_cell_envelope_organization
0000_all_organisms	415|415	GO:0043165	A	0	104	146547	1175349	-4.950781977	0	0	GO:43165_cell_outer_membrane_biogenesis
0000_all_organisms	415|415	GO:0043174	A	138	578	146409	1174875	-9.896196279	0.193	1.739	GO:43174_nucleoside_salvage
0000_all_organisms	415|415	GO:0043176	A	218	3494	146329	1171959	-27.31069114	0.059	0.529	GO:43176_amine_binding
0000_all_organisms	415|415	GO:0043190	A	74	2285	146473	1173168	-45.43179828	0.031	0.283	GO:43190_ATP-binding_cassette_(ABC)_transporter_complex
0000_all_organisms	415|415	GO:0043211	A	13	528	146534	1174925	-13.326058	0.024	0.217	GO:43211_carbohydrate-transporting_ATPase_activity
0000_all_organisms	415|415	GO:0043225	A	107	1931	146440	1173522	-19.4828041	0.053	0.473	GO:43225_anion_transmembrane-transporting_ATPase_activity
0000_all_organisms	415|415	GO:0043226	A	8621	24124	137926	1151329	-300	0.263	2.461	GO:43226_organelle
0000_all_organisms	415|415	GO:0043228	A	7313	17203	139234	1158250	-300	0.298	2.78	GO:43228_non-membrane-bounded_organelle
0000_all_organisms	415|415	GO:0043229	A	8620	24117	137927	1151336	-300	0.263	2.461	GO:43229_intracellular_organelle
0000_all_organisms	415|415	GO:0043232	A	7313	17203	139234	1158250	-300	0.298	2.78	GO:43232_intracellular_non-membrane-bounded_organelle
0000_all_organisms	415|415	GO:0043233	A	15	497	146532	1174956	-10.76955108	0.029	0.264	GO:43233_organelle_lumen
0000_all_organisms	415|415	GO:0043364	A	9	262	146538	1175191	-5.203425667	0.033	0.3	GO:43364_catalysis_of_free_radical_formation
0000_all_organisms	415|415	GO:0043365	A	9	262	146538	1175191	-5.203425667	0.033	0.3	GO:43365_[formate-C-acetyltransferase]-activating_enzyme_activity
0000_all_organisms	415|415	GO:0043412	A	856	30054	145691	1145399	-300	0.028	0.245	GO:43412_biopolymer_modification
0000_all_organisms	415|415	GO:0043413	A	0	477	146547	1174976	-23.98296666	0	0	GO:43413_biopolymer_glycosylation
0000_all_organisms	415|415	GO:0043414	A	95	2686	146452	1172767	-48.91364017	0.034	0.308	GO:43414_biopolymer_methylation
0000_all_organisms	415|415	GO:0043467	A	19	17	146528	1175436	-9.035269079	0.528	4.762	GO:43467_regulation_of_generation_of_precursor_metabolites_and_energy
0000_all_organisms	415|415	GO:0043545	A	176	2408	146371	1173045	-12.74714697	0.068	0.614	GO:43545_molybdopterin_cofactor_metabolic_process
0000_all_organisms	415|415	GO:0043549	A	2	432	146545	1175021	-18.58004425	0.005	0.042	GO:43549_regulation_of_kinase_activity
0000_all_organisms	415|415	GO:0043596	A	5	887	146542	1174566	-37.07109231	0.006	0.051	GO:43596_nuclear_replication_fork
0000_all_organisms	415|415	GO:0043601	A	5	887	146542	1174566	-37.07109231	0.006	0.051	GO:43601_nuclear_replisome
0000_all_organisms	415|415	GO:0043603	A	77	366	146470	1175087	-4.125518182	0.174	1.568	GO:43603_cellular_amide_metabolic_process
0000_all_organisms	415|415	GO:0043623	A	164	2388	146383	1173065	-14.97469413	0.064	0.579	GO:43623_cellular_protein_complex_assembly
0000_all_organisms	415|415	GO:0043625	A	1	334	146546	1175119	-15.14448084	0.003	0.027	GO:43625_delta_DNA_polymerase_complex
0000_all_organisms	415|415	GO:0043628	A	1	266	146546	1175187	-11.85078089	0.004	0.034	GO:43628_ncRNA_3'-end_processing
0000_all_organisms	415|415	GO:0043631	A	0	141	146547	1175312	-6.946921557	0	0	GO:43631_RNA_polyadenylation
0000_all_organisms	415|415	GO:0043648	A	485	8176	146062	1167277	-70.26600071	0.056	0.504	GO:43648_dicarboxylic_acid_metabolic_process
0000_all_organisms	415|415	GO:0043682	A	1	700	146546	1174753	-33.57511836	0.001	0.013	GO:43682_copper-transporting_ATPase_activity
0000_all_organisms	415|415	GO:0043687	A	439	17776	146108	1157677	-300	0.024	0.215	GO:43687_post-translational_protein_modification
0000_all_organisms	415|415	GO:0043711	A	6	263	146541	1175190	-7.059483515	0.022	0.201	GO:43711_pilus_organization_and_biogenesis
0000_all_organisms	415|415	GO:0043757	A	0	77	146547	1175376	-3.725842151	0	0	GO:43757_adenosylcobinamide-phosphate_synthase_activity
0000_all_organisms	415|415	GO:0043801	A	13	10	146534	1175443	-6.829738285	0.565	5.099	GO:43801_hexulose-6-phosphate_synthase_activity
0000_all_organisms	415|415	GO:0043802	A	0	73	146547	1175380	-3.54668166	0	0	GO:43802_hydrogenobyrinic_acid_a_c-diamide_synthase_(glutamine-hydrolysing)_activity
0000_all_organisms	415|415	GO:0043815	A	0	121	146547	1175332	-5.860120914	0	0	GO:43815_phosphoribosylglycinamide_formyltransferase_2_activity
0000_all_organisms	415|415	GO:0043824	A	0	76	146547	1175377	-3.511449283	0	0	GO:43824_succinylglutamate-semialdehyde_dehydrogenase_activity
0000_all_organisms	415|415	GO:0044003	A	3	225	146544	1175228	-7.744727495	0.013	0.119	GO:44003_modification_by_symbiont_of_host_morphology_or_physiology
0000_all_organisms	415|415	GO:0044004	A	3	222	146544	1175231	-7.573488739	0.013	0.12	GO:44004_disruption_by_symbiont_of_host_cells
0000_all_organisms	415|415	GO:0044242	A	3	122	146544	1175331	-3.274088368	0.024	0.216	GO:44242_cellular_lipid_catabolic_process
0000_all_organisms	415|415	GO:0044247	A	27	813	146520	1174640	-16.04479346	0.032	0.29	GO:44247_cellular_polysaccharide_catabolic_process
0000_all_organisms	415|415	GO:0044255	A	1374	18542	145173	1156911	-89.89619628	0.069	0.619	GO:44255_cellular_lipid_metabolic_process
0000_all_organisms	415|415	GO:0044264	A	343	8247	146204	1167206	-124.5833595	0.04	0.359	GO:44264_cellular_polysaccharide_metabolic_process
0000_all_organisms	415|415	GO:0044271	A	1664	27552	144883	1147901	-228.5968795	0.057	0.508	GO:44271_nitrogen_compound_biosynthetic_process
0000_all_organisms	415|415	GO:0044272	A	182	5855	146365	1169598	-119.4294571	0.03	0.271	GO:44272_sulfur_compound_biosynthetic_process
0000_all_organisms	415|415	GO:0044409	A	15	11	146532	1175442	-7.962573502	0.577	5.205	GO:44409_entry_into_host
0000_all_organisms	415|415	GO:0044422	A	2265	7945	144282	1167508	-226.2048154	0.222	2.017	GO:44422_organelle_part
0000_all_organisms	415|415	GO:0044425	A	8186	103510	138361	1071943	-300	0.073	0.641	GO:44425_membrane_part
0000_all_organisms	415|415	GO:0044427	A	54	945	146493	1174508	-9.229147988	0.054	0.487	GO:44427_chromosomal_part
0000_all_organisms	415|415	GO:0044428	A	10	1249	146537	1174204	-48.66554625	0.008	0.072	GO:44428_nuclear_part
0000_all_organisms	415|415	GO:0044432	A	6	282	146541	1175171	-7.818156412	0.021	0.188	GO:44432_endoplasmic_reticulum_part
0000_all_organisms	415|415	GO:0044433	A	255	223	146292	1175230	-112.9956786	0.533	4.819	GO:44433_cytoplasmic_vesicle_part
0000_all_organisms	415|415	GO:0044434	A	185	171	146362	1175282	-79.75696195	0.52	4.693	GO:44434_chloroplast_part
0000_all_organisms	415|415	GO:0044435	A	228	273	146319	1175180	-83.21681131	0.455	4.11	GO:44435_plastid_part
0000_all_organisms	415|415	GO:0044436	A	449	435	146098	1175018	-186.7644716	0.508	4.593	GO:44436_thylakoid_part
0000_all_organisms	415|415	GO:0044444	A	8758	22026	137789	1153427	-300	0.284	2.666	GO:44444_cytoplasmic_part
0000_all_organisms	415|415	GO:0044445	A	286	1200	146261	1174253	-19.40011693	0.192	1.738	GO:44445_cytosolic_part
0000_all_organisms	415|415	GO:0044446	A	2253	7904	144294	1167549	-224.89279	0.222	2.017	GO:44446_intracellular_organelle_part
0000_all_organisms	415|415	GO:0044451	A	5	359	146542	1175094	-11.9788107	0.014	0.124	GO:44451_nucleoplasm_part
0000_all_organisms	415|415	GO:0044454	A	5	887	146542	1174566	-37.07109231	0.006	0.051	GO:44454_nuclear_chromosome_part
0000_all_organisms	415|415	GO:0044459	A	216	988	146331	1174465	-11.69250396	0.179	1.619	GO:44459_plasma_membrane_part
0000_all_organisms	415|415	GO:0044460	A	582	2872	145965	1172581	-23.45842076	0.169	1.522	GO:44460_flagellum_part
0000_all_organisms	415|415	GO:0044461	A	582	2872	145965	1172581	-23.45842076	0.169	1.522	GO:44461_flagellin-based_flagellum_part
0000_all_organisms	415|415	GO:0044463	A	582	2872	145965	1172581	-23.45842076	0.169	1.522	GO:44463_cell_projection_part
0000_all_organisms	415|415	GO:0045005	A	21	1018	146526	1174435	-28.01592297	0.02	0.182	GO:45005_maintenance_of_fidelity_during_DNA-dependent_DNA_replication
0000_all_organisms	415|415	GO:0045047	A	13	963	146534	1174490	-32.2313619	0.013	0.12	GO:45047_protein_targeting_to_ER
0000_all_organisms	415|415	GO:0045087	A	6	212	146541	1175241	-4.950781977	0.028	0.248	GO:45087_innate_immune_response
0000_all_organisms	415|415	GO:0045148	A	3	126	146544	1175327	-3.427128398	0.023	0.21	GO:45148_tripeptide_aminopeptidase_activity
0000_all_organisms	415|415	GO:0045152	A	142	216	146405	1175237	-43.537602	0.397	3.581	GO:45152_antisigma_factor_binding
0000_all_organisms	415|415	GO:0045156	A	125	61	146422	1175392	-72.60554832	0.672	6.067	GO:45156_electron_transporter__transferring_electrons_within_the_cyclic_electron_transport_pathway_of_photosynthesis_activity
0000_all_organisms	415|415	GO:0045158	A	39	12	146508	1175441	-26.65169514	0.765	6.9	GO:45158_electron_transporter__transferring_electrons_within_cytochrome_b6/f_complex_of_photosystem_II_activity
0000_all_organisms	415|415	GO:0045181	A	14	431	146533	1175022	-8.863279433	0.031	0.284	GO:45181_glutamate_synthase_activity__NADH_or_NADPH_as_acceptor
0000_all_organisms	415|415	GO:0045182	A	1418	3816	145129	1171637	-224.2471836	0.271	2.458	GO:45182_translation_regulator_activity
0000_all_organisms	415|415	GO:0045226	A	24	919	146523	1174534	-22.0540393	0.025	0.229	GO:45226_extracellular_polysaccharide_biosynthetic_process
0000_all_organisms	415|415	GO:0045227	A	9	323	146538	1175130	-7.655607726	0.027	0.244	GO:45227_capsule_polysaccharide_biosynthetic_process
0000_all_organisms	415|415	GO:0045229	A	259	11183	146288	1164270	-283.74958	0.023	0.203	GO:45229_external_encapsulating_structure_organization
0000_all_organisms	415|415	GO:0045230	A	9	323	146538	1175130	-7.655607726	0.027	0.244	GO:45230_capsule_organization
0000_all_organisms	415|415	GO:0045239	A	8	199	146539	1175254	-3.4710833	0.039	0.349	GO:45239_tricarboxylic_acid_cycle_enzyme_complex
0000_all_organisms	415|415	GO:0045252	A	85	154	146462	1175299	-22.66154351	0.356	3.21	GO:45252_oxoglutarate_dehydrogenase_complex
0000_all_organisms	415|415	GO:0045254	A	38	160	146509	1175293	-3.050122296	0.192	1.731	GO:45254_pyruvate_dehydrogenase_complex
0000_all_organisms	415|415	GO:0045259	A	1384	1431	145163	1174022	-300	0.492	4.468	GO:45259_proton-transporting_ATP_synthase_complex
0000_all_organisms	415|415	GO:0045261	A	785	911	145762	1174542	-290.0856568	0.463	4.193	GO:45261_proton-transporting_ATP_synthase_complex__catalytic_core_F(1)
0000_all_organisms	415|415	GO:0045263	A	599	520	145948	1174933	-265.0385789	0.535	4.845	GO:45263_proton-transporting_ATP_synthase_complex__coupling_factor_F(o)
0000_all_organisms	415|415	GO:0045300	A	16	31	146531	1175422	-4.580044252	0.34	3.071	GO:45300_acyl-[acyl-carrier-protein]_desaturase_activity
0000_all_organisms	415|415	GO:0045333	A	1069	3666	145478	1171787	-111.7878124	0.226	2.044	GO:45333_cellular_respiration
0000_all_organisms	415|415	GO:0045426	A	64	2002	146483	1173451	-40.19928292	0.031	0.279	GO:45426_quinone_cofactor_biosynthetic_process
0000_all_organisms	415|415	GO:0045449	A	6040	76488	140507	1098965	-300	0.073	0.646	GO:45449_regulation_of_transcription
0000_all_organisms	415|415	GO:0045454	A	1920	5770	144627	1169683	-255.3036436	0.25	2.269	GO:45454_cell_redox_homeostasis
0000_all_organisms	415|415	GO:0045491	A	10	227	146537	1175226	-3.588380294	0.042	0.381	GO:45491_xylan_metabolic_process
0000_all_organisms	415|415	GO:0045493	A	10	227	146537	1175226	-3.588380294	0.042	0.381	GO:45493_xylan_catabolic_process
0000_all_organisms	415|415	GO:0045814	A	5	358	146542	1175095	-11.99567863	0.014	0.124	GO:45814_negative_regulation_of_gene_expression__epigenetic
0000_all_organisms	415|415	GO:0045859	A	2	432	146545	1175021	-18.58004425	0.005	0.042	GO:45859_regulation_of_protein_kinase_activity
0000_all_organisms	415|415	GO:0045860	A	2	432	146545	1175021	-18.58004425	0.005	0.042	GO:45860_positive_regulation_of_protein_kinase_activity
0000_all_organisms	415|415	GO:0045892	A	49	1119	146498	1174334	-16.31336373	0.042	0.378	GO:45892_negative_regulation_of_transcription__DNA-dependent
0000_all_organisms	415|415	GO:0046025	A	0	152	146547	1175301	-7.477555766	0	0	GO:46025_precorrin-6Y_C5_15-methyltransferase_(decarboxylating)_activity
0000_all_organisms	415|415	GO:0046026	A	1	159	146546	1175294	-6.655607726	0.006	0.056	GO:46026_precorrin-4_C11-methyltransferase_activity
0000_all_organisms	415|415	GO:0046034	A	1636	2144	144911	1173309	-300	0.433	3.937	GO:46034_ATP_metabolic_process
0000_all_organisms	415|415	GO:0046036	A	249	121	146298	1175332	-143.8696662	0.673	6.08	GO:46036_CTP_metabolic_process
0000_all_organisms	415|415	GO:0046037	A	48	724	146499	1174729	-5.276544328	0.062	0.561	GO:46037_GMP_metabolic_process
0000_all_organisms	415|415	GO:0046039	A	252	416	146295	1175037	-71.14630179	0.377	3.407	GO:46039_GTP_metabolic_process
0000_all_organisms	415|415	GO:0046040	A	164	2620	146383	1172833	-20.4723701	0.059	0.531	GO:46040_IMP_metabolic_process
0000_all_organisms	415|415	GO:0046049	A	3	442	146544	1175011	-17.99139983	0.007	0.061	GO:46049_UMP_metabolic_process
0000_all_organisms	415|415	GO:0046051	A	249	121	146298	1175332	-143.8696662	0.673	6.08	GO:46051_UTP_metabolic_process
0000_all_organisms	415|415	GO:0046058	A	11	373	146536	1175080	-8.356547324	0.029	0.258	GO:46058_cAMP_metabolic_process
0000_all_organisms	415|415	GO:0046073	A	16	425	146531	1175028	-7.681936665	0.036	0.327	GO:46073_dTMP_metabolic_process
0000_all_organisms	415|415	GO:0046112	A	102	2931	146445	1172522	-54.29756946	0.034	0.303	GO:46112_nucleobase_biosynthetic_process
0000_all_organisms	415|415	GO:0046113	A	0	101	146547	1175352	-4.982966661	0	0	GO:46113_nucleobase_catabolic_process
0000_all_organisms	415|415	GO:0046114	A	61	1176	146486	1174277	-13.4710833	0.049	0.445	GO:46114_guanosine_biosynthetic_process
0000_all_organisms	415|415	GO:0046116	A	61	1176	146486	1174277	-13.4710833	0.049	0.445	GO:46116_queuosine_metabolic_process
0000_all_organisms	415|415	GO:0046118	A	61	1176	146486	1174277	-13.4710833	0.049	0.445	GO:46118_7-methylguanosine_biosynthetic_process
0000_all_organisms	415|415	GO:0046129	A	61	1176	146486	1174277	-13.4710833	0.049	0.445	GO:46129_purine_ribonucleoside_biosynthetic_process
0000_all_organisms	415|415	GO:0046140	A	0	79	146547	1175374	-3.70333481	0	0	GO:46140_corrin_biosynthetic_process
0000_all_organisms	415|415	GO:0046146	A	69	250	146478	1175203	-7.261219442	0.216	1.952	GO:46146_tetrahydrobiopterin_metabolic_process
0000_all_organisms	415|415	GO:0046148	A	83	2865	146464	1172588	-62.33254705	0.028	0.254	GO:46148_pigment_biosynthetic_process
0000_all_organisms	415|415	GO:0046156	A	0	74	146547	1175379	-3.54515514	0	0	GO:46156_siroheme_metabolic_process
0000_all_organisms	415|415	GO:0046160	A	1	89	146546	1175364	-3.233587153	0.011	0.1	GO:46160_heme_a_metabolic_process
0000_all_organisms	415|415	GO:0046167	A	1	297	146546	1175156	-13.42136079	0.003	0.03	GO:46167_glycerol-3-phosphate_biosynthetic_process
0000_all_organisms	415|415	GO:0046168	A	3	428	146544	1175025	-17.3080349	0.007	0.063	GO:46168_glycerol-3-phosphate_catabolic_process
0000_all_organisms	415|415	GO:0046174	A	5	555	146542	1174898	-21.09582563	0.009	0.081	GO:46174_polyol_catabolic_process
0000_all_organisms	415|415	GO:0046218	A	4	181	146543	1175272	-5.005682847	0.022	0.195	GO:46218_indolalkylamine_catabolic_process
0000_all_organisms	415|415	GO:0046219	A	36	1914	146511	1173539	-55.10568394	0.018	0.166	GO:46219_indolalkylamine_biosynthetic_process
0000_all_organisms	415|415	GO:0046278	A	5	365	146542	1175088	-12.32239305	0.014	0.122	GO:46278_protocatechuate_metabolic_process
0000_all_organisms	415|415	GO:0046339	A	6	206	146541	1175247	-4.821023053	0.028	0.255	GO:46339_diacylglycerol_metabolic_process
0000_all_organisms	415|415	GO:0046341	A	6	206	146541	1175247	-4.821023053	0.028	0.255	GO:46341_CDP-diacylglycerol_metabolic_process
0000_all_organisms	415|415	GO:0046348	A	9	364	146538	1175089	-9.289882635	0.024	0.218	GO:46348_amino_sugar_catabolic_process
0000_all_organisms	415|415	GO:0046349	A	5	824	146542	1174629	-33.98296666	0.006	0.054	GO:46349_amino_sugar_biosynthetic_process
0000_all_organisms	415|415	GO:0046351	A	0	415	146547	1175038	-21.00524306	0	0	GO:46351_disaccharide_biosynthetic_process
0000_all_organisms	415|415	GO:0046356	A	959	2519	145588	1172934	-157.2284125	0.276	2.497	GO:46356_acetyl-CoA_catabolic_process
0000_all_organisms	415|415	GO:0046365	A	1395	6488	145152	1168965	-67.537602	0.177	1.602	GO:46365_monosaccharide_catabolic_process
0000_all_organisms	415|415	GO:0046373	A	4	170	146543	1175283	-4.543633967	0.023	0.207	GO:46373_L-arabinose_metabolic_process
0000_all_organisms	415|415	GO:0046379	A	24	919	146523	1174534	-22.0540393	0.025	0.229	GO:46379_extracellular_polysaccharide_metabolic_process
0000_all_organisms	415|415	GO:0046395	A	18	709	146529	1174744	-17.37365963	0.025	0.223	GO:46395_carboxylic_acid_catabolic_process
0000_all_organisms	415|415	GO:0046400	A	9	199	146538	1175254	-3.077793723	0.043	0.39	GO:46400_ketodeoxyoctanoate_metabolic_process
0000_all_organisms	415|415	GO:0046401	A	23	637	146524	1174816	-11.7235382	0.035	0.314	GO:46401_lipopolysaccharide_core_region_metabolic_process
0000_all_organisms	415|415	GO:0046417	A	236	5393	146311	1170060	-76.5214335	0.042	0.377	GO:46417_chorismate_metabolic_process
0000_all_organisms	415|415	GO:0046429	A	6	339	146541	1175114	-10.34103516	0.017	0.157	GO:46429_4-hydroxy-3-methylbut-2-en-1-yl_diphosphate_synthase_activity
0000_all_organisms	415|415	GO:0046451	A	87	2189	146460	1173264	-35.39147397	0.038	0.344	GO:46451_diaminopimelate_metabolic_process
0000_all_organisms	415|415	GO:0046459	A	30	452	146517	1175001	-3.449771647	0.062	0.561	GO:46459_short-chain_fatty_acid_metabolic_process
0000_all_organisms	415|415	GO:0046467	A	201	3140	146346	1172313	-23.23657201	0.06	0.542	GO:46467_membrane_lipid_biosynthetic_process
0000_all_organisms	415|415	GO:0046483	A	919	22423	145628	1153030	-300	0.039	0.351	GO:46483_heterocycle_metabolic_process
0000_all_organisms	415|415	GO:0046486	A	6	206	146541	1175247	-4.821023053	0.028	0.255	GO:46486_glycerolipid_metabolic_process
0000_all_organisms	415|415	GO:0046490	A	17	339	146530	1175114	-4.360513511	0.048	0.431	GO:46490_isopentenyl_diphosphate_metabolic_process
0000_all_organisms	415|415	GO:0046497	A	1	108	146546	1175345	-4.066512712	0.009	0.083	GO:46497_nicotinate_nucleotide_metabolic_process
0000_all_organisms	415|415	GO:0046527	A	3	645	146544	1174808	-27.73282827	0.005	0.042	GO:46527_glucosyltransferase_activity
0000_all_organisms	415|415	GO:0046538	A	61	117	146486	1175336	-15.63638802	0.343	3.092	GO:46538_2_3-bisphosphoglycerate-dependent_phosphoglycerate_mutase_activity
0000_all_organisms	415|415	GO:0046556	A	2	133	146545	1175320	-4.342944147	0.015	0.134	GO:46556_alpha-N-arabinofuranosidase_activity
0000_all_organisms	415|415	GO:0046677	A	62	3881	146485	1171572	-120.0034883	0.016	0.141	GO:46677_response_to_antibiotic
0000_all_organisms	415|415	GO:0046689	A	48	210	146499	1175243	-3.48945499	0.186	1.679	GO:46689_response_to_mercury_ion
0000_all_organisms	415|415	GO:0046700	A	4	148	146543	1175305	-3.632644079	0.026	0.237	GO:46700_heterocycle_catabolic_process
0000_all_organisms	415|415	GO:0046718	A	15	11	146532	1175442	-7.962573502	0.577	5.205	GO:46718_entry_of_virus_into_host_cell
0000_all_organisms	415|415	GO:0046835	A	5	152	146542	1175301	-3.286509457	0.032	0.287	GO:46835_carbohydrate_phosphorylation
0000_all_organisms	415|415	GO:0046873	A	219	6977	146328	1168476	-141.0840728	0.03	0.273	GO:46873_metal_ion_transmembrane_transporter_activity
0000_all_organisms	415|415	GO:0046915	A	153	4577	146394	1170876	-87.61978876	0.032	0.291	GO:46915_transition_metal_ion_transmembrane_transporter_activity
0000_all_organisms	415|415	GO:0046933	A	1363	1621	145184	1173832	-300	0.457	4.15	GO:46933_hydrogen_ion_transporting_ATP_synthase_activity__rotational_mechanism
0000_all_organisms	415|415	GO:0046942	A	226	7611	146321	1167842	-161.3545777	0.029	0.259	GO:46942_carboxylic_acid_transport
0000_all_organisms	415|415	GO:0046943	A	101	6018	146446	1169435	-181.6003263	0.017	0.148	GO:46943_carboxylic_acid_transmembrane_transporter_activity
0000_all_organisms	415|415	GO:0046961	A	1363	1661	145184	1173792	-300	0.451	4.095	GO:46961_hydrogen_ion_transporting_ATPase_activity__rotational_mechanism
0000_all_organisms	415|415	GO:0046983	A	208	4975	146339	1170478	-74.94309515	0.04	0.361	GO:46983_protein_dimerization_activity
0000_all_organisms	415|415	GO:0047113	A	0	79	146547	1175374	-3.70333481	0	0	GO:47113_aldehyde_dehydrogenase_(pyrroloquinoline-quinone)_activity
0000_all_organisms	415|415	GO:0047134	A	2	110	146545	1175343	-3.386158178	0.018	0.161	GO:47134_protein-disulfide_reductase_activity
0000_all_organisms	415|415	GO:0047151	A	1	139	146546	1175314	-5.619788758	0.007	0.064	GO:47151_methylenetetrahydrofolate-tRNA-(uracil-5-)-methyltransferase_(FADH2-oxidizing)_activity
0000_all_organisms	415|415	GO:0047355	A	0	146	146547	1175307	-7.099086932	0	0	GO:47355_CDP-glycerol_glycerophosphotransferase_activity
0000_all_organisms	415|415	GO:0047360	A	4	158	146543	1175295	-4.092588639	0.025	0.223	GO:47360_undecaprenyl-phosphate_galactose_phosphotransferase_activity
0000_all_organisms	415|415	GO:0047472	A	0	70	146547	1175383	-3.366531544	0	0	GO:47472_3-carboxy-cis_cis-muconate_cycloisomerase_activity
0000_all_organisms	415|415	GO:0047473	A	19	51	146528	1175402	-3.787812396	0.271	2.449	GO:47473_D-alanine-poly(phosphoribitol)_ligase_activity
0000_all_organisms	415|415	GO:0047475	A	1	131	146546	1175322	-5.281498311	0.008	0.068	GO:47475_phenylacetate-CoA_ligase_activity
0000_all_organisms	415|415	GO:0047480	A	0	378	146547	1175075	-19.04720756	0	0	GO:47480_UDP-N-acetylmuramoyl-tripeptide-D-alanyl-D-alanine_ligase_activity
0000_all_organisms	415|415	GO:0047547	A	2	262	146545	1175191	-10.35951856	0.008	0.068	GO:47547_2-methylcitrate_dehydratase_activity
0000_all_organisms	415|415	GO:0047553	A	30	93	146517	1175360	-4.477555766	0.244	2.2	GO:47553_2-oxoglutarate_synthase_activity
0000_all_organisms	415|415	GO:0047570	A	0	122	146547	1175331	-5.832682665	0	0	GO:47570_3-oxoadipate_enol-lactonase_activity
0000_all_organisms	415|415	GO:0047575	A	28	94	146519	1175359	-3.661543506	0.23	2.071	GO:47575_4-carboxymuconolactone_decarboxylase_activity
0000_all_organisms	415|415	GO:0047952	A	3	408	146544	1175045	-16.26921772	0.007	0.066	GO:47952_glycerol-3-phosphate_dehydrogenase_[NAD(P)+]_activity
0000_all_organisms	415|415	GO:0047980	A	0	170	146547	1175283	-8.359518563	0	0	GO:47980_hippurate_hydrolase_activity
0000_all_organisms	415|415	GO:0048015	A	2	432	146545	1175021	-18.58004425	0.005	0.042	GO:48015_phosphoinositide-mediated_signaling
0000_all_organisms	415|415	GO:0048033	A	12	281	146535	1175172	-4.462180905	0.041	0.369	GO:48033_heme_o_metabolic_process
0000_all_organisms	415|415	GO:0048034	A	12	281	146535	1175172	-4.462180905	0.041	0.369	GO:48034_heme_O_biosynthetic_process
0000_all_organisms	415|415	GO:0048037	A	3583	54619	142964	1120834	-300	0.062	0.544	GO:48037_cofactor_binding
0000_all_organisms	415|415	GO:0048038	A	438	1483	146109	1173970	-47.49620932	0.228	2.06	GO:48038_quinone_binding
0000_all_organisms	415|415	GO:0048492	A	64	106	146483	1175347	-18.75202673	0.376	3.397	GO:48492_ribulose_bisphosphate_carboxylase_complex
0000_all_organisms	415|415	GO:0048500	A	11	800	146536	1174653	-26.54975089	0.014	0.122	GO:48500_signal_recognition_particle
0000_all_organisms	415|415	GO:0048869	A	469	10443	146078	1165010	-142.844664	0.043	0.386	GO:48869_cellular_developmental_process
0000_all_organisms	415|415	GO:0050044	A	29	15	146518	1175438	-17.079355	0.659	5.947	GO:50044_galactose-6-phosphate_isomerase_activity
0000_all_organisms	415|415	GO:0050278	A	9	10	146538	1175443	-4.085656843	0.474	4.273	GO:50278_sedoheptulose-bisphosphatase_activity
0000_all_organisms	415|415	GO:0050380	A	17	391	146530	1175062	-6.092588639	0.042	0.376	GO:50380_undecaprenyl-diphosphatase_activity
0000_all_organisms	415|415	GO:0050480	A	0	164	146547	1175289	-8.202040356	0	0	GO:50480_imidazolonepropionase_activity
0000_all_organisms	415|415	GO:0050486	A	2	187	146545	1175266	-6.821023053	0.011	0.095	GO:50486_intramolecular_transferase_activity__transferring_hydroxy_groups
0000_all_organisms	415|415	GO:0050511	A	4	395	146543	1175058	-14.55752023	0.01	0.09	GO:50511_undecaprenyldiphospho-muramoylpentapeptide_beta-N-acetylglucosaminyltransferase_activity
0000_all_organisms	415|415	GO:0050515	A	3	356	146544	1175097	-13.92081875	0.008	0.075	GO:50515_4-(cytidine_5'-diphospho)-2-C-methyl-D-erythritol_kinase_activity
0000_all_organisms	415|415	GO:0050518	A	10	328	146537	1175125	-7.28567024	0.03	0.267	GO:50518_2-C-methyl-D-erythritol_4-phosphate_cytidylyltransferase_activity
0000_all_organisms	415|415	GO:0050538	A	0	120	146547	1175333	-5.876148359	0	0	GO:50538_N-carbamoyl-L-amino-acid_hydrolase_activity
0000_all_organisms	415|415	GO:0050567	A	170	614	146377	1174839	-16.75945075	0.217	1.957	GO:50567_glutaminyl-tRNA_synthase_(glutamine-hydrolyzing)_activity
0000_all_organisms	415|415	GO:0050570	A	3	306	146544	1175147	-11.5654311	0.01	0.088	GO:50570_4-hydroxythreonine-4-phosphate_dehydrogenase_activity
0000_all_organisms	415|415	GO:0050660	A	495	13594	146052	1161859	-238.6143937	0.035	0.315	GO:50660_FAD_binding
0000_all_organisms	415|415	GO:0050661	A	145	3502	146402	1171951	-53.60380065	0.04	0.358	GO:50661_NADP_binding
0000_all_organisms	415|415	GO:0050662	A	2342	36082	144205	1139371	-255.0352691	0.061	0.543	GO:50662_coenzyme_binding
0000_all_organisms	415|415	GO:0050787	A	40	167	146507	1175286	-3.289036881	0.193	1.743	GO:50787_detoxification_of_mercury_ion
0000_all_organisms	415|415	GO:0050790	A	12	583	146535	1174870	-16.36251027	0.02	0.182	GO:50790_regulation_of_catalytic_activity
0000_all_organisms	415|415	GO:0050793	A	120	7099	146427	1168354	-213.5575202	0.017	0.149	GO:50793_regulation_of_developmental_process
0000_all_organisms	415|415	GO:0050795	A	1	92	146546	1175361	-3.406713933	0.011	0.097	GO:50795_regulation_of_behavior
0000_all_organisms	415|415	GO:0050821	A	12	8	146535	1175445	-6.73754891	0.6	5.413	GO:50821_protein_stabilization
0000_all_organisms	415|415	GO:0050877	A	14	766	146533	1174687	-22.537602	0.018	0.162	GO:50877_neurological_system_process
0000_all_organisms	415|415	GO:0050890	A	14	762	146533	1174691	-22.38827669	0.018	0.163	GO:50890_cognition
0000_all_organisms	415|415	GO:0050897	A	115	1673	146432	1173780	-10.67985371	0.064	0.58	GO:50897_cobalt_ion_binding
[truncated: 3,454 more rows]
