# Supplementary material for: Translational Selection Is Ubiquitous in Prokaryotes
Source: PLoS Genet. 2010 Jun 24;6(6):e1001004. doi: 10.1371/journal.pgen.1001004 (PMC2891978; doi:10.1371/journal.pgen.1001004)
Supplement: Dataset S2 — Tests for enrichment or depletion of OCU genes in Gene Ontology functional categories and COG orthologous groups. (0.38 MB ZIP) [file pgen.1001004.s002.zip › Dataset_S2_Bacteria/Database_S2_Bacteria_p=1e-3_enrTreshold=1.5x_GO_filtered.txt]

OrgGroup	OrgsIn|Total	GeneGroup	testAorB	inGroupFlagged	inGroupNoFlag	outOfGroupFlagged	outOfGroupNoFlag	log_pValue	flagFreqHere	enrichment	GeneGroupDescription
0000_all_organisms	415|415	GO:0006303	A	2	146	146545	1175307	-5.016374	0.014	0.122	GO:6303_double-strand_break_repair_via_nonhomologous_end_joining
0000_all_organisms	415|415	GO:0006308	A	123	515	146424	1174938	-8.853872	0.193	1.74	GO:6308_DNA_catabolic_process
0000_all_organisms	415|415	GO:0032259	A	127	4046	146420	1171407	-82.050122	0.03	0.274	GO:32259_methylation
0000_all_organisms	415|415	GO:0006275	A	17	583	146530	1174870	-13.080399	0.028	0.256	GO:6275_regulation_of_DNA_replication
0000_all_organisms	415|415	GO:0030388	A	57	53	146490	1175400	-25.142668	0.518	4.676	GO:30388_fructose_1_6-bisphosphate_metabolic_process
0000_all_organisms	415|415	GO:0006352	A	324	4794	146223	1170659	-30.759451	0.063	0.57	GO:6352_transcription_initiation
0000_all_organisms	415|415	GO:0030255	A	24	5	146523	1175448	-18.096367	0.828	7.467	GO:30255_protein_secretion_by_the_type_IV_secretion_system
0000_all_organisms	415|415	GO:0030254	A	0	152	146547	1175301	-7.477556	0	0	GO:30254_protein_secretion_by_the_type_III_secretion_system
0000_all_organisms	415|415	GO:0006139	A	13965	181684	132582	993769	-300	0.071	0.606	GO:6139_nucleobase__nucleoside__nucleotide_and_nucleic_acid_metabolic_process
0000_all_organisms	415|415	GO:0019321	A	68	1492	146479	1173961	-20.498941	0.044	0.393	GO:19321_pentose_metabolic_process
0000_all_organisms	415|415	GO:0008617	A	73	1830	146474	1173623	-29.524329	0.038	0.346	GO:8617_guanosine_metabolic_process
0000_all_organisms	415|415	GO:0006259	A	2829	50641	143718	1124812	-300	0.053	0.467	GO:6259_DNA_metabolic_process
0000_all_organisms	415|415	GO:0006021	A	30	46	146517	1175407	-9.806875	0.395	3.561	GO:6021_inositol_biosynthetic_process
0000_all_organisms	415|415	GO:0006013	A	12	416	146535	1175037	-9.432974	0.028	0.253	GO:6013_mannose_metabolic_process
0000_all_organisms	415|415	GO:0000027	A	357	31	146190	1175422	-296.962574	0.92	8.318	GO:27_ribosomal_large_subunit_assembly_and_maintenance
0000_all_organisms	415|415	GO:0006012	A	25	736	146522	1174717	-14.377786	0.033	0.296	GO:6012_galactose_metabolic_process
0000_all_organisms	415|415	GO:0006108	A	131	350	146416	1175103	-21.841638	0.272	2.458	GO:6108_malate_metabolic_process
0000_all_organisms	415|415	GO:0006102	A	30	46	146517	1175407	-9.806875	0.395	3.561	GO:6102_isocitrate_metabolic_process
0000_all_organisms	415|415	GO:0043412	A	856	30054	145691	1145399	-300	0.028	0.245	GO:43412_biopolymer_modification
0000_all_organisms	415|415	GO:0006091	A	5512	18713	141035	1156740	-300	0.228	2.094	GO:6091_generation_of_precursor_metabolites_and_energy
0000_all_organisms	415|415	GO:0006071	A	76	2563	146471	1172890	-54.744727	0.029	0.259	GO:6071_glycerol_metabolic_process
0000_all_organisms	415|415	GO:0019646	A	25	15	146522	1175438	-14.010995	0.625	5.639	GO:19646_aerobic_electron_transport_chain
0000_all_organisms	415|415	GO:0030001	A	652	11676	145895	1163777	-112.809668	0.053	0.475	GO:30001_metal_ion_transport
0000_all_organisms	415|415	GO:0005991	A	0	559	146547	1174894	-28.271646	0	0	GO:5991_trehalose_metabolic_process
0000_all_organisms	415|415	GO:0005975	A	3028	47165	143519	1128288	-300	0.06	0.535	GO:5975_carbohydrate_metabolic_process
0000_all_organisms	415|415	GO:0032196	A	858	11130	145689	1164323	-47.446117	0.072	0.644	GO:32196_transposition
0000_all_organisms	415|415	GO:0034656	A	11	295	146536	1175158	-5.405607	0.036	0.324	GO:34656_nucleobase__nucleoside_and_nucleotide_catabolic_process
0000_all_organisms	415|415	GO:0006801	A	327	732	146220	1174721	-66.943095	0.309	2.79	GO:6801_superoxide_metabolic_process
0000_all_organisms	415|415	GO:0006799	A	1	268	146546	1175185	-11.815309	0.004	0.034	GO:6799_polyphosphate_biosynthetic_process
0000_all_organisms	415|415	GO:0006810	A	9287	117595	137260	1057858	-300	0.073	0.637	GO:6810_transport
0000_all_organisms	415|415	GO:0006808	A	333	591	146214	1174862	-87.501689	0.36	3.256	GO:6808_regulation_of_nitrogen_utilization
0000_all_organisms	415|415	GO:0006836	A	4	249	146543	1175204	-8.017729	0.016	0.143	GO:6836_neurotransmitter_transport
0000_all_organisms	415|415	GO:0002526	A	13	13	146534	1175440	-6.012334	0.5	4.511	GO:2526_acute_inflammatory_response
0000_all_organisms	415|415	GO:0019740	A	333	591	146214	1174862	-87.501689	0.36	3.256	GO:19740_nitrogen_utilization
0000_all_organisms	415|415	GO:0019725	A	2233	6829	144314	1168624	-288.270835	0.246	2.242	GO:19725_cellular_homeostasis
0000_all_organisms	415|415	GO:0006869	A	1	231	146546	1175222	-10.110698	0.004	0.039	GO:6869_lipid_transport
0000_all_organisms	415|415	GO:0006885	A	21	1914	146526	1173539	-68.099087	0.011	0.098	GO:6885_regulation_of_pH
0000_all_organisms	415|415	GO:0046942	A	226	7611	146321	1167842	-161.354578	0.029	0.259	GO:46942_carboxylic_acid_transport
0000_all_organisms	415|415	GO:0006662	A	402	502	146145	1174951	-141.555955	0.445	4.02	GO:6662_glycerol_ether_metabolic_process
0000_all_organisms	415|415	GO:0043093	A	50	88	146497	1175365	-14.061981	0.362	3.269	GO:43093_binary_fission
0000_all_organisms	415|415	GO:0008152	A	44949	508315	101598	667138	-300	0.081	0.615	GO:8152_metabolic_process
0000_all_organisms	415|415	GO:0006725	A	1238	21051	145309	1154402	-184.079877	0.056	0.497	GO:6725_cellular_aromatic_compound_metabolic_process
0000_all_organisms	415|415	GO:0006729	A	69	250	146478	1175203	-7.261219	0.216	1.952	GO:6729_tetrahydrobiopterin_biosynthetic_process
0000_all_organisms	415|415	GO:0010035	A	169	588	146378	1174865	-18.034328	0.223	2.015	GO:10035_response_to_inorganic_substance
0000_all_organisms	415|415	GO:0019836	A	3	222	146544	1175231	-7.573489	0.013	0.12	GO:19836_hemolysis_by_symbiont_of_host_red_blood_cells
0000_all_organisms	415|415	GO:0006546	A	267	1057	146280	1174396	-21.012781	0.202	1.821	GO:6546_glycine_catabolic_process
0000_all_organisms	415|415	GO:0006542	A	192	559	146355	1174894	-27.677781	0.256	2.308	GO:6542_glutamine_biosynthetic_process
0000_all_organisms	415|415	GO:0010447	A	15	0	146532	1175453	-14.328827	1	9.022	GO:10447_response_to_acidity
0000_all_organisms	415|415	GO:0006523	A	84	130	146463	1175323	-25.785156	0.393	3.542	GO:6523_alanine_biosynthetic_process
0000_all_organisms	415|415	GO:0006520	A	2607	49137	143940	1126316	-300	0.05	0.445	GO:6520_amino_acid_metabolic_process
0000_all_organisms	415|415	GO:0031507	A	5	358	146542	1175095	-11.995679	0.014	0.124	GO:31507_heterochromatin_formation
0000_all_organisms	415|415	GO:0031504	A	57	7990	146490	1167463	-300	0.007	0.064	GO:31504_peptidoglycan-based_cell_wall_organization
0000_all_organisms	415|415	GO:0006605	A	64	1875	146483	1173578	-35.643974	0.033	0.297	GO:6605_protein_targeting
0000_all_organisms	415|415	GO:0006637	A	1	220	146546	1175233	-9.59346	0.005	0.041	GO:6637_acyl-CoA_metabolic_process
0000_all_organisms	415|415	GO:0006629	A	1449	22148	145098	1153305	-152.537602	0.061	0.549	GO:6629_lipid_metabolic_process
0000_all_organisms	415|415	GO:0006412	A	9321	27103	137226	1148350	-300	0.256	2.397	GO:6412_translation
0000_all_organisms	415|415	GO:0006417	A	490	937	146057	1174516	-118.958607	0.343	3.105	GO:6417_regulation_of_translation
0000_all_organisms	415|415	GO:0006402	A	115	360	146432	1175093	-15.029653	0.242	2.185	GO:6402_mRNA_catabolic_process
0000_all_organisms	415|415	GO:0006399	A	645	17159	145902	1158294	-291.616185	0.036	0.324	GO:6399_tRNA_metabolic_process
0000_all_organisms	415|415	GO:0006476	A	5	367	146542	1175086	-12.493495	0.013	0.121	GO:6476_protein_amino_acid_deacetylation
0000_all_organisms	415|415	GO:0000747	A	3	201	146544	1175252	-6.5867	0.015	0.133	GO:747_conjugation_with_cellular_fusion
0000_all_organisms	415|415	GO:0006457	A	2227	4885	144320	1170568	-300	0.313	2.853	GO:6457_protein_folding
0000_all_organisms	415|415	GO:0006508	A	875	24470	145672	1150983	-300	0.035	0.307	GO:6508_proteolysis
0000_all_organisms	415|415	GO:0008360	A	96	6953	146451	1168500	-227.777284	0.014	0.122	GO:8360_regulation_of_cell_shape
0000_all_organisms	415|415	GO:0006510	A	7	570	146540	1174883	-19.801343	0.012	0.109	GO:6510_ATP-dependent_proteolysis
0000_all_organisms	415|415	GO:0006493	A	0	436	146547	1175017	-22.070581	0	0	GO:6493_protein_amino_acid_O-linked_glycosylation
0000_all_organisms	415|415	GO:0055085	A	1642	3282	144905	1172171	-300	0.333	3.031	GO:55085_transmembrane_transport
0000_all_organisms	415|415	GO:0015992	A	1715	3259	144832	1172194	-300	0.345	3.135	GO:15992_proton_transport
0000_all_organisms	415|415	GO:0031326	A	490	980	146057	1174473	-113.431798	0.333	3.014	GO:31326_regulation_of_cellular_biosynthetic_process
0000_all_organisms	415|415	GO:0016044	A	21	683	146526	1174770	-14.465974	0.03	0.269	GO:16044_membrane_organization
0000_all_organisms	415|415	GO:0051262	A	141	63	146406	1175390	-84.357535	0.691	6.24	GO:51262_protein_tetramerization
0000_all_organisms	415|415	GO:0046395	A	18	709	146529	1174744	-17.37366	0.025	0.223	GO:46395_carboxylic_acid_catabolic_process
0000_all_organisms	415|415	GO:0042549	A	19	17	146528	1175436	-9.035269	0.528	4.762	GO:42549_photosystem_II_stabilization
0000_all_organisms	415|415	GO:0009635	A	48	18	146499	1175435	-30.917215	0.727	6.563	GO:9635_response_to_herbicide
0000_all_organisms	415|415	GO:0046483	A	919	22423	145628	1153030	-300	0.039	0.351	GO:46483_heterocycle_metabolic_process
0000_all_organisms	415|415	GO:0015891	A	2	869	146545	1174584	-40.360514	0.002	0.021	GO:15891_siderophore_transport
0000_all_organisms	415|415	GO:0015886	A	10	688	146537	1174765	-22.442493	0.014	0.129	GO:15886_heme_transport
0000_all_organisms	415|415	GO:0018298	A	154	421	146393	1175032	-24.716699	0.268	2.418	GO:18298_protein-chromophore_linkage
0000_all_organisms	415|415	GO:0009597	A	15	11	146532	1175442	-7.962574	0.577	5.205	GO:9597_detection_of_virus
0000_all_organisms	415|415	GO:0009605	A	551	10975	145996	1164478	-127.405607	0.048	0.429	GO:9605_response_to_external_stimulus
0000_all_organisms	415|415	GO:0015931	A	3	326	146544	1175127	-12.38934	0.009	0.082	GO:15931_nucleobase__nucleoside__nucleotide_and_nucleic_acid_transport
0000_all_organisms	415|415	GO:0000902	A	362	9293	146185	1166160	-151.519993	0.037	0.337	GO:902_cell_morphogenesis
0000_all_organisms	415|415	GO:0007205	A	2	432	146545	1175021	-18.580044	0.005	0.042	GO:7205_activation_of_protein_kinase_C_activity
0000_all_organisms	415|415	GO:0015941	A	1	349	146546	1175104	-16.039054	0.003	0.026	GO:15941_pantothenate_catabolic_process
0000_all_organisms	415|415	GO:0007165	A	2238	41500	144309	1133953	-300	0.051	0.453	GO:7165_signal_transduction
0000_all_organisms	415|415	GO:0031388	A	2	210	146545	1175243	-8.019997	0.009	0.085	GO:31388_organic_acid_phosphorylation
0000_all_organisms	415|415	GO:0016226	A	560	1294	145987	1174159	-109.481486	0.302	2.731	GO:16226_iron-sulfur_cluster_assembly
0000_all_organisms	415|415	GO:0015979	A	675	1364	145872	1174089	-154.098542	0.331	2.996	GO:15979_photosynthesis
0000_all_organisms	415|415	GO:0009775	A	16	2	146531	1175451	-13.195179	0.889	8.019	GO:9775_photosynthetic_electron_transport_in_cytochrome_b6_f
0000_all_organisms	415|415	GO:0042274	A	16	356	146531	1175097	-5.340084	0.043	0.388	GO:42274_ribosomal_small_subunit_biogenesis
0000_all_organisms	415|415	GO:0042245	A	1	159	146546	1175294	-6.655608	0.006	0.056	GO:42245_RNA_repair
0000_all_organisms	415|415	GO:0015774	A	15	530	146532	1174923	-12.074172	0.028	0.248	GO:15774_polysaccharide_transport
0000_all_organisms	415|415	GO:0015797	A	15	4	146532	1175449	-10.931814	0.789	7.122	GO:15797_mannitol_transport
0000_all_organisms	415|415	GO:0015846	A	9	395	146538	1175058	-10.486782	0.022	0.201	GO:15846_polyamine_transport
0000_all_organisms	415|415	GO:0007047	A	250	10756	146297	1164697	-272.173925	0.023	0.204	GO:7047_cell_wall_organization
0000_all_organisms	415|415	GO:0007059	A	85	1890	146462	1173563	-26.289037	0.043	0.388	GO:7059_chromosome_segregation
0000_all_organisms	415|415	GO:0015833	A	36	2538	146511	1172915	-82.481486	0.014	0.126	GO:15833_peptide_transport
0000_all_organisms	415|415	GO:0040029	A	76	1995	146471	1173458	-33.896196	0.037	0.331	GO:40029_regulation_of_gene_expression__epigenetic
0000_all_organisms	415|415	GO:0046718	A	15	11	146532	1175442	-7.962574	0.577	5.205	GO:46718_entry_of_virus_into_host_cell
0000_all_organisms	415|415	GO:0042364	A	596	14793	145951	1160660	-232.294992	0.039	0.347	GO:42364_water-soluble_vitamin_biosynthetic_process
0000_all_organisms	415|415	GO:0022403	A	63	83	146484	1175370	-22.166853	0.432	3.894	GO:22403_cell_cycle_phase
0000_all_organisms	415|415	GO:0009847	A	21	581	146526	1174872	-10.725842	0.035	0.315	GO:9847_spore_germination
0000_all_organisms	415|415	GO:0009853	A	14	2	146533	1175451	-11.38934	0.875	7.894	GO:9853_photorespiration
0000_all_organisms	415|415	GO:0031123	A	1	408	146546	1175045	-18.8041	0.002	0.022	'GO:31123_RNA_3\'-end_processing'
0000_all_organisms	415|415	GO:0051180	A	0	144	146547	1175309	-7.130768	0	0	GO:51180_vitamin_transport
0000_all_organisms	415|415	GO:0051188	A	1592	26019	144955	1149434	-209.730487	0.058	0.515	GO:51188_cofactor_biosynthetic_process
0000_all_organisms	415|415	GO:0042450	A	1	383	146546	1175070	-17.59176	0.003	0.023	GO:42450_arginine_biosynthetic_process_via_ornithine
0000_all_organisms	415|415	GO:0034404	A	163	4107	146384	1171346	-65.946922	0.038	0.344	GO:34404_nucleobase__nucleoside_and_nucleotide_biosynthetic_process
0000_all_organisms	415|415	GO:0045892	A	49	1119	146498	1174334	-16.313364	0.042	0.378	GO:45892_negative_regulation_of_transcription__DNA-dependent
0000_all_organisms	415|415	GO:0044247	A	27	813	146520	1174640	-16.044793	0.032	0.29	GO:44247_cellular_polysaccharide_catabolic_process
0000_all_organisms	415|415	GO:0009070	A	120	2604	146427	1172849	-34.774691	0.044	0.397	GO:9070_serine_family_amino_acid_biosynthetic_process
0000_all_organisms	415|415	GO:0044272	A	182	5855	146365	1169598	-119.429457	0.03	0.271	GO:44272_sulfur_compound_biosynthetic_process
0000_all_organisms	415|415	GO:0042126	A	10	510	146537	1174943	-14.66354	0.019	0.173	GO:42126_nitrate_metabolic_process
0000_all_organisms	415|415	GO:0009099	A	144	414	146403	1175039	-21.489455	0.258	2.329	GO:9099_valine_biosynthetic_process
0000_all_organisms	415|415	GO:0009098	A	95	1497	146452	1173956	-11.665546	0.06	0.538	GO:9098_leucine_biosynthetic_process
0000_all_organisms	415|415	GO:0001514	A	1	209	146546	1175244	-9.074688	0.005	0.043	GO:1514_selenocysteine_incorporation
0000_all_organisms	415|415	GO:0042158	A	4	576	146543	1174877	-23.156767	0.007	0.062	GO:42158_lipoprotein_biosynthetic_process
0000_all_organisms	415|415	GO:0009124	A	284	4812	146263	1170641	-42.002177	0.056	0.502	GO:9124_nucleoside_monophosphate_biosynthetic_process
0000_all_organisms	415|415	GO:0009142	A	1926	2836	144621	1172617	-300	0.404	3.684	GO:9142_nucleoside_triphosphate_biosynthetic_process
0000_all_organisms	415|415	GO:0009166	A	67	955	146480	1174498	-6.019542	0.066	0.591	GO:9166_nucleotide_catabolic_process
0000_all_organisms	415|415	GO:0042221	A	784	14749	145763	1160704	-155.787812	0.05	0.452	GO:42221_response_to_chemical_stimulus
0000_all_organisms	415|415	GO:0009190	A	20	1137	146527	1174316	-33.995679	0.017	0.156	GO:9190_cyclic_nucleotide_biosynthetic_process
0000_all_organisms	415|415	GO:0009225	A	66	2105	146481	1173348	-43.025488	0.03	0.274	GO:9225_nucleotide-sugar_metabolic_process
0000_all_organisms	415|415	GO:0009255	A	1	129	146546	1175324	-5.09691	0.008	0.069	GO:9255_Entner-Doudoroff_pathway
0000_all_organisms	415|415	GO:0009254	A	9	444	146538	1175009	-12.655608	0.02	0.179	GO:9254_peptidoglycan_turnover
0000_all_organisms	415|415	GO:0009249	A	11	569	146536	1174884	-16.340084	0.019	0.171	GO:9249_protein_lipoylation
0000_all_organisms	415|415	GO:0009292	A	21	1063	146526	1174390	-30.055024	0.019	0.175	GO:9292_genetic_transfer
0000_all_organisms	415|415	GO:0007600	A	14	762	146533	1174691	-22.388277	0.018	0.163	GO:7600_sensory_perception
0000_all_organisms	415|415	GO:0046148	A	83	2865	146464	1172588	-62.332547	0.028	0.254	GO:46148_pigment_biosynthetic_process
0000_all_organisms	415|415	GO:0017001	A	3	268	146544	1175185	-9.725842	0.011	0.1	GO:17001_antibiotic_catabolic_process
0000_all_organisms	415|415	GO:0017000	A	287	735	146260	1174718	-49.454693	0.281	2.536	GO:17000_antibiotic_biosynthetic_process
0000_all_organisms	415|415	GO:0009401	A	897	3576	145650	1171877	-67.498941	0.201	1.814	GO:9401_phosphoenolpyruvate-dependent_sugar_phosphotransferase_system
0000_all_organisms	415|415	GO:0009399	A	333	891	146214	1174562	-53.88941	0.272	2.458	GO:9399_nitrogen_fixation
0000_all_organisms	415|415	GO:0009408	A	35	603	146512	1174850	-5.856985	0.055	0.495	GO:9408_response_to_heat
0000_all_organisms	415|415	GO:0001682	A	60	162	146487	1175291	-10.326058	0.27	2.439	'GO:1682_tRNA_5\'-leader_removal'
0000_all_organisms	415|415	GO:0043190	A	74	2285	146473	1173168	-45.431798	0.031	0.283	GO:43190_ATP-binding_cassette_(ABC)_transporter_complex
0000_all_organisms	415|415	GO:0030076	A	273	234	146274	1175219	-122.233587	0.538	4.865	GO:30076_light-harvesting_complex
0000_all_organisms	415|415	GO:0009503	A	121	64	146426	1175389	-68.235077	0.654	5.904	GO:9503_thylakoid_light-harvesting_complex
0000_all_organisms	415|415	GO:0000015	A	176	247	146371	1175206	-57.342944	0.416	3.757	GO:15_phosphopyruvate_hydratase_complex
0000_all_organisms	415|415	GO:0044459	A	216	988	146331	1174465	-11.692504	0.179	1.619	GO:44459_plasma_membrane_part
0000_all_organisms	415|415	GO:0005694	A	212	4741	146335	1170712	-65.464706	0.043	0.385	GO:5694_chromosome
0000_all_organisms	415|415	GO:0016020	A	11439	166117	135108	1009336	-300	0.064	0.546	GO:16020_membrane
0000_all_organisms	415|415	GO:0044444	A	8758	22026	137789	1153427	-300	0.284	2.666	GO:44444_cytoplasmic_part
0000_all_organisms	415|415	GO:0044433	A	255	223	146292	1175230	-112.995679	0.533	4.819	GO:44433_cytoplasmic_vesicle_part
0000_all_organisms	415|415	GO:0031090	A	702	2076	145845	1173377	-96.273273	0.253	2.286	GO:31090_organelle_membrane
0000_all_organisms	415|415	GO:0044428	A	10	1249	146537	1174204	-48.665546	0.008	0.072	GO:44428_nuclear_part
0000_all_organisms	415|415	GO:0043229	A	8620	24117	137927	1151336	-300	0.263	2.461	GO:43229_intracellular_organelle
0000_all_organisms	415|415	GO:0034357	A	492	508	146055	1174945	-196.712198	0.492	4.45	GO:34357_photosynthetic_membrane
0000_all_organisms	415|415	GO:0009842	A	158	154	146389	1175299	-66.193142	0.506	4.572	GO:9842_cyanelle
0000_all_organisms	415|415	GO:0009289	A	195	618	146352	1174835	-24.485452	0.24	2.165	GO:9289_fimbrium
0000_all_organisms	415|415	GO:0000786	A	46	15	146501	1175438	-30.844664	0.754	6.805	GO:786_nucleosome
0000_all_organisms	415|415	GO:0009274	A	295	7897	146252	1167556	-134.982967	0.036	0.323	GO:9274_peptidoglycan-based_cell_wall
0000_all_organisms	415|415	GO:0005624	A	1	143	146546	1175310	-5.785156	0.007	0.063	GO:5624_membrane_fraction
0000_all_organisms	415|415	GO:0009579	A	462	445	146085	1175008	-192.809668	0.509	4.606	GO:9579_thylakoid
0000_all_organisms	415|415	GO:0009331	A	8	912	146539	1174541	-34.779892	0.009	0.078	GO:9331_glycerol-3-phosphate_dehydrogenase_complex
0000_all_organisms	415|415	GO:0005677	A	5	358	146542	1175095	-11.995679	0.014	0.124	GO:5677_chromatin_silencing_complex
0000_all_organisms	415|415	GO:0009326	A	13	546	146534	1174907	-14.079877	0.023	0.21	GO:9326_formate_dehydrogenase_complex
0000_all_organisms	415|415	GO:0009325	A	16	465	146531	1174988	-9.025028	0.033	0.3	GO:9325_nitrate_reductase_complex
0000_all_organisms	415|415	GO:0019008	A	0	336	146547	1175117	-16.917215	0	0	GO:19008_molybdopterin_synthase_complex
0000_all_organisms	415|415	GO:0009318	A	123	467	146424	1174986	-11.145694	0.208	1.881	GO:9318_exodeoxyribonuclease_VII_complex
0000_all_organisms	415|415	GO:0009317	A	208	862	146339	1174591	-14.823909	0.194	1.755	GO:9317_acetyl-CoA_carboxylase_complex
0000_all_organisms	415|415	GO:0016612	A	79	171	146468	1175282	-17.596879	0.316	2.852	GO:16612_molybdenum-iron_nitrogenase_complex
0000_all_organisms	415|415	GO:0009349	A	149	233	146398	1175220	-44.576754	0.39	3.521	GO:9349_riboflavin_synthase_complex
0000_all_organisms	415|415	GO:0009358	A	1	268	146546	1175185	-11.815309	0.004	0.034	GO:9358_polyphosphate_kinase_complex
0000_all_organisms	415|415	GO:0009360	A	3	841	146544	1174612	-37.441291	0.004	0.032	GO:9360_DNA_polymerase_III_complex
0000_all_organisms	415|415	GO:0005576	A	474	2096	146073	1173357	-27.425969	0.184	1.666	GO:5576_extracellular_region
0000_all_organisms	415|415	GO:0009338	A	0	269	146547	1175184	-13.545155	0	0	GO:9338_exodeoxyribonuclease_V_complex
0000_all_organisms	415|415	GO:0009341	A	0	162	146547	1175291	-8.019542	0	0	GO:9341_beta-galactosidase_complex
0000_all_organisms	415|415	GO:0009346	A	13	389	146534	1175064	-7.950782	0.032	0.292	GO:9346_citrate_lyase_complex
0000_all_organisms	415|415	GO:0009382	A	11	311	146536	1175142	-6.102923	0.034	0.308	GO:9382_imidazoleglycerol-phosphate_synthase_complex
0000_all_organisms	415|415	GO:0019898	A	17	31	146530	1175422	-5.090979	0.354	3.195	GO:19898_extrinsic_to_membrane
0000_all_organisms	415|415	GO:0009376	A	0	266	146547	1175187	-13.366532	0	0	GO:9376_HslUV_protease_complex
0000_all_organisms	415|415	GO:0045252	A	85	154	146462	1175299	-22.661544	0.356	3.21	GO:45252_oxoglutarate_dehydrogenase_complex
0000_all_organisms	415|415	GO:0005887	A	12	665	146535	1174788	-19.785156	0.018	0.16	GO:5887_integral_to_plasma_membrane
0000_all_organisms	415|415	GO:0009380	A	0	1285	146547	1174168	-65.320572	0	0	GO:9380_excinuclease_repair_complex
0000_all_organisms	415|415	GO:0009420	A	249	372	146298	1175081	-76.677781	0.401	3.622	GO:9420_flagellin-based_flagellum_filament
0000_all_organisms	415|415	GO:0030880	A	20	2	146527	1175451	-16.838632	0.909	8.202	GO:30880_RNA_polymerase_complex
0000_all_organisms	415|415	GO:0009424	A	3	625	146544	1174828	-26.91364	0.005	0.043	GO:9424_flagellin-based_flagellum_hook
0000_all_organisms	415|415	GO:0042716	A	267	224	146280	1175229	-120.966576	0.544	4.913	GO:42716_chromatophore
0000_all_organisms	415|415	GO:0009986	A	211	909	146336	1174544	-13.649752	0.188	1.7	GO:9986_cell_surface
0000_all_organisms	415|415	GO:0005960	A	253	128	146294	1175325	-144.000435	0.664	5.999	GO:5960_glycine_cleavage_complex
0000_all_organisms	415|415	GO:0005971	A	13	522	146534	1174931	-13.013228	0.024	0.219	GO:5971_ribonucleoside-diphosphate_reductase_complex
0000_all_organisms	415|415	GO:0048500	A	11	800	146536	1174653	-26.549751	0.014	0.122	GO:48500_signal_recognition_particle
0000_all_organisms	415|415	GO:0005783	A	6	331	146541	1175122	-10.028724	0.018	0.161	GO:5783_endoplasmic_reticulum
0000_all_organisms	415|415	GO:0032991	A	11309	35316	135238	1140137	-300	0.243	2.287	GO:32991_macromolecular_complex
0000_all_organisms	415|415	GO:0004133	A	3	563	146544	1174890	-23.798603	0.005	0.048	GO:4133_glycogen_debranching_enzyme_activity
0000_all_organisms	415|415	GO:0050380	A	17	391	146530	1175062	-6.092589	0.042	0.376	GO:50380_undecaprenyl-diphosphatase_activity
0000_all_organisms	415|415	GO:0015035	A	1002	1652	145545	1173801	-279.982967	0.378	3.422	GO:15035_protein_disulfide_oxidoreductase_activity
0000_all_organisms	415|415	GO:0047547	A	2	262	146545	1175191	-10.359519	0.008	0.068	GO:47547_2-methylcitrate_dehydratase_activity
0000_all_organisms	415|415	GO:0004124	A	27	632	146520	1174821	-9.790485	0.041	0.369	GO:4124_cysteine_synthase_activity
0000_all_organisms	415|415	GO:0004127	A	11	389	146536	1175064	-8.920819	0.028	0.248	GO:4127_cytidylate_kinase_activity
0000_all_organisms	415|415	GO:0008509	A	322	7029	146225	1168424	-93.623423	0.044	0.394	GO:8509_anion_transmembrane_transporter_activity
0000_all_organisms	415|415	GO:0004086	A	11	827	146536	1174626	-27.876148	0.013	0.118	GO:4086_carbamoyl-phosphate_synthase_activity
0000_all_organisms	415|415	GO:0004091	A	58	2650	146489	1172803	-69.982967	0.021	0.193	GO:4091_carboxylesterase_activity
0000_all_organisms	415|415	GO:0004089	A	34	637	146513	1174816	-7.159267	0.051	0.457	GO:4089_carbonate_dehydratase_activity
0000_all_organisms	415|415	GO:0004096	A	32	562	146515	1174891	-5.669586	0.054	0.486	GO:4096_catalase_activity
0000_all_organisms	415|415	GO:0015078	A	2099	5138	144448	1170315	-300	0.29	2.64	GO:15078_hydrogen_ion_transmembrane_transporter_activity
0000_all_organisms	415|415	GO:0008531	A	4	397	146543	1175056	-14.752027	0.01	0.09	GO:8531_riboflavin_kinase_activity
0000_all_organisms	415|415	GO:0015082	A	156	4782	146391	1170671	-93.694649	0.032	0.284	GO:15082_di-__tri-valent_inorganic_cation_transmembrane_transporter_activity
0000_all_organisms	415|415	GO:0019213	A	35	1118	146512	1174335	-23.093665	0.03	0.274	GO:19213_deacetylase_activity
0000_all_organisms	415|415	GO:0008484	A	2	1170	146545	1174283	-55.407823	0.002	0.015	GO:8484_sulfuric_ester_hydrolase_activity
0000_all_organisms	415|415	GO:0008478	A	0	115	146547	1175338	-5.474955	0	0	GO:8478_pyridoxal_kinase_activity
0000_all_organisms	415|415	GO:0008479	A	5	386	146542	1175067	-13.307153	0.013	0.115	GO:8479_queuine_tRNA-ribosyltransferase_activity
0000_all_organisms	415|415	GO:0019202	A	16	1495	146531	1173958	-53.860121	0.011	0.095	GO:19202_amino_acid_kinase_activity
0000_all_organisms	415|415	GO:0019200	A	71	2127	146476	1173326	-41.171985	0.032	0.291	GO:19200_carbohydrate_kinase_activity
0000_all_organisms	415|415	GO:0004176	A	15	1260	146532	1174193	-43.935542	0.012	0.106	GO:4176_ATP-dependent_peptidase_activity
0000_all_organisms	415|415	GO:0019239	A	128	1868	146419	1173585	-11.88941	0.064	0.578	GO:19239_deaminase_activity
0000_all_organisms	415|415	GO:0004149	A	97	238	146450	1175215	-18.424812	0.29	2.613	GO:4149_dihydrolipoyllysine-residue_succinyltransferase_activity
0000_all_organisms	415|415	GO:0004160	A	1	473	146546	1174980	-22.161151	0.002	0.019	GO:4160_dihydroxy-acid_dehydratase_activity
0000_all_organisms	415|415	GO:0008661	A	4	349	146543	1175104	-12.595166	0.011	0.102	GO:8661_1-deoxy-D-xylulose-5-phosphate_synthase_activity
0000_all_organisms	415|415	GO:0008686	A	18	427	146529	1175026	-6.847712	0.04	0.365	GO:8686_3_4-dihydroxy-2-butanone-4-phosphate_synthase_activity
0000_all_organisms	415|415	GO:0008690	A	8	247	146539	1175206	-5.268411	0.031	0.283	GO:8690_3-deoxy-manno-octulosonate_cytidylyltransferase_activity
0000_all_organisms	415|415	GO:0008677	A	1	226	146546	1175227	-9.939302	0.004	0.04	GO:8677_2-dehydropantoate_2-reductase_activity
0000_all_organisms	415|415	GO:0008683	A	0	112	146547	1175341	-5.522879	0	0	GO:8683_2-oxoglutarate_decarboxylase_activity
0000_all_organisms	415|415	GO:0030246	A	111	4873	146436	1170580	-124.982967	0.022	0.2	GO:30246_carbohydrate_binding
0000_all_organisms	415|415	GO:0008658	A	14	2130	146533	1173323	-86.109579	0.007	0.059	GO:8658_penicillin_binding
0000_all_organisms	415|415	GO:0030234	A	416	1463	146131	1173990	-42.015023	0.221	2	GO:30234_enzyme_regulator_activity
0000_all_organisms	415|415	GO:0004333	A	19	482	146528	1174971	-8.261219	0.038	0.342	GO:4333_fumarate_hydratase_activity
0000_all_organisms	415|415	GO:0004332	A	169	411	146378	1175042	-31.725842	0.291	2.63	GO:4332_fructose-bisphosphate_aldolase_activity
0000_all_organisms	415|415	GO:0004325	A	6	431	146541	1175022	-14.329754	0.014	0.124	GO:4325_ferrochelatase_activity
0000_all_organisms	415|415	GO:0004309	A	0	124	146547	1175329	-6.048177	0	0	GO:4309_exopolyphosphatase_activity
0000_all_organisms	415|415	GO:0004300	A	31	986	146516	1174467	-20.428291	0.03	0.275	GO:4300_enoyl-CoA_hydratase_activity
0000_all_organisms	415|415	GO:0001882	A	41	697	146506	1174756	-6.551294	0.056	0.501	GO:1882_nucleoside_binding
0000_all_organisms	415|415	GO:0003868	A	3	179	146544	1175274	-5.621602	0.016	0.149	GO:3868_4-hydroxyphenylpyruvate_dioxygenase_activity
0000_all_organisms	415|415	GO:0008812	A	1	144	146546	1175309	-5.769551	0.007	0.062	GO:8812_choline_dehydrogenase_activity
0000_all_organisms	415|415	GO:0003874	A	69	252	146478	1175201	-7.029188	0.215	1.94	GO:3874_6-pyruvoyltetrahydropterin_synthase_activity
0000_all_organisms	415|415	GO:0003879	A	14	329	146533	1175124	-5.216811	0.041	0.368	GO:3879_ATP_phosphoribosyltransferase_activity
0000_all_organisms	415|415	GO:0008791	A	0	112	146547	1175341	-5.522879	0	0	GO:8791_arginine_N-succinyltransferase_activity
0000_all_organisms	415|415	GO:0003878	A	169	176	146378	1175277	-67.928118	0.49	4.423	GO:3878_ATP_citrate_synthase_activity
0000_all_organisms	415|415	GO:0003883	A	13	412	146534	1175041	-8.79588	0.031	0.276	GO:3883_CTP_synthase_activity
0000_all_organisms	415|415	GO:0008794	A	78	199	146469	1175254	-14.267606	0.282	2.541	GO:8794_arsenate_reductase_(glutaredoxin)_activity
0000_all_organisms	415|415	GO:0003887	A	88	4313	146459	1171140	-118.094204	0.02	0.18	GO:3887_DNA-directed_DNA_polymerase_activity
0000_all_organisms	415|415	GO:0008802	A	5	216	146542	1175237	-5.809668	0.023	0.204	GO:8802_betaine-aldehyde_dehydrogenase_activity
0000_all_organisms	415|415	GO:0008773	A	0	220	146547	1175233	-11.053548	0	0	GO:8773_[protein-PII]_uridylyltransferase_activity
0000_all_organisms	415|415	GO:0000049	A	908	3729	145639	1171724	-63.271646	0.196	1.771	GO:49_tRNA_binding
0000_all_organisms	415|415	GO:0003844	A	1	234	146546	1175219	-10.288193	0.004	0.038	GO:3844_1_4-alpha-glucan_branching_enzyme_activity
0000_all_organisms	415|415	GO:0008762	A	0	400	146547	1175053	-20.092051	0	0	GO:8762_UDP-N-acetylmuramate_dehydrogenase_activity
0000_all_organisms	415|415	GO:0003852	A	20	477	146527	1174976	-7.581699	0.04	0.363	GO:3852_2-isopropylmalate_synthase_activity
0000_all_organisms	415|415	GO:0003856	A	3	450	146544	1175003	-18.320572	0.007	0.06	GO:3856_3-dehydroquinate_synthase_activity
0000_all_organisms	415|415	GO:0000036	A	531	1661	146016	1173792	-66.326979	0.242	2.19	GO:36_acyl_carrier_activity
0000_all_organisms	415|415	GO:0030145	A	306	5144	146241	1170309	-44.139662	0.056	0.505	GO:30145_manganese_ion_binding
0000_all_organisms	415|415	GO:0008728	A	1	275	146546	1175178	-12.163043	0.004	0.033	GO:8728_GTP_diphosphokinase_activity
0000_all_organisms	415|415	GO:0030151	A	62	2274	146485	1173179	-51.987163	0.027	0.239	GO:30151_molybdenum_ion_binding
0000_all_organisms	415|415	GO:0003942	A	2	345	146545	1175108	-14.489455	0.006	0.052	GO:3942_N-acetyl-gamma-glutamyl-phosphate_reductase_activity
0000_all_organisms	415|415	GO:0003951	A	11	485	146536	1174968	-12.79588	0.022	0.2	GO:3951_NAD+_kinase_activity
0000_all_organisms	415|415	GO:0000107	A	17	455	146530	1174998	-8.170696	0.036	0.325	GO:107_imidazoleglycerol-phosphate_synthase_activity
0000_all_organisms	415|415	GO:0008710	A	2	248	146545	1175205	-9.675718	0.008	0.072	GO:8710_8-amino-7-oxononanoate_synthase_activity
0000_all_organisms	415|415	GO:0003896	A	7	678	146540	1174775	-24.739929	0.01	0.092	GO:3896_DNA_primase_activity
0000_all_organisms	415|415	GO:0000104	A	249	570	146298	1174883	-49.882729	0.304	2.746	GO:104_succinate_dehydrogenase_activity
0000_all_organisms	415|415	GO:0003906	A	22	905	146525	1174548	-22.728158	0.024	0.214	GO:3906_DNA-(apurinic_or_apyrimidinic_site)_lyase_activity
0000_all_organisms	415|415	GO:0003913	A	4	391	146543	1175062	-14.400117	0.01	0.091	GO:3913_DNA_photolyase_activity
0000_all_organisms	415|415	GO:0030188	A	121	582	146426	1174871	-5.879426	0.172	1.553	GO:30188_chaperone_regulator_activity
0000_all_organisms	415|415	GO:0003916	A	32	2295	146515	1173158	-75.283162	0.014	0.124	GO:3916_DNA_topoisomerase_activity
0000_all_organisms	415|415	GO:0003909	A	5	789	146542	1174664	-32.268411	0.006	0.057	GO:3909_DNA_ligase_activity
0000_all_organisms	415|415	GO:0051989	A	1	196	146546	1175257	-8.37366	0.005	0.046	GO:51989_coproporphyrinogen_dehydrogenase_activity
0000_all_organisms	415|415	GO:0030189	A	117	560	146430	1174893	-5.812479	0.173	1.559	GO:30189_chaperone_activator_activity
0000_all_organisms	415|415	GO:0003919	A	4	401	146543	1175052	-14.91364	0.01	0.089	GO:3919_FMN_adenylyltransferase_activity
0000_all_organisms	415|415	GO:0003998	A	90	289	146457	1175164	-11.484126	0.237	2.143	GO:3998_acylphosphatase_activity
0000_all_organisms	415|415	GO:0003991	A	11	341	146536	1175112	-7.221126	0.031	0.282	GO:3991_acetylglutamate_kinase_activity
0000_all_organisms	415|415	GO:0003989	A	211	959	146336	1174494	-11.712198	0.18	1.628	GO:3989_acetyl-CoA_carboxylase_activity
0000_all_organisms	415|415	GO:0003995	A	94	3608	146453	1171845	-84.869666	0.025	0.229	GO:3995_acyl-CoA_dehydrogenase_activity
0000_all_organisms	415|415	GO:0008939	A	2	247	146545	1175206	-9.696804	0.008	0.072	GO:8939_nicotinate-nucleotide-dimethylbenzimidazole_phosphoribosyltransferase_activity
0000_all_organisms	415|415	GO:0008940	A	24	729	146523	1174724	-14.555955	0.032	0.287	GO:8940_nitrate_reductase_activity
0000_all_organisms	415|415	GO:0003993	A	8	260	146539	1175193	-5.68403	0.03	0.269	GO:3993_acid_phosphatase_activity
0000_all_organisms	415|415	GO:0004013	A	57	181	146490	1175272	-7.709965	0.239	2.161	GO:4013_adenosylhomocysteinase_activity
0000_all_organisms	415|415	GO:0070011	A	923	24846	145624	1150607	-300	0.036	0.319	GO:70011_peptidase_activity__acting_on_L-amino_acid_peptides
0000_all_organisms	415|415	GO:0008901	A	23	503	146524	1174950	-7.181115	0.044	0.394	GO:8901_ferredoxin_hydrogenase_activity
0000_all_organisms	415|415	GO:0000166	A	7531	141461	139016	1033992	-300	0.051	0.427	GO:166_nucleotide_binding
0000_all_organisms	415|415	GO:0003960	A	3	205	146544	1175248	-6.739929	0.014	0.13	GO:3960_NADPH_quinone_reductase_activity
0000_all_organisms	415|415	GO:0008887	A	2	213	146545	1175240	-8.188425	0.009	0.084	GO:8887_glycerate_kinase_activity
0000_all_organisms	415|415	GO:0008890	A	0	126	146547	1175327	-6.238824	0	0	GO:8890_glycine_C-acetyltransferase_activity
0000_all_organisms	415|415	GO:0003977	A	1	355	146546	1175098	-16.193142	0.003	0.025	GO:3977_UDP-N-acetylglucosamine_diphosphorylase_activity
0000_all_organisms	415|415	GO:0003979	A	1	253	146546	1175200	-11.140862	0.004	0.036	GO:3979_UDP-glucose_6-dehydrogenase_activity
0000_all_organisms	415|415	GO:0008883	A	0	279	146547	1175174	-13.850781	0	0	GO:8883_glutamyl-tRNA_reductase_activity
0000_all_organisms	415|415	GO:0004068	A	84	130	146463	1175323	-25.785156	0.393	3.542	GO:4068_aspartate_1-decarboxylase_activity
0000_all_organisms	415|415	GO:0004066	A	3	486	146544	1174967	-20.014574	0.006	0.055	GO:4066_asparagine_synthase_(glutamine-hydrolyzing)_activity
0000_all_organisms	415|415	GO:0008882	A	0	183	146547	1175270	-9.088842	0	0	GO:8882_[glutamate-ammonia-ligase]_adenylyltransferase_activity
0000_all_organisms	415|415	GO:0008879	A	6	294	146541	1175159	-8.459671	0.02	0.18	GO:8879_glucose-1-phosphate_thymidylyltransferase_activity
0000_all_organisms	415|415	GO:0008878	A	1	236	146546	1175217	-10.258848	0.004	0.038	GO:8878_glucose-1-phosphate_adenylyltransferase_activity
0000_all_organisms	415|415	GO:0008875	A	0	108	146547	1175345	-5.341989	0	0	GO:8875_gluconate_dehydrogenase_activity
0000_all_organisms	415|415	GO:0008864	A	9	271	146538	1175182	-5.640165	0.032	0.29	GO:8864_formyltetrahydrofolate_deformylase_activity
0000_all_organisms	415|415	GO:0008863	A	27	1042	146520	1174411	-24.970616	0.025	0.228	GO:8863_formate_dehydrogenase_activity
0000_all_organisms	415|415	GO:0004077	A	6	393	146541	1175060	-12.742321	0.015	0.136	GO:4077_biotin-[acetyl-CoA-carboxylase]_ligase_activity
0000_all_organisms	415|415	GO:0008861	A	60	144	146487	1175309	-12.057496	0.294	2.654	GO:8861_formate_C-acetyltransferase_activity
0000_all_organisms	415|415	GO:0008859	A	0	138	146547	1175315	-6.761954	0	0	GO:8859_exoribonuclease_II_activity
0000_all_organisms	415|415	GO:0008855	A	128	475	146419	1174978	-12.161151	0.212	1.916	GO:8855_exodeoxyribonuclease_VII_activity
0000_all_organisms	415|415	GO:0004029	A	2	337	146545	1175116	-14.14691	0.006	0.053	GO:4029_aldehyde_dehydrogenase_(NAD)_activity
0000_all_organisms	415|415	GO:0004030	A	1	202	146546	1175251	-8.728158	0.005	0.044	GO:4030_aldehyde_dehydrogenase_[NAD(P)+]_activity
0000_all_organisms	415|415	GO:0008840	A	18	530	146529	1174923	-10.462181	0.033	0.296	GO:8840_dihydrodipicolinate_synthase_activity
0000_all_organisms	415|415	GO:0004049	A	23	772	146524	1174681	-16.742321	0.029	0.261	GO:4049_anthranilate_synthase_activity
0000_all_organisms	415|415	GO:0008836	A	6	399	146541	1175054	-13.067019	0.015	0.134	GO:8836_diaminopimelate_decarboxylase_activity
0000_all_organisms	415|415	GO:0004048	A	3	345	146544	1175108	-13.414539	0.009	0.078	GO:4048_anthranilate_phosphoribosyltransferase_activity
0000_all_organisms	415|415	GO:0008832	A	3	296	146544	1175157	-11.063486	0.01	0.09	GO:8832_dGTPase_activity
0000_all_organisms	415|415	GO:0004047	A	11	701	146536	1174752	-22.222573	0.015	0.139	GO:4047_aminomethyltransferase_activity
0000_all_organisms	415|415	GO:0008825	A	10	386	146537	1175067	-9.4698	0.025	0.228	GO:8825_cyclopropane-fatty-acyl-phospholipid_synthase_activity
0000_all_organisms	415|415	GO:0030060	A	125	252	146422	1175201	-29.498941	0.332	2.993	GO:30060_L-malate_dehydrogenase_activity
0000_all_organisms	415|415	GO:0004617	A	13	391	146534	1175062	-7.946922	0.032	0.29	GO:4617_phosphoglycerate_dehydrogenase_activity
0000_all_organisms	415|415	GO:0004618	A	115	297	146432	1175156	-20.192465	0.279	2.519	GO:4618_phosphoglycerate_kinase_activity
0000_all_organisms	415|415	GO:0043211	A	13	528	146534	1174925	-13.326058	0.024	0.217	GO:43211_carbohydrate-transporting_ATPase_activity
0000_all_organisms	415|415	GO:0008020	A	1	139	146546	1175314	-5.619789	0.007	0.064	GO:8020_G-protein_coupled_photoreceptor_activity
0000_all_organisms	415|415	GO:0004605	A	16	488	146531	1174965	-10.019542	0.032	0.286	GO:4605_phosphatidate_cytidylyltransferase_activity
0000_all_organisms	415|415	GO:0050897	A	115	1673	146432	1173780	-10.679854	0.064	0.58	GO:50897_cobalt_ion_binding
0000_all_organisms	415|415	GO:0004652	A	0	177	146547	1175276	-8.716699	0	0	GO:4652_polynucleotide_adenylyltransferase_activity
0000_all_organisms	415|415	GO:0004647	A	8	271	146539	1175182	-6.119186	0.029	0.259	GO:4647_phosphoserine_phosphatase_activity
0000_all_organisms	415|415	GO:0004654	A	91	303	146456	1175150	-10.962574	0.231	2.084	GO:4654_polyribonucleotide_nucleotidyltransferase_activity
0000_all_organisms	415|415	GO:0004655	A	13	349	146534	1175104	-6.435334	0.036	0.324	GO:4655_porphobilinogen_synthase_activity
0000_all_organisms	415|415	GO:0004634	A	177	248	146370	1175205	-57.735182	0.416	3.76	GO:4634_phosphopyruvate_hydratase_activity
0000_all_organisms	415|415	GO:0004633	A	1	357	146546	1175096	-16.388277	0.003	0.025	GO:4633_phosphopantothenoylcysteine_decarboxylase_activity
0000_all_organisms	415|415	GO:0004636	A	75	229	146472	1175224	-10.590067	0.247	2.226	GO:4636_phosphoribosyl-ATP_diphosphatase_activity
0000_all_organisms	415|415	GO:0004637	A	1	397	146546	1175056	-18.29243	0.003	0.023	GO:4637_phosphoribosylamine-glycine_ligase_activity
0000_all_organisms	415|415	GO:0004664	A	5	365	146542	1175088	-12.322393	0.014	0.122	GO:4664_prephenate_dehydratase_activity
0000_all_organisms	415|415	GO:0046983	A	208	4975	146339	1170478	-74.943095	0.04	0.361	GO:46983_protein_dimerization_activity
0000_all_organisms	415|415	GO:0008124	A	90	106	146457	1175347	-33.847712	0.459	4.144	GO:8124_4-alpha-hydroxytetrahydrobiopterin_dehydratase_activity
0000_all_organisms	415|415	GO:0004746	A	162	376	146385	1175077	-32.28567	0.301	2.718	GO:4746_riboflavin_synthase_activity
0000_all_organisms	415|415	GO:0046943	A	101	6018	146446	1169435	-181.600326	0.017	0.148	GO:46943_carboxylic_acid_transmembrane_transporter_activity
0000_all_organisms	415|415	GO:0004730	A	18	962	146529	1174491	-27.917215	0.018	0.166	GO:4730_pseudouridylate_synthase_activity
0000_all_organisms	415|415	GO:0008134	A	10	2967	146537	1172486	-132.632644	0.003	0.03	GO:8134_transcription_factor_binding
0000_all_organisms	415|415	GO:0004784	A	300	336	146247	1175117	-114.230623	0.472	4.262	GO:4784_superoxide_dismutase_activity
0000_all_organisms	415|415	GO:0004775	A	288	376	146259	1175077	-98.460924	0.434	3.918	GO:4775_succinate-CoA_ligase_(ADP-forming)_activity
0000_all_organisms	415|415	GO:0008177	A	145	313	146402	1175140	-31.58838	0.317	2.858	GO:8177_succinate_dehydrogenase_(ubiquinone)_activity
0000_all_organisms	415|415	GO:0008169	A	16	530	146531	1174923	-11.576754	0.029	0.264	GO:8169_C-methyltransferase_activity
0000_all_organisms	415|415	GO:0008168	A	834	26004	145713	1149449	-300	0.031	0.276	GO:8168_methyltransferase_activity
0000_all_organisms	415|415	GO:0004814	A	10	695	146537	1174758	-22.769551	0.014	0.128	GO:4814_arginine-tRNA_ligase_activity
0000_all_organisms	415|415	GO:0004813	A	4	490	146543	1174963	-19.110138	0.008	0.073	GO:4813_alanine-tRNA_ligase_activity
0000_all_organisms	415|415	GO:0004819	A	1	176	146546	1175277	-7.315155	0.006	0.051	GO:4819_glutamine-tRNA_ligase_activity
0000_all_organisms	415|415	GO:0004818	A	14	534	146533	1174919	-12.917215	0.026	0.23	GO:4818_glutamate-tRNA_ligase_activity
0000_all_organisms	415|415	GO:0004817	A	1	473	146546	1174980	-22.161151	0.002	0.019	GO:4817_cysteine-tRNA_ligase_activity
0000_all_organisms	415|415	GO:0004807	A	122	324	146425	1175129	-20.480172	0.274	2.469	GO:4807_triose-phosphate_isomerase_activity
0000_all_organisms	415|415	GO:0004810	A	1	202	146546	1175251	-8.728158	0.005	0.044	GO:4810_tRNA_adenylyltransferase_activity
0000_all_organisms	415|415	GO:0009975	A	16	599	146531	1174854	-14.16877	0.026	0.235	GO:9975_cyclase_activity
0000_all_organisms	415|415	GO:0046873	A	219	6977	146328	1168476	-141.084073	0.03	0.273	GO:46873_metal_ion_transmembrane_transporter_activity
0000_all_organisms	415|415	GO:0004852	A	9	417	146538	1175036	-11.404504	0.021	0.191	GO:4852_uroporphyrinogen-III_synthase_activity
0000_all_organisms	415|415	GO:0004829	A	21	428	146526	1175025	-5.59176	0.047	0.422	GO:4829_threonine-tRNA_ligase_activity
0000_all_organisms	415|415	GO:0004830	A	10	436	146537	1175017	-11.5867	0.022	0.202	GO:4830_tryptophan-tRNA_ligase_activity
0000_all_organisms	415|415	GO:0004831	A	11	429	146536	1175024	-10.551294	0.025	0.225	GO:4831_tyrosine-tRNA_ligase_activity
0000_all_organisms	415|415	GO:0004832	A	6	414	146541	1175039	-13.714443	0.014	0.129	GO:4832_valine-tRNA_ligase_activity
0000_all_organisms	415|415	GO:0004834	A	15	754	146532	1174699	-21.273273	0.02	0.176	GO:4834_tryptophan_synthase_activity
0000_all_organisms	415|415	GO:0004821	A	5	615	146542	1174838	-23.962574	0.008	0.073	GO:4821_histidine-tRNA_ligase_activity
0000_all_organisms	415|415	GO:0004822	A	2	418	146545	1175035	-18.105684	0.005	0.043	GO:4822_isoleucine-tRNA_ligase_activity
0000_all_organisms	415|415	GO:0004823	A	7	415	146540	1175038	-12.841638	0.017	0.15	GO:4823_leucine-tRNA_ligase_activity
0000_all_organisms	415|415	GO:0004824	A	24	514	146523	1174939	-7.185752	0.045	0.402	GO:4824_lysine-tRNA_ligase_activity
0000_all_organisms	415|415	GO:0004825	A	7	433	146540	1175020	-13.640165	0.016	0.143	GO:4825_methionine-tRNA_ligase_activity
0000_all_organisms	415|415	GO:0019842	A	852	20538	145695	1154915	-300	0.04	0.356	GO:19842_vitamin_binding
0000_all_organisms	415|415	GO:0004826	A	22	861	146525	1174592	-20.939302	0.025	0.225	GO:4826_phenylalanine-tRNA_ligase_activity
0000_all_organisms	415|415	GO:0004827	A	3	418	146544	1175035	-16.790485	0.007	0.064	GO:4827_proline-tRNA_ligase_activity
0000_all_organisms	415|415	GO:0008108	A	1	158	146546	1175295	-6.459671	0.006	0.057	GO:8108_UDP-glucose_hexose-1-phosphate_uridylyltransferase_activity
0000_all_organisms	415|415	GO:0004828	A	20	404	146527	1175049	-5.224026	0.047	0.425	GO:4828_serine-tRNA_ligase_activity
0000_all_organisms	415|415	GO:0004356	A	197	664	146350	1174789	-22.024568	0.229	2.065	GO:4356_glutamate-ammonia_ligase_activity
0000_all_organisms	415|415	GO:0008270	A	1346	23270	145201	1152183	-210.59346	0.055	0.489	GO:8270_zinc_ion_binding
0000_all_organisms	415|415	GO:0045158	A	39	12	146508	1175441	-26.651695	0.765	6.9	GO:45158_electron_transporter__transferring_electrons_within_cytochrome_b6_f_complex_of_photosystem_II_activity
0000_all_organisms	415|415	GO:0045156	A	125	61	146422	1175392	-72.605548	0.672	6.067	GO:45156_electron_transporter__transferring_electrons_within_the_cyclic_electron_transport_pathway_of_photosynthesis_activity
0000_all_organisms	415|415	GO:0004362	A	1	169	146546	1175284	-6.966576	0.006	0.053	GO:4362_glutathione-disulfide_reductase_activity
0000_all_organisms	415|415	GO:0045152	A	142	216	146405	1175237	-43.537602	0.397	3.581	GO:45152_antisigma_factor_binding
0000_all_organisms	415|415	GO:0004358	A	6	266	146541	1175187	-7.218963	0.022	0.199	GO:4358_glutamate_N-acetyltransferase_activity
0000_all_organisms	415|415	GO:0004370	A	5	349	146542	1175104	-11.679854	0.014	0.127	GO:4370_glycerol_kinase_activity
0000_all_organisms	415|415	GO:0004371	A	9	423	146538	1175030	-11.725842	0.021	0.188	GO:4371_glycerone_kinase_activity
0000_all_organisms	415|415	GO:0008253	A	8	392	146539	1175061	-11.097453	0.02	0.18	'GO:8253_5\'-nucleotidase_activity'
0000_all_organisms	415|415	GO:0004365	A	245	443	146302	1175010	-63.518557	0.356	3.216	GO:4365_glyceraldehyde-3-phosphate_dehydrogenase_(phosphorylating)_activity
0000_all_organisms	415|415	GO:0008289	A	357	1342	146190	1174111	-31.452225	0.21	1.898	GO:8289_lipid_binding
0000_all_organisms	415|415	GO:0004401	A	16	368	146531	1175085	-5.718967	0.042	0.376	GO:4401_histidinol-phosphatase_activity
0000_all_organisms	415|415	GO:0008198	A	18	413	146529	1175040	-6.332547	0.042	0.377	GO:8198_ferrous_iron_binding
0000_all_organisms	415|415	GO:0008199	A	321	834	146226	1174619	-54.149354	0.278	2.51	GO:8199_ferric_iron_binding
0000_all_organisms	415|415	GO:0004425	A	12	321	146535	1175132	-5.928118	0.036	0.325	GO:4425_indole-3-glycerol-phosphate_synthase_activity
0000_all_organisms	415|415	GO:0004427	A	216	351	146331	1175102	-62.012334	0.381	3.44	GO:4427_inorganic_diphosphatase_activity
0000_all_organisms	415|415	GO:0004451	A	60	139	146487	1175314	-12.573489	0.302	2.721	GO:4451_isocitrate_lyase_activity
0000_all_organisms	415|415	GO:0004450	A	86	289	146461	1175164	-10.226214	0.229	2.069	GO:4450_isocitrate_dehydrogenase_(NADP+)_activity
0000_all_organisms	415|415	GO:0004455	A	172	177	146375	1175276	-69.630784	0.493	4.45	GO:4455_ketol-acid_reductoisomerase_activity
0000_all_organisms	415|415	GO:0004456	A	1	131	146546	1175322	-5.281498	0.008	0.068	GO:4456_phosphogluconate_dehydratase_activity
0000_all_organisms	415|415	GO:0004459	A	40	124	146507	1175329	-5.879426	0.244	2.201	GO:4459_L-lactate_dehydrogenase_activity
0000_all_organisms	415|415	GO:0050567	A	170	614	146377	1174839	-16.759451	0.217	1.957	GO:50567_glutaminyl-tRNA_synthase_(glutamine-hydrolyzing)_activity
0000_all_organisms	415|415	GO:0004462	A	122	295	146425	1175158	-23.353596	0.293	2.641	GO:4462_lactoylglutathione_lyase_activity
0000_all_organisms	415|415	GO:0050570	A	3	306	146544	1175147	-11.565431	0.01	0.088	GO:50570_4-hydroxythreonine-4-phosphate_dehydrogenase_activity
0000_all_organisms	415|415	GO:0050518	A	10	328	146537	1175125	-7.28567	0.03	0.267	GO:50518_2-C-methyl-D-erythritol_4-phosphate_cytidylyltransferase_activity
0000_all_organisms	415|415	GO:0004476	A	8	334	146539	1175119	-8.638272	0.023	0.211	GO:4476_mannose-6-phosphate_isomerase_activity
0000_all_organisms	415|415	GO:0004497	A	303	4932	146244	1170521	-39.573489	0.058	0.521	GO:4497_monooxygenase_activity
0000_all_organisms	415|415	GO:0050538	A	0	120	146547	1175333	-5.876148	0	0	GO:50538_N-carbamoyl-L-amino-acid_hydrolase_activity
0000_all_organisms	415|415	GO:0004493	A	38	43	146509	1175410	-15.16813	0.469	4.233	GO:4493_methylmalonyl-CoA_epimerase_activity
0000_all_organisms	415|415	GO:0004515	A	6	295	146541	1175158	-8.457175	0.02	0.18	GO:4515_nicotinate-nucleotide_adenylyltransferase_activity
0000_all_organisms	415|415	GO:0004516	A	4	302	146543	1175151	-10.258848	0.013	0.118	GO:4516_nicotinate_phosphoribosyltransferase_activity
0000_all_organisms	415|415	GO:0004514	A	7	348	146540	1175105	-10.017729	0.02	0.178	GO:4514_nicotinate-nucleotide_diphosphorylase_(carboxylating)_activity
0000_all_organisms	415|415	GO:0004512	A	30	46	146517	1175407	-9.806875	0.395	3.561	GO:4512_inositol-3-phosphate_synthase_activity
0000_all_organisms	415|415	GO:0008415	A	1398	21488	145149	1153965	-149.935542	0.061	0.547	GO:8415_acyltransferase_activity
0000_all_organisms	415|415	GO:0004526	A	105	278	146442	1175175	-17.954677	0.274	2.474	GO:4526_ribonuclease_P_activity
0000_all_organisms	415|415	GO:0050515	A	3	356	146544	1175097	-13.920819	0.008	0.075	'GO:50515_4-(cytidine_5\'-diphospho)-2-C-methyl-D-erythritol_kinase_activity'
0000_all_organisms	415|415	GO:0004520	A	81	3125	146466	1172328	-73.752027	0.025	0.227	GO:4520_endodeoxyribonuclease_activity
0000_all_organisms	415|415	GO:0047151	A	1	139	146546	1175314	-5.619789	0.007	0.064	GO:47151_methylenetetrahydrofolate-tRNA-(uracil-5-)-methyltransferase_(FADH2-oxidizing)_activity
0000_all_organisms	415|415	GO:0004563	A	0	328	146547	1175125	-16.565431	0	0	GO:4563_beta-N-acetylhexosaminidase_activity
0000_all_organisms	415|415	GO:0004550	A	249	126	146298	1175327	-141.730487	0.664	5.998	GO:4550_nucleoside_diphosphate_kinase_activity
0000_all_organisms	415|415	GO:0008312	A	11	800	146536	1174653	-26.549751	0.014	0.122	GO:8312_7S_RNA_binding
0000_all_organisms	415|415	GO:0004551	A	4	207	146543	1175246	-6.093665	0.019	0.171	GO:4551_nucleotide_diphosphatase_activity
0000_all_organisms	415|415	GO:0042803	A	100	341	146447	1175112	-11.453457	0.227	2.046	GO:42803_protein_homodimerization_activity
0000_all_organisms	415|415	GO:0042781	A	0	107	146547	1175346	-5.143271	0	0	'GO:42781_3\'-tRNA_processing_endoribonuclease_activity'
0000_all_organisms	415|415	GO:0004591	A	5	269	146542	1175184	-7.962574	0.018	0.165	GO:4591_oxoglutarate_dehydrogenase_(succinyl-transferring)_activity
0000_all_organisms	415|415	GO:0004594	A	8	389	146539	1175064	-10.935542	0.02	0.182	GO:4594_pantothenate_kinase_activity
0000_all_organisms	415|415	GO:0005215	A	7550	103961	138997	1071492	-300	0.068	0.59	GO:5215_transporter_activity
0000_all_organisms	415|415	GO:0016298	A	7	746	146540	1174707	-28.113509	0.009	0.084	GO:16298_lipase_activity
0000_all_organisms	415|415	GO:0000774	A	100	341	146447	1175112	-11.453457	0.227	2.046	GO:774_adenyl-nucleotide_exchange_factor_activity
0000_all_organisms	415|415	GO:0005319	A	1	176	146546	1175277	-7.315155	0.006	0.051	GO:5319_lipid_transporter_activity
0000_all_organisms	415|415	GO:0016149	A	18	999	146529	1174454	-29.66354	0.018	0.16	GO:16149_translation_release_factor_activity__codon_specific
0000_all_organisms	415|415	GO:0016163	A	88	335	146459	1175118	-8.189096	0.208	1.877	GO:16163_nitrogenase_activity
0000_all_organisms	415|415	GO:0005328	A	4	245	146543	1175208	-7.856985	0.016	0.145	GO:5328_neurotransmitter_sodium_symporter_activity
0000_all_organisms	415|415	GO:0016159	A	26	15	146521	1175438	-14.769551	0.634	5.721	GO:16159_muconolactone_delta-isomerase_activity
0000_all_organisms	415|415	GO:0016168	A	53	56	146494	1175397	-21.752027	0.486	4.388	GO:16168_chlorophyll_binding
0000_all_organisms	415|415	GO:0015927	A	0	131	146547	1175322	-6.405607	0	0	GO:15927_trehalase_activity
0000_all_organisms	415|415	GO:0005275	A	40	3965	146507	1171488	-144.316053	0.01	0.09	GO:5275_amine_transmembrane_transporter_activity
0000_all_organisms	415|415	GO:0016208	A	8	323	146539	1175130	-8.185752	0.024	0.218	GO:16208_AMP_binding
0000_all_organisms	415|415	GO:0016209	A	850	3704	145697	1171749	-50.459671	0.187	1.688	GO:16209_antioxidant_activity
0000_all_organisms	415|415	GO:0046538	A	61	117	146486	1175336	-15.636388	0.343	3.092	GO:46538_2_3-bisphosphoglycerate-dependent_phosphoglycerate_mutase_activity
0000_all_organisms	415|415	GO:0031405	A	415	812	146132	1174641	-98.528708	0.338	3.057	GO:31405_lipoic_acid_binding
0000_all_organisms	415|415	GO:0005244	A	4	700	146543	1174753	-29.339135	0.006	0.051	GO:5244_voltage-gated_ion_channel_activity
0000_all_organisms	415|415	GO:0031072	A	82	1461	146465	1173992	-14.504456	0.053	0.479	GO:31072_heat_shock_protein_binding
0000_all_organisms	415|415	GO:0031071	A	6	556	146541	1174897	-20.086186	0.011	0.096	GO:31071_cysteine_desulfurase_activity
0000_all_organisms	415|415	GO:0030983	A	3	914	146544	1174539	-41.101824	0.003	0.029	GO:30983_mismatched_DNA_binding
0000_all_organisms	415|415	GO:0051003	A	18	627	146529	1174826	-14.149354	0.028	0.252	GO:51003_ligase_activity__forming_nitrogen-metal_bonds__forming_coordination_complexes
0000_all_organisms	415|415	GO:0016614	A	956	16032	145591	1159421	-136.02365	0.056	0.504	GO:16614_oxidoreductase_activity__acting_on_CH-OH_group_of_donors
0000_all_organisms	415|415	GO:0004853	A	10	341	146537	1175112	-7.714443	0.028	0.257	GO:4853_uroporphyrinogen_decarboxylase_activity
0000_all_organisms	415|415	GO:0016597	A	218	3487	146329	1171966	-27.108463	0.059	0.53	GO:16597_amino_acid_binding
0000_all_organisms	415|415	GO:0004871	A	1505	40897	145042	1134556	-300	0.035	0.313	GO:4871_signal_transducer_activity
0000_all_organisms	415|415	GO:0051082	A	784	2479	145763	1172974	-95.777284	0.24	2.174	GO:51082_unfolded_protein_binding
0000_all_organisms	415|415	GO:0051087	A	115	446	146432	1175007	-10.019088	0.205	1.85	GO:51087_chaperone_binding
0000_all_organisms	415|415	GO:0016436	A	2	233	146545	1175220	-9.015473	0.009	0.077	GO:16436_rRNA_(uridine)_methyltransferase_activity
0000_all_organisms	415|415	GO:0015645	A	1	293	146546	1175160	-13.247184	0.003	0.031	GO:15645_fatty-acid_ligase_activity
0000_all_organisms	415|415	GO:0016437	A	1	150	146546	1175303	-6.130768	0.007	0.06	GO:16437_tRNA_cytidylyltransferase_activity
0000_all_organisms	415|415	GO:0051183	A	1	569	146546	1174884	-26.863279	0.002	0.016	GO:51183_vitamin_transporter_activity
0000_all_organisms	415|415	GO:0016798	A	243	9663	146304	1165790	-232.169411	0.025	0.22	GO:16798_hydrolase_activity__acting_on_glycosyl_bonds
0000_all_organisms	415|415	GO:0008964	A	0	220	146547	1175233	-11.053548	0	0	GO:8964_phosphoenolpyruvate_carboxylase_activity
0000_all_organisms	415|415	GO:0008961	A	4	252	146543	1175201	-8.179142	0.016	0.141	GO:8961_phosphatidylglycerol-prolipoprotein_diacylglyceryl_transferase_activity
0000_all_organisms	415|415	GO:0048038	A	438	1483	146109	1173970	-47.496209	0.228	2.06	GO:48038_quinone_binding
0000_all_organisms	415|415	GO:0048037	A	3583	54619	142964	1120834	-300	0.062	0.544	GO:48037_cofactor_binding
0000_all_organisms	415|415	GO:0016790	A	36	824	146511	1174629	-12.201349	0.042	0.377	GO:16790_thiolester_hydrolase_activity
0000_all_organisms	415|415	GO:0008955	A	0	549	146547	1174904	-27.732828	0	0	GO:8955_peptidoglycan_glycosyltransferase_activity
0000_all_organisms	415|415	GO:0008976	A	1	272	146546	1175181	-12.20204	0.004	0.033	GO:8976_polyphosphate_kinase_activity
0000_all_organisms	415|415	GO:0008967	A	34	1364	146513	1174089	-33.355561	0.024	0.219	GO:8967_phosphoglycolate_phosphatase_activity
0000_all_organisms	415|415	GO:0016810	A	779	17484	145768	1157969	-242.057	0.043	0.381	GO:16810_hydrolase_activity__acting_on_carbon-nitrogen_(but_not_peptide)_bonds
0000_all_organisms	415|415	GO:0016765	A	443	8062	146104	1167391	-80.404504	0.052	0.468	GO:16765_transferase_activity__transferring_alkyl_or_aryl_(other_than_methyl)_groups
0000_all_organisms	415|415	GO:0016769	A	181	9242	146366	1166211	-258.270026	0.019	0.172	GO:16769_transferase_activity__transferring_nitrogenous_groups
0000_all_organisms	415|415	GO:0016772	A	3215	57659	143332	1117794	-300	0.053	0.465	GO:16772_transferase_activity__transferring_phosphorus-containing_groups
0000_all_organisms	415|415	GO:0016757	A	577	11858	145970	1163595	-144.543634	0.046	0.416	GO:16757_transferase_activity__transferring_glycosyl_groups
0000_all_organisms	415|415	GO:0008987	A	7	287	146540	1175166	-7.400117	0.024	0.215	GO:8987_quinolinate_synthetase_A_activity
0000_all_organisms	415|415	GO:0016781	A	11	540	146536	1174913	-15.282329	0.02	0.18	GO:16781_phosphotransferase_activity__paired_acceptors
0000_all_organisms	415|415	GO:0009008	A	38	921	146509	1174532	-14.58838	0.04	0.357	GO:9008_DNA-methyltransferase_activity
0000_all_organisms	415|415	GO:0016785	A	1	161	146546	1175292	-6.642065	0.006	0.056	GO:16785_transferase_activity__transferring_selenium-containing_groups
0000_all_organisms	415|415	GO:0016787	A	8903	170806	137644	1004647	-300	0.05	0.411	GO:16787_hydrolase_activity
0000_all_organisms	415|415	GO:0016788	A	1829	33151	144718	1142302	-300	0.052	0.465	GO:16788_hydrolase_activity__acting_on_ester_bonds
0000_all_organisms	415|415	GO:0016780	A	177	3042	146370	1172411	-27.581699	0.055	0.495	GO:16780_phosphotransferase_activity__for_other_substituted_phosphate_groups
0000_all_organisms	415|415	GO:0016866	A	295	6833	146252	1168620	-98.59176	0.041	0.372	GO:16866_intramolecular_transferase_activity
0000_all_organisms	415|415	GO:0016855	A	21	1546	146526	1173907	-51.404504	0.013	0.121	GO:16855_racemase_and_epimerase_activity__acting_on_amino_acids_and_derivatives
0000_all_organisms	415|415	GO:0009013	A	4	293	146543	1175160	-9.958607	0.013	0.121	GO:9013_succinate-semialdehyde_dehydrogenase_[NAD(P)+]_activity
0000_all_organisms	415|415	GO:0016882	A	55	996	146492	1174457	-10.341989	0.052	0.472	GO:16882_cyclo-ligase_activity
0000_all_organisms	415|415	GO:0009039	A	122	359	146425	1175094	-17.716699	0.254	2.289	GO:9039_urease_activity
0000_all_organisms	415|415	GO:0009037	A	1	162	146546	1175291	-6.621602	0.006	0.055	GO:9037_tyrosine-based_site-specific_recombinase_activity
0000_all_organisms	415|415	GO:0016874	A	1907	32836	144640	1142617	-296.177178	0.055	0.488	GO:16874_ligase_activity
0000_all_organisms	415|415	GO:0009032	A	0	123	146547	1175330	-6.058489	0	0	GO:9032_thymidine_phosphorylase_activity
0000_all_organisms	415|415	GO:0009029	A	2	235	146545	1175218	-9.201349	0.008	0.076	'GO:9029_tetraacyldisaccharide_4\'-kinase_activity'
0000_all_organisms	415|415	GO:0016829	A	2645	35106	143902	1140347	-162.238824	0.07	0.625	GO:16829_lyase_activity
0000_all_organisms	415|415	GO:0016823	A	3	195	146544	1175258	-6.443697	0.015	0.137	GO:16823_hydrolase_activity__acting_on_acid_carbon-carbon_bonds__in_ketonic_substances
0000_all_organisms	415|415	GO:0016849	A	47	1472	146500	1173981	-29.879426	0.031	0.279	GO:16849_phosphorus-oxygen_lyase_activity
0000_all_organisms	415|415	GO:0015563	A	3	355	146544	1175098	-13.725842	0.008	0.076	GO:15563_uptake_transmembrane_transporter_activity
0000_all_organisms	415|415	GO:0016847	A	12	1098	146535	1174355	-39.419075	0.011	0.097	GO:16847_1-aminocyclopropane-1-carboxylate_synthase_activity
0000_all_organisms	415|415	GO:0042083	A	16	432	146531	1175021	-7.954677	0.036	0.322	GO:42083_5_10-methylenetetrahydrofolate-dependent_methyltransferase_activity
0000_all_organisms	415|415	GO:0016840	A	78	2416	146469	1173037	-48.101824	0.031	0.282	GO:16840_carbon-nitrogen_lyase_activity
0000_all_organisms	415|415	GO:0016679	A	205	558	146342	1174895	-32.754487	0.269	2.426	GO:16679_oxidoreductase_activity__acting_on_diphenols_and_related_substances_as_donors
0000_all_organisms	415|415	GO:0016638	A	103	2680	146444	1172773	-44.856985	0.037	0.333	GO:16638_oxidoreductase_activity__acting_on_the_CH-NH2_group_of_donors
0000_all_organisms	415|415	GO:0016646	A	137	2183	146410	1173270	-17.048177	0.059	0.532	GO:16646_oxidoreductase_activity__acting_on_the_CH-NH_group_of_donors__NAD_or_NADP_as_acceptor
0000_all_organisms	415|415	GO:0047980	A	0	170	146547	1175283	-8.359519	0	0	GO:47980_hippurate_hydrolase_activity
0000_all_organisms	415|415	GO:0016725	A	90	2038	146457	1173415	-28.962574	0.042	0.381	GO:16725_oxidoreductase_activity__acting_on_CH_or_CH2_groups
0000_all_organisms	415|415	GO:0016755	A	8	812	146539	1174641	-30.100727	0.01	0.088	GO:16755_transferase_activity__transferring_amino-acyl_groups
0000_all_organisms	415|415	GO:0016705	A	80	2499	146467	1172954	-50.06148	0.031	0.279	GO:16705_oxidoreductase_activity__acting_on_paired_donors__with_incorporation_or_reduction_of_molecular_oxygen
0000_all_organisms	415|415	GO:0047952	A	3	408	146544	1175045	-16.269218	0.007	0.066	GO:47952_glycerol-3-phosphate_dehydrogenase_[NAD(P)+]_activity
0000_all_organisms	415|415	GO:0046026	A	1	159	146546	1175294	-6.655608	0.006	0.056	GO:46026_precorrin-4_C11-methyltransferase_activity
0000_all_organisms	415|415	GO:0046025	A	0	152	146547	1175301	-7.477556	0	0	GO:46025_precorrin-6Y_C5_15-methyltransferase_(decarboxylating)_activity
0000_all_organisms	415|415	GO:0003824	A	34483	539162	112064	636291	-300	0.06	0.401	GO:3824_catalytic_activity
0000_all_organisms	415|415	GO:0015238	A	11	3009	146536	1172444	-133.209715	0.004	0.033	GO:15238_drug_transporter_activity
0000_all_organisms	415|415	GO:0005488	A	37459	421865	109088	753588	-300	0.082	0.645	GO:5488_binding
0000_all_organisms	415|415	GO:0015232	A	11	814	146536	1174639	-27.207608	0.013	0.12	GO:15232_heme_transporter_activity
0000_all_organisms	415|415	GO:0001584	A	1	151	146546	1175302	-6.114074	0.007	0.059	GO:1584_rhodopsin-like_receptor_activity
0000_all_organisms	415|415	GO:0003735	A	6879	10736	139668	1164717	-300	0.391	3.647	GO:3735_structural_constituent_of_ribosome
0000_all_organisms	415|415	GO:0003746	A	1109	1687	145438	1173766	-300	0.397	3.598	GO:3746_translation_elongation_factor_activity
0000_all_organisms	415|415	GO:0003755	A	864	1789	145683	1173664	-191.714443	0.326	2.949	GO:3755_peptidyl-prolyl_cis-trans_isomerase_activity
0000_all_organisms	415|415	GO:0017111	A	3174	61167	143373	1114286	-300	0.049	0.433	GO:17111_nucleoside-triphosphatase_activity
0000_all_organisms	415|415	GO:0003715	A	161	625	146386	1174828	-13.701147	0.205	1.849	GO:3715_transcription_termination_factor_activity
0000_all_organisms	415|415	GO:0003711	A	281	1005	146266	1174448	-27.761954	0.219	1.973	GO:3711_transcription_elongation_regulator_activity
0000_all_organisms	415|415	GO:0003723	A	5440	25042	141107	1150411	-273.88941	0.178	1.633	GO:3723_RNA_binding
0000_all_organisms	415|415	GO:0015288	A	127	275	146420	1175178	-27.694649	0.316	2.852	GO:15288_porin_activity
0000_all_organisms	415|415	GO:0015297	A	86	5091	146461	1170362	-153.316953	0.017	0.149	GO:15297_antiporter_activity
0000_all_organisms	415|415	GO:0003725	A	20	402	146527	1175051	-5.231362	0.047	0.427	GO:3725_double-stranded_RNA_binding
0000_all_organisms	415|415	GO:0003684	A	45	1993	146502	1173460	-51.793174	0.022	0.199	GO:3684_damaged_DNA_binding
0000_all_organisms	415|415	GO:0015145	A	29	635	146518	1174818	-9.019997	0.044	0.394	GO:15145_monosaccharide_transmembrane_transporter_activity
0000_all_organisms	415|415	GO:0003697	A	324	1102	146223	1174351	-35.085128	0.227	2.052	GO:3697_single-stranded_DNA_binding
0000_all_organisms	415|415	GO:0003700	A	2928	51535	143619	1123918	-300	0.054	0.474	GO:3700_transcription_factor_activity
0000_all_organisms	415|415	GO:0003688	A	8	488	146539	1174965	-15.359519	0.016	0.145	GO:3688_DNA_replication_origin_binding
0000_all_organisms	415|415	GO:0016901	A	1	209	146546	1175244	-9.074688	0.005	0.043	GO:16901_oxidoreductase_activity__acting_on_the_CH-OH_group_of_donors__quinone_or_similar_compound_as_acceptor
0000_all_organisms	415|415	GO:0016899	A	1	241	146546	1175212	-10.636388	0.004	0.037	GO:16899_oxidoreductase_activity__acting_on_the_CH-OH_group_of_donors__oxygen_as_acceptor
0000_all_organisms	415|415	GO:0015097	A	39	117	146508	1175336	-5.966576	0.25	2.256	GO:15097_mercury_ion_transmembrane_transporter_activity
0000_all_organisms	415|415	GO:0016898	A	2	223	146545	1175230	-8.49485	0.009	0.08	GO:16898_oxidoreductase_activity__acting_on_the_CH-OH_group_of_donors__cytochrome_as_acceptor
0000_all_organisms	415|415	GO:0015205	A	3	285	146544	1175168	-10.563837	0.01	0.094	GO:15205_nucleobase_transmembrane_transporter_activity
0000_all_organisms	415|415	GO:0016987	A	330	4808	146217	1170645	-29.617983	0.064	0.578	GO:16987_sigma_factor_activity
0000_all_organisms	415|415	GO:0015197	A	18	1506	146529	1173947	-52.211832	0.012	0.106	GO:15197_peptide_transporter_activity
0000_all_organisms	415|415	GO:0016984	A	64	106	146483	1175347	-18.752027	0.376	3.397	GO:16984_ribulose-bisphosphate_carboxylase_activity
0000_all_organisms	415|415	GO:0005524	A	4967	109194	141580	1066259	-300	0.044	0.371	GO:5524_ATP_binding
0000_all_organisms	415|415	GO:0019134	A	0	322	146547	1175131	-16.208309	0	0	GO:19134_glucosamine-1-phosphate_N-acetyltransferase_activity
0000_all_organisms	415|415	GO:0030604	A	0	333	146547	1175120	-16.735182	0	0	GO:30604_1-deoxy-D-xylulose-5-phosphate_reductoisomerase_activity
0000_all_organisms	415|415	GO:0016979	A	13	370	146534	1175083	-7.099087	0.034	0.306	GO:16979_lipoate-protein_ligase_activity
0000_all_organisms	415|415	GO:0019146	A	0	118	146547	1175335	-5.669586	0	0	GO:19146_arabinose-5-phosphate_isomerase_activity
0000_all_organisms	415|415	GO:0015159	A	15	458	146532	1174995	-9.372634	0.032	0.286	GO:15159_polysaccharide_transmembrane_transporter_activity
2002_RecBCD_or_AddAB_(defined_in_Bacteria_only)	115|220	GO:0007155	B	98	594	28	402	-4.225483	0.142	2.175	GO:7155_cell_adhesion
2002_RecBCD_or_AddAB_(defined_in_Bacteria_only)	115|220	GO:0006790	B	125	2803	121	1536	-4.677781	0.043	0.585	GO:6790_sulfur_metabolic_process
2002_RecBCD_or_AddAB_(defined_in_Bacteria_only)	115|220	GO:0006820	B	85	2021	94	1164	-4.49485	0.04	0.54	GO:6820_anion_transport
2002_RecBCD_or_AddAB_(defined_in_Bacteria_only)	115|220	GO:0015791	B	1	62	7	8	-4.754487	0.016	0.034	GO:15791_polyol_transport
2002_RecBCD_or_AddAB_(defined_in_Bacteria_only)	115|220	GO:0000271	B	104	3123	96	1580	-4.31158	0.032	0.563	GO:271_polysaccharide_biosynthetic_process
2002_RecBCD_or_AddAB_(defined_in_Bacteria_only)	115|220	GO:0006364	B	29	1146	63	718	-7.675718	0.025	0.306	GO:6364_rRNA_processing
2002_RecBCD_or_AddAB_(defined_in_Bacteria_only)	115|220	GO:0006120	B	83	487	111	359	-3.647817	0.146	0.617	GO:6120_mitochondrial_electron_transport__NADH_to_ubiquinone
2002_RecBCD_or_AddAB_(defined_in_Bacteria_only)	115|220	GO:0030163	B	43	413	65	310	-3.059982	0.094	0.544	GO:30163_protein_catabolic_process
2002_RecBCD_or_AddAB_(defined_in_Bacteria_only)	115|220	GO:0007076	B	37	58	20	2	-5.095826	0.389	0.428	GO:7076_mitotic_chromosome_condensation
2002_RecBCD_or_AddAB_(defined_in_Bacteria_only)	115|220	GO:0044255	B	377	6334	357	3731	-9.063486	0.056	0.643	GO:44255_cellular_lipid_metabolic_process
2002_RecBCD_or_AddAB_(defined_in_Bacteria_only)	115|220	GO:0006096	B	430	1273	200	1055	-9.117475	0.252	1.584	GO:6096_glycolysis
2002_RecBCD_or_AddAB_(defined_in_Bacteria_only)	115|220	GO:0043412	B	161	9010	300	7064	-18.501689	0.018	0.431	GO:43412_biopolymer_modification
2002_RecBCD_or_AddAB_(defined_in_Bacteria_only)	115|220	GO:0055114	B	1760	22013	1583	12288	-37.946922	0.074	0.649	GO:55114_oxidation_reduction
2002_RecBCD_or_AddAB_(defined_in_Bacteria_only)	115|220	GO:0009070	B	30	939	37	499	-3.014125	0.031	0.448	GO:9070_serine_family_amino_acid_biosynthetic_process
2002_RecBCD_or_AddAB_(defined_in_Bacteria_only)	115|220	GO:0009306	B	249	3215	242	1674	-10.129596	0.072	0.569	GO:9306_protein_secretion
2002_RecBCD_or_AddAB_(defined_in_Bacteria_only)	115|220	GO:0044264	B	96	3034	96	1549	-5.213249	0.031	0.526	GO:44264_cellular_polysaccharide_metabolic_process
2002_RecBCD_or_AddAB_(defined_in_Bacteria_only)	115|220	GO:0009063	B	98	1309	75	582	-3.061981	0.07	0.61	GO:9063_amino_acid_catabolic_process
2002_RecBCD_or_AddAB_(defined_in_Bacteria_only)	115|220	GO:0006418	B	85	2642	35	2283	-3.730487	0.031	2.064	GO:6418_tRNA_aminoacylation_for_protein_translation
2002_RecBCD_or_AddAB_(defined_in_Bacteria_only)	115|220	GO:0040029	B	13	570	32	450	-3.222573	0.022	0.336	GO:40029_regulation_of_gene_expression__epigenetic
2002_RecBCD_or_AddAB_(defined_in_Bacteria_only)	115|220	GO:0043064	B	56	641	69	309	-5.89279	0.08	0.44	GO:43064_flagellum_organization_and_biogenesis
2002_RecBCD_or_AddAB_(defined_in_Bacteria_only)	115|220	GO:0009108	B	171	4711	205	2860	-9.809668	0.035	0.524	GO:9108_coenzyme_biosynthetic_process
2002_RecBCD_or_AddAB_(defined_in_Bacteria_only)	115|220	GO:0042364	B	133	4771	170	3133	-7.801343	0.027	0.527	GO:42364_water-soluble_vitamin_biosynthetic_process
2002_RecBCD_or_AddAB_(defined_in_Bacteria_only)	115|220	GO:0000160	B	240	8351	285	5276	-11.782516	0.028	0.545	GO:160_two-component_signal_transduction_system_(phosphorelay)
2002_RecBCD_or_AddAB_(defined_in_Bacteria_only)	115|220	GO:0009605	B	167	3931	143	1993	-4.924453	0.041	0.609	GO:9605_response_to_external_stimulus
2002_RecBCD_or_AddAB_(defined_in_Bacteria_only)	115|220	GO:0017004	B	16	591	30	302	-4.576754	0.026	0.292	GO:17004_cytochrome_complex_assembly
2002_RecBCD_or_AddAB_(defined_in_Bacteria_only)	115|220	GO:0017003	B	4	60	17	24	-4.640165	0.063	0.151	GO:17003_protein-heme_linkage
2002_RecBCD_or_AddAB_(defined_in_Bacteria_only)	115|220	GO:0006259	B	768	17144	695	10021	-15.142668	0.043	0.661	GO:6259_DNA_metabolic_process
2002_RecBCD_or_AddAB_(defined_in_Bacteria_only)	115|220	GO:0006508	B	209	7605	231	5322	-5.560667	0.027	0.643	GO:6508_proteolysis
2002_RecBCD_or_AddAB_(defined_in_Bacteria_only)	115|220	GO:0042221	B	207	5588	212	2546	-14.812479	0.036	0.465	GO:42221_response_to_chemical_stimulus
2002_RecBCD_or_AddAB_(defined_in_Bacteria_only)	115|220	GO:0009186	B	9	223	36	163	-5.68403	0.039	0.214	GO:9186_deoxyribonucleoside_diphosphate_metabolic_process
2002_RecBCD_or_AddAB_(defined_in_Bacteria_only)	115|220	GO:0015979	B	67	286	289	457	-10.598599	0.19	0.49	GO:15979_photosynthesis
2002_RecBCD_or_AddAB_(defined_in_Bacteria_only)	115|220	GO:0015977	B	4	99	35	86	-6.525784	0.039	0.134	GO:15977_carbon_utilization_by_fixation_of_carbon_dioxide
2002_RecBCD_or_AddAB_(defined_in_Bacteria_only)	115|220	GO:0015934	B	106	460	55	464	-3.787812	0.187	1.767	GO:15934_large_ribosomal_subunit
2002_RecBCD_or_AddAB_(defined_in_Bacteria_only)	115|220	GO:0043227	B	237	2449	489	1780	-35.853872	0.088	0.409	GO:43227_membrane-bounded_organelle
2002_RecBCD_or_AddAB_(defined_in_Bacteria_only)	115|220	GO:0009507	B	4	53	104	100	-9.638272	0.07	0.138	GO:9507_chloroplast
2002_RecBCD_or_AddAB_(defined_in_Bacteria_only)	115|220	GO:0043190	B	17	914	22	299	-4.39794	0.018	0.266	GO:43190_ATP-binding_cassette_(ABC)_transporter_complex
2002_RecBCD_or_AddAB_(defined_in_Bacteria_only)	115|220	GO:0015627	B	48	758	64	421	-4.844664	0.06	0.451	GO:15627_type_II_protein_secretion_system_complex
2002_RecBCD_or_AddAB_(defined_in_Bacteria_only)	115|220	GO:0016610	B	22	55	33	24	-3.111259	0.286	0.494	GO:16610_nitrogenase_complex
2002_RecBCD_or_AddAB_(defined_in_Bacteria_only)	115|220	GO:0005886	B	1350	18033	941	7973	-23.14813	0.07	0.66	GO:5886_plasma_membrane
2002_RecBCD_or_AddAB_(defined_in_Bacteria_only)	115|220	GO:0012505	B	2	125	13	70	-3.832683	0.016	0.101	GO:12505_endomembrane_system
2002_RecBCD_or_AddAB_(defined_in_Bacteria_only)	115|220	GO:0003677	B	2573	39199	2121	20307	-50.453457	0.062	0.651	GO:3677_DNA_binding
2002_RecBCD_or_AddAB_(defined_in_Bacteria_only)	115|220	GO:0004618	B	44	72	18	85	-3.040482	0.379	2.17	GO:4618_phosphoglycerate_kinase_activity
2002_RecBCD_or_AddAB_(defined_in_Bacteria_only)	115|220	GO:0004749	B	26	108	6	109	-3.001305	0.194	3.719	GO:4749_ribose_phosphate_diphosphokinase_activity
2002_RecBCD_or_AddAB_(defined_in_Bacteria_only)	115|220	GO:0031177	B	39	344	46	178	-3.20621	0.102	0.496	GO:31177_phosphopantetheine_binding
2002_RecBCD_or_AddAB_(defined_in_Bacteria_only)	115|220	GO:0031420	B	118	944	22	495	-5.531653	0.111	2.611	GO:31420_alkali_metal_ion_binding
2002_RecBCD_or_AddAB_(defined_in_Bacteria_only)	115|220	GO:0004743	B	31	120	5	100	-3.640165	0.205	4.311	GO:4743_pyruvate_kinase_activity
2002_RecBCD_or_AddAB_(defined_in_Bacteria_only)	115|220	GO:0004497	B	71	1721	77	848	-5.368556	0.04	0.476	GO:4497_monooxygenase_activity
2002_RecBCD_or_AddAB_(defined_in_Bacteria_only)	115|220	GO:0008553	B	92	42	50	60	-3.393619	0.687	1.51	GO:8553_hydrogen-exporting_ATPase_activity__phosphorylative_mechanism
2002_RecBCD_or_AddAB_(defined_in_Bacteria_only)	115|220	GO:0005451	B	8	223	15	96	-3.019542	0.035	0.256	GO:5451_monovalent_cation_proton_antiporter_activity
2002_RecBCD_or_AddAB_(defined_in_Bacteria_only)	115|220	GO:0016810	B	190	5752	194	3341	-7.086186	0.032	0.583	GO:16810_hydrolase_activity__acting_on_carbon-nitrogen_(but_not_peptide)_bonds
2002_RecBCD_or_AddAB_(defined_in_Bacteria_only)	115|220	GO:0004775	B	95	112	43	107	-3.007889	0.459	1.601	GO:4775_succinate-CoA_ligase_(ADP-forming)_activity
2002_RecBCD_or_AddAB_(defined_in_Bacteria_only)	115|220	GO:0046914	B	1815	20683	1710	12360	-36.413413	0.081	0.664	GO:46914_transition_metal_ion_binding
2002_RecBCD_or_AddAB_(defined_in_Bacteria_only)	115|220	GO:0016788	B	466	10726	516	7035	-14.754487	0.042	0.609	GO:16788_hydrolase_activity__acting_on_ester_bonds
2002_RecBCD_or_AddAB_(defined_in_Bacteria_only)	115|220	GO:0030528	B	1257	24302	1066	12117	-33.44855	0.049	0.608	GO:30528_transcription_regulator_activity
2002_RecBCD_or_AddAB_(defined_in_Bacteria_only)	115|220	GO:0008168	B	197	7952	241	5438	-8.59176	0.024	0.57	GO:8168_methyltransferase_activity
2002_RecBCD_or_AddAB_(defined_in_Bacteria_only)	115|220	GO:0016780	B	35	938	54	650	-3.443697	0.036	0.469	GO:16780_phosphotransferase_activity__for_other_substituted_phosphate_groups
2002_RecBCD_or_AddAB_(defined_in_Bacteria_only)	115|220	GO:0000036	B	133	596	130	335	-3.974694	0.182	0.653	GO:36_acyl_carrier_activity
2002_RecBCD_or_AddAB_(defined_in_Bacteria_only)	115|220	GO:0016730	B	33	250	50	106	-6.377786	0.117	0.364	GO:16730_oxidoreductase_activity__acting_on_iron-sulfur_proteins_as_donors
2002_RecBCD_or_AddAB_(defined_in_Bacteria_only)	115|220	GO:0016725	B	14	667	31	412	-4.196543	0.021	0.294	GO:16725_oxidoreductase_activity__acting_on_CH_or_CH2_groups
2002_RecBCD_or_AddAB_(defined_in_Bacteria_only)	115|220	GO:0008080	B	165	3085	128	1485	-3.931814	0.051	0.64	GO:8080_N-acetyltransferase_activity
2002_RecBCD_or_AddAB_(defined_in_Bacteria_only)	115|220	GO:0004803	B	245	4089	164	1460	-8.170053	0.057	0.56	GO:4803_transposase_activity
2002_RecBCD_or_AddAB_(defined_in_Bacteria_only)	115|220	GO:0043565	B	459	6322	360	3115	-9.298432	0.068	0.653	GO:43565_sequence-specific_DNA_binding
2002_RecBCD_or_AddAB_(defined_in_Bacteria_only)	115|220	GO:0016876	B	94	2743	41	2336	-3.514279	0.033	1.921	GO:16876_ligase_activity__forming_aminoacyl-tRNA_and_related_compounds
2002_RecBCD_or_AddAB_(defined_in_Bacteria_only)	115|220	GO:0009055	B	1499	12580	1338	6854	-33.022734	0.106	0.652	GO:9055_electron_carrier_activity
2002_RecBCD_or_AddAB_(defined_in_Bacteria_only)	115|220	GO:0051536	B	733	7183	736	4369	-18.528708	0.093	0.642	GO:51536_iron-sulfur_cluster_binding
2002_RecBCD_or_AddAB_(defined_in_Bacteria_only)	115|220	GO:0008233	B	255	8947	310	6213	-10.132533	0.028	0.583	GO:8233_peptidase_activity
2002_RecBCD_or_AddAB_(defined_in_Bacteria_only)	115|220	GO:0016831	B	126	1928	151	1127	-7.818156	0.061	0.519	GO:16831_carboxy-lyase_activity
2002_RecBCD_or_AddAB_(defined_in_Bacteria_only)	115|220	GO:0008565	B	247	3245	253	1824	-9.625252	0.071	0.581	GO:8565_protein_transporter_activity
2002_RecBCD_or_AddAB_(defined_in_Bacteria_only)	115|220	GO:0008113	B	20	188	36	120	-3.19382	0.096	0.417	GO:8113_peptide-methionine-(S)-S-oxide_reductase_activity
2002_RecBCD_or_AddAB_(defined_in_Bacteria_only)	115|220	GO:0004871	B	335	13081	363	8267	-11.505845	0.025	0.594	GO:4871_signal_transducer_activity
2002_RecBCD_or_AddAB_(defined_in_Bacteria_only)	115|220	GO:0031404	B	0	28	8	8	-4.139063	0	0	GO:31404_chloride_ion_binding
Endospores	36|162	GO:0006418	B	49	866	70	2711	-4.08831	0.054	2.128	GO:6418_tRNA_aminoacylation_for_protein_translation
Endospores	36|162	GO:0007155	B	4	183	43	372	-3.634512	0.021	0.206	GO:7155_cell_adhesion
Endospores	36|162	GO:0046942	B	17	951	80	1843	-3.213959	0.018	0.422	GO:46942_carboxylic_acid_transport
Endospores	36|162	GO:0006800	B	26	186	104	332	-3.281498	0.123	0.514	GO:6800_oxygen_and_reactive_oxygen_species_metabolic_process
Endospores	36|162	GO:0006313	B	66	644	213	3673	-3.665546	0.093	1.696	GO:6313_transposition__DNA-mediated
Endospores	36|162	GO:0050896	B	265	4735	863	9859	-9.679854	0.053	0.658	GO:50896_response_to_stimulus
Endospores	36|162	GO:0051704	B	9	265	88	852	-3.242604	0.033	0.351	GO:51704_multi-organism_process
Endospores	36|162	GO:0006812	B	179	1943	667	4536	-7.30103	0.084	0.658	GO:6812_cation_transport
Endospores	36|162	GO:0006808	B	16	81	90	139	-4.283997	0.165	0.42	GO:6808_regulation_of_nitrogen_utilization
Endospores	36|162	GO:0040011	B	89	1105	249	1937	-3.61261	0.075	0.654	GO:40011_locomotion
Endospores	36|162	GO:0006020	B	6	74	17	37	-3.376751	0.075	0.238	GO:6020_inositol_metabolic_process
Endospores	36|162	GO:0016999	B	23	214	89	225	-7.453457	0.097	0.342	GO:16999_antibiotic_metabolic_process
Endospores	36|162	GO:0016310	B	187	2711	666	5421	-11.467246	0.065	0.59	GO:16310_phosphorylation
Endospores	36|162	GO:0019740	B	16	81	90	139	-4.283997	0.165	0.42	GO:19740_nitrogen_utilization
Endospores	36|162	GO:0007165	B	253	5417	666	9146	-8.659556	0.045	0.657	GO:7165_signal_transduction
Endospores	36|162	GO:0065003	B	107	1194	352	2077	-7.853872	0.082	0.568	GO:65003_macromolecular_complex_assembly
Endospores	36|162	GO:0006633	B	51	476	213	1080	-3.879426	0.097	0.587	GO:6633_fatty_acid_biosynthetic_process
Endospores	36|162	GO:0016226	B	64	80	120	370	-5.195861	0.444	1.815	GO:16226_iron-sulfur_cluster_assembly
Endospores	36|162	GO:0015980	B	54	396	286	1211	-3.411168	0.12	0.628	GO:15980_energy_derivation_by_oxidation_of_organic_compounds
Endospores	36|162	GO:0043227	B	75	914	247	1835	-3.605548	0.076	0.639	GO:43227_membrane-bounded_organelle
Endospores	36|162	GO:0005576	B	53	357	154	560	-3.511449	0.129	0.599	GO:5576_extracellular_region
Endospores	36|162	GO:0016021	B	535	10677	1900	23941	-20.485452	0.048	0.649	GO:16021_integral_to_membrane
Endospores	36|162	GO:0003989	B	7	123	49	232	-3.220404	0.054	0.309	GO:3989_acetyl-CoA_carboxylase_activity
Endospores	36|162	GO:0019205	B	13	259	133	728	-5.906578	0.048	0.309	GO:19205_nucleobase__nucleoside__nucleotide_kinase_activity
Endospores	36|162	GO:0004497	B	14	602	88	1387	-3.688246	0.023	0.381	GO:4497_monooxygenase_activity
Endospores	36|162	GO:0004803	B	66	633	206	3446	-3.504456	0.094	1.674	GO:4803_transposase_activity
Endospores	36|162	GO:0016817	B	295	7284	1131	16988	-13.982967	0.039	0.624	GO:16817_hydrolase_activity__acting_on_acid_anhydrides
Endospores	36|162	GO:0008861	B	2	39	21	30	-4.224754	0.049	0.118	GO:8861_formate_C-acetyltransferase_activity
Endospores	36|162	GO:0016810	B	60	1971	226	4387	-3.636388	0.03	0.603	GO:16810_hydrolase_activity__acting_on_carbon-nitrogen_(but_not_peptide)_bonds
Endospores	36|162	GO:0016772	B	255	6864	1031	15000	-18.89279	0.036	0.557	GO:16772_transferase_activity__transferring_phosphorus-containing_groups
Endospores	36|162	GO:0008982	B	50	408	134	567	-3.692504	0.109	0.571	GO:8982_protein-N(PI)-phosphohistidine-sugar_phosphotransferase_activity
Endospores	36|162	GO:0004871	B	127	4645	399	8727	-6.518557	0.027	0.609	GO:4871_signal_transducer_activity
Endospores	36|162	GO:0016776	B	12	253	110	753	-4.181774	0.045	0.355	GO:16776_phosphotransferase_activity__phosphate_group_as_acceptor
Endospores	36|162	GO:0003924	B	45	377	213	1009	-3.085657	0.107	0.612	GO:3924_GTPase_activity
Endospores	36|162	GO:0016655	B	27	383	176	1153	-3.841638	0.066	0.497	GO:16655_oxidoreductase_activity__acting_on_NADH_or_NADPH__quinone_or_similar_compound_as_acceptor
Endospores	36|162	GO:0032555	B	490	13690	1770	31239	-19.156767	0.035	0.644	GO:32555_purine_ribonucleotide_binding
Endospores	36|162	GO:0004826	B	10	85	1	261	-4.974694	0.105	27.579	GO:4826_phenylalanine-tRNA_ligase_activity
Endospores	36|162	GO:0004518	B	75	1749	320	4775	-3.296709	0.041	0.655	GO:4518_nuclease_activity
Endospores	36|162	GO:0030234	B	22	158	114	350	-3.274088	0.122	0.497	GO:30234_enzyme_regulator_activity
Endospores	36|162	GO:0020037	B	50	608	267	1482	-6.484126	0.076	0.498	GO:20037_heme_binding
Endospores	36|162	GO:0000036	B	58	366	131	401	-4.552842	0.137	0.556	GO:36_acyl_carrier_activity
GC_content	226|413	GO:0006066	B	1010	10210	1011	5276	-42.59176	0.09	0.56	GO:6066_cellular_alcohol_metabolic_process
GC_content	226|413	GO:0032259	B	55	2478	69	1540	-3.79588	0.022	0.506	GO:32259_methylation
GC_content	226|413	GO:0007155	B	144	1003	34	629	-6.920819	0.126	2.448	GO:7155_cell_adhesion
GC_content	226|413	GO:0006529	B	3	361	11	174	-3.180456	0.008	0.139	GO:6529_asparagine_biosynthetic_process
GC_content	226|413	GO:0006525	B	56	2222	63	1171	-4.263603	0.025	0.482	GO:6525_arginine_metabolic_process
GC_content	226|413	GO:0034404	B	78	2496	85	1584	-3.112383	0.03	0.595	GO:34404_nucleobase__nucleoside_and_nucleotide_biosynthetic_process
GC_content	226|413	GO:0006817	B	143	1262	31	701	-6.149354	0.102	2.403	GO:6817_phosphate_transport
GC_content	226|413	GO:0009262	B	97	1145	129	808	-5.015473	0.078	0.567	GO:9262_deoxyribonucleotide_metabolic_process
GC_content	226|413	GO:0006814	B	98	1804	144	1533	-4.236572	0.052	0.6	GO:6814_sodium_ion_transport
GC_content	226|413	GO:0031504	B	15	4646	42	3302	-5.928118	0.003	0.256	GO:31504_peptidoglycan-based_cell_wall_organization
GC_content	226|413	GO:0006284	B	22	1443	42	752	-6.12436	0.015	0.284	GO:6284_base-excision_repair
GC_content	226|413	GO:0000270	B	48	5183	66	3579	-3.457175	0.009	0.507	GO:270_peptidoglycan_metabolic_process
GC_content	226|413	GO:0009273	B	15	4646	42	3302	-5.928118	0.003	0.256	GO:9273_peptidoglycan-based_cell_wall_biogenesis
GC_content	226|413	GO:0006108	B	96	195	35	152	-3.131944	0.33	1.763	GO:6108_malate_metabolic_process
GC_content	226|413	GO:0007047	B	109	6268	141	4400	-5.598599	0.017	0.55	GO:7047_cell_wall_organization
GC_content	226|413	GO:0055114	B	3997	47208	2182	16278	-56.91364	0.078	0.66	GO:55114_oxidation_reduction
GC_content	226|413	GO:0044262	B	1201	14734	1165	7998	-39.560667	0.075	0.593	GO:44262_cellular_carbohydrate_metabolic_process
GC_content	226|413	GO:0006418	B	56	5221	205	4010	-29.368556	0.011	0.218	GO:6418_tRNA_aminoacylation_for_protein_translation
GC_content	226|413	GO:0009107	B	10	430	18	183	-3.568636	0.023	0.254	GO:9107_lipoate_biosynthetic_process
GC_content	226|413	GO:0012501	B	3	77	14	25	-5.090979	0.038	0.104	GO:12501_programmed_cell_death
GC_content	226|413	GO:0009112	B	95	2447	125	1596	-6.337242	0.037	0.515	GO:9112_nucleobase_metabolic_process
GC_content	226|413	GO:0008643	B	395	3473	605	2666	-22.906578	0.102	0.552	GO:8643_carbohydrate_transport
GC_content	226|413	GO:0043093	B	36	38	13	50	-3.152427	0.486	2.358	GO:43093_binary_fission
GC_content	226|413	GO:0006000	B	23	146	64	167	-3.064997	0.136	0.491	GO:6000_fructose_metabolic_process
GC_content	226|413	GO:0006733	B	225	4006	226	1785	-15.457175	0.053	0.473	GO:6733_oxidoreduction_coenzyme_metabolic_process
GC_content	226|413	GO:0009168	B	108	2336	106	1249	-4.723538	0.044	0.565	GO:9168_purine_ribonucleoside_monophosphate_biosynthetic_process
GC_content	226|413	GO:0008360	B	36	4057	60	2852	-4.414539	0.009	0.427	GO:8360_regulation_of_cell_shape
GC_content	226|413	GO:0034656	B	0	144	11	148	-3.032452	0	0	GO:34656_nucleobase__nucleoside_and_nucleotide_catabolic_process
GC_content	226|413	GO:0006213	B	58	761	91	495	-6.185752	0.071	0.456	GO:6213_pyrimidine_nucleoside_metabolic_process
GC_content	226|413	GO:0006767	B	542	11730	421	5500	-12.931814	0.044	0.621	GO:6767_water-soluble_vitamin_metabolic_process
GC_content	226|413	GO:0042777	B	496	380	237	479	-20.236572	0.566	1.711	GO:42777_plasma_membrane_ATP_synthesis_coupled_proton_transport
GC_content	226|413	GO:0005829	B	156	897	137	432	-5.262013	0.148	0.615	GO:5829_cytosol
GC_content	226|413	GO:0043190	B	48	1879	26	387	-3.590067	0.025	0.396	GO:43190_ATP-binding_cassette_(ABC)_transporter_complex
GC_content	226|413	GO:0031966	B	168	936	96	284	-4.754487	0.152	0.602	GO:31966_mitochondrial_membrane
GC_content	226|413	GO:0045261	B	523	434	257	474	-14.756962	0.546	1.554	GO:45261_proton-transporting_ATP_synthase_complex__catalytic_core_F(1)
GC_content	226|413	GO:0005634	B	342	3218	103	1649	-5.59176	0.096	1.634	GO:5634_nucleus
GC_content	226|413	GO:0005694	B	146	2708	65	1999	-3.111259	0.051	1.624	GO:5694_chromosome
GC_content	226|413	GO:0019028	B	15	183	43	179	-3.235077	0.076	0.391	GO:19028_viral_capsid
GC_content	226|413	GO:0009274	B	143	5182	151	2635	-8.88941	0.027	0.495	GO:9274_peptidoglycan-based_cell_wall
GC_content	226|413	GO:0009348	B	5	241	25	122	-6.962574	0.02	0.12	GO:9348_ornithine_carbamoyltransferase_complex
GC_content	226|413	GO:0009986	B	106	303	104	606	-5.279841	0.259	1.769	GO:9986_cell_surface
GC_content	226|413	GO:0008959	B	3	161	14	88	-3.764472	0.018	0.133	GO:8959_phosphate_acetyltransferase_activity
GC_content	226|413	GO:0046961	B	894	767	462	887	-26.251812	0.538	1.572	GO:46961_hydrogen_ion_transporting_ATPase_activity__rotational_mechanism
GC_content	226|413	GO:0016799	B	18	1204	39	689	-5.679854	0.015	0.275	GO:16799_hydrolase_activity__hydrolyzing_N-glycosyl_compounds
GC_content	226|413	GO:0031420	B	104	1553	148	940	-9.847712	0.063	0.461	GO:31420_alkali_metal_ion_binding
GC_content	226|413	GO:0015144	B	351	3314	529	2361	-23.935542	0.096	0.523	GO:15144_carbohydrate_transmembrane_transporter_activity
GC_content	226|413	GO:0004743	B	21	271	46	127	-7.721246	0.072	0.27	GO:4743_pyruvate_kinase_activity
GC_content	226|413	GO:0016679	B	112	395	88	159	-3.974694	0.221	0.62	GO:16679_oxidoreductase_activity__acting_on_diphenols_and_related_substances_as_donors
GC_content	226|413	GO:0016813	B	6	930	12	276	-3.962574	0.006	0.154	GO:16813_hydrolase_activity__acting_on_carbon-nitrogen_(but_not_peptide)_bonds__in_linear_amidines
GC_content	226|413	GO:0008691	B	4	83	11	22	-4.002177	0.046	0.138	GO:8691_3-hydroxybutyryl-CoA_dehydrogenase_activity
GC_content	226|413	GO:0008965	B	6	298	20	122	-5.832683	0.02	0.14	GO:8965_phosphoenolpyruvate-protein_phosphotransferase_activity
GC_content	226|413	GO:0046933	B	894	757	462	857	-24.667562	0.541	1.546	GO:46933_hydrogen_ion_transporting_ATP_synthase_activity__rotational_mechanism
GC_content	226|413	GO:0016812	B	5	975	13	350	-4.129596	0.005	0.142	GO:16812_hydrolase_activity__acting_on_carbon-nitrogen_(but_not_peptide)_bonds__in_cyclic_amides
GC_content	226|413	GO:0050662	B	1419	25767	909	10068	-27.364516	0.052	0.63	GO:50662_coenzyme_binding
GC_content	226|413	GO:0032934	B	38	78	1	38	-4.162412	0.328	12.776	GO:32934_sterol_binding
GC_content	226|413	GO:0016903	B	301	4706	288	1804	-24.402305	0.06	0.437	GO:16903_oxidoreductase_activity__acting_on_the_aldehyde_or_oxo_group_of_donors
GC_content	226|413	GO:0016769	B	104	6528	77	2656	-3.886057	0.016	0.557	GO:16769_transferase_activity__transferring_nitrogenous_groups
GC_content	226|413	GO:0016757	B	314	7727	258	4029	-6.675718	0.039	0.649	GO:16757_transferase_activity__transferring_glycosyl_groups
GC_content	226|413	GO:0004635	B	50	168	8	95	-3.021363	0.229	2.953	GO:4635_phosphoribosyl-AMP_cyclohydrolase_activity
GC_content	226|413	GO:0016408	B	72	805	53	280	-3.730487	0.082	0.516	GO:16408_C-acyltransferase_activity
GC_content	226|413	GO:0016773	B	371	18867	511	9215	-50.163676	0.019	0.367	GO:16773_phosphotransferase_activity__alcohol_group_as_acceptor
GC_content	226|413	GO:0005315	B	138	1010	26	599	-8.004365	0.12	2.89	GO:5315_inorganic_phosphate_transmembrane_transporter_activity
GC_content	226|413	GO:0016774	B	80	1246	107	867	-4.567031	0.06	0.549	GO:16774_phosphotransferase_activity__carboxyl_group_as_acceptor
GC_content	226|413	GO:0016893	B	111	1647	143	1341	-3.304518	0.063	0.655	'GO:16893_endonuclease_activity__active_with_either_ribo-_or_deoxyribonucleic_acids_and_producing_5\'-phosphomonoesters'
GC_content	226|413	GO:0004764	B	1	522	9	259	-3.423659	0.002	0.057	GO:4764_shikimate_5-dehydrogenase_activity
GC_content	226|413	GO:0016780	B	85	1938	92	1082	-4.580044	0.042	0.536	GO:16780_phosphotransferase_activity__for_other_substituted_phosphate_groups
GC_content	226|413	GO:0016861	B	159	1780	222	1095	-13.040959	0.082	0.486	GO:16861_intramolecular_oxidoreductase_activity__interconverting_aldoses_and_ketoses
GC_content	226|413	GO:0016740	B	4572	105905	3495	52243	-77.573489	0.041	0.66	GO:16740_transferase_activity
GC_content	226|413	GO:0016884	B	227	2824	168	1309	-4.735182	0.074	0.654	GO:16884_carbon-nitrogen_ligase_activity__with_glutamine_as_amido-N-donor
GC_content	226|413	GO:0004798	B	8	242	22	167	-3.066007	0.032	0.275	GO:4798_thymidylate_kinase_activity
GC_content	226|413	GO:0016741	B	484	17832	387	8849	-10.910095	0.026	0.631	GO:16741_transferase_activity__transferring_one-carbon_groups
GC_content	226|413	GO:0019200	B	27	1365	43	739	-4.924453	0.019	0.353	GO:19200_carbohydrate_kinase_activity
GC_content	226|413	GO:0016876	B	70	5426	233	4151	-30.882729	0.013	0.24	GO:16876_ligase_activity__forming_aminoacyl-tRNA_and_related_compounds
GC_content	226|413	GO:0000062	B	26	34	2	30	-3.869666	0.433	6.933	GO:62_acyl-CoA_binding
GC_content	226|413	GO:0051537	B	503	3147	205	775	-6.982967	0.138	0.659	GO:51537_2_iron__2_sulfur_cluster_binding
GC_content	226|413	GO:0016832	B	185	1082	169	573	-5.300162	0.146	0.641	GO:16832_aldehyde-lyase_activity
GC_content	226|413	GO:0016491	B	6588	81063	3376	25996	-92.818156	0.075	0.654	GO:16491_oxidoreductase_activity
GC_content	226|413	GO:0008238	B	34	3893	76	2504	-9.434152	0.009	0.294	GO:8238_exopeptidase_activity
GC_content	226|413	GO:0016849	B	24	1115	22	354	-3.143876	0.021	0.36	GO:16849_phosphorus-oxygen_lyase_activity
GC_content	226|413	GO:0008460	B	5	260	15	103	-4.424812	0.019	0.148	GO:8460_dTDP-glucose_4_6-dehydratase_activity
GC_content	226|413	GO:0004457	B	4	229	38	114	-12.339135	0.017	0.069	GO:4457_lactate_dehydrogenase_activity
GC_content	226|413	GO:0016722	B	4	115	10	32	-3.590067	0.034	0.141	GO:16722_oxidoreductase_activity__oxidizing_metal_ions
GC_content	226|413	GO:0016841	B	12	1044	25	487	-4.732828	0.011	0.233	GO:16841_ammonia-lyase_activity
GC_content	226|413	GO:0030060	B	93	139	32	108	-3.176526	0.401	1.754	GO:30060_L-malate_dehydrogenase_activity
GC_content	226|413	GO:0004585	B	6	261	26	137	-6.447332	0.022	0.141	GO:4585_ornithine_carbamoyltransferase_activity
GC_content	226|413	GO:0015294	B	340	3891	487	3092	-14.68403	0.08	0.591	GO:15294_solute_cation_symporter_activity
Genome_size	216|409	GO:0032787	B	850	10029	628	4223	-22.527244	0.078	0.604	GO:32787_monocarboxylic_acid_metabolic_process
Genome_size	216|409	GO:0032259	B	54	2619	69	1371	-5.74958	0.02	0.422	GO:32259_methylation
Genome_size	216|409	GO:0034404	B	61	2483	100	1564	-8.307153	0.024	0.399	GO:34404_nucleobase__nucleoside_and_nucleotide_biosynthetic_process
Genome_size	216|409	GO:0006820	B	207	4405	106	1421	-3.562249	0.045	0.647	GO:6820_anion_transport
Genome_size	216|409	GO:0050896	B	1911	27589	1206	10783	-33.576754	0.065	0.644	GO:50896_response_to_stimulus
Genome_size	216|409	GO:0015074	B	158	6634	103	1990	-8.12436	0.023	0.473	GO:15074_DNA_integration
Genome_size	216|409	GO:0006810	B	5757	87409	3396	28122	-148.500313	0.062	0.573	GO:6810_transport
Genome_size	216|409	GO:0006808	B	228	493	100	93	-6.465974	0.316	0.61	GO:6808_regulation_of_nitrogen_utilization
Genome_size	216|409	GO:0006835	B	17	950	19	342	-3.003488	0.018	0.334	GO:6835_dicarboxylic_acid_transport
Genome_size	216|409	GO:0006284	B	21	1421	43	756	-6.655608	0.015	0.271	GO:6284_base-excision_repair
Genome_size	216|409	GO:0016310	B	1527	17058	947	5306	-51.399027	0.082	0.543	GO:16310_phosphorylation
Genome_size	216|409	GO:0044237	B	23461	261177	14901	105136	-300	0.082	0.664	GO:44237_cellular_metabolic_process
Genome_size	216|409	GO:0044238	B	19670	236630	12643	95631	-300	0.077	0.657	GO:44238_primary_metabolic_process
Genome_size	216|409	GO:0019740	B	228	493	100	93	-6.465974	0.316	0.61	GO:19740_nitrogen_utilization
Genome_size	216|409	GO:0044260	B	14967	163335	9281	62183	-255.119186	0.084	0.646	GO:44260_cellular_macromolecule_metabolic_process
Genome_size	216|409	GO:0055114	B	3842	48724	2284	14382	-128.995679	0.073	0.533	GO:55114_oxidation_reduction
Genome_size	216|409	GO:0043170	B	15144	166730	9432	63439	-264.122629	0.083	0.643	GO:43170_macromolecule_metabolic_process
Genome_size	216|409	GO:0009070	B	47	1757	72	802	-9.721246	0.026	0.316	GO:9070_serine_family_amino_acid_biosynthetic_process
Genome_size	216|409	GO:0044272	B	91	3926	90	1825	-6.017729	0.023	0.482	GO:44272_sulfur_compound_biosynthetic_process
Genome_size	216|409	GO:0009063	B	208	2542	127	700	-9.821023	0.076	0.493	GO:9063_amino_acid_catabolic_process
Genome_size	216|409	GO:0050794	B	6477	89017	3166	21352	-194.787812	0.068	0.525	GO:50794_regulation_of_cellular_process
Genome_size	216|409	GO:0042126	B	2	410	6	67	-3.675718	0.005	0.059	GO:42126_nitrate_metabolic_process
Genome_size	216|409	GO:0019400	B	1	157	10	103	-3.055517	0.006	0.072	GO:19400_alditol_metabolic_process
Genome_size	216|409	GO:0043064	B	154	1336	74	337	-4.301899	0.103	0.574	GO:43064_flagellum_organization_and_biogenesis
Genome_size	216|409	GO:0046483	B	462	14687	448	7435	-20.628932	0.03	0.537	GO:46483_heterocycle_metabolic_process
Genome_size	216|409	GO:0008643	B	502	4266	475	1758	-31.115205	0.105	0.495	GO:8643_carbohydrate_transport
Genome_size	216|409	GO:0008152	B	27442	367401	16912	133505	-300	0.07	0.618	GO:8152_metabolic_process
Genome_size	216|409	GO:0043094	B	117	834	117	487	-3.705534	0.123	0.635	GO:43094_cellular_metabolic_compound_salvage
Genome_size	216|409	GO:0006725	B	724	14925	498	5789	-19.866461	0.046	0.584	GO:6725_cellular_aromatic_compound_metabolic_process
Genome_size	216|409	GO:0030261	B	31	94	35	24	-5.111259	0.248	0.418	GO:30261_chromosome_condensation
Genome_size	216|409	GO:0050708	B	8	96	17	16	-6.703335	0.077	0.149	GO:50708_regulation_of_protein_secretion
Genome_size	216|409	GO:0006213	B	56	768	90	475	-6.995679	0.068	0.427	GO:6213_pyrimidine_nucleoside_metabolic_process
Genome_size	216|409	GO:0006767	B	519	11717	435	5390	-17.917215	0.042	0.568	GO:6767_water-soluble_vitamin_metabolic_process
Genome_size	216|409	GO:0015979	B	281	788	393	573	-11.156145	0.263	0.646	GO:15979_photosynthesis
Genome_size	216|409	GO:0015977	B	34	241	39	94	-4.276544	0.124	0.422	GO:15977_carbon_utilization_by_fixation_of_carbon_dioxide
Genome_size	216|409	GO:0006066	B	1129	10799	860	4536	-32.767004	0.095	0.594	GO:6066_cellular_alcohol_metabolic_process
Genome_size	216|409	GO:0006525	B	52	2318	65	1047	-7.049635	0.022	0.375	GO:6525_arginine_metabolic_process
Genome_size	216|409	GO:0010467	B	10136	88104	6060	30993	-192.950782	0.103	0.631	GO:10467_gene_expression
Genome_size	216|409	GO:0009262	B	96	1143	127	789	-5.236572	0.077	0.559	GO:9262_deoxyribonucleotide_metabolic_process
Genome_size	216|409	GO:0031504	B	16	4790	40	3078	-5.853872	0.003	0.26	GO:31504_peptidoglycan-based_cell_wall_organization
Genome_size	216|409	GO:0006573	B	112	928	64	227	-5.69037	0.108	0.49	GO:6573_valine_metabolic_process
Genome_size	216|409	GO:0015791	B	5	81	12	14	-5.174574	0.058	0.126	GO:15791_polyol_transport
Genome_size	216|409	GO:0009273	B	16	4790	40	3078	-5.853872	0.003	0.26	GO:9273_peptidoglycan-based_cell_wall_biogenesis
Genome_size	216|409	GO:0043412	B	423	21860	425	7849	-46.429457	0.019	0.37	GO:43412_biopolymer_modification
Genome_size	216|409	GO:0006629	B	804	15229	632	6579	-25.863279	0.05	0.572	GO:6629_lipid_metabolic_process
Genome_size	216|409	GO:0015833	B	16	1886	18	580	-3.512862	0.008	0.279	GO:15833_peptide_transport
Genome_size	216|409	GO:0009306	B	593	6996	316	1822	-19.856985	0.078	0.529	GO:9306_protein_secretion
Genome_size	216|409	GO:0006413	B	172	397	86	357	-4.068542	0.302	1.557	GO:6413_translational_initiation
Genome_size	216|409	GO:0006402	B	92	187	23	167	-6.90309	0.33	2.724	GO:6402_mRNA_catabolic_process
Genome_size	216|409	GO:0040011	B	637	8059	264	1671	-16.798603	0.073	0.537	GO:40011_locomotion
Genome_size	216|409	GO:0017004	B	44	1152	43	452	-4.28735	0.037	0.424	GO:17004_cytochrome_complex_assembly
Genome_size	216|409	GO:0017003	B	15	93	24	36	-3.642065	0.139	0.347	GO:17003_protein-heme_linkage
Genome_size	216|409	GO:0016999	B	229	929	58	125	-3.346787	0.198	0.624	GO:16999_antibiotic_metabolic_process
Genome_size	216|409	GO:0045229	B	119	7143	136	3812	-8.61261	0.016	0.476	GO:45229_external_encapsulating_structure_organization
Genome_size	216|409	GO:0030005	B	180	626	123	167	-9.645892	0.223	0.527	GO:30005_cellular_di-__tri-valent_inorganic_cation_homeostasis
Genome_size	216|409	GO:0005975	B	1656	32305	1317	14032	-53.818156	0.049	0.568	GO:5975_carbohydrate_metabolic_process
Genome_size	216|409	GO:0005984	B	3	510	20	180	-8.473661	0.006	0.058	GO:5984_disaccharide_metabolic_process
Genome_size	216|409	GO:0009405	B	81	979	74	494	-3.272459	0.076	0.587	GO:9405_pathogenesis
Genome_size	216|409	GO:0043283	B	12505	141439	7615	52555	-216.5867	0.081	0.642	GO:43283_biopolymer_metabolic_process
Genome_size	216|409	GO:0006508	B	484	17232	382	6948	-20.262013	0.027	0.524	GO:6508_proteolysis
Genome_size	216|409	GO:0051188	B	890	17347	686	8346	-18.086716	0.049	0.643	GO:51188_cofactor_biosynthetic_process
Genome_size	216|409	GO:0043190	B	41	1880	32	377	-7.022276	0.021	0.273	GO:43190_ATP-binding_cassette_(ABC)_transporter_complex
Genome_size	216|409	GO:0044464	B	20422	230449	12561	89705	-300	0.081	0.663	GO:44464_cell_part
Genome_size	216|409	GO:0009279	B	558	5419	232	1151	-13.642065	0.093	0.557	GO:9279_cell_outer_membrane
Genome_size	216|409	GO:0016020	B	7017	122903	4250	40186	-192.012781	0.054	0.565	GO:16020_membrane
Genome_size	216|409	GO:0005623	B	20422	230449	12561	89705	-300	0.081	0.663	GO:5623_cell
Genome_size	216|409	GO:0009348	B	5	238	24	123	-6.493495	0.021	0.126	GO:9348_ornithine_carbamoyltransferase_complex
Genome_size	216|409	GO:0045278	B	12	103	13	20	-3.508638	0.104	0.265	GO:45278_plasma_membrane_respiratory_chain_complex_IV
Genome_size	216|409	GO:0009986	B	124	336	83	554	-8.058489	0.27	2.069	GO:9986_cell_surface
Genome_size	216|409	GO:0009536	B	112	261	168	166	-7.379864	0.3	0.597	GO:9536_plastid
Genome_size	216|409	GO:0044427	B	44	544	10	377	-3.057496	0.075	2.896	GO:44427_chromosomal_part
Genome_size	216|409	GO:0031410	B	115	217	154	120	-6.879426	0.346	0.616	GO:31410_cytoplasmic_vesicle
Genome_size	216|409	GO:0005886	B	2210	29262	1412	11776	-36.233587	0.07	0.656	GO:5886_plasma_membrane
Genome_size	216|409	GO:0045252	B	70	87	13	65	-4.665546	0.446	2.675	GO:45252_oxoglutarate_dehydrogenase_complex
Genome_size	216|409	GO:0016798	B	137	7191	105	2299	-9.920819	0.019	0.428	GO:16798_hydrolase_activity__acting_on_glycosyl_bonds
Genome_size	216|409	GO:0048037	B	2307	40775	1230	13132	-40.174574	0.054	0.625	GO:48037_cofactor_binding
Genome_size	216|409	GO:0008974	B	1	82	8	22	-4.076756	0.012	0.045	GO:8974_phosphoribulokinase_activity
Genome_size	216|409	GO:0004601	B	241	1611	133	343	-13.088842	0.13	0.466	GO:4601_peroxidase_activity
Genome_size	216|409	GO:0008553	B	169	73	86	115	-7.974694	0.698	1.632	GO:8553_hydrogen-exporting_ATPase_activity__phosphorylative_mechanism
Genome_size	216|409	GO:0004124	B	9	448	18	176	-4.240332	0.02	0.212	GO:4124_cysteine_synthase_activity
Genome_size	216|409	GO:0051213	B	324	3629	49	299	-3.340084	0.082	0.582	GO:51213_dioxygenase_activity
Genome_size	216|409	GO:0005215	B	4768	77833	2677	24457	-110.184422	0.058	0.585	GO:5215_transporter_activity
Genome_size	216|409	GO:0016810	B	405	12827	363	4435	-35.218245	0.031	0.405	GO:16810_hydrolase_activity__acting_on_carbon-nitrogen_(but_not_peptide)_bonds
Genome_size	216|409	GO:0043225	B	67	1491	39	410	-3.319664	0.043	0.495	GO:43225_anion_transmembrane-transporting_ATPase_activity
Genome_size	216|409	GO:0016769	B	107	6849	73	2271	-5.280669	0.015	0.494	GO:16769_transferase_activity__transferring_nitrogenous_groups
Genome_size	216|409	GO:0016757	B	304	7747	260	3898	-8.801343	0.038	0.604	GO:16757_transferase_activity__transferring_glycosyl_groups
Genome_size	216|409	GO:0004654	B	74	148	17	150	-7.211832	0.333	3.275	GO:4654_polyribonucleotide_nucleotidyltransferase_activity
Genome_size	216|409	GO:0016782	B	154	2217	85	737	-3.294136	0.065	0.628	GO:16782_transferase_activity__transferring_sulfur-containing_groups
Genome_size	216|409	GO:0004091	B	28	2062	28	537	-5.841638	0.013	0.27	GO:4091_carboxylesterase_activity
Genome_size	216|409	GO:0016787	B	5169	120629	3647	47821	-141.090444	0.041	0.58	GO:16787_hydrolase_activity
Genome_size	216|409	GO:0016788	B	1034	22878	781	9782	-29.49485	0.043	0.585	GO:16788_hydrolase_activity__acting_on_ester_bonds
Genome_size	216|409	GO:0016773	B	420	21473	449	6378	-72.0846	0.019	0.292	GO:16773_phosphotransferase_activity__alcohol_group_as_acceptor
Genome_size	216|409	GO:0016775	B	35	12157	28	2439	-6.585027	0.003	0.253	GO:16775_phosphotransferase_activity__nitrogenous_group_as_acceptor
Genome_size	216|409	GO:0016780	B	69	2032	107	963	-13.213249	0.033	0.328	GO:16780_phosphotransferase_activity__for_other_substituted_phosphate_groups
Genome_size	216|409	GO:0016866	B	144	4391	147	2349	-7.060481	0.032	0.539	GO:16866_intramolecular_transferase_activity
Genome_size	216|409	GO:0016861	B	173	1872	202	973	-12.420216	0.085	0.492	GO:16861_intramolecular_oxidoreductase_activity__interconverting_aldoses_and_ketoses
Genome_size	216|409	GO:0016854	B	140	2842	102	1254	-3.58838	0.047	0.624	GO:16854_racemase_and_epimerase_activity
Genome_size	216|409	GO:0019200	B	27	1476	41	606	-6.625252	0.018	0.283	GO:19200_carbohydrate_kinase_activity
Genome_size	216|409	GO:0046983	B	119	3441	86	1454	-3.482804	0.033	0.599	GO:46983_protein_dimerization_activity
Genome_size	216|409	GO:0016829	B	1533	25034	1083	9523	-47.617983	0.058	0.565	GO:16829_lyase_activity
Genome_size	216|409	GO:0016832	B	193	1160	156	483	-7.17134	0.143	0.584	GO:16832_aldehyde-lyase_activity
Genome_size	216|409	GO:0009055	B	3494	29301	1845	7343	-115.022734	0.107	0.531	GO:9055_electron_carrier_activity
Genome_size	216|409	GO:0019239	B	61	1302	64	536	-6.192465	0.045	0.42	GO:19239_deaminase_activity
Genome_size	216|409	GO:0008460	B	3	273	17	88	-7.234331	0.011	0.067	GO:8460_dTDP-glucose_4_6-dehydratase_activity
Genome_size	216|409	GO:0016849	B	24	1196	22	267	-5.152427	0.02	0.258	GO:16849_phosphorus-oxygen_lyase_activity
Genome_size	216|409	GO:0016841	B	17	1182	20	335	-4.527244	0.014	0.252	GO:16841_ammonia-lyase_activity
Genome_size	216|409	GO:0047429	B	21	203	34	116	-3.267606	0.094	0.414	GO:47429_nucleoside-triphosphate_diphosphatase_activity
Genome_size	216|409	GO:0004743	B	30	272	36	123	-3.399027	0.099	0.439	GO:4743_pyruvate_kinase_activity
Genome_size	216|409	GO:0016679	B	120	402	79	144	-3.238072	0.23	0.649	GO:16679_oxidoreductase_activity__acting_on_diphenols_and_related_substances_as_donors
Genome_size	216|409	GO:0005342	B	58	4536	49	1735	-4.115205	0.013	0.46	GO:5342_organic_acid_transmembrane_transporter_activity
Genome_size	216|409	GO:0016151	B	152	1265	111	389	-9.037631	0.107	0.483	GO:16151_nickel_ion_binding
Genome_size	216|409	GO:0018822	B	12	65	13	8	-4.213249	0.156	0.252	GO:18822_nitrile_hydratase_activity
Genome_size	216|409	GO:0004775	B	224	200	61	171	-10.464706	0.528	2.009	GO:4775_succinate-CoA_ligase_(ADP-forming)_activity
Genome_size	216|409	GO:0016646	B	63	1460	67	689	-5.063989	0.041	0.467	GO:16646_oxidoreductase_activity__acting_on_the_CH-NH_group_of_donors__NAD_or_NADP_as_acceptor
Genome_size	216|409	GO:0046906	B	779	5564	401	1122	-37.899629	0.123	0.466	GO:46906_tetrapyrrole_binding
Genome_size	216|409	GO:0030234	B	284	1158	126	284	-5.383	0.197	0.641	GO:30234_enzyme_regulator_activity
Genome_size	216|409	GO:0004333	B	6	339	13	133	-3.36251	0.017	0.195	GO:4333_fumarate_hydratase_activity
Genome_size	216|409	GO:0016740	B	4668	112696	3336	44232	-138.785156	0.04	0.567	GO:16740_transferase_activity
Genome_size	216|409	GO:0016741	B	469	18345	396	8163	-18.872895	0.025	0.539	GO:16741_transferase_activity__transferring_one-carbon_groups
Genome_size	216|409	GO:0043565	B	1122	14150	436	3227	-17.162412	0.073	0.617	GO:43565_sequence-specific_DNA_binding
Genome_size	216|409	GO:0016705	B	54	2088	25	365	-3.694649	0.025	0.393	GO:16705_oxidoreductase_activity__acting_on_paired_donors__with_incorporation_or_reduction_of_molecular_oxygen
Genome_size	216|409	GO:0022804	B	1824	21405	1254	9384	-29.69037	0.079	0.666	GO:22804_active_transmembrane_transporter_activity
Genome_size	216|409	GO:0003878	B	127	88	40	86	-5.910095	0.591	1.861	GO:3878_ATP_citrate_synthase_activity
Genome_size	216|409	GO:0030554	B	3289	85074	2216	36660	-54.139662	0.037	0.653	GO:30554_adenyl_nucleotide_binding
Genome_size	216|409	GO:0003887	B	39	2651	49	1596	-3.107349	0.014	0.487	GO:3887_DNA-directed_DNA_polymerase_activity
Genome_size	216|409	GO:0003824	B	21002	389189	13060	142431	-300	0.051	0.61	GO:3824_catalytic_activity
Genome_size	216|409	GO:0005488	B	23309	303395	13647	111953	-300	0.071	0.657	GO:5488_binding
Genome_size	216|409	GO:0003848	B	10	256	23	139	-3.869666	0.038	0.265	GO:3848_2-amino-4-hydroxy-6-hydroxymethyldihydropteridine_diphosphokinase_activity
Genome_size	216|409	GO:0030528	B	3287	56685	1300	10456	-97.621602	0.055	0.496	GO:30528_transcription_regulator_activity
Genome_size	216|409	GO:0031072	B	36	971	46	471	-4.474955	0.036	0.402	GO:31072_heat_shock_protein_binding
Genome_size	216|409	GO:0000036	B	382	1496	141	144	-22.850781	0.203	0.411	GO:36_acyl_carrier_activity
Genome_size	216|409	GO:0008199	B	190	668	126	156	-11.818156	0.221	0.496	GO:8199_ferric_iron_binding
Genome_size	216|409	GO:0030151	B	38	1879	24	354	-4.533132	0.02	0.312	GO:30151_molybdenum_ion_binding
Genome_size	216|409	GO:0051537	B	485	3232	221	675	-15.8041	0.13	0.529	GO:51537_2_iron__2_sulfur_cluster_binding
Genome_size	216|409	GO:0016627	B	376	7089	171	1892	-7.119758	0.05	0.608	GO:16627_oxidoreductase_activity__acting_on_the_CH-CH_group_of_donors
Genome_size	216|409	GO:0016614	B	615	11850	325	3917	-9.89279	0.049	0.644	GO:16614_oxidoreductase_activity__acting_on_CH-OH_group_of_donors
Genome_size	216|409	GO:0016597	B	108	2366	109	1080	-7.634512	0.044	0.476	GO:16597_amino_acid_binding
Genome_size	216|409	GO:0004871	B	1114	34375	383	6107	-24.123205	0.031	0.532	GO:4871_signal_transducer_activity
Genome_size	216|409	GO:0003677	B	6125	85857	2819	24079	-89.634512	0.067	0.635	GO:3677_DNA_binding
Genome_size	216|409	GO:0004478	B	52	186	18	170	-3.21467	0.218	2.282	GO:4478_methionine_adenosyltransferase_activity
Genome_size	216|409	GO:0015144	B	451	4025	413	1542	-30.123205	0.101	0.477	GO:15144_carbohydrate_transmembrane_transporter_activity
Genome_size	216|409	GO:0031177	B	113	827	55	41	-21.970616	0.12	0.21	GO:31177_phosphopantetheine_binding
Genome_size	216|409	GO:0018551	B	15	4	10	26	-3.312471	0.789	2.842	GO:18551_hydrogensulfite_reductase_activity
Genome_size	216|409	GO:0008937	B	13	174	25	26	-10.253366	0.07	0.142	GO:8937_ferredoxin_reductase_activity
Genome_size	216|409	GO:0004497	B	222	4384	79	498	-13.434152	0.048	0.352	GO:4497_monooxygenase_activity
Genome_size	216|409	GO:0070011	B	505	17341	408	7199	-21.038105	0.028	0.528	GO:70011_peptidase_activity__acting_on_L-amino_acid_peptides
Genome_size	216|409	GO:0008374	B	22	1165	29	457	-4.554396	0.019	0.311	GO:8374_O-acyltransferase_activity
Genome_size	216|409	GO:0016903	B	345	4931	236	1544	-16.790485	0.065	0.493	GO:16903_oxidoreductase_activity__acting_on_the_aldehyde_or_oxo_group_of_donors
Genome_size	216|409	GO:0000175	B	97	351	25	240	-4.677781	0.217	2.295	'GO:175_3\'-5\'-exoribonuclease_activity'
Genome_size	216|409	GO:0016887	B	1348	28695	862	11855	-20.860121	0.045	0.662	GO:16887_ATPase_activity
Genome_size	216|409	GO:0016408	B	84	936	40	146	-6.241845	0.082	0.383	GO:16408_C-acyltransferase_activity
Genome_size	216|409	GO:0016417	B	123	505	36	302	-3.440093	0.196	1.839	GO:16417_S-acyltransferase_activity
Genome_size	216|409	GO:0005506	B	2560	18858	1502	5614	-75.415669	0.12	0.566	GO:5506_iron_ion_binding
Genome_size	216|409	GO:0005507	B	184	1626	78	401	-3.446117	0.102	0.624	GO:5507_copper_ion_binding
Genome_size	216|409	GO:0005509	B	110	1332	59	345	-4.278189	0.076	0.522	GO:5509_calcium_ion_binding
Genome_size	216|409	GO:0016491	B	6603	83898	3286	22505	-153.55752	0.073	0.573	GO:16491_oxidoreductase_activity
Genome_size	216|409	GO:0004590	B	9	241	24	169	-3.115771	0.036	0.29	'GO:4590_orotidine-5\'-phosphate_decarboxylase_activity'
Genome_size	216|409	GO:0030060	B	103	145	22	100	-5.330683	0.415	2.303	GO:30060_L-malate_dehydrogenase_activity
Gram_stain=+	102|356	GO:0015992	B	295	997	1172	1853	-24.115205	0.228	0.589	GO:15992_proton_transport
Gram_stain=+	102|356	GO:0007155	B	13	393	145	1043	-7.876148	0.032	0.262	GO:7155_cell_adhesion
Gram_stain=+	102|356	GO:0008272	B	24	188	22	878	-6.600326	0.113	4.631	GO:8272_sulfate_transport
Gram_stain=+	102|356	GO:0006525	B	48	791	58	2173	-4.260428	0.057	2.201	GO:6525_arginine_metabolic_process
Gram_stain=+	102|356	GO:0006790	B	129	1820	226	5034	-4.078314	0.066	1.54	GO:6790_sulfur_metabolic_process
Gram_stain=+	102|356	GO:0051701	B	0	109	22	118	-5.806875	0	0	GO:51701_interaction_with_host
Gram_stain=+	102|356	GO:0031497	B	4	114	39	223	-3.150581	0.034	0.228	GO:31497_chromatin_assembly
Gram_stain=+	102|356	GO:0009259	B	385	2010	1509	4364	-21.378824	0.161	0.626	GO:9259_ribonucleotide_metabolic_process
Gram_stain=+	102|356	GO:0006808	B	41	185	242	324	-10.723538	0.181	0.424	GO:6808_regulation_of_nitrogen_utilization
Gram_stain=+	102|356	GO:0006558	B	7	129	1	382	-3.326979	0.051	19.713	GO:6558_L-phenylalanine_metabolic_process
Gram_stain=+	102|356	GO:0006827	B	25	374	7	573	-4.610834	0.063	5.192	GO:6827_high-affinity_iron_ion_transport
Gram_stain=+	102|356	GO:0006012	B	20	240	4	417	-5.277366	0.077	8.096	GO:6012_galactose_metabolic_process
Gram_stain=+	102|356	GO:0019751	B	64	1167	44	1589	-3.162412	0.052	1.93	GO:19751_polyol_metabolic_process
Gram_stain=+	102|356	GO:0046165	B	116	493	97	1171	-11.709965	0.19	2.49	GO:46165_alcohol_biosynthetic_process
Gram_stain=+	102|356	GO:0019740	B	41	185	242	324	-10.723538	0.181	0.424	GO:19740_nitrogen_utilization
Gram_stain=+	102|356	GO:0007076	B	15	1	39	67	-4.829738	0.938	2.548	GO:7076_mitotic_chromosome_condensation
Gram_stain=+	102|356	GO:0007047	B	127	3180	96	6276	-11.567031	0.038	2.549	GO:7047_cell_wall_organization
Gram_stain=+	102|356	GO:0006090	B	102	466	110	1316	-9.759451	0.18	2.328	GO:6090_pyruvate_metabolic_process
Gram_stain=+	102|356	GO:0007059	B	15	710	53	987	-3.005683	0.021	0.406	GO:7059_chromosome_segregation
Gram_stain=+	102|356	GO:0006081	B	40	235	43	776	-5.627088	0.145	2.77	GO:6081_cellular_aldehyde_metabolic_process
Gram_stain=+	102|356	GO:0009306	B	118	690	698	7135	-6.152427	0.146	1.639	GO:9306_protein_secretion
Gram_stain=+	102|356	GO:0044262	B	892	5391	1239	14643	-44.21467	0.142	1.82	GO:44262_cellular_carbohydrate_metabolic_process
Gram_stain=+	102|356	GO:0006418	B	137	2212	100	5760	-20.576754	0.058	3.418	GO:6418_tRNA_aminoacylation_for_protein_translation
Gram_stain=+	102|356	GO:0009636	B	4	176	76	396	-7.06956	0.022	0.138	GO:9636_response_to_toxin
Gram_stain=+	102|356	GO:0006413	B	34	182	185	470	-3.707744	0.157	0.557	GO:6413_translational_initiation
Gram_stain=+	102|356	GO:0042819	B	32	189	31	902	-8.271646	0.145	4.358	GO:42819_vitamin_B6_biosynthetic_process
Gram_stain=+	102|356	GO:0006183	B	28	56	184	50	-12.647817	0.333	0.424	GO:6183_GTP_biosynthetic_process
Gram_stain=+	102|356	GO:0008643	B	508	2357	405	3295	-14.326058	0.177	1.62	GO:8643_carbohydrate_transport
Gram_stain=+	102|356	GO:0043093	B	21	72	19	8	-4.958607	0.226	0.321	GO:43093_binary_fission
Gram_stain=+	102|356	GO:0006163	B	397	2178	1536	4849	-19.424812	0.154	0.641	GO:6163_purine_nucleotide_metabolic_process
Gram_stain=+	102|356	GO:0009141	B	319	931	1398	2094	-19.829738	0.255	0.637	GO:9141_nucleoside_triphosphate_metabolic_process
Gram_stain=+	102|356	GO:0042727	B	35	553	138	1155	-3.110698	0.06	0.558	GO:42727_riboflavin_and_derivative_biosynthetic_process
Gram_stain=+	102|356	GO:0006000	B	64	119	20	153	-6.705534	0.35	3.025	GO:6000_fructose_metabolic_process
Gram_stain=+	102|356	GO:0000902	B	52	2118	253	6002	-3.522879	0.024	0.592	GO:902_cell_morphogenesis
Gram_stain=+	102|356	GO:0006733	B	150	1120	248	3937	-10.739929	0.118	1.993	GO:6733_oxidoreduction_coenzyme_metabolic_process
Gram_stain=+	102|356	GO:0006260	B	65	3195	335	7101	-10.37366	0.02	0.443	GO:6260_DNA_replication
Gram_stain=+	102|356	GO:0043285	B	103	1070	411	2651	-4.603801	0.088	0.654	GO:43285_biopolymer_catabolic_process
Gram_stain=+	102|356	GO:0009165	B	462	4260	1770	9480	-23.540608	0.098	0.622	GO:9165_nucleotide_biosynthetic_process
Gram_stain=+	102|356	GO:0007165	B	674	9242	1234	26874	-19.276544	0.068	1.548	GO:7165_signal_transduction
Gram_stain=+	102|356	GO:0006213	B	21	379	102	730	-4.162412	0.053	0.428	GO:6213_pyrimidine_nucleoside_metabolic_process
Gram_stain=+	102|356	GO:0006228	B	28	56	184	50	-12.647817	0.333	0.424	GO:6228_UTP_biosynthetic_process
Gram_stain=+	102|356	GO:0015977	B	0	61	34	210	-3.355561	0	0	GO:15977_carbon_utilization_by_fixation_of_carbon_dioxide
Gram_stain=+	102|356	GO:0015934	B	105	402	170	1099	-3.696804	0.207	1.546	GO:15934_large_ribosomal_subunit
Gram_stain=+	102|356	GO:0043227	B	171	1994	618	4523	-6.928118	0.079	0.657	GO:43227_membrane-bounded_organelle
Gram_stain=+	102|356	GO:0009331	B	8	244	0	562	-4.107349	0.032	Infinity	GO:9331_glycerol-3-phosphate_dehydrogenase_complex
Gram_stain=+	102|356	GO:0043190	B	34	360	33	1651	-8.621602	0.086	4.404	GO:43190_ATP-binding_cassette_(ABC)_transporter_complex
Gram_stain=+	102|356	GO:0000015	B	66	44	97	156	-3.818156	0.6	1.565	GO:15_phosphopyruvate_hydratase_complex
Gram_stain=+	102|356	GO:0045263	B	75	148	440	307	-10.482804	0.336	0.571	GO:45263_proton-transporting_ATP_synthase_complex__coupling_factor_F(o)
Gram_stain=+	102|356	GO:0009317	B	19	238	158	506	-8.621602	0.074	0.311	GO:9317_acetyl-CoA_carboxylase_complex
Gram_stain=+	102|356	GO:0005694	B	13	1150	173	2973	-11.60206	0.011	0.203	GO:5694_chromosome
Gram_stain=+	102|356	GO:0031410	B	6	64	54	90	-5.394695	0.086	0.229	GO:31410_cytoplasmic_vesicle
Gram_stain=+	102|356	GO:0009279	B	11	254	706	5691	-3.812479	0.042	0.376	GO:9279_cell_outer_membrane
Gram_stain=+	102|356	GO:0019028	B	44	171	10	158	-4.327902	0.205	3.438	GO:19028_viral_capsid
Gram_stain=+	102|356	GO:0009348	B	20	90	9	220	-4.47237	0.182	4.626	GO:9348_ornithine_carbamoyltransferase_complex
Gram_stain=+	102|356	GO:0009986	B	102	638	96	216	-9.286509	0.138	0.448	GO:9986_cell_surface
Gram_stain=+	102|356	GO:0004618	B	50	52	52	200	-6.571865	0.49	2.376	GO:4618_phosphoglycerate_kinase_activity
Gram_stain=+	102|356	GO:0004146	B	1	84	27	185	-3.080399	0.012	0.092	GO:4146_dihydrofolate_reductase_activity
Gram_stain=+	102|356	GO:0010181	B	180	1385	223	3333	-9.216811	0.115	1.834	GO:10181_FMN_binding
Gram_stain=+	102|356	GO:0003883	B	9	92	3	258	-3.110698	0.089	7.752	GO:3883_CTP_synthase_activity
Gram_stain=+	102|356	GO:0005216	B	47	312	56	830	-3.801343	0.131	2.071	GO:5216_ion_channel_activity
Gram_stain=+	102|356	GO:0004360	B	10	107	1	276	-4.480172	0.085	23.675	GO:4360_glutamine-fructose-6-phosphate_transaminase_(isomerizing)_activity
Gram_stain=+	102|356	GO:0008965	B	16	78	8	301	-5.440093	0.17	6.574	GO:8965_phosphoenolpyruvate-protein_phosphotransferase_activity
Gram_stain=+	102|356	GO:0004365	B	86	53	130	325	-11.560667	0.619	2.165	GO:4365_glyceraldehyde-3-phosphate_dehydrogenase_(phosphorylating)_activity
Gram_stain=+	102|356	GO:0016564	B	91	891	193	1098	-4.28735	0.093	0.62	GO:16564_transcription_repressor_activity
Gram_stain=+	102|356	GO:0004645	B	9	117	0	220	-4.029653	0.071	Infinity	GO:4645_phosphorylase_activity
Gram_stain=+	102|356	GO:0003842	B	5	50	0	165	-3.071604	0.091	Infinity	GO:3842_1-pyrroline-5-carboxylate_dehydrogenase_activity
Gram_stain=+	102|356	GO:0004634	B	66	44	98	156	-3.645892	0.6	1.555	GO:4634_phosphopyruvate_hydratase_activity
Gram_stain=+	102|356	GO:0003852	B	15	96	4	306	-5.853872	0.135	10.473	GO:3852_2-isopropylmalate_synthase_activity
Gram_stain=+	102|356	GO:0016773	B	397	7576	367	16953	-31.725842	0.05	2.35	GO:16773_phosphotransferase_activity__alcohol_group_as_acceptor
Gram_stain=+	102|356	GO:0008289	B	73	124	236	1031	-7.50724	0.371	1.989	GO:8289_lipid_binding
Gram_stain=+	102|356	GO:0020037	B	114	1374	850	4458	-17.098542	0.077	0.478	GO:20037_heme_binding
Gram_stain=+	102|356	GO:0000036	B	150	704	302	805	-6.453457	0.176	0.644	GO:36_acyl_carrier_activity
Gram_stain=+	102|356	GO:0016866	B	121	1716	142	4235	-7.987163	0.066	2.03	GO:16866_intramolecular_transferase_activity
Gram_stain=+	102|356	GO:0004197	B	10	78	3	215	-3.478862	0.114	8.258	GO:4197_cysteine-type_endopeptidase_activity
Gram_stain=+	102|356	GO:0016861	B	180	757	167	1766	-14.58838	0.192	2.224	GO:16861_intramolecular_oxidoreductase_activity__interconverting_aldoses_and_ketoses
Gram_stain=+	102|356	GO:0019205	B	59	721	317	1387	-12.995679	0.076	0.407	GO:19205_nucleobase__nucleoside__nucleotide_kinase_activity
Gram_stain=+	102|356	GO:0003743	B	35	222	189	569	-3.920819	0.136	0.546	GO:3743_translation_initiation_factor_activity
Gram_stain=+	102|356	GO:0019200	B	39	648	24	1243	-4.91364	0.057	2.997	GO:19200_carbohydrate_kinase_activity
Gram_stain=+	102|356	GO:0016876	B	169	2352	107	5926	-27.879426	0.067	3.78	GO:16876_ligase_activity__forming_aminoacyl-tRNA_and_related_compounds
Gram_stain=+	102|356	GO:0016872	B	22	39	6	117	-6.978811	0.361	7.393	GO:16872_intramolecular_lyase_activity
Gram_stain=+	102|356	GO:0000310	B	4	52	29	52	-4.071604	0.071	0.2	GO:310_xanthine_phosphoribosyltransferase_activity
Gram_stain=+	102|356	GO:0051537	B	109	957	474	2519	-5.347754	0.102	0.646	GO:51537_2_iron__2_sulfur_cluster_binding
Gram_stain=+	102|356	GO:0004866	B	7	38	1	187	-4.339135	0.156	29.244	GO:4866_endopeptidase_inhibitor_activity
Gram_stain=+	102|356	GO:0016627	B	111	2641	381	5377	-5.978811	0.04	0.61	GO:16627_oxidoreductase_activity__acting_on_the_CH-CH_group_of_donors
Gram_stain=+	102|356	GO:0016832	B	141	426	171	995	-6.431798	0.249	1.696	GO:16832_aldehyde-lyase_activity
Gram_stain=+	102|356	GO:0008238	B	59	1913	36	3786	-7.688246	0.03	3.176	GO:8238_exopeptidase_activity
Gram_stain=+	102|356	GO:0003711	B	82	173	176	704	-4.060481	0.322	1.608	GO:3711_transcription_elongation_regulator_activity
Gram_stain=+	102|356	GO:0016846	B	32	598	176	1405	-5.282329	0.051	0.456	GO:16846_carbon-sulfur_lyase_activity
Gram_stain=+	102|356	GO:0004457	B	32	117	8	181	-5.982967	0.215	5.074	GO:4457_lactate_dehydrogenase_activity
Gram_stain=+	102|356	GO:0034061	B	6	1185	93	3057	-7.12436	0.005	0.171	GO:34061_DNA_polymerase_activity
Gram_stain=+	102|356	GO:0050570	B	3	22	0	238	-3.115205	0.12	Infinity	GO:50570_4-hydroxythreonine-4-phosphate_dehydrogenase_activity
Gram_stain=+	102|356	GO:0015294	B	377	2456	378	3958	-9.024568	0.133	1.526	GO:15294_solute_cation_symporter_activity
Gram_stain=+	102|356	GO:0015144	B	432	2084	368	3095	-12.423659	0.172	1.616	GO:15144_carbohydrate_transmembrane_transporter_activity
Gram_stain=+	102|356	GO:0031177	B	17	370	116	431	-13.643974	0.044	0.207	GO:31177_phosphopantetheine_binding
Gram_stain=+	102|356	GO:0004743	B	38	87	24	249	-6.8041	0.304	3.458	GO:4743_pyruvate_kinase_activity
Gram_stain=+	102|356	GO:0004497	B	78	1890	171	2543	-3.345823	0.04	0.629	GO:4497_monooxygenase_activity
Gram_stain=+	102|356	GO:0003697	B	50	355	195	611	-6.136083	0.123	0.51	GO:3697_single-stranded_DNA_binding
Gram_stain=+	102|356	GO:0016682	B	31	46	33	174	-4.341989	0.403	2.525	GO:16682_oxidoreductase_activity__acting_on_diphenols_and_related_substances_as_donors__oxygen_as_acceptor
Gram_stain=+	102|356	GO:0030955	B	55	407	79	1139	-3.403403	0.119	1.835	GO:30955_potassium_ion_binding
Gram_stain=+	102|356	GO:0004252	B	120	1434	121	3450	-10.024109	0.077	2.279	GO:4252_serine-type_endopeptidase_activity
Gram_stain=+	102|356	GO:0042626	B	311	3727	1068	7908	-12.69897	0.077	0.647	GO:42626_ATPase_activity__coupled_to_transmembrane_movement_of_substances
Gram_stain=+	102|356	GO:0016885	B	27	405	165	817	-7.712198	0.063	0.372	GO:16885_ligase_activity__forming_carbon-carbon_bonds
Gram_stain=+	102|356	GO:0016655	B	66	761	561	3381	-6.369572	0.08	0.561	GO:16655_oxidoreductase_activity__acting_on_NADH_or_NADPH__quinone_or_similar_compound_as_acceptor
Gram_stain=+	102|356	GO:0003978	B	18	137	7	331	-4.645892	0.116	5.607	GO:3978_UDP-glucose_4-epimerase_activity
Gram_stain=+	102|356	GO:0004518	B	213	4514	790	10387	-9.329754	0.045	0.638	GO:4518_nuclease_activity
Gram_stain=+	102|356	GO:0016743	B	26	204	14	482	-4.935542	0.113	4.005	GO:16743_carboxyl-_or_carbamoyltransferase_activity
Gram_stain=+	102|356	GO:0016705	B	34	475	27	1607	-7.307153	0.067	4.042	GO:16705_oxidoreductase_activity__acting_on_paired_donors__with_incorporation_or_reduction_of_molecular_oxygen
Gram_stain=+	102|356	GO:0016702	B	124	997	185	2384	-3.772113	0.111	1.536	GO:16702_oxidoreductase_activity__acting_on_single_donors_with_incorporation_of_molecular_oxygen__incorporation_of_two_atoms_of_oxygen
Gram_stain=+	102|356	GO:0008565	B	117	610	704	7409	-8.899629	0.161	1.855	GO:8565_protein_transporter_activity
Gram_stain=+	102|356	GO:0008825	B	10	133	0	216	-4.082494	0.07	Infinity	GO:8825_cyclopropane-fatty-acyl-phospholipid_synthase_activity
Gram_stain=+	102|356	GO:0031402	B	5	115	99	545	-3.368556	0.042	0.271	GO:31402_sodium_ion_binding
Growth_in_groups	43|159	GO:0007047	B	55	1298	55	2618	-3.496209	0.041	1.976	GO:7047_cell_wall_organization
Growth_in_groups	43|159	GO:0006096	B	211	384	299	1136	-10.91364	0.355	1.702	GO:6096_glycolysis
Growth_in_groups	43|159	GO:0006000	B	31	33	12	81	-5.866461	0.484	3.754	GO:6000_fructose_metabolic_process
Growth_in_groups	43|159	GO:0043093	B	1	29	16	15	-4.5867	0.033	0.065	GO:43093_binary_fission
Growth_in_groups	43|159	GO:0006396	B	48	1447	224	3967	-3.166216	0.032	0.601	GO:6396_RNA_processing
Growth_in_groups	43|159	GO:0005984	B	20	116	0	164	-7.228413	0.147	Infinity	GO:5984_disaccharide_metabolic_process
Growth_in_groups	43|159	GO:0009317	B	14	126	64	198	-3.29073	0.1	0.409	GO:9317_acetyl-CoA_carboxylase_complex
Growth_in_groups	43|159	GO:0016866	B	53	695	68	1816	-3.576754	0.071	1.963	GO:16866_intramolecular_transferase_activity
Growth_in_groups	43|159	GO:0004347	B	14	35	6	113	-4.183759	0.286	5.667	GO:4347_glucose-6-phosphate_isomerase_activity
Growth_in_groups	43|159	GO:0016421	B	14	169	67	281	-3.477556	0.077	0.397	GO:16421_CoA_carboxylase_activity
Growth_in_groups	43|159	GO:0031177	B	14	159	53	208	-3.21467	0.081	0.399	GO:31177_phosphopantetheine_binding
Growth_in_groups	43|159	GO:0019205	B	26	306	129	635	-4.342944	0.078	0.464	GO:19205_nucleobase__nucleoside__nucleotide_kinase_activity
Growth_in_groups	43|159	GO:0016709	B	14	119	1	287	-6.181115	0.105	30.316	GO:16709_oxidoreductase_activity__acting_on_paired_donors__with_incorporation_or_reduction_of_molecular_oxygen__NADH_or_NADPH_as_one_donor__and_incorporation_of_one_atom_of_oxygen
Growth_in_groups	43|159	GO:0016682	B	13	5	12	65	-5.218245	0.722	4.634	GO:16682_oxidoreductase_activity__acting_on_diphenols_and_related_substances_as_donors__oxygen_as_acceptor
Habitat=Aquatic	71|393	GO:0006814	B	86	728	149	2439	-5.118045	0.106	1.835	GO:6814_sodium_ion_transport
Habitat=Aquatic	71|393	GO:0022900	B	557	1546	1175	5987	-23.281498	0.265	1.614	GO:22900_electron_transport_chain
Habitat=Aquatic	71|393	GO:0009636	B	59	110	74	495	-8.970616	0.349	2.684	GO:9636_response_to_toxin
Habitat=Aquatic	71|393	GO:0015791	B	11	14	6	80	-4.299296	0.44	6.307	GO:15791_polyol_transport
Habitat=Aquatic	71|393	GO:0006808	B	94	91	218	462	-5.381952	0.508	1.585	GO:6808_regulation_of_nitrogen_utilization
Habitat=Aquatic	71|393	GO:0043687	B	157	3533	257	13292	-14.066007	0.043	2.243	GO:43687_post-translational_protein_modification
Habitat=Aquatic	71|393	GO:0046688	B	9	11	14	110	-3.099633	0.45	3.986	GO:46688_response_to_copper_ion
Habitat=Aquatic	71|393	GO:0042440	B	38	709	46	2109	-3.962574	0.051	2.383	GO:42440_pigment_metabolic_process
Habitat=Aquatic	71|393	GO:0015976	B	51	159	76	667	-6.082494	0.243	2.374	GO:15976_carbon_utilization
Habitat=Aquatic	71|393	GO:0015979	B	389	468	274	828	-20.627088	0.454	1.826	GO:15979_photosynthesis
Habitat=Aquatic	71|393	GO:0019740	B	94	91	218	462	-5.381952	0.508	1.585	GO:19740_nitrogen_utilization
Habitat=Aquatic	71|393	GO:0043227	B	482	1488	772	5845	-40.504456	0.245	2.097	GO:43227_membrane-bounded_organelle
Habitat=Aquatic	71|393	GO:0009507	B	118	103	83	168	-4.962574	0.534	1.615	GO:9507_chloroplast
Habitat=Aquatic	71|393	GO:0031410	B	161	118	104	201	-7.879426	0.577	1.692	GO:31410_cytoplasmic_vesicle
Habitat=Aquatic	71|393	GO:0009289	B	39	47	142	485	-4.759451	0.453	2.002	GO:9289_fimbrium
Habitat=Aquatic	71|393	GO:0044459	B	130	302	83	648	-14.294136	0.301	2.65	GO:44459_plasma_membrane_part
Habitat=Aquatic	71|393	GO:0009276	B	82	1171	192	5186	-5.211832	0.065	1.833	GO:9276_Gram-negative-bacterium-type_cell_wall
Habitat=Aquatic	71|393	GO:0016624	B	5	178	88	766	-3.286509	0.027	0.265	GO:16624_oxidoreductase_activity__acting_on_the_aldehyde_or_oxo_group_of_donors__disulfide_as_acceptor
Habitat=Aquatic	71|393	GO:0009022	B	13	38	13	180	-3.359519	0.255	3.784	GO:9022_tRNA_nucleotidyltransferase_activity
Habitat=Aquatic	71|393	GO:0031177	B	38	96	121	752	-4.202732	0.284	2.046	GO:31177_phosphopantetheine_binding
Habitat=Aquatic	71|393	GO:0042578	B	110	1605	277	6695	-4.575118	0.064	1.614	GO:42578_phosphoric_ester_hydrolase_activity
Habitat=Aquatic	71|393	GO:0016702	B	88	672	236	2847	-3.113509	0.116	1.513	GO:16702_oxidoreductase_activity__acting_on_single_donors_with_incorporation_of_molecular_oxygen__incorporation_of_two_atoms_of_oxygen
Habitat=Aquatic	71|393	GO:0008937	B	18	27	20	170	-4.958607	0.4	3.8	GO:8937_ferredoxin_reductase_activity
Habitat=Aquatic	71|393	GO:0045156	B	80	11	42	45	-8.052076	0.879	1.821	GO:45156_electron_transporter__transferring_electrons_within_the_cyclic_electron_transport_pathway_of_photosynthesis_activity
Habitat=Aquatic	71|393	GO:0004497	B	86	704	200	3828	-8.559091	0.109	2.192	GO:4497_monooxygenase_activity
Habitat=Aquatic	71|393	GO:0008974	B	8	24	0	78	-4.590067	0.25	Infinity	GO:8974_phosphoribulokinase_activity
Habitat=Aquatic	71|393	GO:0004872	B	70	1167	125	4154	-4.823909	0.057	1.937	GO:4872_receptor_activity
Habitat=Aquatic	71|393	GO:0031402	B	44	134	59	531	-5.67162	0.247	2.472	GO:31402_sodium_ion_binding
Habitat=Host-associated	139|393	GO:0006545	B	18	90	8	179	-3.309804	0.167	3.896	GO:6545_glycine_biosynthetic_process
Habitat=Host-associated	139|393	GO:0006304	B	53	803	62	1849	-3.218963	0.062	1.908	GO:6304_DNA_modification
Habitat=Host-associated	139|393	GO:0055080	B	118	686	198	2158	-6.088842	0.147	1.746	GO:55080_cation_homeostasis
Habitat=Host-associated	139|393	GO:0006531	B	10	20	4	64	-3.075721	0.333	5.667	GO:6531_aspartate_metabolic_process
Habitat=Host-associated	139|393	GO:0009219	B	82	408	51	837	-9.886057	0.167	2.914	GO:9219_pyrimidine_deoxyribonucleotide_metabolic_process
Habitat=Host-associated	139|393	GO:0006040	B	25	578	22	1485	-3.361511	0.041	2.84	GO:6040_amino_sugar_metabolic_process
Habitat=Host-associated	139|393	GO:0006313	B	243	4082	561	5812	-9.303644	0.056	0.638	GO:6313_transposition__DNA-mediated
Habitat=Host-associated	139|393	GO:0031504	B	28	2294	24	5273	-3.36251	0.012	2.661	GO:31504_peptidoglycan-based_cell_wall_organization
Habitat=Host-associated	139|393	GO:0006826	B	77	472	144	1552	-3.570248	0.14	1.652	GO:6826_iron_ion_transport
Habitat=Host-associated	139|393	GO:0006284	B	40	628	22	1448	-7.151811	0.06	4.001	GO:6284_base-excision_repair
Habitat=Host-associated	139|393	GO:0006123	B	36	88	54	320	-3.364516	0.29	2.011	GO:6123_mitochondrial_electron_transport__cytochrome_c_to_oxygen
Habitat=Host-associated	139|393	GO:0006364	B	89	1003	69	2131	-8.958607	0.082	2.599	GO:6364_rRNA_processing
Habitat=Host-associated	139|393	GO:0051276	B	59	198	56	524	-6.162412	0.23	2.378	GO:51276_chromosome_organization
Habitat=Host-associated	139|393	GO:0045892	B	24	293	22	759	-3.138466	0.076	2.688	GO:45892_negative_regulation_of_transcription__DNA-dependent
Habitat=Host-associated	139|393	GO:0007059	B	48	561	33	1223	-6.187755	0.079	3	GO:7059_chromosome_segregation
Habitat=Host-associated	139|393	GO:0046677	B	27	994	27	2637	-3.240332	0.026	2.609	GO:46677_response_to_antibiotic
Habitat=Host-associated	139|393	GO:0046942	B	87	2013	124	5084	-4.111259	0.041	1.74	GO:46942_carboxylic_acid_transport
Habitat=Host-associated	139|393	GO:0018298	B	0	47	152	362	-6.444906	0	0	GO:18298_protein-chromophore_linkage
Habitat=Host-associated	139|393	GO:0009108	B	235	3542	396	9532	-7.187087	0.062	1.56	GO:9108_coenzyme_biosynthetic_process
Habitat=Host-associated	139|393	GO:0009116	B	250	1751	379	4265	-7.194499	0.125	1.531	GO:9116_nucleoside_metabolic_process
Habitat=Host-associated	139|393	GO:0022415	B	23	44	15	108	-3.294992	0.343	2.815	GO:22415_viral_reproductive_process
Habitat=Host-associated	139|393	GO:0040011	B	250	1753	611	7555	-11.257275	0.125	1.668	GO:40011_locomotion
Habitat=Host-associated	139|393	GO:0034637	B	206	2785	292	6777	-7.821023	0.069	1.667	GO:34637_cellular_carbohydrate_biosynthetic_process
Habitat=Host-associated	139|393	GO:0044403	B	118	817	64	983	-6.136677	0.126	2.065	GO:44403_symbiosis__encompassing_mutualism_through_parasitism
Habitat=Host-associated	139|393	GO:0030030	B	77	409	149	1437	-3.917215	0.158	1.686	GO:30030_cell_projection_organization_and_biogenesis
Habitat=Host-associated	139|393	GO:0005984	B	17	196	9	463	-3.518557	0.08	4.186	GO:5984_disaccharide_metabolic_process
Habitat=Host-associated	139|393	GO:0009408	B	21	179	12	390	-3.391474	0.105	3.518	GO:9408_response_to_heat
Habitat=Host-associated	139|393	GO:0007165	B	606	7721	1485	31309	-21.812479	0.073	1.607	GO:7165_signal_transduction
Habitat=Host-associated	139|393	GO:0006508	B	287	5906	549	17250	-7.58838	0.046	1.502	GO:6508_proteolysis
Habitat=Host-associated	139|393	GO:0050708	B	19	43	6	69	-3.111821	0.306	3.831	GO:50708_regulation_of_protein_secretion
Habitat=Host-associated	139|393	GO:0006206	B	67	692	78	1636	-4.241088	0.088	1.94	GO:6206_pyrimidine_base_metabolic_process
Habitat=Host-associated	139|393	GO:0019835	B	28	138	20	296	-3.420216	0.169	2.665	GO:19835_cytolysis
Habitat=Host-associated	139|393	GO:0006766	B	334	4427	589	12572	-10.301899	0.07	1.568	GO:6766_vitamin_metabolic_process
Habitat=Host-associated	139|393	GO:0015979	B	27	191	636	1105	-13.478862	0.124	0.339	GO:15979_photosynthesis
Habitat=Host-associated	139|393	GO:0043227	B	195	1821	1059	5512	-12.928118	0.097	0.6	GO:43227_membrane-bounded_organelle
Habitat=Host-associated	139|393	GO:0031410	B	2	19	263	300	-3.267606	0.095	0.204	GO:31410_cytoplasmic_vesicle
Habitat=Host-associated	139|393	GO:0044459	B	8	174	205	776	-8.356547	0.044	0.21	GO:44459_plasma_membrane_part
Habitat=Host-associated	139|393	GO:0044421	B	11	31	8	124	-3.070581	0.262	4.321	GO:44421_extracellular_region_part
Habitat=Host-associated	139|393	GO:0016799	B	37	569	16	1227	-7.423659	0.061	4.743	GO:16799_hydrolase_activity__hydrolyzing_N-glycosyl_compounds
Habitat=Host-associated	139|393	GO:0010181	B	148	1179	281	3807	-5.844664	0.112	1.623	GO:10181_FMN_binding
Habitat=Host-associated	139|393	GO:0003994	B	3	90	48	231	-3.432974	0.032	0.187	GO:3994_aconitate_hydratase_activity
Habitat=Host-associated	139|393	GO:0004497	B	45	1117	241	3415	-3.337242	0.039	0.587	GO:4497_monooxygenase_activity
Habitat=Host-associated	139|393	GO:0004358	B	6	51	0	200	-4.016825	0.105	Infinity	GO:4358_glutamate_N-acetyltransferase_activity
Habitat=Host-associated	139|393	GO:0046943	B	46	1616	49	3991	-4.073143	0.028	2.282	GO:46943_carboxylic_acid_transmembrane_transporter_activity
Habitat=Host-associated	139|393	GO:0003887	B	41	1174	45	2885	-3.540608	0.034	2.197	GO:3887_DNA-directed_DNA_polymerase_activity
Habitat=Host-associated	139|393	GO:0070011	B	311	6054	572	17433	-8.899629	0.049	1.538	GO:70011_peptidase_activity__acting_on_L-amino_acid_peptides
Habitat=Host-associated	139|393	GO:0004365	B	76	80	155	343	-4.09691	0.487	1.565	GO:4365_glyceraldehyde-3-phosphate_dehydrogenase_(phosphorylating)_activity
Habitat=Host-associated	139|393	GO:0015267	B	88	379	154	1179	-3.966576	0.188	1.631	GO:15267_channel_activity
Habitat=Host-associated	139|393	GO:0016810	B	261	4090	470	12316	-9.60206	0.06	1.632	GO:16810_hydrolase_activity__acting_on_carbon-nitrogen_(but_not_peptide)_bonds
Habitat=Host-associated	139|393	GO:0016772	B	1069	13699	1944	40700	-33.371611	0.072	1.588	GO:16772_transferase_activity__transferring_phosphorus-containing_groups
Habitat=Host-associated	139|393	GO:0003774	B	121	665	260	2388	-4.61261	0.154	1.568	GO:3774_motor_activity
Habitat=Host-associated	139|393	GO:0009008	B	24	325	13	550	-3.037157	0.069	2.978	GO:9008_DNA-methyltransferase_activity
Habitat=Host-associated	139|393	GO:0004091	B	24	644	26	1843	-3.019542	0.036	2.583	GO:4091_carboxylesterase_activity
Habitat=Host-associated	139|393	GO:0008410	B	31	191	33	585	-4.037157	0.14	2.615	GO:8410_CoA-transferase_activity
Habitat=Host-associated	139|393	GO:0016780	B	80	814	87	2047	-6.533132	0.089	2.195	GO:16780_phosphotransferase_activity__for_other_substituted_phosphate_groups
Habitat=Host-associated	139|393	GO:0016868	B	61	571	65	1413	-5.103474	0.097	2.195	GO:16868_intramolecular_transferase_activity__phosphotransferases
Habitat=Host-associated	139|393	GO:0016860	B	168	896	245	2319	-6.806875	0.158	1.652	GO:16860_intramolecular_oxidoreductase_activity
Habitat=Host-associated	139|393	GO:0016857	B	70	648	98	1625	-3.363512	0.097	1.714	GO:16857_racemase_and_epimerase_activity__acting_on_carbohydrates_and_derivatives
Habitat=Host-associated	139|393	GO:0043022	B	13	99	4	246	-4	0.116	7.254	GO:43022_ribosome_binding
Habitat=Host-associated	139|393	GO:0005275	B	24	1138	13	2560	-4.405607	0.021	4.088	GO:5275_amine_transmembrane_transporter_activity
Habitat=Host-associated	139|393	GO:0016741	B	293	6700	525	18639	-8.174574	0.042	1.529	GO:16741_transferase_activity__transferring_one-carbon_groups
Habitat=Host-associated	139|393	GO:0004170	B	30	80	21	177	-3.459671	0.273	2.571	GO:4170_dUTP_diphosphatase_activity
Habitat=Host-associated	139|393	GO:0016832	B	117	364	223	1180	-4.198596	0.243	1.53	GO:16832_aldehyde-lyase_activity
Habitat=Host-associated	139|393	GO:0019239	B	56	437	65	1314	-5.974694	0.114	2.41	GO:19239_deaminase_activity
Habitat=Host-associated	139|393	GO:0016841	B	20	352	17	1101	-3.860121	0.054	3.536	GO:16841_ammonia-lyase_activity
Habitat=Host-associated	139|393	GO:0016717	B	11	13	3	66	-5.033389	0.458	10.542	GO:16717_oxidoreductase_activity__acting_on_paired_donors__with_oxidation_of_a_pair_of_donors_resulting_in_the_reduction_of_molecular_oxygen_to_two_molecules_of_water
Habitat=Multiple	126|393	GO:0016311	B	38	549	103	678	-4.327902	0.065	0.491	GO:16311_dephosphorylation
Habitat=Multiple	126|393	GO:0006364	B	22	1086	136	2048	-7.917215	0.02	0.319	GO:6364_rRNA_processing
Habitat=Multiple	126|393	GO:0046483	B	232	7812	624	13296	-8.679854	0.029	0.643	GO:46483_heterocycle_metabolic_process
Habitat=Multiple	126|393	GO:0009219	B	22	440	111	805	-5.158641	0.048	0.393	GO:9219_pyrimidine_deoxyribonucleotide_metabolic_process
Habitat=Multiple	126|393	GO:0033554	B	196	5786	523	10100	-6.454693	0.033	0.666	GO:33554_cellular_response_to_stress
Habitat=Multiple	126|393	GO:0008299	B	15	1317	72	2451	-3.429457	0.011	0.395	GO:8299_isoprenoid_biosynthetic_process
Habitat=Multiple	126|393	GO:0042221	B	231	5915	509	7964	-9.183759	0.038	0.626	GO:42221_response_to_chemical_stimulus
Habitat=Multiple	126|393	GO:0043412	B	211	10624	599	17886	-10.59346	0.019	0.601	GO:43412_biopolymer_modification
Habitat=Multiple	126|393	GO:0030388	B	23	5	33	44	-3.436519	0.821	1.917	GO:30388_fructose_1_6-bisphosphate_metabolic_process
Habitat=Multiple	126|393	GO:0051188	B	402	9158	1079	15387	-14.974694	0.042	0.642	GO:51188_cofactor_biosynthetic_process
Habitat=Multiple	126|393	GO:0043094	B	62	509	172	760	-4.146302	0.109	0.588	GO:43094_cellular_metabolic_compound_salvage
Habitat=Multiple	126|393	GO:0007059	B	15	686	66	1098	-3.634512	0.021	0.377	GO:7059_chromosome_segregation
Habitat=Multiple	126|393	GO:0000160	B	337	10269	702	13800	-10.374688	0.032	0.656	GO:160_two-component_signal_transduction_system_(phosphorelay)
Habitat=Multiple	126|393	GO:0006213	B	27	436	115	760	-4.636388	0.058	0.444	GO:6213_pyrimidine_nucleoside_metabolic_process
Habitat=Multiple	126|393	GO:0015976	B	33	344	94	482	-3.063989	0.088	0.536	GO:15976_carbon_utilization
Habitat=Multiple	126|393	GO:0015934	B	114	507	163	1173	-3.431798	0.184	1.505	GO:15934_large_ribosomal_subunit
Habitat=Multiple	126|393	GO:0009507	B	29	78	172	193	-3.640165	0.271	0.575	GO:9507_chloroplast
Habitat=Multiple	126|393	GO:0044459	B	40	334	173	616	-5.66354	0.107	0.488	GO:44459_plasma_membrane_part
Habitat=Multiple	126|393	GO:0016799	B	8	699	45	1097	-3.563837	0.011	0.287	GO:16799_hydrolase_activity__hydrolyzing_N-glycosyl_compounds
Habitat=Multiple	126|393	GO:0016791	B	97	2750	269	4014	-7.317855	0.034	0.542	GO:16791_phosphatase_activity
Habitat=Multiple	126|393	GO:0004536	B	49	1501	158	2793	-3.140862	0.032	0.59	GO:4536_deoxyribonuclease_activity
Habitat=Multiple	126|393	GO:0008940	B	0	201	23	463	-3.224026	0	0	GO:8940_nitrate_reductase_activity
Habitat=Multiple	126|393	GO:0010181	B	132	2127	297	2859	-5.829738	0.058	0.621	GO:10181_FMN_binding
Habitat=Multiple	126|393	GO:0043022	B	0	125	17	220	-3.008331	0	0	GO:43022_ribosome_binding
Habitat=Multiple	126|393	GO:0003700	B	951	21669	1770	26166	-25.782516	0.042	0.664	GO:3700_transcription_factor_activity
Habitat=Multiple	126|393	GO:0016805	B	11	288	1	405	-3.273273	0.037	14.936	GO:16805_dipeptidase_activity
Habitat=Multiple	126|393	GO:0046873	B	64	2897	145	3699	-3.91364	0.022	0.573	GO:46873_metal_ion_transmembrane_transporter_activity
Habitat=Multiple	126|393	GO:0016810	B	209	6450	522	9956	-8.476254	0.031	0.63	GO:16810_hydrolase_activity__acting_on_carbon-nitrogen_(but_not_peptide)_bonds
Habitat=Multiple	126|393	GO:0016151	B	71	625	178	935	-3.349692	0.102	0.638	GO:16151_nickel_ion_binding
Habitat=Multiple	126|393	GO:0016831	B	121	2062	365	3390	-8.106238	0.055	0.57	GO:16831_carboxy-lyase_activity
Habitat=Multiple	126|393	GO:0019239	B	29	714	92	1037	-3.628932	0.039	0.479	GO:19239_deaminase_activity
Habitat=Multiple	126|393	GO:0008757	B	42	2876	137	4946	-3.68403	0.014	0.534	GO:8757_S-adenosylmethionine-dependent_methyltransferase_activity
Habitat=Multiple	126|393	GO:0030188	B	26	239	89	311	-4.605548	0.098	0.441	GO:30188_chaperone_regulator_activity
Habitat=Multiple	126|393	GO:0003848	B	2	140	28	239	-3.321482	0.014	0.134	GO:3848_2-amino-4-hydroxy-6-hydroxymethyldihydropteridine_diphosphokinase_activity
Habitat=Multiple	126|393	GO:0015288	B	52	164	73	101	-3.696804	0.241	0.574	GO:15288_porin_activity
Habitat=Multiple	126|393	GO:0030189	B	26	230	86	299	-4.29073	0.102	0.455	GO:30189_chaperone_activator_activity
Habitat=Multiple	126|393	GO:0031072	B	13	483	66	914	-3.08197	0.026	0.389	GO:31072_heat_shock_protein_binding
Habitat=Multiple	126|393	GO:0016780	B	35	1061	132	1800	-4.838632	0.032	0.467	GO:16780_phosphotransferase_activity__for_other_substituted_phosphate_groups
Habitat=Specialized	29|393	GO:0009772	B	8	14	85	24	-3.657577	0.364	0.466	GO:9772_photosynthetic_electron_transport_in_photosystem_II
Habitat=Specialized	29|393	GO:0016311	B	24	60	117	1167	-6.003488	0.286	3.136	GO:16311_dephosphorylation
Habitat=Specialized	29|393	GO:0043687	B	60	1100	354	15725	-7.653647	0.052	2.349	GO:43687_post-translational_protein_modification
Habitat=Specialized	29|393	GO:0006313	B	73	547	731	9347	-3.966576	0.118	1.623	GO:6313_transposition__DNA-mediated
Habitat=Specialized	29|393	GO:0006096	B	31	313	1051	3665	-9.436519	0.09	0.404	GO:6096_glycolysis
Habitat=Specialized	29|393	GO:0006355	B	445	3429	4757	65810	-24.772113	0.115	1.704	GO:6355_regulation_of_transcription__DNA-dependent
Habitat=Specialized	29|393	GO:0000160	B	101	1449	938	22620	-5.179799	0.065	1.637	GO:160_two-component_signal_transduction_system_(phosphorelay)
Habitat=Specialized	29|393	GO:0006351	B	459	3565	5096	67392	-21.651695	0.114	1.623	GO:6351_transcription__DNA-dependent
Habitat=Specialized	29|393	GO:0019222	B	508	3709	5638	69783	-23.308035	0.12	1.611	GO:19222_regulation_of_metabolic_process
Habitat=Specialized	29|393	GO:0034357	B	62	117	430	390	-4.785156	0.346	0.661	GO:34357_photosynthetic_membrane
Habitat=Specialized	29|393	GO:0033279	B	57	317	1215	3466	-5.772113	0.152	0.587	GO:33279_ribosomal_subunit
Habitat=Specialized	29|393	GO:0031177	B	12	5	147	843	-6.302771	0.706	4.754	GO:31177_phosphopantetheine_binding
Habitat=Specialized	29|393	GO:0008080	B	49	360	511	7678	-4.508638	0.12	1.92	GO:8080_N-acetyltransferase_activity
Habitat=Specialized	29|393	GO:0004497	B	20	126	266	4406	-3.346787	0.137	2.406	GO:4497_monooxygenase_activity
Habitat=Specialized	29|393	GO:0004601	B	30	75	326	1766	-3.005243	0.286	1.833	GO:4601_peroxidase_activity
Habitat=Specialized	29|393	GO:0004803	B	67	517	704	8901	-3.30103	0.115	1.565	GO:4803_transposase_activity
Habitat=Specialized	29|393	GO:0004672	B	19	1034	83	15180	-4.607303	0.018	3.318	GO:4672_protein_kinase_activity
Habitat=Specialized	29|393	GO:0004725	B	22	38	103	832	-6.208309	0.367	3.328	GO:4725_protein_tyrosine_phosphatase_activity
Habitat=Specialized	29|393	GO:0051537	B	54	163	619	3487	-3.623423	0.249	1.651	GO:51537_2_iron__2_sulfur_cluster_binding
Habitat=Specialized	29|393	GO:0016829	B	237	2053	2277	30902	-8.59346	0.103	1.508	GO:16829_lyase_activity
Habitat=Specialized	29|393	GO:0005525	B	33	678	760	7877	-4.223299	0.046	0.527	GO:5525_GTP_binding
Habitat=Specialized	29|393	GO:0018822	B	10	5	13	53	-3.143271	0.667	3.385	GO:18822_nitrile_hydratase_activity
Habitat=Specialized	29|393	GO:0016783	B	25	126	134	1742	-3.694649	0.166	2.318	GO:16783_sulfurtransferase_activity
Habitat=Specialized	29|393	GO:0016788	B	153	1792	1560	29512	-6.55752	0.079	1.567	GO:16788_hydrolase_activity__acting_on_ester_bonds
Habitat=Specialized	29|393	GO:0004525	B	9	35	23	477	-3.345823	0.205	4.447	GO:4525_ribonuclease_III_activity
Habitat=Specialized	29|393	GO:0030528	B	373	3087	3944	60407	-23.068542	0.108	1.759	GO:30528_transcription_regulator_activity
Habitat=Specialized	29|393	GO:0004871	B	138	2362	1281	36278	-6.627088	0.055	1.618	GO:4871_signal_transducer_activity
Habitat=Specialized	29|393	GO:0020037	B	99	320	970	5907	-6.293282	0.236	1.675	GO:20037_heme_binding
Habitat=Specialized	29|393	GO:0000036	B	23	15	480	1557	-5.787812	0.605	2.569	GO:36_acyl_carrier_activity
Habitat=Terrestrial	28|393	GO:0006814	B	3	265	232	2902	-5.142668	0.011	0.151	GO:6814_sodium_ion_transport
Habitat=Terrestrial	28|393	GO:0008643	B	58	604	881	5180	-4.59176	0.088	0.603	GO:8643_carbohydrate_transport
Habitat=Terrestrial	28|393	GO:0006796	B	197	2968	2467	20034	-17.328827	0.062	0.568	GO:6796_phosphate_metabolic_process
Habitat=Terrestrial	28|393	GO:0006464	B	34	2591	528	16720	-7.376751	0.013	0.423	GO:6464_protein_modification_process
Habitat=Terrestrial	28|393	GO:0065003	B	102	1031	1147	7118	-5.543634	0.09	0.649	GO:65003_macromolecular_complex_assembly
Habitat=Terrestrial	28|393	GO:0006432	B	6	50	10	704	-3.289037	0.107	7.65	GO:6432_phenylalanyl-tRNA_aminoacylation
Habitat=Terrestrial	28|393	GO:0019684	B	8	32	231	254	-3.110698	0.2	0.42	GO:19684_photosynthesis__light_reaction
Habitat=Terrestrial	28|393	GO:0031090	B	23	205	665	1784	-8.793174	0.101	0.372	GO:31090_organelle_membrane
Habitat=Terrestrial	28|393	GO:0031410	B	14	44	251	275	-3.134304	0.241	0.506	GO:31410_cytoplasmic_vesicle
Habitat=Terrestrial	28|393	GO:0019201	B	1	146	161	1672	-4.229885	0.007	0.077	GO:19201_nucleotide_kinase_activity
Habitat=Terrestrial	28|393	GO:0004129	B	13	188	221	1203	-3.454693	0.065	0.417	GO:4129_cytochrome-c_oxidase_activity
Habitat=Terrestrial	28|393	GO:0016772	B	172	5984	2841	48415	-22.195179	0.028	0.504	GO:16772_transferase_activity__transferring_phosphorus-containing_groups
Habitat=Terrestrial	28|393	GO:0051119	B	50	548	687	4096	-4.537602	0.084	0.582	GO:51119_sugar_transmembrane_transporter_activity
Habitat=Terrestrial	28|393	GO:0015291	B	74	1433	953	11943	-3.59346	0.049	0.664	GO:15291_secondary_active_transmembrane_transporter_activity
Habitat=Terrestrial	28|393	GO:0046906	B	82	816	1040	5467	-7.754487	0.091	0.571	GO:46906_tetrapyrrole_binding
Habitat=Terrestrial	28|393	GO:0016776	B	16	211	385	2230	-3.020907	0.07	0.479	GO:16776_phosphotransferase_activity__phosphate_group_as_acceptor
Habitat=Terrestrial	28|393	GO:0016655	B	41	416	708	4179	-3.051587	0.09	0.619	GO:16655_oxidoreductase_activity__acting_on_NADH_or_NADPH__quinone_or_similar_compound_as_acceptor
Habitat=Terrestrial	28|393	GO:0050570	B	3	24	0	263	-3.138466	0.111	Infinity	GO:50570_4-hydroxythreonine-4-phosphate_dehydrogenase_activity
Habitat=Terrestrial	28|393	GO:0004826	B	8	54	14	757	-4.076238	0.129	7.106	GO:4826_phenylalanine-tRNA_ligase_activity
Habitat=Terrestrial	28|393	GO:0031402	B	0	51	103	614	-3.024568	0	0	GO:31402_sodium_ion_binding
Habitat=Terrestrial	28|393	GO:0000036	B	68	332	435	1240	-3.906578	0.17	0.655	GO:36_acyl_carrier_activity
Halophilic	11|97	GO:0016042	B	6	12	1	68	-3.647817	0.333	23	GO:16042_lipid_catabolic_process
Halophilic	11|97	GO:0043231	B	36	181	150	1553	-3.225483	0.166	1.884	GO:43231_intracellular_membrane-bounded_organelle
Mammalian_pathogen=blood	25|135	GO:0005576	B	15	148	168	676	-3.092051	0.092	0.462	GO:5576_extracellular_region
Mammalian_pathogen=blood	25|135	GO:0016651	B	92	353	214	1549	-5.118045	0.207	1.703	GO:16651_oxidoreductase_activity__acting_on_NADH_or_NADPH
Mammalian_pathogen=blood	25|135	GO:0048038	B	38	64	65	347	-5.215383	0.373	2.361	GO:48038_quinone_binding
Mammalian_pathogen=enteric	28|135	GO:0006259	B	182	5258	599	11111	-6.90309	0.033	0.654	GO:6259_DNA_metabolic_process
Mammalian_pathogen=enteric	28|135	GO:0000003	B	26	53	14	135	-4.752027	0.329	3.503	GO:3_reproduction
Mammalian_pathogen=enteric	28|135	GO:0044255	B	72	1519	350	4139	-5.274088	0.045	0.58	GO:44255_cellular_lipid_metabolic_process
Mammalian_pathogen=enteric	28|135	GO:0051701	B	12	20	4	78	-4.480172	0.375	7.688	GO:51701_interaction_with_host
Mammalian_pathogen=enteric	28|135	GO:0050708	B	0	26	16	30	-3.549751	0	0	GO:50708_regulation_of_protein_secretion
Mammalian_pathogen=enteric	28|135	GO:0045333	B	42	316	269	835	-6.79588	0.117	0.481	GO:45333_cellular_respiration
Mammalian_pathogen=enteric	28|135	GO:0009309	B	79	2126	311	5388	-3.305395	0.036	0.657	GO:9309_amine_biosynthetic_process
Mammalian_pathogen=enteric	28|135	GO:0008774	B	12	10	6	43	-3.489455	0.545	4.455	GO:8774_acetaldehyde_dehydrogenase_(acetylating)_activity
Mammalian_pathogen=enteric	28|135	GO:0008776	B	12	18	6	73	-3.790485	0.4	5.267	GO:8776_acetate_kinase_activity
Mammalian_pathogen=enteric	28|135	GO:0004437	B	8	36	4	208	-3.910095	0.182	9.636	GO:4437_inositol_or_phosphatidylinositol_phosphatase_activity
Mammalian_pathogen=enteric	28|135	GO:0004803	B	49	1669	137	2088	-6.007005	0.029	0.463	GO:4803_transposase_activity
Mammalian_pathogen=enteric	28|135	GO:0004749	B	13	18	7	102	-5.090444	0.419	6.53	GO:4749_ribose_phosphate_diphosphokinase_activity
Mammalian_pathogen=enteric	28|135	GO:0008168	B	34	1742	213	5355	-4.25649	0.019	0.5	GO:8168_methyltransferase_activity
Mammalian_pathogen=enteric	28|135	GO:0016810	B	37	1219	194	3548	-3.094204	0.029	0.568	GO:16810_hydrolase_activity__acting_on_carbon-nitrogen_(but_not_peptide)_bonds
Mammalian_pathogen=heart	5|135	GO:0007165	B	52	276	531	9511	-11.179142	0.159	2.998	GO:7165_signal_transduction
Mammalian_pathogen=heart	5|135	GO:0050789	B	112	791	2535	29757	-5.452225	0.124	1.58	GO:50789_regulation_of_biological_process
Mammalian_pathogen=heart	5|135	GO:0008643	B	48	174	364	2414	-3.113509	0.216	1.65	GO:8643_carbohydrate_transport
Mammalian_pathogen=heart	5|135	GO:0009141	B	11	55	597	1061	-3.03574	0.167	0.463	GO:9141_nucleoside_triphosphate_metabolic_process
Mammalian_pathogen=heart	5|135	GO:0006006	B	43	67	616	2509	-5.293282	0.391	1.983	GO:6006_glucose_metabolic_process
Mammalian_pathogen=heart	5|135	GO:0044265	B	43	97	631	2912	-3.512862	0.307	1.725	GO:44265_cellular_macromolecule_catabolic_process
Mammalian_pathogen=heart	5|135	GO:0009986	B	5	99	70	328	-3.234331	0.048	0.273	GO:9986_cell_surface
Mammalian_pathogen=heart	5|135	GO:0015291	B	31	169	378	4939	-4.101275	0.155	2.18	GO:15291_secondary_active_transmembrane_transporter_activity
Mammalian_pathogen=heart	5|135	GO:0043565	B	23	131	367	4910	-3.172631	0.149	2.147	GO:43565_sequence-specific_DNA_binding
Mammalian_pathogen=heart	5|135	GO:0016773	B	35	266	277	6880	-7.554396	0.116	3.004	GO:16773_phosphotransferase_activity__alcohol_group_as_acceptor
Mammalian_pathogen=heart	5|135	GO:0048037	B	45	350	952	14338	-3.847712	0.114	1.83	GO:48037_cofactor_binding
Mammalian_pathogen=heart	5|135	GO:0015144	B	37	121	327	2177	-3.14813	0.234	1.793	GO:15144_carbohydrate_transmembrane_transporter_activity
Mammalian_pathogen=nervous_system	13|135	GO:0050794	B	279	1753	2343	28626	-19.262807	0.137	1.815	GO:50794_regulation_of_cellular_process
Mammalian_pathogen=nervous_system	13|135	GO:0008643	B	84	250	328	2338	-8.489455	0.251	2.044	GO:8643_carbohydrate_transport
Mammalian_pathogen=nervous_system	13|135	GO:0040011	B	62	195	164	2172	-14.764472	0.241	3.436	GO:40011_locomotion
Mammalian_pathogen=nervous_system	13|135	GO:0009605	B	33	248	102	2600	-6.939302	0.117	3.111	GO:9605_response_to_external_stimulus
Mammalian_pathogen=nervous_system	13|135	GO:0006006	B	83	174	576	2402	-5.61261	0.323	1.67	GO:6006_glucose_metabolic_process
Mammalian_pathogen=nervous_system	13|135	GO:0006725	B	40	361	302	5546	-3.8041	0.1	1.932	GO:6725_cellular_aromatic_compound_metabolic_process
Mammalian_pathogen=nervous_system	13|135	GO:0051179	B	307	2122	2542	34579	-22.043351	0.126	1.846	GO:51179_localization
Mammalian_pathogen=nervous_system	13|135	GO:0006508	B	41	513	187	6107	-6.110138	0.074	2.491	GO:6508_proteolysis
Mammalian_pathogen=nervous_system	13|135	GO:0042221	B	34	319	160	3768	-4.677781	0.096	2.365	GO:42221_response_to_chemical_stimulus
Mammalian_pathogen=nervous_system	13|135	GO:0055114	B	134	802	1460	16350	-8.872895	0.143	1.746	GO:55114_oxidation_reduction
Mammalian_pathogen=nervous_system	13|135	GO:0006351	B	124	895	1315	19466	-10.600326	0.122	1.923	GO:6351_transcription__DNA-dependent
Mammalian_pathogen=nervous_system	13|135	GO:0009306	B	22	95	226	2386	-3.122053	0.188	2.173	GO:9306_protein_secretion
Mammalian_pathogen=nervous_system	13|135	GO:0042597	B	28	161	232	3158	-3.640165	0.148	2.165	GO:42597_periplasmic_space
Mammalian_pathogen=nervous_system	13|135	GO:0019861	B	73	189	253	1860	-9.928118	0.279	2.327	GO:19861_flagellum
Mammalian_pathogen=nervous_system	13|135	GO:0009986	B	5	107	70	320	-3.823909	0.045	0.249	GO:9986_cell_surface
Mammalian_pathogen=nervous_system	13|135	GO:0048037	B	93	813	904	13875	-5.36251	0.103	1.678	GO:48037_cofactor_binding
Mammalian_pathogen=nervous_system	13|135	GO:0005506	B	76	318	811	6168	-4.675718	0.193	1.66	GO:5506_iron_ion_binding
Mammalian_pathogen=nervous_system	13|135	GO:0015144	B	69	209	295	2089	-6.818156	0.248	2.006	GO:15144_carbohydrate_transmembrane_transporter_activity
Mammalian_pathogen=nervous_system	13|135	GO:0005215	B	205	1700	1937	29386	-12.580044	0.108	1.74	GO:5215_transporter_activity
Mammalian_pathogen=nervous_system	13|135	GO:0016810	B	29	285	202	4482	-3.596879	0.092	2.142	GO:16810_hydrolase_activity__acting_on_carbon-nitrogen_(but_not_peptide)_bonds
Mammalian_pathogen=nervous_system	13|135	GO:0009055	B	102	351	1112	8898	-10.74958	0.225	2.027	GO:9055_electron_carrier_activity
Mammalian_pathogen=nervous_system	13|135	GO:0016491	B	217	1264	2385	26445	-14.468521	0.147	1.771	GO:16491_oxidoreductase_activity
Mammalian_pathogen=nervous_system	13|135	GO:0008233	B	49	607	246	7285	-6.056505	0.075	2.287	GO:8233_peptidase_activity
Mammalian_pathogen=nervous_system	13|135	GO:0003774	B	30	78	71	814	-7.630784	0.278	3.462	GO:3774_motor_activity
Mammalian_pathogen=nervous_system	13|135	GO:0008565	B	26	115	210	2408	-3.879426	0.184	2.299	GO:8565_protein_transporter_activity
Mammalian_pathogen=nervous_system	13|135	GO:0015291	B	64	400	345	4708	-6.208309	0.138	2.02	GO:15291_secondary_active_transmembrane_transporter_activity
Mammalian_pathogen=nervous_system	13|135	GO:0016408	B	8	9	36	274	-3.254925	0.471	4.052	GO:16408_C-acyltransferase_activity
Mammalian_pathogen=nervous_system	13|135	GO:0030528	B	90	754	973	17643	-9.048662	0.107	2.04	GO:30528_transcription_regulator_activity
Mammalian_pathogen=nervous_system	13|135	GO:0016773	B	57	544	255	6602	-8.501689	0.095	2.55	GO:16773_phosphotransferase_activity__alcohol_group_as_acceptor
Mammalian_pathogen=nervous_system	13|135	GO:0004871	B	34	477	202	8538	-6.649752	0.067	2.879	GO:4871_signal_transducer_activity
Mammalian_pathogen=oportunistic_nosocomial	11|135	GO:0050794	B	199	4108	2423	26271	-19.446117	0.046	0.547	GO:50794_regulation_of_cellular_process
Mammalian_pathogen=oportunistic_nosocomial	11|135	GO:0048532	B	69	1093	814	8199	-3.511449	0.059	0.657	GO:48532_anatomical_structure_organization
Mammalian_pathogen=oportunistic_nosocomial	11|135	GO:0016310	B	62	752	644	4567	-4.298432	0.076	0.616	GO:16310_phosphorylation
Mammalian_pathogen=oportunistic_nosocomial	11|135	GO:0046483	B	9	674	240	5478	-4.244888	0.013	0.314	GO:46483_heterocycle_metabolic_process
Mammalian_pathogen=oportunistic_nosocomial	11|135	GO:0006725	B	23	747	319	5160	-3.16813	0.03	0.513	GO:6725_cellular_aromatic_compound_metabolic_process
Mammalian_pathogen=oportunistic_nosocomial	11|135	GO:0006259	B	46	1740	735	14629	-5.085657	0.026	0.538	GO:6259_DNA_metabolic_process
Mammalian_pathogen=oportunistic_nosocomial	11|135	GO:0006099	B	50	70	238	784	-4.501689	0.417	1.789	GO:6099_tricarboxylic_acid_cycle
Mammalian_pathogen=oportunistic_nosocomial	11|135	GO:0006139	B	291	6458	3561	46932	-18.260428	0.043	0.611	GO:6139_nucleobase__nucleoside__nucleotide_and_nucleic_acid_metabolic_process
Mammalian_pathogen=oportunistic_nosocomial	11|135	GO:0050896	B	65	1225	849	9861	-3.91364	0.05	0.636	GO:50896_response_to_stimulus
Mammalian_pathogen=oportunistic_nosocomial	11|135	GO:0006508	B	9	794	219	5826	-4.25649	0.011	0.309	GO:6508_proteolysis
Mammalian_pathogen=oportunistic_nosocomial	11|135	GO:0008643	B	9	197	403	2391	-5.086716	0.044	0.303	GO:8643_carbohydrate_transport
Mammalian_pathogen=oportunistic_nosocomial	11|135	GO:0009116	B	8	197	241	1756	-3.764472	0.039	0.323	GO:9116_nucleoside_metabolic_process
Mammalian_pathogen=oportunistic_nosocomial	11|135	GO:0043412	B	8	1000	175	6629	-3.886057	0.008	0.309	GO:43412_biopolymer_modification
Mammalian_pathogen=oportunistic_nosocomial	11|135	GO:0016043	B	69	1093	814	8199	-3.511449	0.059	0.657	GO:16043_cellular_component_organization
Mammalian_pathogen=oportunistic_nosocomial	11|135	GO:0006351	B	114	3041	1325	17320	-14.209012	0.036	0.508	GO:6351_transcription__DNA-dependent
Mammalian_pathogen=oportunistic_nosocomial	11|135	GO:0009279	B	31	559	291	1608	-11.080399	0.053	0.343	GO:9279_cell_outer_membrane
Mammalian_pathogen=oportunistic_nosocomial	11|135	GO:0016020	B	280	6520	3068	42326	-17.607303	0.041	0.609	GO:16020_membrane
Mammalian_pathogen=oportunistic_nosocomial	11|135	GO:0016798	B	5	522	89	2203	-3.640165	0.009	0.244	GO:16798_hydrolase_activity__acting_on_glycosyl_bonds
Mammalian_pathogen=oportunistic_nosocomial	11|135	GO:0008233	B	15	915	280	6977	-3.623423	0.016	0.418	GO:8233_peptidase_activity
Mammalian_pathogen=oportunistic_nosocomial	11|135	GO:0015144	B	9	194	355	2104	-4.798603	0.044	0.307	GO:15144_carbohydrate_transmembrane_transporter_activity
Mammalian_pathogen=oportunistic_nosocomial	11|135	GO:0008270	B	20	713	377	6055	-3.649752	0.027	0.466	GO:8270_zinc_ion_binding
Mammalian_pathogen=oportunistic_nosocomial	11|135	GO:0015291	B	17	561	392	4547	-5.67162	0.029	0.371	GO:15291_secondary_active_transmembrane_transporter_activity
Mammalian_pathogen=oportunistic_nosocomial	11|135	GO:0016787	B	178	5768	2270	41108	-14.546682	0.03	0.572	GO:16787_hydrolase_activity
Mammalian_pathogen=oportunistic_nosocomial	11|135	GO:0005215	B	189	4275	1953	26811	-10.88941	0.042	0.624	GO:5215_transporter_activity
Mammalian_pathogen=oportunistic_nosocomial	11|135	GO:0030528	B	98	2762	965	15635	-7.304518	0.034	0.589	GO:30528_transcription_regulator_activity
Mammalian_pathogen=oportunistic_nosocomial	11|135	GO:0016773	B	11	888	301	6258	-6.974694	0.012	0.267	GO:16773_phosphotransferase_activity__alcohol_group_as_acceptor
Mammalian_pathogen=oportunistic_nosocomial	11|135	GO:0004611	B	9	10	9	113	-4.30103	0.474	6.421	GO:4611_phosphoenolpyruvate_carboxykinase_activity
Mammalian_pathogen=oportunistic_nosocomial	11|135	GO:0004871	B	24	1728	212	7287	-3.565431	0.014	0.485	GO:4871_signal_transducer_activity
Mammalian_pathogen=oportunistic_nosocomial	11|135	GO:0016810	B	13	611	218	4156	-3.159267	0.021	0.418	GO:16810_hydrolase_activity__acting_on_carbon-nitrogen_(but_not_peptide)_bonds
Mammalian_pathogen=oral_cavity	6|135	GO:0016866	B	12	76	89	1923	-3.116339	0.136	3.083	GO:16866_intramolecular_transferase_activity
Mammalian_pathogen=oral_cavity	6|135	GO:0016491	B	89	572	2513	27137	-4.645892	0.135	1.589	GO:16491_oxidoreductase_activity
Mammalian_pathogen=oral_cavity	6|135	GO:0048037	B	54	393	943	14295	-5.326979	0.121	1.952	GO:48037_cofactor_binding
Mammalian_pathogen=oral_cavity	6|135	GO:0016638	B	5	13	23	611	-3.229885	0.278	7.657	GO:16638_oxidoreductase_activity__acting_on_the_CH-NH2_group_of_donors
Mammalian_pathogen=oral_cavity	6|135	GO:0019842	B	18	161	201	5252	-3.744727	0.101	2.728	GO:19842_vitamin_binding
Mammalian_pathogen=respiratory	38|135	GO:0016051	B	39	1482	194	3927	-3.677781	0.026	0.545	GO:16051_carbohydrate_biosynthetic_process
Mammalian_pathogen=respiratory	38|135	GO:0046164	B	124	748	411	1482	-5.531653	0.142	0.655	GO:46164_alcohol_catabolic_process
Mammalian_pathogen=respiratory	38|135	GO:0006313	B	74	753	130	3365	-8.354578	0.089	2.406	GO:6313_transposition__DNA-mediated
Mammalian_pathogen=respiratory	38|135	GO:0031975	B	138	2228	499	5171	-5.341989	0.058	0.663	GO:31975_envelope
Mammalian_pathogen=respiratory	38|135	GO:0005634	B	57	453	59	983	-3.721246	0.112	1.974	GO:5634_nucleus
Mammalian_pathogen=respiratory	38|135	GO:0044427	B	11	81	6	243	-3.030584	0.12	4.962	GO:44427_chromosomal_part
Mammalian_pathogen=respiratory	38|135	GO:0031090	B	7	139	61	314	-3.598599	0.048	0.295	GO:31090_organelle_membrane
Mammalian_pathogen=respiratory	38|135	GO:0032993	B	11	81	4	206	-3.245652	0.12	6.277	GO:32993_protein-DNA_complex
Mammalian_pathogen=respiratory	38|135	GO:0004803	B	71	730	115	3027	-7.978811	0.089	2.422	GO:4803_transposase_activity
Mammalian_pathogen=respiratory	38|135	GO:0016651	B	57	522	249	1380	-3.010995	0.098	0.644	GO:16651_oxidoreductase_activity__acting_on_NADH_or_NADPH
Mammalian_pathogen=respiratory	38|135	GO:0016841	B	0	159	21	339	-3.314258	0	0	GO:16841_ammonia-lyase_activity
Mammalian_pathogen=respiratory	38|135	GO:0020037	B	39	538	143	920	-4.609065	0.068	0.502	GO:20037_heme_binding
Mammalian_pathogen=respiratory	38|135	GO:0016620	B	26	516	97	867	-3.578396	0.048	0.477	GO:16620_oxidoreductase_activity__acting_on_the_aldehyde_or_oxo_group_of_donors__NAD_or_NADP_as_acceptor
Mammalian_pathogen=skin_soft_tissues	21|135	GO:0031504	B	12	389	9	2108	-4.769551	0.03	7.039	GO:31504_peptidoglycan-based_cell_wall_organization
Mammalian_pathogen=skin_soft_tissues	21|135	GO:0034660	B	63	950	190	5717	-4.950782	0.062	1.934	GO:34660_ncRNA_metabolic_process
Mammalian_pathogen=skin_soft_tissues	21|135	GO:0030001	B	43	471	151	3127	-3.120904	0.084	1.816	GO:30001_metal_ion_transport
Mammalian_pathogen=skin_soft_tissues	21|135	GO:0009273	B	12	389	9	2108	-4.769551	0.03	7.039	GO:9273_peptidoglycan-based_cell_wall_biogenesis
Mammalian_pathogen=skin_soft_tissues	21|135	GO:0006772	B	8	102	9	738	-3.286509	0.073	6.036	GO:6772_thiamin_metabolic_process
Mammalian_pathogen=skin_soft_tissues	21|135	GO:0033279	B	54	228	430	1025	-3.555955	0.191	0.648	GO:33279_ribosomal_subunit
Mammalian_pathogen=skin_soft_tissues	21|135	GO:0005618	B	27	346	86	2738	-3.619789	0.072	2.377	GO:5618_cell_wall
Mammalian_pathogen=skin_soft_tissues	21|135	GO:0003678	B	12	163	16	917	-3.30103	0.069	3.999	GO:3678_DNA_helicase_activity
Mammalian_pathogen=urogenital	16|135	GO:0031323	B	231	2005	1351	18906	-8.935542	0.103	1.549	GO:31323_regulation_of_cellular_metabolic_process
Mammalian_pathogen=urogenital	16|135	GO:0042126	B	4	13	1	143	-3.385103	0.235	33.882	GO:42126_nitrate_metabolic_process
Mammalian_pathogen=urogenital	16|135	GO:0016310	B	110	529	596	4790	-4.798603	0.172	1.556	GO:16310_phosphorylation
Mammalian_pathogen=urogenital	16|135	GO:0040011	B	44	162	182	2205	-8.420216	0.214	2.801	GO:40011_locomotion
Mammalian_pathogen=urogenital	16|135	GO:0006351	B	207	1949	1232	18412	-7.665546	0.096	1.531	GO:6351_transcription__DNA-dependent
Mammalian_pathogen=urogenital	16|135	GO:0060255	B	230	1971	1332	18610	-9.282329	0.104	1.564	GO:60255_regulation_of_macromolecule_metabolic_process
Mammalian_pathogen=urogenital	16|135	GO:0045261	B	41	26	175	275	-3.093126	0.612	1.574	GO:45261_proton-transporting_ATP_synthase_complex__catalytic_core_F(1)
Mammalian_pathogen=urogenital	16|135	GO:0009288	B	42	126	179	1264	-4.554396	0.25	2.015	GO:9288_flagellin-based_flagellum
Mammalian_pathogen=urogenital	16|135	GO:0016661	B	12	52	21	389	-3.315155	0.188	3.661	GO:16661_oxidoreductase_activity__acting_on_other_nitrogenous_compounds_as_donors
Mammalian_pathogen=urogenital	16|135	GO:0030528	B	150	1721	913	16676	-5.882729	0.08	1.544	GO:30528_transcription_regulator_activity
Mammalian_pathogen=urogenital	16|135	GO:0005506	B	119	546	768	5940	-5.465974	0.179	1.563	GO:5506_iron_ion_binding
Mammalian_pathogen=urogenital	16|135	GO:0003774	B	23	85	78	807	-3.578396	0.213	2.416	GO:3774_motor_activity
Motility	187|280	GO:0009081	B	181	2284	125	916	-4.850781	0.073	0.612	GO:9081_branched_chain_family_amino_acid_metabolic_process
Motility	187|280	GO:0015698	B	123	2722	76	982	-3.262807	0.043	0.602	GO:15698_inorganic_anion_transport
Motility	187|280	GO:0010382	B	60	1209	42	337	-4.585027	0.047	0.427	GO:10382_cell_wall_metabolic_process
Motility	187|280	GO:0006183	B	130	43	36	43	-5.134304	0.751	1.649	GO:6183_GTP_biosynthetic_process
Motility	187|280	GO:0006525	B	38	1890	45	684	-6.625252	0.02	0.319	GO:6525_arginine_metabolic_process
Motility	187|280	GO:0046165	B	79	949	84	397	-7.423659	0.077	0.44	GO:46165_alcohol_biosynthetic_process
Motility	187|280	GO:0006733	B	191	3057	106	1095	-3.159894	0.059	0.666	GO:6733_oxidoreduction_coenzyme_metabolic_process
Motility	187|280	GO:0008615	B	12	651	15	173	-3.917215	0.018	0.227	GO:8615_pyridoxine_biosynthetic_process
Motility	187|280	GO:0000105	B	106	1871	86	746	-5.407823	0.054	0.519	GO:105_histidine_biosynthetic_process
Motility	187|280	GO:0007165	B	1181	25724	440	6173	-12.821023	0.044	0.66	GO:7165_signal_transduction
Motility	187|280	GO:0008643	B	453	3402	244	1118	-7.619789	0.118	0.656	GO:8643_carbohydrate_transport
Motility	187|280	GO:0016042	B	6	241	8	47	-3.03105	0.024	0.167	GO:16042_lipid_catabolic_process
Motility	187|280	GO:0044272	B	69	3091	59	1157	-5.097997	0.022	0.45	GO:44272_sulfur_compound_biosynthetic_process
Motility	187|280	GO:0009072	B	110	3206	81	1354	-3.559091	0.033	0.588	GO:9072_aromatic_amino_acid_family_metabolic_process
Motility	187|280	GO:0006020	B	7	90	19	46	-3.489455	0.072	0.247	GO:6020_inositol_metabolic_process
Motility	187|280	GO:0006228	B	130	43	36	43	-5.134304	0.751	1.649	GO:6228_UTP_biosynthetic_process
Motility	187|280	GO:0048869	B	302	5799	47	1772	-5.192465	0.05	1.916	GO:48869_cellular_developmental_process
Motility	187|280	GO:0044262	B	1039	12071	606	4360	-17.454693	0.079	0.649	GO:44262_cellular_carbohydrate_metabolic_process
Motility	187|280	GO:0031410	B	179	143	27	67	-5.374688	0.556	1.935	GO:31410_cytoplasmic_vesicle
Motility	187|280	GO:0009348	B	7	192	15	80	-3.307153	0.035	0.223	GO:9348_ornithine_carbamoyltransferase_complex
Motility	187|280	GO:0016866	B	98	3520	98	1438	-8.68403	0.027	0.425	GO:16866_intramolecular_transferase_activity
Motility	187|280	GO:0016860	B	159	1769	133	689	-8.546682	0.082	0.51	GO:16860_intramolecular_oxidoreductase_activity
Motility	187|280	GO:0008792	B	2	111	6	20	-3.264401	0.018	0.077	GO:8792_arginine_decarboxylase_activity
Motility	187|280	GO:0016743	B	10	416	21	169	-4.634512	0.023	0.212	GO:16743_carboxyl-_or_carbamoyltransferase_activity
Motility	187|280	GO:0019200	B	14	1082	26	449	-5.308035	0.013	0.233	GO:19200_carbohydrate_kinase_activity
Motility	187|280	GO:0051213	B	165	2051	112	876	-3.407823	0.074	0.657	GO:51213_dioxygenase_activity
Motility	187|280	GO:0004550	B	130	44	36	45	-5.326058	0.747	1.681	GO:4550_nucleoside_diphosphate_kinase_activity
Motility	187|280	GO:0004365	B	110	274	65	68	-4.501689	0.286	0.586	GO:4365_glyceraldehyde-3-phosphate_dehydrogenase_(phosphorylating)_activity
Motility	187|280	GO:0004129	B	121	870	61	203	-4.696804	0.122	0.528	GO:4129_cytochrome-c_oxidase_activity
Motility	187|280	GO:0004252	B	119	3046	81	1144	-4.015473	0.038	0.569	GO:4252_serine-type_endopeptidase_activity
Motility	187|280	GO:0016705	B	26	1418	31	462	-5.530178	0.018	0.286	GO:16705_oxidoreductase_activity__acting_on_paired_donors__with_incorporation_or_reduction_of_molecular_oxygen
Motility	187|280	GO:0004451	B	24	85	25	20	-3.978811	0.22	0.396	GO:4451_isocitrate_lyase_activity
Motility	187|280	GO:0003988	B	12	207	18	78	-3.247952	0.055	0.292	GO:3988_acetyl-CoA_C-acyltransferase_activity
Motility	187|280	GO:0016773	B	385	15997	211	5229	-8.035269	0.024	0.606	GO:16773_phosphotransferase_activity__alcohol_group_as_acceptor
Oxygen_req=Aerobic	146|334	GO:0006066	B	529	6182	1244	6903	-44.023192	0.079	0.516	GO:6066_cellular_alcohol_metabolic_process
Oxygen_req=Aerobic	146|334	GO:0006418	B	49	3336	187	4170	-13.08831	0.014	0.337	GO:6418_tRNA_aminoacylation_for_protein_translation
Oxygen_req=Aerobic	146|334	GO:0043064	B	93	523	89	895	-3.583359	0.151	1.669	GO:43064_flagellum_organization_and_biogenesis
Oxygen_req=Aerobic	146|334	GO:0006800	B	158	479	129	661	-4.067019	0.248	1.519	GO:6800_oxygen_and_reactive_oxygen_species_metabolic_process
Oxygen_req=Aerobic	146|334	GO:0009220	B	126	244	96	336	-3.701147	0.341	1.532	GO:9220_pyrimidine_ribonucleotide_biosynthetic_process
Oxygen_req=Aerobic	146|334	GO:0006313	B	380	3816	333	5343	-8.69897	0.091	1.544	GO:6313_transposition__DNA-mediated
Oxygen_req=Aerobic	146|334	GO:0006814	B	49	1059	175	1810	-5.484126	0.044	0.502	GO:6814_sodium_ion_transport
Oxygen_req=Aerobic	146|334	GO:0008643	B	157	1636	711	3805	-13.294136	0.088	0.556	GO:8643_carbohydrate_transport
Oxygen_req=Aerobic	146|334	GO:0006364	B	69	1147	52	1610	-3.024568	0.057	1.814	GO:6364_rRNA_processing
Oxygen_req=Aerobic	146|334	GO:0042724	B	29	1009	14	1415	-3.05061	0.028	2.852	GO:42724_thiamin_and_derivative_biosynthetic_process
Oxygen_req=Aerobic	146|334	GO:0030163	B	97	556	54	564	-3.029653	0.149	1.7	GO:30163_protein_catabolic_process
Oxygen_req=Aerobic	146|334	GO:0006108	B	69	117	45	180	-3.806875	0.371	1.855	GO:6108_malate_metabolic_process
Oxygen_req=Aerobic	146|334	GO:0006106	B	2	90	17	80	-3.37059	0.022	0.124	GO:6106_fumarate_metabolic_process
Oxygen_req=Aerobic	146|334	GO:0007076	B	23	2	28	65	-7.761954	0.92	3.056	GO:7076_mitotic_chromosome_condensation
Oxygen_req=Aerobic	146|334	GO:0006928	B	291	1344	299	2230	-7.025949	0.178	1.505	GO:6928_cell_motion
Oxygen_req=Aerobic	146|334	GO:0009432	B	70	1185	41	1567	-4.441291	0.056	2.188	GO:9432_SOS_response
Oxygen_req=Aerobic	146|334	GO:0006886	B	194	1229	142	1508	-5.005243	0.136	1.584	GO:6886_intracellular_protein_transport
Oxygen_req=Aerobic	146|334	GO:0006223	B	7	93	37	107	-3.812479	0.07	0.272	GO:6223_uracil_salvage
Oxygen_req=Aerobic	146|334	GO:0044262	B	651	8555	1418	10525	-31.49485	0.071	0.596	GO:44262_cellular_carbohydrate_metabolic_process
Oxygen_req=Aerobic	146|334	GO:0005634	B	235	2031	131	2117	-7.651695	0.104	1.78	GO:5634_nucleus
Oxygen_req=Aerobic	146|334	GO:0000015	B	46	99	115	85	-5.623423	0.317	0.552	GO:15_phosphopyruvate_hydratase_complex
Oxygen_req=Aerobic	146|334	GO:0009274	B	67	2809	191	3811	-7.119758	0.023	0.488	GO:9274_peptidoglycan-based_cell_wall
Oxygen_req=Aerobic	146|334	GO:0032993	B	30	315	13	425	-3.140261	0.087	2.93	GO:32993_protein-DNA_complex
Oxygen_req=Aerobic	146|334	GO:0009348	B	2	138	28	157	-5.080922	0.014	0.094	GO:9348_ornithine_carbamoyltransferase_complex
Oxygen_req=Aerobic	146|334	GO:0045278	B	4	71	17	35	-4.207608	0.053	0.163	GO:45278_plasma_membrane_respiratory_chain_complex_IV
Oxygen_req=Aerobic	146|334	GO:0004618	B	18	125	81	110	-8.774691	0.126	0.297	GO:4618_phosphoglycerate_kinase_activity
Oxygen_req=Aerobic	146|334	GO:0031177	B	89	615	50	153	-4.207608	0.126	0.513	GO:31177_phosphopantetheine_binding
Oxygen_req=Aerobic	146|334	GO:0031420	B	57	887	174	1201	-7.014125	0.06	0.477	GO:31420_alkali_metal_ion_binding
Oxygen_req=Aerobic	146|334	GO:0015144	B	147	1661	612	3379	-14.138466	0.081	0.53	GO:15144_carbohydrate_transmembrane_transporter_activity
Oxygen_req=Aerobic	146|334	GO:0004743	B	2	155	59	165	-12.359519	0.013	0.048	GO:4743_pyruvate_kinase_activity
Oxygen_req=Aerobic	146|334	GO:0004497	B	150	2986	93	1007	-4.815309	0.048	0.566	GO:4497_monooxygenase_activity
Oxygen_req=Aerobic	146|334	GO:0016813	B	3	588	14	424	-3.020907	0.005	0.159	GO:16813_hydrolase_activity__acting_on_carbon-nitrogen_(but_not_peptide)_bonds__in_linear_amidines
Oxygen_req=Aerobic	146|334	GO:0008965	B	0	152	24	210	-5.350665	0	0	GO:8965_phosphoenolpyruvate-protein_phosphotransferase_activity
Oxygen_req=Aerobic	146|334	GO:0016903	B	162	2646	354	2750	-13.935542	0.058	0.506	GO:16903_oxidoreductase_activity__acting_on_the_aldehyde_or_oxo_group_of_donors
Oxygen_req=Aerobic	146|334	GO:0003774	B	170	1070	154	1662	-5.293282	0.137	1.617	GO:3774_motor_activity
Oxygen_req=Aerobic	146|334	GO:0016763	B	116	2109	249	2657	-5.528708	0.052	0.608	GO:16763_transferase_activity__transferring_pentosyl_groups
Oxygen_req=Aerobic	146|334	GO:0004634	B	46	99	116	85	-5.630784	0.317	0.55	GO:4634_phosphopyruvate_hydratase_activity
Oxygen_req=Aerobic	146|334	GO:0004222	B	72	2543	29	3038	-6.548214	0.028	2.912	GO:4222_metalloendopeptidase_activity
Oxygen_req=Aerobic	146|334	GO:0016773	B	171	11258	568	12908	-37.782516	0.015	0.355	GO:16773_phosphotransferase_activity__alcohol_group_as_acceptor
Oxygen_req=Aerobic	146|334	GO:0020037	B	466	3433	460	2025	-12.119186	0.12	0.646	GO:20037_heme_binding
Oxygen_req=Aerobic	146|334	GO:0000036	B	260	1023	184	413	-6.052076	0.203	0.658	GO:36_acyl_carrier_activity
Oxygen_req=Aerobic	146|334	GO:0016868	B	24	704	93	1038	-4.876148	0.033	0.401	GO:16868_intramolecular_transferase_activity__phosphotransferases
Oxygen_req=Aerobic	146|334	GO:0005498	B	24	18	11	57	-4.818156	0.571	3.532	GO:5498_sterol_carrier_activity
Oxygen_req=Aerobic	146|334	GO:0016453	B	15	251	68	335	-4.928118	0.056	0.334	GO:16453_C-acetyltransferase_activity
Oxygen_req=Aerobic	146|334	GO:0016728	B	36	464	20	669	-3.122629	0.072	2.48	GO:16728_oxidoreductase_activity__acting_on_CH_or_CH2_groups__disulfide_as_acceptor
Oxygen_req=Aerobic	146|334	GO:0016861	B	81	1069	248	1351	-11.307153	0.07	0.454	GO:16861_intramolecular_oxidoreductase_activity__interconverting_aldoses_and_ketoses
Oxygen_req=Aerobic	146|334	GO:0015932	B	4	234	50	243	-9.346787	0.017	0.098	GO:15932_nucleobase__nucleoside__nucleotide_and_nucleic_acid_transmembrane_transporter_activity
Oxygen_req=Aerobic	146|334	GO:0004803	B	373	3739	308	4966	-8.580044	0.091	1.553	GO:4803_transposase_activity
Oxygen_req=Aerobic	146|334	GO:0016743	B	7	307	34	352	-3.806875	0.022	0.253	GO:16743_carboxyl-_or_carbamoyltransferase_activity
Oxygen_req=Aerobic	146|334	GO:0043566	B	165	699	129	1097	-7.332547	0.191	1.815	GO:43566_structure-specific_DNA_binding
Oxygen_req=Aerobic	146|334	GO:0019200	B	12	768	51	1051	-3.67162	0.015	0.332	GO:19200_carbohydrate_kinase_activity
Oxygen_req=Aerobic	146|334	GO:0030976	B	18	822	61	890	-5.076756	0.021	0.334	GO:30976_thiamin_pyrophosphate_binding
Oxygen_req=Aerobic	146|334	GO:0016876	B	58	3454	215	4358	-14.119186	0.017	0.351	GO:16876_ligase_activity__forming_aminoacyl-tRNA_and_related_compounds
Oxygen_req=Aerobic	146|334	GO:0008094	B	40	1078	17	1225	-3.183759	0.036	2.614	GO:8094_DNA-dependent_ATPase_activity
Oxygen_req=Aerobic	146|334	GO:0000104	B	138	213	60	249	-7.58838	0.393	2.025	GO:104_succinate_dehydrogenase_activity
Oxygen_req=Aerobic	146|334	GO:0004022	B	14	207	32	141	-3.630784	0.063	0.342	GO:4022_alcohol_dehydrogenase_activity
Oxygen_req=Aerobic	146|334	GO:0015291	B	238	4787	675	7489	-14.614394	0.047	0.573	GO:15291_secondary_active_transmembrane_transporter_activity
Oxygen_req=Aerobic	146|334	GO:0008460	B	1	152	17	156	-3.821023	0.007	0.067	GO:8460_dTDP-glucose_4_6-dehydratase_activity
Oxygen_req=Aerobic	146|334	GO:0004457	B	4	138	36	153	-5.634512	0.028	0.148	GO:4457_lactate_dehydrogenase_activity
Oxygen_req=Aerobic	146|334	GO:0016597	B	56	1333	130	1583	-4.571865	0.04	0.531	GO:16597_amino_acid_binding
Oxygen_req=Anaerobic	63|334	GO:0006547	B	62	593	155	2957	-4.563837	0.095	1.9	GO:6547_histidine_metabolic_process
Oxygen_req=Anaerobic	63|334	GO:0009081	B	78	551	269	3019	-3.013676	0.124	1.516	GO:9081_branched_chain_family_amino_acid_metabolic_process
Oxygen_req=Anaerobic	63|334	GO:0007155	B	7	245	158	1193	-5.616185	0.028	0.238	GO:7155_cell_adhesion
Oxygen_req=Anaerobic	63|334	GO:0006413	B	18	132	197	478	-5.280669	0.12	0.411	GO:6413_translational_initiation
Oxygen_req=Anaerobic	63|334	GO:0006414	B	119	264	696	734	-9.280669	0.311	0.638	GO:6414_translational_elongation
Oxygen_req=Anaerobic	63|334	GO:0042819	B	19	123	41	928	-4.181774	0.134	3.162	GO:42819_vitamin_B6_biosynthetic_process
Oxygen_req=Anaerobic	63|334	GO:0006800	B	24	199	263	941	-4.079877	0.108	0.493	GO:6800_oxygen_and_reactive_oxygen_species_metabolic_process
Oxygen_req=Anaerobic	63|334	GO:0006525	B	35	433	64	2453	-6.077794	0.075	2.941	GO:6525_arginine_metabolic_process
Oxygen_req=Anaerobic	63|334	GO:0009220	B	23	122	199	458	-3.501689	0.159	0.524	GO:9220_pyrimidine_ribonucleotide_biosynthetic_process
Oxygen_req=Anaerobic	63|334	GO:0006313	B	103	808	610	8351	-5.5157	0.113	1.661	GO:6313_transposition__DNA-mediated
Oxygen_req=Anaerobic	63|334	GO:0032268	B	60	279	428	1175	-3.368556	0.177	0.663	GO:32268_regulation_of_cellular_protein_metabolic_process
Oxygen_req=Anaerobic	63|334	GO:0033014	B	71	1569	176	6902	-3.886057	0.043	1.741	GO:33014_tetrapyrrole_biosynthetic_process
Oxygen_req=Anaerobic	63|334	GO:0031326	B	48	158	358	639	-3.319664	0.233	0.649	GO:31326_regulation_of_cellular_biosynthetic_process
Oxygen_req=Anaerobic	63|334	GO:0006265	B	15	309	22	1544	-3.233587	0.046	3.295	GO:6265_DNA_topological_change
Oxygen_req=Anaerobic	63|334	GO:0000160	B	226	3317	690	18597	-12.621602	0.064	1.783	GO:160_two-component_signal_transduction_system_(phosphorelay)
Oxygen_req=Anaerobic	63|334	GO:0006020	B	9	10	20	143	-3.213959	0.474	3.861	GO:6020_inositol_metabolic_process
Oxygen_req=Anaerobic	63|334	GO:0006558	B	7	65	3	426	-4.089909	0.097	13.903	GO:6558_L-phenylalanine_metabolic_process
Oxygen_req=Anaerobic	63|334	GO:0017000	B	26	27	225	614	-3.071092	0.491	1.829	GO:17000_antibiotic_biosynthetic_process
Oxygen_req=Anaerobic	63|334	GO:0006113	B	6	46	2	227	-3.189767	0.115	13.212	GO:6113_fermentation
Oxygen_req=Anaerobic	63|334	GO:0006935	B	85	1106	214	4811	-4.090979	0.071	1.676	GO:6935_chemotaxis
Oxygen_req=Anaerobic	63|334	GO:0006098	B	72	181	240	1665	-9.283162	0.285	2.259	GO:6098_pentose-phosphate_shunt
Oxygen_req=Anaerobic	63|334	GO:0015718	B	8	57	8	380	-3.224026	0.123	5.969	GO:15718_monocarboxylic_acid_transport
Oxygen_req=Anaerobic	63|334	GO:0006355	B	896	7312	3768	56039	-47.217527	0.109	1.733	GO:6355_regulation_of_transcription__DNA-dependent
Oxygen_req=Anaerobic	63|334	GO:0006084	B	43	287	769	2018	-8.759451	0.13	0.472	GO:6084_acetyl-CoA_metabolic_process
Oxygen_req=Anaerobic	63|334	GO:0006351	B	926	7626	4060	57172	-39.767004	0.108	1.633	GO:6351_transcription__DNA-dependent
Oxygen_req=Anaerobic	63|334	GO:0006886	B	32	454	304	2283	-3.207608	0.066	0.56	GO:6886_intracellular_protein_transport
Oxygen_req=Anaerobic	63|334	GO:0042777	B	78	174	525	512	-7.818156	0.31	0.611	GO:42777_plasma_membrane_ATP_synthesis_coupled_proton_transport
Oxygen_req=Anaerobic	63|334	GO:0015980	B	62	490	845	3598	-5.468521	0.112	0.591	GO:15980_energy_derivation_by_oxidation_of_organic_compounds
Oxygen_req=Anaerobic	63|334	GO:0019222	B	1028	7965	4462	59128	-43.882729	0.114	1.629	GO:19222_regulation_of_metabolic_process
Oxygen_req=Anaerobic	63|334	GO:0009063	B	63	300	230	2542	-6.585027	0.174	2.092	GO:9063_amino_acid_catabolic_process
Oxygen_req=Anaerobic	63|334	GO:0043227	B	61	773	755	5565	-4.429457	0.073	0.612	GO:43227_membrane-bounded_organelle
Oxygen_req=Anaerobic	63|334	GO:0044446	B	157	998	1454	5257	-10.087247	0.136	0.627	GO:44446_intracellular_organelle_part
Oxygen_req=Anaerobic	63|334	GO:0043190	B	17	143	44	1732	-5.430626	0.106	4.289	GO:43190_ATP-binding_cassette_(ABC)_transporter_complex
Oxygen_req=Anaerobic	63|334	GO:0033279	B	126	680	985	2519	-13.482804	0.156	0.556	GO:33279_ribosomal_subunit
Oxygen_req=Anaerobic	63|334	GO:0009276	B	54	756	196	4878	-3.310691	0.067	1.726	GO:9276_Gram-negative-bacterium-type_cell_wall
Oxygen_req=Anaerobic	63|334	GO:0048038	B	52	96	278	991	-3.198596	0.351	1.604	GO:48038_quinone_binding
Oxygen_req=Anaerobic	63|334	GO:0016790	B	7	34	22	633	-3.06148	0.171	5.083	GO:16790_thiolester_hydrolase_activity
Oxygen_req=Anaerobic	63|334	GO:0004148	B	0	90	83	463	-5.714443	0	0	GO:4148_dihydrolipoyl_dehydrogenase_activity
Oxygen_req=Anaerobic	63|334	GO:0004497	B	15	76	228	3917	-3.774691	0.165	2.997	GO:4497_monooxygenase_activity
Oxygen_req=Anaerobic	63|334	GO:0004601	B	49	139	263	1541	-3.910095	0.261	1.788	GO:4601_peroxidase_activity
Oxygen_req=Anaerobic	63|334	GO:0003878	B	10	33	130	104	-3.978811	0.233	0.419	GO:3878_ATP_citrate_synthase_activity
Oxygen_req=Anaerobic	63|334	GO:0008553	B	25	44	191	114	-4.09691	0.362	0.579	GO:8553_hydrogen-exporting_ATPase_activity__phosphorylative_mechanism
Oxygen_req=Anaerobic	63|334	GO:0015412	B	10	61	13	385	-3.117475	0.141	4.312	GO:15412_molybdate_transmembrane-transporting_ATPase_activity
Oxygen_req=Anaerobic	63|334	GO:0008691	B	8	9	3	84	-4.920819	0.471	13.647	GO:8691_3-hydroxybutyryl-CoA_dehydrogenase_activity
Oxygen_req=Anaerobic	63|334	GO:0005342	B	29	649	62	4858	-6.35164	0.043	3.394	GO:5342_organic_acid_transmembrane_transporter_activity
Oxygen_req=Anaerobic	63|334	GO:0016903	B	132	771	384	4625	-9.659556	0.146	1.907	GO:16903_oxidoreductase_activity__acting_on_the_aldehyde_or_oxo_group_of_donors
Oxygen_req=Anaerobic	63|334	GO:0008901	B	16	161	5	257	-3.02826	0.09	4.737	GO:8901_ferredoxin_hydrogenase_activity
Oxygen_req=Anaerobic	63|334	GO:0000049	B	86	584	662	2466	-6.359519	0.128	0.607	GO:49_tRNA_binding
Oxygen_req=Anaerobic	63|334	GO:0004775	B	13	64	226	229	-7.321482	0.169	0.34	GO:4775_succinate-CoA_ligase_(ADP-forming)_activity
Oxygen_req=Anaerobic	63|334	GO:0030528	B	788	6595	3096	51495	-53.009217	0.107	1.882	GO:30528_transcription_regulator_activity
Oxygen_req=Anaerobic	63|334	GO:0046906	B	116	389	831	5097	-6.563837	0.23	1.639	GO:46906_tetrapyrrole_binding
Oxygen_req=Anaerobic	63|334	GO:0000036	B	49	60	395	1376	-6.248721	0.45	2.016	GO:36_acyl_carrier_activity
Oxygen_req=Anaerobic	63|334	GO:0016866	B	67	998	186	4717	-3.270026	0.063	1.658	GO:16866_intramolecular_transferase_activity
Oxygen_req=Anaerobic	63|334	GO:0008199	B	39	54	204	644	-3.391474	0.419	1.743	GO:8199_ferric_iron_binding
Oxygen_req=Anaerobic	63|334	GO:0016725	B	2	283	67	1386	-3.156145	0.007	0.152	GO:16725_oxidoreductase_activity__acting_on_CH_or_CH2_groups
Oxygen_req=Anaerobic	63|334	GO:0016861	B	86	406	243	2014	-4.197911	0.175	1.624	GO:16861_intramolecular_oxidoreductase_activity__interconverting_aldoses_and_ketoses
Oxygen_req=Anaerobic	63|334	GO:0003743	B	22	177	199	575	-5.355561	0.111	0.43	GO:3743_translation_initiation_factor_activity
Oxygen_req=Anaerobic	63|334	GO:0008080	B	91	784	403	6657	-6.284833	0.104	1.822	GO:8080_N-acetyltransferase_activity
Oxygen_req=Anaerobic	63|334	GO:0016987	B	74	693	206	3373	-3.756962	0.096	1.676	GO:16987_sigma_factor_activity
Oxygen_req=Anaerobic	63|334	GO:0004803	B	101	768	580	7937	-5.89279	0.116	1.707	GO:4803_transposase_activity
Oxygen_req=Anaerobic	63|334	GO:0005275	B	11	323	25	3073	-3.393619	0.033	4.081	GO:5275_amine_transmembrane_transporter_activity
Oxygen_req=Anaerobic	63|334	GO:0043565	B	240	1830	1078	13282	-8.939302	0.116	1.544	GO:43565_sequence-specific_DNA_binding
Oxygen_req=Anaerobic	63|334	GO:0008861	B	10	56	47	66	-3.636388	0.152	0.364	GO:8861_formate_C-acetyltransferase_activity
Oxygen_req=Anaerobic	63|334	GO:0004550	B	21	26	176	72	-3.163043	0.447	0.63	GO:4550_nucleoside_diphosphate_kinase_activity
Oxygen_req=Anaerobic	63|334	GO:0004674	B	16	169	42	1797	-4.49485	0.086	3.787	GO:4674_protein_serine_threonine_kinase_activity
Oxygen_req=Anaerobic	63|334	GO:0003899	B	30	403	285	1676	-5.025488	0.069	0.477	GO:3899_DNA-directed_RNA_polymerase_activity
Oxygen_req=Anaerobic	63|334	GO:0016835	B	188	1642	701	9719	-6.5867	0.103	1.527	GO:16835_carbon-oxygen_lyase_activity
Oxygen_req=Anaerobic	63|334	GO:0005525	B	89	1526	624	5910	-7.019542	0.055	0.577	GO:5525_GTP_binding
Oxygen_req=Anaerobic	63|334	GO:0051287	B	115	998	346	5007	-4.910095	0.103	1.599	GO:51287_NAD_binding
Oxygen_req=Anaerobic	63|334	GO:0019238	B	40	287	98	1466	-3.403403	0.122	1.952	GO:19238_cyclohydrolase_activity
Oxygen_req=Anaerobic	63|334	GO:0016597	B	63	528	123	2388	-6.177178	0.107	2.176	GO:16597_amino_acid_binding
Oxygen_req=Anaerobic	63|334	GO:0003924	B	63	619	503	2327	-7.826814	0.092	0.52	GO:3924_GTPase_activity
Oxygen_req=Anaerobic	63|334	GO:0019842	B	196	2656	523	14446	-14.294992	0.069	1.967	GO:19842_vitamin_binding
Oxygen_req=Facultative	125|334	GO:0009081	B	92	1292	255	2278	-3.583359	0.066	0.66	GO:9081_branched_chain_family_amino_acid_metabolic_process
Oxygen_req=Facultative	125|334	GO:0006418	B	142	2767	94	4739	-11.866461	0.049	2.51	GO:6418_tRNA_aminoacylation_for_protein_translation
Oxygen_req=Facultative	125|334	GO:0043064	B	51	676	131	742	-6.30103	0.07	0.467	GO:43064_flagellum_organization_and_biogenesis
Oxygen_req=Facultative	125|334	GO:0006575	B	26	1001	102	1908	-3.106793	0.025	0.499	GO:6575_amino_acid_derivative_metabolic_process
Oxygen_req=Facultative	125|334	GO:0040011	B	217	3546	536	4750	-13.297569	0.058	0.569	GO:40011_locomotion
Oxygen_req=Facultative	125|334	GO:0000160	B	207	7863	709	14051	-16.667562	0.026	0.534	GO:160_two-component_signal_transduction_system_(phosphorelay)
Oxygen_req=Facultative	125|334	GO:0008654	B	30	984	118	1601	-5.162412	0.03	0.431	GO:8654_phospholipid_biosynthetic_process
Oxygen_req=Facultative	125|334	GO:0009605	B	130	3821	315	5400	-6.705534	0.033	0.597	GO:9605_response_to_external_stimulus
Oxygen_req=Facultative	125|334	GO:0006020	B	0	73	29	80	-7.007446	0	0	GO:6020_inositol_metabolic_process
Oxygen_req=Facultative	125|334	GO:0017004	B	13	564	54	785	-3.723538	0.023	0.35	GO:17004_cytochrome_complex_assembly
Oxygen_req=Facultative	125|334	GO:0006364	B	28	1144	93	1613	-4.38405	0.024	0.438	GO:6364_rRNA_processing
Oxygen_req=Facultative	125|334	GO:0006000	B	52	106	31	171	-3.866461	0.329	2.145	GO:6000_fructose_metabolic_process
Oxygen_req=Facultative	125|334	GO:0051258	B	35	95	30	205	-3.011441	0.269	2.109	GO:51258_protein_polymerization
Oxygen_req=Facultative	125|334	GO:0042724	B	5	917	38	1507	-3.692504	0.005	0.22	GO:42724_thiamin_and_derivative_biosynthetic_process
Oxygen_req=Facultative	125|334	GO:0006109	B	1	76	21	65	-5.278189	0.013	0.053	GO:6109_regulation_of_carbohydrate_metabolic_process
Oxygen_req=Facultative	125|334	GO:0006865	B	46	2130	92	2357	-3.008774	0.021	0.563	GO:6865_amino_acid_transport
Oxygen_req=Facultative	125|334	GO:0006108	B	33	141	81	156	-3.10513	0.19	0.555	GO:6108_malate_metabolic_process
Oxygen_req=Facultative	125|334	GO:0006259	B	726	18067	1599	25090	-24.075204	0.039	0.645	GO:6259_DNA_metabolic_process
Oxygen_req=Facultative	125|334	GO:0005984	B	24	263	2	337	-6.260428	0.084	14.174	GO:5984_disaccharide_metabolic_process
Oxygen_req=Facultative	125|334	GO:0007076	B	25	59	26	8	-5.356547	0.298	0.389	GO:7076_mitotic_chromosome_condensation
Oxygen_req=Facultative	125|334	GO:0000105	B	41	1011	169	1899	-5.463442	0.039	0.477	GO:105_histidine_biosynthetic_process
Oxygen_req=Facultative	125|334	GO:0042221	B	193	5190	428	7311	-6.69897	0.036	0.648	GO:42221_response_to_chemical_stimulus
Oxygen_req=Facultative	125|334	GO:0006096	B	599	1163	407	2244	-45.69037	0.34	2.214	GO:6096_glycolysis
Oxygen_req=Facultative	125|334	GO:0006752	B	75	1824	244	3136	-6.014574	0.039	0.547	GO:6752_group_transfer_coenzyme_metabolic_process
Oxygen_req=Facultative	125|334	GO:0042775	B	72	500	286	1120	-4.444906	0.126	0.619	GO:42775_mitochondrial_ATP_synthesis_coupled_electron_transport
Oxygen_req=Facultative	125|334	GO:0000015	B	92	40	69	144	-10.818156	0.697	2.152	GO:15_phosphopyruvate_hydratase_complex
Oxygen_req=Facultative	125|334	GO:0044423	B	18	198	49	186	-3.732828	0.083	0.4	GO:44423_virion_part
Oxygen_req=Facultative	125|334	GO:0005634	B	96	1552	270	2596	-4.801343	0.058	0.618	GO:5634_nucleus
Oxygen_req=Facultative	125|334	GO:0019861	B	318	2663	752	3321	-19.231362	0.107	0.578	GO:19861_flagellum
Oxygen_req=Facultative	125|334	GO:0033279	B	531	1069	580	2130	-16.573489	0.332	1.551	GO:33279_ribosomal_subunit
Oxygen_req=Facultative	125|334	GO:0004618	B	63	64	36	171	-9.132533	0.496	2.852	GO:4618_phosphoglycerate_kinase_activity
Oxygen_req=Facultative	125|334	GO:0015144	B	518	2816	241	2224	-10.040005	0.155	1.589	GO:15144_carbohydrate_transmembrane_transporter_activity
Oxygen_req=Facultative	125|334	GO:0031420	B	143	911	88	1177	-6.841638	0.136	1.95	GO:31420_alkali_metal_ion_binding
Oxygen_req=Facultative	125|334	GO:0004743	B	52	115	9	205	-12.123205	0.311	7.404	GO:4743_pyruvate_kinase_activity
Oxygen_req=Facultative	125|334	GO:0004148	B	53	158	30	395	-8.943095	0.251	3.558	GO:4148_dihydrolipoyl_dehydrogenase_activity
Oxygen_req=Facultative	125|334	GO:0003700	B	636	15823	1813	28131	-24.244125	0.039	0.638	GO:3700_transcription_factor_activity
Oxygen_req=Facultative	125|334	GO:0004731	B	44	93	11	123	-6.096367	0.321	3.912	GO:4731_purine-nucleoside_phosphorylase_activity
Oxygen_req=Facultative	125|334	GO:0008965	B	20	164	4	198	-3.341989	0.109	5.489	GO:8965_phosphoenolpyruvate-protein_phosphotransferase_activity
Oxygen_req=Facultative	125|334	GO:0050136	B	86	912	369	2396	-4.154282	0.086	0.646	GO:50136_NADH_dehydrogenase_(quinone)_activity
Oxygen_req=Facultative	125|334	GO:0003774	B	87	1212	237	1520	-9	0.067	0.497	GO:3774_motor_activity
Oxygen_req=Facultative	125|334	GO:0004634	B	93	40	69	144	-11.058986	0.699	2.159	GO:4634_phosphopyruvate_hydratase_activity
Oxygen_req=Facultative	125|334	GO:0004222	B	16	2083	85	3498	-5.468521	0.008	0.321	GO:4222_metalloendopeptidase_activity
Oxygen_req=Facultative	125|334	GO:0016773	B	454	9151	285	15015	-36.420216	0.047	2.537	GO:16773_phosphotransferase_activity__alcohol_group_as_acceptor
Oxygen_req=Facultative	125|334	GO:0004523	B	9	281	52	411	-4.309804	0.031	0.276	GO:4523_ribonuclease_H_activity
Oxygen_req=Facultative	125|334	GO:0008168	B	167	7647	479	13970	-6.416801	0.021	0.645	GO:8168_methyltransferase_activity
Oxygen_req=Facultative	125|334	GO:0016868	B	72	713	45	1029	-4.761954	0.092	2.189	GO:16868_intramolecular_transferase_activity__phosphotransferases
Oxygen_req=Facultative	125|334	GO:0005498	B	10	49	25	26	-3.36251	0.169	0.346	GO:5498_sterol_carrier_activity
Oxygen_req=Facultative	125|334	GO:0016453	B	55	223	28	363	-5.847712	0.198	2.763	GO:16453_C-acetyltransferase_activity
Oxygen_req=Facultative	125|334	GO:0004197	B	12	96	3	220	-3.790485	0.111	8.259	GO:4197_cysteine-type_endopeptidase_activity
Oxygen_req=Facultative	125|334	GO:0004807	B	63	77	42	181	-6.882729	0.45	2.389	GO:4807_triose-phosphate_isomerase_activity
Oxygen_req=Facultative	125|334	GO:0004536	B	50	1511	129	2231	-3.118615	0.032	0.586	GO:4536_deoxyribonuclease_activity
Oxygen_req=Facultative	125|334	GO:0015932	B	48	213	6	264	-9.747147	0.184	8.276	GO:15932_nucleobase__nucleoside__nucleotide_and_nucleic_acid_transmembrane_transporter_activity
Oxygen_req=Facultative	125|334	GO:0004803	B	207	4198	474	4507	-18.995679	0.047	0.494	GO:4803_transposase_activity
Oxygen_req=Facultative	125|334	GO:0043566	B	80	723	214	1073	-4.737549	0.1	0.599	GO:43566_structure-specific_DNA_binding
Oxygen_req=Facultative	125|334	GO:0016876	B	169	2904	104	4908	-15.216096	0.055	2.65	GO:16876_ligase_activity__forming_aminoacyl-tRNA_and_related_compounds
Oxygen_req=Facultative	125|334	GO:0016872	B	0	46	27	111	-3.37366	0	0	GO:16872_intramolecular_lyase_activity
Oxygen_req=Facultative	125|334	GO:0016624	B	57	262	36	545	-6.866461	0.179	2.884	GO:16624_oxidoreductase_activity__acting_on_the_aldehyde_or_oxo_group_of_donors__disulfide_as_acceptor
Oxygen_req=Facultative	125|334	GO:0000104	B	53	203	145	259	-4.548214	0.207	0.577	GO:104_succinate_dehydrogenase_activity
Oxygen_req=Facultative	125|334	GO:0005525	B	352	2796	361	4640	-8.869666	0.112	1.549	GO:5525_GTP_binding
Oxygen_req=Facultative	125|334	GO:0019238	B	29	623	109	1130	-3.404504	0.044	0.506	GO:19238_cyclohydrolase_activity
Oxygen_req=Facultative	125|334	GO:0015291	B	559	5858	354	6418	-14.531653	0.087	1.666	GO:15291_secondary_active_transmembrane_transporter_activity
Oxygen_req=Facultative	125|334	GO:0001882	B	29	274	9	344	-3.812479	0.096	3.754	GO:1882_nucleoside_binding
Oxygen_req=Facultative	125|334	GO:0004457	B	31	110	9	181	-5.653647	0.22	4.641	GO:4457_lactate_dehydrogenase_activity
Oxygen_req=Facultative	125|334	GO:0004871	B	306	12267	948	22818	-14.61261	0.024	0.61	GO:4871_signal_transducer_activity
Oxygen_req=Facultative	125|334	GO:0003924	B	286	1029	280	1917	-11.317855	0.217	1.707	GO:3924_GTPase_activity
Oxygen_req=Facultative	125|334	GO:0016838	B	16	448	77	824	-3.58838	0.034	0.403	GO:16838_carbon-oxygen_lyase_activity__acting_on_phosphates
Oxygen_req=StrictAerobe(YES)_vs_StrictAnaerobe(NO)	146|209	GO:0006066	B	529	6182	290	1843	-13.645892	0.079	0.58	GO:6066_cellular_alcohol_metabolic_process
Oxygen_req=StrictAerobe(YES)_vs_StrictAnaerobe(NO)	146|209	GO:0006418	B	49	3336	45	1403	-3.623423	0.014	0.466	GO:6418_tRNA_aminoacylation_for_protein_translation
Oxygen_req=StrictAerobe(YES)_vs_StrictAnaerobe(NO)	146|209	GO:0007155	B	75	550	7	245	-5.308035	0.12	4.32	GO:7155_cell_adhesion
Oxygen_req=StrictAerobe(YES)_vs_StrictAnaerobe(NO)	146|209	GO:0006413	B	112	249	18	132	-5.417937	0.31	2.585	GO:6413_translational_initiation
Oxygen_req=StrictAerobe(YES)_vs_StrictAnaerobe(NO)	146|209	GO:0042819	B	24	527	19	123	-3.559091	0.044	0.326	GO:42819_vitamin_B6_biosynthetic_process
Oxygen_req=StrictAerobe(YES)_vs_StrictAnaerobe(NO)	146|209	GO:0006800	B	158	479	24	199	-5.372634	0.248	2.305	GO:6800_oxygen_and_reactive_oxygen_species_metabolic_process
Oxygen_req=StrictAerobe(YES)_vs_StrictAnaerobe(NO)	146|209	GO:0010038	B	52	183	17	16	-3.004804	0.221	0.43	GO:10038_response_to_metal_ion
Oxygen_req=StrictAerobe(YES)_vs_StrictAnaerobe(NO)	146|209	GO:0009206	B	734	688	224	431	-12.917215	0.516	1.509	GO:9206_purine_ribonucleoside_triphosphate_biosynthetic_process
Oxygen_req=StrictAerobe(YES)_vs_StrictAnaerobe(NO)	146|209	GO:0032268	B	239	629	60	279	-3.44855	0.275	1.556	GO:32268_regulation_of_cellular_protein_metabolic_process
Oxygen_req=StrictAerobe(YES)_vs_StrictAnaerobe(NO)	146|209	GO:0006814	B	49	1059	48	490	-3.318759	0.044	0.496	GO:6814_sodium_ion_transport
Oxygen_req=StrictAerobe(YES)_vs_StrictAnaerobe(NO)	146|209	GO:0008643	B	157	1636	112	621	-5.477556	0.088	0.573	GO:8643_carbohydrate_transport
Oxygen_req=StrictAerobe(YES)_vs_StrictAnaerobe(NO)	146|209	GO:0031326	B	195	308	48	158	-4.08302	0.388	1.664	GO:31326_regulation_of_cellular_biosynthetic_process
Oxygen_req=StrictAerobe(YES)_vs_StrictAnaerobe(NO)	146|209	GO:0043285	B	276	1615	69	677	-3.712198	0.146	1.578	GO:43285_biopolymer_catabolic_process
Oxygen_req=StrictAerobe(YES)_vs_StrictAnaerobe(NO)	146|209	GO:0006355	B	2403	33058	896	7312	-33.675718	0.068	0.621	GO:6355_regulation_of_transcription__DNA-dependent
Oxygen_req=StrictAerobe(YES)_vs_StrictAnaerobe(NO)	146|209	GO:0006084	B	481	1098	43	287	-10.943095	0.305	2.338	GO:6084_acetyl-CoA_metabolic_process
Oxygen_req=StrictAerobe(YES)_vs_StrictAnaerobe(NO)	146|209	GO:0009432	B	70	1185	9	516	-3.882729	0.056	3.254	GO:9432_SOS_response
Oxygen_req=StrictAerobe(YES)_vs_StrictAnaerobe(NO)	146|209	GO:0006351	B	2583	33678	926	7626	-27.560667	0.071	0.658	GO:6351_transcription__DNA-dependent
Oxygen_req=StrictAerobe(YES)_vs_StrictAnaerobe(NO)	146|209	GO:0006886	B	194	1229	32	454	-4.826814	0.136	2.071	GO:6886_intracellular_protein_transport
Oxygen_req=StrictAerobe(YES)_vs_StrictAnaerobe(NO)	146|209	GO:0009065	B	5	345	15	77	-6.856985	0.014	0.088	GO:9065_glutamine_family_amino_acid_catabolic_process
Oxygen_req=StrictAerobe(YES)_vs_StrictAnaerobe(NO)	146|209	GO:0015980	B	520	1996	62	490	-6.946922	0.207	1.84	GO:15980_energy_derivation_by_oxidation_of_organic_compounds
Oxygen_req=StrictAerobe(YES)_vs_StrictAnaerobe(NO)	146|209	GO:0019222	B	2823	34673	1028	7965	-30.441291	0.075	0.659	GO:19222_regulation_of_metabolic_process
Oxygen_req=StrictAerobe(YES)_vs_StrictAnaerobe(NO)	146|209	GO:0043227	B	510	3260	61	773	-6.551294	0.135	1.85	GO:43227_membrane-bounded_organelle
Oxygen_req=StrictAerobe(YES)_vs_StrictAnaerobe(NO)	146|209	GO:0043190	B	29	1127	17	143	-5.040959	0.025	0.236	GO:43190_ATP-binding_cassette_(ABC)_transporter_complex
Oxygen_req=StrictAerobe(YES)_vs_StrictAnaerobe(NO)	146|209	GO:0045261	B	326	274	88	169	-7.156767	0.543	1.587	GO:45261_proton-transporting_ATP_synthase_complex__catalytic_core_F(1)
Oxygen_req=StrictAerobe(YES)_vs_StrictAnaerobe(NO)	146|209	GO:0033279	B	454	1450	126	680	-5.860121	0.238	1.525	GO:33279_ribosomal_subunit
Oxygen_req=StrictAerobe(YES)_vs_StrictAnaerobe(NO)	146|209	GO:0009276	B	65	2339	54	756	-5.866461	0.027	0.406	GO:9276_Gram-negative-bacterium-type_cell_wall
Oxygen_req=StrictAerobe(YES)_vs_StrictAnaerobe(NO)	146|209	GO:0009348	B	2	138	8	48	-3.087778	0.014	0.1	GO:9348_ornithine_carbamoyltransferase_complex
Oxygen_req=StrictAerobe(YES)_vs_StrictAnaerobe(NO)	146|209	GO:0046961	B	530	465	182	361	-13.063486	0.533	1.589	GO:46961_hydrogen_ion_transporting_ATPase_activity__rotational_mechanism
Oxygen_req=StrictAerobe(YES)_vs_StrictAnaerobe(NO)	146|209	GO:0016790	B	12	371	7	34	-3.000869	0.031	0.184	GO:16790_thiolester_hydrolase_activity
Oxygen_req=StrictAerobe(YES)_vs_StrictAnaerobe(NO)	146|209	GO:0015144	B	147	1661	94	563	-4.962574	0.081	0.568	GO:15144_carbohydrate_transmembrane_transporter_activity
Oxygen_req=StrictAerobe(YES)_vs_StrictAnaerobe(NO)	146|209	GO:0004148	B	30	305	0	90	-3.06956	0.09	Infinity	GO:4148_dihydrolipoyl_dehydrogenase_activity
Oxygen_req=StrictAerobe(YES)_vs_StrictAnaerobe(NO)	146|209	GO:0004497	B	150	2986	15	76	-4.38405	0.048	0.29	GO:4497_monooxygenase_activity
Oxygen_req=StrictAerobe(YES)_vs_StrictAnaerobe(NO)	146|209	GO:0004601	B	148	951	49	139	-4.401209	0.135	0.517	GO:4601_peroxidase_activity
Oxygen_req=StrictAerobe(YES)_vs_StrictAnaerobe(NO)	146|209	GO:0003878	B	78	64	10	33	-3.600326	0.549	2.362	GO:3878_ATP_citrate_synthase_activity
Oxygen_req=StrictAerobe(YES)_vs_StrictAnaerobe(NO)	146|209	GO:0008691	B	3	66	8	9	-4.264401	0.043	0.092	GO:8691_3-hydroxybutyryl-CoA_dehydrogenase_activity
Oxygen_req=StrictAerobe(YES)_vs_StrictAnaerobe(NO)	146|209	GO:0046933	B	529	465	180	333	-10.585027	0.532	1.517	GO:46933_hydrogen_ion_transporting_ATP_synthase_activity__rotational_mechanism
Oxygen_req=StrictAerobe(YES)_vs_StrictAnaerobe(NO)	146|209	GO:0005342	B	23	2224	29	649	-6.505845	0.01	0.239	GO:5342_organic_acid_transmembrane_transporter_activity
Oxygen_req=StrictAerobe(YES)_vs_StrictAnaerobe(NO)	146|209	GO:0050662	B	866	15690	365	4044	-12.705534	0.052	0.632	GO:50662_coenzyme_binding
Oxygen_req=StrictAerobe(YES)_vs_StrictAnaerobe(NO)	146|209	GO:0016903	B	162	2646	132	771	-15.040482	0.058	0.395	GO:16903_oxidoreductase_activity__acting_on_the_aldehyde_or_oxo_group_of_donors
Oxygen_req=StrictAerobe(YES)_vs_StrictAnaerobe(NO)	146|209	GO:0004775	B	143	140	13	64	-7.219683	0.505	2.993	GO:4775_succinate-CoA_ligase_(ADP-forming)_activity
Oxygen_req=StrictAerobe(YES)_vs_StrictAnaerobe(NO)	146|209	GO:0016407	B	301	4418	120	1043	-5.102373	0.064	0.618	GO:16407_acetyltransferase_activity
Oxygen_req=StrictAerobe(YES)_vs_StrictAnaerobe(NO)	146|209	GO:0030528	B	2042	30512	788	6595	-35.920819	0.063	0.588	GO:30528_transcription_regulator_activity
Oxygen_req=StrictAerobe(YES)_vs_StrictAnaerobe(NO)	146|209	GO:0016773	B	171	11258	114	3757	-7.390406	0.015	0.508	GO:16773_phosphotransferase_activity__alcohol_group_as_acceptor
Oxygen_req=StrictAerobe(YES)_vs_StrictAnaerobe(NO)	146|209	GO:0046906	B	476	3448	116	389	-9.420216	0.121	0.528	GO:46906_tetrapyrrole_binding
Oxygen_req=StrictAerobe(YES)_vs_StrictAnaerobe(NO)	146|209	GO:0000036	B	260	1023	49	60	-7.29243	0.203	0.451	GO:36_acyl_carrier_activity
Oxygen_req=StrictAerobe(YES)_vs_StrictAnaerobe(NO)	146|209	GO:0016866	B	81	2427	67	998	-4.316053	0.032	0.513	GO:16866_intramolecular_transferase_activity
Oxygen_req=StrictAerobe(YES)_vs_StrictAnaerobe(NO)	146|209	GO:0008199	B	124	395	39	54	-3.280669	0.239	0.57	GO:8199_ferric_iron_binding
Oxygen_req=StrictAerobe(YES)_vs_StrictAnaerobe(NO)	146|209	GO:0016728	B	36	464	1	209	-4.288193	0.072	15.12	GO:16728_oxidoreductase_activity__acting_on_CH_or_CH2_groups__disulfide_as_acceptor
Oxygen_req=StrictAerobe(YES)_vs_StrictAnaerobe(NO)	146|209	GO:0016861	B	81	1069	86	406	-9.124939	0.07	0.403	GO:16861_intramolecular_oxidoreductase_activity__interconverting_aldoses_and_ketoses
Oxygen_req=StrictAerobe(YES)_vs_StrictAnaerobe(NO)	146|209	GO:0003743	B	114	309	22	177	-5.396856	0.27	2.438	GO:3743_translation_initiation_factor_activity
Oxygen_req=StrictAerobe(YES)_vs_StrictAnaerobe(NO)	146|209	GO:0016987	B	144	2257	74	693	-3.122053	0.06	0.622	GO:16987_sigma_factor_activity
Oxygen_req=StrictAerobe(YES)_vs_StrictAnaerobe(NO)	146|209	GO:0043566	B	165	699	49	374	-3.226945	0.191	1.649	GO:43566_structure-specific_DNA_binding
Oxygen_req=StrictAerobe(YES)_vs_StrictAnaerobe(NO)	146|209	GO:0005275	B	7	1443	11	323	-4.114074	0.005	0.147	GO:5275_amine_transmembrane_transporter_activity
Oxygen_req=StrictAerobe(YES)_vs_StrictAnaerobe(NO)	146|209	GO:0019200	B	12	768	17	268	-3.458421	0.015	0.258	GO:19200_carbohydrate_kinase_activity
Oxygen_req=StrictAerobe(YES)_vs_StrictAnaerobe(NO)	146|209	GO:0004550	B	107	38	21	26	-3.449772	0.738	1.652	GO:4550_nucleoside_diphosphate_kinase_activity
Oxygen_req=StrictAerobe(YES)_vs_StrictAnaerobe(NO)	146|209	GO:0004845	B	9	144	17	51	-3.835647	0.059	0.235	GO:4845_uracil_phosphoribosyltransferase_activity
Oxygen_req=StrictAerobe(YES)_vs_StrictAnaerobe(NO)	146|209	GO:0003899	B	157	941	30	403	-4.375718	0.143	2.064	GO:3899_DNA-directed_RNA_polymerase_activity
Oxygen_req=StrictAerobe(YES)_vs_StrictAnaerobe(NO)	146|209	GO:0016835	B	407	5651	188	1642	-5.946922	0.067	0.654	GO:16835_carbon-oxygen_lyase_activity
Oxygen_req=StrictAerobe(YES)_vs_StrictAnaerobe(NO)	146|209	GO:0000104	B	138	213	7	46	-3.761954	0.393	2.977	GO:104_succinate_dehydrogenase_activity
Oxygen_req=StrictAerobe(YES)_vs_StrictAnaerobe(NO)	146|209	GO:0016614	B	367	7175	126	1515	-4.910095	0.049	0.634	GO:16614_oxidoreductase_activity__acting_on_CH-OH_group_of_donors
Oxygen_req=StrictAerobe(YES)_vs_StrictAnaerobe(NO)	146|209	GO:0016841	B	7	627	11	166	-3.517126	0.011	0.178	GO:16841_ammonia-lyase_activity
Oxygen_req=StrictAerobe(YES)_vs_StrictAnaerobe(NO)	146|209	GO:0016597	B	56	1333	63	528	-7.142668	0.04	0.378	GO:16597_amino_acid_binding
Oxygen_req=StrictAerobe(YES)_vs_StrictAnaerobe(NO)	146|209	GO:0003924	B	217	1298	63	619	-3.057	0.143	1.551	GO:3924_GTPase_activity
Oxygen_req=StrictAerobe(YES)_vs_StrictAnaerobe(NO)	146|209	GO:0019842	B	321	8724	196	2656	-12.318759	0.035	0.516	GO:19842_vitamin_binding
Oxygen_req=StrictAerobe(YES)_vs_StrictAnaerobe(NO)	146|209	GO:0015294	B	143	2097	88	697	-4.642065	0.064	0.569	GO:15294_solute_cation_symporter_activity
Pathogenic_in_mammals	135|253	GO:0006547	B	48	1160	98	1288	-3.21254	0.04	0.562	GO:6547_histidine_metabolic_process
Pathogenic_in_mammals	135|253	GO:0006820	B	59	1663	126	1846	-4.401209	0.034	0.536	GO:6820_anion_transport
Pathogenic_in_mammals	135|253	GO:0019069	B	3	62	12	23	-3.8041	0.046	0.135	GO:19069_viral_capsid_assembly
Pathogenic_in_mammals	135|253	GO:0051704	B	169	1427	70	1010	-3.619789	0.106	1.634	GO:51704_multi-organism_process
Pathogenic_in_mammals	135|253	GO:0007059	B	49	624	16	572	-3.540608	0.073	2.676	GO:7059_chromosome_segregation
Pathogenic_in_mammals	135|253	GO:0018298	B	0	53	24	135	-3.075204	0	0	GO:18298_protein-chromophore_linkage
Pathogenic_in_mammals	135|253	GO:0006284	B	35	655	12	688	-3.266803	0.051	2.959	GO:6284_base-excision_repair
Pathogenic_in_mammals	135|253	GO:0006313	B	204	4118	236	2587	-9.179799	0.047	0.565	GO:6313_transposition__DNA-mediated
Pathogenic_in_mammals	135|253	GO:0009316	B	8	165	29	164	-3.048662	0.046	0.308	GO:9316_3-isopropylmalate_dehydratase_complex
Pathogenic_in_mammals	135|253	GO:0030288	B	163	2656	296	2962	-5.978811	0.058	0.636	GO:30288_outer_membrane-bounded_periplasmic_space
Pathogenic_in_mammals	135|253	GO:0031090	B	68	453	178	586	-5.450997	0.131	0.56	GO:31090_organelle_membrane
Pathogenic_in_mammals	135|253	GO:0044459	B	7	213	42	290	-4.026872	0.032	0.252	GO:44459_plasma_membrane_part
Pathogenic_in_mammals	135|253	GO:0016730	B	5	92	59	244	-3.391474	0.052	0.265	GO:16730_oxidoreductase_activity__acting_on_iron-sulfur_proteins_as_donors
Pathogenic_in_mammals	135|253	GO:0004803	B	186	3757	234	2538	-9.053548	0.047	0.559	GO:4803_transposase_activity
Pathogenic_in_mammals	135|253	GO:0016709	B	0	304	12	328	-3.270835	0	0	GO:16709_oxidoreductase_activity__acting_on_paired_donors__with_incorporation_or_reduction_of_molecular_oxygen__NADH_or_NADPH_as_one_donor__and_incorporation_of_one_atom_of_oxygen
Pathogenic_in_mammals	135|253	GO:0008509	B	64	2086	134	2189	-5.255707	0.03	0.516	GO:8509_anion_transmembrane_transporter_activity
Pathogenic_in_plants	17|251	GO:0019069	B	9	12	6	65	-3.143876	0.429	5.071	GO:19069_viral_capsid_assembly
Pathogenic_in_plants	17|251	GO:0006260	B	49	500	260	6418	-6.303644	0.089	2.292	GO:6260_DNA_replication
Pathogenic_in_plants	17|251	GO:0006399	B	10	736	366	9443	-3.69037	0.013	0.359	GO:6399_tRNA_metabolic_process
Pathogenic_in_plants	17|251	GO:0009279	B	41	528	450	3357	-3.101275	0.072	0.61	GO:9279_cell_outer_membrane
Pathogenic_in_plants	17|251	GO:0019829	B	68	51	703	1159	-4.403403	0.571	1.514	GO:19829_cation-transporting_ATPase_activity
Pathogenic_in_plants	17|251	GO:0043566	B	47	72	154	1206	-12.974694	0.395	3.488	GO:43566_structure-specific_DNA_binding
Pathogenic_in_plants	17|251	GO:0016878	B	20	34	139	677	-3.114639	0.37	2.174	GO:16878_acid-thiol_ligase_activity
Pathogenic_in_plants	17|251	GO:0016773	B	27	1296	564	14289	-3.143271	0.02	0.537	GO:16773_phosphotransferase_activity__alcohol_group_as_acceptor
Pathogenic_in_plants	17|251	GO:0004674	B	9	58	23	806	-3.522879	0.134	4.842	GO:4674_protein_serine_threonine_kinase_activity
Psychrophilic	18|371	GO:0007165	B	62	2185	1986	35009	-8.167491	0.028	0.514	GO:7165_signal_transduction
Psychrophilic	18|371	GO:0042221	B	18	794	682	12479	-4.353596	0.022	0.428	GO:42221_response_to_chemical_stimulus
Psychrophilic	18|371	GO:0022900	B	40	329	1532	6615	-4.197911	0.108	0.576	GO:22900_electron_transport_chain
Psychrophilic	18|371	GO:0006414	B	65	32	814	1080	-5.330683	0.67	1.559	GO:6414_translational_elongation
Psychrophilic	18|371	GO:0030030	B	4	145	207	1597	-3.551294	0.027	0.234	GO:30030_cell_projection_organization_and_biogenesis
Psychrophilic	18|371	GO:0044264	B	3	388	304	7001	-3.806875	0.008	0.184	GO:44264_cellular_polysaccharide_metabolic_process
Psychrophilic	18|371	GO:0015980	B	76	212	883	4228	-3.744727	0.264	1.527	GO:15980_energy_derivation_by_oxidation_of_organic_compounds
Psychrophilic	18|371	GO:0000015	B	15	3	153	213	-3.043832	0.833	1.993	GO:15_phosphopyruvate_hydratase_complex
Psychrophilic	18|371	GO:0008026	B	14	316	61	4700	-3.580044	0.042	3.311	GO:8026_ATP-dependent_helicase_activity
Psychrophilic	18|371	GO:0005525	B	68	400	703	7699	-4.681937	0.145	1.737	GO:5525_GTP_binding
Psychrophilic	18|371	GO:0000049	B	65	147	763	3191	-3.88941	0.307	1.589	GO:49_tRNA_binding
Psychrophilic	18|371	GO:0004634	B	15	3	154	213	-3.039054	0.833	1.986	GO:4634_phosphopyruvate_hydratase_activity
Psychrophilic	18|371	GO:0016878	B	23	41	242	1098	-3.047692	0.359	1.99	GO:16878_acid-thiol_ligase_activity
Psychrophilic	18|371	GO:0016788	B	61	1727	1545	28134	-3.235077	0.034	0.655	GO:16788_hydrolase_activity__acting_on_ester_bonds
Psychrophilic	18|371	GO:0004871	B	41	2229	1312	34276	-6.339135	0.018	0.49	GO:4871_signal_transducer_activity
Psychrophilic	18|371	GO:0003924	B	53	148	548	3082	-4.232844	0.264	1.747	GO:3924_GTPase_activity
Shape=coccus	36|352	GO:0009636	B	28	49	90	494	-4.339135	0.364	2.36	GO:9636_response_to_toxin
Shape=coccus	36|352	GO:0006573	B	23	50	127	935	-4.692504	0.315	2.635	GO:6573_valine_metabolic_process
Shape=coccus	36|352	GO:0046487	B	11	22	40	400	-3.609065	0.333	3.667	GO:46487_glyoxylate_metabolic_process
Shape=coccus	36|352	GO:0015698	B	32	318	200	4062	-3.099633	0.091	1.948	GO:15698_inorganic_anion_transport
Shape=coccus	36|352	GO:0006000	B	25	17	58	261	-7.308035	0.595	3.274	GO:6000_fructose_metabolic_process
Shape=coccus	36|352	GO:0043687	B	99	978	292	14755	-31.458421	0.092	4.737	GO:43687_post-translational_protein_modification
Shape=coccus	36|352	GO:0034622	B	97	422	899	6471	-4.301899	0.187	1.532	GO:34622_cellular_macromolecular_complex_assembly
Shape=coccus	36|352	GO:0006733	B	46	344	337	4592	-3.153045	0.118	1.725	GO:6733_oxidoreduction_coenzyme_metabolic_process
Shape=coccus	36|352	GO:0005984	B	21	95	5	522	-11.838632	0.181	19.081	GO:5984_disaccharide_metabolic_process
Shape=coccus	36|352	GO:0007165	B	201	2184	1766	34580	-11.987163	0.084	1.734	GO:7165_signal_transduction
Shape=coccus	36|352	GO:0055114	B	637	3345	4708	50540	-47.573489	0.16	1.877	GO:55114_oxidation_reduction
Shape=coccus	36|352	GO:0044275	B	216	515	1084	5973	-19.201349	0.295	1.924	GO:44275_cellular_carbohydrate_catabolic_process
Shape=coccus	36|352	GO:0015979	B	255	212	380	989	-24.308919	0.546	1.967	GO:15979_photosynthesis
Shape=coccus	36|352	GO:0015977	B	21	26	46	265	-5.082494	0.447	3.021	GO:15977_carbon_utilization_by_fixation_of_carbon_dioxide
Shape=coccus	36|352	GO:0043227	B	273	600	874	6060	-39.958607	0.313	2.481	GO:43227_membrane-bounded_organelle
Shape=coccus	36|352	GO:0009507	B	82	46	111	204	-7.296709	0.641	1.818	GO:9507_chloroplast
Shape=coccus	36|352	GO:0043234	B	508	1642	3100	17489	-22.197226	0.236	1.569	GO:43234_protein_complex
Shape=coccus	36|352	GO:0044459	B	98	144	114	755	-18.537602	0.405	3.087	GO:44459_plasma_membrane_part
Shape=coccus	36|352	GO:0030312	B	63	1287	1548	20071	-3.464706	0.047	0.652	GO:30312_external_encapsulating_structure
Shape=coccus	36|352	GO:0009522	B	45	9	41	41	-3.958607	0.833	1.667	GO:9522_photosystem_I
Shape=coccus	36|352	GO:0044446	B	424	679	1594	6058	-34.19382	0.384	1.845	GO:44446_intracellular_organelle_part
Shape=coccus	36|352	GO:0031410	B	117	68	142	220	-6.886057	0.632	1.612	GO:31410_cytoplasmic_vesicle
Shape=coccus	36|352	GO:0009986	B	22	263	172	579	-8.386158	0.077	0.337	GO:9986_cell_surface
Shape=coccus	36|352	GO:0016731	B	15	8	20	184	-8.143271	0.652	6.652	GO:16731_oxidoreductase_activity__acting_on_iron-sulfur_proteins_as_donors__NAD_or_NADP_as_acceptor
Shape=coccus	36|352	GO:0004618	B	23	14	87	228	-4.319664	0.622	2.251	GO:4618_phosphoglycerate_kinase_activity
Shape=coccus	36|352	GO:0016453	B	14	32	67	553	-3.308919	0.304	2.816	GO:16453_C-acetyltransferase_activity
Shape=coccus	36|352	GO:0016861	B	56	235	285	2251	-3.728158	0.192	1.712	GO:16861_intramolecular_oxidoreductase_activity__interconverting_aldoses_and_ketoses
Shape=coccus	36|352	GO:0005506	B	339	1225	3099	19878	-16.812479	0.217	1.607	GO:5506_iron_ion_binding
Shape=coccus	36|352	GO:0004332	B	29	17	124	331	-5.657577	0.63	2.313	GO:4332_fructose-bisphosphate_aldolase_activity
Shape=coccus	36|352	GO:0031177	B	9	9	124	770	-3.455932	0.5	3.605	GO:31177_phosphopantetheine_binding
Shape=coccus	36|352	GO:0045156	B	54	3	64	49	-7.237321	0.947	1.673	GO:45156_electron_transporter__transferring_electrons_within_the_cyclic_electron_transport_pathway_of_photosynthesis_activity
Shape=coccus	36|352	GO:0016679	B	23	22	148	446	-3.463442	0.511	2.051	GO:16679_oxidoreductase_activity__acting_on_diphenols_and_related_substances_as_donors
Shape=coccus	36|352	GO:0004497	B	41	157	222	3910	-12.112383	0.207	3.854	GO:4497_monooxygenase_activity
Shape=coccus	36|352	GO:0016984	B	15	3	43	86	-3.906578	0.833	2.5	GO:16984_ribulose-bisphosphate_carboxylase_activity
Shape=coccus	36|352	GO:0019200	B	14	153	49	1695	-3.137272	0.084	2.984	GO:19200_carbohydrate_kinase_activity
Shape=coccus	36|352	GO:0004372	B	0	198	96	1932	-3.782516	0	0	GO:4372_glycine_hydroxymethyltransferase_activity
Shape=coccus	36|352	GO:0008965	B	8	16	16	356	-4.675718	0.333	7.75	GO:8965_phosphoenolpyruvate-protein_phosphotransferase_activity
Shape=coccus	36|352	GO:0051537	B	58	147	548	3174	-5.886057	0.283	1.922	GO:51537_2_iron__2_sulfur_cluster_binding
Shape=coccus	36|352	GO:0004645	B	7	46	5	310	-3.403403	0.132	8.321	GO:4645_phosphorylase_activity
Shape=coccus	36|352	GO:0009055	B	445	1666	4095	29655	-28.243364	0.211	1.737	GO:9055_electron_carrier_activity
Shape=coccus	36|352	GO:0016705	B	17	102	53	1936	-6.91364	0.143	5.361	GO:16705_oxidoreductase_activity__acting_on_paired_donors__with_incorporation_or_reduction_of_molecular_oxygen
Shape=coccus	36|352	GO:0016614	B	87	932	740	12568	-3.686133	0.085	1.535	GO:16614_oxidoreductase_activity__acting_on_CH-OH_group_of_donors
Shape=coccus	36|352	GO:0008460	B	8	22	11	304	-4.303644	0.267	7.636	GO:8460_dTDP-glucose_4_6-dehydratase_activity
Shape=coccus	36|352	GO:0016773	B	120	1910	669	23027	-11.60206	0.059	2.094	GO:16773_phosphotransferase_activity__alcohol_group_as_acceptor
Shape=coccus	36|352	GO:0046906	B	104	277	903	5505	-10.051587	0.273	1.937	GO:46906_tetrapyrrole_binding
Shape=coccus	36|352	GO:0000036	B	34	45	410	1420	-4.19382	0.43	1.921	GO:36_acyl_carrier_activity
Shape=filament	11|370	GO:0016998	B	14	53	133	1632	-3.237321	0.209	2.773	GO:16998_cell_wall_catabolic_process
Shape=filament	11|370	GO:0022900	B	138	310	1494	6812	-9.694649	0.308	1.713	GO:22900_electron_transport_chain
Shape=filament	11|370	GO:0006778	B	31	497	261	8594	-3.184422	0.059	1.992	GO:6778_porphyrin_metabolic_process
Shape=filament	11|370	GO:0006808	B	6	46	296	468	-4.390406	0.115	0.298	GO:6808_regulation_of_nitrogen_utilization
Shape=filament	11|370	GO:0005975	B	81	1925	2709	40862	-4.486782	0.04	0.649	GO:5975_carbohydrate_metabolic_process
Shape=filament	11|370	GO:0019740	B	6	46	296	468	-4.390406	0.115	0.298	GO:19740_nitrogen_utilization
Shape=filament	11|370	GO:0043227	B	141	420	1059	6525	-10.630784	0.251	1.8	GO:43227_membrane-bounded_organelle
Shape=filament	11|370	GO:0016612	B	18	7	52	151	-5.112946	0.72	2.811	GO:16612_molybdenum-iron_nitrogenase_complex
Shape=filament	11|370	GO:0044459	B	40	61	174	866	-6.501689	0.396	2.367	GO:44459_plasma_membrane_part
Shape=filament	11|370	GO:0046961	B	47	22	1180	1468	-3.920819	0.681	1.529	GO:46961_hydrogen_ion_transporting_ATPase_activity__rotational_mechanism
Shape=filament	11|370	GO:0051539	B	60	335	960	9569	-3.863279	0.152	1.666	GO:51539_4_iron__4_sulfur_cluster_binding
Shape=filament	11|370	GO:0016772	B	95	2768	2757	49344	-5.931814	0.033	0.627	GO:16772_transferase_activity__transferring_phosphorus-containing_groups
Shape=filament	11|370	GO:0008233	B	79	1314	928	24992	-3.853872	0.057	1.584	GO:8233_peptidase_activity
Shape=filament	11|370	GO:0016163	B	20	22	59	288	-4.679854	0.476	2.801	GO:16163_nitrogenase_activity
Shape=filament	11|370	GO:0031177	B	13	170	132	616	-3.617983	0.071	0.403	GO:31177_phosphopantetheine_binding
Shape=filament	11|370	GO:0046933	B	47	22	1180	1430	-3.703335	0.681	1.507	GO:46933_hydrogen_ion_transporting_ATP_synthase_activity__rotational_mechanism
Shape=filament	11|370	GO:0000036	B	43	270	419	1216	-5.522879	0.137	0.536	GO:36_acyl_carrier_activity
Shape=filament	11|370	GO:0020037	B	26	308	987	5660	-3.772113	0.078	0.524	GO:20037_heme_binding
Shape=rod	253|358	GO:0015937	B	30	845	27	291	-3.215383	0.034	0.404	GO:15937_coenzyme_A_biosynthetic_process
Shape=rod	253|358	GO:0006778	B	168	6536	105	2247	-5.345823	0.025	0.561	GO:6778_porphyrin_metabolic_process
Shape=rod	253|358	GO:0043687	B	204	11992	193	3786	-24.866461	0.017	0.345	GO:43687_post-translational_protein_modification
Shape=rod	253|358	GO:0006402	B	90	212	13	91	-3.424812	0.298	2.384	GO:6402_mRNA_catabolic_process
Shape=rod	253|358	GO:0005984	B	4	462	22	159	-8.90309	0.009	0.071	GO:5984_disaccharide_metabolic_process
Shape=rod	253|358	GO:0007165	B	1389	28887	583	7859	-15.835647	0.046	0.664	GO:7165_signal_transduction
Shape=rod	253|358	GO:0042221	B	484	10442	210	2561	-9.924453	0.044	0.585	GO:42221_response_to_chemical_stimulus
Shape=rod	253|358	GO:0006573	B	109	829	48	175	-3.701147	0.116	0.54	GO:6573_valine_metabolic_process
Shape=rod	253|358	GO:0015074	B	158	6484	69	1353	-5.679854	0.024	0.49	GO:15074_DNA_integration
Shape=rod	253|358	GO:0022900	B	974	5355	611	1538	-37.643974	0.154	0.541	GO:22900_electron_transport_chain
Shape=rod	253|358	GO:0015791	B	6	77	11	12	-4.548214	0.072	0.151	GO:15791_polyol_transport
Shape=rod	253|358	GO:0040011	B	614	7212	199	1445	-7.056505	0.078	0.648	GO:40011_locomotion
Shape=rod	253|358	GO:0042440	B	36	1831	41	763	-4.669586	0.019	0.378	GO:42440_pigment_metabolic_process
Shape=rod	253|358	GO:0015979	B	228	699	425	526	-19.274088	0.246	0.55	GO:15979_photosynthesis
Shape=rod	253|358	GO:0015977	B	30	208	39	80	-4.853872	0.126	0.385	GO:15977_carbon_utilization_by_fixation_of_carbon_dioxide
Shape=rod	253|358	GO:0043227	B	631	5081	530	1672	-44.405607	0.11	0.459	GO:43227_membrane-bounded_organelle
Shape=rod	253|358	GO:0009507	B	71	138	127	113	-4.210419	0.34	0.642	GO:9507_chloroplast
Shape=rod	253|358	GO:0043190	B	36	1629	28	332	-6.08831	0.022	0.278	GO:43190_ATP-binding_cassette_(ABC)_transporter_complex
Shape=rod	253|358	GO:0044459	B	65	588	148	307	-19.829738	0.1	0.306	GO:44459_plasma_membrane_part
Shape=rod	253|358	GO:0031300	B	4	128	9	30	-3.581699	0.03	0.131	GO:31300_intrinsic_to_organelle_membrane
Shape=rod	253|358	GO:0030077	B	23	39	71	13	-8.444906	0.371	0.439	GO:30077_plasma_membrane_light-harvesting_complex
Shape=rod	253|358	GO:0005727	B	3	186	13	103	-3.417937	0.016	0.142	GO:5727_extrachromosomal_circular_DNA
Shape=rod	253|358	GO:0016612	B	30	123	36	33	-5.590067	0.196	0.376	GO:16612_molybdenum-iron_nitrogenase_complex
Shape=rod	253|358	GO:0009986	B	148	495	47	351	-5.356547	0.23	1.949	GO:9986_cell_surface
Shape=rod	253|358	GO:0016730	B	50	415	63	178	-6.573489	0.108	0.411	GO:16730_oxidoreductase_activity__acting_on_iron-sulfur_proteins_as_donors
Shape=rod	253|358	GO:0005507	B	163	1427	68	312	-4.080399	0.103	0.573	GO:5507_copper_ion_binding
Shape=rod	253|358	GO:0045156	B	30	39	93	13	-9.14752	0.435	0.496	GO:45156_electron_transporter__transferring_electrons_within_the_cyclic_electron_transport_pathway_of_photosynthesis_activity
Shape=rod	253|358	GO:0004797	B	2	126	8	43	-3.111259	0.016	0.1	GO:4797_thymidine_kinase_activity
Shape=rod	253|358	GO:0008974	B	0	71	9	21	-5.164309	0	0	GO:8974_phosphoribulokinase_activity
Shape=rod	253|358	GO:0016682	B	50	196	16	17	-3.072117	0.203	0.419	GO:16682_oxidoreductase_activity__acting_on_diphenols_and_related_substances_as_donors__oxygen_as_acceptor
Shape=rod	253|358	GO:0016810	B	446	11828	207	3298	-7.931814	0.036	0.615	GO:16810_hydrolase_activity__acting_on_carbon-nitrogen_(but_not_peptide)_bonds
Shape=rod	253|358	GO:0016624	B	55	648	37	193	-3.288193	0.078	0.486	GO:16624_oxidoreductase_activity__acting_on_the_aldehyde_or_oxo_group_of_donors__disulfide_as_acceptor
Shape=rod	253|358	GO:0008236	B	197	5461	108	1717	-4.931814	0.035	0.588	GO:8236_serine-type_peptidase_activity
Shape=rod	253|358	GO:0004659	B	12	1040	17	373	-3.405607	0.011	0.262	GO:4659_prenyltransferase_activity
Shape=rod	253|358	GO:0008237	B	195	8333	94	2586	-3.115205	0.023	0.652	GO:8237_metallopeptidase_activity
Shape=rod	253|358	GO:0004654	B	74	169	6	87	-6.116339	0.305	4.72	GO:4654_polyribonucleotide_nucleotidyltransferase_activity
Shape=rod	253|358	GO:0004590	B	12	265	17	98	-3.002614	0.043	0.293	'GO:4590_orotidine-5\'-phosphate_decarboxylase_activity'
Shape=rod	253|358	GO:0016709	B	6	746	14	171	-5.946922	0.008	0.105	GO:16709_oxidoreductase_activity__acting_on_paired_donors__with_incorporation_or_reduction_of_molecular_oxygen__NADH_or_NADPH_as_one_donor__and_incorporation_of_one_atom_of_oxygen
Shape=rod	253|358	GO:0004594	B	0	270	5	79	-3.163676	0	0	GO:4594_pantothenate_kinase_activity
Shape=rod	253|358	GO:0004871	B	951	28918	360	7140	-10.243364	0.032	0.663	GO:4871_signal_transducer_activity
Shape=rod	253|358	GO:0016893	B	128	1917	83	758	-3.030584	0.063	0.634	'GO:16893_endonuclease_activity__active_with_either_ribo-_or_deoxyribonucleic_acids_and_producing_5\'-phosphomonoesters'
Shape=rod	253|358	GO:0008408	B	117	1778	18	606	-3.000435	0.062	2.14	'GO:8408_3\'-5\'_exonuclease_activity'
Shape=spiral	22|371	GO:0009236	B	23	253	146	4744	-4.581699	0.083	2.791	GO:9236_cobalamin_biosynthetic_process
Shape=spiral	22|371	GO:0032259	B	16	213	93	3512	-3.20412	0.07	2.708	GO:32259_methylation
Shape=spiral	22|371	GO:0015031	B	126	659	1559	13475	-5.728158	0.161	1.548	GO:15031_protein_transport
Shape=spiral	22|371	GO:0007154	B	157	1870	2013	39556	-7.347754	0.077	1.599	GO:7154_cell_communication
Shape=spiral	22|371	GO:0006139	B	678	5758	11755	158730	-25.197911	0.105	1.528	GO:6139_nucleobase__nucleoside__nucleotide_and_nucleic_acid_metabolic_process
Shape=spiral	22|371	GO:0008643	B	28	67	904	5707	-4.175874	0.295	2.155	GO:8643_carbohydrate_transport
Shape=spiral	22|371	GO:0051704	B	24	113	271	3122	-3.414539	0.175	2.193	GO:51704_multi-organism_process
Shape=spiral	22|371	GO:0006808	B	17	6	285	518	-3.563837	0.739	2.083	GO:6808_regulation_of_nitrogen_utilization
Shape=spiral	22|371	GO:0040011	B	144	831	688	8099	-10.946922	0.148	1.886	GO:40011_locomotion
Shape=spiral	22|371	GO:0006835	B	8	45	26	1170	-4.321482	0.151	6.943	GO:6835_dicarboxylic_acid_transport
Shape=spiral	22|371	GO:0009252	B	7	321	23	5817	-3.100179	0.021	5.419	GO:9252_peptidoglycan_biosynthetic_process
Shape=spiral	22|371	GO:0009605	B	83	758	427	9228	-9.568636	0.099	2.232	GO:9605_response_to_external_stimulus
Shape=spiral	22|371	GO:0000902	B	51	523	267	7864	-8.675718	0.089	2.706	GO:902_cell_morphogenesis
Shape=spiral	22|371	GO:0006725	B	66	696	1032	18242	-3.623423	0.087	1.618	GO:6725_cellular_aromatic_compound_metabolic_process
Shape=spiral	22|371	GO:0032196	B	35	246	718	10076	-3.356547	0.125	1.872	GO:32196_transposition
Shape=spiral	22|371	GO:0006259	B	144	1676	2346	44561	-6.651695	0.079	1.582	GO:6259_DNA_metabolic_process
Shape=spiral	22|371	GO:0009405	B	18	52	134	1357	-4.210419	0.257	2.861	GO:9405_pathogenesis
Shape=spiral	22|371	GO:0019740	B	17	6	285	518	-3.563837	0.739	2.083	GO:19740_nitrogen_utilization
Shape=spiral	22|371	GO:0006468	B	12	503	37	12250	-6.427128	0.023	7.738	GO:6468_protein_amino_acid_phosphorylation
Shape=spiral	22|371	GO:0051179	B	524	3670	8525	106198	-28.539102	0.125	1.681	GO:51179_localization
Shape=spiral	22|371	GO:0006096	B	22	198	1041	3567	-5.59346	0.1	0.443	GO:6096_glycolysis
Shape=spiral	22|371	GO:0006631	B	50	163	721	5045	-4.818156	0.235	1.877	GO:6631_fatty_acid_metabolic_process
Shape=spiral	22|371	GO:0007600	B	5	20	7	663	-4.575118	0.2	19.143	GO:7600_sensory_perception
Shape=spiral	22|371	GO:0055114	B	281	1799	5326	55559	-11.723538	0.135	1.544	GO:55114_oxidation_reduction
Shape=spiral	22|371	GO:0007059	B	9	52	69	1655	-3.002177	0.148	3.686	GO:7059_chromosome_segregation
Shape=spiral	22|371	GO:0006355	B	260	1612	4682	65443	-26.67162	0.139	2.08	GO:6355_regulation_of_transcription__DNA-dependent
Shape=spiral	22|371	GO:0006351	B	266	1710	5018	66960	-22.645892	0.135	1.931	GO:6351_transcription__DNA-dependent
Shape=spiral	22|371	GO:0019222	B	300	1807	5540	69328	-25.381952	0.142	1.924	GO:19222_regulation_of_metabolic_process
Shape=spiral	22|371	GO:0042597	B	47	291	845	9570	-3.391474	0.139	1.714	GO:42597_periplasmic_space
Shape=spiral	22|371	GO:0043190	B	9	42	58	1986	-4.673664	0.176	6.219	GO:43190_ATP-binding_cassette_(ABC)_transporter_complex
Shape=spiral	22|371	GO:0005746	B	19	26	166	894	-4.489455	0.422	2.696	GO:5746_mitochondrial_respiratory_chain
Shape=spiral	22|371	GO:0009288	B	127	436	628	3943	-6.869666	0.226	1.642	GO:9288_flagellin-based_flagellum
Shape=spiral	22|371	GO:0033279	B	42	248	1191	3300	-5.669586	0.145	0.546	GO:33279_ribosomal_subunit
Shape=spiral	22|371	GO:0005886	B	188	1297	3186	37013	-9.084073	0.127	1.597	GO:5886_plasma_membrane
Shape=spiral	22|371	GO:0016020	B	588	5428	9741	144751	-23.095826	0.098	1.55	GO:16020_membrane
Shape=spiral	22|371	GO:0003677	B	363	2657	7652	98355	-19.539102	0.12	1.665	GO:3677_DNA_binding
Shape=spiral	22|371	GO:0015144	B	28	63	789	5254	-4.90309	0.308	2.357	GO:15144_carbohydrate_transmembrane_transporter_activity
Shape=spiral	22|371	GO:0004497	B	10	27	270	4371	-4.38405	0.27	4.646	GO:4497_monooxygenase_activity
Shape=spiral	22|371	GO:0005215	B	344	2891	6441	90887	-16.158015	0.106	1.607	GO:5215_transporter_activity
Shape=spiral	22|371	GO:0043565	B	68	336	1331	15564	-8.258061	0.168	2.137	GO:43565_sequence-specific_DNA_binding
Shape=spiral	22|371	GO:0004789	B	6	28	9	462	-3.714443	0.176	9.235	GO:4789_thiamin-phosphate_diphosphorylase_activity
Shape=spiral	22|371	GO:0070011	B	57	891	748	21718	-4.284833	0.06	1.806	GO:70011_peptidase_activity__acting_on_L-amino_acid_peptides
Shape=spiral	22|371	GO:0005342	B	15	155	87	5710	-6.841638	0.088	5.879	GO:5342_organic_acid_transmembrane_transporter_activity
Shape=spiral	22|371	GO:0016209	B	52	123	713	3227	-3.512862	0.297	1.642	GO:16209_antioxidant_activity
Shape=spiral	22|371	GO:0016810	B	54	612	634	15083	-5.395774	0.081	2.01	GO:16810_hydrolase_activity__acting_on_carbon-nitrogen_(but_not_peptide)_bonds
Shape=spiral	22|371	GO:0051539	B	96	533	927	9414	-6.04624	0.153	1.703	GO:51539_4_iron__4_sulfur_cluster_binding
Shape=spiral	22|371	GO:0009055	B	275	1093	4558	32098	-14.302771	0.201	1.617	GO:9055_electron_carrier_activity
Shape=spiral	22|371	GO:0016491	B	432	2682	8561	93991	-23.170053	0.139	1.662	GO:16491_oxidoreductase_activity
Shape=spiral	22|371	GO:0003774	B	63	276	297	2641	-4.886057	0.186	1.838	GO:3774_motor_activity
Shape=spiral	22|371	GO:0008565	B	61	349	770	7968	-4.014574	0.149	1.688	GO:8565_protein_transporter_activity
Shape=spiral	22|371	GO:0030188	B	15	14	93	520	-5.008331	0.517	3.409	GO:30188_chaperone_regulator_activity
Shape=spiral	22|371	GO:0046914	B	356	2104	5556	52299	-13.231362	0.145	1.507	GO:46914_transition_metal_ion_binding
Shape=spiral	22|371	GO:0008897	B	11	15	55	488	-4.364516	0.423	4.177	GO:8897_holo-[acyl-carrier-protein]_synthase_activity
Shape=spiral	22|371	GO:0016787	B	457	5658	7479	149011	-18.512862	0.075	1.564	GO:16787_hydrolase_activity
Shape=spiral	22|371	GO:0030528	B	210	1397	3901	60112	-23.229885	0.131	2.144	GO:30528_transcription_regulator_activity
Shape=spiral	22|371	GO:0016841	B	6	27	30	1372	-3.958607	0.182	8.497	GO:16841_ammonia-lyase_activity
Shape=spiral	22|371	GO:0004871	B	120	1737	1233	35488	-9.847712	0.065	1.925	GO:4871_signal_transducer_activity
Shape=spiral	22|371	GO:0030189	B	15	14	90	500	-4.970616	0.517	3.391	GO:30189_chaperone_activator_activity
Shape=spiral	22|371	GO:0015098	B	11	52	26	726	-4.366532	0.175	5.05	GO:15098_molybdate_ion_transmembrane_transporter_activity
Shape=spiral	22|371	GO:0000036	B	14	11	452	1503	-3.360514	0.56	2.422	GO:36_acyl_carrier_activity
Thermophilic	30|371	GO:0006414	B	40	119	839	993	-6.527244	0.252	0.549	GO:6414_translational_elongation
Thermophilic	30|371	GO:0042819	B	15	48	54	1074	-6.074172	0.238	4.974	GO:42819_vitamin_B6_biosynthetic_process
Thermophilic	30|371	GO:0009108	B	73	934	522	11497	-4.119186	0.072	1.669	GO:9108_coenzyme_biosynthetic_process
Thermophilic	30|371	GO:0006813	B	12	151	26	2309	-5.61261	0.074	6.612	GO:6813_potassium_ion_transport
Thermophilic	30|371	GO:0008295	B	15	44	28	327	-3.607303	0.254	3.223	GO:8295_spermidine_biosynthetic_process
Thermophilic	30|371	GO:0008643	B	61	191	888	5544	-4.732828	0.242	1.753	GO:8643_carbohydrate_transport
Thermophilic	30|371	GO:0006265	B	10	126	31	1893	-3.66354	0.074	4.564	GO:6265_DNA_topological_change
Thermophilic	30|371	GO:0040011	B	89	573	726	8225	-5.051098	0.134	1.658	GO:40011_locomotion
Thermophilic	30|371	GO:0000160	B	127	1250	858	21578	-17.006564	0.092	2.412	GO:160_two-component_signal_transduction_system_(phosphorelay)
Thermophilic	30|371	GO:0006281	B	74	1050	583	13682	-3.785156	0.066	1.611	GO:6281_DNA_repair
Thermophilic	30|371	GO:0016311	B	27	62	115	1101	-6.850781	0.303	3.208	GO:16311_dephosphorylation
Thermophilic	30|371	GO:0006096	B	42	322	1018	3457	-6.8041	0.115	0.507	GO:6096_glycolysis
Thermophilic	30|371	GO:0042221	B	74	742	626	12531	-6.276544	0.091	1.906	GO:42221_response_to_chemical_stimulus
Thermophilic	30|371	GO:0043412	B	111	1888	642	25014	-12.215383	0.056	2.219	GO:43412_biopolymer_modification
Thermophilic	30|371	GO:0019242	B	12	6	13	98	-5.721246	0.667	5.692	GO:19242_methylglyoxal_biosynthetic_process
Thermophilic	30|371	GO:0006629	B	118	1172	1160	18640	-5.238072	0.091	1.561	GO:6629_lipid_metabolic_process
Thermophilic	30|371	GO:0006355	B	520	2917	4497	63466	-62.946922	0.151	2.287	GO:6355_regulation_of_transcription__DNA-dependent
Thermophilic	30|371	GO:0006351	B	533	3056	4824	64940	-56.376751	0.149	2.148	GO:6351_transcription__DNA-dependent
Thermophilic	30|371	GO:0042777	B	32	80	635	686	-4.161151	0.286	0.594	GO:42777_plasma_membrane_ATP_synthesis_coupled_proton_transport
Thermophilic	30|371	GO:0044264	B	38	406	269	6983	-5.137272	0.086	2.307	GO:44264_cellular_polysaccharide_metabolic_process
Thermophilic	30|371	GO:0019222	B	592	3199	5324	67280	-61.465974	0.156	2.13	GO:19222_regulation_of_metabolic_process
Thermophilic	30|371	GO:0009063	B	39	178	270	2731	-4.177178	0.18	1.998	GO:9063_amino_acid_catabolic_process
Thermophilic	30|371	GO:0034357	B	62	116	371	326	-4.928118	0.348	0.654	GO:34357_photosynthetic_membrane
Thermophilic	30|371	GO:0005840	B	337	1036	6099	9750	-25.071604	0.245	0.638	GO:5840_ribosome
Thermophilic	30|371	GO:0045261	B	37	85	670	724	-3.835647	0.303	0.631	GO:45261_proton-transporting_ATP_synthase_complex__catalytic_core_F(1)
Thermophilic	30|371	GO:0003677	B	650	5153	7489	95857	-25.060481	0.112	1.546	GO:3677_DNA_binding
Thermophilic	30|371	GO:0031177	B	16	6	131	818	-8.920819	0.727	5.269	GO:31177_phosphopantetheine_binding
Thermophilic	30|371	GO:0004014	B	13	12	19	96	-3.408935	0.52	3.147	GO:4014_adenosylmethionine_decarboxylase_activity
Thermophilic	30|371	GO:0004601	B	36	50	297	1713	-8.463442	0.419	2.833	GO:4601_peroxidase_activity
Thermophilic	30|371	GO:0008553	B	7	25	227	145	-4.669586	0.219	0.358	GO:8553_hydrogen-exporting_ATPase_activity__phosphorylative_mechanism
Thermophilic	30|371	GO:0008929	B	12	6	13	98	-5.721246	0.667	5.692	GO:8929_methylglyoxal_synthase_activity
Thermophilic	30|371	GO:0051213	B	23	74	304	3327	-5.21254	0.237	2.832	GO:51213_dioxygenase_activity
Thermophilic	30|371	GO:0003690	B	10	99	20	838	-3.024568	0.092	3.936	GO:3690_double-stranded_DNA_binding
Thermophilic	30|371	GO:0008374	B	10	75	33	1407	-4.143876	0.118	5.134	GO:8374_O-acyltransferase_activity
Thermophilic	30|371	GO:0008135	B	54	279	1227	3111	-6.099633	0.162	0.573	GO:8135_translation_factor_activity__nucleic_acid_binding
Thermophilic	30|371	GO:0004725	B	25	39	100	782	-7.250264	0.391	3.445	GO:4725_protein_tyrosine_phosphatase_activity
Thermophilic	30|371	GO:0005451	B	7	12	47	523	-3.104577	0.368	4.468	GO:5451_monovalent_cation_proton_antiporter_activity
Thermophilic	30|371	GO:0016564	B	35	125	248	1904	-3.416801	0.219	1.898	GO:16564_transcription_repressor_activity
Thermophilic	30|371	GO:0018822	B	10	5	12	59	-3.605548	0.667	3.944	GO:18822_nitrile_hydratase_activity
Thermophilic	30|371	GO:0030246	B	18	340	84	4143	-3.001305	0.05	2.53	GO:30246_carbohydrate_binding
Thermophilic	30|371	GO:0000049	B	32	304	796	3034	-6.826814	0.095	0.458	GO:49_tRNA_binding
Thermophilic	30|371	GO:0004654	B	0	30	86	232	-3.665546	0	0	GO:4654_polyribonucleotide_nucleotidyltransferase_activity
Thermophilic	30|371	GO:0016783	B	27	135	127	1615	-3.677781	0.167	2.286	GO:16783_sulfurtransferase_activity
Thermophilic	30|371	GO:0016788	B	161	1818	1445	28043	-8.425969	0.081	1.66	GO:16788_hydrolase_activity__acting_on_ester_bonds
Thermophilic	30|371	GO:0004525	B	12	40	19	436	-4.906578	0.231	5.526	GO:4525_ribonuclease_III_activity
Thermophilic	30|371	GO:0030528	B	439	2622	3764	58291	-56.723538	0.143	2.364	GO:30528_transcription_regulator_activity
Thermophilic	30|371	GO:0046906	B	72	256	961	5702	-3.376751	0.22	1.522	GO:46906_tetrapyrrole_binding
Thermophilic	30|371	GO:0008289	B	27	38	296	1148	-3.790485	0.415	2.026	GO:8289_lipid_binding
Thermophilic	30|371	GO:0004520	B	18	215	51	2605	-5.347754	0.077	4.023	GO:4520_endodeoxyribonuclease_activity
Thermophilic	30|371	GO:0000036	B	26	24	448	1518	-4.987163	0.52	2.282	GO:36_acyl_carrier_activity
Thermophilic	30|371	GO:0003735	B	324	927	5941	8565	-25.978811	0.259	0.632	GO:3735_structural_constituent_of_ribosome
Thermophilic	30|371	GO:0005506	B	355	1374	3245	20731	-13.801343	0.205	1.517	GO:5506_iron_ion_binding
Thermophilic	30|371	GO:0008080	B	70	325	485	7431	-13.853872	0.177	2.892	GO:8080_N-acetyltransferase_activity
Thermophilic	30|371	GO:0003755	B	16	86	784	1511	-4.227678	0.157	0.459	GO:3755_peptidyl-prolyl_cis-trans_isomerase_activity
Thermophilic	30|371	GO:0016987	B	41	320	264	4051	-3.477556	0.114	1.856	GO:16987_sigma_factor_activity
Thermophilic	30|371	GO:0004427	B	7	42	192	268	-4.007889	0.143	0.342	GO:4427_inorganic_diphosphatase_activity
Thermophilic	30|371	GO:0004672	B	25	976	75	14295	-8.446117	0.025	4.785	GO:4672_protein_kinase_activity
Thermophilic	30|371	GO:0046873	B	27	361	183	5953	-3.856985	0.07	2.333	GO:46873_metal_ion_transmembrane_transporter_activity
Thermophilic	30|371	GO:0051537	B	62	162	563	3330	-6.143271	0.277	1.914	GO:51537_2_iron__2_sulfur_cluster_binding
Thermophilic	30|371	GO:0016829	B	246	2089	2153	29298	-9.616185	0.105	1.539	GO:16829_lyase_activity
Thermophilic	30|371	GO:0005525	B	24	727	747	7372	-9.157391	0.032	0.347	GO:5525_GTP_binding
Thermophilic	30|371	GO:0016849	B	9	64	35	1261	-3.478862	0.123	4.565	GO:16849_phosphorus-oxygen_lyase_activity
Thermophilic	30|371	GO:0016709	B	9	26	12	900	-8.025949	0.257	19.543	GO:16709_oxidoreductase_activity__acting_on_paired_donors__with_incorporation_or_reduction_of_molecular_oxygen__NADH_or_NADPH_as_one_donor__and_incorporation_of_one_atom_of_oxygen
Thermophilic	30|371	GO:0004871	B	158	1887	1195	34618	-19.236572	0.077	2.315	GO:4871_signal_transducer_activity
Thermophilic	30|371	GO:0003924	B	15	274	586	2956	-7.752027	0.052	0.314	GO:3924_GTPase_activity
Thermophilic	30|371	GO:0019843	B	184	728	3287	7200	-12.336299	0.202	0.644	GO:19843_rRNA_binding
