# Supplementary material for: Translational Selection Is Ubiquitous in Prokaryotes
Source: PLoS Genet. 2010 Jun 24;6(6):e1001004. doi: 10.1371/journal.pgen.1001004 (PMC2891978; doi:10.1371/journal.pgen.1001004)
Supplement: Dataset S2 — Tests for enrichment or depletion of OCU genes in Gene Ontology functional categories and COG orthologous groups. (0.38 MB ZIP) [file pgen.1001004.s002.zip › Dataset_S2_README.txt]

Supporting Material for paper: Supek F, Skunca N, Repar J, Vlahovicek K and Smuc T. "Translational selection is ubiquitous in prokaryotes".

Supporting Data S2.
===================

Tests for enrichment or depletion of OCU genes in Gene Ontology functional categories and COG orthologous groups. Results for Archaea (n=46) and Bacteria (n=415) are provided in separate files. For details on how these tests were performed, please refer to the Supporting Methods (Text S1).

For Gene Ontology categories, two files are given for Bacteria and two files for Archaea: "exhaustive" contains all results meeting the criteria given in Supplementary Methods, while "reduced" has been filtered by (a) a more strict p-value cutoff (1e-10) for test A only, test B is not modified, and by (b) a procedure to eliminate redundancy among the given GO categories, which guarantees that any pair of listed GO categories within an organism group will have the SimRel similarity score no higher than 0.70. SimRel reference: A. Schlicker, F. S. Domingues, J. Rahnenfuhrer, T. Lengauer, BMC Bioinformatics 7, 302 (2006).

------------

All files contain the following columns:

"OrgGroup" is the name of the group of organisms having a certain lifestyle (implying a phenotype, genotype, or living in a specific environment). Note that test A always has "0000_all_organisms" here, as it operates across all genomes, not within an lifestyle group.

"OrgsIn|Total" states the number of genomes within this lifestyle group, and the total number of organisms where this lifestyle property is defined. For example, the group "0178_glycine_cleavage_system" has in this column the value "167|245" meaning that 167 organisms have the glycine cleavage systems, and 245-167=78 organisms do not posess it.

"GeneGroup" provides either the Gene Ontology (GO) or the COG identifier.

"testAorB" - see Supplementary Methods in the manuscript for an explanation of test A and B.

for test A:
"inGroupFlagged" - number of OCU genes within this GeneGroup in all genomes
"inGroupNoFlag" - number of non-OCU genes within this GeneGroup in all genomes
"outOfGroupFlagged" - number of OCU genes not in this GeneGroup in all genomes 
"outOfGroupNoFlag" - number of non-OCU genes not in this GeneGroup in all genomes 

for test B:
"inGroupFlagged" - number of OCU genes within this GeneGroup in genomes with the specified lifestyle
"inGroupNoFlag" - number of non-OCU genes within this GeneGroup in with the specified lifestyle
"outOfGroupFlagged" - number of OCU genes within this GeneGroup in genomes known to not posess the specified lifestyle
"outOfGroupNoFlag" - number of non-OCU genes within this GeneGroup in genomes known to not posess the specified lifestyle

"log_pValue" - log base 10 of p-value by Fisher's exact test on the preceding four columns (two-tailed). Smallest possible value is -300.

"flagFreqHere" = inGroupFlagged / ( inGroupFlagged + inGroupNoFlag )

"enrichment" = flagFreqHere / ( outOfGroupFlagged / ( outOfGroupFlagged + outOfGroupNoFlag ) )

"GeneGroupDescription" - self-explanatory
